# Supplementary material for: MALDI-TOF MS typing enables the classification of brewing yeasts of the genus Saccharomyces to major beer styles
Source: PLoS One. 2017 Aug 9;12(8):e0181694. doi: 10.1371/journal.pone.0181694 (PMC5549903; doi:10.1371/journal.pone.0181694)
Supplement: S8 File — The directory includes 90 raw files and was zipped to “.zip”; the folder has three strains with 30 spectra per strain; S1 Text explains the raw files with an example and Table 1 represents the yeast strains used within the experiment. (ZIP) [file pone.0181694.s011.zip › 22-24/30283-8J4-Lag-Lag-Lag-YPG-18h-E-E_2016-09-20_2_0_D11_1.dat]

1999.90 556
2000.32 576
2000.75 567
2001.17 503
2001.59 531
2002.01 561
2002.43 538
2002.86 510
2003.28 532
2003.70 556
2004.12 477
2004.54 501
2004.97 479
2005.39 465
2005.81 437
2006.23 461
2006.66 491
2007.08 492
2007.50 462
2007.92 460
2008.35 475
2008.77 470
2009.19 480
2009.61 501
2010.04 498
2010.46 464
2010.88 468
2011.31 500
2011.73 431
2012.15 472
2012.57 486
2013.00 472
2013.42 435
2013.84 395
2014.27 421
2014.69 441
2015.11 470
2015.54 429
2015.96 431
2016.38 470
2016.81 468
2017.23 466
2017.65 411
2018.08 440
2018.50 464
2018.93 462
2019.35 492
2019.77 510
2020.20 533
2020.62 522
2021.04 502
2021.47 471
2021.89 478
2022.32 526
2022.74 518
2023.17 500
2023.59 502
2024.01 462
2024.44 501
2024.86 495
2025.29 486
2025.71 466
2026.14 518
2026.56 514
2026.98 486
2027.41 457
2027.83 488
2028.26 466
2028.68 468
2029.11 466
2029.53 426
2029.96 437
2030.38 420
2030.81 430
2031.23 459
2031.66 434
2032.08 430
2032.51 445
2032.93 457
2033.36 435
2033.78 453
2034.21 447
2034.63 454
2035.06 434
2035.49 451
2035.91 460
2036.34 478
2036.76 509
2037.19 468
2037.61 465
2038.04 451
2038.47 428
2038.89 505
2039.32 474
2039.74 468
2040.17 470
2040.59 457
2041.02 541
2041.45 491
2041.87 477
2042.30 467
2042.73 433
2043.15 447
2043.58 477
2044.00 508
2044.43 496
2044.86 467
2045.28 526
2045.71 497
2046.14 483
2046.56 462
2046.99 492
2047.42 497
2047.84 459
2048.27 435
2048.70 508
2049.12 460
2049.55 470
2049.98 471
2050.40 497
2050.83 495
2051.26 475
2051.69 475
2052.11 437
2052.54 496
2052.97 510
2053.40 424
2053.82 440
2054.25 501
2054.68 483
2055.10 485
2055.53 482
2055.96 491
2056.39 531
2056.82 549
2057.24 598
2057.67 560
2058.10 547
2058.53 590
2058.95 635
2059.38 631
2059.81 587
2060.24 586
2060.67 540
2061.09 551
2061.52 536
2061.95 567
2062.38 532
2062.81 494
2063.24 560
2063.66 553
2064.09 542
2064.52 552
2064.95 603
2065.38 579
2065.81 577
2066.24 646
2066.66 636
2067.09 647
2067.52 607
2067.95 588
2068.38 597
2068.81 619
2069.24 569
2069.67 527
2070.10 538
2070.52 563
2070.95 533
2071.38 477
2071.81 491
2072.24 501
2072.67 501
2073.10 496
2073.53 475
2073.96 484
2074.39 478
2074.82 472
2075.25 502
2075.68 504
2076.11 526
2076.54 574
2076.97 525
2077.40 540
2077.83 533
2078.26 511
2078.69 511
2079.12 506
2079.55 503
2079.98 517
2080.41 487
2080.84 504
2081.27 543
2081.70 519
2082.13 523
2082.56 462
2082.99 452
2083.42 485
2083.85 528
2084.28 485
2084.71 529
2085.14 459
2085.57 468
2086.00 518
2086.43 484
2086.86 511
2087.29 498
2087.73 492
2088.16 463
2088.59 502
2089.02 447
2089.45 507
2089.88 453
2090.31 464
2090.74 484
2091.17 417
2091.61 423
2092.04 504
2092.47 461
2092.90 416
2093.33 418
2093.76 430
2094.19 439
2094.63 452
2095.06 423
2095.49 426
2095.92 453
2096.35 438
2096.78 447
2097.22 440
2097.65 441
2098.08 443
2098.51 441
2098.94 452
2099.38 424
2099.81 414
2100.24 416
2100.67 395
2101.11 439
2101.54 447
2101.97 441
2102.40 461
2102.83 475
2103.27 480
2103.70 459
2104.13 421
2104.56 428
2105.00 406
2105.43 495
2105.86 488
2106.30 464
2106.73 417
2107.16 458
2107.59 470
2108.03 479
2108.46 462
2108.89 476
2109.33 477
2109.76 488
2110.19 437
2110.63 435
2111.06 482
2111.49 473
2111.93 428
2112.36 437
2112.79 466
2113.23 438
2113.66 430
2114.09 442
2114.53 488
2114.96 473
2115.40 460
2115.83 461
2116.26 505
2116.70 455
2117.13 439
2117.56 457
2118.00 440
2118.43 455
2118.87 444
2119.30 452
2119.73 433
2120.17 401
2120.60 400
2121.04 441
2121.47 408
2121.91 429
2122.34 426
2122.78 527
2123.21 484
2123.64 518
2124.08 477
2124.51 457
2124.95 466
2125.38 465
2125.82 481
2126.25 454
2126.69 475
2127.12 462
2127.56 448
2127.99 433
2128.43 467
2128.86 475
2129.30 516
2129.73 564
2130.17 542
2130.60 521
2131.04 563
2131.47 555
2131.91 552
2132.35 566
2132.78 580
2133.22 558
2133.65 526
2134.09 517
2134.52 537
2134.96 483
2135.40 502
2135.83 445
2136.27 462
2136.70 451
2137.14 486
2137.57 482
2138.01 453
2138.45 461
2138.88 459
2139.32 458
2139.76 447
2140.19 451
2140.63 460
2141.06 455
2141.50 439
2141.94 432
2142.37 429
2142.81 426
2143.25 486
2143.68 478
2144.12 426
2144.56 453
2144.99 449
2145.43 480
2145.87 464
2146.30 434
2146.74 465
2147.18 473
2147.62 479
2148.05 500
2148.49 502
2148.93 562
2149.36 585
2149.80 612
2150.24 658
2150.68 668
2151.11 665
2151.55 695
2151.99 714
2152.43 631
2152.86 688
2153.30 628
2153.74 607
2154.18 596
2154.61 523
2155.05 560
2155.49 547
2155.93 503
2156.37 486
2156.80 515
2157.24 513
2157.68 498
2158.12 490
2158.56 496
2158.99 456
2159.43 550
2159.87 533
2160.31 488
2160.75 469
2161.19 518
2161.62 527
2162.06 481
2162.50 480
2162.94 499
2163.38 539
2163.82 539
2164.26 522
2164.69 534
2165.13 533
2165.57 587
2166.01 570
2166.45 561
2166.89 584
2167.33 541
2167.77 500
2168.21 553
2168.65 560
2169.08 564
2169.52 545
2169.96 570
2170.40 530
2170.84 564
2171.28 576
2171.72 564
2172.16 526
2172.60 578
2173.04 572
2173.48 616
2173.92 577
2174.36 615
2174.80 611
2175.24 569
2175.68 561
2176.12 646
2176.56 605
2177.00 646
2177.44 610
2177.88 628
2178.32 615
2178.76 535
2179.20 591
2179.64 639
2180.08 567
2180.52 568
2180.96 521
2181.40 511
2181.84 547
2182.28 504
2182.72 486
2183.16 502
2183.60 511
2184.04 504
2184.48 516
2184.93 514
2185.37 491
2185.81 452
2186.25 469
2186.69 538
2187.13 510
2187.57 485
2188.01 502
2188.45 522
2188.89 529
2189.34 546
2189.78 547
2190.22 539
2190.66 538
2191.10 537
2191.54 528
2191.98 556
2192.43 550
2192.87 532
2193.31 553
2193.75 521
2194.19 510
2194.63 504
2195.08 527
2195.52 561
2195.96 479
2196.40 563
2196.84 574
2197.29 516
2197.73 503
2198.17 506
2198.61 524
2199.06 542
2199.50 530
2199.94 524
2200.38 512
2200.82 484
2201.27 511
2201.71 520
2202.15 442
2202.59 479
2203.04 485
2203.48 482
2203.92 429
2204.37 503
2204.81 508
2205.25 491
2205.69 487
2206.14 497
2206.58 520
2207.02 456
2207.47 509
2207.91 566
2208.35 523
2208.80 484
2209.24 554
2209.68 536
2210.13 517
2210.57 553
2211.01 563
2211.46 550
2211.90 578
2212.34 547
2212.79 553
2213.23 555
2213.67 530
2214.12 568
2214.56 516
2215.01 526
2215.45 468
2215.89 499
2216.34 505
2216.78 492
2217.23 464
2217.67 541
2218.11 520
2218.56 484
2219.00 501
2219.45 473
2219.89 486
2220.34 530
2220.78 529
2221.22 587
2221.67 544
2222.11 514
2222.56 511
2223.00 506
2223.45 547
2223.89 480
2224.34 528
2224.78 555
2225.23 517
2225.67 488
2226.12 514
2226.56 564
2227.01 538
2227.45 554
2227.90 543
2228.34 565
2228.79 521
2229.23 499
2229.68 515
2230.12 526
2230.57 537
2231.01 568
2231.46 582
2231.90 536
2232.35 552
2232.80 548
2233.24 575
2233.69 526
2234.13 554
2234.58 558
2235.02 519
2235.47 497
2235.92 535
2236.36 495
2236.81 483
2237.25 564
2237.70 528
2238.15 542
2238.59 529
2239.04 551
2239.49 544
2239.93 491
2240.38 515
2240.82 511
2241.27 451
2241.72 461
2242.16 472
2242.61 453
2243.06 466
2243.50 470
2243.95 493
2244.40 462
2244.84 430
2245.29 457
2245.74 514
2246.19 466
2246.63 452
2247.08 441
2247.53 451
2247.97 427
2248.42 470
2248.87 513
2249.32 487
2249.76 506
2250.21 529
2250.66 506
2251.10 506
2251.55 443
2252.00 466
2252.45 494
2252.89 478
2253.34 471
2253.79 471
2254.24 477
2254.69 463
2255.13 474
2255.58 462
2256.03 512
2256.48 479
2256.93 471
2257.37 481
2257.82 444
2258.27 436
2258.72 460
2259.17 506
2259.61 464
2260.06 478
2260.51 437
2260.96 485
2261.41 516
2261.86 513
2262.31 516
2262.75 474
2263.20 482
2263.65 438
2264.10 462
2264.55 500
2265.00 499
2265.45 473
2265.90 503
2266.34 476
2266.79 497
2267.24 523
2267.69 456
2268.14 471
2268.59 494
2269.04 556
2269.49 600
2269.94 571
2270.39 530
2270.84 592
2271.29 597
2271.74 567
2272.18 554
2272.63 601
2273.08 645
2273.53 660
2273.98 599
2274.43 627
2274.88 638
2275.33 578
2275.78 657
2276.23 651
2276.68 694
2277.13 729
2277.58 767
2278.03 746
2278.48 694
2278.93 717
2279.38 686
2279.83 707
2280.28 643
2280.73 624
2281.19 564
2281.64 557
2282.09 550
2282.54 498
2282.99 479
2283.44 471
2283.89 439
2284.34 463
2284.79 529
2285.24 473
2285.69 498
2286.14 499
2286.59 502
2287.04 526
2287.50 489
2287.95 510
2288.40 578
2288.85 541
2289.30 569
2289.75 595
2290.20 643
2290.65 650
2291.11 691
2291.56 689
2292.01 731
2292.46 677
2292.91 702
2293.36 711
2293.82 709
2294.27 679
2294.72 728
2295.17 717
2295.62 627
2296.07 649
2296.53 626
2296.98 563
2297.43 584
2297.88 548
2298.33 560
2298.79 559
2299.24 538
2299.69 502
2300.14 502
2300.60 534
2301.05 519
2301.50 501
2301.95 529
2302.41 542
2302.86 530
2303.31 474
2303.76 506
2304.22 462
2304.67 465
2305.12 443
2305.57 465
2306.03 459
2306.48 518
2306.93 549
2307.39 492
2307.84 498
2308.29 553
2308.75 520
2309.20 530
2309.65 534
2310.11 540
2310.56 577
2311.01 597
2311.47 589
2311.92 578
2312.37 554
2312.83 561
2313.28 540
2313.73 565
2314.19 524
2314.64 493
2315.09 546
2315.55 521
2316.00 535
2316.46 527
2316.91 537
2317.36 602
2317.82 543
2318.27 558
2318.73 556
2319.18 549
2319.63 532
2320.09 576
2320.54 540
2321.00 548
2321.45 513
2321.91 581
2322.36 573
2322.82 561
2323.27 578
2323.72 615
2324.18 657
2324.63 662
2325.09 709
2325.54 647
2326.00 700
2326.45 735
2326.91 788
2327.36 747
2327.82 695
2328.27 592
2328.73 652
2329.18 626
2329.64 547
2330.09 537
2330.55 510
2331.00 524
2331.46 528
2331.92 515
2332.37 470
2332.83 487
2333.28 481
2333.74 487
2334.19 480
2334.65 530
2335.10 512
2335.56 503
2336.02 489
2336.47 466
2336.93 493
2337.38 494
2337.84 510
2338.30 491
2338.75 493
2339.21 530
2339.66 458
2340.12 433
2340.58 449
2341.03 451
2341.49 425
2341.95 425
2342.40 445
2342.86 434
2343.32 446
2343.77 464
2344.23 446
2344.68 469
2345.14 477
2345.60 508
2346.06 486
2346.51 493
2346.97 469
2347.43 488
2347.88 505
2348.34 544
2348.80 552
2349.25 507
2349.71 511
2350.17 509
2350.63 556
2351.08 522
2351.54 542
2352.00 535
2352.46 533
2352.91 496
2353.37 488
2353.83 532
2354.29 496
2354.74 421
2355.20 471
2355.66 552
2356.12 516
2356.57 452
2357.03 466
2357.49 499
2357.95 515
2358.41 461
2358.86 495
2359.32 472
2359.78 486
2360.24 510
2360.70 516
2361.15 548
2361.61 516
2362.07 489
2362.53 500
2362.99 573
2363.45 524
2363.91 551
2364.36 503
2364.82 537
2365.28 505
2365.74 506
2366.20 581
2366.66 548
2367.12 516
2367.57 549
2368.03 533
2368.49 523
2368.95 495
2369.41 490
2369.87 549
2370.33 494
2370.79 495
2371.25 542
2371.71 549
2372.17 502
2372.63 481
2373.09 501
2373.54 529
2374.00 549
2374.46 549
2374.92 555
2375.38 524
2375.84 545
2376.30 564
2376.76 567
2377.22 541
2377.68 516
2378.14 547
2378.60 559
2379.06 552
2379.52 487
2379.98 507
2380.44 522
2380.90 479
2381.36 530
2381.82 518
2382.28 475
2382.74 494
2383.20 502
2383.66 534
2384.12 500
2384.59 498
2385.05 458
2385.51 475
2385.97 491
2386.43 544
2386.89 532
2387.35 493
2387.81 452
2388.27 499
2388.73 474
2389.19 464
2389.65 526
2390.12 518
2390.58 497
2391.04 477
2391.50 511
2391.96 498
2392.42 518
2392.88 469
2393.34 558
2393.81 544
2394.27 507
2394.73 458
2395.19 490
2395.65 515
2396.11 514
2396.57 529
2397.04 507
2397.50 484
2397.96 481
2398.42 508
2398.88 496
2399.35 528
2399.81 478
2400.27 480
2400.73 474
2401.19 470
2401.66 493
2402.12 473
2402.58 466
2403.04 445
2403.51 455
2403.97 489
2404.43 486
2404.89 477
2405.36 509
2405.82 514
2406.28 495
2406.74 446
2407.21 443
2407.67 462
2408.13 497
2408.59 495
2409.06 464
2409.52 462
2409.98 442
2410.45 501
2410.91 489
2411.37 476
2411.84 449
2412.30 475
2412.76 474
2413.23 445
2413.69 449
2414.15 426
2414.62 449
2415.08 484
2415.54 508
2416.01 517
2416.47 446
2416.93 436
2417.40 469
2417.86 506
2418.32 505
2418.79 478
2419.25 523
2419.72 511
2420.18 498
2420.64 491
2421.11 505
2421.57 480
2422.04 463
2422.50 487
2422.96 484
2423.43 517
2423.89 520
2424.36 515
2424.82 491
2425.29 505
2425.75 493
2426.22 496
2426.68 492
2427.15 485
2427.61 481
2428.07 510
2428.54 515
2429.00 503
2429.47 495
2429.93 471
2430.40 478
2430.86 479
2431.33 450
2431.79 427
2432.26 440
2432.72 458
2433.19 472
2433.65 450
2434.12 470
2434.59 493
2435.05 457
2435.52 459
2435.98 445
2436.45 455
2436.91 491
2437.38 459
2437.84 442
2438.31 508
2438.78 458
2439.24 486
2439.71 497
2440.17 489
2440.64 469
2441.10 497
2441.57 472
2442.04 461
2442.50 490
2442.97 489
2443.44 488
2443.90 468
2444.37 454
2444.83 462
2445.30 481
2445.77 483
2446.23 433
2446.70 437
2447.17 458
2447.63 498
2448.10 456
2448.57 450
2449.03 448
2449.50 458
2449.97 472
2450.43 479
2450.90 499
2451.37 499
2451.83 441
2452.30 484
2452.77 482
2453.24 455
2453.70 479
2454.17 491
2454.64 490
2455.10 431
2455.57 468
2456.04 506
2456.51 451
2456.97 460
2457.44 448
2457.91 463
2458.38 431
2458.84 430
2459.31 483
2459.78 468
2460.25 459
2460.72 461
2461.18 449
2461.65 430
2462.12 458
2462.59 451
2463.06 449
2463.52 455
2463.99 522
2464.46 469
2464.93 519
2465.40 503
2465.86 450
2466.33 474
2466.80 498
2467.27 447
2467.74 418
2468.21 417
2468.68 439
2469.14 455
2469.61 468
2470.08 428
2470.55 419
2471.02 443
2471.49 427
2471.96 442
2472.43 448
2472.90 473
2473.36 466
2473.83 488
2474.30 473
2474.77 437
2475.24 459
2475.71 436
2476.18 459
2476.65 419
2477.12 459
2477.59 441
2478.06 477
2478.53 434
2479.00 497
2479.47 503
2479.94 513
2480.41 484
2480.87 471
2481.34 443
2481.81 436
2482.28 469
2482.75 454
2483.22 446
2483.69 437
2484.16 462
2484.63 491
2485.10 487
2485.57 495
2486.05 462
2486.52 508
2486.99 548
2487.46 556
2487.93 565
2488.40 567
2488.87 555
2489.34 580
2489.81 573
2490.28 543
2490.75 499
2491.22 561
2491.69 540
2492.16 505
2492.63 521
2493.10 515
2493.58 505
2494.05 476
2494.52 535
2494.99 510
2495.46 474
2495.93 496
2496.40 540
2496.87 470
2497.34 492
2497.82 472
2498.29 464
2498.76 443
2499.23 478
2499.70 485
2500.17 475
2500.64 481
2501.12 462
2501.59 458
2502.06 456
2502.53 434
2503.00 448
2503.48 454
2503.95 439
2504.42 475
2504.89 476
2505.36 512
2505.84 528
2506.31 583
2506.78 511
2507.25 460
2507.72 522
2508.20 509
2508.67 512
2509.14 500
2509.61 556
2510.09 554
2510.56 596
2511.03 617
2511.50 651
2511.98 612
2512.45 643
2512.92 642
2513.40 677
2513.87 660
2514.34 700
2514.81 709
2515.29 682
2515.76 574
2516.23 557
2516.71 557
2517.18 600
2517.65 584
2518.13 575
2518.60 561
2519.07 515
2519.55 582
2520.02 639
2520.49 609
2520.97 570
2521.44 606
2521.91 567
2522.39 578
2522.86 585
2523.34 620
2523.81 607
2524.28 549
2524.76 547
2525.23 584
2525.70 580
2526.18 487
2526.65 552
2527.13 564
2527.60 558
2528.08 567
2528.55 607
2529.02 595
2529.50 573
2529.97 585
2530.45 604
2530.92 628
2531.40 573
2531.87 564
2532.34 550
2532.82 559
2533.29 574
2533.77 597
2534.24 547
2534.72 541
2535.19 527
2535.67 507
2536.14 519
2536.62 529
2537.09 479
2537.57 538
2538.04 532
2538.52 497
2538.99 500
2539.47 522
2539.94 488
2540.42 533
2540.90 558
2541.37 535
2541.85 548
2542.32 531
2542.80 526
2543.27 498
2543.75 506
2544.22 518
2544.70 489
2545.18 503
2545.65 519
2546.13 539
2546.60 554
2547.08 577
2547.56 565
2548.03 613
2548.51 644
2548.98 640
2549.46 666
2549.94 652
2550.41 624
2550.89 659
2551.37 660
2551.84 721
2552.32 676
2552.80 595
2553.27 616
2553.75 669
2554.23 676
2554.70 576
2555.18 556
2555.66 555
2556.13 507
2556.61 539
2557.09 535
2557.56 519
2558.04 547
2558.52 571
2558.99 547
2559.47 582
2559.95 541
2560.43 490
2560.90 525
2561.38 521
2561.86 466
2562.33 512
2562.81 485
2563.29 514
2563.77 505
2564.25 521
2564.72 442
2565.20 484
2565.68 476
2566.16 507
2566.63 497
2567.11 480
2567.59 527
2568.07 467
2568.55 429
2569.02 457
2569.50 466
2569.98 450
2570.46 447
2570.94 468
2571.41 488
2571.89 468
2572.37 433
2572.85 443
2573.33 476
2573.81 475
2574.28 458
2574.76 464
2575.24 519
2575.72 475
2576.20 460
2576.68 540
2577.16 513
2577.64 516
2578.11 503
2578.59 494
2579.07 475
2579.55 460
2580.03 463
2580.51 458
2580.99 465
2581.47 472
2581.95 460
2582.43 466
2582.91 498
2583.39 523
2583.86 442
2584.34 406
2584.82 453
2585.30 447
2585.78 443
2586.26 503
2586.74 520
2587.22 513
2587.70 478
2588.18 491
2588.66 502
2589.14 495
2589.62 492
2590.10 500
2590.58 509
2591.06 514
2591.54 471
2592.02 516
2592.50 504
2592.98 508
2593.46 486
2593.94 538
2594.42 511
2594.90 455
2595.38 456
2595.86 439
2596.35 480
2596.83 466
2597.31 467
2597.79 479
2598.27 511
2598.75 490
2599.23 463
2599.71 436
2600.19 459
2600.67 459
2601.15 421
2601.63 431
2602.12 440
2602.60 434
2603.08 435
2603.56 482
2604.04 506
2604.52 488
2605.00 441
2605.48 481
2605.97 464
2606.45 437
2606.93 439
2607.41 510
2607.89 471
2608.37 467
2608.86 455
2609.34 454
2609.82 471
2610.30 478
2610.78 495
2611.26 456
2611.75 445
2612.23 465
2612.71 456
2613.19 482
2613.68 471
2614.16 424
2614.64 461
2615.12 447
2615.60 435
2616.09 444
2616.57 440
2617.05 455
2617.53 427
2618.02 462
2618.50 426
2618.98 476
2619.46 491
2619.95 466
2620.43 463
2620.91 502
2621.40 534
2621.88 494
2622.36 470
2622.85 472
2623.33 483
2623.81 434
2624.29 470
2624.78 481
2625.26 471
2625.74 478
2626.23 482
2626.71 454
2627.19 491
2627.68 503
2628.16 537
2628.64 533
2629.13 507
2629.61 484
2630.10 498
2630.58 470
2631.06 519
2631.55 484
2632.03 507
2632.51 489
2633.00 491
2633.48 532
2633.97 481
2634.45 481
2634.94 511
2635.42 521
2635.90 509
2636.39 547
2636.87 469
2637.36 515
2637.84 493
2638.33 470
2638.81 497
2639.29 520
2639.78 498
2640.26 466
2640.75 460
2641.23 455
2641.72 499
2642.20 474
2642.69 469
2643.17 457
2643.66 480
2644.14 495
2644.63 448
2645.11 450
2645.60 418
2646.08 494
2646.57 512
2647.05 480
2647.54 498
2648.02 480
2648.51 494
2648.99 494
2649.48 483
2649.97 473
2650.45 477
2650.94 448
2651.42 497
2651.91 512
2652.39 557
2652.88 538
2653.37 498
2653.85 511
2654.34 495
2654.82 508
2655.31 518
2655.80 519
2656.28 529
2656.77 500
2657.25 533
2657.74 461
2658.23 496
2658.71 470
2659.20 450
2659.69 435
2660.17 440
2660.66 468
2661.14 422
2661.63 462
2662.12 447
2662.60 475
2663.09 468
2663.58 470
2664.06 489
2664.55 488
2665.04 491
2665.53 462
2666.01 510
2666.50 541
2666.99 495
2667.47 468
2667.96 477
2668.45 494
2668.94 497
2669.42 540
2669.91 465
2670.40 510
2670.88 551
2671.37 490
2671.86 525
2672.35 506
2672.83 513
2673.32 514
2673.81 564
2674.30 541
2674.79 578
2675.27 549
2675.76 556
2676.25 605
2676.74 610
2677.23 565
2677.71 562
2678.20 572
2678.69 600
2679.18 547
2679.67 508
2680.15 495
2680.64 510
2681.13 470
2681.62 442
2682.11 439
2682.60 489
2683.08 463
2683.57 440
2684.06 457
2684.55 435
2685.04 442
2685.53 500
2686.02 461
2686.51 437
2686.99 498
2687.48 495
2687.97 505
2688.46 473
2688.95 491
2689.44 488
2689.93 491
2690.42 492
2690.91 483
2691.40 504
2691.89 522
2692.38 496
2692.87 498
2693.35 540
2693.84 558
2694.33 505
2694.82 498
2695.31 516
2695.80 517
2696.29 520
2696.78 517
2697.27 478
2697.76 469
2698.25 457
2698.74 471
2699.23 445
2699.72 487
2700.21 508
2700.70 424
2701.19 466
2701.68 489
2702.17 521
2702.66 514
2703.15 521
2703.64 486
2704.13 453
2704.62 487
2705.12 515
2705.61 486
2706.10 483
2706.59 448
2707.08 505
2707.57 481
2708.06 477
2708.55 506
2709.04 450
2709.53 500
2710.02 499
2710.51 495
2711.01 480
2711.50 421
2711.99 431
2712.48 471
2712.97 449
2713.46 462
2713.95 443
2714.44 467
2714.94 466
2715.43 442
2715.92 463
2716.41 464
2716.90 491
2717.39 524
2717.89 443
2718.38 386
2718.87 429
2719.36 465
2719.85 466
2720.34 483
2720.84 492
2721.33 478
2721.82 464
2722.31 491
2722.80 487
2723.30 530
2723.79 531
2724.28 487
2724.77 531
2725.27 520
2725.76 471
2726.25 510
2726.74 458
2727.24 504
2727.73 486
2728.22 448
2728.71 449
2729.21 476
2729.70 479
2730.19 458
2730.69 510
2731.18 483
2731.67 504
2732.16 471
2732.66 491
2733.15 499
2733.64 522
2734.14 483
2734.63 471
2735.12 491
2735.62 533
2736.11 496
2736.60 463
2737.10 506
2737.59 544
2738.08 542
2738.58 536
2739.07 564
2739.56 562
2740.06 534
2740.55 556
2741.05 552
2741.54 530
2742.03 571
2742.53 579
2743.02 544
2743.52 491
2744.01 519
2744.50 523
2745.00 553
2745.49 477
2745.99 489
2746.48 558
2746.97 469
2747.47 528
2747.96 508
2748.46 537
2748.95 500
2749.45 507
2749.94 524
2750.44 454
2750.93 476
2751.43 449
2751.92 408
2752.42 449
2752.91 471
2753.41 467
2753.90 491
2754.40 453
2754.89 451
2755.39 477
2755.88 477
2756.38 495
2756.87 497
2757.37 464
2757.86 473
2758.36 458
2758.85 456
2759.35 460
2759.84 476
2760.34 496
2760.83 438
2761.33 442
2761.83 486
2762.32 489
2762.82 500
2763.31 503
2763.81 495
2764.30 492
2764.80 445
2765.30 436
2765.79 466
2766.29 487
2766.78 450
2767.28 495
2767.78 503
2768.27 479
2768.77 515
2769.27 521
2769.76 478
2770.26 436
2770.76 473
2771.25 463
2771.75 487
2772.24 504
2772.74 508
2773.24 501
2773.73 484
2774.23 453
2774.73 496
2775.23 538
2775.72 546
2776.22 460
2776.72 479
2777.21 533
2777.71 541
2778.21 503
2778.70 521
2779.20 531
2779.70 526
2780.20 476
2780.69 457
2781.19 475
2781.69 506
2782.19 460
2782.68 456
2783.18 398
2783.68 444
2784.18 462
2784.67 447
2785.17 438
2785.67 493
2786.17 452
2786.67 409
2787.16 497
2787.66 480
2788.16 435
2788.66 423
2789.16 456
2789.65 482
2790.15 468
2790.65 490
2791.15 481
2791.65 449
2792.15 437
2792.64 446
2793.14 492
2793.64 470
2794.14 457
2794.64 464
2795.14 455
2795.64 427
2796.13 480
2796.63 468
2797.13 434
2797.63 438
2798.13 445
2798.63 481
2799.13 509
2799.63 481
2800.13 446
2800.62 484
2801.12 445
2801.62 482
2802.12 460
2802.62 424
2803.12 411
2803.62 467
2804.12 492
2804.62 438
2805.12 432
2805.62 447
2806.12 432
2806.62 445
2807.12 475
2807.62 457
2808.12 460
2808.62 504
2809.12 487
2809.62 545
2810.12 531
2810.62 564
2811.12 589
2811.62 535
2812.12 529
2812.62 561
2813.12 545
2813.62 489
2814.12 541
2814.62 517
2815.12 488
2815.62 477
2816.12 478
2816.62 522
2817.12 476
2817.62 466
2818.12 496
2818.62 466
2819.12 440
2819.63 450
2820.13 453
2820.63 436
2821.13 457
2821.63 450
2822.13 475
2822.63 454
2823.13 406
2823.63 404
2824.13 462
2824.64 463
2825.14 498
2825.64 482
2826.14 469
2826.64 429
2827.14 458
2827.64 460
2828.15 444
2828.65 470
2829.15 469
2829.65 461
2830.15 437
2830.65 473
2831.16 468
2831.66 466
2832.16 430
2832.66 440
2833.16 441
2833.67 464
2834.17 444
2834.67 452
2835.17 441
2835.68 462
2836.18 481
2836.68 522
2837.18 473
2837.68 475
2838.19 500
2838.69 502
2839.19 498
2839.70 463
2840.20 487
2840.70 438
2841.20 469
2841.71 448
2842.21 497
2842.71 468
2843.21 465
2843.72 510
2844.22 481
2844.72 461
2845.23 481
2845.73 485
2846.23 502
2846.74 509
2847.24 510
2847.74 501
2848.25 526
2848.75 532
2849.25 580
2849.76 534
2850.26 529
2850.76 562
2851.27 482
2851.77 467
2852.28 521
2852.78 539
2853.28 470
2853.79 457
2854.29 479
2854.79 472
2855.30 459
2855.80 444
2856.31 497
2856.81 481
2857.31 458
2857.82 450
2858.32 438
2858.83 446
2859.33 509
2859.84 462
2860.34 486
2860.85 456
2861.35 492
2861.85 509
2862.36 490
2862.86 464
2863.37 451
2863.87 501
2864.38 468
2864.88 473
2865.39 438
2865.89 515
2866.40 505
2866.90 490
2867.41 475
2867.91 436
2868.42 482
2868.92 496
2869.43 476
2869.93 521
2870.44 524
2870.94 531
2871.45 529
2871.96 532
2872.46 553
2872.97 564
2873.47 584
2873.98 518
2874.48 570
2874.99 545
2875.49 533
2876.00 547
2876.51 508
2877.01 533
2877.52 493
2878.02 511
2878.53 512
2879.04 515
2879.54 492
2880.05 485
2880.55 486
2881.06 444
2881.57 464
2882.07 489
2882.58 522
2883.09 516
2883.59 471
2884.10 473
2884.61 565
2885.11 545
2885.62 522
2886.13 518
2886.63 552
2887.14 563
2887.65 604
2888.15 650
2888.66 627
2889.17 589
2889.67 574
2890.18 637
2890.69 640
2891.20 622
2891.70 628
2892.21 630
2892.72 551
2893.22 508
2893.73 574
2894.24 542
2894.75 552
2895.25 617
2895.76 631
2896.27 634
2896.78 576
2897.29 592
2897.79 565
2898.30 592
2898.81 599
2899.32 610
2899.82 621
2900.33 644
2900.84 615
2901.35 624
2901.86 581
2902.36 578
2902.87 557
2903.38 569
2903.89 551
2904.40 565
2904.91 515
2905.41 487
2905.92 495
2906.43 529
2906.94 482
2907.45 489
2907.96 552
2908.47 482
2908.97 476
2909.48 463
2909.99 475
2910.50 483
2911.01 470
2911.52 511
2912.03 512
2912.54 480
2913.05 483
2913.55 451
2914.06 522
2914.57 543
2915.08 506
2915.59 525
2916.10 533
2916.61 510
2917.12 539
2917.63 534
2918.14 487
2918.65 508
2919.16 517
2919.67 517
2920.18 541
2920.69 576
2921.20 517
2921.71 486
2922.22 501
2922.73 526
2923.24 514
2923.75 539
2924.26 456
2924.77 460
2925.28 497
2925.79 459
2926.30 472
2926.81 480
2927.32 500
2927.83 500
2928.34 523
2928.85 534
2929.36 492
2929.87 495
2930.38 497
2930.89 475
2931.40 441
2931.91 452
2932.42 459
2932.93 497
2933.45 460
2933.96 486
2934.47 494
2934.98 485
2935.49 469
2936.00 491
2936.51 481
2937.02 543
2937.53 528
2938.04 497
2938.56 489
2939.07 471
2939.58 518
2940.09 549
2940.60 572
2941.11 535
2941.62 615
2942.14 579
2942.65 517
2943.16 565
2943.67 590
2944.18 547
2944.70 557
2945.21 538
2945.72 536
2946.23 506
2946.74 473
2947.26 542
2947.77 548
2948.28 493
2948.79 489
2949.30 467
2949.82 479
2950.33 480
2950.84 472
2951.35 487
2951.87 450
2952.38 485
2952.89 492
2953.40 460
2953.92 483
2954.43 512
2954.94 521
2955.45 501
2955.97 548
2956.48 540
2956.99 508
2957.51 540
2958.02 530
2958.53 482
2959.04 488
2959.56 529
2960.07 513
2960.58 523
2961.10 521
2961.61 556
2962.12 526
2962.64 545
2963.15 546
2963.66 563
2964.18 604
2964.69 629
2965.21 592
2965.72 636
2966.23 583
2966.75 577
2967.26 597
2967.77 559
2968.29 560
2968.80 556
2969.32 538
2969.83 527
2970.34 529
2970.86 549
2971.37 539
2971.89 557
2972.40 549
2972.91 585
2973.43 562
2973.94 535
2974.46 538
2974.97 602
2975.49 593
2976.00 573
2976.52 592
2977.03 589
2977.55 587
2978.06 527
2978.57 583
2979.09 581
2979.60 592
2980.12 609
2980.63 596
2981.15 571
2981.66 621
2982.18 661
2982.69 625
2983.21 660
2983.73 639
2984.24 630
2984.76 668
2985.27 694
2985.79 705
2986.30 773
2986.82 761
2987.33 788
2987.85 785
2988.36 769
2988.88 825
2989.40 801
2989.91 787
2990.43 818
2990.94 815
2991.46 784
2991.97 780
2992.49 756
2993.01 749
2993.52 777
2994.04 787
2994.55 783
2995.07 812
2995.59 807
2996.10 865
2996.62 891
2997.14 916
2997.65 930
2998.17 953
2998.69 1004
2999.20 998
2999.72 1063
3000.24 1109
3000.75 1142
3001.27 1201
3001.79 1310
3002.30 1423
3002.82 1501
3003.34 1748
3003.85 1988
3004.37 2198
3004.89 2440
3005.40 2983
3005.92 3046
3006.44 2966
3006.96 2988
3007.47 3060
3007.99 2848
3008.51 2567
3009.03 2275
3009.54 2058
3010.06 1792
3010.58 1504
3011.10 1304
3011.61 1180
3012.13 1043
3012.65 936
3013.17 919
3013.68 920
3014.20 862
3014.72 868
3015.24 890
3015.76 874
3016.27 806
3016.79 777
3017.31 765
3017.83 743
3018.35 727
3018.86 775
3019.38 715
3019.90 751
3020.42 756
3020.94 702
3021.46 709
3021.97 698
3022.49 740
3023.01 737
3023.53 742
3024.05 772
3024.57 762
3025.09 733
3025.61 758
3026.12 699
3026.64 726
3027.16 748
3027.68 714
3028.20 705
3028.72 660
3029.24 668
3029.76 665
3030.28 651
3030.80 677
3031.32 662
3031.84 645
3032.35 636
3032.87 664
3033.39 635
3033.91 645
3034.43 659
3034.95 600
3035.47 624
3035.99 658
3036.51 661
3037.03 641
3037.55 637
3038.07 682
3038.59 612
3039.11 614
3039.63 591
3040.15 610
3040.67 625
3041.19 657
3041.71 623
3042.23 596
3042.75 615
3043.27 649
3043.79 643
3044.31 623
3044.83 603
3045.35 636
3045.87 626
3046.40 600
3046.92 663
3047.44 577
3047.96 641
3048.48 575
3049.00 609
3049.52 622
3050.04 577
3050.56 578
3051.08 616
3051.60 583
3052.12 593
3052.65 600
3053.17 611
3053.69 596
3054.21 619
3054.73 571
3055.25 614
3055.77 577
3056.30 555
3056.82 572
3057.34 611
3057.86 631
3058.38 604
3058.90 559
3059.42 590
3059.95 600
3060.47 575
3060.99 580
3061.51 583
3062.03 611
3062.56 564
3063.08 574
3063.60 647
3064.12 617
3064.64 628
3065.17 678
3065.69 689
3066.21 676
3066.73 668
3067.26 702
3067.78 765
3068.30 757
3068.82 718
3069.35 704
3069.87 742
3070.39 729
3070.91 768
3071.44 707
3071.96 711
3072.48 719
3073.01 788
3073.53 713
3074.05 725
3074.57 735
3075.10 768
3075.62 754
3076.14 711
3076.67 736
3077.19 752
3077.71 724
3078.24 762
3078.76 845
3079.28 791
3079.81 794
3080.33 854
3080.85 868
3081.38 908
3081.90 891
3082.42 917
3082.95 947
3083.47 988
3084.00 942
3084.52 1023
3085.04 1027
3085.57 999
3086.09 998
3086.62 971
3087.14 1047
3087.66 1060
3088.19 1128
3088.71 1234
3089.24 1378
3089.76 1494
3090.29 1614
3090.81 1636
3091.33 1625
3091.86 1749
3092.38 1785
3092.91 1607
3093.43 1579
3093.96 1530
3094.48 1439
3095.01 1334
3095.53 1211
3096.06 1137
3096.58 1102
3097.11 1103
3097.63 1105
3098.16 1077
3098.68 1151
3099.21 1304
3099.73 1299
3100.26 1406
3100.78 1628
3101.31 1706
3101.83 2052
3102.36 2353
3102.88 2768
3103.41 2941
3103.93 3367
3104.46 3583
3104.99 3750
3105.51 3449
3106.04 3325
3106.56 2987
3107.09 2567
3107.61 2187
3108.14 1943
3108.67 1837
3109.19 1520
3109.72 1249
3110.24 1179
3110.77 1130
3111.30 1111
3111.82 1051
3112.35 1058
3112.87 951
3113.40 957
3113.93 935
3114.45 884
3114.98 901
3115.51 861
3116.03 817
3116.56 823
3117.09 779
3117.61 757
3118.14 730
3118.67 769
3119.19 786
3119.72 769
3120.25 804
3120.77 817
3121.30 798
3121.83 811
3122.35 881
3122.88 853
3123.41 865
3123.94 855
3124.46 829
3124.99 811
3125.52 802
3126.05 757
3126.57 747
3127.10 725
3127.63 696
3128.16 689
3128.68 651
3129.21 679
3129.74 631
3130.27 668
3130.79 643
3131.32 592
3131.85 631
3132.38 635
3132.91 634
3133.43 607
3133.96 593
3134.49 588
3135.02 574
3135.55 586
3136.07 630
3136.60 614
3137.13 614
3137.66 622
3138.19 587
3138.72 566
3139.24 548
3139.77 544
3140.30 615
3140.83 560
3141.36 523
3141.89 580
3142.42 560
3142.95 533
3143.47 536
3144.00 535
3144.53 541
3145.06 566
3145.59 641
3146.12 631
3146.65 583
3147.18 573
3147.71 576
3148.24 580
3148.76 591
3149.29 568
3149.82 662
3150.35 683
3150.88 678
3151.41 652
3151.94 628
3152.47 620
3153.00 628
3153.53 681
3154.06 692
3154.59 680
3155.12 612
3155.65 625
3156.18 593
3156.71 619
3157.24 584
3157.77 613
3158.30 706
3158.83 693
3159.36 699
3159.89 676
3160.42 685
3160.95 688
3161.48 677
3162.01 722
3162.54 640
3163.07 652
3163.60 660
3164.13 676
3164.66 649
3165.20 608
3165.73 612
3166.26 606
3166.79 577
3167.32 565
3167.85 599
3168.38 596
3168.91 595
3169.44 561
3169.97 590
3170.50 583
3171.04 573
3171.57 611
3172.10 634
3172.63 597
3173.16 667
3173.69 652
3174.22 673
3174.75 660
3175.29 662
3175.82 693
3176.35 725
3176.88 734
3177.41 695
3177.94 647
3178.48 702
3179.01 658
3179.54 614
3180.07 586
3180.60 574
3181.14 587
3181.67 556
3182.20 600
3182.73 524
3183.26 534
3183.80 581
3184.33 549
3184.86 571
3185.39 554
3185.93 574
3186.46 547
3186.99 538
3187.52 538
3188.06 531
3188.59 583
3189.12 608
3189.65 617
3190.19 631
3190.72 619
3191.25 609
3191.79 548
3192.32 585
3192.85 631
3193.38 585
3193.92 623
3194.45 627
3194.98 610
3195.52 614
3196.05 641
3196.58 617
3197.12 609
3197.65 637
3198.18 598
3198.72 562
3199.25 623
3199.78 667
3200.32 597
3200.85 612
3201.39 687
3201.92 651
3202.45 615
3202.99 582
3203.52 637
3204.05 649
3204.59 684
3205.12 700
3205.66 711
3206.19 797
3206.72 795
3207.26 837
3207.79 846
3208.33 856
3208.86 901
3209.40 966
3209.93 1011
3210.47 1044
3211.00 1091
3211.53 1098
3212.07 1095
3212.60 1087
3213.14 1205
3213.67 1104
3214.21 1043
3214.74 989
3215.28 939
3215.81 894
3216.35 874
3216.88 721
3217.42 763
3217.95 815
3218.49 725
3219.02 688
3219.56 656
3220.09 677
3220.63 664
3221.16 618
3221.70 696
3222.23 707
3222.77 700
3223.31 777
3223.84 784
3224.38 829
3224.91 841
3225.45 789
3225.98 804
3226.52 852
3227.06 781
3227.59 783
3228.13 811
3228.66 758
3229.20 704
3229.74 740
3230.27 765
3230.81 773
3231.34 753
3231.88 794
3232.42 808
3232.95 784
3233.49 760
3234.03 780
3234.56 767
3235.10 769
3235.64 818
3236.17 819
3236.71 864
3237.25 840
3237.78 842
3238.32 902
3238.86 901
3239.39 865
3239.93 841
3240.47 876
3241.00 908
3241.54 877
3242.08 866
3242.61 877
3243.15 910
3243.69 976
3244.23 936
3244.76 898
3245.30 928
3245.84 1053
3246.38 1075
3246.91 962
3247.45 974
3247.99 1033
3248.53 1034
3249.06 1103
3249.60 1187
3250.14 1236
3250.68 1501
3251.21 1725
3251.75 1943
3252.29 2086
3252.83 2251
3253.37 2434
3253.90 2670
3254.44 2713
3254.98 2809
3255.52 2733
3256.06 2689
3256.60 2392
3257.13 2162
3257.67 2074
3258.21 1749
3258.75 1660
3259.29 1672
3259.83 1507
3260.36 1486
3260.90 1459
3261.44 1487
3261.98 1620
3262.52 1649
3263.06 1690
3263.60 1880
3264.14 1997
3264.68 1956
3265.21 1967
3265.75 1981
3266.29 2181
3266.83 2319
3267.37 2458
3267.91 2324
3268.45 2296
3268.99 2300
3269.53 2318
3270.07 2173
3270.61 2009
3271.15 1766
3271.69 1647
3272.23 1516
3272.76 1333
3273.30 1325
3273.84 1266
3274.38 1281
3274.92 1234
3275.46 1179
3276.00 1114
3276.54 1147
3277.08 1166
3277.62 1173
3278.16 1058
3278.70 1152
3279.24 1141
3279.78 1160
3280.32 1181
3280.86 1143
3281.41 1204
3281.95 1165
3282.49 1193
3283.03 1208
3283.57 1177
3284.11 1178
3284.65 1142
3285.19 1217
3285.73 1106
3286.27 1080
3286.81 1236
3287.35 1234
3287.89 1234
3288.43 1151
3288.97 1213
3289.52 1292
3290.06 1300
3290.60 1279
3291.14 1336
3291.68 1479
3292.22 1602
3292.76 1620
3293.30 1674
3293.85 1851
3294.39 2083
3294.93 2137
3295.47 2266
3296.01 2383
3296.55 2492
3297.09 2565
3297.64 2488
3298.18 2491
3298.72 2409
3299.26 2242
3299.80 2141
3300.34 1968
3300.89 1844
3301.43 1762
3301.97 1766
3302.51 1673
3303.06 1582
3303.60 1557
3304.14 1466
3304.68 1483
3305.22 1475
3305.77 1509
3306.31 1477
3306.85 1444
3307.39 1462
3307.94 1517
3308.48 1498
3309.02 1532
3309.56 1505
3310.11 1511
3310.65 1581
3311.19 1575
3311.74 1545
3312.28 1544
3312.82 1587
3313.36 1515
3313.91 1515
3314.45 1581
3314.99 1670
3315.54 1719
3316.08 1749
3316.62 1885
3317.17 2042
3317.71 2097
3318.25 2367
3318.80 2503
3319.34 2647
3319.88 2737
3320.43 3012
3320.97 3149
3321.51 3085
3322.06 3120
3322.60 3194
3323.14 3092
3323.69 2876
3324.23 2818
3324.78 2861
3325.32 2766
3325.86 2628
3326.41 2500
3326.95 2489
3327.50 2626
3328.04 2427
3328.59 2413
3329.13 2462
3329.67 2497
3330.22 2632
3330.76 3020
3331.31 3539
3331.85 4295
3332.40 5267
3332.94 6813
3333.49 8782
3334.03 11121
3334.57 13617
3335.12 16795
3335.66 19698
3336.21 22229
3336.75 24269
3337.30 25298
3337.84 25709
3338.39 25028
3338.93 23710
3339.48 22029
3340.02 19276
3340.57 16157
3341.11 13654
3341.66 11220
3342.20 9082
3342.75 7131
3343.30 5682
3343.84 4517
3344.39 3745
3344.93 3157
3345.48 2667
3346.02 2299
3346.57 2089
3347.11 1993
3347.66 1916
3348.21 1873
3348.75 1684
3349.30 1653
3349.84 1602
3350.39 1562
3350.94 1465
3351.48 1325
3352.03 1306
3352.57 1254
3353.12 1252
3353.67 1219
3354.21 1174
3354.76 1144
3355.31 1171
3355.85 1204
3356.40 1229
3356.95 1204
3357.49 1273
3358.04 1270
3358.59 1244
3359.13 1239
3359.68 1340
3360.23 1248
3360.77 1284
3361.32 1356
3361.87 1381
3362.41 1439
3362.96 1481
3363.51 1511
3364.05 1543
3364.60 1619
3365.15 1600
3365.70 1595
3366.24 1657
3366.79 1676
3367.34 1539
3367.89 1484
3368.43 1549
3368.98 1490
3369.53 1454
3370.08 1430
3370.62 1463
3371.17 1559
3371.72 1706
3372.27 1708
3372.81 1786
3373.36 1898
3373.91 2013
3374.46 2189
3375.01 2156
3375.55 2255
3376.10 2264
3376.65 2142
3377.20 2084
3377.75 1962
3378.30 1830
3378.84 1662
3379.39 1506
3379.94 1405
3380.49 1316
3381.04 1248
3381.59 1172
3382.13 1166
3382.68 1066
3383.23 1053
3383.78 1059
3384.33 1056
3384.88 1021
3385.43 1023
3385.98 955
3386.52 938
3387.07 947
3387.62 934
3388.17 947
3388.72 959
3389.27 948
3389.82 921
3390.37 949
3390.92 896
3391.47 833
3392.02 846
3392.57 914
3393.12 919
3393.66 875
3394.21 881
3394.76 848
3395.31 955
3395.86 959
3396.41 962
3396.96 979
3397.51 1009
3398.06 1013
3398.61 1063
3399.16 1056
3399.71 1091
3400.26 1098
3400.81 1112
3401.36 1084
3401.91 1091
3402.46 1075
3403.01 1037
3403.56 889
3404.11 892
3404.66 909
3405.21 888
3405.77 894
3406.32 904
3406.87 866
3407.42 896
3407.97 880
3408.52 879
3409.07 908
3409.62 863
3410.17 914
3410.72 978
3411.27 1024
3411.82 1009
3412.37 1042
3412.93 1060
3413.48 1078
3414.03 1084
3414.58 1058
3415.13 1059
3415.68 1050
3416.23 1079
3416.78 1067
3417.34 1005
3417.89 1038
3418.44 1091
3418.99 957
3419.54 1062
3420.09 1047
3420.65 964
3421.20 974
3421.75 940
3422.30 899
3422.85 921
3423.40 937
3423.96 972
3424.51 948
3425.06 924
3425.61 986
3426.17 933
3426.72 848
3427.27 874
3427.82 881
3428.37 813
3428.93 786
3429.48 802
3430.03 781
3430.58 749
3431.14 753
3431.69 733
3432.24 676
3432.79 720
3433.35 728
3433.90 720
3434.45 712
3435.01 731
3435.56 741
3436.11 721
3436.66 724
3437.22 769
3437.77 723
3438.32 741
3438.88 795
3439.43 746
3439.98 767
3440.54 711
3441.09 697
3441.64 661
3442.20 725
3442.75 717
3443.30 736
3443.86 723
3444.41 749
3444.96 661
3445.52 644
3446.07 677
3446.63 677
3447.18 672
3447.73 598
3448.29 660
3448.84 654
3449.40 653
3449.95 650
3450.50 614
3451.06 658
3451.61 653
3452.17 613
3452.72 612
3453.27 603
3453.83 665
3454.38 657
3454.94 633
3455.49 652
3456.05 626
3456.60 612
3457.16 662
3457.71 642
3458.27 590
3458.82 646
3459.38 713
3459.93 709
3460.49 610
3461.04 629
3461.60 674
3462.15 703
3462.71 730
3463.26 723
3463.82 714
3464.37 720
3464.93 714
3465.48 737
3466.04 774
3466.59 808
3467.15 825
3467.70 750
3468.26 773
3468.81 792
3469.37 814
3469.93 808
3470.48 826
3471.04 881
3471.59 882
3472.15 873
3472.70 929
3473.26 973
3473.82 957
3474.37 878
3474.93 911
3475.48 972
3476.04 920
3476.60 929
3477.15 954
3477.71 894
3478.27 894
3478.82 902
3479.38 1021
3479.93 1045
3480.49 1084
3481.05 1086
3481.60 1125
3482.16 1126
3482.72 1102
3483.27 1175
3483.83 1211
3484.39 1172
3484.95 1162
3485.50 1260
3486.06 1272
3486.62 1206
3487.17 1224
3487.73 1311
3488.29 1472
3488.84 1723
3489.40 1821
3489.96 2145
3490.52 2615
3491.07 3117
3491.63 3682
3492.19 4171
3492.75 4631
3493.30 5007
3493.86 5018
3494.42 4809
3494.98 4589
3495.53 4197
3496.09 3810
3496.65 3188
3497.21 2778
3497.77 2403
3498.32 2061
3498.88 1859
3499.44 1724
3500.00 1477
3500.56 1471
3501.11 1431
3501.67 1401
3502.23 1304
3502.79 1383
3503.35 1478
3503.91 1546
3504.46 1557
3505.02 1631
3505.58 1787
3506.14 1824
3506.70 1743
3507.26 1743
3507.81 1724
3508.37 1683
3508.93 1588
3509.49 1500
3510.05 1369
3510.61 1312
3511.17 1298
3511.73 1269
3512.29 1171
3512.85 1103
3513.40 1090
3513.96 1011
3514.52 941
3515.08 880
3515.64 872
3516.20 814
3516.76 792
3517.32 776
3517.88 723
3518.44 778
3519.00 735
3519.56 698
3520.12 706
3520.68 752
3521.24 794
3521.80 768
3522.36 783
3522.92 774
3523.48 805
3524.04 726
3524.60 766
3525.16 751
3525.72 757
3526.28 753
3526.84 768
3527.40 762
3527.96 762
3528.52 744
3529.08 730
3529.64 736
3530.20 686
3530.76 729
3531.32 719
3531.88 754
3532.44 706
3533.00 660
3533.56 745
3534.12 721
3534.68 681
3535.25 702
3535.81 713
3536.37 743
3536.93 733
3537.49 717
3538.05 695
3538.61 696
3539.17 656
3539.73 681
3540.30 714
3540.86 649
3541.42 670
3541.98 664
3542.54 691
3543.10 683
3543.66 733
3544.23 673
3544.79 656
3545.35 665
3545.91 666
3546.47 694
3547.03 682
3547.60 698
3548.16 636
3548.72 684
3549.28 663
3549.84 672
3550.41 682
3550.97 673
3551.53 619
3552.09 664
3552.65 607
3553.22 646
3553.78 598
3554.34 590
3554.90 586
3555.47 611
3556.03 618
3556.59 614
3557.15 587
3557.72 599
3558.28 626
3558.84 606
3559.41 598
3559.97 580
3560.53 641
3561.09 681
3561.66 611
3562.22 575
3562.78 614
3563.35 662
3563.91 572
3564.47 577
3565.04 643
3565.60 690
3566.16 676
3566.73 632
3567.29 663
3567.85 629
3568.42 648
3568.98 642
3569.54 646
3570.11 614
3570.67 614
3571.23 642
3571.80 654
3572.36 567
3572.93 642
3573.49 697
3574.05 686
3574.62 737
3575.18 846
3575.75 860
3576.31 896
3576.87 994
3577.44 963
3578.00 1013
3578.57 1024
3579.13 952
3579.70 990
3580.26 981
3580.82 928
3581.39 928
3581.95 889
3582.52 810
3583.08 805
3583.65 774
3584.21 730
3584.78 683
3585.34 674
3585.91 647
3586.47 645
3587.04 623
3587.60 632
3588.17 627
3588.73 585
3589.30 580
3589.86 560
3590.43 575
3590.99 563
3591.56 569
3592.12 574
3592.69 607
3593.25 583
3593.82 603
3594.39 515
3594.95 502
3595.52 539
3596.08 552
3596.65 554
3597.21 552
3597.78 543
3598.35 556
3598.91 532
3599.48 546
3600.04 523
3600.61 588
3601.18 508
3601.74 512
3602.31 506
3602.87 524
3603.44 532
3604.01 549
3604.57 521
3605.14 543
3605.71 514
3606.27 511
3606.84 516
3607.41 510
3607.97 488
3608.54 521
3609.11 531
3609.67 497
3610.24 504
3610.81 533
3611.37 508
3611.94 509
3612.51 489
3613.07 510
3613.64 491
3614.21 516
3614.78 527
3615.34 532
3615.91 538
3616.48 528
3617.04 544
3617.61 576
3618.18 501
3618.75 535
3619.31 548
3619.88 541
3620.45 544
3621.02 568
3621.58 527
3622.15 549
3622.72 521
3623.29 559
3623.86 565
3624.42 530
3624.99 510
3625.56 499
3626.13 549
3626.70 523
3627.26 502
3627.83 525
3628.40 507
3628.97 456
3629.54 500
3630.11 509
3630.67 465
3631.24 487
3631.81 461
3632.38 481
3632.95 516
3633.52 524
3634.08 493
3634.65 506
3635.22 488
3635.79 491
3636.36 539
3636.93 514
3637.50 509
3638.07 501
3638.64 486
3639.20 504
3639.77 548
3640.34 529
3640.91 521
3641.48 503
3642.05 560
3642.62 520
3643.19 513
3643.76 518
3644.33 551
3644.90 537
3645.47 505
3646.04 513
3646.61 559
3647.18 544
3647.75 503
3648.32 522
3648.89 538
3649.46 544
3650.03 558
3650.60 568
3651.17 549
3651.74 614
3652.31 581
3652.88 610
3653.45 649
3654.02 651
3654.59 598
3655.16 596
3655.73 588
3656.30 603
3656.87 607
3657.44 554
3658.01 562
3658.58 567
3659.15 528
3659.72 534
3660.29 543
3660.86 546
3661.43 609
3662.00 572
3662.58 609
3663.15 580
3663.72 600
3664.29 655
3664.86 677
3665.43 661
3666.00 686
3666.57 644
3667.14 713
3667.72 735
3668.29 697
3668.86 678
3669.43 656
3670.00 652
3670.57 586
3671.14 603
3671.72 599
3672.29 627
3672.86 589
3673.43 563
3674.00 566
3674.57 585
3675.15 547
3675.72 552
3676.29 599
3676.86 597
3677.43 588
3678.01 571
3678.58 576
3679.15 574
3679.72 549
3680.30 556
3680.87 594
3681.44 604
3682.01 555
3682.58 518
3683.16 479
3683.73 531
3684.30 534
3684.88 525
3685.45 488
3686.02 529
3686.59 500
3687.17 488
3687.74 518
3688.31 514
3688.88 546
3689.46 525
3690.03 555
3690.60 561
3691.18 599
3691.75 600
3692.32 538
3692.90 546
3693.47 554
3694.04 544
3694.62 543
3695.19 510
3695.76 480
3696.34 493
3696.91 489
3697.48 485
3698.06 499
3698.63 452
3699.21 460
3699.78 500
3700.35 498
3700.93 504
3701.50 464
3702.08 499
3702.65 524
3703.22 539
3703.80 527
3704.37 497
3704.95 522
3705.52 543
3706.09 579
3706.67 602
3707.24 572
3707.82 585
3708.39 605
3708.97 616
3709.54 558
3710.12 590
3710.69 596
3711.26 560
3711.84 596
3712.41 560
3712.99 583
3713.56 549
3714.14 529
3714.71 471
3715.29 539
3715.86 498
3716.44 492
3717.01 497
3717.59 523
3718.16 490
3718.74 524
3719.32 481
3719.89 479
3720.47 511
3721.04 479
3721.62 420
3722.19 503
3722.77 467
3723.34 417
3723.92 484
3724.49 479
3725.07 455
3725.65 466
3726.22 464
3726.80 429
3727.37 427
3727.95 454
3728.53 453
3729.10 451
3729.68 482
3730.25 454
3730.83 468
3731.41 491
3731.98 503
3732.56 491
3733.14 504
3733.71 572
3734.29 539
3734.87 493
3735.44 565
3736.02 513
3736.60 503
3737.17 542
3737.75 566
3738.33 583
3738.90 529
3739.48 528
3740.06 567
3740.63 518
3741.21 513
3741.79 477
3742.36 429
3742.94 475
3743.52 474
3744.10 465
3744.67 439
3745.25 436
3745.83 447
3746.40 465
3746.98 461
3747.56 417
3748.14 479
3748.71 533
3749.29 481
3749.87 493
3750.45 461
3751.03 497
3751.60 478
3752.18 457
3752.76 504
3753.34 473
3753.92 450
3754.49 455
3755.07 526
3755.65 489
3756.23 474
3756.81 465
3757.38 477
3757.96 484
3758.54 451
3759.12 448
3759.70 502
3760.28 478
3760.85 536
3761.43 505
3762.01 507
3762.59 519
3763.17 568
3763.75 523
3764.33 536
3764.91 536
3765.48 535
3766.06 537
3766.64 521
3767.22 532
3767.80 531
3768.38 515
3768.96 489
3769.54 502
3770.12 481
3770.70 425
3771.28 443
3771.85 443
3772.43 434
3773.01 422
3773.59 468
3774.17 492
3774.75 462
3775.33 481
3775.91 495
3776.49 484
3777.07 480
3777.65 452
3778.23 477
3778.81 450
3779.39 435
3779.97 492
3780.55 446
3781.13 449
3781.71 492
3782.29 453
3782.87 453
3783.45 437
3784.03 427
3784.61 477
3785.19 461
3785.77 455
3786.35 446
3786.93 480
3787.51 424
3788.10 414
3788.68 426
3789.26 421
3789.84 445
3790.42 471
3791.00 500
3791.58 462
3792.16 460
3792.74 479
3793.32 530
3793.90 517
3794.48 461
3795.07 482
3795.65 486
3796.23 467
3796.81 499
3797.39 550
3797.97 516
3798.55 485
3799.14 512
3799.72 481
3800.30 407
3800.88 434
3801.46 503
3802.04 500
3802.62 457
3803.21 503
3803.79 520
3804.37 500
3804.95 492
3805.53 458
3806.12 500
3806.70 566
3807.28 524
3807.86 507
3808.44 531
3809.03 551
3809.61 573
3810.19 597
3810.77 536
3811.36 538
3811.94 585
3812.52 586
3813.10 570
3813.69 548
3814.27 551
3814.85 568
3815.43 598
3816.02 565
3816.60 564
3817.18 519
3817.77 481
3818.35 466
3818.93 505
3819.51 484
3820.10 516
3820.68 505
3821.26 549
3821.85 505
3822.43 504
3823.01 516
3823.60 516
3824.18 533
3824.76 495
3825.35 486
3825.93 509
3826.51 489
3827.10 497
3827.68 432
3828.27 495
3828.85 493
3829.43 498
3830.02 445
3830.60 493
3831.18 486
3831.77 478
3832.35 444
3832.94 514
3833.52 510
3834.10 462
3834.69 507
3835.27 460
3835.86 501
3836.44 482
3837.03 505
3837.61 476
3838.19 507
3838.78 490
3839.36 470
3839.95 473
3840.53 463
3841.12 468
3841.70 467
3842.29 442
3842.87 479
3843.46 491
3844.04 475
3844.63 478
3845.21 472
3845.80 473
3846.38 476
3846.97 483
3847.55 482
3848.14 454
3848.72 436
3849.31 493
3849.89 476
3850.48 443
3851.06 422
3851.65 458
3852.23 470
3852.82 523
3853.41 529
3853.99 517
3854.58 536
3855.16 504
3855.75 514
3856.33 519
3856.92 528
3857.51 493
3858.09 519
3858.68 473
3859.26 478
3859.85 474
3860.44 505
3861.02 505
3861.61 488
3862.20 513
3862.78 565
3863.37 556
3863.95 558
3864.54 590
3865.13 553
3865.71 534
3866.30 538
3866.89 542
3867.47 497
3868.06 508
3868.65 502
3869.23 537
3869.82 495
3870.41 492
3870.99 503
3871.58 477
3872.17 511
3872.76 482
3873.34 466
3873.93 490
3874.52 533
3875.10 511
3875.69 523
3876.28 562
3876.87 532
3877.45 506
3878.04 460
3878.63 482
3879.22 486
3879.80 460
3880.39 477
3880.98 518
3881.57 488
3882.15 497
3882.74 470
3883.33 457
3883.92 457
3884.51 457
3885.09 452
3885.68 454
3886.27 484
3886.86 499
3887.45 463
3888.04 445
3888.62 491
3889.21 501
3889.80 512
3890.39 506
3890.98 556
3891.57 552
3892.15 559
3892.74 550
3893.33 527
3893.92 506
3894.51 488
3895.10 470
3895.69 509
3896.28 470
3896.86 484
3897.45 535
3898.04 510
3898.63 470
3899.22 441
3899.81 463
3900.40 488
3900.99 529
3901.58 508
3902.17 480
3902.76 424
3903.34 451
3903.93 505
3904.52 497
3905.11 531
3905.70 519
3906.29 497
3906.88 503
3907.47 508
3908.06 508
3908.65 506
3909.24 468
3909.83 476
3910.42 550
3911.01 541
3911.60 501
3912.19 488
3912.78 462
3913.37 468
3913.96 456
3914.55 457
3915.14 527
3915.73 510
3916.32 495
3916.91 470
3917.50 474
3918.09 468
3918.68 478
3919.28 440
3919.87 450
3920.46 466
3921.05 486
3921.64 461
3922.23 484
3922.82 450
3923.41 445
3924.00 452
3924.59 441
3925.18 409
3925.77 379
3926.37 445
3926.96 394
3927.55 401
3928.14 440
3928.73 424
3929.32 442
3929.91 433
3930.51 440
3931.10 438
3931.69 429
3932.28 417
3932.87 435
3933.46 391
3934.05 343
3934.65 425
3935.24 432
3935.83 436
3936.42 400
3937.01 396
3937.61 419
3938.20 420
3938.79 413
3939.38 444
3939.97 457
3940.57 470
3941.16 472
3941.75 509
3942.34 459
3942.94 475
3943.53 482
3944.12 488
3944.71 496
3945.31 526
3945.90 502
3946.49 491
3947.08 435
3947.68 412
3948.27 446
3948.86 470
3949.45 447
3950.05 451
3950.64 468
3951.23 453
3951.83 454
3952.42 443
3953.01 476
3953.61 458
3954.20 468
3954.79 430
3955.39 446
3955.98 437
3956.57 456
3957.17 474
3957.76 533
3958.35 558
3958.95 547
3959.54 577
3960.13 559
3960.73 548
3961.32 539
3961.92 539
3962.51 554
3963.10 573
3963.70 558
3964.29 588
3964.88 581
3965.48 556
3966.07 617
3966.67 630
3967.26 657
3967.86 629
3968.45 652
3969.04 653
3969.64 664
3970.23 646
3970.83 616
3971.42 578
3972.02 520
3972.61 522
3973.21 541
3973.80 541
3974.40 516
3974.99 561
3975.58 529
3976.18 591
3976.77 661
3977.37 617
3977.96 635
3978.56 637
3979.15 623
3979.75 571
3980.35 608
3980.94 607
3981.54 542
3982.13 544
3982.73 474
3983.32 516
3983.92 562
3984.51 559
3985.11 501
3985.70 490
3986.30 525
3986.90 538
3987.49 524
3988.09 480
3988.68 545
3989.28 556
3989.87 536
3990.47 539
3991.07 508
3991.66 577
3992.26 552
3992.85 476
3993.45 546
3994.05 588
3994.64 587
3995.24 583
3995.84 560
3996.43 552
3997.03 541
3997.62 584
3998.22 620
3998.82 584
3999.41 590
4000.01 616
4000.61 580
4001.20 642
4001.80 600
4002.40 575
4003.00 628
4003.59 605
4004.19 596
4004.79 587
4005.38 576
4005.98 539
4006.58 502
4007.17 498
4007.77 504
4008.37 540
4008.97 581
4009.56 477
4010.16 480
4010.76 474
4011.36 484
4011.95 462
4012.55 443
4013.15 469
4013.75 491
4014.34 504
4014.94 469
4015.54 515
4016.14 498
4016.74 477
4017.33 512
4017.93 540
4018.53 560
4019.13 509
4019.73 553
4020.32 633
4020.92 609
4021.52 559
4022.12 549
4022.72 571
4023.32 572
4023.91 534
4024.51 549
4025.11 569
4025.71 588
4026.31 581
4026.91 570
4027.51 548
4028.10 556
4028.70 558
4029.30 590
4029.90 623
4030.50 629
4031.10 630
4031.70 697
4032.30 674
4032.90 675
4033.49 677
4034.09 691
4034.69 705
4035.29 719
4035.89 653
4036.49 656
4037.09 692
4037.69 612
4038.29 572
4038.89 511
4039.49 524
4040.09 505
4040.69 500
4041.29 482
4041.89 498
4042.49 468
4043.09 453
4043.69 465
4044.29 452
4044.89 456
4045.49 407
4046.09 475
4046.69 441
4047.29 428
4047.89 451
4048.49 459
4049.09 529
4049.69 485
4050.29 464
4050.89 452
4051.49 466
4052.09 449
4052.69 461
4053.29 423
4053.89 433
4054.49 456
4055.09 457
4055.69 402
4056.30 423
4056.90 428
4057.50 429
4058.10 427
4058.70 426
4059.30 433
4059.90 445
4060.50 457
4061.10 439
4061.71 462
4062.31 436
4062.91 446
4063.51 472
4064.11 487
4064.71 445
4065.31 431
4065.92 458
4066.52 490
4067.12 474
4067.72 479
4068.32 508
4068.92 432
4069.53 447
4070.13 435
4070.73 403
4071.33 417
4071.93 449
4072.54 436
4073.14 465
4073.74 423
4074.34 391
4074.94 412
4075.55 405
4076.15 399
4076.75 486
4077.35 448
4077.96 386
4078.56 410
4079.16 404
4079.76 407
4080.37 403
4080.97 444
4081.57 468
4082.17 415
4082.78 416
4083.38 408
4083.98 383
4084.59 436
4085.19 417
4085.79 447
4086.39 419
4087.00 412
4087.60 423
4088.20 433
4088.81 415
4089.41 396
4090.01 436
4090.62 431
4091.22 457
4091.82 436
4092.43 420
4093.03 434
4093.63 435
4094.24 422
4094.84 443
4095.45 387
4096.05 373
4096.65 405
4097.26 468
4097.86 442
4098.47 413
4099.07 407
4099.67 396
4100.28 432
4100.88 383
4101.49 390
4102.09 413
4102.69 461
4103.30 469
4103.90 453
4104.51 438
4105.11 402
4105.72 451
4106.32 441
4106.93 416
4107.53 434
4108.13 421
4108.74 438
4109.34 394
4109.95 386
4110.55 456
4111.16 420
4111.76 442
4112.37 422
4112.97 452
4113.58 353
4114.18 400
4114.79 456
4115.39 409
4116.00 394
4116.60 432
4117.21 418
4117.82 428
4118.42 447
4119.03 397
4119.63 390
4120.24 472
4120.84 428
4121.45 410
4122.05 457
4122.66 469
4123.27 433
4123.87 422
4124.48 412
4125.08 440
4125.69 461
4126.30 431
4126.90 428
4127.51 407
4128.11 431
4128.72 393
4129.33 414
4129.93 432
4130.54 422
4131.15 395
4131.75 404
4132.36 435
4132.96 419
4133.57 455
4134.18 391
4134.78 374
4135.39 436
4136.00 412
4136.60 418
4137.21 447
4137.82 467
4138.43 446
4139.03 435
4139.64 411
4140.25 461
4140.85 420
4141.46 432
4142.07 447
4142.68 460
4143.28 413
4143.89 425
4144.50 445
4145.10 445
4145.71 426
4146.32 413
4146.93 458
4147.53 437
4148.14 429
4148.75 423
4149.36 447
4149.97 426
4150.57 441
4151.18 424
4151.79 386
4152.40 416
4153.00 423
4153.61 482
4154.22 421
4154.83 400
4155.44 442
4156.05 427
4156.65 411
4157.26 457
4157.87 437
4158.48 431
4159.09 434
4159.70 488
4160.30 451
4160.91 463
4161.52 417
4162.13 449
4162.74 449
4163.35 441
4163.96 435
4164.56 431
4165.17 397
4165.78 380
4166.39 464
4167.00 444
4167.61 436
4168.22 424
4168.83 467
4169.44 447
4170.05 467
4170.66 464
4171.26 434
4171.87 415
4172.48 421
4173.09 443
4173.70 444
4174.31 438
4174.92 430
4175.53 438
4176.14 459
4176.75 449
4177.36 424
4177.97 392
4178.58 394
4179.19 436
4179.80 409
4180.41 404
4181.02 443
4181.63 440
4182.24 428
4182.85 445
4183.46 421
4184.07 413
4184.68 430
4185.29 424
4185.90 465
4186.51 430
4187.12 434
4187.73 471
4188.34 484
4188.95 421
4189.56 377
4190.18 412
4190.79 395
4191.40 437
4192.01 450
4192.62 455
4193.23 456
4193.84 434
4194.45 478
4195.06 483
4195.67 501
4196.28 489
4196.90 485
4197.51 490
4198.12 442
4198.73 483
4199.34 469
4199.95 443
4200.56 450
4201.18 420
4201.79 428
4202.40 443
4203.01 430
4203.62 442
4204.23 408
4204.85 416
4205.46 427
4206.07 433
4206.68 456
4207.29 421
4207.90 445
4208.52 412
4209.13 429
4209.74 432
4210.35 481
4210.97 480
4211.58 464
4212.19 432
4212.80 402
4213.41 491
4214.03 461
4214.64 467
4215.25 504
4215.86 497
4216.48 421
4217.09 485
4217.70 526
4218.32 505
4218.93 498
4219.54 468
4220.15 508
4220.77 508
4221.38 450
4221.99 467
4222.61 528
4223.22 468
4223.83 505
4224.44 480
4225.06 507
4225.67 483
4226.28 502
4226.90 551
4227.51 532
4228.13 585
4228.74 571
4229.35 623
4229.97 561
4230.58 597
4231.19 699
4231.81 608
4232.42 581
4233.03 571
4233.65 535
4234.26 563
4234.88 537
4235.49 482
4236.10 500
4236.72 490
4237.33 492
4237.95 490
4238.56 447
4239.17 491
4239.79 466
4240.40 480
4241.02 475
4241.63 484
4242.25 478
4242.86 478
4243.48 495
4244.09 480
4244.71 481
4245.32 469
4245.93 489
4246.55 524
4247.16 429
4247.78 459
4248.39 467
4249.01 488
4249.62 465
4250.24 442
4250.85 453
4251.47 474
4252.08 451
4252.70 469
4253.32 441
4253.93 452
4254.55 482
4255.16 426
4255.78 393
4256.39 443
4257.01 505
4257.62 481
4258.24 468
4258.85 466
4259.47 444
4260.09 447
4260.70 500
4261.32 526
4261.93 466
4262.55 531
4263.17 485
4263.78 553
4264.40 563
4265.01 572
4265.63 577
4266.25 555
4266.86 542
4267.48 573
4268.10 529
4268.71 538
4269.33 520
4269.94 506
4270.56 497
4271.18 517
4271.79 497
4272.41 475
4273.03 490
4273.64 458
4274.26 443
4274.88 468
4275.49 501
4276.11 530
4276.73 527
4277.35 522
4277.96 555
4278.58 595
4279.20 584
4279.81 596
4280.43 562
4281.05 581
4281.67 533
4282.28 526
4282.90 506
4283.52 514
4284.14 467
4284.75 448
4285.37 468
4285.99 461
4286.61 446
4287.22 457
4287.84 475
4288.46 462
4289.08 461
4289.70 473
4290.31 501
4290.93 459
4291.55 461
4292.17 455
4292.79 474
4293.40 476
4294.02 487
4294.64 482
4295.26 463
4295.88 487
4296.50 480
4297.11 477
4297.73 553
4298.35 500
4298.97 448
4299.59 464
4300.21 491
4300.83 485
4301.44 460
4302.06 458
4302.68 524
4303.30 506
4303.92 515
4304.54 467
4305.16 499
4305.78 513
4306.40 523
4307.02 454
4307.63 485
4308.25 507
4308.87 504
4309.49 529
4310.11 503
4310.73 525
4311.35 511
4311.97 537
4312.59 499
4313.21 562
4313.83 563
4314.45 626
4315.07 571
4315.69 576
4316.31 576
4316.93 526
4317.55 577
4318.17 595
4318.79 574
4319.41 591
4320.03 581
4320.65 559
4321.27 576
4321.89 596
4322.51 644
4323.13 619
4323.75 617
4324.37 663
4324.99 652
4325.61 668
4326.23 670
4326.85 720
4327.47 738
4328.09 785
4328.71 817
4329.33 871
4329.96 892
4330.58 954
4331.20 1098
4331.82 1142
4332.44 1208
4333.06 1355
4333.68 1378
4334.30 1495
4334.92 1508
4335.54 1644
4336.17 1664
4336.79 1717
4337.41 1613
4338.03 1736
4338.65 1739
4339.27 1736
4339.89 1762
4340.52 1641
4341.14 1563
4341.76 1550
4342.38 1406
4343.00 1331
4343.62 1250
4344.25 1237
4344.87 1349
4345.49 1438
4346.11 1557
4346.73 1705
4347.36 1697
4347.98 1794
4348.60 1807
4349.22 1729
4349.84 1769
4350.47 1702
4351.09 1630
4351.71 1565
4352.33 1575
4352.96 1472
4353.58 1390
4354.20 1341
4354.82 1313
4355.45 1204
4356.07 1117
4356.69 1124
4357.31 997
4357.94 907
4358.56 944
4359.18 881
4359.81 874
4360.43 898
4361.05 855
4361.68 799
4362.30 853
4362.92 835
4363.55 826
4364.17 829
4364.79 796
4365.42 767
4366.04 752
4366.66 727
4367.29 718
4367.91 731
4368.53 710
4369.16 740
4369.78 681
4370.40 672
4371.03 654
4371.65 658
4372.27 651
4372.90 607
4373.52 612
4374.15 610
4374.77 633
4375.39 588
4376.02 543
4376.64 575
4377.27 557
4377.89 573
4378.52 595
4379.14 639
4379.76 624
4380.39 595
4381.01 604
4381.64 582
4382.26 628
4382.89 609
4383.51 616
4384.14 605
4384.76 608
4385.39 600
4386.01 587
4386.64 610
4387.26 568
4387.89 504
4388.51 518
4389.14 591
4389.76 561
4390.39 537
4391.01 531
4391.64 526
4392.26 509
4392.89 489
4393.51 530
4394.14 508
4394.76 510
4395.39 516
4396.01 535
4396.64 554
4397.26 559
4397.89 521
4398.52 498
4399.14 519
4399.77 521
4400.39 504
4401.02 557
4401.65 543
4402.27 526
4402.90 512
4403.52 465
4404.15 509
4404.78 540
4405.40 519
4406.03 520
4406.65 576
4407.28 489
4407.91 506
4408.53 556
4409.16 506
4409.79 520
4410.41 565
4411.04 544
4411.67 583
4412.29 530
4412.92 532
4413.55 550
4414.17 532
4414.80 504
4415.43 499
4416.05 520
4416.68 534
4417.31 532
4417.94 464
4418.56 501
4419.19 490
4419.82 498
4420.44 502
4421.07 567
4421.70 583
4422.33 514
4422.95 508
4423.58 480
4424.21 469
4424.84 475
4425.46 497
4426.09 493
4426.72 495
4427.35 485
4427.97 554
4428.60 495
4429.23 479
4429.86 479
4430.49 476
4431.11 490
4431.74 507
4432.37 478
4433.00 471
4433.63 479
4434.26 504
4434.88 502
4435.51 509
4436.14 525
4436.77 531
4437.40 553
4438.03 527
4438.65 518
4439.28 510
4439.91 553
4440.54 562
4441.17 534
4441.80 496
4442.43 504
4443.06 475
4443.68 491
4444.31 496
4444.94 500
4445.57 541
4446.20 503
4446.83 515
4447.46 503
4448.09 510
4448.72 542
4449.35 593
4449.98 520
4450.61 552
4451.24 522
4451.86 548
4452.49 526
4453.12 537
4453.75 520
4454.38 530
4455.01 579
4455.64 618
4456.27 660
4456.90 645
4457.53 717
4458.16 679
4458.79 680
4459.42 651
4460.05 594
4460.68 615
4461.31 523
4461.94 547
4462.57 565
4463.20 518
4463.83 465
4464.46 491
4465.09 481
4465.72 507
4466.36 504
4466.99 433
4467.62 433
4468.25 482
4468.88 475
4469.51 451
4470.14 501
4470.77 520
4471.40 453
4472.03 448
4472.66 422
4473.29 443
4473.93 467
4474.56 502
4475.19 488
4475.82 451
4476.45 463
4477.08 426
4477.71 453
4478.34 462
4478.98 460
4479.61 404
4480.24 439
4480.87 482
4481.50 470
4482.13 498
4482.76 465
4483.40 452
4484.03 440
4484.66 469
4485.29 436
4485.92 461
4486.56 463
4487.19 483
4487.82 460
4488.45 461
4489.08 458
4489.72 532
4490.35 460
4490.98 510
4491.61 499
4492.25 524
4492.88 495
4493.51 510
4494.14 525
4494.78 515
4495.41 511
4496.04 536
4496.67 473
4497.31 519
4497.94 584
4498.57 503
4499.20 578
4499.84 574
4500.47 561
4501.10 678
4501.74 727
4502.37 703
4503.00 716
4503.64 742
4504.27 778
4504.90 699
4505.53 723
4506.17 671
4506.80 621
4507.43 625
4508.07 676
4508.70 681
4509.34 648
4509.97 593
4510.60 659
4511.24 603
4511.87 555
4512.50 566
4513.14 596
4513.77 546
4514.41 518
4515.04 550
4515.67 506
4516.31 552
4516.94 522
4517.58 491
4518.21 464
4518.84 491
4519.48 444
4520.11 437
4520.75 481
4521.38 470
4522.02 473
4522.65 465
4523.28 445
4523.92 434
4524.55 503
4525.19 489
4525.82 459
4526.46 471
4527.09 470
4527.73 449
4528.36 492
4529.00 449
4529.63 449
4530.27 487
4530.90 455
4531.54 474
4532.17 485
4532.81 515
4533.44 525
4534.08 475
4534.71 428
4535.35 455
4535.99 502
4536.62 456
4537.26 429
4537.89 418
4538.53 431
4539.16 429
4539.80 404
4540.43 421
4541.07 427
4541.71 449
4542.34 399
4542.98 430
4543.61 470
4544.25 450
4544.89 444
4545.52 465
4546.16 427
4546.79 440
4547.43 413
4548.07 394
4548.70 426
4549.34 393
4549.98 423
4550.61 442
4551.25 357
4551.89 378
4552.52 423
4553.16 452
4553.80 417
4554.43 410
4555.07 444
4555.71 456
4556.34 434
4556.98 444
4557.62 455
4558.25 428
4558.89 395
4559.53 406
4560.16 437
4560.80 422
4561.44 424
4562.08 427
4562.71 434
4563.35 465
4563.99 438
4564.63 464
4565.26 457
4565.90 447
4566.54 464
4567.18 481
4567.81 464
4568.45 463
4569.09 473
4569.73 478
4570.36 477
4571.00 474
4571.64 439
4572.28 456
4572.92 459
4573.55 436
4574.19 416
4574.83 404
4575.47 439
4576.11 433
4576.75 431
4577.38 391
4578.02 411
4578.66 423
4579.30 453
4579.94 490
4580.58 456
4581.21 463
4581.85 450
4582.49 437
4583.13 477
4583.77 504
4584.41 517
4585.05 535
4585.69 535
4586.32 551
4586.96 527
4587.60 559
4588.24 659
4588.88 651
4589.52 612
4590.16 639
4590.80 730
4591.44 775
4592.08 754
4592.72 723
4593.36 705
4594.00 664
4594.63 688
4595.27 630
4595.91 590
4596.55 561
4597.19 540
4597.83 504
4598.47 542
4599.11 547
4599.75 470
4600.39 493
4601.03 503
4601.67 513
4602.31 487
4602.95 459
4603.59 467
4604.23 488
4604.87 508
4605.51 498
4606.15 445
4606.79 444
4607.43 436
4608.08 487
4608.72 467
4609.36 443
4610.00 448
4610.64 454
4611.28 444
4611.92 455
4612.56 461
4613.20 458
4613.84 424
4614.48 409
4615.12 455
4615.76 439
4616.41 495
4617.05 457
4617.69 443
4618.33 451
4618.97 458
4619.61 454
4620.25 429
4620.89 415
4621.54 442
4622.18 415
4622.82 409
4623.46 434
4624.10 411
4624.74 394
4625.38 427
4626.03 389
4626.67 426
4627.31 446
4627.95 423
4628.59 404
4629.24 397
4629.88 452
4630.52 506
4631.16 486
4631.80 439
4632.45 502
4633.09 483
4633.73 430
4634.37 474
4635.02 467
4635.66 451
4636.30 457
4636.94 472
4637.58 504
4638.23 508
4638.87 537
4639.51 532
4640.16 553
4640.80 563
4641.44 571
4642.08 511
4642.73 518
4643.37 469
4644.01 494
4644.66 509
4645.30 483
4645.94 453
4646.58 465
4647.23 455
4647.87 472
4648.51 453
4649.16 425
4649.80 468
4650.44 456
4651.09 436
4651.73 476
4652.37 525
4653.02 488
4653.66 472
4654.31 502
4654.95 448
4655.59 442
4656.24 467
4656.88 458
4657.52 466
4658.17 435
4658.81 420
4659.46 451
4660.10 434
4660.75 416
4661.39 419
4662.03 410
4662.68 389
4663.32 397
4663.97 412
4664.61 394
4665.26 439
4665.90 435
4666.54 397
4667.19 434
4667.83 379
4668.48 386
4669.12 410
4669.77 414
4670.41 377
4671.06 403
4671.70 402
4672.35 405
4672.99 380
4673.64 411
4674.28 383
4674.93 366
4675.57 397
4676.22 400
4676.86 407
4677.51 402
4678.15 410
4678.80 457
4679.44 411
4680.09 413
4680.73 445
4681.38 459
4682.03 419
4682.67 422
4683.32 453
4683.96 464
4684.61 411
4685.25 449
4685.90 462
4686.55 418
4687.19 418
4687.84 438
4688.48 446
4689.13 489
4689.78 532
4690.42 513
4691.07 455
4691.72 519
4692.36 542
4693.01 533
4693.65 535
4694.30 553
4694.95 571
4695.59 564
4696.24 563
4696.89 510
4697.53 505
4698.18 563
4698.83 612
4699.47 620
4700.12 634
4700.77 587
4701.41 599
4702.06 593
4702.71 550
4703.36 541
4704.00 570
4704.65 562
4705.30 494
4705.94 483
4706.59 489
4707.24 473
4707.89 501
4708.53 519
4709.18 478
4709.83 496
4710.48 491
4711.12 439
4711.77 497
4712.42 450
4713.07 434
4713.71 460
4714.36 482
4715.01 492
4715.66 500
4716.31 456
4716.95 456
4717.60 507
4718.25 443
4718.90 474
4719.55 480
4720.19 489
4720.84 463
4721.49 514
4722.14 484
4722.79 483
4723.44 498
4724.08 493
4724.73 462
4725.38 451
4726.03 503
4726.68 467
4727.33 476
4727.98 447
4728.63 465
4729.27 478
4729.92 484
4730.57 444
4731.22 442
4731.87 462
4732.52 446
4733.17 409
4733.82 425
4734.47 477
4735.12 441
4735.77 415
4736.41 400
4737.06 442
4737.71 403
4738.36 406
4739.01 426
4739.66 451
4740.31 453
4740.96 442
4741.61 447
4742.26 499
4742.91 496
4743.56 448
4744.21 434
4744.86 425
4745.51 454
4746.16 486
4746.81 484
4747.46 463
4748.11 430
4748.76 463
4749.41 478
4750.06 465
4750.71 464
4751.36 420
4752.01 492
4752.66 492
4753.31 485
4753.96 518
4754.61 535
4755.26 533
4755.92 535
4756.57 524
4757.22 496
4757.87 454
4758.52 461
4759.17 513
4759.82 521
4760.47 495
4761.12 546
4761.77 563
4762.42 492
4763.08 517
4763.73 542
4764.38 527
4765.03 544
4765.68 480
4766.33 482
4766.98 468
4767.64 478
4768.29 481
4768.94 468
4769.59 450
4770.24 443
4770.89 473
4771.54 478
4772.20 473
4772.85 487
4773.50 458
4774.15 516
4774.80 500
4775.46 487
4776.11 511
4776.76 477
4777.41 487
4778.06 460
4778.72 492
4779.37 470
4780.02 457
4780.67 471
4781.33 460
4781.98 509
4782.63 482
4783.28 475
4783.94 504
4784.59 487
4785.24 457
4785.89 464
4786.55 484
4787.20 505
4787.85 502
4788.51 511
4789.16 523
4789.81 515
4790.46 559
4791.12 503
4791.77 520
4792.42 527
4793.08 516
4793.73 503
4794.38 552
4795.04 515
4795.69 531
4796.34 537
4797.00 551
4797.65 525
4798.30 558
4798.96 573
4799.61 567
4800.27 589
4800.92 649
4801.57 642
4802.23 643
4802.88 584
4803.53 606
4804.19 632
4804.84 661
4805.50 649
4806.15 687
4806.81 619
4807.46 591
4808.11 590
4808.77 586
4809.42 627
4810.08 644
4810.73 604
4811.39 599
4812.04 590
4812.69 632
4813.35 597
4814.00 589
4814.66 627
4815.31 605
4815.97 627
4816.62 650
4817.28 676
4817.93 632
4818.59 695
4819.24 592
4819.90 653
4820.55 757
4821.21 754
4821.86 772
4822.52 844
4823.17 850
4823.83 861
4824.48 885
4825.14 846
4825.79 889
4826.45 908
4827.11 860
4827.76 825
4828.42 788
4829.07 769
4829.73 757
4830.38 763
4831.04 742
4831.70 750
4832.35 733
4833.01 733
4833.66 738
4834.32 718
4834.98 810
4835.63 807
4836.29 837
4836.94 848
4837.60 924
4838.26 894
4838.91 921
4839.57 1011
4840.23 973
4840.88 941
4841.54 953
4842.20 967
4842.85 946
4843.51 982
4844.17 949
4844.82 944
4845.48 977
4846.14 977
4846.79 974
4847.45 1017
4848.11 1095
4848.76 1043
4849.42 1016
4850.08 970
4850.73 1050
4851.39 1128
4852.05 1080
4852.71 1149
4853.36 1215
4854.02 1166
4854.68 1147
4855.34 1166
4855.99 1218
4856.65 1395
4857.31 1546
4857.97 1663
4858.62 1758
4859.28 1798
4859.94 1955
4860.60 1836
4861.25 1775
4861.91 1707
4862.57 1565
4863.23 1484
4863.89 1246
4864.54 1195
4865.20 1227
4865.86 1183
4866.52 1188
4867.18 1177
4867.84 1196
4868.49 1270
4869.15 1249
4869.81 1181
4870.47 1200
4871.13 1183
4871.79 1143
4872.44 1092
4873.10 1059
4873.76 975
4874.42 955
4875.08 942
4875.74 994
4876.40 1014
4877.06 1030
4877.72 1028
4878.37 1011
4879.03 1040
4879.69 1116
4880.35 1080
4881.01 990
4881.67 983
4882.33 959
4882.99 979
4883.65 867
4884.31 800
4884.97 782
4885.63 775
4886.29 785
4886.95 755
4887.61 723
4888.26 807
4888.92 750
4889.58 722
4890.24 718
4890.90 742
4891.56 729
4892.22 740
4892.88 784
4893.54 783
4894.20 716
4894.86 667
4895.52 688
4896.18 727
4896.84 646
4897.51 660
4898.17 685
4898.83 654
4899.49 656
4900.15 689
4900.81 656
4901.47 685
4902.13 673
4902.79 666
4903.45 656
4904.11 615
4904.77 622
4905.43 628
4906.09 621
4906.75 595
4907.41 617
4908.08 621
4908.74 601
4909.40 626
4910.06 638
4910.72 612
4911.38 581
4912.04 570
4912.70 641
4913.37 575
4914.03 559
4914.69 562
4915.35 546
4916.01 530
4916.67 533
4917.33 520
4918.00 535
4918.66 521
4919.32 575
4919.98 554
4920.64 527
4921.31 477
4921.97 510
4922.63 565
4923.29 520
4923.95 497
4924.62 525
4925.28 527
4925.94 500
4926.60 547
4927.26 516
4927.93 498
4928.59 527
4929.25 509
4929.91 547
4930.58 476
4931.24 508
4931.90 524
4932.56 521
4933.23 425
4933.89 518
4934.55 533
4935.22 562
4935.88 504
4936.54 531
4937.20 516
4937.87 522
4938.53 509
4939.19 529
4939.86 534
4940.52 509
4941.18 514
4941.85 497
4942.51 510
4943.17 461
4943.84 473
4944.50 487
4945.16 497
4945.83 463
4946.49 507
4947.15 495
4947.82 417
4948.48 479
4949.15 469
4949.81 454
4950.47 447
4951.14 456
4951.80 456
4952.47 440
4953.13 423
4953.79 428
4954.46 464
4955.12 445
4955.79 408
4956.45 459
4957.11 448
4957.78 442
4958.44 469
4959.11 464
4959.77 451
4960.44 466
4961.10 492
4961.77 499
4962.43 488
4963.10 515
4963.76 561
4964.42 565
4965.09 545
4965.75 502
4966.42 519
4967.08 506
4967.75 480
4968.41 488
4969.08 492
4969.74 469
4970.41 445
4971.08 475
4971.74 474
4972.41 489
4973.07 469
4973.74 517
4974.40 481
4975.07 521
4975.73 519
4976.40 508
4977.06 512
4977.73 526
4978.40 533
4979.06 546
4979.73 491
4980.39 444
4981.06 470
4981.73 504
4982.39 451
4983.06 397
4983.72 432
4984.39 392
4985.06 452
4985.72 395
4986.39 425
4987.05 417
4987.72 400
4988.39 408
4989.05 457
4989.72 440
4990.39 436
4991.05 411
4991.72 396
4992.39 398
4993.05 373
4993.72 444
4994.39 404
4995.05 413
4995.72 412
4996.39 410
4997.05 410
4997.72 424
4998.39 423
4999.06 385
4999.72 412
5000.39 386
5001.06 422
5001.73 422
5002.39 413
5003.06 369
5003.73 362
5004.39 402
5005.06 401
5005.73 440
5006.40 414
5007.07 398
5007.73 390
5008.40 387
5009.07 408
5009.74 444
5010.40 415
5011.07 414
5011.74 457
5012.41 437
5013.08 413
5013.74 421
5014.41 420
5015.08 415
5015.75 359
5016.42 363
5017.09 395
5017.75 386
5018.42 375
5019.09 382
5019.76 355
5020.43 330
5021.10 356
5021.76 447
5022.43 396
5023.10 403
5023.77 394
5024.44 385
5025.11 432
5025.78 369
5026.45 389
5027.12 368
5027.78 385
5028.45 390
5029.12 369
5029.79 379
5030.46 389
5031.13 393
5031.80 391
5032.47 395
5033.14 351
5033.81 354
5034.48 367
5035.15 384
5035.82 384
5036.49 401
5037.16 381
5037.83 393
5038.50 355
5039.16 401
5039.83 407
5040.50 381
5041.17 383
5041.84 370
5042.51 383
5043.18 413
5043.85 411
5044.52 400
5045.20 424
5045.87 392
5046.54 371
5047.21 368
5047.88 432
5048.55 440
5049.22 442
5049.89 408
5050.56 399
5051.23 379
5051.90 403
5052.57 387
5053.24 354
5053.91 397
5054.58 374
5055.25 387
5055.92 383
5056.60 375
5057.27 381
5057.94 377
5058.61 405
5059.28 371
5059.95 354
5060.62 379
5061.29 367
5061.96 360
5062.64 373
5063.31 394
5063.98 392
5064.65 402
5065.32 389
5065.99 378
5066.66 370
5067.34 348
5068.01 348
5068.68 348
5069.35 368
5070.02 387
5070.70 410
5071.37 387
5072.04 392
5072.71 414
5073.38 409
5074.06 408
5074.73 412
5075.40 374
5076.07 406
5076.74 396
5077.42 403
5078.09 427
5078.76 444
5079.43 440
5080.11 422
5080.78 431
5081.45 425
5082.12 442
5082.80 429
5083.47 411
5084.14 402
5084.82 398
5085.49 421
5086.16 429
5086.83 439
5087.51 453
5088.18 444
5088.85 443
5089.53 457
5090.20 446
5090.87 456
5091.55 461
5092.22 441
5092.89 469
5093.57 475
5094.24 475
5094.91 463
5095.59 441
5096.26 429
5096.93 391
5097.61 377
5098.28 415
5098.96 409
5099.63 435
5100.30 368
5100.98 418
5101.65 438
5102.32 431
5103.00 447
5103.67 400
5104.35 412
5105.02 437
5105.70 431
5106.37 458
5107.04 440
5107.72 429
5108.39 407
5109.07 452
5109.74 431
5110.42 403
5111.09 396
5111.77 447
5112.44 420
5113.11 404
5113.79 390
5114.46 407
5115.14 414
5115.81 450
5116.49 427
5117.16 486
5117.84 463
5118.51 529
5119.19 501
5119.86 523
5120.54 542
5121.21 524
5121.89 525
5122.57 534
5123.24 516
5123.92 520
5124.59 493
5125.27 437
5125.94 458
5126.62 454
5127.29 446
5127.97 425
5128.64 454
5129.32 438
5130.00 418
5130.67 411
5131.35 407
5132.02 395
5132.70 463
5133.38 434
5134.05 421
5134.73 428
5135.40 401
5136.08 421
5136.76 418
5137.43 443
5138.11 452
5138.79 443
5139.46 411
5140.14 436
5140.82 441
5141.49 409
5142.17 430
5142.85 407
5143.52 394
5144.20 396
5144.88 388
5145.55 377
5146.23 363
5146.91 372
5147.58 368
5148.26 386
5148.94 367
5149.61 386
5150.29 374
5150.97 371
5151.65 363
5152.32 384
5153.00 380
5153.68 391
5154.36 354
5155.03 368
5155.71 378
5156.39 384
5157.07 366
5157.74 380
5158.42 399
5159.10 411
5159.78 404
5160.45 425
5161.13 422
5161.81 351
5162.49 410
5163.17 418
5163.84 399
5164.52 385
5165.20 397
5165.88 414
5166.56 386
5167.24 436
5167.91 407
5168.59 424
5169.27 427
5169.95 388
5170.63 387
5171.31 397
5171.98 371
5172.66 367
5173.34 365
5174.02 393
5174.70 362
5175.38 335
5176.06 335
5176.74 384
5177.41 351
5178.09 379
5178.77 359
5179.45 358
5180.13 350
5180.81 356
5181.49 375
5182.17 395
5182.85 366
5183.53 371
5184.21 390
5184.89 409
5185.57 388
5186.24 365
5186.92 355
5187.60 378
5188.28 403
5188.96 364
5189.64 318
5190.32 342
5191.00 377
5191.68 395
5192.36 360
5193.04 359
5193.72 328
5194.40 370
5195.08 333
5195.76 378
5196.44 348
5197.12 357
5197.80 344
5198.48 367
5199.16 329
5199.84 332
5200.52 362
5201.21 363
5201.89 345
5202.57 341
5203.25 341
5203.93 426
5204.61 383
5205.29 356
5205.97 336
5206.65 334
5207.33 320
5208.01 340
5208.69 359
5209.37 362
5210.06 365
5210.74 371
5211.42 371
5212.10 383
5212.78 378
5213.46 422
5214.14 404
5214.82 412
5215.51 395
5216.19 415
5216.87 403
5217.55 401
5218.23 374
5218.91 439
5219.60 406
5220.28 389
5220.96 424
5221.64 414
5222.32 432
5223.00 434
5223.69 447
5224.37 433
5225.05 446
5225.73 457
5226.41 449
5227.10 415
5227.78 389
5228.46 403
5229.14 377
5229.83 388
5230.51 385
5231.19 405
5231.87 418
5232.56 417
5233.24 397
5233.92 430
5234.60 418
5235.29 394
5235.97 391
5236.65 407
5237.34 401
5238.02 422
5238.70 403
5239.38 435
5240.07 458
5240.75 426
5241.43 450
5242.12 468
5242.80 453
5243.48 442
5244.17 481
5244.85 454
5245.53 414
5246.22 394
5246.90 389
5247.58 361
5248.27 402
5248.95 381
5249.63 367
5250.32 381
5251.00 415
5251.69 436
5252.37 431
5253.05 450
5253.74 436
5254.42 421
5255.11 408
5255.79 395
5256.47 414
5257.16 391
5257.84 365
5258.53 437
5259.21 432
5259.89 422
5260.58 400
5261.26 416
5261.95 426
5262.63 383
5263.32 407
5264.00 424
5264.69 449
5265.37 429
5266.06 431
5266.74 411
5267.43 427
5268.11 443
5268.79 474
5269.48 405
5270.16 417
5270.85 392
5271.53 408
5272.22 423
5272.91 438
5273.59 427
5274.28 400
5274.96 384
5275.65 397
5276.33 357
5277.02 379
5277.70 377
5278.39 382
5279.07 399
5279.76 390
5280.45 415
5281.13 396
5281.82 400
5282.50 357
5283.19 373
5283.87 362
5284.56 383
5285.25 409
5285.93 387
5286.62 397
5287.30 401
5287.99 380
5288.68 367
5289.36 383
5290.05 378
5290.74 417
5291.42 392
5292.11 395
5292.79 355
5293.48 391
5294.17 374
5294.85 381
5295.54 398
5296.23 418
5296.91 436
5297.60 429
5298.29 417
5298.98 414
5299.66 420
5300.35 426
5301.04 444
5301.72 447
5302.41 498
5303.10 528
5303.78 565
5304.47 522
5305.16 526
5305.85 542
5306.53 564
5307.22 616
5307.91 605
5308.60 600
5309.28 555
5309.97 535
5310.66 549
5311.35 561
5312.03 623
5312.72 584
5313.41 565
5314.10 550
5314.79 510
5315.47 532
5316.16 504
5316.85 531
5317.54 528
5318.23 531
5318.91 540
5319.60 504
5320.29 580
5320.98 607
5321.67 584
5322.36 588
5323.04 593
5323.73 576
5324.42 533
5325.11 508
5325.80 481
5326.49 472
5327.18 474
5327.86 452
5328.55 472
5329.24 457
5329.93 407
5330.62 413
5331.31 384
5332.00 428
5332.69 411
5333.38 438
5334.06 451
5334.75 435
5335.44 411
5336.13 406
5336.82 369
5337.51 366
5338.20 382
5338.89 427
5339.58 415
5340.27 445
5340.96 453
5341.65 415
5342.34 410
5343.03 359
5343.72 404
5344.41 414
5345.10 436
5345.79 454
5346.48 482
5347.17 474
5347.86 451
5348.55 480
5349.24 517
5349.93 473
5350.62 438
5351.31 479
5352.00 496
5352.69 478
5353.38 426
5354.07 457
5354.76 429
5355.45 456
5356.14 415
5356.83 424
5357.52 426
5358.21 436
5358.90 398
5359.59 377
5360.29 409
5360.98 409
5361.67 408
5362.36 435
5363.05 429
5363.74 432
5364.43 439
5365.12 403
5365.81 420
5366.50 404
5367.20 384
5367.89 397
5368.58 390
5369.27 363
5369.96 373
5370.65 325
5371.34 359
5372.04 381
5372.73 425
5373.42 418
5374.11 380
5374.80 360
5375.49 341
5376.19 351
5376.88 382
5377.57 395
5378.26 371
5378.95 398
5379.65 398
5380.34 389
5381.03 393
5381.72 393
5382.42 383
5383.11 387
5383.80 373
5384.49 359
5385.19 380
5385.88 386
5386.57 369
5387.26 397
5387.96 383
5388.65 375
5389.34 426
5390.03 445
5390.73 450
5391.42 413
5392.11 407
5392.80 392
5393.50 388
5394.19 385
5394.88 402
5395.58 428
5396.27 396
5396.96 415
5397.66 425
5398.35 391
5399.04 400
5399.74 376
5400.43 358
5401.12 400
5401.82 418
5402.51 376
5403.20 392
5403.90 367
5404.59 450
5405.29 387
5405.98 375
5406.67 383
5407.37 397
5408.06 413
5408.75 463
5409.45 409
5410.14 436
5410.84 409
5411.53 429
5412.23 404
5412.92 436
5413.61 447
5414.31 436
5415.00 460
5415.70 416
5416.39 414
5417.09 436
5417.78 425
5418.47 424
5419.17 411
5419.86 422
5420.56 475
5421.25 463
5421.95 523
5422.64 437
5423.34 435
5424.03 494
5424.73 457
5425.42 448
5426.12 444
5426.81 494
5427.51 495
5428.20 442
5428.90 418
5429.59 448
5430.29 441
5430.99 404
5431.68 436
5432.38 489
5433.07 496
5433.77 438
5434.46 492
5435.16 474
5435.85 508
5436.55 506
5437.25 536
5437.94 484
5438.64 513
5439.33 503
5440.03 530
5440.73 500
5441.42 491
5442.12 461
5442.81 478
5443.51 493
5444.21 477
5444.90 486
5445.60 557
5446.29 566
5446.99 580
5447.69 643
5448.38 630
5449.08 665
5449.78 643
5450.47 720
5451.17 704
5451.87 663
5452.56 693
5453.26 636
5453.96 596
5454.65 591
5455.35 526
5456.05 546
5456.75 544
5457.44 552
5458.14 549
5458.84 557
5459.53 515
5460.23 534
5460.93 528
5461.63 514
5462.32 543
5463.02 570
5463.72 608
5464.42 571
5465.11 602
5465.81 617
5466.51 629
5467.21 668
5467.90 630
5468.60 628
5469.30 596
5470.00 591
5470.70 611
5471.39 626
5472.09 621
5472.79 651
5473.49 650
5474.19 667
5474.88 685
5475.58 691
5476.28 696
5476.98 750
5477.68 813
5478.38 853
5479.07 956
5479.77 1100
5480.47 1168
5481.17 1248
5481.87 1356
5482.57 1341
5483.27 1309
5483.96 1256
5484.66 1141
5485.36 1046
5486.06 939
5486.76 957
5487.46 897
5488.16 881
5488.86 875
5489.56 841
5490.26 866
5490.96 885
5491.65 869
5492.35 915
5493.05 868
5493.75 929
5494.45 948
5495.15 901
5495.85 916
5496.55 1033
5497.25 1040
5497.95 1061
5498.65 1195
5499.35 1305
5500.05 1531
5500.75 1703
5501.45 1918
5502.15 2163
5502.85 2210
5503.55 2118
5504.25 1975
5504.95 1755
5505.65 1512
5506.35 1332
5507.05 1127
5507.75 1005
5508.45 913
5509.15 902
5509.85 840
5510.55 775
5511.25 757
5511.95 756
5512.65 756
5513.35 770
5514.05 767
5514.76 793
5515.46 783
5516.16 753
5516.86 758
5517.56 770
5518.26 784
5518.96 753
5519.66 705
5520.36 691
5521.06 675
5521.77 666
5522.47 699
5523.17 669
5523.87 609
5524.57 592
5525.27 609
5525.97 588
5526.67 574
5527.38 573
5528.08 563
5528.78 561
5529.48 535
5530.18 543
5530.88 541
5531.59 583
5532.29 543
5532.99 555
5533.69 566
5534.39 545
5535.10 524
5535.80 506
5536.50 519
5537.20 520
5537.90 521
5538.61 508
5539.31 479
5540.01 445
5540.71 504
5541.42 528
5542.12 521
5542.82 479
5543.52 435
5544.23 477
5544.93 481
5545.63 474
5546.33 476
5547.04 473
5547.74 524
5548.44 469
5549.15 465
5549.85 436
5550.55 438
5551.26 463
5551.96 453
5552.66 458
5553.36 467
5554.07 512
5554.77 543
5555.47 512
5556.18 493
5556.88 520
5557.58 516
5558.29 487
5558.99 484
5559.70 484
5560.40 510
5561.10 524
5561.81 507
5562.51 509
5563.21 448
5563.92 509
5564.62 512
5565.33 507
5566.03 480
5566.73 532
5567.44 564
5568.14 517
5568.85 501
5569.55 478
5570.25 462
5570.96 435
5571.66 493
5572.37 468
5573.07 455
5573.78 478
5574.48 468
5575.19 492
5575.89 475
5576.59 457
5577.30 466
5578.00 493
5578.71 482
5579.41 459
5580.12 480
5580.82 461
5581.53 423
5582.23 440
5582.94 448
5583.64 455
5584.35 453
5585.05 460
5585.76 385
5586.46 382
5587.17 458
5587.88 455
5588.58 458
5589.29 449
5589.99 407
5590.70 435
5591.40 401
5592.11 413
5592.81 432
5593.52 454
5594.23 416
5594.93 430
5595.64 405
5596.34 402
5597.05 434
5597.76 422
5598.46 423
5599.17 416
5599.87 404
5600.58 403
5601.29 419
5601.99 404
5602.70 404
5603.41 394
5604.11 411
5604.82 397
5605.52 412
5606.23 434
5606.94 438
5607.64 422
5608.35 442
5609.06 430
5609.76 420
5610.47 436
5611.18 417
5611.88 412
5612.59 408
5613.30 422
5614.01 425
5614.71 424
5615.42 413
5616.13 438
5616.83 446
5617.54 422
5618.25 427
5618.96 453
5619.66 453
5620.37 484
5621.08 452
5621.79 450
5622.49 437
5623.20 443
5623.91 466
5624.62 456
5625.32 436
5626.03 475
5626.74 430
5627.45 447
5628.16 453
5628.86 437
5629.57 458
5630.28 441
5630.99 458
5631.70 463
5632.40 476
5633.11 485
5633.82 478
5634.53 497
5635.24 493
5635.95 490
5636.65 501
5637.36 524
5638.07 526
5638.78 551
5639.49 509
5640.20 529
5640.91 540
5641.61 518
5642.32 516
5643.03 501
5643.74 498
5644.45 474
5645.16 481
5645.87 470
5646.58 467
5647.29 420
5648.00 438
5648.70 471
5649.41 474
5650.12 452
5650.83 450
5651.54 461
5652.25 484
5652.96 505
5653.67 466
5654.38 479
5655.09 485
5655.80 483
5656.51 476
5657.22 491
5657.93 530
5658.64 525
5659.35 489
5660.06 564
5660.77 549
5661.48 534
5662.19 564
5662.90 548
5663.61 578
5664.32 573
5665.03 546
5665.74 497
5666.45 519
5667.16 530
5667.87 538
5668.58 503
5669.29 523
5670.00 529
5670.71 596
5671.42 512
5672.13 568
5672.84 619
5673.56 621
5674.27 566
5674.98 603
5675.69 603
5676.40 529
5677.11 511
5677.82 470
5678.53 477
5679.24 445
5679.95 458
5680.67 505
5681.38 469
5682.09 453
5682.80 490
5683.51 449
5684.22 475
5684.93 453
5685.65 455
5686.36 423
5687.07 502
5687.78 455
5688.49 447
5689.20 449
5689.92 402
5690.63 465
5691.34 456
5692.05 452
5692.76 473
5693.47 428
5694.19 446
5694.90 418
5695.61 394
5696.32 397
5697.04 418
5697.75 433
5698.46 394
5699.17 406
5699.89 405
5700.60 385
5701.31 402
5702.02 424
5702.74 440
5703.45 449
5704.16 441
5704.87 423
5705.59 429
5706.30 428
5707.01 397
5707.72 423
5708.44 435
5709.15 389
5709.86 404
5710.58 422
5711.29 386
5712.00 389
5712.72 405
5713.43 459
5714.14 404
5714.86 402
5715.57 391
5716.28 375
5717.00 414
5717.71 436
5718.42 381
5719.14 376
5719.85 382
5720.56 397
5721.28 414
5721.99 435
5722.71 440
5723.42 424
5724.13 395
5724.85 416
5725.56 410
5726.28 409
5726.99 406
5727.70 384
5728.42 396
5729.13 400
5729.85 438
5730.56 415
5731.28 394
5731.99 380
5732.70 359
5733.42 380
5734.13 410
5734.85 360
5735.56 351
5736.28 420
5736.99 443
5737.71 408
5738.42 393
5739.14 374
5739.85 387
5740.57 398
5741.28 402
5742.00 368
5742.71 383
5743.43 400
5744.14 414
5744.86 375
5745.57 431
5746.29 384
5747.00 408
5747.72 391
5748.43 385
5749.15 386
5749.87 392
5750.58 382
5751.30 415
5752.01 354
5752.73 384
5753.44 410
5754.16 379
5754.88 374
5755.59 376
5756.31 362
5757.02 403
5757.74 403
5758.46 380
5759.17 369
5759.89 386
5760.60 408
5761.32 411
5762.04 387
5762.75 391
5763.47 383
5764.19 398
5764.90 393
5765.62 382
5766.34 410
5767.05 395
5767.77 407
5768.49 338
5769.20 391
5769.92 424
5770.64 367
5771.35 375
5772.07 427
5772.79 428
5773.50 411
5774.22 403
5774.94 393
5775.65 398
5776.37 389
5777.09 422
5777.81 394
5778.52 394
5779.24 389
5779.96 388
5780.68 358
5781.39 363
5782.11 362
5782.83 416
5783.55 386
5784.26 387
5784.98 413
5785.70 390
5786.42 387
5787.14 405
5787.85 391
5788.57 396
5789.29 424
5790.01 376
5790.73 397
5791.44 397
5792.16 380
5792.88 372
5793.60 396
5794.32 410
5795.03 399
5795.75 372
5796.47 368
5797.19 346
5797.91 369
5798.63 382
5799.35 371
5800.06 417
5800.78 436
5801.50 419
5802.22 441
5802.94 383
5803.66 386
5804.38 376
5805.10 400
5805.82 392
5806.53 413
5807.25 377
5807.97 416
5808.69 412
5809.41 406
5810.13 378
5810.85 391
5811.57 393
5812.29 400
5813.01 428
5813.73 382
5814.45 406
5815.17 405
5815.89 382
5816.61 401
5817.33 397
5818.05 420
5818.77 387
5819.49 374
5820.20 403
5820.92 384
5821.64 435
5822.36 435
5823.09 446
5823.81 398
5824.53 406
5825.25 424
5825.97 416
5826.69 406
5827.41 394
5828.13 392
5828.85 392
5829.57 378
5830.29 409
5831.01 452
5831.73 457
5832.45 443
5833.17 414
5833.89 393
5834.61 401
5835.33 413
5836.05 442
5836.78 468
5837.50 427
5838.22 410
5838.94 431
5839.66 427
5840.38 411
5841.10 454
5841.82 422
5842.54 448
5843.27 417
5843.99 404
5844.71 445
5845.43 442
5846.15 437
5846.87 464
5847.59 436
5848.32 466
5849.04 458
5849.76 442
5850.48 452
5851.20 478
5851.93 474
5852.65 477
5853.37 518
5854.09 498
5854.81 492
5855.54 477
5856.26 451
5856.98 479
5857.70 468
5858.42 484
5859.15 463
5859.87 440
5860.59 480
5861.31 475
5862.04 473
5862.76 457
5863.48 498
5864.20 464
5864.93 494
5865.65 483
5866.37 489
5867.10 462
5867.82 462
5868.54 471
5869.26 480
5869.99 506
5870.71 489
5871.43 527
5872.16 468
5872.88 529
5873.60 546
5874.33 519
5875.05 504
5875.77 516
5876.50 538
5877.22 545
5877.94 552
5878.67 567
5879.39 620
5880.11 664
5880.84 593
5881.56 606
5882.28 581
5883.01 597
5883.73 641
5884.46 583
5885.18 584
5885.90 578
5886.63 593
5887.35 552
5888.08 535
5888.80 552
5889.52 601
5890.25 579
5890.97 569
5891.70 606
5892.42 581
5893.15 578
5893.87 575
5894.59 574
5895.32 556
5896.04 591
5896.77 535
5897.49 587
5898.22 548
5898.94 545
5899.67 556
5900.39 585
5901.12 573
5901.84 606
5902.57 601
5903.29 651
5904.02 618
5904.74 614
5905.47 619
5906.19 612
5906.92 624
5907.64 593
5908.37 605
5909.09 622
5909.82 643
5910.55 631
5911.27 671
5912.00 657
5912.72 678
5913.45 730
5914.17 649
5914.90 667
5915.63 720
5916.35 678
5917.08 680
5917.80 664
5918.53 704
5919.25 749
5919.98 705
5920.71 757
5921.43 769
5922.16 787
5922.89 801
5923.61 764
5924.34 846
5925.06 812
5925.79 870
5926.52 870
5927.24 815
5927.97 852
5928.70 846
5929.42 875
5930.15 864
5930.88 905
5931.60 932
5932.33 923
5933.06 943
5933.78 937
5934.51 971
5935.24 983
5935.97 990
5936.69 1002
5937.42 1030
5938.15 1066
5938.87 1013
5939.60 1107
5940.33 1101
5941.06 1176
5941.78 1157
5942.51 1170
5943.24 1145
5943.97 1217
5944.69 1266
5945.42 1273
5946.15 1346
5946.88 1391
5947.60 1406
5948.33 1384
5949.06 1375
5949.79 1540
5950.52 1602
5951.24 1668
5951.97 1725
5952.70 1983
5953.43 2110
5954.16 2204
5954.88 2255
5955.61 2281
5956.34 2215
5957.07 2216
5957.80 2066
5958.53 1926
5959.25 1965
5959.98 1866
5960.71 1778
5961.44 1828
5962.17 1800
5962.90 1891
5963.63 1886
5964.36 1888
5965.08 2028
5965.81 2142
5966.54 2270
5967.27 2376
5968.00 2553
5968.73 2647
5969.46 2676
5970.19 2639
5970.92 2575
5971.65 2510
5972.37 2456
5973.10 2461
5973.83 2422
5974.56 2369
5975.29 2316
5976.02 2299
5976.75 2299
5977.48 2290
5978.21 2348
5978.94 2398
5979.67 2436
5980.40 2425
5981.13 2522
5981.86 2667
5982.59 2668
5983.32 2818
5984.05 2936
5984.78 2878
5985.51 2864
5986.24 2813
5986.97 2848
5987.70 2903
5988.43 2949
5989.16 2936
5989.89 2900
5990.62 2897
5991.35 2950
5992.08 3017
5992.81 2971
5993.54 2953
5994.27 3029
5995.00 3100
5995.74 3252
5996.47 3237
5997.20 3335
5997.93 3443
5998.66 3447
5999.39 3406
6000.12 3468
6000.85 3457
6001.58 3432
6002.31 3393
6003.04 3405
6003.78 3338
6004.51 3283
6005.24 3193
6005.97 3167
6006.70 3158
6007.43 3146
6008.16 3277
6008.90 3466
6009.63 3830
6010.36 4225
6011.09 5135
6011.82 6150
6012.55 7221
6013.29 8636
6014.02 9721
6014.75 10759
6015.48 11710
6016.21 11789
6016.95 11428
6017.68 10864
6018.41 9672
6019.14 8394
6019.87 7304
6020.61 6318
6021.34 5243
6022.07 4409
6022.80 3827
6023.54 3344
6024.27 3014
6025.00 2794
6025.73 2670
6026.47 2519
6027.20 2538
6027.93 2440
6028.66 2410
6029.40 2538
6030.13 2577
6030.86 2638
6031.59 2629
6032.33 2577
6033.06 2441
6033.79 2321
6034.53 2129
6035.26 1963
6035.99 1897
6036.73 1870
6037.46 1807
6038.19 1796
6038.93 1833
6039.66 1852
6040.39 1886
6041.13 1943
6041.86 1951
6042.59 1971
6043.33 1965
6044.06 2093
6044.79 2069
6045.53 2153
6046.26 2219
6047.00 2269
6047.73 2253
6048.46 2287
6049.20 2358
6049.93 2442
6050.67 2455
6051.40 2544
6052.13 2677
6052.87 2769
6053.60 2972
6054.34 3162
6055.07 3260
6055.81 3365
6056.54 3150
6057.27 2977
6058.01 2743
6058.74 2555
6059.48 2434
6060.21 2324
6060.95 2240
6061.68 2172
6062.42 2136
6063.15 2177
6063.89 2195
6064.62 2170
6065.36 2031
6066.09 2049
6066.83 1986
6067.56 1986
6068.30 1935
6069.03 1841
6069.77 1876
6070.50 1833
6071.24 1795
6071.97 1729
6072.71 1744
6073.44 1742
6074.18 1682
6074.91 1710
6075.65 1679
6076.39 1604
6077.12 1606
6077.86 1616
6078.59 1621
6079.33 1532
6080.06 1521
6080.80 1523
6081.54 1470
6082.27 1498
6083.01 1470
6083.74 1439
6084.48 1405
6085.22 1342
6085.95 1348
6086.69 1332
6087.42 1309
6088.16 1348
6088.90 1343
6089.63 1356
6090.37 1306
6091.11 1370
6091.84 1349
6092.58 1333
6093.32 1348
6094.05 1329
6094.79 1318
6095.53 1339
6096.26 1276
6097.00 1308
6097.74 1308
6098.47 1286
6099.21 1277
6099.95 1220
6100.69 1245
6101.42 1202
6102.16 1192
6102.90 1194
6103.63 1211
6104.37 1286
6105.11 1237
6105.85 1192
6106.58 1162
6107.32 1188
6108.06 1164
6108.80 1119
6109.53 1244
6110.27 1247
6111.01 1207
6111.75 1217
6112.49 1238
6113.22 1269
6113.96 1254
6114.70 1288
6115.44 1336
6116.17 1266
6116.91 1284
6117.65 1291
6118.39 1341
6119.13 1353
6119.87 1326
6120.60 1371
6121.34 1386
6122.08 1330
6122.82 1338
6123.56 1289
6124.30 1382
6125.03 1339
6125.77 1386
6126.51 1371
6127.25 1351
6127.99 1336
6128.73 1349
6129.47 1356
6130.21 1408
6130.94 1395
6131.68 1439
6132.42 1426
6133.16 1448
6133.90 1450
6134.64 1486
6135.38 1478
6136.12 1441
6136.86 1527
6137.60 1539
6138.34 1621
6139.08 1678
6139.81 1719
6140.55 1742
6141.29 1737
6142.03 1824
6142.77 1773
6143.51 1735
6144.25 1780
6144.99 1812
6145.73 1826
6146.47 1748
6147.21 1707
6147.95 1728
6148.69 1667
6149.43 1664
6150.17 1678
6150.91 1744
6151.65 1733
6152.39 1701
6153.13 1712
6153.87 1677
6154.61 1689
6155.35 1729
6156.09 1784
6156.83 1795
6157.58 1882
6158.32 1888
6159.06 1849
6159.80 1842
6160.54 1867
6161.28 1972
6162.02 1978
6162.76 2054
6163.50 2068
6164.24 2080
6164.98 2240
6165.72 2363
6166.46 2501
6167.21 2663
6167.95 2802
6168.69 2816
6169.43 2880
6170.17 3040
6170.91 3000
6171.65 2882
6172.39 2842
6173.14 2703
6173.88 2764
6174.62 2686
6175.36 2651
6176.10 2550
6176.84 2639
6177.59 2650
6178.33 2727
6179.07 2771
6179.81 2962
6180.55 3294
6181.30 3786
6182.04 4308
6182.78 4783
6183.52 5349
6184.26 6021
6185.01 6401
6185.75 6463
6186.49 6209
6187.23 5982
6187.97 5534
6188.72 4938
6189.46 4516
6190.20 3829
6190.94 3616
6191.69 3369
6192.43 3291
6193.17 3228
6193.92 3162
6194.66 3072
6195.40 3040
6196.14 3088
6196.89 3134
6197.63 2988
6198.37 3082
6199.12 2977
6199.86 3011
6200.60 3056
6201.34 2953
6202.09 2956
6202.83 2935
6203.57 2991
6204.32 3140
6205.06 3427
6205.80 3974
6206.55 4723
6207.29 5879
6208.03 7553
6208.78 9320
6209.52 11140
6210.27 12662
6211.01 13526
6211.75 13975
6212.50 13532
6213.24 12678
6213.98 11115
6214.73 9565
6215.47 8060
6216.22 6561
6216.96 5269
6217.71 4278
6218.45 3667
6219.19 3181
6219.94 2749
6220.68 2383
6221.43 2336
6222.17 2235
6222.92 2188
6223.66 2087
6224.40 2114
6225.15 2042
6225.89 2003
6226.64 1996
6227.38 1943
6228.13 1826
6228.87 1708
6229.62 1697
6230.36 1576
6231.11 1443
6231.85 1389
6232.60 1388
6233.34 1344
6234.09 1312
6234.83 1373
6235.58 1455
6236.32 1450
6237.07 1496
6237.81 1553
6238.56 1639
6239.30 1697
6240.05 1789
6240.80 1856
6241.54 1933
6242.29 1986
6243.03 1985
6243.78 1979
6244.52 1888
6245.27 1835
6246.02 1773
6246.76 1816
6247.51 1806
6248.25 1811
6249.00 1891
6249.75 1846
6250.49 1862
6251.24 1787
6251.98 1714
6252.73 1716
6253.48 1686
6254.22 1626
6254.97 1616
6255.72 1630
6256.46 1572
6257.21 1524
6257.95 1599
6258.70 1570
6259.45 1594
6260.19 1575
6260.94 1537
6261.69 1492
6262.43 1520
6263.18 1467
6263.93 1516
6264.68 1442
6265.42 1436
6266.17 1487
6266.92 1434
6267.66 1439
6268.41 1411
6269.16 1425
6269.91 1390
6270.65 1405
6271.40 1420
6272.15 1432
6272.89 1360
6273.64 1366
6274.39 1396
6275.14 1386
6275.88 1429
6276.63 1435
6277.38 1446
6278.13 1418
6278.88 1436
6279.62 1380
6280.37 1385
6281.12 1321
6281.87 1258
6282.62 1214
6283.36 1262
6284.11 1191
6284.86 1174
6285.61 1176
6286.36 1207
6287.10 1170
6287.85 1121
6288.60 1092
6289.35 1111
6290.10 1119
6290.85 1082
6291.59 1096
6292.34 1025
6293.09 1009
6293.84 987
6294.59 1029
6295.34 1025
6296.09 1015
6296.84 974
6297.58 1012
6298.33 1043
6299.08 962
6299.83 1064
6300.58 982
6301.33 903
6302.08 925
6302.83 958
6303.58 915
6304.33 849
6305.08 924
6305.83 956
6306.58 958
6307.32 889
6308.07 917
6308.82 949
6309.57 961
6310.32 978
6311.07 999
6311.82 976
6312.57 998
6313.32 1016
6314.07 993
6314.82 1010
6315.57 1037
6316.32 1047
6317.07 1080
6317.82 1093
6318.57 1059
6319.32 1118
6320.07 1077
6320.82 1048
6321.57 1052
6322.32 983
6323.07 941
6323.82 946
6324.58 948
6325.33 918
6326.08 955
6326.83 899
6327.58 899
6328.33 886
6329.08 851
6329.83 888
6330.58 850
6331.33 884
6332.08 852
6332.83 853
6333.58 839
6334.34 815
6335.09 770
6335.84 815
6336.59 805
6337.34 819
6338.09 812
6338.84 824
6339.59 859
6340.35 825
6341.10 865
6341.85 838
6342.60 862
6343.35 810
6344.10 769
6344.86 798
6345.61 814
6346.36 809
6347.11 815
6347.86 788
6348.62 821
6349.37 843
6350.12 832
6350.87 883
6351.62 842
6352.38 892
6353.13 872
6353.88 905
6354.63 936
6355.38 973
6356.14 1029
6356.89 1060
6357.64 1016
6358.39 944
6359.15 942
6359.90 877
6360.65 912
6361.40 865
6362.16 835
6362.91 849
6363.66 805
6364.42 787
6365.17 776
6365.92 786
6366.67 815
6367.43 821
6368.18 815
6368.93 804
6369.69 847
6370.44 852
6371.19 870
6371.95 866
6372.70 790
6373.45 818
6374.21 830
6374.96 859
6375.71 808
6376.47 818
6377.22 804
6377.98 781
6378.73 822
6379.48 828
6380.24 779
6380.99 827
6381.74 855
6382.50 833
6383.25 860
6384.01 867
6384.76 834
6385.51 861
6386.27 845
6387.02 813
6387.78 728
6388.53 779
6389.29 776
6390.04 736
6390.79 739
6391.55 764
6392.30 717
6393.06 743
6393.81 747
6394.57 749
6395.32 788
6396.08 817
6396.83 708
6397.59 778
6398.34 751
6399.10 791
6399.85 731
6400.61 753
6401.36 750
6402.12 774
6402.87 730
6403.63 729
6404.38 690
6405.14 711
6405.89 761
6406.65 737
6407.40 782
6408.16 772
6408.91 762
6409.67 838
6410.43 773
6411.18 765
6411.94 793
6412.69 827
6413.45 797
6414.20 786
6414.96 739
6415.72 737
6416.47 735
6417.23 736
6417.98 755
6418.74 794
6419.50 791
6420.25 780
6421.01 818
6421.77 783
6422.52 787
6423.28 809
6424.03 807
6424.79 803
6425.55 776
6426.30 793
6427.06 860
6427.82 825
6428.57 839
6429.33 783
6430.09 782
6430.84 793
6431.60 777
6432.36 809
6433.11 854
6433.87 803
6434.63 807
6435.39 865
6436.14 877
6436.90 884
6437.66 860
6438.41 865
6439.17 877
6439.93 841
6440.69 923
6441.44 942
6442.20 905
6442.96 951
6443.72 987
6444.47 951
6445.23 922
6445.99 976
6446.75 986
6447.50 971
6448.26 966
6449.02 1008
6449.78 1036
6450.54 1032
6451.29 1072
6452.05 1026
6452.81 1069
6453.57 1094
6454.33 1059
6455.08 1004
6455.84 1032
6456.60 1086
6457.36 1056
6458.12 1027
6458.88 1066
6459.64 1044
6460.39 1060
6461.15 1082
6461.91 1090
6462.67 1119
6463.43 1106
6464.19 1190
6464.95 1218
6465.70 1269
6466.46 1292
6467.22 1327
6467.98 1338
6468.74 1364
6469.50 1392
6470.26 1403
6471.02 1450
6471.78 1423
6472.54 1490
6473.30 1436
6474.05 1400
6474.81 1407
6475.57 1453
6476.33 1423
6477.09 1392
6477.85 1392
6478.61 1464
6479.37 1533
6480.13 1522
6480.89 1621
6481.65 1645
6482.41 1671
6483.17 1670
6483.93 1676
6484.69 1704
6485.45 1765
6486.21 1801
6486.97 1826
6487.73 1805
6488.49 1841
6489.25 1927
6490.01 1932
6490.77 1946
6491.53 2009
6492.29 2072
6493.05 2146
6493.81 2252
6494.57 2262
6495.33 2266
6496.10 2302
6496.86 2282
6497.62 2315
6498.38 2351
6499.14 2316
6499.90 2366
6500.66 2286
6501.42 2270
6502.18 2312
6502.94 2335
6503.70 2464
6504.47 2652
6505.23 3079
6505.99 3621
6506.75 4502
6507.51 5751
6508.27 7206
6509.03 8614
6509.79 10012
6510.56 10870
6511.32 10919
6512.08 10527
6512.84 9595
6513.60 8515
6514.36 7250
6515.13 6089
6515.89 5104
6516.65 4213
6517.41 3638
6518.17 3225
6518.94 2836
6519.70 2632
6520.46 2541
6521.22 2554
6521.98 2511
6522.75 2570
6523.51 2628
6524.27 2703
6525.03 2767
6525.79 2917
6526.56 3131
6527.32 3237
6528.08 3362
6528.84 3516
6529.61 3670
6530.37 3577
6531.13 3568
6531.90 3381
6532.66 3413
6533.42 3442
6534.18 3678
6534.95 4079
6535.71 4653
6536.47 5467
6537.24 6257
6538.00 6821
6538.76 7011
6539.53 7070
6540.29 6665
6541.05 6212
6541.82 5286
6542.58 4535
6543.34 3870
6544.11 3373
6544.87 2859
6545.63 2511
6546.40 2482
6547.16 2371
6547.92 2400
6548.69 2344
6549.45 2290
6550.21 2221
6550.98 2225
6551.74 2149
6552.51 2106
6553.27 2000
6554.03 2017
6554.80 1975
6555.56 1959
6556.33 1949
6557.09 1939
6557.85 1919
6558.62 1987
6559.38 1933
6560.15 1939
6560.91 1947
6561.68 1951
6562.44 2056
6563.21 2028
6563.97 2120
6564.74 2187
6565.50 2180
6566.26 2139
6567.03 2124
6567.79 2120
6568.56 2137
6569.32 2084
6570.09 2086
6570.85 2083
6571.62 2092
6572.38 2118
6573.15 2145
6573.91 2136
6574.68 2142
6575.44 2204
6576.21 2245
6576.98 2330
6577.74 2255
6578.51 2245
6579.27 2203
6580.04 2222
6580.80 2232
6581.57 2161
6582.33 2165
6583.10 2265
6583.87 2215
6584.63 2182
6585.40 2246
6586.16 2211
6586.93 2200
6587.70 2162
6588.46 2207
6589.23 2169
6589.99 2186
6590.76 2271
6591.53 2280
6592.29 2379
6593.06 2565
6593.82 2738
6594.59 3005
6595.36 3186
6596.12 3342
6596.89 3388
6597.66 3414
6598.42 3418
6599.19 3192
6599.96 2888
6600.72 2763
6601.49 2578
6602.26 2398
6603.02 2263
6603.79 2147
6604.56 2075
6605.33 1997
6606.09 1934
6606.86 1838
6607.63 1834
6608.39 1868
6609.16 1851
6609.93 1839
6610.70 1815
6611.46 1814
6612.23 1825
6613.00 1854
6613.77 1839
6614.53 1886
6615.30 1850
6616.07 1804
6616.84 1785
6617.60 1791
6618.37 1782
6619.14 1858
6619.91 1897
6620.68 1913
6621.44 2004
6622.21 2098
6622.98 2132
6623.75 2267
6624.52 2323
6625.28 2328
6626.05 2324
6626.82 2284
6627.59 2183
6628.36 2061
6629.13 2071
6629.89 2005
6630.66 1900
6631.43 1849
6632.20 1888
6632.97 1881
6633.74 2019
6634.51 2168
6635.27 2272
6636.04 2453
6636.81 2542
6637.58 2566
6638.35 2593
6639.12 2629
6639.89 2626
6640.66 2672
6641.43 2687
6642.19 2657
6642.96 2759
6643.73 2751
6644.50 2777
6645.27 2624
6646.04 2556
6646.81 2339
6647.58 2180
6648.35 1962
6649.12 1871
6649.89 1762
6650.66 1650
6651.43 1544
6652.20 1565
6652.97 1545
6653.74 1557
6654.51 1508
6655.28 1542
6656.05 1563
6656.82 1519
6657.59 1554
6658.36 1540
6659.13 1509
6659.90 1461
6660.67 1460
6661.44 1474
6662.21 1422
6662.98 1369
6663.75 1380
6664.52 1435
6665.29 1439
6666.06 1411
6666.83 1447
6667.60 1426
6668.37 1434
6669.14 1340
6669.91 1469
6670.68 1588
6671.46 1555
6672.23 1583
6673.00 1632
6673.77 1623
6674.54 1580
6675.31 1568
6676.08 1547
6676.85 1531
6677.62 1557
6678.40 1577
6679.17 1553
6679.94 1558
6680.71 1641
6681.48 1630
6682.25 1669
6683.02 1747
6683.80 1831
6684.57 1929
6685.34 2001
6686.11 2064
6686.88 2174
6687.65 2093
6688.43 2018
6689.20 1912
6689.97 1838
6690.74 1706
6691.51 1640
6692.29 1605
6693.06 1476
6693.83 1495
6694.60 1454
6695.37 1458
6696.15 1415
6696.92 1306
6697.69 1305
6698.46 1413
6699.24 1356
6700.01 1328
6700.78 1278
6701.55 1298
6702.33 1305
6703.10 1295
6703.87 1266
6704.64 1223
6705.42 1181
6706.19 1238
6706.96 1278
6707.74 1221
6708.51 1253
6709.28 1223
6710.06 1228
6710.83 1174
6711.60 1143
6712.37 1179
6713.15 1161
6713.92 1131
6714.69 1136
6715.47 1140
6716.24 1237
6717.01 1149
6717.79 1084
6718.56 1098
6719.34 1150
6720.11 1124
6720.88 1061
6721.66 1183
6722.43 1161
6723.20 1146
6723.98 1117
6724.75 1131
6725.53 1090
6726.30 1103
6727.07 1104
6727.85 1128
6728.62 1083
6729.40 1115
6730.17 1153
6730.95 1110
6731.72 1153
6732.49 1142
6733.27 1204
6734.04 1149
6734.82 1177
6735.59 1220
6736.37 1189
6737.14 1177
6737.92 1177
6738.69 1193
6739.47 1226
6740.24 1231
6741.01 1235
6741.79 1251
6742.56 1234
6743.34 1208
6744.11 1199
6744.89 1281
6745.67 1348
6746.44 1333
6747.22 1267
6747.99 1340
6748.77 1383
6749.54 1342
6750.32 1371
6751.09 1429
6751.87 1600
6752.64 1742
6753.42 1869
6754.19 1967
6754.97 1963
6755.75 1903
6756.52 1953
6757.30 1940
6758.07 1685
6758.85 1581
6759.63 1555
6760.40 1536
6761.18 1492
6761.95 1486
6762.73 1463
6763.51 1498
6764.28 1401
6765.06 1357
6765.83 1355
6766.61 1364
6767.39 1360
6768.16 1391
6768.94 1392
6769.72 1401
6770.49 1349
6771.27 1327
6772.05 1246
6772.82 1251
6773.60 1229
6774.38 1164
6775.15 1142
6775.93 1169
6776.71 1111
6777.48 1127
6778.26 1108
6779.04 1140
6779.82 1070
6780.59 1099
6781.37 1096
6782.15 1127
6782.92 1110
6783.70 1064
6784.48 1058
6785.26 1085
6786.03 1062
6786.81 1033
6787.59 1010
6788.37 1000
6789.14 995
6789.92 1016
6790.70 1048
6791.48 981
6792.25 1032
6793.03 953
6793.81 958
6794.59 875
6795.37 861
6796.14 903
6796.92 954
6797.70 986
6798.48 937
6799.26 936
6800.04 967
6800.81 913
6801.59 875
6802.37 931
6803.15 956
6803.93 946
6804.71 929
6805.48 943
6806.26 957
6807.04 1028
6807.82 989
6808.60 981
6809.38 999
6810.16 951
6810.94 921
6811.71 909
6812.49 910
6813.27 886
6814.05 926
6814.83 981
6815.61 959
6816.39 947
6817.17 985
6817.95 970
6818.73 996
6819.51 990
6820.29 985
6821.07 1011
6821.84 947
6822.62 930
6823.40 972
6824.18 991
6824.96 974
6825.74 983
6826.52 964
6827.30 972
6828.08 1003
6828.86 993
6829.64 973
6830.42 927
6831.20 922
6831.98 927
6832.76 939
6833.54 997
6834.32 986
6835.10 1036
6835.88 1057
6836.66 1130
6837.44 1280
6838.22 1450
6839.01 1633
6839.79 1776
6840.57 1939
6841.35 2020
6842.13 1954
6842.91 1824
6843.69 1791
6844.47 1702
6845.25 1534
6846.03 1407
6846.81 1283
6847.59 1183
6848.37 1209
6849.16 1373
6849.94 1479
6850.72 1591
6851.50 1748
6852.28 1946
6853.06 1987
6853.84 2046
6854.62 1980
6855.41 1895
6856.19 1780
6856.97 1623
6857.75 1499
6858.53 1370
6859.31 1218
6860.10 1144
6860.88 1129
6861.66 1153
6862.44 1089
6863.22 1085
6864.00 1079
6864.79 1075
6865.57 1041
6866.35 1100
6867.13 1132
6867.91 1128
6868.70 1168
6869.48 1073
6870.26 1145
6871.04 1156
6871.83 1156
6872.61 1118
6873.39 1108
6874.17 1152
6874.96 1176
6875.74 1260
6876.52 1267
6877.30 1250
6878.09 1253
6878.87 1364
6879.65 1400
6880.43 1489
6881.22 1609
6882.00 1834
6882.78 1933
6883.57 2073
6884.35 2110
6885.13 2107
6885.92 2086
6886.70 2004
6887.48 1978
6888.27 2000
6889.05 2196
6889.83 2293
6890.62 2245
6891.40 2319
6892.18 2264
6892.97 2074
6893.75 1849
6894.53 1741
6895.32 1656
6896.10 1513
6896.88 1450
6897.67 1528
6898.45 1473
6899.24 1435
6900.02 1431
6900.80 1422
6901.59 1407
6902.37 1487
6903.16 1443
6903.94 1424
6904.73 1398
6905.51 1395
6906.29 1365
6907.08 1388
6907.86 1364
6908.65 1314
6909.43 1327
6910.22 1296
6911.00 1327
6911.79 1246
6912.57 1297
6913.35 1302
6914.14 1308
6914.92 1229
6915.71 1302
6916.49 1301
6917.28 1282
6918.06 1262
6918.85 1219
6919.63 1267
6920.42 1257
6921.20 1229
6921.99 1235
6922.78 1225
6923.56 1252
6924.35 1266
6925.13 1292
6925.92 1254
6926.70 1324
6927.49 1355
6928.27 1387
6929.06 1381
6929.84 1352
6930.63 1360
6931.42 1378
6932.20 1429
6932.99 1385
6933.77 1380
6934.56 1434
6935.35 1405
6936.13 1452
6936.92 1439
6937.70 1429
6938.49 1548
6939.28 1625
6940.06 1624
6940.85 1788
6941.63 1910
6942.42 2044
6943.21 2120
6943.99 2315
6944.78 2400
6945.57 2461
6946.35 2537
6947.14 2506
6947.93 2519
6948.71 2524
6949.50 2415
6950.29 2523
6951.07 2483
6951.86 2418
6952.65 2309
6953.44 2220
6954.22 2174
6955.01 2037
6955.80 1992
6956.58 1992
6957.37 2014
6958.16 2010
6958.95 2045
6959.73 2034
6960.52 2052
6961.31 2107
6962.09 2119
6962.88 2134
6963.67 2105
6964.46 2201
6965.25 2233
6966.03 2250
6966.82 2393
6967.61 2582
6968.40 2681
6969.18 2799
6969.97 2961
6970.76 3162
6971.55 3220
6972.34 3338
6973.12 3285
6973.91 3259
6974.70 3280
6975.49 3234
6976.28 3161
6977.07 3217
6977.85 3184
6978.64 3171
6979.43 3235
6980.22 3497
6981.01 3779
6981.80 4141
6982.59 4956
6983.37 5988
6984.16 7571
6984.95 9610
6985.74 11656
6986.53 13954
6987.32 15699
6988.11 16321
6988.90 16485
6989.69 15431
6990.47 13749
6991.26 11938
6992.05 9588
6992.84 7752
6993.63 6347
6994.42 5213
6995.21 4186
6996.00 3439
6996.79 2913
6997.58 2629
6998.37 2477
6999.16 2237
6999.95 2141
7000.74 2076
7001.53 2019
7002.32 1934
7003.11 1869
7003.90 1852
7004.69 1781
7005.48 1732
7006.27 1622
7007.06 1474
7007.85 1390
7008.64 1351
7009.43 1279
7010.22 1275
7011.01 1294
7011.80 1306
7012.59 1488
7013.38 1527
7014.17 1531
7014.96 1642
7015.75 1683
7016.54 1741
7017.33 1755
7018.12 1690
7018.91 1636
7019.70 1604
7020.49 1590
7021.28 1597
7022.07 1590
7022.87 1615
7023.66 1783
7024.45 1838
7025.24 1806
7026.03 1823
7026.82 1932
7027.61 1908
7028.40 1791
7029.19 1794
7029.99 1705
7030.78 1678
7031.57 1640
7032.36 1606
7033.15 1509
7033.94 1504
7034.74 1507
7035.53 1518
7036.32 1554
7037.11 1590
7037.90 1677
7038.69 1728
7039.49 1763
7040.28 1705
7041.07 1711
7041.86 1761
7042.65 1712
7043.45 1760
7044.24 1707
7045.03 1766
7045.82 1781
7046.61 1774
7047.41 1773
7048.20 1784
7048.99 1800
7049.78 1870
7050.58 1921
7051.37 2018
7052.16 2073
7052.95 2084
7053.75 1975
7054.54 1997
7055.33 1796
7056.13 1680
7056.92 1605
7057.71 1666
7058.50 1561
7059.30 1576
7060.09 1569
7060.88 1569
7061.68 1562
7062.47 1558
7063.26 1497
7064.06 1464
7064.85 1458
7065.64 1440
7066.44 1365
7067.23 1340
7068.02 1347
7068.82 1300
7069.61 1271
7070.40 1229
7071.20 1256
7071.99 1239
7072.78 1189
7073.58 1186
7074.37 1173
7075.17 1123
7075.96 1142
7076.75 1101
7077.55 1138
7078.34 1101
7079.14 1091
7079.93 1083
7080.72 1096
7081.52 1052
7082.31 1071
7083.11 1032
7083.90 1096
7084.70 1033
7085.49 1009
7086.28 1000
7087.08 1016
7087.87 1065
7088.67 1049
7089.46 1029
7090.26 1045
7091.05 1048
7091.85 966
7092.64 963
7093.44 980
7094.23 971
7095.03 962
7095.82 942
7096.62 926
7097.41 871
7098.21 857
7099.00 832
7099.80 861
7100.59 872
7101.39 859
7102.18 880
7102.98 882
7103.77 863
7104.57 826
7105.37 783
7106.16 842
7106.96 820
7107.75 819
7108.55 866
7109.34 831
7110.14 815
7110.94 797
7111.73 828
7112.53 846
7113.32 783
7114.12 822
7114.92 818
7115.71 789
7116.51 790
7117.30 774
7118.10 813
7118.90 791
7119.69 795
7120.49 808
7121.29 761
7122.08 789
7122.88 759
7123.68 789
7124.47 741
7125.27 785
7126.07 807
7126.86 787
7127.66 779
7128.46 784
7129.25 790
7130.05 805
7130.85 831
7131.64 856
7132.44 868
7133.24 863
7134.04 866
7134.83 886
7135.63 812
7136.43 774
7137.23 749
7138.02 737
7138.82 776
7139.62 761
7140.42 738
7141.21 690
7142.01 714
7142.81 666
7143.61 646
7144.40 666
7145.20 660
7146.00 655
7146.80 673
7147.59 659
7148.39 683
7149.19 665
7149.99 683
7150.79 645
7151.59 652
7152.38 627
7153.18 640
7153.98 667
7154.78 651
7155.58 606
7156.38 634
7157.17 672
7157.97 674
7158.77 674
7159.57 753
7160.37 731
7161.17 727
7161.97 693
7162.76 682
7163.56 649
7164.36 631
7165.16 651
7165.96 665
7166.76 661
7167.56 631
7168.36 607
7169.16 642
7169.96 588
7170.75 612
7171.55 599
7172.35 615
7173.15 584
7173.95 628
7174.75 633
7175.55 592
7176.35 566
7177.15 571
7177.95 540
7178.75 571
7179.55 575
7180.35 583
7181.15 511
7181.95 557
7182.75 576
7183.55 613
7184.35 611
7185.15 574
7185.95 559
7186.75 598
7187.55 581
7188.35 613
7189.15 563
7189.95 602
7190.75 547
7191.55 528
7192.35 536
7193.15 580
7193.95 504
7194.75 543
7195.55 547
7196.35 505
7197.15 512
7197.95 543
7198.76 551
7199.56 507
7200.36 495
7201.16 517
7201.96 514
7202.76 509
7203.56 532
7204.36 523
7205.16 516
7205.96 510
7206.77 559
7207.57 543
7208.37 484
7209.17 460
7209.97 488
7210.77 500
7211.57 533
7212.38 504
7213.18 515
7213.98 553
7214.78 523
7215.58 512
7216.38 527
7217.19 499
7217.99 526
7218.79 533
7219.59 555
7220.39 524
7221.20 509
7222.00 592
7222.80 546
7223.60 539
7224.40 512
7225.21 540
7226.01 508
7226.81 525
7227.61 524
7228.42 524
7229.22 513
7230.02 510
7230.82 550
7231.63 511
7232.43 500
7233.23 538
7234.03 562
7234.84 563
7235.64 579
7236.44 621
7237.25 604
7238.05 619
7238.85 629
7239.65 644
7240.46 609
7241.26 614
7242.06 586
7242.87 577
7243.67 543
7244.47 534
7245.28 518
7246.08 582
7246.88 554
7247.69 516
7248.49 527
7249.30 544
7250.10 534
7250.90 560
7251.71 554
7252.51 524
7253.31 516
7254.12 554
7254.92 522
7255.73 488
7256.53 497
7257.33 558
7258.14 569
7258.94 527
7259.75 502
7260.55 529
7261.35 524
7262.16 516
7262.96 500
7263.77 546
7264.57 543
7265.38 517
7266.18 501
7266.99 523
7267.79 515
7268.59 529
7269.40 509
7270.20 526
7271.01 518
7271.81 474
7272.62 513
7273.42 525
7274.23 539
7275.03 546
7275.84 576
7276.64 545
7277.45 530
7278.25 544
7279.06 587
7279.86 576
7280.67 567
7281.48 608
7282.28 660
7283.09 662
7283.89 666
7284.70 773
7285.50 792
7286.31 783
7287.11 855
7287.92 829
7288.73 747
7289.53 715
7290.34 762
7291.14 715
7291.95 679
7292.76 663
7293.56 641
7294.37 615
7295.17 608
7295.98 574
7296.79 580
7297.59 634
7298.40 614
7299.21 620
7300.01 623
7300.82 647
7301.62 648
7302.43 622
7303.24 601
7304.04 620
7304.85 709
7305.66 673
7306.46 653
7307.27 650
7308.08 701
7308.89 741
7309.69 700
7310.50 717
7311.31 738
7312.11 751
7312.92 750
7313.73 791
7314.53 836
7315.34 816
7316.15 868
7316.96 936
7317.76 1008
7318.57 1090
7319.38 1274
7320.19 1443
7320.99 1477
7321.80 1501
7322.61 1405
7323.42 1288
7324.22 1120
7325.03 1024
7325.84 961
7326.65 934
7327.46 875
7328.26 812
7329.07 785
7329.88 745
7330.69 772
7331.50 767
7332.30 738
7333.11 740
7333.92 736
7334.73 722
7335.54 723
7336.35 715
7337.15 743
7337.96 753
7338.77 734
7339.58 679
7340.39 665
7341.20 722
7342.01 701
7342.82 681
7343.62 661
7344.43 645
7345.24 665
7346.05 649
7346.86 618
7347.67 631
7348.48 620
7349.29 617
7350.10 619
7350.91 576
7351.71 576
7352.52 614
7353.33 639
7354.14 588
7354.95 564
7355.76 546
7356.57 603
7357.38 587
7358.19 582
7359.00 569
7359.81 636
7360.62 686
7361.43 694
7362.24 651
7363.05 623
7363.86 611
7364.67 637
7365.48 632
7366.29 614
7367.10 609
7367.91 582
7368.72 588
7369.53 573
7370.34 523
7371.15 555
7371.96 555
7372.77 552
7373.58 518
7374.39 519
7375.20 556
7376.01 546
7376.82 512
7377.63 524
7378.45 508
7379.26 518
7380.07 558
7380.88 589
7381.69 605
7382.50 596
7383.31 626
7384.12 661
7384.93 627
7385.74 568
7386.56 589
7387.37 560
7388.18 557
7388.99 537
7389.80 511
7390.61 487
7391.42 507
7392.24 508
7393.05 525
7393.86 485
7394.67 472
7395.48 463
7396.29 450
7397.10 528
7397.92 487
7398.73 483
7399.54 484
7400.35 541
7401.16 507
7401.98 520
7402.79 489
7403.60 494
7404.41 518
7405.23 504
7406.04 486
7406.85 516
7407.66 491
7408.47 537
7409.29 491
7410.10 451
7410.91 476
7411.72 480
7412.54 487
7413.35 470
7414.16 461
7414.98 473
7415.79 469
7416.60 448
7417.41 454
7418.23 431
7419.04 464
7419.85 437
7420.67 468
7421.48 443
7422.29 454
7423.11 455
7423.92 442
7424.73 473
7425.54 469
7426.36 437
7427.17 394
7427.99 411
7428.80 417
7429.61 451
7430.43 451
7431.24 450
7432.05 441
7432.87 419
7433.68 419
7434.49 409
7435.31 442
7436.12 436
7436.94 442
7437.75 463
7438.56 444
7439.38 451
7440.19 463
7441.01 483
7441.82 466
7442.64 450
7443.45 459
7444.26 457
7445.08 487
7445.89 468
7446.71 425
7447.52 426
7448.34 421
7449.15 465
7449.97 432
7450.78 435
7451.59 423
7452.41 452
7453.22 462
7454.04 444
7454.85 435
7455.67 433
7456.48 385
7457.30 427
7458.11 409
7458.93 423
7459.74 456
7460.56 445
7461.38 433
7462.19 396
7463.01 411
7463.82 407
7464.64 418
7465.45 423
7466.27 426
7467.08 420
7467.90 427
7468.72 418
7469.53 428
7470.35 430
7471.16 465
7471.98 437
7472.79 434
7473.61 458
7474.43 459
7475.24 468
7476.06 464
7476.87 467
7477.69 453
7478.51 452
7479.32 413
7480.14 420
7480.96 395
7481.77 441
7482.59 463
7483.41 474
7484.22 457
7485.04 440
7485.85 490
7486.67 490
7487.49 432
7488.31 449
7489.12 449
7489.94 431
7490.76 429
7491.57 440
7492.39 440
7493.21 417
7494.02 396
7494.84 410
7495.66 426
7496.48 432
7497.29 433
7498.11 500
7498.93 429
7499.74 446
7500.56 399
7501.38 445
7502.20 429
7503.01 435
7503.83 431
7504.65 423
7505.47 437
7506.29 415
7507.10 414
7507.92 408
7508.74 430
7509.56 413
7510.37 403
7511.19 422
7512.01 449
7512.83 429
7513.65 435
7514.47 419
7515.28 382
7516.10 428
7516.92 469
7517.74 396
7518.56 397
7519.38 417
7520.19 417
7521.01 394
7521.83 401
7522.65 423
7523.47 398
7524.29 403
7525.11 435
7525.92 437
7526.74 402
7527.56 428
7528.38 443
7529.20 453
7530.02 413
7530.84 421
7531.66 383
7532.48 411
7533.30 392
7534.12 434
7534.93 445
7535.75 430
7536.57 439
7537.39 450
7538.21 455
7539.03 425
7539.85 411
7540.67 444
7541.49 434
7542.31 404
7543.13 416
7543.95 446
7544.77 417
7545.59 393
7546.41 414
7547.23 431
7548.05 394
7548.87 411
7549.69 410
7550.51 405
7551.33 409
7552.15 394
7552.97 375
7553.79 393
7554.61 399
7555.43 403
7556.25 385
7557.07 419
7557.89 399
7558.71 408
7559.53 424
7560.36 415
7561.18 420
7562.00 431
7562.82 406
7563.64 386
7564.46 435
7565.28 450
7566.10 435
7566.92 396
7567.74 430
7568.56 425
7569.39 421
7570.21 386
7571.03 413
7571.85 413
7572.67 428
7573.49 428
7574.31 424
7575.14 434
7575.96 421
7576.78 452
7577.60 454
7578.42 448
7579.24 414
7580.06 460
7580.89 425
7581.71 437
7582.53 415
7583.35 414
7584.17 435
7585.00 427
7585.82 441
7586.64 449
7587.46 493
7588.29 482
7589.11 455
7589.93 433
7590.75 438
7591.57 446
7592.40 488
7593.22 457
7594.04 450
7594.86 463
7595.69 515
7596.51 552
7597.33 516
7598.15 546
7598.98 520
7599.80 566
7600.62 540
7601.45 530
7602.27 512
7603.09 523
7603.92 522
7604.74 555
7605.56 513
7606.38 558
7607.21 595
7608.03 571
7608.85 590
7609.68 536
7610.50 573
7611.32 527
7612.15 567
7612.97 559
7613.80 547
7614.62 570
7615.44 599
7616.27 556
7617.09 538
7617.91 587
7618.74 605
7619.56 687
7620.39 707
7621.21 714
7622.03 664
7622.86 617
7623.68 613
7624.51 656
7625.33 611
7626.15 642
7626.98 619
7627.80 638
7628.63 571
7629.45 603
7630.28 612
7631.10 633
7631.93 583
7632.75 642
7633.58 636
7634.40 592
7635.22 598
7636.05 611
7636.87 599
7637.70 546
7638.52 561
7639.35 511
7640.17 563
7641.00 514
7641.82 490
7642.65 481
7643.47 512
7644.30 475
7645.13 534
7645.95 533
7646.78 551
7647.60 559
7648.43 526
7649.25 536
7650.08 541
7650.90 540
7651.73 504
7652.55 523
7653.38 516
7654.21 517
7655.03 487
7655.86 505
7656.68 512
7657.51 470
7658.34 476
7659.16 470
7659.99 452
7660.81 452
7661.64 451
7662.47 467
7663.29 506
7664.12 442
7664.95 494
7665.77 473
7666.60 458
7667.42 442
7668.25 470
7669.08 470
7669.90 487
7670.73 437
7671.56 479
7672.38 468
7673.21 428
7674.04 440
7674.87 479
7675.69 458
7676.52 427
7677.35 424
7678.17 435
7679.00 449
7679.83 431
7680.65 488
7681.48 463
7682.31 470
7683.14 452
7683.96 466
7684.79 519
7685.62 515
7686.45 525
7687.27 545
7688.10 535
7688.93 479
7689.76 452
7690.58 429
7691.41 493
7692.24 469
7693.07 466
7693.90 465
7694.72 464
7695.55 443
7696.38 471
7697.21 455
7698.04 429
7698.86 492
7699.69 521
7700.52 523
7701.35 462
7702.18 490
7703.01 455
7703.83 449
7704.66 425
7705.49 466
7706.32 454
7707.15 436
7707.98 437
7708.81 436
7709.63 445
7710.46 411
7711.29 446
7712.12 442
7712.95 434
7713.78 434
7714.61 440
7715.44 410
7716.27 456
7717.10 422
7717.93 444
7718.75 438
7719.58 443
7720.41 443
7721.24 425
7722.07 384
7722.90 395
7723.73 389
7724.56 394
7725.39 409
7726.22 421
7727.05 452
7727.88 449
7728.71 502
7729.54 510
7730.37 497
7731.20 508
7732.03 527
7732.86 465
7733.69 501
7734.52 487
7735.35 447
7736.18 451
7737.01 440
7737.84 426
7738.67 426
7739.50 421
7740.33 420
7741.16 423
7741.99 427
7742.82 430
7743.65 421
7744.48 376
7745.31 382
7746.14 398
7746.98 434
7747.81 428
7748.64 412
7749.47 416
7750.30 405
7751.13 406
7751.96 411
7752.79 433
7753.62 397
7754.45 415
7755.29 424
7756.12 388
7756.95 418
7757.78 394
7758.61 402
7759.44 413
7760.27 409
7761.11 421
7761.94 411
7762.77 386
7763.60 400
7764.43 422
7765.26 387
7766.10 370
7766.93 406
7767.76 426
7768.59 406
7769.42 401
7770.26 381
7771.09 439
7771.92 434
7772.75 423
7773.58 397
7774.42 385
7775.25 417
7776.08 429
7776.91 412
7777.75 391
7778.58 397
7779.41 422
7780.24 432
7781.08 389
7781.91 407
7782.74 415
7783.57 403
7784.41 390
7785.24 397
7786.07 412
7786.91 399
7787.74 402
7788.57 384
7789.40 411
7790.24 436
7791.07 430
7791.90 394
7792.74 394
7793.57 430
7794.40 392
7795.24 409
7796.07 445
7796.90 418
7797.74 451
7798.57 445
7799.40 449
7800.24 466
7801.07 451
7801.91 471
7802.74 455
7803.57 489
7804.41 492
7805.24 462
7806.07 474
7806.91 474
7807.74 448
7808.58 480
7809.41 475
7810.25 489
7811.08 475
7811.91 468
7812.75 471
7813.58 522
7814.42 514
7815.25 532
7816.09 599
7816.92 641
7817.75 641
7818.59 644
7819.42 629
7820.26 599
7821.09 631
7821.93 669
7822.76 708
7823.60 661
7824.43 674
7825.27 685
7826.10 653
7826.94 632
7827.77 626
7828.61 571
7829.44 583
7830.28 572
7831.11 591
7831.95 608
7832.78 603
7833.62 600
7834.46 612
7835.29 622
7836.13 658
7836.96 663
7837.80 642
7838.63 612
7839.47 599
7840.31 547
7841.14 558
7841.98 574
7842.81 537
7843.65 554
7844.48 525
7845.32 515
7846.16 528
7846.99 479
7847.83 520
7848.67 485
7849.50 484
7850.34 489
7851.17 493
7852.01 457
7852.85 466
7853.68 477
7854.52 494
7855.36 501
7856.19 519
7857.03 484
7857.87 473
7858.70 451
7859.54 440
7860.38 468
7861.21 475
7862.05 543
7862.89 524
7863.72 462
7864.56 446
7865.40 513
7866.24 500
7867.07 505
7867.91 445
7868.75 484
7869.59 489
7870.42 489
7871.26 486
7872.10 496
7872.94 526
7873.77 492
7874.61 508
7875.45 504
7876.29 528
7877.12 580
7877.96 591
7878.80 558
7879.64 620
7880.47 630
7881.31 709
7882.15 690
7882.99 651
7883.83 631
7884.66 604
7885.50 634
7886.34 596
7887.18 587
7888.02 592
7888.86 559
7889.69 494
7890.53 531
7891.37 534
7892.21 565
7893.05 563
7893.89 613
7894.73 591
7895.56 554
7896.40 547
7897.24 540
7898.08 508
7898.92 464
7899.76 479
7900.60 489
7901.44 497
7902.28 518
7903.12 513
7903.95 495
7904.79 502
7905.63 478
7906.47 485
7907.31 481
7908.15 472
7908.99 465
7909.83 445
7910.67 470
7911.51 468
7912.35 512
7913.19 468
7914.03 481
7914.87 501
7915.71 545
7916.55 568
7917.39 583
7918.23 638
7919.07 662
7919.91 688
7920.75 689
7921.59 663
7922.43 684
7923.27 595
7924.11 586
7924.95 545
7925.79 555
7926.63 490
7927.47 488
7928.31 487
7929.15 430
7929.99 450
7930.83 437
7931.67 464
7932.51 414
7933.35 410
7934.19 433
7935.04 428
7935.88 475
7936.72 454
7937.56 440
7938.40 425
7939.24 441
7940.08 392
7940.92 409
7941.76 363
7942.60 412
7943.45 461
7944.29 443
7945.13 463
7945.97 436
7946.81 436
7947.65 458
7948.49 443
7949.34 420
7950.18 432
7951.02 436
7951.86 455
7952.70 468
7953.54 503
7954.39 445
7955.23 485
7956.07 460
7956.91 545
7957.75 506
7958.60 498
7959.44 533
7960.28 525
7961.12 472
7961.96 510
7962.81 482
7963.65 500
7964.49 457
7965.33 530
7966.18 571
7967.02 582
7967.86 615
7968.70 650
7969.55 714
7970.39 669
7971.23 608
7972.08 583
7972.92 603
7973.76 566
7974.60 534
7975.45 522
7976.29 478
7977.13 473
7977.98 435
7978.82 454
7979.66 440
7980.51 411
7981.35 427
7982.19 423
7983.04 395
7983.88 364
7984.72 391
7985.57 457
7986.41 393
7987.25 379
7988.10 388
7988.94 387
7989.78 368
7990.63 387
7991.47 417
7992.32 377
7993.16 411
7994.00 407
7994.85 430
7995.69 361
7996.54 361
7997.38 358
7998.22 388
7999.07 366
7999.91 349
8000.76 377
8001.60 364
8002.45 382
8003.29 360
8004.13 312
8004.98 334
8005.82 344
8006.67 369
8007.51 378
8008.36 350
8009.20 354
8010.05 336
8010.89 366
8011.74 360
8012.58 314
8013.43 331
8014.27 357
8015.12 353
8015.96 322
8016.81 327
8017.65 350
8018.50 358
8019.34 331
8020.19 341
8021.03 312
8021.88 354
8022.72 335
8023.57 346
8024.41 338
8025.26 338
8026.11 327
8026.95 326
8027.80 315
8028.64 328
8029.49 314
8030.33 342
8031.18 333
8032.03 319
8032.87 331
8033.72 326
8034.56 351
8035.41 332
8036.26 312
8037.10 319
8037.95 351
8038.80 309
8039.64 329
8040.49 341
8041.34 336
8042.18 321
8043.03 323
8043.87 338
8044.72 335
8045.57 365
8046.41 352
8047.26 344
8048.11 290
8048.96 317
8049.80 323
8050.65 321
8051.50 318
8052.34 358
8053.19 341
8054.04 345
8054.88 359
8055.73 332
8056.58 309
8057.43 330
8058.27 300
8059.12 310
8059.97 334
8060.82 325
8061.66 342
8062.51 300
8063.36 331
8064.21 315
8065.05 316
8065.90 330
8066.75 316
8067.60 314
8068.44 308
8069.29 309
8070.14 300
8070.99 301
8071.84 287
8072.68 315
8073.53 301
8074.38 331
8075.23 356
8076.08 353
8076.93 327
8077.77 323
8078.62 313
8079.47 306
8080.32 317
8081.17 332
8082.02 341
8082.87 308
8083.71 329
8084.56 321
8085.41 329
8086.26 336
8087.11 351
8087.96 337
8088.81 330
8089.66 330
8090.51 321
8091.35 344
8092.20 344
8093.05 321
8093.90 319
8094.75 298
8095.60 305
8096.45 315
8097.30 333
8098.15 334
8099.00 280
8099.85 317
8100.70 335
8101.55 305
8102.40 338
8103.25 342
8104.10 344
8104.95 343
8105.80 311
8106.65 324
8107.50 308
8108.35 349
8109.20 322
8110.05 324
8110.90 334
8111.75 342
8112.60 311
8113.45 320
8114.30 307
8115.15 322
8116.00 338
8116.85 313
8117.70 323
8118.55 308
8119.40 342
8120.25 350
8121.10 335
8121.95 360
8122.80 309
8123.65 345
8124.50 374
8125.35 361
8126.20 364
8127.06 351
8127.91 348
8128.76 382
8129.61 369
8130.46 358
8131.31 363
8132.16 381
8133.01 370
8133.86 399
8134.72 446
8135.57 421
8136.42 372
8137.27 385
8138.12 387
8138.97 348
8139.83 358
8140.68 349
8141.53 368
8142.38 393
8143.23 381
8144.08 356
8144.94 358
8145.79 361
8146.64 364
8147.49 356
8148.34 417
8149.20 364
8150.05 369
8150.90 402
8151.75 385
8152.60 371
8153.46 370
8154.31 393
8155.16 401
8156.01 415
8156.87 463
8157.72 490
8158.57 441
8159.42 465
8160.28 402
8161.13 398
8161.98 396
8162.84 398
8163.69 336
8164.54 345
8165.39 330
8166.25 308
8167.10 327
8167.95 318
8168.81 314
8169.66 340
8170.51 332
8171.37 292
8172.22 330
8173.07 361
8173.93 357
8174.78 337
8175.63 360
8176.49 319
8177.34 326
8178.19 307
8179.05 347
8179.90 324
8180.76 319
8181.61 324
8182.46 343
8183.32 349
8184.17 301
8185.02 317
8185.88 321
8186.73 309
8187.59 323
8188.44 355
8189.30 334
8190.15 309
8191.00 324
8191.86 304
8192.71 333
8193.57 333
8194.42 301
8195.28 325
8196.13 337
8196.99 336
8197.84 340
8198.69 347
8199.55 370
8200.40 309
8201.26 326
8202.11 309
8202.97 332
8203.82 329
8204.68 315
8205.53 303
8206.39 291
8207.24 319
8208.10 339
8208.95 344
8209.81 304
8210.67 308
8211.52 297
8212.38 303
8213.23 287
8214.09 341
8214.94 328
8215.80 334
8216.65 319
8217.51 345
8218.37 349
8219.22 337
8220.08 340
8220.93 350
8221.79 356
8222.64 323
8223.50 348
8224.36 327
8225.21 356
8226.07 305
8226.92 313
8227.78 321
8228.64 339
8229.49 347
8230.35 341
8231.21 337
8232.06 312
8232.92 334
8233.78 330
8234.63 304
8235.49 286
8236.35 289
8237.20 269
8238.06 309
8238.92 276
8239.77 292
8240.63 311
8241.49 322
8242.34 318
8243.20 298
8244.06 328
8244.91 313
8245.77 338
8246.63 325
8247.49 283
8248.34 292
8249.20 329
8250.06 334
8250.92 295
8251.77 288
8252.63 293
8253.49 319
8254.35 320
8255.20 310
8256.06 305
8256.92 318
8257.78 303
8258.63 308
8259.49 300
8260.35 308
8261.21 312
8262.07 338
8262.92 324
8263.78 321
8264.64 312
8265.50 328
8266.36 325
8267.22 318
8268.07 324
8268.93 345
8269.79 328
8270.65 337
8271.51 314
8272.37 317
8273.22 324
8274.08 356
8274.94 377
8275.80 340
8276.66 360
8277.52 341
8278.38 357
8279.24 396
8280.09 411
8280.95 454
8281.81 437
8282.67 409
8283.53 415
8284.39 408
8285.25 412
8286.11 403
8286.97 387
8287.83 388
8288.69 348
8289.55 354
8290.41 326
8291.26 366
8292.12 378
8292.98 393
8293.84 369
8294.70 395
8295.56 413
8296.42 368
8297.28 399
8298.14 376
8299.00 371
8299.86 403
8300.72 372
8301.58 356
8302.44 367
8303.30 338
8304.16 343
8305.02 326
8305.88 379
8306.74 325
8307.60 338
8308.46 341
8309.33 357
8310.19 336
8311.05 312
8311.91 332
8312.77 345
8313.63 333
8314.49 329
8315.35 326
8316.21 304
8317.07 338
8317.93 316
8318.79 321
8319.65 333
8320.52 317
8321.38 303
8322.24 307
8323.10 316
8323.96 304
8324.82 311
8325.68 309
8326.54 329
8327.41 318
8328.27 333
8329.13 304
8329.99 343
8330.85 291
8331.71 305
8332.57 317
8333.44 325
8334.30 303
8335.16 332
8336.02 301
8336.88 300
8337.75 287
8338.61 316
8339.47 333
8340.33 337
8341.19 307
8342.06 274
8342.92 278
8343.78 306
8344.64 313
8345.50 300
8346.37 329
8347.23 312
8348.09 340
8348.95 343
8349.82 307
8350.68 313
8351.54 317
8352.40 354
8353.27 319
8354.13 327
8354.99 324
8355.86 332
8356.72 285
8357.58 309
8358.45 312
8359.31 337
8360.17 331
8361.03 335
8361.90 303
8362.76 298
8363.62 308
8364.49 323
8365.35 310
8366.21 315
8367.08 332
8367.94 305
8368.80 300
8369.67 309
8370.53 286
8371.40 306
8372.26 329
8373.12 332
8373.99 321
8374.85 306
8375.71 321
8376.58 350
8377.44 336
8378.31 365
8379.17 338
8380.03 312
8380.90 310
8381.76 331
8382.63 321
8383.49 319
8384.36 323
8385.22 344
8386.08 331
8386.95 355
8387.81 348
8388.68 346
8389.54 354
8390.41 327
8391.27 341
8392.14 322
8393.00 321
8393.87 318
8394.73 341
8395.60 325
8396.46 324
8397.33 324
8398.19 355
8399.06 342
8399.92 348
8400.79 359
8401.65 359
8402.52 350
8403.38 352
8404.25 369
8405.11 350
8405.98 356
8406.84 358
8407.71 369
8408.58 322
8409.44 373
8410.31 357
8411.17 395
8412.04 352
8412.90 353
8413.77 361
8414.64 376
8415.50 382
8416.37 382
8417.23 377
8418.10 366
8418.97 389
8419.83 365
8420.70 384
8421.56 370
8422.43 374
8423.30 374
8424.16 381
8425.03 370
8425.90 411
8426.76 391
8427.63 424
8428.50 396
8429.36 406
8430.23 466
8431.10 495
8431.96 444
8432.83 422
8433.70 455
8434.56 438
8435.43 414
8436.30 411
8437.16 433
8438.03 451
8438.90 481
8439.77 477
8440.63 513
8441.50 511
8442.37 531
8443.24 517
8444.10 550
8444.97 567
8445.84 600
8446.71 615
8447.57 576
8448.44 558
8449.31 551
8450.18 564
8451.04 535
8451.91 548
8452.78 584
8453.65 570
8454.52 623
8455.38 732
8456.25 802
8457.12 898
8457.99 971
8458.86 1012
8459.72 994
8460.59 969
8461.46 940
8462.33 868
8463.20 750
8464.07 696
8464.93 630
8465.80 586
8466.67 578
8467.54 528
8468.41 529
8469.28 494
8470.15 486
8471.02 509
8471.88 496
8472.75 525
8473.62 515
8474.49 505
8475.36 473
8476.23 478
8477.10 467
8477.97 467
8478.84 492
8479.71 507
8480.58 492
8481.44 533
8482.31 543
8483.18 522
8484.05 536
8484.92 564
8485.79 559
8486.66 506
8487.53 541
8488.40 499
8489.27 481
8490.14 486
8491.01 499
8491.88 474
8492.75 486
8493.62 468
8494.49 499
8495.36 491
8496.23 510
8497.10 514
8497.97 498
8498.84 495
8499.71 498
8500.58 535
8501.45 503
8502.32 532
8503.19 487
8504.06 483
8504.93 474
8505.80 473
8506.67 492
8507.55 503
8508.42 488
8509.29 490
8510.16 527
8511.03 534
8511.90 537
8512.77 525
8513.64 484
8514.51 505
8515.38 530
8516.25 528
8517.13 536
8518.00 545
8518.87 517
8519.74 510
8520.61 533
8521.48 537
8522.35 606
8523.23 579
8524.10 644
8524.97 646
8525.84 720
8526.71 790
8527.58 809
8528.46 813
8529.33 744
8530.20 776
8531.07 716
8531.94 711
8532.81 669
8533.69 633
8534.56 574
8535.43 585
8536.30 616
8537.18 591
8538.05 571
8538.92 515
8539.79 589
8540.66 556
8541.54 518
8542.41 504
8543.28 517
8544.15 487
8545.03 487
8545.90 495
8546.77 457
8547.64 490
8548.52 489
8549.39 501
8550.26 567
8551.14 565
8552.01 572
8552.88 634
8553.76 637
8554.63 685
8555.50 770
8556.37 795
8557.25 834
8558.12 790
8558.99 731
8559.87 703
8560.74 667
8561.61 582
8562.49 542
8563.36 561
8564.24 530
8565.11 517
8565.98 504
8566.86 506
8567.73 537
8568.60 525
8569.48 505
8570.35 462
8571.23 480
8572.10 527
8572.97 545
8573.85 489
8574.72 496
8575.60 497
8576.47 509
8577.34 482
8578.22 484
8579.09 494
8579.97 526
8580.84 541
8581.72 526
8582.59 532
8583.47 549
8584.34 514
8585.21 550
8586.09 528
8586.96 545
8587.84 535
8588.71 558
8589.59 568
8590.46 544
8591.34 561
8592.21 570
8593.09 566
8593.96 562
8594.84 590
8595.71 616
8596.59 605
8597.46 614
8598.34 626
8599.22 621
8600.09 593
8600.97 638
8601.84 665
8602.72 659
8603.59 647
8604.47 638
8605.34 661
8606.22 647
8607.10 663
8607.97 667
8608.85 719
8609.72 746
8610.60 713
8611.47 697
8612.35 692
8613.23 709
8614.10 752
8614.98 754
8615.86 761
8616.73 765
8617.61 804
8618.48 806
8619.36 812
8620.24 825
8621.11 826
8621.99 848
8622.87 878
8623.74 867
8624.62 874
8625.50 911
8626.37 928
8627.25 930
8628.13 920
8629.00 946
8629.88 957
8630.76 981
8631.64 1012
8632.51 982
8633.39 996
8634.27 1021
8635.14 1072
8636.02 1028
8636.90 1010
8637.78 1059
8638.65 1072
8639.53 1050
8640.41 1091
8641.29 1068
8642.16 1163
8643.04 1120
8643.92 1140
8644.80 1187
8645.67 1201
8646.55 1243
8647.43 1231
8648.31 1296
8649.18 1313
8650.06 1338
8650.94 1322
8651.82 1341
8652.70 1314
8653.58 1292
8654.45 1328
8655.33 1343
8656.21 1365
8657.09 1406
8657.97 1423
8658.84 1454
8659.72 1480
8660.60 1583
8661.48 1674
8662.36 1795
8663.24 1985
8664.12 2157
8664.99 2333
8665.87 2568
8666.75 2643
8667.63 2684
8668.51 2509
8669.39 2475
8670.27 2477
8671.15 2410
8672.03 2386
8672.91 2450
8673.78 2644
8674.66 2817
8675.54 2891
8676.42 3077
8677.30 3127
8678.18 3045
8679.06 2784
8679.94 2553
8680.82 2338
8681.70 2091
8682.58 1951
8683.46 1776
8684.34 1613
8685.22 1615
8686.10 1542
8686.98 1518
8687.86 1541
8688.74 1576
8689.62 1714
8690.50 1800
8691.38 1997
8692.26 2197
8693.14 2382
8694.02 2555
8694.90 2683
8695.78 2650
8696.66 2536
8697.54 2406
8698.42 2263
8699.30 2080
8700.18 1924
8701.06 1936
8701.94 1958
8702.82 1955
8703.70 1980
8704.58 2000
8705.46 1946
8706.34 1893
8707.23 1746
8708.11 1632
8708.99 1514
8709.87 1403
8710.75 1275
8711.63 1194
8712.51 1081
8713.39 976
8714.27 951
8715.16 912
8716.04 871
8716.92 871
8717.80 905
8718.68 873
8719.56 858
8720.44 858
8721.33 851
8722.21 802
8723.09 810
8723.97 837
8724.85 845
8725.73 834
8726.62 821
8727.50 833
8728.38 794
8729.26 826
8730.14 884
8731.03 875
8731.91 873
8732.79 828
8733.67 862
8734.55 865
8735.44 856
8736.32 825
8737.20 843
8738.08 842
8738.97 864
8739.85 843
8740.73 812
8741.61 828
8742.50 815
8743.38 852
8744.26 872
8745.14 789
8746.03 813
8746.91 848
8747.79 830
8748.68 783
8749.56 817
8750.44 826
8751.33 798
8752.21 822
8753.09 792
8753.97 795
8754.86 847
8755.74 865
8756.62 837
8757.51 870
8758.39 820
8759.28 812
8760.16 833
8761.04 849
8761.93 810
8762.81 813
8763.69 772
8764.58 782
8765.46 788
8766.34 785
8767.23 790
8768.11 806
8769.00 793
8769.88 759
8770.76 777
8771.65 815
8772.53 866
8773.42 795
8774.30 764
8775.19 784
8776.07 789
8776.95 796
8777.84 729
8778.72 700
8779.61 703
8780.49 740
8781.38 685
8782.26 731
8783.15 690
8784.03 712
8784.92 711
8785.80 697
8786.69 687
8787.57 710
8788.46 666
8789.34 676
8790.23 701
8791.11 650
8792.00 683
8792.88 686
8793.77 728
8794.65 700
8795.54 669
8796.42 675
8797.31 710
8798.19 705
8799.08 669
8799.96 687
8800.85 649
8801.74 694
8802.62 672
8803.51 647
8804.39 627
8805.28 722
8806.16 698
8807.05 715
8807.94 674
8808.82 699
8809.71 712
8810.59 731
8811.48 672
8812.37 684
8813.25 699
8814.14 678
8815.03 657
8815.91 695
8816.80 754
8817.68 741
8818.57 769
8819.46 809
8820.34 859
8821.23 830
8822.12 776
8823.00 770
8823.89 735
8824.78 706
8825.66 653
8826.55 615
8827.44 606
8828.33 578
8829.21 586
8830.10 615
8830.99 570
8831.87 553
8832.76 567
8833.65 588
8834.54 546
8835.42 565
8836.31 548
8837.20 559
8838.08 579
8838.97 571
8839.86 566
8840.75 499
8841.64 494
8842.52 494
8843.41 497
8844.30 449
8845.19 522
8846.07 500
8846.96 492
8847.85 492
8848.74 506
8849.63 468
8850.51 461
8851.40 483
8852.29 458
8853.18 446
8854.07 451
8854.96 447
8855.84 441
8856.73 411
8857.62 414
8858.51 436
8859.40 442
8860.29 434
8861.17 448
8862.06 406
8862.95 411
8863.84 458
8864.73 480
8865.62 429
8866.51 452
8867.40 484
8868.29 429
8869.17 426
8870.06 416
8870.95 394
8871.84 376
8872.73 395
8873.62 394
8874.51 390
8875.40 376
8876.29 377
8877.18 421
8878.07 406
8878.96 393
8879.85 385
8880.74 382
8881.63 376
8882.51 393
8883.40 377
8884.29 353
8885.18 366
8886.07 370
8886.96 377
8887.85 386
8888.74 395
8889.63 369
8890.52 363
8891.41 362
8892.30 348
8893.19 354
8894.09 361
8894.98 338
8895.87 350
8896.76 348
8897.65 351
8898.54 378
8899.43 363
8900.32 343
8901.21 354
8902.10 338
8902.99 360
8903.88 335
8904.77 362
8905.66 343
8906.55 351
8907.44 358
8908.34 342
8909.23 350
8910.12 365
8911.01 356
8911.90 347
8912.79 331
8913.68 321
8914.57 337
8915.47 367
8916.36 364
8917.25 340
8918.14 329
8919.03 335
8919.92 332
8920.81 339
8921.71 345
8922.60 354
8923.49 299
8924.38 325
8925.27 325
8926.16 319
8927.06 331
8927.95 293
8928.84 304
8929.73 320
8930.62 302
8931.52 304
8932.41 303
8933.30 332
8934.19 310
8935.09 287
8935.98 306
8936.87 342
8937.76 298
8938.66 320
8939.55 288
8940.44 292
8941.33 283
8942.23 322
8943.12 306
8944.01 286
8944.90 299
8945.80 303
8946.69 306
8947.58 285
8948.48 289
8949.37 331
8950.26 310
8951.16 306
8952.05 304
8952.94 315
8953.84 303
8954.73 297
8955.62 274
8956.52 281
8957.41 302
8958.30 295
8959.20 296
8960.09 305
8960.98 306
8961.88 311
8962.77 308
8963.66 304
8964.56 285
8965.45 303
8966.35 301
8967.24 339
8968.13 337
8969.03 296
8969.92 309
8970.82 295
8971.71 292
8972.60 297
8973.50 298
8974.39 309
8975.29 319
8976.18 336
8977.08 294
8977.97 311
8978.87 292
8979.76 330
8980.65 320
8981.55 297
8982.44 307
8983.34 321
8984.23 286
8985.13 296
8986.02 343
8986.92 305
8987.81 287
8988.71 292
8989.60 315
8990.50 310
8991.39 269
8992.29 283
8993.18 333
8994.08 319
8994.97 326
8995.87 308
8996.76 319
8997.66 294
8998.56 305
8999.45 289
9000.35 321
9001.24 305
9002.14 293
9003.03 303
9003.93 308
9004.83 295
9005.72 300
9006.62 338
9007.51 298
9008.41 306
9009.31 266
9010.20 282
9011.10 293
9011.99 297
9012.89 293
9013.79 304
9014.68 313
9015.58 287
9016.48 301
9017.37 311
9018.27 296
9019.16 295
9020.06 296
9020.96 287
9021.85 280
9022.75 290
9023.65 304
9024.54 289
9025.44 263
9026.34 256
9027.24 256
9028.13 255
9029.03 261
9029.93 260
9030.82 303
9031.72 269
9032.62 268
9033.52 259
9034.41 313
9035.31 329
9036.21 275
9037.10 282
9038.00 297
9038.90 285
9039.80 294
9040.69 283
9041.59 297
9042.49 275
9043.39 287
9044.29 287
9045.18 270
9046.08 289
9046.98 314
9047.88 266
9048.78 306
9049.67 290
9050.57 309
9051.47 303
9052.37 312
9053.27 303
9054.16 299
9055.06 304
9055.96 308
9056.86 309
9057.76 296
9058.66 288
9059.55 305
9060.45 294
9061.35 299
9062.25 313
9063.15 307
9064.05 306
9064.95 300
9065.85 293
9066.74 292
9067.64 313
9068.54 303
9069.44 308
9070.34 271
9071.24 300
9072.14 306
9073.04 335
9073.94 336
9074.84 284
9075.74 301
9076.64 299
9077.53 285
9078.43 306
9079.33 296
9080.23 316
9081.13 299
9082.03 268
9082.93 282
9083.83 290
9084.73 303
9085.63 284
9086.53 298
9087.43 283
9088.33 287
9089.23 326
9090.13 347
9091.03 334
9091.93 293
9092.83 284
9093.73 299
9094.63 284
9095.53 277
9096.43 306
9097.33 285
9098.23 283
9099.13 292
9100.04 308
9100.94 315
9101.84 300
9102.74 278
9103.64 314
9104.54 281
9105.44 294
9106.34 266
9107.24 292
9108.14 307
9109.04 267
9109.94 303
9110.85 291
9111.75 297
9112.65 279
9113.55 294
9114.45 312
9115.35 299
9116.25 284
9117.15 297
9118.06 280
9118.96 273
9119.86 288
9120.76 319
9121.66 289
9122.56 295
9123.46 308
9124.37 288
9125.27 297
9126.17 298
9127.07 326
9127.97 312
9128.88 317
9129.78 320
9130.68 296
9131.58 301
9132.48 330
9133.39 301
9134.29 277
9135.19 289
9136.09 277
9137.00 281
9137.90 291
9138.80 283
9139.70 291
9140.61 297
9141.51 306
9142.41 318
9143.31 267
9144.22 279
9145.12 294
9146.02 273
9146.92 297
9147.83 291
9148.73 287
9149.63 290
9150.54 294
9151.44 294
9152.34 315
9153.25 292
9154.15 290
9155.05 301
9155.96 291
9156.86 273
9157.76 292
9158.67 309
9159.57 280
9160.47 293
9161.38 299
9162.28 299
9163.18 301
9164.09 293
9164.99 297
9165.90 288
9166.80 265
9167.70 296
9168.61 284
9169.51 306
9170.42 298
9171.32 293
9172.22 285
9173.13 282
9174.03 305
9174.94 310
9175.84 289
9176.74 271
9177.65 280
9178.55 300
9179.46 298
9180.36 274
9181.27 273
9182.17 282
9183.08 291
9183.98 297
9184.89 292
9185.79 301
9186.70 284
9187.60 275
9188.51 324
9189.41 287
9190.32 300
9191.22 288
9192.13 298
9193.03 284
9193.94 295
9194.84 302
9195.75 305
9196.65 297
9197.56 323
9198.46 321
9199.37 326
9200.27 327
9201.18 342
9202.08 367
9202.99 350
9203.90 321
9204.80 357
9205.71 350
9206.61 317
9207.52 328
9208.42 304
9209.33 318
9210.24 335
9211.14 325
9212.05 293
9212.95 279
9213.86 292
9214.77 284
9215.67 308
9216.58 299
9217.49 304
9218.39 293
9219.30 311
9220.21 332
9221.11 279
9222.02 280
9222.93 303
9223.83 287
9224.74 305
9225.65 305
9226.55 279
9227.46 261
9228.37 266
9229.27 286
9230.18 273
9231.09 278
9231.99 278
9232.90 279
9233.81 310
9234.72 280
9235.62 274
9236.53 288
9237.44 269
9238.34 311
9239.25 310
9240.16 311
9241.07 269
9241.97 277
9242.88 268
9243.79 274
9244.70 274
9245.61 288
9246.51 297
9247.42 284
9248.33 294
9249.24 278
9250.14 282
9251.05 275
9251.96 285
9252.87 280
9253.78 265
9254.69 257
9255.59 268
9256.50 301
9257.41 304
9258.32 277
9259.23 295
9260.14 298
9261.04 284
9261.95 287
9262.86 265
9263.77 294
9264.68 298
9265.59 314
9266.50 281
9267.40 316
9268.31 303
9269.22 306
9270.13 292
9271.04 258
9271.95 290
9272.86 278
9273.77 294
9274.68 296
9275.59 294
9276.49 297
9277.40 284
9278.31 277
9279.22 312
9280.13 259
9281.04 247
9281.95 267
9282.86 306
9283.77 317
9284.68 279
9285.59 303
9286.50 291
9287.41 284
9288.32 297
9289.23 285
9290.14 300
9291.05 278
9291.96 262
9292.87 315
9293.78 270
9294.69 265
9295.60 278
9296.51 254
9297.42 278
9298.33 291
9299.24 309
9300.15 319
9301.06 295
9301.97 284
9302.88 296
9303.79 296
9304.70 283
9305.61 285
9306.53 330
9307.44 284
9308.35 271
9309.26 276
9310.17 293
9311.08 308
9311.99 317
9312.90 313
9313.81 313
9314.72 310
9315.63 312
9316.55 304
9317.46 277
9318.37 283
9319.28 275
9320.19 322
9321.10 320
9322.01 306
9322.93 283
9323.84 289
9324.75 312
9325.66 305
9326.57 290
9327.48 281
9328.40 299
9329.31 304
9330.22 301
9331.13 260
9332.04 289
9332.96 278
9333.87 300
9334.78 288
9335.69 308
9336.60 304
9337.52 320
9338.43 284
9339.34 308
9340.25 284
9341.17 311
9342.08 301
9342.99 298
9343.90 286
9344.82 308
9345.73 320
9346.64 302
9347.55 302
9348.47 276
9349.38 308
9350.29 284
9351.21 299
9352.12 311
9353.03 306
9353.94 314
9354.86 309
9355.77 298
9356.68 283
9357.60 315
9358.51 304
9359.42 318
9360.34 313
9361.25 322
9362.16 313
9363.08 295
9363.99 299
9364.90 311
9365.82 303
9366.73 289
9367.65 311
9368.56 307
9369.47 293
9370.39 289
9371.30 294
9372.21 294
9373.13 319
9374.04 319
9374.96 307
9375.87 277
9376.79 296
9377.70 317
9378.61 322
9379.53 293
9380.44 322
9381.36 344
9382.27 311
9383.19 274
9384.10 276
9385.01 323
9385.93 306
9386.84 349
9387.76 319
9388.67 365
9389.59 316
9390.50 346
9391.42 342
9392.33 318
9393.25 309
9394.16 355
9395.08 344
9395.99 335
9396.91 344
9397.82 333
9398.74 335
9399.65 329
9400.57 329
9401.48 334
9402.40 346
9403.32 341
9404.23 326
9405.15 307
9406.06 310
9406.98 299
9407.89 319
9408.81 331
9409.73 319
9410.64 288
9411.56 323
9412.47 312
9413.39 308
9414.30 310
9415.22 306
9416.14 347
9417.05 320
9417.97 323
9418.89 300
9419.80 308
9420.72 296
9421.63 323
9422.55 330
9423.47 317
9424.38 321
9425.30 334
9426.22 359
9427.13 307
9428.05 310
9428.97 337
9429.88 355
9430.80 311
9431.72 321
9432.63 316
9433.55 328
9434.47 304
9435.38 359
9436.30 337
9437.22 351
9438.14 365
9439.05 354
9439.97 370
9440.89 392
9441.81 377
9442.72 386
9443.64 433
9444.56 392
9445.47 377
9446.39 348
9447.31 369
9448.23 388
9449.15 377
9450.06 363
9450.98 347
9451.90 336
9452.82 364
9453.73 349
9454.65 350
9455.57 382
9456.49 390
9457.41 396
9458.32 362
9459.24 386
9460.16 358
9461.08 336
9462.00 333
9462.92 404
9463.83 377
9464.75 356
9465.67 346
9466.59 364
9467.51 336
9468.43 348
9469.35 337
9470.26 354
9471.18 361
9472.10 328
9473.02 361
9473.94 323
9474.86 360
9475.78 345
9476.70 392
9477.62 361
9478.54 382
9479.45 353
9480.37 412
9481.29 387
9482.21 395
9483.13 426
9484.05 401
9484.97 404
9485.89 400
9486.81 390
9487.73 348
9488.65 371
9489.57 350
9490.49 389
9491.41 380
9492.33 359
9493.25 333
9494.17 383
9495.09 350
9496.01 379
9496.93 404
9497.85 371
9498.77 351
9499.69 356
9500.61 365
9501.53 369
9502.45 362
9503.37 380
9504.29 398
9505.21 346
9506.13 391
9507.05 366
9507.97 383
9508.89 381
9509.81 365
9510.73 408
9511.65 408
9512.57 427
9513.49 396
9514.42 401
9515.34 390
9516.26 430
9517.18 447
9518.10 442
9519.02 443
9519.94 455
9520.86 512
9521.78 541
9522.71 527
9523.63 556
9524.55 593
9525.47 568
9526.39 559
9527.31 526
9528.23 546
9529.16 502
9530.08 480
9531.00 466
9531.92 497
9532.84 466
9533.76 437
9534.69 450
9535.61 466
9536.53 429
9537.45 479
9538.37 464
9539.30 490
9540.22 457
9541.14 442
9542.06 457
9542.98 454
9543.91 471
9544.83 464
9545.75 483
9546.67 449
9547.60 482
9548.52 462
9549.44 485
9550.36 452
9551.29 463
9552.21 462
9553.13 491
9554.06 468
9554.98 476
9555.90 503
9556.82 497
9557.75 496
9558.67 496
9559.59 545
9560.52 513
9561.44 511
9562.36 537
9563.29 503
9564.21 509
9565.13 549
9566.06 538
9566.98 540
9567.90 516
9568.83 524
9569.75 531
9570.67 536
9571.60 540
9572.52 547
9573.44 554
9574.37 579
9575.29 559
9576.22 557
9577.14 566
9578.06 581
9578.99 605
9579.91 553
9580.84 607
9581.76 620
9582.68 683
9583.61 600
9584.53 572
9585.46 574
9586.38 635
9587.31 602
9588.23 594
9589.15 625
9590.08 602
9591.00 597
9591.93 586
9592.85 631
9593.78 678
9594.70 630
9595.63 606
9596.55 632
9597.48 690
9598.40 706
9599.33 699
9600.25 724
9601.18 782
9602.10 772
9603.03 754
9603.95 780
9604.88 823
9605.80 794
9606.73 795
9607.65 750
9608.58 723
9609.50 707
9610.43 752
9611.35 728
9612.28 688
9613.21 673
9614.13 700
9615.06 727
9615.98 692
9616.91 747
9617.84 750
9618.76 716
9619.69 739
9620.61 735
9621.54 763
9622.47 763
9623.39 764
9624.32 833
9625.24 771
9626.17 746
9627.10 766
9628.02 797
9628.95 767
9629.88 782
9630.80 770
9631.73 779
9632.65 814
9633.58 872
9634.51 877
9635.43 850
9636.36 866
9637.29 874
9638.22 871
9639.14 860
9640.07 855
9641.00 905
9641.92 955
9642.85 994
9643.78 973
9644.70 996
9645.63 1062
9646.56 1074
9647.49 1040
9648.41 1082
9649.34 1047
9650.27 1055
9651.20 1030
9652.12 1046
9653.05 983
9653.98 981
9654.91 989
9655.83 1014
9656.76 993
9657.69 972
9658.62 976
9659.55 953
9660.47 997
9661.40 1033
9662.33 1027
9663.26 972
9664.19 1037
9665.11 1033
9666.04 1062
9666.97 1038
9667.90 1029
9668.83 1081
9669.75 1083
9670.68 1106
9671.61 1097
9672.54 1095
9673.47 1109
9674.40 1167
9675.33 1179
9676.25 1177
9677.18 1124
9678.11 1218
9679.04 1191
9679.97 1162
9680.90 1171
9681.83 1226
9682.76 1223
9683.69 1206
9684.61 1270
9685.54 1265
9686.47 1216
9687.40 1192
9688.33 1256
9689.26 1231
9690.19 1235
9691.12 1270
9692.05 1265
9692.98 1223
9693.91 1241
9694.84 1279
9695.77 1336
9696.70 1330
9697.63 1317
9698.56 1344
9699.49 1352
9700.42 1342
9701.35 1352
9702.28 1306
9703.21 1346
9704.14 1271
9705.07 1355
9706.00 1322
9706.93 1314
9707.86 1333
9708.79 1287
9709.72 1271
9710.65 1329
9711.58 1386
9712.51 1476
9713.44 1540
9714.37 1543
9715.30 1683
9716.23 1790
9717.16 1875
9718.09 1811
9719.02 1780
9719.95 1727
9720.88 1686
9721.81 1636
9722.75 1426
9723.68 1322
9724.61 1257
9725.54 1205
9726.47 1137
9727.40 1113
9728.33 1111
9729.26 1062
9730.19 1070
9731.13 1030
9732.06 1042
9732.99 1038
9733.92 1098
9734.85 1075
9735.78 1067
9736.71 1072
9737.65 1078
9738.58 1043
9739.51 987
9740.44 984
9741.37 953
9742.30 922
9743.24 880
9744.17 879
9745.10 862
9746.03 853
9746.96 868
9747.90 820
9748.83 799
9749.76 822
9750.69 790
9751.63 775
9752.56 756
9753.49 740
9754.42 759
9755.36 751
9756.29 736
9757.22 751
9758.15 710
9759.09 741
9760.02 737
9760.95 759
9761.88 764
9762.82 717
9763.75 724
9764.68 709
9765.62 730
9766.55 681
9767.48 750
9768.41 767
9769.35 739
9770.28 707
9771.21 685
9772.15 720
9773.08 731
9774.01 716
9774.95 692
9775.88 746
9776.81 735
9777.75 698
9778.68 690
9779.62 734
9780.55 710
9781.48 724
9782.42 739
9783.35 735
9784.28 743
9785.22 763
9786.15 733
9787.09 786
9788.02 740
9788.95 733
9789.89 733
9790.82 721
9791.76 721
9792.69 661
9793.63 644
9794.56 680
9795.49 675
9796.43 703
9797.36 685
9798.30 680
9799.23 725
9800.17 699
9801.10 704
9802.04 657
9802.97 685
9803.91 665
9804.84 667
9805.78 642
9806.71 660
9807.65 601
9808.58 593
9809.52 607
9810.45 615
9811.39 593
9812.32 570
9813.26 573
9814.19 555
9815.13 557
9816.06 567
9817.00 552
9817.93 542
9818.87 574
9819.80 524
9820.74 539
9821.68 493
9822.61 479
9823.55 501
9824.48 509
9825.42 538
9826.35 511
9827.29 514
9828.23 482
9829.16 504
9830.10 490
9831.03 520
9831.97 552
9832.91 499
9833.84 502
9834.78 523
9835.72 495
9836.65 496
9837.59 488
9838.52 513
9839.46 508
9840.40 514
9841.33 506
9842.27 466
9843.21 512
9844.14 522
9845.08 542
9846.02 476
9846.95 496
9847.89 527
9848.83 509
9849.77 489
9850.70 466
9851.64 489
9852.58 490
9853.51 499
9854.45 497
9855.39 478
9856.33 442
9857.26 507
9858.20 490
9859.14 475
9860.08 460
9861.01 476
9861.95 499
9862.89 479
9863.83 477
9864.76 467
9865.70 461
9866.64 469
9867.58 431
9868.51 463
9869.45 488
9870.39 455
9871.33 466
9872.27 424
9873.20 431
9874.14 427
9875.08 479
9876.02 467
9876.96 470
9877.90 449
9878.83 431
9879.77 444
9880.71 490
9881.65 473
9882.59 452
9883.53 475
9884.47 407
9885.40 462
9886.34 439
9887.28 428
9888.22 426
9889.16 407
9890.10 466
9891.04 476
9891.98 433
9892.91 423
9893.85 458
9894.79 454
9895.73 394
9896.67 432
9897.61 429
9898.55 408
9899.49 431
9900.43 430
9901.37 411
9902.31 403
9903.25 444
9904.19 449
9905.13 433
9906.07 423
9907.01 436
9907.95 413
9908.89 428
9909.83 434
9910.77 474
9911.71 455
9912.65 412
9913.59 426
9914.53 410
9915.47 435
9916.41 438
9917.35 436
9918.29 416
9919.23 410
9920.17 429
9921.11 444
9922.05 455
9922.99 459
9923.93 498
9924.87 468
9925.81 489
9926.75 506
9927.69 573
9928.63 572
9929.57 587
9930.51 553
9931.45 549
9932.39 547
9933.34 542
9934.28 488
9935.22 467
9936.16 423
9937.10 438
9938.04 403
9938.98 431
9939.92 432
9940.87 395
9941.81 408
9942.75 363
9943.69 388
9944.63 400
9945.57 382
9946.51 392
9947.46 429
9948.40 435
9949.34 501
9950.28 504
9951.22 491
9952.16 540
9953.11 542
9954.05 556
9954.99 527
9955.93 513
9956.87 476
9957.82 450
9958.76 451
9959.70 447
9960.64 408
9961.59 402
9962.53 422
9963.47 424
9964.41 384
9965.35 391
9966.30 399
9967.24 430
9968.18 368
9969.13 356
9970.07 381
9971.01 355
9971.95 372
9972.90 353
9973.84 373
9974.78 361
9975.73 336
9976.67 319
9977.61 369
9978.55 342
9979.50 363
9980.44 379
9981.38 378
9982.33 386
9983.27 392
9984.21 406
9985.16 393
9986.10 386
9987.04 371
9987.99 414
9988.93 364
9989.88 366
9990.82 355
9991.76 368
9992.71 360
9993.65 351
9994.59 336
9995.54 356
9996.48 357
9997.43 357
9998.37 381
9999.31 337
10000.26 339
10001.20 331
10002.15 358
10003.09 329
10004.04 339
10004.98 353
10005.92 362
10006.87 358
10007.81 310
10008.76 330
10009.70 349
10010.65 349
10011.59 356
10012.54 359
10013.48 352
10014.43 361
10015.37 345
10016.32 358
10017.26 348
10018.21 331
10019.15 334
10020.10 360
10021.04 334
10021.99 346
10022.93 350
10023.88 389
10024.82 343
10025.77 314
10026.71 351
10027.66 349
10028.60 346
10029.55 328
10030.49 338
10031.44 324
10032.39 347
10033.33 333
10034.28 341
10035.22 330
10036.17 330
10037.11 312
10038.06 347
10039.01 312
10039.95 302
10040.90 326
10041.84 311
10042.79 317
10043.74 313
10044.68 327
10045.63 331
10046.58 336
10047.52 334
10048.47 334
10049.41 311
10050.36 340
10051.31 309
10052.25 310
10053.20 297
10054.15 286
10055.09 298
10056.04 318
10056.99 334
10057.93 305
10058.88 326
10059.83 295
10060.78 319
10061.72 302
10062.67 330
10063.62 299
10064.56 317
10065.51 313
10066.46 302
10067.41 310
10068.35 310
10069.30 322
10070.25 307
10071.20 327
10072.14 301
10073.09 318
10074.04 317
10074.99 311
10075.93 282
10076.88 301
10077.83 272
10078.78 324
10079.72 312
10080.67 296
10081.62 290
10082.57 297
10083.52 318
10084.46 298
10085.41 302
10086.36 315
10087.31 310
10088.26 289
10089.21 299
10090.15 322
10091.10 288
10092.05 280
10093.00 332
10093.95 325
10094.90 330
10095.85 324
10096.79 321
10097.74 298
10098.69 308
10099.64 303
10100.59 295
10101.54 308
10102.49 303
10103.44 301
10104.39 298
10105.33 316
10106.28 321
10107.23 312
10108.18 298
10109.13 327
10110.08 309
10111.03 307
10111.98 294
10112.93 296
10113.88 286
10114.83 265
10115.78 297
10116.73 307
10117.68 289
10118.63 295
10119.58 315
10120.53 294
10121.48 302
10122.43 302
10123.38 317
10124.33 279
10125.28 294
10126.23 319
10127.18 311
10128.13 320
10129.08 315
10130.03 304
10130.98 306
10131.93 321
10132.88 322
10133.83 333
10134.78 310
10135.73 333
10136.68 285
10137.63 307
10138.58 338
10139.53 334
10140.48 344
10141.43 331
10142.38 313
10143.33 323
10144.29 344
10145.24 312
10146.19 337
10147.14 330
10148.09 321
10149.04 328
10149.99 337
10150.94 335
10151.89 358
10152.85 329
10153.80 347
10154.75 337
10155.70 343
10156.65 335
10157.60 357
10158.55 372
10159.51 364
10160.46 379
10161.41 362
10162.36 362
10163.31 384
10164.26 378
10165.22 365
10166.17 354
10167.12 392
10168.07 367
10169.02 362
10169.98 373
10170.93 367
10171.88 344
10172.83 358
10173.79 385
10174.74 372
10175.69 362
10176.64 395
10177.60 385
10178.55 404
10179.50 429
10180.45 433
10181.41 433
10182.36 440
10183.31 403
10184.26 371
10185.22 409
10186.17 388
10187.12 384
10188.08 377
10189.03 382
10189.98 384
10190.93 404
10191.89 421
10192.84 402
10193.79 412
10194.75 413
10195.70 415
10196.65 424
10197.61 367
10198.56 392
10199.51 410
10200.47 399
10201.42 381
10202.38 416
10203.33 418
10204.28 432
10205.24 442
10206.19 452
10207.14 450
10208.10 443
10209.05 459
10210.01 493
10210.96 495
10211.91 449
10212.87 455
10213.82 432
10214.78 425
10215.73 428
10216.69 412
10217.64 393
10218.59 411
10219.55 401
10220.50 394
10221.46 391
10222.41 401
10223.37 395
10224.32 382
10225.28 380
10226.23 382
10227.19 396
10228.14 403
10229.10 391
10230.05 387
10231.01 387
10231.96 436
10232.92 421
10233.87 433
10234.83 465
10235.78 506
10236.74 511
10237.69 573
10238.65 514
10239.60 511
10240.56 516
10241.51 521
10242.47 481
10243.42 468
10244.38 466
10245.34 480
10246.29 414
10247.25 401
10248.20 410
10249.16 388
10250.11 393
10251.07 396
10252.03 377
10252.98 372
10253.94 375
10254.89 395
10255.85 430
10256.81 393
10257.76 371
10258.72 375
10259.68 392
10260.63 355
10261.59 383
10262.55 379
10263.50 385
10264.46 358
10265.41 355
10266.37 352
10267.33 359
10268.28 366
10269.24 377
10270.20 335
10271.16 360
10272.11 370
10273.07 334
10274.03 345
10274.98 337
10275.94 320
10276.90 321
10277.85 329
10278.81 368
10279.77 337
10280.73 317
10281.68 335
10282.64 335
10283.60 327
10284.56 327
10285.51 304
10286.47 325
10287.43 330
10288.39 333
10289.34 327
10290.30 306
10291.26 358
10292.22 344
10293.18 335
10294.13 335
10295.09 322
10296.05 297
10297.01 333
10297.97 324
10298.92 333
10299.88 326
10300.84 324
10301.80 334
10302.76 338
10303.72 306
10304.67 327
10305.63 335
10306.59 325
10307.55 312
10308.51 352
10309.47 330
10310.43 339
10311.38 330
10312.34 326
10313.30 340
10314.26 340
10315.22 331
10316.18 301
10317.14 355
10318.10 333
10319.06 308
10320.01 327
10320.97 325
10321.93 340
10322.89 339
10323.85 333
10324.81 347
10325.77 326
10326.73 301
10327.69 336
10328.65 326
10329.61 350
10330.57 324
10331.53 351
10332.49 358
10333.45 349
10334.41 312
10335.37 320
10336.33 315
10337.29 321
10338.25 318
10339.21 291
10340.17 306
10341.13 298
10342.09 295
10343.05 298
10344.01 294
10344.97 295
10345.93 306
10346.89 268
10347.85 267
10348.81 286
10349.77 280
10350.73 289
10351.69 303
10352.65 287
10353.61 291
10354.57 317
10355.53 292
10356.49 292
10357.46 272
10358.42 283
10359.38 269
10360.34 301
10361.30 272
10362.26 295
10363.22 290
10364.18 306
10365.14 265
10366.11 290
10367.07 281
10368.03 267
10368.99 286
10369.95 259
10370.91 294
10371.87 271
10372.84 286
10373.80 267
10374.76 262
10375.72 274
10376.68 282
10377.64 274
10378.61 284
10379.57 253
10380.53 277
10381.49 274
10382.45 265
10383.42 288
10384.38 297
10385.34 281
10386.30 263
10387.27 310
10388.23 253
10389.19 295
10390.15 287
10391.11 272
10392.08 271
10393.04 256
10394.00 257
10394.96 262
10395.93 260
10396.89 300
10397.85 271
10398.82 277
10399.78 263
10400.74 272
10401.70 279
10402.67 266
10403.63 280
10404.59 256
10405.56 278
10406.52 278
10407.48 274
10408.45 257
10409.41 234
10410.37 285
10411.34 264
10412.30 277
10413.26 259
10414.23 242
10415.19 251
10416.15 278
10417.12 256
10418.08 268
10419.04 274
10420.01 292
10420.97 272
10421.94 276
10422.90 273
10423.86 270
10424.83 282
10425.79 278
10426.76 253
10427.72 258
10428.68 263
10429.65 275
10430.61 243
10431.58 255
10432.54 253
10433.51 269
10434.47 248
10435.44 232
10436.40 246
10437.36 228
10438.33 232
10439.29 252
10440.26 250
10441.22 260
10442.19 249
10443.15 252
10444.12 257
10445.08 274
10446.05 240
10447.01 256
10447.98 252
10448.94 240
10449.91 239
10450.87 237
10451.84 236
10452.80 241
10453.77 275
10454.73 239
10455.70 238
10456.67 249
10457.63 260
10458.60 268
10459.56 290
10460.53 255
10461.49 268
10462.46 251
10463.43 259
10464.39 284
10465.36 252
10466.32 278
10467.29 247
10468.25 263
10469.22 255
10470.19 239
10471.15 252
10472.12 253
10473.09 274
10474.05 276
10475.02 247
10475.98 258
10476.95 261
10477.92 294
10478.88 296
10479.85 303
10480.82 315
10481.78 307
10482.75 295
10483.72 301
10484.68 292
10485.65 310
10486.62 311
10487.58 299
10488.55 272
10489.52 262
10490.49 288
10491.45 273
10492.42 281
10493.39 252
10494.35 243
10495.32 248
10496.29 263
10497.26 274
10498.22 264
10499.19 223
10500.16 244
10501.13 247
10502.09 245
10503.06 250
10504.03 275
10505.00 254
10505.96 245
10506.93 270
10507.90 267
10508.87 290
10509.84 283
10510.80 246
10511.77 256
10512.74 244
10513.71 234
10514.68 260
10515.64 242
10516.61 226
10517.58 256
10518.55 252
10519.52 244
10520.49 237
10521.45 242
10522.42 269
10523.39 247
10524.36 243
10525.33 224
10526.30 243
10527.27 267
10528.23 254
10529.20 254
10530.17 265
10531.14 271
10532.11 232
10533.08 265
10534.05 262
10535.02 252
10535.99 263
10536.96 261
10537.93 247
10538.89 239
10539.86 262
10540.83 278
10541.80 268
10542.77 245
10543.74 267
10544.71 257
10545.68 290
10546.65 260
10547.62 260
10548.59 262
10549.56 275
10550.53 241
10551.50 256
10552.47 238
10553.44 265
10554.41 250
10555.38 276
10556.35 250
10557.32 264
10558.29 275
10559.26 270
10560.23 265
10561.20 258
10562.17 255
10563.14 274
10564.11 249
10565.08 272
10566.05 278
10567.02 288
10567.99 316
10568.96 295
10569.93 276
10570.91 278
10571.88 263
10572.85 279
10573.82 269
10574.79 288
10575.76 319
10576.73 286
10577.70 285
10578.67 290
10579.64 251
10580.62 309
10581.59 266
10582.56 271
10583.53 261
10584.50 297
10585.47 250
10586.44 283
10587.42 286
10588.39 278
10589.36 286
10590.33 274
10591.30 313
10592.27 312
10593.25 344
10594.22 311
10595.19 328
10596.16 303
10597.13 316
10598.10 329
10599.08 317
10600.05 293
10601.02 337
10601.99 340
10602.97 335
10603.94 355
10604.91 339
10605.88 365
10606.85 351
10607.83 339
10608.80 361
10609.77 389
10610.74 409
10611.72 421
10612.69 397
10613.66 428
10614.64 382
10615.61 403
10616.58 355
10617.55 346
10618.53 339
10619.50 362
10620.47 338
10621.45 304
10622.42 298
10623.39 320
10624.37 339
10625.34 324
10626.31 327
10627.29 298
10628.26 304
10629.23 324
10630.21 296
10631.18 292
10632.15 308
10633.13 301
10634.10 328
10635.07 327
10636.05 338
10637.02 348
10638.00 364
10638.97 385
10639.94 408
10640.92 412
10641.89 424
10642.87 460
10643.84 407
10644.81 384
10645.79 363
10646.76 370
10647.74 342
10648.71 332
10649.68 326
10650.66 308
10651.63 293
10652.61 294
10653.58 294
10654.56 279
10655.53 299
10656.51 266
10657.48 257
10658.46 274
10659.43 275
10660.41 278
10661.38 269
10662.36 276
10663.33 271
10664.31 285
10665.28 265
10666.26 241
10667.23 247
10668.21 258
10669.18 258
10670.16 269
10671.13 276
10672.11 281
10673.08 269
10674.06 257
10675.03 245
10676.01 270
10676.99 243
10677.96 292
10678.94 272
10679.91 276
10680.89 275
10681.86 290
10682.84 289
10683.82 273
10684.79 275
10685.77 302
10686.74 281
10687.72 278
10688.70 284
10689.67 290
10690.65 272
10691.63 270
10692.60 274
10693.58 293
10694.55 256
10695.53 256
10696.51 261
10697.48 262
10698.46 236
10699.44 263
10700.41 292
10701.39 259
10702.37 263
10703.34 254
10704.32 262
10705.30 248
10706.27 229
10707.25 264
10708.23 272
10709.21 260
10710.18 265
10711.16 244
10712.14 248
10713.11 242
10714.09 301
10715.07 264
10716.05 274
10717.02 297
10718.00 291
10718.98 300
10719.96 254
10720.93 268
10721.91 276
10722.89 270
10723.87 241
10724.85 238
10725.82 239
10726.80 275
10727.78 244
10728.76 261
10729.74 262
10730.71 289
10731.69 261
10732.67 258
10733.65 264
10734.63 256
10735.60 249
10736.58 247
10737.56 277
10738.54 264
10739.52 261
10740.50 266
10741.48 247
10742.45 252
10743.43 274
10744.41 256
10745.39 250
10746.37 249
10747.35 270
10748.33 285
10749.31 256
10750.28 258
10751.26 271
10752.24 246
10753.22 255
10754.20 268
10755.18 254
10756.16 266
10757.14 274
10758.12 279
10759.10 292
10760.08 272
10761.06 269
10762.04 271
10763.01 266
10763.99 280
10764.97 256
10765.95 285
10766.93 272
10767.91 281
10768.89 270
10769.87 282
10770.85 265
10771.83 262
10772.81 281
10773.79 261
10774.77 249
10775.75 268
10776.73 283
10777.71 265
10778.69 275
10779.67 274
10780.65 287
10781.63 245
10782.62 263
10783.60 282
10784.58 284
10785.56 266
10786.54 292
10787.52 291
10788.50 280
10789.48 289
10790.46 295
10791.44 281
10792.42 271
10793.40 314
10794.38 306
10795.37 315
10796.35 275
10797.33 287
10798.31 299
10799.29 314
10800.27 282
10801.25 275
10802.23 292
10803.21 286
10804.20 288
10805.18 324
10806.16 280
10807.14 295
10808.12 290
10809.10 288
10810.09 313
10811.07 298
10812.05 279
10813.03 286
10814.01 302
10815.00 294
10815.98 310
10816.96 317
10817.94 297
10818.92 300
10819.91 285
10820.89 304
10821.87 313
10822.85 306
10823.83 304
10824.82 306
10825.80 302
10826.78 294
10827.76 280
10828.75 293
10829.73 312
10830.71 316
10831.69 315
10832.68 317
10833.66 322
10834.64 320
10835.63 323
10836.61 309
10837.59 322
10838.57 313
10839.56 315
10840.54 296
10841.52 280
10842.51 295
10843.49 317
10844.47 296
10845.46 331
10846.44 326
10847.42 310
10848.41 351
10849.39 358
10850.37 307
10851.36 330
10852.34 361
10853.32 338
10854.31 349
10855.29 337
10856.28 343
10857.26 311
10858.24 366
10859.23 328
10860.21 314
10861.20 360
10862.18 363
10863.16 366
10864.15 373
10865.13 371
10866.12 356
10867.10 374
10868.08 371
10869.07 357
10870.05 363
10871.04 375
10872.02 405
10873.01 375
10873.99 359
10874.98 413
10875.96 415
10876.95 411
10877.93 389
10878.92 409
10879.90 397
10880.89 381
10881.87 395
10882.86 398
10883.84 392
10884.83 380
10885.81 373
10886.80 406
10887.78 433
10888.77 426
10889.75 424
10890.74 405
10891.72 401
10892.71 437
10893.69 441
10894.68 428
10895.66 449
10896.65 451
10897.64 417
10898.62 442
10899.61 428
10900.59 427
10901.58 479
10902.56 446
10903.55 454
10904.54 475
10905.52 426
10906.51 442
10907.49 494
10908.48 479
10909.47 476
10910.45 477
10911.44 512
10912.43 528
10913.41 519
10914.40 488
10915.39 518
10916.37 534
10917.36 524
10918.35 526
10919.33 510
10920.32 538
10921.31 573
10922.29 556
10923.28 517
10924.27 535
10925.25 542
10926.24 567
10927.23 570
10928.21 559
10929.20 576
10930.19 596
10931.18 590
10932.16 569
10933.15 581
10934.14 590
10935.12 599
10936.11 628
10937.10 590
10938.09 604
10939.07 591
10940.06 652
10941.05 618
10942.04 616
10943.02 656
10944.01 639
10945.00 639
10945.99 673
10946.98 661
10947.96 644
10948.95 706
10949.94 723
10950.93 730
10951.92 738
10952.90 788
10953.89 756
10954.88 842
10955.87 908
10956.86 942
10957.85 942
10958.83 1000
10959.82 1060
10960.81 1050
10961.80 1026
10962.79 1017
10963.78 1025
10964.77 939
10965.75 905
10966.74 917
10967.73 879
10968.72 813
10969.71 780
10970.70 790
10971.69 777
10972.68 734
10973.67 727
10974.66 682
10975.64 707
10976.63 743
10977.62 740
10978.61 715
10979.60 722
10980.59 716
10981.58 681
10982.57 769
10983.56 744
10984.55 751
10985.54 730
10986.53 740
10987.52 753
10988.51 782
10989.50 832
10990.49 790
10991.48 832
10992.47 883
10993.46 902
10994.45 931
10995.44 982
10996.43 1063
10997.42 1152
10998.41 1259
10999.40 1373
11000.39 1378
11001.38 1460
11002.37 1454
11003.36 1498
11004.35 1467
11005.34 1383
11006.33 1303
11007.32 1199
11008.31 1042
11009.30 972
11010.30 854
11011.29 818
11012.28 768
11013.27 719
11014.26 688
11015.25 613
11016.24 612
11017.23 640
11018.22 601
11019.21 574
11020.21 573
11021.20 550
11022.19 554
11023.18 529
11024.17 532
11025.16 505
11026.15 522
11027.14 525
11028.14 504
11029.13 510
11030.12 516
11031.11 522
11032.10 513
11033.09 516
11034.09 481
11035.08 506
11036.07 516
11037.06 519
11038.05 544
11039.05 496
11040.04 499
11041.03 492
11042.02 508
11043.02 459
11044.01 506
11045.00 473
11045.99 451
11046.98 473
11047.98 433
11048.97 453
11049.96 428
11050.95 438
11051.95 438
11052.94 455
11053.93 459
11054.93 451
11055.92 442
11056.91 453
11057.90 412
11058.90 426
11059.89 431
11060.88 453
11061.88 446
11062.87 473
11063.86 457
11064.86 453
11065.85 433
11066.84 438
11067.84 453
11068.83 438
11069.82 398
11070.82 435
11071.81 445
11072.80 469
11073.80 439
11074.79 452
11075.78 463
11076.78 454
11077.77 421
11078.77 418
11079.76 430
11080.75 426
11081.75 435
11082.74 438
11083.74 429
11084.73 421
11085.72 428
11086.72 413
11087.71 437
11088.71 428
11089.70 450
11090.70 410
11091.69 442
11092.68 416
11093.68 382
11094.67 401
11095.67 422
11096.66 392
11097.66 406
11098.65 387
11099.65 396
11100.64 404
11101.64 374
11102.63 401
11103.63 397
11104.62 407
11105.62 389
11106.61 396
11107.61 374
11108.60 382
11109.60 392
11110.59 371
11111.59 353
11112.58 379
11113.58 392
11114.57 348
11115.57 358
11116.56 364
11117.56 366
11118.56 365
11119.55 336
11120.55 347
11121.54 340
11122.54 371
11123.54 367
11124.53 336
11125.53 347
11126.52 349
11127.52 336
11128.51 375
11129.51 340
11130.51 352
11131.50 359
11132.50 334
11133.50 340
11134.49 324
11135.49 318
11136.49 348
11137.48 331
11138.48 311
11139.47 313
11140.47 326
11141.47 341
11142.46 345
11143.46 359
11144.46 345
11145.46 328
11146.45 343
11147.45 317
11148.45 345
11149.44 340
11150.44 349
11151.44 323
11152.43 333
11153.43 322
11154.43 293
11155.43 282
11156.42 336
11157.42 347
11158.42 320
11159.42 313
11160.41 326
11161.41 335
11162.41 325
11163.41 312
11164.40 311
11165.40 314
11166.40 311
11167.40 330
11168.39 311
11169.39 285
11170.39 306
11171.39 313
11172.39 334
11173.38 334
11174.38 325
11175.38 310
11176.38 327
11177.38 305
11178.38 338
11179.37 342
11180.37 350
11181.37 318
11182.37 329
11183.37 303
11184.37 318
11185.37 310
11186.36 309
11187.36 324
11188.36 350
11189.36 341
11190.36 327
11191.36 336
11192.36 333
11193.36 345
11194.36 324
11195.35 308
11196.35 346
11197.35 300
11198.35 330
11199.35 337
11200.35 340
11201.35 332
11202.35 341
11203.35 342
11204.35 334
11205.35 331
11206.35 373
11207.35 352
11208.35 341
11209.35 355
11210.35 380
11211.35 373
11212.35 334
11213.35 350
11214.35 335
11215.34 347
11216.35 339
11217.35 344
11218.35 363
11219.35 347
11220.35 335
11221.35 328
11222.35 351
11223.35 329
11224.35 338
11225.35 332
11226.35 356
11227.35 327
11228.35 311
11229.35 348
11230.35 327
11231.35 329
11232.35 300
11233.35 334
11234.35 331
11235.35 311
11236.35 312
11237.36 342
11238.36 331
11239.36 332
11240.36 340
11241.36 356
11242.36 342
11243.36 334
11244.36 328
11245.36 335
11246.37 344
11247.37 316
11248.37 322
11249.37 329
11250.37 346
11251.37 315
11252.38 324
11253.38 364
11254.38 342
11255.38 319
11256.38 324
11257.38 339
11258.39 345
11259.39 337
11260.39 331
11261.39 342
11262.39 319
11263.40 341
11264.40 322
11265.40 320
11266.40 334
11267.40 339
11268.41 347
11269.41 347
11270.41 348
11271.41 345
11272.42 353
11273.42 349
11274.42 380
11275.42 389
11276.43 394
11277.43 382
11278.43 373
11279.44 364
11280.44 371
11281.44 347
11282.44 366
11283.45 351
11284.45 335
11285.45 344
11286.46 349
11287.46 331
11288.46 303
11289.47 313
11290.47 306
11291.47 306
11292.48 293
11293.48 294
11294.48 311
11295.49 322
11296.49 330
11297.49 316
11298.50 301
11299.50 311
11300.51 289
11301.51 295
11302.51 291
11303.52 309
11304.52 301
11305.53 323
11306.53 313
11307.53 298
11308.54 304
11309.54 304
11310.55 323
11311.55 344
11312.55 321
11313.56 313
11314.56 325
11315.57 316
11316.57 324
11317.58 302
11318.58 331
11319.59 334
11320.59 327
11321.59 327
11322.60 290
11323.60 322
11324.61 322
11325.61 334
11326.62 309
11327.62 310
11328.63 306
11329.63 298
11330.64 286
11331.64 328
11332.65 276
11333.65 323
11334.66 323
11335.67 308
11336.67 299
11337.68 320
11338.68 360
11339.69 344
11340.69 341
11341.70 371
11342.70 367
11343.71 358
11344.72 353
11345.72 356
11346.73 342
11347.73 333
11348.74 344
11349.74 322
11350.75 301
11351.76 283
11352.76 294
11353.77 309
11354.78 291
11355.78 259
11356.79 298
11357.79 288
11358.80 276
11359.81 266
11360.81 261
11361.82 273
11362.83 270
11363.83 273
11364.84 278
11365.85 285
11366.85 263
11367.86 266
11368.87 274
11369.87 256
11370.88 245
11371.89 245
11372.89 298
11373.90 292
11374.91 268
11375.92 244
11376.92 242
11377.93 247
11378.94 273
11379.94 255
11380.95 264
11381.96 254
11382.97 270
11383.97 285
11384.98 267
11385.99 265
11387.00 239
11388.00 252
11389.01 252
11390.02 261
11391.03 257
11392.04 245
11393.04 266
11394.05 269
11395.06 238
11396.07 230
11397.08 239
11398.08 271
11399.09 224
11400.10 263
11401.11 249
11402.12 250
11403.12 275
11404.13 249
11405.14 225
11406.15 258
11407.16 241
11408.17 265
11409.18 246
11410.18 260
11411.19 241
11412.20 231
11413.21 255
11414.22 259
11415.23 228
11416.24 224
11417.25 258
11418.25 252
11419.26 226
11420.27 226
11421.28 267
11422.29 249
11423.30 240
11424.31 229
11425.32 229
11426.33 231
11427.34 245
11428.35 252
11429.36 260
11430.37 279
11431.38 250
11432.39 252
11433.39 241
11434.40 231
11435.41 257
11436.42 244
11437.43 257
11438.44 236
11439.45 232
11440.46 228
11441.47 248
11442.48 236
11443.49 243
11444.50 244
11445.51 246
11446.52 265
11447.53 243
11448.55 243
11449.56 249
11450.57 228
11451.58 245
11452.59 237
11453.60 230
11454.61 232
11455.62 250
11456.63 242
11457.64 230
11458.65 236
11459.66 223
11460.67 249
11461.68 236
11462.69 240
11463.71 255
11464.72 247
11465.73 235
11466.74 238
11467.75 232
11468.76 226
11469.77 218
11470.78 240
11471.80 222
11472.81 242
11473.82 222
11474.83 235
11475.84 250
11476.85 230
11477.86 228
11478.88 224
11479.89 226
11480.90 219
11481.91 228
11482.92 215
11483.93 224
11484.95 221
11485.96 236
11486.97 228
11487.98 247
11489.00 235
11490.01 241
11491.02 236
11492.03 229
11493.04 245
11494.06 215
11495.07 227
11496.08 244
11497.09 248
11498.11 218
11499.12 239
11500.13 238
11501.14 211
11502.16 211
11503.17 236
11504.18 242
11505.20 212
11506.21 199
11507.22 242
11508.23 232
11509.25 237
11510.26 228
11511.27 249
11512.29 215
11513.30 230
11514.31 208
11515.33 227
11516.34 227
11517.35 225
11518.37 215
11519.38 214
11520.39 210
11521.41 213
11522.42 202
11523.43 233
11524.45 216
11525.46 237
11526.47 231
11527.49 233
11528.50 250
11529.52 209
11530.53 232
11531.54 237
11532.56 216
11533.57 234
11534.59 245
11535.60 243
11536.62 228
11537.63 244
11538.64 244
11539.66 252
11540.67 293
11541.69 257
11542.70 253
11543.72 270
11544.73 249
11545.75 266
11546.76 230
11547.77 236
11548.79 235
11549.80 241
11550.82 245
11551.83 230
11552.85 231
11553.86 232
11554.88 215
11555.89 206
11556.91 204
11557.92 218
11558.94 226
11559.95 229
11560.97 231
11561.99 224
11563.00 221
11564.02 230
11565.03 208
11566.05 222
11567.06 205
11568.08 223
11569.09 251
11570.11 230
11571.13 205
11572.14 206
11573.16 210
11574.17 226
11575.19 218
11576.20 197
11577.22 202
11578.24 219
11579.25 204
11580.27 238
11581.29 233
11582.30 232
11583.32 220
11584.33 211
11585.35 193
11586.37 182
11587.38 224
11588.40 217
11589.42 228
11590.43 213
11591.45 205
11592.47 225
11593.48 225
11594.50 227
11595.52 214
11596.53 215
11597.55 209
11598.57 215
11599.58 209
11600.60 214
11601.62 231
11602.64 221
11603.65 205
11604.67 214
11605.69 222
11606.70 254
11607.72 220
11608.74 209
11609.76 219
11610.77 215
11611.79 211
11612.81 210
11613.83 216
11614.84 213
11615.86 233
11616.88 233
11617.90 233
11618.92 215
11619.93 242
11620.95 226
11621.97 201
11622.99 213
11624.01 228
11625.02 221
11626.04 212
11627.06 232
11628.08 216
11629.10 227
11630.11 205
11631.13 202
11632.15 226
11633.17 216
11634.19 206
11635.21 214
11636.23 204
11637.24 225
11638.26 209
11639.28 221
11640.30 223
11641.32 215
11642.34 212
11643.36 211
11644.38 228
11645.39 196
11646.41 199
11647.43 218
11648.45 226
11649.47 211
11650.49 207
11651.51 202
11652.53 211
11653.55 219
11654.57 212
11655.59 229
11656.61 202
11657.63 218
11658.65 212
11659.67 220
11660.69 185
11661.70 212
11662.72 232
11663.74 245
11664.76 212
11665.78 210
11666.80 230
11667.82 232
11668.84 230
11669.86 226
11670.88 224
11671.90 233
11672.92 244
11673.95 244
11674.97 224
11675.99 252
11677.01 215
11678.03 218
11679.05 249
11680.07 212
11681.09 235
11682.11 237
11683.13 226
11684.15 226
11685.17 206
11686.19 224
11687.21 222
11688.23 210
11689.25 200
11690.28 204
11691.30 218
11692.32 239
11693.34 229
11694.36 254
11695.38 215
11696.40 221
11697.42 223
11698.44 235
11699.47 230
11700.49 207
11701.51 202
11702.53 207
11703.55 202
11704.57 215
11705.60 219
11706.62 231
11707.64 213
11708.66 211
11709.68 239
11710.70 224
11711.73 242
11712.75 230
11713.77 221
11714.79 248
11715.81 220
11716.84 196
11717.86 236
11718.88 222
11719.90 211
11720.92 217
11721.95 218
11722.97 249
11723.99 217
11725.01 249
11726.04 230
11727.06 240
11728.08 246
11729.11 254
11730.13 236
11731.15 232
11732.17 251
11733.20 269
11734.22 240
11735.24 240
11736.26 254
11737.29 252
11738.31 246
11739.33 262
11740.36 249
11741.38 215
11742.40 255
11743.43 235
11744.45 267
11745.47 252
11746.50 265
11747.52 268
11748.54 252
11749.57 226
11750.59 256
11751.62 261
11752.64 267
11753.66 240
11754.69 245
11755.71 282
11756.73 239
11757.76 271
11758.78 237
11759.81 259
11760.83 250
11761.85 275
11762.88 251
11763.90 244
11764.93 245
11765.95 249
11766.98 242
11768.00 257
11769.02 253
11770.05 256
11771.07 271
11772.10 269
11773.12 249
11774.15 246
11775.17 262
11776.20 272
11777.22 271
11778.25 301
11779.27 276
11780.30 265
11781.32 292
11782.35 267
11783.37 256
11784.40 266
11785.42 263
11786.45 280
11787.47 279
11788.50 261
11789.52 272
11790.55 284
11791.57 285
11792.60 263
11793.62 261
11794.65 281
11795.67 291
11796.70 295
11797.73 293
11798.75 309
11799.78 296
11800.80 289
11801.83 305
11802.85 285
11803.88 292
11804.91 285
11805.93 289
11806.96 319
11807.98 316
11809.01 325
11810.04 332
11811.06 282
11812.09 328
11813.12 325
11814.14 323
11815.17 293
11816.19 324
11817.22 347
11818.25 287
11819.27 348
11820.30 324
11821.33 315
11822.35 308
11823.38 296
11824.41 319
11825.44 351
11826.46 343
11827.49 366
11828.52 328
11829.54 357
11830.57 359
11831.60 341
11832.62 362
11833.65 349
11834.68 375
11835.71 336
11836.73 312
11837.76 297
11838.79 364
11839.82 365
11840.84 357
11841.87 365
11842.90 378
11843.93 367
11844.95 364
11845.98 375
11847.01 381
11848.04 397
11849.07 370
11850.09 395
11851.12 392
11852.15 377
11853.18 390
11854.21 405
11855.23 420
11856.26 409
11857.29 412
11858.32 434
11859.35 428
11860.38 417
11861.40 385
11862.43 417
11863.46 452
11864.49 442
11865.52 456
11866.55 437
11867.58 446
11868.60 457
11869.63 475
11870.66 437
11871.69 470
11872.72 467
11873.75 517
11874.78 476
11875.81 488
11876.84 469
11877.86 509
11878.89 502
11879.92 497
11880.95 512
11881.98 487
11883.01 462
11884.04 508
11885.07 539
11886.10 514
11887.13 518
11888.16 562
11889.19 594
11890.22 547
11891.25 600
11892.28 582
11893.31 552
11894.34 610
11895.37 623
11896.40 640
11897.43 637
11898.46 659
11899.49 706
11900.52 727
11901.55 768
11902.58 803
11903.61 838
11904.64 828
11905.67 903
11906.70 891
11907.73 851
11908.76 831
11909.79 817
11910.82 791
11911.85 779
11912.88 751
11913.91 729
11914.94 681
11915.97 670
11917.01 665
11918.04 651
11919.07 643
11920.10 644
11921.13 636
11922.16 631
11923.19 619
11924.22 623
11925.25 652
11926.28 670
11927.32 700
11928.35 713
11929.38 746
11930.41 814
11931.44 819
11932.47 829
11933.50 862
11934.54 851
11935.57 871
11936.60 830
11937.63 769
11938.66 756
11939.70 723
11940.73 711
11941.76 642
11942.79 616
11943.82 618
11944.85 592
11945.89 550
11946.92 521
11947.95 550
11948.98 542
11950.02 519
11951.05 508
11952.08 482
11953.11 502
11954.15 494
11955.18 516
11956.21 484
11957.24 494
11958.28 508
11959.31 530
11960.34 475
11961.37 466
11962.41 482
11963.44 483
11964.47 528
11965.51 511
11966.54 510
11967.57 509
11968.60 510
11969.64 492
11970.67 503
11971.70 500
11972.74 513
11973.77 507
11974.80 482
11975.84 523
11976.87 536
11977.90 512
11978.94 488
11979.97 539
11981.00 536
11982.04 539
11983.07 526
11984.11 528
11985.14 527
11986.17 539
11987.21 537
11988.24 547
11989.28 542
11990.31 549
11991.34 549
11992.38 553
11993.41 589
11994.45 588
11995.48 545
11996.51 536
11997.55 567
11998.58 603
11999.62 576
12000.65 562
12001.69 596
12002.72 603
12003.76 613
12004.79 605
12005.82 616
12006.86 597
12007.89 591
12008.93 639
12009.96 670
12011.00 619
12012.03 674
12013.07 646
12014.10 681
12015.14 666
12016.17 687
12017.21 655
12018.24 679
12019.28 667
12020.32 654
12021.35 679
12022.39 690
12023.42 708
12024.46 735
12025.49 701
12026.53 707
12027.56 654
12028.60 670
12029.64 692
12030.67 660
12031.71 698
12032.74 695
12033.78 703
12034.81 671
12035.85 677
12036.89 686
12037.92 712
12038.96 702
12039.99 699
12041.03 725
12042.07 705
12043.10 730
12044.14 726
12045.18 746
12046.21 771
12047.25 766
12048.29 762
12049.32 774
12050.36 771
12051.40 817
12052.43 815
12053.47 874
12054.51 917
12055.54 901
12056.58 883
12057.62 937
12058.65 942
12059.69 957
12060.73 928
12061.76 945
12062.80 960
12063.84 912
12064.88 841
12065.91 846
12066.95 823
12067.99 772
12069.03 767
12070.06 761
12071.10 744
12072.14 726
12073.18 722
12074.21 686
12075.25 672
12076.29 686
12077.33 661
12078.36 658
12079.40 679
12080.44 711
12081.48 696
12082.52 689
12083.55 733
12084.59 679
12085.63 695
12086.67 717
12087.71 708
12088.74 730
12089.78 758
12090.82 740
12091.86 739
12092.90 756
12093.94 791
12094.98 805
12096.01 800
12097.05 780
12098.09 841
12099.13 842
12100.17 867
12101.21 878
12102.25 928
12103.28 957
12104.32 964
12105.36 1000
12106.40 990
12107.44 959
12108.48 931
12109.52 917
12110.56 851
12111.60 806
12112.64 800
12113.68 719
12114.72 682
12115.76 654
12116.79 598
12117.83 619
12118.87 608
12119.91 526
12120.95 529
12121.99 553
12123.03 543
12124.07 520
12125.11 547
12126.15 506
12127.19 494
12128.23 489
12129.27 469
12130.31 470
12131.35 489
12132.39 487
12133.43 499
12134.47 481
12135.51 491
12136.55 485
12137.59 472
12138.63 461
12139.67 441
12140.71 469
12141.76 461
12142.80 460
12143.84 442
12144.88 464
12145.92 446
12146.96 449
12148.00 447
12149.04 467
12150.08 462
12151.12 442
12152.16 429
12153.20 445
12154.25 417
12155.29 428
12156.33 447
12157.37 431
12158.41 428
12159.45 431
12160.49 462
12161.53 414
12162.58 417
12163.62 408
12164.66 404
12165.70 407
12166.74 432
12167.78 419
12168.82 422
12169.87 408
12170.91 414
12171.95 415
12172.99 412
12174.03 405
12175.08 418
12176.12 444
12177.16 409
12178.20 401
12179.24 428
12180.29 412
12181.33 398
12182.37 420
12183.41 441
12184.46 410
12185.50 439
12186.54 458
12187.58 413
12188.63 396
12189.67 379
12190.71 402
12191.75 410
12192.80 395
12193.84 389
12194.88 389
12195.92 379
12196.97 408
12198.01 398
12199.05 407
12200.10 424
12201.14 407
12202.18 404
12203.23 382
12204.27 395
12205.31 410
12206.36 400
12207.40 377
12208.44 369
12209.49 363
12210.53 390
12211.57 361
12212.62 383
12213.66 372
12214.70 355
12215.75 386
12216.79 383
12217.84 376
12218.88 373
12219.92 344
12220.97 344
12222.01 395
12223.06 373
12224.10 387
12225.14 365
12226.19 386
12227.23 391
12228.28 379
12229.32 351
12230.36 358
12231.41 370
12232.45 363
12233.50 347
12234.54 332
12235.59 354
12236.63 358
12237.68 351
12238.72 354
12239.77 341
12240.81 345
12241.86 356
12242.90 323
12243.94 339
12244.99 366
12246.03 333
12247.08 366
12248.13 351
12249.17 362
12250.22 365
12251.26 358
12252.31 345
12253.35 344
12254.40 317
12255.44 312
12256.49 316
12257.53 340
12258.58 330
12259.62 325
12260.67 307
12261.72 310
12262.76 333
12263.81 310
12264.85 322
12265.90 312
12266.94 311
12267.99 330
12269.04 310
12270.08 288
12271.13 282
12272.17 326
12273.22 306
12274.27 308
12275.31 301
12276.36 321
12277.41 287
12278.45 311
12279.50 304
12280.55 285
12281.59 289
12282.64 306
12283.69 294
12284.73 307
12285.78 306
12286.83 296
12287.87 305
12288.92 322
12289.97 288
12291.01 287
12292.06 304
12293.11 281
12294.15 298
12295.20 286
12296.25 288
12297.30 293
12298.34 274
12299.39 276
12300.44 309
12301.48 306
12302.53 288
12303.58 307
12304.63 291
12305.67 299
12306.72 296
12307.77 287
12308.82 291
12309.87 300
12310.91 278
12311.96 267
12313.01 268
12314.06 287
12315.10 303
12316.15 263
12317.20 310
12318.25 303
12319.30 290
12320.34 297
12321.39 307
12322.44 283
12323.49 269
12324.54 277
12325.59 275
12326.63 268
12327.68 285
12328.73 267
12329.78 302
12330.83 291
12331.88 255
12332.93 277
12333.98 277
12335.02 298
12336.07 268
12337.12 260
12338.17 279
12339.22 291
12340.27 252
12341.32 271
12342.37 287
12343.42 267
12344.47 254
12345.51 261
12346.56 269
12347.61 264
12348.66 271
12349.71 289
12350.76 261
12351.81 265
12352.86 306
12353.91 293
12354.96 295
12356.01 277
12357.06 277
12358.11 287
12359.16 306
12360.21 284
12361.26 278
12362.31 283
12363.36 274
12364.41 282
12365.46 283
12366.51 280
12367.56 276
12368.61 316
12369.66 289
12370.71 276
12371.76 270
12372.81 282
12373.86 314
12374.91 276
12375.96 255
12377.01 314
12378.06 262
12379.11 278
12380.17 279
12381.22 273
12382.27 271
12383.32 288
12384.37 289
12385.42 293
12386.47 286
12387.52 275
12388.57 275
12389.62 295
12390.67 311
12391.73 296
12392.78 299
12393.83 268
12394.88 279
12395.93 290
12396.98 318
12398.03 290
12399.09 301
12400.14 289
12401.19 286
12402.24 288
12403.29 280
12404.34 293
12405.40 296
12406.45 302
12407.50 292
12408.55 306
12409.60 290
12410.66 321
12411.71 311
12412.76 329
12413.81 302
12414.86 301
12415.92 312
12416.97 326
12418.02 299
12419.07 293
12420.13 312
12421.18 309
12422.23 330
12423.28 293
12424.34 317
12425.39 309
12426.44 334
12427.49 303
12428.55 295
12429.60 334
12430.65 321
12431.71 330
12432.76 319
12433.81 328
12434.86 321
12435.92 327
12436.97 321
12438.02 305
12439.08 316
12440.13 329
12441.18 333
12442.24 337
12443.29 319
12444.34 319
12445.40 342
12446.45 343
12447.50 343
12448.56 316
12449.61 339
12450.67 361
12451.72 384
12452.77 342
12453.83 341
12454.88 372
12455.94 376
12456.99 385
12458.04 388
12459.10 396
12460.15 400
12461.21 413
12462.26 417
12463.31 394
12464.37 416
12465.42 396
12466.48 409
12467.53 445
12468.59 471
12469.64 510
12470.70 534
12471.75 579
12472.80 610
12473.86 662
12474.91 697
12475.97 700
12477.02 776
12478.08 836
12479.13 860
12480.19 817
12481.24 782
12482.30 735
12483.35 756
12484.41 700
12485.46 682
12486.52 636
12487.57 577
12488.63 560
12489.69 516
12490.74 478
12491.80 457
12492.85 459
12493.91 446
12494.96 436
12496.02 432
12497.07 371
12498.13 402
12499.19 379
12500.24 408
12501.30 421
12502.35 398
12503.41 419
12504.47 397
12505.52 395
12506.58 405
12507.63 413
12508.69 407
12509.75 422
12510.80 396
12511.86 390
12512.91 392
12513.97 393
12515.03 423
12516.08 399
12517.14 402
12518.20 380
12519.25 402
12520.31 428
12521.37 378
12522.42 406
12523.48 409
12524.54 393
12525.59 409
12526.65 416
12527.71 428
12528.77 404
12529.82 420
12530.88 416
12531.94 396
12532.99 411
12534.05 413
12535.11 399
12536.17 404
12537.22 416
12538.28 382
12539.34 400
12540.40 419
12541.45 440
12542.51 399
12543.57 404
12544.63 429
12545.68 429
12546.74 453
12547.80 486
12548.86 485
12549.92 496
12550.97 479
12552.03 523
12553.09 536
12554.15 513
12555.21 523
12556.26 510
12557.32 514
12558.38 515
12559.44 506
12560.50 501
12561.56 474
12562.61 475
12563.67 475
12564.73 464
12565.79 432
12566.85 419
12567.91 433
12568.97 395
12570.02 408
12571.08 395
12572.14 396
12573.20 400
12574.26 388
12575.32 390
12576.38 386
12577.44 387
12578.50 380
12579.56 389
12580.61 399
12581.67 388
12582.73 379
12583.79 398
12584.85 366
12585.91 354
12586.97 365
12588.03 368
12589.09 378
12590.15 380
12591.21 339
12592.27 376
12593.33 348
12594.39 390
12595.45 365
12596.51 373
12597.57 394
12598.63 331
12599.69 347
12600.75 358
12601.81 366
12602.87 335
12603.93 372
12604.99 370
12606.05 375
12607.11 376
12608.17 357
12609.23 357
12610.29 379
12611.35 383
12612.41 370
12613.47 371
12614.53 357
12615.59 373
12616.66 410
12617.72 399
12618.78 398
12619.84 445
12620.90 424
12621.96 431
12623.02 416
12624.08 422
12625.14 429
12626.20 453
12627.26 424
12628.33 426
12629.39 439
12630.45 409
12631.51 443
12632.57 437
12633.63 443
12634.69 442
12635.76 458
12636.82 458
12637.88 441
12638.94 444
12640.00 417
12641.06 394
12642.13 391
12643.19 395
12644.25 380
12645.31 383
12646.37 361
12647.44 349
12648.50 341
12649.56 373
12650.62 337
12651.68 348
12652.75 342
12653.81 335
12654.87 368
12655.93 325
12657.00 330
12658.06 315
12659.12 339
12660.18 303
12661.25 351
12662.31 355
12663.37 335
12664.43 341
12665.50 349
12666.56 349
12667.62 350
12668.69 331
12669.75 329
12670.81 340
12671.88 348
12672.94 334
12674.00 335
12675.06 345
12676.13 346
12677.19 355
12678.25 336
12679.32 344
12680.38 329
12681.44 325
12682.51 342
12683.57 346
12684.64 328
12685.70 350
12686.76 343
12687.83 338
12688.89 308
12689.95 322
12691.02 333
12692.08 330
12693.15 359
12694.21 340
12695.27 336
12696.34 327
12697.40 374
12698.47 354
12699.53 339
12700.59 338
12701.66 360
12702.72 352
12703.79 352
12704.85 341
12705.92 340
12706.98 371
12708.05 368
12709.11 363
12710.18 366
12711.24 359
12712.30 374
12713.37 364
12714.43 376
12715.50 375
12716.56 359
12717.63 358
12718.69 377
12719.76 371
12720.82 353
12721.89 367
12722.95 406
12724.02 367
12725.09 335
12726.15 354
12727.22 392
12728.28 362
12729.35 339
12730.41 373
12731.48 396
12732.54 354
12733.61 373
12734.68 361
12735.74 396
12736.81 407
12737.87 355
12738.94 387
12740.00 378
12741.07 349
12742.14 351
12743.20 348
12744.27 354
12745.33 354
12746.40 361
12747.47 346
12748.53 336
12749.60 370
12750.67 346
12751.73 346
12752.80 328
12753.87 324
12754.93 328
12756.00 327
12757.07 317
12758.13 348
12759.20 313
12760.27 329
12761.33 329
12762.40 306
12763.47 318
12764.53 304
12765.60 341
12766.67 308
12767.73 310
12768.80 270
12769.87 317
12770.94 329
12772.00 325
12773.07 291
12774.14 295
12775.21 301
12776.27 300
12777.34 291
12778.41 290
12779.48 302
12780.54 297
12781.61 306
12782.68 269
12783.75 299
12784.81 288
12785.88 316
12786.95 295
12788.02 284
12789.09 302
12790.15 268
12791.22 275
12792.29 282
12793.36 278
12794.43 283
12795.49 264
12796.56 305
12797.63 316
12798.70 304
12799.77 301
12800.84 263
12801.90 296
12802.97 300
12804.04 290
12805.11 254
12806.18 273
12807.25 277
12808.32 286
12809.39 298
12810.45 275
12811.52 279
12812.59 284
12813.66 306
12814.73 299
12815.80 323
12816.87 316
12817.94 328
12819.01 300
12820.08 305
12821.15 301
12822.21 302
12823.28 301
12824.35 268
12825.42 291
12826.49 289
12827.56 290
12828.63 293
12829.70 286
12830.77 294
12831.84 314
12832.91 299
12833.98 293
12835.05 260
12836.12 298
12837.19 276
12838.26 275
12839.33 274
12840.40 269
12841.47 271
12842.54 255
12843.61 260
12844.68 261
12845.75 295
12846.82 285
12847.89 257
12848.96 263
12850.03 273
12851.10 239
12852.18 253
12853.25 242
12854.32 262
12855.39 246
12856.46 250
12857.53 245
12858.60 255
12859.67 252
12860.74 256
12861.81 282
12862.88 253
12863.96 260
12865.03 258
12866.10 272
12867.17 244
12868.24 248
12869.31 241
12870.38 262
12871.45 253
12872.53 247
12873.60 230
12874.67 233
12875.74 268
12876.81 259
12877.88 247
12878.96 239
12880.03 229
12881.10 234
12882.17 268
12883.24 226
12884.31 242
12885.39 244
12886.46 230
12887.53 228
12888.60 252
12889.68 256
12890.75 237
12891.82 240
12892.89 228
12893.96 224
12895.04 230
12896.11 252
12897.18 235
12898.25 238
12899.33 231
12900.40 251
12901.47 234
12902.54 250
12903.62 232
12904.69 253
12905.76 223
12906.84 229
12907.91 240
12908.98 235
12910.06 228
12911.13 262
12912.20 240
12913.27 224
12914.35 226
12915.42 209
12916.49 250
12917.57 236
12918.64 259
12919.71 213
12920.79 245
12921.86 223
12922.94 225
12924.01 220
12925.08 228
12926.16 224
12927.23 221
12928.30 235
12929.38 235
12930.45 241
12931.53 215
12932.60 218
12933.67 211
12934.75 223
12935.82 230
12936.90 226
12937.97 211
12939.04 233
12940.12 237
12941.19 234
12942.27 222
12943.34 216
12944.42 235
12945.49 211
12946.56 231
12947.64 232
12948.71 210
12949.79 234
12950.86 226
12951.94 213
12953.01 236
12954.09 223
12955.16 209
12956.24 209
12957.31 217
12958.39 203
12959.46 214
12960.54 241
12961.61 237
12962.69 238
12963.76 217
12964.84 232
12965.91 227
12966.99 204
12968.07 212
12969.14 229
12970.22 222
12971.29 215
12972.37 207
12973.44 234
12974.52 224
12975.59 252
12976.67 243
12977.75 238
12978.82 235
12979.90 211
12980.97 238
12982.05 226
12983.13 203
12984.20 225
12985.28 241
12986.35 224
12987.43 222
12988.51 218
12989.58 228
12990.66 236
12991.74 252
12992.81 253
12993.89 234
12994.97 242
12996.04 221
12997.12 241
12998.20 233
12999.27 240
13000.35 234
13001.43 244
13002.50 235
13003.58 231
13004.66 239
13005.73 250
13006.81 233
13007.89 240
13008.97 236
13010.04 209
13011.12 225
13012.20 230
13013.27 225
13014.35 238
13015.43 239
13016.51 224
13017.58 244
13018.66 214
13019.74 243
13020.82 219
13021.89 236
13022.97 231
13024.05 230
13025.13 217
13026.21 226
13027.28 213
13028.36 254
13029.44 243
13030.52 224
13031.60 230
13032.67 215
13033.75 233
13034.83 230
13035.91 251
13036.99 237
13038.07 259
13039.14 242
13040.22 214
13041.30 231
13042.38 254
13043.46 216
13044.54 248
13045.62 231
13046.69 230
13047.77 238
13048.85 216
13049.93 235
13051.01 223
13052.09 236
13053.17 211
13054.25 258
13055.33 222
13056.40 225
13057.48 211
13058.56 242
13059.64 235
13060.72 232
13061.80 240
13062.88 215
13063.96 224
13065.04 218
13066.12 249
13067.20 244
13068.28 240
13069.36 229
13070.44 231
13071.52 232
13072.60 254
13073.68 216
13074.76 242
13075.84 216
13076.92 219
13078.00 217
13079.08 221
13080.16 220
13081.24 224
13082.32 229
13083.40 234
13084.48 245
13085.56 238
13086.64 214
13087.72 216
13088.80 219
13089.88 236
13090.96 233
13092.04 207
13093.12 245
13094.20 225
13095.28 239
13096.36 246
13097.44 212
13098.52 236
13099.61 234
13100.69 239
13101.77 267
13102.85 257
13103.93 239
13105.01 249
13106.09 249
13107.17 253
13108.25 244
13109.34 237
13110.42 242
13111.50 283
13112.58 236
13113.66 261
13114.74 244
13115.82 238
13116.91 251
13117.99 246
13119.07 241
13120.15 248
13121.23 240
13122.31 223
13123.40 253
13124.48 237
13125.56 243
13126.64 262
13127.72 246
13128.81 240
13129.89 259
13130.97 254
13132.05 262
13133.14 259
13134.22 248
13135.30 266
13136.38 228
13137.47 261
13138.55 238
13139.63 255
13140.71 250
13141.80 247
13142.88 266
13143.96 280
13145.04 257
13146.13 258
13147.21 254
13148.29 244
13149.38 258
13150.46 260
13151.54 273
13152.62 249
13153.71 263
13154.79 253
13155.87 246
13156.96 258
13158.04 260
13159.12 266
13160.21 260
13161.29 233
13162.37 256
13163.46 239
13164.54 254
13165.62 253
13166.71 254
13167.79 261
13168.88 254
13169.96 246
13171.04 243
13172.13 265
13173.21 239
13174.30 271
13175.38 264
13176.46 281
13177.55 259
13178.63 282
13179.72 272
13180.80 243
13181.88 264
13182.97 258
13184.05 261
13185.14 265
13186.22 262
13187.31 271
13188.39 263
13189.48 277
13190.56 267
13191.65 256
13192.73 279
13193.81 255
13194.90 285
13195.98 273
13197.07 279
13198.15 270
13199.24 273
13200.32 291
13201.41 283
13202.49 297
13203.58 269
13204.67 263
13205.75 241
13206.84 279
13207.92 264
13209.01 274
13210.09 249
13211.18 261
13212.26 274
13213.35 274
13214.43 276
13215.52 255
13216.61 279
13217.69 293
13218.78 302
13219.86 292
13220.95 258
13222.04 284
13223.12 290
13224.21 302
13225.29 273
13226.38 276
13227.47 274
13228.55 287
13229.64 286
13230.72 284
13231.81 306
13232.90 316
13233.98 303
13235.07 297
13236.16 260
13237.24 280
13238.33 282
13239.42 301
13240.50 304
13241.59 301
13242.68 298
13243.76 308
13244.85 297
13245.94 311
13247.02 320
13248.11 324
13249.20 315
13250.29 309
13251.37 309
13252.46 301
13253.55 320
13254.63 317
13255.72 345
13256.81 337
13257.90 347
13258.98 335
13260.07 355
13261.16 342
13262.25 355
13263.33 336
13264.42 342
13265.51 343
13266.60 347
13267.69 343
13268.77 337
13269.86 358
13270.95 347
13272.04 358
13273.13 373
13274.21 381
13275.30 356
13276.39 346
13277.48 375
13278.57 385
13279.65 361
13280.74 386
13281.83 361
13282.92 377
13284.01 387
13285.10 399
13286.19 398
13287.27 409
13288.36 402
13289.45 409
13290.54 389
13291.63 377
13292.72 389
13293.81 385
13294.90 420
13295.98 405
13297.07 434
13298.16 409
13299.25 435
13300.34 401
13301.43 437
13302.52 471
13303.61 484
13304.70 477
13305.79 458
13306.88 454
13307.97 436
13309.06 463
13310.15 478
13311.24 498
13312.32 470
13313.41 463
13314.50 458
13315.59 496
13316.68 472
13317.77 482
13318.86 502
13319.95 495
13321.04 533
13322.13 506
13323.22 500
13324.31 501
13325.40 486
13326.49 488
13327.58 496
13328.68 532
13329.77 517
13330.86 488
13331.95 511
13333.04 522
13334.13 547
13335.22 546
13336.31 539
13337.40 520
13338.49 504
13339.58 541
13340.67 542
13341.76 525
13342.85 530
13343.94 570
13345.04 563
13346.13 581
13347.22 552
13348.31 572
13349.40 546
13350.49 590
13351.58 562
13352.67 544
13353.77 545
13354.86 540
13355.95 553
13357.04 576
13358.13 573
13359.22 565
13360.31 577
13361.41 583
13362.50 619
13363.59 601
13364.68 652
13365.77 661
13366.87 650
13367.96 643
13369.05 671
13370.14 690
13371.23 692
13372.33 684
13373.42 636
13374.51 648
13375.60 623
13376.69 652
13377.79 607
13378.88 578
13379.97 566
13381.06 563
13382.16 559
13383.25 566
13384.34 554
13385.43 543
13386.53 493
13387.62 518
13388.71 498
13389.81 509
13390.90 504
13391.99 505
13393.08 509
13394.18 494
13395.27 473
13396.36 474
13397.46 480
13398.55 435
13399.64 463
13400.74 462
13401.83 467
13402.92 432
13404.02 432
13405.11 442
13406.20 428
13407.30 449
13408.39 474
13409.48 451
13410.58 467
13411.67 447
13412.77 438
13413.86 469
13414.95 441
13416.05 438
13417.14 436
13418.23 500
13419.33 427
13420.42 474
13421.52 484
13422.61 447
13423.71 420
13424.80 433
13425.89 451
13426.99 485
13428.08 471
13429.18 467
13430.27 497
13431.37 466
13432.46 488
13433.56 495
13434.65 496
13435.74 460
13436.84 463
13437.93 476
13439.03 514
13440.12 497
13441.22 456
13442.31 463
13443.41 521
13444.50 494
13445.60 472
13446.69 493
13447.79 505
13448.88 515
13449.98 521
13451.08 564
13452.17 524
13453.27 535
13454.36 556
13455.46 546
13456.55 546
13457.65 567
13458.74 562
13459.84 556
13460.94 550
13462.03 580
13463.13 574
13464.22 563
13465.32 583
13466.41 555
13467.51 578
13468.61 556
13469.70 615
13470.80 584
13471.90 568
13472.99 568
13474.09 593
13475.18 592
13476.28 567
13477.38 602
13478.47 601
13479.57 596
13480.67 577
13481.76 612
13482.86 606
13483.96 618
13485.05 638
13486.15 639
13487.25 636
13488.34 629
13489.44 627
13490.54 669
13491.63 668
13492.73 663
13493.83 664
13494.93 692
13496.02 644
13497.12 708
13498.22 708
13499.31 741
13500.41 727
13501.51 766
13502.61 770
13503.70 763
13504.80 763
13505.90 785
13507.00 759
13508.09 722
13509.19 751
13510.29 746
13511.39 737
13512.49 725
13513.58 697
13514.68 719
13515.78 688
13516.88 660
13517.98 651
13519.07 640
13520.17 642
13521.27 652
13522.37 638
13523.47 649
13524.57 580
13525.66 580
13526.76 609
13527.86 600
13528.96 572
13530.06 551
13531.16 608
13532.25 585
13533.35 535
13534.45 522
13535.55 556
13536.65 542
13537.75 536
13538.85 536
13539.95 522
13541.05 507
13542.14 519
13543.24 482
13544.34 480
13545.44 438
13546.54 468
13547.64 476
13548.74 463
13549.84 433
13550.94 427
13552.04 466
13553.14 435
13554.24 457
13555.34 444
13556.44 449
13557.54 445
13558.64 453
13559.74 435
13560.84 430
13561.94 423
13563.04 418
13564.13 428
13565.23 448
13566.34 405
13567.44 426
13568.54 422
13569.64 424
13570.74 425
13571.84 428
13572.94 419
13574.04 421
13575.14 426
13576.24 422
13577.34 409
13578.44 405
13579.54 422
13580.64 380
13581.74 407
13582.84 422
13583.94 413
13585.04 408
13586.14 400
13587.24 417
13588.35 401
13589.45 402
13590.55 429
13591.65 434
13592.75 408
13593.85 438
13594.95 417
13596.05 420
13597.15 408
13598.26 412
13599.36 403
13600.46 429
13601.56 433
13602.66 428
13603.76 410
13604.86 403
13605.97 395
13607.07 406
13608.17 427
13609.27 410
13610.37 417
13611.47 403
13612.58 452
13613.68 442
13614.78 409
13615.88 401
13616.98 413
13618.09 431
13619.19 410
13620.29 424
13621.39 382
13622.50 425
13623.60 425
13624.70 428
13625.80 390
13626.91 408
13628.01 409
13629.11 443
13630.21 394
13631.32 402
13632.42 408
13633.52 420
13634.62 424
13635.73 394
13636.83 417
13637.93 408
13639.04 399
13640.14 391
13641.24 426
13642.35 397
13643.45 428
13644.55 413
13645.65 414
13646.76 398
13647.86 410
13648.96 441
13650.07 413
13651.17 420
13652.28 376
13653.38 408
13654.48 415
13655.59 407
13656.69 394
13657.79 389
13658.90 419
13660.00 421
13661.11 386
13662.21 406
13663.31 370
13664.42 412
13665.52 413
13666.63 422
13667.73 398
13668.83 401
13669.94 392
13671.04 399
13672.15 428
13673.25 399
13674.36 414
13675.46 399
13676.56 423
13677.67 391
13678.77 397
13679.88 427
13680.98 398
13682.09 402
13683.19 401
13684.30 408
13685.40 417
13686.51 422
13687.61 407
13688.72 388
13689.82 412
13690.93 442
13692.03 447
13693.14 424
13694.24 429
13695.35 432
13696.45 443
13697.56 417
13698.66 436
13699.77 451
13700.87 418
13701.98 437
13703.09 430
13704.19 431
13705.30 457
13706.40 447
13707.51 441
13708.61 404
13709.72 417
13710.83 448
13711.93 493
13713.04 457
13714.14 475
13715.25 463
13716.36 481
13717.46 480
13718.57 504
13719.67 516
13720.78 483
13721.89 486
13722.99 531
13724.10 508
13725.21 510
13726.31 517
13727.42 525
13728.53 507
13729.63 523
13730.74 539
13731.85 549
13732.95 577
13734.06 555
13735.17 534
13736.27 559
13737.38 534
13738.49 547
13739.59 560
13740.70 583
13741.81 589
13742.92 595
13744.02 610
13745.13 581
13746.24 592
13747.35 609
13748.45 607
13749.56 648
13750.67 668
13751.78 695
13752.88 682
13753.99 683
13755.10 732
13756.21 722
13757.31 726
13758.42 788
13759.53 791
13760.64 810
13761.75 851
13762.85 864
13763.96 866
13765.07 930
13766.18 923
13767.29 896
13768.39 912
13769.50 881
13770.61 859
13771.72 926
13772.83 923
13773.94 941
13775.04 889
13776.15 880
13777.26 867
13778.37 853
13779.48 823
13780.59 829
13781.70 777
13782.80 734
13783.91 714
13785.02 693
13786.13 661
13787.24 633
13788.35 610
13789.46 595
13790.57 556
13791.68 535
13792.79 551
13793.90 559
13795.00 507
13796.11 519
13797.22 504
13798.33 499
13799.44 492
13800.55 498
13801.66 483
13802.77 470
13803.88 466
13804.99 452
13806.10 464
13807.21 447
13808.32 449
13809.43 463
13810.54 459
13811.65 436
13812.76 409
13813.87 425
13814.98 404
13816.09 434
13817.20 431
13818.31 410
13819.42 426
13820.53 420
13821.64 448
13822.75 439
13823.86 407
13824.97 400
13826.08 435
13827.19 420
13828.30 416
13829.41 428
13830.53 422
13831.64 404
13832.75 402
13833.86 427
13834.97 451
13836.08 437
13837.19 428
13838.30 440
13839.41 403
13840.52 404
13841.64 413
13842.75 421
13843.86 425
13844.97 409
13846.08 429
13847.19 425
13848.30 443
13849.41 425
13850.53 431
13851.64 413
13852.75 409
13853.86 450
13854.97 451
13856.08 410
13857.20 424
13858.31 446
13859.42 443
13860.53 383
13861.64 393
13862.76 459
13863.87 424
13864.98 397
13866.09 413
13867.20 438
13868.32 425
13869.43 431
13870.54 409
13871.65 440
13872.77 454
13873.88 442
13874.99 437
13876.10 419
13877.22 420
13878.33 434
13879.44 443
13880.55 452
13881.67 450
13882.78 448
13883.89 457
13885.01 458
13886.12 427
13887.23 454
13888.34 472
13889.46 468
13890.57 448
13891.68 465
13892.80 498
13893.91 493
13895.02 481
13896.14 470
13897.25 493
13898.36 503
13899.48 486
13900.59 489
13901.70 491
13902.82 470
13903.93 482
13905.05 477
13906.16 427
13907.27 414
13908.39 418
13909.50 442
13910.61 423
13911.73 406
13912.84 410
13913.96 430
13915.07 429
13916.19 403
13917.30 401
13918.41 405
13919.53 380
13920.64 385
13921.76 395
13922.87 382
13923.99 392
13925.10 367
13926.21 384
13927.33 368
13928.44 390
13929.56 399
13930.67 420
13931.79 407
13932.90 359
13934.02 370
13935.13 360
13936.25 354
13937.36 370
13938.48 373
13939.59 388
13940.71 356
13941.82 337
13942.94 377
13944.05 371
13945.17 370
13946.28 367
13947.40 357
13948.52 371
13949.63 359
13950.75 357
13951.86 355
13952.98 319
13954.09 333
13955.21 365
13956.32 314
13957.44 365
13958.56 356
13959.67 380
13960.79 354
13961.90 369
13963.02 359
13964.14 340
13965.25 354
13966.37 351
13967.48 349
13968.60 371
13969.72 357
13970.83 343
13971.95 327
13973.07 334
13974.18 354
13975.30 340
13976.42 372
13977.53 369
13978.65 375
13979.77 365
13980.88 366
13982.00 378
13983.12 352
13984.23 362
13985.35 376
13986.47 369
13987.58 373
13988.70 347
13989.82 365
13990.94 372
13992.05 349
13993.17 360
13994.29 345
13995.40 371
13996.52 358
13997.64 361
13998.76 361
13999.87 383
14000.99 399
14002.11 368
14003.23 372
14004.35 351
14005.46 383
14006.58 370
14007.70 346
14008.82 389
14009.93 351
14011.05 342
14012.17 363
14013.29 373
14014.41 368
14015.52 372
14016.64 362
14017.76 356
14018.88 373
14020.00 379
14021.12 401
14022.23 380
14023.35 388
14024.47 374
14025.59 383
14026.71 381
14027.83 403
14028.95 388
14030.06 356
14031.18 387
14032.30 379
14033.42 372
14034.54 376
14035.66 370
14036.78 422
14037.90 403
14039.02 386
14040.14 380
14041.25 379
14042.37 397
14043.49 424
14044.61 399
14045.73 398
14046.85 442
14047.97 422
14049.09 432
14050.21 422
14051.33 427
14052.45 422
14053.57 437
14054.69 409
14055.81 428
14056.93 440
14058.05 466
14059.17 463
14060.29 445
14061.41 430
14062.53 461
14063.65 493
14064.77 468
14065.89 485
14067.01 469
14068.13 483
14069.25 538
14070.37 538
14071.49 546
14072.61 548
14073.73 548
14074.85 564
14075.97 533
14077.09 533
14078.21 531
14079.33 557
14080.45 537
14081.57 564
14082.69 542
14083.82 533
14084.94 535
14086.06 538
14087.18 532
14088.30 526
14089.42 537
14090.54 543
14091.66 549
14092.78 593
14093.91 531
14095.03 539
14096.15 562
14097.27 549
14098.39 562
14099.51 535
14100.63 559
14101.76 588
14102.88 565
14104.00 553
14105.12 538
14106.24 540
14107.36 518
14108.49 540
14109.61 524
14110.73 527
14111.85 539
14112.97 536
14114.10 485
14115.22 499
14116.34 467
14117.46 474
14118.58 483
14119.71 471
14120.83 416
14121.95 445
14123.07 443
14124.20 435
14125.32 442
14126.44 413
14127.56 410
14128.69 423
14129.81 408
14130.93 416
14132.06 437
14133.18 388
14134.30 411
14135.42 422
14136.55 408
14137.67 410
14138.79 417
14139.92 418
14141.04 390
14142.16 384
14143.29 371
14144.41 341
14145.53 382
14146.66 426
14147.78 391
14148.90 399
14150.03 399
14151.15 373
14152.27 387
14153.40 379
14154.52 376
14155.64 381
14156.77 400
14157.89 394
14159.02 373
14160.14 361
14161.26 380
14162.39 353
14163.51 387
14164.64 373
14165.76 377
14166.88 362
14168.01 375
14169.13 364
14170.26 380
14171.38 394
14172.51 384
14173.63 375
14174.75 389
14175.88 391
14177.00 385
14178.13 364
14179.25 372
14180.38 355
14181.50 342
14182.63 331
14183.75 336
14184.88 384
14186.00 362
14187.13 357
14188.25 353
14189.38 348
14190.50 354
14191.63 362
14192.75 341
14193.88 344
14195.00 341
14196.13 344
14197.25 347
14198.38 373
14199.50 337
14200.63 328
14201.76 374
14202.88 340
14204.01 323
14205.13 331
14206.26 341
14207.38 342
14208.51 342
14209.64 333
14210.76 348
14211.89 352
14213.01 315
14214.14 348
14215.27 329
14216.39 304
14217.52 309
14218.64 309
14219.77 301
14220.90 335
14222.02 328
14223.15 314
14224.28 313
14225.40 343
14226.53 309
14227.66 309
14228.78 304
14229.91 303
14231.04 321
14232.16 325
14233.29 312
14234.42 331
14235.54 305
14236.67 316
14237.80 312
14238.92 312
14240.05 308
14241.18 295
14242.31 306
14243.43 299
14244.56 334
14245.69 299
14246.82 296
14247.94 301
14249.07 304
14250.20 303
14251.33 311
14252.45 309
14253.58 285
14254.71 322
14255.84 308
14256.96 290
14258.09 314
14259.22 282
14260.35 292
14261.47 281
14262.60 294
14263.73 295
14264.86 317
14265.99 291
14267.12 274
14268.24 279
14269.37 293
14270.50 286
14271.63 281
14272.76 308
14273.89 290
14275.01 274
14276.14 280
14277.27 296
14278.40 282
14279.53 271
14280.66 276
14281.79 276
14282.91 282
14284.04 279
14285.17 284
14286.30 272
14287.43 271
14288.56 268
14289.69 286
14290.82 267
14291.95 260
14293.08 277
14294.20 250
14295.33 258
14296.46 226
14297.59 265
14298.72 268
14299.85 266
14300.98 245
14302.11 263
14303.24 256
14304.37 258
14305.50 228
14306.63 247
14307.76 258
14308.89 242
14310.02 250
14311.15 259
14312.28 230
14313.41 234
14314.54 277
14315.67 255
14316.80 251
14317.93 225
14319.06 238
14320.19 259
14321.32 237
14322.45 233
14323.58 251
14324.71 234
14325.84 238
14326.97 263
14328.10 291
14329.23 271
14330.36 226
14331.49 252
14332.62 269
14333.76 245
14334.89 244
14336.02 244
14337.15 240
14338.28 222
14339.41 204
14340.54 251
14341.67 211
14342.80 209
14343.93 225
14345.07 240
14346.20 222
14347.33 231
14348.46 234
14349.59 245
14350.72 255
14351.85 240
14352.99 256
14354.12 254
14355.25 247
14356.38 211
14357.51 233
14358.64 226
14359.78 226
14360.91 235
14362.04 252
14363.17 257
14364.30 195
14365.44 217
14366.57 239
14367.70 248
14368.83 254
14369.96 248
14371.10 232
14372.23 228
14373.36 241
14374.49 240
14375.63 218
14376.76 213
14377.89 262
14379.02 232
14380.16 234
14381.29 218
14382.42 242
14383.55 230
14384.69 234
14385.82 228
14386.95 223
14388.09 242
14389.22 246
14390.35 233
14391.49 229
14392.62 226
14393.75 241
14394.89 235
14396.02 243
14397.15 216
14398.28 210
14399.42 232
14400.55 239
14401.69 218
14402.82 194
14403.95 242
14405.09 239
14406.22 249
14407.35 228
14408.49 235
14409.62 233
14410.75 229
14411.89 231
14413.02 248
14414.16 255
14415.29 232
14416.42 235
14417.56 257
14418.69 243
14419.83 234
14420.96 244
14422.10 264
14423.23 236
14424.36 233
14425.50 248
14426.63 228
14427.77 226
14428.90 249
14430.04 234
14431.17 249
14432.31 267
14433.44 252
14434.58 237
14435.71 244
14436.85 216
14437.98 246
14439.12 234
14440.25 254
14441.39 258
14442.52 266
14443.66 225
14444.79 233
14445.93 237
14447.06 249
14448.20 220
14449.33 245
14450.47 247
14451.60 227
14452.74 244
14453.87 257
14455.01 261
14456.14 254
14457.28 264
14458.42 267
14459.55 248
14460.69 247
14461.82 273
14462.96 235
14464.10 242
14465.23 256
14466.37 248
14467.50 264
14468.64 281
14469.78 257
14470.91 268
14472.05 291
14473.18 248
14474.32 258
14475.46 256
14476.59 268
14477.73 267
14478.87 249
14480.00 262
14481.14 255
14482.28 248
14483.41 260
14484.55 252
14485.69 268
14486.82 239
14487.96 247
14489.10 243
14490.23 233
14491.37 267
14492.51 259
14493.65 269
14494.78 229
14495.92 248
14497.06 254
14498.19 262
14499.33 231
14500.47 256
14501.61 270
14502.74 273
14503.88 240
14505.02 256
14506.16 245
14507.29 241
14508.43 266
14509.57 267
14510.71 275
14511.85 250
14512.98 262
14514.12 270
14515.26 265
14516.40 263
14517.54 247
14518.67 256
14519.81 264
14520.95 249
14522.09 241
14523.23 274
14524.36 237
14525.50 264
14526.64 262
14527.78 256
14528.92 246
14530.06 279
14531.19 258
14532.33 260
14533.47 250
14534.61 261
14535.75 243
14536.89 239
14538.03 242
14539.17 266
14540.31 273
14541.44 246
14542.58 267
14543.72 244
14544.86 256
14546.00 251
14547.14 269
14548.28 249
14549.42 257
14550.56 274
14551.70 275
14552.84 264
14553.98 277
14555.12 267
14556.25 253
14557.39 294
14558.53 257
14559.67 278
14560.81 279
14561.95 295
14563.09 280
14564.23 287
14565.37 290
14566.51 279
14567.65 263
14568.79 303
14569.93 277
14571.07 274
14572.21 311
14573.35 287
14574.49 302
14575.63 311
14576.77 296
14577.92 286
14579.06 316
14580.20 319
14581.34 307
14582.48 310
14583.62 318
14584.76 299
14585.90 319
14587.04 307
14588.18 311
14589.32 329
14590.46 315
14591.60 321
14592.74 340
14593.89 342
14595.03 346
14596.17 369
14597.31 317
14598.45 348
14599.59 387
14600.73 376
14601.87 366
14603.02 384
14604.16 365
14605.30 383
14606.44 406
14607.58 366
14608.72 361
14609.86 374
14611.01 405
14612.15 368
14613.29 371
14614.43 391
14615.57 388
14616.72 419
14617.86 418
14619.00 401
14620.14 432
14621.28 445
14622.43 445
14623.57 449
14624.71 423
14625.85 444
14627.00 446
14628.14 477
14629.28 471
14630.42 483
14631.56 490
14632.71 511
14633.85 520
14634.99 540
14636.14 530
14637.28 552
14638.42 502
14639.56 536
14640.71 521
14641.85 503
14642.99 508
14644.14 460
14645.28 481
14646.42 452
14647.56 422
14648.71 403
14649.85 373
14650.99 412
14652.14 373
14653.28 356
14654.42 350
14655.57 365
14656.71 331
14657.85 317
14659.00 313
14660.14 322
14661.29 316
14662.43 299
14663.57 303
14664.72 303
14665.86 315
14667.00 276
14668.15 292
14669.29 302
14670.44 302
14671.58 307
14672.73 290
14673.87 285
14675.01 277
14676.16 262
14677.30 262
14678.45 284
14679.59 292
14680.74 274
14681.88 267
14683.02 265
14684.17 253
14685.31 265
14686.46 250
14687.60 257
14688.75 252
14689.89 261
14691.04 258
14692.18 254
14693.33 246
14694.47 257
14695.62 243
14696.76 273
14697.91 244
14699.05 273
14700.20 265
14701.34 242
14702.49 268
14703.63 260
14704.78 256
14705.92 233
14707.07 227
14708.22 257
14709.36 262
14710.51 250
14711.65 231
14712.80 244
14713.94 219
14715.09 239
14716.23 247
14717.38 243
14718.53 237
14719.67 222
14720.82 252
14721.96 243
14723.11 216
14724.26 222
14725.40 255
14726.55 229
14727.70 248
14728.84 238
14729.99 243
14731.13 249
14732.28 242
14733.43 248
14734.57 231
14735.72 216
14736.87 241
14738.01 240
14739.16 240
14740.31 233
14741.45 243
14742.60 260
14743.75 225
14744.89 243
14746.04 263
14747.19 248
14748.34 245
14749.48 235
14750.63 250
14751.78 241
14752.92 229
14754.07 243
14755.22 228
14756.37 223
14757.51 247
14758.66 240
14759.81 208
14760.96 233
14762.10 215
14763.25 223
14764.40 214
14765.55 197
14766.70 203
14767.84 199
14768.99 197
14770.14 186
14771.29 210
14772.43 221
14773.58 218
14774.73 217
14775.88 224
14777.03 210
14778.18 213
14779.32 220
14780.47 223
14781.62 218
14782.77 192
14783.92 206
14785.07 215
14786.21 222
14787.36 192
14788.51 213
14789.66 208
14790.81 202
14791.96 191
14793.11 196
14794.26 204
14795.40 186
14796.55 196
14797.70 194
14798.85 207
14800.00 194
14801.15 206
14802.30 190
14803.45 208
14804.60 178
14805.75 188
14806.90 187
14808.05 184
14809.19 179
14810.34 217
14811.49 186
14812.64 198
14813.79 192
14814.94 184
14816.09 173
14817.24 160
14818.39 217
14819.54 213
14820.69 189
14821.84 164
14822.99 186
14824.14 196
14825.29 183
14826.44 161
14827.59 195
14828.74 147
14829.89 170
14831.04 178
14832.19 167
14833.34 149
14834.49 178
14835.64 198
14836.79 174
14837.95 189
14839.10 162
14840.25 185
14841.40 182
14842.55 167
14843.70 176
14844.85 192
14846.00 173
14847.15 169
14848.30 172
14849.45 171
14850.60 162
14851.76 162
14852.91 177
14854.06 161
14855.21 153
14856.36 182
14857.51 196
14858.66 178
14859.81 170
14860.97 167
14862.12 162
14863.27 161
14864.42 175
14865.57 188
14866.72 185
14867.88 189
14869.03 166
14870.18 186
14871.33 177
14872.48 185
14873.64 163
14874.79 174
14875.94 166
14877.09 176
14878.24 172
14879.40 184
14880.55 185
14881.70 171
14882.85 186
14884.00 153
14885.16 159
14886.31 179
14887.46 186
14888.61 166
14889.77 163
14890.92 154
14892.07 166
14893.23 163
14894.38 158
14895.53 175
14896.68 177
14897.84 161
14898.99 162
14900.14 149
14901.30 185
14902.45 149
14903.60 173
14904.75 177
14905.91 187
14907.06 169
14908.21 169
14909.37 178
14910.52 162
14911.67 164
14912.83 190
14913.98 200
14915.14 138
14916.29 185
14917.44 185
14918.60 184
14919.75 182
14920.90 181
14922.06 184
14923.21 161
14924.37 165
14925.52 172
14926.67 182
14927.83 163
14928.98 177
14930.14 179
14931.29 179
14932.44 165
14933.60 166
14934.75 165
14935.91 153
14937.06 162
14938.22 169
14939.37 181
14940.52 163
14941.68 168
14942.83 157
14943.99 166
14945.14 168
14946.30 156
14947.45 182
14948.61 158
14949.76 177
14950.92 183
14952.07 178
14953.23 165
14954.38 164
14955.54 179
14956.69 198
14957.85 162
14959.00 189
14960.16 186
14961.31 190
14962.47 170
14963.62 175
14964.78 182
14965.94 164
14967.09 153
14968.25 177
14969.40 199
14970.56 165
14971.71 170
14972.87 199
14974.03 206
14975.18 178
14976.34 203
14977.49 175
14978.65 178
14979.81 173
14980.96 190
14982.12 168
14983.27 180
14984.43 156
14985.59 184
14986.74 177
14987.90 156
14989.06 153
14990.21 185
14991.37 177
14992.53 159
14993.68 169
14994.84 167
14996.00 149
14997.15 163
14998.31 179
14999.47 166
15000.62 171
15001.78 131
15002.94 168
15004.09 179
15005.25 174
15006.41 147
15007.56 171
15008.72 179
15009.88 142
15011.04 160
15012.19 174
15013.35 147
15014.51 151
15015.67 144
15016.82 155
15017.98 151
15019.14 151
15020.30 161
15021.45 143
15022.61 149
15023.77 151
15024.93 170
15026.08 153
15027.24 147
15028.40 155
15029.56 168
15030.72 151
15031.87 160
15033.03 163
15034.19 168
15035.35 145
15036.51 148
15037.67 177
15038.82 157
15039.98 143
15041.14 150
15042.30 157
15043.46 155
15044.62 167
15045.78 159
15046.93 152
15048.09 152
15049.25 167
15050.41 177
15051.57 164
15052.73 150
15053.89 151
15055.05 168
15056.20 160
15057.36 153
15058.52 136
15059.68 164
15060.84 153
15062.00 141
15063.16 167
15064.32 150
15065.48 164
15066.64 139
15067.80 145
15068.96 158
15070.12 155
15071.28 146
15072.44 159
15073.60 159
15074.76 151
15075.91 154
15077.07 152
15078.23 159
15079.39 135
15080.55 126
15081.71 150
15082.87 148
15084.03 152
15085.19 167
15086.35 157
15087.51 141
15088.68 164
15089.84 159
15091.00 153
15092.16 140
15093.32 141
15094.48 172
15095.64 170
15096.80 153
15097.96 173
15099.12 161
15100.28 171
15101.44 152
15102.60 158
15103.76 165
15104.92 175
15106.08 149
15107.25 173
15108.41 166
15109.57 175
15110.73 166
15111.89 166
15113.05 154
15114.21 143
15115.37 165
15116.54 171
15117.70 174
15118.86 152
15120.02 179
15121.18 157
15122.34 181
15123.50 171
15124.67 148
15125.83 144
15126.99 186
15128.15 178
15129.31 157
15130.47 146
15131.64 175
15132.80 165
15133.96 162
15135.12 166
15136.28 162
15137.45 163
15138.61 157
15139.77 183
15140.93 159
15142.10 184
15143.26 172
15144.42 171
15145.58 164
15146.75 152
15147.91 163
15149.07 174
15150.23 175
15151.40 167
15152.56 171
15153.72 174
15154.88 188
15156.05 170
15157.21 170
15158.37 166
15159.54 180
15160.70 152
15161.86 157
15163.03 169
15164.19 193
15165.35 193
15166.52 179
15167.68 183
15168.84 167
15170.01 162
15171.17 165
15172.33 194
15173.50 183
15174.66 178
15175.82 176
15176.99 168
15178.15 163
15179.31 153
15180.48 179
15181.64 195
15182.81 177
15183.97 192
15185.13 190
15186.30 198
15187.46 189
15188.63 179
15189.79 206
15190.95 207
15192.12 207
15193.28 184
15194.45 188
15195.61 190
15196.78 182
15197.94 192
15199.10 184
15200.27 183
15201.43 189
15202.60 184
15203.76 212
15204.93 188
15206.09 183
15207.26 196
15208.42 215
15209.59 215
15210.75 200
15211.92 236
15213.08 215
15214.25 191
15215.41 174
15216.58 219
15217.74 220
15218.91 216
15220.07 200
15221.24 239
15222.40 200
15223.57 205
15224.74 219
15225.90 201
15227.07 209
15228.23 204
15229.40 221
15230.56 208
15231.73 212
15232.89 195
15234.06 225
15235.23 217
15236.39 218
15237.56 224
15238.72 198
15239.89 219
15241.06 231
15242.22 234
15243.39 230
15244.56 227
15245.72 208
15246.89 224
15248.05 212
15249.22 212
15250.39 197
15251.55 214
15252.72 228
15253.89 214
15255.05 207
15256.22 195
15257.39 181
15258.55 192
15259.72 228
15260.89 198
15262.05 206
15263.22 186
15264.39 210
15265.56 185
15266.72 188
15267.89 208
15269.06 208
15270.22 181
15271.39 193
15272.56 181
15273.73 201
15274.89 173
15276.06 182
15277.23 184
15278.40 190
15279.56 195
15280.73 190
15281.90 200
15283.07 190
15284.23 186
15285.40 199
15286.57 175
15287.74 159
15288.91 183
15290.07 194
15291.24 208
15292.41 180
15293.58 170
15294.75 189
15295.92 181
15297.08 203
15298.25 186
15299.42 227
15300.59 200
15301.76 194
15302.93 171
15304.09 192
15305.26 201
15306.43 209
15307.60 171
15308.77 184
15309.94 176
15311.11 187
15312.28 195
15313.44 176
15314.61 205
15315.78 178
15316.95 201
15318.12 205
15319.29 188
15320.46 196
15321.63 212
15322.80 181
15323.97 190
15325.14 189
15326.30 210
15327.47 201
15328.64 189
15329.81 186
15330.98 189
15332.15 186
15333.32 210
15334.49 207
15335.66 206
15336.83 206
15338.00 190
15339.17 219
15340.34 187
15341.51 183
15342.68 188
15343.85 199
15345.02 201
15346.19 211
15347.36 199
15348.53 205
15349.70 217
15350.87 195
15352.04 230
15353.21 207
15354.38 220
15355.55 232
15356.72 209
15357.90 210
15359.07 219
15360.24 191
15361.41 230
15362.58 230
15363.75 240
15364.92 200
15366.09 215
15367.26 218
15368.43 240
15369.60 258
15370.77 238
15371.95 230
15373.12 225
15374.29 227
15375.46 229
15376.63 268
15377.80 222
15378.97 237
15380.15 224
15381.32 213
15382.49 198
15383.66 238
15384.83 208
15386.00 229
15387.17 223
15388.35 225
15389.52 210
15390.69 220
15391.86 227
15393.03 213
15394.21 212
15395.38 217
15396.55 221
15397.72 178
15398.89 213
15400.07 197
15401.24 226
15402.41 204
15403.58 198
15404.76 183
15405.93 155
15407.10 198
15408.27 186
15409.45 187
15410.62 190
15411.79 219
15412.96 191
15414.14 190
15415.31 167
15416.48 162
15417.66 156
15418.83 181
15420.00 171
15421.17 169
15422.35 179
15423.52 175
15424.69 186
15425.87 185
15427.04 168
15428.21 186
15429.39 190
15430.56 179
15431.73 160
15432.91 170
15434.08 195
15435.25 185
15436.43 180
15437.60 162
15438.77 164
15439.95 169
15441.12 183
15442.30 163
15443.47 164
15444.64 183
15445.82 185
15446.99 175
15448.17 167
15449.34 171
15450.51 168
15451.69 164
15452.86 165
15454.04 171
15455.21 164
15456.39 169
15457.56 201
15458.73 180
15459.91 182
15461.08 164
15462.26 183
15463.43 170
15464.61 189
15465.78 167
15466.96 159
15468.13 169
15469.31 168
15470.48 165
15471.66 202
15472.83 159
15474.01 170
15475.18 174
15476.36 159
15477.53 146
15478.71 164
15479.88 169
15481.06 158
15482.23 154
15483.41 162
15484.58 162
15485.76 146
15486.93 178
15488.11 189
15489.29 173
15490.46 162
15491.64 165
15492.81 165
15493.99 176
15495.16 158
15496.34 169
15497.52 193
15498.69 172
15499.87 188
15501.04 168
15502.22 168
15503.40 152
15504.57 183
15505.75 162
15506.92 194
15508.10 179
15509.28 178
15510.45 167
15511.63 181
15512.81 194
15513.98 177
15515.16 182
15516.34 191
15517.51 198
15518.69 157
15519.87 172
15521.04 166
15522.22 171
15523.40 177
15524.57 169
15525.75 177
15526.93 168
15528.11 192
15529.28 180
15530.46 169
15531.64 171
15532.81 181
15533.99 188
15535.17 189
15536.35 176
15537.52 160
15538.70 167
15539.88 185
15541.06 169
15542.23 159
15543.41 181
15544.59 182
15545.77 166
15546.95 165
15548.12 171
15549.30 178
15550.48 186
15551.66 195
15552.83 186
15554.01 166
15555.19 179
15556.37 163
15557.55 184
15558.73 169
15559.90 180
15561.08 160
15562.26 176
15563.44 190
15564.62 172
15565.80 156
15566.97 172
15568.15 172
15569.33 193
15570.51 190
15571.69 171
15572.87 192
15574.05 199
15575.23 194
15576.40 181
15577.58 200
15578.76 181
15579.94 180
15581.12 178
15582.30 184
15583.48 154
15584.66 200
15585.84 191
15587.02 195
15588.20 184
15589.38 190
15590.56 202
15591.73 205
15592.91 194
15594.09 190
15595.27 215
15596.45 191
15597.63 199
15598.81 203
15599.99 207
15601.17 196
15602.35 214
15603.53 218
15604.71 209
15605.89 234
15607.07 213
15608.25 223
15609.43 198
15610.61 213
15611.79 196
15612.97 217
15614.15 216
15615.33 229
15616.51 230
15617.69 213
15618.88 222
15620.06 240
15621.24 229
15622.42 240
15623.60 215
15624.78 216
15625.96 235
15627.14 218
15628.32 238
15629.50 255
15630.68 258
15631.86 234
15633.05 253
15634.23 242
15635.41 248
15636.59 245
15637.77 254
15638.95 229
15640.13 277
15641.31 238
15642.50 255
15643.68 234
15644.86 254
15646.04 255
15647.22 292
15648.40 268
15649.58 239
15650.77 262
15651.95 258
15653.13 280
15654.31 258
15655.49 261
15656.68 219
15657.86 243
15659.04 247
15660.22 265
15661.40 267
15662.59 267
15663.77 235
15664.95 239
15666.13 230
15667.32 261
15668.50 252
15669.68 255
15670.86 244
15672.05 253
15673.23 249
15674.41 258
15675.59 264
15676.78 249
15677.96 242
15679.14 262
15680.32 232
15681.51 223
15682.69 228
15683.87 263
15685.06 252
15686.24 249
15687.42 230
15688.61 224
15689.79 240
15690.97 241
15692.16 231
15693.34 242
15694.52 226
15695.71 230
15696.89 231
15698.07 233
15699.26 239
15700.44 210
15701.62 242
15702.81 247
15703.99 241
15705.17 212
15706.36 232
15707.54 241
15708.73 234
15709.91 209
15711.09 233
15712.28 233
15713.46 236
15714.65 206
15715.83 230
15717.02 235
15718.20 255
15719.38 233
15720.57 235
15721.75 245
15722.94 238
15724.12 242
15725.31 243
15726.49 208
15727.68 231
15728.86 244
15730.04 234
15731.23 256
15732.41 248
15733.60 242
15734.78 236
15735.97 246
15737.15 262
15738.34 246
15739.52 241
15740.71 275
15741.89 260
15743.08 274
15744.27 263
15745.45 266
15746.64 267
15747.82 266
15749.01 251
15750.19 280
15751.38 262
15752.56 262
15753.75 296
15754.93 268
15756.12 293
15757.31 267
15758.49 293
15759.68 300
15760.86 267
15762.05 279
15763.24 289
15764.42 301
15765.61 277
15766.79 272
15767.98 242
15769.17 269
15770.35 263
15771.54 301
15772.72 242
15773.91 262
15775.10 263
15776.28 238
15777.47 262
15778.66 263
15779.84 267
15781.03 255
15782.22 263
15783.40 235
15784.59 231
15785.78 234
15786.96 236
15788.15 261
15789.34 241
15790.53 221
15791.71 232
15792.90 243
15794.09 239
15795.27 232
15796.46 224
15797.65 243
15798.84 229
15800.02 225
15801.21 224
15802.40 248
15803.59 229
15804.77 220
15805.96 218
15807.15 213
15808.34 197
15809.52 207
15810.71 203
15811.90 210
15813.09 227
15814.28 237
15815.46 223
15816.65 222
15817.84 216
15819.03 220
15820.22 207
15821.40 203
15822.59 228
15823.78 222
15824.97 230
15826.16 206
15827.35 215
15828.53 225
15829.72 202
15830.91 234
15832.10 214
15833.29 210
15834.48 213
15835.67 233
15836.85 186
15838.04 201
15839.23 211
15840.42 213
15841.61 215
15842.80 218
15843.99 191
15845.18 214
15846.37 213
15847.55 197
15848.74 210
15849.93 230
15851.12 223
15852.31 217
15853.50 214
15854.69 206
15855.88 204
15857.07 203
15858.26 198
15859.45 198
15860.64 208
15861.83 197
15863.02 214
15864.21 203
15865.40 214
15866.59 192
15867.78 207
15868.97 206
15870.16 217
15871.35 214
15872.54 221
15873.73 195
15874.92 205
15876.11 229
15877.30 222
15878.49 224
15879.68 209
15880.87 234
15882.06 205
15883.25 222
15884.44 222
15885.63 230
15886.82 192
15888.01 217
15889.20 222
15890.39 214
15891.59 217
15892.78 214
15893.97 223
15895.16 212
15896.35 216
15897.54 234
15898.73 251
15899.92 210
15901.11 225
15902.30 226
15903.50 251
15904.69 248
15905.88 215
15907.07 246
15908.26 242
15909.45 236
15910.64 228
15911.84 246
15913.03 233
15914.22 266
15915.41 228
15916.60 247
15917.79 259
15918.99 238
15920.18 244
15921.37 242
15922.56 246
15923.75 263
15924.95 249
15926.14 261
15927.33 223
15928.52 223
15929.71 217
15930.91 251
15932.10 257
15933.29 260
15934.48 236
15935.68 238
15936.87 245
15938.06 229
15939.25 245
15940.45 245
15941.64 274
15942.83 240
15944.03 221
15945.22 222
15946.41 211
15947.60 220
15948.80 222
15949.99 206
15951.18 188
15952.38 206
15953.57 202
15954.76 221
15955.96 201
15957.15 210
15958.34 184
15959.54 197
15960.73 201
15961.92 192
15963.12 188
15964.31 191
15965.50 195
15966.70 192
15967.89 194
15969.08 192
15970.28 201
15971.47 209
15972.67 162
15973.86 186
15975.05 198
15976.25 175
15977.44 166
15978.64 182
15979.83 184
15981.02 170
15982.22 162
15983.41 171
15984.61 170
15985.80 177
15987.00 161
15988.19 162
15989.38 150
15990.58 155
15991.77 163
15992.97 176
15994.16 141
15995.36 172
15996.55 152
15997.75 191
15998.94 175
16000.14 153
16001.33 145
16002.53 174
16003.72 174
16004.92 152
16006.11 155
16007.31 154
16008.50 171
16009.70 147
16010.89 172
16012.09 154
16013.28 157
16014.48 162
16015.67 164
16016.87 162
16018.07 142
16019.26 129
16020.46 153
16021.65 162
16022.85 159
16024.04 160
16025.24 163
16026.44 164
16027.63 159
16028.83 168
16030.02 159
16031.22 165
16032.42 166
16033.61 166
16034.81 148
16036.00 155
16037.20 167
16038.40 165
16039.59 151
16040.79 145
16041.99 146
16043.18 162
16044.38 169
16045.58 146
16046.77 156
16047.97 150
16049.17 146
16050.36 166
16051.56 162
16052.76 160
16053.95 155
16055.15 173
16056.35 159
16057.54 127
16058.74 146
16059.94 140
16061.14 164
16062.33 148
16063.53 158
16064.73 150
16065.92 138
16067.12 150
16068.32 143
16069.52 158
16070.71 158
16071.91 162
16073.11 130
16074.31 151
16075.50 159
16076.70 138
16077.90 146
16079.10 127
16080.30 124
16081.49 157
16082.69 147
16083.89 144
16085.09 143
16086.29 144
16087.48 130
16088.68 128
16089.88 154
16091.08 151
16092.28 148
16093.48 149
16094.67 152
16095.87 142
16097.07 130
16098.27 148
16099.47 152
16100.67 139
16101.87 131
16103.06 145
16104.26 147
16105.46 140
16106.66 149
16107.86 136
16109.06 140
16110.26 144
16111.46 148
16112.66 150
16113.86 129
16115.05 151
16116.25 143
16117.45 149
16118.65 139
16119.85 117
16121.05 132
16122.25 140
16123.45 145
16124.65 155
16125.85 160
16127.05 151
16128.25 155
16129.45 133
16130.65 142
16131.85 148
16133.05 134
16134.25 157
16135.45 143
16136.65 137
16137.85 131
16139.05 157
16140.25 141
16141.45 158
16142.65 148
16143.85 156
16145.05 140
16146.25 137
16147.45 131
16148.65 146
16149.85 135
16151.05 135
16152.25 140
16153.45 152
16154.65 123
16155.85 139
16157.05 143
16158.25 150
16159.46 141
16160.66 144
16161.86 135
16163.06 139
16164.26 159
16165.46 143
16166.66 148
16167.86 143
16169.06 142
16170.27 137
16171.47 139
16172.67 142
16173.87 155
16175.07 156
16176.27 146
16177.47 134
16178.67 136
16179.88 151
16181.08 146
16182.28 139
16183.48 144
16184.68 133
16185.89 114
16187.09 143
16188.29 134
16189.49 178
16190.69 150
16191.90 154
16193.10 133
16194.30 145
16195.50 151
16196.70 144
16197.91 156
16199.11 169
16200.31 140
16201.51 137
16202.72 129
16203.92 140
16205.12 158
16206.32 124
16207.53 151
16208.73 169
16209.93 142
16211.13 143
16212.34 157
16213.54 158
16214.74 156
16215.95 150
16217.15 162
16218.35 157
16219.55 145
16220.76 151
16221.96 142
16223.16 177
16224.37 137
16225.57 188
16226.77 155
16227.98 177
16229.18 167
16230.38 155
16231.59 154
16232.79 171
16233.99 166
16235.20 143
16236.40 162
16237.61 170
16238.81 154
16240.01 158
16241.22 171
16242.42 163
16243.63 179
16244.83 146
16246.03 178
16247.24 176
16248.44 153
16249.65 192
16250.85 151
16252.05 152
16253.26 160
16254.46 163
16255.67 146
16256.87 166
16258.08 158
16259.28 184
16260.49 154
16261.69 189
16262.89 185
16264.10 173
16265.30 170
16266.51 175
16267.71 173
16268.92 182
16270.12 194
16271.33 164
16272.53 163
16273.74 160
16274.94 176
16276.15 178
16277.35 196
16278.56 164
16279.77 178
16280.97 161
16282.18 159
16283.38 177
16284.59 171
16285.79 176
16287.00 182
16288.20 177
16289.41 170
16290.61 183
16291.82 190
16293.03 178
16294.23 182
16295.44 191
16296.64 176
16297.85 156
16299.06 177
16300.26 182
16301.47 167
16302.67 168
16303.88 188
16305.09 186
16306.29 166
16307.50 178
16308.71 184
16309.91 185
16311.12 167
16312.33 174
16313.53 194
16314.74 172
16315.95 183
16317.15 168
16318.36 156
16319.57 147
16320.77 175
16321.98 177
16323.19 162
16324.39 163
16325.60 153
16326.81 149
16328.01 165
16329.22 147
16330.43 159
16331.64 157
16332.84 151
16334.05 154
16335.26 158
16336.47 154
16337.67 142
16338.88 153
16340.09 148
16341.30 161
16342.50 169
16343.71 190
16344.92 147
16346.13 153
16347.33 139
16348.54 154
16349.75 149
16350.96 158
16352.17 141
16353.37 158
16354.58 162
16355.79 138
16357.00 138
16358.21 143
16359.41 155
16360.62 165
16361.83 160
16363.04 148
16364.25 158
16365.46 163
16366.67 153
16367.87 148
16369.08 132
16370.29 159
16371.50 137
16372.71 135
16373.92 138
16375.13 142
16376.34 142
16377.54 148
16378.75 154
16379.96 152
16381.17 138
16382.38 170
16383.59 155
16384.80 137
16386.01 150
16387.22 133
16388.43 155
16389.64 148
16390.85 156
16392.05 143
16393.26 152
16394.47 142
16395.68 147
16396.89 156
16398.10 164
16399.31 159
16400.52 146
16401.73 149
16402.94 156
16404.15 155
16405.36 159
16406.57 139
16407.78 158
16408.99 150
16410.20 154
16411.41 159
16412.62 156
16413.83 150
16415.04 165
16416.25 147
16417.46 153
16418.67 164
16419.88 130
16421.10 127
16422.31 138
16423.52 137
16424.73 138
16425.94 159
16427.15 137
16428.36 142
16429.57 149
16430.78 143
16431.99 142
16433.20 143
16434.41 163
16435.63 147
16436.84 140
16438.05 143
16439.26 144
16440.47 150
16441.68 131
16442.89 152
16444.10 146
16445.32 128
16446.53 170
16447.74 160
16448.95 136
16450.16 130
16451.37 142
16452.59 130
16453.80 132
16455.01 124
16456.22 132
16457.43 150
16458.64 150
16459.86 156
16461.07 147
16462.28 134
16463.49 150
16464.70 155
16465.92 147
16467.13 134
16468.34 127
16469.55 148
16470.77 148
16471.98 124
16473.19 117
16474.40 138
16475.62 147
16476.83 131
16478.04 134
16479.25 146
16480.47 153
16481.68 148
16482.89 134
16484.11 138
16485.32 133
16486.53 128
16487.74 138
16488.96 130
16490.17 125
16491.38 140
16492.60 130
16493.81 133
16495.02 146
16496.24 143
16497.45 139
16498.66 137
16499.88 160
16501.09 157
16502.30 154
16503.52 162
16504.73 140
16505.94 137
16507.16 153
16508.37 155
16509.59 147
16510.80 169
16512.01 136
16513.23 145
16514.44 147
16515.66 159
16516.87 166
16518.08 150
16519.30 159
16520.51 175
16521.73 157
16522.94 152
16524.16 173
16525.37 162
16526.58 150
16527.80 150
16529.01 140
16530.23 151
16531.44 142
16532.66 154
16533.87 153
16535.09 155
16536.30 173
16537.52 171
16538.73 175
16539.95 153
16541.16 165
16542.38 171
16543.59 166
16544.81 194
16546.02 177
16547.24 166
16548.45 159
16549.67 179
16550.88 177
16552.10 175
16553.31 184
16554.53 181
16555.74 181
16556.96 171
16558.18 170
16559.39 157
16560.61 174
16561.82 178
16563.04 190
16564.25 183
16565.47 180
16566.69 185
16567.90 180
16569.12 173
16570.33 189
16571.55 161
16572.77 180
16573.98 175
16575.20 184
16576.41 167
16577.63 172
16578.85 167
16580.06 176
16581.28 166
16582.50 147
16583.71 182
16584.93 169
16586.15 161
16587.36 152
16588.58 172
16589.80 174
16591.01 172
16592.23 176
16593.45 154
16594.66 135
16595.88 175
16597.10 159
16598.32 149
16599.53 162
16600.75 151
16601.97 172
16603.18 173
16604.40 153
16605.62 150
16606.84 165
16608.05 157
16609.27 131
16610.49 136
16611.71 154
16612.92 150
16614.14 149
16615.36 162
16616.58 154
16617.79 164
16619.01 175
16620.23 167
16621.45 153
16622.67 129
16623.88 137
16625.10 143
16626.32 138
16627.54 149
16628.76 137
16629.97 155
16631.19 141
16632.41 133
16633.63 159
16634.85 144
16636.07 144
16637.29 144
16638.50 152
16639.72 132
16640.94 141
16642.16 168
16643.38 155
16644.60 137
16645.82 146
16647.03 127
16648.25 160
16649.47 140
16650.69 131
16651.91 138
16653.13 163
16654.35 149
16655.57 118
16656.79 154
16658.01 138
16659.23 142
16660.45 134
16661.66 156
16662.88 137
16664.10 130
16665.32 145
16666.54 140
16667.76 140
16668.98 146
16670.20 140
16671.42 123
16672.64 144
16673.86 118
16675.08 126
16676.30 140
16677.52 150
16678.74 136
16679.96 131
16681.18 119
16682.40 155
16683.62 147
16684.84 136
16686.06 128
16687.28 119
16688.50 135
16689.72 130
16690.94 127
16692.16 138
16693.39 133
16694.61 144
16695.83 136
16697.05 150
16698.27 145
16699.49 110
16700.71 143
16701.93 142
16703.15 130
16704.37 125
16705.59 128
16706.81 138
16708.04 147
16709.26 137
16710.48 130
16711.70 145
16712.92 119
16714.14 135
16715.36 129
16716.58 127
16717.81 143
16719.03 161
16720.25 140
16721.47 135
16722.69 129
16723.91 147
16725.14 148
16726.36 136
16727.58 134
16728.80 127
16730.02 145
16731.24 123
16732.47 110
16733.69 120
16734.91 150
16736.13 132
16737.36 119
16738.58 130
16739.80 139
16741.02 121
16742.24 142
16743.47 137
16744.69 149
16745.91 111
16747.13 141
16748.36 156
16749.58 116
16750.80 128
16752.02 147
16753.25 143
16754.47 120
16755.69 133
16756.92 157
16758.14 139
16759.36 101
16760.59 148
16761.81 139
16763.03 131
16764.25 122
16765.48 130
16766.70 131
16767.92 139
16769.15 126
16770.37 127
16771.59 147
16772.82 119
16774.04 148
16775.27 128
16776.49 140
16777.71 118
16778.94 139
16780.16 133
16781.38 144
16782.61 137
16783.83 152
16785.06 143
16786.28 133
16787.50 109
16788.73 137
16789.95 145
16791.18 135
16792.40 120
16793.62 127
16794.85 139
16796.07 124
16797.30 146
16798.52 144
16799.75 138
16800.97 123
16802.19 124
16803.42 121
16804.64 137
16805.87 139
16807.09 138
16808.32 127
16809.54 120
16810.77 125
16811.99 151
16813.22 137
16814.44 134
16815.67 134
16816.89 148
16818.12 143
16819.34 125
16820.57 144
16821.79 134
16823.02 125
16824.24 115
16825.47 145
16826.70 134
16827.92 136
16829.15 147
16830.37 147
16831.60 127
16832.82 128
16834.05 142
16835.27 158
16836.50 141
16837.73 135
16838.95 145
16840.18 119
16841.40 141
16842.63 153
16843.86 164
16845.08 130
16846.31 126
16847.53 140
16848.76 150
16849.99 151
16851.21 143
16852.44 137
16853.67 130
16854.89 144
16856.12 143
16857.35 158
16858.57 133
16859.80 150
16861.03 156
16862.25 161
16863.48 170
16864.71 147
16865.93 170
16867.16 175
16868.39 161
16869.61 133
16870.84 176
16872.07 175
16873.30 162
16874.52 161
16875.75 167
16876.98 166
16878.20 154
16879.43 155
16880.66 171
16881.89 160
16883.11 155
16884.34 181
16885.57 205
16886.80 173
16888.02 164
16889.25 180
16890.48 185
16891.71 178
16892.94 161
16894.16 172
16895.39 186
16896.62 171
16897.85 162
16899.08 170
16900.30 159
16901.53 180
16902.76 174
16903.99 168
16905.22 156
16906.45 157
16907.67 150
16908.90 157
16910.13 154
16911.36 165
16912.59 164
16913.82 126
16915.04 139
16916.27 157
16917.50 167
16918.73 141
16919.96 175
16921.19 160
16922.42 157
16923.65 147
16924.88 132
16926.10 151
16927.33 151
16928.56 174
16929.79 148
16931.02 157
16932.25 123
16933.48 147
16934.71 174
16935.94 151
16937.17 134
16938.40 153
16939.63 160
16940.86 157
16942.09 146
16943.32 142
16944.55 156
16945.78 168
16947.01 160
16948.24 162
16949.47 169
16950.70 168
16951.93 135
16953.16 151
16954.39 159
16955.62 158
16956.85 176
16958.08 157
16959.31 148
16960.54 141
16961.77 151
16963.00 158
16964.23 155
16965.46 143
16966.69 144
16967.92 160
16969.15 139
16970.38 149
16971.61 161
16972.84 153
16974.07 166
16975.30 175
16976.54 149
16977.77 151
16979.00 145
16980.23 167
16981.46 152
16982.69 145
16983.92 156
16985.15 157
16986.38 138
16987.62 159
16988.85 153
16990.08 158
16991.31 146
16992.54 153
16993.77 157
16995.00 146
16996.24 154
16997.47 146
16998.70 162
16999.93 150
17001.16 166
17002.39 139
17003.63 160
17004.86 142
17006.09 154
17007.32 132
17008.55 141
17009.79 127
17011.02 148
17012.25 152
17013.48 142
17014.72 145
17015.95 138
17017.18 127
17018.41 140
17019.64 142
17020.88 135
17022.11 149
17023.34 154
17024.58 115
17025.81 141
17027.04 156
17028.27 157
17029.51 131
17030.74 137
17031.97 130
17033.21 137
17034.44 117
17035.67 136
17036.90 131
17038.14 143
17039.37 137
17040.60 129
17041.84 131
17043.07 130
17044.30 140
17045.54 118
17046.77 139
17048.00 117
17049.24 133
17050.47 133
17051.70 142
17052.94 133
17054.17 139
17055.41 113
17056.64 150
17057.87 137
17059.11 129
17060.34 117
17061.58 127
17062.81 124
17064.04 164
17065.28 120
17066.51 156
17067.75 128
17068.98 153
17070.21 127
17071.45 119
17072.68 143
17073.92 139
17075.15 126
17076.39 119
17077.62 126
17078.86 138
17080.09 134
17081.33 127
17082.56 124
17083.80 124
17085.03 136
17086.26 154
17087.50 123
17088.73 122
17089.97 137
17091.20 125
17092.44 125
17093.68 109
17094.91 134
17096.15 138
17097.38 125
17098.62 132
17099.85 125
17101.09 130
17102.32 137
17103.56 130
17104.79 130
17106.03 119
17107.26 127
17108.50 136
17109.74 121
17110.97 128
17112.21 131
17113.44 149
17114.68 124
17115.92 133
17117.15 138
17118.39 123
17119.62 126
17120.86 119
17122.10 128
17123.33 129
17124.57 126
17125.80 130
17127.04 134
17128.28 145
17129.51 115
17130.75 123
17131.99 133
17133.22 143
17134.46 122
17135.70 129
17136.93 130
17138.17 137
17139.41 129
17140.64 134
17141.88 127
17143.12 139
17144.35 126
17145.59 138
17146.83 131
17148.07 115
17149.30 113
17150.54 123
17151.78 143
17153.02 107
17154.25 122
17155.49 121
17156.73 117
17157.96 122
17159.20 123
17160.44 103
17161.68 122
17162.92 129
17164.15 125
17165.39 130
17166.63 114
17167.87 124
17169.10 119
17170.34 129
17171.58 116
17172.82 125
17174.06 103
17175.29 107
17176.53 101
17177.77 125
17179.01 126
17180.25 120
17181.49 109
17182.72 125
17183.96 114
17185.20 120
17186.44 120
17187.68 134
17188.92 119
17190.15 119
17191.39 120
17192.63 107
17193.87 99
17195.11 113
17196.35 119
17197.59 125
17198.83 113
17200.07 121
17201.30 110
17202.54 125
17203.78 115
17205.02 125
17206.26 120
17207.50 123
17208.74 106
17209.98 114
17211.22 101
17212.46 110
17213.70 113
17214.94 111
17216.18 108
17217.42 113
17218.66 104
17219.90 121
17221.14 113
17222.38 108
17223.62 120
17224.86 135
17226.10 116
17227.34 114
17228.58 133
17229.82 113
17231.06 88
17232.30 105
17233.54 107
17234.78 117
17236.02 123
17237.26 105
17238.50 110
17239.74 130
17240.98 126
17242.22 112
17243.46 127
17244.70 123
17245.94 119
17247.18 120
17248.42 93
17249.66 96
17250.90 99
17252.14 119
17253.39 107
17254.63 119
17255.87 112
17257.11 114
17258.35 118
17259.59 108
17260.83 102
17262.07 116
17263.31 121
17264.56 129
17265.80 102
17267.04 113
17268.28 107
17269.52 114
17270.76 117
17272.00 100
17273.25 115
17274.49 109
17275.73 138
17276.97 94
17278.21 124
17279.45 104
17280.70 109
17281.94 117
17283.18 113
17284.42 124
17285.66 118
17286.91 114
17288.15 98
17289.39 107
17290.63 121
17291.88 108
17293.12 111
17294.36 114
17295.60 101
17296.85 115
17298.09 105
17299.33 126
17300.57 117
17301.82 121
17303.06 119
17304.30 114
17305.54 116
17306.79 126
17308.03 118
17309.27 106
17310.52 122
17311.76 111
17313.00 122
17314.25 112
17315.49 108
17316.73 90
17317.97 98
17319.22 102
17320.46 108
17321.71 105
17322.95 105
17324.19 112
17325.44 122
17326.68 111
17327.92 108
17329.17 112
17330.41 119
17331.65 107
17332.90 109
17334.14 108
17335.39 121
17336.63 120
17337.87 100
17339.12 111
17340.36 109
17341.61 126
17342.85 115
17344.09 109
17345.34 117
17346.58 97
17347.83 109
17349.07 109
17350.32 113
17351.56 105
17352.80 116
17354.05 110
17355.29 104
17356.54 80
17357.78 114
17359.03 103
17360.27 118
17361.52 114
17362.76 95
17364.01 99
17365.25 108
17366.50 109
17367.74 114
17368.99 116
17370.23 118
17371.48 117
17372.72 95
17373.97 112
17375.21 103
17376.46 120
17377.70 118
17378.95 112
17380.19 109
17381.44 114
17382.69 118
17383.93 127
17385.18 116
17386.42 116
17387.67 117
17388.91 113
17390.16 114
17391.41 106
17392.65 115
17393.90 129
17395.14 134
17396.39 127
17397.64 132
17398.88 111
17400.13 120
17401.37 103
17402.62 119
17403.87 127
17405.11 119
17406.36 122
17407.61 121
17408.85 124
17410.10 114
17411.35 118
17412.59 121
17413.84 105
17415.09 125
17416.33 128
17417.58 123
17418.83 116
17420.07 105
17421.32 117
17422.57 116
17423.82 118
17425.06 124
17426.31 113
17427.56 118
17428.80 114
17430.05 119
17431.30 109
17432.55 121
17433.79 95
17435.04 127
17436.29 119
17437.54 104
17438.78 113
17440.03 110
17441.28 130
17442.53 125
17443.77 117
17445.02 117
17446.27 116
17447.52 105
17448.77 131
17450.01 131
17451.26 131
17452.51 132
17453.76 132
17455.01 118
17456.25 123
17457.50 104
17458.75 106
17460.00 129
17461.25 118
17462.50 115
17463.74 121
17464.99 115
17466.24 107
17467.49 121
17468.74 108
17469.99 129
17471.24 114
17472.49 138
17473.73 119
17474.98 130
17476.23 118
17477.48 111
17478.73 114
17479.98 118
17481.23 126
17482.48 141
17483.73 129
17484.98 124
17486.23 146
17487.47 133
17488.72 126
17489.97 118
17491.22 126
17492.47 128
17493.72 149
17494.97 105
17496.22 141
17497.47 121
17498.72 144
17499.97 140
17501.22 133
17502.47 111
17503.72 132
17504.97 144
17506.22 133
17507.47 146
17508.72 135
17509.97 144
17511.22 123
17512.47 149
17513.72 146
17514.97 139
17516.22 126
17517.47 136
17518.72 126
17519.97 139
17521.22 147
17522.47 138
17523.72 142
17524.98 140
17526.23 161
17527.48 137
17528.73 144
17529.98 140
17531.23 159
17532.48 141
17533.73 152
17534.98 153
17536.23 171
17537.48 148
17538.74 140
17539.99 115
17541.24 121
17542.49 141
17543.74 144
17544.99 146
17546.24 145
17547.50 166
17548.75 154
17550.00 168
17551.25 128
17552.50 147
17553.75 147
17555.01 177
17556.26 140
17557.51 145
17558.76 143
17560.01 154
17561.26 150
17562.52 147
17563.77 162
17565.02 163
17566.27 155
17567.53 146
17568.78 170
17570.03 151
17571.28 137
17572.53 170
17573.79 152
17575.04 134
17576.29 168
17577.54 150
17578.80 195
17580.05 167
17581.30 165
17582.56 160
17583.81 173
17585.06 162
17586.31 133
17587.57 171
17588.82 151
17590.07 150
17591.33 150
17592.58 175
17593.83 154
17595.08 165
17596.34 156
17597.59 174
17598.84 193
17600.10 173
17601.35 175
17602.61 170
17603.86 170
17605.11 173
17606.37 193
17607.62 184
17608.87 175
17610.13 173
17611.38 185
17612.63 167
17613.89 201
17615.14 189
17616.40 197
17617.65 192
17618.90 178
17620.16 185
17621.41 184
17622.67 177
17623.92 170
17625.17 182
17626.43 168
17627.68 161
17628.94 189
17630.19 168
17631.45 158
17632.70 185
17633.96 185
17635.21 189
17636.47 172
17637.72 178
17638.97 170
17640.23 196
17641.48 177
17642.74 169
17643.99 176
17645.25 167
17646.50 156
17647.76 172
17649.01 175
17650.27 170
17651.52 149
17652.78 153
17654.04 170
17655.29 138
17656.55 141
17657.80 155
17659.06 138
17660.31 133
17661.57 134
17662.82 158
17664.08 157
17665.33 124
17666.59 150
17667.85 140
17669.10 134
17670.36 132
17671.61 142
17672.87 130
17674.13 136
17675.38 148
17676.64 147
17677.89 143
17679.15 129
17680.41 142
17681.66 127
17682.92 118
17684.18 129
17685.43 144
17686.69 160
17687.95 131
17689.20 141
17690.46 146
17691.71 137
17692.97 128
17694.23 139
17695.49 109
17696.74 137
17698.00 100
17699.26 136
17700.51 132
17701.77 121
17703.03 110
17704.28 125
17705.54 118
17706.80 120
17708.06 118
17709.31 133
17710.57 119
17711.83 135
17713.08 123
17714.34 123
17715.60 119
17716.86 127
17718.11 111
17719.37 127
17720.63 114
17721.89 106
17723.15 117
17724.40 120
17725.66 128
17726.92 131
17728.18 119
17729.43 135
17730.69 136
17731.95 114
17733.21 120
17734.47 131
17735.73 109
17736.98 113
17738.24 113
17739.50 102
17740.76 126
17742.02 124
17743.28 120
17744.53 115
17745.79 136
17747.05 115
17748.31 125
17749.57 105
17750.83 149
17752.09 128
17753.34 105
17754.60 116
17755.86 124
17757.12 107
17758.38 110
17759.64 114
17760.90 121
17762.16 125
17763.42 109
17764.68 120
17765.94 109
17767.19 110
17768.45 109
17769.71 119
17770.97 113
17772.23 128
17773.49 99
17774.75 116
17776.01 119
17777.27 119
17778.53 114
17779.79 116
17781.05 115
17782.31 126
17783.57 125
17784.83 100
17786.09 109
17787.35 111
17788.61 113
17789.87 101
17791.13 92
17792.39 112
17793.65 120
17794.91 106
17796.17 115
17797.43 102
17798.69 129
17799.95 98
17801.21 96
17802.47 108
17803.73 110
17805.00 103
17806.26 109
17807.52 117
17808.78 101
17810.04 108
17811.30 116
17812.56 124
17813.82 100
17815.08 111
17816.34 109
17817.60 111
17818.87 89
17820.13 94
17821.39 120
17822.65 127
17823.91 106
17825.17 106
17826.43 115
17827.69 109
17828.96 113
17830.22 107
17831.48 113
17832.74 117
17834.00 106
17835.26 102
17836.53 111
17837.79 99
17839.05 97
17840.31 114
17841.57 111
17842.84 102
17844.10 107
17845.36 110
17846.62 112
17847.88 102
17849.15 101
17850.41 117
17851.67 88
17852.93 106
17854.20 97
17855.46 105
17856.72 106
17857.98 98
17859.25 106
17860.51 118
17861.77 104
17863.03 103
17864.30 106
17865.56 111
17866.82 94
17868.09 94
17869.35 111
17870.61 104
17871.87 103
17873.14 106
17874.40 112
17875.66 108
17876.93 96
17878.19 101
17879.45 102
17880.72 84
17881.98 99
17883.24 107
17884.51 114
17885.77 110
17887.03 99
17888.30 104
17889.56 94
17890.83 105
17892.09 98
17893.35 96
17894.62 112
17895.88 103
17897.14 115
17898.41 102
17899.67 106
17900.94 111
17902.20 94
17903.46 119
17904.73 107
17905.99 120
17907.26 115
17908.52 92
17909.79 105
17911.05 97
17912.32 124
17913.58 101
17914.84 105
17916.11 117
17917.37 108
17918.64 97
17919.90 102
17921.17 112
17922.43 104
17923.70 102
17924.96 113
17926.23 116
17927.49 95
17928.76 111
17930.02 115
17931.29 135
17932.55 109
17933.82 103
17935.08 100
17936.35 102
17937.61 100
17938.88 102
17940.14 98
17941.41 102
17942.68 96
17943.94 110
17945.21 100
17946.47 110
17947.74 99
17949.00 90
17950.27 102
17951.54 83
17952.80 114
17954.07 103
17955.33 117
17956.60 91
17957.87 96
17959.13 117
17960.40 108
17961.66 94
17962.93 99
17964.20 102
17965.46 102
17966.73 121
17968.00 96
17969.26 104
17970.53 98
17971.80 126
17973.06 109
17974.33 102
17975.60 97
17976.86 97
17978.13 87
17979.40 118
17980.66 103
17981.93 106
17983.20 119
17984.46 101
17985.73 93
17987.00 106
17988.26 97
17989.53 106
17990.80 104
17992.07 124
17993.33 107
17994.60 94
17995.87 102
17997.14 99
17998.40 123
17999.67 105
18000.94 125
18002.21 92
18003.47 93
18004.74 108
18006.01 95
18007.28 108
18008.55 116
18009.81 105
18011.08 105
18012.35 110
18013.62 108
18014.89 112
18016.15 88
18017.42 122
18018.69 107
18019.96 107
18021.23 106
18022.49 113
18023.76 100
18025.03 113
18026.30 87
18027.57 100
18028.84 103
18030.11 99
18031.37 97
18032.64 94
18033.91 106
18035.18 109
18036.45 95
18037.72 87
18038.99 125
18040.26 102
18041.53 113
18042.79 110
18044.06 132
18045.33 116
18046.60 132
18047.87 110
18049.14 111
18050.41 108
18051.68 98
18052.95 118
18054.22 107
18055.49 109
18056.76 97
18058.03 111
18059.30 122
18060.57 115
18061.84 109
18063.11 99
18064.38 107
18065.65 106
18066.92 111
18068.19 101
18069.46 111
18070.73 98
18072.00 87
18073.27 101
18074.54 110
18075.81 95
18077.08 107
18078.35 90
18079.62 112
18080.89 83
18082.16 107
18083.43 95
18084.70 102
18085.97 90
18087.24 109
18088.51 117
18089.78 90
18091.05 107
18092.32 107
18093.59 103
18094.87 108
18096.14 136
18097.41 98
18098.68 109
18099.95 105
18101.22 101
18102.49 94
18103.76 120
18105.03 96
18106.31 112
18107.58 98
18108.85 89
18110.12 107
18111.39 101
18112.66 106
18113.93 91
18115.21 98
18116.48 114
18117.75 116
18119.02 112
18120.29 131
18121.56 111
18122.84 115
18124.11 118
18125.38 123
18126.65 106
18127.92 93
18129.20 110
18130.47 116
18131.74 125
18133.01 85
18134.29 105
18135.56 100
18136.83 117
18138.10 104
18139.38 107
18140.65 100
18141.92 123
18143.19 102
18144.47 112
18145.74 110
18147.01 91
18148.28 100
18149.56 100
18150.83 104
18152.10 85
18153.38 99
18154.65 101
18155.92 108
18157.19 80
18158.47 88
18159.74 87
18161.01 113
18162.29 107
18163.56 106
18164.83 109
18166.11 94
18167.38 98
18168.65 102
18169.93 114
18171.20 94
18172.48 98
18173.75 98
18175.02 130
18176.30 88
18177.57 101
18178.84 98
18180.12 111
18181.39 100
18182.67 115
18183.94 99
18185.21 87
18186.49 112
18187.76 100
18189.04 98
18190.31 112
18191.59 116
18192.86 111
18194.13 114
18195.41 106
18196.68 102
18197.96 112
18199.23 104
18200.51 109
18201.78 110
18203.06 102
18204.33 93
18205.61 101
18206.88 107
18208.16 103
18209.43 85
18210.71 104
18211.98 98
18213.26 102
18214.53 101
18215.81 97
18217.08 115
18218.36 109
18219.63 102
18220.91 115
18222.18 91
18223.46 110
18224.73 95
18226.01 99
18227.28 98
18228.56 99
18229.84 99
18231.11 87
18232.39 100
18233.66 85
18234.94 110
18236.21 101
18237.49 106
18238.77 90
18240.04 99
18241.32 125
18242.59 92
18243.87 97
18245.15 106
18246.42 102
18247.70 101
18248.98 97
18250.25 93
18251.53 118
18252.81 113
18254.08 118
18255.36 110
18256.63 112
18257.91 90
18259.19 120
18260.46 94
18261.74 85
18263.02 112
18264.30 121
18265.57 116
18266.85 103
18268.13 107
18269.40 109
18270.68 126
18271.96 97
18273.23 108
18274.51 103
18275.79 96
18277.07 91
18278.34 114
18279.62 96
18280.90 95
18282.18 114
18283.45 138
18284.73 113
18286.01 98
18287.29 118
18288.56 114
18289.84 105
18291.12 99
18292.40 108
18293.68 95
18294.95 102
18296.23 93
18297.51 98
18298.79 103
18300.07 100
18301.34 90
18302.62 108
18303.90 113
18305.18 106
18306.46 115
18307.74 107
18309.01 111
18310.29 98
18311.57 103
18312.85 100
18314.13 103
18315.41 102
18316.69 105
18317.96 94
18319.24 111
18320.52 113
18321.80 124
18323.08 108
18324.36 105
18325.64 104
18326.92 116
18328.20 120
18329.47 114
18330.75 125
18332.03 105
18333.31 106
18334.59 104
18335.87 123
18337.15 90
18338.43 95
18339.71 107
18340.99 102
18342.27 103
18343.55 107
18344.83 111
18346.11 116
18347.39 103
18348.67 104
18349.95 101
18351.23 109
18352.51 101
18353.79 97
18355.07 108
18356.35 94
18357.63 115
18358.91 121
18360.19 101
18361.47 107
18362.75 114
18364.03 112
18365.31 108
18366.59 105
18367.87 120
18369.15 103
18370.43 89
18371.71 106
18372.99 98
18374.27 122
18375.55 97
18376.83 101
18378.12 105
18379.40 99
18380.68 112
18381.96 106
18383.24 109
18384.52 105
18385.80 96
18387.08 120
18388.36 113
18389.65 120
18390.93 119
18392.21 103
18393.49 102
18394.77 105
18396.05 107
18397.33 105
18398.62 109
18399.90 98
18401.18 104
18402.46 99
18403.74 116
18405.02 92
18406.31 105
18407.59 99
18408.87 115
18410.15 105
18411.43 107
18412.72 93
18414.00 85
18415.28 96
18416.56 100
18417.84 105
18419.13 93
18420.41 97
18421.69 107
18422.97 104
18424.26 109
18425.54 118
18426.82 109
18428.10 119
18429.39 119
18430.67 98
18431.95 109
18433.23 95
18434.52 103
18435.80 111
18437.08 88
18438.37 97
18439.65 103
18440.93 109
18442.22 110
18443.50 86
18444.78 107
18446.06 111
18447.35 107
18448.63 112
18449.91 101
18451.20 121
18452.48 87
18453.76 108
18455.05 92
18456.33 115
18457.62 109
18458.90 96
18460.18 104
18461.47 118
18462.75 103
18464.03 110
18465.32 98
18466.60 113
18467.89 109
18469.17 93
18470.45 98
18471.74 116
18473.02 107
18474.31 112
18475.59 95
18476.88 108
18478.16 108
18479.44 95
18480.73 99
18482.01 102
18483.30 98
18484.58 96
18485.87 86
18487.15 99
18488.44 104
18489.72 120
18491.01 102
18492.29 109
18493.58 95
18494.86 91
18496.15 112
18497.43 122
18498.72 93
18500.00 102
18501.29 100
18502.57 102
18503.86 95
18505.14 106
18506.43 103
18507.71 96
18509.00 103
18510.28 101
18511.57 104
18512.85 100
18514.14 103
18515.42 107
18516.71 89
18518.00 102
18519.28 112
18520.57 99
18521.85 101
18523.14 86
18524.43 107
18525.71 95
18527.00 109
18528.28 98
18529.57 106
18530.86 86
18532.14 79
18533.43 88
18534.71 91
18536.00 104
18537.29 92
18538.57 102
18539.86 102
18541.15 99
18542.43 93
18543.72 113
18545.01 102
18546.29 99
18547.58 103
18548.87 97
18550.15 93
18551.44 99
18552.73 87
18554.01 106
18555.30 105
18556.59 91
18557.88 94
18559.16 115
18560.45 97
18561.74 91
18563.02 113
18564.31 99
18565.60 98
18566.89 97
18568.17 99
18569.46 88
18570.75 92
18572.04 99
18573.32 87
18574.61 93
18575.90 94
18577.19 94
18578.48 97
18579.76 104
18581.05 96
18582.34 120
18583.63 106
18584.92 94
18586.20 111
18587.49 106
18588.78 102
18590.07 104
18591.36 104
18592.64 115
18593.93 107
18595.22 108
18596.51 112
18597.80 110
18599.09 107
18600.38 109
18601.66 98
18602.95 101
18604.24 119
18605.53 114
18606.82 105
18608.11 102
18609.40 105
18610.69 105
18611.98 120
18613.26 106
18614.55 84
18615.84 116
18617.13 111
18618.42 105
18619.71 101
18621.00 100
18622.29 99
18623.58 101
18624.87 94
18626.16 97
18627.45 103
18628.74 97
18630.03 102
18631.32 101
18632.61 105
18633.89 102
18635.18 107
18636.47 100
18637.76 90
18639.05 99
18640.34 95
18641.63 99
18642.92 103
18644.21 94
18645.50 99
18646.79 99
18648.09 101
18649.38 99
18650.67 115
18651.96 82
18653.25 93
18654.54 98
18655.83 96
18657.12 95
18658.41 105
18659.70 99
18660.99 93
18662.28 99
18663.57 99
18664.86 97
18666.15 112
18667.44 114
18668.74 113
18670.03 90
18671.32 77
18672.61 107
18673.90 111
18675.19 96
18676.48 98
18677.77 99
18679.06 90
18680.36 95
18681.65 93
18682.94 90
18684.23 83
18685.52 102
18686.81 98
18688.11 96
18689.40 93
18690.69 89
18691.98 92
18693.27 84
18694.56 105
18695.86 97
18697.15 99
18698.44 93
18699.73 97
18701.02 75
18702.32 89
18703.61 82
18704.90 105
18706.19 102
18707.48 102
18708.78 92
18710.07 88
18711.36 103
18712.65 99
18713.95 101
18715.24 94
18716.53 93
18717.83 100
18719.12 97
18720.41 85
18721.70 106
18723.00 95
18724.29 78
18725.58 92
18726.87 103
18728.17 110
18729.46 85
18730.75 108
18732.05 96
18733.34 83
18734.63 90
18735.93 101
18737.22 93
18738.51 96
18739.81 90
18741.10 103
18742.39 84
18743.69 89
18744.98 85
18746.27 96
18747.57 90
18748.86 78
18750.16 87
18751.45 86
18752.74 94
18754.04 86
18755.33 86
18756.63 79
18757.92 107
18759.21 83
18760.51 91
18761.80 82
18763.10 101
18764.39 94
18765.69 89
18766.98 104
18768.27 78
18769.57 101
18770.86 91
18772.16 87
18773.45 73
18774.75 98
18776.04 94
18777.34 96
18778.63 112
18779.93 80
18781.22 82
18782.52 88
18783.81 85
18785.11 98
18786.40 107
18787.70 82
18788.99 102
18790.29 111
18791.58 99
18792.88 98
18794.17 93
18795.47 93
18796.76 104
18798.06 104
18799.35 86
18800.65 80
18801.94 93
18803.24 92
18804.54 95
18805.83 104
18807.13 83
18808.42 86
18809.72 86
18811.01 94
18812.31 86
18813.61 105
18814.90 97
18816.20 97
18817.49 116
18818.79 91
18820.09 78
18821.38 99
18822.68 83
18823.98 89
18825.27 91
18826.57 83
18827.87 91
18829.16 98
18830.46 84
18831.75 91
18833.05 92
18834.35 89
18835.64 98
18836.94 91
18838.24 92
18839.54 95
18840.83 87
18842.13 74
18843.43 84
18844.72 87
18846.02 78
18847.32 95
18848.61 100
18849.91 88
18851.21 91
18852.51 95
18853.80 103
18855.10 108
18856.40 83
18857.70 87
18858.99 94
18860.29 91
18861.59 97
18862.89 89
18864.18 92
18865.48 90
18866.78 94
18868.08 86
18869.38 107
18870.67 101
18871.97 97
18873.27 92
18874.57 87
18875.87 90
18877.16 79
18878.46 86
18879.76 99
18881.06 104
18882.36 81
18883.66 91
18884.95 87
18886.25 80
18887.55 97
18888.85 99
18890.15 89
18891.45 83
18892.75 93
18894.04 85
18895.34 77
18896.64 76
18897.94 88
18899.24 98
18900.54 96
18901.84 94
18903.14 84
18904.44 86
18905.74 96
18907.03 105
18908.33 97
18909.63 99
18910.93 100
18912.23 108
18913.53 87
18914.83 105
18916.13 83
18917.43 100
18918.73 91
18920.03 93
18921.33 98
18922.63 99
18923.93 91
18925.23 89
18926.53 98
18927.83 84
18929.13 70
18930.43 90
18931.73 91
18933.03 89
18934.33 89
18935.63 97
18936.93 88
18938.23 94
18939.53 91
18940.83 100
18942.13 102
18943.43 97
18944.73 92
18946.03 91
18947.33 83
18948.63 83
18949.93 84
18951.23 78
18952.53 82
18953.84 94
18955.14 89
18956.44 96
18957.74 95
18959.04 87
18960.34 89
18961.64 87
18962.94 94
18964.24 97
18965.54 88
18966.85 104
18968.15 94
18969.45 95
18970.75 106
18972.05 100
18973.35 91
18974.65 84
18975.96 92
18977.26 86
18978.56 95
18979.86 92
18981.16 86
18982.46 78
18983.77 91
18985.07 88
18986.37 85
18987.67 106
18988.97 95
18990.28 97
18991.58 85
18992.88 105
18994.18 104
18995.49 97
18996.79 101
18998.09 92
18999.39 89
19000.69 97
19002.00 77
19003.30 87
19004.60 82
19005.90 91
19007.21 99
19008.51 99
19009.81 79
19011.12 90
19012.42 90
19013.72 89
19015.02 96
19016.33 89
19017.63 85
19018.93 105
19020.24 91
19021.54 98
19022.84 109
19024.15 95
19025.45 90
19026.75 83
19028.06 86
19029.36 82
19030.66 96
19031.97 93
19033.27 90
19034.57 95
19035.88 92
19037.18 95
19038.48 104
19039.79 101
19041.09 84
19042.40 105
19043.70 98
19045.00 86
19046.31 91
19047.61 103
19048.92 104
19050.22 92
19051.52 91
19052.83 82
19054.13 92
19055.44 98
19056.74 120
19058.05 83
19059.35 74
19060.65 81
19061.96 95
19063.26 101
19064.57 94
19065.87 86
19067.18 94
19068.48 98
19069.79 88
19071.09 82
19072.40 88
19073.70 95
19075.01 92
19076.31 98
19077.62 93
19078.92 92
19080.23 86
19081.53 85
19082.84 82
19084.14 91
19085.45 97
19086.75 91
19088.06 99
19089.36 83
19090.67 91
19091.98 99
19093.28 84
19094.59 89
19095.89 99
19097.20 71
19098.50 79
19099.81 97
19101.12 85
19102.42 87
19103.73 79
19105.03 85
19106.34 75
19107.65 91
19108.95 103
19110.26 94
19111.56 92
19112.87 99
19114.18 78
19115.48 90
19116.79 81
19118.10 79
19119.40 95
19120.71 91
19122.02 83
19123.32 87
19124.63 80
19125.94 92
19127.24 87
19128.55 92
19129.86 100
19131.16 81
19132.47 89
19133.78 90
19135.08 98
19136.39 90
19137.70 71
19139.01 79
19140.31 102
19141.62 98
19142.93 80
19144.23 85
19145.54 80
19146.85 92
19148.16 101
19149.46 96
19150.77 87
19152.08 97
19153.39 85
19154.69 90
19156.00 78
19157.31 92
19158.62 81
19159.93 93
19161.23 88
19162.54 91
19163.85 74
19165.16 86
19166.47 91
19167.77 78
19169.08 90
19170.39 93
19171.70 89
19173.01 90
19174.32 100
19175.62 75
19176.93 90
19178.24 90
19179.55 95
19180.86 84
19182.17 88
19183.48 77
19184.78 83
19186.09 82
19187.40 75
19188.71 93
19190.02 89
19191.33 78
19192.64 88
19193.95 89
19195.26 81
19196.56 100
19197.87 87
19199.18 88
19200.49 64
19201.80 90
19203.11 97
19204.42 98
19205.73 93
19207.04 81
19208.35 94
19209.66 80
19210.97 86
19212.28 83
19213.59 85
19214.90 82
19216.21 94
19217.52 94
19218.83 95
19220.14 90
19221.45 99
19222.76 84
19224.07 84
19225.38 95
19226.69 83
19228.00 73
19229.31 84
19230.62 83
19231.93 106
19233.24 87
19234.55 98
19235.86 91
19237.17 77
19238.48 86
19239.79 98
19241.10 101
19242.41 84
19243.72 95
19245.03 70
19246.35 83
19247.66 75
19248.97 100
19250.28 88
19251.59 96
19252.90 99
19254.21 91
19255.52 102
19256.83 100
19258.14 89
19259.46 77
19260.77 92
19262.08 98
19263.39 106
19264.70 94
19266.01 93
19267.32 80
19268.64 90
19269.95 93
19271.26 97
19272.57 78
19273.88 80
19275.20 95
19276.51 101
19277.82 86
19279.13 81
19280.44 89
19281.75 80
19283.07 92
19284.38 83
19285.69 94
19287.00 80
19288.32 87
19289.63 94
19290.94 90
19292.25 89
19293.57 88
19294.88 92
19296.19 89
19297.50 75
19298.82 79
19300.13 88
19301.44 97
19302.75 84
19304.07 80
19305.38 99
19306.69 93
19308.01 89
19309.32 72
19310.63 90
19311.94 87
19313.26 83
19314.57 99
19315.88 89
19317.20 91
19318.51 85
19319.82 94
19321.14 78
19322.45 86
19323.76 89
19325.08 111
19326.39 67
19327.70 86
19329.02 84
19330.33 81
19331.65 85
19332.96 88
19334.27 91
19335.59 86
19336.90 92
19338.22 99
19339.53 86
19340.84 76
19342.16 84
19343.47 84
19344.79 87
19346.10 86
19347.41 96
19348.73 77
19350.04 91
19351.36 77
19352.67 84
19353.99 83
19355.30 92
19356.62 92
19357.93 79
19359.25 78
19360.56 70
19361.87 101
19363.19 83
19364.50 81
19365.82 75
19367.13 111
19368.45 76
19369.76 85
19371.08 88
19372.39 83
19373.71 89
19375.02 81
19376.34 98
19377.66 85
19378.97 77
19380.29 76
19381.60 98
19382.92 96
19384.23 80
19385.55 89
19386.86 93
19388.18 91
19389.50 81
19390.81 84
19392.13 85
19393.44 88
19394.76 90
19396.07 84
19397.39 91
19398.71 68
19400.02 79
19401.34 87
19402.65 70
19403.97 83
19405.29 65
19406.60 92
19407.92 84
19409.24 85
19410.55 76
19411.87 90
19413.19 97
19414.50 81
19415.82 83
19417.14 87
19418.45 102
19419.77 89
19421.09 91
19422.40 85
19423.72 100
19425.04 82
19426.35 96
19427.67 96
19428.99 87
19430.30 76
19431.62 94
19432.94 85
19434.26 88
19435.57 109
19436.89 93
19438.21 88
19439.53 80
19440.84 114
19442.16 101
19443.48 93
19444.80 84
19446.11 89
19447.43 95
19448.75 93
19450.07 80
19451.38 85
19452.70 86
19454.02 89
19455.34 94
19456.66 81
19457.97 91
19459.29 76
19460.61 87
19461.93 81
19463.25 100
19464.57 81
19465.88 95
19467.20 84
19468.52 90
19469.84 89
19471.16 81
19472.48 81
19473.79 93
19475.11 97
19476.43 77
19477.75 100
19479.07 80
19480.39 85
19481.71 87
19483.03 76
19484.34 78
19485.66 89
19486.98 93
19488.30 84
19489.62 87
19490.94 88
19492.26 75
19493.58 98
19494.90 87
19496.22 78
19497.54 98
19498.86 100
19500.18 73
19501.50 102
19502.81 93
19504.13 80
19505.45 94
19506.77 71
19508.09 91
19509.41 93
19510.73 84
19512.05 76
19513.37 71
19514.69 102
19516.01 87
19517.33 91
19518.65 78
19519.97 96
19521.29 94
19522.61 99
19523.93 77
19525.25 83
19526.57 73
19527.89 84
19529.22 75
19530.54 73
19531.86 69
19533.18 73
19534.50 75
19535.82 88
19537.14 80
19538.46 76
19539.78 73
19541.10 88
19542.42 87
19543.74 86
19545.06 90
19546.39 84
19547.71 80
19549.03 81
19550.35 89
19551.67 83
19552.99 81
19554.31 82
19555.63 98
19556.96 78
19558.28 91
19559.60 95
19560.92 86
19562.24 99
19563.56 98
19564.88 104
19566.21 66
19567.53 83
19568.85 97
19570.17 72
19571.49 79
19572.82 79
19574.14 81
19575.46 98
19576.78 116
19578.10 86
19579.43 97
19580.75 85
19582.07 95
19583.39 84
19584.72 86
19586.04 76
19587.36 82
19588.68 100
19590.01 102
19591.33 83
19592.65 86
19593.97 88
19595.30 86
19596.62 76
19597.94 81
19599.26 91
19600.59 82
19601.91 75
19603.23 82
19604.56 98
19605.88 86
19607.20 85
19608.53 95
19609.85 83
19611.17 85
19612.49 76
19613.82 81
19615.14 77
19616.47 80
19617.79 75
19619.11 90
19620.44 101
19621.76 93
19623.08 111
19624.41 96
19625.73 87
19627.05 91
19628.38 94
19629.70 100
19631.03 90
19632.35 82
19633.67 88
19635.00 90
19636.32 89
19637.65 80
19638.97 85
19640.29 86
19641.62 99
19642.94 82
19644.27 86
19645.59 98
19646.92 85
19648.24 91
19649.57 82
19650.89 77
19652.21 90
19653.54 90
19654.86 94
19656.19 93
19657.51 93
19658.84 85
19660.16 85
19661.49 82
19662.81 91
19664.14 95
19665.46 89
19666.79 104
19668.11 96
19669.44 83
19670.76 86
19672.09 92
19673.41 89
19674.74 83
19676.07 110
19677.39 94
19678.72 79
19680.04 100
19681.37 87
19682.69 114
19684.02 96
19685.34 90
19686.67 90
19688.00 90
19689.32 89
19690.65 80
19691.97 115
19693.30 101
19694.63 87
19695.95 92
19697.28 94
19698.60 111
19699.93 84
19701.26 90
19702.58 88
19703.91 87
19705.24 78
19706.56 99
19707.89 95
19709.22 99
19710.54 98
19711.87 97
19713.20 85
19714.52 88
19715.85 89
19717.18 90
19718.50 79
19719.83 83
19721.16 74
19722.48 87
19723.81 93
19725.14 101
19726.47 95
19727.79 88
19729.12 95
19730.45 93
19731.77 83
19733.10 95
19734.43 79
19735.76 104
19737.08 101
19738.41 84
19739.74 80
19741.07 90
19742.39 87
19743.72 75
19745.05 96
19746.38 80
19747.71 77
19749.03 76
19750.36 81
19751.69 105
19753.02 95
19754.35 95
19755.67 91
19757.00 89
19758.33 92
19759.66 96
19760.99 77
19762.31 101
19763.64 89
19764.97 84
19766.30 94
19767.63 96
19768.96 102
19770.29 97
19771.61 100
19772.94 92
19774.27 83
19775.60 94
19776.93 103
19778.26 80
19779.59 99
19780.92 94
19782.25 95
19783.57 84
19784.90 77
19786.23 99
19787.56 86
19788.89 98
19790.22 78
19791.55 82
19792.88 86
19794.21 91
19795.54 93
19796.87 87
19798.20 92
19799.53 85
19800.86 82
19802.19 87
19803.52 81
19804.85 85
19806.18 95
19807.50 95
19808.83 92
19810.16 82
19811.49 86
19812.82 82
19814.15 95
19815.49 111
19816.82 89
19818.15 98
19819.48 89
19820.81 96
19822.14 83
19823.47 93
19824.80 89
19826.13 99
19827.46 87
19828.79 101
19830.12 88
19831.45 70
19832.78 84
19834.11 98
19835.44 94
19836.77 85
19838.10 87
19839.44 88
19840.77 83
19842.10 97
19843.43 100
19844.76 77
19846.09 76
19847.42 78
19848.75 104
19850.08 80
19851.42 72
19852.75 92
19854.08 98
19855.41 104
19856.74 85
19858.07 95
19859.40 92
19860.74 95
19862.07 106
19863.40 86
19864.73 80
19866.06 91
19867.40 76
19868.73 102
19870.06 85
19871.39 87
19872.72 84
19874.06 95
19875.39 105
19876.72 74
19878.05 77
19879.38 85
19880.72 96
19882.05 96
19883.38 81
19884.71 82
19886.05 93
19887.38 91
19888.71 92
19890.04 87
19891.38 93
19892.71 82
19894.04 87
19895.38 84
19896.71 81
19898.04 76
19899.37 90
19900.71 94
19902.04 85
19903.37 90
19904.71 80
19906.04 95
19907.37 81
19908.71 103
19910.04 84
19911.37 93
19912.71 82
19914.04 103
19915.37 89
19916.71 89
19918.04 90
19919.37 91
19920.71 90
19922.04 87
19923.37 91
19924.71 94
19926.04 84
19927.38 83
19928.71 89
19930.04 71
19931.38 76
19932.71 72
19934.05 74
19935.38 78
19936.71 76
19938.05 96
19939.38 104
19940.72 85
19942.05 92
19943.39 112
19944.72 92
19946.06 103
19947.39 88
19948.72 98
19950.06 75
19951.39 78
19952.73 76
19954.06 93
19955.40 92
19956.73 85
19958.07 100
19959.40 91
19960.74 92
19962.07 79
19963.41 89
19964.74 84
19966.08 100
19967.41 82
19968.75 105
19970.08 74
19971.42 95
19972.76 75
19974.09 98
19975.43 74
19976.76 90
19978.10 89
19979.43 70
19980.77 96
19982.10 87
19983.44 105
19984.78 94
19986.11 89
19987.45 72
19988.78 109
19990.12 98
19991.46 93
19992.79 97
19994.13 99
19995.46 85
19996.80 93
19998.14 80
19999.47 95
20000.81 88
20002.15 88
20003.48 113
20004.82 88
20006.16 91
20007.49 85
20008.83 96
20010.17 81
20011.50 84
20012.84 102
20014.18 92
20015.51 92
20016.85 86
20018.19 98
20019.52 78
20020.86 97
20022.20 94
20023.53 96
20024.87 84
20026.21 90
20027.55 98
20028.88 110
20030.22 85
20031.56 98
20032.90 98
20034.23 97
20035.57 85
20036.91 104
20038.25 88
20039.58 92
20040.92 101
20042.26 97
20043.60 104
20044.93 67
20046.27 96
20047.61 81
20048.95 101
20050.29 87
20051.62 112
20052.96 108
20054.30 80
20055.64 90
20056.98 111
20058.32 92
20059.65 92
20060.99 87
20062.33 88
20063.67 98
20065.01 75
20066.35 100
20067.68 79
20069.02 101
20070.36 81
20071.70 100
20073.04 94
20074.38 99
20075.72 81
20077.06 108
20078.40 80
20079.73 81
20081.07 93
20082.41 103
20083.75 104
20085.09 69
20086.43 89
20087.77 83
20089.11 94
20090.45 87
20091.79 79
20093.13 99
20094.47 96
20095.81 99
20097.15 103
20098.48 88
20099.82 75
20101.16 84
20102.50 80
20103.84 103
20105.18 87
20106.52 90
20107.86 98
20109.20 115
20110.54 84
20111.88 92
20113.22 83
20114.56 95
20115.90 85
20117.24 112
20118.58 92
20119.93 79
20121.27 87
20122.61 89
20123.95 82
20125.29 71
20126.63 97
20127.97 94
20129.31 92
20130.65 77
20131.99 96
20133.33 101
20134.67 107
20136.01 94
20137.35 102
20138.69 88
