# Supplementary material for: MALDI-TOF MS typing enables the classification of brewing yeasts of the genus Saccharomyces to major beer styles
Source: PLoS One. 2017 Aug 9;12(8):e0181694. doi: 10.1371/journal.pone.0181694 (PMC5549903; doi:10.1371/journal.pone.0181694)
Supplement: S8 File — The directory includes 90 raw files and was zipped to “.zip”; the folder has three strains with 30 spectra per strain; S1 Text explains the raw files with an example and Table 1 represents the yeast strains used within the experiment. (ZIP) [file pone.0181694.s011.zip › 22-24/30282-8I4-Lag-Lag-Lag-YPG-18h-E-E_2016-09-21_3_0_D1_1.dat]

1999.90 2659
2000.32 2565
2000.75 2662
2001.17 2582
2001.59 2544
2002.01 2570
2002.43 2503
2002.86 2458
2003.28 2436
2003.70 2375
2004.12 2404
2004.54 2400
2004.97 2419
2005.39 2414
2005.81 2378
2006.23 2442
2006.66 2470
2007.08 2520
2007.50 2519
2007.92 2579
2008.35 2519
2008.77 2561
2009.19 2572
2009.61 2498
2010.04 2497
2010.46 2485
2010.88 2488
2011.31 2472
2011.73 2326
2012.15 2362
2012.57 2324
2013.00 2202
2013.42 2284
2013.84 2268
2014.27 2246
2014.69 2354
2015.11 2292
2015.54 2391
2015.96 2448
2016.38 2549
2016.81 2599
2017.23 2567
2017.65 2592
2018.08 2690
2018.50 2590
2018.93 2634
2019.35 2643
2019.77 2570
2020.20 2573
2020.62 2624
2021.04 2659
2021.47 2589
2021.89 2552
2022.32 2499
2022.74 2449
2023.17 2541
2023.59 2505
2024.01 2401
2024.44 2333
2024.86 2334
2025.29 2352
2025.71 2359
2026.14 2361
2026.56 2396
2026.98 2368
2027.41 2303
2027.83 2291
2028.26 2350
2028.68 2307
2029.11 2282
2029.53 2385
2029.96 2384
2030.38 2253
2030.81 2314
2031.23 2299
2031.66 2392
2032.08 2425
2032.51 2481
2032.93 2430
2033.36 2495
2033.78 2538
2034.21 2514
2034.63 2424
2035.06 2481
2035.49 2519
2035.91 2420
2036.34 2417
2036.76 2483
2037.19 2540
2037.61 2490
2038.04 2452
2038.47 2495
2038.89 2564
2039.32 2522
2039.74 2533
2040.17 2519
2040.59 2456
2041.02 2471
2041.45 2498
2041.87 2420
2042.30 2463
2042.73 2453
2043.15 2372
2043.58 2430
2044.00 2496
2044.43 2472
2044.86 2543
2045.28 2598
2045.71 2556
2046.14 2607
2046.56 2478
2046.99 2424
2047.42 2433
2047.84 2343
2048.27 2327
2048.70 2322
2049.12 2356
2049.55 2368
2049.98 2359
2050.40 2304
2050.83 2269
2051.26 2400
2051.69 2381
2052.11 2290
2052.54 2287
2052.97 2279
2053.40 2342
2053.82 2303
2054.25 2320
2054.68 2348
2055.10 2388
2055.53 2438
2055.96 2506
2056.39 2485
2056.82 2489
2057.24 2556
2057.67 2634
2058.10 2614
2058.53 2492
2058.95 2476
2059.38 2549
2059.81 2522
2060.24 2493
2060.67 2496
2061.09 2540
2061.52 2466
2061.95 2475
2062.38 2505
2062.81 2501
2063.24 2526
2063.66 2552
2064.09 2680
2064.52 2772
2064.95 2793
2065.38 2925
2065.81 2848
2066.24 2792
2066.66 2789
2067.09 2729
2067.52 2696
2067.95 2638
2068.38 2634
2068.81 2561
2069.24 2520
2069.67 2520
2070.10 2430
2070.52 2408
2070.95 2361
2071.38 2355
2071.81 2373
2072.24 2442
2072.67 2362
2073.10 2378
2073.53 2405
2073.96 2407
2074.39 2423
2074.82 2390
2075.25 2448
2075.68 2503
2076.11 2468
2076.54 2517
2076.97 2461
2077.40 2590
2077.83 2509
2078.26 2558
2078.69 2640
2079.12 2697
2079.55 2722
2079.98 2750
2080.41 2751
2080.84 2736
2081.27 2688
2081.70 2730
2082.13 2679
2082.56 2741
2082.99 2738
2083.42 2586
2083.85 2616
2084.28 2494
2084.71 2521
2085.14 2487
2085.57 2411
2086.00 2446
2086.43 2420
2086.86 2345
2087.29 2443
2087.73 2436
2088.16 2341
2088.59 2458
2089.02 2450
2089.45 2447
2089.88 2414
2090.31 2411
2090.74 2387
2091.17 2350
2091.61 2373
2092.04 2462
2092.47 2508
2092.90 2425
2093.33 2387
2093.76 2245
2094.19 2317
2094.63 2405
2095.06 2327
2095.49 2315
2095.92 2347
2096.35 2255
2096.78 2348
2097.22 2313
2097.65 2316
2098.08 2276
2098.51 2258
2098.94 2284
2099.38 2304
2099.81 2346
2100.24 2194
2100.67 2119
2101.11 2181
2101.54 2187
2101.97 2173
2102.40 2178
2102.83 2188
2103.27 2254
2103.70 2325
2104.13 2361
2104.56 2351
2105.00 2328
2105.43 2421
2105.86 2432
2106.30 2405
2106.73 2517
2107.16 2531
2107.59 2490
2108.03 2516
2108.46 2493
2108.89 2448
2109.33 2492
2109.76 2468
2110.19 2362
2110.63 2393
2111.06 2336
2111.49 2349
2111.93 2361
2112.36 2274
2112.79 2328
2113.23 2223
2113.66 2300
2114.09 2290
2114.53 2205
2114.96 2257
2115.40 2219
2115.83 2191
2116.26 2211
2116.70 2207
2117.13 2291
2117.56 2249
2118.00 2286
2118.43 2248
2118.87 2295
2119.30 2414
2119.73 2407
2120.17 2297
2120.60 2340
2121.04 2370
2121.47 2394
2121.91 2484
2122.34 2468
2122.78 2405
2123.21 2433
2123.64 2423
2124.08 2356
2124.51 2346
2124.95 2334
2125.38 2353
2125.82 2333
2126.25 2321
2126.69 2448
2127.12 2465
2127.56 2453
2127.99 2490
2128.43 2550
2128.86 2692
2129.30 2665
2129.73 2738
2130.17 2697
2130.60 2767
2131.04 2780
2131.47 2680
2131.91 2578
2132.35 2640
2132.78 2551
2133.22 2643
2133.65 2558
2134.09 2643
2134.52 2639
2134.96 2625
2135.40 2587
2135.83 2602
2136.27 2554
2136.70 2466
2137.14 2473
2137.57 2493
2138.01 2479
2138.45 2506
2138.88 2363
2139.32 2390
2139.76 2420
2140.19 2384
2140.63 2395
2141.06 2307
2141.50 2296
2141.94 2295
2142.37 2243
2142.81 2336
2143.25 2275
2143.68 2326
2144.12 2412
2144.56 2283
2144.99 2274
2145.43 2321
2145.87 2438
2146.30 2345
2146.74 2413
2147.18 2515
2147.62 2611
2148.05 2766
2148.49 2850
2148.93 3030
2149.36 3061
2149.80 3210
2150.24 3174
2150.68 3210
2151.11 3148
2151.55 3111
2151.99 3143
2152.43 2968
2152.86 2878
2153.30 2781
2153.74 2731
2154.18 2684
2154.61 2566
2155.05 2543
2155.49 2557
2155.93 2554
2156.37 2438
2156.80 2336
2157.24 2508
2157.68 2468
2158.12 2380
2158.56 2431
2158.99 2422
2159.43 2333
2159.87 2408
2160.31 2545
2160.75 2555
2161.19 2503
2161.62 2498
2162.06 2574
2162.50 2559
2162.94 2559
2163.38 2580
2163.82 2632
2164.26 2595
2164.69 2631
2165.13 2665
2165.57 2658
2166.01 2674
2166.45 2653
2166.89 2591
2167.33 2621
2167.77 2578
2168.21 2564
2168.65 2664
2169.08 2584
2169.52 2597
2169.96 2599
2170.40 2601
2170.84 2666
2171.28 2660
2171.72 2684
2172.16 2690
2172.60 2794
2173.04 2837
2173.48 2871
2173.92 2935
2174.36 2914
2174.80 3007
2175.24 3062
2175.68 3112
2176.12 3051
2176.56 2997
2177.00 3091
2177.44 3086
2177.88 3031
2178.32 3048
2178.76 3005
2179.20 2982
2179.64 2890
2180.08 2798
2180.52 2800
2180.96 2736
2181.40 2683
2181.84 2630
2182.28 2624
2182.72 2584
2183.16 2477
2183.60 2390
2184.04 2400
2184.48 2441
2184.93 2425
2185.37 2418
2185.81 2395
2186.25 2485
2186.69 2541
2187.13 2595
2187.57 2636
2188.01 2744
2188.45 2734
2188.89 2743
2189.34 2742
2189.78 2703
2190.22 2755
2190.66 2708
2191.10 2675
2191.54 2731
2191.98 2631
2192.43 2672
2192.87 2697
2193.31 2701
2193.75 2695
2194.19 2823
2194.63 2851
2195.08 2906
2195.52 2915
2195.96 2838
2196.40 2832
2196.84 2884
2197.29 2840
2197.73 2807
2198.17 2855
2198.61 2711
2199.06 2569
2199.50 2600
2199.94 2508
2200.38 2571
2200.82 2555
2201.27 2526
2201.71 2568
2202.15 2632
2202.59 2581
2203.04 2602
2203.48 2694
2203.92 2791
2204.37 2717
2204.81 2666
2205.25 2697
2205.69 2798
2206.14 2801
2206.58 2832
2207.02 2811
2207.47 2841
2207.91 2898
2208.35 2846
2208.80 2863
2209.24 2924
2209.68 3007
2210.13 3008
2210.57 2953
2211.01 2841
2211.46 2851
2211.90 2913
2212.34 2857
2212.79 2880
2213.23 2859
2213.67 2887
2214.12 2756
2214.56 2702
2215.01 2663
2215.45 2620
2215.89 2644
2216.34 2710
2216.78 2687
2217.23 2505
2217.67 2627
2218.11 2602
2218.56 2572
2219.00 2545
2219.45 2614
2219.89 2629
2220.34 2684
2220.78 2738
2221.22 2721
2221.67 2760
2222.11 2880
2222.56 3026
2223.00 2847
2223.45 2928
2223.89 3062
2224.34 3110
2224.78 3067
2225.23 3156
2225.67 3085
2226.12 3134
2226.56 3202
2227.01 3223
2227.45 3099
2227.90 3092
2228.34 3113
2228.79 3138
2229.23 3094
2229.68 3178
2230.12 3116
2230.57 3203
2231.01 3197
2231.46 3184
2231.90 3202
2232.35 3073
2232.80 3118
2233.24 3111
2233.69 3135
2234.13 3086
2234.58 3119
2235.02 3056
2235.47 2963
2235.92 2940
2236.36 2900
2236.81 2882
2237.25 2914
2237.70 2804
2238.15 2821
2238.59 2910
2239.04 2816
2239.49 2879
2239.93 2812
2240.38 2799
2240.82 2698
2241.27 2703
2241.72 2676
2242.16 2600
2242.61 2635
2243.06 2644
2243.50 2534
2243.95 2591
2244.40 2586
2244.84 2591
2245.29 2589
2245.74 2510
2246.19 2488
2246.63 2584
2247.08 2585
2247.53 2503
2247.97 2524
2248.42 2492
2248.87 2565
2249.32 2619
2249.76 2639
2250.21 2624
2250.66 2634
2251.10 2661
2251.55 2617
2252.00 2735
2252.45 2718
2252.89 2764
2253.34 2766
2253.79 2673
2254.24 2721
2254.69 2669
2255.13 2695
2255.58 2613
2256.03 2626
2256.48 2609
2256.93 2624
2257.37 2576
2257.82 2640
2258.27 2548
2258.72 2531
2259.17 2586
2259.61 2630
2260.06 2760
2260.51 2757
2260.96 2751
2261.41 2862
2261.86 3021
2262.31 2982
2262.75 2933
2263.20 2995
2263.65 2863
2264.10 2907
2264.55 2980
2265.00 3067
2265.45 2895
2265.90 2947
2266.34 2983
2266.79 2849
2267.24 2963
2267.69 3104
2268.14 2965
2268.59 3113
2269.04 3154
2269.49 3359
2269.94 3378
2270.39 3525
2270.84 3450
2271.29 3531
2271.74 3442
2272.18 3441
2272.63 3480
2273.08 3489
2273.53 3468
2273.98 3587
2274.43 3761
2274.88 3907
2275.33 4009
2275.78 4237
2276.23 4300
2276.68 4353
2277.13 4317
2277.58 4283
2278.03 4217
2278.48 3955
2278.93 3808
2279.38 3639
2279.83 3406
2280.28 3200
2280.73 3191
2281.19 3075
2281.64 3007
2282.09 2927
2282.54 2825
2282.99 2812
2283.44 2765
2283.89 2839
2284.34 2828
2284.79 2863
2285.24 2673
2285.69 2672
2286.14 2723
2286.59 2811
2287.04 2853
2287.50 2853
2287.95 2947
2288.40 3054
2288.85 3067
2289.30 3180
2289.75 3416
2290.20 3496
2290.65 3502
2291.11 3633
2291.56 3674
2292.01 3820
2292.46 3811
2292.91 3672
2293.36 3619
2293.82 3663
2294.27 3573
2294.72 3560
2295.17 3516
2295.62 3429
2296.07 3334
2296.53 3284
2296.98 3282
2297.43 3112
2297.88 3023
2298.33 3048
2298.79 3101
2299.24 2915
2299.69 2917
2300.14 2824
2300.60 2738
2301.05 2701
2301.50 2811
2301.95 2693
2302.41 2649
2302.86 2680
2303.31 2615
2303.76 2538
2304.22 2531
2304.67 2592
2305.12 2633
2305.57 2606
2306.03 2744
2306.48 2689
2306.93 2726
2307.39 2792
2307.84 2844
2308.29 2897
2308.75 3098
2309.20 3198
2309.65 3132
2310.11 3065
2310.56 3171
2311.01 3224
2311.47 3200
2311.92 3174
2312.37 3154
2312.83 3095
2313.28 3116
2313.73 3110
2314.19 2982
2314.64 2854
2315.09 2846
2315.55 2916
2316.00 2882
2316.46 2871
2316.91 2938
2317.36 2898
2317.82 2874
2318.27 2894
2318.73 2979
2319.18 2987
2319.63 3037
2320.09 2978
2320.54 3020
2321.00 3037
2321.45 3094
2321.91 3079
2322.36 3048
2322.82 2995
2323.27 3069
2323.72 3179
2324.18 3194
2324.63 3256
2325.09 3229
2325.54 3379
2326.00 3272
2326.45 3231
2326.91 3133
2327.36 3150
2327.82 3024
2328.27 2846
2328.73 2855
2329.18 2938
2329.64 2856
2330.09 2913
2330.55 2818
2331.00 2869
2331.46 2817
2331.92 2813
2332.37 2801
2332.83 2764
2333.28 2751
2333.74 2717
2334.19 2792
2334.65 2699
2335.10 2637
2335.56 2661
2336.02 2725
2336.47 2630
2336.93 2634
2337.38 2667
2337.84 2741
2338.30 2687
2338.75 2807
2339.21 2817
2339.66 2845
2340.12 2944
2340.58 2891
2341.03 2966
2341.49 2911
2341.95 2889
2342.40 2886
2342.86 2896
2343.32 2814
2343.77 2893
2344.23 2970
2344.68 3030
2345.14 3051
2345.60 3024
2346.06 2981
2346.51 3007
2346.97 3123
2347.43 3128
2347.88 3157
2348.34 3209
2348.80 3253
2349.25 3093
2349.71 3134
2350.17 3010
2350.63 3036
2351.08 3030
2351.54 3001
2352.00 2969
2352.46 2870
2352.91 2832
2353.37 2742
2353.83 2716
2354.29 2709
2354.74 2754
2355.20 2738
2355.66 2665
2356.12 2705
2356.57 2710
2357.03 2704
2357.49 2753
2357.95 2842
2358.41 2934
2358.86 3036
2359.32 3079
2359.78 3143
2360.24 3273
2360.70 3366
2361.15 3396
2361.61 3472
2362.07 3509
2362.53 3359
2362.99 3371
2363.45 3401
2363.91 3390
2364.36 3328
2364.82 3288
2365.28 3348
2365.74 3332
2366.20 3282
2366.66 3268
2367.12 3220
2367.57 3206
2368.03 3126
2368.49 3052
2368.95 3047
2369.41 3006
2369.87 2994
2370.33 3034
2370.79 2888
2371.25 2815
2371.71 2827
2372.17 2890
2372.63 2863
2373.09 2933
2373.54 3009
2374.00 3141
2374.46 3060
2374.92 3038
2375.38 3060
2375.84 3153
2376.30 3044
2376.76 3035
2377.22 2983
2377.68 2944
2378.14 2916
2378.60 2895
2379.06 2835
2379.52 2782
2379.98 2765
2380.44 2921
2380.90 2899
2381.36 2865
2381.82 2921
2382.28 2855
2382.74 2859
2383.20 2887
2383.66 2863
2384.12 2802
2384.59 2892
2385.05 2897
2385.51 2892
2385.97 2835
2386.43 2876
2386.89 2831
2387.35 2868
2387.81 2921
2388.27 2882
2388.73 2895
2389.19 2857
2389.65 2823
2390.12 2842
2390.58 2867
2391.04 2935
2391.50 2928
2391.96 2896
2392.42 2866
2392.88 2945
2393.34 2937
2393.81 2815
2394.27 2816
2394.73 2856
2395.19 2814
2395.65 2828
2396.11 2841
2396.57 2809
2397.04 2826
2397.50 2932
2397.96 2899
2398.42 2913
2398.88 2995
2399.35 2953
2399.81 2939
2400.27 2847
2400.73 2803
2401.19 2779
2401.66 2796
2402.12 2825
2402.58 2680
2403.04 2698
2403.51 2684
2403.97 2728
2404.43 2733
2404.89 2722
2405.36 2709
2405.82 2652
2406.28 2720
2406.74 2775
2407.21 2679
2407.67 2710
2408.13 2723
2408.59 2736
2409.06 2748
2409.52 2692
2409.98 2678
2410.45 2586
2410.91 2549
2411.37 2554
2411.84 2623
2412.30 2583
2412.76 2647
2413.23 2616
2413.69 2725
2414.15 2708
2414.62 2685
2415.08 2846
2415.54 2802
2416.01 2964
2416.47 2906
2416.93 2940
2417.40 2915
2417.86 2843
2418.32 2898
2418.79 2973
2419.25 2955
2419.72 2954
2420.18 3038
2420.64 3006
2421.11 3025
2421.57 2953
2422.04 3081
2422.50 3147
2422.96 3151
2423.43 3048
2423.89 3053
2424.36 3077
2424.82 2935
2425.29 2917
2425.75 2968
2426.22 2941
2426.68 2813
2427.15 2734
2427.61 2760
2428.07 2785
2428.54 2759
2429.00 2781
2429.47 2725
2429.93 2709
2430.40 2613
2430.86 2717
2431.33 2609
2431.79 2524
2432.26 2697
2432.72 2696
2433.19 2846
2433.65 2739
2434.12 2848
2434.59 2851
2435.05 2936
2435.52 2948
2435.98 3018
2436.45 3171
2436.91 3090
2437.38 3147
2437.84 3197
2438.31 3239
2438.78 3243
2439.24 3364
2439.71 3450
2440.17 3506
2440.64 3566
2441.10 3466
2441.57 3434
2442.04 3426
2442.50 3331
2442.97 3318
2443.44 3154
2443.90 2990
2444.37 2947
2444.83 2914
2445.30 2780
2445.77 2665
2446.23 2698
2446.70 2695
2447.17 2727
2447.63 2725
2448.10 2574
2448.57 2568
2449.03 2654
2449.50 2641
2449.97 2596
2450.43 2534
2450.90 2669
2451.37 2673
2451.83 2640
2452.30 2599
2452.77 2632
2453.24 2601
2453.70 2535
2454.17 2531
2454.64 2553
2455.10 2584
2455.57 2523
2456.04 2526
2456.51 2618
2456.97 2669
2457.44 2646
2457.91 2542
2458.38 2585
2458.84 2586
2459.31 2574
2459.78 2585
2460.25 2547
2460.72 2578
2461.18 2510
2461.65 2536
2462.12 2624
2462.59 2606
2463.06 2652
2463.52 2560
2463.99 2566
2464.46 2639
2464.93 2683
2465.40 2716
2465.86 2691
2466.33 2696
2466.80 2630
2467.27 2654
2467.74 2700
2468.21 2723
2468.68 2806
2469.14 2823
2469.61 2876
2470.08 2789
2470.55 2764
2471.02 2791
2471.49 2750
2471.96 2684
2472.43 2737
2472.90 2737
2473.36 2665
2473.83 2658
2474.30 2656
2474.77 2661
2475.24 2744
2475.71 2654
2476.18 2680
2476.65 2617
2477.12 2650
2477.59 2738
2478.06 2787
2478.53 2849
2479.00 2860
2479.47 2810
2479.94 2818
2480.41 2776
2480.87 2763
2481.34 2779
2481.81 2743
2482.28 2687
2482.75 2746
2483.22 2694
2483.69 2640
2484.16 2609
2484.63 2634
2485.10 2689
2485.57 2670
2486.05 2783
2486.52 2856
2486.99 2804
2487.46 2814
2487.93 2780
2488.40 2796
2488.87 2817
2489.34 2780
2489.81 2808
2490.28 2826
2490.75 2783
2491.22 2823
2491.69 2812
2492.16 2765
2492.63 2822
2493.10 2822
2493.58 2757
2494.05 2813
2494.52 2869
2494.99 2896
2495.46 2829
2495.93 2906
2496.40 2898
2496.87 2848
2497.34 2752
2497.82 2727
2498.29 2622
2498.76 2712
2499.23 2732
2499.70 2630
2500.17 2535
2500.64 2616
2501.12 2561
2501.59 2569
2502.06 2571
2502.53 2536
2503.00 2631
2503.48 2665
2503.95 2626
2504.42 2587
2504.89 2572
2505.36 2670
2505.84 2758
2506.31 2809
2506.78 2825
2507.25 2879
2507.72 2984
2508.20 3042
2508.67 2998
2509.14 3109
2509.61 3394
2510.09 3483
2510.56 3638
2511.03 3878
2511.50 3979
2511.98 3979
2512.45 4019
2512.92 4140
2513.40 4085
2513.87 3846
2514.34 3768
2514.81 3597
2515.29 3464
2515.76 3418
2516.23 3207
2516.71 3184
2517.18 3070
2517.65 3065
2518.13 3100
2518.60 3077
2519.07 3097
2519.55 3054
2520.02 3044
2520.49 2998
2520.97 2938
2521.44 2817
2521.91 2908
2522.39 2840
2522.86 2816
2523.34 2754
2523.81 2715
2524.28 2719
2524.76 2700
2525.23 2748
2525.70 2764
2526.18 2792
2526.65 2820
2527.13 2867
2527.60 2871
2528.08 2916
2528.55 2916
2529.02 2855
2529.50 2949
2529.97 3044
2530.45 3016
2530.92 2926
2531.40 2969
2531.87 3033
2532.34 2947
2532.82 2956
2533.29 2972
2533.77 3055
2534.24 3032
2534.72 3083
2535.19 3014
2535.67 3073
2536.14 2999
2536.62 2964
2537.09 2945
2537.57 2865
2538.04 2882
2538.52 2917
2538.99 3019
2539.47 2883
2539.94 2899
2540.42 2893
2540.90 2877
2541.37 2929
2541.85 3020
2542.32 2812
2542.80 2882
2543.27 2784
2543.75 2832
2544.22 2782
2544.70 2838
2545.18 2925
2545.65 3019
2546.13 3144
2546.60 3242
2547.08 3339
2547.56 3345
2548.03 3326
2548.51 3411
2548.98 3373
2549.46 3412
2549.94 3419
2550.41 3323
2550.89 3238
2551.37 3363
2551.84 3301
2552.32 3377
2552.80 3361
2553.27 3241
2553.75 3144
2554.23 3227
2554.70 3329
2555.18 3376
2555.66 3280
2556.13 3208
2556.61 3206
2557.09 3140
2557.56 3078
2558.04 3123
2558.52 3063
2558.99 3118
2559.47 3133
2559.95 3113
2560.43 2953
2560.90 2932
2561.38 2828
2561.86 2794
2562.33 2790
2562.81 2717
2563.29 2591
2563.77 2630
2564.25 2623
2564.72 2660
2565.20 2636
2565.68 2532
2566.16 2554
2566.63 2549
2567.11 2603
2567.59 2602
2568.07 2592
2568.55 2613
2569.02 2555
2569.50 2557
2569.98 2467
2570.46 2541
2570.94 2497
2571.41 2543
2571.89 2584
2572.37 2545
2572.85 2632
2573.33 2566
2573.81 2659
2574.28 2652
2574.76 2671
2575.24 2635
2575.72 2611
2576.20 2675
2576.68 2745
2577.16 2659
2577.64 2664
2578.11 2674
2578.59 2718
2579.07 2736
2579.55 2520
2580.03 2559
2580.51 2650
2580.99 2679
2581.47 2673
2581.95 2561
2582.43 2516
2582.91 2557
2583.39 2543
2583.86 2586
2584.34 2552
2584.82 2560
2585.30 2598
2585.78 2641
2586.26 2651
2586.74 2575
2587.22 2604
2587.70 2697
2588.18 2735
2588.66 2594
2589.14 2679
2589.62 2744
2590.10 2696
2590.58 2688
2591.06 2626
2591.54 2696
2592.02 2701
2592.50 2712
2592.98 2742
2593.46 2710
2593.94 2721
2594.42 2758
2594.90 2682
2595.38 2576
2595.86 2643
2596.35 2689
2596.83 2645
2597.31 2631
2597.79 2699
2598.27 2768
2598.75 2680
2599.23 2699
2599.71 2712
2600.19 2732
2600.67 2692
2601.15 2704
2601.63 2675
2602.12 2669
2602.60 2656
2603.08 2760
2603.56 2796
2604.04 2691
2604.52 2669
2605.00 2633
2605.48 2658
2605.97 2660
2606.45 2553
2606.93 2649
2607.41 2591
2607.89 2660
2608.37 2676
2608.86 2754
2609.34 2754
2609.82 2773
2610.30 2804
2610.78 2806
2611.26 2894
2611.75 2910
2612.23 2946
2612.71 2935
2613.19 2878
2613.68 2857
2614.16 2856
2614.64 2793
2615.12 2761
2615.60 2628
2616.09 2734
2616.57 2745
2617.05 2703
2617.53 2704
2618.02 2658
2618.50 2715
2618.98 2604
2619.46 2593
2619.95 2520
2620.43 2577
2620.91 2484
2621.40 2527
2621.88 2538
2622.36 2576
2622.85 2635
2623.33 2543
2623.81 2651
2624.29 2696
2624.78 2605
2625.26 2537
2625.74 2632
2626.23 2578
2626.71 2656
2627.19 2768
2627.68 2710
2628.16 2888
2628.64 2842
2629.13 2808
2629.61 2852
2630.10 2758
2630.58 2805
2631.06 2965
2631.55 2934
2632.03 2865
2632.51 2871
2633.00 2733
2633.48 2789
2633.97 2730
2634.45 2657
2634.94 2693
2635.42 2683
2635.90 2598
2636.39 2605
2636.87 2512
2637.36 2561
2637.84 2551
2638.33 2558
2638.81 2564
2639.29 2645
2639.78 2710
2640.26 2702
2640.75 2653
2641.23 2667
2641.72 2646
2642.20 2645
2642.69 2625
2643.17 2608
2643.66 2510
2644.14 2585
2644.63 2634
2645.11 2671
2645.60 2626
2646.08 2607
2646.57 2695
2647.05 2688
2647.54 2656
2648.02 2753
2648.51 2766
2648.99 2842
2649.48 2765
2649.97 2735
2650.45 2692
2650.94 2758
2651.42 2772
2651.91 2737
2652.39 2824
2652.88 2854
2653.37 2874
2653.85 2842
2654.34 2849
2654.82 2929
2655.31 2904
2655.80 2900
2656.28 2909
2656.77 2941
2657.25 2917
2657.74 2877
2658.23 2818
2658.71 2875
2659.20 2883
2659.69 2926
2660.17 2843
2660.66 2797
2661.14 2760
2661.63 2790
2662.12 2798
2662.60 2790
2663.09 2815
2663.58 2800
2664.06 2838
2664.55 2788
2665.04 2705
2665.53 2813
2666.01 2892
2666.50 2900
2666.99 2890
2667.47 2863
2667.96 2789
2668.45 2791
2668.94 2740
2669.42 2694
2669.91 2886
2670.40 2894
2670.88 2884
2671.37 2899
2671.86 3082
2672.35 3282
2672.83 3443
2673.32 3457
2673.81 3625
2674.30 3632
2674.79 3628
2675.27 3627
2675.76 3659
2676.25 3573
2676.74 3556
2677.23 3506
2677.71 3385
2678.20 3253
2678.69 3161
2679.18 3109
2679.67 3040
2680.15 3083
2680.64 3040
2681.13 3096
2681.62 3140
2682.11 3175
2682.60 3157
2683.08 3121
2683.57 3131
2684.06 3036
2684.55 3112
2685.04 3034
2685.53 2963
2686.02 2983
2686.51 2959
2686.99 2926
2687.48 2867
2687.97 2831
2688.46 2797
2688.95 2750
2689.44 2849
2689.93 2806
2690.42 2842
2690.91 2896
2691.40 2824
2691.89 2882
2692.38 2900
2692.87 2939
2693.35 2993
2693.84 2984
2694.33 2955
2694.82 2878
2695.31 3018
2695.80 3086
2696.29 3151
2696.78 3046
2697.27 3028
2697.76 2997
2698.25 2846
2698.74 2853
2699.23 2886
2699.72 2907
2700.21 2890
2700.70 2911
2701.19 2967
2701.68 2950
2702.17 3079
2702.66 2999
2703.15 2892
2703.64 2868
2704.13 2953
2704.62 2972
2705.12 2863
2705.61 2875
2706.10 2818
2706.59 2796
2707.08 2705
2707.57 2732
2708.06 2705
2708.55 2734
2709.04 2709
2709.53 2662
2710.02 2656
2710.51 2711
2711.01 2678
2711.50 2698
2711.99 2633
2712.48 2685
2712.97 2760
2713.46 2737
2713.95 2783
2714.44 2730
2714.94 2663
2715.43 2674
2715.92 2698
2716.41 2649
2716.90 2580
2717.39 2531
2717.89 2607
2718.38 2610
2718.87 2627
2719.36 2603
2719.85 2651
2720.34 2786
2720.84 2753
2721.33 3015
2721.82 2962
2722.31 2926
2722.80 3025
2723.30 2952
2723.79 2918
2724.28 2943
2724.77 2800
2725.27 2799
2725.76 2768
2726.25 2804
2726.74 2719
2727.24 2759
2727.73 2723
2728.22 2746
2728.71 2782
2729.21 2830
2729.70 2900
2730.19 2930
2730.69 3061
2731.18 3014
2731.67 3030
2732.16 3057
2732.66 3144
2733.15 3087
2733.64 3137
2734.14 3239
2734.63 3168
2735.12 3209
2735.62 3191
2736.11 3292
2736.60 3202
2737.10 3232
2737.59 3129
2738.08 3127
2738.58 3155
2739.07 3192
2739.56 3068
2740.06 2972
2740.55 2938
2741.05 2854
2741.54 2860
2742.03 2899
2742.53 2762
2743.02 2707
2743.52 2715
2744.01 2677
2744.50 2681
2745.00 2699
2745.49 2646
2745.99 2681
2746.48 2764
2746.97 2800
2747.47 2798
2747.96 2666
2748.46 2643
2748.95 2678
2749.45 2582
2749.94 2657
2750.44 2642
2750.93 2730
2751.43 2628
2751.92 2614
2752.42 2625
2752.91 2534
2753.41 2594
2753.90 2613
2754.40 2629
2754.89 2623
2755.39 2741
2755.88 2851
2756.38 2797
2756.87 2782
2757.37 2787
2757.86 2866
2758.36 2844
2758.85 2900
2759.35 3058
2759.84 3048
2760.34 2995
2760.83 3036
2761.33 2923
2761.83 2924
2762.32 2959
2762.82 3034
2763.31 3091
2763.81 3042
2764.30 2899
2764.80 2960
2765.30 2951
2765.79 2868
2766.29 2884
2766.78 2835
2767.28 2815
2767.78 2819
2768.27 2696
2768.77 2776
2769.27 2721
2769.76 2723
2770.26 2722
2770.76 2739
2771.25 2714
2771.75 2823
2772.24 2805
2772.74 2818
2773.24 2910
2773.73 2993
2774.23 3055
2774.73 3126
2775.23 3284
2775.72 3261
2776.22 3258
2776.72 3288
2777.21 3296
2777.71 3310
2778.21 3268
2778.70 3206
2779.20 3254
2779.70 3193
2780.20 2981
2780.69 3060
2781.19 3040
2781.69 2991
2782.19 2884
2782.68 2997
2783.18 2949
2783.68 2926
2784.18 3005
2784.67 3061
2785.17 2988
2785.67 3012
2786.17 2964
2786.67 2953
2787.16 2925
2787.66 2925
2788.16 2970
2788.66 3067
2789.16 2932
2789.65 3016
2790.15 2917
2790.65 2950
2791.15 2824
2791.65 2870
2792.15 2861
2792.64 2916
2793.14 2995
2793.64 3045
2794.14 2998
2794.64 3027
2795.14 3154
2795.64 3306
2796.13 3332
2796.63 3435
2797.13 3595
2797.63 3584
2798.13 3559
2798.63 3582
2799.13 3513
2799.63 3394
2800.13 3298
2800.62 3228
2801.12 3166
2801.62 3026
2802.12 3008
2802.62 3023
2803.12 2940
2803.62 2853
2804.12 2908
2804.62 2941
2805.12 3044
2805.62 3160
2806.12 3062
2806.62 3156
2807.12 3332
2807.62 3419
2808.12 3606
2808.62 3658
2809.12 3701
2809.62 3746
2810.12 3888
2810.62 3988
2811.12 4106
2811.62 4056
2812.12 3985
2812.62 4136
2813.12 4183
2813.62 4023
2814.12 3899
2814.62 3894
2815.12 3892
2815.62 3665
2816.12 3474
2816.62 3453
2817.12 3288
2817.62 3158
2818.12 3087
2818.62 3038
2819.12 2893
2819.63 2919
2820.13 2810
2820.63 2753
2821.13 2744
2821.63 2780
2822.13 2783
2822.63 2785
2823.13 2760
2823.63 2857
2824.13 2812
2824.64 2762
2825.14 2732
2825.64 2773
2826.14 2751
2826.64 2817
2827.14 2834
2827.64 2734
2828.15 2846
2828.65 2849
2829.15 2707
2829.65 2640
2830.15 2680
2830.65 2753
2831.16 2620
2831.66 2650
2832.16 2750
2832.66 2764
2833.16 2810
2833.67 2843
2834.17 2794
2834.67 2881
2835.17 2933
2835.68 2971
2836.18 2952
2836.68 3070
2837.18 3055
2837.68 2967
2838.19 2916
2838.69 3040
2839.19 2966
2839.70 2897
2840.20 2903
2840.70 2848
2841.20 2925
2841.71 2981
2842.21 2999
2842.71 2959
2843.21 3110
2843.72 2989
2844.22 3057
2844.72 3084
2845.23 3068
2845.73 3089
2846.23 3078
2846.74 3230
2847.24 3223
2847.74 3232
2848.25 3302
2848.75 3294
2849.25 3244
2849.76 3328
2850.26 3178
2850.76 3167
2851.27 3160
2851.77 3111
2852.28 3057
2852.78 2898
2853.28 2932
2853.79 3015
2854.29 2955
2854.79 2894
2855.30 2913
2855.80 2966
2856.31 3061
2856.81 3115
2857.31 3182
2857.82 3254
2858.32 3274
2858.83 3429
2859.33 3436
2859.84 3360
2860.34 3395
2860.85 3325
2861.35 3243
2861.85 3219
2862.36 3204
2862.86 3176
2863.37 3004
2863.87 2876
2864.38 2806
2864.88 2846
2865.39 2848
2865.89 2824
2866.40 2812
2866.90 2713
2867.41 2756
2867.91 2830
2868.42 2891
2868.92 2898
2869.43 2947
2869.93 2973
2870.44 3120
2870.94 3077
2871.45 3084
2871.96 3082
2872.46 3155
2872.97 3244
2873.47 3151
2873.98 3171
2874.48 3121
2874.99 3137
2875.49 3144
2876.00 3047
2876.51 3000
2877.01 3013
2877.52 2980
2878.02 2901
2878.53 3043
2879.04 3090
2879.54 3146
2880.05 3121
2880.55 3138
2881.06 3285
2881.57 3373
2882.07 3368
2882.58 3293
2883.09 3219
2883.59 3237
2884.10 3243
2884.61 3388
2885.11 3309
2885.62 3368
2886.13 3378
2886.63 3518
2887.14 3520
2887.65 3446
2888.15 3544
2888.66 3581
2889.17 3568
2889.67 3483
2890.18 3417
2890.69 3312
2891.20 3269
2891.70 3234
2892.21 3171
2892.72 3159
2893.22 3152
2893.73 3063
2894.24 3062
2894.75 3127
2895.25 3212
2895.76 3203
2896.27 3250
2896.78 3177
2897.29 3159
2897.79 3088
2898.30 3153
2898.81 3195
2899.32 3074
2899.82 3121
2900.33 3147
2900.84 3206
2901.35 3198
2901.86 3271
2902.36 3284
2902.87 3306
2903.38 3255
2903.89 3253
2904.40 3273
2904.91 3191
2905.41 3251
2905.92 3346
2906.43 3225
2906.94 3166
2907.45 3184
2907.96 3177
2908.47 3051
2908.97 3027
2909.48 2982
2909.99 2934
2910.50 2897
2911.01 2918
2911.52 2914
2912.03 2877
2912.54 2908
2913.05 2952
2913.55 2895
2914.06 2955
2914.57 2972
2915.08 3100
2915.59 3035
2916.10 3018
2916.61 3028
2917.12 3051
2917.63 3059
2918.14 3154
2918.65 3175
2919.16 3273
2919.67 3286
2920.18 3337
2920.69 3332
2921.20 3441
2921.71 3574
2922.22 3732
2922.73 3649
2923.24 3713
2923.75 3993
2924.26 3927
2924.77 3986
2925.28 4017
2925.79 4005
2926.30 4031
2926.81 3817
2927.32 3763
2927.83 3636
2928.34 3452
2928.85 3373
2929.36 3256
2929.87 3164
2930.38 3045
2930.89 2957
2931.40 2940
2931.91 2965
2932.42 2990
2932.93 2842
2933.45 2908
2933.96 2894
2934.47 2833
2934.98 2930
2935.49 3026
2936.00 3075
2936.51 3069
2937.02 3286
2937.53 3353
2938.04 3620
2938.56 3933
2939.07 4117
2939.58 4609
2940.09 4996
2940.60 5453
2941.11 5586
2941.62 5502
2942.14 5553
2942.65 5459
2943.16 5340
2943.67 5096
2944.18 4930
2944.70 4772
2945.21 4440
2945.72 4246
2946.23 4100
2946.74 3953
2947.26 3795
2947.77 3637
2948.28 3515
2948.79 3510
2949.30 3314
2949.82 3319
2950.33 3144
2950.84 3022
2951.35 3058
2951.87 2995
2952.38 2890
2952.89 2911
2953.40 2827
2953.92 2805
2954.43 2778
2954.94 2742
2955.45 2758
2955.97 2746
2956.48 2762
2956.99 2838
2957.51 2884
2958.02 2895
2958.53 2893
2959.04 2893
2959.56 2825
2960.07 2932
2960.58 2970
2961.10 2944
2961.61 2990
2962.12 3064
2962.64 3166
2963.15 3139
2963.66 3201
2964.18 3174
2964.69 3116
2965.21 3147
2965.72 3143
2966.23 3081
2966.75 3183
2967.26 3196
2967.77 3167
2968.29 3176
2968.80 3125
2969.32 3153
2969.83 3115
2970.34 3108
2970.86 3174
2971.37 3232
2971.89 3207
2972.40 3139
2972.91 3261
2973.43 3196
2973.94 3169
2974.46 3296
2974.97 3326
2975.49 3298
2976.00 3190
2976.52 3237
2977.03 3158
2977.55 3168
2978.06 3166
2978.57 3206
2979.09 3267
2979.60 3169
2980.12 3196
2980.63 3165
2981.15 3201
2981.66 3213
2982.18 3188
2982.69 3265
2983.21 3189
2983.73 3296
2984.24 3322
2984.76 3357
2985.27 3365
2985.79 3346
2986.30 3455
2986.82 3440
2987.33 3426
2987.85 3424
2988.36 3557
2988.88 3407
2989.40 3358
2989.91 3413
2990.43 3502
2990.94 3486
2991.46 3415
2991.97 3423
2992.49 3455
2993.01 3430
2993.52 3385
2994.04 3470
2994.55 3540
2995.07 3644
2995.59 3774
2996.10 3930
2996.62 4012
2997.14 4005
2997.65 4152
2998.17 4079
2998.69 4204
2999.20 4156
2999.72 4197
3000.24 4339
3000.75 4390
3001.27 4465
3001.79 4719
3002.30 5189
3002.82 5729
3003.34 6383
3003.85 6912
3004.37 7460
3004.89 7770
3005.40 8062
3005.92 8088
3006.44 7568
3006.96 7174
3007.47 6524
3007.99 5958
3008.51 5387
3009.03 4677
3009.54 4264
3010.06 3999
3010.58 3861
3011.10 3603
3011.61 3503
3012.13 3506
3012.65 3496
3013.17 3503
3013.68 3503
3014.20 3409
3014.72 3468
3015.24 3520
3015.76 3514
3016.27 3486
3016.79 3462
3017.31 3453
3017.83 3469
3018.35 3423
3018.86 3483
3019.38 3466
3019.90 3332
3020.42 3498
3020.94 3404
3021.46 3526
3021.97 3506
3022.49 3525
3023.01 3584
3023.53 3713
3024.05 3893
3024.57 3799
3025.09 3805
3025.61 3810
3026.12 3720
3026.64 3563
3027.16 3585
3027.68 3513
3028.20 3391
3028.72 3394
3029.24 3408
3029.76 3315
3030.28 3157
3030.80 3122
3031.32 3281
3031.84 3214
3032.35 3207
3032.87 3183
3033.39 3193
3033.91 3268
3034.43 3293
3034.95 3343
3035.47 3352
3035.99 3346
3036.51 3404
3037.03 3346
3037.55 3232
3038.07 3218
3038.59 3317
3039.11 3318
3039.63 3299
3040.15 3193
3040.67 3078
3041.19 3004
3041.71 3088
3042.23 3087
3042.75 3026
3043.27 3050
3043.79 3098
3044.31 3154
3044.83 3179
3045.35 3099
3045.87 3084
3046.40 3173
3046.92 3064
3047.44 3095
3047.96 3139
3048.48 3187
3049.00 3119
3049.52 3022
3050.04 3006
3050.56 2992
3051.08 3014
3051.60 2861
3052.12 2899
3052.65 2925
3053.17 2987
3053.69 2884
3054.21 2936
3054.73 2997
3055.25 3003
3055.77 3011
3056.30 2994
3056.82 3101
3057.34 3042
3057.86 2964
3058.38 3042
3058.90 3016
3059.42 3005
3059.95 2982
3060.47 3045
3060.99 3090
3061.51 3050
3062.03 3150
3062.56 3142
3063.08 3082
3063.60 3185
3064.12 3256
3064.64 3353
3065.17 3358
3065.69 3259
3066.21 3422
3066.73 3562
3067.26 3594
3067.78 3439
3068.30 3358
3068.82 3471
3069.35 3541
3069.87 3487
3070.39 3531
3070.91 3467
3071.44 3433
3071.96 3518
3072.48 3496
3073.01 3543
3073.53 3655
3074.05 3727
3074.57 3694
3075.10 3672
3075.62 3775
3076.14 3862
3076.67 3769
3077.19 4009
3077.71 4095
3078.24 4144
3078.76 4172
3079.28 4211
3079.81 4275
3080.33 4280
3080.85 4246
3081.38 4199
3081.90 4204
3082.42 4261
3082.95 4259
3083.47 4195
3084.00 4140
3084.52 4159
3085.04 4025
3085.57 4039
3086.09 4050
3086.62 4355
3087.14 4717
3087.66 4953
3088.19 5455
3088.71 6069
3089.24 6515
3089.76 6861
3090.29 6948
3090.81 7239
3091.33 6948
3091.86 6587
3092.38 6318
3092.91 5700
3093.43 5334
3093.96 4867
3094.48 4755
3095.01 4655
3095.53 4548
3096.06 4426
3096.58 4382
3097.11 4394
3097.63 4372
3098.16 4512
3098.68 4561
3099.21 4837
3099.73 5111
3100.26 5576
3100.78 6283
3101.31 7109
3101.83 7976
3102.36 8989
3102.88 9759
3103.41 9904
3103.93 9897
3104.46 9204
3104.99 8566
3105.51 7769
3106.04 6938
3106.56 6038
3107.09 5425
3107.61 4936
3108.14 4564
3108.67 4330
3109.19 4256
3109.72 4268
3110.24 4168
3110.77 4062
3111.30 3934
3111.82 3956
3112.35 3777
3112.87 3691
3113.40 3711
3113.93 3647
3114.45 3578
3114.98 3470
3115.51 3394
3116.03 3387
3116.56 3370
3117.09 3341
3117.61 3309
3118.14 3357
3118.67 3370
3119.19 3497
3119.72 3561
3120.25 3731
3120.77 3881
3121.30 3926
3121.83 4041
3122.35 4022
3122.88 4060
3123.41 3976
3123.94 3886
3124.46 3918
3124.99 3820
3125.52 3846
3126.05 3855
3126.57 3738
3127.10 3740
3127.63 3699
3128.16 3641
3128.68 3504
3129.21 3463
3129.74 3343
3130.27 3279
3130.79 3222
3131.32 3215
3131.85 3258
3132.38 3214
3132.91 3209
3133.43 3219
3133.96 3259
3134.49 3313
3135.02 3262
3135.55 3224
3136.07 3183
3136.60 3173
3137.13 3187
3137.66 3097
3138.19 3035
3138.72 2954
3139.24 2970
3139.77 3008
3140.30 3011
3140.83 2965
3141.36 2869
3141.89 2911
3142.42 2907
3142.95 2915
3143.47 2962
3144.00 2960
3144.53 3032
3145.06 3025
3145.59 3039
3146.12 3063
3146.65 3198
3147.18 3284
3147.71 3294
3148.24 3351
3148.76 3513
3149.29 3445
3149.82 3372
3150.35 3426
3150.88 3413
3151.41 3328
3151.94 3299
3152.47 3260
3153.00 3162
3153.53 3209
3154.06 3371
3154.59 3376
3155.12 3283
3155.65 3173
3156.18 3194
3156.71 3309
3157.24 3458
3157.77 3342
3158.30 3496
3158.83 3379
3159.36 3420
3159.89 3469
3160.42 3478
3160.95 3460
3161.48 3455
3162.01 3464
3162.54 3442
3163.07 3410
3163.60 3314
3164.13 3276
3164.66 3316
3165.20 3229
3165.73 3169
3166.26 3130
3166.79 3082
3167.32 3081
3167.85 3116
3168.38 3008
3168.91 2990
3169.44 2946
3169.97 2944
3170.50 3037
3171.04 3028
3171.57 3115
3172.10 3198
3172.63 3317
3173.16 3375
3173.69 3484
3174.22 3467
3174.75 3538
3175.29 3475
3175.82 3486
3176.35 3376
3176.88 3279
3177.41 3308
3177.94 3167
3178.48 3137
3179.01 3122
3179.54 3111
3180.07 3022
3180.60 3008
3181.14 2942
3181.67 2954
3182.20 2882
3182.73 2834
3183.26 2805
3183.80 2757
3184.33 2823
3184.86 2837
3185.39 2907
3185.93 2819
3186.46 2752
3186.99 2710
3187.52 2838
3188.06 2772
3188.59 2884
3189.12 2889
3189.65 2795
3190.19 2840
3190.72 2834
3191.25 2845
3191.79 2883
3192.32 2885
3192.85 2912
3193.38 2943
3193.92 2916
3194.45 2883
3194.98 3069
3195.52 3130
3196.05 3102
3196.58 2991
3197.12 3060
3197.65 3048
3198.18 3013
3198.72 2979
3199.25 3051
3199.78 3014
3200.32 3030
3200.85 3091
3201.39 3057
3201.92 3109
3202.45 3114
3202.99 3065
3203.52 3073
3204.05 2981
3204.59 3034
3205.12 3086
3205.66 3091
3206.19 3152
3206.72 3353
3207.26 3491
3207.79 3690
3208.33 3855
3208.86 4121
3209.40 4511
3209.93 4705
3210.47 4675
3211.00 4707
3211.53 4694
3212.07 4640
3212.60 4670
3213.14 4383
3213.67 4152
3214.21 4030
3214.74 3701
3215.28 3512
3215.81 3305
3216.35 3148
3216.88 3062
3217.42 2977
3217.95 2949
3218.49 2961
3219.02 2923
3219.56 2942
3220.09 2929
3220.63 3011
3221.16 3052
3221.70 3224
3222.23 3341
3222.77 3384
3223.31 3467
3223.84 3608
3224.38 3644
3224.91 3656
3225.45 3637
3225.98 3550
3226.52 3416
3227.06 3315
3227.59 3259
3228.13 3195
3228.66 3078
3229.20 3075
3229.74 3031
3230.27 2945
3230.81 2899
3231.34 2898
3231.88 2898
3232.42 3057
3232.95 3097
3233.49 3022
3234.03 2996
3234.56 3063
3235.10 3068
3235.64 3144
3236.17 3286
3236.71 3249
3237.25 3377
3237.78 3375
3238.32 3417
3238.86 3417
3239.39 3351
3239.93 3251
3240.47 3306
3241.00 3193
3241.54 3123
3242.08 3114
3242.61 3131
3243.15 3028
3243.69 3044
3244.23 3070
3244.76 3096
3245.30 3106
3245.84 3101
3246.38 3176
3246.91 3092
3247.45 3159
3247.99 3247
3248.53 3357
3249.06 3469
3249.60 3660
3250.14 3949
3250.68 4209
3251.21 4417
3251.75 4713
3252.29 5127
3252.83 5425
3253.37 5519
3253.90 5408
3254.44 5431
3254.98 5378
3255.52 5030
3256.06 4674
3256.60 4497
3257.13 4397
3257.67 4323
3258.21 4224
3258.75 4151
3259.29 4115
3259.83 4079
3260.36 4018
3260.90 4166
3261.44 4351
3261.98 4463
3262.52 4614
3263.06 4574
3263.60 4608
3264.14 4587
3264.68 4637
3265.21 4689
3265.75 4580
3266.29 4734
3266.83 4696
3267.37 4503
3267.91 4474
3268.45 4352
3268.99 4134
3269.53 3972
3270.07 3892
3270.61 3687
3271.15 3556
3271.69 3564
3272.23 3417
3272.76 3358
3273.30 3408
3273.84 3420
3274.38 3433
3274.92 3381
3275.46 3523
3276.00 3508
3276.54 3520
3277.08 3500
3277.62 3579
3278.16 3568
3278.70 3594
3279.24 3548
3279.78 3523
3280.32 3563
3280.86 3618
3281.41 3537
3281.95 3614
3282.49 3683
3283.03 3559
3283.57 3618
3284.11 3649
3284.65 3666
3285.19 3562
3285.73 3784
3286.27 3769
3286.81 3807
3287.35 3741
3287.89 3595
3288.43 3486
3288.97 3444
3289.52 3443
3290.06 3511
3290.60 3513
3291.14 3571
3291.68 3573
3292.22 3730
3292.76 3813
3293.30 4052
3293.85 4350
3294.39 4403
3294.93 4586
3295.47 4813
3296.01 4830
3296.55 4815
3297.09 4783
3297.64 4860
3298.18 4617
3298.72 4456
3299.26 4358
3299.80 4218
3300.34 4081
3300.89 4030
3301.43 3932
3301.97 4048
3302.51 3961
3303.06 3886
3303.60 3814
3304.14 3827
3304.68 3770
3305.22 3759
3305.77 3681
3306.31 3684
3306.85 3773
3307.39 3805
3307.94 3872
3308.48 4053
3309.02 4102
3309.56 4256
3310.11 4264
3310.65 4213
3311.19 4159
3311.74 4214
3312.28 4117
3312.82 4092
3313.36 4050
3313.91 3999
3314.45 4039
3314.99 4020
3315.54 4197
3316.08 4330
3316.62 4407
3317.17 4683
3317.71 4671
3318.25 4801
3318.80 5119
3319.34 5255
3319.88 5211
3320.43 5144
3320.97 5114
3321.51 4830
3322.06 4708
3322.60 4678
3323.14 4490
3323.69 4313
3324.23 4168
3324.78 4045
3325.32 4077
3325.86 3915
3326.41 3761
3326.95 3822
3327.50 3778
3328.04 3737
3328.59 3726
3329.13 3647
3329.67 3718
3330.22 3821
3330.76 3797
3331.31 3953
3331.85 4317
3332.40 4678
3332.94 5409
3333.49 6113
3334.03 6795
3334.57 7502
3335.12 8084
3335.66 8473
3336.21 8769
3336.75 8561
3337.30 8324
3337.84 7860
3338.39 7105
3338.93 6574
3339.48 6003
3340.02 5511
3340.57 4809
3341.11 4280
3341.66 4032
3342.20 3835
3342.75 3576
3343.30 3470
3343.84 3420
3344.39 3362
3344.93 3353
3345.48 3234
3346.02 3343
3346.57 3343
3347.11 3189
3347.66 3359
3348.21 3419
3348.75 3377
3349.30 3420
3349.84 3437
3350.39 3407
3350.94 3296
3351.48 3198
3352.03 3285
3352.57 3326
3353.12 3375
3353.67 3358
3354.21 3298
3354.76 3313
3355.31 3204
3355.85 3127
3356.40 3094
3356.95 3129
3357.49 3106
3358.04 3081
3358.59 3021
3359.13 2917
3359.68 2888
3360.23 2809
3360.77 2806
3361.32 2833
3361.87 2863
3362.41 2802
3362.96 2792
3363.51 2802
3364.05 2831
3364.60 2877
3365.15 2865
3365.70 2825
3366.24 2796
3366.79 2764
3367.34 2802
3367.89 2765
3368.43 2745
3368.98 2789
3369.53 2788
3370.08 2884
3370.62 2804
3371.17 2852
3371.72 2926
3372.27 2963
3372.81 2997
3373.36 3049
3373.91 3090
3374.46 3121
3375.01 3079
3375.55 2926
3376.10 2971
3376.65 2925
3377.20 2772
3377.75 2877
3378.30 2866
3378.84 2815
3379.39 2748
3379.94 2755
3380.49 2697
3381.04 2657
3381.59 2713
3382.13 2704
3382.68 2745
3383.23 2774
3383.78 2693
3384.33 2659
3384.88 2702
3385.43 2685
3385.98 2704
3386.52 2731
3387.07 2701
3387.62 2773
3388.17 2864
3388.72 2759
3389.27 2878
3389.82 2791
3390.37 2723
3390.92 2764
3391.47 2807
3392.02 2801
3392.57 2704
3393.12 2789
3393.66 2766
3394.21 2786
3394.76 2794
3395.31 2804
3395.86 2871
3396.41 2826
3396.96 2821
3397.51 2847
3398.06 2876
3398.61 2873
3399.16 2830
3399.71 2761
3400.26 2752
3400.81 2727
3401.36 2772
3401.91 2705
3402.46 2674
3403.01 2706
3403.56 2691
3404.11 2762
3404.66 2825
3405.21 2699
3405.77 2671
3406.32 2725
3406.87 2694
3407.42 2681
3407.97 2712
3408.52 2810
3409.07 2767
3409.62 2662
3410.17 2756
3410.72 2819
3411.27 2863
3411.82 2869
3412.37 2740
3412.93 2826
3413.48 2849
3414.03 2812
3414.58 2917
3415.13 2964
3415.68 3128
3416.23 3170
3416.78 3271
3417.34 3389
3417.89 3469
3418.44 3455
3418.99 3528
3419.54 3436
3420.09 3321
3420.65 3217
3421.20 3136
3421.75 3131
3422.30 3171
3422.85 3257
3423.40 3277
3423.96 3320
3424.51 3254
3425.06 3329
3425.61 3208
3426.17 3111
3426.72 3102
3427.27 3101
3427.82 2977
3428.37 2897
3428.93 2856
3429.48 2800
3430.03 2755
3430.58 2748
3431.14 2742
3431.69 2724
3432.24 2657
3432.79 2691
3433.35 2690
3433.90 2791
3434.45 2812
3435.01 2805
3435.56 2837
3436.11 2859
3436.66 2874
3437.22 2913
3437.77 3019
3438.32 3065
3438.88 3004
3439.43 3081
3439.98 2994
3440.54 2846
3441.09 2889
3441.64 2774
3442.20 2844
3442.75 2861
3443.30 2731
3443.86 2727
3444.41 2689
3444.96 2677
3445.52 2717
3446.07 2719
3446.63 2728
3447.18 2769
3447.73 2775
3448.29 2712
3448.84 2696
3449.40 2701
3449.95 2639
3450.50 2653
3451.06 2599
3451.61 2539
3452.17 2627
3452.72 2605
3453.27 2704
3453.83 2776
3454.38 2767
3454.94 2658
3455.49 2718
3456.05 2738
3456.60 2696
3457.16 2744
3457.71 2752
3458.27 2776
3458.82 2881
3459.38 2842
3459.93 2887
3460.49 3023
3461.04 2945
3461.60 3073
3462.15 3045
3462.71 2986
3463.26 3009
3463.82 2991
3464.37 3071
3464.93 3052
3465.48 2985
3466.04 3091
3466.59 3107
3467.15 3098
3467.70 3108
3468.26 3178
3468.81 3323
3469.37 3436
3469.93 3480
3470.48 3642
3471.04 3661
3471.59 3547
3472.15 3680
3472.70 3630
3473.26 3567
3473.82 3539
3474.37 3403
3474.93 3343
3475.48 3457
3476.04 3366
3476.60 3384
3477.15 3394
3477.71 3495
3478.27 3557
3478.82 3583
3479.38 3660
3479.93 3842
3480.49 3792
3481.05 3680
3481.60 3749
3482.16 3767
3482.72 3767
3483.27 3790
3483.83 3857
3484.39 4082
3484.95 4028
3485.50 4020
3486.06 4125
3486.62 4288
3487.17 4470
3487.73 4758
3488.29 5336
3488.84 6037
3489.40 6860
3489.96 8049
3490.52 9543
3491.07 10741
3491.63 11971
3492.19 12412
3492.75 12648
3493.30 12276
3493.86 11565
3494.42 10226
3494.98 9018
3495.53 7979
3496.09 6952
3496.65 6278
3497.21 5882
3497.77 5655
3498.32 5393
3498.88 5423
3499.44 5423
3500.00 5429
3500.56 5818
3501.11 6211
3501.67 6727
3502.23 7353
3502.79 7980
3503.35 8686
3503.91 9535
3504.46 10194
3505.02 10251
3505.58 10205
3506.14 10048
3506.70 9543
3507.26 8754
3507.81 8051
3508.37 7460
3508.93 6821
3509.49 6096
3510.05 5653
3510.61 5093
3511.17 4885
3511.73 4650
3512.29 4329
3512.85 4250
3513.40 4013
3513.96 3792
3514.52 3666
3515.08 3578
3515.64 3587
3516.20 3553
3516.76 3432
3517.32 3426
3517.88 3457
3518.44 3497
3519.00 3424
3519.56 3371
3520.12 3401
3520.68 3351
3521.24 3494
3521.80 3468
3522.36 3569
3522.92 3733
3523.48 3740
3524.04 3761
3524.60 3799
3525.16 3802
3525.72 3784
3526.28 3670
3526.84 3689
3527.40 3657
3527.96 3691
3528.52 3661
3529.08 3620
3529.64 3571
3530.20 3654
3530.76 3692
3531.32 3765
3531.88 3861
3532.44 3918
3533.00 4030
3533.56 4087
3534.12 3918
3534.68 3988
3535.25 4018
3535.81 3847
3536.37 3826
3536.93 3714
3537.49 3648
3538.05 3607
3538.61 3530
3539.17 3507
3539.73 3448
3540.30 3564
3540.86 3581
3541.42 3618
3541.98 3581
3542.54 3566
3543.10 3671
3543.66 3741
3544.23 3737
3544.79 3600
3545.35 3521
3545.91 3463
3546.47 3374
3547.03 3261
3547.60 3209
3548.16 3209
3548.72 3134
3549.28 3194
3549.84 3213
3550.41 3278
3550.97 3202
3551.53 3118
3552.09 3102
3552.65 3120
3553.22 3086
3553.78 2998
3554.34 3100
3554.90 3023
3555.47 3002
3556.03 2981
3556.59 2942
3557.15 2957
3557.72 2893
3558.28 2952
3558.84 2973
3559.41 3001
3559.97 3086
3560.53 3066
3561.09 3085
3561.66 3163
3562.22 3167
3562.78 3269
3563.35 3246
3563.91 3288
3564.47 3377
3565.04 3325
3565.60 3380
3566.16 3381
3566.73 3336
3567.29 3274
3567.85 3227
3568.42 3111
3568.98 3106
3569.54 3108
3570.11 3102
3570.67 3031
3571.23 2950
3571.80 2939
3572.36 3143
3572.93 3273
3573.49 3336
3574.05 3591
3574.62 3868
3575.18 4171
3575.75 4320
3576.31 4571
3576.87 4840
3577.44 4909
3578.00 4736
3578.57 4656
3579.13 4554
3579.70 4401
3580.26 4211
3580.82 3872
3581.39 3696
3581.95 3528
3582.52 3480
3583.08 3261
3583.65 3110
3584.21 3082
3584.78 2986
3585.34 2911
3585.91 2907
3586.47 2884
3587.04 2928
3587.60 2830
3588.17 2847
3588.73 2821
3589.30 2736
3589.86 2729
3590.43 2866
3590.99 2809
3591.56 2775
3592.12 2797
3592.69 2786
3593.25 2865
3593.82 2814
3594.39 2794
3594.95 2859
3595.52 2845
3596.08 2995
3596.65 2961
3597.21 3057
3597.78 3107
3598.35 3117
3598.91 3178
3599.48 3085
3600.04 3070
3600.61 3079
3601.18 3064
3601.74 2989
3602.31 3019
3602.87 2998
3603.44 3015
3604.01 2959
3604.57 2944
3605.14 3029
3605.71 3000
3606.27 2963
3606.84 2998
3607.41 2991
3607.97 2922
3608.54 2772
3609.11 2753
3609.67 2764
3610.24 2704
3610.81 2728
3611.37 2785
3611.94 2760
3612.51 2807
3613.07 2850
3613.64 3000
3614.21 3360
3614.78 3782
3615.34 4257
3615.91 4728
3616.48 5274
3617.04 5716
3617.61 6074
3618.18 6339
3618.75 6187
3619.31 6110
3619.88 5841
3620.45 5382
3621.02 4998
3621.58 4637
3622.15 4213
3622.72 3954
3623.29 3593
3623.86 3306
3624.42 3125
3624.99 2983
3625.56 2877
3626.13 2838
3626.70 2708
3627.26 2675
3627.83 2701
3628.40 2771
3628.97 2695
3629.54 2757
3630.11 2754
3630.67 2894
3631.24 2898
3631.81 2813
3632.38 2795
3632.95 2870
3633.52 2895
3634.08 2828
3634.65 2779
3635.22 2831
3635.79 2791
3636.36 2724
3636.93 2691
3637.50 2730
3638.07 2716
3638.64 2795
3639.20 2798
3639.77 2884
3640.34 2977
3640.91 2957
3641.48 3056
3642.05 3068
3642.62 3014
3643.19 3084
3643.76 3061
3644.33 3035
3644.90 3021
3645.47 3074
3646.04 3040
3646.61 3050
3647.18 3033
3647.75 3035
3648.32 3016
3648.89 3036
3649.46 3127
3650.03 3005
3650.60 3067
3651.17 3101
3651.74 3155
3652.31 3207
3652.88 3328
3653.45 3256
3654.02 3179
3654.59 3223
3655.16 3187
3655.73 3196
3656.30 3227
3656.87 3230
3657.44 3207
3658.01 3156
3658.58 3262
3659.15 3303
3659.72 3200
3660.29 3262
3660.86 3192
3661.43 3095
3662.00 3038
3662.58 3002
3663.15 3107
3663.72 3161
3664.29 3165
3664.86 3144
3665.43 3136
3666.00 3195
3666.57 3172
3667.14 3207
3667.72 3032
3668.29 3018
3668.86 2984
3669.43 2811
3670.00 2894
3670.57 2884
3671.14 2873
3671.72 2954
3672.29 3087
3672.86 3095
3673.43 3097
3674.00 3231
3674.57 3336
3675.15 3258
3675.72 3297
3676.29 3215
3676.86 3426
3677.43 3479
3678.01 3410
3678.58 3433
3679.15 3310
3679.72 3353
3680.30 3355
3680.87 3123
3681.44 3027
3682.01 3030
3682.58 2931
3683.16 2810
3683.73 2718
3684.30 2611
3684.88 2725
3685.45 2756
3686.02 2705
3686.59 2700
3687.17 2763
3687.74 2880
3688.31 3036
3688.88 3129
3689.46 3248
3690.03 3166
3690.60 3241
3691.18 3263
3691.75 3180
3692.32 3111
3692.90 3027
3693.47 2988
3694.04 2854
3694.62 2916
3695.19 2778
3695.76 2665
3696.34 2674
3696.91 2649
3697.48 2665
3698.06 2666
3698.63 2656
3699.21 2760
3699.78 2675
3700.35 2664
3700.93 2682
3701.50 2718
3702.08 2799
3702.65 2746
3703.22 2782
3703.80 2863
3704.37 2925
3704.95 2888
3705.52 2820
3706.09 2815
3706.67 2885
3707.24 2922
3707.82 2931
3708.39 2989
3708.97 2971
3709.54 2948
3710.12 2845
3710.69 2875
3711.26 2905
3711.84 2845
3712.41 2797
3712.99 2764
3713.56 2769
3714.14 2765
3714.71 2645
3715.29 2631
3715.86 2615
3716.44 2655
3717.01 2634
3717.59 2635
3718.16 2606
3718.74 2657
3719.32 2580
3719.89 2672
3720.47 2529
3721.04 2613
3721.62 2554
3722.19 2587
3722.77 2555
3723.34 2541
3723.92 2476
3724.49 2477
3725.07 2676
3725.65 2546
3726.22 2452
3726.80 2546
3727.37 2632
3727.95 2684
3728.53 2808
3729.10 2982
3729.68 3213
3730.25 3410
3730.83 3579
3731.41 3855
3731.98 4001
3732.56 4284
3733.14 4451
3733.71 4486
3734.29 4420
3734.87 4360
3735.44 4058
3736.02 3873
3736.60 3671
3737.17 3402
3737.75 3290
3738.33 3248
3738.90 3034
3739.48 2853
3740.06 2818
3740.63 2798
3741.21 2716
3741.79 2744
3742.36 2729
3742.94 2693
3743.52 2722
3744.10 2676
3744.67 2663
3745.25 2584
3745.83 2573
3746.40 2561
3746.98 2597
3747.56 2582
3748.14 2482
3748.71 2523
3749.29 2548
3749.87 2555
3750.45 2485
3751.03 2536
3751.60 2565
3752.18 2498
3752.76 2505
3753.34 2431
3753.92 2421
3754.49 2339
3755.07 2525
3755.65 2530
3756.23 2495
3756.81 2627
3757.38 2629
3757.96 2701
3758.54 2787
3759.12 2851
3759.70 2899
3760.28 3052
3760.85 3079
3761.43 3054
3762.01 3068
3762.59 3086
3763.17 3100
3763.75 3083
3764.33 2980
3764.91 2994
3765.48 2969
3766.06 2945
3766.64 2872
3767.22 2888
3767.80 2809
3768.38 2803
3768.96 2764
3769.54 2811
3770.12 2770
3770.70 2747
3771.28 2673
3771.85 2621
3772.43 2585
3773.01 2672
3773.59 2658
3774.17 2642
3774.75 2559
3775.33 2605
3775.91 2519
3776.49 2463
3777.07 2471
3777.65 2554
3778.23 2542
3778.81 2573
3779.39 2553
3779.97 2526
3780.55 2514
3781.13 2442
3781.71 2438
3782.29 2454
3782.87 2432
3783.45 2479
3784.03 2435
3784.61 2334
3785.19 2427
3785.77 2535
3786.35 2530
3786.93 2463
3787.51 2590
3788.10 2634
3788.68 2581
3789.26 2663
3789.84 2620
3790.42 2622
3791.00 2601
3791.58 2611
3792.16 2556
3792.74 2608
3793.32 2535
3793.90 2570
3794.48 2621
3795.07 2634
3795.65 2586
3796.23 2659
3796.81 2679
3797.39 2535
3797.97 2532
3798.55 2639
3799.14 2598
3799.72 2629
3800.30 2797
3800.88 2809
3801.46 2826
3802.04 2870
3802.62 2769
3803.21 2809
3803.79 2894
3804.37 2984
3804.95 3114
3805.53 3185
3806.12 3375
3806.70 3558
3807.28 3700
3807.86 3824
3808.44 3943
3809.03 4120
3809.61 3981
3810.19 3938
3810.77 3876
3811.36 3742
3811.94 3570
3812.52 3388
3813.10 3495
3813.69 3361
3814.27 3270
3814.85 3296
3815.43 3245
3816.02 3095
3816.60 3181
3817.18 3140
3817.77 3056
3818.35 3025
3818.93 2955
3819.51 2871
3820.10 2816
3820.68 2919
3821.26 2954
3821.85 2916
3822.43 2881
3823.01 2941
3823.60 2972
3824.18 2930
3824.76 2967
3825.35 2895
3825.93 2768
3826.51 2721
3827.10 2712
3827.68 2700
3828.27 2758
3828.85 2667
3829.43 2712
3830.02 2748
3830.60 2729
3831.18 2818
3831.77 2786
3832.35 2695
3832.94 2897
3833.52 2875
3834.10 2787
3834.69 2769
3835.27 2806
3835.86 2845
3836.44 2915
3837.03 2839
3837.61 2822
3838.19 2849
3838.78 2779
3839.36 2655
3839.95 2703
3840.53 2697
3841.12 2659
3841.70 2717
3842.29 2734
3842.87 2750
3843.46 2792
3844.04 2786
3844.63 2962
3845.21 2941
3845.80 3092
3846.38 2939
3846.97 2941
3847.55 2962
3848.14 2986
3848.72 2936
3849.31 2835
3849.89 2800
3850.48 2733
3851.06 2697
3851.65 2717
3852.23 2764
3852.82 2839
3853.41 2790
3853.99 2800
3854.58 2836
3855.16 2828
3855.75 2903
3856.33 2907
3856.92 3016
3857.51 3221
3858.09 3528
3858.68 3934
3859.26 4276
3859.85 4617
3860.44 5045
3861.02 5276
3861.61 5554
3862.20 5603
3862.78 5508
3863.37 5261
3863.95 4938
3864.54 4617
3865.13 4301
3865.71 4008
3866.30 3756
3866.89 3534
3867.47 3348
3868.06 3127
3868.65 2975
3869.23 2892
3869.82 2875
3870.41 2754
3870.99 2806
3871.58 2814
3872.17 2844
3872.76 2898
3873.34 2971
3873.93 2913
3874.52 2883
3875.10 2930
3875.69 2880
3876.28 2809
3876.87 2801
3877.45 2815
3878.04 2759
3878.63 2699
3879.22 2613
3879.80 2646
3880.39 2601
3880.98 2670
3881.57 2613
3882.15 2455
3882.74 2512
3883.33 2525
3883.92 2521
3884.51 2611
3885.09 2523
3885.68 2468
3886.27 2482
3886.86 2607
3887.45 2610
3888.04 2685
3888.62 2718
3889.21 2794
3889.80 2843
3890.39 2895
3890.98 2981
3891.57 2891
3892.15 2905
3892.74 2920
3893.33 2889
3893.92 2827
3894.51 2906
3895.10 2826
3895.69 2750
3896.28 2760
3896.86 2780
3897.45 2786
3898.04 2848
3898.63 2756
3899.22 2767
3899.81 2854
3900.40 2804
3900.99 2800
3901.58 2861
3902.17 2769
3902.76 2718
3903.34 2591
3903.93 2529
3904.52 2530
3905.11 2551
3905.70 2580
3906.29 2574
3906.88 2561
3907.47 2681
3908.06 2580
3908.65 2496
3909.24 2519
3909.83 2591
3910.42 2523
3911.01 2433
3911.60 2464
3912.19 2418
3912.78 2345
3913.37 2396
3913.96 2414
3914.55 2270
3915.14 2286
3915.73 2363
3916.32 2322
3916.91 2344
3917.50 2352
3918.09 2351
3918.68 2337
3919.28 2395
3919.87 2393
3920.46 2289
3921.05 2324
3921.64 2345
3922.23 2414
3922.82 2341
3923.41 2306
3924.00 2338
3924.59 2340
3925.18 2282
3925.77 2267
3926.37 2300
3926.96 2217
3927.55 2255
3928.14 2205
3928.73 2316
3929.32 2214
3929.91 2212
3930.51 2174
3931.10 2257
3931.69 2229
3932.28 2148
3932.87 2183
3933.46 2159
3934.05 2211
3934.65 2138
3935.24 2140
3935.83 2204
3936.42 2247
3937.01 2334
3937.61 2360
3938.20 2318
3938.79 2343
3939.38 2410
3939.97 2397
3940.57 2462
3941.16 2470
3941.75 2516
3942.34 2479
3942.94 2507
3943.53 2530
3944.12 2407
3944.71 2413
3945.31 2396
3945.90 2444
3946.49 2303
3947.08 2317
3947.68 2324
3948.27 2282
3948.86 2197
3949.45 2180
3950.05 2160
3950.64 2238
3951.23 2244
3951.83 2236
3952.42 2310
3953.01 2251
3953.61 2264
3954.20 2294
3954.79 2214
3955.39 2273
3955.98 2359
3956.57 2337
3957.17 2393
3957.76 2398
3958.35 2413
3958.95 2335
3959.54 2396
3960.13 2448
3960.73 2413
3961.32 2316
3961.92 2360
3962.51 2471
3963.10 2607
3963.70 2600
3964.29 2635
3964.88 2693
3965.48 2755
3966.07 2775
3966.67 2796
3967.26 2846
3967.86 2762
3968.45 2838
3969.04 2690
3969.64 2576
3970.23 2511
3970.83 2455
3971.42 2405
3972.02 2422
3972.61 2403
3973.21 2385
3973.80 2413
3974.40 2470
3974.99 2590
3975.58 2574
3976.18 2622
3976.77 2741
3977.37 2809
3977.96 2725
3978.56 2701
3979.15 2655
3979.75 2631
3980.35 2620
3980.94 2622
3981.54 2582
3982.13 2589
3982.73 2528
3983.32 2555
3983.92 2473
3984.51 2542
3985.11 2551
3985.70 2490
3986.30 2550
3986.90 2501
3987.49 2446
3988.09 2427
3988.68 2522
3989.28 2512
3989.87 2509
3990.47 2584
3991.07 2549
3991.66 2569
3992.26 2524
3992.85 2607
3993.45 2694
3994.05 2695
3994.64 2721
3995.24 2757
3995.84 2783
3996.43 2694
3997.03 2695
3997.62 2739
3998.22 2678
3998.82 2672
3999.41 2624
4000.01 2653
4000.61 2618
4001.20 2517
4001.80 2507
4002.40 2535
4003.00 2449
4003.59 2494
4004.19 2492
4004.79 2406
4005.38 2430
4005.98 2504
4006.58 2534
4007.17 2484
4007.77 2517
4008.37 2411
4008.97 2378
4009.56 2437
4010.16 2373
4010.76 2366
4011.36 2357
4011.95 2397
4012.55 2459
4013.15 2470
4013.75 2539
4014.34 2558
4014.94 2640
4015.54 2726
4016.14 2769
4016.74 2789
4017.33 2832
4017.93 2865
4018.53 2934
4019.13 2833
4019.73 2673
4020.32 2627
4020.92 2585
4021.52 2557
4022.12 2506
4022.72 2453
4023.32 2461
4023.91 2521
4024.51 2547
4025.11 2645
4025.71 2560
4026.31 2637
4026.91 2649
4027.51 2727
4028.10 2826
4028.70 2804
4029.30 2871
4029.90 2805
4030.50 2707
4031.10 2717
4031.70 2613
4032.30 2590
4032.90 2585
4033.49 2548
4034.09 2597
4034.69 2598
4035.29 2614
4035.89 2480
4036.49 2410
4037.09 2348
4037.69 2362
4038.29 2397
4038.89 2318
4039.49 2296
4040.09 2201
4040.69 2199
4041.29 2222
4041.89 2134
4042.49 2195
4043.09 2155
4043.69 2171
4044.29 2266
4044.89 2289
4045.49 2338
4046.09 2306
4046.69 2196
4047.29 2324
4047.89 2360
4048.49 2368
4049.09 2362
4049.69 2468
4050.29 2530
4050.89 2494
4051.49 2453
4052.09 2471
4052.69 2507
4053.29 2455
4053.89 2512
4054.49 2436
4055.09 2367
4055.69 2377
4056.30 2391
4056.90 2374
4057.50 2337
4058.10 2350
4058.70 2404
4059.30 2385
4059.90 2335
4060.50 2384
4061.10 2391
4061.71 2532
4062.31 2587
4062.91 2678
4063.51 2712
4064.11 2840
4064.71 2962
4065.31 3071
4065.92 3063
4066.52 3068
4067.12 2991
4067.72 2943
4068.32 2821
4068.92 2651
4069.53 2555
4070.13 2515
4070.73 2398
4071.33 2253
4071.93 2263
4072.54 2154
4073.14 2204
4073.74 2211
4074.34 2128
4074.94 2143
4075.55 2236
4076.15 2240
4076.75 2180
4077.35 2045
4077.96 2098
4078.56 2075
4079.16 2095
4079.76 2057
4080.37 2064
4080.97 2091
4081.57 2122
4082.17 2119
4082.78 2099
4083.38 2139
4083.98 2192
4084.59 2139
4085.19 2105
4085.79 2086
4086.39 2172
4087.00 2132
4087.60 2159
4088.20 2092
4088.81 2211
4089.41 2208
4090.01 2200
4090.62 2230
4091.22 2198
4091.82 2109
4092.43 2182
4093.03 2223
4093.63 2290
4094.24 2324
4094.84 2291
4095.45 2237
4096.05 2244
4096.65 2257
4097.26 2266
4097.86 2245
4098.47 2193
4099.07 2172
4099.67 2183
4100.28 2198
4100.88 2230
4101.49 2165
4102.09 2135
4102.69 2202
4103.30 2177
4103.90 2179
4104.51 2200
4105.11 2183
4105.72 2103
4106.32 2149
4106.93 2170
4107.53 2149
4108.13 2150
4108.74 2141
4109.34 2095
4109.95 2141
4110.55 2167
4111.16 2119
4111.76 2155
4112.37 2159
4112.97 2063
4113.58 2076
4114.18 2118
4114.79 2166
4115.39 2147
4116.00 2156
4116.60 2176
4117.21 2079
4117.82 2059
4118.42 2147
4119.03 2109
4119.63 2109
4120.24 2164
4120.84 2198
4121.45 2248
4122.05 2209
4122.66 2219
4123.27 2211
4123.87 2234
4124.48 2187
4125.08 2178
4125.69 2179
4126.30 2226
4126.90 2200
4127.51 2141
4128.11 2208
4128.72 2178
4129.33 2169
4129.93 2198
4130.54 2260
4131.15 2253
4131.75 2305
4132.36 2384
4132.96 2413
4133.57 2382
4134.18 2496
4134.78 2450
4135.39 2506
4136.00 2586
4136.60 2560
4137.21 2570
4137.82 2562
4138.43 2652
4139.03 2674
4139.64 2754
4140.25 2733
4140.85 2718
4141.46 2773
4142.07 2743
4142.68 2778
4143.28 2823
4143.89 2777
4144.50 2729
4145.10 2704
4145.71 2648
4146.32 2638
4146.93 2590
4147.53 2568
4148.14 2389
4148.75 2355
4149.36 2371
4149.97 2278
4150.57 2259
4151.18 2245
4151.79 2203
4152.40 2234
4153.00 2200
4153.61 2147
4154.22 2122
4154.83 2149
4155.44 2167
4156.05 2083
4156.65 2102
4157.26 2104
4157.87 2118
4158.48 2162
4159.09 2134
4159.70 2180
4160.30 2173
4160.91 2169
4161.52 2200
4162.13 2205
4162.74 2231
4163.35 2280
4163.96 2391
4164.56 2362
4165.17 2395
4165.78 2421
4166.39 2555
4167.00 2524
4167.61 2579
4168.22 2546
4168.83 2537
4169.44 2660
4170.05 2781
4170.66 2793
4171.26 2899
4171.87 2853
4172.48 2940
4173.09 2948
4173.70 2856
4174.31 2851
4174.92 2846
4175.53 2785
4176.14 2694
4176.75 2647
4177.36 2655
4177.97 2534
4178.58 2467
4179.19 2429
4179.80 2357
4180.41 2347
4181.02 2399
4181.63 2367
4182.24 2367
4182.85 2372
4183.46 2335
4184.07 2320
4184.68 2281
4185.29 2216
4185.90 2235
4186.51 2169
4187.12 2205
4187.73 2240
4188.34 2227
4188.95 2195
4189.56 2210
4190.18 2277
4190.79 2297
4191.40 2354
4192.01 2383
4192.62 2516
4193.23 2407
4193.84 2549
4194.45 2499
4195.06 2553
4195.67 2543
4196.28 2459
4196.90 2439
4197.51 2419
4198.12 2318
4198.73 2340
4199.34 2351
4199.95 2312
4200.56 2297
4201.18 2324
4201.79 2333
4202.40 2357
4203.01 2275
4203.62 2346
4204.23 2413
4204.85 2440
4205.46 2403
4206.07 2439
4206.68 2454
4207.29 2443
4207.90 2441
4208.52 2482
4209.13 2557
4209.74 2530
4210.35 2512
4210.97 2550
4211.58 2591
4212.19 2581
4212.80 2560
4213.41 2612
4214.03 2666
4214.64 2696
4215.25 2628
4215.86 2774
4216.48 2865
4217.09 2986
4217.70 3100
4218.32 3198
4218.93 3369
4219.54 3436
4220.15 3531
4220.77 3570
4221.38 3718
4221.99 3710
4222.61 3739
4223.22 3759
4223.83 3613
4224.44 3504
4225.06 3659
4225.67 3754
4226.28 3774
4226.90 3807
4227.51 3726
4228.13 3903
4228.74 3958
4229.35 3849
4229.97 3672
4230.58 3468
4231.19 3239
4231.81 3113
4232.42 3073
4233.03 2983
4233.65 2891
4234.26 2810
4234.88 2806
4235.49 2691
4236.10 2709
4236.72 2664
4237.33 2713
4237.95 2659
4238.56 2645
4239.17 2569
4239.79 2626
4240.40 2683
4241.02 2684
4241.63 2664
4242.25 2681
4242.86 2747
4243.48 2731
4244.09 2731
4244.71 2670
4245.32 2620
4245.93 2630
4246.55 2497
4247.16 2531
4247.78 2594
4248.39 2607
4249.01 2581
4249.62 2480
4250.24 2607
4250.85 2531
4251.47 2557
4252.08 2610
4252.70 2562
4253.32 2513
4253.93 2457
4254.55 2536
4255.16 2504
4255.78 2551
4256.39 2539
4257.01 2528
4257.62 2519
4258.24 2638
4258.85 2755
4259.47 2830
4260.09 2847
4260.70 2945
4261.32 3066
4261.93 3016
4262.55 3124
4263.17 3235
4263.78 3197
4264.40 3117
4265.01 3084
4265.63 2934
4266.25 2968
4266.86 2890
4267.48 2842
4268.10 2715
4268.71 2671
4269.33 2673
4269.94 2604
4270.56 2542
4271.18 2533
4271.79 2493
4272.41 2464
4273.03 2494
4273.64 2551
4274.26 2605
4274.88 2653
4275.49 2780
4276.11 2876
4276.73 3056
4277.35 3048
4277.96 3026
4278.58 2961
4279.20 2900
4279.81 2759
4280.43 2650
4281.05 2535
4281.67 2515
4282.28 2445
4282.90 2293
4283.52 2392
4284.14 2384
4284.75 2279
4285.37 2240
4285.99 2289
4286.61 2273
4287.22 2220
4287.84 2163
4288.46 2231
4289.08 2199
4289.70 2193
4290.31 2163
4290.93 2186
4291.55 2192
4292.17 2141
4292.79 2158
4293.40 2183
4294.02 2207
4294.64 2211
4295.26 2167
4295.88 2155
4296.50 2182
4297.11 2198
4297.73 2237
4298.35 2197
4298.97 2198
4299.59 2152
4300.21 2158
4300.83 2156
4301.44 2204
4302.06 2264
4302.68 2331
4303.30 2332
4303.92 2376
4304.54 2343
4305.16 2361
4305.78 2301
4306.40 2324
4307.02 2336
4307.63 2286
4308.25 2256
4308.87 2297
4309.49 2220
4310.11 2185
4310.73 2149
4311.35 2233
4311.97 2261
4312.59 2253
4313.21 2258
4313.83 2223
4314.45 2184
4315.07 2232
4315.69 2249
4316.31 2234
4316.93 2264
4317.55 2243
4318.17 2244
4318.79 2300
4319.41 2222
4320.03 2132
4320.65 2192
4321.27 2194
4321.89 2233
4322.51 2299
4323.13 2311
4323.75 2363
4324.37 2467
4324.99 2451
4325.61 2496
4326.23 2473
4326.85 2565
4327.47 2528
4328.09 2512
4328.71 2637
4329.33 2817
4329.96 2938
4330.58 3007
4331.20 3244
4331.82 3468
4332.44 3491
4333.06 3487
4333.68 3580
4334.30 3566
4334.92 3388
4335.54 3209
4336.17 3115
4336.79 3103
4337.41 2984
4338.03 2902
4338.65 2861
4339.27 2915
4339.89 2980
4340.52 2889
4341.14 2873
4341.76 2859
4342.38 2895
4343.00 2858
4343.62 3093
4344.25 3276
4344.87 3567
4345.49 3776
4346.11 3893
4346.73 3830
4347.36 3901
4347.98 3810
4348.60 3833
4349.22 3556
4349.84 3351
4350.47 3156
4351.09 2950
4351.71 2991
4352.33 2964
4352.96 2794
4353.58 2751
4354.20 2659
4354.82 2525
4355.45 2490
4356.07 2459
4356.69 2387
4357.31 2438
4357.94 2415
4358.56 2423
4359.18 2415
4359.81 2473
4360.43 2473
4361.05 2480
4361.68 2449
4362.30 2395
4362.92 2405
4363.55 2403
4364.17 2340
4364.79 2286
4365.42 2319
4366.04 2325
4366.66 2266
4367.29 2235
4367.91 2183
4368.53 2198
4369.16 2226
4369.78 2209
4370.40 2151
4371.03 2178
4371.65 2213
4372.27 2170
4372.90 2126
4373.52 2189
4374.15 2194
4374.77 2195
4375.39 2230
4376.02 2171
4376.64 2184
4377.27 2218
4377.89 2225
4378.52 2214
4379.14 2275
4379.76 2253
4380.39 2323
4381.01 2319
4381.64 2283
4382.26 2240
4382.89 2304
4383.51 2335
4384.14 2384
4384.76 2382
4385.39 2330
4386.01 2327
4386.64 2279
4387.26 2280
4387.89 2300
4388.51 2366
4389.14 2412
4389.76 2473
4390.39 2566
4391.01 2525
4391.64 2486
4392.26 2559
4392.89 2458
4393.51 2391
4394.14 2322
4394.76 2313
4395.39 2243
4396.01 2139
4396.64 2159
4397.26 2139
4397.89 2089
4398.52 2125
4399.14 2146
4399.77 2101
4400.39 2122
4401.02 2082
4401.65 2019
4402.27 2047
4402.90 2136
4403.52 2135
4404.15 2133
4404.78 2153
4405.40 2156
4406.03 2146
4406.65 2137
4407.28 2127
4407.91 2096
4408.53 2194
4409.16 2187
4409.79 2187
4410.41 2166
4411.04 2180
4411.67 2153
4412.29 2098
4412.92 2110
4413.55 2180
4414.17 2175
4414.80 2128
4415.43 2127
4416.05 2066
4416.68 2045
4417.31 2093
4417.94 2107
4418.56 2050
4419.19 2148
4419.82 2105
4420.44 2046
4421.07 2034
4421.70 2048
4422.33 1990
4422.95 1929
4423.58 1975
4424.21 1941
4424.84 1980
4425.46 1977
4426.09 1925
4426.72 1961
4427.35 1922
4427.97 1916
4428.60 1908
4429.23 1892
4429.86 1910
4430.49 1891
4431.11 1908
4431.74 1890
4432.37 1927
4433.00 1934
4433.63 1955
4434.26 1920
4434.88 1876
4435.51 1937
4436.14 1929
4436.77 1890
4437.40 1863
4438.03 1871
4438.65 1877
4439.28 1848
4439.91 1901
4440.54 1869
4441.17 1925
4441.80 1878
4442.43 1928
4443.06 1966
4443.68 1989
4444.31 1941
4444.94 2037
4445.57 2124
4446.20 2150
4446.83 2110
4447.46 2181
4448.09 2121
4448.72 2146
4449.35 2098
4449.98 2092
4450.61 2086
4451.24 2052
4451.86 2085
4452.49 2030
4453.12 2055
4453.75 2124
4454.38 2182
4455.01 2216
4455.64 2223
4456.27 2283
4456.90 2230
4457.53 2161
4458.16 2188
4458.79 2173
4459.42 2102
4460.05 2104
4460.68 1977
4461.31 1925
4461.94 1963
4462.57 1945
4463.20 1884
4463.83 1870
4464.46 1873
4465.09 1917
4465.72 1845
4466.36 1898
4466.99 1939
4467.62 1922
4468.25 1914
4468.88 1994
4469.51 1988
4470.14 1939
4470.77 1924
4471.40 1953
4472.03 1930
4472.66 1975
4473.29 1902
4473.93 1933
4474.56 1939
4475.19 1892
4475.82 1846
4476.45 1898
4477.08 1907
4477.71 1955
4478.34 1949
4478.98 1908
4479.61 1983
4480.24 1994
4480.87 2032
4481.50 2005
4482.13 2072
4482.76 2083
4483.40 2078
4484.03 2040
4484.66 2135
4485.29 2138
4485.92 2114
4486.56 2140
4487.19 2142
4487.82 2147
4488.45 2091
4489.08 2116
4489.72 2059
4490.35 2033
4490.98 2041
4491.61 2067
4492.25 2087
4492.88 2021
4493.51 1994
4494.14 1954
4494.78 1980
4495.41 1975
4496.04 2094
4496.67 2069
4497.31 2124
4497.94 2163
4498.57 2250
4499.20 2312
4499.84 2477
4500.47 2659
4501.10 2856
4501.74 2954
4502.37 3074
4503.00 2999
4503.64 2973
4504.27 2936
4504.90 2789
4505.53 2666
4506.17 2586
4506.80 2544
4507.43 2408
4508.07 2389
4508.70 2408
4509.34 2302
4509.97 2304
4510.60 2312
4511.24 2268
4511.87 2224
4512.50 2227
4513.14 2189
4513.77 2175
4514.41 2178
4515.04 2186
4515.67 2205
4516.31 2123
4516.94 2129
4517.58 2016
4518.21 2038
4518.84 2038
4519.48 2078
4520.11 2095
4520.75 2076
4521.38 2108
4522.02 2183
4522.65 2181
4523.28 2134
4523.92 2091
4524.55 2141
4525.19 2217
4525.82 2388
4526.46 2433
4527.09 2514
4527.73 2705
4528.36 3118
4529.00 3398
4529.63 3759
4530.27 4099
4530.90 4313
4531.54 4581
4532.17 4498
4532.81 4423
4533.44 4124
4534.08 3725
4534.71 3519
4535.35 3178
4535.99 2890
4536.62 2681
4537.26 2510
4537.89 2390
4538.53 2233
4539.16 2262
4539.80 2212
4540.43 2170
4541.07 2110
4541.71 2068
4542.34 2058
4542.98 2087
4543.61 2048
4544.25 2053
4544.89 2062
4545.52 2008
4546.16 2134
4546.79 2141
4547.43 2133
4548.07 2121
4548.70 2117
4549.34 2069
4549.98 2018
4550.61 2074
4551.25 2115
4551.89 1997
4552.52 2084
4553.16 2109
4553.80 2057
4554.43 1996
4555.07 2014
4555.71 2015
4556.34 1991
4556.98 2028
4557.62 2037
4558.25 2085
4558.89 2062
4559.53 2040
4560.16 2046
4560.80 2020
4561.44 2003
4562.08 2097
4562.71 2052
4563.35 2099
4563.99 2099
4564.63 2116
4565.26 2146
4565.90 2194
4566.54 2184
4567.18 2178
4567.81 2263
4568.45 2308
4569.09 2314
4569.73 2315
4570.36 2358
4571.00 2234
4571.64 2189
4572.28 2241
4572.92 2234
4573.55 2223
4574.19 2155
4574.83 2220
4575.47 2110
4576.11 2072
4576.75 2094
4577.38 2070
4578.02 2085
4578.66 2078
4579.30 2053
4579.94 2088
4580.58 2119
4581.21 2053
4581.85 2122
4582.49 2204
4583.13 2219
4583.77 2222
4584.41 2264
4585.05 2254
4585.69 2283
4586.32 2442
4586.96 2490
4587.60 2450
4588.24 2378
4588.88 2475
4589.52 2526
4590.16 2447
4590.80 2447
4591.44 2513
4592.08 2453
4592.72 2336
4593.36 2278
4594.00 2216
4594.63 2294
4595.27 2211
4595.91 2126
4596.55 2034
4597.19 2056
4597.83 2078
4598.47 2078
4599.11 2089
4599.75 2080
4600.39 2129
4601.03 2060
4601.67 2096
4602.31 2187
4602.95 2109
4603.59 2209
4604.23 2242
4604.87 2247
4605.51 2196
4606.15 2127
4606.79 2121
4607.43 2184
4608.08 2168
4608.72 2151
4609.36 2167
4610.00 2161
4610.64 2166
4611.28 2112
4611.92 2140
4612.56 2035
4613.20 2035
4613.84 2016
4614.48 2016
4615.12 1983
4615.76 2012
4616.41 2011
4617.05 2020
4617.69 1934
4618.33 1889
4618.97 1899
4619.61 1955
4620.25 1871
4620.89 1854
4621.54 1853
4622.18 1881
4622.82 1861
4623.46 1833
4624.10 1861
4624.74 1846
4625.38 1841
4626.03 1824
4626.67 1873
4627.31 1864
4627.95 1942
4628.59 1897
4629.24 1921
4629.88 1899
4630.52 1970
4631.16 2014
4631.80 2009
4632.45 2043
4633.09 2068
4633.73 2069
4634.37 2148
4635.02 2038
4635.66 2074
4636.30 2136
4636.94 2279
4637.58 2321
4638.23 2323
4638.87 2268
4639.51 2224
4640.16 2274
4640.80 2205
4641.44 2166
4642.08 2209
4642.73 2148
4643.37 2023
4644.01 2025
4644.66 1980
4645.30 1964
4645.94 1975
4646.58 2090
4647.23 2041
4647.87 2020
4648.51 2013
4649.16 2106
4649.80 2229
4650.44 2262
4651.09 2341
4651.73 2431
4652.37 2499
4653.02 2398
4653.66 2424
4654.31 2379
4654.95 2282
4655.59 2202
4656.24 2169
4656.88 2134
4657.52 2010
4658.17 1983
4658.81 1944
4659.46 1871
4660.10 1855
4660.75 1914
4661.39 1840
4662.03 1867
4662.68 1833
4663.32 1849
4663.97 1832
4664.61 1854
4665.26 1869
4665.90 1861
4666.54 1849
4667.19 1813
4667.83 1843
4668.48 1823
4669.12 1780
4669.77 1847
4670.41 1854
4671.06 1780
4671.70 1820
4672.35 1820
4672.99 1775
4673.64 1831
4674.28 1823
4674.93 1802
4675.57 1775
4676.22 1821
4676.86 1879
4677.51 1937
4678.15 1865
4678.80 1821
4679.44 1903
4680.09 1965
4680.73 1965
4681.38 1972
4682.03 1934
4682.67 1932
4683.32 1901
4683.96 1854
4684.61 1915
4685.25 1933
4685.90 1930
4686.55 1904
4687.19 1937
4687.84 1966
4688.48 1931
4689.13 1931
4689.78 1954
4690.42 1980
4691.07 2030
4691.72 2100
4692.36 2041
4693.01 2089
4693.65 2098
4694.30 2139
4694.95 2166
4695.59 2058
4696.24 2071
4696.89 2153
4697.53 2228
4698.18 2293
4698.83 2324
4699.47 2309
4700.12 2329
4700.77 2260
4701.41 2163
4702.06 2122
4702.71 2149
4703.36 2029
4704.00 2028
4704.65 2079
4705.30 2068
4705.94 2068
4706.59 2085
4707.24 2073
4707.89 2095
4708.53 2089
4709.18 2122
4709.83 2053
4710.48 2039
4711.12 2077
4711.77 2089
4712.42 2041
4713.07 1986
4713.71 2018
4714.36 1882
4715.01 1933
4715.66 1990
4716.31 1942
4716.95 1985
4717.60 1975
4718.25 2027
4718.90 2051
4719.55 2108
4720.19 2116
4720.84 2002
4721.49 2077
4722.14 2059
4722.79 2102
4723.44 2071
4724.08 2156
4724.73 2093
4725.38 2156
4726.03 2220
4726.68 2289
4727.33 2276
4727.98 2189
4728.63 2116
4729.27 2109
4729.92 2052
4730.57 2029
4731.22 1982
4731.87 1947
4732.52 1981
4733.17 1926
4733.82 1947
4734.47 1895
4735.12 1894
4735.77 1929
4736.41 1936
4737.06 1980
4737.71 2042
4738.36 2066
4739.01 2089
4739.66 2086
4740.31 2089
4740.96 2091
4741.61 2140
4742.26 2120
4742.91 2088
4743.56 2060
4744.21 2037
4744.86 2019
4745.51 2009
4746.16 1969
4746.81 1988
4747.46 2026
4748.11 2097
4748.76 2172
4749.41 2096
4750.06 2134
4750.71 2202
4751.36 2223
4752.01 2208
4752.66 2265
4753.31 2207
4753.96 2248
4754.61 2179
4755.26 2119
4755.92 2086
4756.57 2057
4757.22 2093
4757.87 2141
4758.52 2182
4759.17 2242
4759.82 2196
4760.47 2215
4761.12 2243
4761.77 2224
4762.42 2220
4763.08 2114
4763.73 2149
4764.38 2101
4765.03 2047
4765.68 2062
4766.33 2074
4766.98 2085
4767.64 2045
4768.29 2037
4768.94 2030
4769.59 2001
4770.24 2046
4770.89 1977
4771.54 2015
4772.20 2032
4772.85 2001
4773.50 2015
4774.15 2054
4774.80 1976
4775.46 1966
4776.11 2002
4776.76 2048
4777.41 1963
4778.06 1953
4778.72 1918
4779.37 1940
4780.02 1921
4780.67 1999
4781.33 2002
4781.98 2001
4782.63 1975
4783.28 1959
4783.94 2030
4784.59 1965
4785.24 1980
4785.89 1963
4786.55 2025
4787.20 1941
4787.85 2011
4788.51 2109
4789.16 2101
4789.81 2086
4790.46 2175
4791.12 2177
4791.77 2146
4792.42 2074
4793.08 2125
4793.73 2132
4794.38 2127
4795.04 2084
4795.69 2099
4796.34 2063
4797.00 2098
4797.65 2119
4798.30 2138
4798.96 2242
4799.61 2372
4800.27 2482
4800.92 2451
4801.57 2545
4802.23 2376
4802.88 2384
4803.53 2384
4804.19 2352
4804.84 2323
4805.50 2298
4806.15 2204
4806.81 2147
4807.46 2095
4808.11 2178
4808.77 2124
4809.42 2066
4810.08 2054
4810.73 2060
4811.39 2052
4812.04 2087
4812.69 2145
4813.35 2163
4814.00 2132
4814.66 2132
4815.31 2227
4815.97 2217
4816.62 2207
4817.28 2168
4817.93 2251
4818.59 2305
4819.24 2390
4819.90 2407
4820.55 2402
4821.21 2542
4821.86 2528
4822.52 2619
4823.17 2574
4823.83 2535
4824.48 2586
4825.14 2517
4825.79 2407
4826.45 2374
4827.11 2333
4827.76 2376
4828.42 2333
4829.07 2378
4829.73 2385
4830.38 2339
4831.04 2420
4831.70 2415
4832.35 2561
4833.01 2579
4833.66 2623
4834.32 2652
4834.98 2758
4835.63 2717
4836.29 2803
4836.94 2801
4837.60 2856
4838.26 2858
4838.91 2838
4839.57 2763
4840.23 2785
4840.88 2783
4841.54 2754
4842.20 2654
4842.85 2740
4843.51 2755
4844.17 2698
4844.82 2704
4845.48 2776
4846.14 2839
4846.79 2830
4847.45 2804
4848.11 2949
4848.76 3104
4849.42 3105
4850.08 3090
4850.73 3171
4851.39 3355
4852.05 3184
4852.71 3036
4853.36 3084
4854.02 3012
4854.68 2914
4855.34 3019
4855.99 3050
4856.65 3159
4857.31 3284
4857.97 3418
4858.62 3347
4859.28 3429
4859.94 3286
4860.60 3155
4861.25 3113
4861.91 2980
4862.57 2904
4863.23 2827
4863.89 2829
4864.54 2876
4865.20 2915
4865.86 2886
4866.52 2799
4867.18 2810
4867.84 2732
4868.49 2719
4869.15 2740
4869.81 2633
4870.47 2504
4871.13 2534
4871.79 2544
4872.44 2537
4873.10 2603
4873.76 2595
4874.42 2494
4875.08 2519
4875.74 2557
4876.40 2581
4877.06 2630
4877.72 2545
4878.37 2516
4879.03 2569
4879.69 2592
4880.35 2538
4881.01 2428
4881.67 2384
4882.33 2360
4882.99 2354
4883.65 2447
4884.31 2428
4884.97 2409
4885.63 2376
4886.29 2407
4886.95 2357
4887.61 2350
4888.26 2288
4888.92 2387
4889.58 2409
4890.24 2349
4890.90 2435
4891.56 2440
4892.22 2434
4892.88 2340
4893.54 2339
4894.20 2332
4894.86 2384
4895.52 2326
4896.18 2342
4896.84 2430
4897.51 2504
4898.17 2527
4898.83 2521
4899.49 2520
4900.15 2590
4900.81 2561
4901.47 2442
4902.13 2423
4902.79 2385
4903.45 2347
4904.11 2291
4904.77 2241
4905.43 2109
4906.09 2108
4906.75 2170
4907.41 2082
4908.08 2078
4908.74 2011
4909.40 2084
4910.06 2054
4910.72 2022
4911.38 1981
4912.04 1967
4912.70 1928
4913.37 1907
4914.03 1897
4914.69 1872
4915.35 1898
4916.01 1799
4916.67 1815
4917.33 1836
4918.00 1849
4918.66 1755
4919.32 1878
4919.98 1852
4920.64 1829
4921.31 1837
4921.97 1852
4922.63 1789
4923.29 1800
4923.95 1799
4924.62 1763
4925.28 1822
4925.94 1843
4926.60 1886
4927.26 1806
4927.93 1789
4928.59 1867
4929.25 1866
4929.91 1835
4930.58 1852
4931.24 1912
4931.90 1830
4932.56 1864
4933.23 1812
4933.89 1812
4934.55 1869
4935.22 1880
4935.88 1866
4936.54 1938
4937.20 1829
4937.87 1853
4938.53 1932
4939.19 1864
4939.86 1829
4940.52 1846
4941.18 1895
4941.85 1910
4942.51 1960
4943.17 1900
4943.84 1899
4944.50 1920
4945.16 1857
4945.83 1825
4946.49 1796
4947.15 1785
4947.82 1737
4948.48 1781
4949.15 1736
4949.81 1712
4950.47 1677
4951.14 1771
4951.80 1746
4952.47 1778
4953.13 1751
4953.79 1810
4954.46 1832
4955.12 1774
4955.79 1803
4956.45 1828
4957.11 1898
4957.78 1928
4958.44 1992
4959.11 2106
4959.77 2158
4960.44 2239
4961.10 2334
4961.77 2351
4962.43 2422
4963.10 2433
4963.76 2396
4964.42 2308
4965.09 2248
4965.75 2119
4966.42 2119
4967.08 2036
4967.75 2017
4968.41 1877
4969.08 1950
4969.74 1909
4970.41 1890
4971.08 1938
4971.74 1970
4972.41 1985
4973.07 1973
4973.74 2004
4974.40 2043
4975.07 1993
4975.73 2001
4976.40 2027
4977.06 2012
4977.73 1960
4978.40 1861
4979.06 1868
4979.73 1837
4980.39 1817
4981.06 1776
4981.73 1752
4982.39 1790
4983.06 1809
4983.72 1765
4984.39 1806
4985.06 1835
4985.72 1860
4986.39 1790
4987.05 1799
4987.72 1879
4988.39 1834
4989.05 1773
4989.72 1696
4990.39 1676
4991.05 1706
4991.72 1730
4992.39 1735
4993.05 1715
4993.72 1617
4994.39 1679
4995.05 1725
4995.72 1720
4996.39 1756
4997.05 1763
4997.72 1678
4998.39 1695
4999.06 1697
4999.72 1674
5000.39 1609
5001.06 1604
5001.73 1648
5002.39 1675
5003.06 1633
5003.73 1616
5004.39 1626
5005.06 1674
5005.73 1656
5006.40 1640
5007.07 1662
5007.73 1665
5008.40 1719
5009.07 1691
5009.74 1719
5010.40 1673
5011.07 1738
5011.74 1757
5012.41 1756
5013.08 1762
5013.74 1739
5014.41 1684
5015.08 1661
5015.75 1708
5016.42 1735
5017.09 1758
5017.75 1723
5018.42 1708
5019.09 1717
5019.76 1737
5020.43 1760
5021.10 1855
5021.76 1885
5022.43 1892
5023.10 1937
5023.77 1928
5024.44 1968
5025.11 1905
5025.78 1813
5026.45 1826
5027.12 1827
5027.78 1765
5028.45 1707
5029.12 1663
5029.79 1686
5030.46 1697
5031.13 1639
5031.80 1608
5032.47 1628
5033.14 1632
5033.81 1637
5034.48 1661
5035.15 1613
5035.82 1645
5036.49 1647
5037.16 1649
5037.83 1679
5038.50 1628
5039.16 1620
5039.83 1651
5040.50 1700
5041.17 1726
5041.84 1684
5042.51 1735
5043.18 1705
5043.85 1673
5044.52 1709
5045.20 1723
5045.87 1694
5046.54 1674
5047.21 1721
5047.88 1702
5048.55 1716
5049.22 1647
5049.89 1693
5050.56 1667
5051.23 1718
5051.90 1699
5052.57 1657
5053.24 1707
5053.91 1727
5054.58 1719
5055.25 1692
5055.92 1651
5056.60 1773
5057.27 1739
5057.94 1740
5058.61 1698
5059.28 1687
5059.95 1729
5060.62 1749
5061.29 1709
5061.96 1684
5062.64 1656
5063.31 1655
5063.98 1647
5064.65 1623
5065.32 1690
5065.99 1611
5066.66 1627
5067.34 1629
5068.01 1640
5068.68 1658
5069.35 1656
5070.02 1637
5070.70 1624
5071.37 1650
5072.04 1640
5072.71 1658
5073.38 1670
5074.06 1675
5074.73 1672
5075.40 1744
5076.07 1744
5076.74 1691
5077.42 1784
5078.09 1752
5078.76 1762
5079.43 1816
5080.11 1783
5080.78 1803
5081.45 1749
5082.12 1726
5082.80 1762
5083.47 1776
5084.14 1759
5084.82 1697
5085.49 1716
5086.16 1772
5086.83 1840
5087.51 1869
5088.18 1899
5088.85 2003
5089.53 2061
5090.20 2207
5090.87 2211
5091.55 2227
5092.22 2196
5092.89 2087
5093.57 2052
5094.24 1983
5094.91 1931
5095.59 1884
5096.26 1817
5096.93 1753
5097.61 1748
5098.28 1758
5098.96 1659
5099.63 1676
5100.30 1722
5100.98 1797
5101.65 1806
5102.32 1788
5103.00 1731
5103.67 1778
5104.35 1812
5105.02 1776
5105.70 1769
5106.37 1827
5107.04 1817
5107.72 1727
5108.39 1732
5109.07 1764
5109.74 1728
5110.42 1786
5111.09 1774
5111.77 1756
5112.44 1812
5113.11 1784
5113.79 1761
5114.46 1851
5115.14 1949
5115.81 2034
5116.49 2115
5117.16 2216
5117.84 2295
5118.51 2449
5119.19 2603
5119.86 2535
5120.54 2492
5121.21 2295
5121.89 2225
5122.57 2209
5123.24 2063
5123.92 1955
5124.59 1870
5125.27 1804
5125.94 1811
5126.62 1785
5127.29 1815
5127.97 1854
5128.64 1772
5129.32 1786
5130.00 1790
5130.67 1774
5131.35 1845
5132.02 1806
5132.70 1761
5133.38 1801
5134.05 1854
5134.73 1838
5135.40 1761
5136.08 1802
5136.76 1898
5137.43 1894
5138.11 1851
5138.79 1857
5139.46 1814
5140.14 1829
5140.82 1785
5141.49 1759
5142.17 1683
5142.85 1710
5143.52 1741
5144.20 1673
5144.88 1650
5145.55 1606
5146.23 1672
5146.91 1714
5147.58 1662
5148.26 1646
5148.94 1625
5149.61 1649
5150.29 1613
5150.97 1607
5151.65 1644
5152.32 1686
5153.00 1698
5153.68 1726
5154.36 1727
5155.03 1723
5155.71 1719
5156.39 1734
5157.07 1757
5157.74 1768
5158.42 1803
5159.10 1754
5159.78 1725
5160.45 1738
5161.13 1625
5161.81 1622
5162.49 1627
5163.17 1626
5163.84 1624
5164.52 1620
5165.20 1641
5165.88 1696
5166.56 1719
5167.24 1700
5167.91 1716
5168.59 1713
5169.27 1671
5169.95 1676
5170.63 1574
5171.31 1573
5171.98 1577
5172.66 1581
5173.34 1605
5174.02 1628
5174.70 1539
5175.38 1562
5176.06 1583
5176.74 1614
5177.41 1635
5178.09 1665
5178.77 1682
5179.45 1724
5180.13 1675
5180.81 1647
5181.49 1558
5182.17 1586
5182.85 1635
5183.53 1634
5184.21 1645
5184.89 1644
5185.57 1586
5186.24 1543
5186.92 1543
5187.60 1536
5188.28 1519
5188.96 1519
5189.64 1563
5190.32 1598
5191.00 1608
5191.68 1520
5192.36 1510
5193.04 1499
5193.72 1522
5194.40 1532
5195.08 1511
5195.76 1553
5196.44 1477
5197.12 1489
5197.80 1507
5198.48 1525
5199.16 1576
5199.84 1555
5200.52 1535
5201.21 1580
5201.89 1585
5202.57 1600
5203.25 1619
5203.93 1483
5204.61 1556
5205.29 1604
5205.97 1624
5206.65 1628
5207.33 1648
5208.01 1639
5208.69 1657
5209.37 1700
5210.06 1661
5210.74 1665
5211.42 1667
5212.10 1714
5212.78 1753
5213.46 1695
5214.14 1765
5214.82 1756
5215.51 1661
5216.19 1652
5216.87 1645
5217.55 1676
5218.23 1621
5218.91 1717
5219.60 1647
5220.28 1663
5220.96 1664
5221.64 1727
5222.32 1801
5223.00 1714
5223.69 1746
5224.37 1723
5225.05 1738
5225.73 1687
5226.41 1697
5227.10 1676
5227.78 1555
5228.46 1640
5229.14 1597
5229.83 1630
5230.51 1630
5231.19 1650
5231.87 1624
5232.56 1713
5233.24 1736
5233.92 1667
5234.60 1730
5235.29 1737
5235.97 1748
5236.65 1744
5237.34 1774
5238.02 1832
5238.70 1831
5239.38 1836
5240.07 1839
5240.75 1763
5241.43 1770
5242.12 1772
5242.80 1734
5243.48 1750
5244.17 1714
5244.85 1701
5245.53 1666
5246.22 1688
5246.90 1722
5247.58 1719
5248.27 1708
5248.95 1649
5249.63 1668
5250.32 1689
5251.00 1721
5251.69 1712
5252.37 1743
5253.05 1695
5253.74 1676
5254.42 1629
5255.11 1633
5255.79 1608
5256.47 1577
5257.16 1630
5257.84 1570
5258.53 1571
5259.21 1627
5259.89 1623
5260.58 1655
5261.26 1726
5261.95 1676
5262.63 1726
5263.32 1718
5264.00 1666
5264.69 1701
5265.37 1720
5266.06 1727
5266.74 1703
5267.43 1687
5268.11 1708
5268.79 1760
5269.48 1711
5270.16 1691
5270.85 1712
5271.53 1723
5272.22 1702
5272.91 1673
5273.59 1683
5274.28 1645
5274.96 1628
5275.65 1691
5276.33 1692
5277.02 1724
5277.70 1764
5278.39 1748
5279.07 1788
5279.76 1807
5280.45 1858
5281.13 1832
5281.82 1861
5282.50 1840
5283.19 1791
5283.87 1714
5284.56 1755
5285.25 1716
5285.93 1681
5286.62 1700
5287.30 1708
5287.99 1636
5288.68 1655
5289.36 1712
5290.05 1795
5290.74 1675
5291.42 1704
5292.11 1739
5292.79 1765
5293.48 1789
5294.17 1839
5294.85 1843
5295.54 1873
5296.23 1871
5296.91 1958
5297.60 1968
5298.29 2025
5298.98 1970
5299.66 2033
5300.35 2074
5301.04 2084
5301.72 2084
5302.41 2136
5303.10 2199
5303.78 2301
5304.47 2313
5305.16 2416
5305.85 2300
5306.53 2381
5307.22 2278
5307.91 2261
5308.60 2267
5309.28 2228
5309.97 2306
5310.66 2371
5311.35 2535
5312.03 2599
5312.72 2643
5313.41 2804
5314.10 2871
5314.79 2845
5315.47 2860
5316.16 2814
5316.85 2706
5317.54 2657
5318.23 2618
5318.91 2595
5319.60 2479
5320.29 2340
5320.98 2320
5321.67 2308
5322.36 2179
5323.04 2113
5323.73 2038
5324.42 1936
5325.11 1941
5325.80 1905
5326.49 1911
5327.18 1943
5327.86 1969
5328.55 1873
5329.24 1900
5329.93 1898
5330.62 1904
5331.31 1881
5332.00 1914
5332.69 1886
5333.38 1921
5334.06 1926
5334.75 1861
5335.44 1943
5336.13 1905
5336.82 1881
5337.51 1894
5338.20 1923
5338.89 1891
5339.58 1965
5340.27 1939
5340.96 1947
5341.65 1990
5342.34 2071
5343.03 2002
5343.72 2020
5344.41 2062
5345.10 2210
5345.79 2319
5346.48 2440
5347.17 2575
5347.86 2813
5348.55 3086
5349.24 3280
5349.93 3438
5350.62 3467
5351.31 3445
5352.00 3412
5352.69 3279
5353.38 2995
5354.07 2749
5354.76 2513
5355.45 2379
5356.14 2215
5356.83 2088
5357.52 2036
5358.21 1912
5358.90 1855
5359.59 1901
5360.29 1875
5360.98 1879
5361.67 1923
5362.36 1953
5363.05 1849
5363.74 1810
5364.43 1873
5365.12 1837
5365.81 1784
5366.50 1773
5367.20 1714
5367.89 1667
5368.58 1677
5369.27 1617
5369.96 1678
5370.65 1675
5371.34 1736
5372.04 1730
5372.73 1760
5373.42 1777
5374.11 1735
5374.80 1747
5375.49 1746
5376.19 1779
5376.88 1709
5377.57 1698
5378.26 1734
5378.95 1778
5379.65 1801
5380.34 1728
5381.03 1655
5381.72 1711
5382.42 1660
5383.11 1695
5383.80 1663
5384.49 1721
5385.19 1749
5385.88 1782
5386.57 1792
5387.26 1781
5387.96 1879
5388.65 1847
5389.34 1908
5390.03 1967
5390.73 1891
5391.42 1957
5392.11 1929
5392.80 1906
5393.50 1891
5394.19 1807
5394.88 1805
5395.58 1762
5396.27 1759
5396.96 1756
5397.66 1716
5398.35 1695
5399.04 1717
5399.74 1742
5400.43 1688
5401.12 1649
5401.82 1694
5402.51 1734
5403.20 1713
5403.90 1761
5404.59 1763
5405.29 1747
5405.98 1718
5406.67 1768
5407.37 1740
5408.06 1780
5408.75 1780
5409.45 1728
5410.14 1725
5410.84 1744
5411.53 1773
5412.23 1777
5412.92 1791
5413.61 1822
5414.31 1715
5415.00 1743
5415.70 1744
5416.39 1787
5417.09 1782
5417.78 1767
5418.47 1809
5419.17 1788
5419.86 1804
5420.56 1842
5421.25 1827
5421.95 1803
5422.64 1810
5423.34 1846
5424.03 1855
5424.73 1789
5425.42 1767
5426.12 1744
5426.81 1835
5427.51 1840
5428.20 1722
5428.90 1731
5429.59 1770
5430.29 1811
5430.99 1822
5431.68 1835
5432.38 1774
5433.07 1789
5433.77 1807
5434.46 1785
5435.16 1731
5435.85 1765
5436.55 1788
5437.25 1798
5437.94 1745
5438.64 1771
5439.33 1840
5440.03 1805
5440.73 1791
5441.42 1878
5442.12 1891
5442.81 1888
5443.51 1960
5444.21 2115
5444.90 2266
5445.60 2391
5446.29 2528
5446.99 2693
5447.69 2686
5448.38 2748
5449.08 2713
5449.78 2652
5450.47 2476
5451.17 2361
5451.87 2235
5452.56 2176
5453.26 2118
5453.96 2031
5454.65 1970
5455.35 1953
5456.05 1963
5456.75 1977
5457.44 2012
5458.14 1999
5458.84 1919
5459.53 2016
5460.23 1998
5460.93 2030
5461.63 2103
5462.32 2180
5463.02 2162
5463.72 2145
5464.42 2119
5465.11 2113
5465.81 2102
5466.51 2067
5467.21 2059
5467.90 2070
5468.60 2062
5469.30 2068
5470.00 2044
5470.70 2065
5471.39 2099
5472.09 2134
5472.79 2143
5473.49 2203
5474.19 2213
5474.88 2255
5475.58 2263
5476.28 2341
5476.98 2479
5477.68 2711
5478.38 2887
5479.07 3073
5479.77 3274
5480.47 3279
5481.17 3261
5481.87 3263
5482.57 3066
5483.27 2918
5483.96 2831
5484.66 2658
5485.36 2587
5486.06 2546
5486.76 2472
5487.46 2434
5488.16 2484
5488.86 2623
5489.56 2573
5490.26 2515
5490.96 2587
5491.65 2663
5492.35 2668
5493.05 2728
5493.75 2825
5494.45 2852
5495.15 2868
5495.85 2858
5496.55 2973
5497.25 3270
5497.95 3590
5498.65 4102
5499.35 4500
5500.05 4965
5500.75 5411
5501.45 5418
5502.15 5131
5502.85 4699
5503.55 4164
5504.25 3670
5504.95 3308
5505.65 2993
5506.35 2713
5507.05 2599
5507.75 2551
5508.45 2419
5509.15 2388
5509.85 2412
5510.55 2353
5511.25 2360
5511.95 2420
5512.65 2392
5513.35 2464
5514.05 2455
5514.76 2346
5515.46 2364
5516.16 2406
5516.86 2354
5517.56 2288
5518.26 2191
5518.96 2244
5519.66 2210
5520.36 2241
5521.06 2262
5521.77 2200
5522.47 2122
5523.17 2051
5523.87 1947
5524.57 1930
5525.27 1893
5525.97 1893
5526.67 1865
5527.38 1878
5528.08 1866
5528.78 1856
5529.48 1838
5530.18 1882
5530.88 1831
5531.59 1820
5532.29 1833
5532.99 1910
5533.69 1892
5534.39 1872
5535.10 1887
5535.80 1830
5536.50 1859
5537.20 1834
5537.90 1850
5538.61 1862
5539.31 1878
5540.01 1912
5540.71 1802
5541.42 1851
5542.12 1885
5542.82 1823
5543.52 1811
5544.23 1862
5544.93 1901
5545.63 1815
5546.33 1871
5547.04 1806
5547.74 1807
5548.44 1823
5549.15 1795
5549.85 1760
5550.55 1886
5551.26 1828
5551.96 1821
5552.66 1816
5553.36 1729
5554.07 1745
5554.77 1794
5555.47 1732
5556.18 1744
5556.88 1732
5557.58 1749
5558.29 1705
5558.99 1670
5559.70 1746
5560.40 1842
5561.10 1831
5561.81 1824
5562.51 1874
5563.21 1909
5563.92 1948
5564.62 1951
5565.33 1871
5566.03 1838
5566.73 1873
5567.44 1871
5568.14 1792
5568.85 1770
5569.55 1750
5570.25 1726
5570.96 1770
5571.66 1765
5572.37 1774
5573.07 1838
5573.78 1790
5574.48 1803
5575.19 1851
5575.89 1824
5576.59 1886
5577.30 1823
5578.00 1774
5578.71 1723
5579.41 1776
5580.12 1711
5580.82 1684
5581.53 1697
5582.23 1647
5582.94 1619
5583.64 1605
5584.35 1659
5585.05 1726
5585.76 1677
5586.46 1680
5587.17 1681
5587.88 1644
5588.58 1643
5589.29 1643
5589.99 1629
5590.70 1677
5591.40 1667
5592.11 1650
5592.81 1724
5593.52 1694
5594.23 1641
5594.93 1641
5595.64 1610
5596.34 1637
5597.05 1678
5597.76 1592
5598.46 1554
5599.17 1583
5599.87 1618
5600.58 1572
5601.29 1568
5601.99 1617
5602.70 1633
5603.41 1620
5604.11 1600
5604.82 1615
5605.52 1564
5606.23 1583
5606.94 1546
5607.64 1557
5608.35 1594
5609.06 1558
5609.76 1519
5610.47 1482
5611.18 1559
5611.88 1583
5612.59 1598
5613.30 1566
5614.01 1510
5614.71 1586
5615.42 1627
5616.13 1578
5616.83 1579
5617.54 1581
5618.25 1591
5618.96 1568
5619.66 1601
5620.37 1682
5621.08 1677
5621.79 1602
5622.49 1569
5623.20 1604
5623.91 1581
5624.62 1589
5625.32 1638
5626.03 1586
5626.74 1621
5627.45 1640
5628.16 1594
5628.86 1617
5629.57 1627
5630.28 1640
5630.99 1638
5631.70 1647
5632.40 1627
5633.11 1676
5633.82 1729
5634.53 1687
5635.24 1814
5635.95 1855
5636.65 1850
5637.36 1825
5638.07 1790
5638.78 1772
5639.49 1761
5640.20 1789
5640.91 1763
5641.61 1765
5642.32 1736
5643.03 1697
5643.74 1697
5644.45 1688
5645.16 1643
5645.87 1662
5646.58 1690
5647.29 1672
5648.00 1664
5648.70 1640
5649.41 1685
5650.12 1688
5650.83 1620
5651.54 1625
5652.25 1646
5652.96 1652
5653.67 1667
5654.38 1588
5655.09 1681
5655.80 1759
5656.51 1772
5657.22 1729
5657.93 1726
5658.64 1762
5659.35 1842
5660.06 1841
5660.77 1822
5661.48 1812
5662.19 1775
5662.90 1777
5663.61 1776
5664.32 1671
5665.03 1667
5665.74 1726
5666.45 1761
5667.16 1757
5667.87 1775
5668.58 1738
5669.29 1840
5670.00 1908
5670.71 1927
5671.42 1935
5672.13 1938
5672.84 1888
5673.56 1781
5674.27 1794
5674.98 1753
5675.69 1716
5676.40 1690
5677.11 1697
5677.82 1702
5678.53 1674
5679.24 1638
5679.95 1683
5680.67 1702
5681.38 1687
5682.09 1672
5682.80 1707
5683.51 1732
5684.22 1707
5684.93 1694
5685.65 1663
5686.36 1600
5687.07 1642
5687.78 1646
5688.49 1632
5689.20 1617
5689.92 1657
5690.63 1644
5691.34 1668
5692.05 1662
5692.76 1687
5693.47 1653
5694.19 1619
5694.90 1628
5695.61 1565
5696.32 1553
5697.04 1569
5697.75 1644
5698.46 1608
5699.17 1572
5699.89 1574
5700.60 1616
5701.31 1635
5702.02 1634
5702.74 1680
5703.45 1679
5704.16 1664
5704.87 1795
5705.59 1731
5706.30 1638
5707.01 1664
5707.72 1716
5708.44 1708
5709.15 1636
5709.86 1618
5710.58 1637
5711.29 1643
5712.00 1594
5712.72 1565
5713.43 1588
5714.14 1593
5714.86 1602
5715.57 1580
5716.28 1546
5717.00 1565
5717.71 1618
5718.42 1600
5719.14 1586
5719.85 1610
5720.56 1640
5721.28 1662
5721.99 1636
5722.71 1678
5723.42 1650
5724.13 1671
5724.85 1707
5725.56 1713
5726.28 1777
5726.99 1823
5727.70 1787
5728.42 1813
5729.13 1754
5729.85 1804
5730.56 1815
5731.28 1719
5731.99 1720
5732.70 1723
5733.42 1681
5734.13 1724
5734.85 1753
5735.56 1747
5736.28 1722
5736.99 1732
5737.71 1702
5738.42 1669
5739.14 1733
5739.85 1794
5740.57 1789
5741.28 1716
5742.00 1689
5742.71 1722
5743.43 1783
5744.14 1764
5744.86 1753
5745.57 1751
5746.29 1815
5747.00 1835
5747.72 1847
5748.43 1917
5749.15 1839
5749.87 1900
5750.58 1943
5751.30 1980
5752.01 2013
5752.73 2091
5753.44 2123
5754.16 2119
5754.88 2154
5755.59 2177
5756.31 2211
5757.02 2253
5757.74 2218
5758.46 2257
5759.17 2214
5759.89 2271
5760.60 2217
5761.32 2232
5762.04 2337
5762.75 2321
5763.47 2395
5764.19 2379
5764.90 2419
5765.62 2525
5766.34 2645
5767.05 2808
5767.77 3192
5768.49 3529
5769.20 3984
5769.92 4496
5770.64 4653
5771.35 4475
5772.07 4083
5772.79 3701
5773.50 3412
5774.22 3133
5774.94 2761
5775.65 2608
5776.37 2542
5777.09 2484
5777.81 2507
5778.52 2529
5779.24 2509
5779.96 2487
5780.68 2514
5781.39 2577
5782.11 2477
5782.83 2468
5783.55 2455
5784.26 2434
5784.98 2377
5785.70 2397
5786.42 2387
5787.14 2306
5787.85 2297
5788.57 2252
5789.29 2266
5790.01 2299
5790.73 2294
5791.44 2234
5792.16 2268
5792.88 2200
5793.60 2255
5794.32 2187
5795.03 2197
5795.75 2135
5796.47 2216
5797.19 2297
5797.91 2372
5798.63 2529
5799.35 2576
5800.06 2651
5800.78 2718
5801.50 2666
5802.22 2578
5802.94 2480
5803.66 2363
5804.38 2290
5805.10 2184
5805.82 2099
5806.53 2135
5807.25 2154
5807.97 2140
5808.69 2160
5809.41 2140
5810.13 2161
5810.85 2130
5811.57 2068
5812.29 2033
5813.01 1964
5813.73 1929
5814.45 1933
5815.17 1939
5815.89 1955
5816.61 1912
5817.33 1937
5818.05 1939
5818.77 1989
5819.49 1940
5820.20 1933
5820.92 1898
5821.64 1890
5822.36 1836
5823.09 1861
5823.81 1854
5824.53 1885
5825.25 1893
5825.97 1849
5826.69 1799
5827.41 1774
5828.13 1796
5828.85 1816
5829.57 1799
5830.29 1914
5831.01 1867
5831.73 1846
5832.45 1816
5833.17 1823
5833.89 1850
5834.61 1865
5835.33 1799
5836.05 1738
5836.78 1761
5837.50 1717
5838.22 1764
5838.94 1712
5839.66 1710
5840.38 1715
5841.10 1739
5841.82 1733
5842.54 1713
5843.27 1741
5843.99 1777
5844.71 1706
5845.43 1673
5846.15 1710
5846.87 1668
5847.59 1703
5848.32 1700
5849.04 1719
5849.76 1687
5850.48 1707
5851.20 1779
5851.93 1828
5852.65 1778
5853.37 1721
5854.09 1722
5854.81 1708
5855.54 1748
5856.26 1699
5856.98 1695
5857.70 1685
5858.42 1720
5859.15 1676
5859.87 1644
5860.59 1618
5861.31 1654
5862.04 1659
5862.76 1697
5863.48 1706
5864.20 1718
5864.93 1692
5865.65 1665
5866.37 1681
5867.10 1727
5867.82 1745
5868.54 1641
5869.26 1693
5869.99 1768
5870.71 1755
5871.43 1688
5872.16 1733
5872.88 1673
5873.60 1677
5874.33 1674
5875.05 1698
5875.77 1713
5876.50 1735
5877.22 1668
5877.94 1676
5878.67 1735
5879.39 1690
5880.11 1766
5880.84 1711
5881.56 1792
5882.28 1783
5883.01 1825
5883.73 1838
5884.46 1804
5885.18 1860
5885.90 1822
5886.63 1827
5887.35 1832
5888.08 1787
5888.80 1816
5889.52 1830
5890.25 1805
5890.97 1854
5891.70 1836
5892.42 1804
5893.15 1780
5893.87 1809
5894.59 1791
5895.32 1782
5896.04 1750
5896.77 1799
5897.49 1813
5898.22 1829
5898.94 1885
5899.67 1833
5900.39 1793
5901.12 1896
5901.84 1907
5902.57 1887
5903.29 1973
5904.02 1969
5904.74 1969
5905.47 2006
5906.19 2039
5906.92 1943
5907.64 1948
5908.37 1876
5909.09 1942
5909.82 1917
5910.55 1932
5911.27 1928
5912.00 1995
5912.72 1942
5913.45 1970
5914.17 1996
5914.90 2015
5915.63 2034
5916.35 2061
5917.08 2018
5917.80 2002
5918.53 2049
5919.25 2099
5919.98 2098
5920.71 2154
5921.43 2166
5922.16 2230
5922.89 2214
5923.61 2185
5924.34 2178
5925.06 2168
5925.79 2268
5926.52 2257
5927.24 2298
5927.97 2349
5928.70 2410
5929.42 2470
5930.15 2480
5930.88 2513
5931.60 2495
5932.33 2537
5933.06 2587
5933.78 2631
5934.51 2628
5935.24 2679
5935.97 2687
5936.69 2696
5937.42 2711
5938.15 2785
5938.87 2893
5939.60 2874
5940.33 2883
5941.06 2936
5941.78 2945
5942.51 3062
5943.24 3110
5943.97 3167
5944.69 3218
5945.42 3324
5946.15 3272
5946.88 3377
5947.60 3375
5948.33 3513
5949.06 3616
5949.79 3726
5950.52 3838
5951.24 4071
5951.97 4278
5952.70 4399
5953.43 4438
5954.16 4426
5954.88 4274
5955.61 4229
5956.34 4199
5957.07 4185
5957.80 4237
5958.53 4218
5959.25 4215
5959.98 4219
5960.71 4182
5961.44 4226
5962.17 4311
5962.90 4441
5963.63 4545
5964.36 4861
5965.08 5322
5965.81 5563
5966.54 5832
5967.27 6074
5968.00 6116
5968.73 5989
5969.46 5717
5970.19 5467
5970.92 5396
5971.65 5270
5972.37 5157
5973.10 5171
5973.83 5001
5974.56 4990
5975.29 4952
5976.02 5058
5976.75 5111
5977.48 5226
5978.21 5361
5978.94 5574
5979.67 5665
5980.40 5760
5981.13 5775
5981.86 5930
5982.59 5919
5983.32 5995
5984.05 6069
5984.78 6067
5985.51 6062
5986.24 6058
5986.97 5975
5987.70 6155
5988.43 6042
5989.16 6099
5989.89 6207
5990.62 6229
5991.35 6331
5992.08 6528
5992.81 6512
5993.54 6581
5994.27 6689
5995.00 6817
5995.74 6855
5996.47 7024
5997.20 7011
5997.93 7034
5998.66 7075
5999.39 6871
6000.12 6804
6000.85 6655
6001.58 6476
6002.31 6406
6003.04 6326
6003.78 6248
6004.51 6219
6005.24 6250
6005.97 6319
6006.70 6552
6007.43 7043
6008.16 7842
6008.90 9059
6009.63 10760
6010.36 12665
6011.09 14702
6011.82 16703
6012.55 18420
6013.29 19549
6014.02 19986
6014.75 19447
6015.48 18327
6016.21 16508
6016.95 14897
6017.68 12854
6018.41 11077
6019.14 9430
6019.87 8300
6020.61 7178
6021.34 6582
6022.07 5935
6022.80 5606
6023.54 5286
6024.27 5036
6025.00 4949
6025.73 4857
6026.47 4680
6027.20 4715
6027.93 4658
6028.66 4717
6029.40 4761
6030.13 4668
6030.86 4625
6031.59 4476
6032.33 4213
6033.06 4109
6033.79 4082
6034.53 3990
6035.26 3862
6035.99 3799
6036.73 3916
6037.46 3956
6038.19 4033
6038.93 4062
6039.66 4013
6040.39 4162
6041.13 4154
6041.86 4216
6042.59 4261
6043.33 4271
6044.06 4301
6044.79 4413
6045.53 4409
6046.26 4421
6047.00 4486
6047.73 4607
6048.46 4666
6049.20 4952
6049.93 5119
6050.67 5165
6051.40 5456
6052.13 5631
6052.87 5665
6053.60 5628
6054.34 5551
6055.07 5403
6055.81 5258
6056.54 5102
6057.27 4948
6058.01 4948
6058.74 4875
6059.48 4804
6060.21 4780
6060.95 4603
6061.68 4631
6062.42 4596
6063.15 4490
6063.89 4474
6064.62 4335
6065.36 4369
6066.09 4338
6066.83 4224
6067.56 4251
6068.30 4176
6069.03 4056
6069.77 3982
6070.50 4013
6071.24 4032
6071.97 4051
6072.71 4033
6073.44 4030
6074.18 3928
6074.91 3946
6075.65 4020
6076.39 3882
6077.12 3959
6077.86 3894
6078.59 3889
6079.33 3910
6080.06 3824
6080.80 3791
6081.54 3730
6082.27 3593
6083.01 3494
6083.74 3534
6084.48 3457
6085.22 3407
6085.95 3364
6086.69 3458
6087.42 3461
6088.16 3509
6088.90 3486
6089.63 3521
6090.37 3596
6091.11 3566
6091.84 3600
6092.58 3570
6093.32 3481
6094.05 3460
6094.79 3479
6095.53 3336
6096.26 3337
6097.00 3274
6097.74 3372
6098.47 3309
6099.21 3272
6099.95 3267
6100.69 3264
6101.42 3210
6102.16 3212
6102.90 3227
6103.63 3241
6104.37 3231
6105.11 3191
6105.85 3142
6106.58 3227
6107.32 3271
6108.06 3239
6108.80 3187
6109.53 3250
6110.27 3348
6111.01 3353
6111.75 3317
6112.49 3422
6113.22 3531
6113.96 3659
6114.70 3705
6115.44 3709
6116.17 3808
6116.91 3822
6117.65 3701
6118.39 3737
6119.13 3757
6119.87 3661
6120.60 3594
6121.34 3681
6122.08 3683
6122.82 3682
6123.56 3692
6124.30 3670
6125.03 3727
6125.77 3754
6126.51 3743
6127.25 3703
6127.99 3699
6128.73 3705
6129.47 3695
6130.21 3681
6130.94 3729
6131.68 3811
6132.42 3734
6133.16 3798
6133.90 3885
6134.64 4047
6135.38 4151
6136.12 4273
6136.86 4436
6137.60 4569
6138.34 4683
6139.08 4759
6139.81 4914
6140.55 4991
6141.29 5100
6142.03 5062
6142.77 4982
6143.51 4832
6144.25 4758
6144.99 4791
6145.73 4769
6146.47 4683
6147.21 4706
6147.95 4583
6148.69 4692
6149.43 4680
6150.17 4667
6150.91 4585
6151.65 4530
6152.39 4714
6153.13 4709
6153.87 4773
6154.61 4864
6155.35 4904
6156.09 4882
6156.83 4958
6157.58 4973
6158.32 5046
6159.06 5031
6159.80 5166
6160.54 5163
6161.28 5367
6162.02 5607
6162.76 5716
6163.50 6132
6164.24 6482
6164.98 6790
6165.72 7106
6166.46 7270
6167.21 7303
6167.95 7280
6168.69 7264
6169.43 7176
6170.17 7026
6170.91 6875
6171.65 6762
6172.39 6723
6173.14 6653
6173.88 6640
6174.62 6449
6175.36 6603
6176.10 6741
6176.84 6986
6177.59 7495
6178.33 8408
6179.07 9478
6179.81 11035
6180.55 12780
6181.30 14608
6182.04 16411
6182.78 17488
6183.52 17851
6184.26 17452
6185.01 16300
6185.75 14954
6186.49 13501
6187.23 12022
6187.97 10573
6188.72 9552
6189.46 8635
6190.20 8260
6190.94 7744
6191.69 7623
6192.43 7443
6193.17 7358
6193.92 7184
6194.66 7196
6195.40 7097
6196.14 6971
6196.89 6876
6197.63 6809
6198.37 6822
6199.12 6751
6199.86 6803
6200.60 6662
6201.34 6732
6202.09 6852
6202.83 7158
6203.57 7829
6204.32 8772
6205.06 10538
6205.80 12911
6206.55 15707
6207.29 19093
6208.03 22057
6208.78 24149
6209.52 24897
6210.27 24444
6211.01 23222
6211.75 20686
6212.50 18104
6213.24 15384
6213.98 12928
6214.73 11063
6215.47 9244
6216.22 8118
6216.96 7250
6217.71 6555
6218.45 6133
6219.19 5862
6219.94 5658
6220.68 5497
6221.43 5422
6222.17 5350
6222.92 5287
6223.66 5183
6224.40 5032
6225.15 4836
6225.89 4692
6226.64 4499
6227.38 4302
6228.13 4168
6228.87 4021
6229.62 3896
6230.36 3858
6231.11 3846
6231.85 3838
6232.60 3923
6233.34 3927
6234.09 3950
6234.83 3967
6235.58 3996
6236.32 4029
6237.07 4098
6237.81 4206
6238.56 4250
6239.30 4337
6240.05 4413
6240.80 4502
6241.54 4619
6242.29 4533
6243.03 4563
6243.78 4554
6244.52 4644
6245.27 4772
6246.02 4930
6246.76 4945
6247.51 4974
6248.25 4966
6249.00 4891
6249.75 4738
6250.49 4655
6251.24 4482
6251.98 4329
6252.73 4286
6253.48 4166
6254.22 4160
6254.97 4099
6255.72 4086
6256.46 4073
6257.21 4029
6257.95 4025
6258.70 4002
6259.45 3950
6260.19 3979
6260.94 3934
6261.69 3906
6262.43 3871
6263.18 3776
6263.93 3701
6264.68 3619
6265.42 3722
6266.17 3655
6266.92 3569
6267.66 3701
6268.41 3710
6269.16 3767
6269.91 3784
6270.65 3749
6271.40 3756
6272.15 3763
6272.89 3859
6273.64 3755
6274.39 3788
6275.14 3777
6275.88 3835
6276.63 3882
6277.38 3852
6278.13 3731
6278.88 3701
6279.62 3606
6280.37 3509
6281.12 3470
6281.87 3377
6282.62 3373
6283.36 3300
6284.11 3185
6284.86 3231
6285.61 3176
6286.36 3092
6287.10 3105
6287.85 3183
6288.60 3116
6289.35 3063
6290.10 3051
6290.85 3073
6291.59 3045
6292.34 3043
6293.09 3025
6293.84 3053
6294.59 2973
6295.34 2961
6296.09 2994
6296.84 2999
6297.58 2952
6298.33 2928
6299.08 2919
6299.83 2893
6300.58 2922
6301.33 2931
6302.08 2903
6302.83 2828
6303.58 2841
6304.33 2859
6305.08 2889
6305.83 2877
6306.58 2817
6307.32 2863
6308.07 2864
6308.82 2890
6309.57 2905
6310.32 2948
6311.07 2996
6311.82 2918
6312.57 2940
6313.32 2902
6314.07 2979
6314.82 3051
6315.57 3156
6316.32 3140
6317.07 3087
6317.82 3091
6318.57 3040
6319.32 2900
6320.07 2864
6320.82 2911
6321.57 2822
6322.32 2768
6323.07 2773
6323.82 2731
6324.58 2679
6325.33 2646
6326.08 2678
6326.83 2704
6327.58 2662
6328.33 2692
6329.08 2655
6329.83 2629
6330.58 2685
6331.33 2669
6332.08 2632
6332.83 2580
6333.58 2561
6334.34 2568
6335.09 2593
6335.84 2575
6336.59 2551
6337.34 2566
6338.09 2553
6338.84 2539
6339.59 2522
6340.35 2581
6341.10 2577
6341.85 2523
6342.60 2473
6343.35 2471
6344.10 2517
6344.86 2558
6345.61 2715
6346.36 2645
6347.11 2743
6347.86 2708
6348.62 2727
6349.37 2808
6350.12 2878
6350.87 2981
6351.62 3009
6352.38 3154
6353.13 3208
6353.88 3275
6354.63 3207
6355.38 3188
6356.14 3106
6356.89 2985
6357.64 2861
6358.39 2863
6359.15 2796
6359.90 2855
6360.65 2849
6361.40 2766
6362.16 2709
6362.91 2694
6363.66 2729
6364.42 2752
6365.17 2839
6365.92 2958
6366.67 3071
6367.43 3108
6368.18 3190
6368.93 3115
6369.69 3068
6370.44 2933
6371.19 2907
6371.95 2820
6372.70 2703
6373.45 2719
6374.21 2624
6374.96 2555
6375.71 2568
6376.47 2630
6377.22 2520
6377.98 2590
6378.73 2681
6379.48 2633
6380.24 2693
6380.99 2727
6381.74 2684
6382.50 2653
6383.25 2615
6384.01 2603
6384.76 2594
6385.51 2499
6386.27 2420
6387.02 2458
6387.78 2540
6388.53 2449
6389.29 2464
6390.04 2437
6390.79 2468
6391.55 2488
6392.30 2469
6393.06 2515
6393.81 2450
6394.57 2410
6395.32 2400
6396.08 2417
6396.83 2410
6397.59 2460
6398.34 2395
6399.10 2433
6399.85 2334
6400.61 2340
6401.36 2338
6402.12 2344
6402.87 2296
6403.63 2239
6404.38 2298
6405.14 2265
6405.89 2227
6406.65 2271
6407.40 2303
6408.16 2297
6408.91 2326
6409.67 2352
6410.43 2297
6411.18 2303
6411.94 2267
6412.69 2245
6413.45 2234
6414.20 2267
6414.96 2298
6415.72 2431
6416.47 2351
6417.23 2306
6417.98 2343
6418.74 2362
6419.50 2280
6420.25 2322
6421.01 2231
6421.77 2206
6422.52 2254
6423.28 2197
6424.03 2203
6424.79 2198
6425.55 2232
6426.30 2215
6427.06 2171
6427.82 2229
6428.57 2245
6429.33 2293
6430.09 2285
6430.84 2235
6431.60 2250
6432.36 2307
6433.11 2315
6433.87 2319
6434.63 2308
6435.39 2304
6436.14 2303
6436.90 2351
6437.66 2344
6438.41 2355
6439.17 2436
6439.93 2379
6440.69 2420
6441.44 2490
6442.20 2434
6442.96 2404
6443.72 2370
6444.47 2360
6445.23 2486
6445.99 2409
6446.75 2369
6447.50 2440
6448.26 2389
6449.02 2398
6449.78 2440
6450.54 2418
6451.29 2353
6452.05 2402
6452.81 2434
6453.57 2451
6454.33 2543
6455.08 2553
6455.84 2558
6456.60 2620
6457.36 2529
6458.12 2588
6458.88 2554
6459.64 2560
6460.39 2528
6461.15 2576
6461.91 2600
6462.67 2623
6463.43 2644
6464.19 2700
6464.95 2722
6465.70 2742
6466.46 2698
6467.22 2716
6467.98 2732
6468.74 2736
6469.50 2675
6470.26 2732
6471.02 2773
6471.78 2791
6472.54 2757
6473.30 2756
6474.05 2779
6474.81 2828
6475.57 2858
6476.33 2795
6477.09 2869
6477.85 2902
6478.61 2925
6479.37 2923
6480.13 2967
6480.89 2981
6481.65 3023
6482.41 3131
6483.17 3167
6483.93 3227
6484.69 3216
6485.45 3297
6486.21 3360
6486.97 3333
6487.73 3360
6488.49 3354
6489.25 3374
6490.01 3488
6490.77 3556
6491.53 3638
6492.29 3652
6493.05 3689
6493.81 3771
6494.57 3707
6495.33 3701
6496.10 3713
6496.86 3755
6497.62 3696
6498.38 3760
6499.14 3713
6499.90 3683
6500.66 3719
6501.42 3754
6502.18 3928
6502.94 4175
6503.70 4619
6504.47 5299
6505.23 6344
6505.99 7799
6506.75 9209
6507.51 10669
6508.27 11279
6509.03 11629
6509.79 11318
6510.56 10495
6511.32 9452
6512.08 8393
6512.84 7282
6513.60 6439
6514.36 5756
6515.13 5172
6515.89 4729
6516.65 4451
6517.41 4340
6518.17 4262
6518.94 4290
6519.70 4311
6520.46 4213
6521.22 4288
6521.98 4391
6522.75 4486
6523.51 4627
6524.27 4790
6525.03 4963
6525.79 5220
6526.56 5462
6527.32 5560
6528.08 5730
6528.84 5628
6529.61 5351
6530.37 5257
6531.13 5124
6531.90 5268
6532.66 5475
6533.42 5956
6534.18 6676
6534.95 7430
6535.71 8071
6536.47 8324
6537.24 8187
6538.00 7867
6538.76 7184
6539.53 6537
6540.29 5975
6541.05 5386
6541.82 4877
6542.58 4530
6543.34 4332
6544.11 4222
6544.87 4181
6545.63 4164
6546.40 4107
6547.16 4003
6547.92 4002
6548.69 3971
6549.45 3908
6550.21 3795
6550.98 3749
6551.74 3821
6552.51 3753
6553.27 3774
6554.03 3809
6554.80 3784
6555.56 3724
6556.33 3705
6557.09 3792
6557.85 3799
6558.62 3835
6559.38 3844
6560.15 3893
6560.91 3937
6561.68 4029
6562.44 4081
6563.21 4066
6563.97 4097
6564.74 4130
6565.50 4214
6566.26 4182
6567.03 4121
6567.79 4115
6568.56 4159
6569.32 4156
6570.09 4227
6570.85 4243
6571.62 4304
6572.38 4402
6573.15 4383
6573.91 4398
6574.68 4440
6575.44 4513
6576.21 4551
6576.98 4481
6577.74 4480
6578.51 4584
6579.27 4519
6580.04 4506
6580.80 4616
6581.57 4760
6582.33 4757
6583.10 4750
6583.87 4803
6584.63 4828
6585.40 4817
6586.16 4690
6586.93 4776
6587.70 4775
6588.46 4729
6589.23 4825
6589.99 4979
6590.76 5201
6591.53 5473
6592.29 5889
6593.06 6301
6593.82 6572
6594.59 6745
6595.36 6768
6596.12 6786
6596.89 6705
6597.66 6460
6598.42 6151
6599.19 5887
6599.96 5636
6600.72 5246
6601.49 5031
6602.26 4781
6603.02 4702
6603.79 4562
6604.56 4449
6605.33 4558
6606.09 4550
6606.86 4385
6607.63 4403
6608.39 4406
6609.16 4481
6609.93 4522
6610.70 4558
6611.46 4440
6612.23 4383
6613.00 4290
6613.77 4257
6614.53 4311
6615.30 4291
6616.07 4330
6616.84 4354
6617.60 4578
6618.37 4708
6619.14 4792
6619.91 5028
6620.68 5369
6621.44 5615
6622.21 5815
6622.98 5908
6623.75 5841
6624.52 5695
6625.28 5594
6626.05 5364
6626.82 5095
6627.59 4922
6628.36 4778
6629.13 4545
6629.89 4504
6630.66 4626
6631.43 4779
6632.20 4992
6632.97 5246
6633.74 5485
6634.51 5709
6635.27 5876
6636.04 5914
6636.81 6026
6637.58 5909
6638.35 6041
6639.12 6279
6639.89 6488
6640.66 6653
6641.43 6706
6642.19 6688
6642.96 6467
6643.73 6321
6644.50 5907
6645.27 5464
6646.04 5141
6646.81 4851
6647.58 4446
6648.35 4217
6649.12 4034
6649.89 3849
6650.66 3808
6651.43 3766
6652.20 3735
6652.97 3734
6653.74 3676
6654.51 3587
6655.28 3500
6656.05 3556
6656.82 3606
6657.59 3578
6658.36 3615
6659.13 3471
6659.90 3450
6660.67 3536
6661.44 3506
6662.21 3459
6662.98 3468
6663.75 3373
6664.52 3367
6665.29 3412
6666.06 3425
6666.83 3371
6667.60 3463
6668.37 3483
6669.14 3588
6669.91 3666
6670.68 3663
6671.46 3643
6672.23 3670
6673.00 3679
6673.77 3615
6674.54 3715
6675.31 3728
6676.08 3711
6676.85 3659
6677.62 3688
6678.40 3744
6679.17 3763
6679.94 3766
6680.71 3835
6681.48 3851
6682.25 4023
6683.02 4143
6683.80 4197
6684.57 4314
6685.34 4418
6686.11 4395
6686.88 4273
6687.65 4195
6688.43 4010
6689.20 3796
6689.97 3660
6690.74 3527
6691.51 3508
6692.29 3391
6693.06 3382
6693.83 3327
6694.60 3245
6695.37 3208
6696.15 3130
6696.92 3190
6697.69 3205
6698.46 3209
6699.24 3126
6700.01 3124
6700.78 3166
6701.55 3112
6702.33 3161
6703.10 3155
6703.87 3157
6704.64 3053
6705.42 2987
6706.19 2950
6706.96 2903
6707.74 2956
6708.51 2955
6709.28 2926
6710.06 2863
6710.83 2827
6711.60 2843
6712.37 2866
6713.15 2839
6713.92 2844
6714.69 2766
6715.47 2688
6716.24 2771
6717.01 2729
6717.79 2700
6718.56 2769
6719.34 2795
6720.11 2721
6720.88 2700
6721.66 2731
6722.43 2725
6723.20 2681
6723.98 2719
6724.75 2669
6725.53 2628
6726.30 2628
6727.07 2607
6727.85 2596
6728.62 2670
6729.40 2709
6730.17 2672
6730.95 2696
6731.72 2701
6732.49 2762
6733.27 2761
6734.04 2718
6734.82 2764
6735.59 2754
6736.37 2757
6737.14 2834
6737.92 2802
6738.69 2828
6739.47 2772
6740.24 2750
6741.01 2768
6741.79 2844
6742.56 2861
6743.34 2829
6744.11 2859
6744.89 2882
6745.67 2962
6746.44 2922
6747.22 2941
6747.99 3011
6748.77 3096
6749.54 3158
6750.32 3218
6751.09 3350
6751.87 3470
6752.64 3667
6753.42 3622
6754.19 3583
6754.97 3621
6755.75 3460
6756.52 3357
6757.30 3195
6758.07 3192
6758.85 3152
6759.63 3215
6760.40 3143
6761.18 3123
6761.95 3104
6762.73 3078
6763.51 3050
6764.28 3005
6765.06 2898
6765.83 2980
6766.61 3036
6767.39 3020
6768.16 3072
6768.94 3071
6769.72 3012
6770.49 3006
6771.27 2996
6772.05 2958
6772.82 2909
6773.60 2919
6774.38 2918
6775.15 2858
6775.93 2833
6776.71 2906
6777.48 2894
6778.26 2877
6779.04 2827
6779.82 2774
6780.59 2756
6781.37 2769
6782.15 2731
6782.92 2725
6783.70 2737
6784.48 2757
6785.26 2648
6786.03 2668
6786.81 2622
6787.59 2610
6788.37 2552
6789.14 2581
6789.92 2592
6790.70 2569
6791.48 2573
6792.25 2517
6793.03 2513
6793.81 2491
6794.59 2445
6795.37 2460
6796.14 2516
6796.92 2568
6797.70 2620
6798.48 2543
6799.26 2568
6800.04 2597
6800.81 2570
6801.59 2651
6802.37 2641
6803.15 2673
6803.93 2651
6804.71 2673
6805.48 2663
6806.26 2725
6807.04 2663
6807.82 2632
6808.60 2621
6809.38 2636
6810.16 2626
6810.94 2646
6811.71 2553
6812.49 2564
6813.27 2631
6814.05 2614
6814.83 2587
6815.61 2599
6816.39 2669
6817.17 2689
6817.95 2661
6818.73 2709
6819.51 2713
6820.29 2711
6821.07 2644
6821.84 2641
6822.62 2694
6823.40 2674
6824.18 2696
6824.96 2665
6825.74 2603
6826.52 2553
6827.30 2514
6828.08 2549
6828.86 2550
6829.64 2524
6830.42 2511
6831.20 2552
6831.98 2617
6832.76 2656
6833.54 2785
6834.32 2969
6835.10 3418
6835.88 3993
6836.66 4663
6837.44 5220
6838.22 5886
6839.01 6186
6839.79 6092
6840.57 5784
6841.35 5423
6842.13 5045
6842.91 4610
6843.69 4123
6844.47 3803
6845.25 3581
6846.03 3554
6846.81 3524
6847.59 3716
6848.37 4136
6849.16 4453
6849.94 4705
6850.72 4941
6851.50 4958
6852.28 4953
6853.06 4720
6853.84 4387
6854.62 3997
6855.41 3879
6856.19 3584
6856.97 3346
6857.75 3167
6858.53 3003
6859.31 2927
6860.10 2858
6860.88 2780
6861.66 2808
6862.44 2777
6863.22 2795
6864.00 2708
6864.79 2728
6865.57 2792
6866.35 2827
6867.13 2843
6867.91 2883
6868.70 2871
6869.48 2937
6870.26 2873
6871.04 2947
6871.83 2938
6872.61 2929
6873.39 3025
6874.17 3063
6874.96 3130
6875.74 3252
6876.52 3232
6877.30 3393
6878.09 3509
6878.87 3656
6879.65 3906
6880.43 4275
6881.22 4536
6882.00 4740
6882.78 4798
6883.57 4760
6884.35 4596
6885.13 4454
6885.92 4414
6886.70 4514
6887.48 4606
6888.27 4701
6889.05 4753
6889.83 4734
6890.62 4570
6891.40 4348
6892.18 4215
6892.97 3981
6893.75 3826
6894.53 3803
6895.32 3729
6896.10 3700
6896.88 3689
6897.67 3614
6898.45 3577
6899.24 3582
6900.02 3687
6900.80 3676
6901.59 3610
6902.37 3565
6903.16 3492
6903.94 3437
6904.73 3508
6905.51 3381
6906.29 3422
6907.08 3325
6907.86 3252
6908.65 3265
6909.43 3272
6910.22 3278
6911.00 3412
6911.79 3322
6912.57 3335
6913.35 3282
6914.14 3284
6914.92 3277
6915.71 3341
6916.49 3353
6917.28 3333
6918.06 3213
6918.85 3255
6919.63 3323
6920.42 3291
6921.20 3264
6921.99 3333
6922.78 3380
6923.56 3435
6924.35 3548
6925.13 3604
6925.92 3520
6926.70 3617
6927.49 3690
6928.27 3650
6929.06 3598
6929.84 3592
6930.63 3676
6931.42 3521
6932.20 3546
6932.99 3578
6933.77 3534
6934.56 3510
6935.35 3579
6936.13 3609
6936.92 3706
6937.70 3852
6938.49 4027
6939.28 4249
6940.06 4512
6940.85 4770
6941.63 4928
6942.42 5121
6943.21 5291
6943.99 5273
6944.78 5308
6945.57 5320
6946.35 5290
6947.14 5206
6947.93 5300
6948.71 5316
6949.50 5122
6950.29 5025
6951.07 4958
6951.86 4804
6952.65 4686
6953.44 4700
6954.22 4650
6955.01 4516
6955.80 4538
6956.58 4638
6957.37 4749
6958.16 4586
6958.95 4638
6959.73 4654
6960.52 4673
6961.31 4839
6962.09 4904
6962.88 4998
6963.67 5153
6964.46 5311
6965.25 5588
6966.03 5793
6966.82 6065
6967.61 6489
6968.40 6686
6969.18 6775
6969.97 6847
6970.76 6859
6971.55 6896
6972.34 6894
6973.12 6754
6973.91 6779
6974.70 6716
6975.49 6761
6976.28 7021
6977.07 7080
6977.85 7395
6978.64 7752
6979.43 8367
6980.22 9406
6981.01 10835
6981.80 13014
6982.59 15975
6983.37 19465
6984.16 22885
6984.95 25754
6985.74 27301
6986.53 27777
6987.32 26571
6988.11 24228
6988.90 21520
6989.69 18440
6990.47 15538
6991.26 13175
6992.05 10940
6992.84 9180
6993.63 7961
6994.42 6927
6995.21 6165
6996.00 5627
6996.79 5290
6997.58 5022
6998.37 4752
6999.16 4684
6999.95 4606
7000.74 4433
7001.53 4399
7002.32 4284
7003.11 4199
7003.90 3966
7004.69 3788
7005.48 3664
7006.27 3487
7007.06 3509
7007.85 3520
7008.64 3582
7009.43 3632
7010.22 3757
7011.01 3968
7011.80 4045
7012.59 4204
7013.38 4232
7014.17 4162
7014.96 4131
7015.75 4094
7016.54 4003
7017.33 3801
7018.12 3713
7018.91 3741
7019.70 3916
7020.49 3985
7021.28 4146
7022.07 4206
7022.87 4415
7023.66 4603
7024.45 4629
7025.24 4689
7026.03 4617
7026.82 4663
7027.61 4556
7028.40 4420
7029.19 4297
7029.99 4154
7030.78 4125
7031.57 3973
7032.36 3897
7033.15 3772
7033.94 3793
7034.74 3809
7035.53 3839
7036.32 3826
7037.11 3838
7037.90 3776
7038.69 3845
7039.49 3850
7040.28 3909
7041.07 3812
7041.86 3856
7042.65 3986
7043.45 4008
7044.24 4051
7045.03 4041
7045.82 4077
7046.61 4065
7047.41 4219
7048.20 4335
7048.99 4381
7049.78 4531
7050.58 4717
7051.37 4624
7052.16 4471
7052.95 4261
7053.75 4128
7054.54 3964
7055.33 3850
7056.13 3701
7056.92 3727
7057.71 3730
7058.50 3682
7059.30 3620
7060.09 3587
7060.88 3507
7061.68 3504
7062.47 3534
7063.26 3503
7064.06 3499
7064.85 3443
7065.64 3350
7066.44 3339
7067.23 3305
7068.02 3218
7068.82 3147
7069.61 3160
7070.40 3133
7071.20 3167
7071.99 3109
7072.78 2981
7073.58 2908
7074.37 2910
7075.17 2847
7075.96 2883
7076.75 2798
7077.55 2778
7078.34 2756
7079.14 2742
7079.93 2744
7080.72 2759
7081.52 2786
7082.31 2790
7083.11 2790
7083.90 2825
7084.70 2873
7085.49 2908
7086.28 3063
7087.08 3172
7087.87 3248
7088.67 3266
7089.46 3176
7090.26 3167
7091.05 3012
7091.85 2916
7092.64 2738
7093.44 2730
7094.23 2548
7095.03 2535
7095.82 2498
7096.62 2420
7097.41 2447
7098.21 2433
7099.00 2356
7099.80 2322
7100.59 2282
7101.39 2291
7102.18 2266
7102.98 2248
7103.77 2217
7104.57 2186
7105.37 2198
7106.16 2171
7106.96 2109
7107.75 2147
7108.55 2128
7109.34 2123
7110.14 2107
7110.94 2108
7111.73 2156
7112.53 2167
7113.32 2173
7114.12 2151
7114.92 2192
7115.71 2168
7116.51 2115
7117.30 2115
7118.10 2134
7118.90 2156
7119.69 2138
7120.49 2129
7121.29 2083
7122.08 2066
7122.88 2127
7123.68 2111
7124.47 2117
7125.27 2136
7126.07 2128
7126.86 2150
7127.66 2171
7128.46 2260
7129.25 2275
7130.05 2284
7130.85 2291
7131.64 2314
7132.44 2227
7133.24 2250
7134.04 2165
7134.83 2156
7135.63 2155
7136.43 2106
7137.23 2085
7138.02 2127
7138.82 2052
7139.62 2023
7140.42 2039
7141.21 2020
7142.01 2017
7142.81 2029
7143.61 2036
7144.40 2026
7145.20 1993
7146.00 1978
7146.80 1943
7147.59 1947
7148.39 1897
7149.19 1873
7149.99 1906
7150.79 1925
7151.59 1944
7152.38 1961
7153.18 1933
7153.98 1945
7154.78 1975
7155.58 2008
7156.38 2048
7157.17 1995
7157.97 2030
7158.77 1949
7159.57 1963
7160.37 1929
7161.17 1941
7161.97 1949
7162.76 1904
7163.56 1963
7164.36 1913
7165.16 1879
7165.96 1877
7166.76 1890
7167.56 1913
7168.36 1863
7169.16 1895
7169.96 1863
7170.75 1820
7171.55 1761
7172.35 1736
7173.15 1705
7173.95 1702
7174.75 1700
7175.55 1763
7176.35 1716
7177.15 1742
7177.95 1722
7178.75 1749
7179.55 1777
7180.35 1805
7181.15 1825
7181.95 1889
7182.75 1934
7183.55 1863
7184.35 1835
7185.15 1834
7185.95 1804
7186.75 1713
7187.55 1701
7188.35 1673
7189.15 1687
7189.95 1641
7190.75 1684
7191.55 1640
7192.35 1609
7193.15 1642
7193.95 1658
7194.75 1641
7195.55 1641
7196.35 1696
7197.15 1703
7197.95 1715
7198.76 1688
7199.56 1705
7200.36 1699
7201.16 1685
7201.96 1714
7202.76 1712
7203.56 1686
7204.36 1633
7205.16 1693
7205.96 1647
7206.77 1663
7207.57 1650
7208.37 1662
7209.17 1666
7209.97 1631
7210.77 1686
7211.57 1688
7212.38 1664
7213.18 1652
7213.98 1644
7214.78 1672
7215.58 1683
7216.38 1658
7217.19 1724
7217.99 1733
7218.79 1763
7219.59 1730
7220.39 1738
7221.20 1823
7222.00 1857
7222.80 1822
7223.60 1799
7224.40 1792
7225.21 1790
7226.01 1860
7226.81 1777
7227.61 1835
7228.42 1873
7229.22 1811
7230.02 1830
7230.82 1828
7231.63 1850
7232.43 1974
7233.23 2051
7234.03 2159
7234.84 2321
7235.64 2475
7236.44 2554
7237.25 2590
7238.05 2497
7238.85 2409
7239.65 2329
7240.46 2256
7241.26 2146
7242.06 2085
7242.87 1992
7243.67 1946
7244.47 1914
7245.28 1820
7246.08 1826
7246.88 1828
7247.69 1841
7248.49 1827
7249.30 1855
7250.10 1894
7250.90 1869
7251.71 1823
7252.51 1856
7253.31 1879
7254.12 1895
7254.92 1859
7255.73 1858
7256.53 1920
7257.33 1930
7258.14 1878
7258.94 1891
7259.75 1919
7260.55 1956
7261.35 1998
7262.16 2023
7262.96 2017
7263.77 2019
7264.57 1948
7265.38 2005
7266.18 2081
7266.99 2051
7267.79 2035
7268.59 1970
7269.40 2041
7270.20 2031
7271.01 1952
7271.81 1977
7272.62 2032
7273.42 2003
7274.23 1962
7275.03 1982
7275.84 2038
7276.64 2082
7277.45 2088
7278.25 2098
7279.06 2165
7279.86 2215
7280.67 2419
7281.48 2669
7282.28 2833
7283.09 3111
7283.89 3327
7284.70 3349
7285.50 3332
7286.31 3301
7287.11 3181
7287.92 2938
7288.73 2714
7289.53 2520
7290.34 2382
7291.14 2325
7291.95 2231
7292.76 2129
7293.56 2162
7294.37 2094
7295.17 2095
7295.98 2075
7296.79 2056
7297.59 2079
7298.40 2099
7299.21 2127
7300.01 2139
7300.82 2130
7301.62 2181
7302.43 2101
7303.24 2104
7304.04 2132
7304.85 2177
7305.66 2256
7306.46 2260
7307.27 2287
7308.08 2366
7308.89 2470
7309.69 2600
7310.50 2722
7311.31 2699
7312.11 2638
7312.92 2655
7313.73 2597
7314.53 2521
7315.34 2529
7316.15 2653
7316.96 2717
7317.76 2873
7318.57 2974
7319.38 3164
7320.19 3242
7320.99 3291
7321.80 3257
7322.61 3132
7323.42 2972
7324.22 2775
7325.03 2626
7325.84 2568
7326.65 2452
7327.46 2329
7328.26 2296
7329.07 2292
7329.88 2259
7330.69 2209
7331.50 2135
7332.30 2233
7333.11 2220
7333.92 2189
7334.73 2193
7335.54 2231
7336.35 2291
7337.15 2342
7337.96 2372
7338.77 2407
7339.58 2441
7340.39 2356
7341.20 2479
7342.01 2424
7342.82 2418
7343.62 2397
7344.43 2397
7345.24 2418
7346.05 2351
7346.86 2261
7347.67 2249
7348.48 2204
7349.29 2202
7350.10 2179
7350.91 2179
7351.71 2233
7352.52 2269
7353.33 2250
7354.14 2216
7354.95 2251
7355.76 2324
7356.57 2412
7357.38 2551
7358.19 2675
7359.00 2752
7359.81 2895
7360.62 2989
7361.43 3067
7362.24 2961
7363.05 2899
7363.86 2834
7364.67 2826
7365.48 2669
7366.29 2580
7367.10 2428
7367.91 2375
7368.72 2323
7369.53 2239
7370.34 2151
7371.15 2179
7371.96 2088
7372.77 2043
7373.58 2092
7374.39 2085
7375.20 2058
7376.01 2104
7376.82 2124
7377.63 2182
7378.45 2303
7379.26 2471
7380.07 2507
7380.88 2628
7381.69 2657
7382.50 2577
7383.31 2572
7384.12 2533
7384.93 2470
7385.74 2331
7386.56 2191
7387.37 2139
7388.18 2026
7388.99 2034
7389.80 1944
7390.61 1921
7391.42 1865
7392.24 1896
7393.05 1861
7393.86 1850
7394.67 1810
7395.48 1803
7396.29 1824
7397.10 1833
7397.92 1857
7398.73 1876
7399.54 1912
7400.35 1970
7401.16 1984
7401.98 1993
7402.79 1985
7403.60 1922
7404.41 1936
7405.23 1932
7406.04 1839
7406.85 1827
7407.66 1789
7408.47 1839
7409.29 1796
7410.10 1758
7410.91 1704
7411.72 1719
7412.54 1687
7413.35 1682
7414.16 1682
7414.98 1631
7415.79 1616
7416.60 1645
7417.41 1603
7418.23 1644
7419.04 1696
7419.85 1616
7420.67 1641
7421.48 1641
7422.29 1656
7423.11 1608
7423.92 1631
7424.73 1629
7425.54 1605
7426.36 1615
7427.17 1652
7427.99 1646
7428.80 1574
7429.61 1632
7430.43 1594
7431.24 1552
7432.05 1564
7432.87 1563
7433.68 1588
7434.49 1552
7435.31 1536
7436.12 1550
7436.94 1557
7437.75 1536
7438.56 1563
7439.38 1590
7440.19 1562
7441.01 1550
7441.82 1577
7442.64 1526
7443.45 1555
7444.26 1561
7445.08 1546
7445.89 1573
7446.71 1510
7447.52 1475
7448.34 1488
7449.15 1504
7449.97 1442
7450.78 1510
7451.59 1516
7452.41 1447
7453.22 1455
7454.04 1466
7454.85 1437
7455.67 1476
7456.48 1451
7457.30 1474
7458.11 1499
7458.93 1464
7459.74 1493
7460.56 1424
7461.38 1448
7462.19 1504
7463.01 1426
7463.82 1439
7464.64 1428
7465.45 1501
7466.27 1519
7467.08 1495
7467.90 1505
7468.72 1500
7469.53 1511
7470.35 1498
7471.16 1494
7471.98 1534
7472.79 1512
7473.61 1517
7474.43 1537
7475.24 1483
7476.06 1485
7476.87 1482
7477.69 1423
7478.51 1512
7479.32 1475
7480.14 1490
7480.96 1506
7481.77 1533
7482.59 1586
7483.41 1621
7484.22 1515
7485.04 1529
7485.85 1506
7486.67 1531
7487.49 1482
7488.31 1473
7489.12 1466
7489.94 1465
7490.76 1474
7491.57 1482
7492.39 1481
7493.21 1485
7494.02 1453
7494.84 1460
7495.66 1497
7496.48 1466
7497.29 1502
7498.11 1503
7498.93 1487
7499.74 1462
7500.56 1458
7501.38 1464
7502.20 1464
7503.01 1445
7503.83 1469
7504.65 1448
7505.47 1444
7506.29 1433
7507.10 1452
7507.92 1472
7508.74 1497
7509.56 1439
7510.37 1461
7511.19 1426
7512.01 1430
7512.83 1444
7513.65 1394
7514.47 1403
7515.28 1451
7516.10 1442
7516.92 1466
7517.74 1450
7518.56 1380
7519.38 1439
7520.19 1469
7521.01 1508
7521.83 1510
7522.65 1458
7523.47 1500
7524.29 1573
7525.11 1509
7525.92 1572
7526.74 1500
7527.56 1522
7528.38 1471
7529.20 1461
7530.02 1508
7530.84 1481
7531.66 1544
7532.48 1573
7533.30 1512
7534.12 1488
7534.93 1440
7535.75 1465
7536.57 1559
7537.39 1527
7538.21 1467
7539.03 1465
7539.85 1438
7540.67 1490
7541.49 1503
7542.31 1490
7543.13 1508
7543.95 1502
7544.77 1512
7545.59 1539
7546.41 1537
7547.23 1539
7548.05 1562
7548.87 1505
7549.69 1526
7550.51 1462
7551.33 1504
7552.15 1535
7552.97 1551
7553.79 1536
7554.61 1568
7555.43 1511
7556.25 1591
7557.07 1585
7557.89 1633
7558.71 1596
7559.53 1588
7560.36 1578
7561.18 1621
7562.00 1616
7562.82 1599
7563.64 1580
7564.46 1594
7565.28 1597
7566.10 1572
7566.92 1602
7567.74 1634
7568.56 1608
7569.39 1612
7570.21 1614
7571.03 1663
7571.85 1677
7572.67 1665
7573.49 1665
7574.31 1715
7575.14 1750
7575.96 1725
7576.78 1683
7577.60 1691
7578.42 1688
7579.24 1629
7580.06 1638
7580.89 1662
7581.71 1668
7582.53 1723
7583.35 1734
7584.17 1777
7585.00 1780
7585.82 1776
7586.64 1797
7587.46 1783
7588.29 1820
7589.11 1813
7589.93 1827
7590.75 1843
7591.57 1811
7592.40 1804
7593.22 1798
7594.04 1848
7594.86 1887
7595.69 1887
7596.51 1932
7597.33 1957
7598.15 1995
7598.98 1973
7599.80 2015
7600.62 2018
7601.45 2005
7602.27 2167
7603.09 2211
7603.92 2266
7604.74 2249
7605.56 2240
7606.38 2265
7607.21 2192
7608.03 2136
7608.85 2191
7609.68 2153
7610.50 2084
7611.32 2076
7612.15 2129
7612.97 2108
7613.80 2130
7614.62 2182
7615.44 2334
7616.27 2362
7617.09 2487
7617.91 2655
7618.74 2667
7619.56 2639
7620.39 2636
7621.21 2559
7622.03 2432
7622.86 2406
7623.68 2311
7624.51 2337
7625.33 2345
7626.15 2262
7626.98 2265
7627.80 2312
7628.63 2420
7629.45 2438
7630.28 2556
7631.10 2639
7631.93 2618
7632.75 2674
7633.58 2528
7634.40 2436
7635.22 2369
7636.05 2301
7636.87 2188
7637.70 2115
7638.52 2069
7639.35 1971
7640.17 1966
7641.00 2026
7641.82 1947
7642.65 2004
7643.47 2113
7644.30 2185
7645.13 2313
7645.95 2310
7646.78 2268
7647.60 2269
7648.43 2263
7649.25 2225
7650.08 2122
7650.90 2086
7651.73 2054
7652.55 1902
7653.38 1822
7654.21 1778
7655.03 1710
7655.86 1701
7656.68 1642
7657.51 1617
7658.34 1627
7659.16 1621
7659.99 1579
7660.81 1603
7661.64 1589
7662.47 1549
7663.29 1507
7664.12 1548
7664.95 1552
7665.77 1568
7666.60 1575
7667.42 1588
7668.25 1607
7669.08 1601
7669.90 1571
7670.73 1581
7671.56 1533
7672.38 1538
7673.21 1501
7674.04 1513
7674.87 1544
7675.69 1580
7676.52 1546
7677.35 1501
7678.17 1548
7679.00 1534
7679.83 1549
7680.65 1585
7681.48 1611
7682.31 1642
7683.14 1667
7683.96 1714
7684.79 1657
7685.62 1782
7686.45 1766
7687.27 1725
7688.10 1692
7688.93 1717
7689.76 1684
7690.58 1622
7691.41 1687
7692.24 1649
7693.07 1623
7693.90 1660
7694.72 1711
7695.55 1686
7696.38 1767
7697.21 1798
7698.04 1799
7698.86 1775
7699.69 1775
7700.52 1741
7701.35 1726
7702.18 1652
7703.01 1657
7703.83 1625
7704.66 1614
7705.49 1619
7706.32 1633
7707.15 1577
7707.98 1573
7708.81 1581
7709.63 1522
7710.46 1553
7711.29 1567
7712.12 1521
7712.95 1516
7713.78 1518
7714.61 1540
7715.44 1506
7716.27 1473
7717.10 1447
7717.93 1483
7718.75 1499
7719.58 1482
7720.41 1479
7721.24 1471
7722.07 1478
7722.90 1486
7723.73 1525
7724.56 1502
7725.39 1525
7726.22 1541
7727.05 1586
7727.88 1594
7728.71 1618
7729.54 1634
7730.37 1646
7731.20 1580
7732.03 1554
7732.86 1534
7733.69 1574
7734.52 1504
7735.35 1489
7736.18 1514
7737.01 1431
7737.84 1423
7738.67 1378
7739.50 1383
7740.33 1398
7741.16 1445
7741.99 1408
7742.82 1466
7743.65 1548
7744.48 1634
7745.31 1726
7746.14 1869
7746.98 1939
7747.81 1966
7748.64 2018
7749.47 1993
7750.30 1891
7751.13 1763
7751.96 1699
7752.79 1647
7753.62 1613
7754.45 1574
7755.29 1538
7756.12 1521
7756.95 1456
7757.78 1448
7758.61 1446
7759.44 1456
7760.27 1414
7761.11 1390
7761.94 1351
7762.77 1332
7763.60 1341
7764.43 1304
7765.26 1313
7766.10 1311
7766.93 1323
7767.76 1330
7768.59 1302
7769.42 1294
7770.26 1313
7771.09 1309
7771.92 1350
7772.75 1333
7773.58 1330
7774.42 1344
7775.25 1336
7776.08 1303
7776.91 1325
7777.75 1308
7778.58 1300
7779.41 1292
7780.24 1308
7781.08 1325
7781.91 1329
7782.74 1311
7783.57 1324
7784.41 1375
7785.24 1333
7786.07 1374
7786.91 1365
7787.74 1357
7788.57 1358
7789.40 1365
7790.24 1362
7791.07 1336
7791.90 1344
7792.74 1344
7793.57 1357
7794.40 1385
7795.24 1409
7796.07 1381
7796.90 1373
7797.74 1380
7798.57 1403
7799.40 1429
7800.24 1366
7801.07 1429
7801.91 1399
7802.74 1446
7803.57 1477
7804.41 1504
7805.24 1477
7806.07 1434
7806.91 1504
7807.74 1483
7808.58 1494
7809.41 1461
7810.25 1524
7811.08 1552
7811.91 1570
7812.75 1569
7813.58 1590
7814.42 1685
7815.25 1705
7816.09 1773
7816.92 1710
7817.75 1672
7818.59 1705
7819.42 1751
7820.26 1778
7821.09 1798
7821.93 1787
7822.76 1857
7823.60 1836
7824.43 1884
7825.27 1790
7826.10 1735
7826.94 1749
7827.77 1690
7828.61 1620
7829.44 1644
7830.28 1635
7831.11 1634
7831.95 1650
7832.78 1716
7833.62 1718
7834.46 1712
7835.29 1720
7836.13 1716
7836.96 1697
7837.80 1681
7838.63 1653
7839.47 1627
7840.31 1619
7841.14 1578
7841.98 1573
7842.81 1521
7843.65 1478
7844.48 1486
7845.32 1485
7846.16 1477
7846.99 1420
7847.83 1417
7848.67 1408
7849.50 1427
7850.34 1414
7851.17 1430
7852.01 1434
7852.85 1440
7853.68 1437
7854.52 1391
7855.36 1366
7856.19 1395
7857.03 1431
7857.87 1378
7858.70 1408
7859.54 1445
7860.38 1408
7861.21 1449
7862.05 1351
7862.89 1395
7863.72 1364
7864.56 1358
7865.40 1416
7866.24 1419
7867.07 1401
7867.91 1391
7868.75 1376
7869.59 1383
7870.42 1366
7871.26 1366
7872.10 1423
7872.94 1391
7873.77 1422
7874.61 1495
7875.45 1563
7876.29 1624
7877.12 1638
7877.96 1729
7878.80 1736
7879.64 1708
7880.47 1734
7881.31 1766
7882.15 1813
7882.99 1733
7883.83 1675
7884.66 1598
7885.50 1587
7886.34 1557
7887.18 1575
7888.02 1536
7888.86 1519
7889.69 1512
7890.53 1530
7891.37 1515
7892.21 1552
7893.05 1513
7893.89 1488
7894.73 1555
7895.56 1490
7896.40 1459
7897.24 1418
7898.08 1401
7898.92 1395
7899.76 1368
7900.60 1376
7901.44 1327
7902.28 1373
7903.12 1385
7903.95 1336
7904.79 1416
7905.63 1401
7906.47 1341
7907.31 1366
7908.15 1306
7908.99 1286
7909.83 1347
7910.67 1433
7911.51 1459
7912.35 1454
7913.19 1449
7914.03 1519
7914.87 1561
7915.71 1595
7916.55 1701
7917.39 1696
7918.23 1669
7919.07 1721
7919.91 1691
7920.75 1580
7921.59 1519
7922.43 1525
7923.27 1469
7924.11 1486
7924.95 1444
7925.79 1457
7926.63 1448
7927.47 1404
7928.31 1386
7929.15 1368
7929.99 1320
7930.83 1337
7931.67 1342
7932.51 1347
7933.35 1305
7934.19 1325
7935.04 1301
7935.88 1291
7936.72 1277
7937.56 1263
7938.40 1285
7939.24 1299
7940.08 1282
7940.92 1325
7941.76 1342
7942.60 1376
7943.45 1377
7944.29 1365
7945.13 1399
7945.97 1366
7946.81 1431
7947.65 1377
7948.49 1422
7949.34 1448
7950.18 1393
7951.02 1409
7951.86 1407
7952.70 1437
7953.54 1442
7954.39 1429
7955.23 1545
7956.07 1540
7956.91 1516
7957.75 1560
7958.60 1570
7959.44 1549
7960.28 1541
7961.12 1490
7961.96 1439
7962.81 1429
7963.65 1510
7964.49 1528
7965.33 1567
7966.18 1702
7967.02 1806
7967.86 1783
7968.70 1774
7969.55 1747
7970.39 1657
7971.23 1583
7972.08 1572
7972.92 1494
7973.76 1500
7974.60 1457
7975.45 1418
7976.29 1330
7977.13 1313
7977.98 1282
7978.82 1339
7979.66 1295
7980.51 1310
7981.35 1314
7982.19 1283
7983.04 1270
7983.88 1295
7984.72 1288
7985.57 1291
7986.41 1266
7987.25 1243
7988.10 1208
7988.94 1245
7989.78 1256
7990.63 1218
7991.47 1211
7992.32 1210
7993.16 1174
7994.00 1172
7994.85 1128
7995.69 1110
7996.54 1121
7997.38 1140
7998.22 1135
7999.07 1137
7999.91 1115
8000.76 1127
8001.60 1133
8002.45 1162
8003.29 1146
8004.13 1131
8004.98 1137
8005.82 1157
8006.67 1127
8007.51 1111
8008.36 1077
8009.20 1073
8010.05 1038
8010.89 1122
8011.74 1088
8012.58 1042
8013.43 1056
8014.27 1008
8015.12 1086
8015.96 1046
8016.81 1014
8017.65 1041
8018.50 1078
8019.34 1077
8020.19 1064
8021.03 1061
8021.88 1070
8022.72 1079
8023.57 1051
8024.41 1062
8025.26 1066
8026.11 1066
8026.95 1064
8027.80 1090
8028.64 1065
8029.49 1075
8030.33 1075
8031.18 1072
8032.03 1078
8032.87 1089
8033.72 1102
8034.56 1125
8035.41 1120
8036.26 1108
8037.10 1109
8037.95 1058
8038.80 1055
8039.64 1046
8040.49 1086
8041.34 1096
8042.18 1128
8043.03 1184
8043.87 1062
8044.72 1076
8045.57 1069
8046.41 1024
8047.26 1014
8048.11 1008
8048.96 1045
8049.80 1032
8050.65 1051
8051.50 1024
8052.34 999
8053.19 1008
8054.04 1041
8054.88 1005
8055.73 998
8056.58 1015
8057.43 1045
8058.27 998
8059.12 976
8059.97 995
8060.82 1061
8061.66 1022
8062.51 976
8063.36 994
8064.21 1007
8065.05 1014
8065.90 995
8066.75 961
8067.60 986
8068.44 1008
8069.29 1031
8070.14 933
8070.99 991
8071.84 982
8072.68 926
8073.53 966
8074.38 994
8075.23 986
8076.08 973
8076.93 964
8077.77 962
8078.62 992
8079.47 1028
8080.32 1018
8081.17 1010
8082.02 956
8082.87 994
8083.71 982
8084.56 984
8085.41 950
8086.26 980
8087.11 982
8087.96 1022
8088.81 1010
8089.66 998
8090.51 980
8091.35 1003
8092.20 1019
8093.05 1015
8093.90 979
8094.75 965
8095.60 994
8096.45 975
8097.30 959
8098.15 954
8099.00 965
8099.85 990
8100.70 974
8101.55 973
8102.40 1008
8103.25 972
8104.10 994
8104.95 969
8105.80 964
8106.65 978
8107.50 940
8108.35 979
8109.20 970
8110.05 953
8110.90 966
8111.75 962
8112.60 995
8113.45 978
8114.30 990
8115.15 1010
8116.00 1014
8116.85 1014
8117.70 1022
8118.55 1024
8119.40 1051
8120.25 1024
8121.10 1071
8121.95 1060
8122.80 1040
8123.65 1026
8124.50 1073
8125.35 1046
8126.20 1075
8127.06 1071
8127.91 1030
8128.76 1060
8129.61 1058
8130.46 1067
8131.31 1066
8132.16 1099
8133.01 1091
8133.86 1119
8134.72 1021
8135.57 1036
8136.42 1018
8137.27 1015
8138.12 1028
8138.97 1025
8139.83 1025
8140.68 1047
8141.53 1001
8142.38 1008
8143.23 1021
8144.08 1064
8144.94 1061
8145.79 1058
8146.64 1025
8147.49 1017
8148.34 990
8149.20 1008
8150.05 1014
8150.90 1028
8151.75 1015
8152.60 1061
8153.46 1030
8154.31 1056
8155.16 1063
8156.01 1051
8156.87 1056
8157.72 1064
8158.57 1050
8159.42 1033
8160.28 978
8161.13 986
8161.98 965
8162.84 1009
8163.69 983
8164.54 982
8165.39 964
8166.25 947
8167.10 966
8167.95 955
8168.81 961
8169.66 962
8170.51 990
8171.37 957
8172.22 952
8173.07 933
8173.93 886
8174.78 931
8175.63 972
8176.49 929
8177.34 875
8178.19 932
8179.05 911
8179.90 944
8180.76 992
8181.61 924
8182.46 918
8183.32 952
8184.17 881
8185.02 942
8185.88 891
8186.73 958
8187.59 950
8188.44 930
8189.30 922
8190.15 944
8191.00 913
8191.86 969
8192.71 955
8193.57 965
8194.42 931
8195.28 890
8196.13 932
8196.99 935
8197.84 906
8198.69 929
8199.55 898
8200.40 906
8201.26 927
8202.11 961
8202.97 953
8203.82 938
8204.68 900
8205.53 946
8206.39 900
8207.24 920
8208.10 923
8208.95 947
8209.81 947
8210.67 939
8211.52 938
8212.38 965
8213.23 1012
8214.09 960
8214.94 964
8215.80 942
8216.65 979
8217.51 957
8218.37 960
8219.22 989
8220.08 1021
8220.93 1038
8221.79 1063
8222.64 1062
8223.50 1036
8224.36 1040
8225.21 990
8226.07 971
8226.92 1011
8227.78 956
8228.64 986
8229.49 989
8230.35 947
8231.21 935
8232.06 944
8232.92 917
8233.78 942
8234.63 924
8235.49 932
8236.35 892
8237.20 914
8238.06 872
8238.92 931
8239.77 920
8240.63 900
8241.49 900
8242.34 916
8243.20 949
8244.06 938
8244.91 914
8245.77 942
8246.63 923
8247.49 921
8248.34 936
8249.20 894
8250.06 933
8250.92 908
8251.77 901
8252.63 900
8253.49 916
8254.35 951
8255.20 914
8256.06 913
8256.92 959
8257.78 926
8258.63 925
8259.49 909
8260.35 911
8261.21 938
8262.07 917
8262.92 923
8263.78 906
8264.64 946
8265.50 943
8266.36 918
8267.22 904
8268.07 958
8268.93 964
8269.79 973
8270.65 981
8271.51 960
8272.37 963
8273.22 965
8274.08 963
8274.94 963
8275.80 965
8276.66 952
8277.52 930
8278.38 990
8279.24 992
8280.09 1010
8280.95 995
8281.81 1004
8282.67 996
8283.53 970
8284.39 929
8285.25 975
8286.11 982
8286.97 961
8287.83 946
8288.69 958
8289.55 939
8290.41 994
8291.26 1023
8292.12 962
8292.98 990
8293.84 974
8294.70 955
8295.56 990
8296.42 1014
8297.28 974
8298.14 1009
8299.00 1013
8299.86 1026
8300.72 1062
8301.58 1062
8302.44 1066
8303.30 1048
8304.16 972
8305.02 1013
8305.88 1049
8306.74 1012
8307.60 999
8308.46 987
8309.33 1000
8310.19 963
8311.05 931
8311.91 997
8312.77 993
8313.63 962
8314.49 967
8315.35 982
8316.21 985
8317.07 1009
8317.93 977
8318.79 977
8319.65 965
8320.52 960
8321.38 949
8322.24 939
8323.10 954
8323.96 960
8324.82 961
8325.68 968
8326.54 934
8327.41 970
8328.27 968
8329.13 959
8329.99 969
8330.85 987
8331.71 970
8332.57 963
8333.44 957
8334.30 1007
8335.16 1036
8336.02 966
8336.88 975
8337.75 1009
8338.61 981
8339.47 978
8340.33 956
8341.19 966
8342.06 1006
8342.92 1004
8343.78 1020
8344.64 1022
8345.50 1028
8346.37 1041
8347.23 1085
8348.09 1069
8348.95 1039
8349.82 1058
8350.68 1064
8351.54 1058
8352.40 1048
8353.27 1057
8354.13 1071
8354.99 1023
8355.86 1062
8356.72 1032
8357.58 1009
8358.45 1059
8359.31 1027
8360.17 1033
8361.03 1041
8361.90 993
8362.76 1080
8363.62 1090
8364.49 1050
8365.35 1030
8366.21 1056
8367.08 1098
8367.94 1061
8368.80 1030
8369.67 1063
8370.53 1102
8371.40 1080
8372.26 1069
8373.12 1065
8373.99 1069
8374.85 1072
8375.71 1119
8376.58 1104
8377.44 1066
8378.31 1053
8379.17 1100
8380.03 1107
8380.90 1129
8381.76 1086
8382.63 1145
8383.49 1169
8384.36 1151
8385.22 1194
8386.08 1246
8386.95 1195
8387.81 1194
8388.68 1201
8389.54 1181
8390.41 1175
8391.27 1201
8392.14 1172
8393.00 1179
8393.87 1195
8394.73 1210
8395.60 1165
8396.46 1164
8397.33 1256
8398.19 1253
8399.06 1225
8399.92 1196
8400.79 1246
8401.65 1263
8402.52 1312
8403.38 1287
8404.25 1266
8405.11 1270
8405.98 1226
8406.84 1301
8407.71 1294
8408.58 1320
8409.44 1348
8410.31 1377
8411.17 1393
8412.04 1353
8412.90 1371
8413.77 1402
8414.64 1354
8415.50 1401
8416.37 1405
8417.23 1400
8418.10 1452
8418.97 1463
8419.83 1453
8420.70 1453
8421.56 1516
8422.43 1514
8423.30 1560
8424.16 1541
8425.03 1570
8425.90 1610
8426.76 1596
8427.63 1612
8428.50 1611
8429.36 1621
8430.23 1614
8431.10 1674
8431.96 1694
8432.83 1731
8433.70 1721
8434.56 1729
8435.43 1799
8436.30 1817
8437.16 1819
8438.03 1874
8438.90 1916
8439.77 1976
8440.63 2018
8441.50 2093
8442.37 2130
8443.24 2105
8444.10 2106
8444.97 2117
8445.84 2110
8446.71 2107
8447.57 2095
8448.44 2175
8449.31 2252
8450.18 2346
8451.04 2575
8451.91 2918
8452.78 3327
8453.65 3807
8454.52 4220
8455.38 4703
8456.25 4827
8457.12 4815
8457.99 4764
8458.86 4508
8459.72 4125
8460.59 3772
8461.46 3448
8462.33 3060
8463.20 2780
8464.07 2597
8464.93 2440
8465.80 2298
8466.67 2157
8467.54 2147
8468.41 2107
8469.28 2089
8470.15 2003
8471.02 1927
8471.88 1931
8472.75 1916
8473.62 1866
8474.49 1883
8475.36 1871
8476.23 1846
8477.10 1891
8477.97 1933
8478.84 2055
8479.71 2109
8480.58 2180
8481.44 2213
8482.31 2314
8483.18 2347
8484.05 2269
8484.92 2253
8485.79 2234
8486.66 2128
8487.53 2060
8488.40 1973
8489.27 1945
8490.14 1873
8491.01 1899
8491.88 1859
8492.75 1875
8493.62 1876
8494.49 1909
8495.36 1854
8496.23 1796
8497.10 1826
8497.97 1833
8498.84 1748
8499.71 1731
8500.58 1740
8501.45 1731
8502.32 1741
8503.19 1706
8504.06 1723
8504.93 1742
8505.80 1694
8506.67 1734
8507.55 1821
8508.42 1868
8509.29 1886
8510.16 1869
8511.03 1855
8511.90 1845
8512.77 1865
8513.64 1869
8514.51 1940
8515.38 1902
8516.25 2008
8517.13 1998
8518.00 1990
8518.87 2037
8519.74 2067
8520.61 2205
8521.48 2236
8522.35 2409
8523.23 2564
8524.10 2780
8524.97 2895
8525.84 3094
8526.71 3139
8527.58 3049
8528.46 2950
8529.33 2831
8530.20 2707
8531.07 2554
8531.94 2386
8532.81 2267
8533.69 2219
8534.56 2163
8535.43 2045
8536.30 1995
8537.18 1978
8538.05 1962
8538.92 1872
8539.79 1823
8540.66 1834
8541.54 1761
8542.41 1788
8543.28 1801
8544.15 1780
8545.03 1762
8545.90 1779
8546.77 1839
8547.64 1820
8548.52 1847
8549.39 1941
8550.26 2051
8551.14 2191
8552.01 2284
8552.88 2375
8553.76 2466
8554.63 2459
8555.50 2416
8556.37 2403
8557.25 2291
8558.12 2156
8558.99 2076
8559.87 2044
8560.74 1880
8561.61 1831
8562.49 1767
8563.36 1753
8564.24 1720
8565.11 1606
8565.98 1610
8566.86 1602
8567.73 1596
8568.60 1566
8569.48 1558
8570.35 1509
8571.23 1456
8572.10 1482
8572.97 1483
8573.85 1491
8574.72 1453
8575.60 1484
8576.47 1518
8577.34 1515
8578.22 1465
8579.09 1457
8579.97 1513
8580.84 1472
8581.72 1433
8582.59 1396
8583.47 1484
8584.34 1494
8585.21 1542
8586.09 1477
8586.96 1508
8587.84 1535
8588.71 1548
8589.59 1493
8590.46 1543
8591.34 1579
8592.21 1556
8593.09 1550
8593.96 1595
8594.84 1556
8595.71 1560
8596.59 1625
8597.46 1608
8598.34 1572
8599.22 1590
8600.09 1593
8600.97 1598
8601.84 1631
8602.72 1649
8603.59 1644
8604.47 1640
8605.34 1596
8606.22 1612
8607.10 1644
8607.97 1636
8608.85 1651
8609.72 1663
8610.60 1701
8611.47 1621
8612.35 1626
8613.23 1656
8614.10 1651
8614.98 1665
8615.86 1689
8616.73 1762
8617.61 1796
8618.48 1802
8619.36 1803
8620.24 1788
8621.11 1808
8621.99 1806
8622.87 1837
8623.74 1891
8624.62 1863
8625.50 1809
8626.37 1886
8627.25 1811
8628.13 1836
8629.00 1857
8629.88 1899
8630.76 1888
8631.64 1829
8632.51 1852
8633.39 1864
8634.27 1888
8635.14 1886
8636.02 1875
8636.90 1930
8637.78 1921
8638.65 1915
8639.53 1919
8640.41 1899
8641.29 1970
8642.16 1984
8643.04 2078
8643.92 1996
8644.80 2038
8645.67 2043
8646.55 2114
8647.43 2102
8648.31 2120
8649.18 2117
8650.06 2168
8650.94 2100
8651.82 2147
8652.70 2122
8653.58 2168
8654.45 2214
8655.33 2255
8656.21 2281
8657.09 2386
8657.97 2469
8658.84 2502
8659.72 2681
8660.60 2822
8661.48 3020
8662.36 3189
8663.24 3388
8664.12 3556
8664.99 3657
8665.87 3578
8666.75 3618
8667.63 3461
8668.51 3284
8669.39 3158
8670.27 3034
8671.15 3020
8672.03 2907
8672.91 2902
8673.78 2816
8674.66 2784
8675.54 2795
8676.42 2707
8677.30 2522
8678.18 2478
8679.06 2443
8679.94 2383
8680.82 2278
8681.70 2214
8682.58 2184
8683.46 2113
8684.34 2103
8685.22 2177
8686.10 2201
8686.98 2342
8687.86 2423
8688.74 2611
8689.62 2778
8690.50 2991
8691.38 3242
8692.26 3304
8693.14 3354
8694.02 3326
8694.90 3128
8695.78 2977
8696.66 2911
8697.54 2743
8698.42 2608
8699.30 2575
8700.18 2432
8701.06 2357
8701.94 2280
8702.82 2237
8703.70 2258
8704.58 2175
8705.46 2139
8706.34 2002
8707.23 1915
8708.11 1914
8708.99 1806
8709.87 1767
8710.75 1685
8711.63 1662
8712.51 1617
8713.39 1597
8714.27 1631
8715.16 1613
8716.04 1538
8716.92 1574
8717.80 1633
8718.68 1630
8719.56 1546
8720.44 1577
8721.33 1639
8722.21 1611
8723.09 1593
8723.97 1582
8724.85 1620
8725.73 1699
8726.62 1742
8727.50 1731
8728.38 1800
8729.26 1760
8730.14 1776
8731.03 1771
8731.91 1812
8732.79 1766
8733.67 1709
8734.55 1722
8735.44 1671
8736.32 1703
8737.20 1679
8738.08 1666
8738.97 1630
8739.85 1587
8740.73 1607
8741.61 1579
8742.50 1565
8743.38 1604
8744.26 1574
8745.14 1559
8746.03 1603
8746.91 1585
8747.79 1495
8748.68 1535
8749.56 1570
8750.44 1584
8751.33 1605
8752.21 1615
8753.09 1606
8753.97 1652
8754.86 1656
8755.74 1701
8756.62 1742
8757.51 1772
8758.39 1708
8759.28 1738
8760.16 1790
8761.04 1708
8761.93 1755
8762.81 1805
8763.69 1772
8764.58 1738
8765.46 1754
8766.34 1749
8767.23 1768
8768.11 1736
8769.00 1715
8769.88 1728
8770.76 1737
8771.65 1668
8772.53 1677
8773.42 1659
8774.30 1647
8775.19 1656
8776.07 1689
8776.95 1762
8777.84 1814
8778.72 1879
8779.61 1993
8780.49 2155
8781.38 2163
8782.26 2210
8783.15 2258
8784.03 2248
8784.92 2128
8785.80 2035
8786.69 1983
8787.57 1892
8788.46 1798
8789.34 1716
8790.23 1726
8791.11 1632
8792.00 1541
8792.88 1557
8793.77 1528
8794.65 1449
8795.54 1427
8796.42 1397
8797.31 1412
8798.19 1417
8799.08 1407
8799.96 1391
8800.85 1355
8801.74 1341
8802.62 1343
8803.51 1329
8804.39 1288
8805.28 1273
8806.16 1311
8807.05 1267
8807.94 1232
8808.82 1251
8809.71 1268
8810.59 1273
8811.48 1225
8812.37 1259
8813.25 1209
8814.14 1250
8815.03 1253
8815.91 1255
8816.80 1253
8817.68 1257
8818.57 1261
8819.46 1245
8820.34 1222
8821.23 1250
8822.12 1244
8823.00 1224
8823.89 1248
8824.78 1259
8825.66 1272
8826.55 1221
8827.44 1232
8828.33 1228
8829.21 1206
8830.10 1187
8830.99 1172
8831.87 1204
8832.76 1188
8833.65 1181
8834.54 1226
8835.42 1224
8836.31 1169
8837.20 1183
8838.08 1162
8838.97 1187
8839.86 1213
8840.75 1179
8841.64 1149
8842.52 1186
8843.41 1182
8844.30 1195
8845.19 1155
8846.07 1154
8846.96 1175
8847.85 1140
8848.74 1151
8849.63 1178
8850.51 1132
8851.40 1120
8852.29 1157
8853.18 1141
8854.07 1138
8854.96 1111
8855.84 1135
8856.73 1132
8857.62 1111
8858.51 1109
8859.40 1079
8860.29 1083
8861.17 1081
8862.06 1092
8862.95 1095
8863.84 1076
8864.73 1109
8865.62 1083
8866.51 1038
8867.40 1040
8868.29 1055
8869.17 1072
8870.06 1087
8870.95 1066
8871.84 1042
8872.73 1056
8873.62 1014
8874.51 1036
8875.40 1031
8876.29 1027
8877.18 1009
8878.07 1011
8878.96 1052
8879.85 995
8880.74 1016
8881.63 979
8882.51 1012
8883.40 967
8884.29 935
8885.18 954
8886.07 961
8886.96 948
8887.85 940
8888.74 961
8889.63 982
8890.52 965
8891.41 912
8892.30 929
8893.19 935
8894.09 907
8894.98 927
8895.87 915
8896.76 915
8897.65 972
8898.54 937
8899.43 950
8900.32 916
8901.21 926
8902.10 920
8902.99 932
8903.88 977
8904.77 926
8905.66 918
8906.55 933
8907.44 931
8908.34 933
8909.23 959
8910.12 944
8911.01 941
8911.90 952
8912.79 938
8913.68 932
8914.57 941
8915.47 935
8916.36 904
8917.25 888
8918.14 914
8919.03 947
8919.92 911
8920.81 863
8921.71 904
8922.60 896
8923.49 889
8924.38 912
8925.27 899
8926.16 939
8927.06 948
8927.95 868
8928.84 894
8929.73 878
8930.62 891
8931.52 891
8932.41 878
8933.30 865
8934.19 873
8935.09 891
8935.98 889
8936.87 873
8937.76 895
8938.66 874
8939.55 889
8940.44 873
8941.33 842
8942.23 854
8943.12 858
8944.01 880
8944.90 872
8945.80 864
8946.69 883
8947.58 850
8948.48 873
8949.37 848
8950.26 877
8951.16 879
8952.05 887
8952.94 869
8953.84 862
8954.73 874
8955.62 904
8956.52 861
8957.41 880
8958.30 868
8959.20 863
8960.09 900
8960.98 866
8961.88 856
8962.77 878
8963.66 901
8964.56 898
8965.45 863
8966.35 909
8967.24 922
8968.13 905
8969.03 907
8969.92 880
8970.82 885
8971.71 898
8972.60 893
8973.50 895
8974.39 865
8975.29 892
8976.18 849
8977.08 847
8977.97 864
8978.87 847
8979.76 827
8980.65 825
8981.55 833
8982.44 836
8983.34 871
8984.23 836
8985.13 844
8986.02 857
8986.92 867
8987.81 843
8988.71 834
8989.60 814
8990.50 840
8991.39 811
8992.29 843
8993.18 824
8994.08 837
8994.97 819
8995.87 818
8996.76 848
8997.66 843
8998.56 851
8999.45 876
9000.35 862
9001.24 849
9002.14 844
9003.03 865
9003.93 859
9004.83 826
9005.72 840
9006.62 842
9007.51 872
9008.41 852
9009.31 822
9010.20 798
9011.10 818
9011.99 835
9012.89 824
9013.79 823
9014.68 793
9015.58 804
9016.48 781
9017.37 802
9018.27 772
9019.16 790
9020.06 774
9020.96 807
9021.85 786
9022.75 787
9023.65 801
9024.54 803
9025.44 785
9026.34 786
9027.24 792
9028.13 778
9029.03 805
9029.93 801
9030.82 809
9031.72 800
9032.62 798
9033.52 823
9034.41 827
9035.31 811
9036.21 805
9037.10 779
9038.00 814
9038.90 797
9039.80 798
9040.69 798
9041.59 817
9042.49 824
9043.39 818
9044.29 778
9045.18 786
9046.08 825
9046.98 814
9047.88 829
9048.78 863
9049.67 825
9050.57 820
9051.47 866
9052.37 800
9053.27 813
9054.16 809
9055.06 798
9055.96 809
9056.86 825
9057.76 822
9058.66 823
9059.55 840
9060.45 829
9061.35 800
9062.25 818
9063.15 802
9064.05 820
9064.95 839
9065.85 857
9066.74 793
9067.64 847
9068.54 854
9069.44 814
9070.34 827
9071.24 828
9072.14 805
9073.04 807
9073.94 791
9074.84 827
9075.74 798
9076.64 832
9077.53 844
9078.43 791
9079.33 839
9080.23 865
9081.13 814
9082.03 828
9082.93 824
9083.83 801
9084.73 829
9085.63 836
9086.53 840
9087.43 849
9088.33 839
9089.23 809
9090.13 865
9091.03 806
9091.93 855
9092.83 842
9093.73 850
9094.63 777
9095.53 785
9096.43 839
9097.33 818
9098.23 820
9099.13 812
9100.04 825
9100.94 786
9101.84 830
9102.74 822
9103.64 829
9104.54 847
9105.44 802
9106.34 845
9107.24 857
9108.14 821
9109.04 834
9109.94 817
9110.85 810
9111.75 795
9112.65 784
9113.55 804
9114.45 792
9115.35 828
9116.25 775
9117.15 762
9118.06 811
9118.96 823
9119.86 852
9120.76 854
9121.66 844
9122.56 847
9123.46 851
9124.37 864
9125.27 845
9126.17 837
9127.07 828
9127.97 817
9128.88 852
9129.78 832
9130.68 781
9131.58 813
9132.48 810
9133.39 818
9134.29 800
9135.19 802
9136.09 785
9137.00 828
9137.90 807
9138.80 782
9139.70 795
9140.61 818
9141.51 793
9142.41 828
9143.31 783
9144.22 795
9145.12 812
9146.02 811
9146.92 787
9147.83 770
9148.73 761
9149.63 793
9150.54 791
9151.44 798
9152.34 792
9153.25 778
9154.15 778
9155.05 820
9155.96 811
9156.86 818
9157.76 819
9158.67 848
9159.57 850
9160.47 852
9161.38 781
9162.28 828
9163.18 813
9164.09 808
9164.99 830
9165.90 815
9166.80 861
9167.70 853
9168.61 841
9169.51 837
9170.42 872
9171.32 840
9172.22 835
9173.13 836
9174.03 819
9174.94 828
9175.84 818
9176.74 862
9177.65 874
9178.55 832
9179.46 832
9180.36 833
9181.27 835
9182.17 860
9183.08 803
9183.98 852
9184.89 825
9185.79 823
9186.70 820
9187.60 850
9188.51 837
9189.41 854
9190.32 841
9191.22 831
9192.13 868
9193.03 880
9193.94 867
9194.84 896
9195.75 948
9196.65 962
9197.56 970
9198.46 1022
9199.37 1060
9200.27 1045
9201.18 1088
9202.08 1068
9202.99 1039
9203.90 988
9204.80 998
9205.71 956
9206.61 937
9207.52 891
9208.42 854
9209.33 873
9210.24 849
9211.14 869
9212.05 879
9212.95 857
9213.86 825
9214.77 897
9215.67 912
9216.58 907
9217.49 867
9218.39 897
9219.30 874
9220.21 865
9221.11 877
9222.02 857
9222.93 862
9223.83 814
9224.74 806
9225.65 794
9226.55 798
9227.46 816
9228.37 815
9229.27 790
9230.18 805
9231.09 835
9231.99 812
9232.90 802
9233.81 781
9234.72 777
9235.62 792
9236.53 816
9237.44 818
9238.34 814
9239.25 785
9240.16 815
9241.07 824
9241.97 793
9242.88 769
9243.79 802
9244.70 811
9245.61 800
9246.51 774
9247.42 775
9248.33 799
9249.24 819
9250.14 797
9251.05 817
9251.96 775
9252.87 785
9253.78 794
9254.69 801
9255.59 807
9256.50 780
9257.41 844
9258.32 804
9259.23 818
9260.14 792
9261.04 791
9261.95 823
9262.86 818
9263.77 831
9264.68 844
9265.59 837
9266.50 803
9267.40 835
9268.31 826
9269.22 829
9270.13 830
9271.04 807
9271.95 821
9272.86 873
9273.77 826
9274.68 828
9275.59 850
9276.49 854
9277.40 855
9278.31 824
9279.22 841
9280.13 821
9281.04 814
9281.95 810
9282.86 839
9283.77 812
9284.68 811
9285.59 842
9286.50 834
9287.41 842
9288.32 844
9289.23 838
9290.14 838
9291.05 834
9291.96 862
9292.87 851
9293.78 841
9294.69 871
9295.60 869
9296.51 878
9297.42 858
9298.33 881
9299.24 906
9300.15 890
9301.06 908
9301.97 897
9302.88 903
9303.79 915
9304.70 873
9305.61 873
9306.53 898
9307.44 924
9308.35 927
9309.26 894
9310.17 929
9311.08 914
9311.99 882
9312.90 861
9313.81 897
9314.72 916
9315.63 900
9316.55 861
9317.46 870
9318.37 878
9319.28 863
9320.19 877
9321.10 868
9322.01 849
9322.93 857
9323.84 852
9324.75 804
9325.66 827
9326.57 844
9327.48 826
9328.40 861
9329.31 861
9330.22 843
9331.13 833
9332.04 853
9332.96 849
9333.87 859
9334.78 777
9335.69 848
9336.60 861
9337.52 859
9338.43 810
9339.34 828
9340.25 828
9341.17 861
9342.08 847
9342.99 864
9343.90 832
9344.82 846
9345.73 838
9346.64 834
9347.55 856
9348.47 855
9349.38 843
9350.29 852
9351.21 869
9352.12 869
9353.03 866
9353.94 884
9354.86 909
9355.77 875
9356.68 871
9357.60 862
9358.51 851
9359.42 859
9360.34 891
9361.25 883
9362.16 887
9363.08 902
9363.99 903
9364.90 886
9365.82 866
9366.73 897
9367.65 901
9368.56 929
9369.47 910
9370.39 895
9371.30 846
9372.21 922
9373.13 903
9374.04 923
9374.96 933
9375.87 941
9376.79 944
9377.70 956
9378.61 941
9379.53 922
9380.44 932
9381.36 969
9382.27 967
9383.19 957
9384.10 943
9385.01 986
9385.93 980
9386.84 1062
9387.76 1010
9388.67 1027
9389.59 1051
9390.50 1102
9391.42 1118
9392.33 1077
9393.25 1090
9394.16 1131
9395.08 1131
9395.99 1116
9396.91 1103
9397.82 1079
9398.74 1102
9399.65 1039
9400.57 1008
9401.48 1044
9402.40 974
9403.32 980
9404.23 992
9405.15 966
9406.06 991
9406.98 980
9407.89 968
9408.81 910
9409.73 971
9410.64 1002
9411.56 947
9412.47 965
9413.39 1005
9414.30 985
9415.22 1000
9416.14 1003
9417.05 996
9417.97 993
9418.89 1009
9419.80 984
9420.72 1004
9421.63 993
9422.55 1040
9423.47 989
9424.38 1026
9425.30 1036
9426.22 1008
9427.13 1005
9428.05 1026
9428.97 1032
9429.88 1034
9430.80 1054
9431.72 1029
9432.63 1041
9433.55 1055
9434.47 1039
9435.38 1052
9436.30 1064
9437.22 1097
9438.14 1148
9439.05 1199
9439.97 1169
9440.89 1180
9441.81 1177
9442.72 1160
9443.64 1195
9444.56 1194
9445.47 1168
9446.39 1167
9447.31 1220
9448.23 1225
9449.15 1285
9450.06 1263
9450.98 1290
9451.90 1346
9452.82 1347
9453.73 1345
9454.65 1360
9455.57 1321
9456.49 1277
9457.41 1270
9458.32 1202
9459.24 1221
9460.16 1178
9461.08 1158
9462.00 1184
9462.92 1095
9463.83 1094
9464.75 1058
9465.67 1075
9466.59 1116
9467.51 1029
9468.43 1050
9469.35 1056
9470.26 1078
9471.18 1110
9472.10 1107
9473.02 1054
9473.94 1090
9474.86 1130
9475.78 1076
9476.70 1070
9477.62 1125
9478.54 1157
9479.45 1125
9480.37 1154
9481.29 1118
9482.21 1131
9483.13 1169
9484.05 1135
9484.97 1103
9485.89 1102
9486.81 1071
9487.73 1034
9488.65 1054
9489.57 1039
9490.49 1071
9491.41 1035
9492.33 1071
9493.25 1065
9494.17 1053
9495.09 1044
9496.01 1044
9496.93 1073
9497.85 1056
9498.77 1013
9499.69 1065
9500.61 1062
9501.53 1077
9502.45 1054
9503.37 1096
9504.29 1132
9505.21 1113
9506.13 1078
9507.05 1079
9507.97 1097
9508.89 1108
9509.81 1111
9510.73 1111
9511.65 1137
9512.57 1133
9513.49 1144
9514.42 1172
9515.34 1186
9516.26 1232
9517.18 1244
9518.10 1262
9519.02 1313
9519.94 1339
9520.86 1345
9521.78 1337
9522.71 1343
9523.63 1371
9524.55 1398
9525.47 1346
9526.39 1303
9527.31 1288
9528.23 1281
9529.16 1303
9530.08 1281
9531.00 1213
9531.92 1258
9532.84 1279
9533.76 1218
9534.69 1242
9535.61 1144
9536.53 1196
9537.45 1230
9538.37 1200
9539.30 1188
9540.22 1170
9541.14 1165
9542.06 1188
9542.98 1193
9543.91 1197
9544.83 1200
9545.75 1218
9546.67 1219
9547.60 1218
9548.52 1221
9549.44 1255
9550.36 1239
9551.29 1221
9552.21 1176
9553.13 1247
9554.06 1267
9554.98 1259
9555.90 1252
9556.82 1224
9557.75 1232
9558.67 1274
9559.59 1265
9560.52 1253
9561.44 1271
9562.36 1249
9563.29 1294
9564.21 1280
9565.13 1231
9566.06 1273
9566.98 1285
9567.90 1214
9568.83 1257
9569.75 1298
9570.67 1245
9571.60 1272
9572.52 1305
9573.44 1302
9574.37 1309
9575.29 1303
9576.22 1372
9577.14 1375
9578.06 1381
9578.99 1383
9579.91 1381
9580.84 1363
9581.76 1369
9582.68 1393
9583.61 1372
9584.53 1340
9585.46 1369
9586.38 1409
9587.31 1356
9588.23 1391
9589.15 1350
9590.08 1377
9591.00 1423
9591.93 1422
9592.85 1389
9593.78 1418
9594.70 1480
9595.63 1433
9596.55 1542
9597.48 1617
9598.40 1596
9599.33 1597
9600.25 1616
9601.18 1601
9602.10 1602
9603.03 1634
9603.95 1541
9604.88 1548
9605.80 1495
9606.73 1557
9607.65 1500
9608.58 1446
9609.50 1460
9610.43 1436
9611.35 1466
9612.28 1449
9613.21 1429
9614.13 1444
9615.06 1449
9615.98 1446
9616.91 1446
9617.84 1468
9618.76 1444
9619.69 1446
9620.61 1460
9621.54 1503
9622.47 1504
9623.39 1481
9624.32 1509
9625.24 1480
9626.17 1513
9627.10 1524
9628.02 1533
9628.95 1576
9629.88 1568
9630.80 1578
9631.73 1540
9632.65 1574
9633.58 1601
9634.51 1594
9635.43 1650
9636.36 1661
9637.29 1655
9638.22 1694
9639.14 1693
9640.07 1733
9641.00 1785
9641.92 1726
9642.85 1832
9643.78 1918
9644.70 1861
9645.63 1887
9646.56 1940
9647.49 1860
9648.41 1868
9649.34 1899
9650.27 1844
9651.20 1789
9652.12 1857
9653.05 1840
9653.98 1848
9654.91 1796
9655.83 1814
9656.76 1793
9657.69 1823
9658.62 1843
9659.55 1803
9660.47 1796
9661.40 1790
9662.33 1823
9663.26 1873
9664.19 1865
9665.11 1944
9666.04 1905
9666.97 1922
9667.90 1920
9668.83 1950
9669.75 1993
9670.68 2030
9671.61 1986
9672.54 2017
9673.47 1999
9674.40 2014
9675.33 2049
9676.25 1986
9677.18 1995
9678.11 2063
9679.04 2088
9679.97 2055
9680.90 2022
9681.83 2074
9682.76 2156
9683.69 2152
9684.61 2214
9685.54 2254
9686.47 2275
9687.40 2265
9688.33 2187
9689.26 2199
9690.19 2283
9691.12 2290
9692.05 2289
9692.98 2279
9693.91 2326
9694.84 2423
9695.77 2466
9696.70 2457
9697.63 2448
9698.56 2527
9699.49 2562
9700.42 2521
9701.35 2529
9702.28 2456
9703.21 2420
9704.14 2372
9705.07 2330
9706.00 2213
9706.93 2179
9707.86 2203
9708.79 2169
9709.72 2109
9710.65 2148
9711.58 2250
9712.51 2246
9713.44 2283
9714.37 2271
9715.30 2316
9716.23 2263
9717.16 2170
9718.09 2147
9719.02 2138
9719.95 2051
9720.88 2013
9721.81 1963
9722.75 1879
9723.68 1826
9724.61 1840
9725.54 1785
9726.47 1752
9727.40 1759
9728.33 1703
9729.26 1712
9730.19 1735
9731.13 1725
9732.06 1726
9732.99 1725
9733.92 1708
9734.85 1734
9735.78 1656
9736.71 1655
9737.65 1656
9738.58 1645
9739.51 1626
9740.44 1589
9741.37 1617
9742.30 1575
9743.24 1578
9744.17 1609
9745.10 1566
9746.03 1556
9746.96 1552
9747.90 1553
9748.83 1527
9749.76 1560
9750.69 1570
9751.63 1530
9752.56 1523
9753.49 1509
9754.42 1523
9755.36 1561
9756.29 1514
9757.22 1507
9758.15 1509
9759.09 1543
9760.02 1523
9760.95 1503
9761.88 1527
9762.82 1549
9763.75 1532
9764.68 1508
9765.62 1592
9766.55 1578
9767.48 1558
9768.41 1563
9769.35 1565
9770.28 1584
9771.21 1562
9772.15 1531
9773.08 1537
9774.01 1516
9774.95 1508
9775.88 1509
9776.81 1538
9777.75 1589
9778.68 1560
9779.62 1604
9780.55 1584
9781.48 1570
9782.42 1608
9783.35 1655
9784.28 1583
9785.22 1596
9786.15 1588
9787.09 1547
9788.02 1508
9788.95 1470
9789.89 1440
9790.82 1459
9791.76 1462
9792.69 1451
9793.63 1483
9794.56 1429
9795.49 1445
9796.43 1481
9797.36 1430
9798.30 1474
9799.23 1486
9800.17 1457
9801.10 1463
9802.04 1400
9802.97 1395
9803.91 1357
9804.84 1347
9805.78 1320
9806.71 1298
9807.65 1254
9808.58 1233
9809.52 1241
9810.45 1198
9811.39 1220
9812.32 1216
9813.26 1193
9814.19 1167
9815.13 1229
9816.06 1243
9817.00 1169
9817.93 1167
9818.87 1161
9819.80 1166
9820.74 1138
9821.68 1163
9822.61 1164
9823.55 1138
9824.48 1156
9825.42 1105
9826.35 1141
9827.29 1136
9828.23 1117
9829.16 1126
9830.10 1133
9831.03 1160
9831.97 1149
9832.91 1160
9833.84 1208
9834.78 1180
9835.72 1155
9836.65 1126
9837.59 1121
9838.52 1160
9839.46 1147
9840.40 1145
9841.33 1148
9842.27 1155
9843.21 1163
9844.14 1175
9845.08 1160
9846.02 1143
9846.95 1126
9847.89 1189
9848.83 1190
9849.77 1147
9850.70 1161
9851.64 1165
9852.58 1179
9853.51 1159
9854.45 1171
9855.39 1149
9856.33 1150
9857.26 1116
9858.20 1207
9859.14 1156
9860.08 1131
9861.01 1170
9861.95 1139
9862.89 1148
9863.83 1124
9864.76 1120
9865.70 1132
9866.64 1121
9867.58 1111
9868.51 1083
9869.45 1106
9870.39 1140
9871.33 1141
9872.27 1101
9873.20 1114
9874.14 1120
9875.08 1101
9876.02 1112
9876.96 1105
9877.90 1124
9878.83 1123
9879.77 1134
9880.71 1122
9881.65 1109
9882.59 1073
9883.53 1089
9884.47 1117
9885.40 1117
9886.34 1132
9887.28 1035
9888.22 1075
9889.16 1084
9890.10 1061
9891.04 1080
9891.98 1083
9892.91 1050
9893.85 1045
9894.79 1065
9895.73 1061
9896.67 1041
9897.61 1037
9898.55 1074
9899.49 1078
9900.43 1070
9901.37 1056
9902.31 1086
9903.25 1120
9904.19 1103
9905.13 1075
9906.07 1142
9907.01 1118
9907.95 1117
9908.89 1120
9909.83 1144
9910.77 1085
9911.71 1092
9912.65 1107
9913.59 1111
9914.53 1070
9915.47 1142
9916.41 1135
9917.35 1095
9918.29 1135
9919.23 1196
9920.17 1210
9921.11 1264
9922.05 1346
9922.99 1438
9923.93 1506
9924.87 1561
9925.81 1603
9926.75 1613
9927.69 1643
9928.63 1602
9929.57 1609
9930.51 1524
9931.45 1461
9932.39 1392
9933.34 1357
9934.28 1274
9935.22 1213
9936.16 1175
9937.10 1174
9938.04 1160
9938.98 1119
9939.92 1069
9940.87 1090
9941.81 1045
9942.75 1057
9943.69 1104
9944.63 1133
9945.57 1163
9946.51 1178
9947.46 1202
9948.40 1241
9949.34 1240
9950.28 1242
9951.22 1284
9952.16 1266
9953.11 1209
9954.05 1162
9954.99 1187
9955.93 1113
9956.87 1090
9957.82 1059
9958.76 1041
9959.70 1067
9960.64 1008
9961.59 1021
9962.53 970
9963.47 970
9964.41 996
9965.35 936
9966.30 950
9967.24 965
9968.18 910
9969.13 974
9970.07 957
9971.01 928
9971.95 899
9972.90 895
9973.84 915
9974.78 914
9975.73 899
9976.67 903
9977.61 918
9978.55 930
9979.50 892
9980.44 897
9981.38 864
9982.33 928
9983.27 905
9984.21 896
9985.16 897
9986.10 909
9987.04 923
9987.99 933
9988.93 961
9989.88 961
9990.82 928
9991.76 930
9992.71 925
9993.65 966
9994.59 911
9995.54 897
9996.48 890
9997.43 916
9998.37 887
9999.31 906
10000.26 885
10001.20 928
10002.15 939
10003.09 915
10004.04 935
10004.98 921
10005.92 925
10006.87 898
10007.81 891
10008.76 901
10009.70 918
10010.65 914
10011.59 888
10012.54 878
10013.48 876
10014.43 868
10015.37 914
10016.32 889
10017.26 874
10018.21 902
10019.15 915
10020.10 870
10021.04 913
10021.99 908
10022.93 896
10023.88 912
10024.82 878
10025.77 856
10026.71 916
10027.66 882
10028.60 869
10029.55 853
10030.49 840
10031.44 843
10032.39 854
10033.33 846
10034.28 862
10035.22 857
10036.17 882
10037.11 826
10038.06 857
10039.01 844
10039.95 863
10040.90 858
10041.84 843
10042.79 825
10043.74 805
10044.68 857
10045.63 886
10046.58 863
10047.52 854
10048.47 876
10049.41 865
10050.36 834
10051.31 815
10052.25 807
10053.20 806
10054.15 839
10055.09 849
10056.04 844
10056.99 843
10057.93 856
10058.88 829
10059.83 814
10060.78 832
10061.72 810
10062.67 804
10063.62 787
10064.56 813
10065.51 813
10066.46 827
10067.41 820
10068.35 815
10069.30 845
10070.25 819
10071.20 805
10072.14 797
10073.09 837
10074.04 819
10074.99 855
10075.93 789
10076.88 820
10077.83 816
10078.78 822
10079.72 794
10080.67 806
10081.62 805
10082.57 811
10083.52 807
10084.46 806
10085.41 814
10086.36 795
10087.31 805
10088.26 819
10089.21 777
10090.15 776
10091.10 787
10092.05 783
10093.00 779
10093.95 793
10094.90 812
10095.85 791
10096.79 810
10097.74 804
10098.69 807
10099.64 778
10100.59 799
10101.54 812
10102.49 789
10103.44 799
10104.39 841
10105.33 824
10106.28 828
10107.23 823
10108.18 806
10109.13 795
10110.08 783
10111.03 775
10111.98 803
10112.93 821
10113.88 849
10114.83 835
10115.78 807
10116.73 803
10117.68 814
10118.63 824
10119.58 810
10120.53 826
10121.48 784
10122.43 823
10123.38 801
10124.33 836
10125.28 845
10126.23 837
10127.18 824
10128.13 807
10129.08 824
10130.03 812
10130.98 852
10131.93 823
10132.88 832
10133.83 831
10134.78 880
10135.73 854
10136.68 876
10137.63 850
10138.58 856
10139.53 842
10140.48 872
10141.43 871
10142.38 822
10143.33 841
10144.29 868
10145.24 875
10146.19 870
10147.14 846
10148.09 875
10149.04 900
10149.99 875
10150.94 901
10151.89 913
10152.85 881
10153.80 885
10154.75 907
10155.70 941
10156.65 901
10157.60 918
10158.55 898
10159.51 917
10160.46 920
10161.41 907
10162.36 935
10163.31 938
10164.26 947
10165.22 923
10166.17 946
10167.12 957
10168.07 942
10169.02 933
10169.98 921
10170.93 965
10171.88 974
10172.83 991
10173.79 984
10174.74 1006
10175.69 1001
10176.64 1004
10177.60 1027
10178.55 1026
10179.50 1005
10180.45 1038
10181.41 1028
10182.36 996
10183.31 1028
10184.26 1040
10185.22 1040
10186.17 1058
10187.12 1061
10188.08 1059
10189.03 1050
10189.98 1088
10190.93 1071
10191.89 1059
10192.84 1067
10193.79 1083
10194.75 1127
10195.70 1085
10196.65 1084
10197.61 1084
10198.56 1104
10199.51 1099
10200.47 1128
10201.42 1124
10202.38 1113
10203.33 1164
10204.28 1181
10205.24 1216
10206.19 1239
10207.14 1252
10208.10 1227
10209.05 1178
10210.01 1204
10210.96 1219
10211.91 1187
10212.87 1150
10213.82 1169
10214.78 1138
10215.73 1094
10216.69 1054
10217.64 1093
10218.59 1082
10219.55 1077
10220.50 1095
10221.46 1091
10222.41 1110
10223.37 1082
10224.32 1063
10225.28 1102
10226.23 1116
10227.19 1179
10228.14 1191
10229.10 1237
10230.05 1229
10231.01 1306
10231.96 1368
10232.92 1451
10233.87 1473
10234.83 1517
10235.78 1548
10236.74 1577
10237.69 1563
10238.65 1515
10239.60 1448
10240.56 1392
10241.51 1371
10242.47 1346
10243.42 1255
10244.38 1186
10245.34 1151
10246.29 1142
10247.25 1094
10248.20 1050
10249.16 1101
10250.11 1069
10251.07 1097
10252.03 1034
10252.98 1015
10253.94 983
10254.89 991
10255.85 970
10256.81 952
10257.76 974
10258.72 932
10259.68 908
10260.63 946
10261.59 927
10262.55 916
10263.50 909
10264.46 914
10265.41 963
10266.37 953
10267.33 956
10268.28 916
10269.24 945
10270.20 955
10271.16 955
10272.11 952
10273.07 945
10274.03 948
10274.98 970
10275.94 920
10276.90 894
10277.85 896
10278.81 875
10279.77 891
10280.73 871
10281.68 866
10282.64 891
10283.60 840
10284.56 840
10285.51 827
10286.47 880
10287.43 891
10288.39 838
10289.34 854
10290.30 869
10291.26 847
10292.22 881
10293.18 883
10294.13 875
10295.09 849
10296.05 873
10297.01 864
10297.97 857
10298.92 886
10299.88 907
10300.84 868
10301.80 862
10302.76 835
10303.72 855
10304.67 915
10305.63 906
10306.59 877
10307.55 888
10308.51 859
10309.47 910
10310.43 892
10311.38 883
10312.34 910
10313.30 915
10314.26 936
10315.22 883
10316.18 907
10317.14 898
10318.10 873
10319.06 886
10320.01 863
10320.97 843
10321.93 850
10322.89 877
10323.85 871
10324.81 879
10325.77 888
10326.73 875
10327.69 883
10328.65 878
10329.61 854
10330.57 859
10331.53 873
10332.49 870
10333.45 862
10334.41 805
10335.37 849
10336.33 822
10337.29 806
10338.25 802
10339.21 852
10340.17 785
10341.13 780
10342.09 805
10343.05 774
10344.01 775
10344.97 780
10345.93 774
10346.89 769
10347.85 772
10348.81 769
10349.77 814
10350.73 779
10351.69 766
10352.65 764
10353.61 759
10354.57 761
10355.53 777
10356.49 747
10357.46 748
10358.42 717
10359.38 798
10360.34 729
10361.30 711
10362.26 705
10363.22 769
10364.18 751
10365.14 759
10366.11 741
10367.07 731
10368.03 738
10368.99 732
10369.95 752
10370.91 783
10371.87 769
10372.84 750
10373.80 723
10374.76 730
10375.72 716
10376.68 740
10377.64 766
10378.61 725
10379.57 730
10380.53 719
10381.49 770
10382.45 734
10383.42 718
10384.38 732
10385.34 764
10386.30 721
10387.27 709
10388.23 741
10389.19 712
10390.15 718
10391.11 688
10392.08 728
10393.04 714
10394.00 696
10394.96 726
10395.93 718
10396.89 719
10397.85 745
10398.82 728
10399.78 710
10400.74 720
10401.70 711
10402.67 696
10403.63 682
10404.59 715
10405.56 735
10406.52 731
10407.48 726
10408.45 727
10409.41 678
10410.37 705
10411.34 688
10412.30 688
10413.26 746
10414.23 756
10415.19 749
10416.15 769
10417.12 746
10418.08 745
10419.04 764
10420.01 759
10420.97 770
10421.94 750
10422.90 709
10423.86 722
10424.83 737
10425.79 741
10426.76 728
10427.72 732
10428.68 734
10429.65 713
10430.61 720
10431.58 723
10432.54 681
10433.51 682
10434.47 695
10435.44 728
10436.40 698
10437.36 685
10438.33 696
10439.29 649
10440.26 675
10441.22 649
10442.19 671
10443.15 697
10444.12 687
10445.08 691
10446.05 701
10447.01 660
10447.98 658
10448.94 711
10449.91 691
10450.87 668
10451.84 679
10452.80 697
10453.77 661
10454.73 643
10455.70 663
10456.67 707
10457.63 694
10458.60 692
10459.56 642
10460.53 663
10461.49 693
10462.46 712
10463.43 697
10464.39 668
10465.36 662
10466.32 703
10467.29 710
10468.25 699
10469.22 698
10470.19 688
10471.15 668
10472.12 710
10473.09 670
10474.05 657
10475.02 701
10475.98 712
10476.95 701
10477.92 702
10478.88 711
10479.85 700
10480.82 734
10481.78 718
10482.75 712
10483.72 684
10484.68 716
10485.65 719
10486.62 705
10487.58 689
10488.55 684
10489.52 683
10490.49 654
10491.45 656
10492.42 681
10493.39 712
10494.35 703
10495.32 708
10496.29 674
10497.26 687
10498.22 706
10499.19 683
10500.16 676
10501.13 661
10502.09 711
10503.06 693
10504.03 675
10505.00 683
10505.96 684
10506.93 682
10507.90 683
10508.87 660
10509.84 685
10510.80 695
10511.77 694
10512.74 654
10513.71 669
10514.68 681
10515.64 688
10516.61 674
10517.58 686
10518.55 685
10519.52 690
10520.49 697
10521.45 687
10522.42 684
10523.39 673
10524.36 672
10525.33 709
10526.30 696
10527.27 696
10528.23 710
10529.20 721
10530.17 728
10531.14 723
10532.11 702
10533.08 716
10534.05 717
10535.02 740
10535.99 707
10536.96 714
10537.93 727
10538.89 767
10539.86 749
10540.83 712
10541.80 744
10542.77 741
10543.74 745
10544.71 734
10545.68 719
10546.65 720
10547.62 727
10548.59 747
10549.56 745
10550.53 730
10551.50 736
10552.47 729
10553.44 747
10554.41 738
10555.38 750
10556.35 774
10557.32 758
10558.29 750
10559.26 785
10560.23 811
10561.20 799
10562.17 815
10563.14 792
10564.11 773
10565.08 766
10566.05 786
10567.02 765
10567.99 760
10568.96 781
10569.93 759
10570.91 773
10571.88 731
10572.85 750
10573.82 761
10574.79 759
10575.76 760
10576.73 724
10577.70 727
10578.67 739
10579.64 764
10580.62 772
10581.59 799
10582.56 783
10583.53 738
10584.50 782
10585.47 799
10586.44 831
10587.42 791
10588.39 773
10589.36 829
10590.33 812
10591.30 826
10592.27 805
10593.25 839
10594.22 864
10595.19 828
10596.16 821
10597.13 818
10598.10 788
10599.08 821
10600.05 839
10601.02 844
10601.99 845
10602.97 861
10603.94 848
10604.91 924
10605.88 886
10606.85 953
10607.83 957
10608.80 971
10609.77 1013
10610.74 945
10611.72 934
10612.69 973
10613.66 924
10614.64 951
10615.61 928
10616.58 877
10617.55 828
10618.53 887
10619.50 896
10620.47 847
10621.45 821
10622.42 816
10623.39 834
10624.37 851
10625.34 841
10626.31 830
10627.29 828
10628.26 796
10629.23 821
10630.21 846
10631.18 829
10632.15 824
10633.13 860
10634.10 838
10635.07 831
10636.05 874
10637.02 906
10638.00 970
10638.97 938
10639.94 919
10640.92 935
10641.89 888
10642.87 874
10643.84 862
10644.81 857
10645.79 862
10646.76 831
10647.74 833
10648.71 787
10649.68 796
10650.66 772
10651.63 782
10652.61 744
10653.58 752
10654.56 759
10655.53 769
10656.51 746
10657.48 752
10658.46 727
10659.43 722
10660.41 761
10661.38 733
10662.36 754
10663.33 745
10664.31 720
10665.28 756
10666.26 755
10667.23 744
10668.21 706
10669.18 679
10670.16 682
10671.13 695
10672.11 710
10673.08 724
10674.06 750
10675.03 760
10676.01 755
10676.99 734
10677.96 743
10678.94 755
10679.91 771
10680.89 749
10681.86 749
10682.84 745
10683.82 764
10684.79 745
10685.77 733
10686.74 702
10687.72 711
10688.70 697
10689.67 678
10690.65 700
10691.63 690
10692.60 690
10693.58 714
10694.55 733
10695.53 703
10696.51 694
10697.48 691
10698.46 715
10699.44 701
10700.41 692
10701.39 713
10702.37 712
10703.34 673
10704.32 693
10705.30 690
10706.27 681
10707.25 711
10708.23 722
10709.21 689
10710.18 700
10711.16 680
10712.14 697
10713.11 701
10714.09 703
10715.07 699
10716.05 714
10717.02 704
10718.00 696
10718.98 688
10719.96 702
10720.93 703
10721.91 684
10722.89 697
10723.87 743
10724.85 708
10725.82 693
10726.80 690
10727.78 676
10728.76 687
10729.74 685
10730.71 686
10731.69 709
10732.67 714
10733.65 704
10734.63 672
10735.60 680
10736.58 710
10737.56 701
10738.54 685
10739.52 703
10740.50 701
10741.48 698
10742.45 697
10743.43 683
10744.41 668
10745.39 672
10746.37 684
10747.35 690
10748.33 669
10749.31 689
10750.28 674
10751.26 686
10752.24 667
10753.22 688
10754.20 677
10755.18 704
10756.16 722
10757.14 694
10758.12 723
10759.10 711
10760.08 687
10761.06 664
10762.04 672
10763.01 658
10763.99 698
10764.97 672
10765.95 687
10766.93 674
10767.91 683
10768.89 685
10769.87 692
10770.85 658
10771.83 680
10772.81 668
10773.79 669
10774.77 688
10775.75 636
10776.73 659
10777.71 660
10778.69 672
10779.67 685
10780.65 674
10781.63 677
10782.62 685
10783.60 716
10784.58 669
10785.56 688
10786.54 681
10787.52 708
10788.50 698
10789.48 689
10790.46 678
10791.44 664
10792.42 694
10793.40 725
10794.38 695
10795.37 685
10796.35 707
10797.33 701
10798.31 716
10799.29 714
10800.27 729
10801.25 677
10802.23 687
10803.21 713
10804.20 720
10805.18 700
10806.16 708
10807.14 709
10808.12 721
10809.10 700
10810.09 705
10811.07 698
10812.05 729
10813.03 710
10814.01 728
10815.00 744
10815.98 696
10816.96 730
10817.94 729
10818.92 696
10819.91 719
10820.89 759
10821.87 719
10822.85 736
10823.83 723
10824.82 744
10825.80 763
10826.78 744
10827.76 731
10828.75 752
10829.73 729
10830.71 738
10831.69 760
10832.68 730
10833.66 747
10834.64 726
10835.63 755
10836.61 757
10837.59 733
10838.57 756
10839.56 763
10840.54 763
10841.52 760
10842.51 790
10843.49 748
10844.47 796
10845.46 798
10846.44 821
10847.42 804
10848.41 809
10849.39 813
10850.37 765
10851.36 809
10852.34 805
10853.32 849
10854.31 835
10855.29 834
10856.28 811
10857.26 835
10858.24 853
10859.23 824
10860.21 848
10861.20 849
10862.18 840
10863.16 855
10864.15 878
10865.13 837
10866.12 857
10867.10 815
10868.08 854
10869.07 863
10870.05 872
10871.04 864
10872.02 850
10873.01 889
10873.99 896
10874.98 855
10875.96 877
10876.95 856
10877.93 893
10878.92 902
10879.90 926
10880.89 911
10881.87 896
10882.86 886
10883.84 908
10884.83 910
10885.81 895
10886.80 926
10887.78 958
10888.77 955
10889.75 922
10890.74 936
10891.72 973
10892.71 976
10893.69 965
10894.68 967
10895.66 969
10896.65 989
10897.64 1005
10898.62 999
10899.61 1039
10900.59 1023
10901.58 999
10902.56 999
10903.55 997
10904.54 998
10905.52 1012
10906.51 1042
10907.49 1085
10908.48 1074
10909.47 1041
10910.45 1055
10911.44 1130
10912.43 1110
10913.41 1147
10914.40 1108
10915.39 1130
10916.37 1152
10917.36 1147
10918.35 1135
10919.33 1173
10920.32 1187
10921.31 1178
10922.29 1205
10923.28 1203
10924.27 1171
10925.25 1170
10926.24 1180
10927.23 1158
10928.21 1187
10929.20 1232
10930.19 1168
10931.18 1210
10932.16 1228
10933.15 1216
10934.14 1230
10935.12 1271
10936.11 1301
10937.10 1294
10938.09 1277
10939.07 1322
10940.06 1331
10941.05 1366
10942.04 1363
10943.02 1358
10944.01 1396
10945.00 1445
10945.99 1417
10946.98 1442
10947.96 1471
10948.95 1458
10949.94 1513
10950.93 1559
10951.92 1665
10952.90 1677
10953.89 1677
10954.88 1763
10955.87 1837
10956.86 1892
10957.85 1894
10958.83 1907
10959.82 1872
10960.81 1907
10961.80 1906
10962.79 1859
10963.78 1764
10964.77 1724
10965.75 1694
10966.74 1656
10967.73 1621
10968.72 1597
10969.71 1562
10970.70 1562
10971.69 1553
10972.68 1497
10973.67 1531
10974.66 1543
10975.64 1552
10976.63 1538
10977.62 1508
10978.61 1544
10979.60 1521
10980.59 1565
10981.58 1596
10982.57 1542
10983.56 1645
10984.55 1593
10985.54 1687
10986.53 1642
10987.52 1653
10988.51 1689
10989.50 1732
10990.49 1782
10991.48 1871
10992.47 1970
10993.46 2031
10994.45 2108
10995.44 2227
10996.43 2307
10997.42 2406
10998.41 2542
10999.40 2544
11000.39 2607
11001.38 2611
11002.37 2490
11003.36 2470
11004.35 2393
11005.34 2237
11006.33 2078
11007.32 1996
11008.31 1887
11009.30 1739
11010.30 1624
11011.29 1532
11012.28 1475
11013.27 1458
11014.26 1362
11015.25 1338
11016.24 1336
11017.23 1303
11018.22 1267
11019.21 1297
11020.21 1230
11021.20 1225
11022.19 1243
11023.18 1277
11024.17 1220
11025.16 1220
11026.15 1185
11027.14 1186
11028.14 1166
11029.13 1157
11030.12 1147
11031.11 1168
11032.10 1159
11033.09 1186
11034.09 1134
11035.08 1147
11036.07 1114
11037.06 1135
11038.05 1155
11039.05 1123
11040.04 1103
11041.03 1073
11042.02 1129
11043.02 1122
11044.01 1077
11045.00 1052
11045.99 1045
11046.98 1086
11047.98 1067
11048.97 1070
11049.96 1038
11050.95 1016
11051.95 1049
11052.94 1054
11053.93 1072
11054.93 1095
11055.92 1054
11056.91 1079
11057.90 1062
11058.90 1055
11059.89 1027
11060.88 1040
11061.88 1078
11062.87 1064
11063.86 1079
11064.86 1067
11065.85 1091
11066.84 1063
11067.84 1060
11068.83 1061
11069.82 1097
11070.82 1058
11071.81 1032
11072.80 1036
11073.80 1039
11074.79 1040
11075.78 1031
11076.78 1044
11077.77 1028
11078.77 1043
11079.76 1033
11080.75 1034
11081.75 1028
11082.74 1030
11083.74 1021
11084.73 1041
11085.72 1010
11086.72 1027
11087.71 1020
11088.71 974
11089.70 956
11090.70 998
11091.69 1007
11092.68 1011
11093.68 967
11094.67 956
11095.67 974
11096.66 973
11097.66 946
11098.65 975
11099.65 928
11100.64 947
11101.64 938
11102.63 946
11103.63 962
11104.62 967
11105.62 988
11106.61 940
11107.61 918
11108.60 936
11109.60 902
11110.59 905
11111.59 908
11112.58 897
11113.58 914
11114.57 924
11115.57 926
11116.56 906
11117.56 918
11118.56 904
11119.55 867
11120.55 903
11121.54 892
11122.54 914
11123.54 871
11124.53 885
11125.53 865
11126.52 854
11127.52 876
11128.51 874
11129.51 884
11130.51 829
11131.50 848
11132.50 845
11133.50 864
11134.49 847
11135.49 839
11136.49 856
11137.48 883
11138.48 865
11139.47 833
11140.47 854
11141.47 860
11142.46 859
11143.46 880
11144.46 839
11145.46 858
11146.45 855
11147.45 818
11148.45 843
11149.44 849
11150.44 868
11151.44 842
11152.43 872
11153.43 823
11154.43 846
11155.43 820
11156.42 837
11157.42 821
11158.42 811
11159.42 840
11160.41 826
11161.41 825
11162.41 807
11163.41 819
11164.40 805
11165.40 827
11166.40 812
11167.40 804
11168.39 809
11169.39 785
11170.39 813
11171.39 832
11172.39 808
11173.38 815
11174.38 811
11175.38 777
11176.38 822
11177.38 785
11178.38 769
11179.37 786
11180.37 829
11181.37 796
11182.37 806
11183.37 813
11184.37 777
11185.37 799
11186.36 791
11187.36 772
11188.36 782
11189.36 829
11190.36 832
11191.36 791
11192.36 777
11193.36 795
11194.36 797
11195.35 803
11196.35 801
11197.35 783
11198.35 780
11199.35 799
11200.35 816
11201.35 828
11202.35 831
11203.35 811
11204.35 806
11205.35 813
11206.35 819
11207.35 849
11208.35 819
11209.35 808
11210.35 819
11211.35 819
11212.35 841
11213.35 830
11214.35 772
11215.34 786
11216.35 782
11217.35 789
11218.35 810
11219.35 813
11220.35 804
11221.35 803
11222.35 813
11223.35 823
11224.35 763
11225.35 777
11226.35 817
11227.35 788
11228.35 792
11229.35 786
11230.35 804
11231.35 826
11232.35 804
11233.35 830
11234.35 805
11235.35 790
11236.35 814
11237.36 835
11238.36 832
11239.36 776
11240.36 814
11241.36 825
11242.36 796
11243.36 812
11244.36 801
11245.36 856
11246.37 820
11247.37 834
11248.37 854
11249.37 809
11250.37 870
11251.37 864
11252.38 856
11253.38 851
11254.38 832
11255.38 844
11256.38 872
11257.38 872
11258.39 842
11259.39 853
11260.39 879
11261.39 851
11262.39 855
11263.40 890
11264.40 827
11265.40 840
11266.40 883
11267.40 880
11268.41 921
11269.41 871
11270.41 908
11271.41 905
11272.42 960
11273.42 911
11274.42 905
11275.42 917
11276.43 934
11277.43 893
11278.43 887
11279.44 870
11280.44 911
11281.44 878
11282.44 859
11283.45 858
11284.45 863
11285.45 833
11286.46 818
11287.46 796
11288.46 824
11289.47 818
11290.47 809
11291.47 777
11292.48 800
11293.48 794
11294.48 791
11295.49 803
11296.49 789
11297.49 768
11298.50 779
11299.50 804
11300.51 793
11301.51 795
11302.51 812
11303.52 811
11304.52 805
11305.53 817
11306.53 822
11307.53 810
11308.54 802
11309.54 809
11310.55 810
11311.55 794
11312.55 805
11313.56 807
11314.56 823
11315.57 801
11316.57 849
11317.58 809
11318.58 823
11319.59 831
11320.59 822
11321.59 852
11322.60 840
11323.60 849
11324.61 840
11325.61 839
11326.62 851
11327.62 845
11328.63 827
11329.63 868
11330.64 864
11331.64 898
11332.65 835
11333.65 850
11334.66 887
11335.67 862
11336.67 895
11337.68 889
11338.68 914
11339.69 932
11340.69 904
11341.70 944
11342.70 907
11343.71 914
11344.72 895
11345.72 860
11346.73 855
11347.73 857
11348.74 823
11349.74 847
11350.75 827
11351.76 856
11352.76 823
11353.77 799
11354.78 803
11355.78 803
11356.79 793
11357.79 804
11358.80 800
11359.81 800
11360.81 799
11361.82 769
11362.83 797
11363.83 790
11364.84 812
11365.85 818
11366.85 803
11367.86 795
11368.87 803
11369.87 787
11370.88 780
11371.89 805
11372.89 791
11373.90 771
11374.91 757
11375.92 776
11376.92 781
11377.93 777
11378.94 788
11379.94 787
11380.95 791
11381.96 758
11382.97 796
11383.97 810
11384.98 777
11385.99 774
11387.00 823
11388.00 817
11389.01 775
11390.02 782
11391.03 795
11392.04 770
11393.04 764
11394.05 765
11395.06 787
11396.07 772
11397.08 780
11398.08 768
11399.09 803
11400.10 791
11401.11 777
11402.12 790
11403.12 814
11404.13 783
11405.14 785
11406.15 787
11407.16 820
11408.17 791
11409.18 782
11410.18 790
11411.19 833
11412.20 794
11413.21 813
11414.22 834
11415.23 804
11416.24 810
11417.25 826
11418.25 821
11419.26 820
11420.27 848
11421.28 820
11422.29 858
11423.30 833
11424.31 805
11425.32 836
11426.33 826
11427.34 825
11428.35 837
11429.36 837
11430.37 831
11431.38 840
11432.39 829
11433.39 844
11434.40 836
11435.41 822
11436.42 809
11437.43 824
11438.44 840
11439.45 838
11440.46 860
11441.47 840
11442.48 823
11443.49 850
11444.50 821
11445.51 824
11446.52 838
11447.53 853
11448.55 814
11449.56 810
11450.57 840
11451.58 844
11452.59 828
11453.60 850
11454.61 858
11455.62 865
11456.63 836
11457.64 853
11458.65 874
11459.66 861
11460.67 858
11461.68 870
11462.69 857
11463.71 859
11464.72 849
11465.73 888
11466.74 919
11467.75 924
11468.76 893
11469.77 909
11470.78 887
11471.80 922
11472.81 910
11473.82 898
11474.83 901
11475.84 905
11476.85 922
11477.86 949
11478.88 926
11479.89 939
11480.90 963
11481.91 939
11482.92 963
11483.93 967
11484.95 962
11485.96 984
11486.97 1021
11487.98 964
11489.00 1036
11490.01 1022
11491.02 1016
11492.03 1026
11493.04 1032
11494.06 1033
11495.07 1050
11496.08 1078
11497.09 1077
11498.11 1091
11499.12 1052
11500.13 1090
11501.14 1148
11502.16 1112
11503.17 1098
11504.18 1107
11505.20 1126
11506.21 1128
11507.22 1157
11508.23 1140
11509.25 1155
11510.26 1254
11511.27 1250
11512.29 1167
11513.30 1228
11514.31 1284
11515.33 1313
11516.34 1330
11517.35 1381
11518.37 1371
11519.38 1383
11520.39 1479
11521.41 1582
11522.42 1580
11523.43 1568
11524.45 1593
11525.46 1621
11526.47 1654
11527.49 1658
11528.50 1744
11529.52 1766
11530.53 1858
11531.54 1919
11532.56 2020
11533.57 2193
11534.59 2285
11535.60 2365
11536.62 2510
11537.63 2555
11538.64 2614
11539.66 2628
11540.67 2565
11541.69 2529
11542.70 2437
11543.72 2402
11544.73 2300
11545.75 2113
11546.76 2011
11547.77 1853
11548.79 1760
11549.80 1649
11550.82 1508
11551.83 1479
11552.85 1404
11553.86 1343
11554.88 1290
11555.89 1228
11556.91 1214
11557.92 1171
11558.94 1152
11559.95 1154
11560.97 1147
11561.99 1143
11563.00 1112
11564.02 1102
11565.03 1121
11566.05 1099
11567.06 1078
11568.08 1073
11569.09 1078
11570.11 1090
11571.13 1091
11572.14 1115
11573.16 1103
11574.17 1128
11575.19 1133
11576.20 1121
11577.22 1140
11578.24 1110
11579.25 1070
11580.27 1102
11581.29 1115
11582.30 1116
11583.32 1137
11584.33 1139
11585.35 1169
11586.37 1136
11587.38 1136
11588.40 1159
11589.42 1167
11590.43 1189
11591.45 1204
11592.47 1193
11593.48 1233
11594.50 1265
11595.52 1310
11596.53 1344
11597.55 1336
11598.57 1356
11599.58 1389
11600.60 1396
11601.62 1423
11602.64 1398
11603.65 1365
11604.67 1359
11605.69 1307
11606.70 1285
11607.72 1281
11608.74 1192
11609.76 1210
11610.77 1203
11611.79 1131
11612.81 1138
11613.83 1122
11614.84 1120
11615.86 1124
11616.88 1119
11617.90 1110
11618.92 1115
11619.93 1105
11620.95 1102
11621.97 1111
11622.99 1070
11624.01 1088
11625.02 1065
11626.04 1043
11627.06 1053
11628.08 1037
11629.10 1019
11630.11 1004
11631.13 1040
11632.15 1033
11633.17 997
11634.19 995
11635.21 983
11636.23 994
11637.24 958
11638.26 1020
11639.28 951
11640.30 986
11641.32 966
11642.34 966
11643.36 944
11644.38 956
11645.39 983
11646.41 932
11647.43 909
11648.45 891
11649.47 878
11650.49 891
11651.51 918
11652.53 919
11653.55 895
11654.57 859
11655.59 873
11656.61 862
11657.63 846
11658.65 845
11659.67 813
11660.69 884
11661.70 895
11662.72 852
11663.74 856
11664.76 836
11665.78 840
11666.80 823
11667.82 838
11668.84 875
11669.86 826
11670.88 848
11671.90 825
11672.92 801
11673.95 807
11674.97 796
11675.99 846
11677.01 829
11678.03 809
11679.05 836
11680.07 817
11681.09 813
11682.11 839
11683.13 824
11684.15 817
11685.17 778
11686.19 790
11687.21 825
11688.23 826
11689.25 826
11690.28 774
11691.30 790
11692.32 783
11693.34 796
11694.36 791
11695.38 758
11696.40 762
11697.42 812
11698.44 780
11699.47 786
11700.49 776
11701.51 802
11702.53 775
11703.55 770
11704.57 744
11705.60 728
11706.62 750
11707.64 757
11708.66 748
11709.68 725
11710.70 759
11711.73 756
11712.75 714
11713.77 726
11714.79 730
11715.81 734
11716.84 728
11717.86 752
11718.88 703
11719.90 707
11720.92 715
11721.95 703
11722.97 728
11723.99 740
11725.01 722
11726.04 709
11727.06 694
11728.08 738
11729.11 727
11730.13 726
11731.15 732
11732.17 732
11733.20 692
11734.22 711
11735.24 730
11736.26 701
11737.29 714
11738.31 735
11739.33 709
11740.36 735
11741.38 687
11742.40 705
11743.43 734
11744.45 703
11745.47 693
11746.50 704
11747.52 719
11748.54 672
11749.57 674
11750.59 675
11751.62 689
11752.64 699
11753.66 716
11754.69 670
11755.71 689
11756.73 709
11757.76 711
11758.78 695
11759.81 681
11760.83 694
11761.85 690
11762.88 705
11763.90 678
11764.93 689
11765.95 675
11766.98 692
11768.00 713
11769.02 684
11770.05 673
11771.07 721
11772.10 750
11773.12 718
11774.15 722
11775.17 706
11776.20 695
11777.22 705
11778.25 693
11779.27 687
11780.30 704
11781.32 708
11782.35 709
11783.37 699
11784.40 707
11785.42 702
11786.45 712
11787.47 711
11788.50 693
11789.52 701
11790.55 726
11791.57 701
11792.60 703
11793.62 697
11794.65 691
11795.67 667
11796.70 677
11797.73 720
11798.75 718
11799.78 693
11800.80 703
11801.83 730
11802.85 762
11803.88 711
11804.91 712
11805.93 705
11806.96 726
11807.98 739
11809.01 720
11810.04 733
11811.06 690
11812.09 701
11813.12 722
11814.14 714
11815.17 738
11816.19 727
11817.22 751
11818.25 730
11819.27 707
11820.30 736
11821.33 757
11822.35 729
11823.38 722
11824.41 745
11825.44 739
11826.46 725
11827.49 765
11828.52 763
11829.54 779
11830.57 746
11831.60 768
11832.62 763
11833.65 735
11834.68 770
11835.71 756
11836.73 788
11837.76 779
11838.79 732
11839.82 769
11840.84 775
11841.87 784
11842.90 821
11843.93 764
11844.95 785
11845.98 796
11847.01 778
11848.04 811
11849.07 813
11850.09 804
11851.12 836
11852.15 851
11853.18 834
11854.21 853
11855.23 851
11856.26 837
11857.29 868
11858.32 870
11859.35 876
11860.38 858
11861.40 855
11862.43 872
11863.46 880
11864.49 910
11865.52 889
11866.55 878
11867.58 885
11868.60 900
11869.63 913
11870.66 898
11871.69 922
11872.72 896
11873.75 930
11874.78 935
11875.81 946
11876.84 917
11877.86 934
11878.89 968
11879.92 956
11880.95 953
11881.98 971
11883.01 973
11884.04 966
11885.07 980
11886.10 983
11887.13 974
11888.16 1022
11889.19 1017
11890.22 1063
11891.25 1047
11892.28 1051
11893.31 1083
11894.34 1093
11895.37 1100
11896.40 1125
11897.43 1122
11898.46 1204
11899.49 1237
11900.52 1261
11901.55 1279
11902.58 1276
11903.61 1302
11904.64 1309
11905.67 1292
11906.70 1253
11907.73 1264
11908.76 1222
11909.79 1219
11910.82 1213
11911.85 1192
11912.88 1227
11913.91 1172
11914.94 1160
11915.97 1186
11917.01 1179
11918.04 1164
11919.07 1167
11920.10 1186
11921.13 1215
11922.16 1195
11923.19 1255
11924.22 1331
11925.25 1360
11926.28 1385
11927.32 1435
11928.35 1473
11929.38 1487
11930.41 1491
11931.44 1553
11932.47 1559
11933.50 1491
11934.54 1481
11935.57 1472
11936.60 1407
11937.63 1365
11938.66 1295
11939.70 1288
11940.73 1225
11941.76 1201
11942.79 1168
11943.82 1121
11944.85 1117
11945.89 1074
11946.92 1032
11947.95 1020
11948.98 976
11950.02 1002
11951.05 986
11952.08 966
11953.11 915
11954.15 948
11955.18 974
11956.21 935
11957.24 942
11958.28 980
11959.31 951
11960.34 937
11961.37 993
11962.41 958
11963.44 974
11964.47 951
11965.51 959
11966.54 947
11967.57 965
11968.60 992
11969.64 965
11970.67 967
11971.70 975
11972.74 964
11973.77 952
11974.80 976
11975.84 1011
11976.87 985
11977.90 995
11978.94 973
11979.97 974
11981.00 963
11982.04 957
11983.07 982
11984.11 963
11985.14 983
11986.17 971
11987.21 1006
11988.24 1038
11989.28 1008
11990.31 996
11991.34 1013
11992.38 1026
11993.41 1046
11994.45 1038
11995.48 1036
11996.51 1024
11997.55 1010
11998.58 1017
11999.62 1018
12000.65 1060
12001.69 1066
12002.72 1037
12003.76 1052
12004.79 1008
12005.82 1018
12006.86 1048
12007.89 1056
12008.93 1073
12009.96 1050
12011.00 1069
12012.03 1078
12013.07 1085
12014.10 1101
12015.14 1146
12016.17 1133
12017.21 1143
12018.24 1089
12019.28 1127
12020.32 1123
12021.35 1134
12022.39 1144
12023.42 1149
12024.46 1140
12025.49 1133
12026.53 1149
12027.56 1132
12028.60 1119
12029.64 1131
12030.67 1131
12031.71 1119
12032.74 1136
12033.78 1112
12034.81 1116
12035.85 1120
12036.89 1143
12037.92 1141
12038.96 1120
12039.99 1082
12041.03 1112
12042.07 1086
12043.10 1128
12044.14 1111
12045.18 1090
12046.21 1134
12047.25 1123
12048.29 1093
12049.32 1093
12050.36 1148
12051.40 1150
12052.43 1160
12053.47 1132
12054.51 1131
12055.54 1172
12056.58 1163
12057.62 1186
12058.65 1159
12059.69 1185
12060.73 1172
12061.76 1177
12062.80 1145
12063.84 1126
12064.88 1118
12065.91 1122
12066.95 1082
12067.99 1100
12069.03 1045
12070.06 1036
12071.10 1024
12072.14 1035
12073.18 1039
12074.21 1004
12075.25 1002
12076.29 998
12077.33 1003
12078.36 1000
12079.40 1002
12080.44 985
12081.48 971
12082.52 1002
12083.55 1019
12084.59 1024
12085.63 1004
12086.67 1004
12087.71 1008
12088.74 1032
12089.78 1045
12090.82 1029
12091.86 1034
12092.90 1036
12093.94 1029
12094.98 1091
12096.01 1066
12097.05 1090
12098.09 1112
12099.13 1138
12100.17 1154
12101.21 1138
12102.25 1125
12103.28 1150
12104.32 1146
12105.36 1117
12106.40 1101
12107.44 1098
12108.48 1093
12109.52 1058
12110.56 1030
12111.60 1013
12112.64 988
12113.68 976
12114.72 938
12115.76 964
12116.79 918
12117.83 913
12118.87 895
12119.91 900
12120.95 879
12121.99 844
12123.03 849
12124.07 865
12125.11 843
12126.15 837
12127.19 840
12128.23 823
12129.27 830
12130.31 849
12131.35 828
12132.39 826
12133.43 834
12134.47 820
12135.51 810
12136.55 814
12137.59 807
12138.63 834
12139.67 830
12140.71 847
12141.76 805
12142.80 816
12143.84 855
12144.88 815
12145.92 798
12146.96 802
12148.00 792
12149.04 791
12150.08 782
12151.12 779
12152.16 750
12153.20 763
12154.25 787
12155.29 789
12156.33 772
12157.37 767
12158.41 779
12159.45 761
12160.49 789
12161.53 760
12162.58 773
12163.62 803
12164.66 756
12165.70 770
12166.74 737
12167.78 743
12168.82 736
12169.87 750
12170.91 737
12171.95 747
12172.99 744
12174.03 746
12175.08 745
12176.12 750
12177.16 733
12178.20 728
12179.24 757
12180.29 736
12181.33 741
12182.37 753
12183.41 754
12184.46 743
12185.50 739
12186.54 758
12187.58 757
12188.63 784
12189.67 736
12190.71 751
12191.75 765
12192.80 751
12193.84 719
12194.88 726
12195.92 755
12196.97 735
12198.01 737
12199.05 742
12200.10 745
12201.14 717
12202.18 724
12203.23 710
12204.27 748
12205.31 737
12206.36 723
12207.40 723
12208.44 694
12209.49 720
12210.53 708
12211.57 728
12212.62 722
12213.66 718
12214.70 712
12215.75 737
12216.79 705
12217.84 731
12218.88 729
12219.92 676
12220.97 697
12222.01 719
12223.06 662
12224.10 688
12225.14 690
12226.19 722
12227.23 689
12228.28 711
12229.32 689
12230.36 691
12231.41 681
12232.45 718
12233.50 698
12234.54 695
12235.59 689
12236.63 685
12237.68 712
12238.72 723
12239.77 711
12240.81 697
12241.86 690
12242.90 675
12243.94 721
12244.99 679
12246.03 699
12247.08 682
12248.13 650
12249.17 652
12250.22 667
12251.26 686
12252.31 675
12253.35 679
12254.40 681
12255.44 684
12256.49 695
12257.53 689
12258.58 694
12259.62 649
12260.67 653
12261.72 688
12262.76 647
12263.81 640
12264.85 660
12265.90 669
12266.94 673
12267.99 665
12269.04 664
12270.08 657
12271.13 649
12272.17 639
12273.22 622
12274.27 631
12275.31 623
12276.36 639
12277.41 674
12278.45 660
12279.50 611
12280.55 638
12281.59 656
12282.64 646
12283.69 644
12284.73 664
12285.78 670
12286.83 693
12287.87 673
12288.92 624
12289.97 637
12291.01 636
12292.06 674
12293.11 652
12294.15 642
12295.20 638
12296.25 633
12297.30 621
12298.34 613
12299.39 612
12300.44 597
12301.48 638
12302.53 653
12303.58 637
12304.63 629
12305.67 656
12306.72 640
12307.77 602
12308.82 633
12309.87 604
12310.91 615
12311.96 593
12313.01 624
12314.06 607
12315.10 620
12316.15 600
12317.20 589
12318.25 614
12319.30 623
12320.34 599
12321.39 603
12322.44 634
12323.49 597
12324.54 584
12325.59 610
12326.63 582
12327.68 579
12328.73 621
12329.78 601
12330.83 595
12331.88 604
12332.93 588
12333.98 611
12335.02 581
12336.07 610
12337.12 606
12338.17 601
12339.22 613
12340.27 604
12341.32 590
12342.37 605
12343.42 601
12344.47 591
12345.51 618
12346.56 580
12347.61 583
12348.66 594
12349.71 585
12350.76 624
12351.81 597
12352.86 600
12353.91 616
12354.96 618
12356.01 629
12357.06 588
12358.11 586
12359.16 596
12360.21 609
12361.26 592
12362.31 595
12363.36 637
12364.41 596
12365.46 612
12366.51 594
12367.56 604
12368.61 611
12369.66 610
12370.71 606
12371.76 628
12372.81 627
12373.86 600
12374.91 600
12375.96 603
12377.01 586
12378.06 597
12379.11 592
12380.17 570
12381.22 608
12382.27 603
12383.32 619
12384.37 630
12385.42 629
12386.47 624
12387.52 613
12388.57 602
12389.62 596
12390.67 609
12391.73 616
12392.78 599
12393.83 595
12394.88 619
12395.93 626
12396.98 597
12398.03 613
12399.09 595
12400.14 630
12401.19 602
12402.24 597
12403.29 614
12404.34 596
12405.40 637
12406.45 609
12407.50 625
12408.55 601
12409.60 632
12410.66 624
12411.71 615
12412.76 596
12413.81 634
12414.86 628
12415.92 622
12416.97 633
12418.02 635
12419.07 652
12420.13 625
12421.18 662
12422.23 624
12423.28 640
12424.34 647
12425.39 657
12426.44 655
12427.49 658
12428.55 656
12429.60 613
12430.65 634
12431.71 661
12432.76 628
12433.81 673
12434.86 658
12435.92 671
12436.97 671
12438.02 689
12439.08 653
12440.13 645
12441.18 677
12442.24 653
12443.29 647
12444.34 646
12445.40 653
12446.45 693
12447.50 676
12448.56 673
12449.61 716
12450.67 651
12451.72 697
12452.77 677
12453.83 693
12454.88 704
12455.94 696
12456.99 736
12458.04 737
12459.10 742
12460.15 725
12461.21 782
12462.26 804
12463.31 814
12464.37 784
12465.42 844
12466.48 809
12467.53 828
12468.59 869
12469.64 902
12470.70 902
12471.75 966
12472.80 1014
12473.86 1012
12474.91 1036
12475.97 1033
12477.02 1033
12478.08 1047
12479.13 1025
12480.19 1006
12481.24 1006
12482.30 1006
12483.35 952
12484.41 927
12485.46 929
12486.52 890
12487.57 876
12488.63 847
12489.69 819
12490.74 817
12491.80 799
12492.85 779
12493.91 791
12494.96 776
12496.02 720
12497.07 719
12498.13 735
12499.19 736
12500.24 742
12501.30 729
12502.35 721
12503.41 711
12504.47 705
12505.52 721
12506.58 723
12507.63 675
12508.69 707
12509.75 723
12510.80 724
12511.86 775
12512.91 699
12513.97 721
12515.03 729
12516.08 735
12517.14 725
12518.20 727
12519.25 751
12520.31 757
12521.37 754
12522.42 759
12523.48 750
12524.54 701
12525.59 714
12526.65 729
12527.71 724
12528.77 741
12529.82 734
12530.88 745
12531.94 705
12532.99 720
12534.05 737
12535.11 743
12536.17 723
12537.22 730
12538.28 725
12539.34 720
12540.40 742
12541.45 737
12542.51 739
12543.57 777
12544.63 763
12545.68 791
12546.74 809
12547.80 763
12548.86 793
12549.92 833
12550.97 825
12552.03 816
12553.09 842
12554.15 821
12555.21 813
12556.26 807
12557.32 800
12558.38 771
12559.44 812
12560.50 805
12561.56 788
12562.61 824
12563.67 786
12564.73 804
12565.79 795
12566.85 782
12567.91 758
12568.97 780
12570.02 788
12571.08 774
12572.14 764
12573.20 760
12574.26 732
12575.32 773
12576.38 742
12577.44 732
12578.50 751
12579.56 761
12580.61 754
12581.67 738
12582.73 737
12583.79 757
12584.85 726
12585.91 780
12586.97 747
12588.03 768
12589.09 790
12590.15 740
12591.21 764
12592.27 744
12593.33 735
12594.39 751
12595.45 751
12596.51 754
12597.57 742
12598.63 729
12599.69 759
12600.75 748
12601.81 746
12602.87 773
12603.93 767
12604.99 779
12606.05 773
12607.11 773
12608.17 779
12609.23 770
12610.29 788
12611.35 829
12612.41 787
12613.47 795
12614.53 850
12615.59 840
12616.66 858
12617.72 822
12618.78 838
12619.84 860
12620.90 850
12621.96 911
12623.02 888
12624.08 878
12625.14 897
12626.20 918
12627.26 950
12628.33 913
12629.39 930
12630.45 923
12631.51 881
12632.57 916
12633.63 902
12634.69 897
12635.76 908
12636.82 912
12637.88 850
12638.94 855
12640.00 858
12641.06 849
12642.13 831
12643.19 808
12644.25 809
12645.31 816
12646.37 813
12647.44 824
12648.50 809
12649.56 780
12650.62 785
12651.68 802
12652.75 791
12653.81 779
12654.87 791
12655.93 809
12657.00 809
12658.06 802
12659.12 780
12660.18 825
12661.25 815
12662.31 812
12663.37 825
12664.43 800
12665.50 805
12666.56 810
12667.62 822
12668.69 841
12669.75 821
12670.81 821
12671.88 848
12672.94 876
12674.00 831
12675.06 836
12676.13 842
12677.19 854
12678.25 862
12679.32 851
12680.38 881
12681.44 874
12682.51 893
12683.57 893
12684.64 895
12685.70 903
12686.76 899
12687.83 887
12688.89 906
12689.95 932
12691.02 950
12692.08 980
12693.15 938
12694.21 928
12695.27 939
12696.34 989
12697.40 981
12698.47 999
12699.53 1017
12700.59 973
12701.66 1019
12702.72 1062
12703.79 1008
12704.85 1074
12705.92 1084
12706.98 1081
12708.05 1073
12709.11 1071
12710.18 1054
12711.24 1055
12712.30 1071
12713.37 1070
12714.43 1067
12715.50 1081
12716.56 1031
12717.63 1026
12718.69 1067
12719.76 1082
12720.82 1059
12721.89 1074
12722.95 1054
12724.02 1118
12725.09 1094
12726.15 1078
12727.22 1088
12728.28 1114
12729.35 1123
12730.41 1151
12731.48 1176
12732.54 1150
12733.61 1158
12734.68 1135
12735.74 1151
12736.81 1137
12737.87 1110
12738.94 1092
12740.00 1119
12741.07 1068
12742.14 1051
12743.20 1021
12744.27 1001
12745.33 1022
12746.40 970
12747.47 922
12748.53 946
12749.60 947
12750.67 921
12751.73 927
12752.80 919
12753.87 900
12754.93 892
12756.00 899
12757.07 851
12758.13 854
12759.20 852
12760.27 862
12761.33 869
12762.40 888
12763.47 853
12764.53 877
12765.60 859
12766.67 849
12767.73 843
12768.80 885
12769.87 800
12770.94 806
12772.00 796
12773.07 803
12774.14 795
12775.21 798
12776.27 760
12777.34 789
12778.41 797
12779.48 789
12780.54 768
12781.61 799
12782.68 776
12783.75 766
12784.81 807
12785.88 771
12786.95 770
12788.02 786
12789.09 769
12790.15 788
12791.22 775
12792.29 771
12793.36 767
12794.43 757
12795.49 788
12796.56 772
12797.63 763
12798.70 747
12799.77 740
12800.84 773
12801.90 774
12802.97 772
12804.04 750
12805.11 764
12806.18 756
12807.25 768
12808.32 745
12809.39 783
12810.45 788
12811.52 771
12812.59 781
12813.66 756
12814.73 774
12815.80 799
12816.87 778
12817.94 778
12819.01 787
12820.08 794
12821.15 789
12822.21 781
12823.28 774
12824.35 762
12825.42 775
12826.49 771
12827.56 793
12828.63 765
12829.70 805
12830.77 781
12831.84 759
12832.91 778
12833.98 743
12835.05 769
12836.12 750
12837.19 744
12838.26 752
12839.33 739
12840.40 754
12841.47 739
12842.54 737
12843.61 738
12844.68 708
12845.75 729
12846.82 702
12847.89 704
12848.96 683
12850.03 677
12851.10 683
12852.18 686
12853.25 639
12854.32 646
12855.39 685
12856.46 672
12857.53 655
12858.60 707
12859.67 656
12860.74 625
12861.81 669
12862.88 657
12863.96 678
12865.03 662
12866.10 678
12867.17 678
12868.24 678
12869.31 616
12870.38 663
12871.45 654
12872.53 647
12873.60 635
12874.67 654
12875.74 665
12876.81 615
12877.88 620
12878.96 623
12880.03 655
12881.10 650
12882.17 637
12883.24 658
12884.31 667
12885.39 649
12886.46 633
12887.53 606
12888.60 599
12889.68 594
12890.75 610
12891.82 619
12892.89 615
12893.96 608
12895.04 598
12896.11 601
12897.18 580
12898.25 582
12899.33 590
12900.40 606
12901.47 597
12902.54 593
12903.62 610
12904.69 586
12905.76 581
12906.84 571
12907.91 584
12908.98 590
12910.06 573
12911.13 580
12912.20 573
12913.27 582
12914.35 575
12915.42 553
12916.49 571
12917.57 558
12918.64 560
12919.71 564
12920.79 585
12921.86 572
12922.94 565
12924.01 563
12925.08 573
12926.16 581
12927.23 548
12928.30 548
12929.38 532
12930.45 560
12931.53 553
12932.60 565
12933.67 584
12934.75 523
12935.82 525
12936.90 506
12937.97 529
12939.04 516
12940.12 555
12941.19 545
12942.27 523
12943.34 551
12944.42 554
12945.49 545
12946.56 537
12947.64 545
12948.71 538
12949.79 531
12950.86 540
12951.94 526
12953.01 542
12954.09 520
12955.16 535
12956.24 553
12957.31 536
12958.39 523
12959.46 538
12960.54 532
12961.61 531
12962.69 535
12963.76 529
12964.84 549
12965.91 545
12966.99 558
12968.07 527
12969.14 552
12970.22 542
12971.29 545
12972.37 525
12973.44 522
12974.52 526
12975.59 512
12976.67 526
12977.75 535
12978.82 523
12979.90 531
12980.97 516
12982.05 516
12983.13 545
12984.20 543
12985.28 545
12986.35 557
12987.43 566
12988.51 529
12989.58 540
12990.66 536
12991.74 524
12992.81 521
12993.89 527
12994.97 532
12996.04 517
12997.12 536
12998.20 520
12999.27 506
13000.35 540
13001.43 518
13002.50 520
13003.58 548
13004.66 515
13005.73 530
13006.81 548
13007.89 524
13008.97 504
13010.04 523
13011.12 498
13012.20 507
13013.27 531
13014.35 541
13015.43 558
13016.51 528
13017.58 548
13018.66 532
13019.74 528
13020.82 521
13021.89 530
13022.97 527
13024.05 515
13025.13 529
13026.21 566
13027.28 536
13028.36 524
13029.44 556
13030.52 529
13031.60 520
13032.67 559
13033.75 524
13034.83 535
13035.91 556
13036.99 576
13038.07 546
13039.14 543
13040.22 553
13041.30 565
13042.38 582
13043.46 555
13044.54 523
13045.62 570
13046.69 589
13047.77 575
13048.85 550
13049.93 556
13051.01 557
13052.09 571
13053.17 516
13054.25 538
13055.33 528
13056.40 525
13057.48 536
13058.56 546
13059.64 537
13060.72 527
13061.80 545
13062.88 502
13063.96 509
13065.04 503
13066.12 502
13067.20 515
13068.28 525
13069.36 488
13070.44 516
13071.52 531
13072.60 529
13073.68 502
13074.76 533
13075.84 533
13076.92 530
13078.00 517
13079.08 525
13080.16 508
13081.24 529
13082.32 517
13083.40 515
13084.48 515
13085.56 521
13086.64 506
13087.72 511
13088.80 506
13089.88 527
13090.96 526
13092.04 505
13093.12 523
13094.20 546
13095.28 520
13096.36 515
13097.44 493
13098.52 499
13099.61 501
13100.69 515
13101.77 509
13102.85 517
13103.93 497
13105.01 524
13106.09 518
13107.17 513
13108.25 516
13109.34 518
13110.42 524
13111.50 522
13112.58 554
13113.66 539
13114.74 552
13115.82 530
13116.91 527
13117.99 548
13119.07 556
13120.15 543
13121.23 510
13122.31 524
13123.40 528
13124.48 558
13125.56 575
13126.64 554
13127.72 556
13128.81 559
13129.89 552
13130.97 541
13132.05 537
13133.14 550
13134.22 560
13135.30 530
13136.38 540
13137.47 535
13138.55 566
13139.63 532
13140.71 539
13141.80 551
13142.88 541
13143.96 541
13145.04 541
13146.13 530
13147.21 562
13148.29 548
13149.38 564
13150.46 545
13151.54 552
13152.62 554
13153.71 551
13154.79 541
13155.87 551
13156.96 540
13158.04 558
13159.12 559
13160.21 554
13161.29 550
13162.37 553
13163.46 580
13164.54 546
13165.62 587
13166.71 563
13167.79 576
13168.88 553
13169.96 553
13171.04 556
13172.13 560
13173.21 570
13174.30 567
13175.38 575
13176.46 570
13177.55 570
13178.63 580
13179.72 575
13180.80 589
13181.88 541
13182.97 550
13184.05 570
13185.14 567
13186.22 573
13187.31 548
13188.39 539
13189.48 554
13190.56 519
13191.65 559
13192.73 528
13193.81 552
13194.90 574
13195.98 579
13197.07 565
13198.15 586
13199.24 601
13200.32 588
13201.41 588
13202.49 579
13203.58 552
13204.67 571
13205.75 594
13206.84 570
13207.92 565
13209.01 551
13210.09 582
13211.18 564
13212.26 567
13213.35 560
13214.43 562
13215.52 594
13216.61 590
13217.69 572
13218.78 580
13219.86 583
13220.95 602
13222.04 595
13223.12 606
13224.21 598
13225.29 587
13226.38 579
13227.47 609
13228.55 585
13229.64 597
13230.72 577
13231.81 581
13232.90 609
13233.98 612
13235.07 611
13236.16 630
13237.24 603
13238.33 612
13239.42 621
13240.50 610
13241.59 634
13242.68 637
13243.76 635
13244.85 642
13245.94 616
13247.02 612
13248.11 629
13249.20 629
13250.29 653
13251.37 636
13252.46 660
13253.55 630
13254.63 665
13255.72 652
13256.81 669
13257.90 655
13258.98 654
13260.07 683
13261.16 698
13262.25 649
13263.33 685
13264.42 656
13265.51 655
13266.60 676
13267.69 657
13268.77 671
13269.86 688
13270.95 697
13272.04 699
13273.13 689
13274.21 694
13275.30 705
13276.39 707
13277.48 704
13278.57 710
13279.65 713
13280.74 696
13281.83 711
13282.92 701
13284.01 691
13285.10 709
13286.19 717
13287.27 727
13288.36 731
13289.45 721
13290.54 736
13291.63 743
13292.72 749
13293.81 767
13294.90 747
13295.98 805
13297.07 794
13298.16 760
13299.25 781
13300.34 781
13301.43 832
13302.52 786
13303.61 784
13304.70 812
13305.79 815
13306.88 793
13307.97 800
13309.06 823
13310.15 848
13311.24 802
13312.32 814
13313.41 812
13314.50 815
13315.59 857
13316.68 858
13317.77 820
13318.86 849
13319.95 824
13321.04 847
13322.13 876
13323.22 861
13324.31 847
13325.40 852
13326.49 844
13327.58 875
13328.68 856
13329.77 868
13330.86 871
13331.95 889
13333.04 876
13334.13 933
13335.22 948
13336.31 882
13337.40 903
13338.49 937
13339.58 937
13340.67 901
13341.76 898
13342.85 886
13343.94 932
13345.04 934
13346.13 929
13347.22 914
13348.31 924
13349.40 904
13350.49 939
13351.58 928
13352.67 921
13353.77 917
13354.86 939
13355.95 943
13357.04 950
13358.13 987
13359.22 994
13360.31 971
13361.41 977
13362.50 1034
13363.59 1019
13364.68 1011
13365.77 1025
13366.87 1029
13367.96 1029
13369.05 1002
13370.14 1046
13371.23 1032
13372.33 977
13373.42 1005
13374.51 1011
13375.60 997
13376.69 958
13377.79 941
13378.88 923
13379.97 894
13381.06 881
13382.16 875
13383.25 874
13384.34 855
13385.43 832
13386.53 842
13387.62 838
13388.71 806
13389.81 794
13390.90 792
13391.99 775
13393.08 803
13394.18 802
13395.27 792
13396.36 781
13397.46 791
13398.55 764
13399.64 797
13400.74 783
13401.83 782
13402.92 790
13404.02 800
13405.11 764
13406.20 814
13407.30 778
13408.39 793
13409.48 806
13410.58 775
13411.67 790
13412.77 809
13413.86 804
13414.95 817
13416.05 783
13417.14 800
13418.23 782
13419.33 777
13420.42 788
13421.52 765
13422.61 802
13423.71 811
13424.80 785
13425.89 797
13426.99 798
13428.08 825
13429.18 797
13430.27 784
13431.37 819
13432.46 822
13433.56 827
13434.65 795
13435.74 863
13436.84 848
13437.93 810
13439.03 843
13440.12 841
13441.22 872
13442.31 890
13443.41 877
13444.50 832
13445.60 841
13446.69 823
13447.79 867
13448.88 914
13449.98 867
13451.08 877
13452.17 879
13453.27 867
13454.36 867
13455.46 885
13456.55 873
13457.65 884
13458.74 915
13459.84 926
13460.94 918
13462.03 905
13463.13 921
13464.22 914
13465.32 938
13466.41 929
13467.51 925
13468.61 947
13469.70 958
13470.80 932
13471.90 925
13472.99 959
13474.09 948
13475.18 954
13476.28 943
13477.38 931
13478.47 946
13479.57 955
13480.67 953
13481.76 982
13482.86 924
13483.96 976
13485.05 989
13486.15 990
13487.25 975
13488.34 996
13489.44 1023
13490.54 1009
13491.63 1046
13492.73 1021
13493.83 1041
13494.93 1055
13496.02 1065
13497.12 1064
13498.22 1073
13499.31 1070
13500.41 1074
13501.51 1048
13502.61 1112
13503.70 1107
13504.80 1094
13505.90 1051
13507.00 1048
13508.09 1079
13509.19 1085
13510.29 1063
13511.39 1062
13512.49 1037
13513.58 1039
13514.68 1018
13515.78 980
13516.88 972
13517.98 982
13519.07 956
13520.17 965
13521.27 917
13522.37 898
13523.47 919
13524.57 894
13525.66 883
13526.76 866
13527.86 932
13528.96 902
13530.06 886
13531.16 880
13532.25 871
13533.35 862
13534.45 844
13535.55 852
13536.65 825
13537.75 847
13538.85 848
13539.95 823
13541.05 821
13542.14 782
13543.24 767
13544.34 779
13545.44 802
13546.54 784
13547.64 761
13548.74 777
13549.84 776
13550.94 795
13552.04 735
13553.14 743
13554.24 779
13555.34 780
13556.44 757
13557.54 756
13558.64 790
13559.74 762
13560.84 747
13561.94 760
13563.04 733
13564.13 733
13565.23 751
13566.34 747
13567.44 752
13568.54 772
13569.64 769
13570.74 758
13571.84 755
13572.94 716
13574.04 762
13575.14 760
13576.24 759
13577.34 760
13578.44 729
13579.54 769
13580.64 760
13581.74 780
13582.84 724
13583.94 735
13585.04 749
13586.14 728
13587.24 743
13588.35 737
13589.45 747
13590.55 779
13591.65 748
13592.75 781
13593.85 783
13594.95 775
13596.05 765
13597.15 772
13598.26 752
13599.36 763
13600.46 729
13601.56 753
13602.66 772
13603.76 768
13604.86 738
13605.97 769
13607.07 790
13608.17 787
13609.27 745
13610.37 755
13611.47 776
13612.58 775
13613.68 772
13614.78 775
13615.88 751
13616.98 766
13618.09 796
13619.19 755
13620.29 774
13621.39 773
13622.50 785
13623.60 771
13624.70 748
13625.80 743
13626.91 764
13628.01 803
13629.11 753
13630.21 762
13631.32 771
13632.42 749
13633.52 746
13634.62 786
13635.73 765
13636.83 778
13637.93 784
13639.04 750
13640.14 753
13641.24 780
13642.35 761
13643.45 752
13644.55 743
13645.65 785
13646.76 760
13647.86 755
13648.96 725
13650.07 737
13651.17 740
13652.28 760
13653.38 755
13654.48 760
13655.59 734
13656.69 746
13657.79 767
13658.90 762
13660.00 782
13661.11 762
13662.21 750
13663.31 771
13664.42 778
13665.52 740
13666.63 769
13667.73 737
13668.83 733
13669.94 775
13671.04 774
13672.15 760
13673.25 768
13674.36 771
13675.46 753
13676.56 793
13677.67 827
13678.77 795
13679.88 796
13680.98 785
13682.09 768
13683.19 795
13684.30 793
13685.40 795
13686.51 789
13687.61 761
13688.72 793
13689.82 803
13690.93 765
13692.03 793
13693.14 802
13694.24 780
13695.35 767
13696.45 836
13697.56 860
13698.66 828
13699.77 813
13700.87 830
13701.98 819
13703.09 835
13704.19 815
13705.30 832
13706.40 843
13707.51 832
13708.61 858
13709.72 855
13710.83 875
13711.93 888
13713.04 919
13714.14 911
13715.25 891
13716.36 865
13717.46 905
13718.57 885
13719.67 930
13720.78 905
13721.89 919
13722.99 937
13724.10 950
13725.21 974
13726.31 961
13727.42 958
13728.53 948
13729.63 972
13730.74 935
13731.85 967
13732.95 998
13734.06 1033
13735.17 1046
13736.27 1034
13737.38 1050
13738.49 1084
13739.59 1068
13740.70 1065
13741.81 1090
13742.92 1124
13744.02 1121
13745.13 1125
13746.24 1142
13747.35 1184
13748.45 1176
13749.56 1167
13750.67 1202
13751.78 1217
13752.88 1268
13753.99 1296
13755.10 1320
13756.21 1345
13757.31 1355
13758.42 1397
13759.53 1428
13760.64 1409
13761.75 1447
13762.85 1458
13763.96 1464
13765.07 1468
13766.18 1456
13767.29 1467
13768.39 1449
13769.50 1444
13770.61 1402
13771.72 1370
13772.83 1430
13773.94 1401
13775.04 1389
13776.15 1307
13777.26 1263
13778.37 1235
13779.48 1254
13780.59 1222
13781.70 1170
13782.80 1145
13783.91 1130
13785.02 1097
13786.13 1066
13787.24 1033
13788.35 1013
13789.46 1003
13790.57 964
13791.68 954
13792.79 920
13793.90 924
13795.00 908
13796.11 892
13797.22 886
13798.33 881
13799.44 905
13800.55 873
13801.66 829
13802.77 862
13803.88 847
13804.99 846
13806.10 813
13807.21 830
13808.32 842
13809.43 795
13810.54 813
13811.65 805
13812.76 808
13813.87 822
13814.98 850
13816.09 842
13817.20 803
13818.31 773
13819.42 834
13820.53 788
13821.64 770
13822.75 765
13823.86 792
13824.97 783
13826.08 767
13827.19 808
13828.30 788
13829.41 803
13830.53 800
13831.64 794
13832.75 751
13833.86 760
13834.97 775
13836.08 745
13837.19 799
13838.30 764
13839.41 808
13840.52 772
13841.64 757
13842.75 756
13843.86 767
13844.97 768
13846.08 792
13847.19 810
13848.30 761
13849.41 764
13850.53 802
13851.64 772
13852.75 773
13853.86 737
13854.97 782
13856.08 787
13857.20 765
13858.31 776
13859.42 777
13860.53 775
13861.64 787
13862.76 801
13863.87 778
13864.98 793
13866.09 789
13867.20 784
13868.32 809
13869.43 796
13870.54 789
13871.65 791
13872.77 786
13873.88 774
13874.99 810
13876.10 782
13877.22 787
13878.33 815
13879.44 821
13880.55 805
13881.67 811
13882.78 795
13883.89 802
13885.01 833
13886.12 838
13887.23 872
13888.34 831
13889.46 850
13890.57 849
13891.68 853
13892.80 844
13893.91 844
13895.02 869
13896.14 872
13897.25 854
13898.36 879
13899.48 829
13900.59 806
13901.70 843
13902.82 834
13903.93 839
13905.05 807
13906.16 814
13907.27 795
13908.39 765
13909.50 801
13910.61 774
13911.73 768
13912.84 759
13913.96 758
13915.07 758
13916.19 753
13917.30 740
13918.41 719
13919.53 732
13920.64 690
13921.76 703
13922.87 721
13923.99 717
13925.10 739
13926.21 705
13927.33 731
13928.44 727
13929.56 722
13930.67 735
13931.79 719
13932.90 747
13934.02 707
13935.13 691
13936.25 697
13937.36 683
13938.48 704
13939.59 697
13940.71 709
13941.82 702
13942.94 684
13944.05 701
13945.17 701
13946.28 661
13947.40 689
13948.52 687
13949.63 687
13950.75 682
13951.86 694
13952.98 701
13954.09 683
13955.21 673
13956.32 674
13957.44 669
13958.56 660
13959.67 661
13960.79 685
13961.90 670
13963.02 683
13964.14 686
13965.25 685
13966.37 655
13967.48 670
13968.60 659
13969.72 661
13970.83 675
13971.95 703
13973.07 658
13974.18 659
13975.30 692
13976.42 678
13977.53 679
13978.65 665
13979.77 680
13980.88 653
13982.00 662
13983.12 697
13984.23 657
13985.35 667
13986.47 693
13987.58 681
13988.70 682
13989.82 679
13990.94 660
13992.05 683
13993.17 679
13994.29 648
13995.40 626
13996.52 664
13997.64 658
13998.76 684
13999.87 676
14000.99 677
14002.11 685
14003.23 689
14004.35 711
14005.46 691
14006.58 651
14007.70 652
14008.82 680
14009.93 700
14011.05 667
14012.17 675
14013.29 676
14014.41 686
14015.52 657
14016.64 691
14017.76 680
14018.88 686
14020.00 690
14021.12 661
14022.23 660
14023.35 672
14024.47 696
14025.59 691
14026.71 676
14027.83 653
14028.95 689
14030.06 697
14031.18 692
14032.30 677
14033.42 681
14034.54 722
14035.66 708
14036.78 667
14037.90 695
14039.02 719
14040.14 701
14041.25 718
14042.37 731
14043.49 718
14044.61 712
14045.73 757
14046.85 759
14047.97 727
14049.09 740
14050.21 751
14051.33 736
14052.45 776
14053.57 767
14054.69 772
14055.81 782
14056.93 789
14058.05 819
14059.17 784
14060.29 810
14061.41 821
14062.53 818
14063.65 859
14064.77 834
14065.89 839
14067.01 815
14068.13 813
14069.25 868
14070.37 850
14071.49 869
14072.61 890
14073.73 878
14074.85 876
14075.97 885
14077.09 868
14078.21 903
14079.33 941
14080.45 917
14081.57 890
14082.69 916
14083.82 939
14084.94 892
14086.06 883
14087.18 913
14088.30 950
14089.42 938
14090.54 923
14091.66 963
14092.78 918
14093.91 932
14095.03 968
14096.15 936
14097.27 954
14098.39 930
14099.51 940
14100.63 957
14101.76 932
14102.88 925
14104.00 920
14105.12 913
14106.24 891
14107.36 836
14108.49 820
14109.61 810
14110.73 827
14111.85 852
14112.97 796
14114.10 799
14115.22 780
14116.34 776
14117.46 770
14118.58 773
14119.71 752
14120.83 745
14121.95 750
14123.07 707
14124.20 748
14125.32 714
14126.44 721
14127.56 707
14128.69 700
14129.81 719
14130.93 697
14132.06 702
14133.18 711
14134.30 673
14135.42 672
14136.55 662
14137.67 686
14138.79 651
14139.92 676
14141.04 668
14142.16 663
14143.29 647
14144.41 672
14145.53 689
14146.66 666
14147.78 657
14148.90 655
14150.03 613
14151.15 636
14152.27 629
14153.40 648
14154.52 630
14155.64 667
14156.77 645
14157.89 645
14159.02 658
14160.14 633
14161.26 645
14162.39 653
14163.51 613
14164.64 641
14165.76 673
14166.88 638
14168.01 641
14169.13 618
14170.26 648
14171.38 642
14172.51 636
14173.63 656
14174.75 612
14175.88 605
14177.00 609
14178.13 628
14179.25 629
14180.38 619
14181.50 644
14182.63 581
14183.75 626
14184.88 642
14186.00 607
14187.13 605
14188.25 588
14189.38 608
14190.50 604
14191.63 628
14192.75 626
14193.88 619
14195.00 638
14196.13 642
14197.25 626
14198.38 617
14199.50 580
14200.63 594
14201.76 587
14202.88 626
14204.01 559
14205.13 580
14206.26 603
14207.38 611
14208.51 587
14209.64 565
14210.76 590
14211.89 575
14213.01 592
14214.14 583
14215.27 583
14216.39 557
14217.52 580
14218.64 566
14219.77 549
14220.90 554
14222.02 569
14223.15 599
14224.28 552
14225.40 553
14226.53 573
14227.66 546
14228.78 575
14229.91 575
14231.04 551
14232.16 572
14233.29 536
14234.42 535
14235.54 542
14236.67 555
14237.80 547
14238.92 568
14240.05 565
14241.18 570
14242.31 573
14243.43 553
14244.56 553
14245.69 549
14246.82 523
14247.94 566
14249.07 570
14250.20 534
14251.33 517
14252.45 529
14253.58 546
14254.71 522
14255.84 543
14256.96 540
14258.09 525
14259.22 509
14260.35 509
14261.47 547
14262.60 525
14263.73 527
14264.86 506
14265.99 518
14267.12 543
14268.24 507
14269.37 514
14270.50 514
14271.63 494
14272.76 532
14273.89 536
14275.01 513
14276.14 509
14277.27 516
14278.40 486
14279.53 519
14280.66 491
14281.79 485
14282.91 486
14284.04 476
14285.17 490
14286.30 501
14287.43 486
14288.56 484
14289.69 488
14290.82 508
14291.95 488
14293.08 481
14294.20 471
14295.33 478
14296.46 507
14297.59 484
14298.72 499
14299.85 498
14300.98 499
14302.11 490
14303.24 473
14304.37 470
14305.50 488
14306.63 474
14307.76 478
14308.89 462
14310.02 475
14311.15 481
14312.28 459
14313.41 469
14314.54 460
14315.67 478
14316.80 463
14317.93 467
14319.06 472
14320.19 447
14321.32 467
14322.45 479
14323.58 507
14324.71 488
14325.84 464
14326.97 487
14328.10 469
14329.23 470
14330.36 463
14331.49 447
14332.62 457
14333.76 434
14334.89 458
14336.02 460
14337.15 465
14338.28 458
14339.41 476
14340.54 464
14341.67 458
14342.80 451
14343.93 463
14345.07 485
14346.20 492
14347.33 475
14348.46 451
14349.59 455
14350.72 465
14351.85 438
14352.99 447
14354.12 460
14355.25 478
14356.38 458
14357.51 462
14358.64 460
14359.78 441
14360.91 478
14362.04 479
14363.17 452
14364.30 462
14365.44 472
14366.57 445
14367.70 475
14368.83 437
14369.96 442
14371.10 469
14372.23 459
14373.36 449
14374.49 457
14375.63 448
14376.76 471
14377.89 491
14379.02 463
14380.16 458
14381.29 444
14382.42 457
14383.55 436
14384.69 461
14385.82 463
14386.95 477
14388.09 458
14389.22 487
14390.35 484
14391.49 464
14392.62 468
14393.75 487
14394.89 488
14396.02 447
14397.15 481
14398.28 458
14399.42 482
14400.55 460
14401.69 451
14402.82 482
14403.95 474
14405.09 455
14406.22 494
14407.35 454
14408.49 466
14409.62 449
14410.75 479
14411.89 499
14413.02 473
14414.16 484
14415.29 484
14416.42 498
14417.56 489
14418.69 481
14419.83 492
14420.96 501
14422.10 492
14423.23 501
14424.36 465
14425.50 491
14426.63 505
14427.77 522
14428.90 524
14430.04 509
14431.17 531
14432.31 526
14433.44 516
14434.58 513
14435.71 504
14436.85 506
14437.98 492
14439.12 500
14440.25 480
14441.39 526
14442.52 506
14443.66 511
14444.79 520
14445.93 524
14447.06 517
14448.20 501
14449.33 524
14450.47 524
14451.60 539
14452.74 550
14453.87 547
14455.01 524
14456.14 525
14457.28 495
14458.42 537
14459.55 576
14460.69 569
14461.82 532
14462.96 525
14464.10 554
14465.23 557
14466.37 553
14467.50 551
14468.64 536
14469.78 535
14470.91 547
14472.05 537
14473.18 540
14474.32 554
14475.46 541
14476.59 526
14477.73 535
14478.87 551
14480.00 544
14481.14 528
14482.28 534
14483.41 548
14484.55 537
14485.69 509
14486.82 546
14487.96 531
14489.10 504
14490.23 529
14491.37 515
14492.51 536
14493.65 537
14494.78 504
14495.92 516
14497.06 529
14498.19 520
14499.33 526
14500.47 549
14501.61 529
14502.74 546
14503.88 510
14505.02 529
14506.16 525
14507.29 510
14508.43 523
14509.57 504
14510.71 515
14511.85 501
14512.98 502
14514.12 475
14515.26 501
14516.40 489
14517.54 516
14518.67 499
14519.81 512
14520.95 509
14522.09 475
14523.23 469
14524.36 482
14525.50 482
14526.64 504
14527.78 469
14528.92 483
14530.06 513
14531.19 493
14532.33 496
14533.47 475
14534.61 497
14535.75 486
14536.89 491
14538.03 472
14539.17 477
14540.31 477
14541.44 476
14542.58 484
14543.72 508
14544.86 483
14546.00 462
14547.14 473
14548.28 458
14549.42 447
14550.56 480
14551.70 501
14552.84 496
14553.98 486
14555.12 476
14556.25 465
14557.39 476
14558.53 481
14559.67 464
14560.81 487
14561.95 479
14563.09 489
14564.23 452
14565.37 488
14566.51 477
14567.65 485
14568.79 492
14569.93 451
14571.07 517
14572.21 517
14573.35 496
14574.49 474
14575.63 496
14576.77 489
14577.92 507
14579.06 451
14580.20 486
14581.34 491
14582.48 479
14583.62 518
14584.76 486
14585.90 505
14587.04 478
14588.18 513
14589.32 497
14590.46 503
14591.60 537
14592.74 525
14593.89 532
14595.03 525
14596.17 502
14597.31 519
14598.45 543
14599.59 524
14600.73 509
14601.87 511
14603.02 533
14604.16 551
14605.30 529
14606.44 531
14607.58 495
14608.72 508
14609.86 544
14611.01 538
14612.15 550
14613.29 544
14614.43 553
14615.57 544
14616.72 549
14617.86 543
14619.00 545
14620.14 566
14621.28 553
14622.43 585
14623.57 584
14624.71 585
14625.85 588
14627.00 605
14628.14 566
14629.28 614
14630.42 607
14631.56 608
14632.71 590
14633.85 614
14634.99 587
14636.14 606
14637.28 620
14638.42 607
14639.56 606
14640.71 613
14641.85 595
14642.99 599
14644.14 556
14645.28 567
14646.42 541
14647.56 536
14648.71 545
14649.85 539
14650.99 498
14652.14 508
14653.28 496
14654.42 482
14655.57 457
14656.71 493
14657.85 492
14659.00 453
14660.14 448
14661.29 498
14662.43 461
14663.57 470
14664.72 460
14665.86 463
14667.00 446
14668.15 466
14669.29 445
14670.44 451
14671.58 446
14672.73 455
14673.87 464
14675.01 432
14676.16 437
14677.30 440
14678.45 446
14679.59 426
14680.74 414
14681.88 448
14683.02 452
14684.17 436
14685.31 406
14686.46 436
14687.60 438
14688.75 445
14689.89 411
14691.04 404
14692.18 416
14693.33 442
14694.47 451
14695.62 442
14696.76 436
14697.91 428
14699.05 433
14700.20 430
14701.34 420
14702.49 403
14703.63 408
14704.78 444
14705.92 433
14707.07 418
14708.22 398
14709.36 407
14710.51 429
14711.65 408
14712.80 382
14713.94 389
14715.09 431
14716.23 425
14717.38 416
14718.53 449
14719.67 412
14720.82 408
14721.96 422
14723.11 423
14724.26 419
14725.40 391
14726.55 406
14727.70 424
14728.84 399
14729.99 384
14731.13 408
14732.28 420
14733.43 414
14734.57 412
14735.72 404
14736.87 396
14738.01 397
14739.16 389
14740.31 398
14741.45 396
14742.60 409
14743.75 415
14744.89 397
14746.04 416
14747.19 419
14748.34 416
14749.48 392
14750.63 410
14751.78 401
14752.92 424
14754.07 395
14755.22 382
14756.37 383
14757.51 398
14758.66 393
14759.81 392
14760.96 402
14762.10 407
14763.25 377
14764.40 392
14765.55 395
14766.70 383
14767.84 387
14768.99 378
14770.14 394
14771.29 395
14772.43 387
14773.58 407
14774.73 393
14775.88 385
14777.03 401
14778.18 400
14779.32 392
14780.47 400
14781.62 388
14782.77 388
14783.92 379
14785.07 391
14786.21 383
14787.36 375
14788.51 360
14789.66 366
14790.81 364
14791.96 377
14793.11 365
14794.26 367
14795.40 357
14796.55 348
14797.70 391
14798.85 362
14800.00 352
14801.15 359
14802.30 371
14803.45 380
14804.60 374
14805.75 348
14806.90 356
14808.05 359
14809.19 367
14810.34 363
14811.49 340
14812.64 358
14813.79 352
14814.94 368
14816.09 354
14817.24 376
14818.39 351
14819.54 352
14820.69 374
14821.84 355
14822.99 349
14824.14 345
14825.29 359
14826.44 364
14827.59 364
14828.74 356
14829.89 361
14831.04 369
14832.19 355
14833.34 360
14834.49 362
14835.64 347
14836.79 345
14837.95 342
14839.10 362
14840.25 349
14841.40 344
14842.55 355
14843.70 342
14844.85 390
14846.00 354
14847.15 374
14848.30 367
14849.45 359
14850.60 358
14851.76 375
14852.91 342
14854.06 330
14855.21 358
14856.36 336
14857.51 339
14858.66 330
14859.81 317
14860.97 357
14862.12 344
14863.27 337
14864.42 322
14865.57 365
14866.72 362
14867.88 356
14869.03 335
14870.18 329
14871.33 328
14872.48 326
14873.64 328
14874.79 319
14875.94 336
14877.09 343
14878.24 351
14879.40 347
14880.55 335
14881.70 350
14882.85 327
14884.00 320
14885.16 342
14886.31 359
14887.46 333
14888.61 332
14889.77 343
14890.92 347
14892.07 327
14893.23 344
14894.38 333
14895.53 351
14896.68 312
14897.84 317
14898.99 319
14900.14 335
14901.30 325
14902.45 325
14903.60 333
14904.75 325
14905.91 337
14907.06 339
14908.21 306
14909.37 335
14910.52 339
14911.67 342
14912.83 326
14913.98 339
14915.14 321
14916.29 336
14917.44 328
14918.60 324
14919.75 315
14920.90 348
14922.06 322
14923.21 335
14924.37 323
14925.52 324
14926.67 331
14927.83 314
14928.98 326
14930.14 320
14931.29 302
14932.44 294
14933.60 334
14934.75 312
14935.91 334
14937.06 301
14938.22 336
14939.37 316
14940.52 332
14941.68 318
14942.83 322
14943.99 337
14945.14 346
14946.30 342
14947.45 323
14948.61 345
14949.76 347
14950.92 355
14952.07 345
14953.23 339
14954.38 327
14955.54 343
14956.69 343
14957.85 326
14959.00 322
14960.16 348
14961.31 322
14962.47 328
14963.62 326
14964.78 332
14965.94 319
14967.09 334
14968.25 310
14969.40 314
14970.56 326
14971.71 341
14972.87 322
14974.03 336
14975.18 319
14976.34 301
14977.49 319
14978.65 323
14979.81 319
14980.96 337
14982.12 319
14983.27 318
14984.43 317
14985.59 314
14986.74 324
14987.90 303
14989.06 332
14990.21 322
14991.37 312
14992.53 340
14993.68 337
14994.84 313
14996.00 320
14997.15 340
14998.31 337
14999.47 319
15000.62 309
15001.78 331
15002.94 296
15004.09 323
15005.25 301
15006.41 305
15007.56 341
15008.72 325
15009.88 314
15011.04 302
15012.19 319
15013.35 304
15014.51 334
15015.67 313
15016.82 326
15017.98 338
15019.14 316
15020.30 311
15021.45 318
15022.61 315
15023.77 325
15024.93 330
15026.08 324
15027.24 330
15028.40 339
15029.56 325
15030.72 329
15031.87 311
15033.03 324
15034.19 305
15035.35 307
15036.51 303
15037.67 304
15038.82 299
15039.98 300
15041.14 324
15042.30 332
15043.46 307
15044.62 326
15045.78 318
15046.93 330
15048.09 315
15049.25 320
15050.41 341
15051.57 324
15052.73 322
15053.89 304
15055.05 325
15056.20 314
15057.36 280
15058.52 305
15059.68 334
15060.84 327
15062.00 335
15063.16 311
15064.32 310
15065.48 318
15066.64 334
15067.80 319
15068.96 295
15070.12 324
15071.28 320
15072.44 328
15073.60 343
15074.76 319
15075.91 323
15077.07 329
15078.23 333
15079.39 334
15080.55 330
15081.71 289
15082.87 319
15084.03 319
15085.19 315
15086.35 318
15087.51 332
15088.68 328
15089.84 331
15091.00 323
15092.16 331
15093.32 317
15094.48 326
15095.64 309
15096.80 314
15097.96 298
15099.12 339
15100.28 332
15101.44 319
15102.60 305
15103.76 324
15104.92 338
15106.08 338
15107.25 330
15108.41 310
15109.57 327
15110.73 360
15111.89 312
15113.05 328
15114.21 319
15115.37 357
15116.54 328
15117.70 354
15118.86 314
15120.02 346
15121.18 344
15122.34 338
15123.50 328
15124.67 354
15125.83 334
15126.99 346
15128.15 356
15129.31 330
15130.47 339
15131.64 352
15132.80 341
15133.96 337
15135.12 313
15136.28 325
15137.45 323
15138.61 336
15139.77 336
15140.93 361
15142.10 330
15143.26 323
15144.42 323
15145.58 347
15146.75 331
15147.91 338
15149.07 359
15150.23 360
15151.40 372
15152.56 362
15153.72 369
15154.88 340
15156.05 342
15157.21 334
15158.37 346
15159.54 354
15160.70 342
15161.86 363
15163.03 372
15164.19 365
15165.35 374
15166.52 355
15167.68 353
15168.84 366
15170.01 343
15171.17 369
15172.33 369
15173.50 358
15174.66 340
15175.82 372
15176.99 361
15178.15 383
15179.31 383
15180.48 357
15181.64 366
15182.81 345
15183.97 369
15185.13 355
15186.30 365
15187.46 368
15188.63 386
15189.79 388
15190.95 365
15192.12 368
15193.28 369
15194.45 395
15195.61 387
15196.78 382
15197.94 386
15199.10 385
15200.27 387
15201.43 395
15202.60 403
15203.76 386
15204.93 391
15206.09 382
15207.26 399
15208.42 376
15209.59 368
15210.75 378
15211.92 374
15213.08 398
15214.25 381
15215.41 358
15216.58 400
15217.74 393
15218.91 401
15220.07 422
15221.24 388
15222.40 412
15223.57 431
15224.74 415
15225.90 399
15227.07 407
15228.23 419
15229.40 421
15230.56 412
15231.73 436
15232.89 423
15234.06 432
15235.23 425
15236.39 418
15237.56 450
15238.72 438
15239.89 418
15241.06 414
15242.22 421
15243.39 397
15244.56 425
15245.72 410
15246.89 421
15248.05 393
15249.22 410
15250.39 396
15251.55 404
15252.72 402
15253.89 427
15255.05 406
15256.22 402
15257.39 403
15258.55 375
15259.72 382
15260.89 350
15262.05 384
15263.22 367
15264.39 352
15265.56 358
15266.72 375
15267.89 371
15269.06 371
15270.22 355
15271.39 356
15272.56 365
15273.73 377
15274.89 382
15276.06 347
15277.23 354
15278.40 389
15279.56 403
15280.73 394
15281.90 361
15283.07 367
15284.23 367
15285.40 359
15286.57 370
15287.74 361
15288.91 344
15290.07 367
15291.24 358
15292.41 347
15293.58 378
15294.75 377
15295.92 379
15297.08 375
15298.25 378
15299.42 367
15300.59 348
15301.76 369
15302.93 380
15304.09 360
15305.26 376
15306.43 359
15307.60 360
15308.77 366
15309.94 363
15311.11 373
15312.28 368
15313.44 370
15314.61 360
15315.78 361
15316.95 375
15318.12 368
15319.29 367
15320.46 367
15321.63 394
15322.80 404
15323.97 363
15325.14 376
15326.30 328
15327.47 380
15328.64 373
15329.81 359
15330.98 392
15332.15 367
15333.32 367
15334.49 366
15335.66 380
15336.83 377
15338.00 350
15339.17 395
15340.34 363
15341.51 407
15342.68 405
15343.85 410
15345.02 384
15346.19 372
15347.36 408
15348.53 382
15349.70 395
15350.87 392
15352.04 383
15353.21 384
15354.38 397
15355.55 409
15356.72 395
15357.90 392
15359.07 401
15360.24 412
15361.41 405
15362.58 404
15363.75 416
15364.92 411
15366.09 428
15367.26 424
15368.43 415
15369.60 401
15370.77 399
15371.95 427
15373.12 419
15374.29 418
15375.46 423
15376.63 410
15377.80 407
15378.97 408
15380.15 420
15381.32 436
15382.49 412
15383.66 412
15384.83 428
15386.00 405
15387.17 417
15388.35 370
15389.52 403
15390.69 399
15391.86 412
15393.03 416
15394.21 410
15395.38 409
15396.55 435
15397.72 415
15398.89 379
15400.07 370
15401.24 389
15402.41 421
15403.58 397
15404.76 372
15405.93 391
15407.10 412
15408.27 389
15409.45 362
15410.62 356
15411.79 370
15412.96 368
15414.14 381
15415.31 333
15416.48 358
15417.66 364
15418.83 360
15420.00 367
15421.17 361
15422.35 357
15423.52 351
15424.69 343
15425.87 388
15427.04 347
15428.21 332
15429.39 340
15430.56 350
15431.73 367
15432.91 353
15434.08 340
15435.25 333
15436.43 366
15437.60 348
15438.77 345
15439.95 359
15441.12 330
15442.30 362
15443.47 351
15444.64 335
15445.82 336
15446.99 352
15448.17 337
15449.34 349
15450.51 366
15451.69 363
15452.86 354
15454.04 344
15455.21 360
15456.39 345
15457.56 342
15458.73 339
15459.91 352
15461.08 359
15462.26 340
15463.43 332
15464.61 343
15465.78 356
15466.96 364
15468.13 344
15469.31 330
15470.48 351
15471.66 361
15472.83 332
15474.01 342
15475.18 363
15476.36 369
15477.53 368
15478.71 351
15479.88 352
15481.06 347
15482.23 390
15483.41 351
15484.58 342
15485.76 350
15486.93 361
15488.11 376
15489.29 333
15490.46 328
15491.64 350
15492.81 358
15493.99 367
15495.16 341
15496.34 361
15497.52 350
15498.69 368
15499.87 346
15501.04 350
15502.22 356
15503.40 364
15504.57 372
15505.75 343
15506.92 359
15508.10 337
15509.28 344
15510.45 350
15511.63 328
15512.81 363
15513.98 354
15515.16 339
15516.34 359
15517.51 355
15518.69 355
15519.87 382
15521.04 365
15522.22 359
15523.40 358
15524.57 359
15525.75 369
15526.93 372
15528.11 337
15529.28 337
15530.46 340
15531.64 354
15532.81 376
15533.99 369
15535.17 374
15536.35 365
15537.52 378
15538.70 396
15539.88 385
15541.06 359
15542.23 369
15543.41 374
15544.59 348
15545.77 380
15546.95 400
15548.12 386
15549.30 364
15550.48 390
15551.66 394
15552.83 414
15554.01 378
15555.19 382
15556.37 391
15557.55 378
15558.73 392
15559.90 386
15561.08 369
15562.26 394
15563.44 408
15564.62 419
15565.80 394
15566.97 395
15568.15 411
15569.33 390
15570.51 387
15571.69 429
15572.87 417
15574.05 430
15575.23 421
15576.40 386
15577.58 386
15578.76 406
15579.94 423
15581.12 407
15582.30 423
15583.48 434
15584.66 411
15585.84 438
15587.02 418
15588.20 403
15589.38 404
15590.56 421
15591.73 437
15592.91 430
15594.09 429
15595.27 440
15596.45 411
15597.63 446
15598.81 438
15599.99 443
15601.17 421
15602.35 420
15603.53 437
15604.71 446
15605.89 444
15607.07 439
15608.25 481
15609.43 465
15610.61 477
15611.79 444
15612.97 457
15614.15 475
15615.33 477
15616.51 481
15617.69 458
15618.88 471
15620.06 490
15621.24 486
15622.42 492
15623.60 466
15624.78 482
15625.96 516
15627.14 475
15628.32 496
15629.50 477
15630.68 505
15631.86 501
15633.05 508
15634.23 494
15635.41 487
15636.59 497
15637.77 526
15638.95 517
15640.13 511
15641.31 524
15642.50 505
15643.68 541
15644.86 523
15646.04 501
15647.22 515
15648.40 522
15649.58 530
15650.77 513
15651.95 517
15653.13 501
15654.31 502
15655.49 514
15656.68 500
15657.86 501
15659.04 523
15660.22 528
15661.40 545
15662.59 522
15663.77 506
15664.95 500
15666.13 510
15667.32 531
15668.50 525
15669.68 538
15670.86 525
15672.05 512
15673.23 511
15674.41 490
15675.59 473
15676.78 489
15677.96 488
15679.14 485
15680.32 471
15681.51 502
15682.69 505
15683.87 477
15685.06 491
15686.24 481
15687.42 479
15688.61 454
15689.79 488
15690.97 489
15692.16 492
15693.34 495
15694.52 507
15695.71 471
15696.89 472
15698.07 480
15699.26 474
15700.44 443
15701.62 477
15702.81 455
15703.99 470
15705.17 483
15706.36 455
15707.54 466
15708.73 442
15709.91 488
15711.09 474
15712.28 487
15713.46 477
15714.65 473
15715.83 491
15717.02 490
15718.20 500
15719.38 480
15720.57 468
15721.75 495
15722.94 500
15724.12 482
15725.31 472
15726.49 503
15727.68 516
15728.86 476
15730.04 486
15731.23 480
15732.41 511
15733.60 492
15734.78 498
15735.97 525
15737.15 514
15738.34 512
15739.52 520
15740.71 536
15741.89 524
15743.08 523
15744.27 530
15745.45 537
15746.64 542
15747.82 522
15749.01 527
15750.19 543
15751.38 555
15752.56 535
15753.75 544
15754.93 552
15756.12 536
15757.31 489
15758.49 522
15759.68 553
15760.86 555
15762.05 559
15763.24 543
15764.42 533
15765.61 571
15766.79 544
15767.98 530
15769.17 527
15770.35 525
15771.54 527
15772.72 531
15773.91 541
15775.10 495
15776.28 514
15777.47 508
15778.66 497
15779.84 491
15781.03 478
15782.22 483
15783.40 484
15784.59 473
15785.78 470
15786.96 454
15788.15 482
15789.34 488
15790.53 498
15791.71 459
15792.90 467
15794.09 471
15795.27 436
15796.46 454
15797.65 458
15798.84 451
15800.02 441
15801.21 465
15802.40 443
15803.59 469
15804.77 451
15805.96 452
15807.15 433
15808.34 449
15809.52 451
15810.71 452
15811.90 435
15813.09 471
15814.28 434
15815.46 459
15816.65 482
15817.84 444
15819.03 440
15820.22 434
15821.40 432
15822.59 443
15823.78 439
15824.97 452
15826.16 461
15827.35 451
15828.53 432
15829.72 433
15830.91 431
15832.10 455
15833.29 416
15834.48 445
15835.67 436
15836.85 439
15838.04 420
15839.23 442
15840.42 457
15841.61 436
15842.80 449
15843.99 462
15845.18 460
15846.37 467
15847.55 461
15848.74 445
15849.93 443
15851.12 414
15852.31 447
15853.50 446
15854.69 438
15855.88 419
15857.07 441
15858.26 436
15859.45 460
15860.64 464
15861.83 475
15863.02 451
15864.21 455
15865.40 471
15866.59 451
15867.78 441
15868.97 446
15870.16 461
15871.35 439
15872.54 443
15873.73 456
15874.92 448
15876.11 446
15877.30 459
15878.49 442
15879.68 470
15880.87 476
15882.06 460
15883.25 469
15884.44 485
15885.63 472
15886.82 477
15888.01 501
15889.20 460
15890.39 494
15891.59 517
15892.78 483
15893.97 465
15895.16 489
15896.35 502
15897.54 494
15898.73 517
15899.92 510
15901.11 509
15902.30 508
15903.50 506
15904.69 503
15905.88 524
15907.07 506
15908.26 532
15909.45 494
15910.64 518
15911.84 523
15913.03 547
15914.22 511
15915.41 492
15916.60 523
15917.79 498
15918.99 532
15920.18 522
15921.37 528
15922.56 536
15923.75 511
15924.95 522
15926.14 514
15927.33 524
15928.52 550
15929.71 523
15930.91 522
15932.10 505
15933.29 520
15934.48 533
15935.68 511
15936.87 514
15938.06 549
15939.25 504
15940.45 494
15941.64 483
15942.83 470
15944.03 446
15945.22 439
15946.41 441
15947.60 421
15948.80 446
15949.99 448
15951.18 438
15952.38 434
15953.57 446
15954.76 422
15955.96 419
15957.15 430
15958.34 412
15959.54 382
15960.73 395
15961.92 407
15963.12 401
15964.31 398
15965.50 383
15966.70 384
15967.89 362
15969.08 372
15970.28 401
15971.47 376
15972.67 399
15973.86 373
15975.05 367
15976.25 376
15977.44 373
15978.64 354
15979.83 369
15981.02 374
15982.22 356
15983.41 366
15984.61 370
15985.80 378
15987.00 350
15988.19 360
15989.38 343
15990.58 361
15991.77 369
15992.97 355
15994.16 367
15995.36 341
15996.55 353
15997.75 350
15998.94 346
16000.14 352
16001.33 375
16002.53 368
16003.72 360
16004.92 343
16006.11 332
16007.31 369
16008.50 358
16009.70 336
16010.89 339
16012.09 355
16013.28 359
16014.48 342
16015.67 363
16016.87 324
16018.07 365
16019.26 361
16020.46 349
16021.65 333
16022.85 309
16024.04 346
16025.24 327
16026.44 341
16027.63 345
16028.83 335
16030.02 373
16031.22 340
16032.42 327
16033.61 334
16034.81 326
16036.00 330
16037.20 355
16038.40 322
16039.59 324
16040.79 344
16041.99 337
16043.18 348
16044.38 332
16045.58 337
16046.77 330
16047.97 332
16049.17 339
16050.36 359
16051.56 333
16052.76 338
16053.95 330
16055.15 326
16056.35 334
16057.54 338
16058.74 352
16059.94 345
16061.14 317
16062.33 334
16063.53 321
16064.73 322
16065.92 345
16067.12 327
16068.32 330
16069.52 299
16070.71 306
16071.91 332
16073.11 335
16074.31 319
16075.50 326
16076.70 327
16077.90 314
16079.10 316
16080.30 305
16081.49 317
16082.69 346
16083.89 333
16085.09 303
16086.29 323
16087.48 320
16088.68 336
16089.88 333
16091.08 304
16092.28 295
16093.48 305
16094.67 320
16095.87 301
16097.07 311
16098.27 295
16099.47 315
16100.67 310
16101.87 304
16103.06 293
16104.26 320
16105.46 293
16106.66 297
16107.86 296
16109.06 295
16110.26 307
16111.46 310
16112.66 290
16113.86 311
16115.05 289
16116.25 302
16117.45 290
16118.65 302
16119.85 296
16121.05 294
16122.25 310
16123.45 297
16124.65 303
16125.85 304
16127.05 303
16128.25 298
16129.45 272
16130.65 296
16131.85 276
16133.05 299
16134.25 287
16135.45 307
16136.65 302
16137.85 282
16139.05 280
16140.25 298
16141.45 293
16142.65 285
16143.85 303
16145.05 289
16146.25 297
16147.45 291
16148.65 324
16149.85 306
16151.05 303
16152.25 305
16153.45 296
16154.65 303
16155.85 287
16157.05 305
16158.25 285
16159.46 288
16160.66 283
16161.86 283
16163.06 293
16164.26 306
16165.46 288
16166.66 309
16167.86 282
16169.06 294
16170.27 291
16171.47 293
16172.67 292
16173.87 289
16175.07 297
16176.27 294
16177.47 294
16178.67 303
16179.88 283
16181.08 294
16182.28 287
16183.48 288
16184.68 293
16185.89 315
16187.09 298
16188.29 305
16189.49 310
16190.69 283
16191.90 307
16193.10 311
16194.30 292
16195.50 305
16196.70 296
16197.91 297
16199.11 302
16200.31 315
16201.51 308
16202.72 309
16203.92 294
16205.12 294
16206.32 300
16207.53 313
16208.73 294
16209.93 310
16211.13 299
16212.34 297
16213.54 307
16214.74 268
16215.95 305
16217.15 314
16218.35 300
16219.55 301
16220.76 317
16221.96 306
16223.16 320
16224.37 321
16225.57 317
16226.77 308
16227.98 299
16229.18 303
16230.38 328
16231.59 319
16232.79 313
16233.99 302
16235.20 294
16236.40 311
16237.61 329
16238.81 309
16240.01 301
16241.22 309
16242.42 337
16243.63 314
16244.83 303
16246.03 336
16247.24 328
16248.44 333
16249.65 326
16250.85 307
16252.05 304
16253.26 335
16254.46 322
16255.67 320
16256.87 315
16258.08 322
16259.28 323
16260.49 316
16261.69 328
16262.89 330
16264.10 339
16265.30 302
16266.51 340
16267.71 337
16268.92 314
16270.12 326
16271.33 323
16272.53 334
16273.74 313
16274.94 328
16276.15 325
16277.35 328
16278.56 303
16279.77 298
16280.97 313
16282.18 324
16283.38 315
16284.59 304
16285.79 317
16287.00 313
16288.20 311
16289.41 327
16290.61 293
16291.82 327
16293.03 323
16294.23 268
16295.44 303
16296.64 308
16297.85 328
16299.06 335
16300.26 309
16301.47 321
16302.67 329
16303.88 302
16305.09 336
16306.29 333
16307.50 317
16308.71 302
16309.91 342
16311.12 332
16312.33 325
16313.53 315
16314.74 332
16315.95 316
16317.15 325
16318.36 324
16319.57 289
16320.77 297
16321.98 299
16323.19 316
16324.39 294
16325.60 299
16326.81 322
16328.01 292
16329.22 315
16330.43 309
16331.64 310
16332.84 319
16334.05 316
16335.26 337
16336.47 289
16337.67 278
16338.88 311
16340.09 307
16341.30 293
16342.50 294
16343.71 300
16344.92 277
16346.13 305
16347.33 280
16348.54 272
16349.75 293
16350.96 294
16352.17 272
16353.37 289
16354.58 295
16355.79 311
16357.00 312
16358.21 285
16359.41 286
16360.62 295
16361.83 291
16363.04 287
16364.25 276
16365.46 290
16366.67 277
16367.87 270
16369.08 315
16370.29 295
16371.50 285
16372.71 272
16373.92 270
16375.13 288
16376.34 278
16377.54 286
16378.75 266
16379.96 261
16381.17 314
16382.38 295
16383.59 289
16384.80 272
16386.01 286
16387.22 301
16388.43 282
16389.64 290
16390.85 276
16392.05 278
16393.26 271
16394.47 289
16395.68 266
16396.89 281
16398.10 281
16399.31 279
16400.52 273
16401.73 282
16402.94 291
16404.15 301
16405.36 290
16406.57 269
16407.78 274
16408.99 281
16410.20 313
16411.41 273
16412.62 272
16413.83 282
16415.04 270
16416.25 306
16417.46 270
16418.67 280
16419.88 284
16421.10 290
16422.31 283
16423.52 273
16424.73 274
16425.94 278
16427.15 303
16428.36 261
16429.57 274
16430.78 281
16431.99 284
16433.20 298
16434.41 278
16435.63 279
16436.84 277
16438.05 291
16439.26 281
16440.47 282
16441.68 249
16442.89 268
16444.10 274
16445.32 297
16446.53 293
16447.74 269
16448.95 272
16450.16 266
16451.37 260
16452.59 264
16453.80 256
16455.01 273
16456.22 288
16457.43 280
16458.64 287
16459.86 269
16461.07 255
16462.28 269
16463.49 276
16464.70 276
16465.92 257
16467.13 280
16468.34 279
16469.55 275
16470.77 256
16471.98 256
16473.19 247
16474.40 261
16475.62 273
16476.83 251
16478.04 261
16479.25 263
16480.47 274
16481.68 272
16482.89 265
16484.11 289
16485.32 269
16486.53 283
16487.74 268
16488.96 267
16490.17 270
16491.38 239
16492.60 269
16493.81 249
16495.02 274
16496.24 248
16497.45 275
16498.66 266
16499.88 261
16501.09 243
16502.30 276
16503.52 251
16504.73 255
16505.94 263
16507.16 261
16508.37 261
16509.59 265
16510.80 273
16512.01 275
16513.23 261
16514.44 252
16515.66 278
16516.87 269
16518.08 272
16519.30 267
16520.51 282
16521.73 257
16522.94 283
16524.16 269
16525.37 263
16526.58 270
16527.80 270
16529.01 273
16530.23 261
16531.44 252
16532.66 285
16533.87 284
16535.09 265
16536.30 269
16537.52 272
16538.73 245
16539.95 268
16541.16 281
16542.38 278
16543.59 262
16544.81 257
16546.02 280
16547.24 294
16548.45 293
16549.67 277
16550.88 268
16552.10 277
16553.31 270
16554.53 266
16555.74 262
16556.96 242
16558.18 271
16559.39 292
16560.61 278
16561.82 285
16563.04 277
16564.25 277
16565.47 275
16566.69 249
16567.90 259
16569.12 257
16570.33 285
16571.55 286
16572.77 257
16573.98 259
16575.20 287
16576.41 270
16577.63 270
16578.85 270
16580.06 279
16581.28 274
16582.50 250
16583.71 261
16584.93 262
16586.15 274
16587.36 268
16588.58 262
16589.80 285
16591.01 269
16592.23 277
16593.45 271
16594.66 262
16595.88 274
16597.10 299
16598.32 280
16599.53 290
16600.75 274
16601.97 259
16603.18 250
16604.40 269
16605.62 269
16606.84 274
16608.05 257
16609.27 262
16610.49 257
16611.71 258
16612.92 269
16614.14 268
16615.36 246
16616.58 272
16617.79 278
16619.01 272
16620.23 268
16621.45 248
16622.67 243
16623.88 260
16625.10 269
16626.32 239
16627.54 237
16628.76 255
16629.97 250
16631.19 264
16632.41 252
16633.63 268
16634.85 238
16636.07 234
16637.29 251
16638.50 229
16639.72 259
16640.94 275
16642.16 254
16643.38 281
16644.60 249
16645.82 259
16647.03 265
16648.25 269
16649.47 264
16650.69 254
16651.91 244
16653.13 269
16654.35 264
16655.57 257
16656.79 244
16658.01 236
16659.23 260
16660.45 269
16661.66 274
16662.88 254
16664.10 244
16665.32 272
16666.54 247
16667.76 269
16668.98 228
16670.20 246
16671.42 266
16672.64 286
16673.86 277
16675.08 253
16676.30 244
16677.52 242
16678.74 244
16679.96 257
16681.18 271
16682.40 246
16683.62 252
16684.84 251
16686.06 259
16687.28 254
16688.50 239
16689.72 260
16690.94 259
16692.16 269
16693.39 247
16694.61 248
16695.83 267
16697.05 242
16698.27 251
16699.49 261
16700.71 256
16701.93 252
16703.15 241
16704.37 232
16705.59 238
16706.81 269
16708.04 263
16709.26 257
16710.48 257
16711.70 254
16712.92 249
16714.14 267
16715.36 265
16716.58 258
16717.81 247
16719.03 255
16720.25 248
16721.47 240
16722.69 239
16723.91 261
16725.14 239
16726.36 240
16727.58 255
16728.80 239
16730.02 247
16731.24 252
16732.47 272
16733.69 244
16734.91 217
16736.13 230
16737.36 266
16738.58 254
16739.80 243
16741.02 261
16742.24 226
16743.47 241
16744.69 251
16745.91 246
16747.13 264
16748.36 253
16749.58 239
16750.80 228
16752.02 245
16753.25 236
16754.47 228
16755.69 241
16756.92 254
16758.14 238
16759.36 248
16760.59 245
16761.81 244
16763.03 231
16764.25 237
16765.48 237
16766.70 237
16767.92 255
16769.15 258
16770.37 244
16771.59 246
16772.82 252
16774.04 260
16775.27 263
16776.49 256
16777.71 261
16778.94 234
16780.16 236
16781.38 239
16782.61 228
16783.83 233
16785.06 266
16786.28 228
16787.50 233
16788.73 264
16789.95 256
16791.18 254
16792.40 263
16793.62 230
16794.85 238
16796.07 244
16797.30 236
16798.52 240
16799.75 259
16800.97 254
16802.19 253
16803.42 231
16804.64 249
16805.87 264
16807.09 231
16808.32 235
16809.54 252
16810.77 253
16811.99 254
16813.22 263
16814.44 269
16815.67 268
16816.89 259
16818.12 248
16819.34 244
16820.57 278
16821.79 280
16823.02 249
16824.24 246
16825.47 249
16826.70 245
16827.92 266
16829.15 271
16830.37 271
16831.60 261
16832.82 265
16834.05 267
16835.27 281
16836.50 267
16837.73 238
16838.95 270
16840.18 286
16841.40 278
16842.63 241
16843.86 276
16845.08 272
16846.31 274
16847.53 285
16848.76 270
16849.99 279
16851.21 272
16852.44 278
16853.67 259
16854.89 271
16856.12 274
16857.35 275
16858.57 279
16859.80 278
16861.03 288
16862.25 280
16863.48 287
16864.71 299
16865.93 288
16867.16 283
16868.39 306
16869.61 305
16870.84 292
16872.07 303
16873.30 290
16874.52 280
16875.75 285
16876.98 287
16878.20 288
16879.43 313
16880.66 316
16881.89 327
16883.11 309
16884.34 308
16885.57 296
16886.80 310
16888.02 298
16889.25 292
16890.48 309
16891.71 319
16892.94 298
16894.16 305
16895.39 313
16896.62 308
16897.85 294
16899.08 289
16900.30 273
16901.53 293
16902.76 284
16903.99 282
16905.22 301
16906.45 301
16907.67 289
16908.90 292
16910.13 283
16911.36 304
16912.59 281
16913.82 279
16915.04 287
16916.27 273
16917.50 259
16918.73 286
16919.96 277
16921.19 287
16922.42 283
16923.65 279
16924.88 266
16926.10 264
16927.33 289
16928.56 278
16929.79 292
16931.02 265
16932.25 263
16933.48 294
16934.71 274
16935.94 256
16937.17 277
16938.40 262
16939.63 270
16940.86 264
16942.09 279
16943.32 288
16944.55 284
16945.78 274
16947.01 267
16948.24 280
16949.47 285
16950.70 271
16951.93 263
16953.16 269
16954.39 268
16955.62 287
16956.85 275
16958.08 280
16959.31 270
16960.54 285
16961.77 262
16963.00 277
16964.23 294
16965.46 285
16966.69 266
16967.92 282
16969.15 269
16970.38 268
16971.61 266
16972.84 290
16974.07 257
16975.30 246
16976.54 260
16977.77 268
16979.00 270
16980.23 253
16981.46 256
16982.69 259
16983.92 254
16985.15 274
16986.38 273
16987.62 285
16988.85 263
16990.08 268
16991.31 264
16992.54 267
16993.77 281
16995.00 280
16996.24 266
16997.47 258
16998.70 259
16999.93 268
17001.16 246
17002.39 243
17003.63 266
17004.86 273
17006.09 290
17007.32 266
17008.55 241
17009.79 256
17011.02 247
17012.25 249
17013.48 250
17014.72 239
17015.95 251
17017.18 256
17018.41 236
17019.64 248
17020.88 258
17022.11 238
17023.34 272
17024.58 256
17025.81 244
17027.04 254
17028.27 242
17029.51 246
17030.74 259
17031.97 237
17033.21 266
17034.44 266
17035.67 269
17036.90 247
17038.14 231
17039.37 250
17040.60 250
17041.84 256
17043.07 240
17044.30 242
17045.54 241
17046.77 237
17048.00 246
17049.24 256
17050.47 268
17051.70 233
17052.94 235
17054.17 255
17055.41 247
17056.64 228
17057.87 260
17059.11 234
17060.34 256
17061.58 252
17062.81 234
17064.04 257
17065.28 239
17066.51 240
17067.75 242
17068.98 240
17070.21 215
17071.45 229
17072.68 239
17073.92 235
17075.15 254
17076.39 224
17077.62 245
17078.86 232
17080.09 245
17081.33 232
17082.56 258
17083.80 236
17085.03 240
17086.26 242
17087.50 237
17088.73 237
17089.97 219
17091.20 255
17092.44 227
17093.68 232
17094.91 244
17096.15 225
17097.38 246
17098.62 246
17099.85 236
17101.09 249
17102.32 221
17103.56 222
17104.79 263
17106.03 232
17107.26 221
17108.50 224
17109.74 249
17110.97 242
17112.21 224
17113.44 234
17114.68 221
17115.92 231
17117.15 248
17118.39 209
17119.62 221
17120.86 227
17122.10 239
17123.33 243
17124.57 231
17125.80 219
17127.04 222
17128.28 208
17129.51 241
17130.75 247
17131.99 231
17133.22 232
17134.46 235
17135.70 229
17136.93 215
17138.17 229
17139.41 243
17140.64 245
17141.88 234
17143.12 225
17144.35 220
17145.59 243
17146.83 235
17148.07 245
17149.30 230
17150.54 209
17151.78 245
17153.02 241
17154.25 238
17155.49 247
17156.73 238
17157.96 232
17159.20 229
17160.44 215
17161.68 232
17162.92 214
17164.15 215
17165.39 215
17166.63 224
17167.87 225
17169.10 215
17170.34 233
17171.58 235
17172.82 239
17174.06 228
17175.29 230
17176.53 230
17177.77 217
17179.01 238
17180.25 232
17181.49 240
17182.72 222
17183.96 229
17185.20 213
17186.44 228
17187.68 234
17188.92 220
17190.15 212
17191.39 222
17192.63 214
17193.87 236
17195.11 223
17196.35 199
17197.59 236
17198.83 225
17200.07 219
17201.30 215
17202.54 219
17203.78 208
17205.02 223
17206.26 234
17207.50 209
17208.74 218
17209.98 238
17211.22 234
17212.46 230
17213.70 201
17214.94 237
17216.18 240
17217.42 219
17218.66 212
17219.90 212
17221.14 227
17222.38 214
17223.62 201
17224.86 206
17226.10 205
17227.34 245
17228.58 225
17229.82 199
17231.06 228
17232.30 244
17233.54 226
17234.78 208
17236.02 222
17237.26 215
17238.50 238
17239.74 217
17240.98 233
17242.22 210
17243.46 216
17244.70 205
17245.94 218
17247.18 226
17248.42 212
17249.66 211
17250.90 225
17252.14 224
17253.39 217
17254.63 217
17255.87 188
17257.11 206
17258.35 205
17259.59 195
17260.83 223
17262.07 204
17263.31 226
17264.56 207
17265.80 220
17267.04 220
17268.28 228
17269.52 215
17270.76 217
17272.00 196
17273.25 214
17274.49 213
17275.73 222
17276.97 231
17278.21 204
17279.45 217
17280.70 209
17281.94 213
17283.18 207
17284.42 201
17285.66 208
17286.91 222
17288.15 204
17289.39 225
17290.63 219
17291.88 209
17293.12 227
17294.36 238
17295.60 216
17296.85 207
17298.09 216
17299.33 221
17300.57 215
17301.82 194
17303.06 211
17304.30 230
17305.54 211
17306.79 200
17308.03 197
17309.27 202
17310.52 220
17311.76 220
17313.00 225
17314.25 219
17315.49 210
17316.73 217
17317.97 225
17319.22 217
17320.46 207
17321.71 203
17322.95 226
17324.19 227
17325.44 229
17326.68 211
17327.92 206
17329.17 197
17330.41 215
17331.65 219
17332.90 205
17334.14 225
17335.39 226
17336.63 206
17337.87 208
17339.12 185
17340.36 231
17341.61 224
17342.85 229
17344.09 179
17345.34 210
17346.58 221
17347.83 215
17349.07 217
17350.32 203
17351.56 210
17352.80 222
17354.05 229
17355.29 204
17356.54 205
17357.78 223
17359.03 213
17360.27 202
17361.52 199
17362.76 219
17364.01 223
17365.25 223
17366.50 203
17367.74 190
17368.99 207
17370.23 208
17371.48 198
17372.72 218
17373.97 217
17375.21 220
17376.46 199
17377.70 218
17378.95 194
17380.19 217
17381.44 233
17382.69 233
17383.93 191
17385.18 218
17386.42 180
17387.67 201
17388.91 213
17390.16 202
17391.41 195
17392.65 221
17393.90 214
17395.14 211
17396.39 217
17397.64 213
17398.88 221
17400.13 225
17401.37 222
17402.62 204
17403.87 210
17405.11 226
17406.36 210
17407.61 203
17408.85 219
17410.10 224
17411.35 199
17412.59 189
17413.84 206
17415.09 194
17416.33 204
17417.58 207
17418.83 238
17420.07 208
17421.32 222
17422.57 227
17423.82 205
17425.06 200
17426.31 215
17427.56 223
17428.80 223
17430.05 215
17431.30 202
17432.55 217
17433.79 213
17435.04 214
17436.29 198
17437.54 209
17438.78 209
17440.03 212
17441.28 198
17442.53 225
17443.77 208
17445.02 213
17446.27 228
17447.52 217
17448.77 228
17450.01 204
17451.26 221
17452.51 225
17453.76 226
17455.01 206
17456.25 198
17457.50 232
17458.75 204
17460.00 200
17461.25 217
17462.50 223
17463.74 212
17464.99 213
17466.24 205
17467.49 216
17468.74 202
17469.99 204
17471.24 194
17472.49 204
17473.73 208
17474.98 216
17476.23 238
17477.48 225
17478.73 201
17479.98 228
17481.23 213
17482.48 229
17483.73 218
17484.98 227
17486.23 225
17487.47 217
17488.72 218
17489.97 220
17491.22 235
17492.47 198
17493.72 216
17494.97 231
17496.22 216
17497.47 210
17498.72 226
17499.97 212
17501.22 216
17502.47 213
17503.72 199
17504.97 192
17506.22 217
17507.47 225
17508.72 220
17509.97 215
17511.22 214
17512.47 206
17513.72 211
17514.97 214
17516.22 224
17517.47 220
17518.72 197
17519.97 199
17521.22 217
17522.47 212
17523.72 222
17524.98 224
17526.23 222
17527.48 217
17528.73 218
17529.98 211
17531.23 216
17532.48 236
17533.73 209
17534.98 208
17536.23 222
17537.48 227
17538.74 226
17539.99 226
17541.24 231
17542.49 215
17543.74 216
17544.99 225
17546.24 222
17547.50 230
17548.75 215
17550.00 210
17551.25 216
17552.50 245
17553.75 246
17555.01 217
17556.26 217
17557.51 220
17558.76 228
17560.01 234
17561.26 216
17562.52 212
17563.77 240
17565.02 237
17566.27 226
17567.53 208
17568.78 219
17570.03 221
17571.28 230
17572.53 219
17573.79 214
17575.04 211
17576.29 222
17577.54 237
17578.80 241
17580.05 194
17581.30 208
17582.56 235
17583.81 215
17585.06 211
17586.31 231
17587.57 193
17588.82 218
17590.07 220
17591.33 218
17592.58 203
17593.83 204
17595.08 211
17596.34 246
17597.59 222
17598.84 221
17600.10 212
17601.35 216
17602.61 223
17603.86 228
17605.11 222
17606.37 211
17607.62 226
17608.87 215
17610.13 226
17611.38 220
17612.63 219
17613.89 213
17615.14 216
17616.40 240
17617.65 202
17618.90 213
17620.16 241
17621.41 219
17622.67 221
17623.92 237
17625.17 242
17626.43 217
17627.68 225
17628.94 217
17630.19 203
17631.45 221
17632.70 236
17633.96 238
17635.21 234
17636.47 215
17637.72 227
17638.97 233
17640.23 220
17641.48 221
17642.74 212
17643.99 224
17645.25 233
17646.50 213
17647.76 229
17649.01 215
17650.27 237
17651.52 215
17652.78 200
17654.04 206
17655.29 217
17656.55 213
17657.80 226
17659.06 207
17660.31 203
17661.57 210
17662.82 227
17664.08 226
17665.33 219
17666.59 214
17667.85 226
17669.10 223
17670.36 233
17671.61 220
17672.87 221
17674.13 230
17675.38 213
17676.64 206
17677.89 210
17679.15 230
17680.41 206
17681.66 228
17682.92 219
17684.18 216
17685.43 218
17686.69 210
17687.95 210
17689.20 224
17690.46 227
17691.71 241
17692.97 223
17694.23 220
17695.49 216
17696.74 223
17698.00 209
17699.26 235
17700.51 217
17701.77 226
17703.03 205
17704.28 212
17705.54 204
17706.80 217
17708.06 231
17709.31 234
17710.57 206
17711.83 203
17713.08 215
17714.34 213
17715.60 212
17716.86 200
17718.11 203
17719.37 222
17720.63 231
17721.89 223
17723.15 211
17724.40 207
17725.66 209
17726.92 221
17728.18 229
17729.43 239
17730.69 228
17731.95 208
17733.21 213
17734.47 218
17735.73 222
17736.98 212
17738.24 220
17739.50 229
17740.76 221
17742.02 202
17743.28 201
17744.53 222
17745.79 217
17747.05 228
17748.31 210
17749.57 208
17750.83 203
17752.09 224
17753.34 216
17754.60 205
17755.86 189
17757.12 219
17758.38 221
17759.64 204
17760.90 200
17762.16 203
17763.42 204
17764.68 226
17765.94 211
17767.19 197
17768.45 204
17769.71 222
17770.97 212
17772.23 213
17773.49 199
17774.75 217
17776.01 213
17777.27 217
17778.53 215
17779.79 215
17781.05 183
17782.31 198
17783.57 230
17784.83 193
17786.09 203
17787.35 194
17788.61 213
17789.87 200
17791.13 201
17792.39 193
17793.65 199
17794.91 223
17796.17 206
17797.43 189
17798.69 200
17799.95 202
17801.21 193
17802.47 190
17803.73 213
17805.00 210
17806.26 231
17807.52 209
17808.78 194
17810.04 204
17811.30 204
17812.56 206
17813.82 173
17815.08 208
17816.34 220
17817.60 213
17818.87 198
17820.13 197
17821.39 208
17822.65 194
17823.91 230
17825.17 214
17826.43 193
17827.69 196
17828.96 200
17830.22 196
17831.48 208
17832.74 168
17834.00 192
17835.26 216
17836.53 204
17837.79 183
17839.05 199
17840.31 198
17841.57 204
17842.84 204
17844.10 196
17845.36 177
17846.62 201
17847.88 205
17849.15 196
17850.41 224
17851.67 205
17852.93 207
17854.20 211
17855.46 213
17856.72 202
17857.98 192
17859.25 188
17860.51 196
17861.77 209
17863.03 205
17864.30 187
17865.56 208
17866.82 208
17868.09 205
17869.35 212
17870.61 195
17871.87 207
17873.14 207
17874.40 205
17875.66 205
17876.93 179
17878.19 201
17879.45 205
17880.72 192
17881.98 197
17883.24 195
17884.51 187
17885.77 221
17887.03 189
17888.30 198
17889.56 177
17890.83 211
17892.09 194
17893.35 198
17894.62 194
17895.88 206
17897.14 206
17898.41 186
17899.67 192
17900.94 188
17902.20 195
17903.46 208
17904.73 208
17905.99 183
17907.26 193
17908.52 165
17909.79 199
17911.05 191
17912.32 215
17913.58 195
17914.84 208
17916.11 196
17917.37 197
17918.64 210
17919.90 203
17921.17 215
17922.43 189
17923.70 192
17924.96 186
17926.23 180
17927.49 199
17928.76 197
17930.02 176
17931.29 188
17932.55 192
17933.82 203
17935.08 182
17936.35 194
17937.61 188
17938.88 198
17940.14 196
17941.41 183
17942.68 193
17943.94 194
17945.21 209
17946.47 201
17947.74 183
17949.00 209
17950.27 190
17951.54 193
17952.80 178
17954.07 200
17955.33 209
17956.60 196
17957.87 184
17959.13 183
17960.40 203
17961.66 196
17962.93 197
17964.20 196
17965.46 179
17966.73 181
17968.00 193
17969.26 203
17970.53 193
17971.80 187
17973.06 208
17974.33 188
17975.60 195
17976.86 200
17978.13 192
17979.40 185
17980.66 201
17981.93 184
17983.20 181
17984.46 180
17985.73 205
17987.00 207
17988.26 198
17989.53 201
17990.80 192
17992.07 195
17993.33 208
17994.60 203
17995.87 201
17997.14 182
17998.40 183
17999.67 196
18000.94 200
18002.21 189
18003.47 189
18004.74 204
18006.01 201
18007.28 213
18008.55 195
18009.81 176
18011.08 215
18012.35 205
18013.62 212
18014.89 184
18016.15 198
18017.42 198
18018.69 209
18019.96 199
18021.23 188
18022.49 169
18023.76 185
18025.03 201
18026.30 201
18027.57 213
18028.84 184
18030.11 184
18031.37 202
18032.64 177
18033.91 198
18035.18 183
18036.45 186
18037.72 210
18038.99 195
18040.26 190
18041.53 209
18042.79 211
18044.06 204
18045.33 202
18046.60 181
18047.87 207
18049.14 195
18050.41 188
18051.68 205
18052.95 199
18054.22 171
18055.49 184
18056.76 207
18058.03 211
18059.30 208
18060.57 219
18061.84 216
18063.11 196
18064.38 198
18065.65 206
18066.92 194
18068.19 199
18069.46 197
18070.73 202
18072.00 218
18073.27 180
18074.54 199
18075.81 199
18077.08 218
18078.35 199
18079.62 196
18080.89 189
18082.16 214
18083.43 217
18084.70 207
18085.97 191
18087.24 216
18088.51 199
18089.78 202
18091.05 195
18092.32 200
18093.59 196
18094.87 211
18096.14 206
18097.41 202
18098.68 226
18099.95 201
18101.22 212
18102.49 205
18103.76 217
18105.03 189
18106.31 195
18107.58 199
18108.85 187
18110.12 195
18111.39 192
18112.66 212
18113.93 212
18115.21 182
18116.48 206
18117.75 191
18119.02 184
18120.29 184
18121.56 208
18122.84 196
18124.11 184
18125.38 196
18126.65 216
18127.92 205
18129.20 187
18130.47 180
18131.74 199
18133.01 205
18134.29 219
18135.56 191
18136.83 201
18138.10 209
18139.38 201
18140.65 210
18141.92 198
18143.19 197
18144.47 205
18145.74 195
18147.01 189
18148.28 214
18149.56 199
18150.83 205
18152.10 213
18153.38 186
18154.65 208
18155.92 207
18157.19 221
18158.47 189
18159.74 186
18161.01 179
18162.29 198
18163.56 221
18164.83 178
18166.11 201
18167.38 203
18168.65 217
18169.93 202
18171.20 215
18172.48 191
18173.75 195
18175.02 170
18176.30 187
18177.57 197
18178.84 212
18180.12 196
18181.39 204
18182.67 198
18183.94 198
18185.21 194
18186.49 214
18187.76 181
18189.04 183
18190.31 193
18191.59 199
18192.86 196
18194.13 216
18195.41 194
18196.68 201
18197.96 196
18199.23 210
18200.51 184
18201.78 198
18203.06 191
18204.33 191
18205.61 178
18206.88 189
18208.16 192
18209.43 171
18210.71 196
18211.98 213
18213.26 187
18214.53 195
18215.81 203
18217.08 193
18218.36 184
18219.63 183
18220.91 200
18222.18 198
18223.46 191
18224.73 204
18226.01 203
18227.28 200
18228.56 211
18229.84 171
18231.11 202
18232.39 200
18233.66 184
18234.94 198
18236.21 211
18237.49 199
18238.77 195
18240.04 185
18241.32 175
18242.59 187
18243.87 190
18245.15 199
18246.42 215
18247.70 197
18248.98 194
18250.25 189
18251.53 213
18252.81 207
18254.08 191
18255.36 200
18256.63 184
18257.91 186
18259.19 185
18260.46 187
18261.74 205
18263.02 214
18264.30 194
18265.57 202
18266.85 181
18268.13 202
18269.40 189
18270.68 197
18271.96 180
18273.23 191
18274.51 215
18275.79 204
18277.07 189
18278.34 199
18279.62 196
18280.90 205
18282.18 201
18283.45 208
18284.73 203
18286.01 200
18287.29 209
18288.56 194
18289.84 207
18291.12 197
18292.40 203
18293.68 188
18294.95 192
18296.23 187
18297.51 185
18298.79 211
18300.07 199
18301.34 197
18302.62 187
18303.90 196
18305.18 200
18306.46 201
18307.74 187
18309.01 181
18310.29 185
18311.57 213
18312.85 186
18314.13 189
18315.41 214
18316.69 187
18317.96 206
18319.24 198
18320.52 188
18321.80 182
18323.08 184
18324.36 178
18325.64 190
18326.92 189
18328.20 197
18329.47 196
18330.75 211
18332.03 196
18333.31 195
18334.59 210
18335.87 187
18337.15 189
18338.43 209
18339.71 185
18340.99 222
18342.27 220
18343.55 187
18344.83 194
18346.11 193
18347.39 183
18348.67 188
18349.95 196
18351.23 186
18352.51 202
18353.79 191
18355.07 205
18356.35 195
18357.63 197
18358.91 218
18360.19 190
18361.47 187
18362.75 186
18364.03 190
18365.31 176
18366.59 180
18367.87 198
18369.15 202
18370.43 187
18371.71 198
18372.99 194
18374.27 197
18375.55 179
18376.83 172
18378.12 193
18379.40 214
18380.68 196
18381.96 196
18383.24 201
18384.52 204
18385.80 197
18387.08 203
18388.36 196
18389.65 205
18390.93 195
18392.21 200
18393.49 201
18394.77 206
18396.05 212
18397.33 200
18398.62 189
18399.90 207
18401.18 188
18402.46 181
18403.74 199
18405.02 211
18406.31 196
18407.59 188
18408.87 191
18410.15 187
18411.43 190
18412.72 183
18414.00 185
18415.28 188
18416.56 191
18417.84 202
18419.13 193
18420.41 188
18421.69 185
18422.97 199
18424.26 199
18425.54 184
18426.82 186
18428.10 194
18429.39 182
18430.67 181
18431.95 167
18433.23 192
18434.52 198
18435.80 202
18437.08 198
18438.37 198
18439.65 179
18440.93 182
18442.22 180
18443.50 183
18444.78 184
18446.06 197
18447.35 199
18448.63 191
18449.91 201
18451.20 182
18452.48 182
18453.76 190
18455.05 182
18456.33 193
18457.62 200
18458.90 191
18460.18 193
18461.47 210
18462.75 199
18464.03 188
18465.32 204
18466.60 195
18467.89 199
18469.17 194
18470.45 185
18471.74 202
18473.02 187
18474.31 184
18475.59 168
18476.88 203
18478.16 195
18479.44 191
18480.73 210
18482.01 194
18483.30 178
18484.58 193
18485.87 197
18487.15 167
18488.44 179
18489.72 193
18491.01 195
18492.29 203
18493.58 188
18494.86 183
18496.15 178
18497.43 201
18498.72 185
18500.00 206
18501.29 178
18502.57 187
18503.86 191
18505.14 198
18506.43 185
18507.71 192
18509.00 203
18510.28 196
18511.57 196
18512.85 183
18514.14 168
18515.42 194
18516.71 216
18518.00 197
18519.28 187
18520.57 195
18521.85 199
18523.14 198
18524.43 202
18525.71 198
18527.00 188
18528.28 174
18529.57 182
18530.86 199
18532.14 190
18533.43 193
18534.71 194
18536.00 188
18537.29 183
18538.57 188
18539.86 188
18541.15 189
18542.43 188
18543.72 181
18545.01 176
18546.29 189
18547.58 209
18548.87 195
18550.15 204
18551.44 180
18552.73 204
18554.01 197
18555.30 187
18556.59 180
18557.88 193
18559.16 198
18560.45 188
18561.74 215
18563.02 196
18564.31 196
18565.60 190
18566.89 172
18568.17 183
18569.46 199
18570.75 207
18572.04 203
18573.32 192
18574.61 178
18575.90 184
18577.19 208
18578.48 195
18579.76 209
18581.05 182
18582.34 188
18583.63 160
18584.92 183
18586.20 204
18587.49 186
18588.78 198
18590.07 197
18591.36 182
18592.64 185
18593.93 199
18595.22 214
18596.51 212
18597.80 218
18599.09 184
18600.38 200
18601.66 198
18602.95 185
18604.24 217
18605.53 201
18606.82 210
18608.11 201
18609.40 197
18610.69 183
18611.98 201
18613.26 221
18614.55 209
18615.84 209
18617.13 206
18618.42 188
18619.71 208
18621.00 189
18622.29 190
18623.58 205
18624.87 184
18626.16 192
18627.45 204
18628.74 201
18630.03 186
18631.32 200
18632.61 187
18633.89 181
18635.18 198
18636.47 171
18637.76 189
18639.05 189
18640.34 177
18641.63 185
18642.92 168
18644.21 194
18645.50 185
18646.79 198
18648.09 190
18649.38 176
18650.67 183
18651.96 192
18653.25 182
18654.54 191
18655.83 187
18657.12 184
18658.41 189
18659.70 174
18660.99 183
18662.28 186
18663.57 190
18664.86 204
18666.15 231
18667.44 185
18668.74 179
18670.03 186
18671.32 196
18672.61 180
18673.90 172
18675.19 192
18676.48 187
18677.77 197
18679.06 204
18680.36 191
18681.65 176
18682.94 182
18684.23 192
18685.52 201
18686.81 183
18688.11 184
18689.40 179
18690.69 182
18691.98 183
18693.27 180
18694.56 179
18695.86 184
18697.15 173
18698.44 182
18699.73 202
18701.02 189
18702.32 199
18703.61 164
18704.90 177
18706.19 178
18707.48 187
18708.78 177
18710.07 187
18711.36 181
18712.65 202
18713.95 195
18715.24 188
18716.53 202
18717.83 194
18719.12 188
18720.41 160
18721.70 184
18723.00 169
18724.29 184
18725.58 183
18726.87 160
18728.17 171
18729.46 187
18730.75 176
18732.05 172
18733.34 162
18734.63 180
18735.93 200
18737.22 174
18738.51 178
18739.81 198
18741.10 205
18742.39 177
18743.69 141
18744.98 167
18746.27 191
18747.57 172
18748.86 177
18750.16 189
18751.45 162
18752.74 175
18754.04 200
18755.33 180
18756.63 181
18757.92 166
18759.21 187
18760.51 184
18761.80 172
18763.10 150
18764.39 179
18765.69 181
18766.98 183
18768.27 169
18769.57 181
18770.86 175
18772.16 191
18773.45 186
18774.75 178
18776.04 169
18777.34 182
18778.63 178
18779.93 162
18781.22 162
18782.52 186
18783.81 193
18785.11 199
18786.40 177
18787.70 180
18788.99 179
18790.29 181
18791.58 172
18792.88 183
18794.17 186
18795.47 195
18796.76 201
18798.06 186
18799.35 179
18800.65 168
18801.94 162
18803.24 179
18804.54 172
18805.83 173
18807.13 179
18808.42 178
18809.72 166
18811.01 169
18812.31 171
18813.61 182
18814.90 189
18816.20 178
18817.49 170
18818.79 178
18820.09 178
18821.38 182
18822.68 188
18823.98 186
18825.27 169
18826.57 179
18827.87 167
18829.16 183
18830.46 183
18831.75 181
18833.05 187
18834.35 191
18835.64 203
18836.94 202
18838.24 185
18839.54 166
18840.83 172
18842.13 181
18843.43 177
18844.72 169
18846.02 199
18847.32 170
18848.61 171
18849.91 176
18851.21 171
18852.51 179
18853.80 177
18855.10 185
18856.40 177
18857.70 188
18858.99 194
18860.29 186
18861.59 192
18862.89 192
18864.18 163
18865.48 168
18866.78 162
18868.08 157
18869.38 174
18870.67 192
18871.97 193
18873.27 198
18874.57 183
18875.87 182
18877.16 170
18878.46 181
18879.76 172
18881.06 186
18882.36 168
18883.66 172
18884.95 161
18886.25 172
18887.55 170
18888.85 190
18890.15 179
18891.45 166
18892.75 166
18894.04 179
18895.34 156
18896.64 181
18897.94 178
18899.24 175
18900.54 186
18901.84 173
18903.14 174
18904.44 180
18905.74 167
18907.03 164
18908.33 179
18909.63 173
18910.93 171
18912.23 185
18913.53 165
18914.83 179
18916.13 168
18917.43 168
18918.73 165
18920.03 174
18921.33 179
18922.63 200
18923.93 179
18925.23 173
18926.53 153
18927.83 183
18929.13 182
18930.43 177
18931.73 176
18933.03 167
18934.33 179
18935.63 188
18936.93 172
18938.23 178
18939.53 181
18940.83 175
18942.13 186
18943.43 157
18944.73 179
18946.03 174
18947.33 195
18948.63 173
18949.93 181
18951.23 196
18952.53 184
18953.84 191
18955.14 193
18956.44 169
18957.74 174
18959.04 175
18960.34 167
18961.64 170
18962.94 175
18964.24 184
18965.54 170
18966.85 188
18968.15 165
18969.45 166
18970.75 163
18972.05 166
18973.35 184
18974.65 169
18975.96 172
18977.26 174
18978.56 182
18979.86 176
18981.16 158
18982.46 181
18983.77 181
18985.07 183
18986.37 172
18987.67 187
18988.97 184
18990.28 175
18991.58 184
18992.88 163
18994.18 163
18995.49 168
18996.79 170
18998.09 181
18999.39 182
19000.69 173
19002.00 189
19003.30 166
19004.60 158
19005.90 173
19007.21 178
19008.51 155
19009.81 179
19011.12 156
19012.42 190
19013.72 179
19015.02 166
19016.33 174
19017.63 174
19018.93 170
19020.24 157
19021.54 164
19022.84 165
19024.15 190
19025.45 187
19026.75 161
19028.06 167
19029.36 165
19030.66 181
19031.97 177
19033.27 150
19034.57 163
19035.88 174
19037.18 199
19038.48 183
19039.79 173
19041.09 181
19042.40 185
19043.70 188
19045.00 168
19046.31 144
19047.61 169
19048.92 185
19050.22 178
19051.52 168
19052.83 171
19054.13 177
19055.44 180
19056.74 161
19058.05 154
19059.35 165
19060.65 165
19061.96 176
19063.26 173
19064.57 179
19065.87 166
19067.18 177
19068.48 174
19069.79 192
19071.09 174
19072.40 175
19073.70 181
19075.01 179
19076.31 167
19077.62 171
19078.92 174
19080.23 169
19081.53 172
19082.84 171
19084.14 170
19085.45 168
19086.75 164
19088.06 164
19089.36 158
19090.67 185
19091.98 190
19093.28 162
19094.59 172
19095.89 154
19097.20 159
19098.50 153
19099.81 178
19101.12 173
19102.42 176
19103.73 176
19105.03 161
19106.34 148
19107.65 169
19108.95 179
19110.26 168
19111.56 181
19112.87 161
19114.18 190
19115.48 176
19116.79 185
19118.10 165
19119.40 186
19120.71 176
19122.02 179
19123.32 183
19124.63 176
19125.94 167
19127.24 180
19128.55 174
19129.86 199
19131.16 163
19132.47 169
19133.78 182
19135.08 182
19136.39 159
19137.70 155
19139.01 183
19140.31 174
19141.62 179
19142.93 162
19144.23 163
19145.54 164
19146.85 172
19148.16 173
19149.46 169
19150.77 170
19152.08 178
19153.39 196
19154.69 174
19156.00 167
19157.31 182
19158.62 188
19159.93 180
19161.23 168
19162.54 176
19163.85 154
19165.16 168
19166.47 171
19167.77 170
19169.08 170
19170.39 174
19171.70 174
19173.01 182
19174.32 182
19175.62 168
19176.93 195
19178.24 177
19179.55 163
19180.86 172
19182.17 165
19183.48 174
19184.78 175
19186.09 161
19187.40 177
19188.71 177
19190.02 153
19191.33 179
19192.64 171
19193.95 160
19195.26 163
19196.56 166
19197.87 163
19199.18 171
19200.49 164
19201.80 184
19203.11 164
19204.42 157
19205.73 161
19207.04 158
19208.35 162
19209.66 166
19210.97 175
19212.28 171
19213.59 169
19214.90 161
19216.21 173
19217.52 181
19218.83 199
19220.14 173
19221.45 168
19222.76 168
19224.07 174
19225.38 168
19226.69 164
19228.00 180
19229.31 166
19230.62 181
19231.93 168
19233.24 156
19234.55 150
19235.86 172
19237.17 153
19238.48 161
19239.79 180
19241.10 184
19242.41 160
19243.72 175
19245.03 166
19246.35 182
19247.66 184
19248.97 175
19250.28 180
19251.59 161
19252.90 180
19254.21 185
19255.52 162
19256.83 156
19258.14 166
19259.46 185
19260.77 154
19262.08 159
19263.39 170
19264.70 156
19266.01 165
19267.32 156
19268.64 164
19269.95 158
19271.26 163
19272.57 161
19273.88 161
19275.20 160
19276.51 156
19277.82 163
19279.13 173
19280.44 166
19281.75 171
19283.07 165
19284.38 155
19285.69 173
19287.00 171
19288.32 168
19289.63 174
19290.94 172
19292.25 168
19293.57 177
19294.88 179
19296.19 145
19297.50 153
19298.82 168
19300.13 174
19301.44 168
19302.75 152
19304.07 166
19305.38 158
19306.69 165
19308.01 178
19309.32 163
19310.63 169
19311.94 178
19313.26 163
19314.57 152
19315.88 162
19317.20 178
19318.51 161
19319.82 164
19321.14 182
19322.45 189
19323.76 194
19325.08 178
19326.39 161
19327.70 173
19329.02 182
19330.33 152
19331.65 177
19332.96 171
19334.27 160
19335.59 173
19336.90 166
19338.22 160
19339.53 159
19340.84 159
19342.16 177
19343.47 180
19344.79 172
19346.10 160
19347.41 179
19348.73 180
19350.04 169
19351.36 174
19352.67 154
19353.99 178
19355.30 172
19356.62 166
19357.93 162
19359.25 161
19360.56 181
19361.87 191
19363.19 163
19364.50 167
19365.82 164
19367.13 191
19368.45 179
19369.76 160
19371.08 166
19372.39 165
19373.71 165
19375.02 180
19376.34 158
19377.66 165
19378.97 155
19380.29 165
19381.60 172
19382.92 171
19384.23 165
19385.55 169
19386.86 162
19388.18 183
19389.50 163
19390.81 157
19392.13 167
19393.44 173
19394.76 173
19396.07 171
19397.39 163
19398.71 156
19400.02 165
19401.34 178
19402.65 149
19403.97 156
19405.29 157
19406.60 183
19407.92 156
19409.24 151
19410.55 173
19411.87 168
19413.19 177
19414.50 185
19415.82 169
19417.14 197
19418.45 179
19419.77 166
19421.09 149
19422.40 170
19423.72 158
19425.04 178
19426.35 175
19427.67 166
19428.99 170
19430.30 166
19431.62 152
19432.94 165
19434.26 159
19435.57 175
19436.89 187
19438.21 167
19439.53 169
19440.84 182
19442.16 177
19443.48 182
19444.80 179
19446.11 172
19447.43 184
19448.75 194
19450.07 167
19451.38 159
19452.70 164
19454.02 186
19455.34 177
19456.66 169
19457.97 148
19459.29 186
19460.61 169
19461.93 165
19463.25 166
19464.57 165
19465.88 180
19467.20 164
19468.52 172
19469.84 162
19471.16 161
19472.48 159
19473.79 173
19475.11 159
19476.43 157
19477.75 165
19479.07 158
19480.39 144
19481.71 156
19483.03 166
19484.34 154
19485.66 174
19486.98 159
19488.30 165
19489.62 163
19490.94 162
19492.26 155
19493.58 167
19494.90 157
19496.22 163
19497.54 172
19498.86 159
19500.18 158
19501.50 158
19502.81 163
19504.13 160
19505.45 167
19506.77 161
19508.09 178
19509.41 168
19510.73 170
19512.05 155
19513.37 155
19514.69 170
19516.01 165
19517.33 161
19518.65 169
19519.97 162
19521.29 178
19522.61 164
19523.93 164
19525.25 161
19526.57 151
19527.89 156
19529.22 178
19530.54 170
19531.86 171
19533.18 160
19534.50 140
19535.82 170
19537.14 170
19538.46 166
19539.78 162
19541.10 169
19542.42 163
19543.74 170
19545.06 175
19546.39 182
19547.71 171
19549.03 174
19550.35 177
19551.67 164
19552.99 162
19554.31 158
19555.63 145
19556.96 180
19558.28 181
19559.60 179
19560.92 178
19562.24 155
19563.56 177
19564.88 181
19566.21 173
19567.53 173
19568.85 152
19570.17 164
19571.49 165
19572.82 168
19574.14 167
19575.46 168
19576.78 178
19578.10 163
19579.43 171
19580.75 155
19582.07 157
19583.39 181
19584.72 179
19586.04 184
19587.36 180
19588.68 176
19590.01 154
19591.33 160
19592.65 163
19593.97 171
19595.30 163
19596.62 155
19597.94 160
19599.26 153
19600.59 159
19601.91 159
19603.23 168
19604.56 166
19605.88 137
19607.20 145
19608.53 152
19609.85 149
19611.17 160
19612.49 186
19613.82 154
19615.14 172
19616.47 170
19617.79 181
19619.11 162
19620.44 176
19621.76 160
19623.08 161
19624.41 164
19625.73 166
19627.05 175
19628.38 165
19629.70 174
19631.03 175
19632.35 157
19633.67 169
19635.00 175
19636.32 181
19637.65 174
19638.97 165
19640.29 179
19641.62 165
19642.94 167
19644.27 161
19645.59 159
19646.92 172
19648.24 173
19649.57 163
19650.89 176
19652.21 161
19653.54 177
19654.86 184
19656.19 165
19657.51 162
19658.84 186
19660.16 167
19661.49 169
19662.81 163
19664.14 163
19665.46 183
19666.79 161
19668.11 164
19669.44 162
19670.76 164
19672.09 167
19673.41 147
19674.74 178
19676.07 178
19677.39 165
19678.72 179
19680.04 175
19681.37 166
19682.69 162
19684.02 172
19685.34 169
19686.67 169
19688.00 176
19689.32 196
19690.65 152
19691.97 157
19693.30 151
19694.63 152
19695.95 162
19697.28 172
19698.60 165
19699.93 160
19701.26 183
19702.58 184
19703.91 169
19705.24 167
19706.56 161
19707.89 168
19709.22 170
19710.54 169
19711.87 159
19713.20 177
19714.52 159
19715.85 159
19717.18 164
19718.50 167
19719.83 181
19721.16 176
19722.48 168
19723.81 184
19725.14 172
19726.47 163
19727.79 155
19729.12 156
19730.45 155
19731.77 162
19733.10 176
19734.43 166
19735.76 167
19737.08 162
19738.41 164
19739.74 176
19741.07 167
19742.39 167
19743.72 169
19745.05 169
19746.38 156
19747.71 148
19749.03 174
19750.36 168
19751.69 155
19753.02 148
19754.35 159
19755.67 152
19757.00 165
19758.33 159
19759.66 168
19760.99 174
19762.31 160
19763.64 164
19764.97 175
19766.30 157
19767.63 176
19768.96 185
19770.29 150
19771.61 142
19772.94 164
19774.27 163
19775.60 156
19776.93 171
19778.26 154
19779.59 164
19780.92 162
19782.25 158
19783.57 155
19784.90 170
19786.23 178
19787.56 161
19788.89 176
19790.22 153
19791.55 161
19792.88 170
19794.21 171
19795.54 180
19796.87 168
19798.20 168
19799.53 166
19800.86 179
19802.19 173
19803.52 161
19804.85 178
19806.18 176
19807.50 178
19808.83 172
19810.16 168
19811.49 173
19812.82 175
19814.15 156
19815.49 157
19816.82 166
19818.15 171
19819.48 170
19820.81 142
19822.14 156
19823.47 162
19824.80 172
19826.13 145
19827.46 146
19828.79 168
19830.12 185
19831.45 169
19832.78 151
19834.11 143
19835.44 140
19836.77 171
19838.10 162
19839.44 169
19840.77 152
19842.10 145
19843.43 174
19844.76 175
19846.09 166
19847.42 146
19848.75 176
19850.08 166
19851.42 168
19852.75 159
19854.08 163
19855.41 172
19856.74 173
19858.07 163
19859.40 157
19860.74 174
19862.07 170
19863.40 183
19864.73 159
19866.06 162
19867.40 176
19868.73 160
19870.06 161
19871.39 168
19872.72 163
19874.06 184
19875.39 173
19876.72 173
19878.05 153
19879.38 159
19880.72 171
19882.05 159
19883.38 165
19884.71 166
19886.05 167
19887.38 166
19888.71 167
19890.04 170
19891.38 155
19892.71 171
19894.04 168
19895.38 167
19896.71 152
19898.04 161
19899.37 162
19900.71 160
19902.04 156
19903.37 165
19904.71 159
19906.04 173
19907.37 187
19908.71 158
19910.04 162
19911.37 160
19912.71 158
19914.04 155
19915.37 166
19916.71 149
19918.04 182
19919.37 159
19920.71 173
19922.04 154
19923.37 155
19924.71 175
19926.04 176
19927.38 152
19928.71 189
19930.04 158
19931.38 159
19932.71 158
19934.05 171
19935.38 148
19936.71 165
19938.05 167
19939.38 150
19940.72 169
19942.05 157
19943.39 150
19944.72 156
19946.06 161
19947.39 144
19948.72 168
19950.06 154
19951.39 167
19952.73 164
19954.06 168
19955.40 164
19956.73 169
19958.07 165
19959.40 173
19960.74 165
19962.07 173
19963.41 164
19964.74 190
19966.08 168
19967.41 166
19968.75 156
19970.08 172
19971.42 173
19972.76 183
19974.09 161
19975.43 176
19976.76 166
19978.10 171
19979.43 183
19980.77 173
19982.10 169
19983.44 166
19984.78 167
19986.11 160
19987.45 172
19988.78 172
19990.12 184
19991.46 201
19992.79 169
19994.13 158
19995.46 167
19996.80 173
19998.14 174
19999.47 156
20000.81 171
20002.15 180
20003.48 163
20004.82 164
20006.16 161
20007.49 164
20008.83 148
20010.17 165
20011.50 170
20012.84 155
20014.18 153
20015.51 177
20016.85 167
20018.19 166
20019.52 172
20020.86 167
20022.20 180
20023.53 158
20024.87 163
20026.21 182
20027.55 148
20028.88 156
20030.22 159
20031.56 169
20032.90 166
20034.23 166
20035.57 165
20036.91 158
20038.25 171
20039.58 165
20040.92 163
20042.26 162
20043.60 179
20044.93 173
20046.27 163
20047.61 156
20048.95 161
20050.29 173
20051.62 199
20052.96 171
20054.30 161
20055.64 186
20056.98 173
20058.32 157
20059.65 171
20060.99 155
20062.33 180
20063.67 177
20065.01 188
20066.35 187
20067.68 163
20069.02 163
20070.36 173
20071.70 156
20073.04 152
20074.38 156
20075.72 169
20077.06 156
20078.40 173
20079.73 161
20081.07 166
20082.41 154
20083.75 165
20085.09 170
20086.43 166
20087.77 176
20089.11 164
20090.45 172
20091.79 158
20093.13 161
20094.47 187
20095.81 163
20097.15 165
20098.48 159
20099.82 184
20101.16 182
20102.50 165
20103.84 172
20105.18 152
20106.52 157
20107.86 159
20109.20 166
20110.54 163
20111.88 163
20113.22 193
20114.56 196
20115.90 166
20117.24 173
20118.58 168
20119.93 167
20121.27 173
20122.61 161
20123.95 164
20125.29 174
20126.63 183
20127.97 172
20129.31 181
20130.65 186
20131.99 162
20133.33 155
20134.67 183
20136.01 172
20137.35 178
20138.69 172
