# Supplementary material for: MALDI-TOF MS typing enables the classification of brewing yeasts of the genus Saccharomyces to major beer styles
Source: PLoS One. 2017 Aug 9;12(8):e0181694. doi: 10.1371/journal.pone.0181694 (PMC5549903; doi:10.1371/journal.pone.0181694)
Supplement: S8 File — The directory includes 90 raw files and was zipped to “.zip”; the folder has three strains with 30 spectra per strain; S1 Text explains the raw files with an example and Table 1 represents the yeast strains used within the experiment. (ZIP) [file pone.0181694.s011.zip › 22-24/30281-168-Lag-Lag-Lag-YPG-18h-E-E_2016-09-21_3_0_C9_1.dat]

1999.90 673
2000.32 686
2000.75 740
2001.17 785
2001.59 738
2002.01 716
2002.43 756
2002.86 735
2003.28 669
2003.70 694
2004.12 666
2004.54 667
2004.97 682
2005.39 659
2005.81 666
2006.23 635
2006.66 679
2007.08 662
2007.50 630
2007.92 666
2008.35 664
2008.77 633
2009.19 642
2009.61 708
2010.04 761
2010.46 761
2010.88 701
2011.31 638
2011.73 638
2012.15 687
2012.57 648
2013.00 634
2013.42 648
2013.84 622
2014.27 693
2014.69 684
2015.11 662
2015.54 658
2015.96 690
2016.38 645
2016.81 663
2017.23 685
2017.65 687
2018.08 717
2018.50 689
2018.93 666
2019.35 715
2019.77 732
2020.20 688
2020.62 725
2021.04 712
2021.47 731
2021.89 700
2022.32 706
2022.74 693
2023.17 676
2023.59 676
2024.01 644
2024.44 673
2024.86 678
2025.29 649
2025.71 683
2026.14 634
2026.56 629
2026.98 649
2027.41 658
2027.83 678
2028.26 677
2028.68 629
2029.11 620
2029.53 656
2029.96 632
2030.38 578
2030.81 648
2031.23 640
2031.66 618
2032.08 689
2032.51 680
2032.93 665
2033.36 667
2033.78 639
2034.21 680
2034.63 658
2035.06 679
2035.49 669
2035.91 660
2036.34 633
2036.76 648
2037.19 678
2037.61 685
2038.04 652
2038.47 661
2038.89 634
2039.32 678
2039.74 656
2040.17 661
2040.59 701
2041.02 674
2041.45 665
2041.87 636
2042.30 678
2042.73 683
2043.15 651
2043.58 672
2044.00 637
2044.43 707
2044.86 721
2045.28 674
2045.71 673
2046.14 704
2046.56 649
2046.99 686
2047.42 645
2047.84 702
2048.27 673
2048.70 694
2049.12 675
2049.55 615
2049.98 654
2050.40 683
2050.83 694
2051.26 709
2051.69 691
2052.11 672
2052.54 638
2052.97 642
2053.40 644
2053.82 642
2054.25 647
2054.68 673
2055.10 697
2055.53 687
2055.96 654
2056.39 667
2056.82 689
2057.24 700
2057.67 676
2058.10 691
2058.53 688
2058.95 712
2059.38 704
2059.81 727
2060.24 688
2060.67 727
2061.09 714
2061.52 763
2061.95 717
2062.38 756
2062.81 757
2063.24 699
2063.66 750
2064.09 785
2064.52 821
2064.95 810
2065.38 876
2065.81 895
2066.24 863
2066.66 899
2067.09 878
2067.52 802
2067.95 731
2068.38 779
2068.81 733
2069.24 688
2069.67 672
2070.10 669
2070.52 665
2070.95 660
2071.38 650
2071.81 653
2072.24 634
2072.67 687
2073.10 668
2073.53 660
2073.96 699
2074.39 689
2074.82 710
2075.25 674
2075.68 678
2076.11 686
2076.54 706
2076.97 649
2077.40 684
2077.83 665
2078.26 702
2078.69 709
2079.12 727
2079.55 716
2079.98 721
2080.41 702
2080.84 756
2081.27 740
2081.70 721
2082.13 744
2082.56 698
2082.99 647
2083.42 703
2083.85 721
2084.28 689
2084.71 706
2085.14 680
2085.57 684
2086.00 643
2086.43 732
2086.86 730
2087.29 706
2087.73 679
2088.16 682
2088.59 679
2089.02 674
2089.45 613
2089.88 645
2090.31 682
2090.74 659
2091.17 649
2091.61 691
2092.04 665
2092.47 667
2092.90 660
2093.33 700
2093.76 704
2094.19 701
2094.63 692
2095.06 658
2095.49 696
2095.92 689
2096.35 681
2096.78 653
2097.22 670
2097.65 646
2098.08 676
2098.51 652
2098.94 660
2099.38 668
2099.81 637
2100.24 692
2100.67 654
2101.11 644
2101.54 636
2101.97 707
2102.40 655
2102.83 668
2103.27 669
2103.70 696
2104.13 674
2104.56 649
2105.00 651
2105.43 699
2105.86 673
2106.30 666
2106.73 672
2107.16 686
2107.59 704
2108.03 684
2108.46 755
2108.89 696
2109.33 736
2109.76 697
2110.19 699
2110.63 722
2111.06 702
2111.49 674
2111.93 650
2112.36 663
2112.79 682
2113.23 615
2113.66 617
2114.09 610
2114.53 692
2114.96 641
2115.40 648
2115.83 645
2116.26 662
2116.70 629
2117.13 664
2117.56 685
2118.00 666
2118.43 630
2118.87 666
2119.30 655
2119.73 719
2120.17 728
2120.60 645
2121.04 645
2121.47 641
2121.91 716
2122.34 710
2122.78 667
2123.21 692
2123.64 698
2124.08 678
2124.51 713
2124.95 746
2125.38 726
2125.82 715
2126.25 662
2126.69 632
2127.12 617
2127.56 645
2127.99 665
2128.43 668
2128.86 711
2129.30 697
2129.73 709
2130.17 692
2130.60 753
2131.04 759
2131.47 714
2131.91 689
2132.35 685
2132.78 662
2133.22 725
2133.65 713
2134.09 706
2134.52 746
2134.96 709
2135.40 725
2135.83 663
2136.27 689
2136.70 644
2137.14 658
2137.57 684
2138.01 696
2138.45 700
2138.88 672
2139.32 690
2139.76 670
2140.19 693
2140.63 693
2141.06 684
2141.50 678
2141.94 651
2142.37 653
2142.81 638
2143.25 636
2143.68 659
2144.12 601
2144.56 621
2144.99 633
2145.43 683
2145.87 668
2146.30 679
2146.74 647
2147.18 706
2147.62 742
2148.05 710
2148.49 737
2148.93 804
2149.36 849
2149.80 882
2150.24 813
2150.68 817
2151.11 819
2151.55 841
2151.99 790
2152.43 816
2152.86 831
2153.30 800
2153.74 780
2154.18 751
2154.61 696
2155.05 702
2155.49 690
2155.93 728
2156.37 663
2156.80 661
2157.24 685
2157.68 688
2158.12 720
2158.56 696
2158.99 696
2159.43 713
2159.87 683
2160.31 648
2160.75 657
2161.19 707
2161.62 771
2162.06 725
2162.50 714
2162.94 708
2163.38 771
2163.82 791
2164.26 796
2164.69 805
2165.13 748
2165.57 735
2166.01 792
2166.45 843
2166.89 836
2167.33 788
2167.77 781
2168.21 772
2168.65 771
2169.08 725
2169.52 799
2169.96 742
2170.40 738
2170.84 772
2171.28 755
2171.72 767
2172.16 786
2172.60 794
2173.04 792
2173.48 828
2173.92 799
2174.36 791
2174.80 795
2175.24 818
2175.68 770
2176.12 795
2176.56 852
2177.00 864
2177.44 838
2177.88 816
2178.32 793
2178.76 838
2179.20 778
2179.64 781
2180.08 822
2180.52 767
2180.96 790
2181.40 763
2181.84 736
2182.28 711
2182.72 690
2183.16 694
2183.60 680
2184.04 662
2184.48 696
2184.93 682
2185.37 717
2185.81 700
2186.25 686
2186.69 707
2187.13 725
2187.57 714
2188.01 696
2188.45 772
2188.89 812
2189.34 755
2189.78 709
2190.22 736
2190.66 781
2191.10 715
2191.54 725
2191.98 740
2192.43 764
2192.87 792
2193.31 761
2193.75 750
2194.19 812
2194.63 820
2195.08 800
2195.52 810
2195.96 829
2196.40 767
2196.84 732
2197.29 783
2197.73 786
2198.17 757
2198.61 777
2199.06 715
2199.50 720
2199.94 748
2200.38 749
2200.82 675
2201.27 668
2201.71 730
2202.15 684
2202.59 741
2203.04 687
2203.48 724
2203.92 824
2204.37 750
2204.81 744
2205.25 799
2205.69 791
2206.14 733
2206.58 746
2207.02 778
2207.47 801
2207.91 812
2208.35 794
2208.80 734
2209.24 816
2209.68 807
2210.13 826
2210.57 844
2211.01 842
2211.46 831
2211.90 812
2212.34 846
2212.79 842
2213.23 798
2213.67 756
2214.12 772
2214.56 765
2215.01 773
2215.45 761
2215.89 729
2216.34 756
2216.78 732
2217.23 747
2217.67 761
2218.11 764
2218.56 722
2219.00 745
2219.45 710
2219.89 732
2220.34 767
2220.78 768
2221.22 780
2221.67 761
2222.11 796
2222.56 806
2223.00 838
2223.45 882
2223.89 795
2224.34 826
2224.78 870
2225.23 835
2225.67 820
2226.12 809
2226.56 764
2227.01 784
2227.45 826
2227.90 822
2228.34 767
2228.79 818
2229.23 876
2229.68 858
2230.12 863
2230.57 796
2231.01 873
2231.46 844
2231.90 831
2232.35 833
2232.80 883
2233.24 910
2233.69 833
2234.13 858
2234.58 779
2235.02 828
2235.47 823
2235.92 744
2236.36 793
2236.81 809
2237.25 845
2237.70 770
2238.15 745
2238.59 743
2239.04 726
2239.49 766
2239.93 766
2240.38 721
2240.82 722
2241.27 723
2241.72 755
2242.16 727
2242.61 744
2243.06 774
2243.50 713
2243.95 719
2244.40 772
2244.84 730
2245.29 694
2245.74 677
2246.19 738
2246.63 724
2247.08 700
2247.53 732
2247.97 766
2248.42 719
2248.87 706
2249.32 764
2249.76 754
2250.21 769
2250.66 805
2251.10 805
2251.55 811
2252.00 811
2252.45 775
2252.89 773
2253.34 768
2253.79 770
2254.24 803
2254.69 744
2255.13 771
2255.58 773
2256.03 753
2256.48 760
2256.93 773
2257.37 750
2257.82 754
2258.27 766
2258.72 809
2259.17 784
2259.61 784
2260.06 849
2260.51 794
2260.96 838
2261.41 889
2261.86 849
2262.31 863
2262.75 857
2263.20 877
2263.65 843
2264.10 846
2264.55 877
2265.00 781
2265.45 814
2265.90 840
2266.34 852
2266.79 863
2267.24 854
2267.69 803
2268.14 841
2268.59 859
2269.04 821
2269.49 857
2269.94 947
2270.39 922
2270.84 919
2271.29 937
2271.74 942
2272.18 945
2272.63 941
2273.08 909
2273.53 897
2273.98 873
2274.43 950
2274.88 986
2275.33 1051
2275.78 1121
2276.23 1157
2276.68 1086
2277.13 1099
2277.58 1097
2278.03 1140
2278.48 1034
2278.93 987
2279.38 965
2279.83 897
2280.28 883
2280.73 867
2281.19 916
2281.64 831
2282.09 817
2282.54 815
2282.99 805
2283.44 796
2283.89 745
2284.34 775
2284.79 793
2285.24 839
2285.69 828
2286.14 753
2286.59 788
2287.04 860
2287.50 876
2287.95 872
2288.40 915
2288.85 975
2289.30 1011
2289.75 1102
2290.20 1095
2290.65 1117
2291.11 1252
2291.56 1298
2292.01 1252
2292.46 1219
2292.91 1232
2293.36 1188
2293.82 1144
2294.27 1119
2294.72 1068
2295.17 1024
2295.62 1011
2296.07 1025
2296.53 1004
2296.98 958
2297.43 921
2297.88 934
2298.33 927
2298.79 895
2299.24 908
2299.69 835
2300.14 829
2300.60 764
2301.05 777
2301.50 789
2301.95 783
2302.41 779
2302.86 798
2303.31 775
2303.76 781
2304.22 770
2304.67 751
2305.12 781
2305.57 819
2306.03 786
2306.48 790
2306.93 818
2307.39 772
2307.84 861
2308.29 910
2308.75 936
2309.20 929
2309.65 900
2310.11 877
2310.56 881
2311.01 870
2311.47 872
2311.92 809
2312.37 856
2312.83 940
2313.28 894
2313.73 888
2314.19 831
2314.64 841
2315.09 811
2315.55 877
2316.00 864
2316.46 822
2316.91 815
2317.36 829
2317.82 839
2318.27 810
2318.73 816
2319.18 860
2319.63 903
2320.09 922
2320.54 859
2321.00 870
2321.45 885
2321.91 865
2322.36 878
2322.82 853
2323.27 848
2323.72 968
2324.18 1012
2324.63 994
2325.09 1018
2325.54 1023
2326.00 1014
2326.45 1058
2326.91 994
2327.36 977
2327.82 887
2328.27 909
2328.73 906
2329.18 901
2329.64 868
2330.09 846
2330.55 849
2331.00 830
2331.46 848
2331.92 813
2332.37 832
2332.83 838
2333.28 905
2333.74 830
2334.19 818
2334.65 791
2335.10 839
2335.56 803
2336.02 802
2336.47 782
2336.93 784
2337.38 770
2337.84 790
2338.30 804
2338.75 837
2339.21 809
2339.66 878
2340.12 913
2340.58 885
2341.03 841
2341.49 827
2341.95 907
2342.40 898
2342.86 869
2343.32 862
2343.77 872
2344.23 893
2344.68 869
2345.14 922
2345.60 906
2346.06 906
2346.51 934
2346.97 920
2347.43 923
2347.88 917
2348.34 936
2348.80 912
2349.25 888
2349.71 849
2350.17 845
2350.63 884
2351.08 861
2351.54 834
2352.00 798
2352.46 788
2352.91 756
2353.37 780
2353.83 827
2354.29 796
2354.74 795
2355.20 760
2355.66 738
2356.12 766
2356.57 775
2357.03 769
2357.49 751
2357.95 773
2358.41 808
2358.86 806
2359.32 825
2359.78 921
2360.24 888
2360.70 887
2361.15 861
2361.61 917
2362.07 863
2362.53 915
2362.99 924
2363.45 894
2363.91 939
2364.36 937
2364.82 995
2365.28 907
2365.74 906
2366.20 897
2366.66 931
2367.12 878
2367.57 816
2368.03 818
2368.49 857
2368.95 875
2369.41 855
2369.87 814
2370.33 818
2370.79 803
2371.25 804
2371.71 769
2372.17 813
2372.63 813
2373.09 766
2373.54 821
2374.00 853
2374.46 887
2374.92 813
2375.38 808
2375.84 824
2376.30 794
2376.76 795
2377.22 858
2377.68 816
2378.14 768
2378.60 806
2379.06 828
2379.52 844
2379.98 822
2380.44 871
2380.90 825
2381.36 823
2381.82 846
2382.28 868
2382.74 900
2383.20 876
2383.66 785
2384.12 858
2384.59 870
2385.05 775
2385.51 801
2385.97 787
2386.43 768
2386.89 816
2387.35 805
2387.81 814
2388.27 849
2388.73 879
2389.19 857
2389.65 832
2390.12 817
2390.58 815
2391.04 818
2391.50 829
2391.96 821
2392.42 812
2392.88 782
2393.34 826
2393.81 865
2394.27 854
2394.73 826
2395.19 771
2395.65 731
2396.11 772
2396.57 785
2397.04 799
2397.50 809
2397.96 875
2398.42 855
2398.88 818
2399.35 823
2399.81 842
2400.27 859
2400.73 862
2401.19 811
2401.66 795
2402.12 843
2402.58 807
2403.04 825
2403.51 795
2403.97 806
2404.43 821
2404.89 814
2405.36 796
2405.82 837
2406.28 832
2406.74 812
2407.21 773
2407.67 787
2408.13 806
2408.59 773
2409.06 803
2409.52 784
2409.98 731
2410.45 758
2410.91 732
2411.37 771
2411.84 739
2412.30 712
2412.76 763
2413.23 784
2413.69 767
2414.15 780
2414.62 799
2415.08 811
2415.54 802
2416.01 797
2416.47 810
2416.93 874
2417.40 856
2417.86 856
2418.32 852
2418.79 855
2419.25 857
2419.72 917
2420.18 873
2420.64 881
2421.11 862
2421.57 879
2422.04 838
2422.50 840
2422.96 853
2423.43 917
2423.89 871
2424.36 885
2424.82 885
2425.29 883
2425.75 829
2426.22 845
2426.68 863
2427.15 849
2427.61 840
2428.07 826
2428.54 788
2429.00 736
2429.47 764
2429.93 745
2430.40 765
2430.86 748
2431.33 739
2431.79 739
2432.26 744
2432.72 756
2433.19 771
2433.65 764
2434.12 790
2434.59 771
2435.05 807
2435.52 857
2435.98 804
2436.45 840
2436.91 844
2437.38 852
2437.84 834
2438.31 862
2438.78 857
2439.24 963
2439.71 921
2440.17 935
2440.64 924
2441.10 917
2441.57 936
2442.04 997
2442.50 948
2442.97 941
2443.44 919
2443.90 904
2444.37 828
2444.83 803
2445.30 773
2445.77 792
2446.23 806
2446.70 817
2447.17 754
2447.63 755
2448.10 818
2448.57 804
2449.03 744
2449.50 762
2449.97 773
2450.43 782
2450.90 764
2451.37 762
2451.83 814
2452.30 783
2452.77 754
2453.24 808
2453.70 821
2454.17 693
2454.64 699
2455.10 750
2455.57 782
2456.04 790
2456.51 806
2456.97 756
2457.44 773
2457.91 811
2458.38 780
2458.84 765
2459.31 832
2459.78 834
2460.25 804
2460.72 843
2461.18 804
2461.65 809
2462.12 808
2462.59 774
2463.06 757
2463.52 820
2463.99 796
2464.46 798
2464.93 763
2465.40 767
2465.86 735
2466.33 786
2466.80 771
2467.27 760
2467.74 809
2468.21 736
2468.68 767
2469.14 790
2469.61 804
2470.08 779
2470.55 797
2471.02 807
2471.49 824
2471.96 746
2472.43 785
2472.90 786
2473.36 791
2473.83 797
2474.30 826
2474.77 802
2475.24 765
2475.71 724
2476.18 775
2476.65 789
2477.12 770
2477.59 778
2478.06 828
2478.53 806
2479.00 836
2479.47 841
2479.94 883
2480.41 818
2480.87 825
2481.34 838
2481.81 811
2482.28 878
2482.75 833
2483.22 856
2483.69 820
2484.16 818
2484.63 844
2485.10 844
2485.57 833
2486.05 830
2486.52 831
2486.99 847
2487.46 875
2487.93 862
2488.40 812
2488.87 893
2489.34 855
2489.81 826
2490.28 790
2490.75 837
2491.22 864
2491.69 847
2492.16 824
2492.63 843
2493.10 791
2493.58 819
2494.05 822
2494.52 833
2494.99 882
2495.46 881
2495.93 890
2496.40 885
2496.87 881
2497.34 878
2497.82 847
2498.29 845
2498.76 798
2499.23 777
2499.70 829
2500.17 819
2500.64 815
2501.12 743
2501.59 765
2502.06 799
2502.53 818
2503.00 775
2503.48 818
2503.95 824
2504.42 810
2504.89 842
2505.36 822
2505.84 800
2506.31 816
2506.78 870
2507.25 890
2507.72 839
2508.20 936
2508.67 880
2509.14 917
2509.61 956
2510.09 1035
2510.56 992
2511.03 1111
2511.50 1128
2511.98 1090
2512.45 1093
2512.92 1103
2513.40 1097
2513.87 1034
2514.34 1082
2514.81 1012
2515.29 942
2515.76 920
2516.23 926
2516.71 909
2517.18 861
2517.65 897
2518.13 912
2518.60 836
2519.07 926
2519.55 915
2520.02 886
2520.49 884
2520.97 885
2521.44 868
2521.91 834
2522.39 883
2522.86 872
2523.34 852
2523.81 863
2524.28 861
2524.76 805
2525.23 814
2525.70 885
2526.18 852
2526.65 857
2527.13 858
2527.60 884
2528.08 846
2528.55 812
2529.02 853
2529.50 841
2529.97 854
2530.45 851
2530.92 853
2531.40 941
2531.87 991
2532.34 936
2532.82 923
2533.29 872
2533.77 895
2534.24 909
2534.72 952
2535.19 876
2535.67 902
2536.14 887
2536.62 911
2537.09 923
2537.57 919
2538.04 869
2538.52 862
2538.99 901
2539.47 883
2539.94 935
2540.42 920
2540.90 971
2541.37 945
2541.85 882
2542.32 844
2542.80 874
2543.27 880
2543.75 898
2544.22 905
2544.70 911
2545.18 897
2545.65 984
2546.13 970
2546.60 918
2547.08 1017
2547.56 1021
2548.03 1039
2548.51 1086
2548.98 1055
2549.46 1079
2549.94 1091
2550.41 1101
2550.89 1035
2551.37 1041
2551.84 1024
2552.32 1005
2552.80 980
2553.27 1034
2553.75 1018
2554.23 991
2554.70 1016
2555.18 1050
2555.66 1013
2556.13 1001
2556.61 995
2557.09 1011
2557.56 1057
2558.04 1011
2558.52 996
2558.99 971
2559.47 994
2559.95 989
2560.43 930
2560.90 865
2561.38 896
2561.86 844
2562.33 834
2562.81 842
2563.29 809
2563.77 799
2564.25 846
2564.72 819
2565.20 817
2565.68 816
2566.16 818
2566.63 808
2567.11 858
2567.59 886
2568.07 860
2568.55 842
2569.02 843
2569.50 834
2569.98 813
2570.46 810
2570.94 820
2571.41 798
2571.89 814
2572.37 848
2572.85 806
2573.33 806
2573.81 792
2574.28 778
2574.76 842
2575.24 867
2575.72 840
2576.20 826
2576.68 879
2577.16 846
2577.64 805
2578.11 847
2578.59 876
2579.07 851
2579.55 819
2580.03 786
2580.51 838
2580.99 916
2581.47 891
2581.95 802
2582.43 837
2582.91 859
2583.39 795
2583.86 798
2584.34 853
2584.82 838
2585.30 811
2585.78 800
2586.26 810
2586.74 873
2587.22 855
2587.70 837
2588.18 839
2588.66 849
2589.14 838
2589.62 797
2590.10 880
2590.58 876
2591.06 858
2591.54 853
2592.02 851
2592.50 857
2592.98 887
2593.46 842
2593.94 860
2594.42 888
2594.90 851
2595.38 856
2595.86 841
2596.35 838
2596.83 852
2597.31 806
2597.79 842
2598.27 816
2598.75 822
2599.23 823
2599.71 851
2600.19 865
2600.67 813
2601.15 799
2601.63 867
2602.12 850
2602.60 822
2603.08 837
2603.56 819
2604.04 852
2604.52 876
2605.00 835
2605.48 818
2605.97 798
2606.45 843
2606.93 814
2607.41 835
2607.89 807
2608.37 874
2608.86 882
2609.34 840
2609.82 825
2610.30 836
2610.78 902
2611.26 900
2611.75 884
2612.23 923
2612.71 892
2613.19 907
2613.68 844
2614.16 821
2614.64 810
2615.12 851
2615.60 808
2616.09 766
2616.57 815
2617.05 802
2617.53 789
2618.02 805
2618.50 810
2618.98 810
2619.46 806
2619.95 759
2620.43 779
2620.91 762
2621.40 807
2621.88 840
2622.36 805
2622.85 875
2623.33 831
2623.81 801
2624.29 768
2624.78 779
2625.26 848
2625.74 807
2626.23 844
2626.71 869
2627.19 842
2627.68 829
2628.16 852
2628.64 875
2629.13 830
2629.61 872
2630.10 826
2630.58 858
2631.06 852
2631.55 803
2632.03 789
2632.51 804
2633.00 847
2633.48 812
2633.97 790
2634.45 818
2634.94 885
2635.42 808
2635.90 841
2636.39 855
2636.87 896
2637.36 847
2637.84 839
2638.33 866
2638.81 849
2639.29 904
2639.78 884
2640.26 834
2640.75 856
2641.23 826
2641.72 834
2642.20 860
2642.69 790
2643.17 783
2643.66 808
2644.14 794
2644.63 857
2645.11 865
2645.60 787
2646.08 840
2646.57 829
2647.05 818
2647.54 834
2648.02 831
2648.51 851
2648.99 827
2649.48 823
2649.97 807
2650.45 824
2650.94 825
2651.42 915
2651.91 854
2652.39 839
2652.88 843
2653.37 911
2653.85 891
2654.34 901
2654.82 872
2655.31 932
2655.80 965
2656.28 941
2656.77 944
2657.25 912
2657.74 909
2658.23 882
2658.71 932
2659.20 913
2659.69 929
2660.17 884
2660.66 928
2661.14 900
2661.63 866
2662.12 821
2662.60 828
2663.09 895
2663.58 855
2664.06 832
2664.55 880
2665.04 886
2665.53 917
2666.01 893
2666.50 922
2666.99 968
2667.47 877
2667.96 904
2668.45 953
2668.94 912
2669.42 946
2669.91 914
2670.40 964
2670.88 965
2671.37 958
2671.86 1081
2672.35 1059
2672.83 1068
2673.32 1069
2673.81 1097
2674.30 1132
2674.79 1193
2675.27 1126
2675.76 1058
2676.25 1019
2676.74 1034
2677.23 981
2677.71 956
2678.20 1007
2678.69 940
2679.18 925
2679.67 947
2680.15 938
2680.64 958
2681.13 1016
2681.62 1023
2682.11 1034
2682.60 1081
2683.08 1061
2683.57 1043
2684.06 1030
2684.55 1082
2685.04 1005
2685.53 1003
2686.02 969
2686.51 943
2686.99 960
2687.48 980
2687.97 924
2688.46 883
2688.95 892
2689.44 878
2689.93 922
2690.42 943
2690.91 890
2691.40 929
2691.89 1004
2692.38 914
2692.87 891
2693.35 893
2693.84 899
2694.33 891
2694.82 933
2695.31 935
2695.80 892
2696.29 928
2696.78 953
2697.27 949
2697.76 910
2698.25 911
2698.74 927
2699.23 954
2699.72 949
2700.21 865
2700.70 893
2701.19 938
2701.68 953
2702.17 955
2702.66 905
2703.15 923
2703.64 942
2704.13 960
2704.62 941
2705.12 906
2705.61 881
2706.10 865
2706.59 920
2707.08 918
2707.57 909
2708.06 862
2708.55 864
2709.04 837
2709.53 814
2710.02 833
2710.51 853
2711.01 886
2711.50 862
2711.99 899
2712.48 846
2712.97 894
2713.46 895
2713.95 867
2714.44 844
2714.94 866
2715.43 843
2715.92 853
2716.41 829
2716.90 861
2717.39 833
2717.89 833
2718.38 856
2718.87 874
2719.36 927
2719.85 951
2720.34 891
2720.84 930
2721.33 961
2721.82 961
2722.31 957
2722.80 922
2723.30 949
2723.79 1009
2724.28 869
2724.77 945
2725.27 902
2725.76 937
2726.25 891
2726.74 893
2727.24 865
2727.73 903
2728.22 918
2728.71 867
2729.21 866
2729.70 904
2730.19 887
2730.69 929
2731.18 968
2731.67 919
2732.16 911
2732.66 941
2733.15 964
2733.64 896
2734.14 922
2734.63 922
2735.12 943
2735.62 964
2736.11 943
2736.60 954
2737.10 904
2737.59 933
2738.08 941
2738.58 883
2739.07 882
2739.56 945
2740.06 934
2740.55 926
2741.05 922
2741.54 863
2742.03 867
2742.53 911
2743.02 881
2743.52 854
2744.01 871
2744.50 853
2745.00 851
2745.49 820
2745.99 880
2746.48 932
2746.97 867
2747.47 903
2747.96 921
2748.46 945
2748.95 911
2749.45 919
2749.94 894
2750.44 827
2750.93 868
2751.43 946
2751.92 877
2752.42 843
2752.91 865
2753.41 837
2753.90 912
2754.40 905
2754.89 937
2755.39 881
2755.88 915
2756.38 919
2756.87 842
2757.37 970
2757.86 953
2758.36 912
2758.85 879
2759.35 907
2759.84 921
2760.34 941
2760.83 954
2761.33 921
2761.83 959
2762.32 881
2762.82 917
2763.31 918
2763.81 926
2764.30 975
2764.80 851
2765.30 850
2765.79 866
2766.29 907
2766.78 947
2767.28 925
2767.78 892
2768.27 917
2768.77 931
2769.27 958
2769.76 923
2770.26 901
2770.76 871
2771.25 917
2771.75 924
2772.24 920
2772.74 909
2773.24 895
2773.73 894
2774.23 915
2774.73 874
2775.23 926
2775.72 948
2776.22 995
2776.72 1002
2777.21 931
2777.71 997
2778.21 938
2778.70 952
2779.20 1002
2779.70 976
2780.20 957
2780.69 953
2781.19 928
2781.69 931
2782.19 901
2782.68 922
2783.18 907
2783.68 863
2784.18 851
2784.67 915
2785.17 952
2785.67 922
2786.17 884
2786.67 898
2787.16 931
2787.66 874
2788.16 862
2788.66 862
2789.16 916
2789.65 929
2790.15 877
2790.65 876
2791.15 888
2791.65 903
2792.15 920
2792.64 803
2793.14 906
2793.64 904
2794.14 972
2794.64 952
2795.14 921
2795.64 1004
2796.13 1040
2796.63 984
2797.13 1003
2797.63 1030
2798.13 1017
2798.63 1055
2799.13 1032
2799.63 1005
2800.13 996
2800.62 990
2801.12 1021
2801.62 957
2802.12 882
2802.62 888
2803.12 943
2803.62 927
2804.12 931
2804.62 908
2805.12 949
2805.62 1010
2806.12 1017
2806.62 997
2807.12 1053
2807.62 1045
2808.12 1067
2808.62 1175
2809.12 1212
2809.62 1182
2810.12 1092
2810.62 1147
2811.12 1151
2811.62 1108
2812.12 1117
2812.62 1146
2813.12 1164
2813.62 1117
2814.12 1071
2814.62 1143
2815.12 1077
2815.62 1054
2816.12 1069
2816.62 1068
2817.12 1013
2817.62 1043
2818.12 1031
2818.62 959
2819.12 945
2819.63 932
2820.13 980
2820.63 948
2821.13 960
2821.63 924
2822.13 874
2822.63 928
2823.13 1019
2823.63 1002
2824.13 998
2824.64 986
2825.14 979
2825.64 953
2826.14 1003
2826.64 982
2827.14 1023
2827.64 986
2828.15 950
2828.65 962
2829.15 874
2829.65 908
2830.15 906
2830.65 963
2831.16 959
2831.66 922
2832.16 886
2832.66 915
2833.16 970
2833.67 952
2834.17 966
2834.67 996
2835.17 1002
2835.68 958
2836.18 965
2836.68 967
2837.18 980
2837.68 942
2838.19 960
2838.69 991
2839.19 975
2839.70 1012
2840.20 1001
2840.70 985
2841.20 1000
2841.71 1004
2842.21 1008
2842.71 971
2843.21 952
2843.72 1044
2844.22 967
2844.72 979
2845.23 1007
2845.73 1027
2846.23 1047
2846.74 1034
2847.24 1053
2847.74 1057
2848.25 1048
2848.75 1067
2849.25 1006
2849.76 942
2850.26 985
2850.76 982
2851.27 968
2851.77 958
2852.28 925
2852.78 905
2853.28 914
2853.79 955
2854.29 955
2854.79 978
2855.30 1010
2855.80 1041
2856.31 1041
2856.81 1055
2857.31 1083
2857.82 1085
2858.32 1084
2858.83 1048
2859.33 1075
2859.84 1106
2860.34 1111
2860.85 1023
2861.35 993
2861.85 1024
2862.36 1030
2862.86 995
2863.37 1025
2863.87 969
2864.38 940
2864.88 1010
2865.39 955
2865.89 916
2866.40 887
2866.90 861
2867.41 906
2867.91 969
2868.42 977
2868.92 959
2869.43 960
2869.93 1014
2870.44 990
2870.94 1049
2871.45 1039
2871.96 999
2872.46 962
2872.97 987
2873.47 1077
2873.98 1035
2874.48 1029
2874.99 1062
2875.49 1038
2876.00 991
2876.51 988
2877.01 1042
2877.52 1009
2878.02 1025
2878.53 1024
2879.04 1039
2879.54 1130
2880.05 1113
2880.55 1091
2881.06 1162
2881.57 1177
2882.07 1143
2882.58 1121
2883.09 1104
2883.59 1132
2884.10 1127
2884.61 1163
2885.11 1247
2885.62 1249
2886.13 1236
2886.63 1329
2887.14 1275
2887.65 1285
2888.15 1352
2888.66 1289
2889.17 1243
2889.67 1299
2890.18 1238
2890.69 1195
2891.20 1221
2891.70 1145
2892.21 1114
2892.72 1081
2893.22 1061
2893.73 1101
2894.24 1138
2894.75 1138
2895.25 1115
2895.76 1120
2896.27 1143
2896.78 1124
2897.29 1132
2897.79 1140
2898.30 1181
2898.81 1135
2899.32 1157
2899.82 1160
2900.33 1133
2900.84 1145
2901.35 1089
2901.86 1088
2902.36 1118
2902.87 1101
2903.38 1105
2903.89 1121
2904.40 1107
2904.91 1097
2905.41 1091
2905.92 1047
2906.43 1004
2906.94 1080
2907.45 1060
2907.96 1020
2908.47 1041
2908.97 1042
2909.48 1042
2909.99 981
2910.50 959
2911.01 1010
2911.52 974
2912.03 1061
2912.54 1041
2913.05 1022
2913.55 1008
2914.06 987
2914.57 992
2915.08 1045
2915.59 1094
2916.10 1005
2916.61 1000
2917.12 1028
2917.63 1074
2918.14 1101
2918.65 1063
2919.16 1059
2919.67 1094
2920.18 1128
2920.69 1180
2921.20 1168
2921.71 1227
2922.22 1231
2922.73 1198
2923.24 1295
2923.75 1343
2924.26 1356
2924.77 1352
2925.28 1291
2925.79 1296
2926.30 1338
2926.81 1298
2927.32 1275
2927.83 1212
2928.34 1155
2928.85 1144
2929.36 1147
2929.87 1060
2930.38 1023
2930.89 1070
2931.40 1091
2931.91 1061
2932.42 990
2932.93 1007
2933.45 994
2933.96 950
2934.47 997
2934.98 1018
2935.49 1065
2936.00 1039
2936.51 1072
2937.02 1139
2937.53 1158
2938.04 1170
2938.56 1219
2939.07 1291
2939.58 1391
2940.09 1416
2940.60 1422
2941.11 1498
2941.62 1548
2942.14 1494
2942.65 1467
2943.16 1493
2943.67 1427
2944.18 1333
2944.70 1301
2945.21 1278
2945.72 1252
2946.23 1226
2946.74 1188
2947.26 1198
2947.77 1211
2948.28 1134
2948.79 1160
2949.30 1120
2949.82 1112
2950.33 1088
2950.84 1036
2951.35 1044
2951.87 1027
2952.38 992
2952.89 983
2953.40 961
2953.92 1009
2954.43 1004
2954.94 976
2955.45 965
2955.97 977
2956.48 1026
2956.99 1010
2957.51 1029
2958.02 1063
2958.53 1006
2959.04 1043
2959.56 1044
2960.07 1014
2960.58 1018
2961.10 1068
2961.61 1062
2962.12 1072
2962.64 1078
2963.15 1072
2963.66 1084
2964.18 1123
2964.69 1096
2965.21 1028
2965.72 1101
2966.23 1089
2966.75 1063
2967.26 1034
2967.77 1022
2968.29 1054
2968.80 993
2969.32 1057
2969.83 1046
2970.34 1022
2970.86 1000
2971.37 1067
2971.89 1064
2972.40 1087
2972.91 1020
2973.43 1016
2973.94 1034
2974.46 1142
2974.97 1152
2975.49 1105
2976.00 1017
2976.52 1045
2977.03 1070
2977.55 1072
2978.06 1046
2978.57 1137
2979.09 1127
2979.60 1111
2980.12 1176
2980.63 1152
2981.15 1124
2981.66 1099
2982.18 1130
2982.69 1128
2983.21 1079
2983.73 1063
2984.24 1134
2984.76 1139
2985.27 1125
2985.79 1178
2986.30 1150
2986.82 1176
2987.33 1190
2987.85 1256
2988.36 1296
2988.88 1218
2989.40 1267
2989.91 1258
2990.43 1283
2990.94 1204
2991.46 1218
2991.97 1223
2992.49 1277
2993.01 1263
2993.52 1248
2994.04 1280
2994.55 1285
2995.07 1321
2995.59 1377
2996.10 1453
2996.62 1505
2997.14 1481
2997.65 1513
2998.17 1523
2998.69 1502
2999.20 1552
2999.72 1569
3000.24 1562
3000.75 1546
3001.27 1633
3001.79 1629
3002.30 1861
3002.82 2057
3003.34 2251
3003.85 2514
3004.37 2825
3004.89 2943
3005.40 3112
3005.92 3119
3006.44 2985
3006.96 2696
3007.47 2583
3007.99 2455
3008.51 2092
3009.03 1862
3009.54 1719
3010.06 1621
3010.58 1513
3011.10 1416
3011.61 1291
3012.13 1223
3012.65 1224
3013.17 1291
3013.68 1259
3014.20 1236
3014.72 1277
3015.24 1343
3015.76 1268
3016.27 1205
3016.79 1272
3017.31 1256
3017.83 1279
3018.35 1285
3018.86 1220
3019.38 1244
3019.90 1223
3020.42 1239
3020.94 1264
3021.46 1251
3021.97 1229
3022.49 1308
3023.01 1337
3023.53 1232
3024.05 1262
3024.57 1275
3025.09 1312
3025.61 1295
3026.12 1285
3026.64 1255
3027.16 1234
3027.68 1172
3028.20 1231
3028.72 1172
3029.24 1144
3029.76 1129
3030.28 1137
3030.80 1133
3031.32 1100
3031.84 1097
3032.35 1184
3032.87 1206
3033.39 1203
3033.91 1164
3034.43 1108
3034.95 1100
3035.47 1118
3035.99 1120
3036.51 1121
3037.03 1181
3037.55 1159
3038.07 1141
3038.59 1147
3039.11 1101
3039.63 1101
3040.15 1058
3040.67 1053
3041.19 1073
3041.71 1028
3042.23 1092
3042.75 1113
3043.27 1064
3043.79 1127
3044.31 1118
3044.83 1177
3045.35 1160
3045.87 1153
3046.40 1130
3046.92 1154
3047.44 1106
3047.96 1061
3048.48 1040
3049.00 1054
3049.52 1079
3050.04 1048
3050.56 1003
3051.08 1019
3051.60 1004
3052.12 1062
3052.65 1052
3053.17 991
3053.69 1025
3054.21 1029
3054.73 1031
3055.25 1053
3055.77 1086
3056.30 1014
3056.82 1051
3057.34 1065
3057.86 1030
3058.38 1056
3058.90 1034
3059.42 1085
3059.95 1027
3060.47 1058
3060.99 1039
3061.51 1035
3062.03 1068
3062.56 1083
3063.08 1087
3063.60 1109
3064.12 1093
3064.64 1156
3065.17 1132
3065.69 1181
3066.21 1203
3066.73 1161
3067.26 1175
3067.78 1207
3068.30 1125
3068.82 1197
3069.35 1143
3069.87 1120
3070.39 1199
3070.91 1172
3071.44 1143
3071.96 1132
3072.48 1107
3073.01 1206
3073.53 1247
3074.05 1202
3074.57 1203
3075.10 1225
3075.62 1305
3076.14 1355
3076.67 1353
3077.19 1293
3077.71 1401
3078.24 1407
3078.76 1416
3079.28 1432
3079.81 1468
3080.33 1465
3080.85 1453
3081.38 1460
3081.90 1435
3082.42 1426
3082.95 1470
3083.47 1435
3084.00 1434
3084.52 1442
3085.04 1448
3085.57 1350
3086.09 1289
3086.62 1271
3087.14 1278
3087.66 1335
3088.19 1300
3088.71 1295
3089.24 1308
3089.76 1348
3090.29 1310
3090.81 1297
3091.33 1265
3091.86 1311
3092.38 1396
3092.91 1341
3093.43 1453
3093.96 1462
3094.48 1521
3095.01 1549
3095.53 1533
3096.06 1615
3096.58 1585
3097.11 1547
3097.63 1544
3098.16 1560
3098.68 1574
3099.21 1698
3099.73 1926
3100.26 2262
3100.78 2557
3101.31 2963
3101.83 3623
3102.36 4067
3102.88 4267
3103.41 4565
3103.93 4566
3104.46 4514
3104.99 4042
3105.51 3665
3106.04 3194
3106.56 2819
3107.09 2401
3107.61 2094
3108.14 1849
3108.67 1688
3109.19 1577
3109.72 1563
3110.24 1580
3110.77 1521
3111.30 1480
3111.82 1456
3112.35 1487
3112.87 1489
3113.40 1430
3113.93 1348
3114.45 1316
3114.98 1375
3115.51 1342
3116.03 1292
3116.56 1370
3117.09 1257
3117.61 1246
3118.14 1271
3118.67 1253
3119.19 1304
3119.72 1306
3120.25 1354
3120.77 1378
3121.30 1440
3121.83 1396
3122.35 1386
3122.88 1451
3123.41 1465
3123.94 1326
3124.46 1293
3124.99 1333
3125.52 1322
3126.05 1205
3126.57 1265
3127.10 1304
3127.63 1233
3128.16 1274
3128.68 1249
3129.21 1269
3129.74 1255
3130.27 1219
3130.79 1266
3131.32 1229
3131.85 1245
3132.38 1177
3132.91 1265
3133.43 1178
3133.96 1210
3134.49 1197
3135.02 1195
3135.55 1180
3136.07 1180
3136.60 1225
3137.13 1270
3137.66 1232
3138.19 1183
3138.72 1128
3139.24 1150
3139.77 1131
3140.30 1115
3140.83 1092
3141.36 1103
3141.89 1109
3142.42 1120
3142.95 1084
3143.47 1054
3144.00 1082
3144.53 1113
3145.06 1112
3145.59 1159
3146.12 1139
3146.65 1108
3147.18 1151
3147.71 1225
3148.24 1206
3148.76 1228
3149.29 1231
3149.82 1206
3150.35 1238
3150.88 1205
3151.41 1229
3151.94 1218
3152.47 1238
3153.00 1182
3153.53 1202
3154.06 1189
3154.59 1143
3155.12 1187
3155.65 1175
3156.18 1177
3156.71 1213
3157.24 1223
3157.77 1216
3158.30 1151
3158.83 1179
3159.36 1124
3159.89 1149
3160.42 1169
3160.95 1117
3161.48 1127
3162.01 1119
3162.54 1093
3163.07 1049
3163.60 1137
3164.13 1107
3164.66 1142
3165.20 1140
3165.73 1155
3166.26 1171
3166.79 1043
3167.32 1124
3167.85 1101
3168.38 1079
3168.91 1010
3169.44 1082
3169.97 1070
3170.50 1023
3171.04 1113
3171.57 1117
3172.10 1104
3172.63 1108
3173.16 1158
3173.69 1178
3174.22 1207
3174.75 1243
3175.29 1169
3175.82 1189
3176.35 1206
3176.88 1177
3177.41 1160
3177.94 1167
3178.48 1179
3179.01 1124
3179.54 1084
3180.07 1149
3180.60 1130
3181.14 1117
3181.67 1109
3182.20 1070
3182.73 1081
3183.26 1079
3183.80 1082
3184.33 1075
3184.86 1077
3185.39 1053
3185.93 1024
3186.46 1035
3186.99 1053
3187.52 1052
3188.06 1036
3188.59 1040
3189.12 1000
3189.65 1037
3190.19 1047
3190.72 1046
3191.25 1026
3191.79 1115
3192.32 1091
3192.85 1096
3193.38 1083
3193.92 1082
3194.45 1164
3194.98 1070
3195.52 1130
3196.05 1129
3196.58 1100
3197.12 1149
3197.65 1143
3198.18 1150
3198.72 1172
3199.25 1202
3199.78 1208
3200.32 1230
3200.85 1221
3201.39 1230
3201.92 1244
3202.45 1268
3202.99 1200
3203.52 1183
3204.05 1169
3204.59 1238
3205.12 1245
3205.66 1243
3206.19 1225
3206.72 1309
3207.26 1361
3207.79 1353
3208.33 1326
3208.86 1502
3209.40 1497
3209.93 1467
3210.47 1461
3211.00 1522
3211.53 1563
3212.07 1464
3212.60 1449
3213.14 1364
3213.67 1309
3214.21 1348
3214.74 1339
3215.28 1251
3215.81 1219
3216.35 1196
3216.88 1204
3217.42 1161
3217.95 1124
3218.49 1117
3219.02 1175
3219.56 1153
3220.09 1123
3220.63 1172
3221.16 1177
3221.70 1193
3222.23 1249
3222.77 1305
3223.31 1346
3223.84 1305
3224.38 1432
3224.91 1399
3225.45 1377
3225.98 1432
3226.52 1463
3227.06 1452
3227.59 1380
3228.13 1296
3228.66 1295
3229.20 1310
3229.74 1236
3230.27 1282
3230.81 1338
3231.34 1311
3231.88 1295
3232.42 1254
3232.95 1256
3233.49 1311
3234.03 1322
3234.56 1329
3235.10 1404
3235.64 1416
3236.17 1410
3236.71 1413
3237.25 1470
3237.78 1430
3238.32 1453
3238.86 1441
3239.39 1390
3239.93 1393
3240.47 1325
3241.00 1362
3241.54 1340
3242.08 1349
3242.61 1347
3243.15 1379
3243.69 1358
3244.23 1392
3244.76 1426
3245.30 1395
3245.84 1410
3246.38 1422
3246.91 1415
3247.45 1589
3247.99 1528
3248.53 1502
3249.06 1491
3249.60 1566
3250.14 1721
3250.68 1885
3251.21 2210
3251.75 2393
3252.29 2604
3252.83 2715
3253.37 2679
3253.90 2804
3254.44 2701
3254.98 2566
3255.52 2438
3256.06 2184
3256.60 2085
3257.13 1977
3257.67 1820
3258.21 1747
3258.75 1715
3259.29 1701
3259.83 1835
3260.36 1902
3260.90 2019
3261.44 2055
3261.98 2052
3262.52 2240
3263.06 2343
3263.60 2320
3264.14 2309
3264.68 2324
3265.21 2412
3265.75 2376
3266.29 2358
3266.83 2428
3267.37 2397
3267.91 2395
3268.45 2274
3268.99 2114
3269.53 2019
3270.07 1838
3270.61 1703
3271.15 1673
3271.69 1658
3272.23 1633
3272.76 1640
3273.30 1618
3273.84 1530
3274.38 1602
3274.92 1595
3275.46 1590
3276.00 1580
3276.54 1597
3277.08 1601
3277.62 1691
3278.16 1644
3278.70 1643
3279.24 1669
3279.78 1690
3280.32 1587
3280.86 1651
3281.41 1644
3281.95 1674
3282.49 1640
3283.03 1654
3283.57 1582
3284.11 1650
3284.65 1663
3285.19 1657
3285.73 1665
3286.27 1681
3286.81 1701
3287.35 1724
3287.89 1678
3288.43 1704
3288.97 1696
3289.52 1781
3290.06 1868
3290.60 1905
3291.14 2001
3291.68 2056
3292.22 2072
3292.76 2219
3293.30 2312
3293.85 2432
3294.39 2643
3294.93 2776
3295.47 2784
3296.01 2796
3296.55 2740
3297.09 2709
3297.64 2722
3298.18 2597
3298.72 2461
3299.26 2377
3299.80 2271
3300.34 2160
3300.89 1998
3301.43 2041
3301.97 1996
3302.51 1913
3303.06 1922
3303.60 1952
3304.14 1947
3304.68 1912
3305.22 1828
3305.77 1913
3306.31 1930
3306.85 1961
3307.39 1923
3307.94 2043
3308.48 2109
3309.02 2066
3309.56 2041
3310.11 2096
3310.65 2211
3311.19 2229
3311.74 2253
3312.28 2206
3312.82 2132
3313.36 2151
3313.91 2080
3314.45 2158
3314.99 2170
3315.54 2302
3316.08 2473
3316.62 2556
3317.17 2703
3317.71 2859
3318.25 2882
3318.80 3073
3319.34 3234
3319.88 3426
3320.43 3514
3320.97 3376
3321.51 3267
3322.06 3170
3322.60 3018
3323.14 2814
3323.69 2763
3324.23 2644
3324.78 2534
3325.32 2530
3325.86 2414
3326.41 2420
3326.95 2389
3327.50 2388
3328.04 2344
3328.59 2351
3329.13 2372
3329.67 2449
3330.22 2647
3330.76 2990
3331.31 3450
3331.85 4318
3332.40 5602
3332.94 7046
3333.49 8944
3334.03 10677
3334.57 12433
3335.12 13748
3335.66 14549
3336.21 14937
3336.75 14816
3337.30 14189
3337.84 13147
3338.39 11612
3338.93 10004
3339.48 8639
3340.02 7149
3340.57 5951
3341.11 4924
3341.66 4032
3342.20 3438
3342.75 2913
3343.30 2594
3343.84 2318
3344.39 2289
3344.93 2187
3345.48 2014
3346.02 2093
3346.57 2057
3347.11 1955
3347.66 1890
3348.21 1915
3348.75 1885
3349.30 1820
3349.84 1739
3350.39 1696
3350.94 1692
3351.48 1670
3352.03 1671
3352.57 1664
3353.12 1614
3353.67 1625
3354.21 1726
3354.76 1651
3355.31 1665
3355.85 1606
3356.40 1657
3356.95 1644
3357.49 1626
3358.04 1622
3358.59 1633
3359.13 1582
3359.68 1641
3360.23 1582
3360.77 1588
3361.32 1684
3361.87 1650
3362.41 1661
3362.96 1621
3363.51 1616
3364.05 1717
3364.60 1687
3365.15 1653
3365.70 1683
3366.24 1649
3366.79 1608
3367.34 1671
3367.89 1608
3368.43 1634
3368.98 1602
3369.53 1672
3370.08 1782
3370.62 1845
3371.17 2029
3371.72 2128
3372.27 2271
3372.81 2377
3373.36 2541
3373.91 2590
3374.46 2531
3375.01 2417
3375.55 2334
3376.10 2364
3376.65 2235
3377.20 2058
3377.75 1871
3378.30 1819
3378.84 1711
3379.39 1587
3379.94 1525
3380.49 1483
3381.04 1399
3381.59 1397
3382.13 1377
3382.68 1425
3383.23 1366
3383.78 1325
3384.33 1371
3384.88 1352
3385.43 1342
3385.98 1357
3386.52 1341
3387.07 1315
3387.62 1284
3388.17 1286
3388.72 1333
3389.27 1331
3389.82 1283
3390.37 1303
3390.92 1385
3391.47 1413
3392.02 1336
3392.57 1309
3393.12 1313
3393.66 1380
3394.21 1350
3394.76 1318
3395.31 1302
3395.86 1315
3396.41 1416
3396.96 1402
3397.51 1419
3398.06 1386
3398.61 1485
3399.16 1491
3399.71 1445
3400.26 1398
3400.81 1384
3401.36 1317
3401.91 1307
3402.46 1311
3403.01 1285
3403.56 1224
3404.11 1276
3404.66 1316
3405.21 1279
3405.77 1273
3406.32 1247
3406.87 1283
3407.42 1296
3407.97 1319
3408.52 1315
3409.07 1338
3409.62 1423
3410.17 1409
3410.72 1539
3411.27 1560
3411.82 1490
3412.37 1457
3412.93 1529
3413.48 1570
3414.03 1575
3414.58 1577
3415.13 1483
3415.68 1431
3416.23 1490
3416.78 1422
3417.34 1424
3417.89 1410
3418.44 1418
3418.99 1350
3419.54 1358
3420.09 1334
3420.65 1267
3421.20 1271
3421.75 1226
3422.30 1270
3422.85 1241
3423.40 1277
3423.96 1221
3424.51 1229
3425.06 1213
3425.61 1245
3426.17 1252
3426.72 1218
3427.27 1196
3427.82 1197
3428.37 1131
3428.93 1143
3429.48 1119
3430.03 1136
3430.58 1124
3431.14 1059
3431.69 1169
3432.24 1154
3432.79 1187
3433.35 1154
3433.90 1101
3434.45 1158
3435.01 1199
3435.56 1241
3436.11 1196
3436.66 1255
3437.22 1236
3437.77 1203
3438.32 1178
3438.88 1251
3439.43 1261
3439.98 1187
3440.54 1180
3441.09 1176
3441.64 1216
3442.20 1143
3442.75 1179
3443.30 1145
3443.86 1171
3444.41 1156
3444.96 1168
3445.52 1180
3446.07 1157
3446.63 1157
3447.18 1171
3447.73 1143
3448.29 1164
3448.84 1144
3449.40 1135
3449.95 1133
3450.50 1190
3451.06 1176
3451.61 1109
3452.17 1070
3452.72 1115
3453.27 1130
3453.83 1134
3454.38 1101
3454.94 1092
3455.49 1102
3456.05 1110
3456.60 1170
3457.16 1177
3457.71 1172
3458.27 1128
3458.82 1129
3459.38 1130
3459.93 1123
3460.49 1184
3461.04 1195
3461.60 1176
3462.15 1177
3462.71 1257
3463.26 1268
3463.82 1262
3464.37 1269
3464.93 1237
3465.48 1277
3466.04 1268
3466.59 1297
3467.15 1259
3467.70 1242
3468.26 1225
3468.81 1284
3469.37 1335
3469.93 1396
3470.48 1397
3471.04 1442
3471.59 1466
3472.15 1410
3472.70 1433
3473.26 1428
3473.82 1502
3474.37 1403
3474.93 1392
3475.48 1364
3476.04 1375
3476.60 1389
3477.15 1461
3477.71 1528
3478.27 1552
3478.82 1614
3479.38 1591
3479.93 1634
3480.49 1586
3481.05 1614
3481.60 1634
3482.16 1669
3482.72 1658
3483.27 1643
3483.83 1772
3484.39 1668
3484.95 1657
3485.50 1725
3486.06 1640
3486.62 1757
3487.17 1816
3487.73 1921
3488.29 2025
3488.84 2312
3489.40 2758
3489.96 3223
3490.52 3854
3491.07 4532
3491.63 4807
3492.19 5062
3492.75 5051
3493.30 5032
3493.86 4754
3494.42 4342
3494.98 3801
3495.53 3301
3496.09 2944
3496.65 2535
3497.21 2244
3497.77 2114
3498.32 2030
3498.88 1965
3499.44 1945
3500.00 1906
3500.56 2014
3501.11 2099
3501.67 2135
3502.23 2157
3502.79 2335
3503.35 2468
3503.91 2633
3504.46 2677
3505.02 2761
3505.58 2854
3506.14 2782
3506.70 2673
3507.26 2586
3507.81 2470
3508.37 2343
3508.93 2260
3509.49 2095
3510.05 1970
3510.61 1891
3511.17 1744
3511.73 1740
3512.29 1677
3512.85 1660
3513.40 1589
3513.96 1516
3514.52 1451
3515.08 1411
3515.64 1397
3516.20 1445
3516.76 1303
3517.32 1379
3517.88 1353
3518.44 1346
3519.00 1313
3519.56 1392
3520.12 1408
3520.68 1357
3521.24 1394
3521.80 1360
3522.36 1402
3522.92 1345
3523.48 1393
3524.04 1462
3524.60 1459
3525.16 1393
3525.72 1346
3526.28 1385
3526.84 1383
3527.40 1354
3527.96 1368
3528.52 1368
3529.08 1364
3529.64 1374
3530.20 1404
3530.76 1360
3531.32 1373
3531.88 1353
3532.44 1332
3533.00 1259
3533.56 1319
3534.12 1376
3534.68 1348
3535.25 1342
3535.81 1336
3536.37 1314
3536.93 1316
3537.49 1290
3538.05 1314
3538.61 1347
3539.17 1315
3539.73 1309
3540.30 1291
3540.86 1355
3541.42 1428
3541.98 1423
3542.54 1460
3543.10 1483
3543.66 1422
3544.23 1434
3544.79 1384
3545.35 1412
3545.91 1417
3546.47 1316
3547.03 1307
3547.60 1283
3548.16 1315
3548.72 1330
3549.28 1302
3549.84 1318
3550.41 1282
3550.97 1232
3551.53 1264
3552.09 1174
3552.65 1223
3553.22 1252
3553.78 1283
3554.34 1278
3554.90 1254
3555.47 1194
3556.03 1182
3556.59 1196
3557.15 1178
3557.72 1172
3558.28 1168
3558.84 1162
3559.41 1237
3559.97 1237
3560.53 1258
3561.09 1200
3561.66 1232
3562.22 1314
3562.78 1324
3563.35 1294
3563.91 1305
3564.47 1350
3565.04 1361
3565.60 1296
3566.16 1320
3566.73 1291
3567.29 1318
3567.85 1295
3568.42 1255
3568.98 1273
3569.54 1254
3570.11 1166
3570.67 1195
3571.23 1132
3571.80 1171
3572.36 1210
3572.93 1256
3573.49 1278
3574.05 1360
3574.62 1500
3575.18 1683
3575.75 1772
3576.31 1863
3576.87 1895
3577.44 1956
3578.00 1907
3578.57 1905
3579.13 1863
3579.70 1716
3580.26 1703
3580.82 1645
3581.39 1539
3581.95 1439
3582.52 1427
3583.08 1330
3583.65 1245
3584.21 1138
3584.78 1159
3585.34 1161
3585.91 1198
3586.47 1153
3587.04 1121
3587.60 1143
3588.17 1102
3588.73 1127
3589.30 1127
3589.86 1109
3590.43 1123
3590.99 1118
3591.56 1130
3592.12 1089
3592.69 1065
3593.25 1091
3593.82 1081
3594.39 1142
3594.95 1186
3595.52 1110
3596.08 1136
3596.65 1219
3597.21 1248
3597.78 1151
3598.35 1161
3598.91 1214
3599.48 1182
3600.04 1182
3600.61 1126
3601.18 1179
3601.74 1162
3602.31 1133
3602.87 1142
3603.44 1129
3604.01 1165
3604.57 1170
3605.14 1123
3605.71 1076
3606.27 1127
3606.84 1150
3607.41 1127
3607.97 1120
3608.54 1096
3609.11 1130
3609.67 1106
3610.24 1111
3610.81 1114
3611.37 1142
3611.94 1120
3612.51 1151
3613.07 1175
3613.64 1257
3614.21 1315
3614.78 1452
3615.34 1642
3615.91 1814
3616.48 1980
3617.04 2109
3617.61 2189
3618.18 2417
3618.75 2364
3619.31 2266
3619.88 2110
3620.45 2050
3621.02 1987
3621.58 1782
3622.15 1616
3622.72 1580
3623.29 1444
3623.86 1377
3624.42 1239
3624.99 1193
3625.56 1159
3626.13 1136
3626.70 1108
3627.26 1110
3627.83 1125
3628.40 1113
3628.97 1128
3629.54 1116
3630.11 1055
3630.67 1117
3631.24 1156
3631.81 1138
3632.38 1094
3632.95 1112
3633.52 1055
3634.08 1069
3634.65 1042
3635.22 1060
3635.79 1106
3636.36 1095
3636.93 1085
3637.50 1074
3638.07 1081
3638.64 1139
3639.20 1134
3639.77 1147
3640.34 1164
3640.91 1249
3641.48 1290
3642.05 1252
3642.62 1228
3643.19 1312
3643.76 1226
3644.33 1243
3644.90 1209
3645.47 1242
3646.04 1174
3646.61 1208
3647.18 1233
3647.75 1273
3648.32 1262
3648.89 1266
3649.46 1233
3650.03 1256
3650.60 1276
3651.17 1288
3651.74 1332
3652.31 1336
3652.88 1330
3653.45 1371
3654.02 1379
3654.59 1365
3655.16 1322
3655.73 1301
3656.30 1357
3656.87 1314
3657.44 1375
3658.01 1449
3658.58 1375
3659.15 1425
3659.72 1376
3660.29 1327
3660.86 1360
3661.43 1284
3662.00 1299
3662.58 1237
3663.15 1255
3663.72 1263
3664.29 1252
3664.86 1386
3665.43 1482
3666.00 1504
3666.57 1438
3667.14 1380
3667.72 1442
3668.29 1369
3668.86 1354
3669.43 1341
3670.00 1282
3670.57 1261
3671.14 1241
3671.72 1229
3672.29 1207
3672.86 1204
3673.43 1208
3674.00 1348
3674.57 1278
3675.15 1255
3675.72 1225
3676.29 1212
3676.86 1254
3677.43 1277
3678.01 1269
3678.58 1275
3679.15 1244
3679.72 1261
3680.30 1283
3680.87 1222
3681.44 1212
3682.01 1172
3682.58 1182
3683.16 1139
3683.73 1141
3684.30 1092
3684.88 1117
3685.45 1129
3686.02 1147
3686.59 1112
3687.17 1165
3687.74 1188
3688.31 1245
3688.88 1262
3689.46 1268
3690.03 1287
3690.60 1290
3691.18 1350
3691.75 1290
3692.32 1218
3692.90 1272
3693.47 1254
3694.04 1203
3694.62 1219
3695.19 1131
3695.76 1102
3696.34 1141
3696.91 1124
3697.48 1100
3698.06 1092
3698.63 1082
3699.21 1100
3699.78 1150
3700.35 1127
3700.93 1096
3701.50 1130
3702.08 1107
3702.65 1132
3703.22 1160
3703.80 1151
3704.37 1131
3704.95 1240
3705.52 1203
3706.09 1138
3706.67 1098
3707.24 1144
3707.82 1173
3708.39 1162
3708.97 1134
3709.54 1135
3710.12 1156
3710.69 1148
3711.26 1197
3711.84 1135
3712.41 1097
3712.99 1114
3713.56 1165
3714.14 1156
3714.71 1136
3715.29 1169
3715.86 1124
3716.44 1146
3717.01 1158
3717.59 1119
3718.16 1196
3718.74 1212
3719.32 1155
3719.89 1124
3720.47 1085
3721.04 1078
3721.62 1124
3722.19 1104
3722.77 1101
3723.34 1049
3723.92 1056
3724.49 1086
3725.07 1112
3725.65 1063
3726.22 1068
3726.80 1085
3727.37 1095
3727.95 1090
3728.53 1083
3729.10 1237
3729.68 1309
3730.25 1375
3730.83 1466
3731.41 1563
3731.98 1712
3732.56 1716
3733.14 1806
3733.71 1805
3734.29 1833
3734.87 1835
3735.44 1730
3736.02 1656
3736.60 1582
3737.17 1358
3737.75 1314
3738.33 1288
3738.90 1239
3739.48 1144
3740.06 1127
3740.63 1171
3741.21 1157
3741.79 1187
3742.36 1127
3742.94 1135
3743.52 1110
3744.10 1123
3744.67 1105
3745.25 1144
3745.83 1116
3746.40 1136
3746.98 1153
3747.56 1058
3748.14 1058
3748.71 1089
3749.29 1147
3749.87 1118
3750.45 1037
3751.03 1059
3751.60 1093
3752.18 1078
3752.76 1092
3753.34 1009
3753.92 1069
3754.49 1087
3755.07 1129
3755.65 1114
3756.23 1135
3756.81 1181
3757.38 1223
3757.96 1180
3758.54 1198
3759.12 1276
3759.70 1278
3760.28 1284
3760.85 1297
3761.43 1295
3762.01 1310
3762.59 1344
3763.17 1321
3763.75 1321
3764.33 1236
3764.91 1217
3765.48 1245
3766.06 1195
3766.64 1252
3767.22 1248
3767.80 1261
3768.38 1249
3768.96 1265
3769.54 1268
3770.12 1209
3770.70 1219
3771.28 1176
3771.85 1200
3772.43 1243
3773.01 1206
3773.59 1162
3774.17 1148
3774.75 1162
3775.33 1119
3775.91 1166
3776.49 1166
3777.07 1146
3777.65 1151
3778.23 1161
3778.81 1182
3779.39 1145
3779.97 1133
3780.55 1100
3781.13 1103
3781.71 1115
3782.29 1122
3782.87 1115
3783.45 1108
3784.03 1136
3784.61 1110
3785.19 1151
3785.77 1144
3786.35 1199
3786.93 1165
3787.51 1216
3788.10 1205
3788.68 1209
3789.26 1225
3789.84 1210
3790.42 1191
3791.00 1200
3791.58 1172
3792.16 1247
3792.74 1203
3793.32 1174
3793.90 1214
3794.48 1274
3795.07 1269
3795.65 1249
3796.23 1274
3796.81 1252
3797.39 1245
3797.97 1235
3798.55 1221
3799.14 1271
3799.72 1314
3800.30 1374
3800.88 1423
3801.46 1393
3802.04 1467
3802.62 1480
3803.21 1438
3803.79 1391
3804.37 1453
3804.95 1463
3805.53 1546
3806.12 1518
3806.70 1587
3807.28 1738
3807.86 1848
3808.44 1814
3809.03 1916
3809.61 1890
3810.19 1816
3810.77 1743
3811.36 1730
3811.94 1729
3812.52 1714
3813.10 1764
3813.69 1702
3814.27 1799
3814.85 1751
3815.43 1793
3816.02 1790
3816.60 1743
3817.18 1655
3817.77 1539
3818.35 1477
3818.93 1521
3819.51 1483
3820.10 1481
3820.68 1458
3821.26 1513
3821.85 1542
3822.43 1491
3823.01 1514
3823.60 1547
3824.18 1496
3824.76 1423
3825.35 1391
3825.93 1347
3826.51 1363
3827.10 1293
3827.68 1284
3828.27 1307
3828.85 1276
3829.43 1266
3830.02 1289
3830.60 1248
3831.18 1204
3831.77 1304
3832.35 1304
3832.94 1357
3833.52 1360
3834.10 1333
3834.69 1326
3835.27 1344
3835.86 1330
3836.44 1286
3837.03 1244
3837.61 1259
3838.19 1256
3838.78 1277
3839.36 1248
3839.95 1188
3840.53 1342
3841.12 1358
3841.70 1258
3842.29 1299
3842.87 1309
3843.46 1334
3844.04 1381
3844.63 1406
3845.21 1506
3845.80 1572
3846.38 1499
3846.97 1491
3847.55 1489
3848.14 1439
3848.72 1398
3849.31 1402
3849.89 1410
3850.48 1299
3851.06 1270
3851.65 1255
3852.23 1361
3852.82 1362
3853.41 1309
3853.99 1317
3854.58 1330
3855.16 1358
3855.75 1325
3856.33 1371
3856.92 1414
3857.51 1575
3858.09 1743
3858.68 2004
3859.26 2179
3859.85 2364
3860.44 2625
3861.02 2736
3861.61 2884
3862.20 2871
3862.78 2823
3863.37 2683
3863.95 2625
3864.54 2427
3865.13 2178
3865.71 2002
3866.30 1824
3866.89 1733
3867.47 1550
3868.06 1519
3868.65 1400
3869.23 1400
3869.82 1318
3870.41 1309
3870.99 1386
3871.58 1367
3872.17 1402
3872.76 1370
3873.34 1368
3873.93 1354
3874.52 1294
3875.10 1304
3875.69 1346
3876.28 1244
3876.87 1262
3877.45 1281
3878.04 1204
3878.63 1237
3879.22 1159
3879.80 1181
3880.39 1168
3880.98 1205
3881.57 1169
3882.15 1154
3882.74 1127
3883.33 1161
3883.92 1149
3884.51 1172
3885.09 1218
3885.68 1206
3886.27 1197
3886.86 1281
3887.45 1240
3888.04 1250
3888.62 1252
3889.21 1267
3889.80 1415
3890.39 1403
3890.98 1371
3891.57 1345
3892.15 1363
3892.74 1322
3893.33 1356
3893.92 1311
3894.51 1295
3895.10 1289
3895.69 1282
3896.28 1276
3896.86 1294
3897.45 1254
3898.04 1285
3898.63 1329
3899.22 1250
3899.81 1305
3900.40 1333
3900.99 1300
3901.58 1199
3902.17 1214
3902.76 1212
3903.34 1200
3903.93 1185
3904.52 1184
3905.11 1134
3905.70 1169
3906.29 1160
3906.88 1132
3907.47 1175
3908.06 1164
3908.65 1197
3909.24 1119
3909.83 1142
3910.42 1139
3911.01 1169
3911.60 1117
3912.19 1070
3912.78 1103
3913.37 1139
3913.96 1108
3914.55 1126
3915.14 1070
3915.73 1084
3916.32 1041
3916.91 1082
3917.50 1076
3918.09 1088
3918.68 1142
3919.28 1136
3919.87 1182
3920.46 1206
3921.05 1143
3921.64 1054
3922.23 1051
3922.82 1069
3923.41 1082
3924.00 1017
3924.59 1065
3925.18 1085
3925.77 1037
3926.37 1032
3926.96 1044
3927.55 1013
3928.14 1020
3928.73 1030
3929.32 996
3929.91 1017
3930.51 1010
3931.10 978
3931.69 994
3932.28 1024
3932.87 983
3933.46 1017
3934.05 996
3934.65 1025
3935.24 1019
3935.83 1027
3936.42 1019
3937.01 1034
3937.61 1023
3938.20 1108
3938.79 1094
3939.38 1118
3939.97 1119
3940.57 1132
3941.16 1121
3941.75 1106
3942.34 1157
3942.94 1105
3943.53 1128
3944.12 1128
3944.71 1109
3945.31 1117
3945.90 1100
3946.49 1026
3947.08 1028
3947.68 1058
3948.27 1009
3948.86 1013
3949.45 1021
3950.05 1039
3950.64 1014
3951.23 1002
3951.83 961
3952.42 1008
3953.01 1076
3953.61 1066
3954.20 1040
3954.79 1022
3955.39 1061
3955.98 1059
3956.57 1109
3957.17 1078
3957.76 1112
3958.35 1162
3958.95 1118
3959.54 1121
3960.13 1152
3960.73 1102
3961.32 1074
3961.92 1094
3962.51 1084
3963.10 1097
3963.70 1130
3964.29 1168
3964.88 1188
3965.48 1218
3966.07 1267
3966.67 1301
3967.26 1325
3967.86 1312
3968.45 1235
3969.04 1248
3969.64 1228
3970.23 1177
3970.83 1160
3971.42 1099
3972.02 1118
3972.61 1098
3973.21 1121
3973.80 1106
3974.40 1194
3974.99 1220
3975.58 1264
3976.18 1288
3976.77 1304
3977.37 1313
3977.96 1290
3978.56 1295
3979.15 1274
3979.75 1235
3980.35 1255
3980.94 1301
3981.54 1258
3982.13 1250
3982.73 1187
3983.32 1240
3983.92 1199
3984.51 1171
3985.11 1133
3985.70 1151
3986.30 1141
3986.90 1135
3987.49 1161
3988.09 1149
3988.68 1175
3989.28 1111
3989.87 1070
3990.47 1105
3991.07 1158
3991.66 1121
3992.26 1165
3992.85 1188
3993.45 1260
3994.05 1241
3994.64 1185
3995.24 1260
3995.84 1242
3996.43 1244
3997.03 1274
3997.62 1252
3998.22 1211
3998.82 1214
3999.41 1211
4000.01 1218
4000.61 1213
4001.20 1185
4001.80 1122
4002.40 1159
4003.00 1134
4003.59 1130
4004.19 1143
4004.79 1178
4005.38 1198
4005.98 1179
4006.58 1145
4007.17 1136
4007.77 1134
4008.37 1172
4008.97 1141
4009.56 1094
4010.16 1124
4010.76 1173
4011.36 1196
4011.95 1155
4012.55 1181
4013.15 1204
4013.75 1249
4014.34 1304
4014.94 1255
4015.54 1304
4016.14 1408
4016.74 1429
4017.33 1471
4017.93 1409
4018.53 1352
4019.13 1364
4019.73 1429
4020.32 1298
4020.92 1182
4021.52 1202
4022.12 1197
4022.72 1138
4023.32 1096
4023.91 1140
4024.51 1163
4025.11 1170
4025.71 1209
4026.31 1159
4026.91 1175
4027.51 1187
4028.10 1214
4028.70 1211
4029.30 1180
4029.90 1168
4030.50 1198
4031.10 1174
4031.70 1199
4032.30 1252
4032.90 1172
4033.49 1133
4034.09 1171
4034.69 1219
4035.29 1189
4035.89 1173
4036.49 1161
4037.09 1152
4037.69 1107
4038.29 1045
4038.89 1107
4039.49 1103
4040.09 1053
4040.69 1051
4041.29 1019
4041.89 1010
4042.49 1006
4043.09 1079
4043.69 1040
4044.29 1065
4044.89 1092
4045.49 1051
4046.09 1057
4046.69 1021
4047.29 978
4047.89 1054
4048.49 1096
4049.09 1026
4049.69 1034
4050.29 1070
4050.89 1083
4051.49 1094
4052.09 1026
4052.69 1067
4053.29 1010
4053.89 1043
4054.49 1108
4055.09 1071
4055.69 1054
4056.30 1055
4056.90 1054
4057.50 1025
4058.10 1015
4058.70 1034
4059.30 1056
4059.90 1063
4060.50 1057
4061.10 1079
4061.71 1108
4062.31 1142
4062.91 1131
4063.51 1214
4064.11 1242
4064.71 1294
4065.31 1308
4065.92 1340
4066.52 1361
4067.12 1277
4067.72 1188
4068.32 1148
4068.92 1122
4069.53 1100
4070.13 1075
4070.73 1039
4071.33 1102
4071.93 1080
4072.54 1069
4073.14 1023
4073.74 1035
4074.34 1062
4074.94 1049
4075.55 996
4076.15 994
4076.75 1020
4077.35 987
4077.96 964
4078.56 951
4079.16 984
4079.76 956
4080.37 924
4080.97 982
4081.57 927
4082.17 933
4082.78 926
4083.38 976
4083.98 942
4084.59 883
4085.19 917
4085.79 908
4086.39 912
4087.00 898
4087.60 994
4088.20 955
4088.81 953
4089.41 1022
4090.01 998
4090.62 1012
4091.22 1020
4091.82 971
4092.43 974
4093.03 996
4093.63 977
4094.24 1018
4094.84 1012
4095.45 1002
4096.05 1098
4096.65 1074
4097.26 1053
4097.86 1021
4098.47 1016
4099.07 1001
4099.67 1002
4100.28 1008
4100.88 1037
4101.49 1037
4102.09 1030
4102.69 1023
4103.30 997
4103.90 981
4104.51 990
4105.11 973
4105.72 947
4106.32 959
4106.93 959
4107.53 920
4108.13 891
4108.74 942
4109.34 1008
4109.95 974
4110.55 920
4111.16 954
4111.76 930
4112.37 968
4112.97 993
4113.58 981
4114.18 921
4114.79 992
4115.39 956
4116.00 919
4116.60 948
4117.21 910
4117.82 988
4118.42 966
4119.03 1021
4119.63 972
4120.24 957
4120.84 999
4121.45 993
4122.05 968
4122.66 965
4123.27 985
4123.87 960
4124.48 935
4125.08 952
4125.69 1007
4126.30 965
4126.90 941
4127.51 953
4128.11 947
4128.72 935
4129.33 956
4129.93 967
4130.54 937
4131.15 1009
4131.75 1018
4132.36 1035
4132.96 1036
4133.57 949
4134.18 990
4134.78 1059
4135.39 1115
4136.00 1086
4136.60 1116
4137.21 1104
4137.82 1088
4138.43 1137
4139.03 1138
4139.64 1120
4140.25 1155
4140.85 1178
4141.46 1155
4142.07 1234
4142.68 1258
4143.28 1232
4143.89 1210
4144.50 1248
4145.10 1247
4145.71 1188
4146.32 1178
4146.93 1127
4147.53 1061
4148.14 1033
4148.75 1046
4149.36 1029
4149.97 996
4150.57 948
4151.18 978
4151.79 1007
4152.40 963
4153.00 947
4153.61 980
4154.22 910
4154.83 940
4155.44 990
4156.05 947
4156.65 948
4157.26 994
4157.87 947
4158.48 1017
4159.09 1048
4159.70 1047
4160.30 1002
4160.91 1012
4161.52 1074
4162.13 989
4162.74 991
4163.35 1051
4163.96 1055
4164.56 1012
4165.17 1008
4165.78 1056
4166.39 1024
4167.00 1061
4167.61 1090
4168.22 1104
4168.83 1144
4169.44 1171
4170.05 1184
4170.66 1233
4171.26 1239
4171.87 1236
4172.48 1216
4173.09 1239
4173.70 1219
4174.31 1231
4174.92 1225
4175.53 1255
4176.14 1179
4176.75 1126
4177.36 1098
4177.97 1077
4178.58 1095
4179.19 1028
4179.80 1055
4180.41 1009
4181.02 1014
4181.63 977
4182.24 989
4182.85 1016
4183.46 981
4184.07 1016
4184.68 1058
4185.29 1010
4185.90 1019
4186.51 1038
4187.12 1017
4187.73 1024
4188.34 970
4188.95 968
4189.56 1024
4190.18 990
4190.79 1038
4191.40 1045
4192.01 1087
4192.62 1038
4193.23 1110
4193.84 1133
4194.45 1083
4195.06 1076
4195.67 1080
4196.28 1145
4196.90 1101
4197.51 1041
4198.12 1053
4198.73 1076
4199.34 1012
4199.95 1040
4200.56 1056
4201.18 1088
4201.79 1066
4202.40 1095
4203.01 1069
4203.62 1032
4204.23 1087
4204.85 1147
4205.46 1144
4206.07 1120
4206.68 1114
4207.29 1144
4207.90 1139
4208.52 1112
4209.13 1091
4209.74 1115
4210.35 1140
4210.97 1172
4211.58 1189
4212.19 1180
4212.80 1146
4213.41 1122
4214.03 1138
4214.64 1181
4215.25 1174
4215.86 1217
4216.48 1280
4217.09 1279
4217.70 1309
4218.32 1323
4218.93 1300
4219.54 1491
4220.15 1537
4220.77 1596
4221.38 1611
4221.99 1550
4222.61 1539
4223.22 1581
4223.83 1618
4224.44 1624
4225.06 1603
4225.67 1597
4226.28 1713
4226.90 1705
4227.51 1795
4228.13 1856
4228.74 1900
4229.35 1890
4229.97 1739
4230.58 1585
4231.19 1571
4231.81 1513
4232.42 1412
4233.03 1345
4233.65 1322
4234.26 1307
4234.88 1322
4235.49 1266
4236.10 1275
4236.72 1218
4237.33 1226
4237.95 1174
4238.56 1154
4239.17 1174
4239.79 1213
4240.40 1186
4241.02 1214
4241.63 1207
4242.25 1238
4242.86 1246
4243.48 1207
4244.09 1223
4244.71 1239
4245.32 1201
4245.93 1222
4246.55 1221
4247.16 1226
4247.78 1242
4248.39 1247
4249.01 1182
4249.62 1235
4250.24 1180
4250.85 1240
4251.47 1165
4252.08 1181
4252.70 1188
4253.32 1189
4253.93 1201
4254.55 1165
4255.16 1144
4255.78 1217
4256.39 1207
4257.01 1245
4257.62 1204
4258.24 1157
4258.85 1195
4259.47 1279
4260.09 1261
4260.70 1356
4261.32 1462
4261.93 1507
4262.55 1512
4263.17 1471
4263.78 1406
4264.40 1434
4265.01 1455
4265.63 1471
4266.25 1373
4266.86 1323
4267.48 1322
4268.10 1271
4268.71 1218
4269.33 1263
4269.94 1183
4270.56 1208
4271.18 1200
4271.79 1182
4272.41 1223
4273.03 1194
4273.64 1245
4274.26 1305
4274.88 1277
4275.49 1341
4276.11 1359
4276.73 1418
4277.35 1475
4277.96 1555
4278.58 1453
4279.20 1433
4279.81 1377
4280.43 1318
4281.05 1302
4281.67 1255
4282.28 1197
4282.90 1193
4283.52 1194
4284.14 1158
4284.75 1119
4285.37 1082
4285.99 1101
4286.61 1105
4287.22 1083
4287.84 1111
4288.46 1059
4289.08 1087
4289.70 1063
4290.31 1094
4290.93 1100
4291.55 1062
4292.17 1064
4292.79 1104
4293.40 1074
4294.02 1071
4294.64 1071
4295.26 1079
4295.88 1067
4296.50 1119
4297.11 1102
4297.73 1119
4298.35 1059
4298.97 1083
4299.59 1082
4300.21 1116
4300.83 1153
4301.44 1157
4302.06 1162
4302.68 1159
4303.30 1157
4303.92 1188
4304.54 1203
4305.16 1203
4305.78 1192
4306.40 1157
4307.02 1148
4307.63 1205
4308.25 1136
4308.87 1190
4309.49 1141
4310.11 1198
4310.73 1188
4311.35 1168
4311.97 1212
4312.59 1200
4313.21 1235
4313.83 1212
4314.45 1180
4315.07 1271
4315.69 1289
4316.31 1294
4316.93 1245
4317.55 1215
4318.17 1167
4318.79 1138
4319.41 1213
4320.03 1240
4320.65 1261
4321.27 1193
4321.89 1259
4322.51 1299
4323.13 1393
4323.75 1392
4324.37 1413
4324.99 1478
4325.61 1434
4326.23 1423
4326.85 1551
4327.47 1560
4328.09 1606
4328.71 1672
4329.33 1760
4329.96 1916
4330.58 2055
4331.20 2241
4331.82 2606
4332.44 2734
4333.06 2754
4333.68 2707
4334.30 2646
4334.92 2573
4335.54 2485
4336.17 2401
4336.79 2363
4337.41 2384
4338.03 2437
4338.65 2392
4339.27 2243
4339.89 2105
4340.52 2061
4341.14 2003
4341.76 1899
4342.38 1925
4343.00 2084
4343.62 2232
4344.25 2329
4344.87 2614
4345.49 2897
4346.11 3002
4346.73 3174
4347.36 3076
4347.98 3059
4348.60 2914
4349.22 2793
4349.84 2520
4350.47 2430
4351.09 2371
4351.71 2313
4352.33 2212
4352.96 2194
4353.58 2027
4354.20 1864
4354.82 1723
4355.45 1669
4356.07 1601
4356.69 1677
4357.31 1648
4357.94 1592
4358.56 1589
4359.18 1529
4359.81 1573
4360.43 1552
4361.05 1507
4361.68 1437
4362.30 1477
4362.92 1483
4363.55 1441
4364.17 1466
4364.79 1443
4365.42 1431
4366.04 1395
4366.66 1387
4367.29 1408
4367.91 1402
4368.53 1352
4369.16 1320
4369.78 1280
4370.40 1261
4371.03 1224
4371.65 1237
4372.27 1284
4372.90 1268
4373.52 1265
4374.15 1274
4374.77 1285
4375.39 1314
4376.02 1259
4376.64 1291
4377.27 1302
4377.89 1286
4378.52 1262
4379.14 1292
4379.76 1281
4380.39 1247
4381.01 1372
4381.64 1424
4382.26 1440
4382.89 1387
4383.51 1375
4384.14 1313
4384.76 1347
4385.39 1316
4386.01 1340
4386.64 1384
4387.26 1328
4387.89 1288
4388.51 1423
4389.14 1518
4389.76 1504
4390.39 1588
4391.01 1641
4391.64 1594
4392.26 1605
4392.89 1542
4393.51 1475
4394.14 1377
4394.76 1345
4395.39 1373
4396.01 1363
4396.64 1302
4397.26 1258
4397.89 1223
4398.52 1227
4399.14 1230
4399.77 1220
4400.39 1227
4401.02 1223
4401.65 1219
4402.27 1228
4402.90 1225
4403.52 1211
4404.15 1169
4404.78 1124
4405.40 1202
4406.03 1226
4406.65 1248
4407.28 1227
4407.91 1160
4408.53 1200
4409.16 1221
4409.79 1244
4410.41 1197
4411.04 1204
4411.67 1222
4412.29 1171
4412.92 1156
4413.55 1160
4414.17 1143
4414.80 1174
4415.43 1166
4416.05 1154
4416.68 1150
4417.31 1104
4417.94 1114
4418.56 1081
4419.19 1034
4419.82 1145
4420.44 1150
4421.07 1175
4421.70 1150
4422.33 1143
4422.95 1175
4423.58 1074
4424.21 1102
4424.84 1084
4425.46 1061
4426.09 1128
4426.72 1044
4427.35 1011
4427.97 990
4428.60 1029
4429.23 1050
4429.86 1064
4430.49 1008
4431.11 1028
4431.74 1029
4432.37 1039
4433.00 1048
4433.63 1037
4434.26 1059
4434.88 1047
4435.51 1052
4436.14 1017
4436.77 1053
4437.40 1087
4438.03 1100
4438.65 1068
4439.28 1017
4439.91 1008
4440.54 1029
4441.17 1047
4441.80 1068
4442.43 1070
4443.06 1081
4443.68 1077
4444.31 1067
4444.94 1104
4445.57 1165
4446.20 1209
4446.83 1145
4447.46 1152
4448.09 1143
4448.72 1187
4449.35 1124
4449.98 1110
4450.61 1166
4451.24 1161
4451.86 1117
4452.49 1100
4453.12 1119
4453.75 1161
4454.38 1178
4455.01 1210
4455.64 1252
4456.27 1253
4456.90 1279
4457.53 1166
4458.16 1167
4458.79 1181
4459.42 1126
4460.05 1109
4460.68 1027
4461.31 1013
4461.94 978
4462.57 1001
4463.20 1038
4463.83 1040
4464.46 1028
4465.09 1056
4465.72 1010
4466.36 1003
4466.99 998
4467.62 991
4468.25 977
4468.88 1028
4469.51 1003
4470.14 998
4470.77 1039
4471.40 1028
4472.03 970
4472.66 980
4473.29 1023
4473.93 1046
4474.56 1037
4475.19 1050
4475.82 1016
4476.45 976
4477.08 1046
4477.71 1054
4478.34 1011
4478.98 1016
4479.61 990
4480.24 1041
4480.87 997
4481.50 1047
4482.13 1104
4482.76 1142
4483.40 1078
4484.03 1093
4484.66 1049
4485.29 1061
4485.92 1001
4486.56 1027
4487.19 1052
4487.82 1043
4488.45 1070
4489.08 1053
4489.72 1012
4490.35 1051
4490.98 1054
4491.61 1096
4492.25 1051
4492.88 1073
4493.51 1100
4494.14 1079
4494.78 1078
4495.41 1082
4496.04 1081
4496.67 1047
4497.31 1078
4497.94 1066
4498.57 1122
4499.20 1184
4499.84 1207
4500.47 1341
4501.10 1323
4501.74 1408
4502.37 1492
4503.00 1420
4503.64 1407
4504.27 1390
4504.90 1377
4505.53 1359
4506.17 1347
4506.80 1241
4507.43 1279
4508.07 1268
4508.70 1240
4509.34 1259
4509.97 1239
4510.60 1209
4511.24 1165
4511.87 1208
4512.50 1197
4513.14 1140
4513.77 1156
4514.41 1138
4515.04 1096
4515.67 1148
4516.31 1177
4516.94 1182
4517.58 1126
4518.21 1072
4518.84 1087
4519.48 1162
4520.11 1167
4520.75 1170
4521.38 1150
4522.02 1102
4522.65 1107
4523.28 1145
4523.92 1170
4524.55 1177
4525.19 1196
4525.82 1227
4526.46 1302
4527.09 1384
4527.73 1612
4528.36 1755
4529.00 2007
4529.63 2307
4530.27 2507
4530.90 2572
4531.54 2534
4532.17 2671
4532.81 2550
4533.44 2455
4534.08 2247
4534.71 2035
4535.35 1848
4535.99 1637
4536.62 1479
4537.26 1337
4537.89 1200
4538.53 1139
4539.16 1101
4539.80 1052
4540.43 1076
4541.07 1096
4541.71 1048
4542.34 1064
4542.98 1043
4543.61 1090
4544.25 1129
4544.89 1070
4545.52 1077
4546.16 1121
4546.79 1150
4547.43 1194
4548.07 1239
4548.70 1216
4549.34 1202
4549.98 1170
4550.61 1156
4551.25 1150
4551.89 1147
4552.52 1224
4553.16 1161
4553.80 1097
4554.43 1026
4555.07 1082
4555.71 1073
4556.34 1079
4556.98 1047
4557.62 1085
4558.25 1072
4558.89 1090
4559.53 1100
4560.16 1094
4560.80 1114
4561.44 1114
4562.08 1141
4562.71 1208
4563.35 1110
4563.99 1178
4564.63 1145
4565.26 1177
4565.90 1183
4566.54 1175
4567.18 1208
4567.81 1224
4568.45 1185
4569.09 1263
4569.73 1267
4570.36 1300
4571.00 1318
4571.64 1259
4572.28 1252
4572.92 1194
4573.55 1194
4574.19 1259
4574.83 1171
4575.47 1203
4576.11 1152
4576.75 1087
4577.38 1153
4578.02 1148
4578.66 1106
4579.30 1097
4579.94 1048
4580.58 1021
4581.21 1042
4581.85 1122
4582.49 1066
4583.13 1106
4583.77 1090
4584.41 1128
4585.05 1124
4585.69 1231
4586.32 1279
4586.96 1302
4587.60 1429
4588.24 1386
4588.88 1310
4589.52 1324
4590.16 1330
4590.80 1301
4591.44 1377
4592.08 1362
4592.72 1335
4593.36 1264
4594.00 1227
4594.63 1200
4595.27 1184
4595.91 1117
4596.55 1083
4597.19 1057
4597.83 1101
4598.47 1071
4599.11 1085
4599.75 1137
4600.39 1096
4601.03 1126
4601.67 1122
4602.31 1131
4602.95 1117
4603.59 1121
4604.23 1060
4604.87 1089
4605.51 1097
4606.15 1079
4606.79 1120
4607.43 1114
4608.08 1080
4608.72 1083
4609.36 1130
4610.00 1106
4610.64 1099
4611.28 1132
4611.92 1101
4612.56 1076
4613.20 1062
4613.84 1060
4614.48 1100
4615.12 1041
4615.76 1020
4616.41 1030
4617.05 1039
4617.69 1023
4618.33 1007
4618.97 1010
4619.61 962
4620.25 986
4620.89 953
4621.54 977
4622.18 988
4622.82 964
4623.46 953
4624.10 978
4624.74 966
4625.38 1002
4626.03 977
4626.67 999
4627.31 992
4627.95 1014
4628.59 1008
4629.24 1067
4629.88 1038
4630.52 1118
4631.16 1154
4631.80 1181
4632.45 1189
4633.09 1178
4633.73 1131
4634.37 1078
4635.02 1105
4635.66 1140
4636.30 1203
4636.94 1175
4637.58 1134
4638.23 1150
4638.87 1144
4639.51 1205
4640.16 1200
4640.80 1150
4641.44 1114
4642.08 1082
4642.73 1084
4643.37 1115
4644.01 1076
4644.66 1068
4645.30 1069
4645.94 1078
4646.58 1079
4647.23 1091
4647.87 1079
4648.51 1117
4649.16 1090
4649.80 1073
4650.44 1104
4651.09 1103
4651.73 1151
4652.37 1200
4653.02 1154
4653.66 1184
4654.31 1179
4654.95 1147
4655.59 1173
4656.24 1069
4656.88 1085
4657.52 1084
4658.17 1048
4658.81 1020
4659.46 1012
4660.10 1016
4660.75 988
4661.39 926
4662.03 999
4662.68 994
4663.32 904
4663.97 876
4664.61 907
4665.26 907
4665.90 940
4666.54 900
4667.19 895
4667.83 980
4668.48 924
4669.12 865
4669.77 944
4670.41 895
4671.06 877
4671.70 941
4672.35 933
4672.99 923
4673.64 935
4674.28 992
4674.93 922
4675.57 938
4676.22 934
4676.86 964
4677.51 988
4678.15 961
4678.80 956
4679.44 956
4680.09 1020
4680.73 1058
4681.38 1012
4682.03 974
4682.67 1012
4683.32 1045
4683.96 1088
4684.61 1029
4685.25 1038
4685.90 1060
4686.55 1091
4687.19 1075
4687.84 1088
4688.48 1099
4689.13 1093
4689.78 1166
4690.42 1132
4691.07 1108
4691.72 1151
4692.36 1085
4693.01 1120
4693.65 1158
4694.30 1171
4694.95 1195
4695.59 1256
4696.24 1248
4696.89 1183
4697.53 1232
4698.18 1283
4698.83 1400
4699.47 1398
4700.12 1401
4700.77 1393
4701.41 1380
4702.06 1264
4702.71 1224
4703.36 1190
4704.00 1169
4704.65 1163
4705.30 1224
4705.94 1141
4706.59 1152
4707.24 1097
4707.89 1104
4708.53 1049
4709.18 1152
4709.83 1146
4710.48 1103
4711.12 1096
4711.77 1096
4712.42 1117
4713.07 1116
4713.71 1099
4714.36 1179
4715.01 1121
4715.66 1069
4716.31 1064
4716.95 1080
4717.60 1017
4718.25 1035
4718.90 1082
4719.55 1101
4720.19 1020
4720.84 1078
4721.49 1074
4722.14 1106
4722.79 1098
4723.44 1066
4724.08 1081
4724.73 1116
4725.38 993
4726.03 1030
4726.68 1060
4727.33 1053
4727.98 1070
4728.63 1101
4729.27 1126
4729.92 1041
4730.57 1003
4731.22 1036
4731.87 1018
4732.52 1023
4733.17 1060
4733.82 999
4734.47 965
4735.12 990
4735.77 969
4736.41 1001
4737.06 954
4737.71 1004
4738.36 1049
4739.01 1038
4739.66 1129
4740.31 1137
4740.96 1080
4741.61 1076
4742.26 1079
4742.91 1035
4743.56 1066
4744.21 1051
4744.86 975
4745.51 1005
4746.16 1017
4746.81 1010
4747.46 1030
4748.11 999
4748.76 1024
4749.41 1016
4750.06 1105
4750.71 1130
4751.36 1145
4752.01 1117
4752.66 1074
4753.31 1084
4753.96 1101
4754.61 1146
4755.26 1168
4755.92 1089
4756.57 1079
4757.22 1081
4757.87 1048
4758.52 1109
4759.17 1131
4759.82 1103
4760.47 1123
4761.12 1156
4761.77 1195
4762.42 1173
4763.08 1185
4763.73 1166
4764.38 1143
4765.03 1145
4765.68 1161
4766.33 1139
4766.98 1140
4767.64 1126
4768.29 1103
4768.94 1073
4769.59 1073
4770.24 1063
4770.89 1066
4771.54 1019
4772.20 994
4772.85 1019
4773.50 1123
4774.15 1113
4774.80 1068
4775.46 986
4776.11 1028
4776.76 1039
4777.41 1081
4778.06 1078
4778.72 1011
4779.37 1054
4780.02 1061
4780.67 1073
4781.33 1028
4781.98 1035
4782.63 1021
4783.28 1050
4783.94 1115
4784.59 1058
4785.24 1109
4785.89 1066
4786.55 1064
4787.20 1120
4787.85 1106
4788.51 1128
4789.16 1150
4789.81 1154
4790.46 1159
4791.12 1181
4791.77 1136
4792.42 1169
4793.08 1145
4793.73 1107
4794.38 1172
4795.04 1059
4795.69 1062
4796.34 1151
4797.00 1142
4797.65 1234
4798.30 1293
4798.96 1298
4799.61 1372
4800.27 1387
4800.92 1375
4801.57 1394
4802.23 1379
4802.88 1363
4803.53 1339
4804.19 1265
4804.84 1259
4805.50 1287
4806.15 1243
4806.81 1223
4807.46 1223
4808.11 1204
4808.77 1168
4809.42 1119
4810.08 1188
4810.73 1111
4811.39 1217
4812.04 1200
4812.69 1196
4813.35 1225
4814.00 1259
4814.66 1300
4815.31 1266
4815.97 1236
4816.62 1264
4817.28 1335
4817.93 1376
4818.59 1344
4819.24 1486
4819.90 1446
4820.55 1437
4821.21 1479
4821.86 1471
4822.52 1563
4823.17 1630
4823.83 1641
4824.48 1522
4825.14 1451
4825.79 1488
4826.45 1439
4827.11 1411
4827.76 1362
4828.42 1392
4829.07 1424
4829.73 1456
4830.38 1386
4831.04 1398
4831.70 1424
4832.35 1428
4833.01 1444
4833.66 1414
4834.32 1509
4834.98 1536
4835.63 1554
4836.29 1608
4836.94 1681
4837.60 1681
4838.26 1626
4838.91 1667
4839.57 1657
4840.23 1670
4840.88 1610
4841.54 1596
4842.20 1518
4842.85 1550
4843.51 1589
4844.17 1618
4844.82 1630
4845.48 1609
4846.14 1628
4846.79 1650
4847.45 1759
4848.11 1840
4848.76 1824
4849.42 1932
4850.08 1924
4850.73 1939
4851.39 1943
4852.05 1892
4852.71 1817
4853.36 1751
4854.02 1759
4854.68 1828
4855.34 1851
4855.99 1868
4856.65 2015
4857.31 2142
4857.97 2271
4858.62 2295
4859.28 2196
4859.94 2155
4860.60 2111
4861.25 1930
4861.91 1824
4862.57 1775
4863.23 1712
4863.89 1712
4864.54 1703
4865.20 1786
4865.86 1737
4866.52 1712
4867.18 1684
4867.84 1635
4868.49 1648
4869.15 1662
4869.81 1626
4870.47 1567
4871.13 1613
4871.79 1655
4872.44 1640
4873.10 1630
4873.76 1510
4874.42 1573
4875.08 1650
4875.74 1611
4876.40 1612
4877.06 1584
4877.72 1582
4878.37 1703
4879.03 1651
4879.69 1679
4880.35 1645
4881.01 1504
4881.67 1487
4882.33 1512
4882.99 1469
4883.65 1407
4884.31 1371
4884.97 1403
4885.63 1400
4886.29 1349
4886.95 1367
4887.61 1409
4888.26 1447
4888.92 1467
4889.58 1425
4890.24 1475
4890.90 1476
4891.56 1484
4892.22 1486
4892.88 1522
4893.54 1460
4894.20 1464
4894.86 1402
4895.52 1393
4896.18 1427
4896.84 1419
4897.51 1482
4898.17 1538
4898.83 1664
4899.49 1643
4900.15 1706
4900.81 1668
4901.47 1571
4902.13 1522
4902.79 1435
4903.45 1377
4904.11 1303
4904.77 1336
4905.43 1328
4906.09 1219
4906.75 1220
4907.41 1297
4908.08 1273
4908.74 1183
4909.40 1188
4910.06 1199
4910.72 1193
4911.38 1228
4912.04 1167
4912.70 1181
4913.37 1172
4914.03 1179
4914.69 1166
4915.35 1164
4916.01 1110
4916.67 1136
4917.33 1082
4918.00 1082
4918.66 1120
4919.32 1080
4919.98 1059
4920.64 1036
4921.31 1118
4921.97 1081
4922.63 1131
4923.29 1127
4923.95 1125
4924.62 1110
4925.28 1076
4925.94 1088
4926.60 1108
4927.26 1098
4927.93 1055
4928.59 1096
4929.25 1064
4929.91 1015
4930.58 1047
4931.24 1071
4931.90 1118
4932.56 1091
4933.23 1045
4933.89 1047
4934.55 1012
4935.22 1079
4935.88 1051
4936.54 1046
4937.20 992
4937.87 1036
4938.53 1031
4939.19 1005
4939.86 1045
4940.52 1081
4941.18 1046
4941.85 1047
4942.51 1018
4943.17 991
4943.84 1041
4944.50 1046
4945.16 1059
4945.83 982
4946.49 986
4947.15 1018
4947.82 980
4948.48 1047
4949.15 1000
4949.81 1027
4950.47 1039
4951.14 1024
4951.80 999
4952.47 1017
4953.13 1012
4953.79 1050
4954.46 969
4955.12 993
4955.79 1031
4956.45 1039
4957.11 1014
4957.78 1064
4958.44 1110
4959.11 1158
4959.77 1195
4960.44 1264
4961.10 1268
4961.77 1294
4962.43 1373
4963.10 1368
4963.76 1341
4964.42 1327
4965.09 1307
4965.75 1300
4966.42 1216
4967.08 1140
4967.75 1144
4968.41 1072
4969.08 999
4969.74 1039
4970.41 1075
4971.08 1042
4971.74 1012
4972.41 1063
4973.07 1053
4973.74 1027
4974.40 1115
4975.07 1142
4975.73 1207
4976.40 1209
4977.06 1155
4977.73 1139
4978.40 1142
4979.06 1176
4979.73 1075
4980.39 1083
4981.06 1090
4981.73 1102
4982.39 1065
4983.06 985
4983.72 978
4984.39 1048
4985.06 1038
4985.72 991
4986.39 987
4987.05 1012
4987.72 1017
4988.39 991
4989.05 994
4989.72 966
4990.39 986
4991.05 993
4991.72 1009
4992.39 985
4993.05 965
4993.72 944
4994.39 968
4995.05 950
4995.72 958
4996.39 932
4997.05 955
4997.72 939
4998.39 881
4999.06 869
4999.72 918
5000.39 899
5001.06 932
5001.73 962
5002.39 928
5003.06 904
5003.73 978
5004.39 978
5005.06 959
5005.73 928
5006.40 941
5007.07 937
5007.73 935
5008.40 993
5009.07 960
5009.74 971
5010.40 971
5011.07 953
5011.74 947
5012.41 906
5013.08 949
5013.74 936
5014.41 932
5015.08 910
5015.75 911
5016.42 935
5017.09 900
5017.75 913
5018.42 922
5019.09 879
5019.76 929
5020.43 940
5021.10 965
5021.76 963
5022.43 954
5023.10 999
5023.77 1043
5024.44 1002
5025.11 946
5025.78 949
5026.45 956
5027.12 960
5027.78 936
5028.45 913
5029.12 885
5029.79 892
5030.46 897
5031.13 948
5031.80 902
5032.47 912
5033.14 861
5033.81 858
5034.48 885
5035.15 878
5035.82 897
5036.49 823
5037.16 882
5037.83 919
5038.50 923
5039.16 886
5039.83 906
5040.50 960
5041.17 981
5041.84 979
5042.51 883
5043.18 903
5043.85 910
5044.52 916
5045.20 924
5045.87 909
5046.54 939
5047.21 957
5047.88 913
5048.55 926
5049.22 893
5049.89 912
5050.56 950
5051.23 875
5051.90 903
5052.57 908
5053.24 894
5053.91 896
5054.58 921
5055.25 914
5055.92 879
5056.60 877
5057.27 873
5057.94 928
5058.61 920
5059.28 896
5059.95 943
5060.62 946
5061.29 918
5061.96 967
5062.64 995
5063.31 965
5063.98 978
5064.65 963
5065.32 991
5065.99 949
5066.66 979
5067.34 923
5068.01 907
5068.68 973
5069.35 928
5070.02 959
5070.70 960
5071.37 958
5072.04 979
5072.71 979
5073.38 1049
5074.06 1025
5074.73 1017
5075.40 989
5076.07 1022
5076.74 1012
5077.42 1073
5078.09 1082
5078.76 1067
5079.43 1096
5080.11 1130
5080.78 1033
5081.45 1017
5082.12 994
5082.80 1024
5083.47 1028
5084.14 1059
5084.82 1064
5085.49 1092
5086.16 1094
5086.83 1039
5087.51 1072
5088.18 1133
5088.85 1122
5089.53 1126
5090.20 1207
5090.87 1253
5091.55 1185
5092.22 1130
5092.89 1101
5093.57 1111
5094.24 1008
5094.91 1014
5095.59 1029
5096.26 1040
5096.93 1022
5097.61 1036
5098.28 1015
5098.96 1009
5099.63 1008
5100.30 975
5100.98 1066
5101.65 1015
5102.32 1023
5103.00 1059
5103.67 1061
5104.35 1139
5105.02 1123
5105.70 1059
5106.37 1063
5107.04 1052
5107.72 1052
5108.39 1043
5109.07 1037
5109.74 1090
5110.42 1083
5111.09 1051
5111.77 1059
5112.44 1057
5113.11 1038
5113.79 988
5114.46 1018
5115.14 1118
5115.81 1137
5116.49 1170
5117.16 1229
5117.84 1270
5118.51 1344
5119.19 1403
5119.86 1368
5120.54 1337
5121.21 1323
5121.89 1319
5122.57 1250
5123.24 1162
5123.92 1255
5124.59 1196
5125.27 1130
5125.94 1131
5126.62 1106
5127.29 1001
5127.97 1024
5128.64 1049
5129.32 1015
5130.00 1033
5130.67 1094
5131.35 1120
5132.02 1133
5132.70 1140
5133.38 1128
5134.05 1087
5134.73 1130
5135.40 1122
5136.08 1106
5136.76 1071
5137.43 1009
5138.11 1088
5138.79 1112
5139.46 1057
5140.14 1059
5140.82 1019
5141.49 1031
5142.17 1005
5142.85 1011
5143.52 1027
5144.20 964
5144.88 897
5145.55 914
5146.23 901
5146.91 957
5147.58 915
5148.26 953
5148.94 922
5149.61 944
5150.29 924
5150.97 967
5151.65 960
5152.32 915
5153.00 966
5153.68 927
5154.36 945
5155.03 973
5155.71 898
5156.39 996
5157.07 1028
5157.74 1041
5158.42 1011
5159.10 1027
5159.78 986
5160.45 946
5161.13 889
5161.81 918
5162.49 1009
5163.17 980
5163.84 927
5164.52 940
5165.20 966
5165.88 941
5166.56 921
5167.24 930
5167.91 908
5168.59 969
5169.27 991
5169.95 911
5170.63 855
5171.31 878
5171.98 901
5172.66 904
5173.34 963
5174.02 967
5174.70 926
5175.38 899
5176.06 942
5176.74 902
5177.41 930
5178.09 895
5178.77 944
5179.45 964
5180.13 933
5180.81 943
5181.49 948
5182.17 955
5182.85 954
5183.53 883
5184.21 889
5184.89 887
5185.57 855
5186.24 817
5186.92 882
5187.60 897
5188.28 867
5188.96 907
5189.64 884
5190.32 867
5191.00 866
5191.68 877
5192.36 898
5193.04 929
5193.72 906
5194.40 912
5195.08 907
5195.76 889
5196.44 892
5197.12 859
5197.80 910
5198.48 933
5199.16 922
5199.84 847
5200.52 866
5201.21 868
5201.89 930
5202.57 921
5203.25 912
5203.93 917
5204.61 957
5205.29 943
5205.97 912
5206.65 894
5207.33 946
5208.01 992
5208.69 990
5209.37 949
5210.06 993
5210.74 1003
5211.42 978
5212.10 1014
5212.78 1009
5213.46 1063
5214.14 1022
5214.82 1057
5215.51 1078
5216.19 1051
5216.87 1079
5217.55 1025
5218.23 1027
5218.91 1004
5219.60 1016
5220.28 1058
5220.96 1080
5221.64 1150
5222.32 1196
5223.00 1220
5223.69 1201
5224.37 1133
5225.05 1060
5225.73 1047
5226.41 987
5227.10 983
5227.78 984
5228.46 980
5229.14 982
5229.83 971
5230.51 947
5231.19 951
5231.87 973
5232.56 976
5233.24 949
5233.92 996
5234.60 1057
5235.29 1057
5235.97 1030
5236.65 1008
5237.34 979
5238.02 1003
5238.70 1046
5239.38 1005
5240.07 985
5240.75 1026
5241.43 1012
5242.12 989
5242.80 984
5243.48 994
5244.17 1004
5244.85 998
5245.53 986
5246.22 942
5246.90 982
5247.58 1011
5248.27 1034
5248.95 1030
5249.63 1003
5250.32 1048
5251.00 1102
5251.69 1125
5252.37 1112
5253.05 1120
5253.74 1078
5254.42 1099
5255.11 1035
5255.79 1048
5256.47 1015
5257.16 1023
5257.84 987
5258.53 975
5259.21 1017
5259.89 1048
5260.58 1080
5261.26 1138
5261.95 1138
5262.63 1125
5263.32 1104
5264.00 1096
5264.69 1095
5265.37 1076
5266.06 1040
5266.74 1044
5267.43 1008
5268.11 1049
5268.79 1100
5269.48 1088
5270.16 1027
5270.85 1010
5271.53 1028
5272.22 1067
5272.91 1037
5273.59 988
5274.28 1048
5274.96 975
5275.65 993
5276.33 985
5277.02 980
5277.70 1049
5278.39 982
5279.07 993
5279.76 990
5280.45 1017
5281.13 1094
5281.82 1036
5282.50 1045
5283.19 1063
5283.87 1034
5284.56 993
5285.25 964
5285.93 998
5286.62 995
5287.30 1021
5287.99 1033
5288.68 1039
5289.36 988
5290.05 998
5290.74 1024
5291.42 1080
5292.11 996
5292.79 1047
5293.48 1071
5294.17 1041
5294.85 1028
5295.54 1078
5296.23 1139
5296.91 1127
5297.60 1168
5298.29 1153
5298.98 1138
5299.66 1214
5300.35 1270
5301.04 1317
5301.72 1291
5302.41 1361
5303.10 1397
5303.78 1369
5304.47 1362
5305.16 1446
5305.85 1399
5306.53 1314
5307.22 1314
5307.91 1267
5308.60 1277
5309.28 1341
5309.97 1413
5310.66 1422
5311.35 1532
5312.03 1620
5312.72 1637
5313.41 1645
5314.10 1587
5314.79 1559
5315.47 1505
5316.16 1471
5316.85 1435
5317.54 1316
5318.23 1316
5318.91 1362
5319.60 1418
5320.29 1335
5320.98 1374
5321.67 1260
5322.36 1232
5323.04 1220
5323.73 1187
5324.42 1110
5325.11 1194
5325.80 1128
5326.49 1089
5327.18 1055
5327.86 1064
5328.55 1089
5329.24 1100
5329.93 1086
5330.62 1078
5331.31 1085
5332.00 1083
5332.69 1097
5333.38 1117
5334.06 1085
5334.75 1089
5335.44 1100
5336.13 1092
5336.82 1045
5337.51 1049
5338.20 1112
5338.89 1090
5339.58 1081
5340.27 1107
5340.96 1067
5341.65 1106
5342.34 1114
5343.03 1067
5343.72 1111
5344.41 1142
5345.10 1200
5345.79 1281
5346.48 1294
5347.17 1374
5347.86 1483
5348.55 1604
5349.24 1722
5349.93 1756
5350.62 1846
5351.31 1822
5352.00 1766
5352.69 1728
5353.38 1718
5354.07 1525
5354.76 1394
5355.45 1338
5356.14 1225
5356.83 1149
5357.52 1142
5358.21 1090
5358.90 1065
5359.59 1045
5360.29 1057
5360.98 1062
5361.67 1082
5362.36 1044
5363.05 1059
5363.74 1008
5364.43 1031
5365.12 972
5365.81 996
5366.50 1003
5367.20 964
5367.89 988
5368.58 904
5369.27 917
5369.96 997
5370.65 978
5371.34 932
5372.04 971
5372.73 976
5373.42 997
5374.11 973
5374.80 922
5375.49 993
5376.19 993
5376.88 1002
5377.57 971
5378.26 1032
5378.95 998
5379.65 959
5380.34 938
5381.03 996
5381.72 966
5382.42 949
5383.11 994
5383.80 977
5384.49 1004
5385.19 1052
5385.88 1016
5386.57 1009
5387.26 980
5387.96 1079
5388.65 1097
5389.34 1105
5390.03 1136
5390.73 1151
5391.42 1154
5392.11 1061
5392.80 1125
5393.50 1073
5394.19 1052
5394.88 980
5395.58 1030
5396.27 1050
5396.96 1067
5397.66 1046
5398.35 1014
5399.04 942
5399.74 1000
5400.43 982
5401.12 1048
5401.82 1019
5402.51 956
5403.20 985
5403.90 1016
5404.59 1029
5405.29 969
5405.98 975
5406.67 1059
5407.37 1016
5408.06 1019
5408.75 1070
5409.45 994
5410.14 994
5410.84 950
5411.53 981
5412.23 1034
5412.92 998
5413.61 971
5414.31 983
5415.00 1058
5415.70 1018
5416.39 972
5417.09 998
5417.78 1071
5418.47 1013
5419.17 1072
5419.86 1065
5420.56 1074
5421.25 1077
5421.95 1028
5422.64 1023
5423.34 1031
5424.03 994
5424.73 1042
5425.42 1029
5426.12 1053
5426.81 972
5427.51 1071
5428.20 1060
5428.90 1086
5429.59 1041
5430.29 1012
5430.99 1064
5431.68 1058
5432.38 1047
5433.07 1050
5433.77 1025
5434.46 1072
5435.16 1056
5435.85 1123
5436.55 1100
5437.25 1070
5437.94 1078
5438.64 1115
5439.33 1109
5440.03 1153
5440.73 1103
5441.42 1107
5442.12 1130
5442.81 1151
5443.51 1136
5444.21 1192
5444.90 1262
5445.60 1273
5446.29 1326
5446.99 1351
5447.69 1407
5448.38 1455
5449.08 1325
5449.78 1351
5450.47 1297
5451.17 1272
5451.87 1240
5452.56 1275
5453.26 1213
5453.96 1146
5454.65 1119
5455.35 1154
5456.05 1164
5456.75 1156
5457.44 1162
5458.14 1152
5458.84 1175
5459.53 1199
5460.23 1222
5460.93 1270
5461.63 1278
5462.32 1291
5463.02 1256
5463.72 1284
5464.42 1242
5465.11 1240
5465.81 1253
5466.51 1271
5467.21 1257
5467.90 1270
5468.60 1241
5469.30 1287
5470.00 1239
5470.70 1304
5471.39 1322
5472.09 1364
5472.79 1402
5473.49 1386
5474.19 1397
5474.88 1406
5475.58 1498
5476.28 1434
5476.98 1573
5477.68 1687
5478.38 1814
5479.07 2002
5479.77 2103
5480.47 2201
5481.17 2229
5481.87 2184
5482.57 2026
5483.27 1880
5483.96 1824
5484.66 1775
5485.36 1663
5486.06 1600
5486.76 1571
5487.46 1582
5488.16 1558
5488.86 1510
5489.56 1590
5490.26 1605
5490.96 1635
5491.65 1677
5492.35 1681
5493.05 1700
5493.75 1735
5494.45 1728
5495.15 1703
5495.85 1721
5496.55 1774
5497.25 1915
5497.95 2064
5498.65 2273
5499.35 2699
5500.05 3000
5500.75 3310
5501.45 3321
5502.15 3311
5502.85 3069
5503.55 2708
5504.25 2364
5504.95 2099
5505.65 1903
5506.35 1750
5507.05 1606
5507.75 1583
5508.45 1537
5509.15 1508
5509.85 1387
5510.55 1387
5511.25 1487
5511.95 1474
5512.65 1465
5513.35 1459
5514.05 1450
5514.76 1425
5515.46 1402
5516.16 1410
5516.86 1374
5517.56 1379
5518.26 1372
5518.96 1394
5519.66 1406
5520.36 1440
5521.06 1380
5521.77 1342
5522.47 1344
5523.17 1344
5523.87 1282
5524.57 1252
5525.27 1248
5525.97 1163
5526.67 1198
5527.38 1228
5528.08 1236
5528.78 1202
5529.48 1232
5530.18 1201
5530.88 1154
5531.59 1124
5532.29 1193
5532.99 1197
5533.69 1193
5534.39 1220
5535.10 1183
5535.80 1183
5536.50 1145
5537.20 1167
5537.90 1108
5538.61 1147
5539.31 1201
5540.01 1185
5540.71 1162
5541.42 1122
5542.12 1116
5542.82 1127
5543.52 1119
5544.23 1092
5544.93 1118
5545.63 1153
5546.33 1114
5547.04 1084
5547.74 1089
5548.44 1080
5549.15 1096
5549.85 1100
5550.55 1095
5551.26 1094
5551.96 1074
5552.66 1128
5553.36 1111
5554.07 1087
5554.77 1083
5555.47 1079
5556.18 1063
5556.88 1086
5557.58 1049
5558.29 1050
5558.99 1078
5559.70 1104
5560.40 1171
5561.10 1179
5561.81 1185
5562.51 1157
5563.21 1226
5563.92 1204
5564.62 1236
5565.33 1163
5566.03 1135
5566.73 1123
5567.44 1190
5568.14 1121
5568.85 1102
5569.55 1057
5570.25 1063
5570.96 1103
5571.66 1090
5572.37 1162
5573.07 1143
5573.78 1089
5574.48 1094
5575.19 1140
5575.89 1121
5576.59 1144
5577.30 1125
5578.00 1095
5578.71 1131
5579.41 1080
5580.12 1073
5580.82 1042
5581.53 1001
5582.23 995
5582.94 950
5583.64 995
5584.35 1082
5585.05 1035
5585.76 1067
5586.46 1061
5587.17 1050
5587.88 1002
5588.58 1033
5589.29 1093
5589.99 1043
5590.70 1049
5591.40 1038
5592.11 1000
5592.81 1015
5593.52 1075
5594.23 1016
5594.93 1014
5595.64 1051
5596.34 1074
5597.05 1034
5597.76 988
5598.46 983
5599.17 1016
5599.87 1061
5600.58 1018
5601.29 1045
5601.99 1023
5602.70 989
5603.41 985
5604.11 1003
5604.82 1068
5605.52 1031
5606.23 992
5606.94 986
5607.64 1007
5608.35 1004
5609.06 1007
5609.76 1056
5610.47 1046
5611.18 1025
5611.88 999
5612.59 997
5613.30 963
5614.01 993
5614.71 1000
5615.42 1048
5616.13 1003
5616.83 1026
5617.54 1030
5618.25 1049
5618.96 997
5619.66 996
5620.37 1052
5621.08 995
5621.79 1040
5622.49 1095
5623.20 1060
5623.91 1112
5624.62 1138
5625.32 1093
5626.03 1112
5626.74 1149
5627.45 1071
5628.16 1105
5628.86 1177
5629.57 1167
5630.28 1163
5630.99 1161
5631.70 1206
5632.40 1204
5633.11 1217
5633.82 1226
5634.53 1149
5635.24 1180
5635.95 1233
5636.65 1253
5637.36 1338
5638.07 1415
5638.78 1377
5639.49 1366
5640.20 1450
5640.91 1434
5641.61 1384
5642.32 1315
5643.03 1261
5643.74 1284
5644.45 1223
5645.16 1188
5645.87 1171
5646.58 1158
5647.29 1190
5648.00 1202
5648.70 1134
5649.41 1161
5650.12 1152
5650.83 1220
5651.54 1250
5652.25 1238
5652.96 1223
5653.67 1226
5654.38 1209
5655.09 1238
5655.80 1220
5656.51 1241
5657.22 1248
5657.93 1266
5658.64 1209
5659.35 1257
5660.06 1343
5660.77 1377
5661.48 1350
5662.19 1343
5662.90 1369
5663.61 1355
5664.32 1259
5665.03 1182
5665.74 1194
5666.45 1150
5667.16 1143
5667.87 1211
5668.58 1231
5669.29 1246
5670.00 1261
5670.71 1261
5671.42 1299
5672.13 1348
5672.84 1335
5673.56 1254
5674.27 1172
5674.98 1126
5675.69 1136
5676.40 1136
5677.11 1121
5677.82 1141
5678.53 1148
5679.24 1182
5679.95 1238
5680.67 1183
5681.38 1170
5682.09 1204
5682.80 1183
5683.51 1144
5684.22 1167
5684.93 1128
5685.65 1130
5686.36 1144
5687.07 1122
5687.78 1064
5688.49 1038
5689.20 1089
5689.92 1126
5690.63 1138
5691.34 1120
5692.05 1085
5692.76 1066
5693.47 1050
5694.19 1095
5694.90 1061
5695.61 1049
5696.32 1027
5697.04 1033
5697.75 1101
5698.46 1023
5699.17 1056
5699.89 1121
5700.60 1106
5701.31 1102
5702.02 1084
5702.74 1070
5703.45 1135
5704.16 1112
5704.87 1133
5705.59 1127
5706.30 1098
5707.01 1160
5707.72 1117
5708.44 1097
5709.15 1092
5709.86 1069
5710.58 1035
5711.29 1047
5712.00 1052
5712.72 1020
5713.43 1018
5714.14 1072
5714.86 1079
5715.57 1016
5716.28 1080
5717.00 1072
5717.71 1125
5718.42 1130
5719.14 1096
5719.85 1074
5720.56 1089
5721.28 1084
5721.99 1127
5722.71 1127
5723.42 1104
5724.13 1122
5724.85 1095
5725.56 1189
5726.28 1231
5726.99 1290
5727.70 1315
5728.42 1277
5729.13 1288
5729.85 1287
5730.56 1208
5731.28 1220
5731.99 1205
5732.70 1157
5733.42 1154
5734.13 1161
5734.85 1152
5735.56 1142
5736.28 1151
5736.99 1115
5737.71 1141
5738.42 1138
5739.14 1103
5739.85 1109
5740.57 1131
5741.28 1123
5742.00 1130
5742.71 1153
5743.43 1175
5744.14 1246
5744.86 1168
5745.57 1137
5746.29 1188
5747.00 1212
5747.72 1211
5748.43 1253
5749.15 1232
5749.87 1273
5750.58 1352
5751.30 1326
5752.01 1382
5752.73 1430
5753.44 1525
5754.16 1556
5754.88 1587
5755.59 1597
5756.31 1625
5757.02 1622
5757.74 1612
5758.46 1591
5759.17 1560
5759.89 1692
5760.60 1656
5761.32 1563
5762.04 1598
5762.75 1594
5763.47 1540
5764.19 1512
5764.90 1622
5765.62 1672
5766.34 1765
5767.05 1897
5767.77 2086
5768.49 2389
5769.20 2820
5769.92 3155
5770.64 3395
5771.35 3408
5772.07 3171
5772.79 2853
5773.50 2512
5774.22 2096
5774.94 1881
5775.65 1809
5776.37 1751
5777.09 1698
5777.81 1673
5778.52 1667
5779.24 1715
5779.96 1793
5780.68 1788
5781.39 1690
5782.11 1681
5782.83 1734
5783.55 1728
5784.26 1739
5784.98 1699
5785.70 1670
5786.42 1648
5787.14 1572
5787.85 1580
5788.57 1563
5789.29 1528
5790.01 1500
5790.73 1548
5791.44 1558
5792.16 1501
5792.88 1439
5793.60 1444
5794.32 1429
5795.03 1480
5795.75 1501
5796.47 1502
5797.19 1454
5797.91 1538
5798.63 1664
5799.35 1740
5800.06 1772
5800.78 1884
5801.50 1851
5802.22 1818
5802.94 1767
5803.66 1618
5804.38 1616
5805.10 1527
5805.82 1451
5806.53 1432
5807.25 1417
5807.97 1436
5808.69 1422
5809.41 1416
5810.13 1416
5810.85 1354
5811.57 1308
5812.29 1301
5813.01 1309
5813.73 1332
5814.45 1346
5815.17 1286
5815.89 1278
5816.61 1265
5817.33 1240
5818.05 1301
5818.77 1322
5819.49 1308
5820.20 1282
5820.92 1307
5821.64 1287
5822.36 1255
5823.09 1195
5823.81 1200
5824.53 1174
5825.25 1222
5825.97 1176
5826.69 1213
5827.41 1207
5828.13 1199
5828.85 1207
5829.57 1192
5830.29 1152
5831.01 1134
5831.73 1177
5832.45 1172
5833.17 1145
5833.89 1138
5834.61 1109
5835.33 1119
5836.05 1138
5836.78 1148
5837.50 1153
5838.22 1158
5838.94 1109
5839.66 1117
5840.38 1116
5841.10 1123
5841.82 1122
5842.54 1133
5843.27 1114
5843.99 1112
5844.71 1111
5845.43 1107
5846.15 1113
5846.87 1123
5847.59 1115
5848.32 1088
5849.04 1085
5849.76 1124
5850.48 1156
5851.20 1109
5851.93 1169
5852.65 1181
5853.37 1131
5854.09 1172
5854.81 1152
5855.54 1136
5856.26 1152
5856.98 1136
5857.70 1117
5858.42 1073
5859.15 1134
5859.87 1109
5860.59 1079
5861.31 1087
5862.04 1092
5862.76 1074
5863.48 1092
5864.20 1111
5864.93 1086
5865.65 1057
5866.37 1109
5867.10 1089
5867.82 1085
5868.54 1101
5869.26 1133
5869.99 1151
5870.71 1148
5871.43 1105
5872.16 1108
5872.88 1065
5873.60 1064
5874.33 1090
5875.05 1084
5875.77 1094
5876.50 1068
5877.22 1121
5877.94 1142
5878.67 1158
5879.39 1159
5880.11 1176
5880.84 1162
5881.56 1159
5882.28 1177
5883.01 1174
5883.73 1167
5884.46 1223
5885.18 1183
5885.90 1160
5886.63 1208
5887.35 1237
5888.08 1195
5888.80 1123
5889.52 1165
5890.25 1211
5890.97 1167
5891.70 1159
5892.42 1137
5893.15 1146
5893.87 1138
5894.59 1145
5895.32 1164
5896.04 1178
5896.77 1147
5897.49 1106
5898.22 1125
5898.94 1149
5899.67 1175
5900.39 1165
5901.12 1184
5901.84 1202
5902.57 1242
5903.29 1232
5904.02 1237
5904.74 1225
5905.47 1165
5906.19 1180
5906.92 1274
5907.64 1228
5908.37 1252
5909.09 1234
5909.82 1224
5910.55 1274
5911.27 1278
5912.00 1232
5912.72 1280
5913.45 1269
5914.17 1258
5914.90 1287
5915.63 1323
5916.35 1342
5917.08 1310
5917.80 1360
5918.53 1379
5919.25 1372
5919.98 1310
5920.71 1328
5921.43 1324
5922.16 1336
5922.89 1388
5923.61 1470
5924.34 1432
5925.06 1456
5925.79 1491
5926.52 1554
5927.24 1564
5927.97 1525
5928.70 1530
5929.42 1585
5930.15 1608
5930.88 1511
5931.60 1515
5932.33 1572
5933.06 1616
5933.78 1626
5934.51 1627
5935.24 1702
5935.97 1719
5936.69 1729
5937.42 1721
5938.15 1705
5938.87 1788
5939.60 1764
5940.33 1813
5941.06 1846
5941.78 1851
5942.51 1942
5943.24 1998
5943.97 2017
5944.69 2046
5945.42 2043
5946.15 2072
5946.88 2124
5947.60 2099
5948.33 2149
5949.06 2234
5949.79 2361
5950.52 2412
5951.24 2572
5951.97 2832
5952.70 3023
5953.43 3157
5954.16 3253
5954.88 3174
5955.61 3017
5956.34 2842
5957.07 2608
5957.80 2646
5958.53 2657
5959.25 2602
5959.98 2609
5960.71 2590
5961.44 2562
5962.17 2576
5962.90 2660
5963.63 2751
5964.36 2962
5965.08 3300
5965.81 3499
5966.54 3644
5967.27 3784
5968.00 3858
5968.73 3772
5969.46 3678
5970.19 3522
5970.92 3324
5971.65 3165
5972.37 3089
5973.10 3008
5973.83 2875
5974.56 2905
5975.29 2871
5976.02 2910
5976.75 2809
5977.48 2929
5978.21 3012
5978.94 3153
5979.67 3166
5980.40 3215
5981.13 3290
5981.86 3284
5982.59 3345
5983.32 3445
5984.05 3463
5984.78 3383
5985.51 3405
5986.24 3422
5986.97 3373
5987.70 3394
5988.43 3344
5989.16 3235
5989.89 3323
5990.62 3371
5991.35 3392
5992.08 3436
5992.81 3493
5993.54 3466
5994.27 3534
5995.00 3491
5995.74 3637
5996.47 3674
5997.20 3702
5997.93 3605
5998.66 3609
5999.39 3604
6000.12 3560
6000.85 3546
6001.58 3480
6002.31 3447
6003.04 3407
6003.78 3433
6004.51 3321
6005.24 3344
6005.97 3363
6006.70 3510
6007.43 3648
6008.16 4010
6008.90 4502
6009.63 5103
6010.36 5846
6011.09 6717
6011.82 7834
6012.55 8718
6013.29 9494
6014.02 9851
6014.75 9670
6015.48 9496
6016.21 8589
6016.95 7950
6017.68 7027
6018.41 6347
6019.14 5432
6019.87 4672
6020.61 4185
6021.34 3740
6022.07 3520
6022.80 3321
6023.54 3135
6024.27 2996
6025.00 2956
6025.73 2884
6026.47 2875
6027.20 2887
6027.93 2923
6028.66 2857
6029.40 2893
6030.13 2949
6030.86 2922
6031.59 2843
6032.33 2780
6033.06 2608
6033.79 2602
6034.53 2485
6035.26 2427
6035.99 2318
6036.73 2378
6037.46 2400
6038.19 2396
6038.93 2372
6039.66 2388
6040.39 2482
6041.13 2466
6041.86 2496
6042.59 2543
6043.33 2589
6044.06 2593
6044.79 2596
6045.53 2624
6046.26 2635
6047.00 2649
6047.73 2720
6048.46 2681
6049.20 2775
6049.93 2801
6050.67 3015
6051.40 3142
6052.13 3276
6052.87 3339
6053.60 3348
6054.34 3255
6055.07 3131
6055.81 2986
6056.54 2907
6057.27 2890
6058.01 2746
6058.74 2635
6059.48 2579
6060.21 2605
6060.95 2610
6061.68 2487
6062.42 2539
6063.15 2505
6063.89 2481
6064.62 2456
6065.36 2419
6066.09 2344
6066.83 2282
6067.56 2319
6068.30 2301
6069.03 2243
6069.77 2212
6070.50 2258
6071.24 2257
6071.97 2160
6072.71 2131
6073.44 2062
6074.18 2074
6074.91 2057
6075.65 2093
6076.39 2055
6077.12 2057
6077.86 1998
6078.59 2026
6079.33 2021
6080.06 1956
6080.80 1946
6081.54 1956
6082.27 1970
6083.01 1910
6083.74 1826
6084.48 1767
6085.22 1827
6085.95 1850
6086.69 1822
6087.42 1838
6088.16 1814
6088.90 1956
6089.63 1955
6090.37 1960
6091.11 1935
6091.84 1877
6092.58 1940
6093.32 1973
6094.05 1867
6094.79 1794
6095.53 1776
6096.26 1718
6097.00 1753
6097.74 1717
6098.47 1773
6099.21 1788
6099.95 1755
6100.69 1729
6101.42 1761
6102.16 1763
6102.90 1770
6103.63 1718
6104.37 1728
6105.11 1709
6105.85 1691
6106.58 1713
6107.32 1645
6108.06 1701
6108.80 1676
6109.53 1690
6110.27 1668
6111.01 1665
6111.75 1658
6112.49 1744
6113.22 1752
6113.96 1730
6114.70 1781
6115.44 1840
6116.17 1847
6116.91 1882
6117.65 1861
6118.39 1820
6119.13 1862
6119.87 1816
6120.60 1803
6121.34 1812
6122.08 1794
6122.82 1846
6123.56 1762
6124.30 1789
6125.03 1807
6125.77 1793
6126.51 1757
6127.25 1758
6127.99 1869
6128.73 1899
6129.47 1835
6130.21 1806
6130.94 1755
6131.68 1809
6132.42 1806
6133.16 1779
6133.90 1779
6134.64 1791
6135.38 1817
6136.12 1807
6136.86 1843
6137.60 1795
6138.34 1884
6139.08 1929
6139.81 1960
6140.55 1893
6141.29 1900
6142.03 1908
6142.77 1913
6143.51 1926
6144.25 1900
6144.99 1905
6145.73 1927
6146.47 1901
6147.21 1952
6147.95 1952
6148.69 1928
6149.43 1934
6150.17 2067
6150.91 2040
6151.65 2022
6152.39 2142
6153.13 2105
6153.87 2120
6154.61 2129
6155.35 2098
6156.09 2084
6156.83 2108
6157.58 2172
6158.32 2198
6159.06 2264
6159.80 2212
6160.54 2235
6161.28 2411
6162.02 2434
6162.76 2500
6163.50 2634
6164.24 2771
6164.98 2823
6165.72 2954
6166.46 3021
6167.21 3070
6167.95 3124
6168.69 3170
6169.43 3103
6170.17 3011
6170.91 2976
6171.65 2904
6172.39 2792
6173.14 2770
6173.88 2691
6174.62 2694
6175.36 2776
6176.10 2690
6176.84 2649
6177.59 2683
6178.33 2661
6179.07 2734
6179.81 2778
6180.55 2785
6181.30 2784
6182.04 2814
6182.78 2871
6183.52 2914
6184.26 2937
6185.01 2960
6185.75 2978
6186.49 2928
6187.23 2921
6187.97 3016
6188.72 3165
6189.46 3205
6190.20 3314
6190.94 3409
6191.69 3521
6192.43 3633
6193.17 3700
6193.92 3681
6194.66 3631
6195.40 3633
6196.14 3583
6196.89 3585
6197.63 3601
6198.37 3580
6199.12 3562
6199.86 3501
6200.60 3547
6201.34 3626
6202.09 3828
6202.83 4102
6203.57 4448
6204.32 5042
6205.06 6057
6205.80 7575
6206.55 9423
6207.29 11624
6208.03 13403
6208.78 14923
6209.52 15603
6210.27 15318
6211.01 14256
6211.75 12702
6212.50 11120
6213.24 9323
6213.98 7728
6214.73 6372
6215.47 5365
6216.22 4595
6216.96 3852
6217.71 3370
6218.45 3021
6219.19 2803
6219.94 2707
6220.68 2649
6221.43 2616
6222.17 2558
6222.92 2490
6223.66 2440
6224.40 2406
6225.15 2375
6225.89 2294
6226.64 2199
6227.38 2095
6228.13 1963
6228.87 1853
6229.62 1835
6230.36 1862
6231.11 1813
6231.85 1830
6232.60 1903
6233.34 1827
6234.09 1945
6234.83 2007
6235.58 2057
6236.32 2125
6237.07 2203
6237.81 2317
6238.56 2326
6239.30 2535
6240.05 2592
6240.80 2692
6241.54 2679
6242.29 2623
6243.03 2550
6243.78 2485
6244.52 2474
6245.27 2529
6246.02 2568
6246.76 2576
6247.51 2680
6248.25 2744
6249.00 2598
6249.75 2596
6250.49 2575
6251.24 2518
6251.98 2412
6252.73 2412
6253.48 2328
6254.22 2361
6254.97 2296
6255.72 2219
6256.46 2237
6257.21 2232
6257.95 2238
6258.70 2124
6259.45 2072
6260.19 2080
6260.94 2128
6261.69 2040
6262.43 2076
6263.18 2104
6263.93 2083
6264.68 2015
6265.42 1998
6266.17 2018
6266.92 2034
6267.66 1956
6268.41 1976
6269.16 1991
6269.91 2021
6270.65 2004
6271.40 2023
6272.15 2015
6272.89 1992
6273.64 1967
6274.39 2019
6275.14 1997
6275.88 2000
6276.63 1992
6277.38 2035
6278.13 2030
6278.88 2041
6279.62 2082
6280.37 2000
6281.12 1969
6281.87 1908
6282.62 1916
6283.36 1818
6284.11 1765
6284.86 1776
6285.61 1761
6286.36 1768
6287.10 1773
6287.85 1718
6288.60 1726
6289.35 1699
6290.10 1714
6290.85 1689
6291.59 1629
6292.34 1708
6293.09 1718
6293.84 1697
6294.59 1750
6295.34 1730
6296.09 1674
6296.84 1700
6297.58 1637
6298.33 1614
6299.08 1634
6299.83 1569
6300.58 1586
6301.33 1616
6302.08 1535
6302.83 1556
6303.58 1610
6304.33 1568
6305.08 1619
6305.83 1586
6306.58 1530
6307.32 1590
6308.07 1618
6308.82 1606
6309.57 1656
6310.32 1627
6311.07 1677
6311.82 1715
6312.57 1689
6313.32 1732
6314.07 1672
6314.82 1728
6315.57 1744
6316.32 1735
6317.07 1725
6317.82 1685
6318.57 1712
6319.32 1654
6320.07 1550
6320.82 1584
6321.57 1572
6322.32 1540
6323.07 1538
6323.82 1528
6324.58 1462
6325.33 1496
6326.08 1458
6326.83 1483
6327.58 1459
6328.33 1454
6329.08 1465
6329.83 1485
6330.58 1514
6331.33 1440
6332.08 1436
6332.83 1456
6333.58 1442
6334.34 1425
6335.09 1535
6335.84 1448
6336.59 1466
6337.34 1517
6338.09 1494
6338.84 1471
6339.59 1550
6340.35 1464
6341.10 1480
6341.85 1488
6342.60 1474
6343.35 1484
6344.10 1520
6344.86 1525
6345.61 1548
6346.36 1603
6347.11 1544
6347.86 1548
6348.62 1524
6349.37 1599
6350.12 1688
6350.87 1753
6351.62 1788
6352.38 1929
6353.13 1962
6353.88 1971
6354.63 1973
6355.38 1970
6356.14 1859
6356.89 1853
6357.64 1749
6358.39 1639
6359.15 1696
6359.90 1666
6360.65 1728
6361.40 1677
6362.16 1663
6362.91 1652
6363.66 1639
6364.42 1696
6365.17 1731
6365.92 1864
6366.67 2067
6367.43 2011
6368.18 2060
6368.93 2123
6369.69 2073
6370.44 2014
6371.19 1817
6371.95 1801
6372.70 1758
6373.45 1599
6374.21 1596
6374.96 1609
6375.71 1601
6376.47 1652
6377.22 1628
6377.98 1657
6378.73 1641
6379.48 1680
6380.24 1713
6380.99 1701
6381.74 1715
6382.50 1705
6383.25 1650
6384.01 1647
6384.76 1666
6385.51 1617
6386.27 1574
6387.02 1624
6387.78 1643
6388.53 1647
6389.29 1581
6390.04 1585
6390.79 1526
6391.55 1498
6392.30 1485
6393.06 1518
6393.81 1524
6394.57 1561
6395.32 1509
6396.08 1523
6396.83 1522
6397.59 1552
6398.34 1442
6399.10 1500
6399.85 1523
6400.61 1444
6401.36 1489
6402.12 1467
6402.87 1445
6403.63 1480
6404.38 1496
6405.14 1497
6405.89 1466
6406.65 1477
6407.40 1532
6408.16 1529
6408.91 1567
6409.67 1543
6410.43 1633
6411.18 1630
6411.94 1593
6412.69 1520
6413.45 1547
6414.20 1590
6414.96 1639
6415.72 1680
6416.47 1722
6417.23 1689
6417.98 1643
6418.74 1642
6419.50 1611
6420.25 1529
6421.01 1524
6421.77 1534
6422.52 1521
6423.28 1505
6424.03 1451
6424.79 1489
6425.55 1472
6426.30 1461
6427.06 1499
6427.82 1509
6428.57 1452
6429.33 1538
6430.09 1531
6430.84 1475
6431.60 1496
6432.36 1523
6433.11 1558
6433.87 1474
6434.63 1534
6435.39 1551
6436.14 1486
6436.90 1602
6437.66 1585
6438.41 1582
6439.17 1587
6439.93 1617
6440.69 1615
6441.44 1604
6442.20 1643
6442.96 1669
6443.72 1663
6444.47 1606
6445.23 1633
6445.99 1658
6446.75 1693
6447.50 1722
6448.26 1673
6449.02 1618
6449.78 1635
6450.54 1642
6451.29 1612
6452.05 1628
6452.81 1709
6453.57 1745
6454.33 1775
6455.08 1800
6455.84 1816
6456.60 1835
6457.36 1855
6458.12 1870
6458.88 1890
6459.64 1832
6460.39 1784
6461.15 1810
6461.91 1789
6462.67 1835
6463.43 1845
6464.19 1829
6464.95 1874
6465.70 1909
6466.46 1926
6467.22 1980
6467.98 1985
6468.74 1937
6469.50 1922
6470.26 1906
6471.02 1864
6471.78 1931
6472.54 1920
6473.30 1934
6474.05 1933
6474.81 1946
6475.57 1952
6476.33 1971
6477.09 2028
6477.85 2039
6478.61 2152
6479.37 2110
6480.13 2153
6480.89 2169
6481.65 2170
6482.41 2268
6483.17 2228
6483.93 2224
6484.69 2266
6485.45 2277
6486.21 2233
6486.97 2278
6487.73 2330
6488.49 2340
6489.25 2370
6490.01 2407
6490.77 2492
6491.53 2503
6492.29 2540
6493.05 2647
6493.81 2638
6494.57 2557
6495.33 2538
6496.10 2590
6496.86 2515
6497.62 2582
6498.38 2566
6499.14 2626
6499.90 2612
6500.66 2625
6501.42 2655
6502.18 2646
6502.94 2814
6503.70 3033
6504.47 3566
6505.23 4289
6505.99 5213
6506.75 6356
6507.51 7363
6508.27 8041
6509.03 8371
6509.79 8009
6510.56 7531
6511.32 6801
6512.08 6030
6512.84 5186
6513.60 4515
6514.36 3983
6515.13 3597
6515.89 3277
6516.65 3189
6517.41 3061
6518.17 3029
6518.94 2939
6519.70 2870
6520.46 2905
6521.22 2904
6521.98 2981
6522.75 2992
6523.51 3093
6524.27 3211
6525.03 3426
6525.79 3718
6526.56 3927
6527.32 4078
6528.08 4117
6528.84 4056
6529.61 3926
6530.37 3900
6531.13 3704
6531.90 3655
6532.66 3839
6533.42 4178
6534.18 4579
6534.95 5128
6535.71 5599
6536.47 5778
6537.24 5822
6538.00 5657
6538.76 5215
6539.53 4854
6540.29 4276
6541.05 3791
6541.82 3569
6542.58 3221
6543.34 3037
6544.11 2978
6544.87 2903
6545.63 2876
6546.40 2958
6547.16 2912
6547.92 2873
6548.69 2801
6549.45 2825
6550.21 2685
6550.98 2665
6551.74 2665
6552.51 2710
6553.27 2718
6554.03 2663
6554.80 2692
6555.56 2682
6556.33 2631
6557.09 2662
6557.85 2709
6558.62 2686
6559.38 2687
6560.15 2694
6560.91 2824
6561.68 2800
6562.44 2851
6563.21 2915
6563.97 2885
6564.74 2980
6565.50 2987
6566.26 2938
6567.03 2845
6567.79 2910
6568.56 2898
6569.32 2874
6570.09 2900
6570.85 2826
6571.62 2944
6572.38 3008
6573.15 3059
6573.91 3109
6574.68 3099
6575.44 3171
6576.21 3185
6576.98 3115
6577.74 3123
6578.51 3154
6579.27 3161
6580.04 3233
6580.80 3258
6581.57 3332
6582.33 3465
6583.10 3484
6583.87 3406
6584.63 3352
6585.40 3404
6586.16 3363
6586.93 3283
6587.70 3250
6588.46 3259
6589.23 3194
6589.99 3312
6590.76 3383
6591.53 3577
6592.29 3723
6593.06 4037
6593.82 4203
6594.59 4353
6595.36 4538
6596.12 4531
6596.89 4400
6597.66 4328
6598.42 4204
6599.19 4000
6599.96 3739
6600.72 3548
6601.49 3298
6602.26 3194
6603.02 3132
6603.79 3009
6604.56 2969
6605.33 2970
6606.09 2949
6606.86 2967
6607.63 3059
6608.39 3032
6609.16 2977
6609.93 3000
6610.70 2997
6611.46 2992
6612.23 2915
6613.00 2980
6613.77 2910
6614.53 2892
6615.30 2920
6616.07 2847
6616.84 2926
6617.60 2969
6618.37 3069
6619.14 3234
6619.91 3384
6620.68 3578
6621.44 3713
6622.21 3778
6622.98 4139
6623.75 4177
6624.52 4029
6625.28 3917
6626.05 3755
6626.82 3518
6627.59 3369
6628.36 3228
6629.13 3203
6629.89 3169
6630.66 3076
6631.43 3115
6632.20 3159
6632.97 3289
6633.74 3394
6634.51 3467
6635.27 3574
6636.04 3485
6636.81 3643
6637.58 3635
6638.35 3774
6639.12 3869
6639.89 4147
6640.66 4322
6641.43 4509
6642.19 4553
6642.96 4504
6643.73 4364
6644.50 4067
6645.27 3805
6646.04 3603
6646.81 3230
6647.58 3023
6648.35 2797
6649.12 2738
6649.89 2586
6650.66 2569
6651.43 2513
6652.20 2480
6652.97 2455
6653.74 2451
6654.51 2429
6655.28 2413
6656.05 2400
6656.82 2397
6657.59 2422
6658.36 2402
6659.13 2350
6659.90 2424
6660.67 2371
6661.44 2375
6662.21 2276
6662.98 2300
6663.75 2372
6664.52 2396
6665.29 2452
6666.06 2342
6666.83 2323
6667.60 2516
6668.37 2513
6669.14 2586
6669.91 2618
6670.68 2662
6671.46 2672
6672.23 2684
6673.00 2689
6673.77 2679
6674.54 2571
6675.31 2547
6676.08 2474
6676.85 2511
6677.62 2586
6678.40 2596
6679.17 2577
6679.94 2564
6680.71 2621
6681.48 2711
6682.25 2717
6683.02 2888
6683.80 2981
6684.57 3091
6685.34 3266
6686.11 3326
6686.88 3340
6687.65 3176
6688.43 2909
6689.20 2782
6689.97 2661
6690.74 2491
6691.51 2397
6692.29 2411
6693.06 2370
6693.83 2332
6694.60 2206
6695.37 2198
6696.15 2227
6696.92 2176
6697.69 2151
6698.46 2115
6699.24 2166
6700.01 2152
6700.78 2113
6701.55 2148
6702.33 2089
6703.10 2081
6703.87 2086
6704.64 2089
6705.42 2014
6706.19 1958
6706.96 1982
6707.74 1985
6708.51 1907
6709.28 1945
6710.06 2026
6710.83 2000
6711.60 1918
6712.37 1948
6713.15 1896
6713.92 1862
6714.69 1854
6715.47 1877
6716.24 1832
6717.01 1812
6717.79 1813
6718.56 1867
6719.34 1820
6720.11 1832
6720.88 1829
6721.66 1784
6722.43 1807
6723.20 1868
6723.98 1880
6724.75 1841
6725.53 1756
6726.30 1811
6727.07 1824
6727.85 1785
6728.62 1828
6729.40 1821
6730.17 1793
6730.95 1801
6731.72 1862
6732.49 1821
6733.27 1827
6734.04 1934
6734.82 1929
6735.59 1877
6736.37 1864
6737.14 1895
6737.92 1881
6738.69 1970
6739.47 1998
6740.24 1975
6741.01 1940
6741.79 1950
6742.56 2044
6743.34 1997
6744.11 2069
6744.89 2015
6745.67 2021
6746.44 2019
6747.22 2016
6747.99 2028
6748.77 2017
6749.54 2098
6750.32 2142
6751.09 2198
6751.87 2341
6752.64 2406
6753.42 2464
6754.19 2428
6754.97 2472
6755.75 2396
6756.52 2341
6757.30 2300
6758.07 2304
6758.85 2262
6759.63 2343
6760.40 2336
6761.18 2379
6761.95 2251
6762.73 2228
6763.51 2135
6764.28 2140
6765.06 2129
6765.83 2017
6766.61 2089
6767.39 2109
6768.16 2124
6768.94 2084
6769.72 2045
6770.49 2023
6771.27 2078
6772.05 1974
6772.82 1888
6773.60 1877
6774.38 1897
6775.15 1902
6775.93 1861
6776.71 1962
6777.48 1894
6778.26 1807
6779.04 1866
6779.82 1856
6780.59 1849
6781.37 1812
6782.15 1779
6782.92 1817
6783.70 1797
6784.48 1754
6785.26 1782
6786.03 1806
6786.81 1812
6787.59 1739
6788.37 1715
6789.14 1750
6789.92 1676
6790.70 1620
6791.48 1687
6792.25 1653
6793.03 1628
6793.81 1603
6794.59 1663
6795.37 1670
6796.14 1680
6796.92 1680
6797.70 1704
6798.48 1716
6799.26 1753
6800.04 1754
6800.81 1715
6801.59 1696
6802.37 1722
6803.15 1727
6803.93 1761
6804.71 1753
6805.48 1758
6806.26 1733
6807.04 1769
6807.82 1772
6808.60 1669
6809.38 1623
6810.16 1591
6810.94 1643
6811.71 1632
6812.49 1596
6813.27 1594
6814.05 1623
6814.83 1653
6815.61 1664
6816.39 1609
6817.17 1631
6817.95 1638
6818.73 1597
6819.51 1602
6820.29 1584
6821.07 1590
6821.84 1564
6822.62 1635
6823.40 1596
6824.18 1630
6824.96 1584
6825.74 1602
6826.52 1600
6827.30 1550
6828.08 1577
6828.86 1598
6829.64 1599
6830.42 1525
6831.20 1520
6831.98 1562
6832.76 1600
6833.54 1569
6834.32 1655
6835.10 1676
6835.88 1785
6836.66 1973
6837.44 2120
6838.22 2328
6839.01 2391
6839.79 2460
6840.57 2364
6841.35 2293
6842.13 2204
6842.91 2010
6843.69 1916
6844.47 1872
6845.25 1828
6846.03 1722
6846.81 1710
6847.59 1854
6848.37 1935
6849.16 1916
6849.94 2008
6850.72 2061
6851.50 2072
6852.28 2063
6853.06 2060
6853.84 1991
6854.62 1917
6855.41 1801
6856.19 1767
6856.97 1757
6857.75 1709
6858.53 1672
6859.31 1677
6860.10 1703
6860.88 1745
6861.66 1716
6862.44 1649
6863.22 1676
6864.00 1788
6864.79 1798
6865.57 1729
6866.35 1746
6867.13 1748
6867.91 1770
6868.70 1752
6869.48 1789
6870.26 1775
6871.04 1828
6871.83 1832
6872.61 1945
6873.39 1887
6874.17 1919
6874.96 1938
6875.74 1962
6876.52 1989
6877.30 1962
6878.09 2072
6878.87 2256
6879.65 2416
6880.43 2582
6881.22 2759
6882.00 3007
6882.78 3106
6883.57 2984
6884.35 2902
6885.13 2792
6885.92 2732
6886.70 2816
6887.48 2932
6888.27 2990
6889.05 3021
6889.83 2862
6890.62 2829
6891.40 2716
6892.18 2590
6892.97 2443
6893.75 2297
6894.53 2221
6895.32 2219
6896.10 2194
6896.88 2140
6897.67 2131
6898.45 2098
6899.24 2104
6900.02 2079
6900.80 2060
6901.59 2067
6902.37 2151
6903.16 2119
6903.94 2068
6904.73 2048
6905.51 2075
6906.29 2126
6907.08 2146
6907.86 2078
6908.65 2044
6909.43 2060
6910.22 1993
6911.00 1935
6911.79 1931
6912.57 1952
6913.35 1982
6914.14 1973
6914.92 1982
6915.71 1968
6916.49 2001
6917.28 2031
6918.06 2061
6918.85 1987
6919.63 1974
6920.42 2004
6921.20 2028
6921.99 2045
6922.78 2112
6923.56 2089
6924.35 2204
6925.13 2198
6925.92 2190
6926.70 2163
6927.49 2181
6928.27 2217
6929.06 2217
6929.84 2200
6930.63 2174
6931.42 2243
6932.20 2200
6932.99 2152
6933.77 2217
6934.56 2212
6935.35 2229
6936.13 2245
6936.92 2310
6937.70 2416
6938.49 2482
6939.28 2580
6940.06 2762
6940.85 2901
6941.63 2989
6942.42 3070
6943.21 3160
6943.99 3273
6944.78 3224
6945.57 3208
6946.35 3301
6947.14 3322
6947.93 3425
6948.71 3589
6949.50 3617
6950.29 3486
6951.07 3292
6951.86 3191
6952.65 3140
6953.44 3059
6954.22 2941
6955.01 2900
6955.80 2995
6956.58 2871
6957.37 2865
6958.16 2853
6958.95 2923
6959.73 2923
6960.52 2836
6961.31 2891
6962.09 2974
6962.88 3120
6963.67 3176
6964.46 3206
6965.25 3209
6966.03 3351
6966.82 3581
6967.61 3786
6968.40 3873
6969.18 3957
6969.97 4025
6970.76 4071
6971.55 4001
6972.34 3954
6973.12 3913
6973.91 3890
6974.70 3932
6975.49 3865
6976.28 3991
6977.07 4032
6977.85 4110
6978.64 4303
6979.43 4487
6980.22 4919
6981.01 5553
6981.80 6444
6982.59 7878
6983.37 9582
6984.16 11392
6984.95 12878
6985.74 13846
6986.53 14136
6987.32 13647
6988.11 12582
6988.90 10964
6989.69 9449
6990.47 7883
6991.26 6568
6992.05 5539
6992.84 4681
6993.63 4070
6994.42 3616
6995.21 3302
6996.00 3050
6996.79 2867
6997.58 2724
6998.37 2662
6999.16 2683
6999.95 2646
7000.74 2550
7001.53 2540
7002.32 2557
7003.11 2483
7003.90 2349
7004.69 2285
7005.48 2192
7006.27 2131
7007.06 2080
7007.85 2086
7008.64 2124
7009.43 2172
7010.22 2278
7011.01 2406
7011.80 2490
7012.59 2549
7013.38 2668
7014.17 2585
7014.96 2640
7015.75 2643
7016.54 2610
7017.33 2541
7018.12 2502
7018.91 2448
7019.70 2462
7020.49 2562
7021.28 2597
7022.07 2660
7022.87 2730
7023.66 2797
7024.45 2875
7025.24 2961
7026.03 2941
7026.82 3040
7027.61 2981
7028.40 2911
7029.19 2830
7029.99 2737
7030.78 2685
7031.57 2580
7032.36 2617
7033.15 2572
7033.94 2486
7034.74 2592
7035.53 2588
7036.32 2631
7037.11 2717
7037.90 2720
7038.69 2773
7039.49 2798
7040.28 2711
7041.07 2723
7041.86 2818
7042.65 2861
7043.45 2879
7044.24 2791
7045.03 2875
7045.82 2854
7046.61 2854
7047.41 2876
7048.20 2927
7048.99 3026
7049.78 3123
7050.58 3249
7051.37 3321
7052.16 3236
7052.95 3156
7053.75 2997
7054.54 2835
7055.33 2738
7056.13 2647
7056.92 2622
7057.71 2753
7058.50 2713
7059.30 2786
7060.09 2788
7060.88 2704
7061.68 2652
7062.47 2592
7063.26 2485
7064.06 2437
7064.85 2444
7065.64 2372
7066.44 2336
7067.23 2335
7068.02 2292
7068.82 2295
7069.61 2252
7070.40 2207
7071.20 2160
7071.99 2107
7072.78 2152
7073.58 2104
7074.37 2077
7075.17 2057
7075.96 2033
7076.75 2017
7077.55 2003
7078.34 1944
7079.14 1949
7079.93 1975
7080.72 2016
7081.52 1954
7082.31 1955
7083.11 1952
7083.90 2008
7084.70 2090
7085.49 2155
7086.28 2225
7087.08 2356
7087.87 2437
7088.67 2451
7089.46 2388
7090.26 2294
7091.05 2235
7091.85 2100
7092.64 1998
7093.44 1917
7094.23 1830
7095.03 1770
7095.82 1750
7096.62 1731
7097.41 1734
7098.21 1627
7099.00 1613
7099.80 1644
7100.59 1582
7101.39 1570
7102.18 1609
7102.98 1590
7103.77 1619
7104.57 1525
7105.37 1493
7106.16 1519
7106.96 1507
7107.75 1497
7108.55 1494
7109.34 1476
7110.14 1447
7110.94 1470
7111.73 1460
7112.53 1450
7113.32 1419
7114.12 1490
7114.92 1437
7115.71 1468
7116.51 1475
7117.30 1508
7118.10 1471
7118.90 1468
7119.69 1434
7120.49 1450
7121.29 1466
7122.08 1466
7122.88 1466
7123.68 1489
7124.47 1454
7125.27 1484
7126.07 1497
7126.86 1448
7127.66 1482
7128.46 1500
7129.25 1513
7130.05 1563
7130.85 1493
7131.64 1524
7132.44 1489
7133.24 1484
7134.04 1443
7134.83 1434
7135.63 1402
7136.43 1416
7137.23 1373
7138.02 1361
7138.82 1320
7139.62 1335
7140.42 1331
7141.21 1291
7142.01 1287
7142.81 1352
7143.61 1311
7144.40 1281
7145.20 1291
7146.00 1323
7146.80 1272
7147.59 1266
7148.39 1259
7149.19 1273
7149.99 1271
7150.79 1288
7151.59 1297
7152.38 1271
7153.18 1264
7153.98 1290
7154.78 1266
7155.58 1281
7156.38 1279
7157.17 1309
7157.97 1293
7158.77 1264
7159.57 1255
7160.37 1216
7161.17 1255
7161.97 1246
7162.76 1243
7163.56 1197
7164.36 1241
7165.16 1225
7165.96 1238
7166.76 1217
7167.56 1263
7168.36 1209
7169.16 1194
7169.96 1244
7170.75 1200
7171.55 1195
7172.35 1190
7173.15 1185
7173.95 1149
7174.75 1137
7175.55 1136
7176.35 1096
7177.15 1123
7177.95 1114
7178.75 1145
7179.55 1161
7180.35 1157
7181.15 1195
7181.95 1178
7182.75 1155
7183.55 1163
7184.35 1182
7185.15 1177
7185.95 1162
7186.75 1134
7187.55 1123
7188.35 1114
7189.15 1139
7189.95 1124
7190.75 1123
7191.55 1148
7192.35 1149
7193.15 1119
7193.95 1148
7194.75 1142
7195.55 1109
7196.35 1123
7197.15 1107
7197.95 1109
7198.76 1092
7199.56 1072
7200.36 1154
7201.16 1148
7201.96 1144
7202.76 1131
7203.56 1105
7204.36 1185
7205.16 1151
7205.96 1118
7206.77 1127
7207.57 1170
7208.37 1152
7209.17 1139
7209.97 1187
7210.77 1164
7211.57 1135
7212.38 1229
7213.18 1218
7213.98 1161
7214.78 1148
7215.58 1163
7216.38 1185
7217.19 1157
7217.99 1236
7218.79 1216
7219.59 1187
7220.39 1188
7221.20 1242
7222.00 1196
7222.80 1224
7223.60 1185
7224.40 1173
7225.21 1175
7226.01 1194
7226.81 1173
7227.61 1162
7228.42 1198
7229.22 1196
7230.02 1166
7230.82 1178
7231.63 1178
7232.43 1185
7233.23 1287
7234.03 1393
7234.84 1392
7235.64 1491
7236.44 1544
7237.25 1563
7238.05 1536
7238.85 1460
7239.65 1407
7240.46 1327
7241.26 1300
7242.06 1302
7242.87 1225
7243.67 1238
7244.47 1219
7245.28 1182
7246.08 1188
7246.88 1202
7247.69 1228
7248.49 1219
7249.30 1244
7250.10 1161
7250.90 1160
7251.71 1146
7252.51 1144
7253.31 1207
7254.12 1198
7254.92 1262
7255.73 1245
7256.53 1241
7257.33 1183
7258.14 1195
7258.94 1188
7259.75 1230
7260.55 1211
7261.35 1231
7262.16 1226
7262.96 1201
7263.77 1211
7264.57 1227
7265.38 1181
7266.18 1156
7266.99 1168
7267.79 1208
7268.59 1219
7269.40 1188
7270.20 1225
7271.01 1166
7271.81 1191
7272.62 1252
7273.42 1241
7274.23 1214
7275.03 1231
7275.84 1281
7276.64 1270
7277.45 1255
7278.25 1233
7279.06 1280
7279.86 1355
7280.67 1375
7281.48 1432
7282.28 1518
7283.09 1669
7283.89 1740
7284.70 1820
7285.50 1828
7286.31 1811
7287.11 1713
7287.92 1643
7288.73 1528
7289.53 1467
7290.34 1440
7291.14 1381
7291.95 1322
7292.76 1316
7293.56 1279
7294.37 1255
7295.17 1259
7295.98 1297
7296.79 1341
7297.59 1336
7298.40 1288
7299.21 1299
7300.01 1335
7300.82 1335
7301.62 1333
7302.43 1308
7303.24 1321
7304.04 1346
7304.85 1346
7305.66 1375
7306.46 1366
7307.27 1403
7308.08 1424
7308.89 1438
7309.69 1473
7310.50 1506
7311.31 1571
7312.11 1572
7312.92 1569
7313.73 1552
7314.53 1585
7315.34 1624
7316.15 1729
7316.96 1918
7317.76 2143
7318.57 2403
7319.38 2488
7320.19 2573
7320.99 2458
7321.80 2328
7322.61 2182
7323.42 1994
7324.22 1891
7325.03 1747
7325.84 1688
7326.65 1632
7327.46 1571
7328.26 1501
7329.07 1474
7329.88 1459
7330.69 1434
7331.50 1432
7332.30 1431
7333.11 1431
7333.92 1452
7334.73 1473
7335.54 1501
7336.35 1485
7337.15 1515
7337.96 1549
7338.77 1527
7339.58 1590
7340.39 1574
7341.20 1616
7342.01 1532
7342.82 1525
7343.62 1479
7344.43 1495
7345.24 1405
7346.05 1395
7346.86 1364
7347.67 1310
7348.48 1304
7349.29 1298
7350.10 1236
7350.91 1236
7351.71 1288
7352.52 1297
7353.33 1256
7354.14 1301
7354.95 1283
7355.76 1258
7356.57 1285
7357.38 1360
7358.19 1367
7359.00 1406
7359.81 1428
7360.62 1437
7361.43 1427
7362.24 1441
7363.05 1409
7363.86 1405
7364.67 1337
7365.48 1345
7366.29 1366
7367.10 1289
7367.91 1203
7368.72 1276
7369.53 1266
7370.34 1258
7371.15 1192
7371.96 1160
7372.77 1187
7373.58 1197
7374.39 1215
7375.20 1172
7376.01 1197
7376.82 1224
7377.63 1287
7378.45 1312
7379.26 1362
7380.07 1351
7380.88 1392
7381.69 1427
7382.50 1451
7383.31 1447
7384.12 1359
7384.93 1322
7385.74 1294
7386.56 1258
7387.37 1248
7388.18 1160
7388.99 1162
7389.80 1180
7390.61 1168
7391.42 1203
7392.24 1195
7393.05 1142
7393.86 1149
7394.67 1144
7395.48 1105
7396.29 1136
7397.10 1116
7397.92 1173
7398.73 1209
7399.54 1250
7400.35 1235
7401.16 1239
7401.98 1252
7402.79 1248
7403.60 1220
7404.41 1136
7405.23 1114
7406.04 1070
7406.85 1125
7407.66 1084
7408.47 1064
7409.29 1045
7410.10 1118
7410.91 1063
7411.72 1012
7412.54 1004
7413.35 971
7414.16 986
7414.98 1013
7415.79 990
7416.60 1003
7417.41 995
7418.23 988
7419.04 979
7419.85 972
7420.67 1031
7421.48 1031
7422.29 977
7423.11 999
7423.92 1023
7424.73 985
7425.54 961
7426.36 996
7427.17 979
7427.99 1022
7428.80 989
7429.61 1021
7430.43 980
7431.24 981
7432.05 977
7432.87 1006
7433.68 961
7434.49 974
7435.31 973
7436.12 981
7436.94 978
7437.75 990
7438.56 1017
7439.38 979
7440.19 996
7441.01 1017
7441.82 973
7442.64 1007
7443.45 1020
7444.26 970
7445.08 1017
7445.89 1017
7446.71 994
7447.52 1023
7448.34 987
7449.15 1010
7449.97 966
7450.78 986
7451.59 1025
7452.41 991
7453.22 973
7454.04 1019
7454.85 1033
7455.67 1035
7456.48 1015
7457.30 1037
7458.11 997
7458.93 1007
7459.74 1002
7460.56 995
7461.38 1003
7462.19 1009
7463.01 1008
7463.82 1033
7464.64 1018
7465.45 1052
7466.27 1037
7467.08 1037
7467.90 999
7468.72 1019
7469.53 1006
7470.35 1029
7471.16 1040
7471.98 1066
7472.79 1056
7473.61 1096
7474.43 1036
7475.24 1028
7476.06 1050
7476.87 1016
7477.69 1025
7478.51 1076
7479.32 1012
7480.14 1033
7480.96 1027
7481.77 1077
7482.59 1089
7483.41 1071
7484.22 1043
7485.04 1059
7485.85 1045
7486.67 1053
7487.49 974
7488.31 983
7489.12 1004
7489.94 969
7490.76 963
7491.57 974
7492.39 987
7493.21 1008
7494.02 1026
7494.84 1016
7495.66 1006
7496.48 1059
7497.29 1030
7498.11 1064
7498.93 1063
7499.74 1005
7500.56 1047
7501.38 1031
7502.20 1091
7503.01 1028
7503.83 1045
7504.65 1047
7505.47 1051
7506.29 1057
7507.10 990
7507.92 1007
7508.74 1018
7509.56 1042
7510.37 1035
7511.19 1094
7512.01 1093
7512.83 1058
7513.65 1034
7514.47 1049
7515.28 1037
7516.10 1057
7516.92 1073
7517.74 1057
7518.56 1033
7519.38 1071
7520.19 1055
7521.01 1065
7521.83 1061
7522.65 1067
7523.47 1054
7524.29 1089
7525.11 1039
7525.92 1073
7526.74 1069
7527.56 1088
7528.38 1062
7529.20 1076
7530.02 1111
7530.84 1098
7531.66 1088
7532.48 1094
7533.30 1106
7534.12 1128
7534.93 1105
7535.75 1148
7536.57 1150
7537.39 1127
7538.21 1138
7539.03 1091
7539.85 1118
7540.67 1146
7541.49 1141
7542.31 1121
7543.13 1109
7543.95 1094
7544.77 1119
7545.59 1152
7546.41 1166
7547.23 1163
7548.05 1141
7548.87 1168
7549.69 1157
7550.51 1167
7551.33 1152
7552.15 1182
7552.97 1226
7553.79 1170
7554.61 1175
7555.43 1239
7556.25 1253
7557.07 1252
7557.89 1283
7558.71 1329
7559.53 1258
7560.36 1240
7561.18 1299
7562.00 1307
7562.82 1332
7563.64 1326
7564.46 1293
7565.28 1257
7566.10 1271
7566.92 1359
7567.74 1331
7568.56 1315
7569.39 1368
7570.21 1381
7571.03 1329
7571.85 1345
7572.67 1378
7573.49 1439
7574.31 1408
7575.14 1408
7575.96 1405
7576.78 1394
7577.60 1405
7578.42 1401
7579.24 1384
7580.06 1429
7580.89 1472
7581.71 1466
7582.53 1450
7583.35 1492
7584.17 1491
7585.00 1538
7585.82 1561
7586.64 1608
7587.46 1580
7588.29 1638
7589.11 1697
7589.93 1678
7590.75 1619
7591.57 1628
7592.40 1655
7593.22 1676
7594.04 1754
7594.86 1718
7595.69 1757
7596.51 1891
7597.33 1897
7598.15 1802
7598.98 1885
7599.80 1943
7600.62 1919
7601.45 1855
7602.27 1922
7603.09 1940
7603.92 2026
7604.74 2141
7605.56 2149
7606.38 2082
7607.21 2075
7608.03 2012
7608.85 1962
7609.68 1955
7610.50 1888
7611.32 1889
7612.15 1897
7612.97 1926
7613.80 2003
7614.62 1977
7615.44 2155
7616.27 2271
7617.09 2407
7617.91 2517
7618.74 2583
7619.56 2623
7620.39 2586
7621.21 2508
7622.03 2351
7622.86 2246
7623.68 2243
7624.51 2274
7625.33 2257
7626.15 2214
7626.98 2195
7627.80 2226
7628.63 2247
7629.45 2358
7630.28 2410
7631.10 2473
7631.93 2535
7632.75 2508
7633.58 2512
7634.40 2392
7635.22 2256
7636.05 2052
7636.87 2001
7637.70 1947
7638.52 1864
7639.35 1784
7640.17 1719
7641.00 1712
7641.82 1668
7642.65 1700
7643.47 1733
7644.30 1827
7645.13 1911
7645.95 1906
7646.78 1918
7647.60 1884
7648.43 1916
7649.25 1861
7650.08 1816
7650.90 1684
7651.73 1615
7652.55 1558
7653.38 1576
7654.21 1524
7655.03 1463
7655.86 1522
7656.68 1470
7657.51 1441
7658.34 1376
7659.16 1376
7659.99 1414
7660.81 1392
7661.64 1360
7662.47 1418
7663.29 1402
7664.12 1336
7664.95 1355
7665.77 1369
7666.60 1377
7667.42 1377
7668.25 1395
7669.08 1338
7669.90 1324
7670.73 1387
7671.56 1409
7672.38 1408
7673.21 1376
7674.04 1392
7674.87 1373
7675.69 1340
7676.52 1320
7677.35 1332
7678.17 1353
7679.00 1410
7679.83 1406
7680.65 1367
7681.48 1485
7682.31 1584
7683.14 1587
7683.96 1630
7684.79 1762
7685.62 1821
7686.45 1728
7687.27 1606
7688.10 1605
7688.93 1606
7689.76 1535
7690.58 1510
7691.41 1471
7692.24 1427
7693.07 1441
7693.90 1438
7694.72 1463
7695.55 1482
7696.38 1528
7697.21 1680
7698.04 1756
7698.86 1741
7699.69 1734
7700.52 1688
7701.35 1566
7702.18 1551
7703.01 1517
7703.83 1488
7704.66 1425
7705.49 1401
7706.32 1344
7707.15 1326
7707.98 1295
7708.81 1332
7709.63 1306
7710.46 1336
7711.29 1335
7712.12 1351
7712.95 1293
7713.78 1240
7714.61 1200
7715.44 1276
7716.27 1273
7717.10 1246
7717.93 1256
7718.75 1229
7719.58 1244
7720.41 1185
7721.24 1163
7722.07 1208
7722.90 1191
7723.73 1201
7724.56 1173
7725.39 1181
7726.22 1175
7727.05 1180
7727.88 1205
7728.71 1212
7729.54 1203
7730.37 1245
7731.20 1224
7732.03 1201
7732.86 1148
7733.69 1134
7734.52 1134
7735.35 1158
7736.18 1152
7737.01 1199
7737.84 1161
7738.67 1137
7739.50 1111
7740.33 1095
7741.16 1169
7741.99 1156
7742.82 1167
7743.65 1181
7744.48 1271
7745.31 1385
7746.14 1477
7746.98 1520
7747.81 1574
7748.64 1545
7749.47 1554
7750.30 1530
7751.13 1421
7751.96 1354
7752.79 1313
7753.62 1226
7754.45 1189
7755.29 1126
7756.12 1125
7756.95 1105
7757.78 1114
7758.61 1144
7759.44 1063
7760.27 1072
7761.11 1072
7761.94 1086
7762.77 1069
7763.60 1064
7764.43 1059
7765.26 1052
7766.10 985
7766.93 1020
7767.76 1040
7768.59 1064
7769.42 1056
7770.26 1053
7771.09 979
7771.92 1022
7772.75 1071
7773.58 1089
7774.42 1087
7775.25 1070
7776.08 1072
7776.91 1073
7777.75 1014
7778.58 1032
7779.41 1019
7780.24 1065
7781.08 1097
7781.91 1075
7782.74 1037
7783.57 1055
7784.41 1095
7785.24 1088
7786.07 1077
7786.91 1116
7787.74 1120
7788.57 1122
7789.40 1169
7790.24 1170
7791.07 1106
7791.90 1090
7792.74 1133
7793.57 1105
7794.40 1124
7795.24 1153
7796.07 1182
7796.90 1131
7797.74 1125
7798.57 1160
7799.40 1199
7800.24 1191
7801.07 1193
7801.91 1232
7802.74 1220
7803.57 1242
7804.41 1257
7805.24 1249
7806.07 1232
7806.91 1291
7807.74 1295
7808.58 1344
7809.41 1294
7810.25 1328
7811.08 1368
7811.91 1381
7812.75 1484
7813.58 1529
7814.42 1486
7815.25 1457
7816.09 1479
7816.92 1444
7817.75 1482
7818.59 1535
7819.42 1476
7820.26 1514
7821.09 1616
7821.93 1680
7822.76 1781
7823.60 1765
7824.43 1713
7825.27 1736
7826.10 1660
7826.94 1573
7827.77 1488
7828.61 1493
7829.44 1492
7830.28 1471
7831.11 1530
7831.95 1525
7832.78 1575
7833.62 1676
7834.46 1674
7835.29 1718
7836.13 1690
7836.96 1628
7837.80 1593
7838.63 1579
7839.47 1536
7840.31 1458
7841.14 1411
7841.98 1382
7842.81 1319
7843.65 1313
7844.48 1316
7845.32 1275
7846.16 1269
7846.99 1292
7847.83 1262
7848.67 1268
7849.50 1272
7850.34 1269
7851.17 1258
7852.01 1229
7852.85 1242
7853.68 1280
7854.52 1298
7855.36 1297
7856.19 1312
7857.03 1268
7857.87 1272
7858.70 1336
7859.54 1345
7860.38 1313
7861.21 1308
7862.05 1304
7862.89 1271
7863.72 1294
7864.56 1276
7865.40 1265
7866.24 1295
7867.07 1315
7867.91 1312
7868.75 1286
7869.59 1290
7870.42 1328
7871.26 1341
7872.10 1369
7872.94 1404
7873.77 1411
7874.61 1439
7875.45 1535
7876.29 1566
7877.12 1742
7877.96 1752
7878.80 1815
7879.64 1843
7880.47 1799
7881.31 1726
7882.15 1714
7882.99 1725
7883.83 1650
7884.66 1624
7885.50 1532
7886.34 1496
7887.18 1530
7888.02 1485
7888.86 1491
7889.69 1511
7890.53 1542
7891.37 1622
7892.21 1668
7893.05 1649
7893.89 1601
7894.73 1595
7895.56 1527
7896.40 1481
7897.24 1433
7898.08 1326
7898.92 1380
7899.76 1339
7900.60 1310
7901.44 1282
7902.28 1266
7903.12 1239
7903.95 1275
7904.79 1266
7905.63 1295
7906.47 1225
7907.31 1327
7908.15 1316
7908.99 1221
7909.83 1264
7910.67 1291
7911.51 1275
7912.35 1304
7913.19 1328
7914.03 1326
7914.87 1339
7915.71 1369
7916.55 1395
7917.39 1402
7918.23 1438
7919.07 1437
7919.91 1464
7920.75 1432
7921.59 1397
7922.43 1357
7923.27 1306
7924.11 1235
7924.95 1209
7925.79 1170
7926.63 1206
7927.47 1170
7928.31 1200
7929.15 1203
7929.99 1171
7930.83 1176
7931.67 1180
7932.51 1143
7933.35 1181
7934.19 1160
7935.04 1146
7935.88 1130
7936.72 1133
7937.56 1138
7938.40 1190
7939.24 1175
7940.08 1153
7940.92 1151
7941.76 1144
7942.60 1193
7943.45 1198
7944.29 1209
7945.13 1236
7945.97 1281
7946.81 1268
7947.65 1282
7948.49 1227
7949.34 1294
7950.18 1301
7951.02 1320
7951.86 1364
7952.70 1420
7953.54 1485
7954.39 1542
7955.23 1611
7956.07 1632
7956.91 1666
7957.75 1600
7958.60 1589
7959.44 1562
7960.28 1504
7961.12 1471
7961.96 1499
7962.81 1477
7963.65 1493
7964.49 1548
7965.33 1681
7966.18 1790
7967.02 1865
7967.86 2077
7968.70 2051
7969.55 1986
7970.39 1897
7971.23 1722
7972.08 1572
7972.92 1516
7973.76 1429
7974.60 1343
7975.45 1307
7976.29 1280
7977.13 1304
7977.98 1293
7978.82 1248
7979.66 1232
7980.51 1207
7981.35 1211
7982.19 1169
7983.04 1227
7983.88 1201
7984.72 1205
7985.57 1202
7986.41 1161
7987.25 1122
7988.10 1102
7988.94 1107
7989.78 1098
7990.63 1068
7991.47 981
7992.32 1001
7993.16 1037
7994.00 1013
7994.85 989
7995.69 946
7996.54 999
7997.38 1002
7998.22 989
7999.07 926
7999.91 963
8000.76 941
8001.60 926
8002.45 932
8003.29 889
8004.13 884
8004.98 929
8005.82 971
8006.67 916
8007.51 874
8008.36 852
8009.20 884
8010.05 894
8010.89 900
8011.74 884
8012.58 898
8013.43 872
8014.27 890
8015.12 861
8015.96 863
8016.81 873
8017.65 884
8018.50 866
8019.34 852
8020.19 902
8021.03 868
8021.88 888
8022.72 871
8023.57 850
8024.41 804
8025.26 832
8026.11 857
8026.95 837
8027.80 854
8028.64 828
8029.49 853
8030.33 867
8031.18 909
8032.03 846
8032.87 827
8033.72 842
8034.56 874
8035.41 843
8036.26 870
8037.10 851
8037.95 832
8038.80 836
8039.64 817
8040.49 831
8041.34 824
8042.18 859
8043.03 872
8043.87 861
8044.72 843
8045.57 837
8046.41 817
8047.26 823
8048.11 828
8048.96 870
8049.80 833
8050.65 815
8051.50 794
8052.34 780
8053.19 800
8054.04 809
8054.88 792
8055.73 794
8056.58 761
8057.43 786
8058.27 788
8059.12 768
8059.97 756
8060.82 764
8061.66 797
8062.51 766
8063.36 794
8064.21 752
8065.05 732
8065.90 760
8066.75 756
8067.60 771
8068.44 765
8069.29 754
8070.14 746
8070.99 736
8071.84 736
8072.68 728
8073.53 761
8074.38 749
8075.23 767
8076.08 763
8076.93 743
8077.77 756
8078.62 765
8079.47 759
8080.32 719
8081.17 760
8082.02 750
8082.87 726
8083.71 764
8084.56 752
8085.41 708
8086.26 762
8087.11 775
8087.96 753
8088.81 751
8089.66 769
8090.51 795
8091.35 774
8092.20 758
8093.05 742
8093.90 703
8094.75 743
8095.60 749
8096.45 765
8097.30 737
8098.15 747
8099.00 747
8099.85 722
8100.70 737
8101.55 716
8102.40 704
8103.25 705
8104.10 743
8104.95 752
8105.80 740
8106.65 727
8107.50 730
8108.35 723
8109.20 750
8110.05 744
8110.90 746
8111.75 748
8112.60 752
8113.45 734
8114.30 733
8115.15 741
8116.00 736
8116.85 764
8117.70 764
8118.55 804
8119.40 806
8120.25 771
8121.10 782
8121.95 798
8122.80 791
8123.65 789
8124.50 784
8125.35 772
8126.20 777
8127.06 802
8127.91 799
8128.76 772
8129.61 790
8130.46 820
8131.31 848
8132.16 839
8133.01 826
8133.86 884
8134.72 863
8135.57 856
8136.42 858
8137.27 784
8138.12 817
8138.97 829
8139.83 783
8140.68 801
8141.53 764
8142.38 793
8143.23 788
8144.08 811
8144.94 814
8145.79 797
8146.64 796
8147.49 792
8148.34 835
8149.20 804
8150.05 848
8150.90 844
8151.75 780
8152.60 828
8153.46 845
8154.31 916
8155.16 945
8156.01 877
8156.87 931
8157.72 933
8158.57 902
8159.42 831
8160.28 810
8161.13 804
8161.98 772
8162.84 783
8163.69 765
8164.54 784
8165.39 768
8166.25 791
8167.10 732
8167.95 740
8168.81 748
8169.66 740
8170.51 754
8171.37 751
8172.22 729
8173.07 760
8173.93 738
8174.78 738
8175.63 728
8176.49 704
8177.34 691
8178.19 727
8179.05 680
8179.90 690
8180.76 711
8181.61 691
8182.46 673
8183.32 651
8184.17 688
8185.02 688
8185.88 651
8186.73 657
8187.59 688
8188.44 693
8189.30 664
8190.15 666
8191.00 658
8191.86 703
8192.71 675
8193.57 684
8194.42 700
8195.28 712
8196.13 677
8196.99 681
8197.84 690
8198.69 702
8199.55 715
8200.40 701
8201.26 743
8202.11 714
8202.97 676
8203.82 706
8204.68 681
8205.53 671
8206.39 677
8207.24 695
8208.10 721
8208.95 692
8209.81 700
8210.67 719
8211.52 713
8212.38 691
8213.23 699
8214.09 715
8214.94 706
8215.80 688
8216.65 720
8217.51 703
8218.37 714
8219.22 700
8220.08 698
8220.93 707
8221.79 738
8222.64 706
8223.50 732
8224.36 749
8225.21 732
8226.07 709
8226.92 755
8227.78 709
8228.64 706
8229.49 746
8230.35 715
8231.21 716
8232.06 693
8232.92 720
8233.78 695
8234.63 670
8235.49 674
8236.35 703
8237.20 717
8238.06 692
8238.92 702
8239.77 710
8240.63 688
8241.49 689
8242.34 667
8243.20 645
8244.06 700
8244.91 685
8245.77 683
8246.63 685
8247.49 681
8248.34 650
8249.20 673
8250.06 700
8250.92 689
8251.77 676
8252.63 733
8253.49 712
8254.35 697
8255.20 692
8256.06 682
8256.92 703
8257.78 719
8258.63 692
8259.49 688
8260.35 686
8261.21 706
8262.07 682
8262.92 724
8263.78 721
8264.64 716
8265.50 736
8266.36 710
8267.22 730
8268.07 698
8268.93 707
8269.79 739
8270.65 761
8271.51 755
8272.37 794
8273.22 779
8274.08 754
8274.94 765
8275.80 781
8276.66 763
8277.52 827
8278.38 850
8279.24 844
8280.09 886
8280.95 891
8281.81 832
8282.67 818
8283.53 815
8284.39 834
8285.25 835
8286.11 789
8286.97 783
8287.83 780
8288.69 791
8289.55 743
8290.41 774
8291.26 834
8292.12 851
8292.98 864
8293.84 855
8294.70 920
8295.56 864
8296.42 846
8297.28 827
8298.14 808
8299.00 754
8299.86 759
8300.72 765
8301.58 757
8302.44 766
8303.30 768
8304.16 769
8305.02 754
8305.88 775
8306.74 720
8307.60 742
8308.46 743
8309.33 729
8310.19 702
8311.05 743
8311.91 731
8312.77 744
8313.63 737
8314.49 746
8315.35 730
8316.21 709
8317.07 704
8317.93 713
8318.79 736
8319.65 749
8320.52 745
8321.38 729
8322.24 703
8323.10 729
8323.96 747
8324.82 765
8325.68 732
8326.54 740
8327.41 764
8328.27 757
8329.13 730
8329.99 746
8330.85 725
8331.71 757
8332.57 735
8333.44 740
8334.30 754
8335.16 755
8336.02 774
8336.88 706
8337.75 707
8338.61 732
8339.47 782
8340.33 757
8341.19 734
8342.06 724
8342.92 746
8343.78 766
8344.64 782
8345.50 783
8346.37 766
8347.23 740
8348.09 749
8348.95 775
8349.82 781
8350.68 804
8351.54 778
8352.40 774
8353.27 795
8354.13 785
8354.99 785
8355.86 758
8356.72 749
8357.58 752
8358.45 756
8359.31 775
8360.17 792
8361.03 771
8361.90 791
8362.76 737
8363.62 754
8364.49 775
8365.35 754
8366.21 729
8367.08 722
8367.94 772
8368.80 742
8369.67 749
8370.53 745
8371.40 751
8372.26 789
8373.12 809
8373.99 784
8374.85 796
8375.71 803
8376.58 821
8377.44 811
8378.31 757
8379.17 808
8380.03 852
8380.90 841
8381.76 817
8382.63 809
8383.49 804
8384.36 794
8385.22 829
8386.08 861
8386.95 864
8387.81 838
8388.68 848
8389.54 873
8390.41 864
8391.27 851
8392.14 827
8393.00 814
8393.87 852
8394.73 868
8395.60 835
8396.46 817
8397.33 856
8398.19 895
8399.06 845
8399.92 865
8400.79 911
8401.65 878
8402.52 858
8403.38 894
8404.25 857
8405.11 901
8405.98 882
8406.84 906
8407.71 895
8408.58 932
8409.44 943
8410.31 933
8411.17 973
8412.04 945
8412.90 910
8413.77 955
8414.64 982
8415.50 941
8416.37 933
8417.23 973
8418.10 991
8418.97 984
8419.83 1019
8420.70 1053
8421.56 1020
8422.43 1015
8423.30 1044
8424.16 1035
8425.03 1061
8425.90 1080
8426.76 1055
8427.63 1055
8428.50 1133
8429.36 1160
8430.23 1128
8431.10 1152
8431.96 1165
8432.83 1172
8433.70 1183
8434.56 1193
8435.43 1178
8436.30 1228
8437.16 1245
8438.03 1263
8438.90 1321
8439.77 1387
8440.63 1375
8441.50 1474
8442.37 1467
8443.24 1490
8444.10 1465
8444.97 1527
8445.84 1526
8446.71 1556
8447.57 1570
8448.44 1666
8449.31 1676
8450.18 1715
8451.04 1711
8451.91 1836
8452.78 1939
8453.65 2099
8454.52 2273
8455.38 2470
8456.25 2632
8457.12 2696
8457.99 2667
8458.86 2614
8459.72 2487
8460.59 2307
8461.46 2165
8462.33 1927
8463.20 1731
8464.07 1618
8464.93 1495
8465.80 1471
8466.67 1394
8467.54 1347
8468.41 1319
8469.28 1290
8470.15 1300
8471.02 1309
8471.88 1292
8472.75 1261
8473.62 1225
8474.49 1283
8475.36 1245
8476.23 1222
8477.10 1242
8477.97 1278
8478.84 1291
8479.71 1328
8480.58 1385
8481.44 1378
8482.31 1394
8483.18 1432
8484.05 1439
8484.92 1406
8485.79 1371
8486.66 1377
8487.53 1385
8488.40 1306
8489.27 1272
8490.14 1214
8491.01 1247
8491.88 1295
8492.75 1303
8493.62 1189
8494.49 1256
8495.36 1268
8496.23 1249
8497.10 1231
8497.97 1194
8498.84 1140
8499.71 1185
8500.58 1223
8501.45 1210
8502.32 1139
8503.19 1162
8504.06 1172
8504.93 1175
8505.80 1225
8506.67 1214
8507.55 1213
8508.42 1258
8509.29 1267
8510.16 1295
8511.03 1333
8511.90 1285
8512.77 1329
8513.64 1340
8514.51 1332
8515.38 1316
8516.25 1339
8517.13 1377
8518.00 1362
8518.87 1426
8519.74 1389
8520.61 1384
8521.48 1524
8522.35 1649
8523.23 1772
8524.10 1929
8524.97 2065
8525.84 2186
8526.71 2220
8527.58 2216
8528.46 2123
8529.33 2040
8530.20 1913
8531.07 1776
8531.94 1676
8532.81 1572
8533.69 1504
8534.56 1433
8535.43 1395
8536.30 1337
8537.18 1357
8538.05 1312
8538.92 1314
8539.79 1284
8540.66 1279
8541.54 1239
8542.41 1217
8543.28 1201
8544.15 1249
8545.03 1206
8545.90 1218
8546.77 1187
8547.64 1203
8548.52 1184
8549.39 1197
8550.26 1251
8551.14 1295
8552.01 1400
8552.88 1454
8553.76 1466
8554.63 1524
8555.50 1547
8556.37 1480
8557.25 1445
8558.12 1428
8558.99 1372
8559.87 1327
8560.74 1315
8561.61 1286
8562.49 1238
8563.36 1184
8564.24 1199
8565.11 1204
8565.98 1180
8566.86 1187
8567.73 1157
8568.60 1155
8569.48 1151
8570.35 1123
8571.23 1085
8572.10 1161
8572.97 1161
8573.85 1147
8574.72 1127
8575.60 1127
8576.47 1119
8577.34 1143
8578.22 1128
8579.09 1176
8579.97 1177
8580.84 1157
8581.72 1170
8582.59 1188
8583.47 1221
8584.34 1226
8585.21 1209
8586.09 1166
8586.96 1211
8587.84 1264
8588.71 1236
8589.59 1254
8590.46 1260
8591.34 1251
8592.21 1275
8593.09 1217
8593.96 1296
8594.84 1275
8595.71 1249
8596.59 1326
8597.46 1275
8598.34 1322
8599.22 1327
8600.09 1304
8600.97 1316
8601.84 1327
8602.72 1333
8603.59 1382
8604.47 1386
8605.34 1365
8606.22 1379
8607.10 1433
8607.97 1417
8608.85 1436
8609.72 1374
8610.60 1430
8611.47 1423
8612.35 1430
8613.23 1439
8614.10 1453
8614.98 1457
8615.86 1513
8616.73 1570
8617.61 1601
8618.48 1627
8619.36 1679
8620.24 1660
8621.11 1733
8621.99 1702
8622.87 1685
8623.74 1712
8624.62 1746
8625.50 1686
8626.37 1720
8627.25 1769
8628.13 1767
8629.00 1820
8629.88 1794
8630.76 1767
8631.64 1821
8632.51 1783
8633.39 1804
8634.27 1787
8635.14 1909
8636.02 1866
8636.90 1834
8637.78 1916
8638.65 1890
8639.53 1948
8640.41 1953
8641.29 2002
8642.16 2009
8643.04 2031
8643.92 2054
8644.80 2141
8645.67 2163
8646.55 2190
8647.43 2235
8648.31 2277
8649.18 2319
8650.06 2281
8650.94 2253
8651.82 2306
8652.70 2330
8653.58 2322
8654.45 2345
8655.33 2387
8656.21 2402
8657.09 2474
8657.97 2581
8658.84 2777
8659.72 2862
8660.60 3087
8661.48 3322
8662.36 3667
8663.24 3933
8664.12 4145
8664.99 4365
8665.87 4449
8666.75 4381
8667.63 4215
8668.51 3992
8669.39 3751
8670.27 3557
8671.15 3537
8672.03 3516
8672.91 3519
8673.78 3535
8674.66 3471
8675.54 3492
8676.42 3353
8677.30 3293
8678.18 3083
8679.06 2921
8679.94 2711
8680.82 2614
8681.70 2525
8682.58 2448
8683.46 2368
8684.34 2329
8685.22 2330
8686.10 2370
8686.98 2439
8687.86 2576
8688.74 2723
8689.62 2986
8690.50 3281
8691.38 3563
8692.26 3683
8693.14 3845
8694.02 3818
8694.90 3720
8695.78 3569
8696.66 3336
8697.54 3108
8698.42 3030
8699.30 2846
8700.18 2803
8701.06 2700
8701.94 2719
8702.82 2706
8703.70 2702
8704.58 2589
8705.46 2463
8706.34 2333
8707.23 2239
8708.11 2136
8708.99 2005
8709.87 1940
8710.75 1867
8711.63 1769
8712.51 1731
8713.39 1713
8714.27 1653
8715.16 1622
8716.04 1592
8716.92 1627
8717.80 1547
8718.68 1586
8719.56 1584
8720.44 1594
8721.33 1597
8722.21 1573
8723.09 1558
8723.97 1587
8724.85 1600
8725.73 1596
8726.62 1629
8727.50 1605
8728.38 1629
8729.26 1660
8730.14 1717
8731.03 1698
8731.91 1701
8732.79 1678
8733.67 1671
8734.55 1615
8735.44 1647
8736.32 1646
8737.20 1610
8738.08 1642
8738.97 1650
8739.85 1604
8740.73 1649
8741.61 1665
8742.50 1629
8743.38 1596
8744.26 1596
8745.14 1604
8746.03 1572
8746.91 1587
8747.79 1625
8748.68 1557
8749.56 1595
8750.44 1547
8751.33 1597
8752.21 1604
8753.09 1610
8753.97 1594
8754.86 1571
8755.74 1662
8756.62 1672
8757.51 1710
8758.39 1737
8759.28 1750
8760.16 1756
8761.04 1739
8761.93 1772
8762.81 1761
8763.69 1704
8764.58 1703
8765.46 1703
8766.34 1763
8767.23 1695
8768.11 1726
8769.00 1696
8769.88 1685
8770.76 1672
8771.65 1674
8772.53 1648
8773.42 1618
8774.30 1602
8775.19 1612
8776.07 1652
8776.95 1621
8777.84 1657
8778.72 1764
8779.61 1864
8780.49 2034
8781.38 2136
8782.26 2137
8783.15 2179
8784.03 2078
8784.92 2057
8785.80 1970
8786.69 1937
8787.57 1857
8788.46 1725
8789.34 1615
8790.23 1516
8791.11 1461
8792.00 1425
8792.88 1395
8793.77 1381
8794.65 1363
8795.54 1336
8796.42 1330
8797.31 1308
8798.19 1271
8799.08 1252
8799.96 1309
8800.85 1272
8801.74 1267
8802.62 1270
8803.51 1233
8804.39 1185
8805.28 1209
8806.16 1235
8807.05 1192
8807.94 1221
8808.82 1247
8809.71 1273
8810.59 1234
8811.48 1202
8812.37 1193
8813.25 1239
8814.14 1255
8815.03 1217
8815.91 1180
8816.80 1234
8817.68 1330
8818.57 1285
8819.46 1258
8820.34 1278
8821.23 1258
8822.12 1222
8823.00 1203
8823.89 1178
8824.78 1204
8825.66 1184
8826.55 1134
8827.44 1160
8828.33 1170
8829.21 1168
8830.10 1119
8830.99 1128
8831.87 1113
8832.76 1096
8833.65 1077
8834.54 1123
8835.42 1094
8836.31 1104
8837.20 1087
8838.08 1093
8838.97 1111
8839.86 1095
8840.75 1137
8841.64 1136
8842.52 1095
8843.41 1118
8844.30 1104
8845.19 1093
8846.07 1152
8846.96 1130
8847.85 1065
8848.74 1059
8849.63 1023
8850.51 1017
8851.40 982
8852.29 983
8853.18 1017
8854.07 1006
8854.96 998
8855.84 1004
8856.73 1026
8857.62 1005
8858.51 1008
8859.40 1002
8860.29 956
8861.17 976
8862.06 947
8862.95 976
8863.84 930
8864.73 950
8865.62 951
8866.51 962
8867.40 919
8868.29 892
8869.17 874
8870.06 920
8870.95 920
8871.84 902
8872.73 898
8873.62 865
8874.51 882
8875.40 885
8876.29 900
8877.18 817
8878.07 839
8878.96 857
8879.85 858
8880.74 859
8881.63 843
8882.51 862
8883.40 855
8884.29 894
8885.18 856
8886.07 834
8886.96 844
8887.85 848
8888.74 844
8889.63 826
8890.52 805
8891.41 833
8892.30 780
8893.19 791
8894.09 793
8894.98 784
8895.87 801
8896.76 801
8897.65 780
8898.54 771
8899.43 766
8900.32 773
8901.21 778
8902.10 718
8902.99 769
8903.88 764
8904.77 756
8905.66 773
8906.55 794
8907.44 718
8908.34 733
8909.23 756
8910.12 759
8911.01 718
8911.90 715
8912.79 736
8913.68 752
8914.57 717
8915.47 717
8916.36 714
8917.25 710
8918.14 708
8919.03 725
8919.92 715
8920.81 663
8921.71 725
8922.60 702
8923.49 698
8924.38 695
8925.27 683
8926.16 700
8927.06 705
8927.95 729
8928.84 675
8929.73 644
8930.62 681
8931.52 677
8932.41 645
8933.30 694
8934.19 683
8935.09 698
8935.98 669
8936.87 686
8937.76 660
8938.66 666
8939.55 677
8940.44 680
8941.33 671
8942.23 679
8943.12 672
8944.01 625
8944.90 657
8945.80 665
8946.69 657
8947.58 652
8948.48 623
8949.37 632
8950.26 666
8951.16 667
8952.05 676
8952.94 652
8953.84 641
8954.73 672
8955.62 666
8956.52 661
8957.41 654
8958.30 661
8959.20 632
8960.09 629
8960.98 612
8961.88 645
8962.77 671
8963.66 636
8964.56 679
8965.45 659
8966.35 625
8967.24 673
8968.13 618
8969.03 642
8969.92 643
8970.82 625
8971.71 626
8972.60 650
8973.50 687
8974.39 668
8975.29 629
8976.18 643
8977.08 646
8977.97 608
8978.87 610
8979.76 634
8980.65 649
8981.55 663
8982.44 652
8983.34 622
8984.23 636
8985.13 628
8986.02 615
8986.92 610
8987.81 627
8988.71 601
8989.60 644
8990.50 654
8991.39 660
8992.29 644
8993.18 639
8994.08 623
8994.97 628
8995.87 606
8996.76 593
8997.66 620
8998.56 630
8999.45 613
9000.35 610
9001.24 640
9002.14 636
9003.03 648
9003.93 601
9004.83 630
9005.72 607
9006.62 632
9007.51 603
9008.41 624
9009.31 616
9010.20 653
9011.10 620
9011.99 595
9012.89 582
9013.79 639
9014.68 639
9015.58 589
9016.48 605
9017.37 577
9018.27 583
9019.16 605
9020.06 624
9020.96 591
9021.85 562
9022.75 588
9023.65 584
9024.54 561
9025.44 587
9026.34 563
9027.24 613
9028.13 590
9029.03 603
9029.93 589
9030.82 592
9031.72 602
9032.62 601
9033.52 599
9034.41 598
9035.31 619
9036.21 597
9037.10 587
9038.00 574
9038.90 648
9039.80 599
9040.69 579
9041.59 593
9042.49 605
9043.39 607
9044.29 599
9045.18 612
9046.08 619
9046.98 588
9047.88 593
9048.78 586
9049.67 614
9050.57 625
9051.47 609
9052.37 629
9053.27 587
9054.16 588
9055.06 599
9055.96 595
9056.86 580
9057.76 564
9058.66 608
9059.55 630
9060.45 657
9061.35 655
9062.25 622
9063.15 630
9064.05 655
9064.95 631
9065.85 644
9066.74 616
9067.64 631
9068.54 631
9069.44 629
9070.34 604
9071.24 615
9072.14 611
9073.04 596
9073.94 602
9074.84 619
9075.74 620
9076.64 620
9077.53 640
9078.43 633
9079.33 608
9080.23 609
9081.13 638
9082.03 620
9082.93 641
9083.83 604
9084.73 627
9085.63 645
9086.53 669
9087.43 640
9088.33 638
9089.23 623
9090.13 667
9091.03 706
9091.93 663
9092.83 667
9093.73 671
9094.63 664
9095.53 664
9096.43 671
9097.33 658
9098.23 621
9099.13 634
9100.04 693
9100.94 644
9101.84 648
9102.74 652
9103.64 660
9104.54 636
9105.44 696
9106.34 628
9107.24 586
9108.14 621
9109.04 618
9109.94 606
9110.85 639
9111.75 607
9112.65 660
9113.55 596
9114.45 605
9115.35 595
9116.25 596
9117.15 638
9118.06 612
9118.96 629
9119.86 608
9120.76 616
9121.66 645
9122.56 635
9123.46 629
9124.37 638
9125.27 638
9126.17 595
9127.07 602
9127.97 612
9128.88 598
9129.78 630
9130.68 603
9131.58 575
9132.48 599
9133.39 596
9134.29 614
9135.19 612
9136.09 598
9137.00 590
9137.90 620
9138.80 597
9139.70 615
9140.61 610
9141.51 605
9142.41 569
9143.31 573
9144.22 607
9145.12 569
9146.02 562
9146.92 615
9147.83 621
9148.73 583
9149.63 619
9150.54 609
9151.44 624
9152.34 570
9153.25 563
9154.15 602
9155.05 589
9155.96 565
9156.86 577
9157.76 597
9158.67 614
9159.57 593
9160.47 585
9161.38 595
9162.28 605
9163.18 607
9164.09 641
9164.99 629
9165.90 604
9166.80 612
9167.70 617
9168.61 635
9169.51 633
9170.42 610
9171.32 591
9172.22 615
9173.13 617
9174.03 611
9174.94 616
9175.84 613
9176.74 637
9177.65 631
9178.55 602
9179.46 595
9180.36 624
9181.27 621
9182.17 614
9183.08 623
9183.98 632
9184.89 660
9185.79 607
9186.70 598
9187.60 615
9188.51 603
9189.41 638
9190.32 613
9191.22 607
9192.13 620
9193.03 637
9193.94 598
9194.84 636
9195.75 608
9196.65 639
9197.56 654
9198.46 643
9199.37 625
9200.27 613
9201.18 664
9202.08 651
9202.99 651
9203.90 642
9204.80 631
9205.71 649
9206.61 628
9207.52 622
9208.42 654
9209.33 633
9210.24 600
9211.14 608
9212.05 582
9212.95 587
9213.86 623
9214.77 616
9215.67 603
9216.58 578
9217.49 607
9218.39 627
9219.30 619
9220.21 619
9221.11 593
9222.02 600
9222.93 594
9223.83 618
9224.74 595
9225.65 611
9226.55 608
9227.46 593
9228.37 579
9229.27 586
9230.18 610
9231.09 567
9231.99 578
9232.90 592
9233.81 598
9234.72 616
9235.62 611
9236.53 628
9237.44 592
9238.34 604
9239.25 621
9240.16 619
9241.07 631
9241.97 595
9242.88 616
9243.79 594
9244.70 604
9245.61 565
9246.51 591
9247.42 599
9248.33 599
9249.24 583
9250.14 595
9251.05 562
9251.96 589
9252.87 579
9253.78 573
9254.69 582
9255.59 603
9256.50 573
9257.41 573
9258.32 587
9259.23 585
9260.14 577
9261.04 630
9261.95 595
9262.86 620
9263.77 598
9264.68 587
9265.59 609
9266.50 606
9267.40 636
9268.31 627
9269.22 601
9270.13 610
9271.04 601
9271.95 633
9272.86 611
9273.77 630
9274.68 619
9275.59 595
9276.49 588
9277.40 605
9278.31 606
9279.22 614
9280.13 625
9281.04 598
9281.95 610
9282.86 600
9283.77 635
9284.68 606
9285.59 620
9286.50 596
9287.41 625
9288.32 642
9289.23 609
9290.14 600
9291.05 592
9291.96 633
9292.87 644
9293.78 609
9294.69 641
9295.60 679
9296.51 661
9297.42 642
9298.33 667
9299.24 648
9300.15 651
9301.06 683
9301.97 619
9302.88 659
9303.79 646
9304.70 682
9305.61 660
9306.53 667
9307.44 666
9308.35 640
9309.26 691
9310.17 701
9311.08 690
9311.99 683
9312.90 699
9313.81 719
9314.72 677
9315.63 681
9316.55 675
9317.46 659
9318.37 655
9319.28 678
9320.19 653
9321.10 656
9322.01 628
9322.93 688
9323.84 626
9324.75 608
9325.66 616
9326.57 634
9327.48 620
9328.40 666
9329.31 673
9330.22 662
9331.13 651
9332.04 634
9332.96 632
9333.87 648
9334.78 655
9335.69 673
9336.60 643
9337.52 639
9338.43 641
9339.34 679
9340.25 667
9341.17 635
9342.08 607
9342.99 657
9343.90 640
9344.82 645
9345.73 631
9346.64 639
9347.55 663
9348.47 656
9349.38 672
9350.29 650
9351.21 595
9352.12 613
9353.03 637
9353.94 665
9354.86 616
9355.77 622
9356.68 616
9357.60 599
9358.51 641
9359.42 620
9360.34 635
9361.25 615
9362.16 635
9363.08 647
9363.99 625
9364.90 642
9365.82 630
9366.73 645
9367.65 634
9368.56 643
9369.47 669
9370.39 634
9371.30 600
9372.21 647
9373.13 633
9374.04 650
9374.96 655
9375.87 640
9376.79 647
9377.70 654
9378.61 657
9379.53 666
9380.44 670
9381.36 647
9382.27 685
9383.19 667
9384.10 632
9385.01 629
9385.93 667
9386.84 680
9387.76 667
9388.67 687
9389.59 705
9390.50 704
9391.42 739
9392.33 715
9393.25 722
9394.16 723
9395.08 721
9395.99 741
9396.91 699
9397.82 682
9398.74 739
9399.65 732
9400.57 709
9401.48 697
9402.40 664
9403.32 691
9404.23 686
9405.15 634
9406.06 633
9406.98 650
9407.89 693
9408.81 668
9409.73 710
9410.64 677
9411.56 675
9412.47 648
9413.39 671
9414.30 687
9415.22 659
9416.14 657
9417.05 642
9417.97 656
9418.89 646
9419.80 687
9420.72 675
9421.63 682
9422.55 678
9423.47 681
9424.38 659
9425.30 643
9426.22 682
9427.13 683
9428.05 659
9428.97 673
9429.88 669
9430.80 663
9431.72 658
9432.63 692
9433.55 680
9434.47 641
9435.38 657
9436.30 711
9437.22 695
9438.14 666
9439.05 685
9439.97 728
9440.89 740
9441.81 732
9442.72 757
9443.64 733
9444.56 751
9445.47 767
9446.39 743
9447.31 719
9448.23 707
9449.15 709
9450.06 745
9450.98 762
9451.90 752
9452.82 772
9453.73 767
9454.65 768
9455.57 736
9456.49 763
9457.41 737
9458.32 771
9459.24 728
9460.16 749
9461.08 712
9462.00 736
9462.92 748
9463.83 737
9464.75 700
9465.67 741
9466.59 734
9467.51 717
9468.43 730
9469.35 720
9470.26 726
9471.18 718
9472.10 729
9473.02 716
9473.94 768
9474.86 717
9475.78 748
9476.70 714
9477.62 759
9478.54 746
9479.45 764
9480.37 765
9481.29 762
9482.21 772
9483.13 819
9484.05 802
9484.97 758
9485.89 766
9486.81 733
9487.73 784
9488.65 764
9489.57 769
9490.49 747
9491.41 767
9492.33 735
9493.25 742
9494.17 746
9495.09 741
9496.01 779
9496.93 734
9497.85 743
9498.77 734
9499.69 774
9500.61 746
9501.53 751
9502.45 747
9503.37 740
9504.29 727
9505.21 736
9506.13 760
9507.05 753
9507.97 785
9508.89 799
9509.81 820
9510.73 779
9511.65 798
9512.57 814
9513.49 796
9514.42 807
9515.34 874
9516.26 834
9517.18 865
9518.10 891
9519.02 870
9519.94 898
9520.86 896
9521.78 924
9522.71 979
9523.63 976
9524.55 984
9525.47 913
9526.39 900
9527.31 921
9528.23 920
9529.16 934
9530.08 866
9531.00 885
9531.92 851
9532.84 871
9533.76 832
9534.69 847
9535.61 879
9536.53 858
9537.45 861
9538.37 826
9539.30 861
9540.22 879
9541.14 872
9542.06 890
9542.98 885
9543.91 858
9544.83 926
9545.75 888
9546.67 832
9547.60 855
9548.52 871
9549.44 869
9550.36 907
9551.29 860
9552.21 876
9553.13 930
9554.06 923
9554.98 890
9555.90 920
9556.82 937
9557.75 916
9558.67 936
9559.59 922
9560.52 928
9561.44 942
9562.36 922
9563.29 940
9564.21 934
9565.13 977
9566.06 976
9566.98 929
9567.90 927
9568.83 948
9569.75 955
9570.67 991
9571.60 931
9572.52 954
9573.44 975
9574.37 995
9575.29 1000
9576.22 980
9577.14 988
9578.06 1027
9578.99 1038
9579.91 1019
9580.84 1024
9581.76 1050
9582.68 1051
9583.61 1030
9584.53 1038
9585.46 1061
9586.38 1056
9587.31 1079
9588.23 1075
9589.15 1000
9590.08 1054
9591.00 1100
9591.93 1087
9592.85 1060
9593.78 1131
9594.70 1170
9595.63 1170
9596.55 1207
9597.48 1187
9598.40 1217
9599.33 1278
9600.25 1313
9601.18 1288
9602.10 1268
9603.03 1284
9603.95 1310
9604.88 1194
9605.80 1242
9606.73 1249
9607.65 1197
9608.58 1148
9609.50 1125
9610.43 1137
9611.35 1180
9612.28 1119
9613.21 1123
9614.13 1170
9615.06 1159
9615.98 1171
9616.91 1147
9617.84 1150
9618.76 1112
9619.69 1168
9620.61 1185
9621.54 1195
9622.47 1224
9623.39 1236
9624.32 1222
9625.24 1212
9626.17 1272
9627.10 1257
9628.02 1247
9628.95 1244
9629.88 1305
9630.80 1274
9631.73 1311
9632.65 1321
9633.58 1335
9634.51 1322
9635.43 1346
9636.36 1382
9637.29 1394
9638.22 1358
9639.14 1380
9640.07 1401
9641.00 1432
9641.92 1480
9642.85 1542
9643.78 1577
9644.70 1515
9645.63 1503
9646.56 1503
9647.49 1551
9648.41 1572
9649.34 1517
9650.27 1505
9651.20 1515
9652.12 1493
9653.05 1512
9653.98 1506
9654.91 1517
9655.83 1521
9656.76 1505
9657.69 1449
9658.62 1486
9659.55 1475
9660.47 1453
9661.40 1468
9662.33 1474
9663.26 1544
9664.19 1488
9665.11 1478
9666.04 1515
9666.97 1552
9667.90 1554
9668.83 1536
9669.75 1570
9670.68 1612
9671.61 1600
9672.54 1582
9673.47 1593
9674.40 1630
9675.33 1678
9676.25 1632
9677.18 1645
9678.11 1663
9679.04 1673
9679.97 1650
9680.90 1696
9681.83 1746
9682.76 1698
9683.69 1699
9684.61 1657
9685.54 1721
9686.47 1687
9687.40 1653
9688.33 1675
9689.26 1644
9690.19 1733
9691.12 1705
9692.05 1713
9692.98 1760
9693.91 1777
9694.84 1799
9695.77 1850
9696.70 1919
9697.63 1960
9698.56 1999
9699.49 2057
9700.42 2033
9701.35 2022
9702.28 2030
9703.21 1970
9704.14 1947
9705.07 1898
9706.00 1828
9706.93 1819
9707.86 1764
9708.79 1728
9709.72 1762
9710.65 1792
9711.58 1833
9712.51 1872
9713.44 1900
9714.37 1958
9715.30 1970
9716.23 1968
9717.16 1997
9718.09 1950
9719.02 1882
9719.95 1817
9720.88 1720
9721.81 1684
9722.75 1638
9723.68 1549
9724.61 1544
9725.54 1491
9726.47 1462
9727.40 1484
9728.33 1452
9729.26 1470
9730.19 1501
9731.13 1448
9732.06 1483
9732.99 1497
9733.92 1456
9734.85 1440
9735.78 1458
9736.71 1435
9737.65 1442
9738.58 1414
9739.51 1446
9740.44 1389
9741.37 1383
9742.30 1407
9743.24 1350
9744.17 1330
9745.10 1325
9746.03 1351
9746.96 1353
9747.90 1389
9748.83 1367
9749.76 1343
9750.69 1386
9751.63 1382
9752.56 1340
9753.49 1314
9754.42 1286
9755.36 1277
9756.29 1273
9757.22 1274
9758.15 1311
9759.09 1293
9760.02 1281
9760.95 1312
9761.88 1324
9762.82 1320
9763.75 1301
9764.68 1304
9765.62 1305
9766.55 1299
9767.48 1340
9768.41 1322
9769.35 1271
9770.28 1353
9771.21 1316
9772.15 1269
9773.08 1291
9774.01 1285
9774.95 1307
9775.88 1371
9776.81 1388
9777.75 1387
9778.68 1378
9779.62 1421
9780.55 1407
9781.48 1407
9782.42 1395
9783.35 1463
9784.28 1445
9785.22 1443
9786.15 1424
9787.09 1378
9788.02 1402
9788.95 1417
9789.89 1326
9790.82 1342
9791.76 1305
9792.69 1321
9793.63 1333
9794.56 1384
9795.49 1378
9796.43 1426
9797.36 1505
9798.30 1562
9799.23 1540
9800.17 1551
9801.10 1525
9802.04 1442
9802.97 1402
9803.91 1369
9804.84 1277
9805.78 1240
9806.71 1231
9807.65 1195
9808.58 1128
9809.52 1083
9810.45 1053
9811.39 1066
9812.32 1046
9813.26 1069
9814.19 1074
9815.13 1089
9816.06 1066
9817.00 1046
9817.93 1047
9818.87 1014
9819.80 1024
9820.74 1026
9821.68 990
9822.61 989
9823.55 983
9824.48 967
9825.42 945
9826.35 1007
9827.29 987
9828.23 981
9829.16 974
9830.10 1019
9831.03 997
9831.97 951
9832.91 961
9833.84 978
9834.78 966
9835.72 995
9836.65 987
9837.59 977
9838.52 992
9839.46 980
9840.40 966
9841.33 971
9842.27 987
9843.21 961
9844.14 953
9845.08 976
9846.02 985
9846.95 968
9847.89 973
9848.83 1002
9849.77 991
9850.70 972
9851.64 1021
9852.58 1005
9853.51 1053
9854.45 988
9855.39 975
9856.33 981
9857.26 967
9858.20 970
9859.14 959
9860.08 955
9861.01 956
9861.95 954
9862.89 951
9863.83 951
9864.76 942
9865.70 962
9866.64 939
9867.58 926
9868.51 959
9869.45 962
9870.39 939
9871.33 953
9872.27 960
9873.20 943
9874.14 981
9875.08 927
9876.02 980
9876.96 979
9877.90 972
9878.83 973
9879.77 924
9880.71 948
9881.65 954
9882.59 948
9883.53 952
9884.47 900
9885.40 925
9886.34 945
9887.28 939
9888.22 886
9889.16 914
9890.10 957
9891.04 878
9891.98 893
9892.91 901
9893.85 934
9894.79 907
9895.73 916
9896.67 887
9897.61 910
9898.55 889
9899.49 898
9900.43 895
9901.37 931
9902.31 938
9903.25 876
9904.19 901
9905.13 929
9906.07 926
9907.01 924
9907.95 898
9908.89 941
9909.83 894
9910.77 933
9911.71 927
9912.65 947
9913.59 936
9914.53 948
9915.47 930
9916.41 932
9917.35 924
9918.29 946
9919.23 962
9920.17 1013
9921.11 991
9922.05 986
9922.99 1061
9923.93 1102
9924.87 1163
9925.81 1159
9926.75 1194
9927.69 1241
9928.63 1213
9929.57 1200
9930.51 1126
9931.45 1092
9932.39 1139
9933.34 1082
9934.28 999
9935.22 984
9936.16 954
9937.10 922
9938.04 933
9938.98 921
9939.92 896
9940.87 904
9941.81 904
9942.75 901
9943.69 907
9944.63 874
9945.57 903
9946.51 925
9947.46 950
9948.40 989
9949.34 1012
9950.28 1018
9951.22 1081
9952.16 1045
9953.11 1049
9954.05 1043
9954.99 1025
9955.93 1014
9956.87 968
9957.82 963
9958.76 892
9959.70 893
9960.64 891
9961.59 859
9962.53 830
9963.47 800
9964.41 794
9965.35 812
9966.30 807
9967.24 797
9968.18 786
9969.13 772
9970.07 782
9971.01 764
9971.95 732
9972.90 749
9973.84 697
9974.78 736
9975.73 749
9976.67 736
9977.61 770
9978.55 748
9979.50 742
9980.44 715
9981.38 721
9982.33 726
9983.27 737
9984.21 722
9985.16 728
9986.10 749
9987.04 744
9987.99 747
9988.93 725
9989.88 755
9990.82 716
9991.76 731
9992.71 736
9993.65 741
9994.59 741
9995.54 735
9996.48 728
9997.43 719
9998.37 720
9999.31 746
10000.26 742
10001.20 700
10002.15 685
10003.09 732
10004.04 706
10004.98 749
10005.92 723
10006.87 710
10007.81 711
10008.76 742
10009.70 710
10010.65 723
10011.59 729
10012.54 714
10013.48 702
10014.43 688
10015.37 698
10016.32 679
10017.26 690
10018.21 710
10019.15 704
10020.10 734
10021.04 678
10021.99 705
10022.93 702
10023.88 732
10024.82 720
10025.77 752
10026.71 704
10027.66 704
10028.60 695
10029.55 726
10030.49 708
10031.44 672
10032.39 681
10033.33 682
10034.28 715
10035.22 683
10036.17 673
10037.11 668
10038.06 674
10039.01 690
10039.95 689
10040.90 708
10041.84 688
10042.79 659
10043.74 695
10044.68 716
10045.63 635
10046.58 655
10047.52 641
10048.47 698
10049.41 639
10050.36 656
10051.31 648
10052.25 663
10053.20 688
10054.15 683
10055.09 686
10056.04 681
10056.99 651
10057.93 655
10058.88 639
10059.83 649
10060.78 669
10061.72 646
10062.67 655
10063.62 634
10064.56 666
10065.51 644
10066.46 679
10067.41 687
10068.35 667
10069.30 666
10070.25 674
10071.20 669
10072.14 669
10073.09 641
10074.04 656
10074.99 693
10075.93 684
10076.88 646
10077.83 636
10078.78 677
10079.72 614
10080.67 633
10081.62 653
10082.57 632
10083.52 631
10084.46 615
10085.41 625
10086.36 667
10087.31 674
10088.26 636
10089.21 661
10090.15 634
10091.10 643
10092.05 641
10093.00 674
10093.95 667
10094.90 673
10095.85 681
10096.79 671
10097.74 687
10098.69 659
10099.64 634
10100.59 669
10101.54 672
10102.49 683
10103.44 642
10104.39 677
10105.33 692
10106.28 701
10107.23 687
10108.18 674
10109.13 671
10110.08 664
10111.03 660
10111.98 676
10112.93 702
10113.88 645
10114.83 658
10115.78 685
10116.73 653
10117.68 669
10118.63 684
10119.58 672
10120.53 667
10121.48 702
10122.43 695
10123.38 673
10124.33 713
10125.28 723
10126.23 696
10127.18 703
10128.13 718
10129.08 673
10130.03 701
10130.98 716
10131.93 693
10132.88 707
10133.83 690
10134.78 732
10135.73 743
10136.68 696
10137.63 699
10138.58 683
10139.53 731
10140.48 719
10141.43 743
10142.38 704
10143.33 753
10144.29 758
10145.24 754
10146.19 781
10147.14 783
10148.09 735
10149.04 786
10149.99 786
10150.94 792
10151.89 793
10152.85 773
10153.80 820
10154.75 845
10155.70 849
10156.65 835
10157.60 810
10158.55 832
10159.51 810
10160.46 807
10161.41 864
10162.36 817
10163.31 847
10164.26 837
10165.22 828
10166.17 834
10167.12 841
10168.07 879
10169.02 869
10169.98 846
10170.93 893
10171.88 915
10172.83 895
10173.79 920
10174.74 937
10175.69 974
10176.64 951
10177.60 998
10178.55 987
10179.50 945
10180.45 1004
10181.41 976
10182.36 999
10183.31 967
10184.26 980
10185.22 969
10186.17 967
10187.12 980
10188.08 945
10189.03 974
10189.98 988
10190.93 948
10191.89 955
10192.84 943
10193.79 946
10194.75 961
10195.70 959
10196.65 951
10197.61 970
10198.56 975
10199.51 961
10200.47 965
10201.42 1017
10202.38 1028
10203.33 1044
10204.28 1061
10205.24 1084
10206.19 1113
10207.14 1138
10208.10 1179
10209.05 1136
10210.01 1120
10210.96 1077
10211.91 1097
10212.87 1019
10213.82 1007
10214.78 1021
10215.73 1004
10216.69 1005
10217.64 969
10218.59 921
10219.55 929
10220.50 946
10221.46 932
10222.41 934
10223.37 934
10224.32 920
10225.28 940
10226.23 911
10227.19 876
10228.14 905
10229.10 972
10230.05 955
10231.01 980
10231.96 988
10232.92 1041
10233.87 1010
10234.83 1050
10235.78 1134
10236.74 1114
10237.69 1095
10238.65 1064
10239.60 1049
10240.56 1068
10241.51 1016
10242.47 956
10243.42 895
10244.38 877
10245.34 868
10246.29 851
10247.25 844
10248.20 836
10249.16 821
10250.11 829
10251.07 776
10252.03 798
10252.98 807
10253.94 806
10254.89 776
10255.85 785
10256.81 783
10257.76 722
10258.72 747
10259.68 773
10260.63 788
10261.59 730
10262.55 717
10263.50 726
10264.46 730
10265.41 743
10266.37 701
10267.33 709
10268.28 746
10269.24 752
10270.20 752
10271.16 749
10272.11 737
10273.07 712
10274.03 749
10274.98 745
10275.94 731
10276.90 716
10277.85 697
10278.81 691
10279.77 697
10280.73 676
10281.68 688
10282.64 714
10283.60 717
10284.56 670
10285.51 676
10286.47 665
10287.43 681
10288.39 656
10289.34 665
10290.30 685
10291.26 673
10292.22 724
10293.18 678
10294.13 686
10295.09 699
10296.05 661
10297.01 679
10297.97 653
10298.92 649
10299.88 650
10300.84 662
10301.80 652
10302.76 671
10303.72 651
10304.67 645
10305.63 656
10306.59 685
10307.55 687
10308.51 684
10309.47 647
10310.43 665
10311.38 636
10312.34 669
10313.30 683
10314.26 643
10315.22 639
10316.18 674
10317.14 679
10318.10 690
10319.06 688
10320.01 669
10320.97 681
10321.93 679
10322.89 641
10323.85 604
10324.81 650
10325.77 657
10326.73 645
10327.69 656
10328.65 632
10329.61 634
10330.57 657
10331.53 676
10332.49 606
10333.45 644
10334.41 626
10335.37 612
10336.33 603
10337.29 631
10338.25 626
10339.21 608
10340.17 582
10341.13 591
10342.09 617
10343.05 602
10344.01 583
10344.97 590
10345.93 585
10346.89 593
10347.85 618
10348.81 593
10349.77 590
10350.73 600
10351.69 593
10352.65 615
10353.61 615
10354.57 580
10355.53 589
10356.49 611
10357.46 602
10358.42 569
10359.38 593
10360.34 577
10361.30 597
10362.26 586
10363.22 569
10364.18 598
10365.14 585
10366.11 558
10367.07 573
10368.03 578
10368.99 588
10369.95 590
10370.91 569
10371.87 571
10372.84 551
10373.80 553
10374.76 551
10375.72 576
10376.68 588
10377.64 551
10378.61 550
10379.57 547
10380.53 542
10381.49 557
10382.45 563
10383.42 555
10384.38 531
10385.34 556
10386.30 545
10387.27 539
10388.23 542
10389.19 535
10390.15 549
10391.11 547
10392.08 535
10393.04 537
10394.00 570
10394.96 533
10395.93 530
10396.89 547
10397.85 586
10398.82 567
10399.78 543
10400.74 533
10401.70 574
10402.67 531
10403.63 535
10404.59 536
10405.56 562
10406.52 558
10407.48 535
10408.45 569
10409.41 551
10410.37 577
10411.34 572
10412.30 572
10413.26 558
10414.23 539
10415.19 544
10416.15 563
10417.12 548
10418.08 604
10419.04 583
10420.01 564
10420.97 564
10421.94 575
10422.90 589
10423.86 572
10424.83 562
10425.79 576
10426.76 577
10427.72 577
10428.68 550
10429.65 539
10430.61 556
10431.58 525
10432.54 529
10433.51 516
10434.47 516
10435.44 535
10436.40 517
10437.36 528
10438.33 537
10439.29 520
10440.26 518
10441.22 522
10442.19 509
10443.15 528
10444.12 520
10445.08 527
10446.05 531
10447.01 504
10447.98 498
10448.94 497
10449.91 509
10450.87 538
10451.84 527
10452.80 505
10453.77 528
10454.73 546
10455.70 518
10456.67 517
10457.63 520
10458.60 514
10459.56 510
10460.53 514
10461.49 527
10462.46 518
10463.43 503
10464.39 498
10465.36 495
10466.32 534
10467.29 519
10468.25 510
10469.22 520
10470.19 549
10471.15 528
10472.12 544
10473.09 542
10474.05 530
10475.02 520
10475.98 542
10476.95 548
10477.92 543
10478.88 541
10479.85 562
10480.82 558
10481.78 574
10482.75 560
10483.72 573
10484.68 569
10485.65 516
10486.62 573
10487.58 550
10488.55 564
10489.52 556
10490.49 544
10491.45 531
10492.42 524
10493.39 536
10494.35 538
10495.32 537
10496.29 542
10497.26 556
10498.22 566
10499.19 554
10500.16 546
10501.13 559
10502.09 523
10503.06 543
10504.03 570
10505.00 525
10505.96 566
10506.93 555
10507.90 545
10508.87 560
10509.84 537
10510.80 552
10511.77 536
10512.74 524
10513.71 529
10514.68 552
10515.64 544
10516.61 524
10517.58 525
10518.55 549
10519.52 557
10520.49 535
10521.45 550
10522.42 545
10523.39 565
10524.36 541
10525.33 539
10526.30 526
10527.27 556
10528.23 539
10529.20 522
10530.17 522
10531.14 556
10532.11 565
10533.08 567
10534.05 551
10535.02 582
10535.99 580
10536.96 569
10537.93 575
10538.89 579
10539.86 567
10540.83 524
10541.80 542
10542.77 585
10543.74 567
10544.71 555
10545.68 559
10546.65 535
10547.62 559
10548.59 559
10549.56 569
10550.53 592
10551.50 544
10552.47 542
10553.44 564
10554.41 560
10555.38 567
10556.35 567
10557.32 577
10558.29 623
10559.26 607
10560.23 610
10561.20 606
10562.17 616
10563.14 635
10564.11 625
10565.08 624
10566.05 586
10567.02 568
10567.99 581
10568.96 605
10569.93 608
10570.91 589
10571.88 579
10572.85 598
10573.82 587
10574.79 594
10575.76 550
10576.73 569
10577.70 600
10578.67 589
10579.64 578
10580.62 580
10581.59 511
10582.56 547
10583.53 553
10584.50 542
10585.47 595
10586.44 597
10587.42 584
10588.39 569
10589.36 552
10590.33 559
10591.30 574
10592.27 576
10593.25 564
10594.22 588
10595.19 626
10596.16 592
10597.13 606
10598.10 599
10599.08 605
10600.05 617
10601.02 621
10601.99 600
10602.97 603
10603.94 603
10604.91 632
10605.88 665
10606.85 643
10607.83 653
10608.80 659
10609.77 664
10610.74 707
10611.72 720
10612.69 697
10613.66 682
10614.64 659
10615.61 648
10616.58 655
10617.55 636
10618.53 597
10619.50 604
10620.47 599
10621.45 597
10622.42 588
10623.39 561
10624.37 571
10625.34 605
10626.31 621
10627.29 583
10628.26 602
10629.23 579
10630.21 588
10631.18 605
10632.15 560
10633.13 629
10634.10 606
10635.07 616
10636.05 611
10637.02 594
10638.00 625
10638.97 655
10639.94 632
10640.92 630
10641.89 600
10642.87 624
10643.84 646
10644.81 618
10645.79 581
10646.76 582
10647.74 604
10648.71 562
10649.68 542
10650.66 552
10651.63 560
10652.61 602
10653.58 564
10654.56 521
10655.53 565
10656.51 538
10657.48 577
10658.46 552
10659.43 539
10660.41 561
10661.38 568
10662.36 536
10663.33 541
10664.31 508
10665.28 552
10666.26 553
10667.23 555
10668.21 543
10669.18 514
10670.16 550
10671.13 545
10672.11 511
10673.08 542
10674.06 531
10675.03 557
10676.01 549
10676.99 556
10677.96 572
10678.94 549
10679.91 575
10680.89 578
10681.86 581
10682.84 522
10683.82 549
10684.79 563
10685.77 551
10686.74 573
10687.72 572
10688.70 585
10689.67 578
10690.65 553
10691.63 549
10692.60 553
10693.58 556
10694.55 542
10695.53 507
10696.51 532
10697.48 570
10698.46 573
10699.44 543
10700.41 535
10701.39 548
10702.37 556
10703.34 549
10704.32 520
10705.30 530
10706.27 542
10707.25 555
10708.23 550
10709.21 555
10710.18 552
10711.16 545
10712.14 569
10713.11 569
10714.09 555
10715.07 545
10716.05 551
10717.02 567
10718.00 562
10718.98 557
10719.96 576
10720.93 569
10721.91 571
10722.89 565
10723.87 570
10724.85 556
10725.82 543
10726.80 574
10727.78 563
10728.76 540
10729.74 529
10730.71 545
10731.69 565
10732.67 561
10733.65 540
10734.63 537
10735.60 583
10736.58 556
10737.56 559
10738.54 571
10739.52 561
10740.50 584
10741.48 579
10742.45 591
10743.43 599
10744.41 588
10745.39 583
10746.37 578
10747.35 561
10748.33 547
10749.31 569
10750.28 560
10751.26 563
10752.24 563
10753.22 583
10754.20 574
10755.18 572
10756.16 587
10757.14 578
10758.12 566
10759.10 569
10760.08 559
10761.06 585
10762.04 578
10763.01 588
10763.99 580
10764.97 568
10765.95 575
10766.93 597
10767.91 601
10768.89 588
10769.87 618
10770.85 602
10771.83 613
10772.81 630
10773.79 617
10774.77 617
10775.75 606
10776.73 664
10777.71 638
10778.69 624
10779.67 631
10780.65 622
10781.63 655
10782.62 645
10783.60 617
10784.58 598
10785.56 634
10786.54 619
10787.52 618
10788.50 630
10789.48 603
10790.46 635
10791.44 646
10792.42 645
10793.40 645
10794.38 653
10795.37 658
10796.35 607
10797.33 621
10798.31 600
10799.29 630
10800.27 595
10801.25 624
10802.23 610
10803.21 610
10804.20 598
10805.18 594
10806.16 611
10807.14 595
10808.12 577
10809.10 601
10810.09 622
10811.07 598
10812.05 620
10813.03 601
10814.01 626
10815.00 630
10815.98 668
10816.96 633
10817.94 624
10818.92 608
10819.91 627
10820.89 634
10821.87 620
10822.85 642
10823.83 633
10824.82 639
10825.80 632
10826.78 640
10827.76 662
10828.75 598
10829.73 674
10830.71 641
10831.69 628
10832.68 631
10833.66 652
10834.64 674
10835.63 649
10836.61 639
10837.59 674
10838.57 669
10839.56 639
10840.54 629
10841.52 656
10842.51 642
10843.49 620
10844.47 654
10845.46 702
10846.44 668
10847.42 666
10848.41 650
10849.39 703
10850.37 709
10851.36 668
10852.34 656
10853.32 694
10854.31 699
10855.29 712
10856.28 735
10857.26 735
10858.24 724
10859.23 748
10860.21 742
10861.20 706
10862.18 720
10863.16 738
10864.15 761
10865.13 724
10866.12 739
10867.10 742
10868.08 745
10869.07 731
10870.05 768
10871.04 734
10872.02 730
10873.01 740
10873.99 761
10874.98 729
10875.96 755
10876.95 751
10877.93 769
10878.92 755
10879.90 775
10880.89 782
10881.87 767
10882.86 760
10883.84 790
10884.83 791
10885.81 805
10886.80 788
10887.78 843
10888.77 807
10889.75 834
10890.74 852
10891.72 829
10892.71 846
10893.69 840
10894.68 841
10895.66 847
10896.65 862
10897.64 838
10898.62 856
10899.61 879
10900.59 879
10901.58 858
10902.56 870
10903.55 906
10904.54 888
10905.52 899
10906.51 870
10907.49 925
10908.48 912
10909.47 923
10910.45 927
10911.44 920
10912.43 968
10913.41 935
10914.40 967
10915.39 989
10916.37 997
10917.36 964
10918.35 1010
10919.33 976
10920.32 1021
10921.31 998
10922.29 1024
10923.28 1037
10924.27 1017
10925.25 1001
10926.24 966
10927.23 1003
10928.21 1058
10929.20 1025
10930.19 1037
10931.18 1030
10932.16 1037
10933.15 1022
10934.14 1026
10935.12 1084
10936.11 1085
10937.10 1080
10938.09 1079
10939.07 1126
10940.06 1106
10941.05 1120
10942.04 1112
10943.02 1145
10944.01 1115
10945.00 1143
10945.99 1177
10946.98 1145
10947.96 1208
10948.95 1223
10949.94 1255
10950.93 1247
10951.92 1313
10952.90 1376
10953.89 1460
10954.88 1469
10955.87 1497
10956.86 1520
10957.85 1539
10958.83 1539
10959.82 1634
10960.81 1553
10961.80 1554
10962.79 1571
10963.78 1498
10964.77 1487
10965.75 1453
10966.74 1418
10967.73 1338
10968.72 1303
10969.71 1287
10970.70 1269
10971.69 1268
10972.68 1279
10973.67 1198
10974.66 1200
10975.64 1191
10976.63 1220
10977.62 1238
10978.61 1226
10979.60 1255
10980.59 1300
10981.58 1272
10982.57 1289
10983.56 1254
10984.55 1279
10985.54 1349
10986.53 1342
10987.52 1365
10988.51 1315
10989.50 1366
10990.49 1402
10991.48 1445
10992.47 1482
10993.46 1542
10994.45 1633
10995.44 1706
10996.43 1765
10997.42 1861
10998.41 1908
10999.40 1980
11000.39 2080
11001.38 2038
11002.37 2022
11003.36 1991
11004.35 1875
11005.34 1791
11006.33 1697
11007.32 1630
11008.31 1487
11009.30 1404
11010.30 1339
11011.29 1306
11012.28 1289
11013.27 1204
11014.26 1135
11015.25 1130
11016.24 1118
11017.23 1092
11018.22 1070
11019.21 1029
11020.21 1001
11021.20 999
11022.19 964
11023.18 1008
11024.17 985
11025.16 981
11026.15 965
11027.14 978
11028.14 1004
11029.13 986
11030.12 995
11031.11 996
11032.10 1015
11033.09 1003
11034.09 966
11035.08 966
11036.07 988
11037.06 1016
11038.05 988
11039.05 975
11040.04 968
11041.03 984
11042.02 974
11043.02 994
11044.01 927
11045.00 952
11045.99 935
11046.98 951
11047.98 921
11048.97 901
11049.96 919
11050.95 927
11051.95 937
11052.94 952
11053.93 909
11054.93 932
11055.92 950
11056.91 957
11057.90 992
11058.90 936
11059.89 932
11060.88 951
11061.88 946
11062.87 926
11063.86 949
11064.86 970
11065.85 1013
11066.84 939
11067.84 939
11068.83 953
11069.82 986
11070.82 966
11071.81 963
11072.80 953
11073.80 951
11074.79 957
11075.78 956
11076.78 985
11077.77 987
11078.77 902
11079.76 916
11080.75 950
11081.75 944
11082.74 926
11083.74 952
11084.73 929
11085.72 894
11086.72 894
11087.71 890
11088.71 903
11089.70 908
11090.70 898
11091.69 860
11092.68 849
11093.68 883
11094.67 876
11095.67 875
11096.66 870
11097.66 840
11098.65 844
11099.65 870
11100.64 840
11101.64 843
11102.63 863
11103.63 846
11104.62 834
11105.62 882
11106.61 847
11107.61 869
11108.60 835
11109.60 856
11110.59 845
11111.59 816
11112.58 825
11113.58 832
11114.57 870
11115.57 880
11116.56 840
11117.56 787
11118.56 808
11119.55 804
11120.55 853
11121.54 803
11122.54 818
11123.54 811
11124.53 810
11125.53 831
11126.52 869
11127.52 802
11128.51 828
11129.51 829
11130.51 794
11131.50 815
11132.50 861
11133.50 852
11134.49 829
11135.49 813
11136.49 809
11137.48 836
11138.48 805
11139.47 779
11140.47 841
11141.47 818
11142.46 808
11143.46 793
11144.46 832
11145.46 788
11146.45 817
11147.45 818
11148.45 809
11149.44 847
11150.44 839
11151.44 857
11152.43 848
11153.43 816
11154.43 845
11155.43 820
11156.42 826
11157.42 839
11158.42 850
11159.42 831
11160.41 862
11161.41 836
11162.41 816
11163.41 820
11164.40 823
11165.40 823
11166.40 799
11167.40 831
11168.39 795
11169.39 804
11170.39 822
11171.39 835
11172.39 797
11173.38 821
11174.38 837
11175.38 817
11176.38 802
11177.38 801
11178.38 841
11179.37 811
11180.37 793
11181.37 801
11182.37 778
11183.37 834
11184.37 795
11185.37 775
11186.36 816
11187.36 807
11188.36 818
11189.36 811
11190.36 834
11191.36 817
11192.36 783
11193.36 820
11194.36 804
11195.35 827
11196.35 793
11197.35 840
11198.35 841
11199.35 807
11200.35 813
11201.35 818
11202.35 788
11203.35 793
11204.35 810
11205.35 796
11206.35 839
11207.35 807
11208.35 831
11209.35 846
11210.35 830
11211.35 856
11212.35 819
11213.35 840
11214.35 843
11215.34 856
11216.35 798
11217.35 820
11218.35 792
11219.35 845
11220.35 796
11221.35 805
11222.35 809
11223.35 837
11224.35 838
11225.35 799
11226.35 816
11227.35 812
11228.35 837
11229.35 838
11230.35 820
11231.35 815
11232.35 811
11233.35 832
11234.35 889
11235.35 866
11236.35 865
11237.36 843
11238.36 880
11239.36 854
11240.36 828
11241.36 835
11242.36 839
11243.36 881
11244.36 845
11245.36 837
11246.37 861
11247.37 879
11248.37 882
11249.37 892
11250.37 885
11251.37 896
11252.38 870
11253.38 907
11254.38 899
11255.38 920
11256.38 899
11257.38 907
11258.39 899
11259.39 892
11260.39 908
11261.39 942
11262.39 932
11263.40 900
11264.40 947
11265.40 935
11266.40 939
11267.40 951
11268.41 987
11269.41 973
11270.41 1014
11271.41 973
11272.42 1038
11273.42 1016
11274.42 1009
11275.42 1016
11276.43 1078
11277.43 1071
11278.43 1033
11279.44 1020
11280.44 1013
11281.44 1018
11282.44 1040
11283.45 1011
11284.45 979
11285.45 934
11286.46 921
11287.46 899
11288.46 926
11289.47 882
11290.47 869
11291.47 852
11292.48 824
11293.48 823
11294.48 846
11295.49 817
11296.49 817
11297.49 840
11298.50 843
11299.50 803
11300.51 826
11301.51 831
11302.51 796
11303.52 822
11304.52 796
11305.53 834
11306.53 860
11307.53 843
11308.54 836
11309.54 817
11310.55 828
11311.55 876
11312.55 848
11313.56 872
11314.56 859
11315.57 880
11316.57 901
11317.58 914
11318.58 912
11319.59 935
11320.59 925
11321.59 947
11322.60 938
11323.60 938
11324.61 922
11325.61 914
11326.62 890
11327.62 904
11328.63 885
11329.63 863
11330.64 846
11331.64 865
11332.65 846
11333.65 847
11334.66 824
11335.67 852
11336.67 884
11337.68 893
11338.68 891
11339.69 879
11340.69 871
11341.70 876
11342.70 861
11343.71 879
11344.72 894
11345.72 869
11346.73 874
11347.73 835
11348.74 842
11349.74 829
11350.75 821
11351.76 820
11352.76 820
11353.77 854
11354.78 843
11355.78 836
11356.79 796
11357.79 803
11358.80 829
11359.81 813
11360.81 826
11361.82 825
11362.83 820
11363.83 845
11364.84 815
11365.85 822
11366.85 822
11367.86 806
11368.87 794
11369.87 809
11370.88 814
11371.89 803
11372.89 784
11373.90 783
11374.91 806
11375.92 761
11376.92 800
11377.93 793
11378.94 802
11379.94 785
11380.95 748
11381.96 778
11382.97 795
11383.97 801
11384.98 781
11385.99 792
11387.00 781
11388.00 782
11389.01 797
11390.02 762
11391.03 755
11392.04 762
11393.04 738
11394.05 776
11395.06 792
11396.07 768
11397.08 747
11398.08 798
11399.09 795
11400.10 806
11401.11 795
11402.12 800
11403.12 780
11404.13 782
11405.14 788
11406.15 818
11407.16 805
11408.17 818
11409.18 781
11410.18 792
11411.19 794
11412.20 818
11413.21 830
11414.22 783
11415.23 844
11416.24 808
11417.25 793
11418.25 782
11419.26 788
11420.27 788
11421.28 816
11422.29 802
11423.30 809
11424.31 766
11425.32 766
11426.33 804
11427.34 826
11428.35 809
11429.36 821
11430.37 813
11431.38 794
11432.39 799
11433.39 814
11434.40 762
11435.41 802
11436.42 824
11437.43 824
11438.44 798
11439.45 787
11440.46 790
11441.47 828
11442.48 799
11443.49 787
11444.50 801
11445.51 797
11446.52 813
11447.53 808
11448.55 814
11449.56 801
11450.57 793
11451.58 807
11452.59 798
11453.60 820
11454.61 860
11455.62 841
11456.63 795
11457.64 836
11458.65 835
11459.66 789
11460.67 808
11461.68 824
11462.69 843
11463.71 838
11464.72 801
11465.73 837
11466.74 835
11467.75 854
11468.76 818
11469.77 834
11470.78 838
11471.80 881
11472.81 886
11473.82 842
11474.83 859
11475.84 912
11476.85 886
11477.86 863
11478.88 875
11479.89 877
11480.90 880
11481.91 868
11482.92 855
11483.93 871
11484.95 917
11485.96 921
11486.97 927
11487.98 931
11489.00 903
11490.01 891
11491.02 931
11492.03 974
11493.04 942
11494.06 939
11495.07 973
11496.08 972
11497.09 983
11498.11 1020
11499.12 1007
11500.13 978
11501.14 975
11502.16 1030
11503.17 1018
11504.18 1036
11505.20 1020
11506.21 1036
11507.22 1027
11508.23 1080
11509.25 1089
11510.26 1091
11511.27 1103
11512.29 1105
11513.30 1141
11514.31 1170
11515.33 1189
11516.34 1159
11517.35 1206
11518.37 1233
11519.38 1236
11520.39 1279
11521.41 1312
11522.42 1351
11523.43 1370
11524.45 1422
11525.46 1420
11526.47 1447
11527.49 1435
11528.50 1488
11529.52 1550
11530.53 1606
11531.54 1652
11532.56 1726
11533.57 1774
11534.59 1949
11535.60 2019
11536.62 2151
11537.63 2279
11538.64 2314
11539.66 2375
11540.67 2359
11541.69 2379
11542.70 2340
11543.72 2208
11544.73 2133
11545.75 2042
11546.76 1907
11547.77 1777
11548.79 1682
11549.80 1577
11550.82 1450
11551.83 1314
11552.85 1259
11553.86 1232
11554.88 1187
11555.89 1124
11556.91 1098
11557.92 1130
11558.94 1087
11559.95 1061
11560.97 1128
11561.99 1038
11563.00 1005
11564.02 1025
11565.03 1037
11566.05 1049
11567.06 1044
11568.08 1064
11569.09 1062
11570.11 1038
11571.13 1050
11572.14 1024
11573.16 1040
11574.17 1065
11575.19 1042
11576.20 1034
11577.22 1035
11578.24 1023
11579.25 1048
11580.27 1008
11581.29 992
11582.30 988
11583.32 1004
11584.33 1037
11585.35 1051
11586.37 1031
11587.38 1012
11588.40 989
11589.42 1020
11590.43 1022
11591.45 1074
11592.47 1111
11593.48 1163
11594.50 1130
11595.52 1159
11596.53 1212
11597.55 1241
11598.57 1316
11599.58 1277
11600.60 1311
11601.62 1296
11602.64 1280
11603.65 1263
11604.67 1210
11605.69 1197
11606.70 1191
11607.72 1141
11608.74 1092
11609.76 1080
11610.77 1129
11611.79 1084
11612.81 1063
11613.83 1057
11614.84 1008
11615.86 1002
11616.88 1008
11617.90 1021
11618.92 1038
11619.93 1058
11620.95 1039
11621.97 1009
11622.99 967
11624.01 1001
11625.02 969
11626.04 1003
11627.06 987
11628.08 975
11629.10 961
11630.11 920
11631.13 935
11632.15 921
11633.17 912
11634.19 947
11635.21 928
11636.23 874
11637.24 887
11638.26 895
11639.28 868
11640.30 913
11641.32 858
11642.34 909
11643.36 907
11644.38 869
11645.39 838
11646.41 845
11647.43 851
11648.45 848
11649.47 847
11650.49 846
11651.51 833
11652.53 864
11653.55 827
11654.57 828
11655.59 797
11656.61 806
11657.63 808
11658.65 817
11659.67 797
11660.69 803
11661.70 798
11662.72 799
11663.74 794
11664.76 811
11665.78 775
11666.80 770
11667.82 720
11668.84 770
11669.86 780
11670.88 775
11671.90 745
11672.92 816
11673.95 776
11674.97 751
11675.99 775
11677.01 760
11678.03 769
11679.05 765
11680.07 797
11681.09 774
11682.11 758
11683.13 749
11684.15 787
11685.17 743
11686.19 744
11687.21 752
11688.23 740
11689.25 742
11690.28 739
11691.30 709
11692.32 745
11693.34 748
11694.36 740
11695.38 723
11696.40 699
11697.42 715
11698.44 729
11699.47 709
11700.49 690
11701.51 697
11702.53 702
11703.55 695
11704.57 703
11705.60 711
11706.62 717
11707.64 710
11708.66 725
11709.68 674
11710.70 712
11711.73 701
11712.75 708
11713.77 718
11714.79 686
11715.81 670
11716.84 701
11717.86 682
11718.88 699
11719.90 704
11720.92 674
11721.95 666
11722.97 691
11723.99 654
11725.01 650
11726.04 681
11727.06 671
11728.08 692
11729.11 688
11730.13 674
11731.15 667
11732.17 680
11733.20 640
11734.22 675
11735.24 646
11736.26 679
11737.29 705
11738.31 677
11739.33 696
11740.36 676
11741.38 664
11742.40 664
11743.43 668
11744.45 678
11745.47 688
11746.50 670
11747.52 636
11748.54 646
11749.57 679
11750.59 657
11751.62 672
11752.64 637
11753.66 661
11754.69 654
11755.71 640
11756.73 667
11757.76 676
11758.78 680
11759.81 690
11760.83 670
11761.85 688
11762.88 693
11763.90 691
11764.93 731
11765.95 673
11766.98 685
11768.00 690
11769.02 690
11770.05 682
11771.07 698
11772.10 694
11773.12 665
11774.15 674
11775.17 681
11776.20 691
11777.22 697
11778.25 668
11779.27 660
11780.30 686
11781.32 659
11782.35 689
11783.37 673
11784.40 642
11785.42 693
11786.45 708
11787.47 692
11788.50 680
11789.52 686
11790.55 674
11791.57 712
11792.60 721
11793.62 689
11794.65 669
11795.67 682
11796.70 682
11797.73 669
11798.75 668
11799.78 680
11800.80 699
11801.83 724
11802.85 696
11803.88 660
11804.91 662
11805.93 684
11806.96 720
11807.98 688
11809.01 707
11810.04 703
11811.06 733
11812.09 704
11813.12 705
11814.14 690
11815.17 741
11816.19 714
11817.22 727
11818.25 752
11819.27 745
11820.30 738
11821.33 738
11822.35 765
11823.38 742
11824.41 750
11825.44 757
11826.46 799
11827.49 761
11828.52 776
11829.54 788
11830.57 756
11831.60 767
11832.62 772
11833.65 754
11834.68 798
11835.71 765
11836.73 796
11837.76 785
11838.79 750
11839.82 824
11840.84 778
11841.87 786
11842.90 777
11843.93 821
11844.95 793
11845.98 804
11847.01 833
11848.04 817
11849.07 820
11850.09 839
11851.12 820
11852.15 840
11853.18 858
11854.21 851
11855.23 850
11856.26 830
11857.29 838
11858.32 901
11859.35 888
11860.38 892
11861.40 875
11862.43 913
11863.46 898
11864.49 918
11865.52 892
11866.55 928
11867.58 907
11868.60 903
11869.63 933
11870.66 921
11871.69 948
11872.72 912
11873.75 941
11874.78 956
11875.81 961
11876.84 951
11877.86 957
11878.89 1009
11879.92 1014
11880.95 978
11881.98 976
11883.01 995
11884.04 1045
11885.07 1038
11886.10 1024
11887.13 1027
11888.16 1035
11889.19 1070
11890.22 1105
11891.25 1086
11892.28 1089
11893.31 1120
11894.34 1120
11895.37 1147
11896.40 1171
11897.43 1176
11898.46 1244
11899.49 1266
11900.52 1298
11901.55 1341
11902.58 1373
11903.61 1365
11904.64 1373
11905.67 1385
11906.70 1406
11907.73 1382
11908.76 1327
11909.79 1366
11910.82 1396
11911.85 1312
11912.88 1246
11913.91 1269
11914.94 1259
11915.97 1233
11917.01 1195
11918.04 1188
11919.07 1160
11920.10 1225
11921.13 1187
11922.16 1215
11923.19 1268
11924.22 1267
11925.25 1328
11926.28 1363
11927.32 1370
11928.35 1355
11929.38 1409
11930.41 1414
11931.44 1466
11932.47 1443
11933.50 1462
11934.54 1478
11935.57 1463
11936.60 1417
11937.63 1344
11938.66 1309
11939.70 1264
11940.73 1230
11941.76 1177
11942.79 1148
11943.82 1130
11944.85 1118
11945.89 1086
11946.92 1056
11947.95 1039
11948.98 1022
11950.02 1039
11951.05 1009
11952.08 1013
11953.11 986
11954.15 1005
11955.18 1021
11956.21 981
11957.24 977
11958.28 995
11959.31 1013
11960.34 988
11961.37 982
11962.41 995
11963.44 1009
11964.47 1007
11965.51 1016
11966.54 998
11967.57 986
11968.60 988
11969.64 1003
11970.67 1046
11971.70 1038
11972.74 1057
11973.77 1035
11974.80 1052
11975.84 1017
11976.87 1032
11977.90 1080
11978.94 1043
11979.97 1019
11981.00 1049
11982.04 1032
11983.07 1041
11984.11 1061
11985.14 1066
11986.17 1053
11987.21 1046
11988.24 1021
11989.28 1085
11990.31 1070
11991.34 1070
11992.38 1098
11993.41 1072
11994.45 1052
11995.48 1083
11996.51 1106
11997.55 1121
11998.58 1100
11999.62 1110
12000.65 1126
12001.69 1176
12002.72 1140
12003.76 1141
12004.79 1149
12005.82 1128
12006.86 1125
12007.89 1179
12008.93 1181
12009.96 1199
12011.00 1215
12012.03 1209
12013.07 1243
12014.10 1218
12015.14 1248
12016.17 1251
12017.21 1259
12018.24 1283
12019.28 1274
12020.32 1276
12021.35 1293
12022.39 1309
12023.42 1286
12024.46 1260
12025.49 1271
12026.53 1284
12027.56 1306
12028.60 1282
12029.64 1313
12030.67 1322
12031.71 1273
12032.74 1243
12033.78 1219
12034.81 1255
12035.85 1252
12036.89 1253
12037.92 1238
12038.96 1213
12039.99 1202
12041.03 1205
12042.07 1170
12043.10 1192
12044.14 1153
12045.18 1176
12046.21 1170
12047.25 1194
12048.29 1158
12049.32 1147
12050.36 1186
12051.40 1194
12052.43 1194
12053.47 1179
12054.51 1198
12055.54 1221
12056.58 1212
12057.62 1190
12058.65 1228
12059.69 1197
12060.73 1197
12061.76 1144
12062.80 1154
12063.84 1193
12064.88 1137
12065.91 1156
12066.95 1120
12067.99 1096
12069.03 1058
12070.06 1054
12071.10 1036
12072.14 1052
12073.18 1037
12074.21 1003
12075.25 1010
12076.29 1033
12077.33 992
12078.36 1013
12079.40 985
12080.44 1025
12081.48 1028
12082.52 994
12083.55 1020
12084.59 1033
12085.63 1029
12086.67 1010
12087.71 1029
12088.74 1032
12089.78 1042
12090.82 1031
12091.86 1052
12092.90 1084
12093.94 1079
12094.98 1082
12096.01 1072
12097.05 1101
12098.09 1128
12099.13 1099
12100.17 1087
12101.21 1165
12102.25 1132
12103.28 1161
12104.32 1168
12105.36 1155
12106.40 1155
12107.44 1106
12108.48 1115
12109.52 1108
12110.56 1043
12111.60 1037
12112.64 1006
12113.68 1001
12114.72 983
12115.76 961
12116.79 951
12117.83 940
12118.87 894
12119.91 907
12120.95 869
12121.99 889
12123.03 864
12124.07 849
12125.11 891
12126.15 865
12127.19 866
12128.23 886
12129.27 861
12130.31 827
12131.35 815
12132.39 837
12133.43 849
12134.47 852
12135.51 844
12136.55 839
12137.59 843
12138.63 816
12139.67 848
12140.71 827
12141.76 822
12142.80 807
12143.84 813
12144.88 835
12145.92 829
12146.96 800
12148.00 763
12149.04 812
12150.08 821
12151.12 802
12152.16 811
12153.20 780
12154.25 789
12155.29 770
12156.33 784
12157.37 762
12158.41 781
12159.45 785
12160.49 775
12161.53 772
12162.58 761
12163.62 748
12164.66 764
12165.70 779
12166.74 775
12167.78 754
12168.82 751
12169.87 738
12170.91 705
12171.95 755
12172.99 744
12174.03 702
12175.08 708
12176.12 734
12177.16 721
12178.20 740
12179.24 741
12180.29 720
12181.33 707
12182.37 746
12183.41 755
12184.46 713
12185.50 699
12186.54 725
12187.58 716
12188.63 731
12189.67 719
12190.71 708
12191.75 705
12192.80 680
12193.84 713
12194.88 719
12195.92 702
12196.97 696
12198.01 700
12199.05 714
12200.10 719
12201.14 700
12202.18 673
12203.23 694
12204.27 710
12205.31 692
12206.36 708
12207.40 724
12208.44 695
12209.49 716
12210.53 694
12211.57 667
12212.62 673
12213.66 639
12214.70 680
12215.75 670
12216.79 657
12217.84 676
12218.88 683
12219.92 675
12220.97 648
12222.01 675
12223.06 645
12224.10 674
12225.14 672
12226.19 662
12227.23 660
12228.28 655
12229.32 660
12230.36 669
12231.41 678
12232.45 640
12233.50 659
12234.54 659
12235.59 664
12236.63 645
12237.68 647
12238.72 668
12239.77 693
12240.81 644
12241.86 657
12242.90 681
12243.94 668
12244.99 652
12246.03 641
12247.08 640
12248.13 642
12249.17 642
12250.22 631
12251.26 629
12252.31 614
12253.35 602
12254.40 600
12255.44 627
12256.49 609
12257.53 625
12258.58 604
12259.62 644
12260.67 626
12261.72 616
12262.76 565
12263.81 627
12264.85 609
12265.90 557
12266.94 580
12267.99 573
12269.04 562
12270.08 586
12271.13 600
12272.17 615
12273.22 586
12274.27 583
12275.31 573
12276.36 585
12277.41 587
12278.45 582
12279.50 566
12280.55 593
12281.59 591
12282.64 575
12283.69 580
12284.73 567
12285.78 579
12286.83 597
12287.87 573
12288.92 572
12289.97 578
12291.01 587
12292.06 582
12293.11 560
12294.15 559
12295.20 586
12296.25 579
12297.30 568
12298.34 580
12299.39 577
12300.44 579
12301.48 581
12302.53 574
12303.58 554
12304.63 568
12305.67 587
12306.72 563
12307.77 561
12308.82 583
12309.87 586
12310.91 551
12311.96 581
12313.01 554
12314.06 545
12315.10 539
12316.15 561
12317.20 544
12318.25 519
12319.30 524
12320.34 556
12321.39 553
12322.44 562
12323.49 549
12324.54 509
12325.59 545
12326.63 555
12327.68 538
12328.73 524
12329.78 549
12330.83 549
12331.88 527
12332.93 560
12333.98 568
12335.02 560
12336.07 543
12337.12 548
12338.17 550
12339.22 536
12340.27 522
12341.32 560
12342.37 551
12343.42 537
12344.47 559
12345.51 548
12346.56 550
12347.61 559
12348.66 563
12349.71 544
12350.76 526
12351.81 542
12352.86 538
12353.91 518
12354.96 525
12356.01 552
12357.06 559
12358.11 547
12359.16 560
12360.21 538
12361.26 535
12362.31 557
12363.36 550
12364.41 549
12365.46 527
12366.51 544
12367.56 541
12368.61 534
12369.66 549
12370.71 592
12371.76 564
12372.81 546
12373.86 565
12374.91 563
12375.96 569
12377.01 576
12378.06 568
12379.11 535
12380.17 543
12381.22 542
12382.27 575
12383.32 566
12384.37 562
12385.42 580
12386.47 578
12387.52 561
12388.57 571
12389.62 545
12390.67 544
12391.73 572
12392.78 573
12393.83 584
12394.88 566
12395.93 587
12396.98 585
12398.03 592
12399.09 578
12400.14 570
12401.19 556
12402.24 605
12403.29 589
12404.34 577
12405.40 563
12406.45 588
12407.50 588
12408.55 569
12409.60 580
12410.66 578
12411.71 608
12412.76 593
12413.81 602
12414.86 601
12415.92 590
12416.97 580
12418.02 586
12419.07 585
12420.13 642
12421.18 618
12422.23 586
12423.28 599
12424.34 593
12425.39 608
12426.44 611
12427.49 591
12428.55 609
12429.60 626
12430.65 621
12431.71 617
12432.76 626
12433.81 637
12434.86 652
12435.92 637
12436.97 639
12438.02 636
12439.08 615
12440.13 637
12441.18 622
12442.24 615
12443.29 600
12444.34 604
12445.40 602
12446.45 623
12447.50 612
12448.56 644
12449.61 628
12450.67 625
12451.72 626
12452.77 658
12453.83 641
12454.88 656
12455.94 671
12456.99 682
12458.04 684
12459.10 714
12460.15 703
12461.21 706
12462.26 735
12463.31 698
12464.37 736
12465.42 768
12466.48 776
12467.53 826
12468.59 835
12469.64 888
12470.70 890
12471.75 905
12472.80 965
12473.86 1034
12474.91 1045
12475.97 1037
12477.02 1064
12478.08 1106
12479.13 1113
12480.19 1091
12481.24 1061
12482.30 1014
12483.35 1032
12484.41 977
12485.46 936
12486.52 935
12487.57 905
12488.63 838
12489.69 813
12490.74 827
12491.80 797
12492.85 781
12493.91 731
12494.96 751
12496.02 737
12497.07 709
12498.13 721
12499.19 709
12500.24 697
12501.30 688
12502.35 697
12503.41 714
12504.47 708
12505.52 703
12506.58 693
12507.63 718
12508.69 704
12509.75 714
12510.80 668
12511.86 713
12512.91 702
12513.97 678
12515.03 691
12516.08 700
12517.14 726
12518.20 712
12519.25 685
12520.31 691
12521.37 689
12522.42 656
12523.48 703
12524.54 700
12525.59 698
12526.65 706
12527.71 674
12528.77 716
12529.82 735
12530.88 693
12531.94 678
12532.99 678
12534.05 702
12535.11 720
12536.17 697
12537.22 715
12538.28 705
12539.34 693
12540.40 738
12541.45 741
12542.51 750
12543.57 719
12544.63 727
12545.68 753
12546.74 736
12547.80 744
12548.86 779
12549.92 773
12550.97 790
12552.03 786
12553.09 785
12554.15 770
12555.21 813
12556.26 840
12557.32 818
12558.38 812
12559.44 806
12560.50 789
12561.56 780
12562.61 776
12563.67 785
12564.73 792
12565.79 776
12566.85 779
12567.91 759
12568.97 729
12570.02 742
12571.08 733
12572.14 734
12573.20 771
12574.26 717
12575.32 710
12576.38 750
12577.44 729
12578.50 721
12579.56 749
12580.61 722
12581.67 712
12582.73 717
12583.79 740
12584.85 762
12585.91 758
12586.97 728
12588.03 735
12589.09 726
12590.15 722
12591.21 755
12592.27 755
12593.33 725
12594.39 705
12595.45 716
12596.51 783
12597.57 760
12598.63 727
12599.69 744
12600.75 712
12601.81 693
12602.87 754
12603.93 733
12604.99 732
12606.05 755
12607.11 753
12608.17 741
12609.23 753
12610.29 762
12611.35 783
12612.41 792
12613.47 792
12614.53 822
12615.59 790
12616.66 823
12617.72 800
12618.78 791
12619.84 818
12620.90 814
12621.96 824
12623.02 860
12624.08 852
12625.14 859
12626.20 828
12627.26 869
12628.33 884
12629.39 873
12630.45 859
12631.51 855
12632.57 857
12633.63 844
12634.69 824
12635.76 809
12636.82 855
12637.88 824
12638.94 844
12640.00 833
12641.06 821
12642.13 772
12643.19 770
12644.25 796
12645.31 788
12646.37 801
12647.44 773
12648.50 754
12649.56 745
12650.62 788
12651.68 777
12652.75 756
12653.81 725
12654.87 731
12655.93 766
12657.00 823
12658.06 796
12659.12 729
12660.18 755
12661.25 768
12662.31 776
12663.37 747
12664.43 728
12665.50 746
12666.56 787
12667.62 744
12668.69 764
12669.75 750
12670.81 790
12671.88 775
12672.94 768
12674.00 812
12675.06 802
12676.13 783
12677.19 803
12678.25 805
12679.32 794
12680.38 792
12681.44 823
12682.51 833
12683.57 835
12684.64 846
12685.70 865
12686.76 856
12687.83 865
12688.89 861
12689.95 869
12691.02 875
12692.08 877
12693.15 899
12694.21 929
12695.27 931
12696.34 919
12697.40 914
12698.47 953
12699.53 965
12700.59 949
12701.66 974
12702.72 993
12703.79 996
12704.85 1004
12705.92 1027
12706.98 1053
12708.05 1068
12709.11 1047
12710.18 1028
12711.24 1020
12712.30 1028
12713.37 1021
12714.43 944
12715.50 974
12716.56 1028
12717.63 1009
12718.69 1003
12719.76 985
12720.82 968
12721.89 1009
12722.95 1036
12724.02 975
12725.09 991
12726.15 1051
12727.22 1051
12728.28 1041
12729.35 1066
12730.41 1062
12731.48 1094
12732.54 1081
12733.61 1071
12734.68 1090
12735.74 1060
12736.81 1108
12737.87 1090
12738.94 1041
12740.00 1034
12741.07 1033
12742.14 1023
12743.20 949
12744.27 962
12745.33 939
12746.40 932
12747.47 905
12748.53 869
12749.60 888
12750.67 849
12751.73 876
12752.80 863
12753.87 833
12754.93 800
12756.00 802
12757.07 801
12758.13 830
12759.20 825
12760.27 814
12761.33 797
12762.40 816
12763.47 808
12764.53 813
12765.60 804
12766.67 806
12767.73 791
12768.80 802
12769.87 785
12770.94 760
12772.00 767
12773.07 776
12774.14 753
12775.21 757
12776.27 753
12777.34 715
12778.41 717
12779.48 731
12780.54 739
12781.61 730
12782.68 746
12783.75 743
12784.81 728
12785.88 704
12786.95 736
12788.02 711
12789.09 714
12790.15 751
12791.22 738
12792.29 717
12793.36 752
12794.43 738
12795.49 740
12796.56 733
12797.63 760
12798.70 737
12799.77 774
12800.84 758
12801.90 704
12802.97 728
12804.04 748
12805.11 744
12806.18 733
12807.25 742
12808.32 743
12809.39 757
12810.45 769
12811.52 725
12812.59 736
12813.66 698
12814.73 764
12815.80 771
12816.87 761
12817.94 767
12819.01 812
12820.08 826
12821.15 796
12822.21 821
12823.28 810
12824.35 810
12825.42 790
12826.49 807
12827.56 790
12828.63 764
12829.70 795
12830.77 780
12831.84 779
12832.91 791
12833.98 764
12835.05 743
12836.12 754
12837.19 766
12838.26 753
12839.33 743
12840.40 736
12841.47 749
12842.54 732
12843.61 696
12844.68 681
12845.75 673
12846.82 664
12847.89 662
12848.96 647
12850.03 674
12851.10 651
12852.18 640
12853.25 625
12854.32 659
12855.39 614
12856.46 641
12857.53 673
12858.60 643
12859.67 638
12860.74 622
12861.81 619
12862.88 605
12863.96 619
12865.03 624
12866.10 619
12867.17 594
12868.24 586
12869.31 591
12870.38 597
12871.45 613
12872.53 614
12873.60 632
12874.67 599
12875.74 587
12876.81 573
12877.88 568
12878.96 630
12880.03 562
12881.10 579
12882.17 585
12883.24 579
12884.31 579
12885.39 604
12886.46 575
12887.53 578
12888.60 584
12889.68 566
12890.75 567
12891.82 558
12892.89 563
12893.96 543
12895.04 557
12896.11 538
12897.18 553
12898.25 550
12899.33 554
12900.40 569
12901.47 529
12902.54 520
12903.62 538
12904.69 549
12905.76 543
12906.84 510
12907.91 480
12908.98 500
12910.06 525
12911.13 534
12912.20 508
12913.27 503
12914.35 527
12915.42 534
12916.49 525
12917.57 504
12918.64 514
12919.71 524
12920.79 498
12921.86 503
12922.94 507
12924.01 481
12925.08 505
12926.16 527
12927.23 519
12928.30 483
12929.38 501
12930.45 523
12931.53 479
12932.60 506
12933.67 492
12934.75 499
12935.82 495
12936.90 510
12937.97 521
12939.04 507
12940.12 493
12941.19 524
12942.27 515
12943.34 485
12944.42 500
12945.49 498
12946.56 503
12947.64 486
12948.71 478
12949.79 461
12950.86 467
12951.94 486
12953.01 495
12954.09 490
12955.16 497
12956.24 499
12957.31 498
12958.39 503
12959.46 470
12960.54 483
12961.61 507
12962.69 486
12963.76 479
12964.84 511
12965.91 508
12966.99 523
12968.07 528
12969.14 506
12970.22 487
12971.29 488
12972.37 487
12973.44 490
12974.52 489
12975.59 466
12976.67 469
12977.75 483
12978.82 494
12979.90 480
12980.97 486
12982.05 488
12983.13 477
12984.20 496
12985.28 487
12986.35 469
12987.43 483
12988.51 475
12989.58 489
12990.66 484
12991.74 518
12992.81 509
12993.89 525
12994.97 480
12996.04 482
12997.12 517
12998.20 505
12999.27 491
13000.35 450
13001.43 487
13002.50 526
13003.58 497
13004.66 496
13005.73 463
13006.81 509
13007.89 525
13008.97 480
13010.04 445
13011.12 479
13012.20 494
13013.27 526
13014.35 474
13015.43 493
13016.51 470
13017.58 483
13018.66 504
13019.74 483
13020.82 486
13021.89 465
13022.97 473
13024.05 475
13025.13 460
13026.21 468
13027.28 485
13028.36 472
13029.44 476
13030.52 477
13031.60 501
13032.67 484
13033.75 485
13034.83 495
13035.91 483
13036.99 471
13038.07 498
13039.14 488
13040.22 475
13041.30 504
13042.38 504
13043.46 505
13044.54 491
13045.62 510
13046.69 505
13047.77 471
13048.85 487
13049.93 511
13051.01 508
13052.09 497
13053.17 489
13054.25 488
13055.33 473
13056.40 508
13057.48 510
13058.56 521
13059.64 514
13060.72 500
13061.80 481
13062.88 498
13063.96 479
13065.04 468
13066.12 501
13067.20 481
13068.28 482
13069.36 459
13070.44 487
13071.52 485
13072.60 476
13073.68 486
13074.76 498
13075.84 472
13076.92 503
13078.00 468
13079.08 457
13080.16 477
13081.24 487
13082.32 486
13083.40 471
13084.48 507
13085.56 474
13086.64 475
13087.72 513
13088.80 508
13089.88 478
13090.96 493
13092.04 523
13093.12 498
13094.20 497
13095.28 496
13096.36 487
13097.44 485
13098.52 487
13099.61 481
13100.69 511
13101.77 502
13102.85 498
13103.93 515
13105.01 516
13106.09 507
13107.17 472
13108.25 506
13109.34 507
13110.42 512
13111.50 507
13112.58 490
13113.66 506
13114.74 532
13115.82 513
13116.91 538
13117.99 537
13119.07 522
13120.15 524
13121.23 525
13122.31 531
13123.40 537
13124.48 547
13125.56 541
13126.64 534
13127.72 523
13128.81 525
13129.89 525
13130.97 494
13132.05 509
13133.14 522
13134.22 535
13135.30 536
13136.38 546
13137.47 517
13138.55 519
13139.63 526
13140.71 513
13141.80 494
13142.88 508
13143.96 527
13145.04 519
13146.13 521
13147.21 495
13148.29 505
13149.38 498
13150.46 493
13151.54 506
13152.62 525
13153.71 521
13154.79 504
13155.87 516
13156.96 554
13158.04 522
13159.12 487
13160.21 526
13161.29 555
13162.37 533
13163.46 545
13164.54 520
13165.62 519
13166.71 523
13167.79 494
13168.88 522
13169.96 548
13171.04 533
13172.13 531
13173.21 535
13174.30 522
13175.38 519
13176.46 542
13177.55 537
13178.63 539
13179.72 504
13180.80 504
13181.88 510
13182.97 531
13184.05 519
13185.14 543
13186.22 519
13187.31 513
13188.39 512
13189.48 518
13190.56 509
13191.65 511
13192.73 508
13193.81 524
13194.90 533
13195.98 577
13197.07 518
13198.15 547
13199.24 524
13200.32 539
13201.41 547
13202.49 566
13203.58 539
13204.67 562
13205.75 552
13206.84 543
13207.92 532
13209.01 525
13210.09 509
13211.18 559
13212.26 550
13213.35 532
13214.43 578
13215.52 578
13216.61 524
13217.69 538
13218.78 549
13219.86 587
13220.95 561
13222.04 561
13223.12 572
13224.21 568
13225.29 576
13226.38 595
13227.47 562
13228.55 578
13229.64 540
13230.72 569
13231.81 572
13232.90 594
13233.98 574
13235.07 581
13236.16 558
13237.24 595
13238.33 565
13239.42 557
13240.50 584
13241.59 596
13242.68 580
13243.76 597
13244.85 605
13245.94 598
13247.02 620
13248.11 570
13249.20 593
13250.29 623
13251.37 589
13252.46 618
13253.55 623
13254.63 644
13255.72 611
13256.81 612
13257.90 637
13258.98 645
13260.07 628
13261.16 643
13262.25 646
13263.33 649
13264.42 616
13265.51 638
13266.60 666
13267.69 657
13268.77 643
13269.86 662
13270.95 665
13272.04 691
13273.13 626
13274.21 646
13275.30 640
13276.39 674
13277.48 690
13278.57 674
13279.65 676
13280.74 693
13281.83 724
13282.92 686
13284.01 710
13285.10 709
13286.19 736
13287.27 688
13288.36 694
13289.45 714
13290.54 725
13291.63 710
13292.72 731
13293.81 742
13294.90 746
13295.98 735
13297.07 743
13298.16 756
13299.25 714
13300.34 757
13301.43 777
13302.52 763
13303.61 760
13304.70 758
13305.79 789
13306.88 781
13307.97 755
13309.06 772
13310.15 823
13311.24 784
13312.32 752
13313.41 773
13314.50 810
13315.59 822
13316.68 798
13317.77 803
13318.86 811
13319.95 819
13321.04 825
13322.13 831
13323.22 829
13324.31 823
13325.40 841
13326.49 802
13327.58 819
13328.68 851
13329.77 834
13330.86 881
13331.95 879
13333.04 857
13334.13 864
13335.22 920
13336.31 875
13337.40 887
13338.49 876
13339.58 900
13340.67 911
13341.76 894
13342.85 900
13343.94 891
13345.04 913
13346.13 914
13347.22 871
13348.31 909
13349.40 897
13350.49 890
13351.58 886
13352.67 917
13353.77 861
13354.86 906
13355.95 930
13357.04 887
13358.13 941
13359.22 924
13360.31 922
13361.41 934
13362.50 909
13363.59 955
13364.68 972
13365.77 977
13366.87 1007
13367.96 999
13369.05 970
13370.14 1042
13371.23 1020
13372.33 996
13373.42 1018
13374.51 992
13375.60 981
13376.69 955
13377.79 943
13378.88 921
13379.97 889
13381.06 873
13382.16 897
13383.25 861
13384.34 807
13385.43 815
13386.53 806
13387.62 810
13388.71 775
13389.81 779
13390.90 778
13391.99 785
13393.08 783
13394.18 786
13395.27 773
13396.36 770
13397.46 750
13398.55 730
13399.64 758
13400.74 769
13401.83 781
13402.92 750
13404.02 760
13405.11 728
13406.20 771
13407.30 775
13408.39 742
13409.48 790
13410.58 749
13411.67 797
13412.77 755
13413.86 755
13414.95 735
13416.05 756
13417.14 766
13418.23 770
13419.33 739
13420.42 714
13421.52 740
13422.61 777
13423.71 764
13424.80 802
13425.89 737
13426.99 747
13428.08 768
13429.18 769
13430.27 755
13431.37 770
13432.46 788
13433.56 795
13434.65 755
13435.74 761
13436.84 752
13437.93 753
13439.03 762
13440.12 764
13441.22 790
13442.31 786
13443.41 809
13444.50 796
13445.60 818
13446.69 835
13447.79 806
13448.88 823
13449.98 819
13451.08 822
13452.17 844
13453.27 811
13454.36 845
13455.46 845
13456.55 840
13457.65 853
13458.74 841
13459.84 871
13460.94 875
13462.03 851
13463.13 861
13464.22 894
13465.32 894
13466.41 865
13467.51 887
13468.61 860
13469.70 885
13470.80 878
13471.90 894
13472.99 893
13474.09 895
13475.18 901
13476.28 896
13477.38 873
13478.47 882
13479.57 917
13480.67 956
13481.76 932
13482.86 955
13483.96 930
13485.05 925
13486.15 922
13487.25 945
13488.34 945
13489.44 989
13490.54 955
13491.63 965
13492.73 1007
13493.83 1000
13494.93 969
13496.02 997
13497.12 984
13498.22 984
13499.31 976
13500.41 1026
13501.51 1036
13502.61 1025
13503.70 1012
13504.80 1023
13505.90 1024
13507.00 1076
13508.09 1031
13509.19 1038
13510.29 1038
13511.39 1024
13512.49 1030
13513.58 1001
13514.68 970
13515.78 982
13516.88 1021
13517.98 974
13519.07 949
13520.17 936
13521.27 951
13522.37 915
13523.47 913
13524.57 912
13525.66 917
13526.76 952
13527.86 886
13528.96 885
13530.06 889
13531.16 902
13532.25 874
13533.35 842
13534.45 867
13535.55 818
13536.65 795
13537.75 846
13538.85 801
13539.95 835
13541.05 772
13542.14 795
13543.24 786
13544.34 790
13545.44 807
13546.54 774
13547.64 758
13548.74 768
13549.84 753
13550.94 749
13552.04 736
13553.14 731
13554.24 733
13555.34 741
13556.44 719
13557.54 719
13558.64 736
13559.74 740
13560.84 741
13561.94 741
13563.04 739
13564.13 722
13565.23 734
13566.34 743
13567.44 734
13568.54 759
13569.64 689
13570.74 698
13571.84 704
13572.94 698
13574.04 717
13575.14 711
13576.24 727
13577.34 695
13578.44 707
13579.54 734
13580.64 748
13581.74 725
13582.84 716
13583.94 718
13585.04 723
13586.14 731
13587.24 731
13588.35 735
13589.45 746
13590.55 751
13591.65 727
13592.75 701
13593.85 724
13594.95 726
13596.05 730
13597.15 719
13598.26 729
13599.36 734
13600.46 738
13601.56 716
13602.66 720
13603.76 752
13604.86 703
13605.97 718
13607.07 742
13608.17 731
13609.27 742
13610.37 731
13611.47 735
13612.58 758
13613.68 766
13614.78 723
13615.88 737
13616.98 733
13618.09 711
13619.19 738
13620.29 738
13621.39 760
13622.50 735
13623.60 772
13624.70 769
13625.80 745
13626.91 760
13628.01 763
13629.11 796
13630.21 778
13631.32 731
13632.42 744
13633.52 775
13634.62 790
13635.73 803
13636.83 764
13637.93 783
13639.04 814
13640.14 776
13641.24 746
13642.35 756
13643.45 771
13644.55 758
13645.65 785
13646.76 752
13647.86 749
13648.96 776
13650.07 750
13651.17 748
13652.28 763
13653.38 752
13654.48 754
13655.59 740
13656.69 748
13657.79 714
13658.90 727
13660.00 693
13661.11 734
13662.21 727
13663.31 707
13664.42 728
13665.52 731
13666.63 717
13667.73 696
13668.83 740
13669.94 723
13671.04 726
13672.15 756
13673.25 727
13674.36 725
13675.46 746
13676.56 723
13677.67 704
13678.77 715
13679.88 741
13680.98 734
13682.09 726
13683.19 720
13684.30 724
13685.40 757
13686.51 770
13687.61 757
13688.72 703
13689.82 746
13690.93 772
13692.03 793
13693.14 750
13694.24 766
13695.35 795
13696.45 797
13697.56 762
13698.66 771
13699.77 768
13700.87 776
13701.98 801
13703.09 762
13704.19 792
13705.30 823
13706.40 808
13707.51 827
13708.61 810
13709.72 783
13710.83 797
13711.93 828
13713.04 834
13714.14 857
13715.25 837
13716.36 837
13717.46 828
13718.57 852
13719.67 858
13720.78 842
13721.89 845
13722.99 880
13724.10 881
13725.21 876
13726.31 875
13727.42 879
13728.53 943
13729.63 909
13730.74 939
13731.85 929
13732.95 911
13734.06 928
13735.17 902
13736.27 924
13737.38 945
13738.49 937
13739.59 974
13740.70 963
13741.81 950
13742.92 991
13744.02 1026
13745.13 994
13746.24 992
13747.35 1003
13748.45 1041
13749.56 1045
13750.67 1059
13751.78 1062
13752.88 1089
13753.99 1136
13755.10 1193
13756.21 1217
13757.31 1214
13758.42 1214
13759.53 1235
13760.64 1248
13761.75 1277
13762.85 1235
13763.96 1273
13765.07 1331
13766.18 1313
13767.29 1306
13768.39 1297
13769.50 1306
13770.61 1286
13771.72 1295
13772.83 1285
13773.94 1279
13775.04 1256
13776.15 1224
13777.26 1210
13778.37 1202
13779.48 1153
13780.59 1128
13781.70 1158
13782.80 1098
13783.91 1046
13785.02 1062
13786.13 1052
13787.24 987
13788.35 969
13789.46 951
13790.57 930
13791.68 917
13792.79 907
13793.90 908
13795.00 869
13796.11 876
13797.22 834
13798.33 830
13799.44 822
13800.55 834
13801.66 807
13802.77 837
13803.88 853
13804.99 851
13806.10 841
13807.21 816
13808.32 822
13809.43 810
13810.54 805
13811.65 833
13812.76 807
13813.87 829
13814.98 833
13816.09 825
13817.20 824
13818.31 751
13819.42 806
13820.53 834
13821.64 758
13822.75 794
13823.86 811
13824.97 808
13826.08 745
13827.19 759
13828.30 813
13829.41 808
13830.53 795
13831.64 776
13832.75 779
13833.86 769
13834.97 799
13836.08 799
13837.19 780
13838.30 756
13839.41 818
13840.52 812
13841.64 800
13842.75 801
13843.86 805
13844.97 825
13846.08 769
13847.19 818
13848.30 839
13849.41 779
13850.53 815
13851.64 783
13852.75 808
13853.86 814
13854.97 800
13856.08 803
13857.20 809
13858.31 826
13859.42 865
13860.53 846
13861.64 855
13862.76 858
13863.87 802
13864.98 782
13866.09 809
13867.20 822
13868.32 819
13869.43 855
13870.54 845
13871.65 873
13872.77 805
13873.88 807
13874.99 827
13876.10 862
13877.22 845
13878.33 821
13879.44 838
13880.55 888
13881.67 851
13882.78 834
13883.89 894
13885.01 913
13886.12 907
13887.23 918
13888.34 908
13889.46 921
13890.57 945
13891.68 981
13892.80 984
13893.91 981
13895.02 1002
13896.14 981
13897.25 966
13898.36 966
13899.48 964
13900.59 964
13901.70 978
13902.82 972
13903.93 930
13905.05 922
13906.16 956
13907.27 921
13908.39 875
13909.50 881
13910.61 893
13911.73 847
13912.84 863
13913.96 851
13915.07 835
13916.19 806
13917.30 821
13918.41 806
13919.53 796
13920.64 813
13921.76 758
13922.87 787
13923.99 747
13925.10 781
13926.21 778
13927.33 778
13928.44 781
13929.56 771
13930.67 767
13931.79 771
13932.90 789
13934.02 783
13935.13 761
13936.25 801
13937.36 779
13938.48 803
13939.59 769
13940.71 760
13941.82 766
13942.94 767
13944.05 753
13945.17 742
13946.28 766
13947.40 753
13948.52 756
13949.63 751
13950.75 762
13951.86 739
13952.98 753
13954.09 734
13955.21 729
13956.32 721
13957.44 728
13958.56 712
13959.67 756
13960.79 725
13961.90 730
13963.02 724
13964.14 773
13965.25 764
13966.37 709
13967.48 721
13968.60 756
13969.72 747
13970.83 765
13971.95 728
13973.07 703
13974.18 723
13975.30 735
13976.42 739
13977.53 763
13978.65 768
13979.77 746
13980.88 756
13982.00 753
13983.12 783
13984.23 746
13985.35 747
13986.47 785
13987.58 756
13988.70 749
13989.82 805
13990.94 771
13992.05 759
13993.17 767
13994.29 755
13995.40 794
13996.52 776
13997.64 769
13998.76 756
13999.87 749
14000.99 754
14002.11 799
14003.23 772
14004.35 808
14005.46 806
14006.58 798
14007.70 819
14008.82 787
14009.93 789
14011.05 806
14012.17 820
14013.29 813
14014.41 782
14015.52 782
14016.64 787
14017.76 811
14018.88 809
14020.00 784
14021.12 783
14022.23 798
14023.35 794
14024.47 816
14025.59 826
14026.71 778
14027.83 806
14028.95 801
14030.06 820
14031.18 783
14032.30 791
14033.42 832
14034.54 810
14035.66 806
14036.78 798
14037.90 823
14039.02 853
14040.14 838
14041.25 837
14042.37 844
14043.49 811
14044.61 837
14045.73 838
14046.85 839
14047.97 836
14049.09 875
14050.21 867
14051.33 881
14052.45 869
14053.57 872
14054.69 897
14055.81 917
14056.93 899
14058.05 945
14059.17 899
14060.29 888
14061.41 932
14062.53 969
14063.65 928
14064.77 932
14065.89 954
14067.01 978
14068.13 966
14069.25 988
14070.37 1013
14071.49 1014
14072.61 1048
14073.73 1008
14074.85 1037
14075.97 1027
14077.09 1040
14078.21 1034
14079.33 1033
14080.45 1060
14081.57 1031
14082.69 1076
14083.82 1069
14084.94 1041
14086.06 1048
14087.18 1094
14088.30 1106
14089.42 1087
14090.54 1077
14091.66 1107
14092.78 1048
14093.91 1135
14095.03 1102
14096.15 1103
14097.27 1097
14098.39 1094
14099.51 1114
14100.63 1128
14101.76 1129
14102.88 1082
14104.00 1083
14105.12 1086
14106.24 1075
14107.36 1043
14108.49 1052
14109.61 1024
14110.73 1060
14111.85 1003
14112.97 998
14114.10 950
14115.22 942
14116.34 993
14117.46 958
14118.58 952
14119.71 895
14120.83 902
14121.95 922
14123.07 877
14124.20 866
14125.32 867
14126.44 876
14127.56 857
14128.69 832
14129.81 815
14130.93 842
14132.06 851
14133.18 833
14134.30 796
14135.42 807
14136.55 810
14137.67 846
14138.79 820
14139.92 795
14141.04 793
14142.16 810
14143.29 795
14144.41 782
14145.53 773
14146.66 793
14147.78 818
14148.90 813
14150.03 759
14151.15 769
14152.27 780
14153.40 775
14154.52 768
14155.64 787
14156.77 768
14157.89 764
14159.02 757
14160.14 757
14161.26 774
14162.39 787
14163.51 782
14164.64 747
14165.76 758
14166.88 751
14168.01 759
14169.13 767
14170.26 772
14171.38 750
14172.51 723
14173.63 721
14174.75 752
14175.88 769
14177.00 729
14178.13 755
14179.25 738
14180.38 709
14181.50 716
14182.63 761
14183.75 747
14184.88 696
14186.00 709
14187.13 716
14188.25 696
14189.38 720
14190.50 706
14191.63 689
14192.75 706
14193.88 730
14195.00 690
14196.13 699
14197.25 700
14198.38 697
14199.50 707
14200.63 681
14201.76 709
14202.88 707
14204.01 672
14205.13 673
14206.26 722
14207.38 698
14208.51 691
14209.64 698
14210.76 675
14211.89 640
14213.01 649
14214.14 665
14215.27 653
14216.39 671
14217.52 673
14218.64 656
14219.77 664
14220.90 692
14222.02 689
14223.15 651
14224.28 649
14225.40 657
14226.53 631
14227.66 620
14228.78 608
14229.91 627
14231.04 632
14232.16 644
14233.29 618
14234.42 604
14235.54 606
14236.67 609
14237.80 641
14238.92 618
14240.05 614
14241.18 639
14242.31 626
14243.43 632
14244.56 615
14245.69 587
14246.82 625
14247.94 630
14249.07 639
14250.20 626
14251.33 610
14252.45 628
14253.58 614
14254.71 610
14255.84 605
14256.96 609
14258.09 586
14259.22 581
14260.35 583
14261.47 572
14262.60 581
14263.73 592
14264.86 552
14265.99 565
14267.12 575
14268.24 557
14269.37 559
14270.50 579
14271.63 545
14272.76 544
14273.89 573
14275.01 559
14276.14 566
14277.27 545
14278.40 570
14279.53 551
14280.66 541
14281.79 542
14282.91 537
14284.04 560
14285.17 558
14286.30 553
14287.43 548
14288.56 536
14289.69 539
14290.82 565
14291.95 553
14293.08 545
14294.20 554
14295.33 546
14296.46 527
14297.59 532
14298.72 541
14299.85 504
14300.98 512
14302.11 538
14303.24 508
14304.37 543
14305.50 557
14306.63 542
14307.76 544
14308.89 527
14310.02 552
14311.15 541
14312.28 516
14313.41 525
14314.54 498
14315.67 521
14316.80 520
14317.93 516
14319.06 511
14320.19 520
14321.32 529
14322.45 498
14323.58 502
14324.71 511
14325.84 522
14326.97 511
14328.10 519
14329.23 507
14330.36 485
14331.49 526
14332.62 506
14333.76 511
14334.89 518
14336.02 512
14337.15 505
14338.28 506
14339.41 496
14340.54 500
14341.67 496
14342.80 473
14343.93 503
14345.07 503
14346.20 495
14347.33 479
14348.46 460
14349.59 493
14350.72 487
14351.85 519
14352.99 508
14354.12 506
14355.25 521
14356.38 504
14357.51 490
14358.64 493
14359.78 505
14360.91 516
14362.04 533
14363.17 496
14364.30 487
14365.44 496
14366.57 511
14367.70 511
14368.83 497
14369.96 485
14371.10 483
14372.23 509
14373.36 506
14374.49 517
14375.63 487
14376.76 473
14377.89 493
14379.02 503
14380.16 487
14381.29 516
14382.42 497
14383.55 498
14384.69 498
14385.82 503
14386.95 501
14388.09 506
14389.22 502
14390.35 512
14391.49 517
14392.62 524
14393.75 523
14394.89 532
14396.02 504
14397.15 501
14398.28 530
14399.42 525
14400.55 514
14401.69 505
14402.82 527
14403.95 512
14405.09 518
14406.22 524
14407.35 502
14408.49 532
14409.62 529
14410.75 518
14411.89 529
14413.02 534
14414.16 537
14415.29 541
14416.42 545
14417.56 522
14418.69 524
14419.83 546
14420.96 557
14422.10 531
14423.23 531
14424.36 564
14425.50 554
14426.63 514
14427.77 521
14428.90 523
14430.04 550
14431.17 546
14432.31 533
14433.44 541
14434.58 552
14435.71 541
14436.85 556
14437.98 550
14439.12 521
14440.25 557
14441.39 535
14442.52 534
14443.66 525
14444.79 537
14445.93 543
14447.06 533
14448.20 514
14449.33 532
14450.47 541
14451.60 569
14452.74 545
14453.87 549
14455.01 548
14456.14 556
14457.28 543
14458.42 548
14459.55 566
14460.69 534
14461.82 544
14462.96 536
14464.10 562
14465.23 550
14466.37 548
14467.50 533
14468.64 582
14469.78 592
14470.91 580
14472.05 582
14473.18 548
14474.32 596
14475.46 550
14476.59 573
14477.73 557
14478.87 572
14480.00 560
14481.14 548
14482.28 544
14483.41 529
14484.55 538
14485.69 567
14486.82 530
14487.96 541
14489.10 545
14490.23 544
14491.37 563
14492.51 582
14493.65 567
14494.78 556
14495.92 537
14497.06 571
14498.19 547
14499.33 540
14500.47 549
14501.61 563
14502.74 527
14503.88 574
14505.02 552
14506.16 549
14507.29 545
14508.43 533
14509.57 541
14510.71 541
14511.85 565
14512.98 546
14514.12 528
14515.26 561
14516.40 550
14517.54 540
14518.67 555
14519.81 571
14520.95 537
14522.09 528
14523.23 544
14524.36 529
14525.50 509
14526.64 540
14527.78 508
14528.92 500
14530.06 521
14531.19 526
14532.33 529
14533.47 530
14534.61 507
14535.75 514
14536.89 507
14538.03 540
14539.17 541
14540.31 528
14541.44 519
14542.58 553
14543.72 542
14544.86 505
14546.00 546
14547.14 541
14548.28 535
14549.42 524
14550.56 500
14551.70 536
14552.84 545
14553.98 550
14555.12 513
14556.25 533
14557.39 539
14558.53 532
14559.67 535
14560.81 522
14561.95 543
14563.09 550
14564.23 515
14565.37 534
14566.51 529
14567.65 540
14568.79 526
14569.93 534
14571.07 543
14572.21 517
14573.35 563
14574.49 603
14575.63 536
14576.77 548
14577.92 555
14579.06 578
14580.20 582
14581.34 562
14582.48 556
14583.62 570
14584.76 569
14585.90 539
14587.04 573
14588.18 603
14589.32 616
14590.46 619
14591.60 612
14592.74 591
14593.89 578
14595.03 617
14596.17 626
14597.31 604
14598.45 606
14599.59 616
14600.73 630
14601.87 612
14603.02 627
14604.16 605
14605.30 630
14606.44 660
14607.58 608
14608.72 605
14609.86 650
14611.01 623
14612.15 638
14613.29 650
14614.43 661
14615.57 650
14616.72 682
14617.86 648
14619.00 624
14620.14 645
14621.28 668
14622.43 710
14623.57 688
14624.71 687
14625.85 722
14627.00 726
14628.14 717
14629.28 708
14630.42 729
14631.56 713
14632.71 738
14633.85 775
14634.99 785
14636.14 789
14637.28 777
14638.42 727
14639.56 755
14640.71 749
14641.85 720
14642.99 719
14644.14 700
14645.28 678
14646.42 685
14647.56 659
14648.71 670
14649.85 660
14650.99 632
14652.14 625
14653.28 606
14654.42 586
14655.57 569
14656.71 529
14657.85 559
14659.00 530
14660.14 536
14661.29 535
14662.43 511
14663.57 513
14664.72 511
14665.86 521
14667.00 514
14668.15 525
14669.29 502
14670.44 515
14671.58 516
14672.73 499
14673.87 495
14675.01 492
14676.16 480
14677.30 495
14678.45 476
14679.59 486
14680.74 501
14681.88 463
14683.02 477
14684.17 459
14685.31 491
14686.46 484
14687.60 466
14688.75 450
14689.89 445
14691.04 465
14692.18 478
14693.33 461
14694.47 471
14695.62 472
14696.76 462
14697.91 456
14699.05 435
14700.20 445
14701.34 460
14702.49 458
14703.63 441
14704.78 451
14705.92 432
14707.07 468
14708.22 474
14709.36 448
14710.51 454
14711.65 435
14712.80 471
14713.94 450
14715.09 446
14716.23 444
14717.38 441
14718.53 452
14719.67 428
14720.82 456
14721.96 473
14723.11 452
14724.26 471
14725.40 461
14726.55 459
14727.70 438
14728.84 447
14729.99 454
14731.13 448
14732.28 439
14733.43 450
14734.57 431
14735.72 451
14736.87 464
14738.01 457
14739.16 431
14740.31 458
14741.45 452
14742.60 445
14743.75 436
14744.89 430
14746.04 434
14747.19 451
14748.34 462
14749.48 426
14750.63 444
14751.78 441
14752.92 438
14754.07 456
14755.22 449
14756.37 436
14757.51 439
14758.66 439
14759.81 411
14760.96 402
14762.10 425
14763.25 424
14764.40 433
14765.55 438
14766.70 429
14767.84 428
14768.99 447
14770.14 417
14771.29 427
14772.43 395
14773.58 422
14774.73 417
14775.88 417
14777.03 407
14778.18 408
14779.32 406
14780.47 398
14781.62 397
14782.77 397
14783.92 425
14785.07 414
14786.21 439
14787.36 389
14788.51 408
14789.66 404
14790.81 404
14791.96 406
14793.11 400
14794.26 371
14795.40 391
14796.55 395
14797.70 378
14798.85 389
14800.00 371
14801.15 398
14802.30 387
14803.45 386
14804.60 378
14805.75 419
14806.90 386
14808.05 403
14809.19 379
14810.34 391
14811.49 372
14812.64 370
14813.79 351
14814.94 345
14816.09 375
14817.24 362
14818.39 375
14819.54 390
14820.69 385
14821.84 368
14822.99 374
14824.14 378
14825.29 381
14826.44 375
14827.59 345
14828.74 368
14829.89 351
14831.04 359
14832.19 357
14833.34 367
14834.49 362
14835.64 339
14836.79 363
14837.95 352
14839.10 369
14840.25 359
14841.40 347
14842.55 343
14843.70 376
14844.85 367
14846.00 384
14847.15 351
14848.30 343
14849.45 351
14850.60 359
14851.76 358
14852.91 347
14854.06 362
14855.21 362
14856.36 373
14857.51 347
14858.66 337
14859.81 342
14860.97 361
14862.12 353
14863.27 372
14864.42 363
14865.57 349
14866.72 366
14867.88 360
14869.03 351
14870.18 344
14871.33 371
14872.48 345
14873.64 361
14874.79 349
14875.94 350
14877.09 351
14878.24 354
14879.40 352
14880.55 329
14881.70 340
14882.85 372
14884.00 354
14885.16 345
14886.31 327
14887.46 356
14888.61 337
14889.77 335
14890.92 339
14892.07 353
14893.23 346
14894.38 362
14895.53 346
14896.68 343
14897.84 352
14898.99 345
14900.14 375
14901.30 351
14902.45 366
14903.60 339
14904.75 354
14905.91 332
14907.06 351
14908.21 356
14909.37 341
14910.52 355
14911.67 361
14912.83 339
14913.98 346
14915.14 329
14916.29 353
14917.44 351
14918.60 349
14919.75 331
14920.90 343
14922.06 348
14923.21 340
14924.37 354
14925.52 355
14926.67 319
14927.83 352
14928.98 327
14930.14 341
14931.29 335
14932.44 310
14933.60 346
14934.75 372
14935.91 356
14937.06 345
14938.22 357
14939.37 358
14940.52 354
14941.68 344
14942.83 338
14943.99 340
14945.14 334
14946.30 329
14947.45 344
14948.61 353
14949.76 347
14950.92 349
14952.07 347
14953.23 322
14954.38 331
14955.54 359
14956.69 321
14957.85 327
14959.00 360
14960.16 350
14961.31 342
14962.47 345
14963.62 335
14964.78 339
14965.94 337
14967.09 328
14968.25 327
14969.40 348
14970.56 368
14971.71 357
14972.87 330
14974.03 329
14975.18 348
14976.34 363
14977.49 332
14978.65 340
14979.81 358
14980.96 350
14982.12 354
14983.27 343
14984.43 333
14985.59 359
14986.74 356
14987.90 346
14989.06 353
14990.21 352
14991.37 343
14992.53 328
14993.68 323
14994.84 323
14996.00 325
14997.15 322
14998.31 327
14999.47 341
15000.62 340
15001.78 373
15002.94 359
15004.09 351
15005.25 328
15006.41 326
15007.56 335
15008.72 344
15009.88 327
15011.04 326
15012.19 356
15013.35 369
15014.51 334
15015.67 341
15016.82 316
15017.98 331
15019.14 359
15020.30 347
15021.45 360
15022.61 355
15023.77 347
15024.93 358
15026.08 344
15027.24 326
15028.40 351
15029.56 371
15030.72 355
15031.87 345
15033.03 346
15034.19 347
15035.35 337
15036.51 357
15037.67 345
15038.82 331
15039.98 343
15041.14 350
15042.30 346
15043.46 342
15044.62 351
15045.78 337
15046.93 340
15048.09 363
15049.25 352
15050.41 349
15051.57 352
15052.73 329
15053.89 339
15055.05 331
15056.20 351
15057.36 333
15058.52 331
15059.68 372
15060.84 366
15062.00 354
15063.16 363
15064.32 337
15065.48 330
15066.64 389
15067.80 395
15068.96 366
15070.12 374
15071.28 359
15072.44 354
15073.60 360
15074.76 369
15075.91 360
15077.07 374
15078.23 373
15079.39 397
15080.55 398
15081.71 370
15082.87 359
15084.03 374
15085.19 358
15086.35 342
15087.51 356
15088.68 366
15089.84 372
15091.00 352
15092.16 360
15093.32 347
15094.48 371
15095.64 364
15096.80 385
15097.96 375
15099.12 374
15100.28 408
15101.44 375
15102.60 412
15103.76 367
15104.92 382
15106.08 382
15107.25 367
15108.41 383
15109.57 370
15110.73 388
15111.89 411
15113.05 388
15114.21 405
15115.37 392
15116.54 379
15117.70 386
15118.86 393
15120.02 384
15121.18 361
15122.34 392
15123.50 402
15124.67 420
15125.83 374
15126.99 411
15128.15 406
15129.31 401
15130.47 389
15131.64 391
15132.80 379
15133.96 392
15135.12 405
15136.28 423
15137.45 405
15138.61 405
15139.77 424
15140.93 426
15142.10 405
15143.26 411
15144.42 428
15145.58 438
15146.75 419
15147.91 408
15149.07 415
15150.23 448
15151.40 438
15152.56 422
15153.72 418
15154.88 447
15156.05 435
15157.21 440
15158.37 420
15159.54 457
15160.70 448
15161.86 455
15163.03 450
15164.19 461
15165.35 466
15166.52 453
15167.68 430
15168.84 462
15170.01 477
15171.17 481
15172.33 472
15173.50 472
15174.66 461
15175.82 474
15176.99 499
15178.15 489
15179.31 460
15180.48 490
15181.64 473
15182.81 500
15183.97 473
15185.13 492
15186.30 514
15187.46 528
15188.63 518
15189.79 525
15190.95 520
15192.12 524
15193.28 529
15194.45 529
15195.61 528
15196.78 532
15197.94 554
15199.10 510
15200.27 553
15201.43 535
15202.60 514
15203.76 542
15204.93 528
15206.09 512
15207.26 529
15208.42 508
15209.59 522
15210.75 538
15211.92 525
15213.08 544
15214.25 524
15215.41 528
15216.58 545
15217.74 544
15218.91 530
15220.07 519
15221.24 549
15222.40 569
15223.57 544
15224.74 531
15225.90 540
15227.07 573
15228.23 563
15229.40 544
15230.56 541
15231.73 583
15232.89 590
15234.06 618
15235.23 583
15236.39 568
15237.56 595
15238.72 609
15239.89 621
15241.06 580
15242.22 590
15243.39 599
15244.56 572
15245.72 580
15246.89 565
15248.05 565
15249.22 558
15250.39 563
15251.55 571
15252.72 552
15253.89 572
15255.05 547
15256.22 531
15257.39 502
15258.55 539
15259.72 551
15260.89 516
15262.05 525
15263.22 509
15264.39 524
15265.56 502
15266.72 498
15267.89 503
15269.06 483
15270.22 488
15271.39 494
15272.56 499
15273.73 501
15274.89 450
15276.06 459
15277.23 465
15278.40 495
15279.56 502
15280.73 505
15281.90 475
15283.07 456
15284.23 472
15285.40 473
15286.57 508
15287.74 485
15288.91 442
15290.07 481
15291.24 503
15292.41 479
15293.58 484
15294.75 509
15295.92 516
15297.08 501
15298.25 482
15299.42 516
15300.59 467
15301.76 493
15302.93 494
15304.09 491
15305.26 471
15306.43 497
15307.60 495
15308.77 462
15309.94 471
15311.11 490
15312.28 522
15313.44 512
15314.61 525
15315.78 498
15316.95 508
15318.12 520
15319.29 505
15320.46 505
15321.63 520
15322.80 524
15323.97 504
15325.14 486
15326.30 498
15327.47 529
15328.64 517
15329.81 516
15330.98 531
15332.15 533
15333.32 504
15334.49 507
15335.66 510
15336.83 531
15338.00 517
15339.17 524
15340.34 559
15341.51 540
15342.68 529
15343.85 532
15345.02 520
15346.19 565
15347.36 587
15348.53 578
15349.70 526
15350.87 577
15352.04 578
15353.21 566
15354.38 585
15355.55 604
15356.72 578
15357.90 587
15359.07 573
15360.24 585
15361.41 586
15362.58 604
15363.75 617
15364.92 631
15366.09 614
15367.26 595
15368.43 608
15369.60 599
15370.77 586
15371.95 618
15373.12 611
15374.29 604
15375.46 625
15376.63 621
15377.80 602
15378.97 604
15380.15 602
15381.32 578
15382.49 597
15383.66 597
15384.83 589
15386.00 592
15387.17 599
15388.35 525
15389.52 537
15390.69 556
15391.86 579
15393.03 596
15394.21 553
15395.38 570
15396.55 565
15397.72 562
15398.89 565
15400.07 558
15401.24 556
15402.41 539
15403.58 539
15404.76 534
15405.93 520
15407.10 525
15408.27 524
15409.45 510
15410.62 482
15411.79 496
15412.96 487
15414.14 504
15415.31 472
15416.48 479
15417.66 491
15418.83 470
15420.00 466
15421.17 480
15422.35 451
15423.52 423
15424.69 434
15425.87 451
15427.04 455
15428.21 444
15429.39 453
15430.56 474
15431.73 455
15432.91 438
15434.08 447
15435.25 474
15436.43 434
15437.60 402
15438.77 441
15439.95 439
15441.12 445
15442.30 448
15443.47 444
15444.64 435
15445.82 438
15446.99 457
15448.17 470
15449.34 446
15450.51 426
15451.69 420
15452.86 441
15454.04 442
15455.21 425
15456.39 445
15457.56 436
15458.73 408
15459.91 435
15461.08 437
15462.26 446
15463.43 444
15464.61 437
15465.78 429
15466.96 437
15468.13 447
15469.31 429
15470.48 444
15471.66 425
15472.83 459
15474.01 466
15475.18 442
15476.36 460
15477.53 465
15478.71 459
15479.88 439
15481.06 454
15482.23 449
15483.41 451
15484.58 472
15485.76 434
15486.93 426
15488.11 438
15489.29 447
15490.46 422
15491.64 475
15492.81 455
15493.99 475
15495.16 464
15496.34 446
15497.52 468
15498.69 462
15499.87 447
15501.04 473
15502.22 461
15503.40 453
15504.57 457
15505.75 492
15506.92 452
15508.10 449
15509.28 430
15510.45 441
15511.63 449
15512.81 455
15513.98 450
15515.16 468
15516.34 447
15517.51 461
15518.69 470
15519.87 453
15521.04 443
15522.22 444
15523.40 493
15524.57 465
15525.75 436
15526.93 439
15528.11 462
15529.28 486
15530.46 498
15531.64 467
15532.81 459
15533.99 473
15535.17 484
15536.35 482
15537.52 471
15538.70 463
15539.88 467
15541.06 484
15542.23 498
15543.41 487
15544.59 484
15545.77 461
15546.95 488
15548.12 466
15549.30 493
15550.48 491
15551.66 507
15552.83 508
15554.01 459
15555.19 484
15556.37 493
15557.55 495
15558.73 493
15559.90 494
15561.08 487
15562.26 503
15563.44 506
15564.62 496
15565.80 509
15566.97 516
15568.15 477
15569.33 508
15570.51 514
15571.69 522
15572.87 550
15574.05 532
15575.23 509
15576.40 530
15577.58 528
15578.76 533
15579.94 529
15581.12 504
15582.30 523
15583.48 532
15584.66 537
15585.84 552
15587.02 517
15588.20 554
15589.38 566
15590.56 575
15591.73 567
15592.91 560
15594.09 546
15595.27 568
15596.45 570
15597.63 561
15598.81 545
15599.99 590
15601.17 596
15602.35 564
15603.53 604
15604.71 604
15605.89 601
15607.07 611
15608.25 588
15609.43 628
15610.61 581
15611.79 613
15612.97 623
15614.15 611
15615.33 622
15616.51 643
15617.69 674
15618.88 656
15620.06 624
15621.24 657
15622.42 664
15623.60 685
15624.78 688
15625.96 665
15627.14 667
15628.32 686
15629.50 682
15630.68 701
15631.86 651
15633.05 664
15634.23 694
15635.41 708
15636.59 732
15637.77 723
15638.95 708
15640.13 711
15641.31 708
15642.50 701
15643.68 709
15644.86 724
15646.04 731
15647.22 753
15648.40 744
15649.58 703
15650.77 728
15651.95 772
15653.13 740
15654.31 706
15655.49 736
15656.68 721
15657.86 721
15659.04 729
15660.22 718
15661.40 726
15662.59 740
15663.77 771
15664.95 747
15666.13 689
15667.32 707
15668.50 760
15669.68 717
15670.86 721
15672.05 693
15673.23 703
15674.41 705
15675.59 705
15676.78 699
15677.96 716
15679.14 725
15680.32 684
15681.51 682
15682.69 676
15683.87 665
15685.06 671
15686.24 665
15687.42 676
15688.61 693
15689.79 673
15690.97 668
15692.16 673
15693.34 678
15694.52 647
15695.71 661
15696.89 666
15698.07 636
15699.26 636
15700.44 681
15701.62 683
15702.81 672
15703.99 681
15705.17 692
15706.36 700
15707.54 692
15708.73 700
15709.91 733
15711.09 725
15712.28 709
15713.46 721
15714.65 707
15715.83 728
15717.02 695
15718.20 702
15719.38 720
15720.57 707
15721.75 690
15722.94 756
15724.12 721
15725.31 748
15726.49 772
15727.68 774
15728.86 751
15730.04 738
15731.23 741
15732.41 726
15733.60 733
15734.78 756
15735.97 776
15737.15 746
15738.34 763
15739.52 781
15740.71 766
15741.89 782
15743.08 805
15744.27 834
15745.45 816
15746.64 833
15747.82 821
15749.01 816
15750.19 811
15751.38 835
15752.56 841
15753.75 839
15754.93 824
15756.12 812
15757.31 835
15758.49 846
15759.68 831
15760.86 884
15762.05 840
15763.24 860
15764.42 858
15765.61 825
15766.79 821
15767.98 808
15769.17 845
15770.35 845
15771.54 826
15772.72 785
15773.91 803
15775.10 818
15776.28 792
15777.47 785
15778.66 790
15779.84 770
15781.03 807
15782.22 781
15783.40 760
15784.59 767
15785.78 757
15786.96 760
15788.15 755
15789.34 739
15790.53 742
15791.71 733
15792.90 734
15794.09 703
15795.27 672
15796.46 699
15797.65 721
15798.84 679
15800.02 636
15801.21 662
15802.40 695
15803.59 657
15804.77 651
15805.96 621
15807.15 649
15808.34 669
15809.52 645
15810.71 658
15811.90 622
15813.09 616
15814.28 656
15815.46 653
15816.65 617
15817.84 662
15819.03 682
15820.22 649
15821.40 610
15822.59 628
15823.78 610
15824.97 629
15826.16 636
15827.35 648
15828.53 637
15829.72 622
15830.91 614
15832.10 608
15833.29 620
15834.48 595
15835.67 598
15836.85 602
15838.04 604
15839.23 608
15840.42 624
15841.61 628
15842.80 632
15843.99 637
15845.18 671
15846.37 635
15847.55 636
15848.74 639
15849.93 653
15851.12 667
15852.31 630
15853.50 639
15854.69 652
15855.88 650
15857.07 658
15858.26 677
15859.45 664
15860.64 673
15861.83 659
15863.02 638
15864.21 639
15865.40 684
15866.59 677
15867.78 643
15868.97 641
15870.16 654
15871.35 665
15872.54 698
15873.73 677
15874.92 635
15876.11 656
15877.30 655
15878.49 672
15879.68 679
15880.87 695
15882.06 678
15883.25 685
15884.44 709
15885.63 687
15886.82 651
15888.01 721
15889.20 700
15890.39 701
15891.59 701
15892.78 707
15893.97 704
15895.16 715
15896.35 735
15897.54 725
15898.73 727
15899.92 734
15901.11 734
15902.30 743
15903.50 764
15904.69 762
15905.88 761
15907.07 780
15908.26 782
15909.45 790
15910.64 791
15911.84 796
15913.03 776
15914.22 805
15915.41 799
15916.60 786
15917.79 775
15918.99 807
15920.18 809
15921.37 789
15922.56 817
15923.75 778
15924.95 799
15926.14 782
15927.33 797
15928.52 801
15929.71 787
15930.91 753
15932.10 757
15933.29 749
15934.48 748
15935.68 774
15936.87 765
15938.06 741
15939.25 780
15940.45 720
15941.64 699
15942.83 677
15944.03 661
15945.22 701
15946.41 679
15947.60 690
15948.80 670
15949.99 645
15951.18 649
15952.38 639
15953.57 613
15954.76 612
15955.96 607
15957.15 582
15958.34 535
15959.54 566
15960.73 562
15961.92 542
15963.12 536
15964.31 555
15965.50 545
15966.70 539
15967.89 531
15969.08 524
15970.28 520
15971.47 505
15972.67 491
15973.86 508
15975.05 492
15976.25 498
15977.44 490
15978.64 498
15979.83 464
15981.02 487
15982.22 470
15983.41 481
15984.61 483
15985.80 492
15987.00 480
15988.19 449
15989.38 445
15990.58 450
15991.77 455
15992.97 444
15994.16 469
15995.36 477
15996.55 488
15997.75 455
15998.94 457
16000.14 474
16001.33 446
16002.53 454
16003.72 453
16004.92 436
16006.11 445
16007.31 434
16008.50 428
16009.70 433
16010.89 429
16012.09 435
16013.28 425
16014.48 414
16015.67 429
16016.87 446
16018.07 429
16019.26 429
16020.46 437
16021.65 431
16022.85 435
16024.04 440
16025.24 421
16026.44 421
16027.63 411
16028.83 416
16030.02 439
16031.22 427
16032.42 426
16033.61 412
16034.81 459
16036.00 432
16037.20 431
16038.40 395
16039.59 428
16040.79 419
16041.99 426
16043.18 429
16044.38 422
16045.58 430
16046.77 420
16047.97 422
16049.17 410
16050.36 403
16051.56 404
16052.76 417
16053.95 419
16055.15 425
16056.35 427
16057.54 420
16058.74 386
16059.94 401
16061.14 395
16062.33 394
16063.53 391
16064.73 392
16065.92 409
16067.12 412
16068.32 403
16069.52 378
16070.71 383
16071.91 396
16073.11 383
16074.31 375
16075.50 378
16076.70 397
16077.90 375
16079.10 390
16080.30 368
16081.49 376
16082.69 393
16083.89 399
16085.09 377
16086.29 387
16087.48 377
16088.68 366
16089.88 391
16091.08 350
16092.28 360
16093.48 374
16094.67 389
16095.87 370
16097.07 350
16098.27 350
16099.47 348
16100.67 358
16101.87 338
16103.06 369
16104.26 370
16105.46 359
16106.66 350
16107.86 367
16109.06 343
16110.26 337
16111.46 355
16112.66 361
16113.86 351
16115.05 371
16116.25 376
16117.45 361
16118.65 338
16119.85 346
16121.05 358
16122.25 360
16123.45 321
16124.65 326
16125.85 328
16127.05 340
16128.25 332
16129.45 344
16130.65 336
16131.85 338
16133.05 346
16134.25 358
16135.45 335
16136.65 339
16137.85 323
16139.05 341
16140.25 332
16141.45 327
16142.65 334
16143.85 330
16145.05 336
16146.25 335
16147.45 337
16148.65 346
16149.85 324
16151.05 320
16152.25 337
16153.45 343
16154.65 326
16155.85 318
16157.05 315
16158.25 321
16159.46 347
16160.66 313
16161.86 297
16163.06 326
16164.26 328
16165.46 333
16166.66 308
16167.86 297
16169.06 302
16170.27 338
16171.47 336
16172.67 297
16173.87 308
16175.07 332
16176.27 319
16177.47 325
16178.67 326
16179.88 325
16181.08 326
16182.28 337
16183.48 352
16184.68 302
16185.89 346
16187.09 359
16188.29 345
16189.49 319
16190.69 331
16191.90 343
16193.10 353
16194.30 326
16195.50 326
16196.70 307
16197.91 358
16199.11 336
16200.31 307
16201.51 334
16202.72 347
16203.92 304
16205.12 324
16206.32 319
16207.53 336
16208.73 317
16209.93 330
16211.13 334
16212.34 336
16213.54 343
16214.74 334
16215.95 346
16217.15 330
16218.35 327
16219.55 336
16220.76 351
16221.96 339
16223.16 332
16224.37 359
16225.57 338
16226.77 331
16227.98 333
16229.18 330
16230.38 341
16231.59 362
16232.79 347
16233.99 336
16235.20 356
16236.40 373
16237.61 346
16238.81 364
16240.01 362
16241.22 349
16242.42 374
16243.63 350
16244.83 369
16246.03 352
16247.24 358
16248.44 349
16249.65 357
16250.85 356
16252.05 334
16253.26 363
16254.46 357
16255.67 367
16256.87 381
16258.08 354
16259.28 345
16260.49 369
16261.69 381
16262.89 358
16264.10 356
16265.30 377
16266.51 385
16267.71 358
16268.92 381
16270.12 382
16271.33 368
16272.53 383
16273.74 401
16274.94 378
16276.15 356
16277.35 371
16278.56 367
16279.77 364
16280.97 373
16282.18 367
16283.38 356
16284.59 357
16285.79 372
16287.00 354
16288.20 358
16289.41 357
16290.61 341
16291.82 356
16293.03 352
16294.23 365
16295.44 356
16296.64 344
16297.85 329
16299.06 370
16300.26 378
16301.47 349
16302.67 378
16303.88 352
16305.09 381
16306.29 362
16307.50 352
16308.71 362
16309.91 361
16311.12 375
16312.33 356
16313.53 334
16314.74 327
16315.95 381
16317.15 365
16318.36 353
16319.57 332
16320.77 341
16321.98 368
16323.19 353
16324.39 352
16325.60 336
16326.81 355
16328.01 364
16329.22 333
16330.43 320
16331.64 321
16332.84 348
16334.05 325
16335.26 339
16336.47 325
16337.67 334
16338.88 330
16340.09 341
16341.30 352
16342.50 337
16343.71 339
16344.92 336
16346.13 323
16347.33 316
16348.54 327
16349.75 315
16350.96 307
16352.17 319
16353.37 318
16354.58 325
16355.79 332
16357.00 309
16358.21 314
16359.41 320
16360.62 305
16361.83 301
16363.04 315
16364.25 314
16365.46 322
16366.67 300
16367.87 304
16369.08 305
16370.29 299
16371.50 304
16372.71 317
16373.92 320
16375.13 318
16376.34 322
16377.54 313
16378.75 308
16379.96 296
16381.17 313
16382.38 321
16383.59 299
16384.80 273
16386.01 304
16387.22 327
16388.43 306
16389.64 305
16390.85 311
16392.05 303
16393.26 305
16394.47 314
16395.68 295
16396.89 320
16398.10 314
16399.31 293
16400.52 315
16401.73 319
16402.94 291
16404.15 290
16405.36 320
16406.57 307
16407.78 287
16408.99 320
16410.20 299
16411.41 313
16412.62 309
16413.83 301
16415.04 286
16416.25 307
16417.46 293
16418.67 302
16419.88 296
16421.10 305
16422.31 295
16423.52 307
16424.73 292
16425.94 295
16427.15 299
16428.36 291
16429.57 314
16430.78 293
16431.99 302
16433.20 320
16434.41 305
16435.63 313
16436.84 317
16438.05 319
16439.26 297
16440.47 315
16441.68 311
16442.89 288
16444.10 309
16445.32 298
16446.53 309
16447.74 302
16448.95 276
16450.16 306
16451.37 288
16452.59 289
16453.80 279
16455.01 306
16456.22 289
16457.43 306
16458.64 279
16459.86 303
16461.07 286
16462.28 311
16463.49 300
16464.70 298
16465.92 298
16467.13 287
16468.34 296
16469.55 287
16470.77 298
16471.98 313
16473.19 315
16474.40 303
16475.62 301
16476.83 298
16478.04 297
16479.25 298
16480.47 302
16481.68 280
16482.89 278
16484.11 304
16485.32 313
16486.53 290
16487.74 270
16488.96 270
16490.17 289
16491.38 297
16492.60 297
16493.81 294
16495.02 324
16496.24 291
16497.45 295
16498.66 307
16499.88 296
16501.09 301
16502.30 316
16503.52 311
16504.73 285
16505.94 296
16507.16 296
16508.37 309
16509.59 314
16510.80 290
16512.01 296
16513.23 296
16514.44 313
16515.66 294
16516.87 309
16518.08 309
16519.30 347
16520.51 304
16521.73 308
16522.94 304
16524.16 332
16525.37 334
16526.58 305
16527.80 351
16529.01 307
16530.23 312
16531.44 307
16532.66 297
16533.87 321
16535.09 316
16536.30 316
16537.52 325
16538.73 311
16539.95 325
16541.16 341
16542.38 351
16543.59 340
16544.81 333
16546.02 329
16547.24 338
16548.45 357
16549.67 347
16550.88 352
16552.10 343
16553.31 346
16554.53 347
16555.74 345
16556.96 333
16558.18 361
16559.39 340
16560.61 345
16561.82 358
16563.04 360
16564.25 363
16565.47 352
16566.69 349
16567.90 347
16569.12 355
16570.33 328
16571.55 355
16572.77 330
16573.98 345
16575.20 368
16576.41 349
16577.63 354
16578.85 336
16580.06 345
16581.28 344
16582.50 327
16583.71 336
16584.93 345
16586.15 346
16587.36 365
16588.58 321
16589.80 306
16591.01 321
16592.23 335
16593.45 348
16594.66 340
16595.88 346
16597.10 335
16598.32 332
16599.53 304
16600.75 282
16601.97 308
16603.18 307
16604.40 299
16605.62 315
16606.84 301
16608.05 309
16609.27 297
16610.49 304
16611.71 290
16612.92 278
16614.14 313
16615.36 279
16616.58 288
16617.79 283
16619.01 304
16620.23 294
16621.45 284
16622.67 278
16623.88 278
16625.10 253
16626.32 279
16627.54 296
16628.76 276
16629.97 272
16631.19 257
16632.41 256
16633.63 285
16634.85 294
16636.07 306
16637.29 290
16638.50 288
16639.72 303
16640.94 264
16642.16 265
16643.38 285
16644.60 282
16645.82 282
16647.03 263
16648.25 290
16649.47 287
16650.69 292
16651.91 299
16653.13 261
16654.35 277
16655.57 294
16656.79 293
16658.01 292
16659.23 287
16660.45 282
16661.66 288
16662.88 281
16664.10 260
16665.32 252
16666.54 293
16667.76 295
16668.98 291
16670.20 272
16671.42 278
16672.64 290
16673.86 299
16675.08 296
16676.30 275
16677.52 302
16678.74 273
16679.96 268
16681.18 276
16682.40 283
16683.62 303
16684.84 301
16686.06 278
16687.28 280
16688.50 284
16689.72 294
16690.94 276
16692.16 259
16693.39 251
16694.61 290
16695.83 293
16697.05 276
16698.27 260
16699.49 263
16700.71 264
16701.93 252
16703.15 269
16704.37 266
16705.59 268
16706.81 267
16708.04 281
16709.26 260
16710.48 248
16711.70 265
16712.92 274
16714.14 270
16715.36 272
16716.58 261
16717.81 281
16719.03 280
16720.25 253
16721.47 285
16722.69 267
16723.91 265
16725.14 276
16726.36 281
16727.58 261
16728.80 276
16730.02 263
16731.24 266
16732.47 276
16733.69 261
16734.91 282
16736.13 282
16737.36 245
16738.58 251
16739.80 277
16741.02 294
16742.24 262
16743.47 261
16744.69 276
16745.91 261
16747.13 255
16748.36 270
16749.58 262
16750.80 269
16752.02 269
16753.25 237
16754.47 266
16755.69 270
16756.92 269
16758.14 259
16759.36 262
16760.59 245
16761.81 248
16763.03 249
16764.25 253
16765.48 260
16766.70 275
16767.92 283
16769.15 279
16770.37 266
16771.59 269
16772.82 266
16774.04 256
16775.27 257
16776.49 265
16777.71 265
16778.94 274
16780.16 266
16781.38 257
16782.61 258
16783.83 262
16785.06 293
16786.28 270
16787.50 290
16788.73 282
16789.95 247
16791.18 269
16792.40 262
16793.62 265
16794.85 259
16796.07 267
16797.30 297
16798.52 265
16799.75 253
16800.97 274
16802.19 284
16803.42 282
16804.64 281
16805.87 272
16807.09 305
16808.32 272
16809.54 266
16810.77 285
16811.99 283
16813.22 277
16814.44 272
16815.67 258
16816.89 277
16818.12 282
16819.34 259
16820.57 286
16821.79 273
16823.02 277
16824.24 263
16825.47 301
16826.70 292
16827.92 273
16829.15 289
16830.37 305
16831.60 271
16832.82 283
16834.05 300
16835.27 302
16836.50 284
16837.73 301
16838.95 308
16840.18 289
16841.40 292
16842.63 319
16843.86 293
16845.08 309
16846.31 318
16847.53 319
16848.76 319
16849.99 314
16851.21 320
16852.44 311
16853.67 323
16854.89 296
16856.12 341
16857.35 344
16858.57 336
16859.80 343
16861.03 330
16862.25 334
16863.48 335
16864.71 330
16865.93 326
16867.16 364
16868.39 357
16869.61 341
16870.84 346
16872.07 358
16873.30 364
16874.52 371
16875.75 363
16876.98 349
16878.20 348
16879.43 361
16880.66 364
16881.89 380
16883.11 359
16884.34 385
16885.57 360
16886.80 368
16888.02 362
16889.25 378
16890.48 387
16891.71 393
16892.94 368
16894.16 389
16895.39 377
16896.62 369
16897.85 412
16899.08 381
16900.30 365
16901.53 338
16902.76 367
16903.99 358
16905.22 327
16906.45 362
16907.67 362
16908.90 368
16910.13 377
16911.36 362
16912.59 352
16913.82 319
16915.04 331
16916.27 345
16917.50 337
16918.73 322
16919.96 331
16921.19 351
16922.42 331
16923.65 338
16924.88 322
16926.10 341
16927.33 354
16928.56 299
16929.79 323
16931.02 325
16932.25 320
16933.48 323
16934.71 312
16935.94 304
16937.17 310
16938.40 341
16939.63 361
16940.86 327
16942.09 316
16943.32 314
16944.55 325
16945.78 320
16947.01 328
16948.24 324
16949.47 322
16950.70 333
16951.93 327
16953.16 328
16954.39 331
16955.62 333
16956.85 324
16958.08 338
16959.31 335
16960.54 324
16961.77 301
16963.00 300
16964.23 339
16965.46 317
16966.69 321
16967.92 298
16969.15 333
16970.38 328
16971.61 321
16972.84 321
16974.07 330
16975.30 282
16976.54 325
16977.77 310
16979.00 305
16980.23 282
16981.46 313
16982.69 297
16983.92 300
16985.15 276
16986.38 301
16987.62 308
16988.85 280
16990.08 279
16991.31 286
16992.54 293
16993.77 296
16995.00 297
16996.24 293
16997.47 270
16998.70 315
16999.93 270
17001.16 276
17002.39 265
17003.63 258
17004.86 273
17006.09 288
17007.32 273
17008.55 267
17009.79 277
17011.02 280
17012.25 278
17013.48 309
17014.72 301
17015.95 293
17017.18 285
17018.41 295
17019.64 264
17020.88 253
17022.11 264
17023.34 276
17024.58 267
17025.81 260
17027.04 261
17028.27 272
17029.51 256
17030.74 243
17031.97 270
17033.21 285
17034.44 289
17035.67 279
17036.90 271
17038.14 266
17039.37 255
17040.60 279
17041.84 251
17043.07 239
17044.30 242
17045.54 255
17046.77 260
17048.00 250
17049.24 262
17050.47 246
17051.70 267
17052.94 266
17054.17 274
17055.41 251
17056.64 254
17057.87 254
17059.11 252
17060.34 263
17061.58 262
17062.81 269
17064.04 265
17065.28 242
17066.51 256
17067.75 239
17068.98 246
17070.21 258
17071.45 239
17072.68 249
17073.92 263
17075.15 263
17076.39 250
17077.62 253
17078.86 260
17080.09 241
17081.33 245
17082.56 246
17083.80 243
17085.03 227
17086.26 227
17087.50 239
17088.73 232
17089.97 241
17091.20 239
17092.44 252
17093.68 223
17094.91 232
17096.15 252
17097.38 233
17098.62 217
17099.85 239
17101.09 233
17102.32 244
17103.56 244
17104.79 216
17106.03 236
17107.26 241
17108.50 245
17109.74 244
17110.97 244
17112.21 233
17113.44 239
17114.68 228
17115.92 217
17117.15 233
17118.39 250
17119.62 242
17120.86 241
17122.10 238
17123.33 241
17124.57 232
17125.80 207
17127.04 223
17128.28 198
17129.51 245
17130.75 227
17131.99 223
17133.22 242
17134.46 241
17135.70 233
17136.93 230
17138.17 241
17139.41 218
17140.64 226
17141.88 233
17143.12 236
17144.35 227
17145.59 225
17146.83 256
17148.07 241
17149.30 230
17150.54 216
17151.78 220
17153.02 238
17154.25 223
17155.49 212
17156.73 217
17157.96 215
17159.20 230
17160.44 222
17161.68 219
17162.92 213
17164.15 228
17165.39 227
17166.63 223
17167.87 203
17169.10 222
17170.34 218
17171.58 229
17172.82 213
17174.06 225
17175.29 189
17176.53 207
17177.77 188
17179.01 189
17180.25 221
17181.49 201
17182.72 229
17183.96 234
17185.20 210
17186.44 214
17187.68 225
17188.92 226
17190.15 235
17191.39 210
17192.63 228
17193.87 215
17195.11 214
17196.35 211
17197.59 207
17198.83 218
17200.07 218
17201.30 213
17202.54 209
17203.78 219
17205.02 203
17206.26 199
17207.50 221
17208.74 197
17209.98 207
17211.22 208
17212.46 224
17213.70 206
17214.94 214
17216.18 203
17217.42 207
17218.66 188
17219.90 208
17221.14 237
17222.38 237
17223.62 221
17224.86 218
17226.10 200
17227.34 213
17228.58 188
17229.82 183
17231.06 205
17232.30 200
17233.54 205
17234.78 219
17236.02 214
17237.26 198
17238.50 207
17239.74 202
17240.98 230
17242.22 197
17243.46 196
17244.70 211
17245.94 220
17247.18 198
17248.42 181
17249.66 217
17250.90 227
17252.14 218
17253.39 221
17254.63 224
17255.87 203
17257.11 207
17258.35 199
17259.59 198
17260.83 210
17262.07 198
17263.31 213
17264.56 211
17265.80 218
17267.04 199
17268.28 202
17269.52 199
17270.76 217
17272.00 186
17273.25 201
17274.49 205
17275.73 245
17276.97 204
17278.21 198
17279.45 212
17280.70 203
17281.94 208
17283.18 195
17284.42 199
17285.66 195
17286.91 213
17288.15 194
17289.39 199
17290.63 216
17291.88 224
17293.12 196
17294.36 199
17295.60 239
17296.85 219
17298.09 207
17299.33 190
17300.57 190
17301.82 208
17303.06 214
17304.30 207
17305.54 219
17306.79 202
17308.03 198
17309.27 219
17310.52 212
17311.76 209
17313.00 218
17314.25 202
17315.49 204
17316.73 216
17317.97 195
17319.22 204
17320.46 198
17321.71 199
17322.95 192
17324.19 193
17325.44 192
17326.68 200
17327.92 197
17329.17 193
17330.41 188
17331.65 207
17332.90 205
17334.14 199
17335.39 214
17336.63 197
17337.87 206
17339.12 212
17340.36 229
17341.61 213
17342.85 226
17344.09 197
17345.34 203
17346.58 200
17347.83 201
17349.07 191
17350.32 201
17351.56 232
17352.80 213
17354.05 204
17355.29 180
17356.54 215
17357.78 213
17359.03 210
17360.27 201
17361.52 199
17362.76 203
17364.01 200
17365.25 214
17366.50 180
17367.74 184
17368.99 208
17370.23 223
17371.48 208
17372.72 172
17373.97 194
17375.21 208
17376.46 221
17377.70 199
17378.95 195
17380.19 211
17381.44 204
17382.69 217
17383.93 202
17385.18 188
17386.42 209
17387.67 204
17388.91 222
17390.16 201
17391.41 195
17392.65 209
17393.90 210
17395.14 183
17396.39 191
17397.64 184
17398.88 207
17400.13 215
17401.37 215
17402.62 207
17403.87 198
17405.11 209
17406.36 239
17407.61 202
17408.85 195
17410.10 225
17411.35 214
17412.59 221
17413.84 196
17415.09 208
17416.33 225
17417.58 221
17418.83 213
17420.07 211
17421.32 215
17422.57 194
17423.82 204
17425.06 207
17426.31 233
17427.56 225
17428.80 206
17430.05 217
17431.30 196
17432.55 200
17433.79 225
17435.04 209
17436.29 205
17437.54 208
17438.78 200
17440.03 184
17441.28 212
17442.53 208
17443.77 220
17445.02 213
17446.27 219
17447.52 203
17448.77 214
17450.01 220
17451.26 202
17452.51 208
17453.76 206
17455.01 199
17456.25 209
17457.50 210
17458.75 211
17460.00 221
17461.25 204
17462.50 204
17463.74 221
17464.99 208
17466.24 225
17467.49 207
17468.74 207
17469.99 214
17471.24 216
17472.49 225
17473.73 224
17474.98 213
17476.23 182
17477.48 214
17478.73 218
17479.98 224
17481.23 229
17482.48 200
17483.73 216
17484.98 223
17486.23 217
17487.47 223
17488.72 203
17489.97 212
17491.22 223
17492.47 222
17493.72 234
17494.97 192
17496.22 226
17497.47 224
17498.72 230
17499.97 210
17501.22 214
17502.47 221
17503.72 232
17504.97 239
17506.22 213
17507.47 222
17508.72 244
17509.97 235
17511.22 240
17512.47 236
17513.72 221
17514.97 228
17516.22 233
17517.47 222
17518.72 217
17519.97 243
17521.22 216
17522.47 254
17523.72 229
17524.98 233
17526.23 221
17527.48 252
17528.73 244
17529.98 239
17531.23 247
17532.48 239
17533.73 233
17534.98 238
17536.23 239
17537.48 246
17538.74 229
17539.99 239
17541.24 241
17542.49 254
17543.74 243
17544.99 247
17546.24 249
17547.50 245
17548.75 260
17550.00 248
17551.25 262
17552.50 246
17553.75 239
17555.01 231
17556.26 239
17557.51 243
17558.76 225
17560.01 223
17561.26 220
17562.52 233
17563.77 258
17565.02 244
17566.27 241
17567.53 260
17568.78 257
17570.03 261
17571.28 273
17572.53 242
17573.79 265
17575.04 259
17576.29 237
17577.54 250
17578.80 278
17580.05 273
17581.30 257
17582.56 257
17583.81 251
17585.06 255
17586.31 252
17587.57 250
17588.82 265
17590.07 240
17591.33 256
17592.58 257
17593.83 242
17595.08 249
17596.34 271
17597.59 253
17598.84 259
17600.10 248
17601.35 267
17602.61 269
17603.86 269
17605.11 262
17606.37 284
17607.62 294
17608.87 254
17610.13 262
17611.38 249
17612.63 276
17613.89 250
17615.14 272
17616.40 260
17617.65 271
17618.90 267
17620.16 261
17621.41 266
17622.67 287
17623.92 255
17625.17 277
17626.43 267
17627.68 274
17628.94 284
17630.19 288
17631.45 269
17632.70 299
17633.96 265
17635.21 280
17636.47 287
17637.72 302
17638.97 280
17640.23 271
17641.48 275
17642.74 282
17643.99 254
17645.25 262
17646.50 274
17647.76 291
17649.01 284
17650.27 277
17651.52 279
17652.78 263
17654.04 270
17655.29 274
17656.55 291
17657.80 284
17659.06 282
17660.31 263
17661.57 278
17662.82 252
17664.08 245
17665.33 264
17666.59 270
17667.85 275
17669.10 257
17670.36 250
17671.61 253
17672.87 248
17674.13 259
17675.38 232
17676.64 244
17677.89 255
17679.15 236
17680.41 237
17681.66 263
17682.92 251
17684.18 251
17685.43 235
17686.69 244
17687.95 245
17689.20 256
17690.46 273
17691.71 245
17692.97 235
17694.23 233
17695.49 266
17696.74 260
17698.00 244
17699.26 221
17700.51 242
17701.77 242
17703.03 269
17704.28 233
17705.54 250
17706.80 226
17708.06 237
17709.31 266
17710.57 248
17711.83 237
17713.08 244
17714.34 230
17715.60 255
17716.86 245
17718.11 223
17719.37 246
17720.63 235
17721.89 246
17723.15 243
17724.40 234
17725.66 257
17726.92 234
17728.18 238
17729.43 220
17730.69 232
17731.95 245
17733.21 237
17734.47 242
17735.73 230
17736.98 223
17738.24 221
17739.50 217
17740.76 227
17742.02 257
17743.28 243
17744.53 233
17745.79 224
17747.05 215
17748.31 234
17749.57 235
17750.83 244
17752.09 239
17753.34 250
17754.60 236
17755.86 226
17757.12 232
17758.38 214
17759.64 231
17760.90 227
17762.16 206
17763.42 222
17764.68 220
17765.94 236
17767.19 205
17768.45 222
17769.71 222
17770.97 212
17772.23 225
17773.49 239
17774.75 233
17776.01 226
17777.27 225
17778.53 215
17779.79 203
17781.05 226
17782.31 236
17783.57 220
17784.83 213
17786.09 204
17787.35 212
17788.61 223
17789.87 222
17791.13 194
17792.39 191
17793.65 203
17794.91 234
17796.17 216
17797.43 225
17798.69 202
17799.95 218
17801.21 231
17802.47 234
17803.73 190
17805.00 210
17806.26 212
17807.52 218
17808.78 224
17810.04 212
17811.30 218
17812.56 228
17813.82 220
17815.08 199
17816.34 184
17817.60 216
17818.87 214
17820.13 215
17821.39 205
17822.65 176
17823.91 190
17825.17 200
17826.43 193
17827.69 188
17828.96 209
17830.22 213
17831.48 203
17832.74 182
17834.00 187
17835.26 185
17836.53 198
17837.79 230
17839.05 215
17840.31 196
17841.57 187
17842.84 196
17844.10 184
17845.36 207
17846.62 187
17847.88 197
17849.15 195
17850.41 200
17851.67 194
17852.93 177
17854.20 184
17855.46 189
17856.72 189
17857.98 198
17859.25 202
17860.51 189
17861.77 192
17863.03 200
17864.30 194
17865.56 194
17866.82 208
17868.09 211
17869.35 187
17870.61 199
17871.87 186
17873.14 197
17874.40 196
17875.66 195
17876.93 197
17878.19 190
17879.45 194
17880.72 188
17881.98 200
17883.24 186
17884.51 199
17885.77 194
17887.03 190
17888.30 178
17889.56 187
17890.83 189
17892.09 197
17893.35 185
17894.62 171
17895.88 182
17897.14 189
17898.41 190
17899.67 192
17900.94 193
17902.20 183
17903.46 194
17904.73 197
17905.99 188
17907.26 180
17908.52 194
17909.79 208
17911.05 180
17912.32 188
17913.58 185
17914.84 199
17916.11 174
17917.37 194
17918.64 200
17919.90 193
17921.17 210
17922.43 210
17923.70 192
17924.96 184
17926.23 199
17927.49 190
17928.76 173
17930.02 181
17931.29 168
17932.55 188
17933.82 164
17935.08 166
17936.35 186
17937.61 181
17938.88 182
17940.14 187
17941.41 162
17942.68 185
17943.94 171
17945.21 191
17946.47 169
17947.74 171
17949.00 187
17950.27 196
17951.54 168
17952.80 185
17954.07 191
17955.33 189
17956.60 192
17957.87 196
17959.13 173
17960.40 186
17961.66 212
17962.93 168
17964.20 191
17965.46 187
17966.73 184
17968.00 186
17969.26 187
17970.53 185
17971.80 192
17973.06 186
17974.33 182
17975.60 175
17976.86 197
17978.13 199
17979.40 180
17980.66 169
17981.93 179
17983.20 176
17984.46 188
17985.73 182
17987.00 183
17988.26 187
17989.53 181
17990.80 192
17992.07 186
17993.33 178
17994.60 182
17995.87 181
17997.14 164
17998.40 172
17999.67 184
18000.94 165
18002.21 169
18003.47 196
18004.74 182
18006.01 152
18007.28 177
18008.55 184
18009.81 178
18011.08 192
18012.35 179
18013.62 189
18014.89 175
18016.15 182
18017.42 172
18018.69 177
18019.96 173
18021.23 182
18022.49 176
18023.76 179
18025.03 165
18026.30 169
18027.57 183
18028.84 198
18030.11 197
18031.37 182
18032.64 178
18033.91 175
18035.18 194
18036.45 192
18037.72 199
18038.99 184
18040.26 187
18041.53 184
18042.79 182
18044.06 176
18045.33 197
18046.60 202
18047.87 202
18049.14 194
18050.41 184
18051.68 199
18052.95 193
18054.22 180
18055.49 173
18056.76 192
18058.03 200
18059.30 181
18060.57 187
18061.84 188
18063.11 193
18064.38 175
18065.65 161
18066.92 196
18068.19 182
18069.46 193
18070.73 186
18072.00 193
18073.27 184
18074.54 187
18075.81 182
18077.08 187
18078.35 191
18079.62 195
18080.89 189
18082.16 194
18083.43 196
18084.70 186
18085.97 186
18087.24 177
18088.51 179
18089.78 172
18091.05 197
18092.32 204
18093.59 172
18094.87 161
18096.14 172
18097.41 183
18098.68 179
18099.95 171
18101.22 181
18102.49 203
18103.76 179
18105.03 182
18106.31 191
18107.58 175
18108.85 190
18110.12 185
18111.39 204
18112.66 174
18113.93 172
18115.21 173
18116.48 186
18117.75 188
18119.02 198
18120.29 175
18121.56 183
18122.84 211
18124.11 191
18125.38 189
18126.65 190
18127.92 195
18129.20 197
18130.47 180
18131.74 185
18133.01 188
18134.29 191
18135.56 208
18136.83 192
18138.10 188
18139.38 185
18140.65 195
18141.92 189
18143.19 210
18144.47 196
18145.74 178
18147.01 194
18148.28 196
18149.56 185
18150.83 195
18152.10 185
18153.38 195
18154.65 193
18155.92 194
18157.19 182
18158.47 202
18159.74 196
18161.01 181
18162.29 195
18163.56 180
18164.83 184
18166.11 213
18167.38 195
18168.65 195
18169.93 183
18171.20 195
18172.48 201
18173.75 197
18175.02 163
18176.30 180
18177.57 185
18178.84 200
18180.12 185
18181.39 190
18182.67 170
18183.94 174
18185.21 200
18186.49 205
18187.76 178
18189.04 194
18190.31 173
18191.59 201
18192.86 186
18194.13 167
18195.41 184
18196.68 172
18197.96 170
18199.23 166
18200.51 193
18201.78 183
18203.06 167
18204.33 171
18205.61 176
18206.88 186
18208.16 199
18209.43 177
18210.71 182
18211.98 215
18213.26 162
18214.53 178
18215.81 174
18217.08 185
18218.36 176
18219.63 182
18220.91 164
18222.18 163
18223.46 177
18224.73 188
18226.01 193
18227.28 189
18228.56 191
18229.84 207
18231.11 165
18232.39 187
18233.66 162
18234.94 196
18236.21 176
18237.49 197
18238.77 188
18240.04 202
18241.32 208
18242.59 201
18243.87 178
18245.15 174
18246.42 188
18247.70 189
18248.98 188
18250.25 179
18251.53 188
18252.81 205
18254.08 192
18255.36 171
18256.63 160
18257.91 182
18259.19 190
18260.46 190
18261.74 189
18263.02 188
18264.30 187
18265.57 177
18266.85 186
18268.13 192
18269.40 204
18270.68 188
18271.96 182
18273.23 163
18274.51 193
18275.79 186
18277.07 202
18278.34 196
18279.62 175
18280.90 187
18282.18 201
18283.45 199
18284.73 185
18286.01 175
18287.29 218
18288.56 222
18289.84 200
18291.12 187
18292.40 207
18293.68 194
18294.95 203
18296.23 192
18297.51 180
18298.79 187
18300.07 206
18301.34 205
18302.62 198
18303.90 203
18305.18 189
18306.46 204
18307.74 197
18309.01 175
18310.29 206
18311.57 222
18312.85 192
18314.13 193
18315.41 195
18316.69 183
18317.96 204
18319.24 210
18320.52 205
18321.80 197
18323.08 192
18324.36 211
18325.64 200
18326.92 208
18328.20 197
18329.47 189
18330.75 202
18332.03 188
18333.31 188
18334.59 189
18335.87 191
18337.15 188
18338.43 180
18339.71 198
18340.99 201
18342.27 185
18343.55 201
18344.83 207
18346.11 194
18347.39 212
18348.67 202
18349.95 191
18351.23 193
18352.51 199
18353.79 210
18355.07 198
18356.35 200
18357.63 213
18358.91 206
18360.19 180
18361.47 190
18362.75 190
18364.03 183
18365.31 199
18366.59 178
18367.87 187
18369.15 176
18370.43 188
18371.71 187
18372.99 181
18374.27 209
18375.55 199
18376.83 176
18378.12 182
18379.40 171
18380.68 188
18381.96 181
18383.24 184
18384.52 187
18385.80 174
18387.08 164
18388.36 161
18389.65 185
18390.93 189
18392.21 177
18393.49 184
18394.77 190
18396.05 184
18397.33 199
18398.62 187
18399.90 190
18401.18 175
18402.46 187
18403.74 204
18405.02 182
18406.31 172
18407.59 171
18408.87 194
18410.15 183
18411.43 197
18412.72 187
18414.00 183
18415.28 194
18416.56 182
18417.84 179
18419.13 185
18420.41 174
18421.69 170
18422.97 185
18424.26 183
18425.54 185
18426.82 197
18428.10 177
18429.39 192
18430.67 176
18431.95 192
18433.23 185
18434.52 186
18435.80 202
18437.08 168
18438.37 178
18439.65 185
18440.93 194
18442.22 179
18443.50 183
18444.78 170
18446.06 190
18447.35 177
18448.63 179
18449.91 184
18451.20 187
18452.48 185
18453.76 183
18455.05 173
18456.33 189
18457.62 174
18458.90 203
18460.18 196
18461.47 185
18462.75 203
18464.03 173
18465.32 182
18466.60 186
18467.89 176
18469.17 184
18470.45 184
18471.74 171
18473.02 172
18474.31 179
18475.59 201
18476.88 174
18478.16 204
18479.44 197
18480.73 179
18482.01 200
18483.30 184
18484.58 199
18485.87 179
18487.15 191
18488.44 190
18489.72 184
18491.01 185
18492.29 175
18493.58 183
18494.86 180
18496.15 194
18497.43 198
18498.72 211
18500.00 189
18501.29 200
18502.57 191
18503.86 191
18505.14 184
18506.43 183
18507.71 197
18509.00 200
18510.28 174
18511.57 176
18512.85 185
18514.14 184
18515.42 176
18516.71 168
18518.00 200
18519.28 202
18520.57 179
18521.85 185
18523.14 179
18524.43 176
18525.71 198
18527.00 180
18528.28 192
18529.57 184
18530.86 191
18532.14 178
18533.43 179
18534.71 173
18536.00 199
18537.29 179
18538.57 181
18539.86 186
18541.15 187
18542.43 175
18543.72 176
18545.01 178
18546.29 176
18547.58 186
18548.87 182
18550.15 170
18551.44 168
18552.73 191
18554.01 184
18555.30 183
18556.59 189
18557.88 182
18559.16 203
18560.45 193
18561.74 188
18563.02 207
18564.31 208
18565.60 189
18566.89 193
18568.17 178
18569.46 177
18570.75 186
18572.04 183
18573.32 184
18574.61 201
18575.90 189
18577.19 182
18578.48 196
18579.76 194
18581.05 206
18582.34 189
18583.63 198
18584.92 185
18586.20 214
18587.49 224
18588.78 189
18590.07 187
18591.36 164
18592.64 188
18593.93 170
18595.22 197
18596.51 185
18597.80 182
18599.09 198
18600.38 199
18601.66 188
18602.95 206
18604.24 204
18605.53 190
18606.82 203
18608.11 198
18609.40 170
18610.69 183
18611.98 194
18613.26 192
18614.55 178
18615.84 186
18617.13 201
18618.42 207
18619.71 201
18621.00 185
18622.29 217
18623.58 191
18624.87 212
18626.16 225
18627.45 187
18628.74 186
18630.03 209
18631.32 175
18632.61 193
18633.89 177
18635.18 170
18636.47 196
18637.76 184
18639.05 172
18640.34 181
18641.63 209
18642.92 199
18644.21 174
18645.50 187
18646.79 183
18648.09 181
18649.38 183
18650.67 138
18651.96 182
18653.25 181
18654.54 183
18655.83 176
18657.12 157
18658.41 188
18659.70 193
18660.99 168
18662.28 176
18663.57 198
18664.86 190
18666.15 178
18667.44 172
18668.74 176
18670.03 160
18671.32 183
18672.61 182
18673.90 198
18675.19 194
18676.48 182
18677.77 178
18679.06 174
18680.36 172
18681.65 166
18682.94 171
18684.23 187
18685.52 175
18686.81 175
18688.11 188
18689.40 175
18690.69 181
18691.98 179
18693.27 164
18694.56 180
18695.86 190
18697.15 177
18698.44 168
18699.73 165
18701.02 159
18702.32 179
18703.61 181
18704.90 174
18706.19 172
18707.48 169
18708.78 186
18710.07 169
18711.36 180
18712.65 176
18713.95 164
18715.24 169
18716.53 166
18717.83 168
18719.12 163
18720.41 179
18721.70 175
18723.00 179
18724.29 178
18725.58 175
18726.87 188
18728.17 172
18729.46 173
18730.75 177
18732.05 189
18733.34 175
18734.63 157
18735.93 170
18737.22 158
18738.51 179
18739.81 172
18741.10 177
18742.39 181
18743.69 168
18744.98 157
18746.27 162
18747.57 181
18748.86 170
18750.16 160
18751.45 168
18752.74 181
18754.04 167
18755.33 155
18756.63 168
18757.92 177
18759.21 171
18760.51 161
18761.80 181
18763.10 172
18764.39 179
18765.69 180
18766.98 187
18768.27 183
18769.57 178
18770.86 172
18772.16 171
18773.45 166
18774.75 187
18776.04 182
18777.34 178
18778.63 170
18779.93 191
18781.22 187
18782.52 144
18783.81 165
18785.11 154
18786.40 171
18787.70 193
18788.99 176
18790.29 178
18791.58 182
18792.88 174
18794.17 185
18795.47 167
18796.76 167
18798.06 161
18799.35 179
18800.65 180
18801.94 156
18803.24 160
18804.54 163
18805.83 176
18807.13 167
18808.42 165
18809.72 158
18811.01 170
18812.31 168
18813.61 188
18814.90 172
18816.20 163
18817.49 179
18818.79 184
18820.09 174
18821.38 182
18822.68 181
18823.98 171
18825.27 175
18826.57 207
18827.87 180
18829.16 179
18830.46 180
18831.75 184
18833.05 169
18834.35 155
18835.64 172
18836.94 167
18838.24 175
18839.54 180
18840.83 160
18842.13 177
18843.43 179
18844.72 177
18846.02 181
18847.32 183
18848.61 177
18849.91 182
18851.21 194
18852.51 157
18853.80 173
18855.10 173
18856.40 179
18857.70 181
18858.99 183
18860.29 164
18861.59 178
18862.89 181
18864.18 177
18865.48 171
18866.78 173
18868.08 188
18869.38 164
18870.67 178
18871.97 185
18873.27 185
18874.57 165
18875.87 186
18877.16 183
18878.46 175
18879.76 144
18881.06 147
18882.36 160
18883.66 185
18884.95 187
18886.25 176
18887.55 204
18888.85 198
18890.15 191
18891.45 191
18892.75 190
18894.04 184
18895.34 155
18896.64 161
18897.94 181
18899.24 193
18900.54 177
18901.84 178
18903.14 165
18904.44 171
18905.74 158
18907.03 174
18908.33 182
18909.63 175
18910.93 186
18912.23 168
18913.53 161
18914.83 162
18916.13 173
18917.43 168
18918.73 173
18920.03 176
18921.33 165
18922.63 151
18923.93 159
18925.23 168
18926.53 167
18927.83 167
18929.13 179
18930.43 178
18931.73 172
18933.03 161
18934.33 175
18935.63 170
18936.93 168
18938.23 159
18939.53 168
18940.83 190
18942.13 171
18943.43 164
18944.73 174
18946.03 158
18947.33 153
18948.63 171
18949.93 173
18951.23 156
18952.53 158
18953.84 159
18955.14 173
18956.44 178
18957.74 182
18959.04 176
18960.34 181
18961.64 169
18962.94 155
18964.24 185
18965.54 169
18966.85 160
18968.15 164
18969.45 175
18970.75 186
18972.05 175
18973.35 167
18974.65 175
18975.96 183
18977.26 170
18978.56 181
18979.86 182
18981.16 158
18982.46 184
18983.77 183
18985.07 174
18986.37 173
18987.67 174
18988.97 162
18990.28 182
18991.58 167
18992.88 179
18994.18 172
18995.49 171
18996.79 170
18998.09 168
18999.39 172
19000.69 172
19002.00 172
19003.30 174
19004.60 161
19005.90 166
19007.21 165
19008.51 170
19009.81 172
19011.12 174
19012.42 164
19013.72 163
19015.02 168
19016.33 177
19017.63 176
19018.93 178
19020.24 182
19021.54 160
19022.84 171
19024.15 170
19025.45 175
19026.75 172
19028.06 182
19029.36 160
19030.66 163
19031.97 162
19033.27 157
19034.57 139
19035.88 168
19037.18 165
19038.48 170
19039.79 169
19041.09 163
19042.40 192
19043.70 178
19045.00 173
19046.31 176
19047.61 186
19048.92 178
19050.22 180
19051.52 169
19052.83 160
19054.13 181
19055.44 189
19056.74 181
19058.05 151
19059.35 160
19060.65 169
19061.96 173
19063.26 151
19064.57 147
19065.87 161
19067.18 197
19068.48 199
19069.79 174
19071.09 145
19072.40 154
19073.70 186
19075.01 187
19076.31 180
19077.62 155
19078.92 155
19080.23 178
19081.53 178
19082.84 173
19084.14 173
19085.45 161
19086.75 168
19088.06 179
19089.36 171
19090.67 159
19091.98 165
19093.28 178
19094.59 179
19095.89 187
19097.20 167
19098.50 173
19099.81 176
19101.12 152
19102.42 196
19103.73 165
19105.03 174
19106.34 204
19107.65 180
19108.95 155
19110.26 167
19111.56 178
19112.87 179
19114.18 195
19115.48 170
19116.79 182
19118.10 158
19119.40 149
19120.71 170
19122.02 182
19123.32 162
19124.63 170
19125.94 168
19127.24 170
19128.55 183
19129.86 183
19131.16 153
19132.47 167
19133.78 184
19135.08 171
19136.39 176
19137.70 179
19139.01 176
19140.31 177
19141.62 190
19142.93 170
19144.23 172
19145.54 169
19146.85 165
19148.16 167
19149.46 171
19150.77 177
19152.08 167
19153.39 170
19154.69 178
19156.00 160
19157.31 164
19158.62 178
19159.93 157
19161.23 173
19162.54 177
19163.85 159
19165.16 173
19166.47 163
19167.77 156
19169.08 158
19170.39 158
19171.70 192
19173.01 175
19174.32 164
19175.62 168
19176.93 164
19178.24 168
19179.55 167
19180.86 170
19182.17 176
19183.48 181
19184.78 183
19186.09 166
19187.40 176
19188.71 163
19190.02 172
19191.33 177
19192.64 164
19193.95 162
19195.26 166
19196.56 180
19197.87 160
19199.18 147
19200.49 188
19201.80 197
19203.11 178
19204.42 173
19205.73 153
19207.04 156
19208.35 156
19209.66 166
19210.97 157
19212.28 153
19213.59 176
19214.90 164
19216.21 158
19217.52 167
19218.83 156
19220.14 173
19221.45 168
19222.76 162
19224.07 166
19225.38 172
19226.69 163
19228.00 177
19229.31 166
19230.62 150
19231.93 172
19233.24 178
19234.55 168
19235.86 162
19237.17 171
19238.48 169
19239.79 154
19241.10 162
19242.41 186
19243.72 152
19245.03 172
19246.35 173
19247.66 176
19248.97 162
19250.28 162
19251.59 160
19252.90 163
19254.21 149
19255.52 159
19256.83 140
19258.14 160
19259.46 154
19260.77 178
19262.08 152
19263.39 161
19264.70 185
19266.01 170
19267.32 164
19268.64 163
19269.95 171
19271.26 158
19272.57 157
19273.88 148
19275.20 150
19276.51 163
19277.82 177
19279.13 174
19280.44 155
19281.75 153
19283.07 166
19284.38 164
19285.69 157
19287.00 158
19288.32 168
19289.63 164
19290.94 154
19292.25 153
19293.57 157
19294.88 160
19296.19 154
19297.50 144
19298.82 158
19300.13 150
19301.44 152
19302.75 147
19304.07 157
19305.38 161
19306.69 165
19308.01 172
19309.32 152
19310.63 149
19311.94 171
19313.26 156
19314.57 144
19315.88 159
19317.20 179
19318.51 166
19319.82 156
19321.14 152
19322.45 157
19323.76 177
19325.08 157
19326.39 164
19327.70 164
19329.02 170
19330.33 151
19331.65 150
19332.96 160
19334.27 155
19335.59 172
19336.90 171
19338.22 175
19339.53 166
19340.84 147
19342.16 171
19343.47 160
19344.79 146
19346.10 151
19347.41 148
19348.73 155
19350.04 156
19351.36 171
19352.67 145
19353.99 158
19355.30 170
19356.62 156
19357.93 161
19359.25 157
19360.56 141
19361.87 162
19363.19 146
19364.50 162
19365.82 174
19367.13 171
19368.45 160
19369.76 157
19371.08 170
19372.39 163
19373.71 149
19375.02 139
19376.34 164
19377.66 166
19378.97 166
19380.29 162
19381.60 150
19382.92 156
19384.23 171
19385.55 152
19386.86 159
19388.18 159
19389.50 166
19390.81 152
19392.13 152
19393.44 158
19394.76 163
19396.07 158
19397.39 177
19398.71 147
19400.02 176
19401.34 156
19402.65 153
19403.97 132
19405.29 155
19406.60 158
19407.92 166
19409.24 163
19410.55 151
19411.87 177
19413.19 150
19414.50 157
19415.82 161
19417.14 152
19418.45 172
19419.77 170
19421.09 180
19422.40 167
19423.72 160
19425.04 171
19426.35 178
19427.67 164
19428.99 139
19430.30 160
19431.62 169
19432.94 166
19434.26 164
19435.57 166
19436.89 168
19438.21 169
19439.53 151
19440.84 153
19442.16 152
19443.48 143
19444.80 179
19446.11 154
19447.43 165
19448.75 162
19450.07 163
19451.38 165
19452.70 170
19454.02 170
19455.34 157
19456.66 149
19457.97 177
19459.29 175
19460.61 162
19461.93 195
19463.25 164
19464.57 153
19465.88 167
19467.20 165
19468.52 159
19469.84 146
19471.16 166
19472.48 158
19473.79 154
19475.11 154
19476.43 156
19477.75 158
19479.07 169
19480.39 152
19481.71 153
19483.03 170
19484.34 171
19485.66 166
19486.98 166
19488.30 158
19489.62 150
19490.94 166
19492.26 157
19493.58 145
19494.90 170
19496.22 148
19497.54 138
19498.86 145
19500.18 162
19501.50 165
19502.81 160
19504.13 177
19505.45 176
19506.77 186
19508.09 156
19509.41 156
19510.73 171
19512.05 150
19513.37 155
19514.69 160
19516.01 163
19517.33 165
19518.65 145
19519.97 173
19521.29 161
19522.61 152
19523.93 153
19525.25 164
19526.57 158
19527.89 165
19529.22 168
19530.54 168
19531.86 154
19533.18 172
19534.50 153
19535.82 164
19537.14 155
19538.46 164
19539.78 171
19541.10 180
19542.42 156
19543.74 137
19545.06 152
19546.39 174
19547.71 156
19549.03 165
19550.35 136
19551.67 163
19552.99 162
19554.31 163
19555.63 156
19556.96 144
19558.28 177
19559.60 179
19560.92 169
19562.24 161
19563.56 164
19564.88 191
19566.21 178
19567.53 157
19568.85 161
19570.17 156
19571.49 157
19572.82 171
19574.14 144
19575.46 161
19576.78 174
19578.10 165
19579.43 170
19580.75 172
19582.07 166
19583.39 167
19584.72 152
19586.04 141
19587.36 163
19588.68 163
19590.01 160
19591.33 154
19592.65 165
19593.97 145
19595.30 165
19596.62 146
19597.94 165
19599.26 158
19600.59 167
19601.91 176
19603.23 156
19604.56 153
19605.88 166
19607.20 158
19608.53 151
19609.85 156
19611.17 159
19612.49 150
19613.82 152
19615.14 161
19616.47 170
19617.79 157
19619.11 146
19620.44 176
19621.76 161
19623.08 162
19624.41 157
19625.73 173
19627.05 162
19628.38 152
19629.70 154
19631.03 156
19632.35 175
19633.67 167
19635.00 147
19636.32 155
19637.65 146
19638.97 158
19640.29 171
19641.62 164
19642.94 169
19644.27 179
19645.59 171
19646.92 174
19648.24 167
19649.57 177
19650.89 174
19652.21 169
19653.54 148
19654.86 143
19656.19 147
19657.51 192
19658.84 169
19660.16 158
19661.49 161
19662.81 182
19664.14 155
19665.46 144
19666.79 159
19668.11 156
19669.44 156
19670.76 151
19672.09 141
19673.41 166
19674.74 165
19676.07 162
19677.39 156
19678.72 163
19680.04 156
19681.37 150
19682.69 165
19684.02 170
19685.34 168
19686.67 182
19688.00 169
19689.32 162
19690.65 180
19691.97 167
19693.30 155
19694.63 148
19695.95 178
19697.28 173
19698.60 158
19699.93 172
19701.26 162
19702.58 164
19703.91 157
19705.24 180
19706.56 156
19707.89 163
19709.22 164
19710.54 166
19711.87 160
19713.20 151
19714.52 152
19715.85 160
19717.18 174
19718.50 150
19719.83 158
19721.16 170
19722.48 183
19723.81 158
19725.14 160
19726.47 144
19727.79 152
19729.12 173
19730.45 167
19731.77 159
19733.10 163
19734.43 158
19735.76 139
19737.08 168
19738.41 166
19739.74 159
19741.07 168
19742.39 155
19743.72 150
19745.05 137
19746.38 155
19747.71 161
19749.03 174
19750.36 157
19751.69 151
19753.02 168
19754.35 166
19755.67 159
19757.00 151
19758.33 134
19759.66 175
19760.99 184
19762.31 178
19763.64 178
19764.97 152
19766.30 160
19767.63 171
19768.96 155
19770.29 168
19771.61 175
19772.94 176
19774.27 180
19775.60 147
19776.93 170
19778.26 161
19779.59 154
19780.92 158
19782.25 179
19783.57 162
19784.90 186
19786.23 179
19787.56 178
19788.89 151
19790.22 161
19791.55 165
19792.88 178
19794.21 152
19795.54 170
19796.87 156
19798.20 151
19799.53 151
19800.86 162
19802.19 170
19803.52 166
19804.85 144
19806.18 187
19807.50 187
19808.83 160
19810.16 153
19811.49 167
19812.82 158
19814.15 145
19815.49 143
19816.82 154
19818.15 155
19819.48 151
19820.81 158
19822.14 169
19823.47 166
19824.80 179
19826.13 168
19827.46 156
19828.79 160
19830.12 175
19831.45 159
19832.78 172
19834.11 165
19835.44 158
19836.77 176
19838.10 164
19839.44 155
19840.77 169
19842.10 163
19843.43 168
19844.76 157
19846.09 158
19847.42 148
19848.75 157
19850.08 180
19851.42 162
19852.75 160
19854.08 176
19855.41 160
19856.74 178
19858.07 149
19859.40 137
19860.74 159
19862.07 184
19863.40 167
19864.73 165
19866.06 154
19867.40 182
19868.73 184
19870.06 182
19871.39 159
19872.72 168
19874.06 172
19875.39 170
19876.72 167
19878.05 158
19879.38 151
19880.72 168
19882.05 184
19883.38 176
19884.71 170
19886.05 171
19887.38 175
19888.71 169
19890.04 171
19891.38 165
19892.71 153
19894.04 179
19895.38 172
19896.71 153
19898.04 172
19899.37 178
19900.71 166
19902.04 186
19903.37 166
19904.71 158
19906.04 169
19907.37 165
19908.71 174
19910.04 175
19911.37 176
19912.71 167
19914.04 165
19915.37 149
19916.71 170
19918.04 156
19919.37 160
19920.71 167
19922.04 177
19923.37 197
19924.71 168
19926.04 178
19927.38 160
19928.71 200
19930.04 168
19931.38 163
19932.71 174
19934.05 166
19935.38 172
19936.71 181
19938.05 161
19939.38 157
19940.72 167
19942.05 179
19943.39 175
19944.72 157
19946.06 171
19947.39 175
19948.72 167
19950.06 173
19951.39 168
19952.73 155
19954.06 177
19955.40 168
19956.73 174
19958.07 174
19959.40 174
19960.74 173
19962.07 153
19963.41 166
19964.74 164
19966.08 183
19967.41 186
19968.75 162
19970.08 153
19971.42 182
19972.76 178
19974.09 173
19975.43 167
19976.76 173
19978.10 145
19979.43 171
19980.77 173
19982.10 180
19983.44 172
19984.78 170
19986.11 173
19987.45 177
19988.78 153
19990.12 174
19991.46 181
19992.79 180
19994.13 163
19995.46 161
19996.80 168
19998.14 184
19999.47 151
20000.81 166
20002.15 178
20003.48 167
20004.82 153
20006.16 161
20007.49 174
20008.83 164
20010.17 174
20011.50 168
20012.84 147
20014.18 185
20015.51 171
20016.85 168
20018.19 160
20019.52 169
20020.86 174
20022.20 177
20023.53 169
20024.87 168
20026.21 159
20027.55 180
20028.88 163
20030.22 170
20031.56 160
20032.90 163
20034.23 182
20035.57 178
20036.91 175
20038.25 178
20039.58 159
20040.92 155
20042.26 177
20043.60 161
20044.93 163
20046.27 159
20047.61 154
20048.95 158
20050.29 163
20051.62 192
20052.96 176
20054.30 163
20055.64 174
20056.98 169
20058.32 162
20059.65 180
20060.99 179
20062.33 179
20063.67 184
20065.01 157
20066.35 163
20067.68 182
20069.02 204
20070.36 191
20071.70 162
20073.04 170
20074.38 187
20075.72 190
20077.06 178
20078.40 192
20079.73 160
20081.07 160
20082.41 172
20083.75 179
20085.09 181
20086.43 176
20087.77 163
20089.11 168
20090.45 174
20091.79 173
20093.13 171
20094.47 174
20095.81 178
20097.15 159
20098.48 167
20099.82 181
20101.16 162
20102.50 177
20103.84 178
20105.18 182
20106.52 165
20107.86 174
20109.20 178
20110.54 169
20111.88 174
20113.22 175
20114.56 185
20115.90 181
20117.24 175
20118.58 184
20119.93 181
20121.27 177
20122.61 202
20123.95 179
20125.29 169
20126.63 189
20127.97 168
20129.31 156
20130.65 177
20131.99 207
20133.33 172
20134.67 179
20136.01 167
20137.35 192
20138.69 198
