# Supplementary material for: MALDI-TOF MS typing enables the classification of brewing yeasts of the genus Saccharomyces to major beer styles
Source: PLoS One. 2017 Aug 9;12(8):e0181694. doi: 10.1371/journal.pone.0181694 (PMC5549903; doi:10.1371/journal.pone.0181694)
Supplement: S8 File — The directory includes 90 raw files and was zipped to “.zip”; the folder has three strains with 30 spectra per strain; S1 Text explains the raw files with an example and Table 1 represents the yeast strains used within the experiment. (ZIP) [file pone.0181694.s011.zip › 22-24/30283-8J4-Lag-Lag-Lag-YPG-18h-E-E_2016-09-22_5_0_D8_1.dat]

1999.90 788
2000.32 827
2000.75 798
2001.17 857
2001.59 827
2002.01 818
2002.43 799
2002.86 841
2003.28 821
2003.70 729
2004.12 750
2004.54 778
2004.97 778
2005.39 730
2005.81 744
2006.23 738
2006.66 740
2007.08 743
2007.50 747
2007.92 738
2008.35 746
2008.77 766
2009.19 721
2009.61 745
2010.04 749
2010.46 756
2010.88 780
2011.31 756
2011.73 710
2012.15 699
2012.57 684
2013.00 703
2013.42 731
2013.84 715
2014.27 697
2014.69 715
2015.11 679
2015.54 735
2015.96 723
2016.38 690
2016.81 737
2017.23 673
2017.65 729
2018.08 748
2018.50 737
2018.93 777
2019.35 774
2019.77 792
2020.20 742
2020.62 766
2021.04 788
2021.47 781
2021.89 776
2022.32 791
2022.74 803
2023.17 751
2023.59 744
2024.01 749
2024.44 765
2024.86 776
2025.29 744
2025.71 741
2026.14 728
2026.56 741
2026.98 698
2027.41 689
2027.83 700
2028.26 778
2028.68 749
2029.11 717
2029.53 718
2029.96 749
2030.38 749
2030.81 713
2031.23 715
2031.66 748
2032.08 748
2032.51 687
2032.93 734
2033.36 686
2033.78 718
2034.21 743
2034.63 702
2035.06 772
2035.49 714
2035.91 700
2036.34 740
2036.76 761
2037.19 706
2037.61 724
2038.04 786
2038.47 784
2038.89 714
2039.32 714
2039.74 716
2040.17 742
2040.59 741
2041.02 791
2041.45 782
2041.87 756
2042.30 802
2042.73 759
2043.15 752
2043.58 779
2044.00 767
2044.43 856
2044.86 829
2045.28 795
2045.71 809
2046.14 815
2046.56 857
2046.99 811
2047.42 740
2047.84 720
2048.27 774
2048.70 792
2049.12 787
2049.55 748
2049.98 758
2050.40 764
2050.83 703
2051.26 707
2051.69 695
2052.11 678
2052.54 754
2052.97 759
2053.40 763
2053.82 735
2054.25 770
2054.68 738
2055.10 690
2055.53 731
2055.96 759
2056.39 720
2056.82 751
2057.24 782
2057.67 837
2058.10 807
2058.53 809
2058.95 847
2059.38 841
2059.81 771
2060.24 722
2060.67 750
2061.09 779
2061.52 756
2061.95 728
2062.38 733
2062.81 746
2063.24 825
2063.66 865
2064.09 828
2064.52 878
2064.95 863
2065.38 853
2065.81 962
2066.24 968
2066.66 916
2067.09 919
2067.52 924
2067.95 901
2068.38 905
2068.81 843
2069.24 836
2069.67 819
2070.10 770
2070.52 714
2070.95 763
2071.38 740
2071.81 765
2072.24 733
2072.67 766
2073.10 750
2073.53 746
2073.96 780
2074.39 849
2074.82 853
2075.25 752
2075.68 827
2076.11 835
2076.54 810
2076.97 762
2077.40 767
2077.83 794
2078.26 826
2078.69 766
2079.12 838
2079.55 826
2079.98 807
2080.41 773
2080.84 790
2081.27 855
2081.70 884
2082.13 835
2082.56 864
2082.99 837
2083.42 862
2083.85 894
2084.28 929
2084.71 842
2085.14 800
2085.57 808
2086.00 787
2086.43 820
2086.86 846
2087.29 848
2087.73 845
2088.16 766
2088.59 807
2089.02 797
2089.45 778
2089.88 796
2090.31 818
2090.74 761
2091.17 751
2091.61 728
2092.04 759
2092.47 757
2092.90 750
2093.33 748
2093.76 654
2094.19 685
2094.63 751
2095.06 748
2095.49 682
2095.92 712
2096.35 762
2096.78 789
2097.22 747
2097.65 675
2098.08 734
2098.51 697
2098.94 739
2099.38 778
2099.81 731
2100.24 704
2100.67 674
2101.11 703
2101.54 706
2101.97 703
2102.40 750
2102.83 756
2103.27 687
2103.70 677
2104.13 743
2104.56 752
2105.00 709
2105.43 735
2105.86 798
2106.30 804
2106.73 825
2107.16 771
2107.59 759
2108.03 775
2108.46 699
2108.89 763
2109.33 734
2109.76 734
2110.19 739
2110.63 710
2111.06 724
2111.49 720
2111.93 725
2112.36 680
2112.79 746
2113.23 749
2113.66 733
2114.09 716
2114.53 676
2114.96 706
2115.40 706
2115.83 718
2116.26 743
2116.70 691
2117.13 685
2117.56 695
2118.00 720
2118.43 748
2118.87 705
2119.30 673
2119.73 692
2120.17 748
2120.60 736
2121.04 714
2121.47 720
2121.91 708
2122.34 755
2122.78 799
2123.21 765
2123.64 722
2124.08 745
2124.51 720
2124.95 688
2125.38 740
2125.82 747
2126.25 742
2126.69 784
2127.12 742
2127.56 734
2127.99 777
2128.43 814
2128.86 866
2129.30 861
2129.73 858
2130.17 927
2130.60 967
2131.04 1008
2131.47 996
2131.91 993
2132.35 910
2132.78 881
2133.22 855
2133.65 843
2134.09 786
2134.52 795
2134.96 836
2135.40 786
2135.83 831
2136.27 843
2136.70 781
2137.14 721
2137.57 785
2138.01 730
2138.45 735
2138.88 786
2139.32 753
2139.76 721
2140.19 729
2140.63 711
2141.06 729
2141.50 689
2141.94 743
2142.37 718
2142.81 715
2143.25 696
2143.68 738
2144.12 718
2144.56 717
2144.99 686
2145.43 711
2145.87 710
2146.30 695
2146.74 717
2147.18 704
2147.62 779
2148.05 784
2148.49 828
2148.93 838
2149.36 869
2149.80 896
2150.24 905
2150.68 939
2151.11 923
2151.55 960
2151.99 935
2152.43 928
2152.86 891
2153.30 895
2153.74 827
2154.18 884
2154.61 776
2155.05 755
2155.49 752
2155.93 766
2156.37 751
2156.80 802
2157.24 794
2157.68 771
2158.12 807
2158.56 861
2158.99 801
2159.43 766
2159.87 770
2160.31 781
2160.75 772
2161.19 749
2161.62 833
2162.06 782
2162.50 734
2162.94 821
2163.38 766
2163.82 741
2164.26 779
2164.69 833
2165.13 853
2165.57 875
2166.01 887
2166.45 910
2166.89 920
2167.33 880
2167.77 859
2168.21 818
2168.65 847
2169.08 864
2169.52 805
2169.96 789
2170.40 821
2170.84 839
2171.28 850
2171.72 888
2172.16 916
2172.60 872
2173.04 907
2173.48 880
2173.92 903
2174.36 915
2174.80 936
2175.24 881
2175.68 867
2176.12 963
2176.56 967
2177.00 907
2177.44 925
2177.88 935
2178.32 967
2178.76 832
2179.20 870
2179.64 928
2180.08 886
2180.52 901
2180.96 870
2181.40 940
2181.84 885
2182.28 912
2182.72 834
2183.16 845
2183.60 794
2184.04 830
2184.48 813
2184.93 763
2185.37 783
2185.81 845
2186.25 881
2186.69 926
2187.13 887
2187.57 865
2188.01 863
2188.45 952
2188.89 925
2189.34 940
2189.78 955
2190.22 990
2190.66 1009
2191.10 914
2191.54 884
2191.98 830
2192.43 861
2192.87 902
2193.31 809
2193.75 805
2194.19 878
2194.63 888
2195.08 920
2195.52 937
2195.96 892
2196.40 887
2196.84 909
2197.29 891
2197.73 840
2198.17 837
2198.61 851
2199.06 848
2199.50 880
2199.94 822
2200.38 811
2200.82 783
2201.27 779
2201.71 839
2202.15 784
2202.59 770
2203.04 808
2203.48 799
2203.92 793
2204.37 822
2204.81 774
2205.25 767
2205.69 864
2206.14 841
2206.58 870
2207.02 932
2207.47 850
2207.91 910
2208.35 935
2208.80 950
2209.24 913
2209.68 922
2210.13 924
2210.57 908
2211.01 972
2211.46 876
2211.90 860
2212.34 879
2212.79 857
2213.23 939
2213.67 821
2214.12 809
2214.56 850
2215.01 789
2215.45 856
2215.89 847
2216.34 843
2216.78 756
2217.23 799
2217.67 812
2218.11 853
2218.56 861
2219.00 839
2219.45 798
2219.89 811
2220.34 858
2220.78 878
2221.22 877
2221.67 923
2222.11 919
2222.56 925
2223.00 913
2223.45 855
2223.89 894
2224.34 861
2224.78 875
2225.23 862
2225.67 964
2226.12 937
2226.56 978
2227.01 933
2227.45 925
2227.90 938
2228.34 979
2228.79 935
2229.23 957
2229.68 1002
2230.12 1034
2230.57 986
2231.01 973
2231.46 1000
2231.90 934
2232.35 936
2232.80 928
2233.24 979
2233.69 917
2234.13 914
2234.58 920
2235.02 898
2235.47 849
2235.92 888
2236.36 863
2236.81 880
2237.25 879
2237.70 853
2238.15 911
2238.59 911
2239.04 902
2239.49 893
2239.93 870
2240.38 847
2240.82 798
2241.27 837
2241.72 786
2242.16 766
2242.61 748
2243.06 778
2243.50 811
2243.95 828
2244.40 829
2244.84 763
2245.29 788
2245.74 838
2246.19 778
2246.63 818
2247.08 814
2247.53 824
2247.97 849
2248.42 873
2248.87 856
2249.32 817
2249.76 840
2250.21 775
2250.66 825
2251.10 828
2251.55 824
2252.00 907
2252.45 838
2252.89 792
2253.34 791
2253.79 797
2254.24 843
2254.69 882
2255.13 842
2255.58 814
2256.03 838
2256.48 820
2256.93 791
2257.37 814
2257.82 761
2258.27 797
2258.72 744
2259.17 835
2259.61 776
2260.06 806
2260.51 830
2260.96 815
2261.41 852
2261.86 821
2262.31 867
2262.75 852
2263.20 825
2263.65 838
2264.10 870
2264.55 889
2265.00 890
2265.45 875
2265.90 861
2266.34 848
2266.79 862
2267.24 907
2267.69 893
2268.14 897
2268.59 906
2269.04 916
2269.49 1004
2269.94 994
2270.39 982
2270.84 1020
2271.29 1075
2271.74 1074
2272.18 1070
2272.63 1054
2273.08 1047
2273.53 1113
2273.98 1173
2274.43 1329
2274.88 1316
2275.33 1402
2275.78 1648
2276.23 1689
2276.68 1701
2277.13 1788
2277.58 1828
2278.03 1775
2278.48 1615
2278.93 1519
2279.38 1380
2279.83 1366
2280.28 1246
2280.73 1136
2281.19 1123
2281.64 1056
2282.09 961
2282.54 890
2282.99 871
2283.44 829
2283.89 883
2284.34 867
2284.79 861
2285.24 863
2285.69 843
2286.14 866
2286.59 918
2287.04 880
2287.50 903
2287.95 915
2288.40 949
2288.85 954
2289.30 1094
2289.75 1187
2290.20 1242
2290.65 1289
2291.11 1368
2291.56 1438
2292.01 1453
2292.46 1396
2292.91 1387
2293.36 1431
2293.82 1360
2294.27 1334
2294.72 1247
2295.17 1158
2295.62 1144
2296.07 1074
2296.53 1052
2296.98 1044
2297.43 1009
2297.88 970
2298.33 941
2298.79 871
2299.24 895
2299.69 890
2300.14 889
2300.60 943
2301.05 908
2301.50 873
2301.95 906
2302.41 852
2302.86 848
2303.31 846
2303.76 860
2304.22 875
2304.67 926
2305.12 845
2305.57 789
2306.03 831
2306.48 854
2306.93 892
2307.39 899
2307.84 933
2308.29 902
2308.75 921
2309.20 1006
2309.65 1003
2310.11 999
2310.56 1012
2311.01 1054
2311.47 1033
2311.92 1022
2312.37 998
2312.83 1042
2313.28 1031
2313.73 990
2314.19 988
2314.64 984
2315.09 955
2315.55 951
2316.00 972
2316.46 1005
2316.91 1015
2317.36 958
2317.82 1002
2318.27 920
2318.73 926
2319.18 893
2319.63 936
2320.09 980
2320.54 956
2321.00 936
2321.45 882
2321.91 902
2322.36 886
2322.82 958
2323.27 959
2323.72 930
2324.18 947
2324.63 972
2325.09 989
2325.54 1072
2326.00 1164
2326.45 1139
2326.91 1155
2327.36 1059
2327.82 1024
2328.27 1018
2328.73 967
2329.18 993
2329.64 945
2330.09 960
2330.55 916
2331.00 925
2331.46 974
2331.92 901
2332.37 912
2332.83 913
2333.28 895
2333.74 821
2334.19 840
2334.65 869
2335.10 888
2335.56 892
2336.02 878
2336.47 901
2336.93 869
2337.38 893
2337.84 820
2338.30 794
2338.75 881
2339.21 826
2339.66 833
2340.12 857
2340.58 884
2341.03 814
2341.49 812
2341.95 775
2342.40 752
2342.86 816
2343.32 794
2343.77 801
2344.23 737
2344.68 773
2345.14 822
2345.60 837
2346.06 834
2346.51 811
2346.97 802
2347.43 840
2347.88 867
2348.34 910
2348.80 872
2349.25 870
2349.71 818
2350.17 851
2350.63 900
2351.08 916
2351.54 874
2352.00 840
2352.46 926
2352.91 885
2353.37 862
2353.83 874
2354.29 796
2354.74 793
2355.20 850
2355.66 842
2356.12 857
2356.57 837
2357.03 882
2357.49 809
2357.95 820
2358.41 810
2358.86 857
2359.32 914
2359.78 896
2360.24 832
2360.70 846
2361.15 873
2361.61 901
2362.07 921
2362.53 924
2362.99 940
2363.45 869
2363.91 881
2364.36 949
2364.82 900
2365.28 870
2365.74 933
2366.20 967
2366.66 966
2367.12 956
2367.57 969
2368.03 943
2368.49 944
2368.95 926
2369.41 906
2369.87 843
2370.33 850
2370.79 882
2371.25 898
2371.71 940
2372.17 975
2372.63 970
2373.09 972
2373.54 1000
2374.00 1029
2374.46 1110
2374.92 1198
2375.38 1140
2375.84 1071
2376.30 1011
2376.76 978
2377.22 937
2377.68 938
2378.14 960
2378.60 904
2379.06 941
2379.52 942
2379.98 838
2380.44 847
2380.90 856
2381.36 836
2381.82 850
2382.28 842
2382.74 829
2383.20 822
2383.66 853
2384.12 819
2384.59 851
2385.05 856
2385.51 821
2385.97 846
2386.43 845
2386.89 772
2387.35 824
2387.81 863
2388.27 860
2388.73 856
2389.19 821
2389.65 908
2390.12 870
2390.58 866
2391.04 880
2391.50 866
2391.96 869
2392.42 865
2392.88 909
2393.34 861
2393.81 849
2394.27 937
2394.73 913
2395.19 871
2395.65 879
2396.11 867
2396.57 839
2397.04 813
2397.50 848
2397.96 856
2398.42 819
2398.88 829
2399.35 885
2399.81 893
2400.27 921
2400.73 874
2401.19 870
2401.66 912
2402.12 922
2402.58 896
2403.04 875
2403.51 880
2403.97 830
2404.43 819
2404.89 886
2405.36 954
2405.82 961
2406.28 921
2406.74 886
2407.21 872
2407.67 883
2408.13 904
2408.59 862
2409.06 851
2409.52 795
2409.98 833
2410.45 849
2410.91 876
2411.37 847
2411.84 816
2412.30 805
2412.76 842
2413.23 850
2413.69 808
2414.15 795
2414.62 854
2415.08 904
2415.54 889
2416.01 896
2416.47 906
2416.93 894
2417.40 863
2417.86 854
2418.32 853
2418.79 840
2419.25 864
2419.72 877
2420.18 944
2420.64 883
2421.11 901
2421.57 868
2422.04 870
2422.50 882
2422.96 834
2423.43 885
2423.89 903
2424.36 915
2424.82 936
2425.29 922
2425.75 841
2426.22 818
2426.68 844
2427.15 882
2427.61 854
2428.07 833
2428.54 845
2429.00 844
2429.47 849
2429.93 840
2430.40 813
2430.86 793
2431.33 801
2431.79 842
2432.26 811
2432.72 835
2433.19 824
2433.65 829
2434.12 858
2434.59 840
2435.05 875
2435.52 885
2435.98 847
2436.45 863
2436.91 885
2437.38 860
2437.84 834
2438.31 797
2438.78 877
2439.24 876
2439.71 901
2440.17 940
2440.64 916
2441.10 902
2441.57 945
2442.04 904
2442.50 860
2442.97 842
2443.44 831
2443.90 887
2444.37 911
2444.83 844
2445.30 885
2445.77 819
2446.23 886
2446.70 800
2447.17 761
2447.63 809
2448.10 877
2448.57 819
2449.03 845
2449.50 848
2449.97 875
2450.43 880
2450.90 868
2451.37 807
2451.83 826
2452.30 892
2452.77 898
2453.24 841
2453.70 823
2454.17 858
2454.64 837
2455.10 853
2455.57 837
2456.04 778
2456.51 773
2456.97 751
2457.44 718
2457.91 797
2458.38 817
2458.84 797
2459.31 815
2459.78 835
2460.25 856
2460.72 896
2461.18 848
2461.65 859
2462.12 823
2462.59 765
2463.06 803
2463.52 836
2463.99 809
2464.46 794
2464.93 809
2465.40 741
2465.86 737
2466.33 761
2466.80 776
2467.27 764
2467.74 786
2468.21 809
2468.68 832
2469.14 820
2469.61 860
2470.08 815
2470.55 849
2471.02 854
2471.49 861
2471.96 841
2472.43 820
2472.90 808
2473.36 792
2473.83 818
2474.30 822
2474.77 846
2475.24 826
2475.71 936
2476.18 902
2476.65 886
2477.12 866
2477.59 892
2478.06 885
2478.53 868
2479.00 836
2479.47 858
2479.94 857
2480.41 866
2480.87 861
2481.34 830
2481.81 854
2482.28 851
2482.75 812
2483.22 785
2483.69 795
2484.16 792
2484.63 831
2485.10 791
2485.57 813
2486.05 842
2486.52 847
2486.99 859
2487.46 918
2487.93 851
2488.40 859
2488.87 920
2489.34 938
2489.81 885
2490.28 879
2490.75 835
2491.22 840
2491.69 825
2492.16 827
2492.63 826
2493.10 815
2493.58 831
2494.05 871
2494.52 893
2494.99 823
2495.46 858
2495.93 938
2496.40 907
2496.87 926
2497.34 949
2497.82 922
2498.29 925
2498.76 933
2499.23 920
2499.70 819
2500.17 739
2500.64 834
2501.12 836
2501.59 797
2502.06 795
2502.53 807
2503.00 827
2503.48 847
2503.95 833
2504.42 802
2504.89 845
2505.36 873
2505.84 826
2506.31 835
2506.78 866
2507.25 899
2507.72 912
2508.20 904
2508.67 913
2509.14 1007
2509.61 975
2510.09 1036
2510.56 1131
2511.03 1159
2511.50 1329
2511.98 1515
2512.45 1529
2512.92 1492
2513.40 1508
2513.87 1556
2514.34 1458
2514.81 1386
2515.29 1275
2515.76 1243
2516.23 1273
2516.71 1080
2517.18 996
2517.65 982
2518.13 974
2518.60 995
2519.07 928
2519.55 978
2520.02 960
2520.49 848
2520.97 929
2521.44 918
2521.91 952
2522.39 895
2522.86 927
2523.34 897
2523.81 840
2524.28 931
2524.76 939
2525.23 920
2525.70 871
2526.18 847
2526.65 890
2527.13 892
2527.60 918
2528.08 887
2528.55 914
2529.02 891
2529.50 906
2529.97 860
2530.45 939
2530.92 965
2531.40 1011
2531.87 957
2532.34 974
2532.82 977
2533.29 918
2533.77 940
2534.24 941
2534.72 947
2535.19 964
2535.67 927
2536.14 912
2536.62 872
2537.09 861
2537.57 933
2538.04 939
2538.52 927
2538.99 930
2539.47 829
2539.94 885
2540.42 885
2540.90 910
2541.37 929
2541.85 937
2542.32 991
2542.80 937
2543.27 949
2543.75 964
2544.22 919
2544.70 942
2545.18 1002
2545.65 1030
2546.13 1058
2546.60 1165
2547.08 1260
2547.56 1362
2548.03 1311
2548.51 1415
2548.98 1374
2549.46 1356
2549.94 1388
2550.41 1404
2550.89 1281
2551.37 1320
2551.84 1321
2552.32 1218
2552.80 1209
2553.27 1120
2553.75 1177
2554.23 1117
2554.70 1069
2555.18 1076
2555.66 980
2556.13 976
2556.61 946
2557.09 938
2557.56 960
2558.04 1028
2558.52 1012
2558.99 1023
2559.47 1004
2559.95 1004
2560.43 997
2560.90 923
2561.38 899
2561.86 831
2562.33 845
2562.81 882
2563.29 870
2563.77 884
2564.25 834
2564.72 845
2565.20 853
2565.68 843
2566.16 874
2566.63 893
2567.11 912
2567.59 931
2568.07 868
2568.55 861
2569.02 855
2569.50 806
2569.98 818
2570.46 824
2570.94 868
2571.41 858
2571.89 878
2572.37 890
2572.85 925
2573.33 905
2573.81 842
2574.28 908
2574.76 881
2575.24 861
2575.72 831
2576.20 850
2576.68 846
2577.16 878
2577.64 845
2578.11 883
2578.59 875
2579.07 838
2579.55 822
2580.03 836
2580.51 852
2580.99 841
2581.47 854
2581.95 892
2582.43 845
2582.91 787
2583.39 790
2583.86 837
2584.34 834
2584.82 863
2585.30 839
2585.78 832
2586.26 823
2586.74 915
2587.22 859
2587.70 934
2588.18 914
2588.66 931
2589.14 890
2589.62 873
2590.10 936
2590.58 868
2591.06 888
2591.54 878
2592.02 835
2592.50 823
2592.98 859
2593.46 826
2593.94 815
2594.42 780
2594.90 793
2595.38 805
2595.86 794
2596.35 790
2596.83 802
2597.31 720
2597.79 741
2598.27 789
2598.75 839
2599.23 818
2599.71 769
2600.19 787
2600.67 789
2601.15 821
2601.63 843
2602.12 774
2602.60 759
2603.08 789
2603.56 750
2604.04 749
2604.52 782
2605.00 817
2605.48 868
2605.97 808
2606.45 803
2606.93 822
2607.41 799
2607.89 792
2608.37 787
2608.86 771
2609.34 767
2609.82 740
2610.30 796
2610.78 783
2611.26 852
2611.75 796
2612.23 772
2612.71 799
2613.19 787
2613.68 770
2614.16 809
2614.64 849
2615.12 781
2615.60 816
2616.09 800
2616.57 804
2617.05 813
2617.53 767
2618.02 878
2618.50 792
2618.98 793
2619.46 795
2619.95 770
2620.43 834
2620.91 812
2621.40 796
2621.88 851
2622.36 831
2622.85 816
2623.33 836
2623.81 839
2624.29 851
2624.78 828
2625.26 826
2625.74 836
2626.23 839
2626.71 786
2627.19 826
2627.68 845
2628.16 845
2628.64 883
2629.13 867
2629.61 853
2630.10 808
2630.58 868
2631.06 964
2631.55 901
2632.03 892
2632.51 935
2633.00 934
2633.48 933
2633.97 897
2634.45 913
2634.94 876
2635.42 948
2635.90 901
2636.39 851
2636.87 814
2637.36 843
2637.84 807
2638.33 869
2638.81 903
2639.29 891
2639.78 901
2640.26 846
2640.75 841
2641.23 888
2641.72 817
2642.20 868
2642.69 827
2643.17 813
2643.66 867
2644.14 911
2644.63 867
2645.11 806
2645.60 820
2646.08 905
2646.57 844
2647.05 882
2647.54 883
2648.02 843
2648.51 902
2648.99 965
2649.48 894
2649.97 890
2650.45 842
2650.94 902
2651.42 959
2651.91 898
2652.39 902
2652.88 949
2653.37 996
2653.85 978
2654.34 943
2654.82 963
2655.31 994
2655.80 954
2656.28 939
2656.77 997
2657.25 942
2657.74 1030
2658.23 1032
2658.71 949
2659.20 977
2659.69 932
2660.17 934
2660.66 927
2661.14 949
2661.63 931
2662.12 915
2662.60 939
2663.09 962
2663.58 956
2664.06 973
2664.55 905
2665.04 872
2665.53 871
2666.01 910
2666.50 966
2666.99 911
2667.47 863
2667.96 892
2668.45 916
2668.94 831
2669.42 884
2669.91 863
2670.40 853
2670.88 852
2671.37 891
2671.86 930
2672.35 980
2672.83 984
2673.32 976
2673.81 1030
2674.30 1101
2674.79 1078
2675.27 1052
2675.76 1049
2676.25 1073
2676.74 1101
2677.23 1082
2677.71 1066
2678.20 1002
2678.69 1059
2679.18 980
2679.67 995
2680.15 928
2680.64 914
2681.13 900
2681.62 890
2682.11 916
2682.60 848
2683.08 830
2683.57 861
2684.06 832
2684.55 845
2685.04 861
2685.53 941
2686.02 926
2686.51 892
2686.99 941
2687.48 945
2687.97 974
2688.46 968
2688.95 902
2689.44 920
2689.93 1024
2690.42 1031
2690.91 978
2691.40 907
2691.89 968
2692.38 999
2692.87 945
2693.35 988
2693.84 977
2694.33 951
2694.82 1085
2695.31 1077
2695.80 1063
2696.29 1062
2696.78 1019
2697.27 1006
2697.76 1038
2698.25 1056
2698.74 1015
2699.23 992
2699.72 1040
2700.21 992
2700.70 967
2701.19 1002
2701.68 965
2702.17 952
2702.66 994
2703.15 954
2703.64 982
2704.13 949
2704.62 946
2705.12 968
2705.61 983
2706.10 890
2706.59 894
2707.08 928
2707.57 905
2708.06 924
2708.55 912
2709.04 848
2709.53 891
2710.02 882
2710.51 824
2711.01 854
2711.50 888
2711.99 889
2712.48 844
2712.97 885
2713.46 937
2713.95 906
2714.44 912
2714.94 874
2715.43 903
2715.92 949
2716.41 969
2716.90 960
2717.39 891
2717.89 867
2718.38 836
2718.87 888
2719.36 896
2719.85 904
2720.34 894
2720.84 924
2721.33 972
2721.82 935
2722.31 996
2722.80 1081
2723.30 1131
2723.79 1152
2724.28 1069
2724.77 1089
2725.27 1146
2725.76 1113
2726.25 1007
2726.74 988
2727.24 983
2727.73 979
2728.22 1020
2728.71 1023
2729.21 981
2729.70 942
2730.19 930
2730.69 946
2731.18 1008
2731.67 1004
2732.16 1022
2732.66 1025
2733.15 981
2733.64 1090
2734.14 1048
2734.63 1065
2735.12 1050
2735.62 1055
2736.11 1046
2736.60 1000
2737.10 1078
2737.59 1155
2738.08 1088
2738.58 1095
2739.07 1298
2739.56 1177
2740.06 1127
2740.55 1110
2741.05 1101
2741.54 1081
2742.03 1058
2742.53 973
2743.02 970
2743.52 924
2744.01 959
2744.50 949
2745.00 955
2745.49 970
2745.99 965
2746.48 951
2746.97 954
2747.47 945
2747.96 993
2748.46 955
2748.95 1003
2749.45 1016
2749.94 937
2750.44 822
2750.93 887
2751.43 935
2751.92 934
2752.42 892
2752.91 883
2753.41 898
2753.90 951
2754.40 930
2754.89 857
2755.39 882
2755.88 886
2756.38 872
2756.87 860
2757.37 835
2757.86 881
2758.36 877
2758.85 860
2759.35 834
2759.84 857
2760.34 935
2760.83 949
2761.33 953
2761.83 972
2762.32 952
2762.82 946
2763.31 1007
2763.81 1053
2764.30 1071
2764.80 1037
2765.30 1010
2765.79 1071
2766.29 1000
2766.78 990
2767.28 962
2767.78 981
2768.27 971
2768.77 988
2769.27 930
2769.76 901
2770.26 911
2770.76 930
2771.25 860
2771.75 925
2772.24 942
2772.74 923
2773.24 973
2773.73 961
2774.23 985
2774.73 1104
2775.23 1067
2775.72 989
2776.22 1032
2776.72 1095
2777.21 1182
2777.71 1113
2778.21 1005
2778.70 1069
2779.20 1041
2779.70 986
2780.20 1028
2780.69 1028
2781.19 998
2781.69 989
2782.19 989
2782.68 1054
2783.18 1017
2783.68 1006
2784.18 983
2784.67 971
2785.17 985
2785.67 987
2786.17 1022
2786.67 941
2787.16 902
2787.66 933
2788.16 922
2788.66 889
2789.16 880
2789.65 893
2790.15 918
2790.65 866
2791.15 920
2791.65 868
2792.15 848
2792.64 888
2793.14 925
2793.64 902
2794.14 825
2794.64 822
2795.14 880
2795.64 885
2796.13 891
2796.63 863
2797.13 913
2797.63 927
2798.13 906
2798.63 882
2799.13 909
2799.63 915
2800.13 960
2800.62 911
2801.12 913
2801.62 938
2802.12 943
2802.62 937
2803.12 942
2803.62 970
2804.12 984
2804.62 960
2805.12 1012
2805.62 1002
2806.12 954
2806.62 1062
2807.12 1094
2807.62 1089
2808.12 1058
2808.62 1086
2809.12 1068
2809.62 1053
2810.12 1086
2810.62 1034
2811.12 1031
2811.62 1080
2812.12 1049
2812.62 1010
2813.12 986
2813.62 981
2814.12 951
2814.62 923
2815.12 972
2815.62 1006
2816.12 930
2816.62 902
2817.12 897
2817.62 924
2818.12 912
2818.62 872
2819.12 835
2819.63 905
2820.13 882
2820.63 912
2821.13 935
2821.63 919
2822.13 920
2822.63 920
2823.13 881
2823.63 921
2824.13 837
2824.64 866
2825.14 925
2825.64 932
2826.14 965
2826.64 906
2827.14 834
2827.64 882
2828.15 874
2828.65 878
2829.15 909
2829.65 865
2830.15 829
2830.65 825
2831.16 865
2831.66 837
2832.16 890
2832.66 861
2833.16 809
2833.67 839
2834.17 870
2834.67 949
2835.17 901
2835.68 922
2836.18 916
2836.68 911
2837.18 919
2837.68 871
2838.19 869
2838.69 942
2839.19 905
2839.70 928
2840.20 895
2840.70 876
2841.20 857
2841.71 810
2842.21 909
2842.71 941
2843.21 891
2843.72 843
2844.22 896
2844.72 977
2845.23 955
2845.73 950
2846.23 976
2846.74 928
2847.24 954
2847.74 914
2848.25 900
2848.75 862
2849.25 977
2849.76 944
2850.26 971
2850.76 889
2851.27 909
2851.77 912
2852.28 882
2852.78 952
2853.28 882
2853.79 886
2854.29 832
2854.79 806
2855.30 805
2855.80 844
2856.31 871
2856.81 864
2857.31 904
2857.82 915
2858.32 886
2858.83 895
2859.33 893
2859.84 869
2860.34 859
2860.85 867
2861.35 901
2861.85 911
2862.36 897
2862.86 898
2863.37 886
2863.87 885
2864.38 909
2864.88 849
2865.39 803
2865.89 829
2866.40 882
2866.90 879
2867.41 902
2867.91 976
2868.42 1072
2868.92 1100
2869.43 1141
2869.93 1171
2870.44 1142
2870.94 1169
2871.45 1132
2871.96 1099
2872.46 1052
2872.97 975
2873.47 1003
2873.98 1009
2874.48 1004
2874.99 969
2875.49 951
2876.00 936
2876.51 952
2877.01 920
2877.52 950
2878.02 973
2878.53 953
2879.04 924
2879.54 945
2880.05 957
2880.55 922
2881.06 898
2881.57 985
2882.07 939
2882.58 937
2883.09 938
2883.59 991
2884.10 951
2884.61 929
2885.11 997
2885.62 977
2886.13 1008
2886.63 1025
2887.14 1011
2887.65 1029
2888.15 1098
2888.66 1130
2889.17 1118
2889.67 1062
2890.18 1114
2890.69 1146
2891.20 1107
2891.70 1102
2892.21 1077
2892.72 1042
2893.22 1048
2893.73 1049
2894.24 1067
2894.75 1054
2895.25 1049
2895.76 1113
2896.27 1264
2896.78 1275
2897.29 1269
2897.79 1212
2898.30 1192
2898.81 1114
2899.32 1183
2899.82 1059
2900.33 1148
2900.84 1174
2901.35 1047
2901.86 1004
2902.36 1011
2902.87 975
2903.38 913
2903.89 954
2904.40 960
2904.91 985
2905.41 980
2905.92 998
2906.43 984
2906.94 967
2907.45 1007
2907.96 978
2908.47 947
2908.97 915
2909.48 957
2909.99 932
2910.50 974
2911.01 972
2911.52 946
2912.03 961
2912.54 979
2913.05 964
2913.55 996
2914.06 970
2914.57 914
2915.08 938
2915.59 952
2916.10 965
2916.61 968
2917.12 936
2917.63 987
2918.14 970
2918.65 984
2919.16 964
2919.67 1006
2920.18 995
2920.69 1033
2921.20 1058
2921.71 1003
2922.22 1012
2922.73 1063
2923.24 1028
2923.75 1016
2924.26 1016
2924.77 955
2925.28 943
2925.79 947
2926.30 868
2926.81 914
2927.32 931
2927.83 952
2928.34 1039
2928.85 952
2929.36 971
2929.87 942
2930.38 953
2930.89 935
2931.40 933
2931.91 974
2932.42 937
2932.93 853
2933.45 918
2933.96 947
2934.47 938
2934.98 978
2935.49 942
2936.00 916
2936.51 953
2937.02 1002
2937.53 1039
2938.04 1097
2938.56 1103
2939.07 1050
2939.58 1131
2940.09 1103
2940.60 1076
2941.11 1061
2941.62 1081
2942.14 1081
2942.65 966
2943.16 978
2943.67 1000
2944.18 1007
2944.70 955
2945.21 1004
2945.72 946
2946.23 928
2946.74 904
2947.26 938
2947.77 918
2948.28 899
2948.79 878
2949.30 866
2949.82 874
2950.33 904
2950.84 904
2951.35 903
2951.87 837
2952.38 845
2952.89 821
2953.40 928
2953.92 902
2954.43 888
2954.94 891
2955.45 922
2955.97 970
2956.48 957
2956.99 953
2957.51 978
2958.02 994
2958.53 928
2959.04 979
2959.56 961
2960.07 942
2960.58 982
2961.10 993
2961.61 945
2962.12 1004
2962.64 1051
2963.15 1040
2963.66 992
2964.18 1010
2964.69 1086
2965.21 1078
2965.72 1058
2966.23 1055
2966.75 990
2967.26 967
2967.77 943
2968.29 988
2968.80 1020
2969.32 946
2969.83 888
2970.34 892
2970.86 969
2971.37 947
2971.89 918
2972.40 897
2972.91 930
2973.43 901
2973.94 925
2974.46 1033
2974.97 1092
2975.49 1080
2976.00 1047
2976.52 1030
2977.03 1047
2977.55 1036
2978.06 1031
2978.57 1047
2979.09 956
2979.60 1021
2980.12 1033
2980.63 992
2981.15 1001
2981.66 1066
2982.18 1071
2982.69 1093
2983.21 1034
2983.73 1093
2984.24 1143
2984.76 1156
2985.27 1122
2985.79 1079
2986.30 1158
2986.82 1152
2987.33 1227
2987.85 1275
2988.36 1194
2988.88 1282
2989.40 1298
2989.91 1346
2990.43 1374
2990.94 1422
2991.46 1383
2991.97 1432
2992.49 1377
2993.01 1348
2993.52 1512
2994.04 1457
2994.55 1475
2995.07 1449
2995.59 1444
2996.10 1414
2996.62 1455
2997.14 1461
2997.65 1450
2998.17 1478
2998.69 1437
2999.20 1444
2999.72 1497
3000.24 1501
3000.75 1531
3001.27 1509
3001.79 1609
3002.30 1630
3002.82 1737
3003.34 2078
3003.85 2379
3004.37 2647
3004.89 3180
3005.40 3566
3005.92 3804
3006.44 3887
3006.96 3751
3007.47 3478
3007.99 3018
3008.51 2713
3009.03 2341
3009.54 2037
3010.06 1792
3010.58 1637
3011.10 1466
3011.61 1377
3012.13 1331
3012.65 1339
3013.17 1334
3013.68 1323
3014.20 1271
3014.72 1182
3015.24 1205
3015.76 1206
3016.27 1192
3016.79 1282
3017.31 1251
3017.83 1210
3018.35 1202
3018.86 1147
3019.38 1158
3019.90 1193
3020.42 1133
3020.94 1098
3021.46 1151
3021.97 1143
3022.49 1129
3023.01 1214
3023.53 1265
3024.05 1242
3024.57 1288
3025.09 1367
3025.61 1317
3026.12 1224
3026.64 1195
3027.16 1280
3027.68 1195
3028.20 1117
3028.72 1093
3029.24 1175
3029.76 1220
3030.28 1201
3030.80 1191
3031.32 1130
3031.84 1137
3032.35 1238
3032.87 1140
3033.39 1166
3033.91 1177
3034.43 1103
3034.95 1132
3035.47 1095
3035.99 1103
3036.51 1144
3037.03 1214
3037.55 1134
3038.07 1083
3038.59 1047
3039.11 1113
3039.63 1075
3040.15 1073
3040.67 1094
3041.19 1115
3041.71 1113
3042.23 1113
3042.75 1109
3043.27 1130
3043.79 1115
3044.31 1140
3044.83 1148
3045.35 1100
3045.87 1088
3046.40 1093
3046.92 1127
3047.44 1113
3047.96 1007
3048.48 997
3049.00 1077
3049.52 1097
3050.04 1063
3050.56 1099
3051.08 1082
3051.60 1122
3052.12 1051
3052.65 1032
3053.17 1068
3053.69 1024
3054.21 995
3054.73 977
3055.25 1079
3055.77 1055
3056.30 1073
3056.82 1006
3057.34 963
3057.86 997
3058.38 1057
3058.90 1037
3059.42 1016
3059.95 1020
3060.47 1000
3060.99 1064
3061.51 1032
3062.03 1056
3062.56 1081
3063.08 1173
3063.60 1198
3064.12 1126
3064.64 1213
3065.17 1173
3065.69 1266
3066.21 1275
3066.73 1223
3067.26 1159
3067.78 1146
3068.30 1238
3068.82 1250
3069.35 1156
3069.87 1233
3070.39 1264
3070.91 1180
3071.44 1151
3071.96 1180
3072.48 1212
3073.01 1156
3073.53 1178
3074.05 1207
3074.57 1239
3075.10 1189
3075.62 1231
3076.14 1186
3076.67 1196
3077.19 1314
3077.71 1286
3078.24 1374
3078.76 1332
3079.28 1402
3079.81 1436
3080.33 1401
3080.85 1383
3081.38 1490
3081.90 1477
3082.42 1505
3082.95 1493
3083.47 1472
3084.00 1494
3084.52 1466
3085.04 1482
3085.57 1413
3086.09 1428
3086.62 1461
3087.14 1429
3087.66 1514
3088.19 1584
3088.71 1632
3089.24 1726
3089.76 1938
3090.29 2069
3090.81 2214
3091.33 2344
3091.86 2284
3092.38 2213
3092.91 2071
3093.43 1952
3093.96 1878
3094.48 1762
3095.01 1751
3095.53 1683
3096.06 1742
3096.58 1603
3097.11 1616
3097.63 1575
3098.16 1519
3098.68 1623
3099.21 1644
3099.73 1695
3100.26 1795
3100.78 1918
3101.31 2244
3101.83 2683
3102.36 3227
3102.88 3802
3103.41 4392
3103.93 4753
3104.46 4780
3104.99 4452
3105.51 3968
3106.04 3450
3106.56 3001
3107.09 2569
3107.61 2174
3108.14 1937
3108.67 1699
3109.19 1663
3109.72 1578
3110.24 1578
3110.77 1501
3111.30 1443
3111.82 1444
3112.35 1390
3112.87 1413
3113.40 1341
3113.93 1288
3114.45 1296
3114.98 1223
3115.51 1233
3116.03 1243
3116.56 1247
3117.09 1187
3117.61 1195
3118.14 1233
3118.67 1222
3119.19 1287
3119.72 1264
3120.25 1270
3120.77 1346
3121.30 1337
3121.83 1423
3122.35 1470
3122.88 1523
3123.41 1465
3123.94 1369
3124.46 1393
3124.99 1353
3125.52 1269
3126.05 1227
3126.57 1198
3127.10 1196
3127.63 1078
3128.16 1122
3128.68 1048
3129.21 1082
3129.74 1102
3130.27 1103
3130.79 1110
3131.32 1097
3131.85 1146
3132.38 1036
3132.91 1029
3133.43 1046
3133.96 1069
3134.49 1056
3135.02 1009
3135.55 1045
3136.07 1072
3136.60 1035
3137.13 1033
3137.66 984
3138.19 978
3138.72 999
3139.24 975
3139.77 1045
3140.30 1019
3140.83 1026
3141.36 1076
3141.89 1063
3142.42 1036
3142.95 1013
3143.47 1092
3144.00 1132
3144.53 1018
3145.06 1007
3145.59 1086
3146.12 1106
3146.65 1088
3147.18 1098
3147.71 1182
3148.24 1182
3148.76 1226
3149.29 1254
3149.82 1271
3150.35 1261
3150.88 1279
3151.41 1380
3151.94 1270
3152.47 1193
3153.00 1240
3153.53 1237
3154.06 1186
3154.59 1179
3155.12 1200
3155.65 1149
3156.18 1186
3156.71 1199
3157.24 1187
3157.77 1235
3158.30 1263
3158.83 1307
3159.36 1295
3159.89 1302
3160.42 1276
3160.95 1296
3161.48 1309
3162.01 1335
3162.54 1340
3163.07 1278
3163.60 1256
3164.13 1189
3164.66 1182
3165.20 1189
3165.73 1138
3166.26 1093
3166.79 1120
3167.32 1107
3167.85 1093
3168.38 1095
3168.91 1020
3169.44 982
3169.97 1022
3170.50 1047
3171.04 1035
3171.57 1083
3172.10 1096
3172.63 1156
3173.16 1181
3173.69 1212
3174.22 1225
3174.75 1329
3175.29 1246
3175.82 1260
3176.35 1277
3176.88 1188
3177.41 1177
3177.94 1166
3178.48 1141
3179.01 1092
3179.54 1044
3180.07 1037
3180.60 1037
3181.14 1050
3181.67 1016
3182.20 1026
3182.73 997
3183.26 986
3183.80 954
3184.33 994
3184.86 1046
3185.39 1095
3185.93 1036
3186.46 1077
3186.99 1074
3187.52 1095
3188.06 1052
3188.59 1019
3189.12 1079
3189.65 1093
3190.19 1078
3190.72 1124
3191.25 1091
3191.79 1024
3192.32 1057
3192.85 1070
3193.38 1116
3193.92 1086
3194.45 1090
3194.98 1151
3195.52 1137
3196.05 1123
3196.58 1108
3197.12 1084
3197.65 1156
3198.18 1123
3198.72 1147
3199.25 1121
3199.78 1177
3200.32 1161
3200.85 1208
3201.39 1167
3201.92 1225
3202.45 1108
3202.99 1135
3203.52 1127
3204.05 1163
3204.59 1185
3205.12 1199
3205.66 1173
3206.19 1174
3206.72 1215
3207.26 1249
3207.79 1331
3208.33 1380
3208.86 1468
3209.40 1515
3209.93 1590
3210.47 1561
3211.00 1655
3211.53 1756
3212.07 1703
3212.60 1664
3213.14 1654
3213.67 1637
3214.21 1532
3214.74 1457
3215.28 1360
3215.81 1332
3216.35 1277
3216.88 1227
3217.42 1231
3217.95 1254
3218.49 1183
3219.02 1143
3219.56 1203
3220.09 1224
3220.63 1189
3221.16 1175
3221.70 1340
3222.23 1334
3222.77 1304
3223.31 1473
3223.84 1494
3224.38 1625
3224.91 1698
3225.45 1738
3225.98 1740
3226.52 1629
3227.06 1623
3227.59 1602
3228.13 1419
3228.66 1457
3229.20 1437
3229.74 1374
3230.27 1338
3230.81 1285
3231.34 1334
3231.88 1357
3232.42 1290
3232.95 1290
3233.49 1286
3234.03 1288
3234.56 1372
3235.10 1401
3235.64 1386
3236.17 1447
3236.71 1448
3237.25 1513
3237.78 1501
3238.32 1462
3238.86 1546
3239.39 1464
3239.93 1465
3240.47 1356
3241.00 1330
3241.54 1306
3242.08 1384
3242.61 1426
3243.15 1418
3243.69 1434
3244.23 1404
3244.76 1434
3245.30 1492
3245.84 1453
3246.38 1458
3246.91 1494
3247.45 1550
3247.99 1590
3248.53 1528
3249.06 1633
3249.60 1679
3250.14 1762
3250.68 1876
3251.21 2068
3251.75 2233
3252.29 2587
3252.83 2948
3253.37 3232
3253.90 3321
3254.44 3341
3254.98 3285
3255.52 3051
3256.06 2812
3256.60 2530
3257.13 2236
3257.67 2072
3258.21 1992
3258.75 1926
3259.29 1879
3259.83 1932
3260.36 1991
3260.90 2190
3261.44 2361
3261.98 2463
3262.52 2638
3263.06 2731
3263.60 2847
3264.14 2840
3264.68 2818
3265.21 2807
3265.75 2877
3266.29 2909
3266.83 2857
3267.37 2891
3267.91 2814
3268.45 2882
3268.99 2707
3269.53 2570
3270.07 2317
3270.61 2191
3271.15 1954
3271.69 1882
3272.23 1896
3272.76 1860
3273.30 1846
3273.84 1791
3274.38 1886
3274.92 1762
3275.46 1905
3276.00 1840
3276.54 1849
3277.08 1829
3277.62 1838
3278.16 1874
3278.70 1867
3279.24 1895
3279.78 1883
3280.32 1789
3280.86 1732
3281.41 1755
3281.95 1709
3282.49 1647
3283.03 1748
3283.57 1759
3284.11 1789
3284.65 1882
3285.19 1867
3285.73 1925
3286.27 1989
3286.81 2021
3287.35 1996
3287.89 2002
3288.43 1914
3288.97 1922
3289.52 1908
3290.06 1989
3290.60 2017
3291.14 1963
3291.68 1997
3292.22 2154
3292.76 2230
3293.30 2324
3293.85 2454
3294.39 2521
3294.93 2709
3295.47 2810
3296.01 2936
3296.55 2994
3297.09 2958
3297.64 2837
3298.18 2916
3298.72 2824
3299.26 2603
3299.80 2580
3300.34 2513
3300.89 2396
3301.43 2268
3301.97 2227
3302.51 2123
3303.06 2039
3303.60 2070
3304.14 1987
3304.68 2010
3305.22 1981
3305.77 1985
3306.31 1942
3306.85 1936
3307.39 1947
3307.94 1912
3308.48 1902
3309.02 1962
3309.56 2029
3310.11 2183
3310.65 2178
3311.19 2140
3311.74 2258
3312.28 2179
3312.82 2142
3313.36 2146
3313.91 2093
3314.45 2104
3314.99 2121
3315.54 2250
3316.08 2275
3316.62 2418
3317.17 2605
3317.71 2779
3318.25 3015
3318.80 3184
3319.34 3317
3319.88 3500
3320.43 3741
3320.97 3722
3321.51 3569
3322.06 3497
3322.60 3333
3323.14 3144
3323.69 3018
3324.23 2764
3324.78 2670
3325.32 2701
3325.86 2561
3326.41 2552
3326.95 2476
3327.50 2435
3328.04 2417
3328.59 2444
3329.13 2443
3329.67 2474
3330.22 2554
3330.76 2717
3331.31 2972
3331.85 3376
3332.40 4417
3332.94 5692
3333.49 7202
3334.03 9411
3334.57 11830
3335.12 14477
3335.66 16595
3336.21 18235
3336.75 18880
3337.30 18642
3337.84 17846
3338.39 16711
3338.93 14978
3339.48 12681
3340.02 10515
3340.57 8823
3341.11 7091
3341.66 5709
3342.20 4661
3342.75 3914
3343.30 3329
3343.84 2944
3344.39 2618
3344.93 2327
3345.48 2242
3346.02 2201
3346.57 2091
3347.11 2171
3347.66 2126
3348.21 2096
3348.75 2067
3349.30 1965
3349.84 1928
3350.39 1931
3350.94 1806
3351.48 1662
3352.03 1703
3352.57 1583
3353.12 1506
3353.67 1556
3354.21 1588
3354.76 1556
3355.31 1589
3355.85 1628
3356.40 1641
3356.95 1651
3357.49 1661
3358.04 1655
3358.59 1651
3359.13 1669
3359.68 1658
3360.23 1653
3360.77 1658
3361.32 1655
3361.87 1625
3362.41 1687
3362.96 1771
3363.51 1721
3364.05 1708
3364.60 1649
3365.15 1759
3365.70 1769
3366.24 1753
3366.79 1754
3367.34 1680
3367.89 1638
3368.43 1642
3368.98 1656
3369.53 1685
3370.08 1697
3370.62 1761
3371.17 1928
3371.72 2114
3372.27 2445
3372.81 2665
3373.36 2932
3373.91 3040
3374.46 3298
3375.01 3430
3375.55 3372
3376.10 3257
3376.65 3051
3377.20 2851
3377.75 2580
3378.30 2274
3378.84 2076
3379.39 1901
3379.94 1802
3380.49 1698
3381.04 1595
3381.59 1546
3382.13 1491
3382.68 1439
3383.23 1439
3383.78 1365
3384.33 1344
3384.88 1327
3385.43 1371
3385.98 1358
3386.52 1366
3387.07 1331
3387.62 1366
3388.17 1344
3388.72 1324
3389.27 1319
3389.82 1269
3390.37 1215
3390.92 1332
3391.47 1341
3392.02 1312
3392.57 1263
3393.12 1301
3393.66 1375
3394.21 1340
3394.76 1285
3395.31 1322
3395.86 1361
3396.41 1403
3396.96 1525
3397.51 1484
3398.06 1501
3398.61 1505
3399.16 1459
3399.71 1449
3400.26 1439
3400.81 1403
3401.36 1391
3401.91 1437
3402.46 1335
3403.01 1217
3403.56 1266
3404.11 1251
3404.66 1283
3405.21 1169
3405.77 1214
3406.32 1189
3406.87 1205
3407.42 1135
3407.97 1246
3408.52 1310
3409.07 1362
3409.62 1393
3410.17 1436
3410.72 1597
3411.27 1641
3411.82 1769
3412.37 1741
3412.93 1730
3413.48 1756
3414.03 1666
3414.58 1667
3415.13 1530
3415.68 1493
3416.23 1432
3416.78 1418
3417.34 1365
3417.89 1425
3418.44 1407
3418.99 1357
3419.54 1325
3420.09 1347
3420.65 1210
3421.20 1269
3421.75 1252
3422.30 1163
3422.85 1183
3423.40 1214
3423.96 1213
3424.51 1209
3425.06 1207
3425.61 1227
3426.17 1245
3426.72 1264
3427.27 1196
3427.82 1084
3428.37 1116
3428.93 1120
3429.48 1118
3430.03 1107
3430.58 1130
3431.14 1074
3431.69 1079
3432.24 1083
3432.79 1113
3433.35 1085
3433.90 1150
3434.45 1184
3435.01 1153
3435.56 1132
3436.11 1089
3436.66 1154
3437.22 1119
3437.77 1142
3438.32 1124
3438.88 1182
3439.43 1146
3439.98 1189
3440.54 1168
3441.09 1215
3441.64 1156
3442.20 1101
3442.75 1153
3443.30 1120
3443.86 1178
3444.41 1209
3444.96 1121
3445.52 1071
3446.07 1075
3446.63 1128
3447.18 1130
3447.73 1054
3448.29 1074
3448.84 1148
3449.40 1159
3449.95 1147
3450.50 1038
3451.06 1045
3451.61 1092
3452.17 1056
3452.72 1110
3453.27 1122
3453.83 1120
3454.38 1156
3454.94 1136
3455.49 1083
3456.05 1086
3456.60 1072
3457.16 1039
3457.71 1142
3458.27 1104
3458.82 1142
3459.38 1112
3459.93 1153
3460.49 1139
3461.04 1134
3461.60 1105
3462.15 1142
3462.71 1164
3463.26 1188
3463.82 1204
3464.37 1109
3464.93 1225
3465.48 1217
3466.04 1236
3466.59 1174
3467.15 1143
3467.70 1138
3468.26 1215
3468.81 1201
3469.37 1206
3469.93 1261
3470.48 1341
3471.04 1377
3471.59 1330
3472.15 1448
3472.70 1416
3473.26 1449
3473.82 1394
3474.37 1367
3474.93 1417
3475.48 1348
3476.04 1374
3476.60 1357
3477.15 1369
3477.71 1390
3478.27 1408
3478.82 1479
3479.38 1524
3479.93 1519
3480.49 1603
3481.05 1631
3481.60 1595
3482.16 1605
3482.72 1626
3483.27 1650
3483.83 1681
3484.39 1649
3484.95 1641
3485.50 1748
3486.06 1814
3486.62 1694
3487.17 1680
3487.73 1691
3488.29 1755
3488.84 1922
3489.40 2146
3489.96 2583
3490.52 3132
3491.07 3612
3491.63 4426
3492.19 5276
3492.75 5881
3493.30 5869
3493.86 5741
3494.42 5548
3494.98 4758
3495.53 4060
3496.09 3438
3496.65 2935
3497.21 2612
3497.77 2225
3498.32 2069
3498.88 1976
3499.44 1997
3500.00 1903
3500.56 1940
3501.11 1938
3501.67 1930
3502.23 2011
3502.79 2107
3503.35 2220
3503.91 2411
3504.46 2450
3505.02 2576
3505.58 2719
3506.14 2580
3506.70 2498
3507.26 2497
3507.81 2396
3508.37 2304
3508.93 2264
3509.49 1961
3510.05 1914
3510.61 1874
3511.17 1836
3511.73 1792
3512.29 1855
3512.85 1831
3513.40 1648
3513.96 1513
3514.52 1497
3515.08 1387
3515.64 1335
3516.20 1344
3516.76 1336
3517.32 1278
3517.88 1158
3518.44 1238
3519.00 1274
3519.56 1310
3520.12 1284
3520.68 1281
3521.24 1184
3521.80 1198
3522.36 1252
3522.92 1217
3523.48 1270
3524.04 1315
3524.60 1332
3525.16 1286
3525.72 1366
3526.28 1405
3526.84 1310
3527.40 1355
3527.96 1386
3528.52 1382
3529.08 1446
3529.64 1397
3530.20 1410
3530.76 1496
3531.32 1365
3531.88 1357
3532.44 1316
3533.00 1288
3533.56 1264
3534.12 1240
3534.68 1275
3535.25 1296
3535.81 1265
3536.37 1345
3536.93 1309
3537.49 1321
3538.05 1371
3538.61 1260
3539.17 1308
3539.73 1282
3540.30 1261
3540.86 1300
3541.42 1338
3541.98 1266
3542.54 1261
3543.10 1213
3543.66 1228
3544.23 1272
3544.79 1306
3545.35 1303
3545.91 1287
3546.47 1271
3547.03 1278
3547.60 1222
3548.16 1208
3548.72 1230
3549.28 1247
3549.84 1280
3550.41 1233
3550.97 1181
3551.53 1147
3552.09 1124
3552.65 1127
3553.22 1102
3553.78 1081
3554.34 1052
3554.90 1063
3555.47 1033
3556.03 1112
3556.59 1051
3557.15 1092
3557.72 1031
3558.28 1047
3558.84 1172
3559.41 1213
3559.97 1197
3560.53 1187
3561.09 1186
3561.66 1147
3562.22 1106
3562.78 1168
3563.35 1132
3563.91 1190
3564.47 1192
3565.04 1092
3565.60 1197
3566.16 1207
3566.73 1197
3567.29 1143
3567.85 1117
3568.42 1120
3568.98 1156
3569.54 1106
3570.11 1097
3570.67 1118
3571.23 1078
3571.80 1083
3572.36 1109
3572.93 1148
3573.49 1266
3574.05 1281
3574.62 1367
3575.18 1381
3575.75 1527
3576.31 1684
3576.87 1837
3577.44 1988
3578.00 2041
3578.57 1992
3579.13 1903
3579.70 1850
3580.26 1822
3580.82 1672
3581.39 1572
3581.95 1523
3582.52 1415
3583.08 1268
3583.65 1221
3584.21 1235
3584.78 1226
3585.34 1244
3585.91 1139
3586.47 1116
3587.04 1183
3587.60 1074
3588.17 1049
3588.73 1032
3589.30 995
3589.86 1014
3590.43 1033
3590.99 984
3591.56 1042
3592.12 993
3592.69 980
3593.25 1039
3593.82 955
3594.39 983
3594.95 1001
3595.52 1038
3596.08 1134
3596.65 1151
3597.21 1141
3597.78 1148
3598.35 1137
3598.91 1145
3599.48 1085
3600.04 1073
3600.61 1115
3601.18 1058
3601.74 1072
3602.31 1113
3602.87 1051
3603.44 1065
3604.01 1045
3604.57 1088
3605.14 1086
3605.71 1029
3606.27 1041
3606.84 1094
3607.41 1041
3607.97 968
3608.54 980
3609.11 997
3609.67 957
3610.24 1024
3610.81 989
3611.37 968
3611.94 941
3612.51 934
3613.07 928
3613.64 1033
3614.21 1002
3614.78 1021
3615.34 1020
3615.91 1051
3616.48 1021
3617.04 1018
3617.61 1036
3618.18 1135
3618.75 1192
3619.31 1081
3619.88 1057
3620.45 1055
3621.02 1025
3621.58 1018
3622.15 1053
3622.72 1025
3623.29 988
3623.86 1034
3624.42 1063
3624.99 932
3625.56 871
3626.13 939
3626.70 930
3627.26 918
3627.83 916
3628.40 930
3628.97 966
3629.54 940
3630.11 929
3630.67 1001
3631.24 989
3631.81 984
3632.38 958
3632.95 996
3633.52 990
3634.08 992
3634.65 1058
3635.22 1022
3635.79 1002
3636.36 940
3636.93 995
3637.50 1005
3638.07 1005
3638.64 955
3639.20 899
3639.77 891
3640.34 940
3640.91 956
3641.48 957
3642.05 1039
3642.62 1053
3643.19 1053
3643.76 999
3644.33 1023
3644.90 1043
3645.47 989
3646.04 983
3646.61 978
3647.18 963
3647.75 1003
3648.32 939
3648.89 899
3649.46 983
3650.03 1031
3650.60 1070
3651.17 1098
3651.74 1069
3652.31 1107
3652.88 1117
3653.45 1150
3654.02 1167
3654.59 1205
3655.16 1075
3655.73 1092
3656.30 1118
3656.87 1057
3657.44 999
3658.01 1112
3658.58 1139
3659.15 1099
3659.72 1122
3660.29 1086
3660.86 1132
3661.43 1143
3662.00 1176
3662.58 1110
3663.15 1077
3663.72 1114
3664.29 1105
3664.86 1231
3665.43 1258
3666.00 1288
3666.57 1419
3667.14 1369
3667.72 1323
3668.29 1264
3668.86 1192
3669.43 1305
3670.00 1182
3670.57 1092
3671.14 1029
3671.72 1017
3672.29 1023
3672.86 992
3673.43 1009
3674.00 1047
3674.57 1101
3675.15 1116
3675.72 1129
3676.29 1148
3676.86 1112
3677.43 1122
3678.01 1163
3678.58 1152
3679.15 1119
3679.72 1068
3680.30 1100
3680.87 1036
3681.44 1032
3682.01 975
3682.58 987
3683.16 1001
3683.73 970
3684.30 944
3684.88 905
3685.45 928
3686.02 947
3686.59 951
3687.17 938
3687.74 987
3688.31 932
3688.88 924
3689.46 981
3690.03 998
3690.60 1001
3691.18 1019
3691.75 1004
3692.32 977
3692.90 989
3693.47 980
3694.04 1049
3694.62 989
3695.19 940
3695.76 929
3696.34 896
3696.91 887
3697.48 878
3698.06 895
3698.63 884
3699.21 939
3699.78 932
3700.35 870
3700.93 894
3701.50 916
3702.08 995
3702.65 968
3703.22 1020
3703.80 1003
3704.37 1049
3704.95 1105
3705.52 1069
3706.09 1048
3706.67 1052
3707.24 1094
3707.82 1075
3708.39 1051
3708.97 1080
3709.54 1091
3710.12 1049
3710.69 1016
3711.26 1019
3711.84 949
3712.41 969
3712.99 965
3713.56 923
3714.14 968
3714.71 966
3715.29 954
3715.86 908
3716.44 910
3717.01 953
3717.59 938
3718.16 934
3718.74 946
3719.32 945
3719.89 923
3720.47 831
3721.04 876
3721.62 894
3722.19 944
3722.77 899
3723.34 909
3723.92 949
3724.49 882
3725.07 905
3725.65 918
3726.22 933
3726.80 924
3727.37 929
3727.95 875
3728.53 944
3729.10 954
3729.68 923
3730.25 952
3730.83 1026
3731.41 1032
3731.98 960
3732.56 955
3733.14 996
3733.71 968
3734.29 961
3734.87 983
3735.44 1049
3736.02 1009
3736.60 968
3737.17 1005
3737.75 917
3738.33 950
3738.90 1033
3739.48 994
3740.06 992
3740.63 984
3741.21 932
3741.79 918
3742.36 944
3742.94 952
3743.52 870
3744.10 805
3744.67 904
3745.25 921
3745.83 873
3746.40 886
3746.98 905
3747.56 1018
3748.14 960
3748.71 875
3749.29 831
3749.87 913
3750.45 929
3751.03 854
3751.60 978
3752.18 959
3752.76 920
3753.34 902
3753.92 935
3754.49 980
3755.07 901
3755.65 849
3756.23 903
3756.81 909
3757.38 910
3757.96 894
3758.54 903
3759.12 970
3759.70 925
3760.28 917
3760.85 989
3761.43 969
3762.01 912
3762.59 906
3763.17 947
3763.75 905
3764.33 941
3764.91 1005
3765.48 984
3766.06 971
3766.64 991
3767.22 1016
3767.80 986
3768.38 1005
3768.96 1016
3769.54 922
3770.12 957
3770.70 965
3771.28 962
3771.85 994
3772.43 969
3773.01 1015
3773.59 926
3774.17 969
3774.75 1042
3775.33 993
3775.91 1007
3776.49 983
3777.07 949
3777.65 1002
3778.23 1023
3778.81 1005
3779.39 957
3779.97 979
3780.55 1003
3781.13 1033
3781.71 959
3782.29 920
3782.87 899
3783.45 937
3784.03 872
3784.61 942
3785.19 948
3785.77 960
3786.35 918
3786.93 928
3787.51 976
3788.10 968
3788.68 1015
3789.26 996
3789.84 997
3790.42 979
3791.00 1028
3791.58 1006
3792.16 1020
3792.74 1059
3793.32 1010
3793.90 1033
3794.48 1090
3795.07 1046
3795.65 989
3796.23 1029
3796.81 1006
3797.39 1018
3797.97 1035
3798.55 1064
3799.14 1100
3799.72 1088
3800.30 1108
3800.88 1100
3801.46 1219
3802.04 1243
3802.62 1241
3803.21 1243
3803.79 1146
3804.37 1155
3804.95 1133
3805.53 1170
3806.12 1204
3806.70 1240
3807.28 1354
3807.86 1444
3808.44 1536
3809.03 1653
3809.61 1640
3810.19 1641
3810.77 1573
3811.36 1528
3811.94 1479
3812.52 1410
3813.10 1330
3813.69 1298
3814.27 1372
3814.85 1365
3815.43 1442
3816.02 1484
3816.60 1444
3817.18 1477
3817.77 1397
3818.35 1355
3818.93 1267
3819.51 1187
3820.10 1154
3820.68 1177
3821.26 1231
3821.85 1204
3822.43 1163
3823.01 1225
3823.60 1179
3824.18 1195
3824.76 1179
3825.35 1138
3825.93 1109
3826.51 1026
3827.10 1064
3827.68 1073
3828.27 1083
3828.85 1036
3829.43 1057
3830.02 1027
3830.60 984
3831.18 943
3831.77 931
3832.35 952
3832.94 1014
3833.52 1017
3834.10 1012
3834.69 1042
3835.27 1028
3835.86 1046
3836.44 1040
3837.03 1029
3837.61 1024
3838.19 998
3838.78 997
3839.36 1018
3839.95 976
3840.53 920
3841.12 981
3841.70 986
3842.29 953
3842.87 980
3843.46 944
3844.04 895
3844.63 941
3845.21 929
3845.80 948
3846.38 981
3846.97 953
3847.55 1042
3848.14 997
3848.72 1007
3849.31 1053
3849.89 976
3850.48 1006
3851.06 1045
3851.65 1037
3852.23 1037
3852.82 1035
3853.41 1046
3853.99 1041
3854.58 1048
3855.16 1054
3855.75 1023
3856.33 976
3856.92 977
3857.51 1007
3858.09 997
3858.68 997
3859.26 966
3859.85 1002
3860.44 974
3861.02 966
3861.61 974
3862.20 978
3862.78 981
3863.37 1019
3863.95 1049
3864.54 981
3865.13 960
3865.71 996
3866.30 968
3866.89 950
3867.47 958
3868.06 944
3868.65 931
3869.23 929
3869.82 956
3870.41 988
3870.99 918
3871.58 921
3872.17 965
3872.76 930
3873.34 908
3873.93 960
3874.52 988
3875.10 991
3875.69 980
3876.28 969
3876.87 967
3877.45 963
3878.04 982
3878.63 974
3879.22 943
3879.80 931
3880.39 924
3880.98 892
3881.57 900
3882.15 905
3882.74 880
3883.33 868
3883.92 912
3884.51 918
3885.09 872
3885.68 896
3886.27 848
3886.86 919
3887.45 889
3888.04 938
3888.62 918
3889.21 920
3889.80 932
3890.39 938
3890.98 962
3891.57 971
3892.15 990
3892.74 973
3893.33 941
3893.92 958
3894.51 978
3895.10 951
3895.69 920
3896.28 896
3896.86 915
3897.45 917
3898.04 965
3898.63 1040
3899.22 993
3899.81 1029
3900.40 987
3900.99 999
3901.58 1013
3902.17 960
3902.76 955
3903.34 942
3903.93 970
3904.52 957
3905.11 925
3905.70 971
3906.29 1004
3906.88 997
3907.47 949
3908.06 909
3908.65 887
3909.24 967
3909.83 986
3910.42 957
3911.01 979
3911.60 980
3912.19 932
3912.78 954
3913.37 935
3913.96 912
3914.55 972
3915.14 989
3915.73 970
3916.32 922
3916.91 929
3917.50 1014
3918.09 966
3918.68 926
3919.28 904
3919.87 872
3920.46 914
3921.05 911
3921.64 902
3922.23 974
3922.82 941
3923.41 955
3924.00 936
3924.59 892
3925.18 836
3925.77 906
3926.37 910
3926.96 891
3927.55 881
3928.14 888
3928.73 852
3929.32 880
3929.91 882
3930.51 866
3931.10 855
3931.69 857
3932.28 833
3932.87 850
3933.46 860
3934.05 800
3934.65 797
3935.24 863
3935.83 799
3936.42 847
3937.01 864
3937.61 887
3938.20 975
3938.79 963
3939.38 950
3939.97 975
3940.57 1066
3941.16 1135
3941.75 1107
3942.34 1171
3942.94 1203
3943.53 1172
3944.12 1064
3944.71 1045
3945.31 1046
3945.90 1021
3946.49 1025
3947.08 927
3947.68 997
3948.27 934
3948.86 932
3949.45 910
3950.05 897
3950.64 960
3951.23 900
3951.83 896
3952.42 963
3953.01 955
3953.61 911
3954.20 941
3954.79 987
3955.39 926
3955.98 942
3956.57 961
3957.17 971
3957.76 990
3958.35 990
3958.95 1040
3959.54 985
3960.13 996
3960.73 1026
3961.32 1033
3961.92 1013
3962.51 1012
3963.10 984
3963.70 985
3964.29 1025
3964.88 1044
3965.48 1059
3966.07 1110
3966.67 1154
3967.26 1265
3967.86 1265
3968.45 1261
3969.04 1309
3969.64 1236
3970.23 1274
3970.83 1175
3971.42 1118
3972.02 1060
3972.61 1065
3973.21 1037
3973.80 1061
3974.40 1060
3974.99 1021
3975.58 1083
3976.18 1069
3976.77 1066
3977.37 1125
3977.96 1187
3978.56 1149
3979.15 1224
3979.75 1156
3980.35 1168
3980.94 1192
3981.54 1136
3982.13 1157
3982.73 1127
3983.32 1117
3983.92 1065
3984.51 1116
3985.11 1141
3985.70 1104
3986.30 1105
3986.90 1086
3987.49 1046
3988.09 1041
3988.68 985
3989.28 994
3989.87 996
3990.47 1015
3991.07 1009
3991.66 1006
3992.26 1031
3992.85 1074
3993.45 1091
3994.05 1006
3994.64 1069
3995.24 1063
3995.84 1053
3996.43 1065
3997.03 1057
3997.62 1109
3998.22 1081
3998.82 1102
3999.41 1089
4000.01 956
4000.61 954
4001.20 1087
4001.80 1057
4002.40 1020
4003.00 965
4003.59 980
4004.19 1014
4004.79 1004
4005.38 1019
4005.98 1035
4006.58 1010
4007.17 1102
4007.77 1041
4008.37 1022
4008.97 962
4009.56 1043
4010.16 971
4010.76 1028
4011.36 994
4011.95 1036
4012.55 1024
4013.15 1077
4013.75 994
4014.34 1013
4014.94 1051
4015.54 983
4016.14 1033
4016.74 1052
4017.33 1026
4017.93 1034
4018.53 1052
4019.13 1075
4019.73 1168
4020.32 1141
4020.92 1124
4021.52 1123
4022.12 1134
4022.72 1115
4023.32 1080
4023.91 1115
4024.51 1124
4025.11 1211
4025.71 1216
4026.31 1283
4026.91 1322
4027.51 1486
4028.10 1641
4028.70 1723
4029.30 1747
4029.90 1770
4030.50 1701
4031.10 1632
4031.70 1574
4032.30 1502
4032.90 1415
4033.49 1399
4034.09 1389
4034.69 1341
4035.29 1305
4035.89 1305
4036.49 1199
4037.09 1132
4037.69 1129
4038.29 1136
4038.89 1004
4039.49 1020
4040.09 978
4040.69 967
4041.29 911
4041.89 945
4042.49 967
4043.09 895
4043.69 945
4044.29 879
4044.89 918
4045.49 907
4046.09 830
4046.69 908
4047.29 897
4047.89 960
4048.49 913
4049.09 885
4049.69 890
4050.29 883
4050.89 936
4051.49 975
4052.09 897
4052.69 922
4053.29 964
4053.89 966
4054.49 921
4055.09 978
4055.69 889
4056.30 923
4056.90 937
4057.50 1000
4058.10 957
4058.70 938
4059.30 972
4059.90 984
4060.50 998
4061.10 1040
4061.71 1040
4062.31 1097
4062.91 1094
4063.51 1038
4064.11 1085
4064.71 1156
4065.31 1109
4065.92 1129
4066.52 1130
4067.12 1089
4067.72 1094
4068.32 1070
4068.92 1028
4069.53 1019
4070.13 956
4070.73 990
4071.33 1018
4071.93 946
4072.54 925
4073.14 906
4073.74 892
4074.34 890
4074.94 846
4075.55 843
4076.15 828
4076.75 843
4077.35 860
4077.96 805
4078.56 791
4079.16 822
4079.76 877
4080.37 843
4080.97 830
4081.57 886
4082.17 849
4082.78 892
4083.38 834
4083.98 908
4084.59 854
4085.19 856
4085.79 859
4086.39 836
4087.00 869
4087.60 883
4088.20 880
4088.81 824
4089.41 888
4090.01 904
4090.62 891
4091.22 869
4091.82 882
4092.43 910
4093.03 875
4093.63 879
4094.24 868
4094.84 873
4095.45 892
4096.05 870
4096.65 879
4097.26 958
4097.86 894
4098.47 883
4099.07 880
4099.67 930
4100.28 915
4100.88 863
4101.49 874
4102.09 940
4102.69 927
4103.30 898
4103.90 880
4104.51 936
4105.11 975
4105.72 903
4106.32 884
4106.93 964
4107.53 893
4108.13 860
4108.74 848
4109.34 870
4109.95 857
4110.55 861
4111.16 910
4111.76 894
4112.37 913
4112.97 880
4113.58 798
4114.18 816
4114.79 858
4115.39 862
4116.00 881
4116.60 873
4117.21 834
4117.82 854
4118.42 857
4119.03 875
4119.63 880
4120.24 961
4120.84 878
4121.45 864
4122.05 838
4122.66 886
4123.27 886
4123.87 864
4124.48 866
4125.08 849
4125.69 859
4126.30 868
4126.90 804
4127.51 852
4128.11 838
4128.72 839
4129.33 847
4129.93 826
4130.54 882
4131.15 912
4131.75 892
4132.36 837
4132.96 894
4133.57 868
4134.18 935
4134.78 881
4135.39 909
4136.00 942
4136.60 931
4137.21 904
4137.82 892
4138.43 977
4139.03 1018
4139.64 931
4140.25 1050
4140.85 1074
4141.46 1044
4142.07 1029
4142.68 1052
4143.28 1098
4143.89 1027
4144.50 956
4145.10 965
4145.71 990
4146.32 988
4146.93 991
4147.53 978
4148.14 951
4148.75 920
4149.36 915
4149.97 882
4150.57 845
4151.18 874
4151.79 876
4152.40 890
4153.00 864
4153.61 796
4154.22 834
4154.83 873
4155.44 851
4156.05 754
4156.65 797
4157.26 864
4157.87 878
4158.48 799
4159.09 770
4159.70 851
4160.30 827
4160.91 821
4161.52 913
4162.13 889
4162.74 861
4163.35 852
4163.96 823
4164.56 850
4165.17 880
4165.78 860
4166.39 866
4167.00 849
4167.61 865
4168.22 826
4168.83 880
4169.44 910
4170.05 905
4170.66 863
4171.26 903
4171.87 850
4172.48 871
4173.09 908
4173.70 896
4174.31 915
4174.92 937
4175.53 917
4176.14 978
4176.75 995
4177.36 987
4177.97 956
4178.58 867
4179.19 910
4179.80 910
4180.41 890
4181.02 908
4181.63 899
4182.24 872
4182.85 894
4183.46 949
4184.07 929
4184.68 920
4185.29 863
4185.90 858
4186.51 904
4187.12 852
4187.73 887
4188.34 848
4188.95 831
4189.56 850
4190.18 833
4190.79 872
4191.40 862
4192.01 899
4192.62 914
4193.23 957
4193.84 986
4194.45 990
4195.06 1012
4195.67 1033
4196.28 1022
4196.90 967
4197.51 889
4198.12 998
4198.73 916
4199.34 919
4199.95 847
4200.56 888
4201.18 893
4201.79 854
4202.40 862
4203.01 841
4203.62 818
4204.23 825
4204.85 881
4205.46 891
4206.07 910
4206.68 920
4207.29 938
4207.90 899
4208.52 881
4209.13 885
4209.74 916
4210.35 950
4210.97 952
4211.58 915
4212.19 873
4212.80 922
4213.41 974
4214.03 975
4214.64 962
4215.25 928
4215.86 928
4216.48 919
4217.09 905
4217.70 963
4218.32 1002
4218.93 1051
4219.54 1065
4220.15 1044
4220.77 1106
4221.38 1094
4221.99 1061
4222.61 1016
4223.22 971
4223.83 959
4224.44 997
4225.06 985
4225.67 1051
4226.28 1037
4226.90 1087
4227.51 1158
4228.13 1165
4228.74 1175
4229.35 1274
4229.97 1224
4230.58 1294
4231.19 1229
4231.81 1181
4232.42 1104
4233.03 1062
4233.65 1027
4234.26 1053
4234.88 1038
4235.49 1090
4236.10 1105
4236.72 1105
4237.33 1084
4237.95 1048
4238.56 1026
4239.17 1047
4239.79 1017
4240.40 1050
4241.02 1044
4241.63 1059
4242.25 1047
4242.86 940
4243.48 1036
4244.09 1074
4244.71 1049
4245.32 1057
4245.93 1063
4246.55 1107
4247.16 1083
4247.78 1030
4248.39 1053
4249.01 995
4249.62 1029
4250.24 1015
4250.85 992
4251.47 1008
4252.08 1006
4252.70 1027
4253.32 987
4253.93 989
4254.55 988
4255.16 938
4255.78 988
4256.39 1031
4257.01 998
4257.62 1033
4258.24 1080
4258.85 1061
4259.47 1051
4260.09 1042
4260.70 1035
4261.32 1087
4261.93 1205
4262.55 1186
4263.17 1275
4263.78 1260
4264.40 1286
4265.01 1290
4265.63 1296
4266.25 1281
4266.86 1214
4267.48 1285
4268.10 1164
4268.71 1175
4269.33 1124
4269.94 1062
4270.56 1117
4271.18 1138
4271.79 1026
4272.41 994
4273.03 997
4273.64 1032
4274.26 1048
4274.88 1070
4275.49 1133
4276.11 1158
4276.73 1246
4277.35 1318
4277.96 1341
4278.58 1437
4279.20 1436
4279.81 1322
4280.43 1220
4281.05 1188
4281.67 1099
4282.28 1097
4282.90 1058
4283.52 1066
4284.14 1013
4284.75 1022
4285.37 1051
4285.99 1040
4286.61 973
4287.22 977
4287.84 981
4288.46 994
4289.08 1004
4289.70 1002
4290.31 945
4290.93 946
4291.55 994
4292.17 988
4292.79 1014
4293.40 1052
4294.02 1017
4294.64 1023
4295.26 1009
4295.88 1024
4296.50 985
4297.11 962
4297.73 1018
4298.35 1006
4298.97 1031
4299.59 1009
4300.21 1038
4300.83 1055
4301.44 983
4302.06 1028
4302.68 1081
4303.30 1061
4303.92 1019
4304.54 1041
4305.16 1060
4305.78 1014
4306.40 1004
4307.02 1032
4307.63 1065
4308.25 996
4308.87 990
4309.49 941
4310.11 978
4310.73 962
4311.35 982
4311.97 1036
4312.59 1075
4313.21 1042
4313.83 1055
4314.45 1060
4315.07 1061
4315.69 1058
4316.31 1069
4316.93 1044
4317.55 1067
4318.17 1049
4318.79 1050
4319.41 1074
4320.03 1079
4320.65 1129
4321.27 1128
4321.89 1126
4322.51 1185
4323.13 1229
4323.75 1290
4324.37 1285
4324.99 1258
4325.61 1269
4326.23 1298
4326.85 1438
4327.47 1446
4328.09 1457
4328.71 1447
4329.33 1533
4329.96 1629
4330.58 1773
4331.20 1938
4331.82 2180
4332.44 2425
4333.06 2593
4333.68 2619
4334.30 2804
4334.92 2732
4335.54 2635
4336.17 2620
4336.79 2591
4337.41 2689
4338.03 2888
4338.65 2978
4339.27 2943
4339.89 2870
4340.52 2667
4341.14 2378
4341.76 2108
4342.38 1994
4343.00 2029
4343.62 1946
4344.25 2063
4344.87 2134
4345.49 2499
4346.11 2904
4346.73 3095
4347.36 3367
4347.98 3584
4348.60 3537
4349.22 3323
4349.84 3105
4350.47 2899
4351.09 2565
4351.71 2507
4352.33 2463
4352.96 2371
4353.58 2323
4354.20 2122
4354.82 1953
4355.45 1855
4356.07 1810
4356.69 1667
4357.31 1578
4357.94 1590
4358.56 1592
4359.18 1556
4359.81 1553
4360.43 1491
4361.05 1453
4361.68 1433
4362.30 1430
4362.92 1389
4363.55 1406
4364.17 1411
4364.79 1412
4365.42 1426
4366.04 1481
4366.66 1425
4367.29 1408
4367.91 1366
4368.53 1363
4369.16 1323
4369.78 1323
4370.40 1277
4371.03 1293
4371.65 1261
4372.27 1226
4372.90 1176
4373.52 1171
4374.15 1140
4374.77 1142
4375.39 1126
4376.02 1131
4376.64 1122
4377.27 1152
4377.89 1219
4378.52 1217
4379.14 1144
4379.76 1174
4380.39 1222
4381.01 1196
4381.64 1134
4382.26 1142
4382.89 1140
4383.51 1134
4384.14 1193
4384.76 1109
4385.39 1166
4386.01 1143
4386.64 1171
4387.26 1086
4387.89 1059
4388.51 1073
4389.14 1071
4389.76 1135
4390.39 1054
4391.01 1025
4391.64 988
4392.26 1037
4392.89 983
4393.51 994
4394.14 987
4394.76 971
4395.39 1057
4396.01 1046
4396.64 1006
4397.26 1065
4397.89 963
4398.52 985
4399.14 974
4399.77 992
4400.39 1016
4401.02 1051
4401.65 994
4402.27 1002
4402.90 1000
4403.52 953
4404.15 1056
4404.78 987
4405.40 1053
4406.03 1083
4406.65 1075
4407.28 1087
4407.91 1106
4408.53 1107
4409.16 1011
4409.79 1091
4410.41 1064
4411.04 1097
4411.67 1060
4412.29 1072
4412.92 1024
4413.55 1021
4414.17 1006
4414.80 1085
4415.43 1008
4416.05 996
4416.68 1052
4417.31 1001
4417.94 963
4418.56 988
4419.19 1029
4419.82 965
4420.44 971
4421.07 983
4421.70 945
4422.33 981
4422.95 998
4423.58 1004
4424.21 978
4424.84 970
4425.46 939
4426.09 932
4426.72 926
4427.35 924
4427.97 912
4428.60 913
4429.23 873
4429.86 877
4430.49 913
4431.11 909
4431.74 920
4432.37 873
4433.00 988
4433.63 994
4434.26 896
4434.88 936
4435.51 987
4436.14 949
4436.77 950
4437.40 965
4438.03 977
4438.65 904
4439.28 968
4439.91 992
4440.54 961
4441.17 927
4441.80 951
4442.43 938
4443.06 945
4443.68 999
4444.31 965
4444.94 978
4445.57 971
4446.20 1003
4446.83 1024
4447.46 1063
4448.09 985
4448.72 981
4449.35 984
4449.98 1032
4450.61 996
4451.24 935
4451.86 966
4452.49 965
4453.12 976
4453.75 992
4454.38 1053
4455.01 1066
4455.64 1146
4456.27 1130
4456.90 1225
4457.53 1197
4458.16 1198
4458.79 1218
4459.42 1165
4460.05 1116
4460.68 988
4461.31 974
4461.94 957
4462.57 903
4463.20 932
4463.83 926
4464.46 921
4465.09 988
4465.72 936
4466.36 934
4466.99 932
4467.62 931
4468.25 950
4468.88 938
4469.51 987
4470.14 966
4470.77 987
4471.40 1000
4472.03 982
4472.66 1031
4473.29 968
4473.93 893
4474.56 912
4475.19 956
4475.82 914
4476.45 894
4477.08 923
4477.71 875
4478.34 886
4478.98 877
4479.61 904
4480.24 894
4480.87 852
4481.50 833
4482.13 866
4482.76 943
4483.40 910
4484.03 942
4484.66 872
4485.29 952
4485.92 951
4486.56 945
4487.19 940
4487.82 933
4488.45 943
4489.08 991
4489.72 941
4490.35 973
4490.98 978
4491.61 988
4492.25 1002
4492.88 927
4493.51 952
4494.14 940
4494.78 988
4495.41 990
4496.04 965
4496.67 980
4497.31 1008
4497.94 999
4498.57 1055
4499.20 1042
4499.84 1096
4500.47 1278
4501.10 1460
4501.74 1691
4502.37 1897
4503.00 1851
4503.64 1942
4504.27 1968
4504.90 1857
4505.53 1784
4506.17 1637
4506.80 1581
4507.43 1417
4508.07 1402
4508.70 1363
4509.34 1303
4509.97 1248
4510.60 1146
4511.24 1146
4511.87 1071
4512.50 1047
4513.14 1032
4513.77 1086
4514.41 1096
4515.04 999
4515.67 988
4516.31 992
4516.94 977
4517.58 963
4518.21 953
4518.84 901
4519.48 946
4520.11 900
4520.75 903
4521.38 868
4522.02 937
4522.65 894
4523.28 854
4523.92 887
4524.55 880
4525.19 886
4525.82 865
4526.46 891
4527.09 900
4527.73 868
4528.36 885
4529.00 872
4529.63 883
4530.27 920
4530.90 878
4531.54 887
4532.17 891
4532.81 909
4533.44 955
4534.08 884
4534.71 921
4535.35 887
4535.99 829
4536.62 874
4537.26 862
4537.89 893
4538.53 872
4539.16 940
4539.80 904
4540.43 893
4541.07 919
4541.71 890
4542.34 947
4542.98 905
4543.61 874
4544.25 887
4544.89 906
4545.52 859
4546.16 923
4546.79 794
4547.43 858
4548.07 841
4548.70 808
4549.34 831
4549.98 834
4550.61 855
4551.25 855
4551.89 845
4552.52 815
4553.16 835
4553.80 857
4554.43 836
4555.07 857
4555.71 857
4556.34 781
4556.98 780
4557.62 824
4558.25 814
4558.89 809
4559.53 799
4560.16 840
4560.80 881
4561.44 876
4562.08 914
4562.71 908
4563.35 885
4563.99 875
4564.63 893
4565.26 883
4565.90 882
4566.54 870
4567.18 907
4567.81 879
4568.45 862
4569.09 866
4569.73 881
4570.36 856
4571.00 871
4571.64 824
4572.28 817
4572.92 805
4573.55 872
4574.19 898
4574.83 859
4575.47 827
4576.11 877
4576.75 863
4577.38 879
4578.02 891
4578.66 899
4579.30 940
4579.94 917
4580.58 957
4581.21 980
4581.85 910
4582.49 930
4583.13 906
4583.77 962
4584.41 912
4585.05 935
4585.69 998
4586.32 1037
4586.96 1127
4587.60 1103
4588.24 1238
4588.88 1224
4589.52 1194
4590.16 1166
4590.80 1195
4591.44 1192
4592.08 1275
4592.72 1289
4593.36 1299
4594.00 1281
4594.63 1163
4595.27 1191
4595.91 1030
4596.55 1027
4597.19 982
4597.83 948
4598.47 930
4599.11 905
4599.75 905
4600.39 942
4601.03 964
4601.67 914
4602.31 968
4602.95 947
4603.59 938
4604.23 954
4604.87 920
4605.51 957
4606.15 902
4606.79 907
4607.43 907
4608.08 895
4608.72 918
4609.36 884
4610.00 876
4610.64 868
4611.28 913
4611.92 923
4612.56 905
4613.20 943
4613.84 1012
4614.48 974
4615.12 1013
4615.76 1051
4616.41 1040
4617.05 1034
4617.69 963
4618.33 953
4618.97 978
4619.61 924
4620.25 905
4620.89 906
4621.54 907
4622.18 882
4622.82 878
4623.46 852
4624.10 788
4624.74 809
4625.38 815
4626.03 863
4626.67 859
4627.31 858
4627.95 825
4628.59 854
4629.24 869
4629.88 866
4630.52 898
4631.16 921
4631.80 906
4632.45 1000
4633.09 1044
4633.73 1029
4634.37 1022
4635.02 940
4635.66 897
4636.30 973
4636.94 979
4637.58 924
4638.23 913
4638.87 944
4639.51 971
4640.16 922
4640.80 1005
4641.44 976
4642.08 987
4642.73 937
4643.37 928
4644.01 936
4644.66 890
4645.30 944
4645.94 940
4646.58 955
4647.23 991
4647.87 886
4648.51 930
4649.16 944
4649.80 908
4650.44 932
4651.09 885
4651.73 913
4652.37 909
4653.02 875
4653.66 891
4654.31 870
4654.95 882
4655.59 873
4656.24 868
4656.88 900
4657.52 896
4658.17 829
4658.81 847
4659.46 827
4660.10 920
4660.75 866
4661.39 823
4662.03 852
4662.68 851
4663.32 802
4663.97 775
4664.61 785
4665.26 781
4665.90 773
4666.54 801
4667.19 824
4667.83 748
4668.48 818
4669.12 822
4669.77 811
4670.41 828
4671.06 829
4671.70 824
4672.35 813
4672.99 819
4673.64 900
4674.28 906
4674.93 855
4675.57 814
4676.22 851
4676.86 893
4677.51 906
4678.15 888
4678.80 870
4679.44 830
4680.09 820
4680.73 839
4681.38 934
4682.03 926
4682.67 875
4683.32 825
4683.96 871
4684.61 928
4685.25 838
4685.90 894
4686.55 887
4687.19 894
4687.84 901
4688.48 899
4689.13 923
4689.78 979
4690.42 1031
4691.07 1063
4691.72 1049
4692.36 1029
4693.01 1098
4693.65 1006
4694.30 1019
4694.95 1023
4695.59 1048
4696.24 1115
4696.89 1133
4697.53 1083
4698.18 1089
4698.83 1102
4699.47 1179
4700.12 1208
4700.77 1227
4701.41 1211
4702.06 1185
4702.71 1146
4703.36 1087
4704.00 995
4704.65 1039
4705.30 1056
4705.94 1011
4706.59 990
4707.24 997
4707.89 965
4708.53 987
4709.18 1039
4709.83 979
4710.48 981
4711.12 981
4711.77 997
4712.42 1006
4713.07 963
4713.71 972
4714.36 993
4715.01 973
4715.66 980
4716.31 938
4716.95 967
4717.60 956
4718.25 930
4718.90 942
4719.55 1006
4720.19 1015
4720.84 1034
4721.49 1072
4722.14 1105
4722.79 1022
4723.44 988
4724.08 1056
4724.73 1048
4725.38 890
4726.03 937
4726.68 964
4727.33 968
4727.98 954
4728.63 960
4729.27 931
4729.92 928
4730.57 946
4731.22 901
4731.87 825
4732.52 853
4733.17 914
4733.82 892
4734.47 910
4735.12 855
4735.77 828
4736.41 905
4737.06 897
4737.71 908
4738.36 834
4739.01 919
4739.66 923
4740.31 943
4740.96 906
4741.61 884
4742.26 871
4742.91 926
4743.56 884
4744.21 920
4744.86 900
4745.51 878
4746.16 841
4746.81 880
4747.46 916
4748.11 899
4748.76 939
4749.41 931
4750.06 1001
4750.71 1009
4751.36 1034
4752.01 987
4752.66 1010
4753.31 1049
4753.96 1013
4754.61 1021
4755.26 975
4755.92 1002
4756.57 933
4757.22 936
4757.87 898
4758.52 902
4759.17 938
4759.82 911
4760.47 891
4761.12 907
4761.77 946
4762.42 928
4763.08 896
4763.73 949
4764.38 918
4765.03 926
4765.68 889
4766.33 864
4766.98 903
4767.64 931
4768.29 934
4768.94 949
4769.59 936
4770.24 988
4770.89 946
4771.54 943
4772.20 898
4772.85 865
4773.50 907
4774.15 895
4774.80 952
4775.46 991
4776.11 916
4776.76 878
4777.41 868
4778.06 871
4778.72 921
4779.37 921
4780.02 935
4780.67 906
4781.33 938
4781.98 929
4782.63 927
4783.28 888
4783.94 866
4784.59 859
4785.24 942
4785.89 944
4786.55 903
4787.20 915
4787.85 874
4788.51 930
4789.16 904
4789.81 923
4790.46 947
4791.12 915
4791.77 936
4792.42 884
4793.08 990
4793.73 972
4794.38 969
4795.04 973
4795.69 913
4796.34 930
4797.00 993
4797.65 1003
4798.30 1003
4798.96 1024
4799.61 1086
4800.27 1086
4800.92 1148
4801.57 1192
4802.23 1148
4802.88 1123
4803.53 1163
4804.19 1142
4804.84 1075
4805.50 1107
4806.15 1132
4806.81 1113
4807.46 1079
4808.11 1069
4808.77 1053
4809.42 1061
4810.08 1025
4810.73 1047
4811.39 1048
4812.04 1099
4812.69 1145
4813.35 1132
4814.00 1079
4814.66 1115
4815.31 1188
4815.97 1217
4816.62 1175
4817.28 1164
4817.93 1163
4818.59 1166
4819.24 1259
4819.90 1227
4820.55 1224
4821.21 1191
4821.86 1271
4822.52 1296
4823.17 1342
4823.83 1362
4824.48 1399
4825.14 1399
4825.79 1372
4826.45 1256
4827.11 1192
4827.76 1240
4828.42 1196
4829.07 1139
4829.73 1218
4830.38 1231
4831.04 1197
4831.70 1122
4832.35 1211
4833.01 1252
4833.66 1250
4834.32 1259
4834.98 1262
4835.63 1401
4836.29 1468
4836.94 1438
4837.60 1360
4838.26 1386
4838.91 1359
4839.57 1402
4840.23 1364
4840.88 1368
4841.54 1368
4842.20 1369
4842.85 1416
4843.51 1442
4844.17 1515
4844.82 1469
4845.48 1352
4846.14 1453
4846.79 1421
4847.45 1326
4848.11 1393
4848.76 1440
4849.42 1573
4850.08 1595
4850.73 1670
4851.39 1637
4852.05 1726
4852.71 1729
4853.36 1667
4854.02 1678
4854.68 1696
4855.34 1611
4855.99 1693
4856.65 1767
4857.31 1911
4857.97 2214
4858.62 2368
4859.28 2461
4859.94 2387
4860.60 2319
4861.25 2181
4861.91 2086
4862.57 1860
4863.23 1773
4863.89 1677
4864.54 1631
4865.20 1664
4865.86 1688
4866.52 1750
4867.18 1825
4867.84 1785
4868.49 1776
4869.15 1725
4869.81 1764
4870.47 1687
4871.13 1650
4871.79 1546
4872.44 1552
4873.10 1581
4873.76 1612
4874.42 1606
4875.08 1550
4875.74 1561
4876.40 1541
4877.06 1529
4877.72 1656
4878.37 1790
4879.03 1868
4879.69 1977
4880.35 1988
4881.01 1952
4881.67 1843
4882.33 1686
4882.99 1636
4883.65 1585
4884.31 1502
4884.97 1472
4885.63 1463
4886.29 1443
4886.95 1426
4887.61 1376
4888.26 1294
4888.92 1353
4889.58 1360
4890.24 1328
4890.90 1388
4891.56 1325
4892.22 1431
4892.88 1445
4893.54 1372
4894.20 1413
4894.86 1501
4895.52 1379
4896.18 1333
4896.84 1226
4897.51 1131
4898.17 1276
4898.83 1257
4899.49 1341
4900.15 1442
4900.81 1473
4901.47 1522
4902.13 1447
4902.79 1413
4903.45 1360
4904.11 1324
4904.77 1191
4905.43 1183
4906.09 1122
4906.75 1137
4907.41 1153
4908.08 1156
4908.74 1132
4909.40 1099
4910.06 1105
4910.72 1092
4911.38 1099
4912.04 1038
4912.70 1052
4913.37 1058
4914.03 1060
4914.69 995
4915.35 1042
4916.01 1011
4916.67 940
4917.33 972
4918.00 951
4918.66 979
4919.32 990
4919.98 949
4920.64 946
4921.31 981
4921.97 916
4922.63 952
4923.29 965
4923.95 973
4924.62 1018
4925.28 983
4925.94 982
4926.60 941
4927.26 948
4927.93 929
4928.59 977
4929.25 971
4929.91 960
4930.58 954
4931.24 968
4931.90 937
4932.56 901
4933.23 892
4933.89 946
4934.55 919
4935.22 959
4935.88 907
4936.54 925
4937.20 950
4937.87 917
4938.53 935
4939.19 900
4939.86 892
4940.52 949
4941.18 952
4941.85 917
4942.51 900
4943.17 895
4943.84 929
4944.50 880
4945.16 862
4945.83 938
4946.49 848
4947.15 869
4947.82 906
4948.48 915
4949.15 898
4949.81 874
4950.47 897
4951.14 873
4951.80 851
4952.47 846
4953.13 830
4953.79 906
4954.46 957
4955.12 890
4955.79 869
4956.45 937
4957.11 907
4957.78 875
4958.44 836
4959.11 924
4959.77 903
4960.44 939
4961.10 974
4961.77 929
4962.43 1009
4963.10 1079
4963.76 1118
4964.42 1114
4965.09 1159
4965.75 1144
4966.42 1095
4967.08 1066
4967.75 1010
4968.41 980
4969.08 931
4969.74 914
4970.41 902
4971.08 817
4971.74 791
4972.41 859
4973.07 868
4973.74 926
4974.40 930
4975.07 948
4975.73 931
4976.40 979
4977.06 1008
4977.73 1049
4978.40 1045
4979.06 1073
4979.73 1000
4980.39 974
4981.06 957
4981.73 944
4982.39 911
4983.06 883
4983.72 856
4984.39 815
4985.06 843
4985.72 859
4986.39 862
4987.05 812
4987.72 810
4988.39 799
4989.05 803
4989.72 828
4990.39 815
4991.05 823
4991.72 849
4992.39 836
4993.05 787
4993.72 823
4994.39 851
4995.05 814
4995.72 821
4996.39 819
4997.05 858
4997.72 888
4998.39 818
4999.06 837
4999.72 846
5000.39 830
5001.06 801
5001.73 715
5002.39 775
5003.06 772
5003.73 728
5004.39 766
5005.06 781
5005.73 773
5006.40 745
5007.07 785
5007.73 783
5008.40 786
5009.07 785
5009.74 783
5010.40 830
5011.07 762
5011.74 809
5012.41 789
5013.08 819
5013.74 783
5014.41 812
5015.08 818
5015.75 778
5016.42 780
5017.09 754
5017.75 797
5018.42 769
5019.09 780
5019.76 740
5020.43 774
5021.10 797
5021.76 784
5022.43 809
5023.10 834
5023.77 836
5024.44 854
5025.11 864
5025.78 822
5026.45 821
5027.12 822
5027.78 818
5028.45 809
5029.12 774
5029.79 798
5030.46 773
5031.13 733
5031.80 787
5032.47 765
5033.14 796
5033.81 780
5034.48 797
5035.15 827
5035.82 795
5036.49 814
5037.16 812
5037.83 744
5038.50 767
5039.16 770
5039.83 790
5040.50 763
5041.17 765
5041.84 756
5042.51 735
5043.18 771
5043.85 778
5044.52 744
5045.20 770
5045.87 818
5046.54 759
5047.21 801
5047.88 793
5048.55 797
5049.22 763
5049.89 808
5050.56 806
5051.23 789
5051.90 826
5052.57 824
5053.24 875
5053.91 867
5054.58 804
5055.25 810
5055.92 833
5056.60 844
5057.27 790
5057.94 793
5058.61 843
5059.28 823
5059.95 797
5060.62 772
5061.29 733
5061.96 826
5062.64 824
5063.31 794
5063.98 811
5064.65 838
5065.32 811
5065.99 864
5066.66 838
5067.34 803
5068.01 822
5068.68 780
5069.35 839
5070.02 860
5070.70 797
5071.37 812
5072.04 827
5072.71 834
5073.38 884
5074.06 905
5074.73 873
5075.40 852
5076.07 867
5076.74 914
5077.42 917
5078.09 983
5078.76 1025
5079.43 1040
5080.11 1021
5080.78 1063
5081.45 1002
5082.12 984
5082.80 1018
5083.47 1009
5084.14 933
5084.82 937
5085.49 983
5086.16 933
5086.83 928
5087.51 984
5088.18 973
5088.85 1011
5089.53 1051
5090.20 1092
5090.87 1157
5091.55 1146
5092.22 1160
5092.89 1157
5093.57 1206
5094.24 1101
5094.91 1046
5095.59 1051
5096.26 1015
5096.93 1026
5097.61 963
5098.28 941
5098.96 931
5099.63 877
5100.30 858
5100.98 933
5101.65 954
5102.32 970
5103.00 930
5103.67 977
5104.35 974
5105.02 1013
5105.70 982
5106.37 1000
5107.04 944
5107.72 961
5108.39 929
5109.07 882
5109.74 904
5110.42 909
5111.09 899
5111.77 886
5112.44 830
5113.11 849
5113.79 832
5114.46 885
5115.14 937
5115.81 965
5116.49 904
5117.16 977
5117.84 1134
5118.51 1213
5119.19 1177
5119.86 1250
5120.54 1355
5121.21 1323
5121.89 1264
5122.57 1255
5123.24 1167
5123.92 1134
5124.59 1126
5125.27 1081
5125.94 1061
5126.62 996
5127.29 970
5127.97 957
5128.64 984
5129.32 941
5130.00 934
5130.67 975
5131.35 1013
5132.02 1023
5132.70 1014
5133.38 1024
5134.05 1023
5134.73 959
5135.40 882
5136.08 945
5136.76 925
5137.43 950
5138.11 941
5138.79 896
5139.46 881
5140.14 877
5140.82 893
5141.49 890
5142.17 886
5142.85 874
5143.52 884
5144.20 820
5144.88 843
5145.55 820
5146.23 807
5146.91 820
5147.58 838
5148.26 834
5148.94 800
5149.61 775
5150.29 777
5150.97 775
5151.65 762
5152.32 751
5153.00 795
5153.68 824
5154.36 721
5155.03 713
5155.71 738
5156.39 794
5157.07 812
5157.74 858
5158.42 869
5159.10 850
5159.78 851
5160.45 834
5161.13 834
5161.81 834
5162.49 789
5163.17 835
5163.84 802
5164.52 784
5165.20 826
5165.88 776
5166.56 752
5167.24 765
5167.91 841
5168.59 849
5169.27 841
5169.95 747
5170.63 772
5171.31 732
5171.98 734
5172.66 749
5173.34 750
5174.02 777
5174.70 742
5175.38 694
5176.06 716
5176.74 750
5177.41 759
5178.09 778
5178.77 755
5179.45 787
5180.13 810
5180.81 783
5181.49 793
5182.17 801
5182.85 741
5183.53 749
5184.21 749
5184.89 752
5185.57 779
5186.24 780
5186.92 771
5187.60 773
5188.28 747
5188.96 700
5189.64 688
5190.32 792
5191.00 760
5191.68 735
5192.36 760
5193.04 743
5193.72 773
5194.40 727
5195.08 753
5195.76 783
5196.44 754
5197.12 736
5197.80 745
5198.48 732
5199.16 729
5199.84 747
5200.52 720
5201.21 741
5201.89 748
5202.57 784
5203.25 758
5203.93 749
5204.61 737
5205.29 754
5205.97 738
5206.65 803
5207.33 818
5208.01 789
5208.69 766
5209.37 781
5210.06 803
5210.74 775
5211.42 803
5212.10 844
5212.78 785
5213.46 799
5214.14 906
5214.82 879
5215.51 893
5216.19 879
5216.87 873
5217.55 859
5218.23 860
5218.91 886
5219.60 798
5220.28 854
5220.96 805
5221.64 899
5222.32 912
5223.00 911
5223.69 972
5224.37 942
5225.05 983
5225.73 995
5226.41 881
5227.10 818
5227.78 845
5228.46 852
5229.14 822
5229.83 862
5230.51 865
5231.19 840
5231.87 830
5232.56 835
5233.24 819
5233.92 820
5234.60 864
5235.29 842
5235.97 814
5236.65 834
5237.34 864
5238.02 881
5238.70 881
5239.38 855
5240.07 882
5240.75 863
5241.43 848
5242.12 875
5242.80 876
5243.48 852
5244.17 862
5244.85 848
5245.53 788
5246.22 806
5246.90 773
5247.58 793
5248.27 791
5248.95 787
5249.63 831
5250.32 850
5251.00 827
5251.69 924
5252.37 1005
5253.05 1013
5253.74 972
5254.42 995
5255.11 904
5255.79 906
5256.47 928
5257.16 912
5257.84 809
5258.53 828
5259.21 847
5259.89 865
5260.58 871
5261.26 853
5261.95 893
5262.63 966
5263.32 949
5264.00 890
5264.69 945
5265.37 938
5266.06 947
5266.74 881
5267.43 877
5268.11 867
5268.79 878
5269.48 860
5270.16 867
5270.85 885
5271.53 896
5272.22 902
5272.91 809
5273.59 824
5274.28 862
5274.96 832
5275.65 857
5276.33 866
5277.02 876
5277.70 828
5278.39 835
5279.07 806
5279.76 839
5280.45 782
5281.13 770
5281.82 840
5282.50 830
5283.19 812
5283.87 776
5284.56 836
5285.25 841
5285.93 844
5286.62 788
5287.30 838
5287.99 788
5288.68 799
5289.36 759
5290.05 818
5290.74 776
5291.42 809
5292.11 796
5292.79 812
5293.48 825
5294.17 798
5294.85 819
5295.54 845
5296.23 846
5296.91 884
5297.60 838
5298.29 886
5298.98 900
5299.66 882
5300.35 934
5301.04 946
5301.72 1041
5302.41 1030
5303.10 1006
5303.78 1011
5304.47 1080
5305.16 1162
5305.85 1147
5306.53 1114
5307.22 1138
5307.91 1180
5308.60 1104
5309.28 1113
5309.97 1055
5310.66 1080
5311.35 1148
5312.03 1207
5312.72 1285
5313.41 1275
5314.10 1228
5314.79 1163
5315.47 1034
5316.16 1018
5316.85 979
5317.54 1040
5318.23 977
5318.91 1034
5319.60 1041
5320.29 1105
5320.98 1123
5321.67 1100
5322.36 1061
5323.04 1015
5323.73 1004
5324.42 1065
5325.11 979
5325.80 919
5326.49 892
5327.18 936
5327.86 903
5328.55 880
5329.24 894
5329.93 872
5330.62 808
5331.31 858
5332.00 835
5332.69 847
5333.38 841
5334.06 809
5334.75 812
5335.44 774
5336.13 796
5336.82 854
5337.51 803
5338.20 859
5338.89 841
5339.58 828
5340.27 759
5340.96 806
5341.65 853
5342.34 859
5343.03 836
5343.72 836
5344.41 823
5345.10 849
5345.79 846
5346.48 838
5347.17 800
5347.86 878
5348.55 879
5349.24 886
5349.93 865
5350.62 850
5351.31 859
5352.00 868
5352.69 846
5353.38 820
5354.07 799
5354.76 767
5355.45 754
5356.14 802
5356.83 762
5357.52 772
5358.21 727
5358.90 754
5359.59 786
5360.29 891
5360.98 916
5361.67 941
5362.36 963
5363.05 961
5363.74 930
5364.43 914
5365.12 889
5365.81 850
5366.50 854
5367.20 793
5367.89 820
5368.58 761
5369.27 761
5369.96 782
5370.65 797
5371.34 816
5372.04 773
5372.73 784
5373.42 752
5374.11 835
5374.80 789
5375.49 811
5376.19 772
5376.88 771
5377.57 772
5378.26 763
5378.95 769
5379.65 782
5380.34 794
5381.03 774
5381.72 708
5382.42 686
5383.11 733
5383.80 788
5384.49 764
5385.19 751
5385.88 777
5386.57 782
5387.26 802
5387.96 840
5388.65 801
5389.34 834
5390.03 858
5390.73 888
5391.42 883
5392.11 882
5392.80 910
5393.50 856
5394.19 874
5394.88 849
5395.58 801
5396.27 796
5396.96 822
5397.66 808
5398.35 828
5399.04 743
5399.74 792
5400.43 783
5401.12 786
5401.82 795
5402.51 791
5403.20 760
5403.90 801
5404.59 819
5405.29 782
5405.98 830
5406.67 871
5407.37 888
5408.06 835
5408.75 848
5409.45 855
5410.14 828
5410.84 796
5411.53 819
5412.23 817
5412.92 836
5413.61 839
5414.31 819
5415.00 776
5415.70 809
5416.39 807
5417.09 799
5417.78 826
5418.47 849
5419.17 839
5419.86 819
5420.56 790
5421.25 836
5421.95 863
5422.64 873
5423.34 816
5424.03 831
5424.73 861
5425.42 843
5426.12 791
5426.81 795
5427.51 800
5428.20 835
5428.90 830
5429.59 796
5430.29 817
5430.99 833
5431.68 796
5432.38 820
5433.07 850
5433.77 854
5434.46 875
5435.16 913
5435.85 862
5436.55 897
5437.25 926
5437.94 934
5438.64 912
5439.33 904
5440.03 931
5440.73 933
5441.42 919
5442.12 903
5442.81 865
5443.51 924
5444.21 976
5444.90 965
5445.60 956
5446.29 1036
5446.99 1042
5447.69 1134
5448.38 1133
5449.08 1209
5449.78 1157
5450.47 1105
5451.17 1178
5451.87 1156
5452.56 1108
5453.26 1099
5453.96 1094
5454.65 1001
5455.35 987
5456.05 989
5456.75 1035
5457.44 1039
5458.14 1037
5458.84 1021
5459.53 1029
5460.23 1039
5460.93 1074
5461.63 1082
5462.32 1128
5463.02 1112
5463.72 1145
5464.42 1137
5465.11 1117
5465.81 1172
5466.51 1213
5467.21 1136
5467.90 1164
5468.60 1172
5469.30 1199
5470.00 1160
5470.70 1119
5471.39 1131
5472.09 1143
5472.79 1290
5473.49 1242
5474.19 1289
5474.88 1295
5475.58 1267
5476.28 1259
5476.98 1335
5477.68 1342
5478.38 1467
5479.07 1621
5479.77 1890
5480.47 2167
5481.17 2346
5481.87 2479
5482.57 2432
5483.27 2189
5483.96 2034
5484.66 1933
5485.36 1789
5486.06 1595
5486.76 1601
5487.46 1491
5488.16 1464
5488.86 1451
5489.56 1434
5490.26 1462
5490.96 1462
5491.65 1542
5492.35 1562
5493.05 1609
5493.75 1668
5494.45 1670
5495.15 1656
5495.85 1606
5496.55 1627
5497.25 1629
5497.95 1806
5498.65 1953
5499.35 2260
5500.05 2624
5500.75 3011
5501.45 3604
5502.15 3734
5502.85 3682
5503.55 3340
5504.25 3024
5504.95 2598
5505.65 2182
5506.35 1867
5507.05 1673
5507.75 1595
5508.45 1452
5509.15 1370
5509.85 1380
5510.55 1250
5511.25 1333
5511.95 1289
5512.65 1311
5513.35 1308
5514.05 1336
5514.76 1317
5515.46 1365
5516.16 1310
5516.86 1246
5517.56 1271
5518.26 1298
5518.96 1382
5519.66 1386
5520.36 1408
5521.06 1366
5521.77 1380
5522.47 1366
5523.17 1265
5523.87 1260
5524.57 1185
5525.27 1145
5525.97 1172
5526.67 1110
5527.38 1054
5528.08 1087
5528.78 1085
5529.48 1094
5530.18 1123
5530.88 1114
5531.59 1091
5532.29 1082
5532.99 1057
5533.69 1065
5534.39 1100
5535.10 1102
5535.80 1055
5536.50 1075
5537.20 1004
5537.90 959
5538.61 1020
5539.31 998
5540.01 977
5540.71 974
5541.42 1007
5542.12 959
5542.82 983
5543.52 1004
5544.23 903
5544.93 870
5545.63 934
5546.33 916
5547.04 942
5547.74 916
5548.44 889
5549.15 881
5549.85 894
5550.55 970
5551.26 945
5551.96 899
5552.66 899
5553.36 915
5554.07 892
5554.77 825
5555.47 927
5556.18 871
5556.88 856
5557.58 909
5558.29 850
5558.99 862
5559.70 951
5560.40 868
5561.10 931
5561.81 948
5562.51 935
5563.21 896
5563.92 901
5564.62 921
5565.33 943
5566.03 891
5566.73 871
5567.44 912
5568.14 911
5568.85 886
5569.55 857
5570.25 889
5570.96 861
5571.66 814
5572.37 924
5573.07 882
5573.78 934
5574.48 939
5575.19 959
5575.89 967
5576.59 953
5577.30 944
5578.00 896
5578.71 929
5579.41 950
5580.12 909
5580.82 920
5581.53 897
5582.23 961
5582.94 920
5583.64 907
5584.35 887
5585.05 882
5585.76 885
5586.46 911
5587.17 902
5587.88 886
5588.58 921
5589.29 912
5589.99 883
5590.70 817
5591.40 848
5592.11 910
5592.81 900
5593.52 873
5594.23 808
5594.93 830
5595.64 814
5596.34 837
5597.05 837
5597.76 856
5598.46 826
5599.17 861
5599.87 821
5600.58 842
5601.29 855
5601.99 824
5602.70 851
5603.41 882
5604.11 927
5604.82 873
5605.52 868
5606.23 953
5606.94 866
5607.64 865
5608.35 846
5609.06 831
5609.76 917
5610.47 871
5611.18 803
5611.88 906
5612.59 923
5613.30 891
5614.01 849
5614.71 861
5615.42 860
5616.13 851
5616.83 884
5617.54 892
5618.25 884
5618.96 850
5619.66 824
5620.37 925
5621.08 889
5621.79 875
5622.49 907
5623.20 905
5623.91 896
5624.62 855
5625.32 896
5626.03 895
5626.74 949
5627.45 944
5628.16 922
5628.86 960
5629.57 979
5630.28 992
5630.99 1033
5631.70 1071
5632.40 982
5633.11 1057
5633.82 1009
5634.53 981
5635.24 983
5635.95 1054
5636.65 1061
5637.36 1123
5638.07 1109
5638.78 1127
5639.49 1111
5640.20 1180
5640.91 1212
5641.61 1238
5642.32 1247
5643.03 1149
5643.74 1141
5644.45 1073
5645.16 1037
5645.87 952
5646.58 1023
5647.29 1012
5648.00 975
5648.70 1005
5649.41 987
5650.12 1023
5650.83 974
5651.54 946
5652.25 926
5652.96 997
5653.67 1003
5654.38 1073
5655.09 1003
5655.80 1057
5656.51 1003
5657.22 1044
5657.93 1061
5658.64 1132
5659.35 1150
5660.06 1193
5660.77 1211
5661.48 1186
5662.19 1239
5662.90 1228
5663.61 1194
5664.32 1139
5665.03 1072
5665.74 1025
5666.45 1017
5667.16 968
5667.87 1005
5668.58 969
5669.29 966
5670.00 984
5670.71 988
5671.42 1079
5672.13 1088
5672.84 1039
5673.56 1042
5674.27 1049
5674.98 1041
5675.69 967
5676.40 951
5677.11 914
5677.82 876
5678.53 875
5679.24 962
5679.95 960
5680.67 974
5681.38 1050
5682.09 1042
5682.80 991
5683.51 967
5684.22 959
5684.93 917
5685.65 934
5686.36 918
5687.07 899
5687.78 852
5688.49 867
5689.20 892
5689.92 836
5690.63 828
5691.34 865
5692.05 888
5692.76 848
5693.47 887
5694.19 872
5694.90 833
5695.61 800
5696.32 859
5697.04 863
5697.75 823
5698.46 846
5699.17 819
5699.89 823
5700.60 852
5701.31 893
5702.02 902
5702.74 894
5703.45 874
5704.16 878
5704.87 846
5705.59 878
5706.30 871
5707.01 854
5707.72 841
5708.44 840
5709.15 845
5709.86 782
5710.58 799
5711.29 796
5712.00 789
5712.72 783
5713.43 823
5714.14 769
5714.86 779
5715.57 790
5716.28 743
5717.00 753
5717.71 728
5718.42 775
5719.14 791
5719.85 789
5720.56 829
5721.28 802
5721.99 793
5722.71 851
5723.42 812
5724.13 787
5724.85 850
5725.56 810
5726.28 800
5726.99 818
5727.70 839
5728.42 846
5729.13 888
5729.85 823
5730.56 853
5731.28 811
5731.99 813
5732.70 800
5733.42 768
5734.13 774
5734.85 803
5735.56 745
5736.28 778
5736.99 801
5737.71 796
5738.42 776
5739.14 804
5739.85 786
5740.57 759
5741.28 716
5742.00 714
5742.71 721
5743.43 699
5744.14 758
5744.86 738
5745.57 754
5746.29 710
5747.00 711
5747.72 715
5748.43 708
5749.15 735
5749.87 735
5750.58 715
5751.30 693
5752.01 704
5752.73 753
5753.44 745
5754.16 715
5754.88 701
5755.59 758
5756.31 755
5757.02 788
5757.74 745
5758.46 785
5759.17 814
5759.89 805
5760.60 785
5761.32 792
5762.04 824
5762.75 786
5763.47 764
5764.19 743
5764.90 783
5765.62 761
5766.34 736
5767.05 702
5767.77 768
5768.49 753
5769.20 765
5769.92 744
5770.64 792
5771.35 806
5772.07 828
5772.79 775
5773.50 778
5774.22 782
5774.94 779
5775.65 738
5776.37 741
5777.09 750
5777.81 775
5778.52 772
5779.24 819
5779.96 764
5780.68 751
5781.39 779
5782.11 781
5782.83 753
5783.55 767
5784.26 742
5784.98 800
5785.70 721
5786.42 744
5787.14 712
5787.85 701
5788.57 734
5789.29 757
5790.01 750
5790.73 729
5791.44 736
5792.16 714
5792.88 656
5793.60 711
5794.32 745
5795.03 738
5795.75 728
5796.47 733
5797.19 724
5797.91 757
5798.63 766
5799.35 745
5800.06 759
5800.78 756
5801.50 750
5802.22 746
5802.94 724
5803.66 702
5804.38 714
5805.10 748
5805.82 727
5806.53 739
5807.25 698
5807.97 743
5808.69 778
5809.41 760
5810.13 774
5810.85 775
5811.57 785
5812.29 728
5813.01 708
5813.73 713
5814.45 732
5815.17 743
5815.89 682
5816.61 751
5817.33 756
5818.05 755
5818.77 785
5819.49 729
5820.20 738
5820.92 797
5821.64 741
5822.36 774
5823.09 752
5823.81 759
5824.53 723
5825.25 732
5825.97 760
5826.69 755
5827.41 753
5828.13 762
5828.85 743
5829.57 774
5830.29 747
5831.01 739
5831.73 770
5832.45 783
5833.17 789
5833.89 778
5834.61 737
5835.33 742
5836.05 810
5836.78 764
5837.50 756
5838.22 779
5838.94 732
5839.66 764
5840.38 780
5841.10 751
5841.82 731
5842.54 754
5843.27 742
5843.99 750
5844.71 781
5845.43 790
5846.15 729
5846.87 783
5847.59 790
5848.32 794
5849.04 827
5849.76 828
5850.48 850
5851.20 855
5851.93 845
5852.65 891
5853.37 852
5854.09 847
5854.81 872
5855.54 852
5856.26 863
5856.98 859
5857.70 815
5858.42 818
5859.15 781
5859.87 806
5860.59 836
5861.31 777
5862.04 867
5862.76 898
5863.48 811
5864.20 854
5864.93 830
5865.65 843
5866.37 819
5867.10 861
5867.82 861
5868.54 848
5869.26 883
5869.99 928
5870.71 954
5871.43 970
5872.16 954
5872.88 963
5873.60 947
5874.33 880
5875.05 876
5875.77 918
5876.50 952
5877.22 957
5877.94 973
5878.67 981
5879.39 1060
5880.11 1138
5880.84 1119
5881.56 1138
5882.28 1069
5883.01 989
5883.73 994
5884.46 995
5885.18 1006
5885.90 1019
5886.63 974
5887.35 988
5888.08 1009
5888.80 986
5889.52 963
5890.25 991
5890.97 988
5891.70 990
5892.42 949
5893.15 990
5893.87 983
5894.59 949
5895.32 958
5896.04 1020
5896.77 1002
5897.49 1014
5898.22 963
5898.94 1028
5899.67 1018
5900.39 979
5901.12 976
5901.84 988
5902.57 981
5903.29 1019
5904.02 1073
5904.74 1002
5905.47 993
5906.19 1067
5906.92 1056
5907.64 1038
5908.37 1046
5909.09 1073
5909.82 1038
5910.55 1069
5911.27 1059
5912.00 1079
5912.72 1110
5913.45 1113
5914.17 1063
5914.90 1110
5915.63 1044
5916.35 1059
5917.08 1131
5917.80 1164
5918.53 1121
5919.25 1134
5919.98 1146
5920.71 1132
5921.43 1221
5922.16 1232
5922.89 1232
5923.61 1208
5924.34 1261
5925.06 1315
5925.79 1352
5926.52 1351
5927.24 1265
5927.97 1313
5928.70 1383
5929.42 1416
5930.15 1357
5930.88 1363
5931.60 1409
5932.33 1467
5933.06 1537
5933.78 1488
5934.51 1460
5935.24 1493
5935.97 1455
5936.69 1492
5937.42 1443
5938.15 1577
5938.87 1631
5939.60 1605
5940.33 1727
5941.06 1639
5941.78 1675
5942.51 1736
5943.24 1699
5943.97 1764
5944.69 1845
5945.42 1957
5946.15 2074
5946.88 2057
5947.60 2058
5948.33 2032
5949.06 2036
5949.79 2102
5950.52 2310
5951.24 2413
5951.97 2667
5952.70 2981
5953.43 3305
5954.16 3640
5954.88 3483
5955.61 3421
5956.34 3307
5957.07 3072
5957.80 2860
5958.53 2771
5959.25 2686
5959.98 2624
5960.71 2582
5961.44 2549
5962.17 2489
5962.90 2538
5963.63 2506
5964.36 2702
5965.08 2814
5965.81 3029
5966.54 3390
5967.27 3614
5968.00 3656
5968.73 3877
5969.46 3775
5970.19 3623
5970.92 3495
5971.65 3287
5972.37 3172
5973.10 3182
5973.83 3097
5974.56 3020
5975.29 2991
5976.02 2826
5976.75 2844
5977.48 2791
5978.21 2871
5978.94 3036
5979.67 2991
5980.40 3131
5981.13 3221
5981.86 3354
5982.59 3464
5983.32 3428
5984.05 3470
5984.78 3495
5985.51 3572
5986.24 3447
5986.97 3530
5987.70 3448
5988.43 3472
5989.16 3356
5989.89 3314
5990.62 3364
5991.35 3477
5992.08 3414
5992.81 3425
5993.54 3535
5994.27 3503
5995.00 3539
5995.74 3726
5996.47 3747
5997.20 3826
5997.93 3853
5998.66 3893
5999.39 3961
6000.12 4022
6000.85 3970
6001.58 3898
6002.31 3882
6003.04 3754
6003.78 3744
6004.51 3549
6005.24 3563
6005.97 3402
6006.70 3524
6007.43 3529
6008.16 3602
6008.90 3852
6009.63 4285
6010.36 4758
6011.09 5731
6011.82 6958
6012.55 8308
6013.29 9808
6014.02 10795
6014.75 11792
6015.48 12138
6016.21 11769
6016.95 11032
6017.68 10189
6018.41 8891
6019.14 7636
6019.87 6559
6020.61 5839
6021.34 5025
6022.07 4337
6022.80 3875
6023.54 3639
6024.27 3412
6025.00 3245
6025.73 3199
6026.47 3052
6027.20 3019
6027.93 3026
6028.66 3080
6029.40 3057
6030.13 3141
6030.86 3247
6031.59 3278
6032.33 3166
6033.06 2986
6033.79 2816
6034.53 2649
6035.26 2561
6035.99 2559
6036.73 2519
6037.46 2438
6038.19 2466
6038.93 2453
6039.66 2482
6040.39 2562
6041.13 2563
6041.86 2577
6042.59 2553
6043.33 2571
6044.06 2652
6044.79 2619
6045.53 2731
6046.26 2691
6047.00 2741
6047.73 2838
6048.46 2917
6049.20 2992
6049.93 3117
6050.67 3130
6051.40 3261
6052.13 3573
6052.87 3906
6053.60 4086
6054.34 4130
6055.07 4050
6055.81 3906
6056.54 3747
6057.27 3440
6058.01 3228
6058.74 2957
6059.48 2894
6060.21 2731
6060.95 2710
6061.68 2670
6062.42 2572
6063.15 2561
6063.89 2543
6064.62 2503
6065.36 2486
6066.09 2476
6066.83 2350
6067.56 2276
6068.30 2278
6069.03 2300
6069.77 2297
6070.50 2240
6071.24 2170
6071.97 2166
6072.71 2142
6073.44 2175
6074.18 2185
6074.91 2103
6075.65 2075
6076.39 2059
6077.12 2020
6077.86 1966
6078.59 1956
6079.33 1988
6080.06 1988
6080.80 1991
6081.54 1928
6082.27 1908
6083.01 1953
6083.74 1904
6084.48 1801
6085.22 1823
6085.95 1904
6086.69 1900
6087.42 1911
6088.16 1837
6088.90 1921
6089.63 2028
6090.37 2065
6091.11 2159
6091.84 2205
6092.58 2156
6093.32 2110
6094.05 2024
6094.79 1961
6095.53 1935
6096.26 1857
6097.00 1845
6097.74 1813
6098.47 1791
6099.21 1742
6099.95 1728
6100.69 1685
6101.42 1671
6102.16 1655
6102.90 1671
6103.63 1645
6104.37 1670
6105.11 1638
6105.85 1678
6106.58 1679
6107.32 1668
6108.06 1605
6108.80 1521
6109.53 1674
6110.27 1610
6111.01 1628
6111.75 1624
6112.49 1584
6113.22 1679
6113.96 1684
6114.70 1737
6115.44 1697
6116.17 1723
6116.91 1773
6117.65 1747
6118.39 1814
6119.13 1757
6119.87 1794
6120.60 1808
6121.34 1755
6122.08 1756
6122.82 1768
6123.56 1795
6124.30 1759
6125.03 1766
6125.77 1761
6126.51 1804
6127.25 1746
6127.99 1764
6128.73 1809
6129.47 1825
6130.21 1806
6130.94 1809
6131.68 1854
6132.42 1803
6133.16 1873
6133.90 1865
6134.64 1764
6135.38 1883
6136.12 1920
6136.86 1894
6137.60 1939
6138.34 1957
6139.08 1992
6139.81 2093
6140.55 2176
6141.29 2127
6142.03 2162
6142.77 2109
6143.51 2136
6144.25 2085
6144.99 2107
6145.73 2117
6146.47 2109
6147.21 2132
6147.95 2115
6148.69 2102
6149.43 2210
6150.17 2093
6150.91 2125
6151.65 2161
6152.39 2172
6153.13 2118
6153.87 2222
6154.61 2281
6155.35 2189
6156.09 2219
6156.83 2323
6157.58 2201
6158.32 2227
6159.06 2331
6159.80 2304
6160.54 2345
6161.28 2423
6162.02 2406
6162.76 2524
6163.50 2522
6164.24 2661
6164.98 2837
6165.72 2995
6166.46 3116
6167.21 3229
6167.95 3378
6168.69 3274
6169.43 3346
6170.17 3299
6170.91 3254
6171.65 3131
6172.39 3168
6173.14 3066
6173.88 2947
6174.62 2892
6175.36 2936
6176.10 2910
6176.84 2877
6177.59 2922
6178.33 3059
6179.07 3164
6179.81 3441
6180.55 3778
6181.30 4453
6182.04 5012
6182.78 5690
6183.52 6196
6184.26 6282
6185.01 6295
6185.75 6184
6186.49 5875
6187.23 5342
6187.97 4795
6188.72 4450
6189.46 4088
6190.20 3794
6190.94 3734
6191.69 3643
6192.43 3558
6193.17 3564
6193.92 3544
6194.66 3502
6195.40 3415
6196.14 3458
6196.89 3317
6197.63 3331
6198.37 3278
6199.12 3183
6199.86 3243
6200.60 3282
6201.34 3306
6202.09 3298
6202.83 3361
6203.57 3534
6204.32 3716
6205.06 4016
6205.80 4680
6206.55 5979
6207.29 7606
6208.03 9406
6208.78 11271
6209.52 12841
6210.27 13738
6211.01 14014
6211.75 13474
6212.50 12356
6213.24 10838
6213.98 9217
6214.73 7848
6215.47 6501
6216.22 5314
6216.96 4497
6217.71 3939
6218.45 3468
6219.19 3152
6219.94 2979
6220.68 2796
6221.43 2692
6222.17 2596
6222.92 2568
6223.66 2594
6224.40 2517
6225.15 2451
6225.89 2318
6226.64 2232
6227.38 2129
6228.13 2098
6228.87 1926
6229.62 1856
6230.36 1722
6231.11 1712
6231.85 1695
6232.60 1733
6233.34 1708
6234.09 1761
6234.83 1733
6235.58 1802
6236.32 1813
6237.07 1804
6237.81 1877
6238.56 1976
6239.30 1969
6240.05 1946
6240.80 2103
6241.54 2126
6242.29 2191
6243.03 2155
6243.78 2211
6244.52 2180
6245.27 2239
6246.02 2328
6246.76 2405
6247.51 2497
6248.25 2585
6249.00 2655
6249.75 2576
6250.49 2469
6251.24 2395
6251.98 2299
6252.73 2269
6253.48 2144
6254.22 2064
6254.97 2063
6255.72 2019
6256.46 2055
6257.21 1978
6257.95 1941
6258.70 1889
6259.45 1878
6260.19 1835
6260.94 1843
6261.69 1798
6262.43 1801
6263.18 1821
6263.93 1714
6264.68 1665
6265.42 1675
6266.17 1715
6266.92 1644
6267.66 1637
6268.41 1651
6269.16 1702
6269.91 1672
6270.65 1668
6271.40 1668
6272.15 1578
6272.89 1643
6273.64 1589
6274.39 1621
6275.14 1662
6275.88 1659
6276.63 1594
6277.38 1582
6278.13 1663
6278.88 1648
6279.62 1606
6280.37 1556
6281.12 1559
6281.87 1529
6282.62 1463
6283.36 1505
6284.11 1514
6284.86 1495
6285.61 1480
6286.36 1441
6287.10 1511
6287.85 1430
6288.60 1451
6289.35 1427
6290.10 1422
6290.85 1358
6291.59 1375
6292.34 1427
6293.09 1323
6293.84 1311
6294.59 1338
6295.34 1311
6296.09 1348
6296.84 1314
6297.58 1287
6298.33 1289
6299.08 1284
6299.83 1248
6300.58 1196
6301.33 1240
6302.08 1209
6302.83 1282
6303.58 1172
6304.33 1164
6305.08 1245
6305.83 1249
6306.58 1232
6307.32 1233
6308.07 1287
6308.82 1200
6309.57 1220
6310.32 1318
6311.07 1347
6311.82 1320
6312.57 1391
6313.32 1334
6314.07 1331
6314.82 1300
6315.57 1364
6316.32 1390
6317.07 1378
6317.82 1370
6318.57 1313
6319.32 1312
6320.07 1317
6320.82 1243
6321.57 1204
6322.32 1150
6323.07 1199
6323.82 1174
6324.58 1172
6325.33 1152
6326.08 1142
6326.83 1177
6327.58 1174
6328.33 1164
6329.08 1153
6329.83 1167
6330.58 1156
6331.33 1143
6332.08 1131
6332.83 1160
6333.58 1151
6334.34 1185
6335.09 1219
6335.84 1214
6336.59 1215
6337.34 1186
6338.09 1126
6338.84 1190
6339.59 1220
6340.35 1206
6341.10 1227
6341.85 1197
6342.60 1159
6343.35 1176
6344.10 1173
6344.86 1135
6345.61 1220
6346.36 1179
6347.11 1231
6347.86 1379
6348.62 1379
6349.37 1322
6350.12 1352
6350.87 1379
6351.62 1385
6352.38 1416
6353.13 1500
6353.88 1550
6354.63 1514
6355.38 1467
6356.14 1518
6356.89 1414
6357.64 1364
6358.39 1344
6359.15 1288
6359.90 1286
6360.65 1299
6361.40 1295
6362.16 1275
6362.91 1266
6363.66 1224
6364.42 1194
6365.17 1231
6365.92 1396
6366.67 1382
6367.43 1383
6368.18 1525
6368.93 1653
6369.69 1722
6370.44 1779
6371.19 1642
6371.95 1568
6372.70 1469
6373.45 1399
6374.21 1338
6374.96 1324
6375.71 1242
6376.47 1250
6377.22 1245
6377.98 1225
6378.73 1293
6379.48 1316
6380.24 1347
6380.99 1325
6381.74 1320
6382.50 1378
6383.25 1400
6384.01 1336
6384.76 1360
6385.51 1318
6386.27 1302
6387.02 1302
6387.78 1280
6388.53 1287
6389.29 1274
6390.04 1270
6390.79 1254
6391.55 1199
6392.30 1203
6393.06 1223
6393.81 1224
6394.57 1212
6395.32 1249
6396.08 1295
6396.83 1217
6397.59 1255
6398.34 1259
6399.10 1227
6399.85 1243
6400.61 1270
6401.36 1195
6402.12 1179
6402.87 1183
6403.63 1210
6404.38 1261
6405.14 1175
6405.89 1212
6406.65 1222
6407.40 1190
6408.16 1215
6408.91 1271
6409.67 1337
6410.43 1433
6411.18 1444
6411.94 1455
6412.69 1410
6413.45 1377
6414.20 1340
6414.96 1323
6415.72 1336
6416.47 1370
6417.23 1437
6417.98 1473
6418.74 1485
6419.50 1404
6420.25 1425
6421.01 1365
6421.77 1354
6422.52 1358
6423.28 1306
6424.03 1301
6424.79 1213
6425.55 1225
6426.30 1232
6427.06 1226
6427.82 1219
6428.57 1216
6429.33 1252
6430.09 1239
6430.84 1209
6431.60 1255
6432.36 1250
6433.11 1282
6433.87 1257
6434.63 1287
6435.39 1328
6436.14 1378
6436.90 1343
6437.66 1266
6438.41 1324
6439.17 1336
6439.93 1350
6440.69 1362
6441.44 1349
6442.20 1323
6442.96 1372
6443.72 1384
6444.47 1470
6445.23 1400
6445.99 1387
6446.75 1354
6447.50 1379
6448.26 1376
6449.02 1442
6449.78 1393
6450.54 1440
6451.29 1442
6452.05 1428
6452.81 1386
6453.57 1423
6454.33 1462
6455.08 1410
6455.84 1459
6456.60 1468
6457.36 1473
6458.12 1444
6458.88 1433
6459.64 1511
6460.39 1478
6461.15 1464
6461.91 1570
6462.67 1618
6463.43 1574
6464.19 1571
6464.95 1586
6465.70 1708
6466.46 1740
6467.22 1737
6467.98 1739
6468.74 1722
6469.50 1743
6470.26 1711
6471.02 1732
6471.78 1739
6472.54 1698
6473.30 1677
6474.05 1729
6474.81 1867
6475.57 1871
6476.33 1856
6477.09 1794
6477.85 1869
6478.61 1904
6479.37 1900
6480.13 2031
6480.89 2073
6481.65 2058
6482.41 2056
6483.17 2058
6483.93 2108
6484.69 2151
6485.45 2183
6486.21 2198
6486.97 2197
6487.73 2264
6488.49 2319
6489.25 2333
6490.01 2325
6490.77 2423
6491.53 2507
6492.29 2543
6493.05 2653
6493.81 2560
6494.57 2648
6495.33 2642
6496.10 2669
6496.86 2634
6497.62 2662
6498.38 2618
6499.14 2650
6499.90 2610
6500.66 2604
6501.42 2567
6502.18 2598
6502.94 2688
6503.70 2783
6504.47 2952
6505.23 3380
6505.99 4042
6506.75 5096
6507.51 6263
6508.27 7612
6509.03 8651
6509.79 9289
6510.56 9427
6511.32 8963
6512.08 8271
6512.84 7293
6513.60 6348
6514.36 5504
6515.13 4907
6515.89 4223
6516.65 3760
6517.41 3481
6518.17 3223
6518.94 3094
6519.70 3090
6520.46 3112
6521.22 3108
6521.98 3032
6522.75 3118
6523.51 3225
6524.27 3245
6525.03 3435
6525.79 3612
6526.56 3955
6527.32 4370
6528.08 4683
6528.84 4809
6529.61 4872
6530.37 4772
6531.13 4703
6531.90 4578
6532.66 4385
6533.42 4368
6534.18 4607
6534.95 4909
6535.71 5514
6536.47 6009
6537.24 6460
6538.00 6609
6538.76 6447
6539.53 6093
6540.29 5633
6541.05 4933
6541.82 4323
6542.58 3965
6543.34 3607
6544.11 3362
6544.87 3167
6545.63 3100
6546.40 3120
6547.16 3106
6547.92 3155
6548.69 2997
6549.45 2917
6550.21 2831
6550.98 2740
6551.74 2705
6552.51 2658
6553.27 2589
6554.03 2598
6554.80 2599
6555.56 2507
6556.33 2441
6557.09 2453
6557.85 2492
6558.62 2530
6559.38 2522
6560.15 2569
6560.91 2622
6561.68 2676
6562.44 2730
6563.21 2716
6563.97 2671
6564.74 2771
6565.50 2806
6566.26 2893
6567.03 2883
6567.79 2873
6568.56 2792
6569.32 2778
6570.09 2812
6570.85 2876
6571.62 2819
6572.38 2802
6573.15 2940
6573.91 2948
6574.68 2924
6575.44 3040
6576.21 3062
6576.98 3088
6577.74 3043
6578.51 3036
6579.27 3025
6580.04 2956
6580.80 2979
6581.57 3015
6582.33 3077
6583.10 3078
6583.87 3125
6584.63 3112
6585.40 3101
6586.16 3142
6586.93 3034
6587.70 3062
6588.46 3028
6589.23 3018
6589.99 3014
6590.76 3026
6591.53 3155
6592.29 3231
6593.06 3523
6593.82 3710
6594.59 4053
6595.36 4289
6596.12 4451
6596.89 4495
6597.66 4398
6598.42 4129
6599.19 3966
6599.96 3667
6600.72 3383
6601.49 3227
6602.26 3070
6603.02 2986
6603.79 2830
6604.56 2655
6605.33 2695
6606.09 2604
6606.86 2606
6607.63 2606
6608.39 2643
6609.16 2668
6609.93 2693
6610.70 2667
6611.46 2646
6612.23 2650
6613.00 2666
6613.77 2612
6614.53 2582
6615.30 2593
6616.07 2614
6616.84 2532
6617.60 2625
6618.37 2624
6619.14 2654
6619.91 2711
6620.68 2803
6621.44 3025
6622.21 3189
6622.98 3302
6623.75 3437
6624.52 3559
6625.28 3536
6626.05 3504
6626.82 3455
6627.59 3222
6628.36 3130
6629.13 3019
6629.89 2880
6630.66 2764
6631.43 2771
6632.20 2822
6632.97 2949
6633.74 3014
6634.51 3187
6635.27 3358
6636.04 3418
6636.81 3536
6637.58 3528
6638.35 3506
6639.12 3487
6639.89 3604
6640.66 3767
6641.43 4008
6642.19 4120
6642.96 4242
6643.73 4329
6644.50 4162
6645.27 3969
6646.04 3696
6646.81 3425
6647.58 3175
6648.35 2927
6649.12 2745
6649.89 2494
6650.66 2456
6651.43 2418
6652.20 2258
6652.97 2247
6653.74 2250
6654.51 2216
6655.28 2215
6656.05 2224
6656.82 2181
6657.59 2239
6658.36 2294
6659.13 2309
6659.90 2273
6660.67 2200
6661.44 2170
6662.21 2175
6662.98 2168
6663.75 2125
6664.52 2100
6665.29 2151
6666.06 2106
6666.83 2146
6667.60 2162
6668.37 2218
6669.14 2209
6669.91 2285
6670.68 2407
6671.46 2341
6672.23 2491
6673.00 2453
6673.77 2426
6674.54 2410
6675.31 2380
6676.08 2386
6676.85 2403
6677.62 2437
6678.40 2429
6679.17 2428
6679.94 2440
6680.71 2442
6681.48 2442
6682.25 2531
6683.02 2613
6683.80 2627
6684.57 2841
6685.34 3015
6686.11 3063
6686.88 3166
6687.65 3308
6688.43 3141
6689.20 2945
6689.97 2793
6690.74 2567
6691.51 2415
6692.29 2336
6693.06 2193
6693.83 2141
6694.60 2132
6695.37 2041
6696.15 2017
6696.92 1947
6697.69 1964
6698.46 2004
6699.24 1992
6700.01 1981
6700.78 1987
6701.55 1991
6702.33 1925
6703.10 1925
6703.87 1883
6704.64 1932
6705.42 1891
6706.19 1842
6706.96 1875
6707.74 1852
6708.51 1799
6709.28 1762
6710.06 1767
6710.83 1818
6711.60 1863
6712.37 1765
6713.15 1725
6713.92 1709
6714.69 1613
6715.47 1660
6716.24 1679
6717.01 1685
6717.79 1662
6718.56 1717
6719.34 1716
6720.11 1706
6720.88 1668
6721.66 1632
6722.43 1656
6723.20 1624
6723.98 1661
6724.75 1694
6725.53 1711
6726.30 1677
6727.07 1594
6727.85 1599
6728.62 1638
6729.40 1634
6730.17 1698
6730.95 1717
6731.72 1684
6732.49 1692
6733.27 1733
6734.04 1748
6734.82 1687
6735.59 1705
6736.37 1707
6737.14 1812
6737.92 1774
6738.69 1748
6739.47 1772
6740.24 1814
6741.01 1782
6741.79 1802
6742.56 1814
6743.34 1828
6744.11 1855
6744.89 1803
6745.67 1837
6746.44 1847
6747.22 1785
6747.99 1807
6748.77 1911
6749.54 2047
6750.32 2035
6751.09 2065
6751.87 2186
6752.64 2331
6753.42 2424
6754.19 2574
6754.97 2721
6755.75 2627
6756.52 2472
6757.30 2489
6758.07 2394
6758.85 2267
6759.63 2260
6760.40 2157
6761.18 2112
6761.95 2032
6762.73 2036
6763.51 2052
6764.28 2014
6765.06 1988
6765.83 1990
6766.61 1939
6767.39 1919
6768.16 1975
6768.94 1887
6769.72 1909
6770.49 1871
6771.27 1873
6772.05 1842
6772.82 1867
6773.60 1781
6774.38 1818
6775.15 1783
6775.93 1786
6776.71 1767
6777.48 1775
6778.26 1692
6779.04 1688
6779.82 1613
6780.59 1613
6781.37 1599
6782.15 1580
6782.92 1544
6783.70 1572
6784.48 1646
6785.26 1640
6786.03 1564
6786.81 1614
6787.59 1630
6788.37 1603
6789.14 1509
6789.92 1525
6790.70 1532
6791.48 1500
6792.25 1477
6793.03 1469
6793.81 1403
6794.59 1477
6795.37 1408
6796.14 1421
6796.92 1395
6797.70 1423
6798.48 1441
6799.26 1496
6800.04 1408
6800.81 1398
6801.59 1396
6802.37 1396
6803.15 1427
6803.93 1426
6804.71 1412
6805.48 1504
6806.26 1545
6807.04 1565
6807.82 1572
6808.60 1500
6809.38 1501
6810.16 1477
6810.94 1478
6811.71 1467
6812.49 1414
6813.27 1402
6814.05 1380
6814.83 1355
6815.61 1386
6816.39 1396
6817.17 1450
6817.95 1435
6818.73 1378
6819.51 1465
6820.29 1478
6821.07 1418
6821.84 1413
6822.62 1439
6823.40 1441
6824.18 1461
6824.96 1367
6825.74 1432
6826.52 1386
6827.30 1395
6828.08 1358
6828.86 1371
6829.64 1414
6830.42 1446
6831.20 1363
6831.98 1354
6832.76 1374
6833.54 1304
6834.32 1338
6835.10 1364
6835.88 1447
6836.66 1440
6837.44 1601
6838.22 1765
6839.01 1895
6839.79 1982
6840.57 2027
6841.35 1994
6842.13 1965
6842.91 1912
6843.69 1811
6844.47 1713
6845.25 1654
6846.03 1626
6846.81 1615
6847.59 1580
6848.37 1627
6849.16 1747
6849.94 1813
6850.72 1949
6851.50 2011
6852.28 2088
6853.06 2077
6853.84 2057
6854.62 1973
6855.41 1936
6856.19 1921
6856.97 1825
6857.75 1683
6858.53 1598
6859.31 1615
6860.10 1643
6860.88 1602
6861.66 1540
6862.44 1544
6863.22 1589
6864.00 1538
6864.79 1533
6865.57 1550
6866.35 1539
6867.13 1613
6867.91 1609
6868.70 1695
6869.48 1645
6870.26 1600
6871.04 1766
6871.83 1760
6872.61 1695
6873.39 1733
6874.17 1773
6874.96 1857
6875.74 1852
6876.52 1859
6877.30 1908
6878.09 1960
6878.87 2049
6879.65 2162
6880.43 2285
6881.22 2456
6882.00 2701
6882.78 2915
6883.57 3112
6884.35 3107
6885.13 3013
6885.92 2854
6886.70 2900
6887.48 2970
6888.27 3190
6889.05 3451
6889.83 3539
6890.62 3469
6891.40 3351
6892.18 3201
6892.97 3077
6893.75 2831
6894.53 2620
6895.32 2456
6896.10 2228
6896.88 2185
6897.67 2120
6898.45 2108
6899.24 2075
6900.02 2106
6900.80 2023
6901.59 2075
6902.37 2063
6903.16 2077
6903.94 2065
6904.73 2026
6905.51 2060
6906.29 1986
6907.08 2008
6907.86 1996
6908.65 1939
6909.43 1923
6910.22 1929
6911.00 1948
6911.79 1866
6912.57 1857
6913.35 1807
6914.14 1803
6914.92 1819
6915.71 1879
6916.49 1782
6917.28 1841
6918.06 1811
6918.85 1819
6919.63 1808
6920.42 1833
6921.20 1843
6921.99 1816
6922.78 1825
6923.56 1815
6924.35 1831
6925.13 1889
6925.92 1861
6926.70 1833
6927.49 1987
6928.27 1946
6929.06 1912
6929.84 2021
6930.63 2061
6931.42 1998
6932.20 1965
6932.99 1927
6933.77 1932
6934.56 1931
6935.35 1950
6936.13 1926
6936.92 2000
6937.70 2061
6938.49 2152
6939.28 2205
6940.06 2288
6940.85 2418
6941.63 2590
6942.42 2651
6943.21 2773
6943.99 2844
6944.78 2915
6945.57 2889
6946.35 2874
6947.14 3014
6947.93 3038
6948.71 3265
6949.50 3347
6950.29 3287
6951.07 3268
6951.86 3238
6952.65 3047
6953.44 2955
6954.22 2868
6955.01 2742
6955.80 2608
6956.58 2684
6957.37 2656
6958.16 2585
6958.95 2566
6959.73 2599
6960.52 2660
6961.31 2640
6962.09 2605
6962.88 2660
6963.67 2775
6964.46 2885
6965.25 2874
6966.03 2961
6966.82 2999
6967.61 3192
6968.40 3335
6969.18 3560
6969.97 3736
6970.76 3796
6971.55 3725
6972.34 3796
6973.12 3798
6973.91 3755
6974.70 3659
6975.49 3607
6976.28 3561
6977.07 3516
6977.85 3576
6978.64 3762
6979.43 3862
6980.22 4056
6981.01 4396
6981.80 4906
6982.59 5709
6983.37 7029
6984.16 8687
6984.95 10499
6985.74 12369
6986.53 13812
6987.32 14464
6988.11 14334
6988.90 13611
6989.69 12228
6990.47 10673
6991.26 9173
6992.05 7638
6992.84 6364
6993.63 5368
6994.42 4468
6995.21 3849
6996.00 3374
6996.79 3064
6997.58 2851
6998.37 2619
6999.16 2515
6999.95 2433
7000.74 2392
7001.53 2342
7002.32 2305
7003.11 2246
7003.90 2202
7004.69 2223
7005.48 2077
7006.27 2005
7007.06 1929
7007.85 1940
7008.64 1858
7009.43 1863
7010.22 1869
7011.01 1855
7011.80 1889
7012.59 2068
7013.38 2125
7014.17 2205
7014.96 2274
7015.75 2263
7016.54 2214
7017.33 2220
7018.12 2231
7018.91 2257
7019.70 2228
7020.49 2322
7021.28 2329
7022.07 2444
7022.87 2543
7023.66 2693
7024.45 2740
7025.24 2869
7026.03 2817
7026.82 2871
7027.61 2697
7028.40 2592
7029.19 2588
7029.99 2572
7030.78 2432
7031.57 2361
7032.36 2327
7033.15 2219
7033.94 2214
7034.74 2284
7035.53 2286
7036.32 2273
7037.11 2370
7037.90 2543
7038.69 2625
7039.49 2646
7040.28 2548
7041.07 2560
7041.86 2602
7042.65 2552
7043.45 2626
7044.24 2596
7045.03 2531
7045.82 2507
7046.61 2501
7047.41 2439
7048.20 2531
7048.99 2574
7049.78 2764
7050.58 2851
7051.37 3061
7052.16 3116
7052.95 3020
7053.75 2924
7054.54 2877
7055.33 2772
7056.13 2579
7056.92 2459
7057.71 2490
7058.50 2468
7059.30 2445
7060.09 2446
7060.88 2470
7061.68 2306
7062.47 2389
7063.26 2288
7064.06 2260
7064.85 2242
7065.64 2238
7066.44 2142
7067.23 2068
7068.02 2033
7068.82 2032
7069.61 1979
7070.40 2006
7071.20 1975
7071.99 1937
7072.78 1841
7073.58 1851
7074.37 1879
7075.17 1857
7075.96 1801
7076.75 1693
7077.55 1691
7078.34 1638
7079.14 1716
7079.93 1731
7080.72 1703
7081.52 1736
7082.31 1713
7083.11 1765
7083.90 1713
7084.70 1635
7085.49 1583
7086.28 1604
7087.08 1636
7087.87 1642
7088.67 1656
7089.46 1633
7090.26 1633
7091.05 1611
7091.85 1609
7092.64 1585
7093.44 1534
7094.23 1573
7095.03 1609
7095.82 1584
7096.62 1552
7097.41 1574
7098.21 1515
7099.00 1501
7099.80 1523
7100.59 1483
7101.39 1467
7102.18 1434
7102.98 1443
7103.77 1481
7104.57 1424
7105.37 1346
7106.16 1334
7106.96 1369
7107.75 1339
7108.55 1362
7109.34 1331
7110.14 1284
7110.94 1319
7111.73 1346
7112.53 1304
7113.32 1287
7114.12 1296
7114.92 1292
7115.71 1276
7116.51 1338
7117.30 1348
7118.10 1374
7118.90 1267
7119.69 1279
7120.49 1280
7121.29 1334
7122.08 1284
7122.88 1327
7123.68 1330
7124.47 1259
7125.27 1313
7126.07 1269
7126.86 1219
7127.66 1243
7128.46 1247
7129.25 1294
7130.05 1347
7130.85 1326
7131.64 1304
7132.44 1339
7133.24 1369
7134.04 1293
7134.83 1268
7135.63 1201
7136.43 1244
7137.23 1231
7138.02 1172
7138.82 1114
7139.62 1100
7140.42 1166
7141.21 1083
7142.01 1067
7142.81 1076
7143.61 1103
7144.40 1085
7145.20 1103
7146.00 1044
7146.80 1047
7147.59 1073
7148.39 1093
7149.19 964
7149.99 1051
7150.79 1042
7151.59 1042
7152.38 1051
7153.18 1044
7153.98 1061
7154.78 1066
7155.58 1037
7156.38 1035
7157.17 1058
7157.97 1086
7158.77 1062
7159.57 1079
7160.37 1069
7161.17 1059
7161.97 1045
7162.76 1028
7163.56 1005
7164.36 1061
7165.16 991
7165.96 1031
7166.76 1009
7167.56 958
7168.36 967
7169.16 1014
7169.96 994
7170.75 994
7171.55 941
7172.35 931
7173.15 948
7173.95 962
7174.75 960
7175.55 937
7176.35 970
7177.15 941
7177.95 936
7178.75 904
7179.55 925
7180.35 938
7181.15 951
7181.95 1003
7182.75 942
7183.55 953
7184.35 954
7185.15 983
7185.95 961
7186.75 913
7187.55 977
7188.35 962
7189.15 956
7189.95 974
7190.75 912
7191.55 929
7192.35 880
7193.15 891
7193.95 940
7194.75 929
7195.55 937
7196.35 955
7197.15 905
7197.95 867
7198.76 896
7199.56 850
7200.36 904
7201.16 921
7201.96 900
7202.76 917
7203.56 885
7204.36 943
7205.16 915
7205.96 936
7206.77 887
7207.57 931
7208.37 898
7209.17 919
7209.97 926
7210.77 991
7211.57 964
7212.38 1002
7213.18 997
7213.98 997
7214.78 974
7215.58 972
7216.38 967
7217.19 971
7217.99 970
7218.79 968
7219.59 1000
7220.39 977
7221.20 989
7222.00 996
7222.80 997
7223.60 975
7224.40 962
7225.21 927
7226.01 973
7226.81 914
7227.61 893
7228.42 901
7229.22 933
7230.02 897
7230.82 922
7231.63 871
7232.43 876
7233.23 927
7234.03 911
7234.84 919
7235.64 933
7236.44 965
7237.25 973
7238.05 984
7238.85 992
7239.65 961
7240.46 984
7241.26 938
7242.06 921
7242.87 981
7243.67 929
7244.47 882
7245.28 867
7246.08 895
7246.88 883
7247.69 981
7248.49 927
7249.30 932
7250.10 926
7250.90 863
7251.71 890
7252.51 913
7253.31 895
7254.12 902
7254.92 835
7255.73 892
7256.53 878
7257.33 869
7258.14 842
7258.94 861
7259.75 950
7260.55 873
7261.35 889
7262.16 878
7262.96 859
7263.77 785
7264.57 860
7265.38 873
7266.18 830
7266.99 844
7267.79 865
7268.59 891
7269.40 901
7270.20 908
7271.01 874
7271.81 870
7272.62 895
7273.42 844
7274.23 847
7275.03 887
7275.84 910
7276.64 940
7277.45 947
7278.25 915
7279.06 945
7279.86 865
7280.67 932
7281.48 961
7282.28 989
7283.09 1041
7283.89 1066
7284.70 1066
7285.50 1131
7286.31 1123
7287.11 1148
7287.92 1080
7288.73 1101
7289.53 1155
7290.34 1027
7291.14 1004
7291.95 1058
7292.76 1008
7293.56 983
7294.37 951
7295.17 941
7295.98 954
7296.79 961
7297.59 991
7298.40 1028
7299.21 1024
7300.01 1056
7300.82 1064
7301.62 1049
7302.43 1027
7303.24 1051
7304.04 1077
7304.85 1065
7305.66 1052
7306.46 1066
7307.27 1066
7308.08 1085
7308.89 1105
7309.69 1133
7310.50 1194
7311.31 1227
7312.11 1326
7312.92 1300
7313.73 1255
7314.53 1262
7315.34 1305
7316.15 1378
7316.96 1465
7317.76 1728
7318.57 1995
7319.38 2343
7320.19 2584
7320.99 2665
7321.80 2614
7322.61 2368
7323.42 2129
7324.22 1925
7325.03 1627
7325.84 1581
7326.65 1431
7327.46 1352
7328.26 1258
7329.07 1210
7329.88 1227
7330.69 1184
7331.50 1192
7332.30 1145
7333.11 1213
7333.92 1249
7334.73 1197
7335.54 1188
7336.35 1203
7337.15 1199
7337.96 1234
7338.77 1260
7339.58 1263
7340.39 1234
7341.20 1202
7342.01 1178
7342.82 1133
7343.62 1110
7344.43 1089
7345.24 1081
7346.05 985
7346.86 987
7347.67 1011
7348.48 981
7349.29 1009
7350.10 1000
7350.91 977
7351.71 966
7352.52 967
7353.33 974
7354.14 892
7354.95 904
7355.76 929
7356.57 953
7357.38 953
7358.19 973
7359.00 929
7359.81 922
7360.62 946
7361.43 927
7362.24 940
7363.05 930
7363.86 988
7364.67 915
7365.48 937
7366.29 888
7367.10 882
7367.91 858
7368.72 856
7369.53 897
7370.34 879
7371.15 865
7371.96 847
7372.77 823
7373.58 832
7374.39 854
7375.20 856
7376.01 822
7376.82 829
7377.63 870
7378.45 845
7379.26 865
7380.07 905
7380.88 873
7381.69 883
7382.50 935
7383.31 912
7384.12 906
7384.93 913
7385.74 937
7386.56 841
7387.37 886
7388.18 838
7388.99 822
7389.80 771
7390.61 796
7391.42 821
7392.24 854
7393.05 775
7393.86 806
7394.67 828
7395.48 800
7396.29 832
7397.10 789
7397.92 783
7398.73 812
7399.54 799
7400.35 793
7401.16 775
7401.98 773
7402.79 809
7403.60 767
7404.41 780
7405.23 759
7406.04 802
7406.85 822
7407.66 793
7408.47 763
7409.29 765
7410.10 774
7410.91 775
7411.72 784
7412.54 778
7413.35 730
7414.16 726
7414.98 723
7415.79 755
7416.60 789
7417.41 757
7418.23 733
7419.04 716
7419.85 724
7420.67 717
7421.48 736
7422.29 758
7423.11 779
7423.92 793
7424.73 724
7425.54 740
7426.36 727
7427.17 754
7427.99 705
7428.80 688
7429.61 711
7430.43 728
7431.24 756
7432.05 727
7432.87 728
7433.68 708
7434.49 710
7435.31 752
7436.12 765
7436.94 722
7437.75 754
7438.56 768
7439.38 751
7440.19 719
7441.01 774
7441.82 727
7442.64 771
7443.45 765
7444.26 725
7445.08 760
7445.89 771
7446.71 733
7447.52 726
7448.34 729
7449.15 773
7449.97 752
7450.78 705
7451.59 707
7452.41 725
7453.22 748
7454.04 755
7454.85 742
7455.67 716
7456.48 740
7457.30 763
7458.11 745
7458.93 730
7459.74 693
7460.56 713
7461.38 742
7462.19 756
7463.01 754
7463.82 751
7464.64 816
7465.45 759
7466.27 764
7467.08 786
7467.90 760
7468.72 814
7469.53 810
7470.35 812
7471.16 827
7471.98 896
7472.79 873
7473.61 840
7474.43 940
7475.24 912
7476.06 901
7476.87 864
7477.69 852
7478.51 857
7479.32 853
7480.14 850
7480.96 865
7481.77 829
7482.59 801
7483.41 798
7484.22 797
7485.04 851
7485.85 880
7486.67 847
7487.49 872
7488.31 839
7489.12 775
7489.94 814
7490.76 811
7491.57 832
7492.39 785
7493.21 789
7494.02 771
7494.84 807
7495.66 779
7496.48 773
7497.29 803
7498.11 832
7498.93 851
7499.74 863
7500.56 812
7501.38 761
7502.20 795
7503.01 832
7503.83 828
7504.65 852
7505.47 851
7506.29 843
7507.10 860
7507.92 811
7508.74 818
7509.56 792
7510.37 821
7511.19 817
7512.01 846
7512.83 798
7513.65 829
7514.47 854
7515.28 895
7516.10 883
7516.92 802
7517.74 780
7518.56 821
7519.38 832
7520.19 809
7521.01 799
7521.83 821
7522.65 826
7523.47 808
7524.29 819
7525.11 772
7525.92 815
7526.74 861
7527.56 868
7528.38 850
7529.20 835
7530.02 857
7530.84 880
7531.66 877
7532.48 892
7533.30 874
7534.12 885
7534.93 885
7535.75 851
7536.57 855
7537.39 851
7538.21 878
7539.03 875
7539.85 876
7540.67 863
7541.49 825
7542.31 849
7543.13 905
7543.95 881
7544.77 896
7545.59 927
7546.41 854
7547.23 876
7548.05 867
7548.87 841
7549.69 889
7550.51 869
7551.33 830
7552.15 845
7552.97 929
7553.79 892
7554.61 924
7555.43 891
7556.25 887
7557.07 900
7557.89 958
7558.71 982
7559.53 995
7560.36 946
7561.18 1001
7562.00 1015
7562.82 977
7563.64 952
7564.46 996
7565.28 967
7566.10 958
7566.92 963
7567.74 1018
7568.56 1029
7569.39 1026
7570.21 965
7571.03 1012
7571.85 952
7572.67 989
7573.49 1078
7574.31 1039
7575.14 1055
7575.96 1072
7576.78 1056
7577.60 1020
7578.42 1040
7579.24 1113
7580.06 1063
7580.89 1115
7581.71 1103
7582.53 1063
7583.35 1089
7584.17 1073
7585.00 1140
7585.82 1160
7586.64 1069
7587.46 1157
7588.29 1186
7589.11 1145
7589.93 1272
7590.75 1272
7591.57 1226
7592.40 1257
7593.22 1277
7594.04 1233
7594.86 1278
7595.69 1291
7596.51 1366
7597.33 1377
7598.15 1455
7598.98 1424
7599.80 1422
7600.62 1476
7601.45 1399
7602.27 1443
7603.09 1519
7603.92 1609
7604.74 1642
7605.56 1681
7606.38 1709
7607.21 1721
7608.03 1621
7608.85 1613
7609.68 1598
7610.50 1564
7611.32 1547
7612.15 1546
7612.97 1477
7613.80 1496
7614.62 1542
7615.44 1611
7616.27 1686
7617.09 1795
7617.91 1890
7618.74 1982
7619.56 2140
7620.39 2149
7621.21 2121
7622.03 2056
7622.86 2092
7623.68 1974
7624.51 1838
7625.33 1740
7626.15 1816
7626.98 1749
7627.80 1730
7628.63 1674
7629.45 1790
7630.28 1811
7631.10 1849
7631.93 1853
7632.75 1846
7633.58 1918
7634.40 1926
7635.22 1811
7636.05 1802
7636.87 1691
7637.70 1650
7638.52 1533
7639.35 1488
7640.17 1422
7641.00 1353
7641.82 1348
7642.65 1351
7643.47 1359
7644.30 1379
7645.13 1410
7645.95 1516
7646.78 1459
7647.60 1461
7648.43 1458
7649.25 1461
7650.08 1404
7650.90 1349
7651.73 1293
7652.55 1218
7653.38 1231
7654.21 1217
7655.03 1170
7655.86 1151
7656.68 1124
7657.51 1034
7658.34 1086
7659.16 1061
7659.99 1074
7660.81 1131
7661.64 1120
7662.47 1124
7663.29 1107
7664.12 1072
7664.95 1111
7665.77 1099
7666.60 1091
7667.42 1114
7668.25 1046
7669.08 1114
7669.90 1126
7670.73 1063
7671.56 1114
7672.38 1075
7673.21 1131
7674.04 1109
7674.87 995
7675.69 1042
7676.52 1041
7677.35 1054
7678.17 1060
7679.00 1033
7679.83 1084
7680.65 1058
7681.48 1057
7682.31 1096
7683.14 1174
7683.96 1150
7684.79 1220
7685.62 1380
7686.45 1405
7687.27 1407
7688.10 1368
7688.93 1337
7689.76 1255
7690.58 1177
7691.41 1122
7692.24 1097
7693.07 1080
7693.90 1101
7694.72 1085
7695.55 1033
7696.38 1065
7697.21 1131
7698.04 1183
7698.86 1267
7699.69 1241
7700.52 1301
7701.35 1281
7702.18 1302
7703.01 1225
7703.83 1183
7704.66 1154
7705.49 1066
7706.32 1050
7707.15 1020
7707.98 1028
7708.81 963
7709.63 960
7710.46 943
7711.29 946
7712.12 948
7712.95 941
7713.78 940
7714.61 959
7715.44 919
7716.27 891
7717.10 899
7717.93 902
7718.75 955
7719.58 872
7720.41 876
7721.24 919
7722.07 874
7722.90 889
7723.73 799
7724.56 797
7725.39 850
7726.22 869
7727.05 893
7727.88 861
7728.71 877
7729.54 878
7730.37 887
7731.20 880
7732.03 871
7732.86 880
7733.69 880
7734.52 806
7735.35 775
7736.18 789
7737.01 788
7737.84 765
7738.67 803
7739.50 787
7740.33 773
7741.16 785
7741.99 805
7742.82 768
7743.65 766
7744.48 753
7745.31 786
7746.14 828
7746.98 764
7747.81 769
7748.64 814
7749.47 827
7750.30 774
7751.13 828
7751.96 778
7752.79 746
7753.62 776
7754.45 800
7755.29 792
7756.12 762
7756.95 786
7757.78 747
7758.61 737
7759.44 761
7760.27 737
7761.11 739
7761.94 736
7762.77 787
7763.60 733
7764.43 792
7765.26 729
7766.10 746
7766.93 778
7767.76 773
7768.59 789
7769.42 790
7770.26 809
7771.09 822
7771.92 760
7772.75 791
7773.58 815
7774.42 756
7775.25 770
7776.08 777
7776.91 795
7777.75 746
7778.58 754
7779.41 835
7780.24 786
7781.08 809
7781.91 778
7782.74 793
7783.57 810
7784.41 761
7785.24 777
7786.07 804
7786.91 769
7787.74 797
7788.57 780
7789.40 818
7790.24 786
7791.07 783
7791.90 847
7792.74 834
7793.57 833
7794.40 871
7795.24 804
7796.07 805
7796.90 811
7797.74 897
7798.57 842
7799.40 850
7800.24 858
7801.07 878
7801.91 910
7802.74 940
7803.57 933
7804.41 927
7805.24 957
7806.07 940
7806.91 975
7807.74 962
7808.58 969
7809.41 960
7810.25 949
7811.08 975
7811.91 1066
7812.75 1031
7813.58 1095
7814.42 1144
7815.25 1142
7816.09 1211
7816.92 1168
7817.75 1162
7818.59 1182
7819.42 1187
7820.26 1190
7821.09 1228
7821.93 1221
7822.76 1253
7823.60 1314
7824.43 1322
7825.27 1307
7826.10 1293
7826.94 1245
7827.77 1261
7828.61 1232
7829.44 1237
7830.28 1188
7831.11 1179
7831.95 1180
7832.78 1200
7833.62 1263
7834.46 1327
7835.29 1409
7836.13 1498
7836.96 1426
7837.80 1342
7838.63 1347
7839.47 1332
7840.31 1262
7841.14 1211
7841.98 1154
7842.81 1151
7843.65 1156
7844.48 1079
7845.32 1073
7846.16 1063
7846.99 1040
7847.83 1078
7848.67 1019
7849.50 1075
7850.34 1033
7851.17 1066
7852.01 1013
7852.85 1061
7853.68 1037
7854.52 1094
7855.36 1046
7856.19 1050
7857.03 1079
7857.87 1029
7858.70 998
7859.54 1079
7860.38 1077
7861.21 1010
7862.05 1067
7862.89 1028
7863.72 1069
7864.56 1026
7865.40 991
7866.24 1040
7867.07 1032
7867.91 1103
7868.75 1101
7869.59 1113
7870.42 1162
7871.26 1157
7872.10 1160
7872.94 1176
7873.77 1169
7874.61 1174
7875.45 1137
7876.29 1207
7877.12 1258
7877.96 1409
7878.80 1522
7879.64 1706
7880.47 1706
7881.31 1711
7882.15 1743
7882.99 1721
7883.83 1656
7884.66 1634
7885.50 1614
7886.34 1514
7887.18 1410
7888.02 1345
7888.86 1298
7889.69 1288
7890.53 1328
7891.37 1329
7892.21 1328
7893.05 1353
7893.89 1353
7894.73 1388
7895.56 1359
7896.40 1270
7897.24 1217
7898.08 1170
7898.92 1188
7899.76 1154
7900.60 1092
7901.44 1098
7902.28 1099
7903.12 1056
7903.95 1012
7904.79 1047
7905.63 971
7906.47 1015
7907.31 1025
7908.15 1014
7908.99 987
7909.83 988
7910.67 982
7911.51 1022
7912.35 979
7913.19 1024
7914.03 1096
7914.87 1047
7915.71 1027
7916.55 1072
7917.39 1113
7918.23 1154
7919.07 1122
7919.91 1169
7920.75 1113
7921.59 1101
7922.43 1098
7923.27 1074
7924.11 1101
7924.95 1000
7925.79 981
7926.63 1001
7927.47 981
7928.31 992
7929.15 958
7929.99 915
7930.83 907
7931.67 946
7932.51 930
7933.35 933
7934.19 883
7935.04 954
7935.88 967
7936.72 1019
7937.56 974
7938.40 1013
7939.24 966
7940.08 954
7940.92 934
7941.76 919
7942.60 925
7943.45 937
7944.29 892
7945.13 951
7945.97 941
7946.81 981
7947.65 1012
7948.49 1014
7949.34 1007
7950.18 1037
7951.02 1070
7951.86 1075
7952.70 1139
7953.54 1204
7954.39 1199
7955.23 1260
7956.07 1393
7956.91 1342
7957.75 1355
7958.60 1327
7959.44 1340
7960.28 1386
7961.12 1346
7961.96 1364
7962.81 1259
7963.65 1262
7964.49 1269
7965.33 1265
7966.18 1328
7967.02 1431
7967.86 1575
7968.70 1744
7969.55 1783
7970.39 1787
7971.23 1755
7972.08 1636
7972.92 1497
7973.76 1407
7974.60 1366
7975.45 1315
7976.29 1197
7977.13 1118
7977.98 1096
7978.82 1079
7979.66 1111
7980.51 1000
7981.35 1034
7982.19 1063
7983.04 998
7983.88 985
7984.72 995
7985.57 1027
7986.41 991
7987.25 1014
7988.10 965
7988.94 967
7989.78 905
7990.63 861
7991.47 883
7992.32 860
7993.16 874
7994.00 835
7994.85 808
7995.69 795
7996.54 820
7997.38 786
7998.22 759
7999.07 770
7999.91 798
8000.76 820
8001.60 772
8002.45 773
8003.29 787
8004.13 797
8004.98 748
8005.82 721
8006.67 749
8007.51 746
8008.36 730
8009.20 703
8010.05 708
8010.89 724
8011.74 723
8012.58 713
8013.43 723
8014.27 686
8015.12 664
8015.96 679
8016.81 703
8017.65 711
8018.50 676
8019.34 677
8020.19 684
8021.03 692
8021.88 706
8022.72 692
8023.57 680
8024.41 708
8025.26 718
8026.11 666
8026.95 707
8027.80 658
8028.64 665
8029.49 694
8030.33 707
8031.18 720
8032.03 686
8032.87 687
8033.72 678
8034.56 685
8035.41 665
8036.26 671
8037.10 690
8037.95 708
8038.80 696
8039.64 656
8040.49 685
8041.34 715
8042.18 692
8043.03 676
8043.87 699
8044.72 648
8045.57 679
8046.41 642
8047.26 658
8048.11 651
8048.96 674
8049.80 657
8050.65 658
8051.50 647
8052.34 656
8053.19 632
8054.04 616
8054.88 567
8055.73 632
8056.58 640
8057.43 643
8058.27 609
8059.12 633
8059.97 636
8060.82 618
8061.66 602
8062.51 600
8063.36 602
8064.21 575
8065.05 599
8065.90 612
8066.75 590
8067.60 606
8068.44 595
8069.29 580
8070.14 613
8070.99 595
8071.84 572
8072.68 592
8073.53 597
8074.38 616
8075.23 554
8076.08 578
8076.93 626
8077.77 602
8078.62 585
8079.47 601
8080.32 564
8081.17 547
8082.02 578
8082.87 569
8083.71 564
8084.56 594
8085.41 614
8086.26 576
8087.11 582
8087.96 606
8088.81 615
8089.66 568
8090.51 594
8091.35 573
8092.20 611
8093.05 586
8093.90 616
8094.75 568
8095.60 607
8096.45 627
8097.30 587
8098.15 582
8099.00 599
8099.85 607
8100.70 614
8101.55 617
8102.40 549
8103.25 591
8104.10 602
8104.95 619
8105.80 593
8106.65 572
8107.50 560
8108.35 575
8109.20 580
8110.05 596
8110.90 582
8111.75 588
8112.60 568
8113.45 535
8114.30 557
8115.15 566
8116.00 548
8116.85 597
8117.70 549
8118.55 568
8119.40 607
8120.25 605
8121.10 618
8121.95 595
8122.80 603
8123.65 601
8124.50 630
8125.35 591
8126.20 593
8127.06 612
8127.91 643
8128.76 644
8129.61 631
8130.46 646
8131.31 661
8132.16 686
8133.01 660
8133.86 651
8134.72 675
8135.57 674
8136.42 712
8137.27 697
8138.12 643
8138.97 626
8139.83 644
8140.68 558
8141.53 586
8142.38 570
8143.23 616
8144.08 629
8144.94 627
8145.79 627
8146.64 603
8147.49 637
8148.34 656
8149.20 647
8150.05 639
8150.90 652
8151.75 629
8152.60 667
8153.46 618
8154.31 643
8155.16 669
8156.01 707
8156.87 686
8157.72 723
8158.57 716
8159.42 725
8160.28 664
8161.13 644
8161.98 654
8162.84 651
8163.69 590
8164.54 591
8165.39 585
8166.25 617
8167.10 575
8167.95 578
8168.81 586
8169.66 602
8170.51 587
8171.37 583
8172.22 571
8173.07 562
8173.93 547
8174.78 556
8175.63 575
8176.49 590
8177.34 572
8178.19 579
8179.05 577
8179.90 587
8180.76 571
8181.61 571
8182.46 552
8183.32 570
8184.17 556
8185.02 529
8185.88 553
8186.73 550
8187.59 566
8188.44 599
8189.30 579
8190.15 527
8191.00 507
8191.86 530
8192.71 560
8193.57 544
8194.42 561
8195.28 552
8196.13 544
8196.99 565
8197.84 548
8198.69 568
8199.55 557
8200.40 556
8201.26 528
8202.11 539
8202.97 541
8203.82 555
8204.68 554
8205.53 574
8206.39 566
8207.24 547
8208.10 533
8208.95 536
8209.81 519
8210.67 535
8211.52 520
8212.38 529
8213.23 558
8214.09 596
8214.94 559
8215.80 527
8216.65 561
8217.51 545
8218.37 557
8219.22 558
8220.08 557
8220.93 601
8221.79 544
8222.64 573
8223.50 552
8224.36 533
8225.21 569
8226.07 614
8226.92 583
8227.78 565
8228.64 559
8229.49 552
8230.35 550
8231.21 603
8232.06 557
8232.92 528
8233.78 576
8234.63 548
8235.49 527
8236.35 548
8237.20 593
8238.06 585
8238.92 565
8239.77 537
8240.63 581
8241.49 529
8242.34 565
8243.20 544
8244.06 547
8244.91 576
8245.77 577
8246.63 535
8247.49 554
8248.34 553
8249.20 552
8250.06 526
8250.92 580
8251.77 572
8252.63 554
8253.49 586
8254.35 571
8255.20 582
8256.06 599
8256.92 624
8257.78 602
8258.63 580
8259.49 607
8260.35 610
8261.21 599
8262.07 608
8262.92 627
8263.78 618
8264.64 647
8265.50 662
8266.36 633
8267.22 650
8268.07 687
8268.93 645
8269.79 680
8270.65 682
8271.51 718
8272.37 735
8273.22 728
8274.08 707
8274.94 742
8275.80 741
8276.66 714
8277.52 757
8278.38 812
8279.24 898
8280.09 995
8280.95 1035
8281.81 1040
8282.67 1020
8283.53 1012
8284.39 925
8285.25 907
8286.11 866
8286.97 813
8287.83 833
8288.69 810
8289.55 739
8290.41 746
8291.26 783
8292.12 775
8292.98 821
8293.84 856
8294.70 938
8295.56 962
8296.42 928
8297.28 902
8298.14 867
8299.00 816
8299.86 857
8300.72 784
8301.58 736
8302.44 725
8303.30 693
8304.16 680
8305.02 679
8305.88 686
8306.74 660
8307.60 696
8308.46 716
8309.33 673
8310.19 655
8311.05 678
8311.91 657
8312.77 602
8313.63 626
8314.49 649
8315.35 637
8316.21 625
8317.07 680
8317.93 671
8318.79 631
8319.65 611
8320.52 586
8321.38 591
8322.24 614
8323.10 591
8323.96 606
8324.82 617
8325.68 584
8326.54 596
8327.41 659
8328.27 627
8329.13 637
8329.99 637
8330.85 620
8331.71 634
8332.57 641
8333.44 635
8334.30 640
8335.16 652
8336.02 604
8336.88 599
8337.75 619
8338.61 607
8339.47 586
8340.33 583
8341.19 602
8342.06 610
8342.92 629
8343.78 617
8344.64 612
8345.50 631
8346.37 650
8347.23 680
8348.09 698
8348.95 696
8349.82 732
8350.68 731
8351.54 751
8352.40 722
8353.27 741
8354.13 723
8354.99 683
8355.86 700
8356.72 680
8357.58 684
8358.45 688
8359.31 655
8360.17 639
8361.03 625
8361.90 625
8362.76 610
8363.62 617
8364.49 647
8365.35 621
8366.21 621
8367.08 656
8367.94 631
8368.80 648
8369.67 620
8370.53 651
8371.40 660
8372.26 629
8373.12 645
8373.99 653
8374.85 649
8375.71 607
8376.58 591
8377.44 682
8378.31 650
8379.17 627
8380.03 625
8380.90 637
8381.76 638
8382.63 620
8383.49 659
8384.36 621
8385.22 682
8386.08 717
8386.95 710
8387.81 684
8388.68 734
8389.54 721
8390.41 726
8391.27 712
8392.14 680
8393.00 722
8393.87 704
8394.73 698
8395.60 668
8396.46 694
8397.33 689
8398.19 668
8399.06 653
8399.92 625
8400.79 640
8401.65 679
8402.52 678
8403.38 707
8404.25 701
8405.11 684
8405.98 659
8406.84 691
8407.71 719
8408.58 689
8409.44 714
8410.31 734
8411.17 761
8412.04 710
8412.90 661
8413.77 719
8414.64 715
8415.50 707
8416.37 690
8417.23 690
8418.10 766
8418.97 752
8419.83 740
8420.70 778
8421.56 755
8422.43 769
8423.30 784
8424.16 806
8425.03 787
8425.90 792
8426.76 820
8427.63 865
8428.50 827
8429.36 863
8430.23 861
8431.10 874
8431.96 852
8432.83 843
8433.70 851
8434.56 865
8435.43 912
8436.30 842
8437.16 890
8438.03 911
8438.90 923
8439.77 967
8440.63 962
8441.50 1012
8442.37 1084
8443.24 1124
8444.10 1192
8444.97 1205
8445.84 1212
8446.71 1221
8447.57 1212
8448.44 1207
8449.31 1226
8450.18 1200
8451.04 1244
8451.91 1289
8452.78 1236
8453.65 1293
8454.52 1350
8455.38 1420
8456.25 1466
8457.12 1591
8457.99 1647
8458.86 1659
8459.72 1720
8460.59 1627
8461.46 1587
8462.33 1542
8463.20 1428
8464.07 1380
8464.93 1303
8465.80 1280
8466.67 1283
8467.54 1216
8468.41 1235
8469.28 1150
8470.15 1194
8471.02 1179
8471.88 1149
8472.75 1113
8473.62 1105
8474.49 1119
8475.36 1070
8476.23 1052
8477.10 1066
8477.97 1096
8478.84 1130
8479.71 1089
8480.58 1064
8481.44 1098
8482.31 1212
8483.18 1215
8484.05 1175
8484.92 1172
8485.79 1191
8486.66 1166
8487.53 1168
8488.40 1116
8489.27 1047
8490.14 1006
8491.01 998
8491.88 989
8492.75 982
8493.62 986
8494.49 1026
8495.36 1000
8496.23 989
8497.10 998
8497.97 1002
8498.84 1001
8499.71 963
8500.58 938
8501.45 880
8502.32 923
8503.19 935
8504.06 920
8504.93 898
8505.80 941
8506.67 920
8507.55 943
8508.42 983
8509.29 937
8510.16 956
8511.03 967
8511.90 946
8512.77 1018
8513.64 983
8514.51 967
8515.38 993
8516.25 1044
8517.13 1007
8518.00 1019
8518.87 1028
8519.74 999
8520.61 1041
8521.48 1080
8522.35 1089
8523.23 1141
8524.10 1171
8524.97 1206
8525.84 1315
8526.71 1346
8527.58 1428
8528.46 1317
8529.33 1358
8530.20 1389
8531.07 1266
8531.94 1197
8532.81 1222
8533.69 1165
8534.56 1155
8535.43 1163
8536.30 1155
8537.18 1120
8538.05 1067
8538.92 1060
8539.79 1068
8540.66 1070
8541.54 1028
8542.41 1016
8543.28 994
8544.15 1034
8545.03 1012
8545.90 979
8546.77 941
8547.64 954
8548.52 994
8549.39 1009
8550.26 1047
8551.14 1068
8552.01 1153
8552.88 1252
8553.76 1318
8554.63 1385
8555.50 1517
8556.37 1542
8557.25 1472
8558.12 1432
8558.99 1483
8559.87 1361
8560.74 1318
8561.61 1236
8562.49 1183
8563.36 1133
8564.24 1081
8565.11 1097
8565.98 1048
8566.86 1044
8567.73 983
8568.60 976
8569.48 1005
8570.35 958
8571.23 967
8572.10 931
8572.97 981
8573.85 989
8574.72 979
8575.60 971
8576.47 955
8577.34 979
8578.22 920
8579.09 912
8579.97 981
8580.84 1001
8581.72 979
8582.59 1005
8583.47 995
8584.34 1010
8585.21 1033
8586.09 964
8586.96 1034
8587.84 1053
8588.71 998
8589.59 1007
8590.46 997
8591.34 971
8592.21 1046
8593.09 1098
8593.96 1116
8594.84 1130
8595.71 1178
8596.59 1115
8597.46 1136
8598.34 1132
8599.22 1085
8600.09 1102
8600.97 1137
8601.84 1128
8602.72 1235
8603.59 1161
8604.47 1158
8605.34 1209
8606.22 1187
8607.10 1210
8607.97 1255
8608.85 1251
8609.72 1232
8610.60 1226
8611.47 1206
8612.35 1188
8613.23 1232
8614.10 1344
8614.98 1383
8615.86 1310
8616.73 1302
8617.61 1372
8618.48 1383
8619.36 1404
8620.24 1446
8621.11 1507
8621.99 1521
8622.87 1484
8623.74 1522
8624.62 1579
8625.50 1539
8626.37 1599
8627.25 1579
8628.13 1620
8629.00 1627
8629.88 1656
8630.76 1622
8631.64 1732
8632.51 1763
8633.39 1734
8634.27 1789
8635.14 1813
8636.02 1771
8636.90 1742
8637.78 1780
8638.65 1822
8639.53 1865
8640.41 1855
8641.29 1838
8642.16 1893
8643.04 1979
8643.92 1962
8644.80 2048
8645.67 2010
8646.55 2044
8647.43 2098
8648.31 2201
8649.18 2152
8650.06 2232
8650.94 2283
8651.82 2228
8652.70 2259
8653.58 2207
8654.45 2270
8655.33 2287
8656.21 2341
8657.09 2400
8657.97 2520
8658.84 2527
8659.72 2599
8660.60 2718
8661.48 2897
8662.36 3125
8663.24 3391
8664.12 3521
8664.99 3857
8665.87 4026
8666.75 4127
8667.63 4135
8668.51 4127
8669.39 3950
8670.27 3857
8671.15 3947
8672.03 3951
8672.91 3930
8673.78 4128
8674.66 4288
8675.54 4382
8676.42 4351
8677.30 4293
8678.18 4237
8679.06 4024
8679.94 3790
8680.82 3564
8681.70 3386
8682.58 3138
8683.46 2896
8684.34 2740
8685.22 2742
8686.10 2641
8686.98 2660
8687.86 2734
8688.74 2751
8689.62 2940
8690.50 3145
8691.38 3478
8692.26 3889
8693.14 4168
8694.02 4335
8694.90 4400
8695.78 4297
8696.66 4207
8697.54 4050
8698.42 3858
8699.30 3577
8700.18 3416
8701.06 3205
8701.94 3151
8702.82 3071
8703.70 3008
8704.58 2930
8705.46 2906
8706.34 2731
8707.23 2700
8708.11 2557
8708.99 2385
8709.87 2207
8710.75 2081
8711.63 2004
8712.51 1929
8713.39 1875
8714.27 1745
8715.16 1656
8716.04 1615
8716.92 1577
8717.80 1531
8718.68 1524
8719.56 1531
8720.44 1482
8721.33 1488
8722.21 1446
8723.09 1483
8723.97 1459
8724.85 1442
8725.73 1426
8726.62 1410
8727.50 1461
8728.38 1492
8729.26 1546
8730.14 1560
8731.03 1563
8731.91 1581
8732.79 1594
8733.67 1623
8734.55 1624
8735.44 1574
8736.32 1512
8737.20 1547
8738.08 1541
8738.97 1547
8739.85 1563
8740.73 1519
8741.61 1544
8742.50 1525
8743.38 1553
8744.26 1532
8745.14 1495
8746.03 1483
8746.91 1527
8747.79 1496
8748.68 1462
8749.56 1462
8750.44 1485
8751.33 1448
8752.21 1414
8753.09 1458
8753.97 1479
8754.86 1501
8755.74 1480
8756.62 1508
8757.51 1446
8758.39 1461
8759.28 1487
8760.16 1486
8761.04 1503
8761.93 1546
8762.81 1523
8763.69 1516
8764.58 1490
8765.46 1438
8766.34 1431
8767.23 1491
8768.11 1464
8769.00 1416
8769.88 1468
8770.76 1489
8771.65 1441
8772.53 1448
8773.42 1462
8774.30 1475
8775.19 1389
8776.07 1392
8776.95 1358
8777.84 1393
8778.72 1289
8779.61 1281
8780.49 1277
8781.38 1259
8782.26 1282
8783.15 1298
8784.03 1287
8784.92 1202
8785.80 1204
8786.69 1215
8787.57 1265
8788.46 1229
8789.34 1277
8790.23 1317
8791.11 1347
8792.00 1315
8792.88 1268
8793.77 1279
8794.65 1307
8795.54 1247
8796.42 1263
8797.31 1299
8798.19 1259
8799.08 1209
8799.96 1192
8800.85 1206
8801.74 1211
8802.62 1193
8803.51 1237
8804.39 1230
8805.28 1232
8806.16 1227
8807.05 1243
8807.94 1283
8808.82 1310
8809.71 1272
8810.59 1243
8811.48 1208
8812.37 1195
8813.25 1194
8814.14 1169
8815.03 1213
8815.91 1234
8816.80 1337
8817.68 1353
8818.57 1368
8819.46 1454
8820.34 1425
8821.23 1397
8822.12 1392
8823.00 1371
8823.89 1279
8824.78 1210
8825.66 1176
8826.55 1202
8827.44 1183
8828.33 1172
8829.21 1142
8830.10 1071
8830.99 1118
8831.87 1069
8832.76 1079
8833.65 1037
8834.54 1053
8835.42 1021
8836.31 1020
8837.20 1010
8838.08 996
8838.97 992
8839.86 983
8840.75 950
8841.64 927
8842.52 967
8843.41 954
8844.30 963
8845.19 918
8846.07 963
8846.96 981
8847.85 948
8848.74 928
8849.63 906
8850.51 890
8851.40 879
8852.29 845
8853.18 877
8854.07 869
8854.96 841
8855.84 814
8856.73 819
8857.62 783
8858.51 800
8859.40 769
8860.29 802
8861.17 794
8862.06 826
8862.95 766
8863.84 787
8864.73 831
8865.62 849
8866.51 829
8867.40 822
8868.29 812
8869.17 768
8870.06 795
8870.95 814
8871.84 774
8872.73 745
8873.62 761
8874.51 747
8875.40 709
8876.29 757
8877.18 721
8878.07 777
8878.96 729
8879.85 726
8880.74 766
8881.63 702
8882.51 732
8883.40 776
8884.29 742
8885.18 750
8886.07 744
8886.96 774
8887.85 726
8888.74 708
8889.63 734
8890.52 704
8891.41 721
8892.30 697
8893.19 719
8894.09 688
8894.98 636
8895.87 663
8896.76 653
8897.65 690
8898.54 666
8899.43 669
8900.32 667
8901.21 670
8902.10 686
8902.99 634
8903.88 639
8904.77 645
8905.66 622
8906.55 649
8907.44 608
8908.34 629
8909.23 608
8910.12 614
8911.01 624
8911.90 595
8912.79 604
8913.68 577
8914.57 595
8915.47 623
8916.36 595
8917.25 577
8918.14 559
8919.03 568
8919.92 576
8920.81 612
8921.71 568
8922.60 581
8923.49 559
8924.38 579
8925.27 561
8926.16 564
8927.06 568
8927.95 576
8928.84 548
8929.73 566
8930.62 537
8931.52 547
8932.41 570
8933.30 531
8934.19 569
8935.09 569
8935.98 578
8936.87 504
8937.76 529
8938.66 499
8939.55 468
8940.44 492
8941.33 535
8942.23 530
8943.12 525
8944.01 536
8944.90 527
8945.80 502
8946.69 504
8947.58 497
8948.48 535
8949.37 506
8950.26 474
8951.16 498
8952.05 481
8952.94 521
8953.84 525
8954.73 515
8955.62 525
8956.52 537
8957.41 512
8958.30 511
8959.20 529
8960.09 531
8960.98 537
8961.88 499
8962.77 554
8963.66 489
8964.56 505
8965.45 479
8966.35 504
8967.24 503
8968.13 512
8969.03 516
8969.92 494
8970.82 515
8971.71 474
8972.60 515
8973.50 502
8974.39 501
8975.29 498
8976.18 501
8977.08 488
8977.97 562
8978.87 514
8979.76 492
8980.65 515
8981.55 517
8982.44 556
8983.34 502
8984.23 512
8985.13 524
8986.02 488
8986.92 467
8987.81 491
8988.71 510
8989.60 519
8990.50 490
8991.39 542
8992.29 502
8993.18 513
8994.08 515
8994.97 520
8995.87 527
8996.76 509
8997.66 508
8998.56 501
8999.45 495
9000.35 506
9001.24 514
9002.14 468
9003.03 504
9003.93 481
9004.83 498
9005.72 523
9006.62 529
9007.51 529
9008.41 492
9009.31 493
9010.20 465
9011.10 488
9011.99 499
9012.89 481
9013.79 484
9014.68 464
9015.58 506
9016.48 504
9017.37 469
9018.27 473
9019.16 509
9020.06 454
9020.96 441
9021.85 483
9022.75 498
9023.65 478
9024.54 454
9025.44 473
9026.34 453
9027.24 477
9028.13 496
9029.03 483
9029.93 467
9030.82 475
9031.72 469
9032.62 470
9033.52 479
9034.41 460
9035.31 456
9036.21 452
9037.10 467
9038.00 443
9038.90 467
9039.80 482
9040.69 494
9041.59 481
9042.49 442
9043.39 492
9044.29 484
9045.18 502
9046.08 497
9046.98 475
9047.88 478
9048.78 534
9049.67 519
9050.57 495
9051.47 498
9052.37 503
9053.27 520
9054.16 495
9055.06 512
9055.96 503
9056.86 517
9057.76 503
9058.66 514
9059.55 506
9060.45 491
9061.35 525
9062.25 544
9063.15 511
9064.05 494
9064.95 487
9065.85 513
9066.74 503
9067.64 530
9068.54 509
9069.44 526
9070.34 523
9071.24 539
9072.14 505
9073.04 502
9073.94 519
9074.84 542
9075.74 515
9076.64 520
9077.53 503
9078.43 539
9079.33 562
9080.23 535
9081.13 526
9082.03 537
9082.93 505
9083.83 533
9084.73 516
9085.63 553
9086.53 542
9087.43 552
9088.33 511
9089.23 533
9090.13 555
9091.03 564
9091.93 557
9092.83 589
9093.73 580
9094.63 559
9095.53 560
9096.43 560
9097.33 561
9098.23 562
9099.13 571
9100.04 577
9100.94 548
9101.84 517
9102.74 546
9103.64 593
9104.54 536
9105.44 516
9106.34 530
9107.24 526
9108.14 526
9109.04 507
9109.94 487
9110.85 524
9111.75 496
9112.65 504
9113.55 510
9114.45 514
9115.35 459
9116.25 478
9117.15 484
9118.06 503
9118.96 460
9119.86 495
9120.76 492
9121.66 493
9122.56 485
9123.46 501
9124.37 504
9125.27 481
9126.17 535
9127.07 502
9127.97 501
9128.88 518
9129.78 530
9130.68 521
9131.58 517
9132.48 484
9133.39 500
9134.29 475
9135.19 465
9136.09 494
9137.00 511
9137.90 490
9138.80 478
9139.70 470
9140.61 458
9141.51 461
9142.41 448
9143.31 467
9144.22 446
9145.12 431
9146.02 491
9146.92 491
9147.83 479
9148.73 469
9149.63 461
9150.54 450
9151.44 466
9152.34 491
9153.25 453
9154.15 490
9155.05 473
9155.96 446
9156.86 462
9157.76 451
9158.67 474
9159.57 471
9160.47 458
9161.38 474
9162.28 457
9163.18 475
9164.09 462
9164.99 437
9165.90 424
9166.80 444
9167.70 458
9168.61 483
9169.51 465
9170.42 485
9171.32 483
9172.22 531
9173.13 480
9174.03 479
9174.94 480
9175.84 482
9176.74 472
9177.65 451
9178.55 478
9179.46 481
9180.36 470
9181.27 479
9182.17 502
9183.08 484
9183.98 485
9184.89 480
9185.79 464
9186.70 498
9187.60 477
9188.51 484
9189.41 473
9190.32 513
9191.22 486
9192.13 484
9193.03 469
9193.94 504
9194.84 455
9195.75 452
9196.65 470
9197.56 492
9198.46 513
9199.37 463
9200.27 483
9201.18 530
9202.08 537
9202.99 512
9203.90 531
9204.80 516
9205.71 512
9206.61 478
9207.52 474
9208.42 498
9209.33 480
9210.24 457
9211.14 478
9212.05 470
9212.95 449
9213.86 487
9214.77 494
9215.67 455
9216.58 497
9217.49 449
9218.39 478
9219.30 461
9220.21 484
9221.11 448
9222.02 485
9222.93 506
9223.83 482
9224.74 480
9225.65 425
9226.55 469
9227.46 494
9228.37 477
9229.27 482
9230.18 472
9231.09 479
9231.99 502
9232.90 477
9233.81 470
9234.72 476
9235.62 472
9236.53 453
9237.44 467
9238.34 459
9239.25 501
9240.16 485
9241.07 475
9241.97 472
9242.88 478
9243.79 448
9244.70 494
9245.61 449
9246.51 451
9247.42 436
9248.33 432
9249.24 471
9250.14 451
9251.05 460
9251.96 458
9252.87 445
9253.78 418
9254.69 422
9255.59 441
9256.50 488
9257.41 487
9258.32 462
9259.23 456
9260.14 452
9261.04 461
9261.95 456
9262.86 480
9263.77 477
9264.68 467
9265.59 481
9266.50 461
9267.40 456
9268.31 465
9269.22 432
9270.13 484
9271.04 474
9271.95 450
9272.86 465
9273.77 486
9274.68 483
9275.59 467
9276.49 468
9277.40 471
9278.31 469
9279.22 477
9280.13 487
9281.04 486
9281.95 476
9282.86 456
9283.77 480
9284.68 457
9285.59 494
9286.50 481
9287.41 460
9288.32 441
9289.23 459
9290.14 490
9291.05 477
9291.96 488
9292.87 458
9293.78 467
9294.69 469
9295.60 460
9296.51 503
9297.42 501
9298.33 508
9299.24 504
9300.15 527
9301.06 518
9301.97 511
9302.88 521
9303.79 507
9304.70 481
9305.61 507
9306.53 531
9307.44 573
9308.35 535
9309.26 516
9310.17 546
9311.08 550
9311.99 525
9312.90 505
9313.81 526
9314.72 519
9315.63 550
9316.55 516
9317.46 496
9318.37 526
9319.28 500
9320.19 538
9321.10 513
9322.01 508
9322.93 472
9323.84 465
9324.75 496
9325.66 489
9326.57 497
9327.48 467
9328.40 454
9329.31 495
9330.22 487
9331.13 497
9332.04 495
9332.96 484
9333.87 527
9334.78 483
9335.69 509
9336.60 527
9337.52 511
9338.43 530
9339.34 521
9340.25 480
9341.17 451
9342.08 491
9342.99 504
9343.90 531
9344.82 504
9345.73 514
9346.64 542
9347.55 496
9348.47 485
9349.38 487
9350.29 514
9351.21 540
9352.12 508
9353.03 521
9353.94 490
9354.86 515
9355.77 502
9356.68 513
9357.60 506
9358.51 510
9359.42 487
9360.34 474
9361.25 463
9362.16 477
9363.08 476
9363.99 486
9364.90 498
9365.82 467
9366.73 449
9367.65 483
9368.56 467
9369.47 447
9370.39 473
9371.30 475
9372.21 456
9373.13 482
9374.04 432
9374.96 460
9375.87 463
9376.79 465
9377.70 442
9378.61 472
9379.53 499
9380.44 491
9381.36 448
9382.27 484
9383.19 492
9384.10 500
9385.01 532
9385.93 515
9386.84 472
9387.76 511
9388.67 506
9389.59 488
9390.50 510
9391.42 494
9392.33 504
9393.25 494
9394.16 537
9395.08 523
9395.99 519
9396.91 517
9397.82 525
9398.74 559
9399.65 521
9400.57 506
9401.48 512
9402.40 517
9403.32 514
9404.23 466
9405.15 494
9406.06 480
9406.98 504
9407.89 503
9408.81 486
9409.73 479
9410.64 492
9411.56 500
9412.47 519
9413.39 479
9414.30 447
9415.22 483
9416.14 487
9417.05 482
9417.97 463
9418.89 460
9419.80 481
9420.72 494
9421.63 496
9422.55 500
9423.47 502
9424.38 535
9425.30 524
9426.22 489
9427.13 503
9428.05 483
9428.97 486
9429.88 487
9430.80 451
9431.72 461
9432.63 508
9433.55 504
9434.47 499
9435.38 523
9436.30 492
9437.22 506
9438.14 544
9439.05 501
9439.97 546
9440.89 562
9441.81 528
9442.72 564
9443.64 599
9444.56 574
9445.47 574
9446.39 607
9447.31 595
9448.23 560
9449.15 559
9450.06 572
9450.98 552
9451.90 558
9452.82 541
9453.73 543
9454.65 560
9455.57 538
9456.49 554
9457.41 541
9458.32 506
9459.24 519
9460.16 499
9461.08 496
9462.00 518
9462.92 492
9463.83 468
9464.75 546
9465.67 530
9466.59 533
9467.51 544
9468.43 514
9469.35 477
9470.26 516
9471.18 504
9472.10 524
9473.02 514
9473.94 507
9474.86 514
9475.78 529
9476.70 524
9477.62 547
9478.54 530
9479.45 540
9480.37 551
9481.29 564
9482.21 567
9483.13 574
9484.05 564
9484.97 535
9485.89 531
9486.81 552
9487.73 540
9488.65 584
9489.57 554
9490.49 504
9491.41 536
9492.33 516
9493.25 549
9494.17 540
9495.09 551
9496.01 529
9496.93 516
9497.85 541
9498.77 526
9499.69 574
9500.61 533
9501.53 525
9502.45 560
9503.37 521
9504.29 530
9505.21 556
9506.13 559
9507.05 553
9507.97 523
9508.89 506
9509.81 571
9510.73 597
9511.65 598
9512.57 562
9513.49 588
9514.42 594
9515.34 555
9516.26 544
9517.18 556
9518.10 592
9519.02 588
9519.94 618
9520.86 630
9521.78 615
9522.71 637
9523.63 667
9524.55 665
9525.47 663
9526.39 668
9527.31 650
9528.23 639
9529.16 626
9530.08 629
9531.00 629
9531.92 626
9532.84 670
9533.76 607
9534.69 615
9535.61 637
9536.53 614
9537.45 607
9538.37 632
9539.30 620
9540.22 579
9541.14 608
9542.06 633
9542.98 613
9543.91 625
9544.83 631
9545.75 636
9546.67 634
9547.60 632
9548.52 631
9549.44 590
9550.36 646
9551.29 653
9552.21 634
9553.13 663
9554.06 660
9554.98 655
9555.90 647
9556.82 645
9557.75 690
9558.67 695
9559.59 676
9560.52 703
9561.44 699
9562.36 714
9563.29 733
9564.21 759
9565.13 710
9566.06 720
9566.98 717
9567.90 738
9568.83 711
9569.75 749
9570.67 736
9571.60 755
9572.52 768
9573.44 742
9574.37 717
9575.29 728
9576.22 788
9577.14 806
9578.06 806
9578.99 813
9579.91 816
9580.84 814
9581.76 820
9582.68 842
9583.61 790
9584.53 847
9585.46 869
9586.38 842
9587.31 807
9588.23 799
9589.15 837
9590.08 845
9591.00 843
9591.93 878
9592.85 836
9593.78 849
9594.70 847
9595.63 887
9596.55 900
9597.48 933
9598.40 964
9599.33 993
9600.25 1043
9601.18 1013
9602.10 980
9603.03 982
9603.95 988
9604.88 1054
9605.80 1039
9606.73 1010
9607.65 977
9608.58 956
9609.50 979
9610.43 929
9611.35 930
9612.28 927
9613.21 894
9614.13 911
9615.06 961
9615.98 936
9616.91 934
9617.84 929
9618.76 915
9619.69 976
9620.61 940
9621.54 963
9622.47 969
9623.39 994
9624.32 920
9625.24 930
9626.17 965
9627.10 961
9628.02 986
9628.95 1027
9629.88 1010
9630.80 982
9631.73 1022
9632.65 1046
9633.58 1044
9634.51 1026
9635.43 1068
9636.36 1082
9637.29 1052
9638.22 1086
9639.14 1095
9640.07 1130
9641.00 1141
9641.92 1158
9642.85 1221
9643.78 1195
9644.70 1170
9645.63 1196
9646.56 1233
9647.49 1256
9648.41 1268
9649.34 1240
9650.27 1256
9651.20 1237
9652.12 1237
9653.05 1177
9653.98 1222
9654.91 1188
9655.83 1208
9656.76 1202
9657.69 1211
9658.62 1210
9659.55 1233
9660.47 1208
9661.40 1222
9662.33 1258
9663.26 1226
9664.19 1261
9665.11 1264
9666.04 1259
9666.97 1267
9667.90 1313
9668.83 1297
9669.75 1262
9670.68 1287
9671.61 1335
9672.54 1370
9673.47 1375
9674.40 1350
9675.33 1377
9676.25 1333
9677.18 1392
9678.11 1381
9679.04 1372
9679.97 1358
9680.90 1357
9681.83 1342
9682.76 1412
9683.69 1391
9684.61 1362
9685.54 1441
9686.47 1405
9687.40 1372
9688.33 1409
9689.26 1414
9690.19 1478
9691.12 1489
9692.05 1474
9692.98 1497
9693.91 1511
9694.84 1424
9695.77 1436
9696.70 1515
9697.63 1504
9698.56 1551
9699.49 1573
9700.42 1616
9701.35 1610
9702.28 1616
9703.21 1650
9704.14 1653
9705.07 1637
9706.00 1617
9706.93 1530
9707.86 1521
9708.79 1597
9709.72 1550
9710.65 1627
9711.58 1582
9712.51 1664
9713.44 1730
9714.37 1726
9715.30 1760
9716.23 1829
9717.16 1922
9718.09 1944
9719.02 1890
9719.95 1874
9720.88 1868
9721.81 1768
9722.75 1688
9723.68 1547
9724.61 1530
9725.54 1492
9726.47 1456
9727.40 1389
9728.33 1353
9729.26 1277
9730.19 1250
9731.13 1239
9732.06 1257
9732.99 1262
9733.92 1212
9734.85 1264
9735.78 1326
9736.71 1293
9737.65 1271
9738.58 1274
9739.51 1206
9740.44 1246
9741.37 1213
9742.30 1161
9743.24 1136
9744.17 1109
9745.10 1077
9746.03 1112
9746.96 1129
9747.90 1108
9748.83 1102
9749.76 1140
9750.69 1079
9751.63 1065
9752.56 1087
9753.49 1081
9754.42 1051
9755.36 1036
9756.29 1077
9757.22 1073
9758.15 1061
9759.09 1032
9760.02 1042
9760.95 1075
9761.88 1040
9762.82 1036
9763.75 1037
9764.68 1053
9765.62 1037
9766.55 1095
9767.48 1076
9768.41 1058
9769.35 1063
9770.28 1087
9771.21 1083
9772.15 1085
9773.08 1097
9774.01 1057
9774.95 1056
9775.88 1029
9776.81 1068
9777.75 1014
9778.68 1060
9779.62 1077
9780.55 1089
9781.48 1111
9782.42 1069
9783.35 1095
9784.28 1125
9785.22 1120
9786.15 1158
9787.09 1182
9788.02 1096
9788.95 1146
9789.89 1120
9790.82 1102
9791.76 1056
9792.69 1081
9793.63 1090
9794.56 1091
9795.49 1096
9796.43 1118
9797.36 1061
9798.30 1041
9799.23 1094
9800.17 1083
9801.10 1071
9802.04 1071
9802.97 1069
9803.91 1035
9804.84 996
9805.78 1003
9806.71 1003
9807.65 1001
9808.58 973
9809.52 904
9810.45 878
9811.39 888
9812.32 878
9813.26 833
9814.19 799
9815.13 795
9816.06 837
9817.00 881
9817.93 778
9818.87 794
9819.80 794
9820.74 788
9821.68 775
9822.61 750
9823.55 747
9824.48 788
9825.42 765
9826.35 781
9827.29 741
9828.23 735
9829.16 756
9830.10 724
9831.03 748
9831.97 792
9832.91 793
9833.84 759
9834.78 757
9835.72 791
9836.65 759
9837.59 760
9838.52 795
9839.46 766
9840.40 747
9841.33 750
9842.27 775
9843.21 781
9844.14 750
9845.08 802
9846.02 757
9846.95 787
9847.89 754
9848.83 740
9849.77 731
9850.70 775
9851.64 775
9852.58 771
9853.51 753
9854.45 789
9855.39 752
9856.33 744
9857.26 730
9858.20 781
9859.14 783
9860.08 772
9861.01 750
9861.95 780
9862.89 771
9863.83 769
9864.76 739
9865.70 739
9866.64 706
9867.58 728
9868.51 760
9869.45 751
9870.39 719
9871.33 720
9872.27 730
9873.20 732
9874.14 741
9875.08 709
9876.02 709
9876.96 706
9877.90 697
9878.83 735
9879.77 756
9880.71 728
9881.65 739
9882.59 732
9883.53 730
9884.47 719
9885.40 700
9886.34 687
9887.28 695
9888.22 692
9889.16 660
9890.10 694
9891.04 699
9891.98 702
9892.91 658
9893.85 672
9894.79 662
9895.73 674
9896.67 695
9897.61 714
9898.55 690
9899.49 682
9900.43 619
9901.37 689
9902.31 675
9903.25 691
9904.19 703
9905.13 683
9906.07 664
9907.01 673
9907.95 649
9908.89 662
9909.83 660
9910.77 638
9911.71 718
9912.65 648
9913.59 680
9914.53 703
9915.47 723
9916.41 699
9917.35 704
9918.29 718
9919.23 774
9920.17 760
9921.11 775
9922.05 735
9922.99 766
9923.93 769
9924.87 795
9925.81 861
9926.75 891
9927.69 911
9928.63 884
9929.57 916
9930.51 912
9931.45 898
9932.39 886
9933.34 898
9934.28 837
9935.22 791
9936.16 805
9937.10 791
9938.04 730
9938.98 685
9939.92 683
9940.87 701
9941.81 675
9942.75 658
9943.69 659
9944.63 665
9945.57 687
9946.51 655
9947.46 727
9948.40 732
9949.34 717
9950.28 762
9951.22 737
9952.16 735
9953.11 747
9954.05 775
9954.99 801
9955.93 805
9956.87 736
9957.82 767
9958.76 775
9959.70 758
9960.64 713
9961.59 706
9962.53 701
9963.47 698
9964.41 673
9965.35 673
9966.30 632
9967.24 601
9968.18 569
9969.13 608
9970.07 592
9971.01 595
9971.95 562
9972.90 614
9973.84 605
9974.78 574
9975.73 619
9976.67 614
9977.61 602
9978.55 564
9979.50 541
9980.44 566
9981.38 581
9982.33 577
9983.27 575
9984.21 585
9985.16 615
9986.10 611
9987.04 610
9987.99 605
9988.93 585
9989.88 555
9990.82 586
9991.76 561
9992.71 562
9993.65 570
9994.59 565
9995.54 578
9996.48 575
9997.43 584
9998.37 554
9999.31 579
10000.26 566
10001.20 532
10002.15 545
10003.09 522
10004.04 548
10004.98 563
10005.92 556
10006.87 527
10007.81 559
10008.76 538
10009.70 549
10010.65 550
10011.59 553
10012.54 558
10013.48 571
10014.43 548
10015.37 526
10016.32 531
10017.26 522
10018.21 550
10019.15 534
10020.10 574
10021.04 547
10021.99 528
10022.93 540
10023.88 535
10024.82 518
10025.77 532
10026.71 546
10027.66 528
10028.60 518
10029.55 540
10030.49 549
10031.44 523
10032.39 553
10033.33 555
10034.28 537
10035.22 535
10036.17 512
10037.11 500
10038.06 535
10039.01 525
10039.95 530
10040.90 482
10041.84 499
10042.79 504
10043.74 505
10044.68 471
10045.63 476
10046.58 463
10047.52 488
10048.47 499
10049.41 488
10050.36 472
10051.31 477
10052.25 505
10053.20 503
10054.15 478
10055.09 481
10056.04 502
10056.99 484
10057.93 482
10058.88 495
10059.83 481
10060.78 491
10061.72 502
10062.67 489
10063.62 478
10064.56 457
10065.51 468
10066.46 467
10067.41 468
10068.35 447
10069.30 472
10070.25 454
10071.20 450
10072.14 436
10073.09 478
10074.04 468
10074.99 458
10075.93 460
10076.88 480
10077.83 453
10078.78 476
10079.72 509
10080.67 465
10081.62 487
10082.57 474
10083.52 450
10084.46 466
10085.41 471
10086.36 461
10087.31 454
10088.26 470
10089.21 498
10090.15 491
10091.10 487
10092.05 483
10093.00 525
10093.95 471
10094.90 452
10095.85 438
10096.79 451
10097.74 471
10098.69 490
10099.64 469
10100.59 506
10101.54 480
10102.49 513
10103.44 498
10104.39 502
10105.33 483
10106.28 505
10107.23 476
10108.18 493
10109.13 501
10110.08 508
10111.03 490
10111.98 485
10112.93 463
10113.88 482
10114.83 520
10115.78 476
10116.73 472
10117.68 486
10118.63 509
10119.58 513
10120.53 510
10121.48 514
10122.43 488
10123.38 503
10124.33 505
10125.28 469
10126.23 523
10127.18 509
10128.13 515
10129.08 543
10130.03 526
10130.98 512
10131.93 543
10132.88 539
10133.83 529
10134.78 538
10135.73 580
10136.68 577
10137.63 582
10138.58 540
10139.53 543
10140.48 539
10141.43 547
10142.38 589
10143.33 573
10144.29 542
10145.24 598
10146.19 564
10147.14 559
10148.09 598
10149.04 566
10149.99 571
10150.94 593
10151.89 618
10152.85 647
10153.80 647
10154.75 628
10155.70 612
10156.65 624
10157.60 622
10158.55 622
10159.51 636
10160.46 639
10161.41 617
10162.36 617
10163.31 680
10164.26 642
10165.22 657
10166.17 672
10167.12 636
10168.07 648
10169.02 679
10169.98 643
10170.93 640
10171.88 696
10172.83 686
10173.79 707
10174.74 725
10175.69 703
10176.64 718
10177.60 711
10178.55 659
10179.50 700
10180.45 724
10181.41 777
10182.36 733
10183.31 741
10184.26 765
10185.22 729
10186.17 740
10187.12 760
10188.08 778
10189.03 722
10189.98 700
10190.93 739
10191.89 729
10192.84 729
10193.79 738
10194.75 755
10195.70 763
10196.65 747
10197.61 766
10198.56 774
10199.51 769
10200.47 804
10201.42 733
10202.38 816
10203.33 826
10204.28 792
10205.24 836
10206.19 852
10207.14 871
10208.10 900
10209.05 892
10210.01 925
10210.96 881
10211.91 909
10212.87 876
10213.82 815
10214.78 823
10215.73 830
10216.69 831
10217.64 779
10218.59 765
10219.55 770
10220.50 743
10221.46 746
10222.41 725
10223.37 709
10224.32 720
10225.28 671
10226.23 698
10227.19 669
10228.14 671
10229.10 701
10230.05 721
10231.01 736
10231.96 707
10232.92 694
10233.87 726
10234.83 752
10235.78 797
10236.74 761
10237.69 782
10238.65 822
10239.60 814
10240.56 833
10241.51 806
10242.47 783
10243.42 779
10244.38 745
10245.34 695
10246.29 688
10247.25 694
10248.20 706
10249.16 692
10250.11 676
10251.07 671
10252.03 644
10252.98 630
10253.94 637
10254.89 610
10255.85 575
10256.81 599
10257.76 611
10258.72 616
10259.68 560
10260.63 557
10261.59 615
10262.55 550
10263.50 573
10264.46 548
10265.41 531
10266.37 532
10267.33 528
10268.28 514
10269.24 503
10270.20 542
10271.16 563
10272.11 528
10273.07 516
10274.03 562
10274.98 529
10275.94 526
10276.90 555
10277.85 580
10278.81 584
10279.77 552
10280.73 524
10281.68 531
10282.64 493
10283.60 503
10284.56 484
10285.51 529
10286.47 489
10287.43 532
10288.39 510
10289.34 493
10290.30 498
10291.26 480
10292.22 528
10293.18 528
10294.13 499
10295.09 506
10296.05 496
10297.01 503
10297.97 528
10298.92 490
10299.88 471
10300.84 482
10301.80 511
10302.76 503
10303.72 489
10304.67 509
10305.63 498
10306.59 467
10307.55 490
10308.51 500
10309.47 502
10310.43 478
10311.38 485
10312.34 460
10313.30 478
10314.26 519
10315.22 497
10316.18 473
10317.14 493
10318.10 489
10319.06 466
10320.01 481
10320.97 496
10321.93 492
10322.89 457
10323.85 479
10324.81 488
10325.77 456
10326.73 485
10327.69 464
10328.65 475
10329.61 447
10330.57 479
10331.53 499
10332.49 484
10333.45 487
10334.41 477
10335.37 468
10336.33 427
10337.29 423
10338.25 450
10339.21 439
10340.17 435
10341.13 457
10342.09 458
10343.05 450
10344.01 465
10344.97 465
10345.93 462
10346.89 426
10347.85 436
10348.81 409
10349.77 424
10350.73 450
10351.69 433
10352.65 415
10353.61 438
10354.57 431
10355.53 448
10356.49 408
10357.46 426
10358.42 441
10359.38 458
10360.34 427
10361.30 418
10362.26 403
10363.22 385
10364.18 394
10365.14 388
10366.11 414
10367.07 386
10368.03 417
10368.99 415
10369.95 399
10370.91 424
10371.87 456
10372.84 421
10373.80 406
10374.76 435
10375.72 424
10376.68 418
10377.64 433
10378.61 418
10379.57 408
10380.53 419
10381.49 429
10382.45 445
10383.42 436
10384.38 412
10385.34 441
10386.30 446
10387.27 429
10388.23 433
10389.19 391
10390.15 395
10391.11 419
10392.08 401
10393.04 413
10394.00 391
10394.96 414
10395.93 422
10396.89 403
10397.85 403
10398.82 368
10399.78 422
10400.74 404
10401.70 393
10402.67 397
10403.63 416
10404.59 403
10405.56 395
10406.52 398
10407.48 429
10408.45 409
10409.41 432
10410.37 403
10411.34 381
10412.30 408
10413.26 361
10414.23 405
10415.19 385
10416.15 412
10417.12 398
10418.08 419
10419.04 407
10420.01 403
10420.97 413
10421.94 420
10422.90 416
10423.86 427
10424.83 402
10425.79 386
10426.76 416
10427.72 393
10428.68 390
10429.65 373
10430.61 395
10431.58 390
10432.54 376
10433.51 370
10434.47 377
10435.44 362
10436.40 363
10437.36 334
10438.33 355
10439.29 391
10440.26 348
10441.22 389
10442.19 378
10443.15 346
10444.12 374
10445.08 360
10446.05 392
10447.01 395
10447.98 360
10448.94 354
10449.91 377
10450.87 369
10451.84 366
10452.80 359
10453.77 358
10454.73 398
10455.70 370
10456.67 372
10457.63 360
10458.60 367
10459.56 363
10460.53 380
10461.49 382
10462.46 370
10463.43 361
10464.39 384
10465.36 371
10466.32 373
10467.29 359
10468.25 394
10469.22 388
10470.19 358
10471.15 362
10472.12 350
10473.09 380
10474.05 388
10475.02 393
10475.98 391
10476.95 385
10477.92 374
10478.88 398
10479.85 400
10480.82 394
10481.78 392
10482.75 398
10483.72 385
10484.68 378
10485.65 380
10486.62 399
10487.58 409
10488.55 395
10489.52 365
10490.49 390
10491.45 383
10492.42 368
10493.39 376
10494.35 369
10495.32 357
10496.29 366
10497.26 358
10498.22 378
10499.19 375
10500.16 360
10501.13 348
10502.09 370
10503.06 351
10504.03 374
10505.00 364
10505.96 331
10506.93 343
10507.90 369
10508.87 371
10509.84 398
10510.80 403
10511.77 402
10512.74 382
10513.71 371
10514.68 362
10515.64 336
10516.61 370
10517.58 362
10518.55 336
10519.52 396
10520.49 387
10521.45 388
10522.42 382
10523.39 357
10524.36 379
10525.33 371
10526.30 369
10527.27 384
10528.23 365
10529.20 408
10530.17 374
10531.14 385
10532.11 361
10533.08 366
10534.05 396
10535.02 358
10535.99 361
10536.96 382
10537.93 413
10538.89 387
10539.86 378
10540.83 372
10541.80 380
10542.77 380
10543.74 395
10544.71 403
10545.68 391
10546.65 402
10547.62 397
10548.59 373
10549.56 369
10550.53 373
10551.50 371
10552.47 403
10553.44 391
10554.41 393
10555.38 397
10556.35 407
10557.32 402
10558.29 428
10559.26 427
10560.23 402
10561.20 403
10562.17 390
10563.14 433
10564.11 429
10565.08 401
10566.05 382
10567.02 434
10567.99 450
10568.96 447
10569.93 393
10570.91 420
10571.88 423
10572.85 421
10573.82 437
10574.79 431
10575.76 382
10576.73 390
10577.70 440
10578.67 394
10579.64 399
10580.62 403
10581.59 400
10582.56 426
10583.53 422
10584.50 410
10585.47 410
10586.44 423
10587.42 413
10588.39 439
10589.36 422
10590.33 411
10591.30 428
10592.27 452
10593.25 423
10594.22 452
10595.19 455
10596.16 445
10597.13 449
10598.10 456
10599.08 431
10600.05 424
10601.02 448
10601.99 430
10602.97 454
10603.94 453
10604.91 471
10605.88 492
10606.85 493
10607.83 463
10608.80 508
10609.77 505
10610.74 493
10611.72 536
10612.69 532
10613.66 501
10614.64 517
10615.61 489
10616.58 505
10617.55 526
10618.53 494
10619.50 476
10620.47 465
10621.45 457
10622.42 500
10623.39 447
10624.37 430
10625.34 471
10626.31 470
10627.29 457
10628.26 428
10629.23 430
10630.21 433
10631.18 440
10632.15 451
10633.13 448
10634.10 483
10635.07 471
10636.05 474
10637.02 468
10638.00 466
10638.97 516
10639.94 504
10640.92 489
10641.89 492
10642.87 487
10643.84 503
10644.81 521
10645.79 525
10646.76 486
10647.74 453
10648.71 478
10649.68 470
10650.66 476
10651.63 437
10652.61 411
10653.58 424
10654.56 420
10655.53 394
10656.51 386
10657.48 433
10658.46 430
10659.43 379
10660.41 386
10661.38 407
10662.36 406
10663.33 400
10664.31 406
10665.28 399
10666.26 395
10667.23 422
10668.21 411
10669.18 389
10670.16 366
10671.13 386
10672.11 417
10673.08 434
10674.06 401
10675.03 391
10676.01 369
10676.99 415
10677.96 444
10678.94 435
10679.91 398
10680.89 441
10681.86 408
10682.84 434
10683.82 441
10684.79 427
10685.77 426
10686.74 409
10687.72 429
10688.70 400
10689.67 411
10690.65 380
10691.63 407
10692.60 409
10693.58 404
10694.55 386
10695.53 406
10696.51 415
10697.48 394
10698.46 400
10699.44 394
10700.41 418
10701.39 388
10702.37 387
10703.34 422
10704.32 419
10705.30 393
10706.27 385
10707.25 413
10708.23 418
10709.21 417
10710.18 439
10711.16 392
10712.14 387
10713.11 388
10714.09 409
10715.07 395
10716.05 391
10717.02 395
10718.00 405
10718.98 411
10719.96 400
10720.93 417
10721.91 412
10722.89 407
10723.87 415
10724.85 413
10725.82 415
10726.80 446
10727.78 416
10728.76 419
10729.74 430
10730.71 402
10731.69 408
10732.67 394
10733.65 417
10734.63 429
10735.60 441
10736.58 436
10737.56 456
10738.54 429
10739.52 448
10740.50 439
10741.48 444
10742.45 473
10743.43 447
10744.41 446
10745.39 439
10746.37 445
10747.35 452
10748.33 441
10749.31 449
10750.28 420
10751.26 427
10752.24 443
10753.22 401
10754.20 443
10755.18 419
10756.16 457
10757.14 461
10758.12 470
10759.10 482
10760.08 495
10761.06 482
10762.04 463
10763.01 478
10763.99 451
10764.97 474
10765.95 469
10766.93 495
10767.91 481
10768.89 499
10769.87 487
10770.85 490
10771.83 478
10772.81 467
10773.79 459
10774.77 457
10775.75 481
10776.73 522
10777.71 501
10778.69 512
10779.67 507
10780.65 514
10781.63 507
10782.62 510
10783.60 502
10784.58 518
10785.56 539
10786.54 506
10787.52 512
10788.50 532
10789.48 496
10790.46 507
10791.44 502
10792.42 509
10793.40 484
10794.38 477
10795.37 483
10796.35 501
10797.33 481
10798.31 489
10799.29 518
10800.27 483
10801.25 492
10802.23 491
10803.21 465
10804.20 474
10805.18 513
10806.16 487
10807.14 481
10808.12 499
10809.10 479
10810.09 493
10811.07 483
10812.05 467
10813.03 465
10814.01 447
10815.00 469
10815.98 482
10816.96 485
10817.94 495
10818.92 469
10819.91 497
10820.89 491
10821.87 489
10822.85 478
10823.83 520
10824.82 523
10825.80 482
10826.78 515
10827.76 509
10828.75 467
10829.73 462
10830.71 498
10831.69 510
10832.68 514
10833.66 482
10834.64 481
10835.63 483
10836.61 484
10837.59 509
10838.57 505
10839.56 499
10840.54 528
10841.52 511
10842.51 508
10843.49 527
10844.47 500
10845.46 505
10846.44 521
10847.42 507
10848.41 553
10849.39 517
10850.37 515
10851.36 550
10852.34 563
10853.32 545
10854.31 546
10855.29 569
10856.28 575
10857.26 573
10858.24 547
10859.23 547
10860.21 576
10861.20 542
10862.18 540
10863.16 561
10864.15 557
10865.13 605
10866.12 571
10867.10 571
10868.08 582
10869.07 581
10870.05 569
10871.04 580
10872.02 613
10873.01 569
10873.99 581
10874.98 602
10875.96 593
10876.95 624
10877.93 626
10878.92 615
10879.90 605
10880.89 620
10881.87 614
10882.86 626
10883.84 649
10884.83 654
10885.81 677
10886.80 669
10887.78 655
10888.77 624
10889.75 641
10890.74 615
10891.72 648
10892.71 679
10893.69 664
10894.68 653
10895.66 660
10896.65 686
10897.64 699
10898.62 707
10899.61 703
10900.59 718
10901.58 718
10902.56 708
10903.55 714
10904.54 723
10905.52 753
10906.51 734
10907.49 760
10908.48 805
10909.47 791
10910.45 763
10911.44 783
10912.43 799
10913.41 818
10914.40 811
10915.39 810
10916.37 853
10917.36 839
10918.35 811
10919.33 868
10920.32 838
10921.31 860
10922.29 853
10923.28 841
10924.27 856
10925.25 857
10926.24 897
10927.23 911
10928.21 877
10929.20 858
10930.19 907
10931.18 912
10932.16 881
10933.15 881
10934.14 913
10935.12 864
10936.11 908
10937.10 908
10938.09 934
10939.07 916
10940.06 960
10941.05 938
10942.04 937
10943.02 1009
10944.01 1040
10945.00 1020
10945.99 1001
10946.98 999
10947.96 1068
10948.95 1064
10949.94 1081
10950.93 1133
10951.92 1144
10952.90 1202
10953.89 1208
10954.88 1241
10955.87 1255
10956.86 1307
10957.85 1388
10958.83 1456
10959.82 1452
10960.81 1472
10961.80 1493
10962.79 1504
10963.78 1498
10964.77 1476
10965.75 1465
10966.74 1425
10967.73 1356
10968.72 1356
10969.71 1283
10970.70 1255
10971.69 1180
10972.68 1158
10973.67 1172
10974.66 1120
10975.64 1091
10976.63 1101
10977.62 1131
10978.61 1103
10979.60 1116
10980.59 1149
10981.58 1131
10982.57 1134
10983.56 1101
10984.55 1109
10985.54 1160
10986.53 1199
10987.52 1219
10988.51 1175
10989.50 1162
10990.49 1192
10991.48 1242
10992.47 1284
10993.46 1312
10994.45 1419
10995.44 1467
10996.43 1554
10997.42 1617
10998.41 1705
10999.40 1804
11000.39 1859
11001.38 1955
11002.37 2011
11003.36 2039
11004.35 1946
11005.34 1935
11006.33 1907
11007.32 1709
11008.31 1680
11009.30 1579
11010.30 1506
11011.29 1369
11012.28 1363
11013.27 1300
11014.26 1178
11015.25 1081
11016.24 1098
11017.23 1040
11018.22 992
11019.21 947
11020.21 900
11021.20 916
11022.19 877
11023.18 858
11024.17 847
11025.16 871
11026.15 832
11027.14 821
11028.14 835
11029.13 850
11030.12 807
11031.11 824
11032.10 809
11033.09 849
11034.09 826
11035.08 870
11036.07 854
11037.06 804
11038.05 816
11039.05 839
11040.04 842
11041.03 826
11042.02 822
11043.02 825
11044.01 844
11045.00 821
11045.99 807
11046.98 800
11047.98 790
11048.97 804
11049.96 793
11050.95 775
11051.95 734
11052.94 753
11053.93 772
11054.93 745
11055.92 771
11056.91 756
11057.90 692
11058.90 742
11059.89 746
11060.88 749
11061.88 767
11062.87 753
11063.86 742
11064.86 732
11065.85 729
11066.84 770
11067.84 767
11068.83 776
11069.82 769
11070.82 740
11071.81 733
11072.80 773
11073.80 755
11074.79 776
11075.78 756
11076.78 748
11077.77 815
11078.77 768
11079.76 766
11080.75 754
11081.75 769
11082.74 781
11083.74 747
11084.73 720
11085.72 726
11086.72 748
11087.71 761
11088.71 714
11089.70 719
11090.70 721
11091.69 703
11092.68 704
11093.68 690
11094.67 689
11095.67 662
11096.66 675
11097.66 705
11098.65 645
11099.65 657
11100.64 666
11101.64 707
11102.63 676
11103.63 693
11104.62 704
11105.62 706
11106.61 661
11107.61 657
11108.60 648
11109.60 651
11110.59 665
11111.59 653
11112.58 676
11113.58 640
11114.57 646
11115.57 649
11116.56 656
11117.56 660
11118.56 654
11119.55 657
11120.55 664
11121.54 680
11122.54 656
11123.54 665
11124.53 669
11125.53 623
11126.52 650
11127.52 667
11128.51 640
11129.51 628
11130.51 696
11131.50 688
11132.50 677
11133.50 638
11134.49 616
11135.49 622
11136.49 634
11137.48 611
11138.48 636
11139.47 627
11140.47 635
11141.47 628
11142.46 611
11143.46 613
11144.46 625
11145.46 633
11146.45 637
11147.45 635
11148.45 658
11149.44 649
11150.44 635
11151.44 649
11152.43 662
11153.43 660
11154.43 667
11155.43 644
11156.42 650
11157.42 635
11158.42 639
11159.42 659
11160.41 641
11161.41 655
11162.41 676
11163.41 645
11164.40 604
11165.40 612
11166.40 612
11167.40 602
11168.39 640
11169.39 618
11170.39 647
11171.39 655
11172.39 622
11173.38 634
11174.38 651
11175.38 652
11176.38 658
11177.38 640
11178.38 671
11179.37 664
11180.37 652
11181.37 686
11182.37 718
11183.37 629
11184.37 622
11185.37 618
11186.36 653
11187.36 647
11188.36 656
11189.36 651
11190.36 627
11191.36 611
11192.36 660
11193.36 658
11194.36 658
11195.35 682
11196.35 662
11197.35 647
11198.35 651
11199.35 678
11200.35 621
11201.35 665
11202.35 648
11203.35 703
11204.35 729
11205.35 707
11206.35 666
11207.35 670
11208.35 715
11209.35 702
11210.35 719
11211.35 729
11212.35 751
11213.35 747
11214.35 740
11215.34 718
11216.35 710
11217.35 730
11218.35 707
11219.35 730
11220.35 685
11221.35 693
11222.35 691
11223.35 689
11224.35 705
11225.35 677
11226.35 696
11227.35 669
11228.35 631
11229.35 632
11230.35 650
11231.35 673
11232.35 718
11233.35 652
11234.35 672
11235.35 673
11236.35 686
11237.36 678
11238.36 672
11239.36 655
11240.36 644
11241.36 652
11242.36 667
11243.36 664
11244.36 690
11245.36 673
11246.37 645
11247.37 687
11248.37 693
11249.37 680
11250.37 662
11251.37 678
11252.38 660
11253.38 687
11254.38 672
11255.38 719
11256.38 694
11257.38 678
11258.39 685
11259.39 674
11260.39 685
11261.39 704
11262.39 659
11263.40 712
11264.40 693
11265.40 713
11266.40 674
11267.40 714
11268.41 741
11269.41 721
11270.41 729
11271.41 740
11272.42 722
11273.42 733
11274.42 801
11275.42 781
11276.43 747
11277.43 759
11278.43 788
11279.44 790
11280.44 741
11281.44 791
11282.44 749
11283.45 740
11284.45 725
11285.45 742
11286.46 701
11287.46 715
11288.46 704
11289.47 686
11290.47 676
11291.47 679
11292.48 661
11293.48 637
11294.48 617
11295.49 644
11296.49 586
11297.49 619
11298.50 615
11299.50 615
11300.51 611
11301.51 628
11302.51 626
11303.52 598
11304.52 615
11305.53 585
11306.53 614
11307.53 581
11308.54 602
11309.54 619
11310.55 611
11311.55 604
11312.55 608
11313.56 627
11314.56 615
11315.57 642
11316.57 669
11317.58 662
11318.58 655
11319.59 639
11320.59 637
11321.59 692
11322.60 712
11323.60 694
11324.61 696
11325.61 657
11326.62 662
11327.62 654
11328.63 643
11329.63 670
11330.64 604
11331.64 616
11332.65 594
11333.65 575
11334.66 582
11335.67 584
11336.67 614
11337.68 581
11338.68 612
11339.69 614
11340.69 592
11341.70 627
11342.70 623
11343.71 616
11344.72 585
11345.72 631
11346.73 607
11347.73 598
11348.74 592
11349.74 580
11350.75 539
11351.76 569
11352.76 560
11353.77 561
11354.78 539
11355.78 511
11356.79 543
11357.79 559
11358.80 582
11359.81 560
11360.81 538
11361.82 526
11362.83 537
11363.83 522
11364.84 544
11365.85 535
11366.85 534
11367.86 535
11368.87 533
11369.87 518
11370.88 523
11371.89 501
11372.89 534
11373.90 498
11374.91 497
11375.92 465
11376.92 475
11377.93 498
11378.94 476
11379.94 488
11380.95 482
11381.96 483
11382.97 479
11383.97 487
11384.98 494
11385.99 485
11387.00 473
11388.00 487
11389.01 484
11390.02 496
11391.03 480
11392.04 478
11393.04 463
11394.05 468
11395.06 493
11396.07 459
11397.08 463
11398.08 474
11399.09 450
11400.10 483
11401.11 467
11402.12 503
11403.12 489
11404.13 495
11405.14 509
11406.15 512
11407.16 490
11408.17 484
11409.18 472
11410.18 504
11411.19 475
11412.20 471
11413.21 463
11414.22 461
11415.23 502
11416.24 481
11417.25 455
11418.25 461
11419.26 453
11420.27 426
11421.28 414
11422.29 443
11423.30 432
11424.31 441
11425.32 431
11426.33 447
11427.34 412
11428.35 427
11429.36 477
11430.37 460
11431.38 455
11432.39 464
11433.39 485
11434.40 438
11435.41 447
11436.42 438
11437.43 428
11438.44 448
11439.45 440
11440.46 414
11441.47 438
11442.48 438
11443.49 435
11444.50 429
11445.51 447
11446.52 436
11447.53 433
11448.55 438
11449.56 444
11450.57 414
11451.58 391
11452.59 437
11453.60 424
11454.61 424
11455.62 402
11456.63 438
11457.64 408
11458.65 421
11459.66 395
11460.67 386
11461.68 390
11462.69 419
11463.71 402
11464.72 411
11465.73 389
11466.74 436
11467.75 400
11468.76 403
11469.77 401
11470.78 408
11471.80 412
11472.81 382
11473.82 379
11474.83 395
11475.84 397
11476.85 387
11477.86 385
11478.88 407
11479.89 410
11480.90 373
11481.91 384
11482.92 375
11483.93 400
11484.95 369
11485.96 378
11486.97 385
11487.98 395
11489.00 388
11490.01 372
11491.02 347
11492.03 348
11493.04 345
11494.06 344
11495.07 362
11496.08 344
11497.09 364
11498.11 357
11499.12 378
11500.13 379
11501.14 372
11502.16 379
11503.17 371
11504.18 399
11505.20 338
11506.21 356
11507.22 358
11508.23 367
11509.25 359
11510.26 364
11511.27 347
11512.29 362
11513.30 348
11514.31 390
11515.33 391
11516.34 373
11517.35 358
11518.37 351
11519.38 353
11520.39 341
11521.41 360
11522.42 343
11523.43 373
11524.45 383
11525.46 345
11526.47 343
11527.49 354
11528.50 381
11529.52 360
11530.53 365
11531.54 358
11532.56 374
11533.57 381
11534.59 370
11535.60 379
11536.62 367
11537.63 368
11538.64 348
11539.66 375
11540.67 382
11541.69 365
11542.70 376
11543.72 363
11544.73 394
11545.75 370
11546.76 335
11547.77 356
11548.79 349
11549.80 350
11550.82 352
11551.83 347
11552.85 340
11553.86 351
11554.88 354
11555.89 346
11556.91 353
11557.92 355
11558.94 345
11559.95 356
11560.97 348
11561.99 328
11563.00 355
11564.02 347
11565.03 361
11566.05 330
11567.06 334
11568.08 313
11569.09 318
11570.11 331
11571.13 340
11572.14 311
11573.16 324
11574.17 334
11575.19 305
11576.20 328
11577.22 338
11578.24 360
11579.25 328
11580.27 334
11581.29 354
11582.30 333
11583.32 345
11584.33 330
11585.35 324
11586.37 313
11587.38 308
11588.40 323
11589.42 317
11590.43 317
11591.45 319
11592.47 331
11593.48 334
11594.50 315
11595.52 349
11596.53 333
11597.55 340
11598.57 339
11599.58 342
11600.60 324
11601.62 349
11602.64 354
11603.65 338
11604.67 300
11605.69 320
11606.70 295
11607.72 322
11608.74 320
11609.76 342
11610.77 331
11611.79 335
11612.81 345
11613.83 321
11614.84 345
11615.86 337
11616.88 318
11617.90 345
11618.92 359
11619.93 349
11620.95 322
11621.97 342
11622.99 339
11624.01 335
11625.02 327
11626.04 314
11627.06 346
11628.08 315
11629.10 309
11630.11 325
11631.13 330
11632.15 344
11633.17 315
11634.19 301
11635.21 322
11636.23 320
11637.24 345
11638.26 330
11639.28 340
11640.30 356
11641.32 362
11642.34 324
11643.36 316
11644.38 346
11645.39 359
11646.41 337
11647.43 329
11648.45 342
11649.47 334
11650.49 331
11651.51 320
11652.53 347
11653.55 374
11654.57 339
11655.59 326
11656.61 345
11657.63 333
11658.65 339
11659.67 332
11660.69 335
11661.70 342
11662.72 355
11663.74 337
11664.76 326
11665.78 329
11666.80 362
11667.82 364
11668.84 344
11669.86 385
11670.88 358
11671.90 334
11672.92 366
11673.95 349
11674.97 355
11675.99 339
11677.01 373
11678.03 345
11679.05 332
11680.07 345
11681.09 349
11682.11 340
11683.13 349
11684.15 350
11685.17 384
11686.19 357
11687.21 326
11688.23 346
11689.25 340
11690.28 344
11691.30 355
11692.32 352
11693.34 369
11694.36 348
11695.38 353
11696.40 343
11697.42 333
11698.44 359
11699.47 367
11700.49 347
11701.51 358
11702.53 352
11703.55 345
11704.57 364
11705.60 344
11706.62 368
11707.64 352
11708.66 374
11709.68 354
11710.70 362
11711.73 361
11712.75 392
11713.77 376
11714.79 384
11715.81 364
11716.84 381
11717.86 400
11718.88 397
11719.90 376
11720.92 394
11721.95 358
11722.97 375
11723.99 378
11725.01 375
11726.04 375
11727.06 375
11728.08 366
11729.11 400
11730.13 379
11731.15 388
11732.17 403
11733.20 393
11734.22 422
11735.24 398
11736.26 384
11737.29 382
11738.31 426
11739.33 438
11740.36 410
11741.38 409
11742.40 460
11743.43 422
11744.45 402
11745.47 435
11746.50 422
11747.52 424
11748.54 405
11749.57 448
11750.59 424
11751.62 418
11752.64 383
11753.66 398
11754.69 411
11755.71 425
11756.73 423
11757.76 442
11758.78 412
11759.81 436
11760.83 430
11761.85 413
11762.88 411
11763.90 423
11764.93 453
11765.95 442
11766.98 437
11768.00 437
11769.02 449
11770.05 434
11771.07 431
11772.10 421
11773.12 471
11774.15 475
11775.17 452
11776.20 470
11777.22 449
11778.25 461
11779.27 451
11780.30 473
11781.32 480
11782.35 458
11783.37 482
11784.40 485
11785.42 484
11786.45 489
11787.47 510
11788.50 469
11789.52 498
11790.55 508
11791.57 485
11792.60 488
11793.62 511
11794.65 485
11795.67 506
11796.70 507
11797.73 480
11798.75 475
11799.78 502
11800.80 482
11801.83 495
11802.85 503
11803.88 502
11804.91 489
11805.93 535
11806.96 519
11807.98 533
11809.01 524
11810.04 515
11811.06 512
11812.09 507
11813.12 545
11814.14 529
11815.17 538
11816.19 527
11817.22 540
11818.25 575
11819.27 578
11820.30 546
11821.33 525
11822.35 540
11823.38 562
11824.41 556
11825.44 590
11826.46 576
11827.49 565
11828.52 571
11829.54 622
11830.57 579
11831.60 561
11832.62 549
11833.65 602
11834.68 627
11835.71 612
11836.73 612
11837.76 621
11838.79 600
11839.82 634
11840.84 662
11841.87 626
11842.90 660
11843.93 616
11844.95 687
11845.98 640
11847.01 628
11848.04 624
11849.07 633
11850.09 623
11851.12 662
11852.15 662
11853.18 670
11854.21 679
11855.23 678
11856.26 681
11857.29 683
11858.32 714
11859.35 737
11860.38 755
11861.40 731
11862.43 754
11863.46 780
11864.49 741
11865.52 746
11866.55 767
11867.58 733
11868.60 769
11869.63 759
11870.66 771
11871.69 784
11872.72 783
11873.75 780
11874.78 760
11875.81 815
11876.84 879
11877.86 826
11878.89 828
11879.92 840
11880.95 840
11881.98 837
11883.01 856
11884.04 866
11885.07 867
11886.10 907
11887.13 895
11888.16 924
11889.19 953
11890.22 979
11891.25 976
11892.28 970
11893.31 1004
11894.34 1055
11895.37 1035
11896.40 1024
11897.43 1061
11898.46 1097
11899.49 1166
11900.52 1193
11901.55 1244
11902.58 1325
11903.61 1359
11904.64 1344
11905.67 1344
11906.70 1358
11907.73 1348
11908.76 1414
11909.79 1370
11910.82 1372
11911.85 1291
11912.88 1227
11913.91 1286
11914.94 1256
11915.97 1177
11917.01 1205
11918.04 1097
11919.07 1138
11920.10 1109
11921.13 1090
11922.16 1119
11923.19 1104
11924.22 1126
11925.25 1151
11926.28 1151
11927.32 1170
11928.35 1215
11929.38 1219
11930.41 1210
11931.44 1230
11932.47 1250
11933.50 1281
11934.54 1299
11935.57 1316
11936.60 1256
11937.63 1283
11938.66 1251
11939.70 1247
11940.73 1176
11941.76 1156
11942.79 1145
11943.82 1122
11944.85 1107
11945.89 1065
11946.92 1003
11947.95 981
11948.98 1006
11950.02 941
11951.05 935
11952.08 912
11953.11 902
11954.15 865
11955.18 901
11956.21 855
11957.24 857
11958.28 837
11959.31 874
11960.34 886
11961.37 838
11962.41 836
11963.44 855
11964.47 851
11965.51 879
11966.54 851
11967.57 876
11968.60 896
11969.64 881
11970.67 897
11971.70 839
11972.74 904
11973.77 923
11974.80 927
11975.84 909
11976.87 917
11977.90 917
11978.94 895
11979.97 877
11981.00 901
11982.04 911
11983.07 925
11984.11 918
11985.14 946
11986.17 922
11987.21 866
11988.24 938
11989.28 926
11990.31 919
11991.34 929
11992.38 916
11993.41 945
11994.45 980
11995.48 945
11996.51 980
11997.55 984
11998.58 975
11999.62 1039
12000.65 983
12001.69 951
12002.72 1006
12003.76 1033
12004.79 1015
12005.82 970
12006.86 1007
12007.89 1066
12008.93 1075
12009.96 1073
12011.00 1031
12012.03 1075
12013.07 1086
12014.10 1065
12015.14 1088
12016.17 1114
12017.21 1151
12018.24 1133
12019.28 1106
12020.32 1098
12021.35 1143
12022.39 1193
12023.42 1147
12024.46 1163
12025.49 1144
12026.53 1133
12027.56 1150
12028.60 1160
12029.64 1166
12030.67 1108
12031.71 1102
12032.74 1146
12033.78 1159
12034.81 1100
12035.85 1114
12036.89 1153
12037.92 1126
12038.96 1129
12039.99 1147
12041.03 1125
12042.07 1095
12043.10 1088
12044.14 1111
12045.18 1049
12046.21 1081
12047.25 1095
12048.29 1131
12049.32 1094
12050.36 1104
12051.40 1103
12052.43 1142
12053.47 1133
12054.51 1141
12055.54 1155
12056.58 1159
12057.62 1198
12058.65 1228
12059.69 1235
12060.73 1217
12061.76 1227
12062.80 1193
12063.84 1234
12064.88 1189
12065.91 1159
12066.95 1162
12067.99 1131
12069.03 1117
12070.06 1063
12071.10 1054
12072.14 1033
12073.18 1024
12074.21 1024
12075.25 1008
12076.29 951
12077.33 970
12078.36 976
12079.40 972
12080.44 952
12081.48 949
12082.52 970
12083.55 983
12084.59 982
12085.63 992
12086.67 1001
12087.71 999
12088.74 1000
12089.78 988
12090.82 1011
12091.86 1024
12092.90 1035
12093.94 1015
12094.98 1053
12096.01 1052
12097.05 1085
12098.09 1086
12099.13 1078
12100.17 1079
12101.21 1131
12102.25 1161
12103.28 1196
12104.32 1173
12105.36 1126
12106.40 1111
12107.44 1145
12108.48 1139
12109.52 1118
12110.56 1057
12111.60 1067
12112.64 1052
12113.68 1036
12114.72 1027
12115.76 993
12116.79 900
12117.83 868
12118.87 865
12119.91 844
12120.95 801
12121.99 813
12123.03 761
12124.07 773
12125.11 803
12126.15 762
12127.19 794
12128.23 797
12129.27 783
12130.31 766
12131.35 708
12132.39 741
12133.43 788
12134.47 783
12135.51 782
12136.55 767
12137.59 737
12138.63 728
12139.67 726
12140.71 739
12141.76 720
12142.80 771
12143.84 699
12144.88 706
12145.92 699
12146.96 717
12148.00 747
12149.04 728
12150.08 733
12151.12 687
12152.16 705
12153.20 736
12154.25 690
12155.29 678
12156.33 684
12157.37 632
12158.41 627
12159.45 643
12160.49 658
12161.53 666
12162.58 645
12163.62 661
12164.66 629
12165.70 654
12166.74 623
12167.78 604
12168.82 644
12169.87 609
12170.91 607
12171.95 592
12172.99 607
12174.03 590
12175.08 599
12176.12 596
12177.16 596
12178.20 620
12179.24 636
12180.29 594
12181.33 590
12182.37 610
12183.41 587
12184.46 604
12185.50 598
12186.54 563
12187.58 586
12188.63 590
12189.67 525
12190.71 581
12191.75 568
12192.80 543
12193.84 579
12194.88 583
12195.92 571
12196.97 573
12198.01 568
12199.05 572
12200.10 574
12201.14 592
12202.18 576
12203.23 560
12204.27 575
12205.31 549
12206.36 556
12207.40 534
12208.44 560
12209.49 523
12210.53 543
12211.57 523
12212.62 549
12213.66 520
12214.70 536
12215.75 512
12216.79 513
12217.84 532
12218.88 550
12219.92 538
12220.97 543
12222.01 541
12223.06 555
12224.10 541
12225.14 481
12226.19 514
12227.23 531
12228.28 521
12229.32 541
12230.36 501
12231.41 507
12232.45 512
12233.50 498
12234.54 503
12235.59 480
12236.63 497
12237.68 490
12238.72 502
12239.77 472
12240.81 492
12241.86 490
12242.90 488
12243.94 454
12244.99 476
12246.03 502
12247.08 506
12248.13 482
12249.17 495
12250.22 450
12251.26 443
12252.31 468
12253.35 470
12254.40 486
12255.44 481
12256.49 434
12257.53 449
12258.58 430
12259.62 429
12260.67 426
12261.72 449
12262.76 479
12263.81 452
12264.85 423
12265.90 410
12266.94 431
12267.99 428
12269.04 443
12270.08 427
12271.13 424
12272.17 422
12273.22 432
12274.27 440
12275.31 436
12276.36 430
12277.41 428
12278.45 403
12279.50 428
12280.55 447
12281.59 441
12282.64 439
12283.69 392
12284.73 411
12285.78 393
12286.83 383
12287.87 410
12288.92 430
12289.97 427
12291.01 419
12292.06 407
12293.11 410
12294.15 402
12295.20 417
12296.25 381
12297.30 383
12298.34 420
12299.39 408
12300.44 416
12301.48 401
12302.53 403
12303.58 425
12304.63 402
12305.67 428
12306.72 386
12307.77 427
12308.82 421
12309.87 422
12310.91 408
12311.96 408
12313.01 400
12314.06 427
12315.10 417
12316.15 421
12317.20 405
12318.25 375
12319.30 380
12320.34 407
12321.39 404
12322.44 410
12323.49 364
12324.54 419
12325.59 396
12326.63 393
12327.68 395
12328.73 382
12329.78 402
12330.83 397
12331.88 392
12332.93 409
12333.98 416
12335.02 403
12336.07 411
12337.12 390
12338.17 391
12339.22 374
12340.27 361
12341.32 422
12342.37 379
12343.42 379
12344.47 373
12345.51 389
12346.56 354
12347.61 343
12348.66 398
12349.71 382
12350.76 406
12351.81 412
12352.86 385
12353.91 377
12354.96 384
12356.01 403
12357.06 391
12358.11 391
12359.16 383
12360.21 383
12361.26 363
12362.31 404
12363.36 380
12364.41 393
12365.46 387
12366.51 359
12367.56 401
12368.61 364
12369.66 386
12370.71 392
12371.76 407
12372.81 369
12373.86 393
12374.91 395
12375.96 389
12377.01 386
12378.06 394
12379.11 386
12380.17 383
12381.22 378
12382.27 402
12383.32 406
12384.37 384
12385.42 371
12386.47 395
12387.52 384
12388.57 409
12389.62 397
12390.67 406
12391.73 391
12392.78 408
12393.83 404
12394.88 389
12395.93 391
12396.98 364
12398.03 423
12399.09 398
12400.14 403
12401.19 420
12402.24 415
12403.29 407
12404.34 395
12405.40 397
12406.45 409
12407.50 401
12408.55 398
12409.60 385
12410.66 409
12411.71 393
12412.76 392
12413.81 421
12414.86 394
12415.92 416
12416.97 401
12418.02 424
12419.07 424
12420.13 406
12421.18 400
12422.23 430
12423.28 440
12424.34 410
12425.39 380
12426.44 420
12427.49 417
12428.55 415
12429.60 430
12430.65 426
12431.71 432
12432.76 410
12433.81 438
12434.86 423
12435.92 438
12436.97 431
12438.02 411
12439.08 436
12440.13 439
12441.18 423
12442.24 420
12443.29 419
12444.34 433
12445.40 459
12446.45 438
12447.50 441
12448.56 454
12449.61 443
12450.67 406
12451.72 445
12452.77 432
12453.83 423
12454.88 448
12455.94 441
12456.99 400
12458.04 430
12459.10 439
12460.15 442
12461.21 452
12462.26 462
12463.31 435
12464.37 442
12465.42 476
12466.48 456
12467.53 469
12468.59 469
12469.64 491
12470.70 484
12471.75 505
12472.80 537
12473.86 544
12474.91 575
12475.97 581
12477.02 548
12478.08 584
12479.13 575
12480.19 615
12481.24 592
12482.30 593
12483.35 618
12484.41 590
12485.46 592
12486.52 579
12487.57 606
12488.63 563
12489.69 549
12490.74 539
12491.80 560
12492.85 551
12493.91 519
12494.96 516
12496.02 512
12497.07 510
12498.13 510
12499.19 495
12500.24 492
12501.30 475
12502.35 485
12503.41 495
12504.47 456
12505.52 470
12506.58 485
12507.63 466
12508.69 498
12509.75 466
12510.80 494
12511.86 462
12512.91 464
12513.97 512
12515.03 497
12516.08 502
12517.14 518
12518.20 500
12519.25 471
12520.31 484
12521.37 491
12522.42 492
12523.48 508
12524.54 532
12525.59 501
12526.65 501
12527.71 488
12528.77 483
12529.82 494
12530.88 521
12531.94 520
12532.99 479
12534.05 468
12535.11 492
12536.17 500
12537.22 500
12538.28 471
12539.34 500
12540.40 492
12541.45 495
12542.51 526
12543.57 513
12544.63 480
12545.68 534
12546.74 529
12547.80 528
12548.86 557
12549.92 545
12550.97 560
12552.03 559
12553.09 585
12554.15 584
12555.21 591
12556.26 587
12557.32 557
12558.38 548
12559.44 562
12560.50 529
12561.56 565
12562.61 538
12563.67 515
12564.73 538
12565.79 512
12566.85 516
12567.91 521
12568.97 525
12570.02 508
12571.08 461
12572.14 473
12573.20 497
12574.26 505
12575.32 506
12576.38 515
12577.44 500
12578.50 491
12579.56 505
12580.61 490
12581.67 505
12582.73 504
12583.79 486
12584.85 516
12585.91 494
12586.97 495
12588.03 483
12589.09 509
12590.15 524
12591.21 516
12592.27 495
12593.33 503
12594.39 494
12595.45 480
12596.51 505
12597.57 518
12598.63 488
12599.69 507
12600.75 505
12601.81 498
12602.87 520
12603.93 487
12604.99 528
12606.05 495
12607.11 500
12608.17 511
12609.23 492
12610.29 519
12611.35 534
12612.41 509
12613.47 533
12614.53 514
12615.59 519
12616.66 534
12617.72 537
12618.78 544
12619.84 528
12620.90 564
12621.96 550
12623.02 575
12624.08 542
12625.14 581
12626.20 543
12627.26 578
12628.33 587
12629.39 563
12630.45 581
12631.51 595
12632.57 595
12633.63 591
12634.69 593
12635.76 610
12636.82 597
12637.88 576
12638.94 573
12640.00 578
12641.06 588
12642.13 567
12643.19 586
12644.25 545
12645.31 507
12646.37 538
12647.44 544
12648.50 544
12649.56 525
12650.62 571
12651.68 530
12652.75 519
12653.81 510
12654.87 542
12655.93 541
12657.00 540
12658.06 526
12659.12 494
12660.18 511
12661.25 530
12662.31 517
12663.37 527
12664.43 500
12665.50 531
12666.56 523
12667.62 548
12668.69 537
12669.75 540
12670.81 548
12671.88 547
12672.94 551
12674.00 549
12675.06 525
12676.13 536
12677.19 545
12678.25 531
12679.32 527
12680.38 550
12681.44 570
12682.51 560
12683.57 556
12684.64 566
12685.70 577
12686.76 572
12687.83 568
12688.89 544
12689.95 570
12691.02 573
12692.08 565
12693.15 573
12694.21 590
12695.27 575
12696.34 609
12697.40 563
12698.47 567
12699.53 613
12700.59 604
12701.66 609
12702.72 638
12703.79 607
12704.85 614
12705.92 623
12706.98 644
12708.05 648
12709.11 633
12710.18 631
12711.24 642
12712.30 677
12713.37 699
12714.43 661
12715.50 642
12716.56 655
12717.63 635
12718.69 657
12719.76 668
12720.82 669
12721.89 637
12722.95 637
12724.02 693
12725.09 704
12726.15 691
12727.22 684
12728.28 707
12729.35 710
12730.41 746
12731.48 721
12732.54 723
12733.61 777
12734.68 757
12735.74 740
12736.81 795
12737.87 777
12738.94 771
12740.00 721
12741.07 751
12742.14 770
12743.20 753
12744.27 721
12745.33 706
12746.40 713
12747.47 680
12748.53 683
12749.60 690
12750.67 678
12751.73 635
12752.80 623
12753.87 647
12754.93 617
12756.00 617
12757.07 622
12758.13 621
12759.20 572
12760.27 595
12761.33 584
12762.40 579
12763.47 614
12764.53 613
12765.60 587
12766.67 590
12767.73 611
12768.80 599
12769.87 566
12770.94 541
12772.00 591
12773.07 567
12774.14 574
12775.21 594
12776.27 562
12777.34 575
12778.41 591
12779.48 552
12780.54 568
12781.61 561
12782.68 531
12783.75 549
12784.81 525
12785.88 538
12786.95 515
12788.02 528
12789.09 544
12790.15 541
12791.22 535
12792.29 512
12793.36 529
12794.43 529
12795.49 517
12796.56 519
12797.63 542
12798.70 554
12799.77 512
12800.84 494
12801.90 516
12802.97 522
12804.04 558
12805.11 554
12806.18 559
12807.25 540
12808.32 525
12809.39 543
12810.45 545
12811.52 550
12812.59 567
12813.66 566
12814.73 569
12815.80 593
12816.87 584
12817.94 563
12819.01 590
12820.08 574
12821.15 572
12822.21 608
12823.28 610
12824.35 610
12825.42 594
12826.49 594
12827.56 586
12828.63 577
12829.70 601
12830.77 637
12831.84 570
12832.91 600
12833.98 604
12835.05 604
12836.12 591
12837.19 585
12838.26 594
12839.33 523
12840.40 530
12841.47 522
12842.54 555
12843.61 564
12844.68 521
12845.75 504
12846.82 517
12847.89 500
12848.96 489
12850.03 478
12851.10 514
12852.18 490
12853.25 479
12854.32 475
12855.39 436
12856.46 440
12857.53 462
12858.60 448
12859.67 455
12860.74 449
12861.81 445
12862.88 418
12863.96 448
12865.03 442
12866.10 428
12867.17 432
12868.24 421
12869.31 399
12870.38 436
12871.45 435
12872.53 405
12873.60 422
12874.67 444
12875.74 401
12876.81 407
12877.88 408
12878.96 407
12880.03 424
12881.10 425
12882.17 414
12883.24 412
12884.31 418
12885.39 401
12886.46 384
12887.53 388
12888.60 388
12889.68 405
12890.75 392
12891.82 407
12892.89 389
12893.96 408
12895.04 420
12896.11 405
12897.18 393
12898.25 406
12899.33 384
12900.40 393
12901.47 403
12902.54 384
12903.62 366
12904.69 407
12905.76 367
12906.84 386
12907.91 374
12908.98 373
12910.06 374
12911.13 355
12912.20 370
12913.27 382
12914.35 387
12915.42 377
12916.49 350
12917.57 383
12918.64 377
12919.71 366
12920.79 395
12921.86 379
12922.94 409
12924.01 396
12925.08 384
12926.16 352
12927.23 375
12928.30 386
12929.38 370
12930.45 391
12931.53 364
12932.60 359
12933.67 355
12934.75 348
12935.82 364
12936.90 356
12937.97 353
12939.04 347
12940.12 345
12941.19 360
12942.27 350
12943.34 362
12944.42 362
12945.49 346
12946.56 339
12947.64 354
12948.71 362
12949.79 324
12950.86 342
12951.94 334
12953.01 337
12954.09 321
12955.16 344
12956.24 355
12957.31 330
12958.39 322
12959.46 323
12960.54 339
12961.61 368
12962.69 338
12963.76 358
12964.84 330
12965.91 334
12966.99 356
12968.07 358
12969.14 339
12970.22 361
12971.29 337
12972.37 337
12973.44 340
12974.52 306
12975.59 348
12976.67 319
12977.75 340
12978.82 353
12979.90 314
12980.97 298
12982.05 316
12983.13 314
12984.20 319
12985.28 345
12986.35 329
12987.43 324
12988.51 348
12989.58 329
12990.66 319
12991.74 305
12992.81 337
12993.89 343
12994.97 309
12996.04 325
12997.12 310
12998.20 323
12999.27 327
13000.35 346
13001.43 335
13002.50 309
13003.58 282
13004.66 324
13005.73 333
13006.81 319
13007.89 315
13008.97 337
13010.04 339
13011.12 304
13012.20 327
13013.27 352
13014.35 349
13015.43 352
13016.51 311
13017.58 328
13018.66 347
13019.74 352
13020.82 337
13021.89 327
13022.97 322
13024.05 348
13025.13 340
13026.21 332
13027.28 333
13028.36 325
13029.44 329
13030.52 333
13031.60 312
13032.67 344
13033.75 356
13034.83 349
13035.91 327
13036.99 315
13038.07 339
13039.14 315
13040.22 299
13041.30 342
13042.38 360
13043.46 342
13044.54 343
13045.62 353
13046.69 373
13047.77 363
13048.85 370
13049.93 345
13051.01 324
13052.09 314
13053.17 349
13054.25 328
13055.33 338
13056.40 321
13057.48 326
13058.56 347
13059.64 333
13060.72 324
13061.80 312
13062.88 307
13063.96 300
13065.04 324
13066.12 320
13067.20 332
13068.28 351
13069.36 346
13070.44 346
13071.52 315
13072.60 325
13073.68 310
13074.76 331
13075.84 341
13076.92 354
13078.00 302
13079.08 325
13080.16 317
13081.24 342
13082.32 301
13083.40 336
13084.48 344
13085.56 342
13086.64 340
13087.72 333
13088.80 333
13089.88 324
13090.96 362
13092.04 347
13093.12 326
13094.20 331
13095.28 331
13096.36 356
13097.44 357
13098.52 367
13099.61 328
13100.69 340
13101.77 353
13102.85 351
13103.93 326
13105.01 345
13106.09 340
13107.17 358
13108.25 373
13109.34 350
13110.42 347
13111.50 339
13112.58 328
13113.66 357
13114.74 335
13115.82 346
13116.91 364
13117.99 360
13119.07 355
13120.15 377
13121.23 354
13122.31 346
13123.40 335
13124.48 342
13125.56 356
13126.64 357
13127.72 355
13128.81 351
13129.89 356
13130.97 359
13132.05 360
13133.14 341
13134.22 359
13135.30 365
13136.38 362
13137.47 382
13138.55 379
13139.63 375
13140.71 354
13141.80 370
13142.88 355
13143.96 358
13145.04 350
13146.13 378
13147.21 379
13148.29 396
13149.38 385
13150.46 392
13151.54 363
13152.62 369
13153.71 387
13154.79 367
13155.87 386
13156.96 355
13158.04 366
13159.12 352
13160.21 343
13161.29 368
13162.37 354
13163.46 359
13164.54 388
13165.62 382
13166.71 382
13167.79 386
13168.88 385
13169.96 385
13171.04 386
13172.13 370
13173.21 405
13174.30 404
13175.38 392
13176.46 388
13177.55 377
13178.63 380
13179.72 390
13180.80 385
13181.88 409
13182.97 389
13184.05 387
13185.14 389
13186.22 388
13187.31 367
13188.39 376
13189.48 368
13190.56 390
13191.65 406
13192.73 382
13193.81 415
13194.90 387
13195.98 402
13197.07 389
13198.15 389
13199.24 401
13200.32 421
13201.41 387
13202.49 384
13203.58 403
13204.67 400
13205.75 400
13206.84 400
13207.92 382
13209.01 421
13210.09 402
13211.18 410
13212.26 387
13213.35 436
13214.43 429
13215.52 424
13216.61 426
13217.69 430
13218.78 419
13219.86 445
13220.95 449
13222.04 421
13223.12 442
13224.21 421
13225.29 433
13226.38 438
13227.47 465
13228.55 444
13229.64 457
13230.72 424
13231.81 425
13232.90 458
13233.98 444
13235.07 465
13236.16 439
13237.24 450
13238.33 451
13239.42 462
13240.50 451
13241.59 424
13242.68 444
13243.76 466
13244.85 437
13245.94 467
13247.02 471
13248.11 474
13249.20 465
13250.29 476
13251.37 515
13252.46 477
13253.55 501
13254.63 493
13255.72 481
13256.81 485
13257.90 486
13258.98 497
13260.07 469
13261.16 511
13262.25 524
13263.33 512
13264.42 517
13265.51 498
13266.60 514
13267.69 518
13268.77 520
13269.86 530
13270.95 553
13272.04 533
13273.13 526
13274.21 537
13275.30 527
13276.39 575
13277.48 572
13278.57 554
13279.65 540
13280.74 569
13281.83 552
13282.92 564
13284.01 595
13285.10 578
13286.19 572
13287.27 597
13288.36 586
13289.45 605
13290.54 575
13291.63 568
13292.72 605
13293.81 607
13294.90 585
13295.98 601
13297.07 653
13298.16 619
13299.25 606
13300.34 603
13301.43 629
13302.52 661
13303.61 654
13304.70 682
13305.79 622
13306.88 672
13307.97 697
13309.06 690
13310.15 653
13311.24 673
13312.32 664
13313.41 702
13314.50 687
13315.59 722
13316.68 752
13317.77 718
13318.86 699
13319.95 713
13321.04 753
13322.13 730
13323.22 741
13324.31 746
13325.40 740
13326.49 733
13327.58 711
13328.68 719
13329.77 728
13330.86 734
13331.95 763
13333.04 752
13334.13 740
13335.22 781
13336.31 817
13337.40 807
13338.49 797
13339.58 788
13340.67 757
13341.76 794
13342.85 800
13343.94 831
13345.04 802
13346.13 840
13347.22 821
13348.31 820
13349.40 809
13350.49 840
13351.58 840
13352.67 805
13353.77 789
13354.86 818
13355.95 822
13357.04 853
13358.13 832
13359.22 820
13360.31 860
13361.41 827
13362.50 851
13363.59 888
13364.68 871
13365.77 884
13366.87 922
13367.96 933
13369.05 954
13370.14 962
13371.23 901
13372.33 894
13373.42 947
13374.51 925
13375.60 928
13376.69 922
13377.79 902
13378.88 927
13379.97 880
13381.06 876
13382.16 816
13383.25 810
13384.34 777
13385.43 775
13386.53 778
13387.62 733
13388.71 716
13389.81 729
13390.90 723
13391.99 730
13393.08 705
13394.18 690
13395.27 689
13396.36 685
13397.46 700
13398.55 707
13399.64 679
13400.74 686
13401.83 682
13402.92 683
13404.02 726
13405.11 728
13406.20 670
13407.30 664
13408.39 683
13409.48 672
13410.58 653
13411.67 671
13412.77 706
13413.86 679
13414.95 663
13416.05 673
13417.14 700
13418.23 693
13419.33 708
13420.42 682
13421.52 682
13422.61 675
13423.71 682
13424.80 681
13425.89 693
13426.99 721
13428.08 724
13429.18 723
13430.27 676
13431.37 705
13432.46 666
13433.56 701
13434.65 688
13435.74 693
13436.84 733
13437.93 691
13439.03 735
13440.12 708
13441.22 700
13442.31 724
13443.41 752
13444.50 710
13445.60 727
13446.69 777
13447.79 739
13448.88 739
13449.98 736
13451.08 760
13452.17 756
13453.27 774
13454.36 767
13455.46 765
13456.55 751
13457.65 776
13458.74 777
13459.84 779
13460.94 814
13462.03 816
13463.13 827
13464.22 822
13465.32 819
13466.41 827
13467.51 823
13468.61 865
13469.70 839
13470.80 846
13471.90 838
13472.99 864
13474.09 822
13475.18 828
13476.28 854
13477.38 837
13478.47 836
13479.57 843
13480.67 844
13481.76 846
13482.86 909
13483.96 903
13485.05 865
13486.15 871
13487.25 864
13488.34 892
13489.44 891
13490.54 889
13491.63 875
13492.73 906
13493.83 935
13494.93 914
13496.02 914
13497.12 964
13498.22 958
13499.31 995
13500.41 1010
13501.51 1015
13502.61 1015
13503.70 1045
13504.80 1009
13505.90 1027
13507.00 998
13508.09 1009
13509.19 1026
13510.29 990
13511.39 996
13512.49 963
13513.58 995
13514.68 982
13515.78 978
13516.88 977
13517.98 941
13519.07 954
13520.17 925
13521.27 906
13522.37 923
13523.47 906
13524.57 909
13525.66 864
13526.76 826
13527.86 845
13528.96 859
13530.06 849
13531.16 841
13532.25 812
13533.35 821
13534.45 811
13535.55 766
13536.65 766
13537.75 756
13538.85 771
13539.95 739
13541.05 752
13542.14 761
13543.24 759
13544.34 723
13545.44 708
13546.54 738
13547.64 754
13548.74 732
13549.84 702
13550.94 697
13552.04 705
13553.14 693
13554.24 687
13555.34 695
13556.44 692
13557.54 674
13558.64 677
13559.74 651
13560.84 655
13561.94 623
13563.04 652
13564.13 672
13565.23 684
13566.34 670
13567.44 658
13568.54 647
13569.64 625
13570.74 679
13571.84 662
13572.94 640
13574.04 637
13575.14 636
13576.24 647
13577.34 656
13578.44 666
13579.54 678
13580.64 628
13581.74 631
13582.84 644
13583.94 639
13585.04 654
13586.14 647
13587.24 663
13588.35 657
13589.45 670
13590.55 682
13591.65 685
13592.75 678
13593.85 678
13594.95 697
13596.05 661
13597.15 688
13598.26 679
13599.36 668
13600.46 657
13601.56 662
13602.66 690
13603.76 648
13604.86 672
13605.97 686
13607.07 643
13608.17 645
13609.27 667
13610.37 696
13611.47 670
13612.58 672
13613.68 631
13614.78 690
13615.88 734
13616.98 687
13618.09 680
13619.19 686
13620.29 704
13621.39 681
13622.50 679
13623.60 660
13624.70 688
13625.80 686
13626.91 685
13628.01 694
13629.11 703
13630.21 712
13631.32 694
13632.42 717
13633.52 709
13634.62 711
13635.73 710
13636.83 691
13637.93 714
13639.04 704
13640.14 734
13641.24 692
13642.35 712
13643.45 717
13644.55 714
13645.65 714
13646.76 736
13647.86 656
13648.96 741
13650.07 717
13651.17 719
13652.28 700
13653.38 703
13654.48 727
13655.59 733
13656.69 682
13657.79 675
13658.90 668
13660.00 708
13661.11 684
13662.21 671
13663.31 652
13664.42 650
13665.52 678
13666.63 692
13667.73 674
13668.83 695
13669.94 692
13671.04 696
13672.15 693
13673.25 676
13674.36 648
13675.46 667
13676.56 667
13677.67 667
13678.77 652
13679.88 668
13680.98 658
13682.09 651
13683.19 707
13684.30 652
13685.40 673
13686.51 690
13687.61 656
13688.72 671
13689.82 679
13690.93 707
13692.03 684
13693.14 693
13694.24 718
13695.35 702
13696.45 682
13697.56 731
13698.66 716
13699.77 741
13700.87 709
13701.98 699
13703.09 720
13704.19 757
13705.30 707
13706.40 696
13707.51 742
13708.61 746
13709.72 743
13710.83 752
13711.93 774
13713.04 771
13714.14 754
13715.25 749
13716.36 785
13717.46 799
13718.57 787
13719.67 774
13720.78 790
13721.89 790
13722.99 821
13724.10 809
13725.21 863
13726.31 876
13727.42 817
13728.53 833
13729.63 862
13730.74 840
13731.85 911
13732.95 881
13734.06 846
13735.17 882
13736.27 894
13737.38 912
13738.49 903
13739.59 936
13740.70 948
13741.81 975
13742.92 935
13744.02 999
13745.13 1045
13746.24 999
13747.35 1038
13748.45 1012
13749.56 995
13750.67 1016
13751.78 1030
13752.88 1030
13753.99 1093
13755.10 1103
13756.21 1148
13757.31 1181
13758.42 1201
13759.53 1244
13760.64 1267
13761.75 1314
13762.85 1337
13763.96 1341
13765.07 1325
13766.18 1342
13767.29 1360
13768.39 1424
13769.50 1420
13770.61 1438
13771.72 1433
13772.83 1436
13773.94 1458
13775.04 1381
13776.15 1397
13777.26 1386
13778.37 1371
13779.48 1328
13780.59 1268
13781.70 1294
13782.80 1298
13783.91 1165
13785.02 1203
13786.13 1198
13787.24 1144
13788.35 1115
13789.46 1092
13790.57 1047
13791.68 1003
13792.79 981
13793.90 950
13795.00 930
13796.11 953
13797.22 896
13798.33 892
13799.44 846
13800.55 857
13801.66 816
13802.77 846
13803.88 834
13804.99 824
13806.10 782
13807.21 781
13808.32 771
13809.43 741
13810.54 775
13811.65 772
13812.76 785
13813.87 770
13814.98 756
13816.09 768
13817.20 774
13818.31 809
13819.42 757
13820.53 788
13821.64 729
13822.75 767
13823.86 753
13824.97 743
13826.08 749
13827.19 732
13828.30 758
13829.41 746
13830.53 735
13831.64 733
13832.75 712
13833.86 742
13834.97 721
13836.08 718
13837.19 706
13838.30 709
13839.41 727
13840.52 741
13841.64 718
13842.75 708
13843.86 723
13844.97 735
13846.08 703
13847.19 750
13848.30 763
13849.41 764
13850.53 744
13851.64 773
13852.75 750
13853.86 704
13854.97 707
13856.08 734
13857.20 746
13858.31 755
13859.42 749
13860.53 757
13861.64 782
13862.76 754
13863.87 745
13864.98 774
13866.09 771
13867.20 780
13868.32 751
13869.43 740
13870.54 763
13871.65 774
13872.77 761
13873.88 719
13874.99 747
13876.10 776
13877.22 800
13878.33 806
13879.44 768
13880.55 789
13881.67 755
13882.78 795
13883.89 788
13885.01 809
13886.12 823
13887.23 836
13888.34 814
13889.46 814
13890.57 818
13891.68 846
13892.80 846
13893.91 879
13895.02 903
13896.14 896
13897.25 915
13898.36 909
13899.48 881
13900.59 893
13901.70 907
13902.82 900
13903.93 862
13905.05 902
13906.16 860
13907.27 895
13908.39 856
13909.50 834
13910.61 794
13911.73 789
13912.84 747
13913.96 739
13915.07 764
13916.19 757
13917.30 766
13918.41 749
13919.53 743
13920.64 698
13921.76 739
13922.87 745
13923.99 730
13925.10 721
13926.21 683
13927.33 717
13928.44 709
13929.56 697
13930.67 747
13931.79 720
13932.90 714
13934.02 712
13935.13 695
13936.25 691
13937.36 696
13938.48 678
13939.59 669
13940.71 695
13941.82 719
13942.94 692
13944.05 689
13945.17 659
13946.28 698
13947.40 702
13948.52 694
13949.63 683
13950.75 706
13951.86 698
13952.98 669
13954.09 676
13955.21 684
13956.32 670
13957.44 673
13958.56 638
13959.67 665
13960.79 660
13961.90 671
13963.02 650
13964.14 673
13965.25 665
13966.37 667
13967.48 632
13968.60 654
13969.72 659
13970.83 661
13971.95 648
13973.07 692
13974.18 680
13975.30 638
13976.42 637
13977.53 676
13978.65 669
13979.77 667
13980.88 668
13982.00 694
13983.12 698
13984.23 674
13985.35 677
13986.47 671
13987.58 698
13988.70 699
13989.82 695
13990.94 700
13992.05 702
13993.17 722
13994.29 706
13995.40 702
13996.52 647
13997.64 692
13998.76 687
13999.87 702
14000.99 727
14002.11 701
14003.23 717
14004.35 732
14005.46 711
14006.58 697
14007.70 709
14008.82 749
14009.93 724
14011.05 702
14012.17 723
14013.29 735
14014.41 722
14015.52 716
14016.64 760
14017.76 775
14018.88 766
14020.00 702
14021.12 687
14022.23 728
14023.35 714
14024.47 682
14025.59 732
14026.71 735
14027.83 713
14028.95 710
14030.06 705
14031.18 705
14032.30 698
14033.42 732
14034.54 754
14035.66 778
14036.78 739
14037.90 722
14039.02 734
14040.14 735
14041.25 772
14042.37 738
14043.49 772
14044.61 764
14045.73 771
14046.85 766
14047.97 798
14049.09 801
14050.21 795
14051.33 764
14052.45 777
14053.57 814
14054.69 849
14055.81 836
14056.93 810
14058.05 832
14059.17 846
14060.29 855
14061.41 865
14062.53 881
14063.65 878
14064.77 885
14065.89 894
14067.01 905
14068.13 904
14069.25 919
14070.37 950
14071.49 937
14072.61 973
14073.73 934
14074.85 965
14075.97 953
14077.09 984
14078.21 963
14079.33 1001
14080.45 1019
14081.57 967
14082.69 984
14083.82 1041
14084.94 998
14086.06 980
14087.18 970
14088.30 989
14089.42 1021
14090.54 997
14091.66 998
14092.78 1017
14093.91 1015
14095.03 994
14096.15 1010
14097.27 1016
14098.39 1025
14099.51 1005
14100.63 1043
14101.76 1025
14102.88 1018
14104.00 1022
14105.12 1002
14106.24 1020
14107.36 995
14108.49 958
14109.61 937
14110.73 952
14111.85 931
14112.97 961
14114.10 967
14115.22 925
14116.34 942
14117.46 894
14118.58 932
14119.71 910
14120.83 865
14121.95 882
14123.07 829
14124.20 828
14125.32 841
14126.44 829
14127.56 813
14128.69 801
14129.81 836
14130.93 803
14132.06 768
14133.18 766
14134.30 757
14135.42 787
14136.55 807
14137.67 766
14138.79 747
14139.92 752
14141.04 744
14142.16 779
14143.29 767
14144.41 729
14145.53 750
14146.66 744
14147.78 739
14148.90 740
14150.03 722
14151.15 704
14152.27 733
14153.40 699
14154.52 688
14155.64 694
14156.77 698
14157.89 709
14159.02 718
14160.14 706
14161.26 708
14162.39 732
14163.51 765
14164.64 717
14165.76 699
14166.88 702
14168.01 712
14169.13 705
14170.26 698
14171.38 705
14172.51 708
14173.63 683
14174.75 701
14175.88 678
14177.00 648
14178.13 680
14179.25 710
14180.38 674
14181.50 684
14182.63 689
14183.75 683
14184.88 655
14186.00 687
14187.13 695
14188.25 687
14189.38 656
14190.50 656
14191.63 671
14192.75 659
14193.88 640
14195.00 626
14196.13 650
14197.25 658
14198.38 663
14199.50 652
14200.63 680
14201.76 640
14202.88 632
14204.01 629
14205.13 643
14206.26 656
14207.38 615
14208.51 625
14209.64 625
14210.76 634
14211.89 612
14213.01 642
14214.14 641
14215.27 632
14216.39 633
14217.52 637
14218.64 617
14219.77 612
14220.90 616
14222.02 624
14223.15 620
14224.28 621
14225.40 599
14226.53 594
14227.66 620
14228.78 614
14229.91 599
14231.04 613
14232.16 574
14233.29 558
14234.42 582
14235.54 573
14236.67 576
14237.80 573
14238.92 561
14240.05 549
14241.18 563
14242.31 567
14243.43 569
14244.56 573
14245.69 591
14246.82 596
14247.94 572
14249.07 598
14250.20 563
14251.33 543
14252.45 532
14253.58 545
14254.71 556
14255.84 555
14256.96 570
14258.09 545
14259.22 522
14260.35 540
14261.47 557
14262.60 571
14263.73 546
14264.86 540
14265.99 544
14267.12 556
14268.24 557
14269.37 522
14270.50 571
14271.63 521
14272.76 520
14273.89 520
14275.01 519
14276.14 531
14277.27 517
14278.40 528
14279.53 525
14280.66 524
14281.79 505
14282.91 532
14284.04 503
14285.17 506
14286.30 478
14287.43 512
14288.56 501
14289.69 513
14290.82 503
14291.95 514
14293.08 519
14294.20 494
14295.33 478
14296.46 476
14297.59 488
14298.72 493
14299.85 458
14300.98 483
14302.11 470
14303.24 479
14304.37 477
14305.50 500
14306.63 510
14307.76 459
14308.89 467
14310.02 485
14311.15 473
14312.28 459
14313.41 463
14314.54 478
14315.67 489
14316.80 460
14317.93 458
14319.06 485
14320.19 442
14321.32 457
14322.45 451
14323.58 475
14324.71 478
14325.84 444
14326.97 454
14328.10 479
14329.23 436
14330.36 457
14331.49 443
14332.62 442
14333.76 474
14334.89 442
14336.02 401
14337.15 468
14338.28 466
14339.41 440
14340.54 440
14341.67 449
14342.80 436
14343.93 419
14345.07 441
14346.20 451
14347.33 437
14348.46 434
14349.59 455
14350.72 428
14351.85 440
14352.99 427
14354.12 403
14355.25 424
14356.38 434
14357.51 450
14358.64 424
14359.78 427
14360.91 419
14362.04 427
14363.17 428
14364.30 426
14365.44 424
14366.57 404
14367.70 444
14368.83 449
14369.96 447
14371.10 445
14372.23 429
14373.36 450
14374.49 442
14375.63 426
14376.76 447
14377.89 446
14379.02 437
14380.16 425
14381.29 460
14382.42 446
14383.55 441
14384.69 434
14385.82 405
14386.95 423
14388.09 438
14389.22 437
14390.35 420
14391.49 478
14392.62 452
14393.75 434
14394.89 435
14396.02 440
14397.15 449
14398.28 418
14399.42 440
14400.55 465
14401.69 459
14402.82 463
14403.95 455
14405.09 455
14406.22 445
14407.35 464
14408.49 487
14409.62 458
14410.75 478
14411.89 449
14413.02 457
14414.16 445
14415.29 434
14416.42 454
14417.56 440
14418.69 440
14419.83 465
14420.96 491
14422.10 478
14423.23 486
14424.36 437
14425.50 478
14426.63 499
14427.77 491
14428.90 464
14430.04 453
14431.17 464
14432.31 486
14433.44 487
14434.58 493
14435.71 492
14436.85 483
14437.98 484
14439.12 464
14440.25 452
14441.39 453
14442.52 455
14443.66 470
14444.79 482
14445.93 487
14447.06 508
14448.20 464
14449.33 462
14450.47 475
14451.60 440
14452.74 472
14453.87 466
14455.01 479
14456.14 486
14457.28 451
14458.42 458
14459.55 478
14460.69 442
14461.82 443
14462.96 452
14464.10 453
14465.23 464
14466.37 442
14467.50 431
14468.64 446
14469.78 455
14470.91 442
14472.05 456
14473.18 437
14474.32 467
14475.46 444
14476.59 451
14477.73 462
14478.87 481
14480.00 478
14481.14 476
14482.28 433
14483.41 471
14484.55 467
14485.69 451
14486.82 450
14487.96 468
14489.10 499
14490.23 464
14491.37 448
14492.51 469
14493.65 464
14494.78 416
14495.92 460
14497.06 448
14498.19 464
14499.33 452
14500.47 469
14501.61 463
14502.74 473
14503.88 468
14505.02 476
14506.16 488
14507.29 457
14508.43 468
14509.57 452
14510.71 480
14511.85 477
14512.98 459
14514.12 461
14515.26 502
14516.40 466
14517.54 464
14518.67 470
14519.81 471
14520.95 438
14522.09 476
14523.23 465
14524.36 459
14525.50 430
14526.64 437
14527.78 500
14528.92 480
14530.06 455
14531.19 434
14532.33 465
14533.47 453
14534.61 457
14535.75 425
14536.89 466
14538.03 468
14539.17 458
14540.31 459
14541.44 453
14542.58 451
14543.72 474
14544.86 447
14546.00 440
14547.14 446
14548.28 448
14549.42 469
14550.56 461
14551.70 471
14552.84 464
14553.98 510
14555.12 519
14556.25 478
14557.39 474
14558.53 483
14559.67 483
14560.81 495
14561.95 489
14563.09 500
14564.23 521
14565.37 529
14566.51 541
14567.65 499
14568.79 514
14569.93 499
14571.07 507
14572.21 529
14573.35 517
14574.49 543
14575.63 531
14576.77 497
14577.92 522
14579.06 566
14580.20 531
14581.34 511
14582.48 538
14583.62 564
14584.76 585
14585.90 574
14587.04 547
14588.18 573
14589.32 566
14590.46 602
14591.60 610
14592.74 595
14593.89 575
14595.03 554
14596.17 589
14597.31 572
14598.45 594
14599.59 621
14600.73 632
14601.87 589
14603.02 634
14604.16 615
14605.30 663
14606.44 645
14607.58 615
14608.72 638
14609.86 649
14611.01 664
14612.15 657
14613.29 646
14614.43 644
14615.57 669
14616.72 659
14617.86 652
14619.00 694
14620.14 715
14621.28 702
14622.43 714
14623.57 749
14624.71 764
14625.85 758
14627.00 767
14628.14 748
14629.28 785
14630.42 818
14631.56 797
14632.71 858
14633.85 827
14634.99 805
14636.14 844
14637.28 841
14638.42 885
14639.56 872
14640.71 867
14641.85 865
14642.99 852
14644.14 828
14645.28 843
14646.42 803
14647.56 770
14648.71 777
14649.85 741
14650.99 716
14652.14 704
14653.28 726
14654.42 700
14655.57 653
14656.71 636
14657.85 596
14659.00 564
14660.14 581
14661.29 550
14662.43 560
14663.57 572
14664.72 551
14665.86 562
14667.00 546
14668.15 518
14669.29 528
14670.44 498
14671.58 500
14672.73 494
14673.87 494
14675.01 480
14676.16 497
14677.30 479
14678.45 500
14679.59 479
14680.74 472
14681.88 475
14683.02 509
14684.17 467
14685.31 472
14686.46 446
14687.60 441
14688.75 455
14689.89 445
14691.04 440
14692.18 439
14693.33 464
14694.47 452
14695.62 407
14696.76 449
14697.91 443
14699.05 428
14700.20 429
14701.34 408
14702.49 425
14703.63 423
14704.78 426
14705.92 425
14707.07 428
14708.22 439
14709.36 453
14710.51 420
14711.65 407
14712.80 434
14713.94 443
14715.09 420
14716.23 424
14717.38 399
14718.53 415
14719.67 422
14720.82 439
14721.96 399
14723.11 400
14724.26 382
14725.40 409
14726.55 395
14727.70 422
14728.84 398
14729.99 412
14731.13 406
14732.28 407
14733.43 423
14734.57 417
14735.72 426
14736.87 415
14738.01 411
14739.16 379
14740.31 406
14741.45 412
14742.60 395
14743.75 388
14744.89 384
14746.04 349
14747.19 387
14748.34 405
14749.48 409
14750.63 394
14751.78 410
14752.92 381
14754.07 401
14755.22 347
14756.37 364
14757.51 344
14758.66 366
14759.81 374
14760.96 365
14762.10 387
14763.25 366
14764.40 369
14765.55 360
14766.70 365
14767.84 355
14768.99 366
14770.14 391
14771.29 355
14772.43 366
14773.58 323
14774.73 363
14775.88 366
14777.03 358
14778.18 367
14779.32 365
14780.47 365
14781.62 374
14782.77 376
14783.92 357
14785.07 350
14786.21 360
14787.36 360
14788.51 358
14789.66 367
14790.81 342
14791.96 356
14793.11 384
14794.26 342
14795.40 357
14796.55 336
14797.70 341
14798.85 361
14800.00 344
14801.15 323
14802.30 329
14803.45 324
14804.60 304
14805.75 311
14806.90 310
14808.05 338
14809.19 351
14810.34 307
14811.49 311
14812.64 316
14813.79 316
14814.94 343
14816.09 343
14817.24 332
14818.39 336
14819.54 308
14820.69 300
14821.84 298
14822.99 295
14824.14 328
14825.29 310
14826.44 281
14827.59 297
14828.74 306
14829.89 301
14831.04 315
14832.19 296
14833.34 288
14834.49 287
14835.64 297
14836.79 307
14837.95 338
14839.10 307
14840.25 305
14841.40 282
14842.55 289
14843.70 279
14844.85 272
14846.00 279
14847.15 281
14848.30 280
14849.45 280
14850.60 262
14851.76 299
14852.91 306
14854.06 291
14855.21 307
14856.36 293
14857.51 303
14858.66 296
14859.81 288
14860.97 314
14862.12 290
14863.27 285
14864.42 262
14865.57 270
14866.72 293
14867.88 262
14869.03 266
14870.18 285
14871.33 284
14872.48 293
14873.64 286
14874.79 279
14875.94 273
14877.09 267
14878.24 286
14879.40 273
14880.55 283
14881.70 264
14882.85 277
14884.00 254
14885.16 267
14886.31 259
14887.46 258
14888.61 304
14889.77 275
14890.92 283
14892.07 278
14893.23 267
14894.38 276
14895.53 271
14896.68 269
14897.84 248
14898.99 280
14900.14 263
14901.30 283
14902.45 258
14903.60 245
14904.75 280
14905.91 277
14907.06 280
14908.21 289
14909.37 289
14910.52 249
14911.67 255
14912.83 251
14913.98 285
14915.14 268
14916.29 279
14917.44 277
14918.60 272
14919.75 263
14920.90 265
14922.06 281
14923.21 272
14924.37 290
14925.52 281
14926.67 283
14927.83 277
14928.98 269
14930.14 291
14931.29 279
14932.44 265
14933.60 261
14934.75 261
14935.91 291
14937.06 267
14938.22 264
14939.37 261
14940.52 279
14941.68 307
14942.83 298
14943.99 298
14945.14 269
14946.30 275
14947.45 257
14948.61 267
14949.76 263
14950.92 278
14952.07 277
14953.23 281
14954.38 265
14955.54 270
14956.69 278
14957.85 282
14959.00 286
14960.16 275
14961.31 302
14962.47 318
14963.62 324
14964.78 320
14965.94 299
14967.09 289
14968.25 284
14969.40 303
14970.56 288
14971.71 287
14972.87 294
14974.03 285
14975.18 266
14976.34 291
14977.49 285
14978.65 298
14979.81 293
14980.96 286
14982.12 288
14983.27 285
14984.43 262
14985.59 261
14986.74 254
14987.90 267
14989.06 276
14990.21 276
14991.37 287
14992.53 277
14993.68 289
14994.84 266
14996.00 293
14997.15 275
14998.31 282
14999.47 262
15000.62 270
15001.78 260
15002.94 258
15004.09 267
15005.25 288
15006.41 280
15007.56 266
15008.72 258
15009.88 252
15011.04 268
15012.19 251
15013.35 258
15014.51 276
15015.67 263
15016.82 255
15017.98 236
15019.14 252
15020.30 273
15021.45 250
15022.61 278
15023.77 243
15024.93 267
15026.08 261
15027.24 256
15028.40 241
15029.56 265
15030.72 294
15031.87 265
15033.03 283
15034.19 251
15035.35 244
15036.51 264
15037.67 244
15038.82 262
15039.98 249
15041.14 252
15042.30 242
15043.46 267
15044.62 257
15045.78 259
15046.93 267
15048.09 242
15049.25 264
15050.41 259
15051.57 250
15052.73 265
15053.89 255
15055.05 275
15056.20 280
15057.36 272
15058.52 278
15059.68 258
15060.84 283
15062.00 270
15063.16 249
15064.32 292
15065.48 284
15066.64 260
15067.80 284
15068.96 279
15070.12 271
15071.28 279
15072.44 273
15073.60 266
15074.76 277
15075.91 257
15077.07 256
15078.23 274
15079.39 273
15080.55 276
15081.71 294
15082.87 321
15084.03 302
15085.19 276
15086.35 259
15087.51 267
15088.68 283
15089.84 279
15091.00 267
15092.16 278
15093.32 277
15094.48 301
15095.64 294
15096.80 271
15097.96 293
15099.12 299
15100.28 287
15101.44 280
15102.60 297
15103.76 280
15104.92 281
15106.08 290
15107.25 316
15108.41 298
15109.57 297
15110.73 287
15111.89 274
15113.05 289
15114.21 300
15115.37 311
15116.54 312
15117.70 307
15118.86 317
15120.02 313
15121.18 291
15122.34 318
15123.50 280
15124.67 312
15125.83 297
15126.99 294
15128.15 301
15129.31 291
15130.47 306
15131.64 304
15132.80 317
15133.96 302
15135.12 350
15136.28 317
15137.45 299
15138.61 297
15139.77 304
15140.93 313
15142.10 311
15143.26 326
15144.42 329
15145.58 341
15146.75 328
15147.91 331
15149.07 344
15150.23 320
15151.40 346
15152.56 345
15153.72 330
15154.88 341
15156.05 321
15157.21 366
15158.37 332
15159.54 324
15160.70 344
15161.86 352
15163.03 338
15164.19 344
15165.35 354
15166.52 366
15167.68 367
15168.84 371
15170.01 353
15171.17 377
15172.33 357
15173.50 367
15174.66 392
15175.82 362
15176.99 353
15178.15 359
15179.31 368
15180.48 357
15181.64 377
15182.81 364
15183.97 372
15185.13 397
15186.30 372
15187.46 386
15188.63 394
15189.79 411
15190.95 404
15192.12 435
15193.28 382
15194.45 421
15195.61 408
15196.78 401
15197.94 405
15199.10 400
15200.27 397
15201.43 397
15202.60 437
15203.76 398
15204.93 443
15206.09 410
15207.26 422
15208.42 407
15209.59 441
15210.75 431
15211.92 416
15213.08 438
15214.25 429
15215.41 435
15216.58 425
15217.74 423
15218.91 417
15220.07 436
15221.24 451
15222.40 460
15223.57 463
15224.74 455
15225.90 461
15227.07 467
15228.23 452
15229.40 485
15230.56 469
15231.73 498
15232.89 463
15234.06 464
15235.23 476
15236.39 522
15237.56 495
15238.72 522
15239.89 497
15241.06 493
15242.22 502
15243.39 489
15244.56 491
15245.72 479
15246.89 498
15248.05 472
15249.22 505
15250.39 481
15251.55 484
15252.72 496
15253.89 463
15255.05 485
15256.22 463
15257.39 464
15258.55 463
15259.72 458
15260.89 465
15262.05 441
15263.22 443
15264.39 448
15265.56 425
15266.72 440
15267.89 433
15269.06 427
15270.22 409
15271.39 414
15272.56 406
15273.73 405
15274.89 413
15276.06 407
15277.23 409
15278.40 401
15279.56 415
15280.73 414
15281.90 402
15283.07 405
15284.23 372
15285.40 398
15286.57 425
15287.74 408
15288.91 390
15290.07 369
15291.24 396
15292.41 416
15293.58 416
15294.75 426
15295.92 399
15297.08 383
15298.25 400
15299.42 412
15300.59 385
15301.76 386
15302.93 398
15304.09 382
15305.26 387
15306.43 390
15307.60 412
15308.77 435
15309.94 417
15311.11 397
15312.28 414
15313.44 414
15314.61 411
15315.78 397
15316.95 395
15318.12 453
15319.29 408
15320.46 391
15321.63 417
15322.80 423
15323.97 418
15325.14 407
15326.30 407
15327.47 419
15328.64 438
15329.81 420
15330.98 416
15332.15 411
15333.32 432
15334.49 435
15335.66 434
15336.83 428
15338.00 445
15339.17 452
15340.34 442
15341.51 420
15342.68 451
15343.85 433
15345.02 432
15346.19 453
15347.36 436
15348.53 431
15349.70 450
15350.87 464
15352.04 471
15353.21 482
15354.38 485
15355.55 490
15356.72 445
15357.90 461
15359.07 481
15360.24 484
15361.41 486
15362.58 487
15363.75 518
15364.92 488
15366.09 493
15367.26 490
15368.43 517
15369.60 525
15370.77 521
15371.95 496
15373.12 541
15374.29 504
15375.46 503
15376.63 485
15377.80 505
15378.97 510
15380.15 505
15381.32 533
15382.49 515
15383.66 501
15384.83 490
15386.00 454
15387.17 478
15388.35 491
15389.52 490
15390.69 498
15391.86 469
15393.03 452
15394.21 473
15395.38 493
15396.55 486
15397.72 440
15398.89 465
15400.07 460
15401.24 476
15402.41 439
15403.58 440
15404.76 446
15405.93 416
15407.10 404
15408.27 437
15409.45 413
15410.62 423
15411.79 410
15412.96 395
15414.14 406
15415.31 412
15416.48 410
15417.66 393
15418.83 409
15420.00 391
15421.17 365
15422.35 379
15423.52 389
15424.69 351
15425.87 383
15427.04 362
15428.21 350
15429.39 359
15430.56 367
15431.73 372
15432.91 338
15434.08 340
15435.25 359
15436.43 352
15437.60 353
15438.77 336
15439.95 335
15441.12 360
15442.30 355
15443.47 366
15444.64 341
15445.82 336
15446.99 324
15448.17 364
15449.34 329
15450.51 322
15451.69 346
15452.86 320
15454.04 337
15455.21 328
15456.39 363
15457.56 324
15458.73 329
15459.91 333
15461.08 350
15462.26 340
15463.43 319
15464.61 335
15465.78 326
15466.96 342
15468.13 331
15469.31 356
15470.48 350
15471.66 343
15472.83 357
15474.01 358
15475.18 344
15476.36 360
15477.53 322
15478.71 337
15479.88 331
15481.06 346
15482.23 328
15483.41 311
15484.58 313
15485.76 351
15486.93 326
15488.11 315
15489.29 367
15490.46 329
15491.64 334
15492.81 353
15493.99 344
15495.16 368
15496.34 345
15497.52 305
15498.69 355
15499.87 366
15501.04 356
15502.22 363
15503.40 367
15504.57 367
15505.75 328
15506.92 339
15508.10 349
15509.28 352
15510.45 341
15511.63 325
15512.81 328
15513.98 338
15515.16 332
15516.34 373
15517.51 360
15518.69 347
15519.87 347
15521.04 325
15522.22 338
15523.40 327
15524.57 335
15525.75 372
15526.93 362
15528.11 343
15529.28 347
15530.46 353
15531.64 338
15532.81 351
15533.99 345
15535.17 356
15536.35 343
15537.52 365
15538.70 346
15539.88 338
15541.06 340
15542.23 365
15543.41 364
15544.59 344
15545.77 367
15546.95 355
15548.12 377
15549.30 373
15550.48 362
15551.66 365
15552.83 368
15554.01 403
15555.19 361
15556.37 372
15557.55 366
15558.73 358
15559.90 380
15561.08 348
15562.26 353
15563.44 348
15564.62 352
15565.80 350
15566.97 345
15568.15 377
15569.33 367
15570.51 402
15571.69 394
15572.87 411
15574.05 392
15575.23 415
15576.40 405
15577.58 389
15578.76 418
15579.94 403
15581.12 406
15582.30 393
15583.48 377
15584.66 381
15585.84 419
15587.02 428
15588.20 418
15589.38 428
15590.56 399
15591.73 424
15592.91 445
15594.09 434
15595.27 425
15596.45 423
15597.63 441
15598.81 433
15599.99 438
15601.17 439
15602.35 472
15603.53 447
15604.71 435
15605.89 433
15607.07 457
15608.25 459
15609.43 464
15610.61 435
15611.79 461
15612.97 486
15614.15 521
15615.33 510
15616.51 494
15617.69 496
15618.88 458
15620.06 493
15621.24 519
15622.42 503
15623.60 518
15624.78 516
15625.96 505
15627.14 502
15628.32 475
15629.50 514
15630.68 514
15631.86 539
15633.05 512
15634.23 528
15635.41 562
15636.59 551
15637.77 560
15638.95 533
15640.13 557
15641.31 584
15642.50 530
15643.68 534
15644.86 540
15646.04 561
15647.22 577
15648.40 570
15649.58 540
15650.77 568
15651.95 565
15653.13 553
15654.31 565
15655.49 561
15656.68 548
15657.86 565
15659.04 579
15660.22 575
15661.40 595
15662.59 606
15663.77 568
15664.95 547
15666.13 553
15667.32 530
15668.50 514
15669.68 543
15670.86 582
15672.05 574
15673.23 570
15674.41 566
15675.59 562
15676.78 542
15677.96 581
15679.14 554
15680.32 572
15681.51 549
15682.69 535
15683.87 537
15685.06 544
15686.24 521
15687.42 512
15688.61 518
15689.79 544
15690.97 537
15692.16 542
15693.34 500
15694.52 498
15695.71 531
15696.89 511
15698.07 520
15699.26 535
15700.44 536
15701.62 527
15702.81 518
15703.99 523
15705.17 506
15706.36 519
15707.54 519
15708.73 529
15709.91 505
15711.09 528
15712.28 516
15713.46 524
15714.65 534
15715.83 530
15717.02 526
15718.20 540
15719.38 560
15720.57 549
15721.75 556
15722.94 575
15724.12 615
15725.31 566
15726.49 554
15727.68 560
15728.86 564
15730.04 553
15731.23 565
15732.41 578
15733.60 562
15734.78 586
15735.97 598
15737.15 585
15738.34 603
15739.52 606
15740.71 665
15741.89 650
15743.08 625
15744.27 649
15745.45 641
15746.64 620
15747.82 628
15749.01 644
15750.19 658
15751.38 648
15752.56 686
15753.75 675
15754.93 693
15756.12 681
15757.31 715
15758.49 756
15759.68 730
15760.86 695
15762.05 732
15763.24 708
15764.42 702
15765.61 707
15766.79 707
15767.98 697
15769.17 710
15770.35 689
15771.54 690
15772.72 716
15773.91 729
15775.10 675
15776.28 639
15777.47 655
15778.66 645
15779.84 645
15781.03 671
15782.22 643
15783.40 625
15784.59 596
15785.78 592
15786.96 604
15788.15 631
15789.34 611
15790.53 587
15791.71 570
15792.90 596
15794.09 571
15795.27 552
15796.46 562
15797.65 564
15798.84 568
15800.02 586
15801.21 560
15802.40 537
15803.59 564
15804.77 557
15805.96 527
15807.15 541
15808.34 521
15809.52 508
15810.71 505
15811.90 505
15813.09 490
15814.28 500
15815.46 507
15816.65 515
15817.84 488
15819.03 494
15820.22 510
15821.40 503
15822.59 487
15823.78 475
15824.97 503
15826.16 504
15827.35 509
15828.53 516
15829.72 516
15830.91 507
15832.10 508
15833.29 511
15834.48 517
15835.67 515
15836.85 483
15838.04 504
15839.23 498
15840.42 482
15841.61 500
15842.80 506
15843.99 525
15845.18 512
15846.37 513
15847.55 484
15848.74 512
15849.93 491
15851.12 521
15852.31 502
15853.50 535
15854.69 507
15855.88 477
15857.07 467
15858.26 491
15859.45 509
15860.64 490
15861.83 507
15863.02 482
15864.21 492
15865.40 474
15866.59 492
15867.78 487
15868.97 514
15870.16 492
15871.35 507
15872.54 524
15873.73 480
15874.92 503
15876.11 512
15877.30 518
15878.49 526
15879.68 521
15880.87 489
15882.06 527
15883.25 525
15884.44 530
15885.63 548
15886.82 555
15888.01 541
15889.20 555
15890.39 559
15891.59 553
15892.78 562
15893.97 572
15895.16 548
15896.35 516
15897.54 555
15898.73 557
15899.92 583
15901.11 593
15902.30 581
15903.50 615
15904.69 639
15905.88 589
15907.07 583
15908.26 609
15909.45 620
15910.64 638
15911.84 648
15913.03 630
15914.22 629
15915.41 599
15916.60 610
15917.79 609
15918.99 609
15920.18 628
15921.37 588
15922.56 617
15923.75 620
15924.95 624
15926.14 635
15927.33 636
15928.52 654
15929.71 642
15930.91 648
15932.10 649
15933.29 671
15934.48 656
15935.68 649
15936.87 624
15938.06 619
15939.25 629
15940.45 611
15941.64 618
15942.83 586
15944.03 608
15945.22 579
15946.41 564
15947.60 559
15948.80 516
15949.99 520
15951.18 525
15952.38 504
15953.57 523
15954.76 513
15955.96 511
15957.15 492
15958.34 461
15959.54 452
15960.73 440
15961.92 440
15963.12 418
15964.31 409
15965.50 421
15966.70 399
15967.89 408
15969.08 397
15970.28 404
15971.47 394
15972.67 413
15973.86 388
15975.05 376
15976.25 361
15977.44 362
15978.64 376
15979.83 385
15981.02 393
15982.22 383
15983.41 388
15984.61 386
15985.80 365
15987.00 382
15988.19 371
15989.38 371
15990.58 374
15991.77 356
15992.97 340
15994.16 337
15995.36 364
15996.55 346
15997.75 346
15998.94 368
16000.14 329
16001.33 325
16002.53 346
16003.72 378
16004.92 348
16006.11 327
16007.31 338
16008.50 339
16009.70 327
16010.89 339
16012.09 329
16013.28 313
16014.48 326
16015.67 344
16016.87 339
16018.07 326
16019.26 323
16020.46 346
16021.65 343
16022.85 318
16024.04 332
16025.24 344
16026.44 333
16027.63 311
16028.83 312
16030.02 325
16031.22 334
16032.42 321
16033.61 343
16034.81 345
16036.00 321
16037.20 327
16038.40 341
16039.59 332
16040.79 306
16041.99 321
16043.18 343
16044.38 309
16045.58 300
16046.77 313
16047.97 316
16049.17 326
16050.36 298
16051.56 292
16052.76 297
16053.95 324
16055.15 304
16056.35 300
16057.54 292
16058.74 315
16059.94 307
16061.14 310
16062.33 267
16063.53 321
16064.73 318
16065.92 279
16067.12 288
16068.32 294
16069.52 290
16070.71 292
16071.91 289
16073.11 284
16074.31 275
16075.50 293
16076.70 285
16077.90 270
16079.10 290
16080.30 276
16081.49 288
16082.69 265
16083.89 267
16085.09 270
16086.29 271
16087.48 292
16088.68 286
16089.88 298
16091.08 271
16092.28 269
16093.48 246
16094.67 252
16095.87 285
16097.07 288
16098.27 261
16099.47 273
16100.67 246
16101.87 265
16103.06 272
16104.26 267
16105.46 257
16106.66 253
16107.86 251
16109.06 258
16110.26 256
16111.46 255
16112.66 255
16113.86 262
16115.05 242
16116.25 262
16117.45 256
16118.65 258
16119.85 248
16121.05 235
16122.25 253
16123.45 269
16124.65 251
16125.85 249
16127.05 243
16128.25 234
16129.45 253
16130.65 234
16131.85 244
16133.05 259
16134.25 234
16135.45 233
16136.65 257
16137.85 264
16139.05 241
16140.25 238
16141.45 245
16142.65 243
16143.85 261
16145.05 243
16146.25 252
16147.45 254
16148.65 239
16149.85 230
16151.05 224
16152.25 249
16153.45 254
16154.65 244
16155.85 234
16157.05 238
16158.25 236
16159.46 248
16160.66 256
16161.86 212
16163.06 244
16164.26 235
16165.46 231
16166.66 226
16167.86 217
16169.06 221
16170.27 241
16171.47 250
16172.67 249
16173.87 217
16175.07 224
16176.27 223
16177.47 219
16178.67 231
16179.88 230
16181.08 239
16182.28 215
16183.48 228
16184.68 241
16185.89 232
16187.09 246
16188.29 235
16189.49 260
16190.69 249
16191.90 245
16193.10 240
16194.30 237
16195.50 240
16196.70 247
16197.91 270
16199.11 234
16200.31 238
16201.51 221
16202.72 223
16203.92 236
16205.12 249
16206.32 243
16207.53 242
16208.73 235
16209.93 246
16211.13 252
16212.34 235
16213.54 219
16214.74 246
16215.95 227
16217.15 244
16218.35 234
16219.55 249
16220.76 240
16221.96 246
16223.16 246
16224.37 236
16225.57 238
16226.77 249
16227.98 259
16229.18 239
16230.38 249
16231.59 243
16232.79 252
16233.99 243
16235.20 246
16236.40 242
16237.61 238
16238.81 237
16240.01 261
16241.22 272
16242.42 258
16243.63 255
16244.83 241
16246.03 249
16247.24 255
16248.44 251
16249.65 260
16250.85 280
16252.05 268
16253.26 259
16254.46 251
16255.67 289
16256.87 266
16258.08 251
16259.28 262
16260.49 260
16261.69 257
16262.89 274
16264.10 246
16265.30 250
16266.51 258
16267.71 268
16268.92 285
16270.12 267
16271.33 258
16272.53 284
16273.74 275
16274.94 276
16276.15 250
16277.35 256
16278.56 271
16279.77 274
16280.97 279
16282.18 281
16283.38 284
16284.59 279
16285.79 262
16287.00 265
16288.20 235
16289.41 256
16290.61 246
16291.82 268
16293.03 273
16294.23 243
16295.44 250
16296.64 254
16297.85 277
16299.06 241
16300.26 231
16301.47 261
16302.67 256
16303.88 247
16305.09 277
16306.29 265
16307.50 265
16308.71 267
16309.91 265
16311.12 271
16312.33 243
16313.53 267
16314.74 278
16315.95 272
16317.15 267
16318.36 275
16319.57 261
16320.77 267
16321.98 256
16323.19 269
16324.39 266
16325.60 258
16326.81 248
16328.01 226
16329.22 253
16330.43 266
16331.64 264
16332.84 251
16334.05 242
16335.26 249
16336.47 250
16337.67 227
16338.88 231
16340.09 247
16341.30 249
16342.50 259
16343.71 251
16344.92 249
16346.13 219
16347.33 230
16348.54 231
16349.75 227
16350.96 229
16352.17 241
16353.37 247
16354.58 233
16355.79 233
16357.00 232
16358.21 232
16359.41 226
16360.62 217
16361.83 240
16363.04 227
16364.25 224
16365.46 227
16366.67 244
16367.87 223
16369.08 231
16370.29 228
16371.50 236
16372.71 228
16373.92 212
16375.13 209
16376.34 230
16377.54 226
16378.75 252
16379.96 219
16381.17 232
16382.38 229
16383.59 225
16384.80 240
16386.01 253
16387.22 249
16388.43 242
16389.64 228
16390.85 228
16392.05 233
16393.26 240
16394.47 234
16395.68 229
16396.89 216
16398.10 241
16399.31 250
16400.52 236
16401.73 239
16402.94 204
16404.15 233
16405.36 238
16406.57 242
16407.78 233
16408.99 250
16410.20 242
16411.41 237
16412.62 224
16413.83 234
16415.04 192
16416.25 226
16417.46 244
16418.67 232
16419.88 228
16421.10 224
16422.31 231
16423.52 240
16424.73 227
16425.94 246
16427.15 244
16428.36 235
16429.57 263
16430.78 219
16431.99 238
16433.20 244
16434.41 255
16435.63 254
16436.84 243
16438.05 242
16439.26 233
16440.47 261
16441.68 233
16442.89 210
16444.10 233
16445.32 240
16446.53 237
16447.74 229
16448.95 222
16450.16 249
16451.37 224
16452.59 221
16453.80 245
16455.01 226
16456.22 249
16457.43 238
16458.64 259
16459.86 244
16461.07 241
16462.28 232
16463.49 238
16464.70 227
16465.92 213
16467.13 217
16468.34 238
16469.55 251
16470.77 234
16471.98 225
16473.19 228
16474.40 231
16475.62 224
16476.83 231
16478.04 206
16479.25 222
16480.47 227
16481.68 227
16482.89 235
16484.11 230
16485.32 238
16486.53 230
16487.74 221
16488.96 238
16490.17 250
16491.38 231
16492.60 239
16493.81 234
16495.02 252
16496.24 257
16497.45 260
16498.66 251
16499.88 275
16501.09 249
16502.30 248
16503.52 244
16504.73 257
16505.94 262
16507.16 263
16508.37 257
16509.59 289
16510.80 281
16512.01 289
16513.23 274
16514.44 245
16515.66 286
16516.87 281
16518.08 283
16519.30 265
16520.51 281
16521.73 275
16522.94 285
16524.16 270
16525.37 266
16526.58 267
16527.80 287
16529.01 294
16530.23 280
16531.44 297
16532.66 271
16533.87 319
16535.09 320
16536.30 296
16537.52 310
16538.73 292
16539.95 292
16541.16 291
16542.38 302
16543.59 318
16544.81 339
16546.02 341
16547.24 323
16548.45 336
16549.67 332
16550.88 336
16552.10 334
16553.31 325
16554.53 369
16555.74 361
16556.96 380
16558.18 381
16559.39 379
16560.61 356
16561.82 377
16563.04 345
16564.25 364
16565.47 378
16566.69 348
16567.90 367
16569.12 360
16570.33 375
16571.55 363
16572.77 404
16573.98 371
16575.20 358
16576.41 370
16577.63 361
16578.85 332
16580.06 352
16581.28 363
16582.50 346
16583.71 336
16584.93 334
16586.15 329
16587.36 342
16588.58 330
16589.80 332
16591.01 321
16592.23 326
16593.45 340
16594.66 341
16595.88 321
16597.10 344
16598.32 337
16599.53 321
16600.75 315
16601.97 314
16603.18 325
16604.40 317
16605.62 297
16606.84 288
16608.05 280
16609.27 303
16610.49 274
16611.71 290
16612.92 299
16614.14 265
16615.36 275
16616.58 258
16617.79 257
16619.01 223
16620.23 252
16621.45 277
16622.67 270
16623.88 266
16625.10 259
16626.32 231
16627.54 229
16628.76 239
16629.97 260
16631.19 261
16632.41 241
16633.63 259
16634.85 249
16636.07 235
16637.29 261
16638.50 262
16639.72 250
16640.94 272
16642.16 273
16643.38 248
16644.60 233
16645.82 268
16647.03 250
16648.25 223
16649.47 236
16650.69 223
16651.91 222
16653.13 249
16654.35 261
16655.57 247
16656.79 223
16658.01 248
16659.23 260
16660.45 235
16661.66 257
16662.88 259
16664.10 272
16665.32 257
16666.54 232
16667.76 239
16668.98 235
16670.20 260
16671.42 246
16672.64 232
16673.86 242
16675.08 241
16676.30 264
16677.52 273
16678.74 232
16679.96 224
16681.18 230
16682.40 218
16683.62 227
16684.84 250
16686.06 227
16687.28 233
16688.50 243
16689.72 226
16690.94 225
16692.16 213
16693.39 240
16694.61 221
16695.83 230
16697.05 229
16698.27 226
16699.49 215
16700.71 245
16701.93 214
16703.15 232
16704.37 230
16705.59 213
16706.81 198
16708.04 227
16709.26 224
16710.48 224
16711.70 241
16712.92 202
16714.14 232
16715.36 250
16716.58 234
16717.81 237
16719.03 235
16720.25 217
16721.47 216
16722.69 211
16723.91 230
16725.14 222
16726.36 215
16727.58 221
16728.80 222
16730.02 215
16731.24 209
16732.47 225
16733.69 233
16734.91 213
16736.13 220
16737.36 220
16738.58 234
16739.80 211
16741.02 233
16742.24 228
16743.47 233
16744.69 227
16745.91 213
16747.13 216
16748.36 222
16749.58 204
16750.80 201
16752.02 219
16753.25 241
16754.47 222
16755.69 227
16756.92 211
16758.14 199
16759.36 227
16760.59 231
16761.81 210
16763.03 222
16764.25 225
16765.48 194
16766.70 224
16767.92 194
16769.15 235
16770.37 222
16771.59 221
16772.82 215
16774.04 225
16775.27 199
16776.49 211
16777.71 216
16778.94 207
16780.16 198
16781.38 217
16782.61 214
16783.83 202
16785.06 239
16786.28 189
16787.50 204
16788.73 216
16789.95 203
16791.18 218
16792.40 230
16793.62 216
16794.85 220
16796.07 215
16797.30 202
16798.52 221
16799.75 201
16800.97 225
16802.19 218
16803.42 217
16804.64 221
16805.87 218
16807.09 221
16808.32 240
16809.54 241
16810.77 236
16811.99 195
16813.22 206
16814.44 218
16815.67 215
16816.89 240
16818.12 219
16819.34 217
16820.57 223
16821.79 207
16823.02 221
16824.24 224
16825.47 243
16826.70 221
16827.92 250
16829.15 248
16830.37 239
16831.60 222
16832.82 258
16834.05 250
16835.27 233
16836.50 255
16837.73 251
16838.95 240
16840.18 233
16841.40 250
16842.63 240
16843.86 258
16845.08 275
16846.31 261
16847.53 244
16848.76 279
16849.99 267
16851.21 252
16852.44 234
16853.67 257
16854.89 287
16856.12 280
16857.35 272
16858.57 290
16859.80 303
16861.03 313
16862.25 279
16863.48 285
16864.71 313
16865.93 293
16867.16 323
16868.39 302
16869.61 288
16870.84 302
16872.07 328
16873.30 322
16874.52 291
16875.75 322
16876.98 344
16878.20 347
16879.43 357
16880.66 338
16881.89 354
16883.11 339
16884.34 352
16885.57 329
16886.80 354
16888.02 341
16889.25 358
16890.48 342
16891.71 386
16892.94 401
16894.16 375
16895.39 372
16896.62 374
16897.85 376
16899.08 376
16900.30 342
16901.53 354
16902.76 360
16903.99 373
16905.22 354
16906.45 332
16907.67 344
16908.90 333
16910.13 349
16911.36 347
16912.59 356
16913.82 324
16915.04 324
16916.27 336
16917.50 302
16918.73 317
16919.96 298
16921.19 336
16922.42 312
16923.65 295
16924.88 299
16926.10 315
16927.33 298
16928.56 291
16929.79 323
16931.02 309
16932.25 328
16933.48 302
16934.71 293
16935.94 314
16937.17 333
16938.40 310
16939.63 308
16940.86 320
16942.09 297
16943.32 303
16944.55 299
16945.78 313
16947.01 294
16948.24 310
16949.47 287
16950.70 302
16951.93 291
16953.16 290
16954.39 301
16955.62 313
16956.85 307
16958.08 300
16959.31 301
16960.54 296
16961.77 297
16963.00 271
16964.23 305
16965.46 306
16966.69 313
16967.92 286
16969.15 284
16970.38 273
16971.61 294
16972.84 295
16974.07 303
16975.30 274
16976.54 287
16977.77 288
16979.00 257
16980.23 263
16981.46 257
16982.69 274
16983.92 272
16985.15 276
16986.38 265
16987.62 254
16988.85 266
16990.08 278
16991.31 248
16992.54 248
16993.77 260
16995.00 259
16996.24 254
16997.47 271
16998.70 273
16999.93 246
17001.16 232
17002.39 262
17003.63 250
17004.86 229
17006.09 221
17007.32 250
17008.55 272
17009.79 242
17011.02 256
17012.25 232
17013.48 254
17014.72 232
17015.95 221
17017.18 232
17018.41 243
17019.64 258
17020.88 257
17022.11 235
17023.34 237
17024.58 204
17025.81 240
17027.04 235
17028.27 240
17029.51 243
17030.74 214
17031.97 215
17033.21 215
17034.44 213
17035.67 222
17036.90 224
17038.14 223
17039.37 214
17040.60 216
17041.84 206
17043.07 229
17044.30 193
17045.54 187
17046.77 212
17048.00 213
17049.24 233
17050.47 247
17051.70 229
17052.94 201
17054.17 224
17055.41 205
17056.64 215
17057.87 214
17059.11 228
17060.34 219
17061.58 216
17062.81 215
17064.04 200
17065.28 214
17066.51 211
17067.75 216
17068.98 231
17070.21 202
17071.45 214
17072.68 210
17073.92 206
17075.15 187
17076.39 204
17077.62 205
17078.86 208
17080.09 205
17081.33 189
17082.56 216
17083.80 208
17085.03 207
17086.26 193
17087.50 209
17088.73 227
17089.97 182
17091.20 184
17092.44 179
17093.68 192
17094.91 187
17096.15 197
17097.38 189
17098.62 188
17099.85 208
17101.09 196
17102.32 201
17103.56 194
17104.79 214
17106.03 203
17107.26 198
17108.50 183
17109.74 193
17110.97 195
17112.21 167
17113.44 192
17114.68 188
17115.92 179
17117.15 183
17118.39 181
17119.62 183
17120.86 196
17122.10 180
17123.33 169
17124.57 181
17125.80 190
17127.04 172
17128.28 179
17129.51 175
17130.75 194
17131.99 181
17133.22 184
17134.46 170
17135.70 162
17136.93 169
17138.17 166
17139.41 174
17140.64 192
17141.88 173
17143.12 183
17144.35 159
17145.59 155
17146.83 166
17148.07 176
17149.30 175
17150.54 189
17151.78 158
17153.02 161
17154.25 172
17155.49 178
17156.73 169
17157.96 186
17159.20 172
17160.44 177
17161.68 183
17162.92 166
17164.15 169
17165.39 175
17166.63 160
17167.87 182
17169.10 202
17170.34 161
17171.58 161
17172.82 177
17174.06 168
17175.29 162
17176.53 161
17177.77 171
17179.01 172
17180.25 172
17181.49 169
17182.72 154
17183.96 165
17185.20 178
17186.44 169
17187.68 169
17188.92 153
17190.15 183
17191.39 164
17192.63 166
17193.87 175
17195.11 163
17196.35 179
17197.59 187
17198.83 157
17200.07 178
17201.30 147
17202.54 163
17203.78 173
17205.02 167
17206.26 171
17207.50 153
17208.74 148
17209.98 152
17211.22 142
17212.46 141
17213.70 165
17214.94 155
17216.18 154
17217.42 153
17218.66 153
17219.90 160
17221.14 146
17222.38 168
17223.62 167
17224.86 152
17226.10 156
17227.34 152
17228.58 156
17229.82 151
17231.06 153
17232.30 151
17233.54 152
17234.78 146
17236.02 151
17237.26 151
17238.50 138
17239.74 155
17240.98 147
17242.22 136
17243.46 155
17244.70 134
17245.94 159
17247.18 165
17248.42 141
17249.66 157
17250.90 151
17252.14 156
17253.39 155
17254.63 153
17255.87 161
17257.11 155
17258.35 132
17259.59 134
17260.83 147
17262.07 141
17263.31 145
17264.56 156
17265.80 162
17267.04 150
17268.28 136
17269.52 144
17270.76 140
17272.00 156
17273.25 164
17274.49 165
17275.73 134
17276.97 141
17278.21 148
17279.45 148
17280.70 163
17281.94 150
17283.18 156
17284.42 143
17285.66 155
17286.91 156
17288.15 158
17289.39 160
17290.63 145
17291.88 159
17293.12 172
17294.36 142
17295.60 140
17296.85 155
17298.09 150
17299.33 156
17300.57 138
17301.82 158
17303.06 152
17304.30 163
17305.54 138
17306.79 132
17308.03 148
17309.27 159
17310.52 160
17311.76 146
17313.00 145
17314.25 135
17315.49 153
17316.73 159
17317.97 142
17319.22 151
17320.46 152
17321.71 129
17322.95 153
17324.19 125
17325.44 162
17326.68 158
17327.92 142
17329.17 154
17330.41 128
17331.65 155
17332.90 164
17334.14 139
17335.39 142
17336.63 144
17337.87 151
17339.12 167
17340.36 145
17341.61 139
17342.85 161
17344.09 149
17345.34 141
17346.58 151
17347.83 160
17349.07 167
17350.32 155
17351.56 132
17352.80 133
17354.05 156
17355.29 167
17356.54 157
17357.78 149
17359.03 133
17360.27 150
17361.52 171
17362.76 144
17364.01 153
17365.25 143
17366.50 162
17367.74 180
17368.99 161
17370.23 136
17371.48 135
17372.72 167
17373.97 158
17375.21 140
17376.46 159
17377.70 153
17378.95 146
17380.19 166
17381.44 145
17382.69 153
17383.93 161
17385.18 162
17386.42 157
17387.67 164
17388.91 160
17390.16 171
17391.41 150
17392.65 138
17393.90 161
17395.14 180
17396.39 191
17397.64 175
17398.88 156
17400.13 154
17401.37 140
17402.62 170
17403.87 162
17405.11 160
17406.36 172
17407.61 152
17408.85 172
17410.10 170
17411.35 162
17412.59 188
17413.84 160
17415.09 154
17416.33 153
17417.58 176
17418.83 177
17420.07 167
17421.32 171
17422.57 186
17423.82 166
17425.06 184
17426.31 149
17427.56 160
17428.80 157
17430.05 157
17431.30 181
17432.55 172
17433.79 164
17435.04 154
17436.29 160
17437.54 167
17438.78 175
17440.03 160
17441.28 166
17442.53 169
17443.77 170
17445.02 154
17446.27 171
17447.52 174
17448.77 167
17450.01 177
17451.26 186
17452.51 167
17453.76 173
17455.01 173
17456.25 170
17457.50 173
17458.75 183
17460.00 173
17461.25 183
17462.50 182
17463.74 185
17464.99 186
17466.24 203
17467.49 191
17468.74 189
17469.99 190
17471.24 188
17472.49 162
17473.73 199
17474.98 192
17476.23 188
17477.48 179
17478.73 171
17479.98 210
17481.23 172
17482.48 169
17483.73 190
17484.98 198
17486.23 198
17487.47 214
17488.72 218
17489.97 178
17491.22 176
17492.47 207
17493.72 204
17494.97 176
17496.22 185
17497.47 203
17498.72 214
17499.97 210
17501.22 187
17502.47 217
17503.72 221
17504.97 210
17506.22 187
17507.47 196
17508.72 195
17509.97 199
17511.22 204
17512.47 196
17513.72 206
17514.97 193
17516.22 202
17517.47 206
17518.72 223
17519.97 221
17521.22 211
17522.47 201
17523.72 229
17524.98 223
17526.23 220
17527.48 221
17528.73 205
17529.98 227
17531.23 225
17532.48 222
17533.73 217
17534.98 228
17536.23 238
17537.48 245
17538.74 229
17539.99 233
17541.24 217
17542.49 258
17543.74 260
17544.99 227
17546.24 233
17547.50 215
17548.75 236
17550.00 237
17551.25 251
17552.50 223
17553.75 250
17555.01 256
17556.26 242
17557.51 237
17558.76 243
17560.01 261
17561.26 256
17562.52 248
17563.77 236
17565.02 243
17566.27 239
17567.53 247
17568.78 241
17570.03 249
17571.28 265
17572.53 269
17573.79 253
17575.04 252
17576.29 249
17577.54 249
17578.80 250
17580.05 270
17581.30 259
17582.56 258
17583.81 268
17585.06 255
17586.31 263
17587.57 281
17588.82 276
17590.07 277
17591.33 283
17592.58 290
17593.83 300
17595.08 317
17596.34 306
17597.59 272
17598.84 293
17600.10 287
17601.35 285
17602.61 286
17603.86 275
17605.11 294
17606.37 276
17607.62 290
17608.87 302
17610.13 289
17611.38 283
17612.63 320
17613.89 289
17615.14 297
17616.40 305
17617.65 314
17618.90 328
17620.16 325
17621.41 306
17622.67 300
17623.92 302
17625.17 305
17626.43 296
17627.68 289
17628.94 314
17630.19 324
17631.45 315
17632.70 323
17633.96 316
17635.21 343
17636.47 341
17637.72 316
17638.97 323
17640.23 297
17641.48 303
17642.74 296
17643.99 310
17645.25 309
17646.50 311
17647.76 295
17649.01 304
17650.27 297
17651.52 301
17652.78 287
17654.04 301
17655.29 285
17656.55 296
17657.80 309
17659.06 287
17660.31 280
17661.57 301
17662.82 260
17664.08 265
17665.33 276
17666.59 269
17667.85 265
17669.10 257
17670.36 243
17671.61 264
17672.87 255
17674.13 239
17675.38 243
17676.64 261
17677.89 258
17679.15 248
17680.41 252
17681.66 247
17682.92 248
17684.18 232
17685.43 219
17686.69 236
17687.95 242
17689.20 233
17690.46 229
17691.71 220
17692.97 213
17694.23 232
17695.49 215
17696.74 202
17698.00 218
17699.26 241
17700.51 241
17701.77 223
17703.03 207
17704.28 209
17705.54 207
17706.80 215
17708.06 194
17709.31 207
17710.57 212
17711.83 216
17713.08 231
17714.34 212
17715.60 227
17716.86 241
17718.11 224
17719.37 199
17720.63 195
17721.89 237
17723.15 214
17724.40 203
17725.66 219
17726.92 202
17728.18 196
17729.43 224
17730.69 190
17731.95 209
17733.21 211
17734.47 199
17735.73 200
17736.98 200
17738.24 209
17739.50 187
17740.76 196
17742.02 198
17743.28 213
17744.53 225
17745.79 209
17747.05 204
17748.31 205
17749.57 189
17750.83 192
17752.09 212
17753.34 217
17754.60 217
17755.86 195
17757.12 178
17758.38 171
17759.64 182
17760.90 194
17762.16 198
17763.42 197
17764.68 188
17765.94 190
17767.19 187
17768.45 205
17769.71 202
17770.97 188
17772.23 187
17773.49 193
17774.75 202
17776.01 198
17777.27 199
17778.53 182
17779.79 198
17781.05 197
17782.31 177
17783.57 169
17784.83 177
17786.09 170
17787.35 186
17788.61 190
17789.87 181
17791.13 168
17792.39 175
17793.65 167
17794.91 197
17796.17 181
17797.43 166
17798.69 169
17799.95 186
17801.21 147
17802.47 173
17803.73 169
17805.00 154
17806.26 161
17807.52 153
17808.78 179
17810.04 157
17811.30 159
17812.56 173
17813.82 170
17815.08 172
17816.34 181
17817.60 148
17818.87 146
17820.13 162
17821.39 177
17822.65 160
17823.91 155
17825.17 157
17826.43 172
17827.69 165
17828.96 151
17830.22 148
17831.48 148
17832.74 162
17834.00 170
17835.26 163
17836.53 156
17837.79 164
17839.05 165
17840.31 162
17841.57 158
17842.84 148
17844.10 144
17845.36 148
17846.62 161
17847.88 129
17849.15 147
17850.41 138
17851.67 158
17852.93 161
17854.20 132
17855.46 140
17856.72 149
17857.98 139
17859.25 145
17860.51 140
17861.77 169
17863.03 141
17864.30 137
17865.56 150
17866.82 149
17868.09 132
17869.35 129
17870.61 144
17871.87 139
17873.14 143
17874.40 133
17875.66 144
17876.93 126
17878.19 131
17879.45 142
17880.72 128
17881.98 140
17883.24 139
17884.51 151
17885.77 133
17887.03 143
17888.30 135
17889.56 138
17890.83 138
17892.09 136
17893.35 139
17894.62 136
17895.88 135
17897.14 126
17898.41 137
17899.67 116
17900.94 129
17902.20 141
17903.46 131
17904.73 131
17905.99 115
17907.26 136
17908.52 133
17909.79 125
17911.05 145
17912.32 126
17913.58 127
17914.84 134
17916.11 151
17917.37 143
17918.64 114
17919.90 123
17921.17 154
17922.43 133
17923.70 120
17924.96 134
17926.23 124
17927.49 129
17928.76 122
17930.02 139
17931.29 115
17932.55 125
17933.82 137
17935.08 130
17936.35 154
17937.61 124
17938.88 130
17940.14 120
17941.41 127
17942.68 128
17943.94 118
17945.21 137
17946.47 113
17947.74 110
17949.00 133
17950.27 137
17951.54 139
17952.80 116
17954.07 135
17955.33 126
17956.60 116
17957.87 128
17959.13 136
17960.40 134
17961.66 126
17962.93 126
17964.20 121
17965.46 131
17966.73 124
17968.00 121
17969.26 125
17970.53 112
17971.80 121
17973.06 131
17974.33 139
17975.60 136
17976.86 136
17978.13 142
17979.40 136
17980.66 135
17981.93 138
17983.20 121
17984.46 118
17985.73 132
17987.00 132
17988.26 121
17989.53 123
17990.80 122
17992.07 135
17993.33 136
17994.60 117
17995.87 117
17997.14 136
17998.40 134
17999.67 124
18000.94 115
18002.21 127
18003.47 112
18004.74 118
18006.01 122
18007.28 113
18008.55 115
18009.81 119
18011.08 130
18012.35 138
18013.62 136
18014.89 128
18016.15 134
18017.42 143
18018.69 133
18019.96 129
18021.23 123
18022.49 134
18023.76 125
18025.03 106
18026.30 94
18027.57 126
18028.84 130
18030.11 130
18031.37 119
18032.64 103
18033.91 110
18035.18 123
18036.45 134
18037.72 132
18038.99 122
18040.26 117
18041.53 122
18042.79 116
18044.06 122
18045.33 130
18046.60 135
18047.87 132
18049.14 121
18050.41 108
18051.68 107
18052.95 127
18054.22 133
18055.49 133
18056.76 123
18058.03 122
18059.30 115
18060.57 119
18061.84 115
18063.11 123
18064.38 110
18065.65 138
18066.92 117
18068.19 117
18069.46 122
18070.73 103
18072.00 129
18073.27 117
18074.54 124
18075.81 120
18077.08 137
18078.35 132
18079.62 137
18080.89 125
18082.16 132
18083.43 144
18084.70 126
18085.97 136
18087.24 127
18088.51 124
18089.78 124
18091.05 137
18092.32 132
18093.59 130
18094.87 126
18096.14 142
18097.41 131
18098.68 122
18099.95 121
18101.22 127
18102.49 124
18103.76 120
18105.03 120
18106.31 137
18107.58 142
18108.85 134
18110.12 136
18111.39 134
18112.66 127
18113.93 117
18115.21 138
18116.48 121
18117.75 131
18119.02 129
18120.29 126
18121.56 133
18122.84 134
18124.11 116
18125.38 137
18126.65 139
18127.92 130
18129.20 115
18130.47 133
18131.74 145
18133.01 136
18134.29 130
18135.56 127
18136.83 129
18138.10 128
18139.38 134
18140.65 146
18141.92 123
18143.19 125
18144.47 162
18145.74 128
18147.01 130
18148.28 117
18149.56 131
18150.83 125
18152.10 141
18153.38 120
18154.65 113
18155.92 122
18157.19 115
18158.47 114
18159.74 130
18161.01 118
18162.29 124
18163.56 130
18164.83 124
18166.11 105
18167.38 110
18168.65 128
18169.93 103
18171.20 109
18172.48 114
18173.75 113
18175.02 126
18176.30 120
18177.57 127
18178.84 133
18180.12 130
18181.39 142
18182.67 125
18183.94 117
18185.21 119
18186.49 124
18187.76 141
18189.04 126
18190.31 131
18191.59 129
18192.86 125
18194.13 123
18195.41 116
18196.68 113
18197.96 131
18199.23 131
18200.51 135
18201.78 129
18203.06 140
18204.33 122
18205.61 119
18206.88 127
18208.16 125
18209.43 127
18210.71 133
18211.98 141
18213.26 113
18214.53 128
18215.81 134
18217.08 125
18218.36 133
18219.63 121
18220.91 108
18222.18 97
18223.46 122
18224.73 105
18226.01 117
18227.28 138
18228.56 138
18229.84 111
18231.11 125
18232.39 105
18233.66 128
18234.94 131
18236.21 138
18237.49 127
18238.77 114
18240.04 121
18241.32 125
18242.59 129
18243.87 127
18245.15 124
18246.42 143
18247.70 133
18248.98 135
18250.25 132
18251.53 111
18252.81 130
18254.08 129
18255.36 128
18256.63 118
18257.91 113
18259.19 116
18260.46 127
18261.74 111
18263.02 116
18264.30 121
18265.57 114
18266.85 143
18268.13 138
18269.40 126
18270.68 97
18271.96 121
18273.23 120
18274.51 125
18275.79 121
18277.07 101
18278.34 125
18279.62 124
18280.90 137
18282.18 142
18283.45 127
18284.73 132
18286.01 128
18287.29 124
18288.56 121
18289.84 116
18291.12 141
18292.40 117
18293.68 125
18294.95 117
18296.23 128
18297.51 131
18298.79 108
18300.07 116
18301.34 106
18302.62 139
18303.90 134
18305.18 124
18306.46 117
18307.74 123
18309.01 130
18310.29 136
18311.57 119
18312.85 124
18314.13 123
18315.41 127
18316.69 146
18317.96 131
18319.24 111
18320.52 124
18321.80 131
18323.08 146
18324.36 104
18325.64 102
18326.92 117
18328.20 129
18329.47 136
18330.75 120
18332.03 129
18333.31 126
18334.59 130
18335.87 111
18337.15 106
18338.43 118
18339.71 126
18340.99 135
18342.27 123
18343.55 133
18344.83 134
18346.11 134
18347.39 126
18348.67 114
18349.95 122
18351.23 125
18352.51 133
18353.79 151
18355.07 139
18356.35 146
18357.63 119
18358.91 135
18360.19 139
18361.47 115
18362.75 121
18364.03 110
18365.31 133
18366.59 121
18367.87 126
18369.15 124
18370.43 125
18371.71 122
18372.99 122
18374.27 120
18375.55 126
18376.83 102
18378.12 117
18379.40 130
18380.68 123
18381.96 132
18383.24 110
18384.52 130
18385.80 117
18387.08 128
18388.36 123
18389.65 140
18390.93 124
18392.21 139
18393.49 117
18394.77 116
18396.05 111
18397.33 129
18398.62 125
18399.90 118
18401.18 121
18402.46 137
18403.74 119
18405.02 116
18406.31 112
18407.59 126
18408.87 128
18410.15 120
18411.43 126
18412.72 129
18414.00 123
18415.28 130
18416.56 121
18417.84 119
18419.13 121
18420.41 134
18421.69 123
18422.97 119
18424.26 105
18425.54 116
18426.82 128
18428.10 142
18429.39 106
18430.67 101
18431.95 122
18433.23 112
18434.52 114
18435.80 127
18437.08 130
18438.37 117
18439.65 127
18440.93 147
18442.22 118
18443.50 120
18444.78 131
18446.06 122
18447.35 134
18448.63 115
18449.91 114
18451.20 135
18452.48 118
18453.76 111
18455.05 121
18456.33 118
18457.62 112
18458.90 121
18460.18 111
18461.47 96
18462.75 101
18464.03 112
18465.32 116
18466.60 117
18467.89 105
18469.17 130
18470.45 119
18471.74 117
18473.02 134
18474.31 116
18475.59 114
18476.88 119
18478.16 122
18479.44 115
18480.73 127
18482.01 124
18483.30 109
18484.58 120
18485.87 122
18487.15 121
18488.44 135
18489.72 144
18491.01 110
18492.29 106
18493.58 112
18494.86 126
18496.15 130
18497.43 129
18498.72 131
18500.00 137
18501.29 122
18502.57 113
18503.86 128
18505.14 118
18506.43 119
18507.71 129
18509.00 109
18510.28 122
18511.57 127
18512.85 144
18514.14 130
18515.42 137
18516.71 131
18518.00 123
18519.28 117
18520.57 122
18521.85 140
18523.14 147
18524.43 130
18525.71 97
18527.00 117
18528.28 112
18529.57 106
18530.86 118
18532.14 114
18533.43 125
18534.71 123
18536.00 126
18537.29 122
18538.57 115
18539.86 128
18541.15 122
18542.43 102
18543.72 119
18545.01 117
18546.29 125
18547.58 125
18548.87 122
18550.15 119
18551.44 126
18552.73 123
18554.01 120
18555.30 108
18556.59 129
18557.88 116
18559.16 114
18560.45 143
18561.74 111
18563.02 128
18564.31 112
18565.60 135
18566.89 106
18568.17 103
18569.46 125
18570.75 139
18572.04 135
18573.32 101
18574.61 119
18575.90 122
18577.19 122
18578.48 127
18579.76 117
18581.05 133
18582.34 128
18583.63 129
18584.92 112
18586.20 142
18587.49 130
18588.78 140
18590.07 119
18591.36 110
18592.64 125
18593.93 142
18595.22 127
18596.51 123
18597.80 114
18599.09 119
18600.38 141
18601.66 122
18602.95 127
18604.24 132
18605.53 132
18606.82 110
18608.11 131
18609.40 115
18610.69 124
18611.98 118
18613.26 125
18614.55 141
18615.84 117
18617.13 150
18618.42 142
18619.71 137
18621.00 110
18622.29 119
18623.58 133
18624.87 129
18626.16 100
18627.45 109
18628.74 135
18630.03 108
18631.32 128
18632.61 115
18633.89 136
18635.18 116
18636.47 134
18637.76 145
18639.05 141
18640.34 141
18641.63 140
18642.92 124
18644.21 137
18645.50 130
18646.79 122
18648.09 124
18649.38 106
18650.67 126
18651.96 115
18653.25 108
18654.54 100
18655.83 109
18657.12 133
18658.41 112
18659.70 116
18660.99 114
18662.28 92
18663.57 121
18664.86 120
18666.15 119
18667.44 117
18668.74 124
18670.03 114
18671.32 115
18672.61 111
18673.90 98
18675.19 107
18676.48 106
18677.77 111
18679.06 88
18680.36 96
18681.65 119
18682.94 117
18684.23 119
18685.52 110
18686.81 99
18688.11 99
18689.40 90
18690.69 105
18691.98 110
18693.27 113
18694.56 107
18695.86 98
18697.15 101
18698.44 111
18699.73 109
18701.02 104
18702.32 106
18703.61 104
18704.90 98
18706.19 88
18707.48 112
18708.78 102
18710.07 111
18711.36 106
18712.65 91
18713.95 100
18715.24 101
18716.53 100
18717.83 95
18719.12 84
18720.41 112
18721.70 96
18723.00 81
18724.29 109
18725.58 114
18726.87 105
18728.17 105
18729.46 103
18730.75 116
18732.05 107
18733.34 112
18734.63 102
18735.93 97
18737.22 95
18738.51 108
18739.81 101
18741.10 99
18742.39 116
18743.69 87
18744.98 105
18746.27 104
18747.57 108
18748.86 100
18750.16 110
18751.45 106
18752.74 82
18754.04 92
18755.33 89
18756.63 93
18757.92 98
18759.21 105
18760.51 89
18761.80 90
18763.10 97
18764.39 96
18765.69 89
18766.98 105
18768.27 103
18769.57 112
18770.86 90
18772.16 105
18773.45 97
18774.75 102
18776.04 109
18777.34 115
18778.63 102
18779.93 97
18781.22 94
18782.52 111
18783.81 93
18785.11 92
18786.40 111
18787.70 112
18788.99 106
18790.29 109
18791.58 95
18792.88 112
18794.17 99
18795.47 96
18796.76 96
18798.06 99
18799.35 108
18800.65 102
18801.94 99
18803.24 105
18804.54 109
18805.83 105
18807.13 117
18808.42 111
18809.72 94
18811.01 110
18812.31 100
18813.61 97
18814.90 109
18816.20 110
18817.49 89
18818.79 98
18820.09 115
18821.38 101
18822.68 86
18823.98 102
18825.27 114
18826.57 84
18827.87 96
18829.16 101
18830.46 99
18831.75 106
18833.05 101
18834.35 92
18835.64 95
18836.94 104
18838.24 100
18839.54 92
18840.83 87
18842.13 91
18843.43 106
18844.72 101
18846.02 91
18847.32 103
18848.61 95
18849.91 94
18851.21 97
18852.51 106
18853.80 96
18855.10 115
18856.40 103
18857.70 99
18858.99 82
18860.29 83
18861.59 112
18862.89 93
18864.18 84
18865.48 112
18866.78 103
18868.08 100
18869.38 114
18870.67 94
18871.97 93
18873.27 91
18874.57 106
18875.87 107
18877.16 86
18878.46 87
18879.76 105
18881.06 105
18882.36 113
18883.66 106
18884.95 84
18886.25 98
18887.55 114
18888.85 116
18890.15 95
18891.45 112
18892.75 105
18894.04 115
18895.34 109
18896.64 106
18897.94 111
18899.24 95
18900.54 107
18901.84 89
18903.14 91
18904.44 91
18905.74 124
18907.03 120
18908.33 83
18909.63 103
18910.93 103
18912.23 111
18913.53 110
18914.83 76
18916.13 97
18917.43 98
18918.73 90
18920.03 104
18921.33 95
18922.63 101
18923.93 104
18925.23 90
18926.53 104
18927.83 104
18929.13 75
18930.43 91
18931.73 100
18933.03 100
18934.33 93
18935.63 115
18936.93 90
18938.23 105
18939.53 95
18940.83 65
18942.13 95
18943.43 94
18944.73 112
18946.03 91
18947.33 103
18948.63 96
18949.93 103
18951.23 87
18952.53 96
18953.84 97
18955.14 105
18956.44 103
18957.74 99
18959.04 92
18960.34 71
18961.64 93
18962.94 93
18964.24 104
18965.54 108
18966.85 98
18968.15 99
18969.45 112
18970.75 94
18972.05 96
18973.35 100
18974.65 106
18975.96 84
18977.26 92
18978.56 71
18979.86 94
18981.16 88
18982.46 92
18983.77 91
18985.07 105
18986.37 87
18987.67 89
18988.97 83
18990.28 92
18991.58 103
18992.88 89
18994.18 96
18995.49 93
18996.79 103
18998.09 80
18999.39 96
19000.69 93
19002.00 93
19003.30 84
19004.60 96
19005.90 85
19007.21 86
19008.51 107
19009.81 98
19011.12 110
19012.42 91
19013.72 105
19015.02 101
19016.33 101
19017.63 90
19018.93 78
19020.24 109
19021.54 102
19022.84 91
19024.15 87
19025.45 92
19026.75 89
19028.06 111
19029.36 101
19030.66 97
19031.97 92
19033.27 97
19034.57 92
19035.88 90
19037.18 102
19038.48 88
19039.79 113
19041.09 90
19042.40 88
19043.70 102
19045.00 93
19046.31 83
19047.61 107
19048.92 92
19050.22 95
19051.52 103
19052.83 108
19054.13 93
19055.44 90
19056.74 106
19058.05 99
19059.35 99
19060.65 100
19061.96 92
19063.26 87
19064.57 84
19065.87 92
19067.18 100
19068.48 92
19069.79 100
19071.09 84
19072.40 114
19073.70 94
19075.01 91
19076.31 95
19077.62 88
19078.92 87
19080.23 98
19081.53 94
19082.84 111
19084.14 87
19085.45 104
19086.75 102
19088.06 89
19089.36 93
19090.67 80
19091.98 111
19093.28 99
19094.59 113
19095.89 95
19097.20 94
19098.50 103
19099.81 86
19101.12 89
19102.42 98
19103.73 92
19105.03 103
19106.34 108
19107.65 102
19108.95 116
19110.26 87
19111.56 101
19112.87 100
19114.18 93
19115.48 89
19116.79 99
19118.10 109
19119.40 106
19120.71 106
19122.02 100
19123.32 105
19124.63 92
19125.94 110
19127.24 103
19128.55 97
19129.86 93
19131.16 118
19132.47 102
19133.78 91
19135.08 100
19136.39 95
19137.70 102
19139.01 94
19140.31 86
19141.62 98
19142.93 93
19144.23 98
19145.54 104
19146.85 105
19148.16 90
19149.46 95
19150.77 93
19152.08 84
19153.39 99
19154.69 81
19156.00 85
19157.31 103
19158.62 84
19159.93 97
19161.23 98
19162.54 101
19163.85 96
19165.16 76
19166.47 108
19167.77 112
19169.08 98
19170.39 83
19171.70 95
19173.01 102
19174.32 104
19175.62 93
19176.93 93
19178.24 88
19179.55 89
19180.86 101
19182.17 102
19183.48 89
19184.78 95
19186.09 82
19187.40 113
19188.71 93
19190.02 97
19191.33 89
19192.64 95
19193.95 98
19195.26 89
19196.56 81
19197.87 101
19199.18 96
19200.49 87
19201.80 91
19203.11 91
19204.42 93
19205.73 70
19207.04 70
19208.35 87
19209.66 105
19210.97 91
19212.28 87
19213.59 89
19214.90 90
19216.21 86
19217.52 100
19218.83 87
19220.14 101
19221.45 99
19222.76 86
19224.07 90
19225.38 81
19226.69 93
19228.00 88
19229.31 93
19230.62 74
19231.93 79
19233.24 96
19234.55 91
19235.86 104
19237.17 93
19238.48 96
19239.79 102
19241.10 90
19242.41 97
19243.72 79
19245.03 94
19246.35 90
19247.66 106
19248.97 87
19250.28 91
19251.59 90
19252.90 89
19254.21 88
19255.52 99
19256.83 90
19258.14 79
19259.46 83
19260.77 86
19262.08 90
19263.39 86
19264.70 83
19266.01 94
19267.32 99
19268.64 86
19269.95 110
19271.26 94
19272.57 84
19273.88 78
19275.20 92
19276.51 83
19277.82 79
19279.13 90
19280.44 77
19281.75 90
19283.07 89
19284.38 88
19285.69 87
19287.00 102
19288.32 91
19289.63 101
19290.94 99
19292.25 99
19293.57 105
19294.88 100
19296.19 78
19297.50 88
19298.82 94
19300.13 102
19301.44 76
19302.75 87
19304.07 88
19305.38 110
19306.69 93
19308.01 68
19309.32 83
19310.63 95
19311.94 111
19313.26 91
19314.57 81
19315.88 86
19317.20 74
19318.51 91
19319.82 88
19321.14 97
19322.45 90
19323.76 97
19325.08 74
19326.39 91
19327.70 93
19329.02 93
19330.33 99
19331.65 80
19332.96 80
19334.27 94
19335.59 89
19336.90 94
19338.22 89
19339.53 97
19340.84 85
19342.16 84
19343.47 75
19344.79 86
19346.10 81
19347.41 88
19348.73 93
19350.04 79
19351.36 88
19352.67 95
19353.99 77
19355.30 85
19356.62 86
19357.93 85
19359.25 94
19360.56 95
19361.87 105
19363.19 87
19364.50 87
19365.82 86
19367.13 87
19368.45 97
19369.76 84
19371.08 81
19372.39 96
19373.71 96
19375.02 93
19376.34 96
19377.66 80
19378.97 79
19380.29 84
19381.60 83
19382.92 97
19384.23 82
19385.55 98
19386.86 75
19388.18 85
19389.50 98
19390.81 91
19392.13 87
19393.44 103
19394.76 80
19396.07 82
19397.39 107
19398.71 95
19400.02 82
19401.34 83
19402.65 87
19403.97 82
19405.29 97
19406.60 92
19407.92 83
19409.24 82
19410.55 83
19411.87 91
19413.19 87
19414.50 89
19415.82 95
19417.14 100
19418.45 90
19419.77 88
19421.09 89
19422.40 77
19423.72 101
19425.04 83
19426.35 87
19427.67 97
19428.99 82
19430.30 87
19431.62 79
19432.94 96
19434.26 88
19435.57 97
19436.89 85
19438.21 70
19439.53 78
19440.84 96
19442.16 88
19443.48 90
19444.80 93
19446.11 94
19447.43 95
19448.75 85
19450.07 84
19451.38 107
19452.70 84
19454.02 95
19455.34 92
19456.66 91
19457.97 109
19459.29 91
19460.61 87
19461.93 72
19463.25 99
19464.57 81
19465.88 86
19467.20 106
19468.52 82
19469.84 95
19471.16 94
19472.48 78
19473.79 80
19475.11 98
19476.43 101
19477.75 94
19479.07 87
19480.39 87
19481.71 84
19483.03 71
19484.34 87
19485.66 88
19486.98 88
19488.30 90
19489.62 77
19490.94 90
19492.26 82
19493.58 75
19494.90 85
19496.22 95
19497.54 81
19498.86 94
19500.18 93
19501.50 103
19502.81 92
19504.13 102
19505.45 107
19506.77 86
19508.09 83
19509.41 99
19510.73 95
19512.05 93
19513.37 84
19514.69 93
19516.01 101
19517.33 91
19518.65 87
19519.97 100
19521.29 91
19522.61 85
19523.93 97
19525.25 91
19526.57 92
19527.89 68
19529.22 72
19530.54 106
19531.86 102
19533.18 86
19534.50 82
19535.82 83
19537.14 90
19538.46 88
19539.78 98
19541.10 82
19542.42 91
19543.74 94
19545.06 98
19546.39 110
19547.71 93
19549.03 95
19550.35 101
19551.67 98
19552.99 100
19554.31 99
19555.63 106
19556.96 91
19558.28 113
19559.60 85
19560.92 89
19562.24 118
19563.56 101
19564.88 98
19566.21 99
19567.53 81
19568.85 70
19570.17 83
19571.49 99
19572.82 102
19574.14 99
19575.46 96
19576.78 91
19578.10 93
19579.43 88
19580.75 92
19582.07 103
19583.39 95
19584.72 101
19586.04 100
19587.36 79
19588.68 88
19590.01 89
19591.33 103
19592.65 90
19593.97 87
19595.30 98
19596.62 94
19597.94 71
19599.26 96
19600.59 93
19601.91 84
19603.23 98
19604.56 97
19605.88 100
19607.20 89
19608.53 100
19609.85 99
19611.17 114
19612.49 96
19613.82 113
19615.14 93
19616.47 94
19617.79 78
19619.11 90
19620.44 77
19621.76 90
19623.08 109
19624.41 92
19625.73 91
19627.05 86
19628.38 94
19629.70 102
19631.03 100
19632.35 96
19633.67 104
19635.00 87
19636.32 83
19637.65 80
19638.97 88
19640.29 91
19641.62 107
19642.94 81
19644.27 97
19645.59 91
19646.92 94
19648.24 99
19649.57 98
19650.89 88
19652.21 89
19653.54 101
19654.86 98
19656.19 90
19657.51 94
19658.84 89
19660.16 110
19661.49 98
19662.81 102
19664.14 81
19665.46 98
19666.79 91
19668.11 93
19669.44 84
19670.76 96
19672.09 102
19673.41 101
19674.74 100
19676.07 92
19677.39 94
19678.72 92
19680.04 96
19681.37 97
19682.69 90
19684.02 75
19685.34 89
19686.67 99
19688.00 94
19689.32 96
19690.65 106
19691.97 100
19693.30 103
19694.63 87
19695.95 94
19697.28 103
19698.60 109
19699.93 106
19701.26 109
19702.58 100
19703.91 83
19705.24 91
19706.56 99
19707.89 83
19709.22 97
19710.54 99
19711.87 99
19713.20 96
19714.52 92
19715.85 93
19717.18 85
19718.50 100
19719.83 82
19721.16 101
19722.48 98
19723.81 91
19725.14 91
19726.47 103
19727.79 100
19729.12 97
19730.45 87
19731.77 89
19733.10 100
19734.43 85
19735.76 121
19737.08 86
19738.41 102
19739.74 86
19741.07 88
19742.39 85
19743.72 106
19745.05 111
19746.38 90
19747.71 102
19749.03 90
19750.36 89
19751.69 90
19753.02 102
19754.35 90
19755.67 93
19757.00 101
19758.33 88
19759.66 95
19760.99 91
19762.31 88
19763.64 94
19764.97 92
19766.30 91
19767.63 89
19768.96 94
19770.29 96
19771.61 106
19772.94 94
19774.27 86
19775.60 93
19776.93 91
19778.26 92
19779.59 94
19780.92 106
19782.25 100
19783.57 105
19784.90 104
19786.23 100
19787.56 95
19788.89 96
19790.22 86
19791.55 87
19792.88 98
19794.21 96
19795.54 99
19796.87 93
19798.20 107
19799.53 90
19800.86 98
19802.19 87
19803.52 108
19804.85 86
19806.18 87
19807.50 100
19808.83 106
19810.16 109
19811.49 91
19812.82 108
19814.15 97
19815.49 125
19816.82 107
19818.15 102
19819.48 84
19820.81 101
19822.14 98
19823.47 95
19824.80 103
19826.13 101
19827.46 90
19828.79 105
19830.12 112
19831.45 87
19832.78 100
19834.11 116
19835.44 110
19836.77 93
19838.10 87
19839.44 109
19840.77 97
19842.10 100
19843.43 103
19844.76 110
19846.09 99
19847.42 115
19848.75 96
19850.08 105
19851.42 108
19852.75 112
19854.08 102
19855.41 87
19856.74 106
19858.07 110
19859.40 98
19860.74 90
19862.07 94
19863.40 94
19864.73 113
19866.06 106
19867.40 95
19868.73 89
19870.06 117
19871.39 108
19872.72 110
19874.06 97
19875.39 88
19876.72 87
19878.05 93
19879.38 93
19880.72 97
19882.05 98
19883.38 101
19884.71 94
19886.05 111
19887.38 95
19888.71 100
19890.04 112
19891.38 97
19892.71 100
19894.04 107
19895.38 109
19896.71 103
19898.04 96
19899.37 93
19900.71 100
19902.04 97
19903.37 106
19904.71 108
19906.04 104
19907.37 102
19908.71 107
19910.04 89
19911.37 85
19912.71 92
19914.04 99
19915.37 100
19916.71 99
19918.04 105
19919.37 100
19920.71 88
19922.04 86
19923.37 95
19924.71 100
19926.04 93
19927.38 98
19928.71 100
19930.04 90
19931.38 97
19932.71 112
19934.05 101
19935.38 91
19936.71 96
19938.05 110
19939.38 109
19940.72 98
19942.05 100
19943.39 119
19944.72 120
19946.06 112
19947.39 103
19948.72 98
19950.06 102
19951.39 90
19952.73 98
19954.06 100
19955.40 112
19956.73 106
19958.07 99
19959.40 105
19960.74 96
19962.07 103
19963.41 86
19964.74 93
19966.08 101
19967.41 109
19968.75 118
19970.08 110
19971.42 94
19972.76 114
19974.09 89
19975.43 99
19976.76 99
19978.10 92
19979.43 91
19980.77 86
19982.10 82
19983.44 110
19984.78 90
19986.11 83
19987.45 104
19988.78 119
19990.12 102
19991.46 103
19992.79 111
19994.13 90
19995.46 93
19996.80 104
19998.14 103
19999.47 112
20000.81 105
20002.15 109
20003.48 114
20004.82 96
20006.16 118
20007.49 113
20008.83 99
20010.17 99
20011.50 106
20012.84 109
20014.18 116
20015.51 113
20016.85 104
20018.19 119
20019.52 124
20020.86 101
20022.20 103
20023.53 129
20024.87 113
20026.21 117
20027.55 114
20028.88 121
20030.22 122
20031.56 123
20032.90 122
20034.23 113
20035.57 113
20036.91 116
20038.25 133
20039.58 109
20040.92 128
20042.26 108
20043.60 125
20044.93 109
20046.27 114
20047.61 110
20048.95 117
20050.29 109
20051.62 120
20052.96 117
20054.30 107
20055.64 109
20056.98 101
20058.32 102
20059.65 103
20060.99 106
20062.33 106
20063.67 109
20065.01 109
20066.35 115
20067.68 131
20069.02 106
20070.36 126
20071.70 111
20073.04 116
20074.38 125
20075.72 129
20077.06 111
20078.40 115
20079.73 115
20081.07 111
20082.41 121
20083.75 127
20085.09 127
20086.43 112
20087.77 115
20089.11 90
20090.45 103
20091.79 99
20093.13 117
20094.47 113
20095.81 119
20097.15 114
20098.48 120
20099.82 114
20101.16 135
20102.50 120
20103.84 126
20105.18 114
20106.52 106
20107.86 115
20109.20 120
20110.54 109
20111.88 112
20113.22 116
20114.56 115
20115.90 118
20117.24 119
20118.58 107
20119.93 113
20121.27 125
20122.61 108
20123.95 107
20125.29 110
20126.63 109
20127.97 116
20129.31 104
20130.65 102
20131.99 108
20133.33 109
20134.67 126
20136.01 115
