# Supplementary material for: MALDI-TOF MS typing enables the classification of brewing yeasts of the genus Saccharomyces to major beer styles
Source: PLoS One. 2017 Aug 9;12(8):e0181694. doi: 10.1371/journal.pone.0181694 (PMC5549903; doi:10.1371/journal.pone.0181694)
Supplement: S8 File — The directory includes 90 raw files and was zipped to “.zip”; the folder has three strains with 30 spectra per strain; S1 Text explains the raw files with an example and Table 1 represents the yeast strains used within the experiment. (ZIP) [file pone.0181694.s011.zip › 22-24/30281-168-Lag-Lag-Lag-YPG-18h-E-E_2016-09-21_3_0_C7_1.dat]

1999.90 1268
2000.32 1307
2000.75 1350
2001.17 1340
2001.59 1321
2002.01 1309
2002.43 1343
2002.86 1275
2003.28 1257
2003.70 1242
2004.12 1212
2004.54 1274
2004.97 1198
2005.39 1236
2005.81 1231
2006.23 1240
2006.66 1201
2007.08 1220
2007.50 1179
2007.92 1252
2008.35 1283
2008.77 1278
2009.19 1334
2009.61 1268
2010.04 1209
2010.46 1231
2010.88 1218
2011.31 1212
2011.73 1159
2012.15 1165
2012.57 1256
2013.00 1253
2013.42 1188
2013.84 1088
2014.27 1087
2014.69 1164
2015.11 1202
2015.54 1160
2015.96 1169
2016.38 1166
2016.81 1223
2017.23 1240
2017.65 1234
2018.08 1281
2018.50 1261
2018.93 1277
2019.35 1224
2019.77 1213
2020.20 1257
2020.62 1254
2021.04 1171
2021.47 1218
2021.89 1226
2022.32 1222
2022.74 1228
2023.17 1254
2023.59 1207
2024.01 1213
2024.44 1171
2024.86 1251
2025.29 1212
2025.71 1215
2026.14 1175
2026.56 1156
2026.98 1243
2027.41 1184
2027.83 1174
2028.26 1239
2028.68 1154
2029.11 1160
2029.53 1070
2029.96 1132
2030.38 1098
2030.81 1114
2031.23 1106
2031.66 1178
2032.08 1150
2032.51 1172
2032.93 1212
2033.36 1117
2033.78 1161
2034.21 1158
2034.63 1113
2035.06 1154
2035.49 1182
2035.91 1251
2036.34 1158
2036.76 1090
2037.19 1089
2037.61 1162
2038.04 1147
2038.47 1121
2038.89 1168
2039.32 1219
2039.74 1132
2040.17 1184
2040.59 1100
2041.02 1138
2041.45 1172
2041.87 1176
2042.30 1190
2042.73 1137
2043.15 1171
2043.58 1219
2044.00 1165
2044.43 1147
2044.86 1137
2045.28 1172
2045.71 1189
2046.14 1216
2046.56 1207
2046.99 1200
2047.42 1276
2047.84 1221
2048.27 1194
2048.70 1188
2049.12 1143
2049.55 1211
2049.98 1226
2050.40 1281
2050.83 1203
2051.26 1217
2051.69 1211
2052.11 1143
2052.54 1180
2052.97 1133
2053.40 1096
2053.82 1139
2054.25 1137
2054.68 1194
2055.10 1200
2055.53 1203
2055.96 1158
2056.39 1129
2056.82 1184
2057.24 1195
2057.67 1242
2058.10 1195
2058.53 1139
2058.95 1160
2059.38 1168
2059.81 1256
2060.24 1286
2060.67 1229
2061.09 1277
2061.52 1274
2061.95 1317
2062.38 1276
2062.81 1206
2063.24 1321
2063.66 1368
2064.09 1292
2064.52 1308
2064.95 1379
2065.38 1456
2065.81 1495
2066.24 1523
2066.66 1520
2067.09 1412
2067.52 1436
2067.95 1324
2068.38 1284
2068.81 1307
2069.24 1263
2069.67 1184
2070.10 1142
2070.52 1175
2070.95 1138
2071.38 1136
2071.81 1150
2072.24 1184
2072.67 1114
2073.10 1110
2073.53 1156
2073.96 1172
2074.39 1174
2074.82 1200
2075.25 1206
2075.68 1223
2076.11 1153
2076.54 1197
2076.97 1213
2077.40 1250
2077.83 1242
2078.26 1308
2078.69 1287
2079.12 1289
2079.55 1363
2079.98 1321
2080.41 1342
2080.84 1381
2081.27 1376
2081.70 1298
2082.13 1316
2082.56 1308
2082.99 1280
2083.42 1303
2083.85 1276
2084.28 1281
2084.71 1280
2085.14 1231
2085.57 1188
2086.00 1241
2086.43 1222
2086.86 1239
2087.29 1219
2087.73 1166
2088.16 1178
2088.59 1185
2089.02 1145
2089.45 1167
2089.88 1184
2090.31 1065
2090.74 1177
2091.17 1138
2091.61 1172
2092.04 1143
2092.47 1127
2092.90 1218
2093.33 1264
2093.76 1135
2094.19 1137
2094.63 1155
2095.06 1160
2095.49 1189
2095.92 1131
2096.35 1194
2096.78 1211
2097.22 1202
2097.65 1111
2098.08 1073
2098.51 1153
2098.94 1174
2099.38 1176
2099.81 1163
2100.24 1226
2100.67 1183
2101.11 1154
2101.54 1114
2101.97 1151
2102.40 1133
2102.83 1119
2103.27 1140
2103.70 1158
2104.13 1106
2104.56 1126
2105.00 1137
2105.43 1137
2105.86 1149
2106.30 1153
2106.73 1136
2107.16 1162
2107.59 1178
2108.03 1260
2108.46 1247
2108.89 1221
2109.33 1221
2109.76 1215
2110.19 1219
2110.63 1109
2111.06 1121
2111.49 1231
2111.93 1185
2112.36 1114
2112.79 1165
2113.23 1197
2113.66 1149
2114.09 1159
2114.53 1179
2114.96 1150
2115.40 1093
2115.83 1116
2116.26 1098
2116.70 1133
2117.13 1103
2117.56 1092
2118.00 1101
2118.43 1153
2118.87 1214
2119.30 1177
2119.73 1186
2120.17 1128
2120.60 1193
2121.04 1199
2121.47 1166
2121.91 1185
2122.34 1168
2122.78 1177
2123.21 1166
2123.64 1173
2124.08 1219
2124.51 1211
2124.95 1181
2125.38 1158
2125.82 1170
2126.25 1141
2126.69 1222
2127.12 1198
2127.56 1183
2127.99 1212
2128.43 1180
2128.86 1214
2129.30 1267
2129.73 1309
2130.17 1356
2130.60 1319
2131.04 1355
2131.47 1369
2131.91 1266
2132.35 1222
2132.78 1252
2133.22 1291
2133.65 1293
2134.09 1228
2134.52 1239
2134.96 1257
2135.40 1235
2135.83 1193
2136.27 1191
2136.70 1176
2137.14 1275
2137.57 1216
2138.01 1194
2138.45 1225
2138.88 1190
2139.32 1153
2139.76 1226
2140.19 1185
2140.63 1189
2141.06 1197
2141.50 1157
2141.94 1149
2142.37 1102
2142.81 1158
2143.25 1158
2143.68 1180
2144.12 1175
2144.56 1076
2144.99 1060
2145.43 1161
2145.87 1212
2146.30 1229
2146.74 1249
2147.18 1254
2147.62 1277
2148.05 1297
2148.49 1317
2148.93 1379
2149.36 1446
2149.80 1451
2150.24 1503
2150.68 1541
2151.11 1483
2151.55 1529
2151.99 1484
2152.43 1394
2152.86 1372
2153.30 1348
2153.74 1352
2154.18 1301
2154.61 1244
2155.05 1236
2155.49 1207
2155.93 1207
2156.37 1217
2156.80 1202
2157.24 1183
2157.68 1201
2158.12 1203
2158.56 1206
2158.99 1251
2159.43 1245
2159.87 1215
2160.31 1172
2160.75 1214
2161.19 1284
2161.62 1259
2162.06 1300
2162.50 1219
2162.94 1244
2163.38 1198
2163.82 1211
2164.26 1195
2164.69 1339
2165.13 1327
2165.57 1305
2166.01 1302
2166.45 1322
2166.89 1318
2167.33 1368
2167.77 1340
2168.21 1333
2168.65 1378
2169.08 1290
2169.52 1289
2169.96 1349
2170.40 1372
2170.84 1319
2171.28 1283
2171.72 1355
2172.16 1399
2172.60 1346
2173.04 1332
2173.48 1366
2173.92 1383
2174.36 1405
2174.80 1417
2175.24 1409
2175.68 1432
2176.12 1388
2176.56 1467
2177.00 1450
2177.44 1415
2177.88 1514
2178.32 1449
2178.76 1499
2179.20 1485
2179.64 1409
2180.08 1380
2180.52 1442
2180.96 1417
2181.40 1404
2181.84 1369
2182.28 1304
2182.72 1295
2183.16 1257
2183.60 1231
2184.04 1180
2184.48 1179
2184.93 1237
2185.37 1230
2185.81 1246
2186.25 1228
2186.69 1283
2187.13 1269
2187.57 1293
2188.01 1326
2188.45 1356
2188.89 1377
2189.34 1362
2189.78 1340
2190.22 1346
2190.66 1329
2191.10 1324
2191.54 1295
2191.98 1319
2192.43 1318
2192.87 1345
2193.31 1376
2193.75 1373
2194.19 1336
2194.63 1304
2195.08 1392
2195.52 1416
2195.96 1439
2196.40 1446
2196.84 1387
2197.29 1323
2197.73 1304
2198.17 1328
2198.61 1311
2199.06 1319
2199.50 1322
2199.94 1301
2200.38 1252
2200.82 1257
2201.27 1258
2201.71 1238
2202.15 1301
2202.59 1279
2203.04 1297
2203.48 1284
2203.92 1322
2204.37 1251
2204.81 1367
2205.25 1364
2205.69 1340
2206.14 1363
2206.58 1310
2207.02 1329
2207.47 1375
2207.91 1444
2208.35 1360
2208.80 1389
2209.24 1341
2209.68 1363
2210.13 1395
2210.57 1389
2211.01 1390
2211.46 1419
2211.90 1391
2212.34 1371
2212.79 1389
2213.23 1355
2213.67 1413
2214.12 1400
2214.56 1409
2215.01 1336
2215.45 1330
2215.89 1339
2216.34 1291
2216.78 1310
2217.23 1337
2217.67 1326
2218.11 1268
2218.56 1277
2219.00 1312
2219.45 1301
2219.89 1298
2220.34 1255
2220.78 1354
2221.22 1382
2221.67 1362
2222.11 1370
2222.56 1326
2223.00 1394
2223.45 1451
2223.89 1436
2224.34 1451
2224.78 1541
2225.23 1548
2225.67 1513
2226.12 1542
2226.56 1511
2227.01 1511
2227.45 1515
2227.90 1564
2228.34 1552
2228.79 1549
2229.23 1551
2229.68 1560
2230.12 1493
2230.57 1468
2231.01 1554
2231.46 1551
2231.90 1556
2232.35 1598
2232.80 1502
2233.24 1530
2233.69 1571
2234.13 1550
2234.58 1622
2235.02 1437
2235.47 1438
2235.92 1375
2236.36 1422
2236.81 1472
2237.25 1436
2237.70 1334
2238.15 1305
2238.59 1382
2239.04 1392
2239.49 1408
2239.93 1328
2240.38 1277
2240.82 1296
2241.27 1303
2241.72 1329
2242.16 1300
2242.61 1291
2243.06 1290
2243.50 1328
2243.95 1242
2244.40 1229
2244.84 1293
2245.29 1277
2245.74 1190
2246.19 1265
2246.63 1217
2247.08 1202
2247.53 1284
2247.97 1278
2248.42 1247
2248.87 1315
2249.32 1326
2249.76 1275
2250.21 1362
2250.66 1362
2251.10 1392
2251.55 1412
2252.00 1388
2252.45 1363
2252.89 1346
2253.34 1409
2253.79 1473
2254.24 1418
2254.69 1426
2255.13 1429
2255.58 1300
2256.03 1285
2256.48 1304
2256.93 1371
2257.37 1318
2257.82 1359
2258.27 1438
2258.72 1450
2259.17 1316
2259.61 1323
2260.06 1352
2260.51 1389
2260.96 1401
2261.41 1455
2261.86 1518
2262.31 1606
2262.75 1631
2263.20 1550
2263.65 1562
2264.10 1515
2264.55 1535
2265.00 1480
2265.45 1555
2265.90 1476
2266.34 1441
2266.79 1451
2267.24 1457
2267.69 1533
2268.14 1591
2268.59 1540
2269.04 1517
2269.49 1566
2269.94 1684
2270.39 1803
2270.84 1725
2271.29 1650
2271.74 1687
2272.18 1587
2272.63 1591
2273.08 1616
2273.53 1606
2273.98 1600
2274.43 1647
2274.88 1807
2275.33 1794
2275.78 1781
2276.23 1757
2276.68 1814
2277.13 1792
2277.58 1802
2278.03 1774
2278.48 1776
2278.93 1663
2279.38 1556
2279.83 1604
2280.28 1528
2280.73 1578
2281.19 1464
2281.64 1550
2282.09 1567
2282.54 1462
2282.99 1446
2283.44 1422
2283.89 1362
2284.34 1411
2284.79 1400
2285.24 1363
2285.69 1312
2286.14 1360
2286.59 1296
2287.04 1358
2287.50 1440
2287.95 1502
2288.40 1498
2288.85 1585
2289.30 1806
2289.75 1796
2290.20 1842
2290.65 2009
2291.11 1966
2291.56 2000
2292.01 2073
2292.46 2049
2292.91 1883
2293.36 1877
2293.82 1852
2294.27 1885
2294.72 1781
2295.17 1707
2295.62 1611
2296.07 1543
2296.53 1575
2296.98 1556
2297.43 1532
2297.88 1527
2298.33 1493
2298.79 1483
2299.24 1414
2299.69 1422
2300.14 1418
2300.60 1324
2301.05 1320
2301.50 1343
2301.95 1326
2302.41 1322
2302.86 1286
2303.31 1289
2303.76 1307
2304.22 1287
2304.67 1306
2305.12 1316
2305.57 1316
2306.03 1264
2306.48 1292
2306.93 1390
2307.39 1403
2307.84 1441
2308.29 1450
2308.75 1437
2309.20 1521
2309.65 1547
2310.11 1588
2310.56 1588
2311.01 1531
2311.47 1500
2311.92 1616
2312.37 1576
2312.83 1543
2313.28 1561
2313.73 1501
2314.19 1445
2314.64 1452
2315.09 1443
2315.55 1421
2316.00 1388
2316.46 1449
2316.91 1455
2317.36 1449
2317.82 1459
2318.27 1435
2318.73 1585
2319.18 1558
2319.63 1560
2320.09 1598
2320.54 1669
2321.00 1516
2321.45 1559
2321.91 1520
2322.36 1585
2322.82 1518
2323.27 1529
2323.72 1579
2324.18 1599
2324.63 1627
2325.09 1625
2325.54 1764
2326.00 1676
2326.45 1647
2326.91 1606
2327.36 1653
2327.82 1615
2328.27 1498
2328.73 1524
2329.18 1484
2329.64 1477
2330.09 1494
2330.55 1499
2331.00 1517
2331.46 1481
2331.92 1410
2332.37 1412
2332.83 1378
2333.28 1427
2333.74 1426
2334.19 1391
2334.65 1415
2335.10 1435
2335.56 1374
2336.02 1413
2336.47 1379
2336.93 1447
2337.38 1389
2337.84 1408
2338.30 1447
2338.75 1497
2339.21 1540
2339.66 1565
2340.12 1600
2340.58 1595
2341.03 1675
2341.49 1602
2341.95 1638
2342.40 1610
2342.86 1601
2343.32 1631
2343.77 1637
2344.23 1643
2344.68 1645
2345.14 1621
2345.60 1638
2346.06 1690
2346.51 1677
2346.97 1618
2347.43 1669
2347.88 1612
2348.34 1582
2348.80 1645
2349.25 1644
2349.71 1589
2350.17 1519
2350.63 1437
2351.08 1418
2351.54 1444
2352.00 1440
2352.46 1394
2352.91 1371
2353.37 1331
2353.83 1371
2354.29 1343
2354.74 1304
2355.20 1348
2355.66 1357
2356.12 1314
2356.57 1413
2357.03 1428
2357.49 1358
2357.95 1407
2358.41 1417
2358.86 1480
2359.32 1534
2359.78 1597
2360.24 1638
2360.70 1695
2361.15 1626
2361.61 1648
2362.07 1666
2362.53 1717
2362.99 1705
2363.45 1596
2363.91 1586
2364.36 1641
2364.82 1634
2365.28 1602
2365.74 1578
2366.20 1537
2366.66 1535
2367.12 1505
2367.57 1516
2368.03 1451
2368.49 1442
2368.95 1518
2369.41 1551
2369.87 1445
2370.33 1464
2370.79 1420
2371.25 1425
2371.71 1437
2372.17 1425
2372.63 1404
2373.09 1443
2373.54 1404
2374.00 1404
2374.46 1406
2374.92 1411
2375.38 1382
2375.84 1368
2376.30 1345
2376.76 1419
2377.22 1451
2377.68 1463
2378.14 1494
2378.60 1489
2379.06 1446
2379.52 1480
2379.98 1421
2380.44 1436
2380.90 1407
2381.36 1395
2381.82 1407
2382.28 1463
2382.74 1393
2383.20 1433
2383.66 1431
2384.12 1423
2384.59 1380
2385.05 1339
2385.51 1418
2385.97 1410
2386.43 1400
2386.89 1449
2387.35 1399
2387.81 1434
2388.27 1475
2388.73 1480
2389.19 1490
2389.65 1450
2390.12 1476
2390.58 1412
2391.04 1451
2391.50 1529
2391.96 1440
2392.42 1429
2392.88 1456
2393.34 1439
2393.81 1408
2394.27 1363
2394.73 1441
2395.19 1414
2395.65 1393
2396.11 1462
2396.57 1497
2397.04 1383
2397.50 1446
2397.96 1433
2398.42 1488
2398.88 1503
2399.35 1550
2399.81 1415
2400.27 1430
2400.73 1460
2401.19 1478
2401.66 1444
2402.12 1346
2402.58 1373
2403.04 1349
2403.51 1366
2403.97 1360
2404.43 1388
2404.89 1356
2405.36 1322
2405.82 1414
2406.28 1415
2406.74 1470
2407.21 1428
2407.67 1377
2408.13 1394
2408.59 1335
2409.06 1350
2409.52 1351
2409.98 1340
2410.45 1317
2410.91 1284
2411.37 1299
2411.84 1353
2412.30 1253
2412.76 1280
2413.23 1320
2413.69 1347
2414.15 1353
2414.62 1329
2415.08 1419
2415.54 1395
2416.01 1374
2416.47 1471
2416.93 1464
2417.40 1466
2417.86 1492
2418.32 1485
2418.79 1485
2419.25 1429
2419.72 1438
2420.18 1487
2420.64 1512
2421.11 1579
2421.57 1488
2422.04 1423
2422.50 1550
2422.96 1590
2423.43 1497
2423.89 1508
2424.36 1583
2424.82 1529
2425.29 1468
2425.75 1402
2426.22 1381
2426.68 1483
2427.15 1420
2427.61 1363
2428.07 1383
2428.54 1395
2429.00 1328
2429.47 1298
2429.93 1254
2430.40 1347
2430.86 1359
2431.33 1412
2431.79 1438
2432.26 1389
2432.72 1387
2433.19 1389
2433.65 1440
2434.12 1484
2434.59 1428
2435.05 1374
2435.52 1412
2435.98 1448
2436.45 1485
2436.91 1538
2437.38 1594
2437.84 1572
2438.31 1595
2438.78 1672
2439.24 1720
2439.71 1715
2440.17 1769
2440.64 1835
2441.10 1842
2441.57 1803
2442.04 1878
2442.50 1735
2442.97 1619
2443.44 1693
2443.90 1662
2444.37 1462
2444.83 1454
2445.30 1447
2445.77 1404
2446.23 1356
2446.70 1355
2447.17 1335
2447.63 1321
2448.10 1377
2448.57 1329
2449.03 1367
2449.50 1350
2449.97 1357
2450.43 1326
2450.90 1334
2451.37 1375
2451.83 1373
2452.30 1351
2452.77 1370
2453.24 1319
2453.70 1268
2454.17 1302
2454.64 1353
2455.10 1299
2455.57 1308
2456.04 1330
2456.51 1296
2456.97 1342
2457.44 1364
2457.91 1326
2458.38 1282
2458.84 1389
2459.31 1356
2459.78 1374
2460.25 1244
2460.72 1251
2461.18 1348
2461.65 1359
2462.12 1407
2462.59 1377
2463.06 1357
2463.52 1365
2463.99 1365
2464.46 1361
2464.93 1403
2465.40 1336
2465.86 1381
2466.33 1302
2466.80 1325
2467.27 1360
2467.74 1356
2468.21 1445
2468.68 1476
2469.14 1429
2469.61 1441
2470.08 1464
2470.55 1477
2471.02 1431
2471.49 1553
2471.96 1478
2472.43 1417
2472.90 1426
2473.36 1461
2473.83 1436
2474.30 1427
2474.77 1407
2475.24 1361
2475.71 1397
2476.18 1419
2476.65 1355
2477.12 1412
2477.59 1426
2478.06 1472
2478.53 1567
2479.00 1561
2479.47 1481
2479.94 1450
2480.41 1492
2480.87 1523
2481.34 1461
2481.81 1465
2482.28 1407
2482.75 1388
2483.22 1461
2483.69 1427
2484.16 1348
2484.63 1465
2485.10 1452
2485.57 1456
2486.05 1457
2486.52 1493
2486.99 1524
2487.46 1551
2487.93 1657
2488.40 1535
2488.87 1513
2489.34 1462
2489.81 1399
2490.28 1439
2490.75 1439
2491.22 1459
2491.69 1467
2492.16 1472
2492.63 1353
2493.10 1389
2493.58 1418
2494.05 1442
2494.52 1465
2494.99 1491
2495.46 1444
2495.93 1482
2496.40 1517
2496.87 1523
2497.34 1501
2497.82 1527
2498.29 1452
2498.76 1420
2499.23 1399
2499.70 1406
2500.17 1391
2500.64 1380
2501.12 1378
2501.59 1299
2502.06 1313
2502.53 1342
2503.00 1329
2503.48 1318
2503.95 1354
2504.42 1398
2504.89 1431
2505.36 1425
2505.84 1496
2506.31 1474
2506.78 1406
2507.25 1525
2507.72 1523
2508.20 1542
2508.67 1507
2509.14 1588
2509.61 1675
2510.09 1687
2510.56 1767
2511.03 1889
2511.50 1950
2511.98 1917
2512.45 1999
2512.92 1981
2513.40 1881
2513.87 1871
2514.34 1776
2514.81 1726
2515.29 1673
2515.76 1648
2516.23 1605
2516.71 1515
2517.18 1516
2517.65 1575
2518.13 1555
2518.60 1576
2519.07 1562
2519.55 1604
2520.02 1604
2520.49 1561
2520.97 1570
2521.44 1542
2521.91 1507
2522.39 1565
2522.86 1543
2523.34 1477
2523.81 1441
2524.28 1487
2524.76 1491
2525.23 1418
2525.70 1469
2526.18 1441
2526.65 1433
2527.13 1480
2527.60 1513
2528.08 1511
2528.55 1498
2529.02 1485
2529.50 1502
2529.97 1481
2530.45 1467
2530.92 1478
2531.40 1455
2531.87 1552
2532.34 1522
2532.82 1533
2533.29 1590
2533.77 1627
2534.24 1521
2534.72 1533
2535.19 1498
2535.67 1520
2536.14 1507
2536.62 1550
2537.09 1515
2537.57 1483
2538.04 1461
2538.52 1436
2538.99 1476
2539.47 1419
2539.94 1449
2540.42 1496
2540.90 1522
2541.37 1490
2541.85 1489
2542.32 1571
2542.80 1615
2543.27 1527
2543.75 1508
2544.22 1490
2544.70 1544
2545.18 1592
2545.65 1571
2546.13 1593
2546.60 1641
2547.08 1716
2547.56 1794
2548.03 1817
2548.51 1783
2548.98 1815
2549.46 1855
2549.94 1872
2550.41 1815
2550.89 1849
2551.37 1834
2551.84 1796
2552.32 1761
2552.80 1809
2553.27 1825
2553.75 1849
2554.23 1800
2554.70 1800
2555.18 1697
2555.66 1848
2556.13 1868
2556.61 1932
2557.09 1848
2557.56 1832
2558.04 1721
2558.52 1666
2558.99 1698
2559.47 1667
2559.95 1570
2560.43 1601
2560.90 1582
2561.38 1476
2561.86 1446
2562.33 1426
2562.81 1390
2563.29 1384
2563.77 1404
2564.25 1382
2564.72 1370
2565.20 1345
2565.68 1365
2566.16 1397
2566.63 1349
2567.11 1402
2567.59 1398
2568.07 1334
2568.55 1358
2569.02 1374
2569.50 1363
2569.98 1337
2570.46 1396
2570.94 1366
2571.41 1323
2571.89 1335
2572.37 1412
2572.85 1377
2573.33 1350
2573.81 1341
2574.28 1414
2574.76 1370
2575.24 1432
2575.72 1435
2576.20 1428
2576.68 1429
2577.16 1400
2577.64 1351
2578.11 1400
2578.59 1430
2579.07 1463
2579.55 1357
2580.03 1380
2580.51 1341
2580.99 1380
2581.47 1389
2581.95 1399
2582.43 1346
2582.91 1401
2583.39 1391
2583.86 1346
2584.34 1431
2584.82 1390
2585.30 1407
2585.78 1427
2586.26 1387
2586.74 1419
2587.22 1364
2587.70 1419
2588.18 1435
2588.66 1424
2589.14 1355
2589.62 1415
2590.10 1481
2590.58 1452
2591.06 1420
2591.54 1434
2592.02 1469
2592.50 1508
2592.98 1435
2593.46 1530
2593.94 1639
2594.42 1614
2594.90 1519
2595.38 1514
2595.86 1551
2596.35 1516
2596.83 1450
2597.31 1476
2597.79 1461
2598.27 1398
2598.75 1403
2599.23 1371
2599.71 1442
2600.19 1448
2600.67 1405
2601.15 1437
2601.63 1350
2602.12 1310
2602.60 1308
2603.08 1327
2603.56 1349
2604.04 1343
2604.52 1343
2605.00 1339
2605.48 1349
2605.97 1363
2606.45 1347
2606.93 1338
2607.41 1395
2607.89 1459
2608.37 1462
2608.86 1406
2609.34 1384
2609.82 1469
2610.30 1506
2610.78 1483
2611.26 1538
2611.75 1516
2612.23 1594
2612.71 1503
2613.19 1592
2613.68 1562
2614.16 1493
2614.64 1491
2615.12 1444
2615.60 1448
2616.09 1459
2616.57 1398
2617.05 1337
2617.53 1360
2618.02 1292
2618.50 1349
2618.98 1330
2619.46 1327
2619.95 1298
2620.43 1316
2620.91 1247
2621.40 1285
2621.88 1384
2622.36 1334
2622.85 1283
2623.33 1369
2623.81 1407
2624.29 1394
2624.78 1370
2625.26 1314
2625.74 1326
2626.23 1355
2626.71 1324
2627.19 1337
2627.68 1331
2628.16 1337
2628.64 1389
2629.13 1372
2629.61 1394
2630.10 1478
2630.58 1450
2631.06 1420
2631.55 1401
2632.03 1449
2632.51 1391
2633.00 1437
2633.48 1415
2633.97 1420
2634.45 1448
2634.94 1353
2635.42 1352
2635.90 1350
2636.39 1427
2636.87 1409
2637.36 1345
2637.84 1366
2638.33 1396
2638.81 1349
2639.29 1378
2639.78 1362
2640.26 1385
2640.75 1391
2641.23 1360
2641.72 1378
2642.20 1383
2642.69 1337
2643.17 1379
2643.66 1348
2644.14 1327
2644.63 1365
2645.11 1392
2645.60 1378
2646.08 1402
2646.57 1383
2647.05 1389
2647.54 1394
2648.02 1410
2648.51 1407
2648.99 1437
2649.48 1417
2649.97 1435
2650.45 1446
2650.94 1509
2651.42 1469
2651.91 1431
2652.39 1441
2652.88 1442
2653.37 1448
2653.85 1483
2654.34 1507
2654.82 1524
2655.31 1531
2655.80 1516
2656.28 1530
2656.77 1520
2657.25 1535
2657.74 1587
2658.23 1589
2658.71 1550
2659.20 1448
2659.69 1396
2660.17 1505
2660.66 1521
2661.14 1452
2661.63 1465
2662.12 1462
2662.60 1491
2663.09 1346
2663.58 1402
2664.06 1413
2664.55 1437
2665.04 1452
2665.53 1482
2666.01 1524
2666.50 1506
2666.99 1552
2667.47 1537
2667.96 1550
2668.45 1581
2668.94 1552
2669.42 1509
2669.91 1495
2670.40 1584
2670.88 1557
2671.37 1610
2671.86 1655
2672.35 1702
2672.83 1714
2673.32 1737
2673.81 1809
2674.30 1864
2674.79 1818
2675.27 1874
2675.76 1840
2676.25 1790
2676.74 1743
2677.23 1630
2677.71 1593
2678.20 1588
2678.69 1588
2679.18 1563
2679.67 1562
2680.15 1667
2680.64 1684
2681.13 1680
2681.62 1703
2682.11 1662
2682.60 1773
2683.08 1818
2683.57 1787
2684.06 1839
2684.55 1844
2685.04 1698
2685.53 1736
2686.02 1721
2686.51 1721
2686.99 1699
2687.48 1583
2687.97 1591
2688.46 1571
2688.95 1594
2689.44 1550
2689.93 1517
2690.42 1523
2690.91 1546
2691.40 1554
2691.89 1581
2692.38 1488
2692.87 1453
2693.35 1645
2693.84 1609
2694.33 1476
2694.82 1585
2695.31 1589
2695.80 1623
2696.29 1586
2696.78 1529
2697.27 1542
2697.76 1520
2698.25 1575
2698.74 1490
2699.23 1536
2699.72 1528
2700.21 1525
2700.70 1503
2701.19 1551
2701.68 1495
2702.17 1474
2702.66 1527
2703.15 1554
2703.64 1543
2704.13 1606
2704.62 1565
2705.12 1541
2705.61 1546
2706.10 1497
2706.59 1503
2707.08 1416
2707.57 1444
2708.06 1493
2708.55 1441
2709.04 1369
2709.53 1482
2710.02 1444
2710.51 1399
2711.01 1410
2711.50 1376
2711.99 1435
2712.48 1446
2712.97 1435
2713.46 1433
2713.95 1349
2714.44 1369
2714.94 1446
2715.43 1354
2715.92 1406
2716.41 1365
2716.90 1385
2717.39 1389
2717.89 1370
2718.38 1337
2718.87 1400
2719.36 1451
2719.85 1436
2720.34 1439
2720.84 1552
2721.33 1558
2721.82 1523
2722.31 1459
2722.80 1465
2723.30 1513
2723.79 1539
2724.28 1510
2724.77 1477
2725.27 1432
2725.76 1412
2726.25 1451
2726.74 1479
2727.24 1489
2727.73 1501
2728.22 1499
2728.71 1537
2729.21 1471
2729.70 1512
2730.19 1551
2730.69 1574
2731.18 1544
2731.67 1530
2732.16 1603
2732.66 1538
2733.15 1576
2733.64 1602
2734.14 1650
2734.63 1594
2735.12 1625
2735.62 1620
2736.11 1634
2736.60 1674
2737.10 1630
2737.59 1599
2738.08 1607
2738.58 1641
2739.07 1551
2739.56 1477
2740.06 1460
2740.55 1520
2741.05 1497
2741.54 1458
2742.03 1383
2742.53 1380
2743.02 1373
2743.52 1371
2744.01 1382
2744.50 1395
2745.00 1385
2745.49 1400
2745.99 1449
2746.48 1426
2746.97 1470
2747.47 1430
2747.96 1427
2748.46 1475
2748.95 1415
2749.45 1410
2749.94 1461
2750.44 1420
2750.93 1387
2751.43 1413
2751.92 1390
2752.42 1441
2752.91 1446
2753.41 1446
2753.90 1452
2754.40 1459
2754.89 1502
2755.39 1462
2755.88 1558
2756.38 1560
2756.87 1445
2757.37 1494
2757.86 1511
2758.36 1443
2758.85 1391
2759.35 1422
2759.84 1440
2760.34 1480
2760.83 1416
2761.33 1439
2761.83 1420
2762.32 1458
2762.82 1449
2763.31 1383
2763.81 1415
2764.30 1454
2764.80 1479
2765.30 1401
2765.79 1436
2766.29 1443
2766.78 1448
2767.28 1418
2767.78 1411
2768.27 1404
2768.77 1451
2769.27 1508
2769.76 1431
2770.26 1398
2770.76 1376
2771.25 1406
2771.75 1487
2772.24 1532
2772.74 1568
2773.24 1469
2773.73 1473
2774.23 1481
2774.73 1465
2775.23 1484
2775.72 1517
2776.22 1505
2776.72 1479
2777.21 1542
2777.71 1568
2778.21 1582
2778.70 1572
2779.20 1568
2779.70 1563
2780.20 1527
2780.69 1565
2781.19 1522
2781.69 1434
2782.19 1424
2782.68 1503
2783.18 1553
2783.68 1501
2784.18 1425
2784.67 1425
2785.17 1436
2785.67 1421
2786.17 1419
2786.67 1512
2787.16 1505
2787.66 1431
2788.16 1483
2788.66 1527
2789.16 1521
2789.65 1508
2790.15 1472
2790.65 1500
2791.15 1553
2791.65 1463
2792.15 1481
2792.64 1446
2793.14 1520
2793.64 1579
2794.14 1610
2794.64 1615
2795.14 1708
2795.64 1793
2796.13 1862
2796.63 1844
2797.13 1840
2797.63 1802
2798.13 1919
2798.63 1885
2799.13 1794
2799.63 1795
2800.13 1751
2800.62 1688
2801.12 1604
2801.62 1670
2802.12 1654
2802.62 1561
2803.12 1540
2803.62 1512
2804.12 1534
2804.62 1540
2805.12 1532
2805.62 1645
2806.12 1690
2806.62 1734
2807.12 1793
2807.62 1904
2808.12 1982
2808.62 2034
2809.12 2028
2809.62 2075
2810.12 2178
2810.62 2213
2811.12 2153
2811.62 2202
2812.12 2180
2812.62 2222
2813.12 2277
2813.62 2177
2814.12 2092
2814.62 2020
2815.12 2045
2815.62 2036
2816.12 1953
2816.62 1862
2817.12 1755
2817.62 1690
2818.12 1774
2818.62 1670
2819.12 1605
2819.63 1584
2820.13 1617
2820.63 1593
2821.13 1508
2821.63 1485
2822.13 1517
2822.63 1538
2823.13 1515
2823.63 1508
2824.13 1495
2824.64 1490
2825.14 1534
2825.64 1525
2826.14 1479
2826.64 1451
2827.14 1450
2827.64 1469
2828.15 1553
2828.65 1435
2829.15 1486
2829.65 1490
2830.15 1432
2830.65 1523
2831.16 1435
2831.66 1442
2832.16 1504
2832.66 1545
2833.16 1570
2833.67 1571
2834.17 1586
2834.67 1626
2835.17 1623
2835.68 1627
2836.18 1665
2836.68 1667
2837.18 1598
2837.68 1579
2838.19 1564
2838.69 1651
2839.19 1635
2839.70 1580
2840.20 1601
2840.70 1600
2841.20 1573
2841.71 1655
2842.21 1655
2842.71 1571
2843.21 1581
2843.72 1618
2844.22 1578
2844.72 1609
2845.23 1613
2845.73 1674
2846.23 1647
2846.74 1679
2847.24 1709
2847.74 1764
2848.25 1694
2848.75 1665
2849.25 1700
2849.76 1670
2850.26 1701
2850.76 1742
2851.27 1686
2851.77 1578
2852.28 1550
2852.78 1568
2853.28 1473
2853.79 1467
2854.29 1546
2854.79 1571
2855.30 1627
2855.80 1643
2856.31 1655
2856.81 1827
2857.31 1821
2857.82 1879
2858.32 1866
2858.83 1886
2859.33 1882
2859.84 1873
2860.34 1829
2860.85 1784
2861.35 1701
2861.85 1647
2862.36 1604
2862.86 1541
2863.37 1573
2863.87 1548
2864.38 1550
2864.88 1592
2865.39 1528
2865.89 1548
2866.40 1463
2866.90 1515
2867.41 1521
2867.91 1498
2868.42 1493
2868.92 1508
2869.43 1551
2869.93 1586
2870.44 1583
2870.94 1584
2871.45 1653
2871.96 1669
2872.46 1751
2872.97 1737
2873.47 1704
2873.98 1696
2874.48 1707
2874.99 1711
2875.49 1737
2876.00 1774
2876.51 1737
2877.01 1621
2877.52 1688
2878.02 1606
2878.53 1688
2879.04 1720
2879.54 1785
2880.05 1816
2880.55 1878
2881.06 1947
2881.57 1940
2882.07 1943
2882.58 1921
2883.09 1925
2883.59 2006
2884.10 2022
2884.61 1959
2885.11 2000
2885.62 2078
2886.13 2120
2886.63 2073
2887.14 2197
2887.65 2131
2888.15 2101
2888.66 2071
2889.17 2108
2889.67 2077
2890.18 2018
2890.69 1956
2891.20 1919
2891.70 1861
2892.21 1780
2892.72 1732
2893.22 1723
2893.73 1728
2894.24 1775
2894.75 1654
2895.25 1745
2895.76 1870
2896.27 1858
2896.78 1752
2897.29 1799
2897.79 1788
2898.30 1682
2898.81 1792
2899.32 1895
2899.82 1858
2900.33 1782
2900.84 1757
2901.35 1775
2901.86 1711
2902.36 1715
2902.87 1781
2903.38 1755
2903.89 1753
2904.40 1722
2904.91 1727
2905.41 1744
2905.92 1719
2906.43 1693
2906.94 1709
2907.45 1689
2907.96 1749
2908.47 1737
2908.97 1596
2909.48 1595
2909.99 1621
2910.50 1639
2911.01 1692
2911.52 1605
2912.03 1622
2912.54 1647
2913.05 1660
2913.55 1625
2914.06 1675
2914.57 1590
2915.08 1617
2915.59 1641
2916.10 1579
2916.61 1640
2917.12 1682
2917.63 1724
2918.14 1780
2918.65 1747
2919.16 1802
2919.67 1868
2920.18 1959
2920.69 2011
2921.20 2035
2921.71 2057
2922.22 2163
2922.73 2309
2923.24 2330
2923.75 2382
2924.26 2512
2924.77 2536
2925.28 2498
2925.79 2450
2926.30 2384
2926.81 2284
2927.32 2235
2927.83 2189
2928.34 2206
2928.85 2049
2929.36 1911
2929.87 1851
2930.38 1779
2930.89 1803
2931.40 1713
2931.91 1657
2932.42 1662
2932.93 1607
2933.45 1671
2933.96 1605
2934.47 1705
2934.98 1674
2935.49 1666
2936.00 1671
2936.51 1699
2937.02 1765
2937.53 1865
2938.04 2015
2938.56 2149
2939.07 2305
2939.58 2578
2940.09 2790
2940.60 2954
2941.11 3120
2941.62 3090
2942.14 3060
2942.65 3047
2943.16 2997
2943.67 2885
2944.18 2789
2944.70 2579
2945.21 2478
2945.72 2322
2946.23 2274
2946.74 2188
2947.26 2198
2947.77 1991
2948.28 1847
2948.79 1966
2949.30 1891
2949.82 1850
2950.33 1829
2950.84 1760
2951.35 1724
2951.87 1708
2952.38 1721
2952.89 1716
2953.40 1719
2953.92 1617
2954.43 1556
2954.94 1668
2955.45 1672
2955.97 1627
2956.48 1632
2956.99 1602
2957.51 1676
2958.02 1681
2958.53 1594
2959.04 1682
2959.56 1671
2960.07 1722
2960.58 1777
2961.10 1774
2961.61 1810
2962.12 1799
2962.64 1804
2963.15 1865
2963.66 1898
2964.18 1788
2964.69 1802
2965.21 1778
2965.72 1731
2966.23 1782
2966.75 1751
2967.26 1756
2967.77 1710
2968.29 1708
2968.80 1745
2969.32 1795
2969.83 1776
2970.34 1736
2970.86 1710
2971.37 1745
2971.89 1795
2972.40 1738
2972.91 1759
2973.43 1747
2973.94 1738
2974.46 1700
2974.97 1703
2975.49 1723
2976.00 1769
2976.52 1770
2977.03 1728
2977.55 1759
2978.06 1777
2978.57 1838
2979.09 1878
2979.60 1887
2980.12 1849
2980.63 1831
2981.15 1846
2981.66 1880
2982.18 1857
2982.69 1889
2983.21 1873
2983.73 1899
2984.24 1891
2984.76 1849
2985.27 1913
2985.79 1913
2986.30 2025
2986.82 1978
2987.33 1967
2987.85 1995
2988.36 1945
2988.88 1999
2989.40 1999
2989.91 2084
2990.43 2016
2990.94 2054
2991.46 2031
2991.97 1942
2992.49 1934
2993.01 1961
2993.52 2061
2994.04 2015
2994.55 2064
2995.07 2142
2995.59 2178
2996.10 2328
2996.62 2369
2997.14 2440
2997.65 2465
2998.17 2438
2998.69 2549
2999.20 2579
2999.72 2529
3000.24 2511
3000.75 2487
3001.27 2570
3001.79 2599
3002.30 2668
3002.82 3064
3003.34 3403
3003.85 3681
3004.37 4230
3004.89 4535
3005.40 4620
3005.92 4750
3006.44 4624
3006.96 4384
3007.47 4015
3007.99 3656
3008.51 3286
3009.03 2725
3009.54 2424
3010.06 2393
3010.58 2271
3011.10 2147
3011.61 2082
3012.13 2047
3012.65 2006
3013.17 2071
3013.68 1992
3014.20 1976
3014.72 1925
3015.24 1979
3015.76 1987
3016.27 2004
3016.79 1990
3017.31 1995
3017.83 2013
3018.35 1994
3018.86 1945
3019.38 1939
3019.90 1994
3020.42 1941
3020.94 2006
3021.46 1946
3021.97 2072
3022.49 2070
3023.01 2156
3023.53 2145
3024.05 2212
3024.57 2226
3025.09 2135
3025.61 2162
3026.12 2080
3026.64 2075
3027.16 2077
3027.68 2022
3028.20 1986
3028.72 1896
3029.24 1825
3029.76 1816
3030.28 1805
3030.80 1701
3031.32 1744
3031.84 1772
3032.35 1776
3032.87 1844
3033.39 1778
3033.91 1791
3034.43 1751
3034.95 1789
3035.47 1793
3035.99 1877
3036.51 1910
3037.03 1815
3037.55 1795
3038.07 1826
3038.59 1813
3039.11 1833
3039.63 1870
3040.15 1758
3040.67 1752
3041.19 1701
3041.71 1680
3042.23 1669
3042.75 1703
3043.27 1697
3043.79 1722
3044.31 1763
3044.83 1668
3045.35 1680
3045.87 1739
3046.40 1803
3046.92 1748
3047.44 1708
3047.96 1789
3048.48 1699
3049.00 1760
3049.52 1722
3050.04 1705
3050.56 1712
3051.08 1704
3051.60 1623
3052.12 1655
3052.65 1643
3053.17 1651
3053.69 1644
3054.21 1647
3054.73 1635
3055.25 1641
3055.77 1664
3056.30 1645
3056.82 1610
3057.34 1669
3057.86 1626
3058.38 1637
3058.90 1658
3059.42 1626
3059.95 1623
3060.47 1718
3060.99 1689
3061.51 1668
3062.03 1716
3062.56 1722
3063.08 1789
3063.60 1811
3064.12 1864
3064.64 1778
3065.17 1820
3065.69 1920
3066.21 1865
3066.73 1896
3067.26 1822
3067.78 1835
3068.30 1832
3068.82 1784
3069.35 1864
3069.87 1798
3070.39 1871
3070.91 1836
3071.44 1792
3071.96 1844
3072.48 1839
3073.01 2037
3073.53 1974
3074.05 1939
3074.57 1955
3075.10 2005
3075.62 2038
3076.14 1957
3076.67 2001
3077.19 2008
3077.71 2074
3078.24 2128
3078.76 2109
3079.28 2197
3079.81 2250
3080.33 2272
3080.85 2279
3081.38 2247
3081.90 2223
3082.42 2229
3082.95 2242
3083.47 2245
3084.00 2197
3084.52 2124
3085.04 2135
3085.57 2102
3086.09 1950
3086.62 1934
3087.14 2036
3087.66 1978
3088.19 1978
3088.71 1970
3089.24 1947
3089.76 1907
3090.29 1975
3090.81 1948
3091.33 2047
3091.86 2138
3092.38 2062
3092.91 2086
3093.43 2136
3093.96 2129
3094.48 2201
3095.01 2326
3095.53 2410
3096.06 2348
3096.58 2389
3097.11 2359
3097.63 2463
3098.16 2523
3098.68 2484
3099.21 2590
3099.73 2822
3100.26 3159
3100.78 3664
3101.31 4319
3101.83 5084
3102.36 6007
3102.88 6722
3103.41 7207
3103.93 7082
3104.46 6798
3104.99 6371
3105.51 5585
3106.04 4849
3106.56 4174
3107.09 3553
3107.61 3145
3108.14 2774
3108.67 2637
3109.19 2563
3109.72 2430
3110.24 2309
3110.77 2296
3111.30 2256
3111.82 2228
3112.35 2230
3112.87 2143
3113.40 2176
3113.93 2215
3114.45 2135
3114.98 2067
3115.51 2062
3116.03 1996
3116.56 1956
3117.09 1861
3117.61 1901
3118.14 1951
3118.67 1918
3119.19 1990
3119.72 2083
3120.25 2082
3120.77 2148
3121.30 2269
3121.83 2271
3122.35 2281
3122.88 2201
3123.41 2173
3123.94 2181
3124.46 2119
3124.99 2082
3125.52 2112
3126.05 2077
3126.57 2040
3127.10 2064
3127.63 1993
3128.16 2045
3128.68 2003
3129.21 1951
3129.74 1998
3130.27 1947
3130.79 1961
3131.32 1890
3131.85 1834
3132.38 1821
3132.91 1806
3133.43 1860
3133.96 1888
3134.49 1975
3135.02 1971
3135.55 1902
3136.07 1953
3136.60 2012
3137.13 1969
3137.66 1931
3138.19 1869
3138.72 1736
3139.24 1738
3139.77 1772
3140.30 1693
3140.83 1721
3141.36 1623
3141.89 1687
3142.42 1683
3142.95 1692
3143.47 1661
3144.00 1658
3144.53 1680
3145.06 1658
3145.59 1764
3146.12 1805
3146.65 1764
3147.18 1782
3147.71 1802
3148.24 1868
3148.76 2018
3149.29 2012
3149.82 2025
3150.35 2073
3150.88 1996
3151.41 1898
3151.94 1928
3152.47 1946
3153.00 1955
3153.53 1887
3154.06 1866
3154.59 1826
3155.12 1833
3155.65 1771
3156.18 1780
3156.71 1780
3157.24 1915
3157.77 1872
3158.30 1874
3158.83 1908
3159.36 1885
3159.89 1846
3160.42 1870
3160.95 1918
3161.48 1814
3162.01 1766
3162.54 1803
3163.07 1803
3163.60 1748
3164.13 1723
3164.66 1706
3165.20 1770
3165.73 1789
3166.26 1712
3166.79 1725
3167.32 1776
3167.85 1721
3168.38 1681
3168.91 1708
3169.44 1743
3169.97 1696
3170.50 1647
3171.04 1734
3171.57 1796
3172.10 1809
3172.63 1826
3173.16 1830
3173.69 1838
3174.22 1885
3174.75 1917
3175.29 1916
3175.82 1896
3176.35 1962
3176.88 1936
3177.41 1869
3177.94 1822
3178.48 1810
3179.01 1769
3179.54 1789
3180.07 1722
3180.60 1677
3181.14 1713
3181.67 1683
3182.20 1603
3182.73 1577
3183.26 1693
3183.80 1679
3184.33 1616
3184.86 1659
3185.39 1635
3185.93 1624
3186.46 1650
3186.99 1632
3187.52 1633
3188.06 1671
3188.59 1652
3189.12 1643
3189.65 1691
3190.19 1671
3190.72 1729
3191.25 1723
3191.79 1697
3192.32 1700
3192.85 1742
3193.38 1668
3193.92 1745
3194.45 1737
3194.98 1797
3195.52 1806
3196.05 1792
3196.58 1845
3197.12 1759
3197.65 1730
3198.18 1729
3198.72 1732
3199.25 1767
3199.78 1789
3200.32 1916
3200.85 1854
3201.39 1914
3201.92 1950
3202.45 1931
3202.99 1972
3203.52 1946
3204.05 1973
3204.59 1941
3205.12 1955
3205.66 2025
3206.19 2006
3206.72 2114
3207.26 2161
3207.79 2189
3208.33 2243
3208.86 2279
3209.40 2380
3209.93 2406
3210.47 2395
3211.00 2338
3211.53 2388
3212.07 2416
3212.60 2263
3213.14 2190
3213.67 2143
3214.21 2169
3214.74 2056
3215.28 1884
3215.81 1870
3216.35 1793
3216.88 1790
3217.42 1770
3217.95 1786
3218.49 1794
3219.02 1689
3219.56 1784
3220.09 1793
3220.63 1769
3221.16 1813
3221.70 1903
3222.23 1974
3222.77 1994
3223.31 2010
3223.84 2101
3224.38 2146
3224.91 2170
3225.45 2182
3225.98 2164
3226.52 2159
3227.06 2083
3227.59 2043
3228.13 1957
3228.66 1988
3229.20 1914
3229.74 1913
3230.27 1927
3230.81 1847
3231.34 2032
3231.88 1945
3232.42 1939
3232.95 2029
3233.49 2017
3234.03 2034
3234.56 2031
3235.10 2075
3235.64 2061
3236.17 2044
3236.71 2107
3237.25 2062
3237.78 2186
3238.32 2157
3238.86 2144
3239.39 2118
3239.93 2126
3240.47 2029
3241.00 2031
3241.54 1991
3242.08 2018
3242.61 2080
3243.15 2051
3243.69 2040
3244.23 2050
3244.76 2170
3245.30 2213
3245.84 2174
3246.38 2246
3246.91 2278
3247.45 2209
3247.99 2222
3248.53 2298
3249.06 2393
3249.60 2576
3250.14 2769
3250.68 2985
3251.21 3297
3251.75 3598
3252.29 3941
3252.83 4319
3253.37 4493
3253.90 4462
3254.44 4435
3254.98 4088
3255.52 3891
3256.06 3548
3256.60 3271
3257.13 3011
3257.67 2899
3258.21 2802
3258.75 2762
3259.29 2680
3259.83 2768
3260.36 2790
3260.90 2919
3261.44 2989
3261.98 3028
3262.52 3228
3263.06 3271
3263.60 3388
3264.14 3456
3264.68 3423
3265.21 3480
3265.75 3640
3266.29 3743
3266.83 3851
3267.37 3638
3267.91 3680
3268.45 3591
3268.99 3399
3269.53 3099
3270.07 2897
3270.61 2768
3271.15 2665
3271.69 2541
3272.23 2505
3272.76 2466
3273.30 2497
3273.84 2416
3274.38 2451
3274.92 2651
3275.46 2605
3276.00 2467
3276.54 2519
3277.08 2502
3277.62 2581
3278.16 2593
3278.70 2608
3279.24 2661
3279.78 2638
3280.32 2557
3280.86 2569
3281.41 2638
3281.95 2657
3282.49 2678
3283.03 2704
3283.57 2639
3284.11 2622
3284.65 2693
3285.19 2659
3285.73 2715
3286.27 2734
3286.81 2662
3287.35 2611
3287.89 2631
3288.43 2783
3288.97 2852
3289.52 2924
3290.06 3005
3290.60 3069
3291.14 3211
3291.68 3424
3292.22 3692
3292.76 3874
3293.30 4008
3293.85 4294
3294.39 4484
3294.93 4669
3295.47 4771
3296.01 4829
3296.55 4714
3297.09 4655
3297.64 4595
3298.18 4533
3298.72 4272
3299.26 3950
3299.80 3710
3300.34 3650
3300.89 3553
3301.43 3438
3301.97 3356
3302.51 3369
3303.06 3274
3303.60 3197
3304.14 3144
3304.68 3144
3305.22 3063
3305.77 3100
3306.31 3055
3306.85 3142
3307.39 3197
3307.94 3226
3308.48 3370
3309.02 3347
3309.56 3514
3310.11 3518
3310.65 3531
3311.19 3561
3311.74 3594
3312.28 3420
3312.82 3409
3313.36 3447
3313.91 3484
3314.45 3413
3314.99 3503
3315.54 3707
3316.08 3991
3316.62 4155
3317.17 4408
3317.71 4640
3318.25 5098
3318.80 5432
3319.34 5882
3319.88 5980
3320.43 6117
3320.97 6068
3321.51 5823
3322.06 5698
3322.60 5535
3323.14 5240
3323.69 5149
3324.23 4989
3324.78 4780
3325.32 4649
3325.86 4610
3326.41 4481
3326.95 4435
3327.50 4440
3328.04 4489
3328.59 4396
3329.13 4486
3329.67 4758
3330.22 4979
3330.76 5589
3331.31 6533
3331.85 8222
3332.40 10579
3332.94 13637
3333.49 17591
3334.03 21328
3334.57 24685
3335.12 27211
3335.66 28847
3336.21 29697
3336.75 29506
3337.30 28969
3337.84 27640
3338.39 25565
3338.93 22501
3339.48 18972
3340.02 15850
3340.57 12949
3341.11 10345
3341.66 8414
3342.20 6864
3342.75 5791
3343.30 5123
3343.84 4579
3344.39 4146
3344.93 3917
3345.48 3657
3346.02 3579
3346.57 3619
3347.11 3542
3347.66 3398
3348.21 3331
3348.75 3132
3349.30 3035
3349.84 2978
3350.39 2891
3350.94 2859
3351.48 2810
3352.03 2793
3352.57 2670
3353.12 2779
3353.67 2823
3354.21 2929
3354.76 3042
3355.31 2961
3355.85 3028
3356.40 3063
3356.95 3019
3357.49 3029
3358.04 2939
3358.59 2907
3359.13 2955
3359.68 2882
3360.23 2866
3360.77 2835
3361.32 2898
3361.87 2922
3362.41 2998
3362.96 3088
3363.51 3128
3364.05 3234
3364.60 3176
3365.15 3103
3365.70 3097
3366.24 2997
3366.79 2994
3367.34 3005
3367.89 2988
3368.43 2827
3368.98 2844
3369.53 2884
3370.08 3047
3370.62 3155
3371.17 3480
3371.72 3771
3372.27 4224
3372.81 4486
3373.36 4662
3373.91 4903
3374.46 5006
3375.01 4864
3375.55 4766
3376.10 4554
3376.65 4325
3377.20 3874
3377.75 3563
3378.30 3285
3378.84 2969
3379.39 2768
3379.94 2649
3380.49 2578
3381.04 2570
3381.59 2518
3382.13 2442
3382.68 2389
3383.23 2340
3383.78 2296
3384.33 2320
3384.88 2228
3385.43 2249
3385.98 2235
3386.52 2232
3387.07 2169
3387.62 2150
3388.17 2126
3388.72 2129
3389.27 2210
3389.82 2162
3390.37 2175
3390.92 2187
3391.47 2184
3392.02 2172
3392.57 2162
3393.12 2156
3393.66 2256
3394.21 2208
3394.76 2271
3395.31 2283
3395.86 2239
3396.41 2303
3396.96 2330
3397.51 2285
3398.06 2366
3398.61 2392
3399.16 2459
3399.71 2414
3400.26 2308
3400.81 2307
3401.36 2225
3401.91 2166
3402.46 2166
3403.01 2109
3403.56 2121
3404.11 2067
3404.66 2046
3405.21 2090
3405.77 2047
3406.32 1960
3406.87 1956
3407.42 2011
3407.97 2096
3408.52 2142
3409.07 2152
3409.62 2281
3410.17 2416
3410.72 2475
3411.27 2488
3411.82 2477
3412.37 2548
3412.93 2714
3413.48 2554
3414.03 2475
3414.58 2323
3415.13 2379
3415.68 2357
3416.23 2298
3416.78 2215
3417.34 2185
3417.89 2280
3418.44 2234
3418.99 2196
3419.54 2127
3420.09 2127
3420.65 2070
3421.20 2051
3421.75 1981
3422.30 1906
3422.85 1971
3423.40 1990
3423.96 1901
3424.51 1907
3425.06 1997
3425.61 1910
3426.17 1866
3426.72 1856
3427.27 1883
3427.82 1862
3428.37 1867
3428.93 1792
3429.48 1748
3430.03 1753
3430.58 1751
3431.14 1713
3431.69 1761
3432.24 1722
3432.79 1712
3433.35 1766
3433.90 1761
3434.45 1756
3435.01 1773
3435.56 1764
3436.11 1736
3436.66 1879
3437.22 1830
3437.77 1870
3438.32 1890
3438.88 2003
3439.43 1973
3439.98 1871
3440.54 1910
3441.09 1886
3441.64 1804
3442.20 1779
3442.75 1804
3443.30 1791
3443.86 1846
3444.41 1833
3444.96 1740
3445.52 1728
3446.07 1699
3446.63 1780
3447.18 1768
3447.73 1725
3448.29 1752
3448.84 1706
3449.40 1675
3449.95 1713
3450.50 1696
3451.06 1623
3451.61 1671
3452.17 1768
3452.72 1713
3453.27 1621
3453.83 1607
3454.38 1738
3454.94 1696
3455.49 1666
3456.05 1659
3456.60 1631
3457.16 1738
3457.71 1783
3458.27 1792
3458.82 1743
3459.38 1751
3459.93 1754
3460.49 1781
3461.04 1833
3461.60 1843
3462.15 1822
3462.71 1805
3463.26 1880
3463.82 1833
3464.37 1903
3464.93 1907
3465.48 1909
3466.04 1866
3466.59 1889
3467.15 1887
3467.70 1956
3468.26 1923
3468.81 1974
3469.37 2044
3469.93 2084
3470.48 2111
3471.04 2194
3471.59 2134
3472.15 2194
3472.70 2141
3473.26 2179
3473.82 2134
3474.37 2101
3474.93 2127
3475.48 2168
3476.04 2101
3476.60 2159
3477.15 2207
3477.71 2297
3478.27 2300
3478.82 2289
3479.38 2344
3479.93 2408
3480.49 2418
3481.05 2413
3481.60 2517
3482.16 2548
3482.72 2604
3483.27 2599
3483.83 2663
3484.39 2602
3484.95 2583
3485.50 2625
3486.06 2541
3486.62 2587
3487.17 2693
3487.73 2710
3488.29 2884
3488.84 3137
3489.40 3695
3489.96 4470
3490.52 5217
3491.07 6247
3491.63 7324
3492.19 7979
3492.75 8205
3493.30 8053
3493.86 7360
3494.42 6650
3494.98 5778
3495.53 5010
3496.09 4323
3496.65 3922
3497.21 3436
3497.77 3189
3498.32 2979
3498.88 2892
3499.44 2866
3500.00 2892
3500.56 2865
3501.11 2989
3501.67 2975
3502.23 3014
3502.79 3264
3503.35 3470
3503.91 3555
3504.46 3622
3505.02 3725
3505.58 3698
3506.14 3705
3506.70 3619
3507.26 3459
3507.81 3361
3508.37 3121
3508.93 2978
3509.49 2853
3510.05 2793
3510.61 2733
3511.17 2684
3511.73 2622
3512.29 2581
3512.85 2449
3513.40 2360
3513.96 2306
3514.52 2206
3515.08 2133
3515.64 2151
3516.20 2103
3516.76 2062
3517.32 2049
3517.88 2082
3518.44 2030
3519.00 2047
3519.56 2001
3520.12 2062
3520.68 2014
3521.24 2063
3521.80 2040
3522.36 2033
3522.92 2036
3523.48 2094
3524.04 2109
3524.60 2064
3525.16 2051
3525.72 2111
3526.28 2076
3526.84 1991
3527.40 2097
3527.96 2040
3528.52 1998
3529.08 2062
3529.64 2024
3530.20 2011
3530.76 1937
3531.32 1916
3531.88 1918
3532.44 1927
3533.00 1928
3533.56 1884
3534.12 1861
3534.68 1937
3535.25 1935
3535.81 1897
3536.37 1929
3536.93 1939
3537.49 1908
3538.05 1837
3538.61 1905
3539.17 1879
3539.73 1914
3540.30 1946
3540.86 1993
3541.42 2065
3541.98 2023
3542.54 2026
3543.10 2151
3543.66 2109
3544.23 2079
3544.79 2099
3545.35 2092
3545.91 2030
3546.47 1923
3547.03 1967
3547.60 1956
3548.16 1955
3548.72 1894
3549.28 1938
3549.84 1890
3550.41 1882
3550.97 1934
3551.53 1892
3552.09 1886
3552.65 1874
3553.22 1946
3553.78 1956
3554.34 1870
3554.90 1807
3555.47 1783
3556.03 1712
3556.59 1812
3557.15 1740
3557.72 1736
3558.28 1756
3558.84 1716
3559.41 1701
3559.97 1653
3560.53 1755
3561.09 1788
3561.66 1801
3562.22 1735
3562.78 1832
3563.35 1760
3563.91 1813
3564.47 1891
3565.04 1957
3565.60 1924
3566.16 1885
3566.73 1957
3567.29 1959
3567.85 1971
3568.42 1868
3568.98 1853
3569.54 1807
3570.11 1719
3570.67 1797
3571.23 1798
3571.80 1857
3572.36 1830
3572.93 1895
3573.49 1939
3574.05 1943
3574.62 1963
3575.18 2048
3575.75 2218
3576.31 2293
3576.87 2414
3577.44 2475
3578.00 2409
3578.57 2444
3579.13 2340
3579.70 2257
3580.26 2177
3580.82 2188
3581.39 2045
3581.95 1900
3582.52 1911
3583.08 1859
3583.65 1811
3584.21 1803
3584.78 1739
3585.34 1721
3585.91 1661
3586.47 1723
3587.04 1676
3587.60 1637
3588.17 1587
3588.73 1620
3589.30 1668
3589.86 1596
3590.43 1650
3590.99 1667
3591.56 1625
3592.12 1601
3592.69 1628
3593.25 1630
3593.82 1645
3594.39 1710
3594.95 1752
3595.52 1766
3596.08 1747
3596.65 1839
3597.21 1826
3597.78 1855
3598.35 1835
3598.91 1882
3599.48 1857
3600.04 1741
3600.61 1716
3601.18 1711
3601.74 1715
3602.31 1692
3602.87 1711
3603.44 1687
3604.01 1696
3604.57 1646
3605.14 1639
3605.71 1611
3606.27 1626
3606.84 1651
3607.41 1652
3607.97 1654
3608.54 1615
3609.11 1618
3609.67 1635
3610.24 1639
3610.81 1637
3611.37 1627
3611.94 1693
3612.51 1712
3613.07 1685
3613.64 1756
3614.21 1934
3614.78 2197
3615.34 2450
3615.91 2901
3616.48 3265
3617.04 3658
3617.61 3909
3618.18 4216
3618.75 4349
3619.31 4142
3619.88 3737
3620.45 3558
3621.02 3327
3621.58 3023
3622.15 2792
3622.72 2418
3623.29 2212
3623.86 2081
3624.42 1948
3624.99 1801
3625.56 1773
3626.13 1762
3626.70 1697
3627.26 1596
3627.83 1558
3628.40 1597
3628.97 1608
3629.54 1625
3630.11 1622
3630.67 1590
3631.24 1626
3631.81 1640
3632.38 1630
3632.95 1671
3633.52 1560
3634.08 1647
3634.65 1539
3635.22 1589
3635.79 1637
3636.36 1598
3636.93 1558
3637.50 1596
3638.07 1586
3638.64 1618
3639.20 1709
3639.77 1712
3640.34 1649
3640.91 1676
3641.48 1802
3642.05 1844
3642.62 1897
3643.19 1901
3643.76 1872
3644.33 1886
3644.90 1843
3645.47 1921
3646.04 2007
3646.61 1994
3647.18 2052
3647.75 2032
3648.32 1934
3648.89 1911
3649.46 1970
3650.03 1904
3650.60 1906
3651.17 1931
3651.74 1986
3652.31 1987
3652.88 2048
3653.45 2078
3654.02 2074
3654.59 2023
3655.16 1954
3655.73 1982
3656.30 1991
3656.87 2026
3657.44 2085
3658.01 2076
3658.58 1942
3659.15 1939
3659.72 1983
3660.29 2027
3660.86 1953
3661.43 1948
3662.00 1852
3662.58 1797
3663.15 1817
3663.72 1803
3664.29 1836
3664.86 1854
3665.43 1874
3666.00 1847
3666.57 1980
3667.14 2014
3667.72 1971
3668.29 1889
3668.86 1864
3669.43 1839
3670.00 1802
3670.57 1850
3671.14 1808
3671.72 1790
3672.29 1799
3672.86 1755
3673.43 1734
3674.00 1803
3674.57 1858
3675.15 1920
3675.72 1885
3676.29 1877
3676.86 1870
3677.43 1893
3678.01 1876
3678.58 1885
3679.15 1907
3679.72 1934
3680.30 1933
3680.87 1760
3681.44 1764
3682.01 1775
3682.58 1729
3683.16 1685
3683.73 1718
3684.30 1579
3684.88 1564
3685.45 1633
3686.02 1708
3686.59 1711
3687.17 1707
3687.74 1758
3688.31 1808
3688.88 1826
3689.46 1906
3690.03 1854
3690.60 1865
3691.18 1894
3691.75 1925
3692.32 1912
3692.90 1905
3693.47 1814
3694.04 1811
3694.62 1795
3695.19 1755
3695.76 1713
3696.34 1665
3696.91 1687
3697.48 1630
3698.06 1531
3698.63 1604
3699.21 1568
3699.78 1604
3700.35 1613
3700.93 1609
3701.50 1632
3702.08 1622
3702.65 1624
3703.22 1710
3703.80 1638
3704.37 1638
3704.95 1624
3705.52 1667
3706.09 1676
3706.67 1657
3707.24 1677
3707.82 1697
3708.39 1692
3708.97 1663
3709.54 1643
3710.12 1640
3710.69 1637
3711.26 1657
3711.84 1692
3712.41 1696
3712.99 1625
3713.56 1601
3714.14 1655
3714.71 1624
3715.29 1642
3715.86 1661
3716.44 1711
3717.01 1674
3717.59 1630
3718.16 1604
3718.74 1674
3719.32 1629
3719.89 1645
3720.47 1638
3721.04 1598
3721.62 1519
3722.19 1480
3722.77 1536
3723.34 1515
3723.92 1594
3724.49 1531
3725.07 1575
3725.65 1583
3726.22 1529
3726.80 1560
3727.37 1605
3727.95 1591
3728.53 1683
3729.10 1780
3729.68 1913
3730.25 2082
3730.83 2304
3731.41 2516
3731.98 2690
3732.56 2960
3733.14 3104
3733.71 3065
3734.29 3088
3734.87 3113
3735.44 2829
3736.02 2649
3736.60 2542
3737.17 2300
3737.75 2149
3738.33 2030
3738.90 1942
3739.48 1822
3740.06 1790
3740.63 1767
3741.21 1697
3741.79 1662
3742.36 1632
3742.94 1654
3743.52 1648
3744.10 1647
3744.67 1543
3745.25 1528
3745.83 1593
3746.40 1610
3746.98 1671
3747.56 1580
3748.14 1479
3748.71 1505
3749.29 1563
3749.87 1604
3750.45 1531
3751.03 1487
3751.60 1538
3752.18 1606
3752.76 1586
3753.34 1557
3753.92 1529
3754.49 1504
3755.07 1575
3755.65 1582
3756.23 1582
3756.81 1644
3757.38 1679
3757.96 1677
3758.54 1688
3759.12 1788
3759.70 1828
3760.28 1852
3760.85 1929
3761.43 1870
3762.01 1867
3762.59 1957
3763.17 1996
3763.75 1888
3764.33 1934
3764.91 1923
3765.48 1917
3766.06 1853
3766.64 1802
3767.22 1826
3767.80 1804
3768.38 1801
3768.96 1752
3769.54 1793
3770.12 1782
3770.70 1764
3771.28 1788
3771.85 1728
3772.43 1800
3773.01 1671
3773.59 1694
3774.17 1700
3774.75 1679
3775.33 1558
3775.91 1523
3776.49 1595
3777.07 1583
3777.65 1549
3778.23 1540
3778.81 1544
3779.39 1675
3779.97 1600
3780.55 1578
3781.13 1541
3781.71 1508
3782.29 1454
3782.87 1485
3783.45 1486
3784.03 1483
3784.61 1523
3785.19 1548
3785.77 1544
3786.35 1529
3786.93 1608
3787.51 1614
3788.10 1588
3788.68 1687
3789.26 1611
3789.84 1614
3790.42 1554
3791.00 1556
3791.58 1573
3792.16 1597
3792.74 1640
3793.32 1615
3793.90 1631
3794.48 1592
3795.07 1620
3795.65 1601
3796.23 1531
3796.81 1559
3797.39 1581
3797.97 1653
3798.55 1527
3799.14 1554
3799.72 1691
3800.30 1712
3800.88 1661
3801.46 1688
3802.04 1677
3802.62 1745
3803.21 1834
3803.79 1753
3804.37 1758
3804.95 1812
3805.53 1752
3806.12 1902
3806.70 1964
3807.28 1978
3807.86 2098
3808.44 2105
3809.03 2141
3809.61 2273
3810.19 2110
3810.77 2143
3811.36 2090
3811.94 2016
3812.52 1869
3813.10 1843
3813.69 1935
3814.27 1982
3814.85 1975
3815.43 1967
3816.02 2034
3816.60 1943
3817.18 1867
3817.77 1767
3818.35 1681
3818.93 1712
3819.51 1692
3820.10 1660
3820.68 1712
3821.26 1691
3821.85 1660
3822.43 1735
3823.01 1704
3823.60 1828
3824.18 1767
3824.76 1661
3825.35 1708
3825.93 1713
3826.51 1712
3827.10 1716
3827.68 1694
3828.27 1664
3828.85 1668
3829.43 1767
3830.02 1754
3830.60 1734
3831.18 1738
3831.77 1757
3832.35 1763
3832.94 1796
3833.52 1811
3834.10 1808
3834.69 1775
3835.27 1809
3835.86 1770
3836.44 1708
3837.03 1837
3837.61 1808
3838.19 1793
3838.78 1732
3839.36 1828
3839.95 1771
3840.53 1748
3841.12 1754
3841.70 1785
3842.29 1729
3842.87 1766
3843.46 1872
3844.04 1973
3844.63 2022
3845.21 2141
3845.80 2207
3846.38 2281
3846.97 2267
3847.55 2173
3848.14 2043
3848.72 2005
3849.31 1948
3849.89 2035
3850.48 1962
3851.06 1909
3851.65 1874
3852.23 1883
3852.82 1881
3853.41 1909
3853.99 1899
3854.58 1910
3855.16 1988
3855.75 1988
3856.33 2040
3856.92 2178
3857.51 2448
3858.09 2721
3858.68 3105
3859.26 3678
3859.85 4265
3860.44 4799
3861.02 5146
3861.61 5436
3862.20 5407
3862.78 5143
3863.37 5072
3863.95 4626
3864.54 4230
3865.13 3880
3865.71 3385
3866.30 2963
3866.89 2740
3867.47 2511
3868.06 2275
3868.65 2202
3869.23 2043
3869.82 2043
3870.41 1930
3870.99 1977
3871.58 2025
3872.17 2047
3872.76 2085
3873.34 2051
3873.93 2052
3874.52 2138
3875.10 2058
3875.69 1974
3876.28 1870
3876.87 1805
3877.45 1817
3878.04 1814
3878.63 1781
3879.22 1769
3879.80 1732
3880.39 1769
3880.98 1718
3881.57 1672
3882.15 1724
3882.74 1700
3883.33 1705
3883.92 1712
3884.51 1693
3885.09 1734
3885.68 1781
3886.27 1777
3886.86 1842
3887.45 1929
3888.04 1931
3888.62 1998
3889.21 2008
3889.80 2042
3890.39 2077
3890.98 2129
3891.57 2089
3892.15 2067
3892.74 2036
3893.33 1983
3893.92 1927
3894.51 1950
3895.10 1971
3895.69 1951
3896.28 1984
3896.86 1963
3897.45 1976
3898.04 1971
3898.63 1989
3899.22 2025
3899.81 1992
3900.40 2063
3900.99 2031
3901.58 2002
3902.17 1924
3902.76 1854
3903.34 1859
3903.93 1731
3904.52 1700
3905.11 1695
3905.70 1787
3906.29 1760
3906.88 1726
3907.47 1667
3908.06 1598
3908.65 1675
3909.24 1715
3909.83 1668
3910.42 1632
3911.01 1586
3911.60 1589
3912.19 1604
3912.78 1620
3913.37 1590
3913.96 1542
3914.55 1573
3915.14 1539
3915.73 1529
3916.32 1577
3916.91 1597
3917.50 1623
3918.09 1489
3918.68 1588
3919.28 1588
3919.87 1603
3920.46 1574
3921.05 1537
3921.64 1519
3922.23 1476
3922.82 1497
3923.41 1493
3924.00 1453
3924.59 1475
3925.18 1466
3925.77 1456
3926.37 1534
3926.96 1549
3927.55 1538
3928.14 1514
3928.73 1465
3929.32 1502
3929.91 1498
3930.51 1585
3931.10 1458
3931.69 1472
3932.28 1524
3932.87 1445
3933.46 1420
3934.05 1445
3934.65 1473
3935.24 1444
3935.83 1447
3936.42 1474
3937.01 1483
3937.61 1544
3938.20 1553
3938.79 1595
3939.38 1554
3939.97 1569
3940.57 1611
3941.16 1575
3941.75 1568
3942.34 1588
3942.94 1619
3943.53 1693
3944.12 1626
3944.71 1561
3945.31 1555
3945.90 1561
3946.49 1551
3947.08 1518
3947.68 1488
3948.27 1445
3948.86 1488
3949.45 1484
3950.05 1409
3950.64 1438
3951.23 1467
3951.83 1459
3952.42 1496
3953.01 1472
3953.61 1491
3954.20 1482
3954.79 1501
3955.39 1481
3955.98 1585
3956.57 1573
3957.17 1527
3957.76 1617
3958.35 1593
3958.95 1526
3959.54 1582
3960.13 1611
3960.73 1566
3961.32 1569
3961.92 1614
3962.51 1653
3963.10 1600
3963.70 1619
3964.29 1600
3964.88 1647
3965.48 1611
3966.07 1696
3966.67 1733
3967.26 1821
3967.86 1762
3968.45 1725
3969.04 1745
3969.64 1750
3970.23 1639
3970.83 1544
3971.42 1544
3972.02 1571
3972.61 1580
3973.21 1586
3973.80 1591
3974.40 1577
3974.99 1625
3975.58 1614
3976.18 1772
3976.77 1860
3977.37 1882
3977.96 1895
3978.56 1886
3979.15 1845
3979.75 1716
3980.35 1703
3980.94 1632
3981.54 1633
3982.13 1672
3982.73 1714
3983.32 1668
3983.92 1605
3984.51 1628
3985.11 1674
3985.70 1656
3986.30 1686
3986.90 1664
3987.49 1648
3988.09 1577
3988.68 1569
3989.28 1578
3989.87 1556
3990.47 1570
3991.07 1591
3991.66 1591
3992.26 1640
3992.85 1608
3993.45 1674
3994.05 1684
3994.64 1702
3995.24 1730
3995.84 1747
3996.43 1800
3997.03 1845
3997.62 1825
3998.22 1752
3998.82 1737
3999.41 1804
4000.01 1735
4000.61 1791
4001.20 1720
4001.80 1673
4002.40 1648
4003.00 1638
4003.59 1674
4004.19 1629
4004.79 1555
4005.38 1645
4005.98 1696
4006.58 1669
4007.17 1582
4007.77 1555
4008.37 1596
4008.97 1538
4009.56 1536
4010.16 1523
4010.76 1656
4011.36 1624
4011.95 1579
4012.55 1604
4013.15 1623
4013.75 1726
4014.34 1819
4014.94 1856
4015.54 1980
4016.14 1988
4016.74 2041
4017.33 2039
4017.93 2129
4018.53 2121
4019.13 2004
4019.73 1919
4020.32 1946
4020.92 1794
4021.52 1689
4022.12 1725
4022.72 1723
4023.32 1646
4023.91 1521
4024.51 1547
4025.11 1629
4025.71 1611
4026.31 1647
4026.91 1643
4027.51 1715
4028.10 1695
4028.70 1713
4029.30 1809
4029.90 1734
4030.50 1714
4031.10 1662
4031.70 1697
4032.30 1731
4032.90 1702
4033.49 1686
4034.09 1684
4034.69 1679
4035.29 1662
4035.89 1694
4036.49 1636
4037.09 1636
4037.69 1646
4038.29 1583
4038.89 1544
4039.49 1477
4040.09 1446
4040.69 1416
4041.29 1415
4041.89 1430
4042.49 1420
4043.09 1474
4043.69 1459
4044.29 1497
4044.89 1538
4045.49 1474
4046.09 1479
4046.69 1514
4047.29 1582
4047.89 1621
4048.49 1516
4049.09 1499
4049.69 1598
4050.29 1531
4050.89 1558
4051.49 1553
4052.09 1509
4052.69 1498
4053.29 1500
4053.89 1539
4054.49 1498
4055.09 1458
4055.69 1531
4056.30 1509
4056.90 1533
4057.50 1416
4058.10 1445
4058.70 1498
4059.30 1513
4059.90 1506
4060.50 1512
4061.10 1562
4061.71 1540
4062.31 1580
4062.91 1678
4063.51 1766
4064.11 1834
4064.71 1957
4065.31 1994
4065.92 2028
4066.52 2014
4067.12 1955
4067.72 1886
4068.32 1834
4068.92 1738
4069.53 1689
4070.13 1637
4070.73 1576
4071.33 1486
4071.93 1486
4072.54 1469
4073.14 1490
4073.74 1492
4074.34 1383
4074.94 1433
4075.55 1460
4076.15 1382
4076.75 1398
4077.35 1465
4077.96 1451
4078.56 1371
4079.16 1346
4079.76 1346
4080.37 1380
4080.97 1365
4081.57 1365
4082.17 1387
4082.78 1385
4083.38 1367
4083.98 1316
4084.59 1322
4085.19 1332
4085.79 1358
4086.39 1326
4087.00 1379
4087.60 1374
4088.20 1335
4088.81 1363
4089.41 1338
4090.01 1353
4090.62 1379
4091.22 1407
4091.82 1395
4092.43 1420
4093.03 1469
4093.63 1465
4094.24 1436
4094.84 1452
4095.45 1486
4096.05 1467
4096.65 1535
4097.26 1495
4097.86 1439
4098.47 1388
4099.07 1387
4099.67 1422
4100.28 1393
4100.88 1363
4101.49 1390
4102.09 1383
4102.69 1402
4103.30 1441
4103.90 1411
4104.51 1400
4105.11 1389
4105.72 1364
4106.32 1340
4106.93 1355
4107.53 1311
4108.13 1343
4108.74 1356
4109.34 1342
4109.95 1367
4110.55 1345
4111.16 1328
4111.76 1338
4112.37 1332
4112.97 1346
4113.58 1370
4114.18 1311
4114.79 1338
4115.39 1323
4116.00 1390
4116.60 1354
4117.21 1265
4117.82 1285
4118.42 1322
4119.03 1340
4119.63 1288
4120.24 1339
4120.84 1376
4121.45 1336
4122.05 1342
4122.66 1328
4123.27 1326
4123.87 1306
4124.48 1376
4125.08 1342
4125.69 1244
4126.30 1316
4126.90 1311
4127.51 1296
4128.11 1368
4128.72 1293
4129.33 1375
4129.93 1375
4130.54 1326
4131.15 1382
4131.75 1369
4132.36 1398
4132.96 1440
4133.57 1477
4134.18 1440
4134.78 1498
4135.39 1486
4136.00 1483
4136.60 1526
4137.21 1533
4137.82 1592
4138.43 1584
4139.03 1589
4139.64 1587
4140.25 1621
4140.85 1656
4141.46 1711
4142.07 1707
4142.68 1698
4143.28 1767
4143.89 1790
4144.50 1814
4145.10 1729
4145.71 1727
4146.32 1667
4146.93 1635
4147.53 1578
4148.14 1516
4148.75 1467
4149.36 1423
4149.97 1414
4150.57 1371
4151.18 1409
4151.79 1361
4152.40 1382
4153.00 1314
4153.61 1301
4154.22 1340
4154.83 1347
4155.44 1326
4156.05 1329
4156.65 1302
4157.26 1333
4157.87 1370
4158.48 1407
4159.09 1412
4159.70 1390
4160.30 1354
4160.91 1418
4161.52 1416
4162.13 1405
4162.74 1442
4163.35 1411
4163.96 1404
4164.56 1392
4165.17 1428
4165.78 1466
4166.39 1412
4167.00 1463
4167.61 1497
4168.22 1566
4168.83 1596
4169.44 1608
4170.05 1653
4170.66 1718
4171.26 1818
4171.87 1838
4172.48 1834
4173.09 1855
4173.70 1786
4174.31 1704
4174.92 1710
4175.53 1674
4176.14 1644
4176.75 1618
4177.36 1568
4177.97 1529
4178.58 1526
4179.19 1518
4179.80 1505
4180.41 1434
4181.02 1408
4181.63 1405
4182.24 1406
4182.85 1390
4183.46 1440
4184.07 1438
4184.68 1424
4185.29 1397
4185.90 1389
4186.51 1413
4187.12 1402
4187.73 1309
4188.34 1392
4188.95 1375
4189.56 1365
4190.18 1378
4190.79 1383
4191.40 1405
4192.01 1420
4192.62 1420
4193.23 1472
4193.84 1538
4194.45 1480
4195.06 1474
4195.67 1502
4196.28 1511
4196.90 1476
4197.51 1478
4198.12 1434
4198.73 1462
4199.34 1428
4199.95 1476
4200.56 1422
4201.18 1387
4201.79 1423
4202.40 1480
4203.01 1485
4203.62 1412
4204.23 1377
4204.85 1411
4205.46 1456
4206.07 1487
4206.68 1444
4207.29 1497
4207.90 1546
4208.52 1486
4209.13 1508
4209.74 1501
4210.35 1538
4210.97 1585
4211.58 1565
4212.19 1596
4212.80 1628
4213.41 1563
4214.03 1550
4214.64 1608
4215.25 1613
4215.86 1571
4216.48 1581
4217.09 1667
4217.70 1706
4218.32 1829
4218.93 1841
4219.54 1890
4220.15 1959
4220.77 2106
4221.38 2200
4221.99 2253
4222.61 2321
4223.22 2237
4223.83 2317
4224.44 2251
4225.06 2296
4225.67 2330
4226.28 2269
4226.90 2397
4227.51 2426
4228.13 2475
4228.74 2488
4229.35 2395
4229.97 2296
4230.58 2259
4231.19 2064
4231.81 1964
4232.42 1884
4233.03 1902
4233.65 1805
4234.26 1770
4234.88 1650
4235.49 1643
4236.10 1659
4236.72 1652
4237.33 1597
4237.95 1641
4238.56 1631
4239.17 1559
4239.79 1602
4240.40 1585
4241.02 1607
4241.63 1571
4242.25 1529
4242.86 1530
4243.48 1574
4244.09 1590
4244.71 1586
4245.32 1605
4245.93 1664
4246.55 1577
4247.16 1584
4247.78 1554
4248.39 1588
4249.01 1654
4249.62 1586
4250.24 1660
4250.85 1672
4251.47 1670
4252.08 1624
4252.70 1595
4253.32 1581
4253.93 1558
4254.55 1565
4255.16 1609
4255.78 1658
4256.39 1655
4257.01 1613
4257.62 1641
4258.24 1568
4258.85 1640
4259.47 1665
4260.09 1731
4260.70 1731
4261.32 1764
4261.93 1844
4262.55 1927
4263.17 1981
4263.78 2023
4264.40 1966
4265.01 1916
4265.63 1865
4266.25 1843
4266.86 1783
4267.48 1732
4268.10 1711
4268.71 1694
4269.33 1601
4269.94 1574
4270.56 1578
4271.18 1608
4271.79 1624
4272.41 1628
4273.03 1625
4273.64 1567
4274.26 1631
4274.88 1685
4275.49 1705
4276.11 1730
4276.73 1786
4277.35 1841
4277.96 1902
4278.58 1891
4279.20 1840
4279.81 1868
4280.43 1788
4281.05 1738
4281.67 1622
4282.28 1631
4282.90 1601
4283.52 1563
4284.14 1554
4284.75 1480
4285.37 1455
4285.99 1486
4286.61 1495
4287.22 1526
4287.84 1417
4288.46 1423
4289.08 1434
4289.70 1482
4290.31 1435
4290.93 1417
4291.55 1434
4292.17 1425
4292.79 1428
4293.40 1497
4294.02 1505
4294.64 1388
4295.26 1479
4295.88 1517
4296.50 1487
4297.11 1450
4297.73 1400
4298.35 1451
4298.97 1449
4299.59 1506
4300.21 1469
4300.83 1506
4301.44 1538
4302.06 1538
4302.68 1553
4303.30 1551
4303.92 1535
4304.54 1521
4305.16 1583
4305.78 1561
4306.40 1561
4307.02 1580
4307.63 1620
4308.25 1610
4308.87 1523
4309.49 1588
4310.11 1569
4310.73 1596
4311.35 1620
4311.97 1641
4312.59 1584
4313.21 1622
4313.83 1641
4314.45 1684
4315.07 1592
4315.69 1620
4316.31 1648
4316.93 1748
4317.55 1672
4318.17 1580
4318.79 1659
4319.41 1677
4320.03 1753
4320.65 1702
4321.27 1717
4321.89 1726
4322.51 1745
4323.13 1743
4323.75 1803
4324.37 1854
4324.99 1897
4325.61 1953
4326.23 2020
4326.85 2059
4327.47 2061
4328.09 2060
4328.71 2110
4329.33 2225
4329.96 2389
4330.58 2625
4331.20 2840
4331.82 3268
4332.44 3409
4333.06 3448
4333.68 3568
4334.30 3579
4334.92 3525
4335.54 3316
4336.17 3251
4336.79 3337
4337.41 3291
4338.03 3265
4338.65 3235
4339.27 3109
4339.89 2927
4340.52 2768
4341.14 2664
4341.76 2541
4342.38 2588
4343.00 2700
4343.62 2708
4344.25 2887
4344.87 3137
4345.49 3470
4346.11 3772
4346.73 3930
4347.36 3943
4347.98 3935
4348.60 3859
4349.22 3467
4349.84 3326
4350.47 3235
4351.09 3125
4351.71 3102
4352.33 3056
4352.96 2951
4353.58 2733
4354.20 2488
4354.82 2331
4355.45 2228
4356.07 2187
4356.69 2126
4357.31 2106
4357.94 2122
4358.56 2075
4359.18 2117
4359.81 2125
4360.43 2018
4361.05 2053
4361.68 2015
4362.30 2029
4362.92 1962
4363.55 1964
4364.17 1865
4364.79 1908
4365.42 1889
4366.04 1862
4366.66 1896
4367.29 1856
4367.91 1798
4368.53 1755
4369.16 1743
4369.78 1756
4370.40 1730
4371.03 1790
4371.65 1769
4372.27 1769
4372.90 1736
4373.52 1739
4374.15 1775
4374.77 1650
4375.39 1698
4376.02 1773
4376.64 1760
4377.27 1684
4377.89 1643
4378.52 1714
4379.14 1701
4379.76 1793
4380.39 1767
4381.01 1735
4381.64 1753
4382.26 1743
4382.89 1768
4383.51 1772
4384.14 1748
4384.76 1818
4385.39 1830
4386.01 1829
4386.64 1799
4387.26 1800
4387.89 1855
4388.51 1852
4389.14 1887
4389.76 1975
4390.39 2136
4391.01 2171
4391.64 2288
4392.26 2254
4392.89 2117
4393.51 2145
4394.14 1962
4394.76 1917
4395.39 1786
4396.01 1713
4396.64 1670
4397.26 1701
4397.89 1619
4398.52 1621
4399.14 1632
4399.77 1643
4400.39 1688
4401.02 1606
4401.65 1628
4402.27 1597
4402.90 1639
4403.52 1621
4404.15 1685
4404.78 1680
4405.40 1678
4406.03 1640
4406.65 1672
4407.28 1568
4407.91 1631
4408.53 1714
4409.16 1638
4409.79 1621
4410.41 1615
4411.04 1640
4411.67 1584
4412.29 1618
4412.92 1634
4413.55 1608
4414.17 1514
4414.80 1486
4415.43 1537
4416.05 1515
4416.68 1539
4417.31 1591
4417.94 1608
4418.56 1527
4419.19 1587
4419.82 1597
4420.44 1625
4421.07 1589
4421.70 1572
4422.33 1535
4422.95 1505
4423.58 1491
4424.21 1430
4424.84 1425
4425.46 1401
4426.09 1391
4426.72 1404
4427.35 1422
4427.97 1419
4428.60 1360
4429.23 1448
4429.86 1432
4430.49 1398
4431.11 1354
4431.74 1396
4432.37 1399
4433.00 1407
4433.63 1412
4434.26 1409
4434.88 1390
4435.51 1409
4436.14 1418
4436.77 1439
4437.40 1458
4438.03 1404
4438.65 1417
4439.28 1387
4439.91 1362
4440.54 1365
4441.17 1366
4441.80 1405
4442.43 1405
4443.06 1406
4443.68 1470
4444.31 1494
4444.94 1554
4445.57 1515
4446.20 1580
4446.83 1533
4447.46 1616
4448.09 1586
4448.72 1570
4449.35 1498
4449.98 1551
4450.61 1552
4451.24 1562
4451.86 1506
4452.49 1431
4453.12 1439
4453.75 1462
4454.38 1544
4455.01 1587
4455.64 1575
4456.27 1631
4456.90 1613
4457.53 1688
4458.16 1742
4458.79 1595
4459.42 1543
4460.05 1443
4460.68 1381
4461.31 1335
4461.94 1357
4462.57 1380
4463.20 1366
4463.83 1322
4464.46 1369
4465.09 1341
4465.72 1341
4466.36 1346
4466.99 1318
4467.62 1388
4468.25 1374
4468.88 1323
4469.51 1351
4470.14 1388
4470.77 1419
4471.40 1380
4472.03 1386
4472.66 1411
4473.29 1392
4473.93 1330
4474.56 1309
4475.19 1315
4475.82 1362
4476.45 1375
4477.08 1348
4477.71 1354
4478.34 1359
4478.98 1412
4479.61 1393
4480.24 1348
4480.87 1418
4481.50 1367
4482.13 1387
4482.76 1432
4483.40 1451
4484.03 1453
4484.66 1431
4485.29 1433
4485.92 1432
4486.56 1496
4487.19 1485
4487.82 1492
4488.45 1522
4489.08 1534
4489.72 1504
4490.35 1521
4490.98 1485
4491.61 1442
4492.25 1423
4492.88 1409
4493.51 1454
4494.14 1481
4494.78 1471
4495.41 1442
4496.04 1521
4496.67 1401
4497.31 1472
4497.94 1506
4498.57 1546
4499.20 1609
4499.84 1706
4500.47 1675
4501.10 1838
4501.74 1863
4502.37 1964
4503.00 1979
4503.64 1962
4504.27 1923
4504.90 1881
4505.53 1894
4506.17 1789
4506.80 1686
4507.43 1767
4508.07 1731
4508.70 1666
4509.34 1650
4509.97 1614
4510.60 1629
4511.24 1752
4511.87 1629
4512.50 1602
4513.14 1629
4513.77 1592
4514.41 1643
4515.04 1649
4515.67 1654
4516.31 1607
4516.94 1639
4517.58 1561
4518.21 1533
4518.84 1553
4519.48 1651
4520.11 1585
4520.75 1595
4521.38 1642
4522.02 1604
4522.65 1611
4523.28 1637
4523.92 1730
4524.55 1738
4525.19 1775
4525.82 1862
4526.46 1952
4527.09 2054
4527.73 2304
4528.36 2647
4529.00 3075
4529.63 3508
4530.27 3981
4530.90 4470
4531.54 4752
4532.17 4853
4532.81 4640
4533.44 4362
4534.08 3896
4534.71 3355
4535.35 3047
4535.99 2683
4536.62 2415
4537.26 2192
4537.89 1965
4538.53 1815
4539.16 1726
4539.80 1645
4540.43 1581
4541.07 1510
4541.71 1510
4542.34 1524
4542.98 1568
4543.61 1528
4544.25 1505
4544.89 1545
4545.52 1627
4546.16 1667
4546.79 1632
4547.43 1707
4548.07 1698
4548.70 1784
4549.34 1720
4549.98 1752
4550.61 1732
4551.25 1666
4551.89 1670
4552.52 1580
4553.16 1509
4553.80 1528
4554.43 1564
4555.07 1509
4555.71 1449
4556.34 1513
4556.98 1492
4557.62 1466
4558.25 1584
4558.89 1582
4559.53 1646
4560.16 1621
4560.80 1676
4561.44 1624
4562.08 1627
4562.71 1609
4563.35 1590
4563.99 1651
4564.63 1549
4565.26 1617
4565.90 1688
4566.54 1792
4567.18 1725
4567.81 1745
4568.45 1812
4569.09 1824
4569.73 1870
4570.36 1911
4571.00 1929
4571.64 1962
4572.28 1953
4572.92 1908
4573.55 1894
4574.19 1768
4574.83 1788
4575.47 1715
4576.11 1669
4576.75 1626
4577.38 1599
4578.02 1598
4578.66 1590
4579.30 1528
4579.94 1514
4580.58 1422
4581.21 1503
4581.85 1463
4582.49 1564
4583.13 1561
4583.77 1544
4584.41 1555
4585.05 1622
4585.69 1668
4586.32 1739
4586.96 1821
4587.60 1788
4588.24 1811
4588.88 1857
4589.52 1824
4590.16 1744
4590.80 1726
4591.44 1693
4592.08 1782
4592.72 1786
4593.36 1680
4594.00 1638
4594.63 1615
4595.27 1513
4595.91 1488
4596.55 1479
4597.19 1489
4597.83 1462
4598.47 1482
4599.11 1466
4599.75 1471
4600.39 1505
4601.03 1512
4601.67 1496
4602.31 1525
4602.95 1431
4603.59 1443
4604.23 1525
4604.87 1499
4605.51 1510
4606.15 1471
4606.79 1469
4607.43 1503
4608.08 1570
4608.72 1572
4609.36 1572
4610.00 1534
4610.64 1487
4611.28 1510
4611.92 1473
4612.56 1507
4613.20 1463
4613.84 1372
4614.48 1460
4615.12 1466
4615.76 1368
4616.41 1330
4617.05 1389
4617.69 1379
4618.33 1384
4618.97 1313
4619.61 1346
4620.25 1368
4620.89 1399
4621.54 1353
4622.18 1287
4622.82 1318
4623.46 1323
4624.10 1345
4624.74 1318
4625.38 1343
4626.03 1333
4626.67 1339
4627.31 1285
4627.95 1305
4628.59 1390
4629.24 1398
4629.88 1402
4630.52 1345
4631.16 1425
4631.80 1480
4632.45 1512
4633.09 1495
4633.73 1467
4634.37 1526
4635.02 1493
4635.66 1492
4636.30 1552
4636.94 1545
4637.58 1560
4638.23 1602
4638.87 1564
4639.51 1592
4640.16 1535
4640.80 1542
4641.44 1563
4642.08 1503
4642.73 1468
4643.37 1468
4644.01 1381
4644.66 1418
4645.30 1490
4645.94 1435
4646.58 1386
4647.23 1426
4647.87 1423
4648.51 1435
4649.16 1489
4649.80 1515
4650.44 1529
4651.09 1528
4651.73 1507
4652.37 1593
4653.02 1701
4653.66 1680
4654.31 1629
4654.95 1606
4655.59 1494
4656.24 1535
4656.88 1501
4657.52 1447
4658.17 1348
4658.81 1346
4659.46 1337
4660.10 1305
4660.75 1327
4661.39 1342
4662.03 1231
4662.68 1290
4663.32 1326
4663.97 1227
4664.61 1192
4665.26 1235
4665.90 1212
4666.54 1189
4667.19 1216
4667.83 1197
4668.48 1226
4669.12 1242
4669.77 1239
4670.41 1251
4671.06 1223
4671.70 1237
4672.35 1272
4672.99 1272
4673.64 1242
4674.28 1258
4674.93 1255
4675.57 1252
4676.22 1287
4676.86 1279
4677.51 1275
4678.15 1298
4678.80 1374
4679.44 1324
4680.09 1270
4680.73 1337
4681.38 1307
4682.03 1372
4682.67 1363
4683.32 1375
4683.96 1345
4684.61 1373
4685.25 1400
4685.90 1418
4686.55 1441
4687.19 1408
4687.84 1483
4688.48 1450
4689.13 1470
4689.78 1427
4690.42 1452
4691.07 1422
4691.72 1510
4692.36 1430
4693.01 1443
4693.65 1422
4694.30 1400
4694.95 1513
4695.59 1476
4696.24 1535
4696.89 1487
4697.53 1568
4698.18 1555
4698.83 1660
4699.47 1754
4700.12 1685
4700.77 1589
4701.41 1565
4702.06 1570
4702.71 1637
4703.36 1547
4704.00 1501
4704.65 1537
4705.30 1465
4705.94 1520
4706.59 1520
4707.24 1412
4707.89 1434
4708.53 1433
4709.18 1427
4709.83 1371
4710.48 1351
4711.12 1404
4711.77 1467
4712.42 1455
4713.07 1454
4713.71 1448
4714.36 1411
4715.01 1434
4715.66 1442
4716.31 1486
4716.95 1511
4717.60 1381
4718.25 1412
4718.90 1474
4719.55 1474
4720.19 1476
4720.84 1523
4721.49 1408
4722.14 1427
4722.79 1380
4723.44 1349
4724.08 1438
4724.73 1501
4725.38 1452
4726.03 1411
4726.68 1479
4727.33 1453
4727.98 1458
4728.63 1424
4729.27 1425
4729.92 1375
4730.57 1352
4731.22 1327
4731.87 1368
4732.52 1326
4733.17 1301
4733.82 1331
4734.47 1304
4735.12 1320
4735.77 1320
4736.41 1328
4737.06 1380
4737.71 1379
4738.36 1307
4739.01 1426
4739.66 1485
4740.31 1469
4740.96 1440
4741.61 1401
4742.26 1526
4742.91 1451
4743.56 1414
4744.21 1369
4744.86 1398
4745.51 1417
4746.16 1422
4746.81 1422
4747.46 1401
4748.11 1422
4748.76 1407
4749.41 1450
4750.06 1381
4750.71 1418
4751.36 1464
4752.01 1554
4752.66 1505
4753.31 1489
4753.96 1517
4754.61 1517
4755.26 1495
4755.92 1479
4756.57 1468
4757.22 1455
4757.87 1508
4758.52 1515
4759.17 1504
4759.82 1516
4760.47 1645
4761.12 1592
4761.77 1642
4762.42 1723
4763.08 1712
4763.73 1725
4764.38 1682
4765.03 1583
4765.68 1551
4766.33 1561
4766.98 1538
4767.64 1430
4768.29 1440
4768.94 1460
4769.59 1403
4770.24 1440
4770.89 1496
4771.54 1472
4772.20 1440
4772.85 1517
4773.50 1475
4774.15 1484
4774.80 1407
4775.46 1424
4776.11 1446
4776.76 1390
4777.41 1433
4778.06 1452
4778.72 1381
4779.37 1435
4780.02 1434
4780.67 1420
4781.33 1432
4781.98 1391
4782.63 1491
4783.28 1466
4783.94 1414
4784.59 1398
4785.24 1393
4785.89 1420
4786.55 1504
4787.20 1563
4787.85 1509
4788.51 1569
4789.16 1600
4789.81 1667
4790.46 1575
4791.12 1680
4791.77 1669
4792.42 1590
4793.08 1545
4793.73 1561
4794.38 1541
4795.04 1542
4795.69 1539
4796.34 1608
4797.00 1652
4797.65 1612
4798.30 1692
4798.96 1678
4799.61 1714
4800.27 1873
4800.92 1984
4801.57 1912
4802.23 1982
4802.88 2007
4803.53 1880
4804.19 1813
4804.84 1717
4805.50 1680
4806.15 1709
4806.81 1657
4807.46 1696
4808.11 1607
4808.77 1572
4809.42 1585
4810.08 1603
4810.73 1604
4811.39 1593
4812.04 1632
4812.69 1632
4813.35 1635
4814.00 1691
4814.66 1678
4815.31 1761
4815.97 1733
4816.62 1734
4817.28 1785
4817.93 1768
4818.59 1748
4819.24 1905
4819.90 1951
4820.55 2033
4821.21 2004
4821.86 2159
4822.52 2150
4823.17 2224
4823.83 2181
4824.48 2210
4825.14 2104
4825.79 2023
4826.45 2007
4827.11 1969
4827.76 1868
4828.42 1905
4829.07 1868
4829.73 1868
4830.38 1903
4831.04 1964
4831.70 1941
4832.35 1965
4833.01 2070
4833.66 2074
4834.32 2094
4834.98 2134
4835.63 2151
4836.29 2157
4836.94 2294
4837.60 2328
4838.26 2311
4838.91 2326
4839.57 2285
4840.23 2244
4840.88 2264
4841.54 2206
4842.20 2234
4842.85 2231
4843.51 2190
4844.17 2111
4844.82 2125
4845.48 2177
4846.14 2200
4846.79 2210
4847.45 2212
4848.11 2321
4848.76 2429
4849.42 2536
4850.08 2661
4850.73 2754
4851.39 2786
4852.05 2700
4852.71 2621
4853.36 2480
4854.02 2399
4854.68 2361
4855.34 2426
4855.99 2590
4856.65 2788
4857.31 2916
4857.97 3032
4858.62 3157
4859.28 3221
4859.94 3073
4860.60 2887
4861.25 2814
4861.91 2633
4862.57 2458
4863.23 2268
4863.89 2300
4864.54 2279
4865.20 2273
4865.86 2206
4866.52 2274
4867.18 2382
4867.84 2390
4868.49 2312
4869.15 2308
4869.81 2263
4870.47 2222
4871.13 2236
4871.79 2243
4872.44 2137
4873.10 2187
4873.76 2167
4874.42 2081
4875.08 2007
4875.74 2013
4876.40 2118
4877.06 2095
4877.72 2043
4878.37 2114
4879.03 2182
4879.69 2258
4880.35 2271
4881.01 2022
4881.67 2011
4882.33 1935
4882.99 1863
4883.65 1788
4884.31 1733
4884.97 1764
4885.63 1736
4886.29 1695
4886.95 1721
4887.61 1718
4888.26 1714
4888.92 1775
4889.58 1758
4890.24 1785
4890.90 1781
4891.56 1767
4892.22 1832
4892.88 1847
4893.54 1767
4894.20 1674
4894.86 1709
4895.52 1779
4896.18 1723
4896.84 1661
4897.51 1703
4898.17 1743
4898.83 1793
4899.49 1853
4900.15 1825
4900.81 1862
4901.47 1831
4902.13 1779
4902.79 1658
4903.45 1638
4904.11 1628
4904.77 1611
4905.43 1563
4906.09 1612
4906.75 1659
4907.41 1569
4908.08 1498
4908.74 1487
4909.40 1530
4910.06 1448
4910.72 1501
4911.38 1491
4912.04 1454
4912.70 1411
4913.37 1471
4914.03 1482
4914.69 1421
4915.35 1413
4916.01 1407
4916.67 1418
4917.33 1426
4918.00 1380
4918.66 1337
4919.32 1375
4919.98 1391
4920.64 1388
4921.31 1382
4921.97 1397
4922.63 1457
4923.29 1372
4923.95 1331
4924.62 1342
4925.28 1401
4925.94 1352
4926.60 1333
4927.26 1317
4927.93 1362
4928.59 1396
4929.25 1361
4929.91 1346
4930.58 1341
4931.24 1395
4931.90 1359
4932.56 1345
4933.23 1337
4933.89 1386
4934.55 1292
4935.22 1275
4935.88 1291
4936.54 1330
4937.20 1344
4937.87 1326
4938.53 1399
4939.19 1376
4939.86 1316
4940.52 1296
4941.18 1271
4941.85 1291
4942.51 1340
4943.17 1416
4943.84 1358
4944.50 1363
4945.16 1312
4945.83 1333
4946.49 1298
4947.15 1317
4947.82 1338
4948.48 1325
4949.15 1319
4949.81 1274
4950.47 1268
4951.14 1327
4951.80 1291
4952.47 1356
4953.13 1305
4953.79 1281
4954.46 1266
4955.12 1301
4955.79 1375
4956.45 1336
4957.11 1370
4957.78 1405
4958.44 1416
4959.11 1534
4959.77 1610
4960.44 1674
4961.10 1673
4961.77 1784
4962.43 1789
4963.10 1744
4963.76 1776
4964.42 1735
4965.09 1685
4965.75 1598
4966.42 1643
4967.08 1509
4967.75 1446
4968.41 1451
4969.08 1332
4969.74 1307
4970.41 1327
4971.08 1298
4971.74 1259
4972.41 1285
4973.07 1315
4973.74 1356
4974.40 1381
4975.07 1471
4975.73 1396
4976.40 1413
4977.06 1376
4977.73 1407
4978.40 1389
4979.06 1350
4979.73 1355
4980.39 1364
4981.06 1307
4981.73 1291
4982.39 1272
4983.06 1246
4983.72 1286
4984.39 1286
4985.06 1288
4985.72 1325
4986.39 1317
4987.05 1334
4987.72 1323
4988.39 1284
4989.05 1307
4989.72 1281
4990.39 1292
4991.05 1338
4991.72 1323
4992.39 1296
4993.05 1280
4993.72 1247
4994.39 1247
4995.05 1218
4995.72 1265
4996.39 1267
4997.05 1282
4997.72 1249
4998.39 1172
4999.06 1173
4999.72 1194
5000.39 1222
5001.06 1203
5001.73 1174
5002.39 1229
5003.06 1231
5003.73 1143
5004.39 1194
5005.06 1216
5005.73 1196
5006.40 1227
5007.07 1245
5007.73 1239
5008.40 1254
5009.07 1232
5009.74 1206
5010.40 1205
5011.07 1216
5011.74 1256
5012.41 1183
5013.08 1249
5013.74 1225
5014.41 1197
5015.08 1179
5015.75 1135
5016.42 1128
5017.09 1158
5017.75 1203
5018.42 1171
5019.09 1209
5019.76 1255
5020.43 1233
5021.10 1285
5021.76 1340
5022.43 1311
5023.10 1325
5023.77 1349
5024.44 1310
5025.11 1288
5025.78 1293
5026.45 1275
5027.12 1271
5027.78 1262
5028.45 1271
5029.12 1205
5029.79 1154
5030.46 1112
5031.13 1175
5031.80 1142
5032.47 1156
5033.14 1171
5033.81 1172
5034.48 1171
5035.15 1184
5035.82 1130
5036.49 1154
5037.16 1185
5037.83 1177
5038.50 1188
5039.16 1184
5039.83 1172
5040.50 1178
5041.17 1149
5041.84 1124
5042.51 1159
5043.18 1230
5043.85 1196
5044.52 1244
5045.20 1210
5045.87 1191
5046.54 1193
5047.21 1185
5047.88 1193
5048.55 1198
5049.22 1215
5049.89 1214
5050.56 1197
5051.23 1206
5051.90 1174
5052.57 1177
5053.24 1151
5053.91 1183
5054.58 1178
5055.25 1169
5055.92 1128
5056.60 1121
5057.27 1118
5057.94 1123
5058.61 1141
5059.28 1189
5059.95 1174
5060.62 1137
5061.29 1212
5061.96 1178
5062.64 1208
5063.31 1238
5063.98 1258
5064.65 1191
5065.32 1190
5065.99 1210
5066.66 1185
5067.34 1184
5068.01 1167
5068.68 1169
5069.35 1148
5070.02 1153
5070.70 1146
5071.37 1206
5072.04 1244
5072.71 1230
5073.38 1272
5074.06 1251
5074.73 1196
5075.40 1216
5076.07 1197
5076.74 1204
5077.42 1237
5078.09 1307
5078.76 1316
5079.43 1288
5080.11 1246
5080.78 1247
5081.45 1257
5082.12 1262
5082.80 1326
5083.47 1301
5084.14 1267
5084.82 1260
5085.49 1257
5086.16 1271
5086.83 1246
5087.51 1293
5088.18 1389
5088.85 1347
5089.53 1406
5090.20 1426
5090.87 1489
5091.55 1475
5092.22 1423
5092.89 1386
5093.57 1385
5094.24 1316
5094.91 1359
5095.59 1355
5096.26 1255
5096.93 1268
5097.61 1281
5098.28 1233
5098.96 1230
5099.63 1222
5100.30 1274
5100.98 1293
5101.65 1273
5102.32 1255
5103.00 1283
5103.67 1271
5104.35 1292
5105.02 1366
5105.70 1398
5106.37 1345
5107.04 1331
5107.72 1231
5108.39 1239
5109.07 1266
5109.74 1257
5110.42 1258
5111.09 1271
5111.77 1326
5112.44 1271
5113.11 1229
5113.79 1259
5114.46 1240
5115.14 1231
5115.81 1273
5116.49 1352
5117.16 1444
5117.84 1459
5118.51 1513
5119.19 1642
5119.86 1631
5120.54 1588
5121.21 1581
5121.89 1501
5122.57 1471
5123.24 1458
5123.92 1422
5124.59 1367
5125.27 1287
5125.94 1282
5126.62 1270
5127.29 1316
5127.97 1271
5128.64 1250
5129.32 1235
5130.00 1286
5130.67 1279
5131.35 1260
5132.02 1307
5132.70 1293
5133.38 1228
5134.05 1273
5134.73 1271
5135.40 1203
5136.08 1230
5136.76 1228
5137.43 1267
5138.11 1210
5138.79 1213
5139.46 1257
5140.14 1243
5140.82 1232
5141.49 1241
5142.17 1203
5142.85 1197
5143.52 1160
5144.20 1139
5144.88 1154
5145.55 1150
5146.23 1199
5146.91 1206
5147.58 1180
5148.26 1190
5148.94 1155
5149.61 1137
5150.29 1152
5150.97 1195
5151.65 1152
5152.32 1129
5153.00 1143
5153.68 1196
5154.36 1182
5155.03 1191
5155.71 1221
5156.39 1190
5157.07 1191
5157.74 1240
5158.42 1247
5159.10 1232
5159.78 1227
5160.45 1153
5161.13 1139
5161.81 1169
5162.49 1099
5163.17 1156
5163.84 1234
5164.52 1196
5165.20 1194
5165.88 1222
5166.56 1174
5167.24 1161
5167.91 1191
5168.59 1194
5169.27 1142
5169.95 1139
5170.63 1126
5171.31 1133
5171.98 1170
5172.66 1119
5173.34 1092
5174.02 1074
5174.70 1136
5175.38 1135
5176.06 1096
5176.74 1155
5177.41 1114
5178.09 1141
5178.77 1194
5179.45 1189
5180.13 1216
5180.81 1140
5181.49 1144
5182.17 1095
5182.85 1141
5183.53 1159
5184.21 1146
5184.89 1142
5185.57 1096
5186.24 1107
5186.92 1151
5187.60 1076
5188.28 1069
5188.96 1062
5189.64 1089
5190.32 1107
5191.00 1119
5191.68 1099
5192.36 1080
5193.04 1049
5193.72 1117
5194.40 1130
5195.08 1128
5195.76 1085
5196.44 1156
5197.12 1109
5197.80 1149
5198.48 1149
5199.16 1123
5199.84 1080
5200.52 1131
5201.21 1132
5201.89 1167
5202.57 1167
5203.25 1145
5203.93 1110
5204.61 1138
5205.29 1134
5205.97 1180
5206.65 1178
5207.33 1196
5208.01 1176
5208.69 1219
5209.37 1204
5210.06 1188
5210.74 1220
5211.42 1226
5212.10 1181
5212.78 1245
5213.46 1278
5214.14 1238
5214.82 1315
5215.51 1327
5216.19 1290
5216.87 1318
5217.55 1302
5218.23 1274
5218.91 1230
5219.60 1196
5220.28 1223
5220.96 1315
5221.64 1294
5222.32 1341
5223.00 1362
5223.69 1343
5224.37 1360
5225.05 1267
5225.73 1227
5226.41 1253
5227.10 1259
5227.78 1246
5228.46 1156
5229.14 1185
5229.83 1171
5230.51 1180
5231.19 1209
5231.87 1235
5232.56 1263
5233.24 1220
5233.92 1201
5234.60 1172
5235.29 1183
5235.97 1212
5236.65 1201
5237.34 1191
5238.02 1285
5238.70 1284
5239.38 1301
5240.07 1262
5240.75 1312
5241.43 1277
5242.12 1291
5242.80 1276
5243.48 1239
5244.17 1260
5244.85 1215
5245.53 1196
5246.22 1197
5246.90 1242
5247.58 1283
5248.27 1190
5248.95 1192
5249.63 1231
5250.32 1249
5251.00 1279
5251.69 1293
5252.37 1346
5253.05 1336
5253.74 1285
5254.42 1268
5255.11 1303
5255.79 1245
5256.47 1224
5257.16 1220
5257.84 1196
5258.53 1221
5259.21 1280
5259.89 1312
5260.58 1348
5261.26 1386
5261.95 1409
5262.63 1403
5263.32 1401
5264.00 1348
5264.69 1334
5265.37 1346
5266.06 1318
5266.74 1364
5267.43 1311
5268.11 1325
5268.79 1355
5269.48 1335
5270.16 1345
5270.85 1292
5271.53 1284
5272.22 1271
5272.91 1232
5273.59 1253
5274.28 1192
5274.96 1212
5275.65 1217
5276.33 1245
5277.02 1242
5277.70 1255
5278.39 1265
5279.07 1197
5279.76 1274
5280.45 1286
5281.13 1363
5281.82 1308
5282.50 1326
5283.19 1358
5283.87 1323
5284.56 1303
5285.25 1312
5285.93 1305
5286.62 1191
5287.30 1254
5287.99 1231
5288.68 1262
5289.36 1170
5290.05 1243
5290.74 1225
5291.42 1285
5292.11 1287
5292.79 1274
5293.48 1270
5294.17 1269
5294.85 1314
5295.54 1333
5296.23 1390
5296.91 1439
5297.60 1416
5298.29 1460
5298.98 1478
5299.66 1514
5300.35 1484
5301.04 1486
5301.72 1511
5302.41 1565
5303.10 1664
5303.78 1647
5304.47 1748
5305.16 1780
5305.85 1798
5306.53 1817
5307.22 1794
5307.91 1683
5308.60 1660
5309.28 1680
5309.97 1669
5310.66 1674
5311.35 1741
5312.03 1804
5312.72 1885
5313.41 1965
5314.10 2017
5314.79 2004
5315.47 1999
5316.16 2002
5316.85 1900
5317.54 1797
5318.23 1858
5318.91 1746
5319.60 1648
5320.29 1654
5320.98 1597
5321.67 1575
5322.36 1595
5323.04 1558
5323.73 1500
5324.42 1499
5325.11 1403
5325.80 1469
5326.49 1434
5327.18 1412
5327.86 1401
5328.55 1415
5329.24 1451
5329.93 1440
5330.62 1401
5331.31 1407
5332.00 1435
5332.69 1425
5333.38 1395
5334.06 1392
5334.75 1451
5335.44 1434
5336.13 1423
5336.82 1437
5337.51 1458
5338.20 1381
5338.89 1397
5339.58 1473
5340.27 1445
5340.96 1436
5341.65 1425
5342.34 1469
5343.03 1489
5343.72 1455
5344.41 1513
5345.10 1504
5345.79 1550
5346.48 1682
5347.17 1830
5347.86 1993
5348.55 2249
5349.24 2479
5349.93 2642
5350.62 2692
5351.31 2685
5352.00 2793
5352.69 2745
5353.38 2517
5354.07 2315
5354.76 2092
5355.45 1903
5356.14 1735
5356.83 1617
5357.52 1508
5358.21 1489
5358.90 1429
5359.59 1376
5360.29 1420
5360.98 1383
5361.67 1367
5362.36 1408
5363.05 1363
5363.74 1401
5364.43 1381
5365.12 1329
5365.81 1331
5366.50 1289
5367.20 1230
5367.89 1228
5368.58 1204
5369.27 1194
5369.96 1179
5370.65 1205
5371.34 1238
5372.04 1174
5372.73 1197
5373.42 1191
5374.11 1237
5374.80 1288
5375.49 1214
5376.19 1271
5376.88 1246
5377.57 1313
5378.26 1312
5378.95 1310
5379.65 1386
5380.34 1334
5381.03 1318
5381.72 1328
5382.42 1281
5383.11 1252
5383.80 1250
5384.49 1330
5385.19 1284
5385.88 1304
5386.57 1282
5387.26 1341
5387.96 1424
5388.65 1433
5389.34 1434
5390.03 1504
5390.73 1435
5391.42 1472
5392.11 1369
5392.80 1411
5393.50 1436
5394.19 1337
5394.88 1367
5395.58 1373
5396.27 1362
5396.96 1378
5397.66 1328
5398.35 1309
5399.04 1329
5399.74 1318
5400.43 1307
5401.12 1260
5401.82 1260
5402.51 1306
5403.20 1289
5403.90 1259
5404.59 1256
5405.29 1275
5405.98 1293
5406.67 1258
5407.37 1277
5408.06 1273
5408.75 1247
5409.45 1274
5410.14 1305
5410.84 1270
5411.53 1296
5412.23 1279
5412.92 1296
5413.61 1297
5414.31 1292
5415.00 1270
5415.70 1283
5416.39 1308
5417.09 1333
5417.78 1305
5418.47 1245
5419.17 1273
5419.86 1346
5420.56 1323
5421.25 1287
5421.95 1362
5422.64 1362
5423.34 1404
5424.03 1363
5424.73 1291
5425.42 1364
5426.12 1330
5426.81 1347
5427.51 1383
5428.20 1374
5428.90 1381
5429.59 1323
5430.29 1313
5430.99 1336
5431.68 1291
5432.38 1361
5433.07 1401
5433.77 1363
5434.46 1327
5435.16 1331
5435.85 1395
5436.55 1417
5437.25 1445
5437.94 1473
5438.64 1412
5439.33 1410
5440.03 1407
5440.73 1385
5441.42 1394
5442.12 1430
5442.81 1403
5443.51 1503
5444.21 1508
5444.90 1547
5445.60 1622
5446.29 1669
5446.99 1819
5447.69 1853
5448.38 1895
5449.08 1829
5449.78 1836
5450.47 1769
5451.17 1674
5451.87 1675
5452.56 1599
5453.26 1555
5453.96 1525
5454.65 1473
5455.35 1455
5456.05 1482
5456.75 1424
5457.44 1450
5458.14 1513
5458.84 1474
5459.53 1527
5460.23 1565
5460.93 1557
5461.63 1600
5462.32 1609
5463.02 1606
5463.72 1629
5464.42 1673
5465.11 1639
5465.81 1660
5466.51 1619
5467.21 1583
5467.90 1542
5468.60 1566
5469.30 1659
5470.00 1589
5470.70 1606
5471.39 1706
5472.09 1736
5472.79 1754
5473.49 1717
5474.19 1777
5474.88 1801
5475.58 1747
5476.28 1826
5476.98 1872
5477.68 1964
5478.38 2124
5479.07 2297
5479.77 2480
5480.47 2712
5481.17 2823
5481.87 2752
5482.57 2612
5483.27 2453
5483.96 2275
5484.66 2190
5485.36 2056
5486.06 1933
5486.76 1952
5487.46 1985
5488.16 1958
5488.86 1942
5489.56 1959
5490.26 1905
5490.96 1936
5491.65 2025
5492.35 2049
5493.05 2074
5493.75 2106
5494.45 2039
5495.15 2134
5495.85 2167
5496.55 2112
5497.25 2264
5497.95 2429
5498.65 2653
5499.35 3060
5500.05 3368
5500.75 3725
5501.45 3991
5502.15 3872
5502.85 3612
5503.55 3370
5504.25 2885
5504.95 2581
5505.65 2397
5506.35 2090
5507.05 2024
5507.75 1949
5508.45 1833
5509.15 1881
5509.85 1847
5510.55 1807
5511.25 1732
5511.95 1789
5512.65 1758
5513.35 1826
5514.05 1777
5514.76 1787
5515.46 1758
5516.16 1809
5516.86 1830
5517.56 1808
5518.26 1775
5518.96 1766
5519.66 1790
5520.36 1775
5521.06 1740
5521.77 1674
5522.47 1733
5523.17 1677
5523.87 1560
5524.57 1552
5525.27 1511
5525.97 1495
5526.67 1526
5527.38 1504
5528.08 1453
5528.78 1480
5529.48 1467
5530.18 1424
5530.88 1458
5531.59 1496
5532.29 1453
5532.99 1417
5533.69 1431
5534.39 1450
5535.10 1471
5535.80 1471
5536.50 1430
5537.20 1464
5537.90 1412
5538.61 1454
5539.31 1451
5540.01 1462
5540.71 1433
5541.42 1440
5542.12 1405
5542.82 1410
5543.52 1424
5544.23 1420
5544.93 1420
5545.63 1437
5546.33 1402
5547.04 1397
5547.74 1365
5548.44 1324
5549.15 1357
5549.85 1367
5550.55 1431
5551.26 1486
5551.96 1424
5552.66 1396
5553.36 1389
5554.07 1399
5554.77 1406
5555.47 1437
5556.18 1411
5556.88 1329
5557.58 1328
5558.29 1360
5558.99 1385
5559.70 1333
5560.40 1410
5561.10 1494
5561.81 1528
5562.51 1535
5563.21 1556
5563.92 1600
5564.62 1598
5565.33 1541
5566.03 1572
5566.73 1562
5567.44 1425
5568.14 1404
5568.85 1436
5569.55 1359
5570.25 1294
5570.96 1330
5571.66 1413
5572.37 1394
5573.07 1345
5573.78 1349
5574.48 1395
5575.19 1398
5575.89 1409
5576.59 1368
5577.30 1380
5578.00 1399
5578.71 1362
5579.41 1315
5580.12 1349
5580.82 1329
5581.53 1318
5582.23 1295
5582.94 1275
5583.64 1294
5584.35 1285
5585.05 1243
5585.76 1231
5586.46 1282
5587.17 1290
5587.88 1305
5588.58 1285
5589.29 1276
5589.99 1282
5590.70 1315
5591.40 1295
5592.11 1229
5592.81 1287
5593.52 1283
5594.23 1267
5594.93 1287
5595.64 1281
5596.34 1259
5597.05 1238
5597.76 1221
5598.46 1243
5599.17 1239
5599.87 1214
5600.58 1229
5601.29 1198
5601.99 1268
5602.70 1265
5603.41 1300
5604.11 1262
5604.82 1308
5605.52 1272
5606.23 1277
5606.94 1314
5607.64 1281
5608.35 1256
5609.06 1223
5609.76 1273
5610.47 1259
5611.18 1244
5611.88 1228
5612.59 1244
5613.30 1272
5614.01 1248
5614.71 1232
5615.42 1277
5616.13 1291
5616.83 1296
5617.54 1330
5618.25 1328
5618.96 1325
5619.66 1320
5620.37 1288
5621.08 1342
5621.79 1316
5622.49 1310
5623.20 1280
5623.91 1294
5624.62 1383
5625.32 1331
5626.03 1329
5626.74 1376
5627.45 1331
5628.16 1392
5628.86 1437
5629.57 1348
5630.28 1381
5630.99 1438
5631.70 1368
5632.40 1418
5633.11 1478
5633.82 1482
5634.53 1491
5635.24 1477
5635.95 1483
5636.65 1553
5637.36 1529
5638.07 1572
5638.78 1665
5639.49 1654
5640.20 1592
5640.91 1632
5641.61 1608
5642.32 1604
5643.03 1546
5643.74 1513
5644.45 1512
5645.16 1489
5645.87 1406
5646.58 1425
5647.29 1422
5648.00 1373
5648.70 1417
5649.41 1399
5650.12 1413
5650.83 1343
5651.54 1392
5652.25 1381
5652.96 1381
5653.67 1428
5654.38 1390
5655.09 1410
5655.80 1420
5656.51 1430
5657.22 1418
5657.93 1511
5658.64 1541
5659.35 1588
5660.06 1566
5660.77 1561
5661.48 1502
5662.19 1549
5662.90 1513
5663.61 1534
5664.32 1509
5665.03 1520
5665.74 1433
5666.45 1445
5667.16 1419
5667.87 1437
5668.58 1471
5669.29 1460
5670.00 1598
5670.71 1657
5671.42 1566
5672.13 1662
5672.84 1618
5673.56 1551
5674.27 1518
5674.98 1527
5675.69 1457
5676.40 1438
5677.11 1388
5677.82 1427
5678.53 1406
5679.24 1377
5679.95 1403
5680.67 1417
5681.38 1446
5682.09 1462
5682.80 1451
5683.51 1394
5684.22 1373
5684.93 1397
5685.65 1409
5686.36 1349
5687.07 1412
5687.78 1433
5688.49 1430
5689.20 1388
5689.92 1362
5690.63 1363
5691.34 1379
5692.05 1395
5692.76 1361
5693.47 1334
5694.19 1333
5694.90 1367
5695.61 1332
5696.32 1331
5697.04 1348
5697.75 1357
5698.46 1334
5699.17 1326
5699.89 1297
5700.60 1351
5701.31 1346
5702.02 1374
5702.74 1307
5703.45 1374
5704.16 1375
5704.87 1400
5705.59 1421
5706.30 1398
5707.01 1386
5707.72 1334
5708.44 1366
5709.15 1350
5709.86 1305
5710.58 1366
5711.29 1358
5712.00 1363
5712.72 1395
5713.43 1325
5714.14 1339
5714.86 1392
5715.57 1367
5716.28 1368
5717.00 1338
5717.71 1330
5718.42 1284
5719.14 1277
5719.85 1340
5720.56 1374
5721.28 1319
5721.99 1326
5722.71 1411
5723.42 1386
5724.13 1397
5724.85 1397
5725.56 1388
5726.28 1478
5726.99 1498
5727.70 1523
5728.42 1571
5729.13 1494
5729.85 1478
5730.56 1564
5731.28 1495
5731.99 1488
5732.70 1466
5733.42 1470
5734.13 1444
5734.85 1410
5735.56 1513
5736.28 1445
5736.99 1487
5737.71 1493
5738.42 1486
5739.14 1504
5739.85 1492
5740.57 1537
5741.28 1527
5742.00 1476
5742.71 1498
5743.43 1537
5744.14 1545
5744.86 1558
5745.57 1547
5746.29 1569
5747.00 1525
5747.72 1632
5748.43 1630
5749.15 1648
5749.87 1715
5750.58 1680
5751.30 1705
5752.01 1801
5752.73 1950
5753.44 2046
5754.16 2100
5754.88 2132
5755.59 2170
5756.31 2221
5757.02 2127
5757.74 2145
5758.46 2102
5759.17 2114
5759.89 2044
5760.60 2033
5761.32 2096
5762.04 2190
5762.75 2249
5763.47 2222
5764.19 2187
5764.90 2202
5765.62 2242
5766.34 2420
5767.05 2505
5767.77 2799
5768.49 3216
5769.20 3760
5769.92 4401
5770.64 4840
5771.35 5131
5772.07 4825
5772.79 4539
5773.50 3976
5774.22 3519
5774.94 3100
5775.65 2705
5776.37 2566
5777.09 2531
5777.81 2520
5778.52 2572
5779.24 2620
5779.96 2458
5780.68 2498
5781.39 2488
5782.11 2442
5782.83 2452
5783.55 2477
5784.26 2473
5784.98 2445
5785.70 2414
5786.42 2352
5787.14 2351
5787.85 2264
5788.57 2235
5789.29 2224
5790.01 2303
5790.73 2268
5791.44 2160
5792.16 2168
5792.88 2126
5793.60 2162
5794.32 2145
5795.03 2054
5795.75 2060
5796.47 2043
5797.19 2095
5797.91 2173
5798.63 2255
5799.35 2352
5800.06 2582
5800.78 2796
5801.50 2752
5802.22 2684
5802.94 2537
5803.66 2449
5804.38 2327
5805.10 2074
5805.82 2023
5806.53 2027
5807.25 1945
5807.97 1977
5808.69 2051
5809.41 2041
5810.13 2015
5810.85 2060
5811.57 1995
5812.29 1958
5813.01 1868
5813.73 1807
5814.45 1821
5815.17 1784
5815.89 1818
5816.61 1774
5817.33 1774
5818.05 1776
5818.77 1713
5819.49 1672
5820.20 1780
5820.92 1771
5821.64 1701
5822.36 1786
5823.09 1723
5823.81 1696
5824.53 1667
5825.25 1626
5825.97 1696
5826.69 1652
5827.41 1634
5828.13 1637
5828.85 1583
5829.57 1640
5830.29 1644
5831.01 1589
5831.73 1637
5832.45 1591
5833.17 1572
5833.89 1558
5834.61 1555
5835.33 1609
5836.05 1549
5836.78 1521
5837.50 1534
5838.22 1522
5838.94 1493
5839.66 1588
5840.38 1546
5841.10 1515
5841.82 1529
5842.54 1513
5843.27 1527
5843.99 1504
5844.71 1536
5845.43 1511
5846.15 1536
5846.87 1521
5847.59 1522
5848.32 1523
5849.04 1519
5849.76 1519
5850.48 1478
5851.20 1514
5851.93 1509
5852.65 1534
5853.37 1509
5854.09 1488
5854.81 1517
5855.54 1489
5856.26 1484
5856.98 1500
5857.70 1459
5858.42 1445
5859.15 1474
5859.87 1482
5860.59 1422
5861.31 1413
5862.04 1435
5862.76 1417
5863.48 1457
5864.20 1365
5864.93 1399
5865.65 1473
5866.37 1427
5867.10 1411
5867.82 1461
5868.54 1500
5869.26 1468
5869.99 1385
5870.71 1461
5871.43 1460
5872.16 1475
5872.88 1451
5873.60 1453
5874.33 1485
5875.05 1470
5875.77 1445
5876.50 1450
5877.22 1471
5877.94 1433
5878.67 1469
5879.39 1541
5880.11 1498
5880.84 1512
5881.56 1443
5882.28 1460
5883.01 1471
5883.73 1470
5884.46 1467
5885.18 1464
5885.90 1501
5886.63 1497
5887.35 1480
5888.08 1492
5888.80 1490
5889.52 1518
5890.25 1510
5890.97 1456
5891.70 1454
5892.42 1480
5893.15 1454
5893.87 1466
5894.59 1540
5895.32 1556
5896.04 1573
5896.77 1474
5897.49 1487
5898.22 1442
5898.94 1544
5899.67 1512
5900.39 1490
5901.12 1606
5901.84 1535
5902.57 1519
5903.29 1541
5904.02 1595
5904.74 1582
5905.47 1581
5906.19 1577
5906.92 1630
5907.64 1665
5908.37 1618
5909.09 1594
5909.82 1658
5910.55 1652
5911.27 1651
5912.00 1651
5912.72 1643
5913.45 1631
5914.17 1644
5914.90 1651
5915.63 1672
5916.35 1675
5917.08 1718
5917.80 1739
5918.53 1711
5919.25 1787
5919.98 1751
5920.71 1720
5921.43 1762
5922.16 1710
5922.89 1817
5923.61 1798
5924.34 1878
5925.06 1906
5925.79 1984
5926.52 1945
5927.24 1957
5927.97 1961
5928.70 1948
5929.42 2032
5930.15 2038
5930.88 2042
5931.60 2114
5932.33 2106
5933.06 2245
5933.78 2099
5934.51 2146
5935.24 2220
5935.97 2266
5936.69 2320
5937.42 2368
5938.15 2307
5938.87 2254
5939.60 2347
5940.33 2344
5941.06 2390
5941.78 2442
5942.51 2534
5943.24 2584
5943.97 2522
5944.69 2605
5945.42 2675
5946.15 2690
5946.88 2716
5947.60 2783
5948.33 2811
5949.06 2895
5949.79 3005
5950.52 3122
5951.24 3296
5951.97 3604
5952.70 3847
5953.43 3857
5954.16 3928
5954.88 3894
5955.61 3889
5956.34 3791
5957.07 3616
5957.80 3495
5958.53 3386
5959.25 3448
5959.98 3396
5960.71 3380
5961.44 3443
5962.17 3490
5962.90 3427
5963.63 3465
5964.36 3799
5965.08 4033
5965.81 4309
5966.54 4743
5967.27 4912
5968.00 4982
5968.73 4874
5969.46 4875
5970.19 4582
5970.92 4415
5971.65 4332
5972.37 4137
5973.10 4082
5973.83 4023
5974.56 3984
5975.29 3976
5976.02 3981
5976.75 4023
5977.48 4005
5978.21 4069
5978.94 4163
5979.67 4284
5980.40 4297
5981.13 4390
5981.86 4494
5982.59 4566
5983.32 4554
5984.05 4526
5984.78 4616
5985.51 4609
5986.24 4621
5986.97 4572
5987.70 4512
5988.43 4502
5989.16 4574
5989.89 4735
5990.62 4679
5991.35 4717
5992.08 4820
5992.81 4801
5993.54 4800
5994.27 4917
5995.00 4970
5995.74 5073
5996.47 5186
5997.20 5324
5997.93 5218
5998.66 5122
5999.39 5116
6000.12 5044
6000.85 5008
6001.58 4856
6002.31 4887
6003.04 4788
6003.78 4764
6004.51 4771
6005.24 4760
6005.97 4750
6006.70 4825
6007.43 4956
6008.16 5122
6008.90 5719
6009.63 6418
6010.36 7345
6011.09 8689
6011.82 10340
6012.55 11776
6013.29 12973
6014.02 14005
6014.75 14325
6015.48 13811
6016.21 12985
6016.95 11870
6017.68 10452
6018.41 9161
6019.14 8050
6019.87 6992
6020.61 6107
6021.34 5420
6022.07 4917
6022.80 4614
6023.54 4348
6024.27 4155
6025.00 3934
6025.73 3963
6026.47 3792
6027.20 3843
6027.93 3861
6028.66 3910
6029.40 3965
6030.13 4074
6030.86 4066
6031.59 3859
6032.33 3698
6033.06 3540
6033.79 3501
6034.53 3313
6035.26 3212
6035.99 3226
6036.73 3157
6037.46 3203
6038.19 3335
6038.93 3298
6039.66 3330
6040.39 3355
6041.13 3471
6041.86 3474
6042.59 3479
6043.33 3507
6044.06 3543
6044.79 3610
6045.53 3606
6046.26 3577
6047.00 3598
6047.73 3666
6048.46 3766
6049.20 3758
6049.93 3846
6050.67 4096
6051.40 4297
6052.13 4562
6052.87 4691
6053.60 4880
6054.34 4784
6055.07 4645
6055.81 4452
6056.54 4299
6057.27 4069
6058.01 3871
6058.74 3746
6059.48 3710
6060.21 3666
6060.95 3640
6061.68 3548
6062.42 3465
6063.15 3440
6063.89 3341
6064.62 3371
6065.36 3329
6066.09 3313
6066.83 3346
6067.56 3224
6068.30 3235
6069.03 3149
6069.77 3161
6070.50 3131
6071.24 3062
6071.97 3056
6072.71 2960
6073.44 2935
6074.18 2926
6074.91 2914
6075.65 2869
6076.39 2819
6077.12 2795
6077.86 2758
6078.59 2754
6079.33 2768
6080.06 2705
6080.80 2739
6081.54 2598
6082.27 2646
6083.01 2622
6083.74 2583
6084.48 2472
6085.22 2532
6085.95 2551
6086.69 2516
6087.42 2561
6088.16 2517
6088.90 2472
6089.63 2525
6090.37 2646
6091.11 2638
6091.84 2613
6092.58 2595
6093.32 2584
6094.05 2659
6094.79 2548
6095.53 2521
6096.26 2446
6097.00 2412
6097.74 2423
6098.47 2389
6099.21 2386
6099.95 2349
6100.69 2320
6101.42 2315
6102.16 2315
6102.90 2345
6103.63 2287
6104.37 2250
6105.11 2270
6105.85 2259
6106.58 2282
6107.32 2237
6108.06 2227
6108.80 2273
6109.53 2271
6110.27 2201
6111.01 2268
6111.75 2309
6112.49 2297
6113.22 2316
6113.96 2353
6114.70 2479
6115.44 2511
6116.17 2525
6116.91 2562
6117.65 2577
6118.39 2611
6119.13 2511
6119.87 2511
6120.60 2499
6121.34 2463
6122.08 2444
6122.82 2473
6123.56 2457
6124.30 2468
6125.03 2483
6125.77 2533
6126.51 2463
6127.25 2466
6127.99 2464
6128.73 2430
6129.47 2462
6130.21 2460
6130.94 2418
6131.68 2482
6132.42 2459
6133.16 2368
6133.90 2386
6134.64 2443
6135.38 2482
6136.12 2527
6136.86 2543
6137.60 2527
6138.34 2570
6139.08 2502
6139.81 2525
6140.55 2613
6141.29 2656
6142.03 2612
6142.77 2567
6143.51 2620
6144.25 2642
6144.99 2579
6145.73 2596
6146.47 2657
6147.21 2665
6147.95 2683
6148.69 2677
6149.43 2753
6150.17 2810
6150.91 2723
6151.65 2774
6152.39 2755
6153.13 2829
6153.87 2908
6154.61 2913
6155.35 2949
6156.09 2964
6156.83 2958
6157.58 2887
6158.32 2928
6159.06 2981
6159.80 3068
6160.54 3137
6161.28 3206
6162.02 3306
6162.76 3420
6163.50 3710
6164.24 3865
6164.98 3963
6165.72 4206
6166.46 4367
6167.21 4414
6167.95 4482
6168.69 4521
6169.43 4442
6170.17 4340
6170.91 4283
6171.65 4098
6172.39 4010
6173.14 3956
6173.88 3843
6174.62 3754
6175.36 3865
6176.10 3831
6176.84 3822
6177.59 3859
6178.33 3791
6179.07 3811
6179.81 3858
6180.55 3942
6181.30 4026
6182.04 4035
6182.78 4012
6183.52 4107
6184.26 4190
6185.01 4127
6185.75 4181
6186.49 4167
6187.23 4207
6187.97 4263
6188.72 4437
6189.46 4554
6190.20 4671
6190.94 4784
6191.69 4862
6192.43 5108
6193.17 5172
6193.92 5231
6194.66 5170
6195.40 5131
6196.14 5089
6196.89 5082
6197.63 5049
6198.37 4876
6199.12 4981
6199.86 5111
6200.60 5049
6201.34 5068
6202.09 5272
6202.83 5524
6203.57 6116
6204.32 6754
6205.06 7921
6205.80 9928
6206.55 12347
6207.29 15305
6208.03 18278
6208.78 20543
6209.52 21727
6210.27 21908
6211.01 21229
6211.75 19448
6212.50 17307
6213.24 15018
6213.98 12376
6214.73 10243
6215.47 8531
6216.22 7211
6216.96 6162
6217.71 5312
6218.45 4728
6219.19 4315
6219.94 4122
6220.68 3915
6221.43 3719
6222.17 3616
6222.92 3571
6223.66 3518
6224.40 3489
6225.15 3375
6225.89 3254
6226.64 3049
6227.38 2995
6228.13 2892
6228.87 2758
6229.62 2649
6230.36 2600
6231.11 2591
6231.85 2611
6232.60 2614
6233.34 2687
6234.09 2743
6234.83 2683
6235.58 2723
6236.32 2887
6237.07 2954
6237.81 3080
6238.56 3230
6239.30 3375
6240.05 3650
6240.80 3780
6241.54 3778
6242.29 3711
6243.03 3669
6243.78 3512
6244.52 3559
6245.27 3656
6246.02 3621
6246.76 3699
6247.51 3833
6248.25 3895
6249.00 3885
6249.75 3820
6250.49 3711
6251.24 3568
6251.98 3522
6252.73 3388
6253.48 3362
6254.22 3302
6254.97 3171
6255.72 3204
6256.46 3187
6257.21 3144
6257.95 3080
6258.70 3080
6259.45 3068
6260.19 3065
6260.94 3033
6261.69 3024
6262.43 2945
6263.18 2971
6263.93 2840
6264.68 2830
6265.42 2824
6266.17 2777
6266.92 2818
6267.66 2732
6268.41 2825
6269.16 2851
6269.91 2825
6270.65 2776
6271.40 2862
6272.15 2830
6272.89 2795
6273.64 2768
6274.39 2780
6275.14 2777
6275.88 2807
6276.63 2880
6277.38 2865
6278.13 2902
6278.88 2921
6279.62 2888
6280.37 2922
6281.12 2752
6281.87 2709
6282.62 2666
6283.36 2641
6284.11 2512
6284.86 2499
6285.61 2541
6286.36 2466
6287.10 2401
6287.85 2413
6288.60 2370
6289.35 2323
6290.10 2415
6290.85 2334
6291.59 2318
6292.34 2321
6293.09 2337
6293.84 2381
6294.59 2354
6295.34 2292
6296.09 2365
6296.84 2336
6297.58 2353
6298.33 2329
6299.08 2270
6299.83 2243
6300.58 2255
6301.33 2152
6302.08 2136
6302.83 2094
6303.58 2104
6304.33 2169
6305.08 2136
6305.83 2162
6306.58 2149
6307.32 2186
6308.07 2099
6308.82 2104
6309.57 2200
6310.32 2174
6311.07 2164
6311.82 2198
6312.57 2234
6313.32 2256
6314.07 2245
6314.82 2222
6315.57 2329
6316.32 2418
6317.07 2460
6317.82 2376
6318.57 2292
6319.32 2274
6320.07 2219
6320.82 2181
6321.57 2119
6322.32 2095
6323.07 2160
6323.82 2035
6324.58 1983
6325.33 1998
6326.08 1967
6326.83 1993
6327.58 1940
6328.33 1911
6329.08 1978
6329.83 1958
6330.58 1983
6331.33 1913
6332.08 1925
6332.83 1932
6333.58 1964
6334.34 2004
6335.09 1938
6335.84 1962
6336.59 1937
6337.34 1922
6338.09 1899
6338.84 1902
6339.59 1905
6340.35 1911
6341.10 1936
6341.85 1959
6342.60 1928
6343.35 1891
6344.10 1932
6344.86 1977
6345.61 1962
6346.36 2039
6347.11 1992
6347.86 2092
6348.62 2077
6349.37 2101
6350.12 2163
6350.87 2249
6351.62 2249
6352.38 2360
6353.13 2482
6353.88 2522
6354.63 2534
6355.38 2481
6356.14 2342
6356.89 2384
6357.64 2364
6358.39 2260
6359.15 2203
6359.90 2114
6360.65 2104
6361.40 2084
6362.16 2151
6362.91 2080
6363.66 2027
6364.42 2014
6365.17 2165
6365.92 2210
6366.67 2249
6367.43 2362
6368.18 2519
6368.93 2557
6369.69 2463
6370.44 2378
6371.19 2362
6371.95 2182
6372.70 2161
6373.45 2097
6374.21 2157
6374.96 2162
6375.71 2039
6376.47 2049
6377.22 2030
6377.98 2075
6378.73 2051
6379.48 2026
6380.24 2120
6380.99 2133
6381.74 2154
6382.50 2178
6383.25 2131
6384.01 2121
6384.76 2064
6385.51 2004
6386.27 1999
6387.02 1941
6387.78 2012
6388.53 2041
6389.29 1937
6390.04 1982
6390.79 2020
6391.55 2035
6392.30 1929
6393.06 1965
6393.81 1920
6394.57 1960
6395.32 1977
6396.08 1976
6396.83 1890
6397.59 1897
6398.34 1923
6399.10 1906
6399.85 1934
6400.61 1909
6401.36 1845
6402.12 1835
6402.87 1769
6403.63 1838
6404.38 1829
6405.14 1887
6405.89 1860
6406.65 1891
6407.40 1984
6408.16 1908
6408.91 1891
6409.67 1884
6410.43 1933
6411.18 1952
6411.94 1925
6412.69 1919
6413.45 1915
6414.20 1927
6414.96 1950
6415.72 1999
6416.47 2013
6417.23 1988
6417.98 2035
6418.74 1965
6419.50 1985
6420.25 1952
6421.01 1894
6421.77 1886
6422.52 1908
6423.28 1816
6424.03 1888
6424.79 1879
6425.55 1857
6426.30 1911
6427.06 1848
6427.82 1889
6428.57 1919
6429.33 1941
6430.09 1963
6430.84 1915
6431.60 1895
6432.36 1924
6433.11 1910
6433.87 1953
6434.63 1953
6435.39 1921
6436.14 2003
6436.90 1968
6437.66 2024
6438.41 1992
6439.17 2043
6439.93 2127
6440.69 2157
6441.44 2103
6442.20 2040
6442.96 2146
6443.72 2147
6444.47 2080
6445.23 2077
6445.99 2117
6446.75 2141
6447.50 2059
6448.26 2147
6449.02 2204
6449.78 2215
6450.54 2203
6451.29 2175
6452.05 2215
6452.81 2265
6453.57 2276
6454.33 2282
6455.08 2354
6455.84 2441
6456.60 2433
6457.36 2392
6458.12 2455
6458.88 2393
6459.64 2418
6460.39 2389
6461.15 2442
6461.91 2455
6462.67 2415
6463.43 2465
6464.19 2537
6464.95 2589
6465.70 2637
6466.46 2652
6467.22 2600
6467.98 2577
6468.74 2523
6469.50 2562
6470.26 2578
6471.02 2630
6471.78 2638
6472.54 2630
6473.30 2660
6474.05 2618
6474.81 2634
6475.57 2681
6476.33 2752
6477.09 2794
6477.85 2792
6478.61 2796
6479.37 2854
6480.13 2868
6480.89 2940
6481.65 2992
6482.41 3009
6483.17 3074
6483.93 3114
6484.69 3195
6485.45 3118
6486.21 3116
6486.97 3167
6487.73 3218
6488.49 3364
6489.25 3239
6490.01 3330
6490.77 3431
6491.53 3552
6492.29 3613
6493.05 3650
6493.81 3734
6494.57 3746
6495.33 3726
6496.10 3700
6496.86 3603
6497.62 3698
6498.38 3692
6499.14 3634
6499.90 3657
6500.66 3699
6501.42 3704
6502.18 3720
6502.94 3926
6503.70 4326
6504.47 4880
6505.23 5889
6505.99 7235
6506.75 8979
6507.51 10621
6508.27 12132
6509.03 12799
6509.79 12814
6510.56 12284
6511.32 11320
6512.08 10041
6512.84 8689
6513.60 7491
6514.36 6505
6515.13 5840
6515.89 5206
6516.65 4744
6517.41 4471
6518.17 4311
6518.94 4227
6519.70 4130
6520.46 4072
6521.22 4050
6521.98 4045
6522.75 4096
6523.51 4209
6524.27 4268
6525.03 4371
6525.79 4653
6526.56 4848
6527.32 5025
6528.08 5118
6528.84 5234
6529.61 5050
6530.37 4935
6531.13 4848
6531.90 4963
6532.66 5013
6533.42 5485
6534.18 6253
6534.95 7150
6535.71 7970
6536.47 8385
6537.24 8561
6538.00 8448
6538.76 8120
6539.53 7566
6540.29 6783
6541.05 6024
6541.82 5493
6542.58 5010
6543.34 4474
6544.11 4233
6544.87 4179
6545.63 4191
6546.40 4230
6547.16 4216
6547.92 4141
6548.69 3926
6549.45 3855
6550.21 3826
6550.98 3839
6551.74 3730
6552.51 3624
6553.27 3659
6554.03 3610
6554.80 3563
6555.56 3712
6556.33 3560
6557.09 3605
6557.85 3642
6558.62 3706
6559.38 3652
6560.15 3613
6560.91 3697
6561.68 3653
6562.44 3723
6563.21 3804
6563.97 3901
6564.74 3910
6565.50 3941
6566.26 3861
6567.03 3861
6567.79 3842
6568.56 3804
6569.32 3771
6570.09 3832
6570.85 3894
6571.62 3880
6572.38 3954
6573.15 4003
6573.91 4041
6574.68 4146
6575.44 4148
6576.21 4108
6576.98 4195
6577.74 4177
6578.51 4164
6579.27 4198
6580.04 4196
6580.80 4150
6581.57 4262
6582.33 4428
6583.10 4445
6583.87 4448
6584.63 4532
6585.40 4384
6586.16 4319
6586.93 4271
6587.70 4289
6588.46 4197
6589.23 4275
6589.99 4280
6590.76 4327
6591.53 4516
6592.29 4776
6593.06 4962
6593.82 5144
6594.59 5352
6595.36 5515
6596.12 5599
6596.89 5740
6597.66 5596
6598.42 5453
6599.19 5257
6599.96 5065
6600.72 4823
6601.49 4540
6602.26 4302
6603.02 4129
6603.79 4038
6604.56 3894
6605.33 3807
6606.09 3792
6606.86 3731
6607.63 3797
6608.39 3856
6609.16 3844
6609.93 3748
6610.70 3840
6611.46 3792
6612.23 3731
6613.00 3683
6613.77 3680
6614.53 3610
6615.30 3577
6616.07 3618
6616.84 3670
6617.60 3640
6618.37 3798
6619.14 3913
6619.91 4016
6620.68 4273
6621.44 4441
6622.21 4579
6622.98 4813
6623.75 4938
6624.52 4921
6625.28 4903
6626.05 4740
6626.82 4639
6627.59 4310
6628.36 4159
6629.13 3985
6629.89 3899
6630.66 3794
6631.43 3797
6632.20 3906
6632.97 4030
6633.74 4179
6634.51 4295
6635.27 4323
6636.04 4478
6636.81 4548
6637.58 4506
6638.35 4589
6639.12 4616
6639.89 4960
6640.66 5071
6641.43 5160
6642.19 5310
6642.96 5255
6643.73 5194
6644.50 4967
6645.27 4701
6646.04 4484
6646.81 4144
6647.58 3851
6648.35 3678
6649.12 3453
6649.89 3349
6650.66 3254
6651.43 3192
6652.20 3142
6652.97 3087
6653.74 3147
6654.51 2995
6655.28 3033
6656.05 3036
6656.82 2989
6657.59 3021
6658.36 3002
6659.13 2951
6659.90 3057
6660.67 3048
6661.44 3005
6662.21 2909
6662.98 3005
6663.75 2987
6664.52 2934
6665.29 2994
6666.06 2967
6666.83 2925
6667.60 2959
6668.37 2946
6669.14 3010
6669.91 3174
6670.68 3318
6671.46 3215
6672.23 3309
6673.00 3344
6673.77 3332
6674.54 3184
6675.31 3181
6676.08 3193
6676.85 3167
6677.62 3191
6678.40 3285
6679.17 3245
6679.94 3202
6680.71 3316
6681.48 3319
6682.25 3419
6683.02 3457
6683.80 3534
6684.57 3717
6685.34 3864
6686.11 4058
6686.88 4000
6687.65 3904
6688.43 3660
6689.20 3452
6689.97 3329
6690.74 3214
6691.51 3016
6692.29 2969
6693.06 2902
6693.83 2819
6694.60 2849
6695.37 2810
6696.15 2794
6696.92 2737
6697.69 2686
6698.46 2669
6699.24 2650
6700.01 2683
6700.78 2649
6701.55 2584
6702.33 2675
6703.10 2696
6703.87 2623
6704.64 2656
6705.42 2593
6706.19 2502
6706.96 2508
6707.74 2461
6708.51 2469
6709.28 2499
6710.06 2457
6710.83 2376
6711.60 2335
6712.37 2384
6713.15 2396
6713.92 2367
6714.69 2333
6715.47 2368
6716.24 2338
6717.01 2340
6717.79 2382
6718.56 2318
6719.34 2309
6720.11 2309
6720.88 2363
6721.66 2361
6722.43 2267
6723.20 2304
6723.98 2287
6724.75 2264
6725.53 2277
6726.30 2317
6727.07 2354
6727.85 2360
6728.62 2318
6729.40 2310
6730.17 2293
6730.95 2369
6731.72 2295
6732.49 2311
6733.27 2315
6734.04 2358
6734.82 2322
6735.59 2401
6736.37 2411
6737.14 2419
6737.92 2449
6738.69 2501
6739.47 2540
6740.24 2431
6741.01 2392
6741.79 2452
6742.56 2493
6743.34 2464
6744.11 2522
6744.89 2452
6745.67 2520
6746.44 2477
6747.22 2438
6747.99 2506
6748.77 2552
6749.54 2624
6750.32 2703
6751.09 2837
6751.87 2840
6752.64 2990
6753.42 3013
6754.19 3066
6754.97 3050
6755.75 3034
6756.52 3012
6757.30 2963
6758.07 2941
6758.85 2813
6759.63 2803
6760.40 2814
6761.18 2911
6761.95 2853
6762.73 2854
6763.51 2738
6764.28 2710
6765.06 2712
6765.83 2645
6766.61 2702
6767.39 2640
6768.16 2628
6768.94 2618
6769.72 2604
6770.49 2566
6771.27 2576
6772.05 2519
6772.82 2490
6773.60 2411
6774.38 2384
6775.15 2365
6775.93 2328
6776.71 2275
6777.48 2310
6778.26 2311
6779.04 2225
6779.82 2237
6780.59 2284
6781.37 2197
6782.15 2230
6782.92 2237
6783.70 2271
6784.48 2293
6785.26 2276
6786.03 2167
6786.81 2214
6787.59 2175
6788.37 2176
6789.14 2101
6789.92 2051
6790.70 2038
6791.48 2054
6792.25 2062
6793.03 2026
6793.81 2047
6794.59 2016
6795.37 1980
6796.14 2014
6796.92 2028
6797.70 2063
6798.48 2022
6799.26 2102
6800.04 2091
6800.81 2110
6801.59 2124
6802.37 2150
6803.15 2122
6803.93 2071
6804.71 2121
6805.48 2118
6806.26 2159
6807.04 2176
6807.82 2062
6808.60 2032
6809.38 2046
6810.16 2041
6810.94 2013
6811.71 2029
6812.49 2078
6813.27 2001
6814.05 2013
6814.83 1979
6815.61 1962
6816.39 1962
6817.17 2011
6817.95 2017
6818.73 1983
6819.51 2028
6820.29 2021
6821.07 2054
6821.84 2066
6822.62 2002
6823.40 1969
6824.18 1954
6824.96 2033
6825.74 2030
6826.52 2016
6827.30 1985
6828.08 1951
6828.86 1995
6829.64 1978
6830.42 1944
6831.20 1975
6831.98 2041
6832.76 2029
6833.54 2038
6834.32 2089
6835.10 2178
6835.88 2393
6836.66 2620
6837.44 2844
6838.22 3070
6839.01 3269
6839.79 3344
6840.57 3396
6841.35 3232
6842.13 3098
6842.91 2916
6843.69 2740
6844.47 2602
6845.25 2442
6846.03 2360
6846.81 2298
6847.59 2412
6848.37 2414
6849.16 2498
6849.94 2748
6850.72 2878
6851.50 2908
6852.28 2870
6853.06 2865
6853.84 2781
6854.62 2681
6855.41 2610
6856.19 2519
6856.97 2404
6857.75 2355
6858.53 2308
6859.31 2273
6860.10 2165
6860.88 2146
6861.66 2151
6862.44 2175
6863.22 2166
6864.00 2231
6864.79 2248
6865.57 2285
6866.35 2283
6867.13 2345
6867.91 2386
6868.70 2388
6869.48 2313
6870.26 2301
6871.04 2308
6871.83 2336
6872.61 2326
6873.39 2315
6874.17 2360
6874.96 2537
6875.74 2529
6876.52 2571
6877.30 2606
6878.09 2666
6878.87 2784
6879.65 3010
6880.43 3184
6881.22 3455
6882.00 3678
6882.78 3773
6883.57 3894
6884.35 3861
6885.13 3705
6885.92 3617
6886.70 3559
6887.48 3661
6888.27 3688
6889.05 3806
6889.83 3795
6890.62 3736
6891.40 3573
6892.18 3335
6892.97 3246
6893.75 3236
6894.53 3096
6895.32 2949
6896.10 2917
6896.88 2830
6897.67 2814
6898.45 2806
6899.24 2771
6900.02 2829
6900.80 2821
6901.59 2763
6902.37 2769
6903.16 2775
6903.94 2731
6904.73 2649
6905.51 2703
6906.29 2719
6907.08 2624
6907.86 2604
6908.65 2585
6909.43 2623
6910.22 2610
6911.00 2602
6911.79 2619
6912.57 2541
6913.35 2601
6914.14 2605
6914.92 2537
6915.71 2640
6916.49 2663
6917.28 2636
6918.06 2642
6918.85 2607
6919.63 2652
6920.42 2638
6921.20 2639
6921.99 2673
6922.78 2735
6923.56 2783
6924.35 2792
6925.13 2753
6925.92 2734
6926.70 2886
6927.49 2901
6928.27 2991
6929.06 3015
6929.84 3017
6930.63 2991
6931.42 2940
6932.20 2965
6932.99 2902
6933.77 2938
6934.56 3004
6935.35 2986
6936.13 2976
6936.92 3129
6937.70 3213
6938.49 3318
6939.28 3497
6940.06 3729
6940.85 3893
6941.63 4147
6942.42 4200
6943.21 4344
6943.99 4404
6944.78 4498
6945.57 4506
6946.35 4525
6947.14 4609
6947.93 4670
6948.71 4625
6949.50 4721
6950.29 4644
6951.07 4568
6951.86 4328
6952.65 4242
6953.44 4141
6954.22 4016
6955.01 4067
6955.80 4024
6956.58 3943
6957.37 3992
6958.16 4013
6958.95 3985
6959.73 3971
6960.52 3964
6961.31 3965
6962.09 4055
6962.88 4112
6963.67 4204
6964.46 4339
6965.25 4588
6966.03 4633
6966.82 4854
6967.61 5001
6968.40 5207
6969.18 5408
6969.97 5586
6970.76 5638
6971.55 5611
6972.34 5447
6973.12 5437
6973.91 5400
6974.70 5485
6975.49 5494
6976.28 5548
6977.07 5718
6977.85 5784
6978.64 5979
6979.43 6101
6980.22 6607
6981.01 7538
6981.80 8632
6982.59 10565
6983.37 12713
6984.16 15024
6984.95 17851
6985.74 19888
6986.53 20643
6987.32 20504
6988.11 19316
6988.90 17771
6989.69 15663
6990.47 13246
6991.26 11240
6992.05 9690
6992.84 8101
6993.63 6848
6994.42 5941
6995.21 5345
6996.00 4784
6996.79 4433
6997.58 4123
6998.37 3960
6999.16 3864
6999.95 3729
7000.74 3649
7001.53 3548
7002.32 3443
7003.11 3406
7003.90 3370
7004.69 3149
7005.48 3179
7006.27 3044
7007.06 2937
7007.85 2963
7008.64 2927
7009.43 3058
7010.22 3101
7011.01 3134
7011.80 3333
7012.59 3439
7013.38 3508
7014.17 3512
7014.96 3601
7015.75 3554
7016.54 3415
7017.33 3496
7018.12 3420
7018.91 3399
7019.70 3460
7020.49 3472
7021.28 3519
7022.07 3602
7022.87 3686
7023.66 3878
7024.45 3993
7025.24 3996
7026.03 3979
7026.82 4034
7027.61 4023
7028.40 4052
7029.19 3986
7029.99 3942
7030.78 3784
7031.57 3669
7032.36 3511
7033.15 3406
7033.94 3335
7034.74 3394
7035.53 3392
7036.32 3460
7037.11 3509
7037.90 3590
7038.69 3598
7039.49 3538
7040.28 3500
7041.07 3561
7041.86 3631
7042.65 3557
7043.45 3632
7044.24 3615
7045.03 3585
7045.82 3602
7046.61 3546
7047.41 3583
7048.20 3580
7048.99 3732
7049.78 3892
7050.58 3917
7051.37 4098
7052.16 4079
7052.95 3981
7053.75 3757
7054.54 3663
7055.33 3615
7056.13 3573
7056.92 3530
7057.71 3559
7058.50 3511
7059.30 3596
7060.09 3484
7060.88 3514
7061.68 3401
7062.47 3368
7063.26 3351
7064.06 3234
7064.85 3226
7065.64 3142
7066.44 3234
7067.23 3309
7068.02 3102
7068.82 3059
7069.61 3062
7070.40 2940
7071.20 2963
7071.99 2982
7072.78 2901
7073.58 2840
7074.37 2791
7075.17 2781
7075.96 2752
7076.75 2739
7077.55 2661
7078.34 2642
7079.14 2672
7079.93 2653
7080.72 2660
7081.52 2572
7082.31 2620
7083.11 2592
7083.90 2627
7084.70 2713
7085.49 2862
7086.28 3026
7087.08 3136
7087.87 3212
7088.67 3347
7089.46 3341
7090.26 3265
7091.05 3102
7091.85 2929
7092.64 2816
7093.44 2725
7094.23 2571
7095.03 2527
7095.82 2460
7096.62 2297
7097.41 2249
7098.21 2245
7099.00 2221
7099.80 2264
7100.59 2172
7101.39 2150
7102.18 2181
7102.98 2147
7103.77 2067
7104.57 2072
7105.37 2011
7106.16 2044
7106.96 2071
7107.75 2008
7108.55 1995
7109.34 1985
7110.14 1911
7110.94 1885
7111.73 1862
7112.53 1934
7113.32 1923
7114.12 1939
7114.92 1936
7115.71 1952
7116.51 1998
7117.30 1957
7118.10 1976
7118.90 1959
7119.69 1925
7120.49 1842
7121.29 1845
7122.08 1976
7122.88 1942
7123.68 1881
7124.47 1886
7125.27 1836
7126.07 1888
7126.86 1962
7127.66 1949
7128.46 1977
7129.25 2045
7130.05 1991
7130.85 1965
7131.64 2028
7132.44 2008
7133.24 2001
7134.04 1956
7134.83 1971
7135.63 1947
7136.43 1854
7137.23 1811
7138.02 1812
7138.82 1741
7139.62 1766
7140.42 1743
7141.21 1751
7142.01 1825
7142.81 1735
7143.61 1710
7144.40 1717
7145.20 1731
7146.00 1713
7146.80 1703
7147.59 1699
7148.39 1683
7149.19 1659
7149.99 1650
7150.79 1603
7151.59 1625
7152.38 1618
7153.18 1702
7153.98 1732
7154.78 1720
7155.58 1709
7156.38 1734
7157.17 1679
7157.97 1657
7158.77 1683
7159.57 1687
7160.37 1682
7161.17 1667
7161.97 1629
7162.76 1536
7163.56 1541
7164.36 1581
7165.16 1624
7165.96 1644
7166.76 1646
7167.56 1564
7168.36 1580
7169.16 1603
7169.96 1523
7170.75 1559
7171.55 1556
7172.35 1548
7173.15 1500
7173.95 1494
7174.75 1487
7175.55 1467
7176.35 1523
7177.15 1427
7177.95 1448
7178.75 1423
7179.55 1460
7180.35 1471
7181.15 1492
7181.95 1493
7182.75 1513
7183.55 1515
7184.35 1530
7185.15 1517
7185.95 1511
7186.75 1449
7187.55 1435
7188.35 1452
7189.15 1427
7189.95 1429
7190.75 1405
7191.55 1348
7192.35 1355
7193.15 1411
7193.95 1372
7194.75 1355
7195.55 1396
7196.35 1385
7197.15 1393
7197.95 1389
7198.76 1385
7199.56 1403
7200.36 1405
7201.16 1395
7201.96 1401
7202.76 1335
7203.56 1353
7204.36 1353
7205.16 1383
7205.96 1388
7206.77 1332
7207.57 1384
7208.37 1415
7209.17 1379
7209.97 1387
7210.77 1380
7211.57 1442
7212.38 1476
7213.18 1429
7213.98 1421
7214.78 1401
7215.58 1477
7216.38 1450
7217.19 1462
7217.99 1460
7218.79 1463
7219.59 1501
7220.39 1472
7221.20 1497
7222.00 1453
7222.80 1465
7223.60 1476
7224.40 1510
7225.21 1433
7226.01 1403
7226.81 1452
7227.61 1425
7228.42 1459
7229.22 1482
7230.02 1459
7230.82 1501
7231.63 1527
7232.43 1552
7233.23 1578
7234.03 1643
7234.84 1710
7235.64 1819
7236.44 1918
7237.25 1901
7238.05 1870
7238.85 1881
7239.65 1868
7240.46 1809
7241.26 1672
7242.06 1600
7242.87 1606
7243.67 1573
7244.47 1536
7245.28 1543
7246.08 1544
7246.88 1505
7247.69 1512
7248.49 1542
7249.30 1527
7250.10 1475
7250.90 1507
7251.71 1534
7252.51 1444
7253.31 1561
7254.12 1562
7254.92 1599
7255.73 1568
7256.53 1545
7257.33 1553
7258.14 1532
7258.94 1543
7259.75 1553
7260.55 1527
7261.35 1487
7262.16 1523
7262.96 1466
7263.77 1542
7264.57 1529
7265.38 1523
7266.18 1536
7266.99 1562
7267.79 1564
7268.59 1526
7269.40 1543
7270.20 1545
7271.01 1524
7271.81 1539
7272.62 1489
7273.42 1509
7274.23 1546
7275.03 1590
7275.84 1579
7276.64 1593
7277.45 1623
7278.25 1629
7279.06 1683
7279.86 1685
7280.67 1714
7281.48 1839
7282.28 1934
7283.09 2058
7283.89 2177
7284.70 2289
7285.50 2430
7286.31 2434
7287.11 2340
7287.92 2249
7288.73 2119
7289.53 2002
7290.34 1860
7291.14 1788
7291.95 1789
7292.76 1791
7293.56 1699
7294.37 1599
7295.17 1638
7295.98 1629
7296.79 1634
7297.59 1667
7298.40 1735
7299.21 1688
7300.01 1626
7300.82 1712
7301.62 1693
7302.43 1710
7303.24 1738
7304.04 1726
7304.85 1749
7305.66 1809
7306.46 1802
7307.27 1780
7308.08 1823
7308.89 1860
7309.69 1863
7310.50 1904
7311.31 1952
7312.11 1991
7312.92 1972
7313.73 2034
7314.53 2044
7315.34 2019
7316.15 2106
7316.96 2194
7317.76 2526
7318.57 2733
7319.38 2897
7320.19 3048
7320.99 3026
7321.80 3023
7322.61 2912
7323.42 2771
7324.22 2628
7325.03 2468
7325.84 2254
7326.65 2183
7327.46 2118
7328.26 2070
7329.07 1942
7329.88 1823
7330.69 1845
7331.50 1925
7332.30 1854
7333.11 1832
7333.92 1794
7334.73 1952
7335.54 1946
7336.35 1936
7337.15 1886
7337.96 1968
7338.77 1976
7339.58 2032
7340.39 1995
7341.20 2039
7342.01 2007
7342.82 1948
7343.62 1995
7344.43 1919
7345.24 1852
7346.05 1802
7346.86 1745
7347.67 1794
7348.48 1781
7349.29 1722
7350.10 1664
7350.91 1664
7351.71 1640
7352.52 1625
7353.33 1575
7354.14 1553
7354.95 1641
7355.76 1659
7356.57 1674
7357.38 1711
7358.19 1765
7359.00 1741
7359.81 1814
7360.62 1901
7361.43 1915
7362.24 1869
7363.05 1822
7363.86 1860
7364.67 1842
7365.48 1781
7366.29 1759
7367.10 1700
7367.91 1692
7368.72 1658
7369.53 1621
7370.34 1541
7371.15 1579
7371.96 1569
7372.77 1572
7373.58 1518
7374.39 1547
7375.20 1573
7376.01 1571
7376.82 1566
7377.63 1520
7378.45 1620
7379.26 1707
7380.07 1759
7380.88 1818
7381.69 1828
7382.50 1811
7383.31 1851
7384.12 1780
7384.93 1714
7385.74 1693
7386.56 1655
7387.37 1656
7388.18 1619
7388.99 1560
7389.80 1558
7390.61 1495
7391.42 1501
7392.24 1466
7393.05 1505
7393.86 1471
7394.67 1438
7395.48 1418
7396.29 1410
7397.10 1430
7397.92 1485
7398.73 1494
7399.54 1458
7400.35 1501
7401.16 1500
7401.98 1539
7402.79 1527
7403.60 1535
7404.41 1521
7405.23 1498
7406.04 1425
7406.85 1360
7407.66 1399
7408.47 1386
7409.29 1363
7410.10 1360
7410.91 1357
7411.72 1338
7412.54 1326
7413.35 1281
7414.16 1304
7414.98 1248
7415.79 1260
7416.60 1299
7417.41 1262
7418.23 1236
7419.04 1260
7419.85 1292
7420.67 1236
7421.48 1252
7422.29 1233
7423.11 1203
7423.92 1192
7424.73 1169
7425.54 1208
7426.36 1205
7427.17 1212
7427.99 1231
7428.80 1208
7429.61 1193
7430.43 1217
7431.24 1232
7432.05 1249
7432.87 1212
7433.68 1208
7434.49 1249
7435.31 1210
7436.12 1202
7436.94 1205
7437.75 1264
7438.56 1248
7439.38 1234
7440.19 1258
7441.01 1260
7441.82 1255
7442.64 1201
7443.45 1223
7444.26 1237
7445.08 1204
7445.89 1202
7446.71 1227
7447.52 1246
7448.34 1182
7449.15 1143
7449.97 1193
7450.78 1270
7451.59 1232
7452.41 1225
7453.22 1197
7454.04 1206
7454.85 1202
7455.67 1203
7456.48 1200
7457.30 1224
7458.11 1201
7458.93 1227
7459.74 1214
7460.56 1192
7461.38 1215
7462.19 1196
7463.01 1163
7463.82 1227
7464.64 1219
7465.45 1254
7466.27 1228
7467.08 1254
7467.90 1210
7468.72 1198
7469.53 1225
7470.35 1245
7471.16 1253
7471.98 1223
7472.79 1247
7473.61 1263
7474.43 1262
7475.24 1242
7476.06 1206
7476.87 1228
7477.69 1210
7478.51 1208
7479.32 1156
7480.14 1202
7480.96 1249
7481.77 1170
7482.59 1171
7483.41 1227
7484.22 1213
7485.04 1171
7485.85 1212
7486.67 1228
7487.49 1261
7488.31 1211
7489.12 1233
7489.94 1196
7490.76 1185
7491.57 1194
7492.39 1165
7493.21 1207
7494.02 1224
7494.84 1240
7495.66 1237
7496.48 1216
7497.29 1222
7498.11 1191
7498.93 1196
7499.74 1172
7500.56 1219
7501.38 1225
7502.20 1234
7503.01 1223
7503.83 1256
7504.65 1210
7505.47 1185
7506.29 1192
7507.10 1235
7507.92 1210
7508.74 1172
7509.56 1187
7510.37 1192
7511.19 1142
7512.01 1134
7512.83 1195
7513.65 1185
7514.47 1237
7515.28 1175
7516.10 1172
7516.92 1183
7517.74 1182
7518.56 1122
7519.38 1146
7520.19 1165
7521.01 1153
7521.83 1215
7522.65 1206
7523.47 1159
7524.29 1183
7525.11 1198
7525.92 1183
7526.74 1204
7527.56 1210
7528.38 1204
7529.20 1242
7530.02 1229
7530.84 1227
7531.66 1187
7532.48 1224
7533.30 1265
7534.12 1256
7534.93 1233
7535.75 1234
7536.57 1217
7537.39 1231
7538.21 1187
7539.03 1225
7539.85 1172
7540.67 1194
7541.49 1184
7542.31 1201
7543.13 1170
7543.95 1187
7544.77 1230
7545.59 1207
7546.41 1180
7547.23 1206
7548.05 1245
7548.87 1181
7549.69 1212
7550.51 1250
7551.33 1210
7552.15 1226
7552.97 1225
7553.79 1206
7554.61 1204
7555.43 1283
7556.25 1280
7557.07 1264
7557.89 1256
7558.71 1257
7559.53 1293
7560.36 1272
7561.18 1256
7562.00 1217
7562.82 1220
7563.64 1283
7564.46 1259
7565.28 1246
7566.10 1265
7566.92 1266
7567.74 1294
7568.56 1301
7569.39 1290
7570.21 1274
7571.03 1342
7571.85 1328
7572.67 1342
7573.49 1414
7574.31 1351
7575.14 1367
7575.96 1350
7576.78 1363
7577.60 1343
7578.42 1359
7579.24 1367
7580.06 1366
7580.89 1358
7581.71 1372
7582.53 1393
7583.35 1395
7584.17 1397
7585.00 1385
7585.82 1431
7586.64 1452
7587.46 1465
7588.29 1475
7589.11 1484
7589.93 1442
7590.75 1420
7591.57 1528
7592.40 1579
7593.22 1549
7594.04 1552
7594.86 1525
7595.69 1564
7596.51 1589
7597.33 1597
7598.15 1615
7598.98 1660
7599.80 1706
7600.62 1721
7601.45 1730
7602.27 1684
7603.09 1675
7603.92 1680
7604.74 1740
7605.56 1805
7606.38 1778
7607.21 1784
7608.03 1758
7608.85 1761
7609.68 1754
7610.50 1703
7611.32 1633
7612.15 1682
7612.97 1727
7613.80 1701
7614.62 1735
7615.44 1781
7616.27 1928
7617.09 1966
7617.91 2059
7618.74 2112
7619.56 2113
7620.39 2073
7621.21 2027
7622.03 2039
7622.86 1997
7623.68 1974
7624.51 1965
7625.33 1991
7626.15 2042
7626.98 1952
7627.80 1863
7628.63 1957
7629.45 1951
7630.28 2015
7631.10 2046
7631.93 2093
7632.75 2090
7633.58 2084
7634.40 2059
7635.22 1961
7636.05 1790
7636.87 1742
7637.70 1747
7638.52 1683
7639.35 1604
7640.17 1580
7641.00 1534
7641.82 1523
7642.65 1574
7643.47 1651
7644.30 1660
7645.13 1655
7645.95 1715
7646.78 1691
7647.60 1732
7648.43 1780
7649.25 1796
7650.08 1726
7650.90 1670
7651.73 1683
7652.55 1619
7653.38 1591
7654.21 1575
7655.03 1580
7655.86 1550
7656.68 1491
7657.51 1476
7658.34 1483
7659.16 1469
7659.99 1412
7660.81 1364
7661.64 1405
7662.47 1393
7663.29 1380
7664.12 1304
7664.95 1352
7665.77 1428
7666.60 1378
7667.42 1396
7668.25 1427
7669.08 1414
7669.90 1387
7670.73 1406
7671.56 1388
7672.38 1365
7673.21 1350
7674.04 1402
7674.87 1336
7675.69 1353
7676.52 1377
7677.35 1375
7678.17 1333
7679.00 1383
7679.83 1396
7680.65 1359
7681.48 1401
7682.31 1421
7683.14 1469
7683.96 1465
7684.79 1526
7685.62 1533
7686.45 1496
7687.27 1500
7688.10 1495
7688.93 1504
7689.76 1432
7690.58 1446
7691.41 1483
7692.24 1393
7693.07 1384
7693.90 1438
7694.72 1406
7695.55 1446
7696.38 1445
7697.21 1528
7698.04 1520
7698.86 1549
7699.69 1580
7700.52 1519
7701.35 1543
7702.18 1485
7703.01 1450
7703.83 1455
7704.66 1415
7705.49 1363
7706.32 1419
7707.15 1415
7707.98 1378
7708.81 1376
7709.63 1377
7710.46 1374
7711.29 1377
7712.12 1378
7712.95 1360
7713.78 1361
7714.61 1382
7715.44 1367
7716.27 1322
7717.10 1342
7717.93 1332
7718.75 1325
7719.58 1338
7720.41 1387
7721.24 1334
7722.07 1366
7722.90 1326
7723.73 1333
7724.56 1326
7725.39 1389
7726.22 1331
7727.05 1366
7727.88 1424
7728.71 1397
7729.54 1403
7730.37 1452
7731.20 1451
7732.03 1379
7732.86 1363
7733.69 1406
7734.52 1348
7735.35 1348
7736.18 1319
7737.01 1305
7737.84 1282
7738.67 1296
7739.50 1322
7740.33 1262
7741.16 1328
7741.99 1286
7742.82 1323
7743.65 1357
7744.48 1428
7745.31 1553
7746.14 1701
7746.98 1845
7747.81 1916
7748.64 1984
7749.47 1967
7750.30 1932
7751.13 1805
7751.96 1768
7752.79 1708
7753.62 1587
7754.45 1514
7755.29 1439
7756.12 1393
7756.95 1389
7757.78 1337
7758.61 1302
7759.44 1333
7760.27 1267
7761.11 1282
7761.94 1275
7762.77 1234
7763.60 1207
7764.43 1210
7765.26 1209
7766.10 1206
7766.93 1210
7767.76 1216
7768.59 1191
7769.42 1155
7770.26 1166
7771.09 1202
7771.92 1195
7772.75 1185
7773.58 1212
7774.42 1194
7775.25 1211
7776.08 1192
7776.91 1203
7777.75 1197
7778.58 1215
7779.41 1238
7780.24 1221
7781.08 1212
7781.91 1240
7782.74 1195
7783.57 1216
7784.41 1220
7785.24 1282
7786.07 1239
7786.91 1328
7787.74 1305
7788.57 1260
7789.40 1297
7790.24 1305
7791.07 1299
7791.90 1258
7792.74 1280
7793.57 1273
7794.40 1354
7795.24 1381
7796.07 1333
7796.90 1326
7797.74 1348
7798.57 1302
7799.40 1333
7800.24 1337
7801.07 1393
7801.91 1426
7802.74 1414
7803.57 1401
7804.41 1401
7805.24 1397
7806.07 1391
7806.91 1525
7807.74 1497
7808.58 1471
7809.41 1481
7810.25 1550
7811.08 1517
7811.91 1548
7812.75 1563
7813.58 1639
7814.42 1664
7815.25 1631
7816.09 1630
7816.92 1571
7817.75 1692
7818.59 1631
7819.42 1629
7820.26 1699
7821.09 1712
7821.93 1742
7822.76 1768
7823.60 1801
7824.43 1827
7825.27 1852
7826.10 1790
7826.94 1745
7827.77 1744
7828.61 1738
7829.44 1628
7830.28 1625
7831.11 1704
7831.95 1663
7832.78 1676
7833.62 1778
7834.46 1841
7835.29 1829
7836.13 1799
7836.96 1823
7837.80 1720
7838.63 1737
7839.47 1652
7840.31 1546
7841.14 1548
7841.98 1508
7842.81 1468
7843.65 1454
7844.48 1449
7845.32 1446
7846.16 1496
7846.99 1437
7847.83 1445
7848.67 1381
7849.50 1459
7850.34 1449
7851.17 1359
7852.01 1411
7852.85 1435
7853.68 1386
7854.52 1364
7855.36 1397
7856.19 1406
7857.03 1443
7857.87 1415
7858.70 1419
7859.54 1435
7860.38 1418
7861.21 1422
7862.05 1367
7862.89 1379
7863.72 1367
7864.56 1414
7865.40 1367
7866.24 1390
7867.07 1348
7867.91 1418
7868.75 1411
7869.59 1396
7870.42 1407
7871.26 1469
7872.10 1458
7872.94 1458
7873.77 1467
7874.61 1484
7875.45 1587
7876.29 1650
7877.12 1630
7877.96 1715
7878.80 1724
7879.64 1789
7880.47 1820
7881.31 1757
7882.15 1839
7882.99 1797
7883.83 1848
7884.66 1758
7885.50 1668
7886.34 1653
7887.18 1630
7888.02 1644
7888.86 1572
7889.69 1620
7890.53 1668
7891.37 1692
7892.21 1760
7893.05 1698
7893.89 1674
7894.73 1648
7895.56 1691
7896.40 1622
7897.24 1564
7898.08 1526
7898.92 1529
7899.76 1482
7900.60 1459
7901.44 1419
7902.28 1437
7903.12 1443
7903.95 1467
7904.79 1447
7905.63 1436
7906.47 1439
7907.31 1416
7908.15 1428
7908.99 1357
7909.83 1441
7910.67 1445
7911.51 1416
7912.35 1442
7913.19 1397
7914.03 1496
7914.87 1535
7915.71 1639
7916.55 1678
7917.39 1696
7918.23 1778
7919.07 1776
7919.91 1771
7920.75 1737
7921.59 1702
7922.43 1670
7923.27 1613
7924.11 1566
7924.95 1496
7925.79 1400
7926.63 1428
7927.47 1381
7928.31 1335
7929.15 1338
7929.99 1316
7930.83 1324
7931.67 1322
7932.51 1298
7933.35 1260
7934.19 1282
7935.04 1302
7935.88 1271
7936.72 1241
7937.56 1264
7938.40 1248
7939.24 1331
7940.08 1305
7940.92 1274
7941.76 1319
7942.60 1288
7943.45 1323
7944.29 1364
7945.13 1313
7945.97 1346
7946.81 1346
7947.65 1351
7948.49 1344
7949.34 1329
7950.18 1353
7951.02 1298
7951.86 1354
7952.70 1461
7953.54 1405
7954.39 1454
7955.23 1483
7956.07 1542
7956.91 1531
7957.75 1568
7958.60 1586
7959.44 1528
7960.28 1559
7961.12 1544
7961.96 1484
7962.81 1492
7963.65 1537
7964.49 1478
7965.33 1487
7966.18 1650
7967.02 1716
7967.86 1818
7968.70 1900
7969.55 1826
7970.39 1734
7971.23 1697
7972.08 1625
7972.92 1530
7973.76 1426
7974.60 1402
7975.45 1415
7976.29 1327
7977.13 1331
7977.98 1336
7978.82 1291
7979.66 1286
7980.51 1318
7981.35 1308
7982.19 1276
7983.04 1235
7983.88 1222
7984.72 1230
7985.57 1221
7986.41 1228
7987.25 1238
7988.10 1191
7988.94 1228
7989.78 1166
7990.63 1144
7991.47 1110
7992.32 1092
7993.16 1121
7994.00 1067
7994.85 1102
7995.69 1112
7996.54 1121
7997.38 1125
7998.22 1128
7999.07 1078
7999.91 1042
8000.76 1098
8001.60 1063
8002.45 1065
8003.29 1074
8004.13 1058
8004.98 1067
8005.82 1028
8006.67 1068
8007.51 1015
8008.36 1059
8009.20 1026
8010.05 1011
8010.89 1011
8011.74 1007
8012.58 982
8013.43 1001
8014.27 996
8015.12 982
8015.96 947
8016.81 925
8017.65 950
8018.50 989
8019.34 955
8020.19 968
8021.03 982
8021.88 983
8022.72 994
8023.57 975
8024.41 969
8025.26 965
8026.11 920
8026.95 943
8027.80 948
8028.64 953
8029.49 1002
8030.33 947
8031.18 936
8032.03 986
8032.87 982
8033.72 946
8034.56 950
8035.41 986
8036.26 936
8037.10 926
8037.95 949
8038.80 966
8039.64 968
8040.49 967
8041.34 959
8042.18 988
8043.03 991
8043.87 938
8044.72 938
8045.57 968
8046.41 955
8047.26 962
8048.11 969
8048.96 953
8049.80 951
8050.65 921
8051.50 965
8052.34 959
8053.19 953
8054.04 931
8054.88 932
8055.73 949
8056.58 923
8057.43 911
8058.27 915
8059.12 894
8059.97 898
8060.82 857
8061.66 898
8062.51 890
8063.36 886
8064.21 861
8065.05 903
8065.90 898
8066.75 937
8067.60 889
8068.44 879
8069.29 895
8070.14 860
8070.99 891
8071.84 871
8072.68 883
8073.53 890
8074.38 899
8075.23 894
8076.08 899
8076.93 863
8077.77 889
8078.62 899
8079.47 889
8080.32 887
8081.17 880
8082.02 899
8082.87 881
8083.71 901
8084.56 887
8085.41 859
8086.26 817
8087.11 840
8087.96 888
8088.81 838
8089.66 840
8090.51 870
8091.35 864
8092.20 899
8093.05 879
8093.90 892
8094.75 923
8095.60 850
8096.45 872
8097.30 859
8098.15 860
8099.00 848
8099.85 859
8100.70 888
8101.55 886
8102.40 900
8103.25 917
8104.10 900
8104.95 894
8105.80 883
8106.65 910
8107.50 869
8108.35 929
8109.20 896
8110.05 878
8110.90 886
8111.75 928
8112.60 927
8113.45 883
8114.30 869
8115.15 895
8116.00 897
8116.85 920
8117.70 950
8118.55 931
8119.40 935
8120.25 948
8121.10 956
8121.95 979
8122.80 937
8123.65 1020
8124.50 991
8125.35 981
8126.20 968
8127.06 937
8127.91 966
8128.76 978
8129.61 1022
8130.46 1036
8131.31 1029
8132.16 1035
8133.01 1027
8133.86 1042
8134.72 1035
8135.57 1011
8136.42 1006
8137.27 966
8138.12 968
8138.97 966
8139.83 954
8140.68 959
8141.53 955
8142.38 946
8143.23 935
8144.08 954
8144.94 930
8145.79 969
8146.64 934
8147.49 957
8148.34 985
8149.20 975
8150.05 966
8150.90 979
8151.75 1008
8152.60 1045
8153.46 981
8154.31 1033
8155.16 1004
8156.01 1108
8156.87 1094
8157.72 1062
8158.57 1041
8159.42 1045
8160.28 966
8161.13 969
8161.98 933
8162.84 947
8163.69 924
8164.54 923
8165.39 898
8166.25 903
8167.10 922
8167.95 903
8168.81 940
8169.66 897
8170.51 892
8171.37 903
8172.22 898
8173.07 896
8173.93 917
8174.78 903
8175.63 937
8176.49 846
8177.34 875
8178.19 820
8179.05 849
8179.90 846
8180.76 863
8181.61 800
8182.46 854
8183.32 837
8184.17 825
8185.02 852
8185.88 831
8186.73 811
8187.59 870
8188.44 876
8189.30 872
8190.15 856
8191.00 837
8191.86 853
8192.71 876
8193.57 858
8194.42 839
8195.28 842
8196.13 875
8196.99 879
8197.84 903
8198.69 881
8199.55 849
8200.40 815
8201.26 821
8202.11 831
8202.97 837
8203.82 832
8204.68 820
8205.53 816
8206.39 873
8207.24 809
8208.10 848
8208.95 908
8209.81 863
8210.67 869
8211.52 864
8212.38 857
8213.23 858
8214.09 822
8214.94 856
8215.80 866
8216.65 856
8217.51 869
8218.37 902
8219.22 843
8220.08 895
8220.93 866
8221.79 896
8222.64 869
8223.50 883
8224.36 914
8225.21 910
8226.07 896
8226.92 908
8227.78 876
8228.64 893
8229.49 885
8230.35 884
8231.21 834
8232.06 826
8232.92 823
8233.78 835
8234.63 832
8235.49 851
8236.35 852
8237.20 821
8238.06 806
8238.92 840
8239.77 853
8240.63 849
8241.49 817
8242.34 813
8243.20 813
8244.06 831
8244.91 832
8245.77 800
8246.63 806
8247.49 830
8248.34 835
8249.20 839
8250.06 846
8250.92 821
8251.77 858
8252.63 832
8253.49 779
8254.35 850
8255.20 831
8256.06 825
8256.92 818
8257.78 837
8258.63 798
8259.49 815
8260.35 853
8261.21 832
8262.07 812
8262.92 784
8263.78 834
8264.64 863
8265.50 871
8266.36 838
8267.22 848
8268.07 821
8268.93 898
8269.79 885
8270.65 875
8271.51 889
8272.37 907
8273.22 877
8274.08 895
8274.94 909
8275.80 893
8276.66 921
8277.52 922
8278.38 934
8279.24 993
8280.09 993
8280.95 1002
8281.81 1008
8282.67 986
8283.53 998
8284.39 963
8285.25 926
8286.11 926
8286.97 950
8287.83 944
8288.69 972
8289.55 893
8290.41 928
8291.26 991
8292.12 1021
8292.98 1067
8293.84 1002
8294.70 984
8295.56 1017
8296.42 983
8297.28 963
8298.14 975
8299.00 946
8299.86 976
8300.72 972
8301.58 916
8302.44 918
8303.30 871
8304.16 939
8305.02 949
8305.88 930
8306.74 886
8307.60 869
8308.46 912
8309.33 892
8310.19 881
8311.05 904
8311.91 907
8312.77 897
8313.63 930
8314.49 874
8315.35 890
8316.21 881
8317.07 887
8317.93 867
8318.79 878
8319.65 866
8320.52 831
8321.38 861
8322.24 888
8323.10 866
8323.96 877
8324.82 861
8325.68 863
8326.54 826
8327.41 836
8328.27 843
8329.13 854
8329.99 876
8330.85 878
8331.71 887
8332.57 888
8333.44 894
8334.30 883
8335.16 886
8336.02 878
8336.88 874
8337.75 894
8338.61 910
8339.47 912
8340.33 865
8341.19 887
8342.06 905
8342.92 898
8343.78 910
8344.64 919
8345.50 913
8346.37 928
8347.23 920
8348.09 965
8348.95 991
8349.82 973
8350.68 959
8351.54 978
8352.40 946
8353.27 923
8354.13 866
8354.99 914
8355.86 958
8356.72 933
8357.58 893
8358.45 919
8359.31 911
8360.17 958
8361.03 934
8361.90 949
8362.76 911
8363.62 929
8364.49 915
8365.35 928
8366.21 908
8367.08 917
8367.94 894
8368.80 893
8369.67 920
8370.53 932
8371.40 898
8372.26 913
8373.12 931
8373.99 957
8374.85 1003
8375.71 990
8376.58 1005
8377.44 962
8378.31 993
8379.17 1019
8380.03 975
8380.90 937
8381.76 962
8382.63 961
8383.49 958
8384.36 1001
8385.22 962
8386.08 965
8386.95 1012
8387.81 1011
8388.68 951
8389.54 1033
8390.41 1052
8391.27 1033
8392.14 986
8393.00 964
8393.87 1006
8394.73 1030
8395.60 1004
8396.46 1028
8397.33 1013
8398.19 1019
8399.06 1053
8399.92 1048
8400.79 1060
8401.65 1043
8402.52 1040
8403.38 1051
8404.25 1100
8405.11 1070
8405.98 1085
8406.84 1073
8407.71 1065
8408.58 1100
8409.44 1080
8410.31 1088
8411.17 1099
8412.04 1121
8412.90 1141
8413.77 1091
8414.64 1107
8415.50 1181
8416.37 1190
8417.23 1170
8418.10 1161
8418.97 1170
8419.83 1187
8420.70 1234
8421.56 1190
8422.43 1193
8423.30 1265
8424.16 1265
8425.03 1245
8425.90 1260
8426.76 1228
8427.63 1209
8428.50 1280
8429.36 1340
8430.23 1300
8431.10 1325
8431.96 1387
8432.83 1352
8433.70 1414
8434.56 1416
8435.43 1406
8436.30 1417
8437.16 1476
8438.03 1539
8438.90 1542
8439.77 1605
8440.63 1607
8441.50 1703
8442.37 1698
8443.24 1674
8444.10 1670
8444.97 1720
8445.84 1831
8446.71 1804
8447.57 1767
8448.44 1797
8449.31 1856
8450.18 1931
8451.04 2023
8451.91 2034
8452.78 2252
8453.65 2481
8454.52 2676
8455.38 2964
8456.25 3076
8457.12 3169
8457.99 3188
8458.86 3099
8459.72 3090
8460.59 2910
8461.46 2598
8462.33 2408
8463.20 2240
8464.07 2112
8464.93 1987
8465.80 1832
8466.67 1771
8467.54 1728
8468.41 1701
8469.28 1619
8470.15 1600
8471.02 1607
8471.88 1498
8472.75 1455
8473.62 1473
8474.49 1503
8475.36 1482
8476.23 1442
8477.10 1438
8477.97 1445
8478.84 1468
8479.71 1532
8480.58 1558
8481.44 1598
8482.31 1600
8483.18 1655
8484.05 1655
8484.92 1577
8485.79 1596
8486.66 1545
8487.53 1566
8488.40 1500
8489.27 1473
8490.14 1523
8491.01 1475
8491.88 1465
8492.75 1492
8493.62 1508
8494.49 1508
8495.36 1532
8496.23 1537
8497.10 1511
8497.97 1531
8498.84 1516
8499.71 1456
8500.58 1406
8501.45 1492
8502.32 1484
8503.19 1476
8504.06 1461
8504.93 1438
8505.80 1423
8506.67 1478
8507.55 1498
8508.42 1538
8509.29 1567
8510.16 1538
8511.03 1557
8511.90 1563
8512.77 1556
8513.64 1562
8514.51 1600
8515.38 1614
8516.25 1575
8517.13 1560
8518.00 1562
8518.87 1577
8519.74 1682
8520.61 1677
8521.48 1755
8522.35 1847
8523.23 1947
8524.10 2148
8524.97 2306
8525.84 2429
8526.71 2593
8527.58 2554
8528.46 2511
8529.33 2466
8530.20 2338
8531.07 2253
8531.94 2127
8532.81 2007
8533.69 1971
8534.56 1799
8535.43 1725
8536.30 1669
8537.18 1637
8538.05 1627
8538.92 1651
8539.79 1535
8540.66 1516
8541.54 1511
8542.41 1495
8543.28 1491
8544.15 1386
8545.03 1449
8545.90 1448
8546.77 1441
8547.64 1389
8548.52 1420
8549.39 1428
8550.26 1465
8551.14 1504
8552.01 1491
8552.88 1562
8553.76 1565
8554.63 1665
8555.50 1664
8556.37 1653
8557.25 1630
8558.12 1559
8558.99 1502
8559.87 1504
8560.74 1487
8561.61 1442
8562.49 1480
8563.36 1437
8564.24 1430
8565.11 1396
8565.98 1382
8566.86 1415
8567.73 1369
8568.60 1381
8569.48 1324
8570.35 1350
8571.23 1362
8572.10 1402
8572.97 1415
8573.85 1398
8574.72 1342
8575.60 1370
8576.47 1318
8577.34 1383
8578.22 1373
8579.09 1400
8579.97 1358
8580.84 1413
8581.72 1422
8582.59 1417
8583.47 1448
8584.34 1447
8585.21 1443
8586.09 1474
8586.96 1471
8587.84 1432
8588.71 1459
8589.59 1490
8590.46 1471
8591.34 1515
8592.21 1515
8593.09 1512
8593.96 1539
8594.84 1554
8595.71 1582
8596.59 1586
8597.46 1609
8598.34 1602
8599.22 1589
8600.09 1616
8600.97 1645
8601.84 1630
8602.72 1697
8603.59 1686
8604.47 1675
8605.34 1729
8606.22 1726
8607.10 1721
8607.97 1778
8608.85 1731
8609.72 1746
8610.60 1752
8611.47 1774
8612.35 1809
8613.23 1785
8614.10 1781
8614.98 1904
8615.86 1858
8616.73 1873
8617.61 1914
8618.48 1849
8619.36 1916
8620.24 2033
8621.11 1992
8621.99 2017
8622.87 2071
8623.74 2043
8624.62 2070
8625.50 2145
8626.37 2105
8627.25 2109
8628.13 2136
8629.00 2164
8629.88 2195
8630.76 2199
8631.64 2209
8632.51 2248
8633.39 2256
8634.27 2237
8635.14 2250
8636.02 2301
8636.90 2315
8637.78 2406
8638.65 2405
8639.53 2363
8640.41 2404
8641.29 2499
8642.16 2537
8643.04 2505
8643.92 2555
8644.80 2675
8645.67 2693
8646.55 2733
8647.43 2738
8648.31 2759
8649.18 2836
8650.06 2868
8650.94 2815
8651.82 2798
8652.70 2874
8653.58 2887
8654.45 2888
8655.33 2958
8656.21 2985
8657.09 3017
8657.97 3173
8658.84 3361
8659.72 3465
8660.60 3668
8661.48 3957
8662.36 4255
8663.24 4517
8664.12 4925
8664.99 5052
8665.87 5240
8666.75 5300
8667.63 5128
8668.51 4900
8669.39 4699
8670.27 4682
8671.15 4564
8672.03 4467
8672.91 4487
8673.78 4517
8674.66 4463
8675.54 4463
8676.42 4473
8677.30 4324
8678.18 4167
8679.06 3972
8679.94 3733
8680.82 3583
8681.70 3372
8682.58 3210
8683.46 3180
8684.34 3088
8685.22 3063
8686.10 3099
8686.98 3070
8687.86 3217
8688.74 3330
8689.62 3548
8690.50 3914
8691.38 4060
8692.26 4354
8693.14 4408
8694.02 4444
8694.90 4424
8695.78 4347
8696.66 4135
8697.54 3986
8698.42 3921
8699.30 3689
8700.18 3677
8701.06 3603
8701.94 3648
8702.82 3603
8703.70 3524
8704.58 3416
8705.46 3249
8706.34 3148
8707.23 3081
8708.11 2921
8708.99 2747
8709.87 2653
8710.75 2511
8711.63 2363
8712.51 2250
8713.39 2289
8714.27 2190
8715.16 2111
8716.04 2082
8716.92 2074
8717.80 2040
8718.68 2027
8719.56 2072
8720.44 2050
8721.33 2031
8722.21 1999
8723.09 2042
8723.97 2017
8724.85 2003
8725.73 2046
8726.62 2052
8727.50 2132
8728.38 2077
8729.26 2026
8730.14 2099
8731.03 2106
8731.91 2104
8732.79 2158
8733.67 2097
8734.55 2110
8735.44 2101
8736.32 2098
8737.20 2066
8738.08 2110
8738.97 2090
8739.85 2074
8740.73 2034
8741.61 2090
8742.50 2036
8743.38 2013
8744.26 2095
8745.14 2074
8746.03 2033
8746.91 2030
8747.79 2043
8748.68 1985
8749.56 1980
8750.44 2004
8751.33 2068
8752.21 2053
8753.09 2003
8753.97 1949
8754.86 1996
8755.74 2064
8756.62 2068
8757.51 2067
8758.39 2107
8759.28 2087
8760.16 2054
8761.04 2099
8761.93 2089
8762.81 2091
8763.69 2132
8764.58 2175
8765.46 2144
8766.34 2169
8767.23 2156
8768.11 2136
8769.00 2176
8769.88 2137
8770.76 2161
8771.65 2158
8772.53 2132
8773.42 2123
8774.30 2122
8775.19 2072
8776.07 2075
8776.95 2133
8777.84 2216
8778.72 2315
8779.61 2454
8780.49 2552
8781.38 2776
8782.26 2895
8783.15 2963
8784.03 3025
8784.92 2878
8785.80 2845
8786.69 2678
8787.57 2522
8788.46 2450
8789.34 2274
8790.23 2232
8791.11 2112
8792.00 1980
8792.88 1900
8793.77 1794
8794.65 1764
8795.54 1766
8796.42 1739
8797.31 1697
8798.19 1672
8799.08 1643
8799.96 1650
8800.85 1651
8801.74 1606
8802.62 1602
8803.51 1599
8804.39 1538
8805.28 1563
8806.16 1500
8807.05 1586
8807.94 1569
8808.82 1509
8809.71 1530
8810.59 1508
8811.48 1507
8812.37 1531
8813.25 1519
8814.14 1534
8815.03 1544
8815.91 1555
8816.80 1535
8817.68 1607
8818.57 1575
8819.46 1561
8820.34 1522
8821.23 1550
8822.12 1551
8823.00 1559
8823.89 1491
8824.78 1492
8825.66 1476
8826.55 1417
8827.44 1403
8828.33 1426
8829.21 1423
8830.10 1391
8830.99 1360
8831.87 1345
8832.76 1397
8833.65 1388
8834.54 1369
8835.42 1357
8836.31 1327
8837.20 1373
8838.08 1385
8838.97 1304
8839.86 1360
8840.75 1350
8841.64 1364
8842.52 1372
8843.41 1391
8844.30 1410
8845.19 1354
8846.07 1344
8846.96 1326
8847.85 1330
8848.74 1289
8849.63 1299
8850.51 1324
8851.40 1277
8852.29 1282
8853.18 1273
8854.07 1264
8854.96 1269
8855.84 1220
8856.73 1227
8857.62 1281
8858.51 1251
8859.40 1223
8860.29 1256
8861.17 1255
8862.06 1270
8862.95 1236
8863.84 1225
8864.73 1231
8865.62 1157
8866.51 1187
8867.40 1157
8868.29 1156
8869.17 1188
8870.06 1153
8870.95 1158
8871.84 1125
8872.73 1124
8873.62 1147
8874.51 1117
8875.40 1110
8876.29 1097
8877.18 1108
8878.07 1142
8878.96 1109
8879.85 1090
8880.74 1095
8881.63 1052
8882.51 1054
8883.40 1116
8884.29 1081
8885.18 1038
8886.07 1036
8886.96 1017
8887.85 1057
8888.74 1035
8889.63 1030
8890.52 1023
8891.41 1005
8892.30 1007
8893.19 1007
8894.09 1000
8894.98 985
8895.87 942
8896.76 1030
8897.65 1018
8898.54 969
8899.43 969
8900.32 945
8901.21 934
8902.10 947
8902.99 953
8903.88 965
8904.77 987
8905.66 933
8906.55 966
8907.44 946
8908.34 944
8909.23 939
8910.12 917
8911.01 933
8911.90 931
8912.79 881
8913.68 893
8914.57 930
8915.47 933
8916.36 922
8917.25 924
8918.14 889
8919.03 916
8919.92 889
8920.81 883
8921.71 891
8922.60 886
8923.49 910
8924.38 931
8925.27 894
8926.16 907
8927.06 898
8927.95 880
8928.84 874
8929.73 859
8930.62 887
8931.52 848
8932.41 889
8933.30 882
8934.19 893
8935.09 870
8935.98 844
8936.87 845
8937.76 894
8938.66 880
8939.55 856
8940.44 834
8941.33 864
8942.23 825
8943.12 791
8944.01 861
8944.90 787
8945.80 819
8946.69 807
8947.58 804
8948.48 823
8949.37 842
8950.26 802
8951.16 838
8952.05 841
8952.94 850
8953.84 838
8954.73 839
8955.62 836
8956.52 814
8957.41 850
8958.30 852
8959.20 817
8960.09 835
8960.98 803
8961.88 837
8962.77 845
8963.66 890
8964.56 825
8965.45 817
8966.35 808
8967.24 815
8968.13 805
8969.03 812
8969.92 812
8970.82 834
8971.71 816
8972.60 807
8973.50 808
8974.39 830
8975.29 856
8976.18 857
8977.08 841
8977.97 845
8978.87 831
8979.76 827
8980.65 814
8981.55 798
8982.44 806
8983.34 788
8984.23 764
8985.13 801
8986.02 789
8986.92 781
8987.81 787
8988.71 777
8989.60 771
8990.50 797
8991.39 815
8992.29 767
8993.18 793
8994.08 813
8994.97 798
8995.87 819
8996.76 780
8997.66 769
8998.56 803
8999.45 779
9000.35 752
9001.24 736
9002.14 763
9003.03 765
9003.93 739
9004.83 759
9005.72 770
9006.62 795
9007.51 778
9008.41 742
9009.31 735
9010.20 781
9011.10 783
9011.99 768
9012.89 796
9013.79 787
9014.68 789
9015.58 770
9016.48 773
9017.37 762
9018.27 774
9019.16 742
9020.06 752
9020.96 738
9021.85 744
9022.75 740
9023.65 727
9024.54 764
9025.44 751
9026.34 795
9027.24 788
9028.13 783
9029.03 729
9029.93 777
9030.82 748
9031.72 748
9032.62 760
9033.52 773
9034.41 737
9035.31 752
9036.21 747
9037.10 739
9038.00 753
9038.90 749
9039.80 725
9040.69 725
9041.59 731
9042.49 757
9043.39 707
9044.29 746
9045.18 808
9046.08 754
9046.98 776
9047.88 794
9048.78 768
9049.67 764
9050.57 739
9051.47 757
9052.37 719
9053.27 730
9054.16 747
9055.06 775
9055.96 749
9056.86 744
9057.76 749
9058.66 793
9059.55 771
9060.45 814
9061.35 753
9062.25 775
9063.15 760
9064.05 780
9064.95 805
9065.85 747
9066.74 778
9067.64 761
9068.54 768
9069.44 778
9070.34 777
9071.24 754
9072.14 774
9073.04 785
9073.94 769
9074.84 795
9075.74 763
9076.64 768
9077.53 754
9078.43 800
9079.33 779
9080.23 787
9081.13 797
9082.03 786
9082.93 803
9083.83 803
9084.73 753
9085.63 766
9086.53 759
9087.43 770
9088.33 794
9089.23 803
9090.13 813
9091.03 799
9091.93 792
9092.83 792
9093.73 847
9094.63 792
9095.53 796
9096.43 772
9097.33 777
9098.23 810
9099.13 789
9100.04 805
9100.94 795
9101.84 815
9102.74 798
9103.64 761
9104.54 766
9105.44 790
9106.34 788
9107.24 782
9108.14 762
9109.04 789
9109.94 777
9110.85 751
9111.75 801
9112.65 785
9113.55 760
9114.45 776
9115.35 804
9116.25 789
9117.15 753
9118.06 776
9118.96 764
9119.86 788
9120.76 771
9121.66 797
9122.56 812
9123.46 785
9124.37 787
9125.27 769
9126.17 809
9127.07 770
9127.97 753
9128.88 770
9129.78 759
9130.68 764
9131.58 743
9132.48 772
9133.39 787
9134.29 775
9135.19 757
9136.09 714
9137.00 738
9137.90 720
9138.80 766
9139.70 718
9140.61 716
9141.51 742
9142.41 723
9143.31 700
9144.22 745
9145.12 748
9146.02 741
9146.92 760
9147.83 746
9148.73 750
9149.63 743
9150.54 740
9151.44 763
9152.34 734
9153.25 730
9154.15 716
9155.05 739
9155.96 758
9156.86 775
9157.76 770
9158.67 776
9159.57 745
9160.47 770
9161.38 757
9162.28 742
9163.18 726
9164.09 745
9164.99 756
9165.90 764
9166.80 785
9167.70 781
9168.61 813
9169.51 749
9170.42 777
9171.32 785
9172.22 780
9173.13 765
9174.03 774
9174.94 736
9175.84 790
9176.74 760
9177.65 753
9178.55 800
9179.46 788
9180.36 777
9181.27 776
9182.17 769
9183.08 736
9183.98 770
9184.89 786
9185.79 761
9186.70 783
9187.60 764
9188.51 763
9189.41 764
9190.32 730
9191.22 751
9192.13 765
9193.03 775
9193.94 745
9194.84 755
9195.75 768
9196.65 781
9197.56 762
9198.46 837
9199.37 828
9200.27 809
9201.18 825
9202.08 837
9202.99 820
9203.90 775
9204.80 787
9205.71 773
9206.61 821
9207.52 800
9208.42 789
9209.33 763
9210.24 745
9211.14 771
9212.05 758
9212.95 777
9213.86 729
9214.77 745
9215.67 765
9216.58 780
9217.49 742
9218.39 776
9219.30 771
9220.21 792
9221.11 757
9222.02 726
9222.93 730
9223.83 758
9224.74 775
9225.65 762
9226.55 759
9227.46 752
9228.37 778
9229.27 757
9230.18 750
9231.09 746
9231.99 737
9232.90 738
9233.81 772
9234.72 730
9235.62 737
9236.53 732
9237.44 762
9238.34 764
9239.25 765
9240.16 729
9241.07 744
9241.97 756
9242.88 749
9243.79 733
9244.70 722
9245.61 710
9246.51 720
9247.42 727
9248.33 714
9249.24 735
9250.14 730
9251.05 769
9251.96 769
9252.87 730
9253.78 717
9254.69 732
9255.59 746
9256.50 743
9257.41 748
9258.32 738
9259.23 748
9260.14 724
9261.04 724
9261.95 759
9262.86 758
9263.77 768
9264.68 768
9265.59 752
9266.50 757
9267.40 744
9268.31 746
9269.22 770
9270.13 763
9271.04 729
9271.95 704
9272.86 775
9273.77 763
9274.68 749
9275.59 736
9276.49 758
9277.40 765
9278.31 757
9279.22 755
9280.13 751
9281.04 747
9281.95 755
9282.86 772
9283.77 758
9284.68 724
9285.59 729
9286.50 745
9287.41 763
9288.32 748
9289.23 738
9290.14 726
9291.05 741
9291.96 771
9292.87 779
9293.78 791
9294.69 747
9295.60 785
9296.51 777
9297.42 793
9298.33 782
9299.24 796
9300.15 815
9301.06 816
9301.97 827
9302.88 791
9303.79 796
9304.70 775
9305.61 783
9306.53 792
9307.44 820
9308.35 820
9309.26 816
9310.17 845
9311.08 834
9311.99 832
9312.90 831
9313.81 823
9314.72 852
9315.63 809
9316.55 796
9317.46 809
9318.37 795
9319.28 828
9320.19 840
9321.10 834
9322.01 807
9322.93 778
9323.84 773
9324.75 755
9325.66 794
9326.57 783
9327.48 752
9328.40 756
9329.31 775
9330.22 757
9331.13 768
9332.04 730
9332.96 778
9333.87 724
9334.78 745
9335.69 774
9336.60 785
9337.52 823
9338.43 782
9339.34 819
9340.25 784
9341.17 826
9342.08 773
9342.99 776
9343.90 798
9344.82 771
9345.73 785
9346.64 758
9347.55 765
9348.47 752
9349.38 779
9350.29 799
9351.21 776
9352.12 748
9353.03 765
9353.94 760
9354.86 756
9355.77 735
9356.68 774
9357.60 739
9358.51 795
9359.42 777
9360.34 761
9361.25 769
9362.16 755
9363.08 777
9363.99 776
9364.90 780
9365.82 782
9366.73 783
9367.65 776
9368.56 721
9369.47 779
9370.39 772
9371.30 803
9372.21 827
9373.13 796
9374.04 796
9374.96 764
9375.87 794
9376.79 817
9377.70 826
9378.61 850
9379.53 826
9380.44 846
9381.36 789
9382.27 814
9383.19 842
9384.10 834
9385.01 852
9385.93 871
9386.84 839
9387.76 831
9388.67 824
9389.59 812
9390.50 833
9391.42 827
9392.33 900
9393.25 868
9394.16 844
9395.08 894
9395.99 860
9396.91 859
9397.82 877
9398.74 902
9399.65 916
9400.57 880
9401.48 831
9402.40 869
9403.32 853
9404.23 843
9405.15 847
9406.06 853
9406.98 839
9407.89 830
9408.81 859
9409.73 872
9410.64 839
9411.56 841
9412.47 852
9413.39 826
9414.30 839
9415.22 850
9416.14 858
9417.05 808
9417.97 823
9418.89 841
9419.80 840
9420.72 864
9421.63 855
9422.55 851
9423.47 878
9424.38 900
9425.30 895
9426.22 871
9427.13 870
9428.05 884
9428.97 835
9429.88 880
9430.80 883
9431.72 886
9432.63 880
9433.55 864
9434.47 877
9435.38 877
9436.30 861
9437.22 866
9438.14 912
9439.05 909
9439.97 943
9440.89 960
9441.81 966
9442.72 934
9443.64 978
9444.56 939
9445.47 929
9446.39 962
9447.31 959
9448.23 955
9449.15 942
9450.06 935
9450.98 987
9451.90 1010
9452.82 990
9453.73 987
9454.65 927
9455.57 938
9456.49 1013
9457.41 978
9458.32 955
9459.24 953
9460.16 962
9461.08 961
9462.00 971
9462.92 933
9463.83 932
9464.75 947
9465.67 937
9466.59 954
9467.51 949
9468.43 925
9469.35 922
9470.26 914
9471.18 951
9472.10 938
9473.02 921
9473.94 924
9474.86 939
9475.78 961
9476.70 958
9477.62 956
9478.54 939
9479.45 983
9480.37 991
9481.29 1007
9482.21 1037
9483.13 1025
9484.05 1038
9484.97 1049
9485.89 987
9486.81 985
9487.73 945
9488.65 978
9489.57 1007
9490.49 980
9491.41 956
9492.33 953
9493.25 953
9494.17 937
9495.09 975
9496.01 966
9496.93 951
9497.85 960
9498.77 954
9499.69 964
9500.61 984
9501.53 963
9502.45 991
9503.37 1021
9504.29 986
9505.21 981
9506.13 985
9507.05 996
9507.97 1042
9508.89 992
9509.81 1039
9510.73 1014
9511.65 1024
9512.57 1050
9513.49 1128
9514.42 1058
9515.34 1078
9516.26 1095
9517.18 1107
9518.10 1119
9519.02 1165
9519.94 1223
9520.86 1243
9521.78 1261
9522.71 1278
9523.63 1265
9524.55 1272
9525.47 1236
9526.39 1235
9527.31 1234
9528.23 1191
9529.16 1158
9530.08 1190
9531.00 1185
9531.92 1183
9532.84 1143
9533.76 1152
9534.69 1173
9535.61 1166
9536.53 1168
9537.45 1091
9538.37 1095
9539.30 1117
9540.22 1122
9541.14 1162
9542.06 1142
9542.98 1137
9543.91 1166
9544.83 1132
9545.75 1154
9546.67 1138
9547.60 1150
9548.52 1180
9549.44 1189
9550.36 1165
9551.29 1152
9552.21 1202
9553.13 1200
9554.06 1181
9554.98 1183
9555.90 1183
9556.82 1206
9557.75 1237
9558.67 1228
9559.59 1261
9560.52 1230
9561.44 1277
9562.36 1247
9563.29 1257
9564.21 1216
9565.13 1284
9566.06 1263
9566.98 1247
9567.90 1277
9568.83 1275
9569.75 1244
9570.67 1228
9571.60 1257
9572.52 1261
9573.44 1265
9574.37 1278
9575.29 1298
9576.22 1247
9577.14 1330
9578.06 1342
9578.99 1347
9579.91 1379
9580.84 1374
9581.76 1358
9582.68 1377
9583.61 1429
9584.53 1394
9585.46 1443
9586.38 1421
9587.31 1376
9588.23 1394
9589.15 1407
9590.08 1444
9591.00 1455
9591.93 1412
9592.85 1474
9593.78 1494
9594.70 1553
9595.63 1553
9596.55 1566
9597.48 1610
9598.40 1632
9599.33 1651
9600.25 1684
9601.18 1678
9602.10 1675
9603.03 1726
9603.95 1707
9604.88 1660
9605.80 1654
9606.73 1678
9607.65 1657
9608.58 1632
9609.50 1580
9610.43 1628
9611.35 1542
9612.28 1587
9613.21 1582
9614.13 1560
9615.06 1531
9615.98 1551
9616.91 1540
9617.84 1595
9618.76 1570
9619.69 1606
9620.61 1600
9621.54 1624
9622.47 1611
9623.39 1654
9624.32 1640
9625.24 1632
9626.17 1624
9627.10 1641
9628.02 1676
9628.95 1704
9629.88 1689
9630.80 1730
9631.73 1696
9632.65 1769
9633.58 1792
9634.51 1722
9635.43 1791
9636.36 1799
9637.29 1808
9638.22 1846
9639.14 1858
9640.07 1901
9641.00 1938
9641.92 1935
9642.85 2019
9643.78 1984
9644.70 1959
9645.63 1982
9646.56 2046
9647.49 2074
9648.41 2065
9649.34 2053
9650.27 2010
9651.20 2070
9652.12 1991
9653.05 1998
9653.98 2017
9654.91 1985
9655.83 1991
9656.76 1950
9657.69 1927
9658.62 1922
9659.55 1950
9660.47 1957
9661.40 1964
9662.33 1973
9663.26 1947
9664.19 1978
9665.11 1981
9666.04 2058
9666.97 2060
9667.90 2028
9668.83 2086
9669.75 2039
9670.68 2055
9671.61 2127
9672.54 2154
9673.47 2160
9674.40 2181
9675.33 2145
9676.25 2211
9677.18 2203
9678.11 2187
9679.04 2266
9679.97 2247
9680.90 2287
9681.83 2228
9682.76 2220
9683.69 2255
9684.61 2227
9685.54 2247
9686.47 2260
9687.40 2260
9688.33 2272
9689.26 2251
9690.19 2299
9691.12 2345
9692.05 2271
9692.98 2357
9693.91 2436
9694.84 2416
9695.77 2479
9696.70 2488
9697.63 2590
9698.56 2625
9699.49 2694
9700.42 2739
9701.35 2688
9702.28 2694
9703.21 2648
9704.14 2608
9705.07 2544
9706.00 2463
9706.93 2435
9707.86 2418
9708.79 2377
9709.72 2351
9710.65 2407
9711.58 2441
9712.51 2453
9713.44 2522
9714.37 2549
9715.30 2524
9716.23 2558
9717.16 2519
9718.09 2524
9719.02 2492
9719.95 2484
9720.88 2397
9721.81 2308
9722.75 2174
9723.68 2124
9724.61 2068
9725.54 2007
9726.47 1980
9727.40 1891
9728.33 1904
9729.26 1862
9730.19 1874
9731.13 1897
9732.06 1846
9732.99 1860
9733.92 1876
9734.85 1857
9735.78 1832
9736.71 1780
9737.65 1784
9738.58 1799
9739.51 1788
9740.44 1737
9741.37 1740
9742.30 1748
9743.24 1708
9744.17 1687
9745.10 1682
9746.03 1666
9746.96 1654
9747.90 1651
9748.83 1636
9749.76 1611
9750.69 1614
9751.63 1611
9752.56 1638
9753.49 1560
9754.42 1581
9755.36 1570
9756.29 1558
9757.22 1536
9758.15 1520
9759.09 1547
9760.02 1529
9760.95 1539
9761.88 1550
9762.82 1533
9763.75 1547
9764.68 1505
9765.62 1482
9766.55 1526
9767.48 1541
9768.41 1506
9769.35 1537
9770.28 1489
9771.21 1488
9772.15 1524
9773.08 1483
9774.01 1508
9774.95 1501
9775.88 1524
9776.81 1518
9777.75 1548
9778.68 1543
9779.62 1562
9780.55 1599
9781.48 1598
9782.42 1549
9783.35 1623
9784.28 1599
9785.22 1582
9786.15 1629
9787.09 1586
9788.02 1548
9788.95 1515
9789.89 1475
9790.82 1525
9791.76 1535
9792.69 1449
9793.63 1472
9794.56 1500
9795.49 1501
9796.43 1536
9797.36 1566
9798.30 1580
9799.23 1566
9800.17 1527
9801.10 1553
9802.04 1535
9802.97 1450
9803.91 1448
9804.84 1437
9805.78 1400
9806.71 1401
9807.65 1376
9808.58 1313
9809.52 1316
9810.45 1302
9811.39 1290
9812.32 1287
9813.26 1264
9814.19 1262
9815.13 1228
9816.06 1246
9817.00 1225
9817.93 1204
9818.87 1157
9819.80 1212
9820.74 1173
9821.68 1196
9822.61 1176
9823.55 1173
9824.48 1185
9825.42 1167
9826.35 1158
9827.29 1190
9828.23 1179
9829.16 1132
9830.10 1146
9831.03 1126
9831.97 1135
9832.91 1161
9833.84 1159
9834.78 1177
9835.72 1166
9836.65 1131
9837.59 1120
9838.52 1101
9839.46 1106
9840.40 1113
9841.33 1173
9842.27 1152
9843.21 1091
9844.14 1121
9845.08 1136
9846.02 1133
9846.95 1108
9847.89 1146
9848.83 1167
9849.77 1144
9850.70 1157
9851.64 1111
9852.58 1130
9853.51 1160
9854.45 1129
9855.39 1146
9856.33 1137
9857.26 1120
9858.20 1123
9859.14 1114
9860.08 1102
9861.01 1084
9861.95 1074
9862.89 1085
9863.83 1084
9864.76 1063
9865.70 1090
9866.64 1047
9867.58 1075
9868.51 1049
9869.45 1077
9870.39 1061
9871.33 1078
9872.27 1088
9873.20 1096
9874.14 1082
9875.08 1080
9876.02 1107
9876.96 1068
9877.90 1077
9878.83 1076
9879.77 1110
9880.71 1091
9881.65 1056
9882.59 1070
9883.53 1088
9884.47 1068
9885.40 1066
9886.34 1035
9887.28 1061
9888.22 1047
9889.16 1072
9890.10 1049
9891.04 1014
9891.98 1017
9892.91 1022
9893.85 1043
9894.79 1078
9895.73 1040
9896.67 1055
9897.61 1041
9898.55 1000
9899.49 1007
9900.43 1040
9901.37 1057
9902.31 1089
9903.25 1068
9904.19 1049
9905.13 1059
9906.07 1034
9907.01 1040
9907.95 1045
9908.89 1069
9909.83 1051
9910.77 1054
9911.71 1093
9912.65 1081
9913.59 1084
9914.53 1072
9915.47 1116
9916.41 1108
9917.35 1045
9918.29 1074
9919.23 1099
9920.17 1112
9921.11 1125
9922.05 1170
9922.99 1189
9923.93 1263
9924.87 1291
9925.81 1344
9926.75 1382
9927.69 1437
9928.63 1420
9929.57 1389
9930.51 1271
9931.45 1327
9932.39 1272
9933.34 1248
9934.28 1217
9935.22 1176
9936.16 1141
9937.10 1068
9938.04 1099
9938.98 1049
9939.92 1020
9940.87 1045
9941.81 1037
9942.75 1025
9943.69 1005
9944.63 1039
9945.57 1070
9946.51 1087
9947.46 1083
9948.40 1160
9949.34 1185
9950.28 1163
9951.22 1158
9952.16 1172
9953.11 1210
9954.05 1206
9954.99 1190
9955.93 1138
9956.87 1115
9957.82 1121
9958.76 1049
9959.70 1044
9960.64 993
9961.59 974
9962.53 974
9963.47 994
9964.41 956
9965.35 1003
9966.30 964
9967.24 922
9968.18 933
9969.13 904
9970.07 924
9971.01 886
9971.95 914
9972.90 870
9973.84 875
9974.78 914
9975.73 901
9976.67 877
9977.61 878
9978.55 907
9979.50 901
9980.44 910
9981.38 836
9982.33 880
9983.27 917
9984.21 895
9985.16 916
9986.10 905
9987.04 906
9987.99 920
9988.93 905
9989.88 886
9990.82 865
9991.76 905
9992.71 881
9993.65 880
9994.59 905
9995.54 850
9996.48 891
9997.43 886
9998.37 893
9999.31 876
10000.26 889
10001.20 885
10002.15 884
10003.09 883
10004.04 878
10004.98 879
10005.92 904
10006.87 873
10007.81 869
10008.76 854
10009.70 831
10010.65 833
10011.59 853
10012.54 824
10013.48 871
10014.43 833
10015.37 864
10016.32 844
10017.26 815
10018.21 836
10019.15 834
10020.10 878
10021.04 893
10021.99 848
10022.93 817
10023.88 839
10024.82 877
10025.77 890
10026.71 868
10027.66 855
10028.60 885
10029.55 867
10030.49 850
10031.44 858
10032.39 836
10033.33 833
10034.28 809
10035.22 820
10036.17 834
10037.11 840
10038.06 805
10039.01 815
10039.95 796
10040.90 810
10041.84 795
10042.79 780
10043.74 814
10044.68 763
10045.63 768
10046.58 804
10047.52 814
10048.47 774
10049.41 798
10050.36 814
10051.31 815
10052.25 812
10053.20 812
10054.15 813
10055.09 828
10056.04 810
10056.99 788
10057.93 775
10058.88 818
10059.83 797
10060.78 779
10061.72 765
10062.67 824
10063.62 783
10064.56 817
10065.51 789
10066.46 776
10067.41 784
10068.35 786
10069.30 779
10070.25 758
10071.20 754
10072.14 766
10073.09 802
10074.04 803
10074.99 810
10075.93 775
10076.88 791
10077.83 819
10078.78 796
10079.72 761
10080.67 759
10081.62 800
10082.57 823
10083.52 779
10084.46 773
10085.41 761
10086.36 784
10087.31 769
10088.26 767
10089.21 793
10090.15 782
10091.10 793
10092.05 768
10093.00 780
10093.95 774
10094.90 794
10095.85 800
10096.79 768
10097.74 753
10098.69 760
10099.64 773
10100.59 780
10101.54 835
10102.49 795
10103.44 768
10104.39 810
10105.33 806
10106.28 779
10107.23 783
10108.18 800
10109.13 807
10110.08 811
10111.03 784
10111.98 809
10112.93 791
10113.88 818
10114.83 829
10115.78 774
10116.73 796
10117.68 795
10118.63 801
10119.58 799
10120.53 814
10121.48 805
10122.43 807
10123.38 793
10124.33 824
10125.28 804
10126.23 784
10127.18 831
10128.13 793
10129.08 814
10130.03 792
10130.98 820
10131.93 846
10132.88 831
10133.83 827
10134.78 821
10135.73 843
10136.68 822
10137.63 836
10138.58 843
10139.53 857
10140.48 862
10141.43 860
10142.38 854
10143.33 871
10144.29 876
10145.24 881
10146.19 865
10147.14 852
10148.09 888
10149.04 883
10149.99 901
10150.94 903
10151.89 875
10152.85 939
10153.80 954
10154.75 905
10155.70 911
10156.65 924
10157.60 934
10158.55 921
10159.51 989
10160.46 935
10161.41 977
10162.36 987
10163.31 964
10164.26 937
10165.22 971
10166.17 969
10167.12 999
10168.07 1006
10169.02 988
10169.98 1012
10170.93 958
10171.88 988
10172.83 1027
10173.79 1070
10174.74 1057
10175.69 1048
10176.64 1034
10177.60 1071
10178.55 1084
10179.50 1091
10180.45 1079
10181.41 1095
10182.36 1101
10183.31 1083
10184.26 1066
10185.22 1056
10186.17 1068
10187.12 1084
10188.08 1070
10189.03 1113
10189.98 1060
10190.93 1055
10191.89 1079
10192.84 1070
10193.79 1077
10194.75 1073
10195.70 1081
10196.65 1027
10197.61 1043
10198.56 1098
10199.51 1070
10200.47 1109
10201.42 1069
10202.38 1074
10203.33 1110
10204.28 1144
10205.24 1186
10206.19 1189
10207.14 1183
10208.10 1239
10209.05 1230
10210.01 1240
10210.96 1179
10211.91 1170
10212.87 1179
10213.82 1145
10214.78 1147
10215.73 1106
10216.69 1089
10217.64 1074
10218.59 1030
10219.55 1076
10220.50 1055
10221.46 996
10222.41 1032
10223.37 1062
10224.32 1028
10225.28 1016
10226.23 988
10227.19 1041
10228.14 1034
10229.10 1004
10230.05 1034
10231.01 1096
10231.96 1094
10232.92 1109
10233.87 1184
10234.83 1207
10235.78 1201
10236.74 1198
10237.69 1228
10238.65 1232
10239.60 1177
10240.56 1212
10241.51 1177
10242.47 1110
10243.42 1115
10244.38 1077
10245.34 1068
10246.29 1032
10247.25 1041
10248.20 1014
10249.16 985
10250.11 969
10251.07 986
10252.03 953
10252.98 914
10253.94 924
10254.89 940
10255.85 940
10256.81 907
10257.76 866
10258.72 878
10259.68 887
10260.63 918
10261.59 867
10262.55 862
10263.50 855
10264.46 845
10265.41 876
10266.37 853
10267.33 891
10268.28 851
10269.24 842
10270.20 882
10271.16 849
10272.11 889
10273.07 887
10274.03 850
10274.98 863
10275.94 866
10276.90 866
10277.85 844
10278.81 812
10279.77 843
10280.73 845
10281.68 826
10282.64 824
10283.60 834
10284.56 826
10285.51 835
10286.47 831
10287.43 867
10288.39 842
10289.34 804
10290.30 848
10291.26 828
10292.22 828
10293.18 800
10294.13 852
10295.09 842
10296.05 822
10297.01 828
10297.97 834
10298.92 830
10299.88 810
10300.84 821
10301.80 799
10302.76 828
10303.72 847
10304.67 841
10305.63 824
10306.59 822
10307.55 800
10308.51 817
10309.47 814
10310.43 801
10311.38 820
10312.34 802
10313.30 820
10314.26 855
10315.22 806
10316.18 786
10317.14 832
10318.10 802
10319.06 801
10320.01 819
10320.97 837
10321.93 830
10322.89 834
10323.85 790
10324.81 812
10325.77 803
10326.73 789
10327.69 833
10328.65 775
10329.61 791
10330.57 779
10331.53 785
10332.49 815
10333.45 806
10334.41 795
10335.37 778
10336.33 780
10337.29 772
10338.25 790
10339.21 780
10340.17 748
10341.13 775
10342.09 759
10343.05 717
10344.01 760
10344.97 736
10345.93 728
10346.89 741
10347.85 721
10348.81 753
10349.77 735
10350.73 752
10351.69 768
10352.65 719
10353.61 747
10354.57 717
10355.53 710
10356.49 731
10357.46 735
10358.42 734
10359.38 756
10360.34 699
10361.30 712
10362.26 715
10363.22 690
10364.18 708
10365.14 710
10366.11 705
10367.07 711
10368.03 702
10368.99 700
10369.95 748
10370.91 727
10371.87 684
10372.84 700
10373.80 710
10374.76 728
10375.72 720
10376.68 688
10377.64 678
10378.61 659
10379.57 654
10380.53 692
10381.49 695
10382.45 694
10383.42 693
10384.38 736
10385.34 713
10386.30 710
10387.27 697
10388.23 702
10389.19 687
10390.15 674
10391.11 683
10392.08 677
10393.04 711
10394.00 703
10394.96 691
10395.93 675
10396.89 686
10397.85 710
10398.82 673
10399.78 669
10400.74 653
10401.70 723
10402.67 704
10403.63 699
10404.59 652
10405.56 674
10406.52 706
10407.48 685
10408.45 677
10409.41 676
10410.37 706
10411.34 693
10412.30 696
10413.26 692
10414.23 712
10415.19 724
10416.15 685
10417.12 691
10418.08 698
10419.04 711
10420.01 747
10420.97 732
10421.94 716
10422.90 733
10423.86 715
10424.83 716
10425.79 703
10426.76 682
10427.72 690
10428.68 726
10429.65 703
10430.61 670
10431.58 662
10432.54 667
10433.51 652
10434.47 693
10435.44 693
10436.40 676
10437.36 661
10438.33 649
10439.29 675
10440.26 680
10441.22 684
10442.19 658
10443.15 687
10444.12 670
10445.08 671
10446.05 650
10447.01 648
10447.98 691
10448.94 656
10449.91 641
10450.87 637
10451.84 649
10452.80 676
10453.77 670
10454.73 669
10455.70 646
10456.67 640
10457.63 662
10458.60 682
10459.56 669
10460.53 680
10461.49 676
10462.46 680
10463.43 676
10464.39 710
10465.36 703
10466.32 656
10467.29 682
10468.25 673
10469.22 651
10470.19 665
10471.15 667
10472.12 641
10473.09 664
10474.05 689
10475.02 698
10475.98 693
10476.95 697
10477.92 749
10478.88 687
10479.85 736
10480.82 704
10481.78 657
10482.75 724
10483.72 717
10484.68 695
10485.65 699
10486.62 675
10487.58 687
10488.55 687
10489.52 662
10490.49 680
10491.45 702
10492.42 673
10493.39 661
10494.35 672
10495.32 702
10496.29 693
10497.26 680
10498.22 656
10499.19 686
10500.16 713
10501.13 676
10502.09 692
10503.06 683
10504.03 665
10505.00 669
10505.96 718
10506.93 698
10507.90 679
10508.87 702
10509.84 673
10510.80 676
10511.77 701
10512.74 677
10513.71 657
10514.68 698
10515.64 663
10516.61 671
10517.58 678
10518.55 663
10519.52 681
10520.49 687
10521.45 684
10522.42 644
10523.39 665
10524.36 627
10525.33 694
10526.30 677
10527.27 693
10528.23 691
10529.20 674
10530.17 692
10531.14 658
10532.11 671
10533.08 701
10534.05 711
10535.02 718
10535.99 712
10536.96 686
10537.93 710
10538.89 697
10539.86 731
10540.83 721
10541.80 714
10542.77 711
10543.74 763
10544.71 715
10545.68 672
10546.65 723
10547.62 720
10548.59 733
10549.56 721
10550.53 710
10551.50 719
10552.47 720
10553.44 714
10554.41 713
10555.38 702
10556.35 695
10557.32 724
10558.29 722
10559.26 781
10560.23 729
10561.20 722
10562.17 775
10563.14 742
10564.11 759
10565.08 765
10566.05 747
10567.02 762
10567.99 773
10568.96 763
10569.93 734
10570.91 734
10571.88 716
10572.85 715
10573.82 771
10574.79 778
10575.76 747
10576.73 745
10577.70 738
10578.67 715
10579.64 713
10580.62 723
10581.59 756
10582.56 717
10583.53 739
10584.50 717
10585.47 723
10586.44 694
10587.42 714
10588.39 763
10589.36 735
10590.33 737
10591.30 752
10592.27 753
10593.25 761
10594.22 771
10595.19 767
10596.16 786
10597.13 777
10598.10 768
10599.08 790
10600.05 798
10601.02 774
10601.99 799
10602.97 769
10603.94 790
10604.91 818
10605.88 832
10606.85 857
10607.83 887
10608.80 866
10609.77 863
10610.74 889
10611.72 882
10612.69 903
10613.66 860
10614.64 870
10615.61 905
10616.58 857
10617.55 839
10618.53 790
10619.50 835
10620.47 814
10621.45 785
10622.42 787
10623.39 749
10624.37 763
10625.34 748
10626.31 762
10627.29 777
10628.26 725
10629.23 772
10630.21 768
10631.18 749
10632.15 734
10633.13 745
10634.10 777
10635.07 757
10636.05 736
10637.02 772
10638.00 779
10638.97 813
10639.94 798
10640.92 814
10641.89 790
10642.87 794
10643.84 798
10644.81 784
10645.79 806
10646.76 794
10647.74 775
10648.71 777
10649.68 739
10650.66 742
10651.63 728
10652.61 736
10653.58 751
10654.56 744
10655.53 740
10656.51 714
10657.48 698
10658.46 690
10659.43 689
10660.41 691
10661.38 692
10662.36 697
10663.33 733
10664.31 705
10665.28 719
10666.26 692
10667.23 721
10668.21 694
10669.18 682
10670.16 660
10671.13 684
10672.11 695
10673.08 694
10674.06 674
10675.03 658
10676.01 697
10676.99 737
10677.96 692
10678.94 689
10679.91 689
10680.89 696
10681.86 702
10682.84 687
10683.82 695
10684.79 717
10685.77 695
10686.74 682
10687.72 677
10688.70 695
10689.67 665
10690.65 688
10691.63 704
10692.60 649
10693.58 677
10694.55 681
10695.53 680
10696.51 691
10697.48 704
10698.46 691
10699.44 712
10700.41 693
10701.39 655
10702.37 696
10703.34 676
10704.32 683
10705.30 700
10706.27 708
10707.25 687
10708.23 716
10709.21 663
10710.18 678
10711.16 679
10712.14 682
10713.11 684
10714.09 716
10715.07 723
10716.05 694
10717.02 684
10718.00 690
10718.98 658
10719.96 654
10720.93 678
10721.91 730
10722.89 704
10723.87 682
10724.85 645
10725.82 670
10726.80 675
10727.78 672
10728.76 700
10729.74 704
10730.71 684
10731.69 684
10732.67 695
10733.65 703
10734.63 707
10735.60 680
10736.58 697
10737.56 677
10738.54 699
10739.52 663
10740.50 676
10741.48 663
10742.45 686
10743.43 673
10744.41 699
10745.39 724
10746.37 695
10747.35 740
10748.33 705
10749.31 682
10750.28 715
10751.26 708
10752.24 699
10753.22 726
10754.20 697
10755.18 688
10756.16 678
10757.14 704
10758.12 693
10759.10 680
10760.08 720
10761.06 734
10762.04 684
10763.01 691
10763.99 677
10764.97 691
10765.95 731
10766.93 736
10767.91 755
10768.89 736
10769.87 725
10770.85 728
10771.83 691
10772.81 693
10773.79 722
10774.77 729
10775.75 736
10776.73 720
10777.71 721
10778.69 726
10779.67 747
10780.65 707
10781.63 713
10782.62 713
10783.60 711
10784.58 724
10785.56 742
10786.54 760
10787.52 772
10788.50 763
10789.48 743
10790.46 723
10791.44 711
10792.42 750
10793.40 715
10794.38 762
10795.37 714
10796.35 726
10797.33 724
10798.31 770
10799.29 775
10800.27 754
10801.25 725
10802.23 740
10803.21 748
10804.20 727
10805.18 733
10806.16 767
10807.14 734
10808.12 731
10809.10 757
10810.09 741
10811.07 717
10812.05 760
10813.03 762
10814.01 771
10815.00 782
10815.98 760
10816.96 749
10817.94 721
10818.92 738
10819.91 778
10820.89 736
10821.87 722
10822.85 773
10823.83 781
10824.82 784
10825.80 736
10826.78 734
10827.76 726
10828.75 747
10829.73 783
10830.71 827
10831.69 814
10832.68 775
10833.66 751
10834.64 772
10835.63 765
10836.61 767
10837.59 800
10838.57 821
10839.56 801
10840.54 780
10841.52 805
10842.51 785
10843.49 802
10844.47 804
10845.46 814
10846.44 807
10847.42 832
10848.41 836
10849.39 827
10850.37 860
10851.36 864
10852.34 832
10853.32 864
10854.31 843
10855.29 823
10856.28 845
10857.26 879
10858.24 882
10859.23 860
10860.21 880
10861.20 885
10862.18 855
10863.16 882
10864.15 850
10865.13 903
10866.12 893
10867.10 881
10868.08 879
10869.07 880
10870.05 891
10871.04 923
10872.02 904
10873.01 902
10873.99 906
10874.98 893
10875.96 891
10876.95 922
10877.93 936
10878.92 948
10879.90 951
10880.89 944
10881.87 924
10882.86 952
10883.84 926
10884.83 934
10885.81 971
10886.80 968
10887.78 938
10888.77 968
10889.75 1003
10890.74 1013
10891.72 999
10892.71 993
10893.69 994
10894.68 1056
10895.66 1002
10896.65 975
10897.64 982
10898.62 1062
10899.61 1062
10900.59 1053
10901.58 1064
10902.56 1043
10903.55 1091
10904.54 1063
10905.52 1043
10906.51 1057
10907.49 1079
10908.48 1048
10909.47 1067
10910.45 1093
10911.44 1083
10912.43 1094
10913.41 1156
10914.40 1148
10915.39 1122
10916.37 1153
10917.36 1159
10918.35 1207
10919.33 1194
10920.32 1174
10921.31 1192
10922.29 1222
10923.28 1228
10924.27 1200
10925.25 1162
10926.24 1177
10927.23 1252
10928.21 1239
10929.20 1203
10930.19 1232
10931.18 1219
10932.16 1253
10933.15 1257
10934.14 1266
10935.12 1285
10936.11 1292
10937.10 1312
10938.09 1305
10939.07 1344
10940.06 1358
10941.05 1343
10942.04 1336
10943.02 1306
10944.01 1348
10945.00 1383
10945.99 1430
10946.98 1384
10947.96 1422
10948.95 1475
10949.94 1517
10950.93 1551
10951.92 1543
10952.90 1583
10953.89 1629
10954.88 1659
10955.87 1690
10956.86 1748
10957.85 1784
10958.83 1825
10959.82 1868
10960.81 1888
10961.80 1868
10962.79 1858
10963.78 1809
10964.77 1798
10965.75 1775
10966.74 1716
10967.73 1689
10968.72 1633
10969.71 1608
10970.70 1637
10971.69 1589
10972.68 1562
10973.67 1516
10974.66 1438
10975.64 1482
10976.63 1474
10977.62 1490
10978.61 1449
10979.60 1487
10980.59 1505
10981.58 1491
10982.57 1494
10983.56 1542
10984.55 1537
10985.54 1497
10986.53 1530
10987.52 1578
10988.51 1551
10989.50 1570
10990.49 1581
10991.48 1620
10992.47 1719
10993.46 1750
10994.45 1835
10995.44 1930
10996.43 2004
10997.42 2091
10998.41 2169
10999.40 2204
11000.39 2240
11001.38 2276
11002.37 2261
11003.36 2181
11004.35 2188
11005.34 2184
11006.33 2130
11007.32 2020
11008.31 1888
11009.30 1802
11010.30 1733
11011.29 1618
11012.28 1554
11013.27 1485
11014.26 1411
11015.25 1351
11016.24 1338
11017.23 1341
11018.22 1280
11019.21 1261
11020.21 1227
11021.20 1210
11022.19 1201
11023.18 1202
11024.17 1170
11025.16 1209
11026.15 1202
11027.14 1206
11028.14 1167
11029.13 1161
11030.12 1199
11031.11 1179
11032.10 1167
11033.09 1108
11034.09 1111
11035.08 1162
11036.07 1136
11037.06 1164
11038.05 1172
11039.05 1144
11040.04 1125
11041.03 1146
11042.02 1151
11043.02 1139
11044.01 1137
11045.00 1088
11045.99 1108
11046.98 1064
11047.98 1090
11048.97 1109
11049.96 1072
11050.95 1072
11051.95 1064
11052.94 1074
11053.93 1067
11054.93 1068
11055.92 1090
11056.91 1127
11057.90 1115
11058.90 1092
11059.89 1108
11060.88 1089
11061.88 1089
11062.87 1088
11063.86 1079
11064.86 1102
11065.85 1094
11066.84 1106
11067.84 1101
11068.83 1069
11069.82 1102
11070.82 1136
11071.81 1121
11072.80 1071
11073.80 1098
11074.79 1127
11075.78 1092
11076.78 1136
11077.77 1085
11078.77 1068
11079.76 1063
11080.75 1061
11081.75 1075
11082.74 1067
11083.74 1077
11084.73 1075
11085.72 1081
11086.72 1081
11087.71 1062
11088.71 1071
11089.70 1085
11090.70 1055
11091.69 1069
11092.68 1048
11093.68 1048
11094.67 1059
11095.67 1016
11096.66 1008
11097.66 1024
11098.65 970
11099.65 997
11100.64 996
11101.64 999
11102.63 1000
11103.63 1046
11104.62 1009
11105.62 1027
11106.61 1007
11107.61 1024
11108.60 976
11109.60 967
11110.59 949
11111.59 957
11112.58 966
11113.58 967
11114.57 960
11115.57 946
11116.56 986
11117.56 977
11118.56 954
11119.55 947
11120.55 993
11121.54 962
11122.54 975
11123.54 955
11124.53 961
11125.53 922
11126.52 953
11127.52 978
11128.51 947
11129.51 958
11130.51 952
11131.50 974
11132.50 919
11133.50 919
11134.49 911
11135.49 892
11136.49 980
11137.48 963
11138.48 949
11139.47 925
11140.47 908
11141.47 944
11142.46 928
11143.46 914
11144.46 952
11145.46 932
11146.45 952
11147.45 932
11148.45 878
11149.44 916
11150.44 941
11151.44 941
11152.43 925
11153.43 913
11154.43 921
11155.43 954
11156.42 957
11157.42 952
11158.42 912
11159.42 922
11160.41 944
11161.41 945
11162.41 939
11163.41 907
11164.40 909
11165.40 940
11166.40 914
11167.40 879
11168.39 903
11169.39 906
11170.39 859
11171.39 881
11172.39 907
11173.38 915
11174.38 924
11175.38 897
11176.38 926
11177.38 912
11178.38 933
11179.37 906
11180.37 932
11181.37 911
11182.37 898
11183.37 910
11184.37 934
11185.37 904
11186.36 921
11187.36 926
11188.36 930
11189.36 958
11190.36 912
11191.36 928
11192.36 949
11193.36 898
11194.36 913
11195.35 928
11196.35 939
11197.35 929
11198.35 927
11199.35 919
11200.35 1009
11201.35 917
11202.35 907
11203.35 932
11204.35 920
11205.35 913
11206.35 956
11207.35 969
11208.35 938
11209.35 1004
11210.35 977
11211.35 967
11212.35 968
11213.35 951
11214.35 947
11215.34 962
11216.35 1011
11217.35 956
11218.35 973
11219.35 964
11220.35 957
11221.35 947
11222.35 937
11223.35 948
11224.35 960
11225.35 932
11226.35 929
11227.35 945
11228.35 975
11229.35 934
11230.35 958
11231.35 966
11232.35 953
11233.35 970
11234.35 954
11235.35 958
11236.35 993
11237.36 965
11238.36 963
11239.36 982
11240.36 993
11241.36 947
11242.36 1000
11243.36 985
11244.36 952
11245.36 968
11246.37 989
11247.37 954
11248.37 963
11249.37 978
11250.37 1001
11251.37 985
11252.38 1007
11253.38 1028
11254.38 1039
11255.38 1071
11256.38 1036
11257.38 1057
11258.39 1035
11259.39 992
11260.39 1037
11261.39 1053
11262.39 1068
11263.40 1085
11264.40 1027
11265.40 1047
11266.40 1069
11267.40 1041
11268.41 1084
11269.41 1092
11270.41 1097
11271.41 1168
11272.42 1184
11273.42 1175
11274.42 1170
11275.42 1130
11276.43 1171
11277.43 1186
11278.43 1175
11279.44 1151
11280.44 1121
11281.44 1127
11282.44 1144
11283.45 1143
11284.45 1158
11285.45 1079
11286.46 1085
11287.46 1056
11288.46 1041
11289.47 1032
11290.47 1031
11291.47 1030
11292.48 1005
11293.48 1020
11294.48 998
11295.49 991
11296.49 976
11297.49 1019
11298.50 1012
11299.50 1002
11300.51 1007
11301.51 944
11302.51 959
11303.52 979
11304.52 994
11305.53 998
11306.53 1026
11307.53 990
11308.54 999
11309.54 1007
11310.55 1018
11311.55 969
11312.55 982
11313.56 1030
11314.56 1036
11315.57 1026
11316.57 1041
11317.58 1081
11318.58 1034
11319.59 1015
11320.59 1038
11321.59 1036
11322.60 1042
11323.60 1093
11324.61 1043
11325.61 1018
11326.62 1013
11327.62 1038
11328.63 1052
11329.63 1042
11330.64 1027
11331.64 1021
11332.65 1001
11333.65 1012
11334.66 1016
11335.67 1051
11336.67 1019
11337.68 1046
11338.68 1061
11339.69 1050
11340.69 1069
11341.70 1085
11342.70 1065
11343.71 1084
11344.72 1081
11345.72 1016
11346.73 1038
11347.73 1061
11348.74 1051
11349.74 1012
11350.75 1059
11351.76 1028
11352.76 1042
11353.77 1036
11354.78 1001
11355.78 980
11356.79 980
11357.79 990
11358.80 970
11359.81 994
11360.81 973
11361.82 997
11362.83 1031
11363.83 1015
11364.84 985
11365.85 993
11366.85 1008
11367.86 991
11368.87 1026
11369.87 980
11370.88 972
11371.89 984
11372.89 966
11373.90 978
11374.91 980
11375.92 948
11376.92 968
11377.93 945
11378.94 991
11379.94 979
11380.95 989
11381.96 966
11382.97 997
11383.97 1020
11384.98 986
11385.99 989
11387.00 958
11388.00 961
11389.01 1018
11390.02 1042
11391.03 969
11392.04 966
11393.04 967
11394.05 952
11395.06 961
11396.07 988
11397.08 989
11398.08 1029
11399.09 1011
11400.10 1021
11401.11 1008
11402.12 1006
11403.12 1029
11404.13 990
11405.14 977
11406.15 988
11407.16 1042
11408.17 1003
11409.18 1018
11410.18 1021
11411.19 1007
11412.20 1018
11413.21 1033
11414.22 1009
11415.23 1013
11416.24 1024
11417.25 1031
11418.25 1016
11419.26 1019
11420.27 1034
11421.28 1002
11422.29 1086
11423.30 1017
11424.31 1026
11425.32 1036
11426.33 1028
11427.34 1064
11428.35 1053
11429.36 1034
11430.37 1026
11431.38 1040
11432.39 1084
11433.39 1075
11434.40 1078
11435.41 1040
11436.42 1075
11437.43 1042
11438.44 1033
11439.45 1066
11440.46 1033
11441.47 1054
11442.48 1050
11443.49 1057
11444.50 1060
11445.51 1045
11446.52 1075
11447.53 1084
11448.55 1084
11449.56 1061
11450.57 1099
11451.58 1086
11452.59 1081
11453.60 1069
11454.61 1065
11455.62 1089
11456.63 1087
11457.64 1063
11458.65 1103
11459.66 1105
11460.67 1100
11461.68 1092
11462.69 1115
11463.71 1115
11464.72 1087
11465.73 1086
11466.74 1119
11467.75 1130
11468.76 1108
11469.77 1140
11470.78 1146
11471.80 1190
11472.81 1202
11473.82 1162
11474.83 1168
11475.84 1202
11476.85 1201
11477.86 1226
11478.88 1172
11479.89 1201
11480.90 1204
11481.91 1197
11482.92 1280
11483.93 1244
11484.95 1229
11485.96 1258
11486.97 1308
11487.98 1325
11489.00 1289
11490.01 1277
11491.02 1271
11492.03 1313
11493.04 1350
11494.06 1345
11495.07 1363
11496.08 1387
11497.09 1367
11498.11 1365
11499.12 1375
11500.13 1391
11501.14 1448
11502.16 1422
11503.17 1438
11504.18 1435
11505.20 1437
11506.21 1478
11507.22 1511
11508.23 1517
11509.25 1536
11510.26 1570
11511.27 1570
11512.29 1619
11513.30 1647
11514.31 1650
11515.33 1694
11516.34 1746
11517.35 1791
11518.37 1756
11519.38 1831
11520.39 1918
11521.41 1919
11522.42 1949
11523.43 2010
11524.45 2037
11525.46 2100
11526.47 2090
11527.49 2192
11528.50 2318
11529.52 2308
11530.53 2377
11531.54 2457
11532.56 2571
11533.57 2723
11534.59 2765
11535.60 2976
11536.62 3097
11537.63 3224
11538.64 3380
11539.66 3452
11540.67 3553
11541.69 3605
11542.70 3593
11543.72 3511
11544.73 3428
11545.75 3210
11546.76 3049
11547.77 2934
11548.79 2791
11549.80 2682
11550.82 2495
11551.83 2385
11552.85 2244
11553.86 2091
11554.88 1992
11555.89 1849
11556.91 1776
11557.92 1728
11558.94 1686
11559.95 1661
11560.97 1641
11561.99 1637
11563.00 1581
11564.02 1605
11565.03 1578
11566.05 1548
11567.06 1555
11568.08 1531
11569.09 1491
11570.11 1543
11571.13 1577
11572.14 1548
11573.16 1557
11574.17 1553
11575.19 1549
11576.20 1528
11577.22 1539
11578.24 1556
11579.25 1495
11580.27 1509
11581.29 1528
11582.30 1560
11583.32 1559
11584.33 1555
11585.35 1513
11586.37 1523
11587.38 1526
11588.40 1541
11589.42 1534
11590.43 1565
11591.45 1550
11592.47 1601
11593.48 1628
11594.50 1665
11595.52 1685
11596.53 1720
11597.55 1756
11598.57 1786
11599.58 1882
11600.60 1837
11601.62 1823
11602.64 1906
11603.65 1906
11604.67 1877
11605.69 1836
11606.70 1838
11607.72 1795
11608.74 1725
11609.76 1714
11610.77 1667
11611.79 1656
11612.81 1631
11613.83 1587
11614.84 1562
11615.86 1577
11616.88 1570
11617.90 1558
11618.92 1501
11619.93 1513
11620.95 1530
11621.97 1517
11622.99 1572
11624.01 1488
11625.02 1464
11626.04 1445
11627.06 1436
11628.08 1442
11629.10 1438
11630.11 1413
11631.13 1380
11632.15 1333
11633.17 1364
11634.19 1316
11635.21 1329
11636.23 1340
11637.24 1273
11638.26 1292
11639.28 1343
11640.30 1306
11641.32 1304
11642.34 1301
11643.36 1264
11644.38 1209
11645.39 1224
11646.41 1222
11647.43 1205
11648.45 1217
11649.47 1219
11650.49 1195
11651.51 1183
11652.53 1195
11653.55 1199
11654.57 1157
11655.59 1149
11656.61 1154
11657.63 1158
11658.65 1112
11659.67 1126
11660.69 1147
11661.70 1139
11662.72 1130
11663.74 1127
11664.76 1108
11665.78 1110
11666.80 1101
11667.82 1093
11668.84 1104
11669.86 1109
11670.88 1078
11671.90 1075
11672.92 1061
11673.95 1065
11674.97 1083
11675.99 1099
11677.01 1079
11678.03 1071
11679.05 1044
11680.07 1046
11681.09 1055
11682.11 1087
11683.13 1080
11684.15 1064
11685.17 1064
11686.19 1058
11687.21 1077
11688.23 1056
11689.25 1026
11690.28 1037
11691.30 1028
11692.32 1025
11693.34 1041
11694.36 1008
11695.38 1040
11696.40 1022
11697.42 1010
11698.44 1026
11699.47 1013
11700.49 1001
11701.51 959
11702.53 967
11703.55 966
11704.57 947
11705.60 990
11706.62 1005
11707.64 977
11708.66 960
11709.68 949
11710.70 924
11711.73 940
11712.75 960
11713.77 913
11714.79 926
11715.81 945
11716.84 961
11717.86 928
11718.88 926
11719.90 915
11720.92 923
11721.95 930
11722.97 904
11723.99 909
11725.01 850
11726.04 901
11727.06 894
11728.08 881
11729.11 902
11730.13 912
11731.15 899
11732.17 897
11733.20 900
11734.22 886
11735.24 910
11736.26 891
11737.29 889
11738.31 857
11739.33 882
11740.36 858
11741.38 853
11742.40 855
11743.43 873
11744.45 891
11745.47 887
11746.50 864
11747.52 880
11748.54 877
11749.57 877
11750.59 836
11751.62 890
11752.64 889
11753.66 873
11754.69 861
11755.71 869
11756.73 867
11757.76 860
11758.78 833
11759.81 867
11760.83 843
11761.85 840
11762.88 872
11763.90 825
11764.93 865
11765.95 848
11766.98 851
11768.00 873
11769.02 901
11770.05 897
11771.07 850
11772.10 877
11773.12 866
11774.15 874
11775.17 863
11776.20 895
11777.22 851
11778.25 867
11779.27 864
11780.30 834
11781.32 862
11782.35 864
11783.37 881
11784.40 888
11785.42 861
11786.45 861
11787.47 854
11788.50 848
11789.52 854
11790.55 844
11791.57 871
11792.60 862
11793.62 877
11794.65 831
11795.67 827
11796.70 869
11797.73 883
11798.75 890
11799.78 876
11800.80 899
11801.83 870
11802.85 884
11803.88 879
11804.91 876
11805.93 895
11806.96 849
11807.98 870
11809.01 875
11810.04 857
11811.06 869
11812.09 869
11813.12 888
11814.14 890
11815.17 887
11816.19 905
11817.22 872
11818.25 866
11819.27 911
11820.30 918
11821.33 921
11822.35 921
11823.38 933
11824.41 886
11825.44 923
11826.46 941
11827.49 907
11828.52 980
11829.54 929
11830.57 994
11831.60 925
11832.62 948
11833.65 954
11834.68 961
11835.71 939
11836.73 935
11837.76 936
11838.79 920
11839.82 933
11840.84 967
11841.87 983
11842.90 994
11843.93 977
11844.95 978
11845.98 1005
11847.01 1024
11848.04 1015
11849.07 978
11850.09 981
11851.12 1017
11852.15 1018
11853.18 1041
11854.21 1057
11855.23 1013
11856.26 1039
11857.29 1046
11858.32 1018
11859.35 1035
11860.38 1049
11861.40 1040
11862.43 1049
11863.46 1074
11864.49 1037
11865.52 1072
11866.55 1103
11867.58 1089
11868.60 1075
11869.63 1079
11870.66 1111
11871.69 1068
11872.72 1084
11873.75 1156
11874.78 1135
11875.81 1140
11876.84 1118
11877.86 1143
11878.89 1151
11879.92 1141
11880.95 1147
11881.98 1125
11883.01 1141
11884.04 1163
11885.07 1209
11886.10 1231
11887.13 1224
11888.16 1227
11889.19 1247
11890.22 1247
11891.25 1245
11892.28 1262
11893.31 1276
11894.34 1313
11895.37 1326
11896.40 1373
11897.43 1352
11898.46 1408
11899.49 1438
11900.52 1446
11901.55 1486
11902.58 1530
11903.61 1560
11904.64 1607
11905.67 1539
11906.70 1543
11907.73 1609
11908.76 1621
11909.79 1586
11910.82 1537
11911.85 1544
11912.88 1502
11913.91 1518
11914.94 1448
11915.97 1467
11917.01 1468
11918.04 1405
11919.07 1457
11920.10 1449
11921.13 1422
11922.16 1424
11923.19 1453
11924.22 1506
11925.25 1514
11926.28 1525
11927.32 1564
11928.35 1603
11929.38 1641
11930.41 1628
11931.44 1652
11932.47 1698
11933.50 1696
11934.54 1659
11935.57 1635
11936.60 1650
11937.63 1599
11938.66 1577
11939.70 1537
11940.73 1505
11941.76 1481
11942.79 1458
11943.82 1402
11944.85 1359
11945.89 1299
11946.92 1280
11947.95 1240
11948.98 1271
11950.02 1224
11951.05 1195
11952.08 1171
11953.11 1187
11954.15 1169
11955.18 1138
11956.21 1171
11957.24 1172
11958.28 1150
11959.31 1151
11960.34 1130
11961.37 1171
11962.41 1155
11963.44 1180
11964.47 1136
11965.51 1162
11966.54 1193
11967.57 1217
11968.60 1166
11969.64 1196
11970.67 1181
11971.70 1172
11972.74 1212
11973.77 1203
11974.80 1170
11975.84 1147
11976.87 1188
11977.90 1178
11978.94 1205
11979.97 1207
11981.00 1168
11982.04 1192
11983.07 1185
11984.11 1210
11985.14 1230
11986.17 1230
11987.21 1210
11988.24 1257
11989.28 1226
11990.31 1218
11991.34 1226
11992.38 1243
11993.41 1236
11994.45 1232
11995.48 1235
11996.51 1212
11997.55 1237
11998.58 1249
11999.62 1243
12000.65 1241
12001.69 1261
12002.72 1275
12003.76 1277
12004.79 1271
12005.82 1277
12006.86 1312
12007.89 1342
12008.93 1360
12009.96 1359
12011.00 1349
12012.03 1351
12013.07 1328
12014.10 1347
12015.14 1363
12016.17 1375
12017.21 1424
12018.24 1419
12019.28 1360
12020.32 1395
12021.35 1371
12022.39 1401
12023.42 1433
12024.46 1367
12025.49 1433
12026.53 1398
12027.56 1412
12028.60 1404
12029.64 1365
12030.67 1428
12031.71 1377
12032.74 1417
12033.78 1426
12034.81 1396
12035.85 1418
12036.89 1443
12037.92 1422
12038.96 1426
12039.99 1421
12041.03 1438
12042.07 1461
12043.10 1450
12044.14 1430
12045.18 1455
12046.21 1437
12047.25 1420
12048.29 1396
12049.32 1361
12050.36 1394
12051.40 1416
12052.43 1452
12053.47 1461
12054.51 1463
12055.54 1471
12056.58 1504
12057.62 1504
12058.65 1451
12059.69 1445
12060.73 1457
12061.76 1496
12062.80 1455
12063.84 1459
12064.88 1462
12065.91 1424
12066.95 1405
12067.99 1396
12069.03 1378
12070.06 1321
12071.10 1316
12072.14 1325
12073.18 1330
12074.21 1316
12075.25 1303
12076.29 1308
12077.33 1323
12078.36 1262
12079.40 1279
12080.44 1273
12081.48 1306
12082.52 1316
12083.55 1316
12084.59 1310
12085.63 1281
12086.67 1319
12087.71 1306
12088.74 1270
12089.78 1297
12090.82 1387
12091.86 1393
12092.90 1343
12093.94 1354
12094.98 1368
12096.01 1376
12097.05 1373
12098.09 1398
12099.13 1427
12100.17 1414
12101.21 1428
12102.25 1458
12103.28 1501
12104.32 1492
12105.36 1462
12106.40 1433
12107.44 1408
12108.48 1414
12109.52 1388
12110.56 1391
12111.60 1326
12112.64 1291
12113.68 1236
12114.72 1297
12115.76 1293
12116.79 1211
12117.83 1181
12118.87 1166
12119.91 1142
12120.95 1091
12121.99 1118
12123.03 1088
12124.07 1097
12125.11 1091
12126.15 1057
12127.19 1058
12128.23 1057
12129.27 1063
12130.31 1029
12131.35 1075
12132.39 1002
12133.43 1026
12134.47 1018
12135.51 998
12136.55 1014
12137.59 1057
12138.63 1030
12139.67 996
12140.71 1015
12141.76 1001
12142.80 1027
12143.84 1008
12144.88 1019
12145.92 983
12146.96 1001
12148.00 991
12149.04 1007
12150.08 981
12151.12 997
12152.16 1018
12153.20 964
12154.25 969
12155.29 956
12156.33 938
12157.37 980
12158.41 922
12159.45 928
12160.49 955
12161.53 946
12162.58 951
12163.62 949
12164.66 946
12165.70 936
12166.74 932
12167.78 937
12168.82 905
12169.87 935
12170.91 941
12171.95 941
12172.99 935
12174.03 934
12175.08 954
12176.12 936
12177.16 924
12178.20 925
12179.24 943
12180.29 916
12181.33 922
12182.37 917
12183.41 934
12184.46 945
12185.50 922
12186.54 897
12187.58 917
12188.63 915
12189.67 900
12190.71 911
12191.75 872
12192.80 877
12193.84 888
12194.88 890
12195.92 880
12196.97 898
12198.01 863
12199.05 877
12200.10 875
12201.14 899
12202.18 878
12203.23 884
12204.27 894
12205.31 873
12206.36 883
12207.40 881
12208.44 873
12209.49 851
12210.53 863
12211.57 864
12212.62 879
12213.66 824
12214.70 864
12215.75 822
12216.79 838
12217.84 848
12218.88 822
12219.92 832
12220.97 844
12222.01 862
12223.06 842
12224.10 861
12225.14 842
12226.19 856
12227.23 795
12228.28 814
12229.32 789
12230.36 827
12231.41 853
12232.45 832
12233.50 819
12234.54 800
12235.59 829
12236.63 837
12237.68 827
12238.72 806
12239.77 843
12240.81 849
12241.86 851
12242.90 803
12243.94 794
12244.99 831
12246.03 817
12247.08 835
12248.13 850
12249.17 813
12250.22 806
12251.26 782
12252.31 832
12253.35 808
12254.40 798
12255.44 803
12256.49 780
12257.53 791
12258.58 788
12259.62 779
12260.67 759
12261.72 716
12262.76 747
12263.81 784
12264.85 797
12265.90 773
12266.94 758
12267.99 771
12269.04 741
12270.08 739
12271.13 736
12272.17 745
12273.22 748
12274.27 769
12275.31 782
12276.36 750
12277.41 720
12278.45 751
12279.50 749
12280.55 709
12281.59 714
12282.64 723
12283.69 775
12284.73 745
12285.78 718
12286.83 757
12287.87 721
12288.92 702
12289.97 714
12291.01 706
12292.06 717
12293.11 710
12294.15 726
12295.20 736
12296.25 719
12297.30 722
12298.34 725
12299.39 749
12300.44 735
12301.48 718
12302.53 683
12303.58 745
12304.63 717
12305.67 724
12306.72 707
12307.77 729
12308.82 705
12309.87 716
12310.91 730
12311.96 708
12313.01 743
12314.06 742
12315.10 707
12316.15 738
12317.20 697
12318.25 680
12319.30 689
12320.34 716
12321.39 719
12322.44 692
12323.49 732
12324.54 705
12325.59 697
12326.63 687
12327.68 702
12328.73 711
12329.78 701
12330.83 705
12331.88 697
12332.93 694
12333.98 731
12335.02 704
12336.07 720
12337.12 684
12338.17 698
12339.22 707
12340.27 737
12341.32 733
12342.37 710
12343.42 708
12344.47 679
12345.51 670
12346.56 648
12347.61 685
12348.66 681
12349.71 688
12350.76 724
12351.81 723
12352.86 718
12353.91 713
12354.96 692
12356.01 676
12357.06 736
12358.11 727
12359.16 703
12360.21 691
12361.26 668
12362.31 707
12363.36 705
12364.41 697
12365.46 708
12366.51 678
12367.56 704
12368.61 729
12369.66 696
12370.71 708
12371.76 708
12372.81 719
12373.86 695
12374.91 700
12375.96 716
12377.01 708
12378.06 708
12379.11 729
12380.17 716
12381.22 723
12382.27 708
12383.32 709
12384.37 728
12385.42 703
12386.47 730
12387.52 696
12388.57 717
12389.62 700
12390.67 730
12391.73 722
12392.78 732
12393.83 721
12394.88 770
12395.93 736
12396.98 724
12398.03 743
12399.09 703
12400.14 719
12401.19 739
12402.24 731
12403.29 748
12404.34 741
12405.40 730
12406.45 719
12407.50 764
12408.55 747
12409.60 740
12410.66 750
12411.71 729
12412.76 737
12413.81 752
12414.86 751
12415.92 757
12416.97 769
12418.02 780
12419.07 795
12420.13 756
12421.18 788
12422.23 784
12423.28 769
12424.34 767
12425.39 748
12426.44 785
12427.49 773
12428.55 802
12429.60 807
12430.65 811
12431.71 821
12432.76 798
12433.81 803
12434.86 806
12435.92 800
12436.97 805
12438.02 822
12439.08 815
12440.13 808
12441.18 794
12442.24 770
12443.29 794
12444.34 847
12445.40 837
12446.45 812
12447.50 820
12448.56 813
12449.61 824
12450.67 816
12451.72 832
12452.77 854
12453.83 860
12454.88 866
12455.94 874
12456.99 867
12458.04 902
12459.10 898
12460.15 927
12461.21 967
12462.26 906
12463.31 977
12464.37 962
12465.42 974
12466.48 1028
12467.53 1053
12468.59 1056
12469.64 1130
12470.70 1159
12471.75 1202
12472.80 1234
12473.86 1274
12474.91 1307
12475.97 1367
12477.02 1414
12478.08 1443
12479.13 1452
12480.19 1449
12481.24 1444
12482.30 1400
12483.35 1439
12484.41 1350
12485.46 1317
12486.52 1300
12487.57 1256
12488.63 1184
12489.69 1152
12490.74 1151
12491.80 1131
12492.85 1124
12493.91 1063
12494.96 990
12496.02 974
12497.07 985
12498.13 991
12499.19 933
12500.24 914
12501.30 914
12502.35 931
12503.41 941
12504.47 936
12505.52 913
12506.58 912
12507.63 892
12508.69 874
12509.75 882
12510.80 869
12511.86 905
12512.91 939
12513.97 915
12515.03 906
12516.08 897
12517.14 896
12518.20 881
12519.25 906
12520.31 894
12521.37 927
12522.42 912
12523.48 898
12524.54 892
12525.59 901
12526.65 892
12527.71 888
12528.77 897
12529.82 874
12530.88 860
12531.94 833
12532.99 882
12534.05 926
12535.11 888
12536.17 871
12537.22 887
12538.28 896
12539.34 907
12540.40 888
12541.45 882
12542.51 908
12543.57 912
12544.63 939
12545.68 933
12546.74 927
12547.80 931
12548.86 957
12549.92 981
12550.97 976
12552.03 983
12553.09 976
12554.15 1023
12555.21 1050
12556.26 1028
12557.32 1044
12558.38 1027
12559.44 1015
12560.50 1026
12561.56 1073
12562.61 1049
12563.67 1018
12564.73 1013
12565.79 1020
12566.85 993
12567.91 981
12568.97 987
12570.02 944
12571.08 922
12572.14 956
12573.20 969
12574.26 928
12575.32 947
12576.38 920
12577.44 886
12578.50 892
12579.56 915
12580.61 939
12581.67 882
12582.73 911
12583.79 917
12584.85 906
12585.91 902
12586.97 920
12588.03 900
12589.09 928
12590.15 941
12591.21 894
12592.27 904
12593.33 909
12594.39 915
12595.45 914
12596.51 910
12597.57 894
12598.63 902
12599.69 907
12600.75 959
12601.81 911
12602.87 936
12603.93 900
12604.99 920
12606.05 922
12607.11 934
12608.17 939
12609.23 883
12610.29 918
12611.35 910
12612.41 964
12613.47 906
12614.53 948
12615.59 947
12616.66 949
12617.72 965
12618.78 958
12619.84 967
12620.90 1014
12621.96 1011
12623.02 954
12624.08 988
12625.14 1004
12626.20 1038
12627.26 1039
12628.33 1026
12629.39 1052
12630.45 1021
12631.51 1007
12632.57 1027
12633.63 1028
12634.69 1031
12635.76 1041
12636.82 1009
12637.88 972
12638.94 964
12640.00 999
12641.06 1005
12642.13 975
12643.19 950
12644.25 921
12645.31 975
12646.37 943
12647.44 959
12648.50 964
12649.56 936
12650.62 918
12651.68 923
12652.75 912
12653.81 925
12654.87 943
12655.93 928
12657.00 930
12658.06 886
12659.12 881
12660.18 901
12661.25 910
12662.31 892
12663.37 913
12664.43 914
12665.50 935
12666.56 902
12667.62 925
12668.69 951
12669.75 939
12670.81 924
12671.88 928
12672.94 917
12674.00 933
12675.06 970
12676.13 965
12677.19 939
12678.25 943
12679.32 940
12680.38 931
12681.44 969
12682.51 996
12683.57 983
12684.64 1008
12685.70 984
12686.76 985
12687.83 969
12688.89 1006
12689.95 995
12691.02 974
12692.08 1003
12693.15 1000
12694.21 1025
12695.27 1005
12696.34 1046
12697.40 1025
12698.47 1051
12699.53 1065
12700.59 1081
12701.66 1112
12702.72 1116
12703.79 1122
12704.85 1092
12705.92 1078
12706.98 1087
12708.05 1142
12709.11 1145
12710.18 1145
12711.24 1161
12712.30 1121
12713.37 1125
12714.43 1162
12715.50 1103
12716.56 1104
12717.63 1072
12718.69 1090
12719.76 1114
12720.82 1093
12721.89 1102
12722.95 1090
12724.02 1126
12725.09 1105
12726.15 1134
12727.22 1103
12728.28 1170
12729.35 1131
12730.41 1161
12731.48 1179
12732.54 1183
12733.61 1200
12734.68 1177
12735.74 1192
12736.81 1182
12737.87 1212
12738.94 1181
12740.00 1153
12741.07 1150
12742.14 1138
12743.20 1131
12744.27 1140
12745.33 1082
12746.40 1079
12747.47 1080
12748.53 1031
12749.60 992
12750.67 1047
12751.73 980
12752.80 952
12753.87 979
12754.93 975
12756.00 955
12757.07 917
12758.13 939
12759.20 985
12760.27 958
12761.33 920
12762.40 926
12763.47 911
12764.53 937
12765.60 904
12766.67 924
12767.73 902
12768.80 879
12769.87 867
12770.94 893
12772.00 902
12773.07 840
12774.14 843
12775.21 852
12776.27 878
12777.34 893
12778.41 864
12779.48 855
12780.54 859
12781.61 830
12782.68 841
12783.75 852
12784.81 830
12785.88 853
12786.95 833
12788.02 824
12789.09 805
12790.15 809
12791.22 819
12792.29 798
12793.36 822
12794.43 820
12795.49 824
12796.56 823
12797.63 817
12798.70 869
12799.77 837
12800.84 813
12801.90 827
12802.97 810
12804.04 805
12805.11 817
12806.18 800
12807.25 800
12808.32 827
12809.39 846
12810.45 881
12811.52 839
12812.59 791
12813.66 818
12814.73 833
12815.80 843
12816.87 839
12817.94 846
12819.01 831
12820.08 817
12821.15 833
12822.21 860
12823.28 836
12824.35 891
12825.42 875
12826.49 844
12827.56 826
12828.63 851
12829.70 851
12830.77 836
12831.84 860
12832.91 819
12833.98 855
12835.05 861
12836.12 814
12837.19 810
12838.26 818
12839.33 802
12840.40 799
12841.47 804
12842.54 747
12843.61 770
12844.68 815
12845.75 782
12846.82 786
12847.89 778
12848.96 787
12850.03 764
12851.10 738
12852.18 731
12853.25 711
12854.32 692
12855.39 719
12856.46 728
12857.53 719
12858.60 710
12859.67 748
12860.74 744
12861.81 704
12862.88 716
12863.96 724
12865.03 735
12866.10 718
12867.17 735
12868.24 697
12869.31 681
12870.38 693
12871.45 688
12872.53 709
12873.60 670
12874.67 718
12875.74 663
12876.81 672
12877.88 682
12878.96 665
12880.03 680
12881.10 664
12882.17 678
12883.24 675
12884.31 689
12885.39 677
12886.46 663
12887.53 653
12888.60 641
12889.68 658
12890.75 671
12891.82 647
12892.89 660
12893.96 619
12895.04 660
12896.11 643
12897.18 666
12898.25 642
12899.33 624
12900.40 649
12901.47 625
12902.54 646
12903.62 620
12904.69 646
12905.76 633
12906.84 616
12907.91 620
12908.98 623
12910.06 624
12911.13 623
12912.20 643
12913.27 618
12914.35 594
12915.42 640
12916.49 652
12917.57 629
12918.64 652
12919.71 612
12920.79 625
12921.86 651
12922.94 616
12924.01 607
12925.08 609
12926.16 614
12927.23 610
12928.30 621
12929.38 608
12930.45 602
12931.53 613
12932.60 628
12933.67 608
12934.75 597
12935.82 633
12936.90 608
12937.97 612
12939.04 616
12940.12 590
12941.19 597
12942.27 570
12943.34 566
12944.42 561
12945.49 585
12946.56 598
12947.64 611
12948.71 572
12949.79 583
12950.86 589
12951.94 565
12953.01 589
12954.09 587
12955.16 609
12956.24 577
12957.31 570
12958.39 602
12959.46 597
12960.54 596
12961.61 593
12962.69 584
12963.76 561
12964.84 571
12965.91 596
12966.99 584
12968.07 582
12969.14 570
12970.22 572
12971.29 604
12972.37 569
12973.44 583
12974.52 557
12975.59 588
12976.67 545
12977.75 603
12978.82 554
12979.90 585
12980.97 556
12982.05 590
12983.13 600
12984.20 583
12985.28 561
12986.35 575
12987.43 583
12988.51 578
12989.58 582
12990.66 594
12991.74 574
12992.81 541
12993.89 599
12994.97 615
12996.04 608
12997.12 602
12998.20 599
12999.27 624
13000.35 599
13001.43 601
13002.50 593
13003.58 587
13004.66 584
13005.73 582
13006.81 597
13007.89 586
13008.97 617
13010.04 595
13011.12 582
13012.20 592
13013.27 582
13014.35 572
13015.43 587
13016.51 571
13017.58 587
13018.66 620
13019.74 570
13020.82 583
13021.89 616
13022.97 597
13024.05 598
13025.13 580
13026.21 596
13027.28 582
13028.36 573
13029.44 579
13030.52 586
13031.60 578
13032.67 573
13033.75 625
13034.83 578
13035.91 604
13036.99 625
13038.07 603
13039.14 602
13040.22 616
13041.30 612
13042.38 587
13043.46 602
13044.54 617
13045.62 626
13046.69 619
13047.77 608
13048.85 625
13049.93 607
13051.01 629
13052.09 623
13053.17 618
13054.25 599
13055.33 606
13056.40 632
13057.48 582
13058.56 619
13059.64 624
13060.72 629
13061.80 625
13062.88 612
13063.96 615
13065.04 587
13066.12 586
13067.20 568
13068.28 578
13069.36 588
13070.44 644
13071.52 629
13072.60 578
13073.68 585
13074.76 573
13075.84 569
13076.92 589
13078.00 595
13079.08 587
13080.16 580
13081.24 603
13082.32 581
13083.40 596
13084.48 605
13085.56 609
13086.64 613
13087.72 606
13088.80 586
13089.88 581
13090.96 591
13092.04 615
13093.12 619
13094.20 625
13095.28 592
13096.36 576
13097.44 577
13098.52 596
13099.61 586
13100.69 606
13101.77 604
13102.85 571
13103.93 602
13105.01 597
13106.09 626
13107.17 585
13108.25 576
13109.34 606
13110.42 576
13111.50 583
13112.58 599
13113.66 594
13114.74 611
13115.82 645
13116.91 644
13117.99 642
13119.07 633
13120.15 624
13121.23 619
13122.31 614
13123.40 604
13124.48 638
13125.56 664
13126.64 640
13127.72 626
13128.81 613
13129.89 659
13130.97 647
13132.05 662
13133.14 643
13134.22 639
13135.30 619
13136.38 617
13137.47 602
13138.55 594
13139.63 625
13140.71 623
13141.80 619
13142.88 618
13143.96 608
13145.04 627
13146.13 650
13147.21 647
13148.29 613
13149.38 597
13150.46 629
13151.54 623
13152.62 594
13153.71 604
13154.79 634
13155.87 641
13156.96 620
13158.04 618
13159.12 624
13160.21 647
13161.29 633
13162.37 619
13163.46 652
13164.54 598
13165.62 613
13166.71 621
13167.79 617
13168.88 594
13169.96 625
13171.04 634
13172.13 627
13173.21 645
13174.30 635
13175.38 642
13176.46 626
13177.55 632
13178.63 655
13179.72 610
13180.80 611
13181.88 634
13182.97 642
13184.05 632
13185.14 634
13186.22 647
13187.31 648
13188.39 635
13189.48 624
13190.56 628
13191.65 630
13192.73 621
13193.81 641
13194.90 638
13195.98 649
13197.07 649
13198.15 668
13199.24 624
13200.32 638
13201.41 634
13202.49 655
13203.58 638
13204.67 648
13205.75 665
13206.84 674
13207.92 667
13209.01 622
13210.09 661
13211.18 659
13212.26 690
13213.35 690
13214.43 669
13215.52 666
13216.61 669
13217.69 678
13218.78 673
13219.86 691
13220.95 708
13222.04 716
13223.12 697
13224.21 679
13225.29 689
13226.38 646
13227.47 677
13228.55 688
13229.64 669
13230.72 688
13231.81 701
13232.90 707
13233.98 720
13235.07 679
13236.16 679
13237.24 691
13238.33 714
13239.42 697
13240.50 687
13241.59 695
13242.68 706
13243.76 695
13244.85 713
13245.94 738
13247.02 730
13248.11 709
13249.20 707
13250.29 732
13251.37 721
13252.46 731
13253.55 728
13254.63 710
13255.72 733
13256.81 744
13257.90 762
13258.98 766
13260.07 771
13261.16 769
13262.25 775
13263.33 777
13264.42 790
13265.51 782
13266.60 745
13267.69 773
13268.77 801
13269.86 757
13270.95 783
13272.04 776
13273.13 788
13274.21 816
13275.30 807
13276.39 815
13277.48 815
13278.57 810
13279.65 795
13280.74 800
13281.83 819
13282.92 861
13284.01 848
13285.10 855
13286.19 809
13287.27 834
13288.36 840
13289.45 827
13290.54 869
13291.63 898
13292.72 886
13293.81 876
13294.90 853
13295.98 871
13297.07 856
13298.16 880
13299.25 874
13300.34 846
13301.43 906
13302.52 902
13303.61 902
13304.70 923
13305.79 923
13306.88 900
13307.97 905
13309.06 917
13310.15 925
13311.24 952
13312.32 973
13313.41 959
13314.50 973
13315.59 917
13316.68 961
13317.77 953
13318.86 972
13319.95 1002
13321.04 999
13322.13 972
13323.22 995
13324.31 1001
13325.40 999
13326.49 978
13327.58 995
13328.68 1035
13329.77 1008
13330.86 1044
13331.95 1046
13333.04 1031
13334.13 1033
13335.22 1042
13336.31 1065
13337.40 1043
13338.49 1030
13339.58 1074
13340.67 1078
13341.76 1052
13342.85 1052
13343.94 1074
13345.04 1062
13346.13 1101
13347.22 1082
13348.31 1102
13349.40 1122
13350.49 1084
13351.58 1095
13352.67 1082
13353.77 1048
13354.86 1095
13355.95 1138
13357.04 1110
13358.13 1054
13359.22 1098
13360.31 1101
13361.41 1144
13362.50 1137
13363.59 1156
13364.68 1156
13365.77 1182
13366.87 1211
13367.96 1228
13369.05 1188
13370.14 1220
13371.23 1198
13372.33 1182
13373.42 1133
13374.51 1155
13375.60 1162
13376.69 1132
13377.79 1115
13378.88 1082
13379.97 1110
13381.06 1096
13382.16 1076
13383.25 1054
13384.34 1016
13385.43 1020
13386.53 1030
13387.62 1013
13388.71 983
13389.81 998
13390.90 986
13391.99 957
13393.08 943
13394.18 971
13395.27 959
13396.36 936
13397.46 945
13398.55 947
13399.64 954
13400.74 936
13401.83 937
13402.92 925
13404.02 924
13405.11 883
13406.20 859
13407.30 895
13408.39 932
13409.48 980
13410.58 925
13411.67 886
13412.77 918
13413.86 908
13414.95 920
13416.05 934
13417.14 942
13418.23 909
13419.33 944
13420.42 930
13421.52 943
13422.61 910
13423.71 893
13424.80 930
13425.89 966
13426.99 963
13428.08 943
13429.18 930
13430.27 934
13431.37 951
13432.46 938
13433.56 962
13434.65 949
13435.74 978
13436.84 935
13437.93 937
13439.03 973
13440.12 1005
13441.22 970
13442.31 985
13443.41 945
13444.50 965
13445.60 992
13446.69 1014
13447.79 977
13448.88 980
13449.98 994
13451.08 993
13452.17 999
13453.27 994
13454.36 1016
13455.46 1066
13456.55 1040
13457.65 1013
13458.74 1025
13459.84 1047
13460.94 1036
13462.03 1039
13463.13 1022
13464.22 1053
13465.32 1032
13466.41 1030
13467.51 1044
13468.61 1051
13469.70 1076
13470.80 1101
13471.90 1086
13472.99 1090
13474.09 1100
13475.18 1088
13476.28 1097
13477.38 1078
13478.47 1104
13479.57 1062
13480.67 1099
13481.76 1118
13482.86 1100
13483.96 1111
13485.05 1099
13486.15 1164
13487.25 1137
13488.34 1128
13489.44 1139
13490.54 1138
13491.63 1139
13492.73 1168
13493.83 1192
13494.93 1167
13496.02 1174
13497.12 1195
13498.22 1226
13499.31 1224
13500.41 1210
13501.51 1249
13502.61 1285
13503.70 1231
13504.80 1209
13505.90 1221
13507.00 1281
13508.09 1265
13509.19 1276
13510.29 1295
13511.39 1273
13512.49 1237
13513.58 1241
13514.68 1241
13515.78 1238
13516.88 1196
13517.98 1190
13519.07 1177
13520.17 1186
13521.27 1184
13522.37 1139
13523.47 1128
13524.57 1174
13525.66 1127
13526.76 1138
13527.86 1131
13528.96 1107
13530.06 1102
13531.16 1073
13532.25 1072
13533.35 1066
13534.45 1030
13535.55 1000
13536.65 1022
13537.75 1042
13538.85 1009
13539.95 1014
13541.05 980
13542.14 965
13543.24 930
13544.34 940
13545.44 981
13546.54 939
13547.64 918
13548.74 900
13549.84 904
13550.94 944
13552.04 927
13553.14 888
13554.24 899
13555.34 910
13556.44 885
13557.54 867
13558.64 882
13559.74 849
13560.84 882
13561.94 864
13563.04 836
13564.13 830
13565.23 871
13566.34 891
13567.44 898
13568.54 865
13569.64 913
13570.74 858
13571.84 847
13572.94 828
13574.04 897
13575.14 876
13576.24 857
13577.34 851
13578.44 852
13579.54 861
13580.64 836
13581.74 848
13582.84 867
13583.94 864
13585.04 851
13586.14 863
13587.24 854
13588.35 852
13589.45 894
13590.55 904
13591.65 892
13592.75 874
13593.85 863
13594.95 858
13596.05 861
13597.15 878
13598.26 866
13599.36 903
13600.46 870
13601.56 858
13602.66 883
13603.76 874
13604.86 856
13605.97 870
13607.07 883
13608.17 860
13609.27 851
13610.37 870
13611.47 844
13612.58 839
13613.68 846
13614.78 866
13615.88 883
13616.98 887
13618.09 831
13619.19 847
13620.29 865
13621.39 841
13622.50 891
13623.60 840
13624.70 856
13625.80 859
13626.91 867
13628.01 855
13629.11 822
13630.21 857
13631.32 867
13632.42 895
13633.52 876
13634.62 889
13635.73 918
13636.83 889
13637.93 842
13639.04 888
13640.14 895
13641.24 894
13642.35 881
13643.45 867
13644.55 878
13645.65 875
13646.76 881
13647.86 905
13648.96 923
13650.07 907
13651.17 869
13652.28 885
13653.38 881
13654.48 867
13655.59 885
13656.69 866
13657.79 855
13658.90 850
13660.00 864
13661.11 872
13662.21 873
13663.31 828
13664.42 833
13665.52 876
13666.63 861
13667.73 848
13668.83 872
13669.94 861
13671.04 837
13672.15 866
13673.25 878
13674.36 870
13675.46 902
13676.56 911
13677.67 868
13678.77 875
13679.88 879
13680.98 876
13682.09 872
13683.19 902
13684.30 902
13685.40 869
13686.51 857
13687.61 866
13688.72 870
13689.82 859
13690.93 872
13692.03 882
13693.14 889
13694.24 854
13695.35 872
13696.45 884
13697.56 866
13698.66 902
13699.77 905
13700.87 917
13701.98 907
13703.09 902
13704.19 913
13705.30 911
13706.40 962
13707.51 955
13708.61 961
13709.72 992
13710.83 957
13711.93 973
13713.04 954
13714.14 955
13715.25 949
13716.36 957
13717.46 984
13718.57 1016
13719.67 991
13720.78 1012
13721.89 1002
13722.99 1025
13724.10 1044
13725.21 1043
13726.31 1023
13727.42 1019
13728.53 1039
13729.63 1054
13730.74 1073
13731.85 1085
13732.95 1079
13734.06 1078
13735.17 1090
13736.27 1106
13737.38 1096
13738.49 1091
13739.59 1143
13740.70 1123
13741.81 1142
13742.92 1177
13744.02 1158
13745.13 1185
13746.24 1144
13747.35 1199
13748.45 1224
13749.56 1268
13750.67 1232
13751.78 1257
13752.88 1280
13753.99 1367
13755.10 1350
13756.21 1361
13757.31 1427
13758.42 1439
13759.53 1469
13760.64 1485
13761.75 1552
13762.85 1494
13763.96 1487
13765.07 1513
13766.18 1500
13767.29 1478
13768.39 1471
13769.50 1530
13770.61 1549
13771.72 1533
13772.83 1500
13773.94 1498
13775.04 1483
13776.15 1463
13777.26 1443
13778.37 1433
13779.48 1396
13780.59 1364
13781.70 1344
13782.80 1324
13783.91 1302
13785.02 1298
13786.13 1291
13787.24 1208
13788.35 1238
13789.46 1200
13790.57 1164
13791.68 1113
13792.79 1095
13793.90 1086
13795.00 1089
13796.11 1045
13797.22 994
13798.33 1016
13799.44 1009
13800.55 997
13801.66 997
13802.77 991
13803.88 987
13804.99 967
13806.10 987
13807.21 988
13808.32 925
13809.43 943
13810.54 986
13811.65 966
13812.76 933
13813.87 940
13814.98 949
13816.09 929
13817.20 923
13818.31 932
13819.42 957
13820.53 968
13821.64 914
13822.75 941
13823.86 903
13824.97 912
13826.08 888
13827.19 858
13828.30 881
13829.41 942
13830.53 949
13831.64 938
13832.75 905
13833.86 911
13834.97 904
13836.08 925
13837.19 937
13838.30 937
13839.41 924
13840.52 908
13841.64 942
13842.75 954
13843.86 946
13844.97 947
13846.08 934
13847.19 946
13848.30 936
13849.41 948
13850.53 957
13851.64 983
13852.75 955
13853.86 961
13854.97 964
13856.08 935
13857.20 903
13858.31 965
13859.42 926
13860.53 921
13861.64 947
13862.76 939
13863.87 966
13864.98 1004
13866.09 972
13867.20 953
13868.32 986
13869.43 981
13870.54 950
13871.65 982
13872.77 986
13873.88 970
13874.99 985
13876.10 995
13877.22 957
13878.33 990
13879.44 998
13880.55 990
13881.67 991
13882.78 1008
13883.89 1024
13885.01 994
13886.12 1021
13887.23 1031
13888.34 1067
13889.46 1085
13890.57 1054
13891.68 1071
13892.80 1070
13893.91 1082
13895.02 1109
13896.14 1140
13897.25 1129
13898.36 1117
13899.48 1103
13900.59 1126
13901.70 1117
13902.82 1130
13903.93 1111
13905.05 1099
13906.16 1130
13907.27 1062
13908.39 1036
13909.50 1042
13910.61 1037
13911.73 1022
13912.84 982
13913.96 948
13915.07 939
13916.19 950
13917.30 945
13918.41 944
13919.53 942
13920.64 947
13921.76 936
13922.87 933
13923.99 923
13925.10 910
13926.21 915
13927.33 893
13928.44 905
13929.56 914
13930.67 899
13931.79 891
13932.90 908
13934.02 907
13935.13 893
13936.25 873
13937.36 901
13938.48 926
13939.59 912
13940.71 899
13941.82 904
13942.94 919
13944.05 898
13945.17 898
13946.28 863
13947.40 851
13948.52 854
13949.63 874
13950.75 867
13951.86 840
13952.98 855
13954.09 836
13955.21 850
13956.32 880
13957.44 872
13958.56 875
13959.67 859
13960.79 860
13961.90 839
13963.02 846
13964.14 822
13965.25 851
13966.37 826
13967.48 811
13968.60 836
13969.72 846
13970.83 832
13971.95 831
13973.07 833
13974.18 835
13975.30 832
13976.42 865
13977.53 872
13978.65 869
13979.77 841
13980.88 847
13982.00 853
13983.12 842
13984.23 856
13985.35 895
13986.47 891
13987.58 872
13988.70 887
13989.82 888
13990.94 918
13992.05 924
13993.17 828
13994.29 849
13995.40 857
13996.52 860
13997.64 876
13998.76 859
13999.87 892
14000.99 895
14002.11 920
14003.23 909
14004.35 904
14005.46 867
14006.58 901
14007.70 894
14008.82 894
14009.93 901
14011.05 920
14012.17 870
14013.29 900
14014.41 835
14015.52 876
14016.64 906
14017.76 894
14018.88 895
14020.00 894
14021.12 908
14022.23 920
14023.35 928
14024.47 874
14025.59 885
14026.71 871
14027.83 934
14028.95 913
14030.06 928
14031.18 918
14032.30 923
14033.42 895
14034.54 919
14035.66 865
14036.78 901
14037.90 958
14039.02 924
14040.14 914
14041.25 922
14042.37 922
14043.49 948
14044.61 943
14045.73 916
14046.85 977
14047.97 963
14049.09 974
14050.21 985
14051.33 973
14052.45 999
14053.57 991
14054.69 1013
14055.81 1018
14056.93 1017
14058.05 1039
14059.17 1053
14060.29 1056
14061.41 1036
14062.53 1038
14063.65 1052
14064.77 1051
14065.89 1058
14067.01 1042
14068.13 1072
14069.25 1103
14070.37 1122
14071.49 1114
14072.61 1097
14073.73 1154
14074.85 1131
14075.97 1145
14077.09 1154
14078.21 1166
14079.33 1159
14080.45 1188
14081.57 1192
14082.69 1199
14083.82 1182
14084.94 1197
14086.06 1189
14087.18 1194
14088.30 1157
14089.42 1168
14090.54 1204
14091.66 1199
14092.78 1221
14093.91 1201
14095.03 1191
14096.15 1192
14097.27 1193
14098.39 1232
14099.51 1210
14100.63 1236
14101.76 1234
14102.88 1190
14104.00 1228
14105.12 1179
14106.24 1209
14107.36 1181
14108.49 1171
14109.61 1112
14110.73 1138
14111.85 1150
14112.97 1093
14114.10 1145
14115.22 1058
14116.34 1082
14117.46 1080
14118.58 1067
14119.71 1052
14120.83 1055
14121.95 1050
14123.07 1029
14124.20 1047
14125.32 1053
14126.44 1032
14127.56 1015
14128.69 1064
14129.81 1040
14130.93 987
14132.06 962
14133.18 969
14134.30 973
14135.42 946
14136.55 935
14137.67 921
14138.79 924
14139.92 954
14141.04 944
14142.16 940
14143.29 924
14144.41 971
14145.53 952
14146.66 910
14147.78 901
14148.90 910
14150.03 909
14151.15 901
14152.27 921
14153.40 898
14154.52 906
14155.64 902
14156.77 909
14157.89 892
14159.02 905
14160.14 876
14161.26 862
14162.39 887
14163.51 870
14164.64 857
14165.76 912
14166.88 905
14168.01 925
14169.13 876
14170.26 870
14171.38 845
14172.51 862
14173.63 852
14174.75 848
14175.88 887
14177.00 869
14178.13 878
14179.25 845
14180.38 845
14181.50 883
14182.63 897
14183.75 871
14184.88 848
14186.00 826
14187.13 828
14188.25 824
14189.38 830
14190.50 826
14191.63 846
14192.75 813
14193.88 842
14195.00 835
14196.13 801
14197.25 771
14198.38 802
14199.50 805
14200.63 823
14201.76 807
14202.88 803
14204.01 815
14205.13 817
14206.26 807
14207.38 783
14208.51 789
14209.64 800
14210.76 794
14211.89 777
14213.01 792
14214.14 806
14215.27 783
14216.39 811
14217.52 742
14218.64 780
14219.77 775
14220.90 774
14222.02 797
14223.15 721
14224.28 745
14225.40 767
14226.53 769
14227.66 750
14228.78 728
14229.91 767
14231.04 788
14232.16 786
14233.29 755
14234.42 728
14235.54 753
14236.67 709
14237.80 726
14238.92 755
14240.05 732
14241.18 710
14242.31 743
14243.43 730
14244.56 715
14245.69 736
14246.82 722
14247.94 716
14249.07 711
14250.20 719
14251.33 677
14252.45 678
14253.58 695
14254.71 688
14255.84 722
14256.96 682
14258.09 691
14259.22 704
14260.35 695
14261.47 678
14262.60 705
14263.73 689
14264.86 656
14265.99 693
14267.12 683
14268.24 679
14269.37 678
14270.50 653
14271.63 624
14272.76 664
14273.89 665
14275.01 663
14276.14 678
14277.27 668
14278.40 646
14279.53 665
14280.66 662
14281.79 641
14282.91 628
14284.04 631
14285.17 613
14286.30 603
14287.43 602
14288.56 624
14289.69 608
14290.82 645
14291.95 661
14293.08 628
14294.20 646
14295.33 640
14296.46 605
14297.59 640
14298.72 622
14299.85 614
14300.98 604
14302.11 612
14303.24 618
14304.37 622
14305.50 628
14306.63 615
14307.76 594
14308.89 611
14310.02 621
14311.15 603
14312.28 593
14313.41 599
14314.54 613
14315.67 584
14316.80 565
14317.93 555
14319.06 606
14320.19 622
14321.32 605
14322.45 605
14323.58 582
14324.71 592
14325.84 594
14326.97 603
14328.10 604
14329.23 616
14330.36 579
14331.49 577
14332.62 565
14333.76 587
14334.89 589
14336.02 580
14337.15 601
14338.28 612
14339.41 580
14340.54 581
14341.67 587
14342.80 584
14343.93 574
14345.07 604
14346.20 596
14347.33 591
14348.46 574
14349.59 543
14350.72 556
14351.85 594
14352.99 598
14354.12 569
14355.25 605
14356.38 580
14357.51 568
14358.64 574
14359.78 589
14360.91 554
14362.04 569
14363.17 581
14364.30 535
14365.44 572
14366.57 599
14367.70 572
14368.83 585
14369.96 586
14371.10 576
14372.23 583
14373.36 562
14374.49 552
14375.63 580
14376.76 564
14377.89 575
14379.02 615
14380.16 606
14381.29 568
14382.42 598
14383.55 582
14384.69 589
14385.82 576
14386.95 596
14388.09 588
14389.22 574
14390.35 620
14391.49 589
14392.62 612
14393.75 592
14394.89 586
14396.02 606
14397.15 583
14398.28 569
14399.42 591
14400.55 596
14401.69 593
14402.82 580
14403.95 605
14405.09 575
14406.22 595
14407.35 586
14408.49 566
14409.62 589
14410.75 607
14411.89 591
14413.02 600
14414.16 592
14415.29 605
14416.42 580
14417.56 585
14418.69 635
14419.83 612
14420.96 597
14422.10 616
14423.23 601
14424.36 656
14425.50 629
14426.63 629
14427.77 624
14428.90 618
14430.04 619
14431.17 616
14432.31 651
14433.44 601
14434.58 617
14435.71 629
14436.85 626
14437.98 613
14439.12 633
14440.25 639
14441.39 609
14442.52 638
14443.66 634
14444.79 634
14445.93 658
14447.06 642
14448.20 632
14449.33 624
14450.47 644
14451.60 666
14452.74 675
14453.87 632
14455.01 635
14456.14 655
14457.28 658
14458.42 662
14459.55 654
14460.69 672
14461.82 662
14462.96 717
14464.10 694
14465.23 654
14466.37 656
14467.50 674
14468.64 710
14469.78 683
14470.91 722
14472.05 689
14473.18 666
14474.32 686
14475.46 678
14476.59 692
14477.73 658
14478.87 674
14480.00 696
14481.14 667
14482.28 646
14483.41 678
14484.55 693
14485.69 682
14486.82 667
14487.96 669
14489.10 656
14490.23 654
14491.37 666
14492.51 651
14493.65 631
14494.78 661
14495.92 675
14497.06 654
14498.19 665
14499.33 693
14500.47 660
14501.61 674
14502.74 667
14503.88 695
14505.02 672
14506.16 689
14507.29 696
14508.43 669
14509.57 673
14510.71 694
14511.85 683
14512.98 651
14514.12 646
14515.26 648
14516.40 664
14517.54 645
14518.67 647
14519.81 650
14520.95 625
14522.09 648
14523.23 657
14524.36 616
14525.50 636
14526.64 612
14527.78 606
14528.92 635
14530.06 638
14531.19 612
14532.33 603
14533.47 624
14534.61 633
14535.75 621
14536.89 637
14538.03 588
14539.17 655
14540.31 645
14541.44 608
14542.58 618
14543.72 634
14544.86 639
14546.00 606
14547.14 574
14548.28 599
14549.42 620
14550.56 651
14551.70 624
14552.84 629
14553.98 639
14555.12 632
14556.25 619
14557.39 606
14558.53 631
14559.67 631
14560.81 625
14561.95 639
14563.09 624
14564.23 632
14565.37 641
14566.51 662
14567.65 660
14568.79 636
14569.93 640
14571.07 628
14572.21 677
14573.35 649
14574.49 654
14575.63 627
14576.77 634
14577.92 622
14579.06 668
14580.20 659
14581.34 643
14582.48 672
14583.62 667
14584.76 639
14585.90 679
14587.04 673
14588.18 701
14589.32 715
14590.46 688
14591.60 698
14592.74 705
14593.89 699
14595.03 708
14596.17 719
14597.31 697
14598.45 698
14599.59 693
14600.73 731
14601.87 724
14603.02 726
14604.16 708
14605.30 738
14606.44 702
14607.58 710
14608.72 714
14609.86 709
14611.01 732
14612.15 699
14613.29 726
14614.43 737
14615.57 763
14616.72 766
14617.86 752
14619.00 752
14620.14 785
14621.28 779
14622.43 821
14623.57 824
14624.71 800
14625.85 817
14627.00 844
14628.14 814
14629.28 806
14630.42 846
14631.56 863
14632.71 849
14633.85 823
14634.99 866
14636.14 873
14637.28 870
14638.42 861
14639.56 866
14640.71 890
14641.85 895
14642.99 863
14644.14 822
14645.28 827
14646.42 817
14647.56 819
14648.71 786
14649.85 765
14650.99 769
14652.14 766
14653.28 745
14654.42 689
14655.57 679
14656.71 723
14657.85 708
14659.00 672
14660.14 652
14661.29 630
14662.43 660
14663.57 628
14664.72 618
14665.86 623
14667.00 617
14668.15 628
14669.29 644
14670.44 612
14671.58 618
14672.73 577
14673.87 611
14675.01 619
14676.16 595
14677.30 578
14678.45 598
14679.59 574
14680.74 570
14681.88 593
14683.02 584
14684.17 563
14685.31 573
14686.46 593
14687.60 549
14688.75 562
14689.89 574
14691.04 558
14692.18 547
14693.33 544
14694.47 530
14695.62 536
14696.76 556
14697.91 573
14699.05 532
14700.20 525
14701.34 534
14702.49 543
14703.63 538
14704.78 514
14705.92 504
14707.07 537
14708.22 547
14709.36 542
14710.51 524
14711.65 525
14712.80 523
14713.94 537
14715.09 551
14716.23 534
14717.38 534
14718.53 541
14719.67 537
14720.82 531
14721.96 544
14723.11 532
14724.26 550
14725.40 519
14726.55 552
14727.70 525
14728.84 509
14729.99 538
14731.13 521
14732.28 510
14733.43 503
14734.57 535
14735.72 532
14736.87 497
14738.01 508
14739.16 524
14740.31 503
14741.45 512
14742.60 542
14743.75 484
14744.89 519
14746.04 501
14747.19 523
14748.34 542
14749.48 511
14750.63 497
14751.78 509
14752.92 517
14754.07 508
14755.22 508
14756.37 502
14757.51 526
14758.66 518
14759.81 526
14760.96 502
14762.10 509
14763.25 492
14764.40 501
14765.55 495
14766.70 482
14767.84 509
14768.99 501
14770.14 498
14771.29 492
14772.43 493
14773.58 498
14774.73 487
14775.88 496
14777.03 492
14778.18 490
14779.32 505
14780.47 501
14781.62 471
14782.77 482
14783.92 480
14785.07 495
14786.21 464
14787.36 453
14788.51 470
14789.66 452
14790.81 444
14791.96 455
14793.11 493
14794.26 462
14795.40 479
14796.55 474
14797.70 488
14798.85 469
14800.00 460
14801.15 483
14802.30 479
14803.45 462
14804.60 426
14805.75 454
14806.90 462
14808.05 450
14809.19 455
14810.34 470
14811.49 458
14812.64 452
14813.79 453
14814.94 456
14816.09 439
14817.24 422
14818.39 445
14819.54 454
14820.69 459
14821.84 436
14822.99 426
14824.14 429
14825.29 433
14826.44 432
14827.59 433
14828.74 415
14829.89 450
14831.04 440
14832.19 431
14833.34 438
14834.49 438
14835.64 413
14836.79 418
14837.95 433
14839.10 450
14840.25 445
14841.40 444
14842.55 433
14843.70 416
14844.85 453
14846.00 427
14847.15 426
14848.30 412
14849.45 403
14850.60 421
14851.76 416
14852.91 448
14854.06 431
14855.21 419
14856.36 421
14857.51 430
14858.66 423
14859.81 427
14860.97 422
14862.12 439
14863.27 433
14864.42 420
14865.57 425
14866.72 405
14867.88 431
14869.03 444
14870.18 413
14871.33 426
14872.48 420
14873.64 431
14874.79 420
14875.94 413
14877.09 411
14878.24 427
14879.40 444
14880.55 424
14881.70 422
14882.85 401
14884.00 377
14885.16 399
14886.31 428
14887.46 425
14888.61 431
14889.77 406
14890.92 407
14892.07 401
14893.23 430
14894.38 437
14895.53 410
14896.68 433
14897.84 407
14898.99 404
14900.14 393
14901.30 397
14902.45 438
14903.60 437
14904.75 427
14905.91 413
14907.06 406
14908.21 401
14909.37 384
14910.52 415
14911.67 432
14912.83 430
14913.98 418
14915.14 417
14916.29 427
14917.44 385
14918.60 445
14919.75 420
14920.90 420
14922.06 412
14923.21 391
14924.37 425
14925.52 419
14926.67 412
14927.83 412
14928.98 383
14930.14 389
14931.29 378
14932.44 381
14933.60 417
14934.75 427
14935.91 412
14937.06 411
14938.22 422
14939.37 410
14940.52 403
14941.68 418
14942.83 416
14943.99 416
14945.14 399
14946.30 397
14947.45 390
14948.61 387
14949.76 412
14950.92 407
14952.07 418
14953.23 402
14954.38 395
14955.54 411
14956.69 386
14957.85 423
14959.00 392
14960.16 400
14961.31 401
14962.47 406
14963.62 397
14964.78 411
14965.94 442
14967.09 408
14968.25 418
14969.40 416
14970.56 401
14971.71 409
14972.87 423
14974.03 427
14975.18 385
14976.34 403
14977.49 410
14978.65 410
14979.81 436
14980.96 407
14982.12 419
14983.27 390
14984.43 396
14985.59 402
14986.74 410
14987.90 395
14989.06 415
14990.21 407
14991.37 396
14992.53 382
14993.68 402
14994.84 422
14996.00 409
14997.15 409
14998.31 400
14999.47 393
15000.62 410
15001.78 440
15002.94 410
15004.09 394
15005.25 375
15006.41 386
15007.56 409
15008.72 401
15009.88 384
15011.04 411
15012.19 379
15013.35 406
15014.51 404
15015.67 413
15016.82 400
15017.98 401
15019.14 394
15020.30 408
15021.45 397
15022.61 430
15023.77 395
15024.93 381
15026.08 378
15027.24 380
15028.40 386
15029.56 412
15030.72 416
15031.87 407
15033.03 407
15034.19 377
15035.35 395
15036.51 388
15037.67 407
15038.82 377
15039.98 376
15041.14 360
15042.30 389
15043.46 391
15044.62 377
15045.78 393
15046.93 399
15048.09 386
15049.25 393
15050.41 358
15051.57 370
15052.73 391
15053.89 390
15055.05 367
15056.20 364
15057.36 364
15058.52 402
15059.68 398
15060.84 385
15062.00 380
15063.16 391
15064.32 397
15065.48 394
15066.64 389
15067.80 408
15068.96 384
15070.12 394
15071.28 403
15072.44 374
15073.60 389
15074.76 398
15075.91 412
15077.07 382
15078.23 387
15079.39 377
15080.55 396
15081.71 401
15082.87 393
15084.03 400
15085.19 378
15086.35 397
15087.51 410
15088.68 407
15089.84 405
15091.00 399
15092.16 408
15093.32 412
15094.48 401
15095.64 414
15096.80 394
15097.96 404
15099.12 415
15100.28 394
15101.44 410
15102.60 392
15103.76 401
15104.92 422
15106.08 421
15107.25 415
15108.41 414
15109.57 381
15110.73 411
15111.89 412
15113.05 417
15114.21 405
15115.37 400
15116.54 425
15117.70 419
15118.86 427
15120.02 398
15121.18 391
15122.34 427
15123.50 400
15124.67 423
15125.83 417
15126.99 429
15128.15 453
15129.31 433
15130.47 415
15131.64 434
15132.80 425
15133.96 420
15135.12 437
15136.28 422
15137.45 437
15138.61 439
15139.77 459
15140.93 432
15142.10 410
15143.26 449
15144.42 419
15145.58 440
15146.75 417
15147.91 429
15149.07 408
15150.23 421
15151.40 426
15152.56 476
15153.72 439
15154.88 425
15156.05 409
15157.21 436
15158.37 453
15159.54 472
15160.70 452
15161.86 458
15163.03 458
15164.19 457
15165.35 450
15166.52 451
15167.68 426
15168.84 444
15170.01 464
15171.17 482
15172.33 482
15173.50 469
15174.66 468
15175.82 482
15176.99 439
15178.15 474
15179.31 478
15180.48 486
15181.64 469
15182.81 483
15183.97 492
15185.13 485
15186.30 512
15187.46 508
15188.63 482
15189.79 480
15190.95 490
15192.12 506
15193.28 499
15194.45 504
15195.61 506
15196.78 525
15197.94 517
15199.10 527
15200.27 527
15201.43 520
15202.60 492
15203.76 500
15204.93 522
15206.09 530
15207.26 519
15208.42 517
15209.59 545
15210.75 537
15211.92 507
15213.08 505
15214.25 527
15215.41 515
15216.58 517
15217.74 517
15218.91 500
15220.07 501
15221.24 494
15222.40 501
15223.57 515
15224.74 545
15225.90 529
15227.07 530
15228.23 550
15229.40 503
15230.56 520
15231.73 542
15232.89 530
15234.06 544
15235.23 547
15236.39 558
15237.56 552
15238.72 549
15239.89 550
15241.06 542
15242.22 553
15243.39 570
15244.56 577
15245.72 560
15246.89 551
15248.05 550
15249.22 554
15250.39 508
15251.55 513
15252.72 494
15253.89 507
15255.05 548
15256.22 519
15257.39 510
15258.55 518
15259.72 518
15260.89 528
15262.05 527
15263.22 496
15264.39 500
15265.56 484
15266.72 500
15267.89 483
15269.06 510
15270.22 513
15271.39 494
15272.56 493
15273.73 496
15274.89 477
15276.06 492
15277.23 480
15278.40 468
15279.56 489
15280.73 510
15281.90 493
15283.07 469
15284.23 462
15285.40 497
15286.57 475
15287.74 472
15288.91 469
15290.07 518
15291.24 486
15292.41 518
15293.58 470
15294.75 471
15295.92 468
15297.08 489
15298.25 466
15299.42 474
15300.59 472
15301.76 467
15302.93 483
15304.09 506
15305.26 440
15306.43 452
15307.60 455
15308.77 481
15309.94 484
15311.11 478
15312.28 477
15313.44 509
15314.61 516
15315.78 478
15316.95 491
15318.12 475
15319.29 500
15320.46 492
15321.63 480
15322.80 481
15323.97 463
15325.14 500
15326.30 496
15327.47 491
15328.64 479
15329.81 503
15330.98 504
15332.15 500
15333.32 486
15334.49 487
15335.66 465
15336.83 473
15338.00 509
15339.17 487
15340.34 461
15341.51 471
15342.68 498
15343.85 486
15345.02 493
15346.19 516
15347.36 487
15348.53 501
15349.70 520
15350.87 511
15352.04 501
15353.21 510
15354.38 505
15355.55 515
15356.72 507
15357.90 509
15359.07 522
15360.24 517
15361.41 538
15362.58 530
15363.75 525
15364.92 523
15366.09 545
15367.26 537
15368.43 513
15369.60 527
15370.77 507
15371.95 551
15373.12 506
15374.29 511
15375.46 497
15376.63 504
15377.80 516
15378.97 502
15380.15 519
15381.32 511
15382.49 527
15383.66 533
15384.83 534
15386.00 534
15387.17 506
15388.35 550
15389.52 558
15390.69 507
15391.86 502
15393.03 476
15394.21 519
15395.38 491
15396.55 489
15397.72 482
15398.89 493
15400.07 490
15401.24 496
15402.41 478
15403.58 478
15404.76 484
15405.93 485
15407.10 469
15408.27 471
15409.45 482
15410.62 464
15411.79 474
15412.96 474
15414.14 442
15415.31 483
15416.48 465
15417.66 476
15418.83 444
15420.00 452
15421.17 447
15422.35 446
15423.52 449
15424.69 471
15425.87 449
15427.04 449
15428.21 427
15429.39 475
15430.56 460
15431.73 436
15432.91 425
15434.08 463
15435.25 459
15436.43 455
15437.60 420
15438.77 446
15439.95 441
15441.12 445
15442.30 427
15443.47 423
15444.64 428
15445.82 444
15446.99 410
15448.17 428
15449.34 425
15450.51 447
15451.69 448
15452.86 452
15454.04 425
15455.21 456
15456.39 429
15457.56 458
15458.73 435
15459.91 424
15461.08 427
15462.26 430
15463.43 418
15464.61 425
15465.78 436
15466.96 434
15468.13 442
15469.31 438
15470.48 470
15471.66 434
15472.83 463
15474.01 450
15475.18 442
15476.36 469
15477.53 446
15478.71 447
15479.88 456
15481.06 452
15482.23 444
15483.41 437
15484.58 458
15485.76 443
15486.93 444
15488.11 447
15489.29 463
15490.46 458
15491.64 427
15492.81 443
15493.99 470
15495.16 460
15496.34 470
15497.52 440
15498.69 429
15499.87 467
15501.04 443
15502.22 457
15503.40 434
15504.57 425
15505.75 475
15506.92 442
15508.10 432
15509.28 406
15510.45 449
15511.63 472
15512.81 464
15513.98 447
15515.16 459
15516.34 467
15517.51 459
15518.69 452
15519.87 468
15521.04 445
15522.22 434
15523.40 462
15524.57 464
15525.75 463
15526.93 463
15528.11 480
15529.28 483
15530.46 495
15531.64 441
15532.81 463
15533.99 505
15535.17 466
15536.35 449
15537.52 474
15538.70 463
15539.88 483
15541.06 485
15542.23 496
15543.41 447
15544.59 471
15545.77 469
15546.95 489
15548.12 470
15549.30 491
15550.48 500
15551.66 499
15552.83 495
15554.01 479
15555.19 489
15556.37 496
15557.55 513
15558.73 482
15559.90 489
15561.08 475
15562.26 450
15563.44 491
15564.62 503
15565.80 535
15566.97 515
15568.15 516
15569.33 513
15570.51 494
15571.69 490
15572.87 506
15574.05 515
15575.23 509
15576.40 509
15577.58 526
15578.76 514
15579.94 512
15581.12 505
15582.30 517
15583.48 533
15584.66 536
15585.84 522
15587.02 529
15588.20 532
15589.38 552
15590.56 579
15591.73 577
15592.91 548
15594.09 558
15595.27 571
15596.45 560
15597.63 542
15598.81 531
15599.99 579
15601.17 609
15602.35 577
15603.53 584
15604.71 599
15605.89 595
15607.07 603
15608.25 577
15609.43 617
15610.61 628
15611.79 632
15612.97 580
15614.15 602
15615.33 605
15616.51 626
15617.69 656
15618.88 615
15620.06 600
15621.24 631
15622.42 679
15623.60 674
15624.78 641
15625.96 609
15627.14 645
15628.32 661
15629.50 652
15630.68 663
15631.86 666
15633.05 665
15634.23 654
15635.41 685
15636.59 700
15637.77 686
15638.95 713
15640.13 726
15641.31 691
15642.50 704
15643.68 703
15644.86 713
15646.04 719
15647.22 728
15648.40 698
15649.58 680
15650.77 718
15651.95 699
15653.13 731
15654.31 696
15655.49 749
15656.68 734
15657.86 705
15659.04 717
15660.22 714
15661.40 701
15662.59 728
15663.77 714
15664.95 706
15666.13 690
15667.32 700
15668.50 715
15669.68 682
15670.86 690
15672.05 686
15673.23 686
15674.41 681
15675.59 681
15676.78 694
15677.96 690
15679.14 687
15680.32 678
15681.51 647
15682.69 661
15683.87 632
15685.06 661
15686.24 697
15687.42 664
15688.61 640
15689.79 687
15690.97 691
15692.16 657
15693.34 647
15694.52 666
15695.71 658
15696.89 632
15698.07 640
15699.26 674
15700.44 638
15701.62 643
15702.81 683
15703.99 672
15705.17 658
15706.36 678
15707.54 656
15708.73 643
15709.91 664
15711.09 675
15712.28 689
15713.46 669
15714.65 668
15715.83 701
15717.02 676
15718.20 691
15719.38 679
15720.57 686
15721.75 713
15722.94 729
15724.12 720
15725.31 724
15726.49 715
15727.68 716
15728.86 733
15730.04 711
15731.23 705
15732.41 686
15733.60 710
15734.78 738
15735.97 741
15737.15 708
15738.34 712
15739.52 714
15740.71 739
15741.89 734
15743.08 738
15744.27 768
15745.45 762
15746.64 776
15747.82 768
15749.01 740
15750.19 789
15751.38 786
15752.56 780
15753.75 808
15754.93 784
15756.12 751
15757.31 783
15758.49 806
15759.68 827
15760.86 796
15762.05 767
15763.24 780
15764.42 786
15765.61 807
15766.79 818
15767.98 829
15769.17 838
15770.35 799
15771.54 788
15772.72 767
15773.91 763
15775.10 755
15776.28 770
15777.47 760
15778.66 715
15779.84 746
15781.03 762
15782.22 708
15783.40 730
15784.59 702
15785.78 721
15786.96 716
15788.15 724
15789.34 708
15790.53 693
15791.71 746
15792.90 706
15794.09 706
15795.27 715
15796.46 693
15797.65 682
15798.84 663
15800.02 680
15801.21 683
15802.40 660
15803.59 607
15804.77 656
15805.96 612
15807.15 655
15808.34 669
15809.52 606
15810.71 640
15811.90 657
15813.09 611
15814.28 612
15815.46 605
15816.65 593
15817.84 603
15819.03 633
15820.22 615
15821.40 624
15822.59 630
15823.78 594
15824.97 635
15826.16 614
15827.35 592
15828.53 592
15829.72 571
15830.91 582
15832.10 613
15833.29 599
15834.48 597
15835.67 611
15836.85 606
15838.04 604
15839.23 579
15840.42 584
15841.61 589
15842.80 600
15843.99 615
15845.18 559
15846.37 593
15847.55 585
15848.74 563
15849.93 577
15851.12 576
15852.31 573
15853.50 600
15854.69 605
15855.88 602
15857.07 601
15858.26 590
15859.45 598
15860.64 584
15861.83 606
15863.02 593
15864.21 601
15865.40 606
15866.59 601
15867.78 592
15868.97 626
15870.16 621
15871.35 566
15872.54 604
15873.73 614
15874.92 642
15876.11 626
15877.30 588
15878.49 597
15879.68 608
15880.87 629
15882.06 630
15883.25 629
15884.44 618
15885.63 615
15886.82 640
15888.01 648
15889.20 607
15890.39 633
15891.59 612
15892.78 652
15893.97 642
15895.16 671
15896.35 655
15897.54 665
15898.73 670
15899.92 659
15901.11 702
15902.30 688
15903.50 679
15904.69 693
15905.88 679
15907.07 660
15908.26 698
15909.45 706
15910.64 739
15911.84 699
15913.03 730
15914.22 708
15915.41 696
15916.60 717
15917.79 680
15918.99 713
15920.18 709
15921.37 706
15922.56 718
15923.75 709
15924.95 730
15926.14 702
15927.33 677
15928.52 669
15929.71 691
15930.91 675
15932.10 699
15933.29 703
15934.48 719
15935.68 683
15936.87 712
15938.06 716
15939.25 689
15940.45 701
15941.64 671
15942.83 647
15944.03 638
15945.22 630
15946.41 668
15947.60 641
15948.80 627
15949.99 604
15951.18 581
15952.38 576
15953.57 584
15954.76 572
15955.96 549
15957.15 567
15958.34 578
15959.54 548
15960.73 538
15961.92 527
15963.12 544
15964.31 534
15965.50 509
15966.70 500
15967.89 494
15969.08 514
15970.28 519
15971.47 501
15972.67 473
15973.86 518
15975.05 518
15976.25 514
15977.44 470
15978.64 471
15979.83 478
15981.02 477
15982.22 466
15983.41 461
15984.61 467
15985.80 473
15987.00 448
15988.19 472
15989.38 454
15990.58 459
15991.77 461
15992.97 495
15994.16 449
15995.36 457
15996.55 462
15997.75 462
15998.94 418
16000.14 456
16001.33 420
16002.53 433
16003.72 464
16004.92 464
16006.11 432
16007.31 427
16008.50 446
16009.70 435
16010.89 450
16012.09 454
16013.28 448
16014.48 438
16015.67 455
16016.87 426
16018.07 412
16019.26 417
16020.46 453
16021.65 465
16022.85 465
16024.04 435
16025.24 432
16026.44 442
16027.63 454
16028.83 439
16030.02 445
16031.22 449
16032.42 436
16033.61 432
16034.81 443
16036.00 423
16037.20 408
16038.40 427
16039.59 424
16040.79 418
16041.99 439
16043.18 446
16044.38 428
16045.58 407
16046.77 434
16047.97 433
16049.17 443
16050.36 430
16051.56 428
16052.76 441
16053.95 429
16055.15 432
16056.35 423
16057.54 436
16058.74 438
16059.94 393
16061.14 420
16062.33 392
16063.53 426
16064.73 423
16065.92 400
16067.12 406
16068.32 408
16069.52 416
16070.71 394
16071.91 423
16073.11 414
16074.31 412
16075.50 414
16076.70 405
16077.90 413
16079.10 392
16080.30 405
16081.49 424
16082.69 412
16083.89 399
16085.09 395
16086.29 402
16087.48 386
16088.68 395
16089.88 386
16091.08 380
16092.28 395
16093.48 389
16094.67 377
16095.87 379
16097.07 393
16098.27 401
16099.47 401
16100.67 409
16101.87 392
16103.06 369
16104.26 411
16105.46 400
16106.66 395
16107.86 384
16109.06 361
16110.26 406
16111.46 366
16112.66 367
16113.86 364
16115.05 382
16116.25 378
16117.45 388
16118.65 366
16119.85 373
16121.05 378
16122.25 387
16123.45 380
16124.65 388
16125.85 365
16127.05 391
16128.25 358
16129.45 337
16130.65 344
16131.85 374
16133.05 379
16134.25 369
16135.45 351
16136.65 369
16137.85 373
16139.05 375
16140.25 363
16141.45 376
16142.65 361
16143.85 385
16145.05 354
16146.25 342
16147.45 350
16148.65 376
16149.85 379
16151.05 361
16152.25 359
16153.45 378
16154.65 385
16155.85 372
16157.05 381
16158.25 375
16159.46 380
16160.66 391
16161.86 367
16163.06 341
16164.26 387
16165.46 389
16166.66 386
16167.86 385
16169.06 376
16170.27 381
16171.47 370
16172.67 372
16173.87 346
16175.07 369
16176.27 353
16177.47 380
16178.67 394
16179.88 384
16181.08 403
16182.28 392
16183.48 385
16184.68 383
16185.89 375
16187.09 388
16188.29 379
16189.49 393
16190.69 388
16191.90 385
16193.10 353
16194.30 368
16195.50 349
16196.70 361
16197.91 371
16199.11 392
16200.31 360
16201.51 372
16202.72 379
16203.92 370
16205.12 390
16206.32 386
16207.53 382
16208.73 385
16209.93 380
16211.13 384
16212.34 389
16213.54 410
16214.74 378
16215.95 381
16217.15 400
16218.35 398
16219.55 387
16220.76 390
16221.96 382
16223.16 373
16224.37 369
16225.57 403
16226.77 388
16227.98 392
16229.18 419
16230.38 420
16231.59 419
16232.79 365
16233.99 418
16235.20 422
16236.40 415
16237.61 425
16238.81 393
16240.01 396
16241.22 393
16242.42 407
16243.63 391
16244.83 401
16246.03 407
16247.24 403
16248.44 405
16249.65 399
16250.85 397
16252.05 402
16253.26 416
16254.46 397
16255.67 406
16256.87 395
16258.08 389
16259.28 411
16260.49 421
16261.69 399
16262.89 434
16264.10 406
16265.30 400
16266.51 397
16267.71 423
16268.92 401
16270.12 440
16271.33 426
16272.53 438
16273.74 436
16274.94 424
16276.15 449
16277.35 432
16278.56 437
16279.77 421
16280.97 453
16282.18 416
16283.38 447
16284.59 430
16285.79 422
16287.00 437
16288.20 421
16289.41 425
16290.61 426
16291.82 424
16293.03 392
16294.23 413
16295.44 418
16296.64 435
16297.85 420
16299.06 431
16300.26 416
16301.47 426
16302.67 436
16303.88 440
16305.09 431
16306.29 424
16307.50 408
16308.71 438
16309.91 452
16311.12 417
16312.33 450
16313.53 420
16314.74 406
16315.95 413
16317.15 424
16318.36 414
16319.57 426
16320.77 413
16321.98 403
16323.19 398
16324.39 395
16325.60 380
16326.81 417
16328.01 386
16329.22 388
16330.43 371
16331.64 385
16332.84 402
16334.05 388
16335.26 398
16336.47 378
16337.67 404
16338.88 363
16340.09 385
16341.30 373
16342.50 387
16343.71 382
16344.92 388
16346.13 372
16347.33 365
16348.54 352
16349.75 372
16350.96 398
16352.17 394
16353.37 352
16354.58 381
16355.79 386
16357.00 384
16358.21 386
16359.41 373
16360.62 357
16361.83 359
16363.04 366
16364.25 377
16365.46 394
16366.67 379
16367.87 414
16369.08 375
16370.29 358
16371.50 376
16372.71 362
16373.92 355
16375.13 365
16376.34 364
16377.54 366
16378.75 365
16379.96 356
16381.17 372
16382.38 376
16383.59 360
16384.80 347
16386.01 370
16387.22 374
16388.43 367
16389.64 335
16390.85 354
16392.05 361
16393.26 358
16394.47 358
16395.68 371
16396.89 355
16398.10 366
16399.31 353
16400.52 361
16401.73 338
16402.94 349
16404.15 360
16405.36 363
16406.57 330
16407.78 327
16408.99 356
16410.20 363
16411.41 365
16412.62 357
16413.83 350
16415.04 356
16416.25 366
16417.46 362
16418.67 345
16419.88 353
16421.10 338
16422.31 376
16423.52 360
16424.73 372
16425.94 358
16427.15 359
16428.36 371
16429.57 374
16430.78 392
16431.99 366
16433.20 348
16434.41 349
16435.63 354
16436.84 351
16438.05 338
16439.26 337
16440.47 344
16441.68 349
16442.89 357
16444.10 359
16445.32 335
16446.53 357
16447.74 371
16448.95 366
16450.16 358
16451.37 369
16452.59 369
16453.80 346
16455.01 368
16456.22 347
16457.43 335
16458.64 349
16459.86 326
16461.07 354
16462.28 339
16463.49 329
16464.70 373
16465.92 356
16467.13 362
16468.34 351
16469.55 356
16470.77 358
16471.98 349
16473.19 332
16474.40 347
16475.62 362
16476.83 348
16478.04 343
16479.25 354
16480.47 358
16481.68 341
16482.89 346
16484.11 329
16485.32 328
16486.53 350
16487.74 360
16488.96 359
16490.17 325
16491.38 337
16492.60 351
16493.81 355
16495.02 341
16496.24 316
16497.45 349
16498.66 356
16499.88 352
16501.09 341
16502.30 335
16503.52 352
16504.73 351
16505.94 354
16507.16 346
16508.37 347
16509.59 340
16510.80 345
16512.01 337
16513.23 356
16514.44 369
16515.66 348
16516.87 361
16518.08 367
16519.30 378
16520.51 366
16521.73 352
16522.94 339
16524.16 361
16525.37 361
16526.58 359
16527.80 359
16529.01 398
16530.23 370
16531.44 377
16532.66 356
16533.87 368
16535.09 381
16536.30 376
16537.52 378
16538.73 381
16539.95 375
16541.16 389
16542.38 375
16543.59 372
16544.81 404
16546.02 390
16547.24 389
16548.45 364
16549.67 399
16550.88 386
16552.10 380
16553.31 404
16554.53 394
16555.74 400
16556.96 414
16558.18 419
16559.39 407
16560.61 380
16561.82 377
16563.04 383
16564.25 392
16565.47 424
16566.69 389
16567.90 401
16569.12 391
16570.33 380
16571.55 388
16572.77 375
16573.98 394
16575.20 366
16576.41 371
16577.63 371
16578.85 393
16580.06 397
16581.28 369
16582.50 411
16583.71 398
16584.93 365
16586.15 393
16587.36 343
16588.58 385
16589.80 375
16591.01 384
16592.23 370
16593.45 381
16594.66 378
16595.88 376
16597.10 387
16598.32 354
16599.53 361
16600.75 365
16601.97 372
16603.18 354
16604.40 374
16605.62 369
16606.84 357
16608.05 346
16609.27 348
16610.49 344
16611.71 340
16612.92 361
16614.14 369
16615.36 337
16616.58 357
16617.79 332
16619.01 344
16620.23 334
16621.45 331
16622.67 332
16623.88 342
16625.10 361
16626.32 322
16627.54 313
16628.76 333
16629.97 348
16631.19 344
16632.41 365
16633.63 346
16634.85 317
16636.07 318
16637.29 317
16638.50 316
16639.72 325
16640.94 358
16642.16 334
16643.38 343
16644.60 338
16645.82 342
16647.03 329
16648.25 344
16649.47 369
16650.69 338
16651.91 308
16653.13 316
16654.35 352
16655.57 349
16656.79 325
16658.01 328
16659.23 340
16660.45 348
16661.66 341
16662.88 329
16664.10 322
16665.32 316
16666.54 338
16667.76 338
16668.98 322
16670.20 353
16671.42 349
16672.64 335
16673.86 332
16675.08 331
16676.30 322
16677.52 330
16678.74 333
16679.96 335
16681.18 345
16682.40 331
16683.62 336
16684.84 322
16686.06 309
16687.28 329
16688.50 323
16689.72 325
16690.94 337
16692.16 309
16693.39 326
16694.61 321
16695.83 320
16697.05 300
16698.27 309
16699.49 324
16700.71 338
16701.93 347
16703.15 344
16704.37 331
16705.59 350
16706.81 335
16708.04 333
16709.26 324
16710.48 322
16711.70 321
16712.92 319
16714.14 319
16715.36 314
16716.58 335
16717.81 303
16719.03 317
16720.25 318
16721.47 323
16722.69 335
16723.91 327
16725.14 317
16726.36 332
16727.58 322
16728.80 346
16730.02 323
16731.24 323
16732.47 334
16733.69 311
16734.91 302
16736.13 317
16737.36 348
16738.58 324
16739.80 305
16741.02 329
16742.24 307
16743.47 301
16744.69 302
16745.91 307
16747.13 320
16748.36 347
16749.58 290
16750.80 314
16752.02 303
16753.25 301
16754.47 307
16755.69 302
16756.92 304
16758.14 312
16759.36 296
16760.59 315
16761.81 305
16763.03 322
16764.25 325
16765.48 293
16766.70 332
16767.92 292
16769.15 309
16770.37 315
16771.59 303
16772.82 310
16774.04 314
16775.27 308
16776.49 302
16777.71 302
16778.94 309
16780.16 312
16781.38 301
16782.61 327
16783.83 307
16785.06 292
16786.28 291
16787.50 306
16788.73 310
16789.95 305
16791.18 317
16792.40 293
16793.62 302
16794.85 319
16796.07 314
16797.30 298
16798.52 320
16799.75 311
16800.97 305
16802.19 328
16803.42 317
16804.64 306
16805.87 333
16807.09 327
16808.32 316
16809.54 300
16810.77 334
16811.99 330
16813.22 317
16814.44 310
16815.67 313
16816.89 333
16818.12 334
16819.34 326
16820.57 319
16821.79 333
16823.02 320
16824.24 330
16825.47 349
16826.70 331
16827.92 340
16829.15 331
16830.37 317
16831.60 334
16832.82 327
16834.05 349
16835.27 346
16836.50 359
16837.73 343
16838.95 356
16840.18 350
16841.40 341
16842.63 335
16843.86 348
16845.08 323
16846.31 345
16847.53 352
16848.76 324
16849.99 352
16851.21 346
16852.44 375
16853.67 354
16854.89 341
16856.12 364
16857.35 352
16858.57 379
16859.80 370
16861.03 364
16862.25 368
16863.48 369
16864.71 380
16865.93 360
16867.16 357
16868.39 380
16869.61 373
16870.84 379
16872.07 394
16873.30 375
16874.52 375
16875.75 372
16876.98 404
16878.20 416
16879.43 398
16880.66 402
16881.89 410
16883.11 411
16884.34 404
16885.57 391
16886.80 434
16888.02 399
16889.25 417
16890.48 415
16891.71 400
16892.94 402
16894.16 411
16895.39 439
16896.62 432
16897.85 435
16899.08 405
16900.30 405
16901.53 412
16902.76 412
16903.99 402
16905.22 413
16906.45 410
16907.67 396
16908.90 397
16910.13 402
16911.36 409
16912.59 363
16913.82 396
16915.04 405
16916.27 393
16917.50 392
16918.73 365
16919.96 383
16921.19 381
16922.42 377
16923.65 386
16924.88 392
16926.10 403
16927.33 375
16928.56 377
16929.79 346
16931.02 360
16932.25 411
16933.48 384
16934.71 371
16935.94 368
16937.17 366
16938.40 381
16939.63 388
16940.86 360
16942.09 393
16943.32 396
16944.55 374
16945.78 367
16947.01 368
16948.24 377
16949.47 374
16950.70 380
16951.93 381
16953.16 387
16954.39 365
16955.62 377
16956.85 387
16958.08 390
16959.31 351
16960.54 361
16961.77 353
16963.00 355
16964.23 365
16965.46 333
16966.69 378
16967.92 369
16969.15 363
16970.38 369
16971.61 368
16972.84 377
16974.07 362
16975.30 356
16976.54 351
16977.77 367
16979.00 356
16980.23 347
16981.46 365
16982.69 350
16983.92 347
16985.15 348
16986.38 344
16987.62 340
16988.85 343
16990.08 354
16991.31 334
16992.54 339
16993.77 339
16995.00 335
16996.24 313
16997.47 337
16998.70 338
16999.93 341
17001.16 321
17002.39 341
17003.63 336
17004.86 337
17006.09 339
17007.32 363
17008.55 321
17009.79 350
17011.02 330
17012.25 330
17013.48 317
17014.72 326
17015.95 326
17017.18 330
17018.41 329
17019.64 331
17020.88 344
17022.11 327
17023.34 332
17024.58 328
17025.81 312
17027.04 327
17028.27 321
17029.51 309
17030.74 339
17031.97 335
17033.21 308
17034.44 316
17035.67 321
17036.90 319
17038.14 319
17039.37 319
17040.60 320
17041.84 323
17043.07 319
17044.30 319
17045.54 291
17046.77 328
17048.00 307
17049.24 321
17050.47 317
17051.70 324
17052.94 283
17054.17 321
17055.41 320
17056.64 310
17057.87 294
17059.11 289
17060.34 307
17061.58 293
17062.81 289
17064.04 289
17065.28 288
17066.51 301
17067.75 310
17068.98 326
17070.21 308
17071.45 297
17072.68 305
17073.92 292
17075.15 286
17076.39 302
17077.62 292
17078.86 299
17080.09 295
17081.33 299
17082.56 291
17083.80 292
17085.03 317
17086.26 283
17087.50 276
17088.73 304
17089.97 285
17091.20 306
17092.44 289
17093.68 287
17094.91 298
17096.15 312
17097.38 304
17098.62 270
17099.85 277
17101.09 291
17102.32 316
17103.56 290
17104.79 268
17106.03 292
17107.26 289
17108.50 283
17109.74 286
17110.97 295
17112.21 292
17113.44 298
17114.68 290
17115.92 291
17117.15 274
17118.39 288
17119.62 310
17120.86 292
17122.10 298
17123.33 278
17124.57 293
17125.80 280
17127.04 276
17128.28 265
17129.51 296
17130.75 292
17131.99 288
17133.22 273
17134.46 274
17135.70 287
17136.93 277
17138.17 282
17139.41 305
17140.64 283
17141.88 300
17143.12 283
17144.35 288
17145.59 276
17146.83 282
17148.07 279
17149.30 266
17150.54 283
17151.78 306
17153.02 297
17154.25 276
17155.49 272
17156.73 292
17157.96 283
17159.20 283
17160.44 272
17161.68 270
17162.92 293
17164.15 298
17165.39 266
17166.63 279
17167.87 273
17169.10 264
17170.34 267
17171.58 255
17172.82 252
17174.06 268
17175.29 253
17176.53 259
17177.77 267
17179.01 254
17180.25 267
17181.49 301
17182.72 271
17183.96 269
17185.20 275
17186.44 284
17187.68 267
17188.92 258
17190.15 256
17191.39 279
17192.63 275
17193.87 264
17195.11 259
17196.35 282
17197.59 259
17198.83 263
17200.07 248
17201.30 260
17202.54 261
17203.78 253
17205.02 268
17206.26 278
17207.50 260
17208.74 261
17209.98 265
17211.22 257
17212.46 245
17213.70 259
17214.94 261
17216.18 287
17217.42 267
17218.66 288
17219.90 264
17221.14 266
17222.38 272
17223.62 269
17224.86 261
17226.10 255
17227.34 246
17228.58 280
17229.82 272
17231.06 251
17232.30 266
17233.54 249
17234.78 266
17236.02 260
17237.26 255
17238.50 271
17239.74 273
17240.98 271
17242.22 263
17243.46 272
17244.70 273
17245.94 261
17247.18 244
17248.42 250
17249.66 266
17250.90 274
17252.14 251
17253.39 258
17254.63 254
17255.87 270
17257.11 239
17258.35 265
17259.59 266
17260.83 268
17262.07 250
17263.31 266
17264.56 255
17265.80 254
17267.04 252
17268.28 278
17269.52 266
17270.76 271
17272.00 261
17273.25 263
17274.49 252
17275.73 269
17276.97 261
17278.21 279
17279.45 243
17280.70 264
17281.94 273
17283.18 262
17284.42 253
17285.66 275
17286.91 238
17288.15 263
17289.39 269
17290.63 267
17291.88 284
17293.12 259
17294.36 258
17295.60 262
17296.85 267
17298.09 265
17299.33 262
17300.57 269
17301.82 263
17303.06 252
17304.30 264
17305.54 261
17306.79 244
17308.03 243
17309.27 269
17310.52 255
17311.76 252
17313.00 245
17314.25 256
17315.49 264
17316.73 291
17317.97 269
17319.22 280
17320.46 229
17321.71 266
17322.95 257
17324.19 275
17325.44 257
17326.68 247
17327.92 267
17329.17 275
17330.41 267
17331.65 265
17332.90 279
17334.14 264
17335.39 253
17336.63 282
17337.87 245
17339.12 264
17340.36 265
17341.61 260
17342.85 274
17344.09 279
17345.34 269
17346.58 258
17347.83 237
17349.07 255
17350.32 250
17351.56 289
17352.80 262
17354.05 245
17355.29 267
17356.54 261
17357.78 275
17359.03 260
17360.27 259
17361.52 266
17362.76 247
17364.01 241
17365.25 249
17366.50 274
17367.74 258
17368.99 264
17370.23 277
17371.48 234
17372.72 250
17373.97 262
17375.21 253
17376.46 249
17377.70 251
17378.95 246
17380.19 272
17381.44 269
17382.69 241
17383.93 280
17385.18 261
17386.42 265
17387.67 259
17388.91 243
17390.16 261
17391.41 264
17392.65 262
17393.90 245
17395.14 259
17396.39 275
17397.64 279
17398.88 284
17400.13 242
17401.37 254
17402.62 267
17403.87 251
17405.11 262
17406.36 250
17407.61 242
17408.85 266
17410.10 253
17411.35 266
17412.59 249
17413.84 255
17415.09 281
17416.33 268
17417.58 261
17418.83 244
17420.07 261
17421.32 258
17422.57 257
17423.82 285
17425.06 270
17426.31 283
17427.56 285
17428.80 266
17430.05 265
17431.30 269
17432.55 272
17433.79 269
17435.04 257
17436.29 269
17437.54 267
17438.78 280
17440.03 285
17441.28 249
17442.53 253
17443.77 255
17445.02 281
17446.27 257
17447.52 272
17448.77 288
17450.01 273
17451.26 253
17452.51 266
17453.76 282
17455.01 294
17456.25 268
17457.50 280
17458.75 266
17460.00 240
17461.25 262
17462.50 268
17463.74 260
17464.99 258
17466.24 267
17467.49 282
17468.74 270
17469.99 247
17471.24 243
17472.49 265
17473.73 280
17474.98 256
17476.23 283
17477.48 275
17478.73 265
17479.98 269
17481.23 285
17482.48 266
17483.73 285
17484.98 282
17486.23 272
17487.47 272
17488.72 284
17489.97 292
17491.22 276
17492.47 264
17493.72 271
17494.97 284
17496.22 295
17497.47 276
17498.72 304
17499.97 281
17501.22 297
17502.47 284
17503.72 276
17504.97 247
17506.22 287
17507.47 298
17508.72 278
17509.97 288
17511.22 283
17512.47 271
17513.72 292
17514.97 283
17516.22 287
17517.47 315
17518.72 288
17519.97 288
17521.22 304
17522.47 280
17523.72 308
17524.98 291
17526.23 285
17527.48 308
17528.73 308
17529.98 312
17531.23 305
17532.48 289
17533.73 318
17534.98 300
17536.23 297
17537.48 301
17538.74 291
17539.99 310
17541.24 302
17542.49 302
17543.74 311
17544.99 314
17546.24 295
17547.50 284
17548.75 262
17550.00 284
17551.25 306
17552.50 314
17553.75 299
17555.01 307
17556.26 290
17557.51 304
17558.76 311
17560.01 310
17561.26 289
17562.52 306
17563.77 313
17565.02 299
17566.27 299
17567.53 292
17568.78 313
17570.03 310
17571.28 315
17572.53 328
17573.79 298
17575.04 303
17576.29 288
17577.54 294
17578.80 297
17580.05 302
17581.30 323
17582.56 309
17583.81 317
17585.06 316
17586.31 316
17587.57 276
17588.82 294
17590.07 316
17591.33 343
17592.58 297
17593.83 320
17595.08 319
17596.34 308
17597.59 315
17598.84 302
17600.10 309
17601.35 305
17602.61 332
17603.86 320
17605.11 321
17606.37 321
17607.62 324
17608.87 354
17610.13 342
17611.38 315
17612.63 307
17613.89 332
17615.14 323
17616.40 306
17617.65 312
17618.90 312
17620.16 316
17621.41 282
17622.67 308
17623.92 321
17625.17 326
17626.43 319
17627.68 308
17628.94 313
17630.19 318
17631.45 322
17632.70 315
17633.96 346
17635.21 333
17636.47 312
17637.72 308
17638.97 318
17640.23 316
17641.48 318
17642.74 332
17643.99 337
17645.25 324
17646.50 335
17647.76 333
17649.01 329
17650.27 312
17651.52 331
17652.78 307
17654.04 311
17655.29 304
17656.55 312
17657.80 284
17659.06 284
17660.31 311
17661.57 309
17662.82 308
17664.08 292
17665.33 297
17666.59 305
17667.85 299
17669.10 291
17670.36 300
17671.61 308
17672.87 306
17674.13 287
17675.38 293
17676.64 284
17677.89 272
17679.15 294
17680.41 311
17681.66 304
17682.92 300
17684.18 295
17685.43 289
17686.69 312
17687.95 287
17689.20 275
17690.46 292
17691.71 303
17692.97 298
17694.23 255
17695.49 277
17696.74 297
17698.00 302
17699.26 299
17700.51 280
17701.77 269
17703.03 268
17704.28 280
17705.54 275
17706.80 281
17708.06 291
17709.31 291
17710.57 293
17711.83 283
17713.08 294
17714.34 293
17715.60 270
17716.86 278
17718.11 282
17719.37 273
17720.63 270
17721.89 294
17723.15 297
17724.40 286
17725.66 253
17726.92 281
17728.18 271
17729.43 278
17730.69 277
17731.95 274
17733.21 295
17734.47 280
17735.73 249
17736.98 274
17738.24 277
17739.50 280
17740.76 282
17742.02 277
17743.28 261
17744.53 241
17745.79 283
17747.05 261
17748.31 267
17749.57 270
17750.83 267
17752.09 298
17753.34 262
17754.60 262
17755.86 264
17757.12 284
17758.38 288
17759.64 271
17760.90 267
17762.16 245
17763.42 258
17764.68 269
17765.94 286
17767.19 270
17768.45 264
17769.71 260
17770.97 239
17772.23 269
17773.49 250
17774.75 271
17776.01 261
17777.27 285
17778.53 270
17779.79 280
17781.05 257
17782.31 267
17783.57 268
17784.83 268
17786.09 267
17787.35 278
17788.61 278
17789.87 274
17791.13 250
17792.39 262
17793.65 256
17794.91 259
17796.17 240
17797.43 267
17798.69 250
17799.95 260
17801.21 243
17802.47 245
17803.73 256
17805.00 247
17806.26 279
17807.52 282
17808.78 263
17810.04 265
17811.30 268
17812.56 253
17813.82 248
17815.08 221
17816.34 266
17817.60 269
17818.87 258
17820.13 234
17821.39 241
17822.65 254
17823.91 238
17825.17 244
17826.43 247
17827.69 216
17828.96 242
17830.22 255
17831.48 245
17832.74 244
17834.00 234
17835.26 238
17836.53 224
17837.79 222
17839.05 252
17840.31 252
17841.57 234
17842.84 231
17844.10 234
17845.36 258
17846.62 247
17847.88 254
17849.15 256
17850.41 260
17851.67 256
17852.93 239
17854.20 229
17855.46 218
17856.72 237
17857.98 249
17859.25 251
17860.51 260
17861.77 253
17863.03 258
17864.30 242
17865.56 246
17866.82 238
17868.09 245
17869.35 252
17870.61 256
17871.87 245
17873.14 234
17874.40 233
17875.66 244
17876.93 249
17878.19 249
17879.45 243
17880.72 249
17881.98 241
17883.24 258
17884.51 237
17885.77 260
17887.03 236
17888.30 243
17889.56 222
17890.83 223
17892.09 233
17893.35 235
17894.62 228
17895.88 256
17897.14 251
17898.41 250
17899.67 235
17900.94 219
17902.20 230
17903.46 222
17904.73 220
17905.99 235
17907.26 228
17908.52 239
17909.79 239
17911.05 250
17912.32 233
17913.58 244
17914.84 260
17916.11 248
17917.37 221
17918.64 224
17919.90 225
17921.17 236
17922.43 241
17923.70 206
17924.96 245
17926.23 230
17927.49 234
17928.76 249
17930.02 235
17931.29 237
17932.55 230
17933.82 227
17935.08 219
17936.35 234
17937.61 237
17938.88 230
17940.14 255
17941.41 247
17942.68 241
17943.94 250
17945.21 236
17946.47 246
17947.74 235
17949.00 229
17950.27 246
17951.54 266
17952.80 248
17954.07 249
17955.33 238
17956.60 237
17957.87 229
17959.13 218
17960.40 233
17961.66 218
17962.93 231
17964.20 260
17965.46 253
17966.73 234
17968.00 249
17969.26 230
17970.53 239
17971.80 246
17973.06 214
17974.33 233
17975.60 243
17976.86 229
17978.13 247
17979.40 250
17980.66 247
17981.93 244
17983.20 225
17984.46 218
17985.73 234
17987.00 224
17988.26 218
17989.53 231
17990.80 230
17992.07 222
17993.33 234
17994.60 236
17995.87 233
17997.14 243
17998.40 227
17999.67 223
18000.94 231
18002.21 254
18003.47 226
18004.74 219
18006.01 233
18007.28 229
18008.55 241
18009.81 226
18011.08 237
18012.35 244
18013.62 239
18014.89 230
18016.15 224
18017.42 202
18018.69 231
18019.96 222
18021.23 239
18022.49 227
18023.76 245
18025.03 247
18026.30 221
18027.57 238
18028.84 239
18030.11 216
18031.37 226
18032.64 245
18033.91 243
18035.18 228
18036.45 213
18037.72 237
18038.99 256
18040.26 266
18041.53 241
18042.79 246
18044.06 239
18045.33 238
18046.60 250
18047.87 245
18049.14 249
18050.41 234
18051.68 244
18052.95 233
18054.22 234
18055.49 238
18056.76 252
18058.03 250
18059.30 232
18060.57 230
18061.84 241
18063.11 249
18064.38 242
18065.65 235
18066.92 251
18068.19 246
18069.46 238
18070.73 247
18072.00 247
18073.27 242
18074.54 232
18075.81 264
18077.08 235
18078.35 234
18079.62 245
18080.89 261
18082.16 251
18083.43 243
18084.70 252
18085.97 248
18087.24 249
18088.51 243
18089.78 231
18091.05 242
18092.32 248
18093.59 251
18094.87 231
18096.14 236
18097.41 246
18098.68 253
18099.95 227
18101.22 270
18102.49 243
18103.76 244
18105.03 230
18106.31 247
18107.58 246
18108.85 249
18110.12 224
18111.39 237
18112.66 234
18113.93 228
18115.21 239
18116.48 228
18117.75 262
18119.02 244
18120.29 260
18121.56 236
18122.84 233
18124.11 250
18125.38 214
18126.65 249
18127.92 231
18129.20 246
18130.47 247
18131.74 232
18133.01 225
18134.29 226
18135.56 235
18136.83 228
18138.10 231
18139.38 234
18140.65 241
18141.92 243
18143.19 254
18144.47 258
18145.74 255
18147.01 245
18148.28 249
18149.56 259
18150.83 254
18152.10 231
18153.38 231
18154.65 244
18155.92 251
18157.19 237
18158.47 233
18159.74 238
18161.01 253
18162.29 251
18163.56 230
18164.83 236
18166.11 235
18167.38 229
18168.65 254
18169.93 243
18171.20 260
18172.48 267
18173.75 244
18175.02 229
18176.30 235
18177.57 238
18178.84 226
18180.12 253
18181.39 238
18182.67 259
18183.94 238
18185.21 234
18186.49 248
18187.76 242
18189.04 246
18190.31 277
18191.59 252
18192.86 234
18194.13 245
18195.41 231
18196.68 244
18197.96 241
18199.23 235
18200.51 255
18201.78 254
18203.06 237
18204.33 241
18205.61 238
18206.88 230
18208.16 257
18209.43 241
18210.71 256
18211.98 234
18213.26 239
18214.53 230
18215.81 233
18217.08 243
18218.36 254
18219.63 237
18220.91 238
18222.18 242
18223.46 234
18224.73 217
18226.01 252
18227.28 250
18228.56 242
18229.84 254
18231.11 239
18232.39 256
18233.66 230
18234.94 235
18236.21 201
18237.49 258
18238.77 251
18240.04 220
18241.32 240
18242.59 236
18243.87 255
18245.15 246
18246.42 236
18247.70 237
18248.98 230
18250.25 260
18251.53 252
18252.81 244
18254.08 227
18255.36 237
18256.63 230
18257.91 241
18259.19 244
18260.46 242
18261.74 225
18263.02 240
18264.30 245
18265.57 238
18266.85 256
18268.13 246
18269.40 249
18270.68 245
18271.96 241
18273.23 242
18274.51 259
18275.79 254
18277.07 262
18278.34 242
18279.62 258
18280.90 225
18282.18 231
18283.45 251
18284.73 234
18286.01 231
18287.29 255
18288.56 250
18289.84 250
18291.12 243
18292.40 258
18293.68 251
18294.95 235
18296.23 246
18297.51 227
18298.79 245
18300.07 253
18301.34 239
18302.62 234
18303.90 253
18305.18 260
18306.46 247
18307.74 255
18309.01 240
18310.29 226
18311.57 231
18312.85 262
18314.13 262
18315.41 260
18316.69 253
18317.96 249
18319.24 250
18320.52 270
18321.80 239
18323.08 249
18324.36 251
18325.64 230
18326.92 218
18328.20 233
18329.47 250
18330.75 253
18332.03 239
18333.31 248
18334.59 260
18335.87 225
18337.15 237
18338.43 248
18339.71 246
18340.99 258
18342.27 249
18343.55 256
18344.83 255
18346.11 269
18347.39 239
18348.67 239
18349.95 258
18351.23 252
18352.51 247
18353.79 236
18355.07 237
18356.35 225
18357.63 242
18358.91 247
18360.19 231
18361.47 249
18362.75 260
18364.03 235
18365.31 266
18366.59 240
18367.87 241
18369.15 237
18370.43 238
18371.71 234
18372.99 250
18374.27 224
18375.55 235
18376.83 248
18378.12 263
18379.40 259
18380.68 248
18381.96 246
18383.24 232
18384.52 239
18385.80 239
18387.08 251
18388.36 241
18389.65 231
18390.93 253
18392.21 247
18393.49 247
18394.77 221
18396.05 232
18397.33 243
18398.62 243
18399.90 221
18401.18 233
18402.46 238
18403.74 232
18405.02 247
18406.31 219
18407.59 208
18408.87 239
18410.15 231
18411.43 239
18412.72 239
18414.00 237
18415.28 235
18416.56 248
18417.84 222
18419.13 224
18420.41 236
18421.69 239
18422.97 230
18424.26 244
18425.54 236
18426.82 220
18428.10 250
18429.39 237
18430.67 239
18431.95 248
18433.23 237
18434.52 231
18435.80 246
18437.08 226
18438.37 214
18439.65 249
18440.93 251
18442.22 212
18443.50 230
18444.78 224
18446.06 240
18447.35 238
18448.63 223
18449.91 266
18451.20 259
18452.48 245
18453.76 246
18455.05 222
18456.33 255
18457.62 258
18458.90 247
18460.18 242
18461.47 240
18462.75 223
18464.03 237
18465.32 241
18466.60 234
18467.89 231
18469.17 231
18470.45 240
18471.74 214
18473.02 238
18474.31 247
18475.59 221
18476.88 245
18478.16 241
18479.44 226
18480.73 224
18482.01 253
18483.30 227
18484.58 230
18485.87 237
18487.15 237
18488.44 264
18489.72 250
18491.01 237
18492.29 246
18493.58 240
18494.86 236
18496.15 255
18497.43 246
18498.72 235
18500.00 246
18501.29 220
18502.57 231
18503.86 226
18505.14 234
18506.43 225
18507.71 236
18509.00 242
18510.28 247
18511.57 221
18512.85 235
18514.14 246
18515.42 245
18516.71 243
18518.00 237
18519.28 234
18520.57 234
18521.85 244
18523.14 246
18524.43 226
18525.71 270
18527.00 251
18528.28 245
18529.57 236
18530.86 244
18532.14 238
18533.43 236
18534.71 243
18536.00 245
18537.29 240
18538.57 226
18539.86 232
18541.15 235
18542.43 245
18543.72 236
18545.01 248
18546.29 235
18547.58 248
18548.87 230
18550.15 243
18551.44 253
18552.73 234
18554.01 238
18555.30 235
18556.59 250
18557.88 257
18559.16 258
18560.45 256
18561.74 236
18563.02 235
18564.31 247
18565.60 266
18566.89 249
18568.17 251
18569.46 253
18570.75 228
18572.04 243
18573.32 246
18574.61 250
18575.90 247
18577.19 244
18578.48 229
18579.76 259
18581.05 235
18582.34 254
18583.63 242
18584.92 247
18586.20 253
18587.49 267
18588.78 235
18590.07 244
18591.36 229
18592.64 250
18593.93 248
18595.22 238
18596.51 245
18597.80 235
18599.09 254
18600.38 272
18601.66 229
18602.95 251
18604.24 270
18605.53 227
18606.82 267
18608.11 251
18609.40 253
18610.69 259
18611.98 239
18613.26 262
18614.55 259
18615.84 239
18617.13 253
18618.42 251
18619.71 243
18621.00 249
18622.29 252
18623.58 245
18624.87 258
18626.16 258
18627.45 266
18628.74 266
18630.03 274
18631.32 265
18632.61 244
18633.89 269
18635.18 256
18636.47 260
18637.76 246
18639.05 226
18640.34 249
18641.63 251
18642.92 240
18644.21 248
18645.50 236
18646.79 261
18648.09 239
18649.38 237
18650.67 226
18651.96 241
18653.25 257
18654.54 235
18655.83 227
18657.12 237
18658.41 254
18659.70 245
18660.99 233
18662.28 226
18663.57 226
18664.86 253
18666.15 236
18667.44 240
18668.74 235
18670.03 243
18671.32 233
18672.61 222
18673.90 231
18675.19 235
18676.48 233
18677.77 224
18679.06 222
18680.36 237
18681.65 229
18682.94 230
18684.23 231
18685.52 218
18686.81 224
18688.11 241
18689.40 212
18690.69 222
18691.98 223
18693.27 242
18694.56 237
18695.86 229
18697.15 222
18698.44 220
18699.73 230
18701.02 231
18702.32 207
18703.61 228
18704.90 216
18706.19 219
18707.48 235
18708.78 209
18710.07 203
18711.36 237
18712.65 246
18713.95 203
18715.24 218
18716.53 213
18717.83 212
18719.12 246
18720.41 232
18721.70 215
18723.00 219
18724.29 205
18725.58 220
18726.87 218
18728.17 202
18729.46 225
18730.75 221
18732.05 213
18733.34 225
18734.63 222
18735.93 227
18737.22 231
18738.51 206
18739.81 206
18741.10 199
18742.39 218
18743.69 228
18744.98 238
18746.27 202
18747.57 225
18748.86 233
18750.16 252
18751.45 226
18752.74 226
18754.04 206
18755.33 226
18756.63 224
18757.92 199
18759.21 210
18760.51 241
18761.80 228
18763.10 195
18764.39 221
18765.69 214
18766.98 234
18768.27 221
18769.57 242
18770.86 224
18772.16 205
18773.45 222
18774.75 201
18776.04 215
18777.34 213
18778.63 225
18779.93 224
18781.22 233
18782.52 208
18783.81 206
18785.11 218
18786.40 244
18787.70 235
18788.99 235
18790.29 230
18791.58 208
18792.88 228
18794.17 213
18795.47 201
18796.76 223
18798.06 209
18799.35 208
18800.65 230
18801.94 221
18803.24 227
18804.54 225
18805.83 201
18807.13 231
18808.42 237
18809.72 229
18811.01 222
18812.31 220
18813.61 209
18814.90 231
18816.20 226
18817.49 226
18818.79 231
18820.09 226
18821.38 225
18822.68 239
18823.98 243
18825.27 224
18826.57 224
18827.87 225
18829.16 213
18830.46 215
18831.75 243
18833.05 221
18834.35 223
18835.64 221
18836.94 234
18838.24 232
18839.54 232
18840.83 211
18842.13 223
18843.43 224
18844.72 223
18846.02 212
18847.32 215
18848.61 220
18849.91 220
18851.21 219
18852.51 236
18853.80 224
18855.10 220
18856.40 219
18857.70 213
18858.99 207
18860.29 221
18861.59 206
18862.89 217
18864.18 205
18865.48 213
18866.78 196
18868.08 226
18869.38 236
18870.67 218
18871.97 204
18873.27 197
18874.57 218
18875.87 222
18877.16 233
18878.46 224
18879.76 236
18881.06 192
18882.36 206
18883.66 219
18884.95 213
18886.25 233
18887.55 246
18888.85 216
18890.15 241
18891.45 205
18892.75 226
18894.04 245
18895.34 222
18896.64 207
18897.94 231
18899.24 237
18900.54 220
18901.84 222
18903.14 215
18904.44 213
18905.74 219
18907.03 233
18908.33 213
18909.63 221
18910.93 225
18912.23 231
18913.53 252
18914.83 224
18916.13 217
18917.43 218
18918.73 230
18920.03 206
18921.33 190
18922.63 228
18923.93 225
18925.23 232
18926.53 208
18927.83 213
18929.13 230
18930.43 224
18931.73 215
18933.03 200
18934.33 225
18935.63 232
18936.93 218
18938.23 214
18939.53 235
18940.83 216
18942.13 215
18943.43 238
18944.73 221
18946.03 217
18947.33 226
18948.63 213
18949.93 206
18951.23 216
18952.53 240
18953.84 211
18955.14 229
18956.44 227
18957.74 219
18959.04 201
18960.34 225
18961.64 219
18962.94 216
18964.24 231
18965.54 217
18966.85 218
18968.15 201
18969.45 218
18970.75 241
18972.05 203
18973.35 204
18974.65 224
18975.96 208
18977.26 204
18978.56 215
18979.86 203
18981.16 222
18982.46 212
18983.77 221
18985.07 217
18986.37 210
18987.67 219
18988.97 225
18990.28 222
18991.58 218
18992.88 213
18994.18 227
18995.49 207
18996.79 228
18998.09 235
18999.39 230
19000.69 222
19002.00 228
19003.30 225
19004.60 207
19005.90 227
19007.21 203
19008.51 231
19009.81 208
19011.12 246
19012.42 246
19013.72 218
19015.02 205
19016.33 207
19017.63 228
19018.93 231
19020.24 232
19021.54 217
19022.84 219
19024.15 218
19025.45 240
19026.75 218
19028.06 212
19029.36 230
19030.66 241
19031.97 229
19033.27 215
19034.57 206
19035.88 210
19037.18 204
19038.48 199
19039.79 210
19041.09 217
19042.40 204
19043.70 230
19045.00 207
19046.31 208
19047.61 202
19048.92 201
19050.22 209
19051.52 221
19052.83 223
19054.13 209
19055.44 207
19056.74 204
19058.05 220
19059.35 214
19060.65 224
19061.96 222
19063.26 227
19064.57 209
19065.87 210
19067.18 221
19068.48 219
19069.79 225
19071.09 236
19072.40 248
19073.70 208
19075.01 214
19076.31 226
19077.62 228
19078.92 245
19080.23 213
19081.53 218
19082.84 206
19084.14 194
19085.45 215
19086.75 221
19088.06 220
19089.36 237
19090.67 225
19091.98 209
19093.28 201
19094.59 225
19095.89 211
19097.20 215
19098.50 233
19099.81 204
19101.12 214
19102.42 216
19103.73 213
19105.03 230
19106.34 219
19107.65 242
19108.95 235
19110.26 223
19111.56 235
19112.87 225
19114.18 225
19115.48 208
19116.79 231
19118.10 225
19119.40 207
19120.71 218
19122.02 209
19123.32 206
19124.63 204
19125.94 213
19127.24 211
19128.55 221
19129.86 232
19131.16 229
19132.47 215
19133.78 236
19135.08 242
19136.39 211
19137.70 201
19139.01 203
19140.31 221
19141.62 212
19142.93 208
19144.23 213
19145.54 191
19146.85 211
19148.16 219
19149.46 213
19150.77 192
19152.08 220
19153.39 221
19154.69 213
19156.00 196
19157.31 198
19158.62 205
19159.93 204
19161.23 197
19162.54 203
19163.85 203
19165.16 215
19166.47 220
19167.77 201
19169.08 221
19170.39 217
19171.70 224
19173.01 213
19174.32 213
19175.62 189
19176.93 205
19178.24 202
19179.55 205
19180.86 195
19182.17 194
19183.48 235
19184.78 211
19186.09 210
19187.40 224
19188.71 210
19190.02 223
19191.33 200
19192.64 217
19193.95 232
19195.26 211
19196.56 210
19197.87 207
19199.18 212
19200.49 212
19201.80 228
19203.11 215
19204.42 207
19205.73 197
19207.04 200
19208.35 202
19209.66 199
19210.97 232
19212.28 212
19213.59 199
19214.90 212
19216.21 230
19217.52 221
19218.83 227
19220.14 225
19221.45 217
19222.76 196
19224.07 232
19225.38 210
19226.69 201
19228.00 219
19229.31 202
19230.62 220
19231.93 218
19233.24 211
19234.55 200
19235.86 199
19237.17 211
19238.48 219
19239.79 212
19241.10 207
19242.41 199
19243.72 172
19245.03 203
19246.35 203
19247.66 208
19248.97 234
19250.28 234
19251.59 215
19252.90 210
19254.21 198
19255.52 218
19256.83 219
19258.14 199
19259.46 212
19260.77 203
19262.08 210
19263.39 194
19264.70 209
19266.01 205
19267.32 196
19268.64 200
19269.95 207
19271.26 222
19272.57 204
19273.88 213
19275.20 214
19276.51 212
19277.82 220
19279.13 197
19280.44 213
19281.75 207
19283.07 187
19284.38 216
19285.69 207
19287.00 220
19288.32 233
19289.63 199
19290.94 215
19292.25 212
19293.57 215
19294.88 233
19296.19 222
19297.50 210
19298.82 216
19300.13 228
19301.44 205
19302.75 200
19304.07 199
19305.38 209
19306.69 205
19308.01 213
19309.32 221
19310.63 218
19311.94 198
19313.26 225
19314.57 210
19315.88 222
19317.20 211
19318.51 215
19319.82 215
19321.14 218
19322.45 207
19323.76 208
19325.08 189
19326.39 212
19327.70 206
19329.02 206
19330.33 219
19331.65 203
19332.96 205
19334.27 212
19335.59 206
19336.90 218
19338.22 210
19339.53 213
19340.84 195
19342.16 195
19343.47 215
19344.79 199
19346.10 215
19347.41 205
19348.73 207
19350.04 212
19351.36 207
19352.67 191
19353.99 213
19355.30 207
19356.62 199
19357.93 219
19359.25 202
19360.56 204
19361.87 196
19363.19 195
19364.50 210
19365.82 213
19367.13 214
19368.45 212
19369.76 224
19371.08 205
19372.39 213
19373.71 215
19375.02 196
19376.34 221
19377.66 206
19378.97 212
19380.29 212
19381.60 203
19382.92 195
19384.23 227
19385.55 210
19386.86 215
19388.18 208
19389.50 220
19390.81 210
19392.13 216
19393.44 220
19394.76 227
19396.07 220
19397.39 212
19398.71 215
19400.02 205
19401.34 227
19402.65 213
19403.97 205
19405.29 226
19406.60 192
19407.92 217
19409.24 231
19410.55 221
19411.87 188
19413.19 223
19414.50 202
19415.82 207
19417.14 206
19418.45 209
19419.77 227
19421.09 212
19422.40 213
19423.72 198
19425.04 204
19426.35 205
19427.67 213
19428.99 209
19430.30 204
19431.62 204
19432.94 195
19434.26 195
19435.57 193
19436.89 184
19438.21 203
19439.53 208
19440.84 207
19442.16 207
19443.48 210
19444.80 219
19446.11 206
19447.43 229
19448.75 185
19450.07 210
19451.38 215
19452.70 215
19454.02 217
19455.34 220
19456.66 215
19457.97 201
19459.29 219
19460.61 222
19461.93 201
19463.25 210
19464.57 200
19465.88 211
19467.20 202
19468.52 200
19469.84 233
19471.16 204
19472.48 226
19473.79 189
19475.11 196
19476.43 204
19477.75 203
19479.07 193
19480.39 199
19481.71 215
19483.03 218
19484.34 197
19485.66 198
19486.98 222
19488.30 202
19489.62 215
19490.94 211
19492.26 209
19493.58 194
19494.90 198
19496.22 216
19497.54 231
19498.86 208
19500.18 191
19501.50 216
19502.81 200
19504.13 204
19505.45 213
19506.77 203
19508.09 220
19509.41 220
19510.73 217
19512.05 198
19513.37 210
19514.69 185
19516.01 207
19517.33 206
19518.65 213
19519.97 211
19521.29 213
19522.61 203
19523.93 219
19525.25 193
19526.57 206
19527.89 223
19529.22 224
19530.54 220
19531.86 188
19533.18 189
19534.50 207
19535.82 208
19537.14 201
19538.46 196
19539.78 179
19541.10 198
19542.42 218
19543.74 175
19545.06 193
19546.39 222
19547.71 205
19549.03 218
19550.35 201
19551.67 197
19552.99 182
19554.31 206
19555.63 219
19556.96 199
19558.28 228
19559.60 210
19560.92 191
19562.24 204
19563.56 213
19564.88 199
19566.21 178
19567.53 184
19568.85 210
19570.17 231
19571.49 203
19572.82 192
19574.14 199
19575.46 226
19576.78 202
19578.10 189
19579.43 201
19580.75 212
19582.07 218
19583.39 187
19584.72 192
19586.04 201
19587.36 216
19588.68 219
19590.01 219
19591.33 208
19592.65 184
19593.97 207
19595.30 209
19596.62 201
19597.94 201
19599.26 220
19600.59 207
19601.91 205
19603.23 209
19604.56 220
19605.88 218
19607.20 222
19608.53 225
19609.85 212
19611.17 197
19612.49 198
19613.82 230
19615.14 220
19616.47 202
19617.79 226
19619.11 194
19620.44 187
19621.76 186
19623.08 214
19624.41 231
19625.73 212
19627.05 212
19628.38 202
19629.70 233
19631.03 212
19632.35 193
19633.67 212
19635.00 192
19636.32 218
19637.65 219
19638.97 214
19640.29 198
19641.62 202
19642.94 216
19644.27 217
19645.59 211
19646.92 218
19648.24 228
19649.57 215
19650.89 222
19652.21 195
19653.54 222
19654.86 208
19656.19 205
19657.51 204
19658.84 211
19660.16 215
19661.49 232
19662.81 231
19664.14 189
19665.46 196
19666.79 184
19668.11 227
19669.44 191
19670.76 212
19672.09 213
19673.41 202
19674.74 208
19676.07 207
19677.39 211
19678.72 212
19680.04 185
19681.37 197
19682.69 207
19684.02 210
19685.34 200
19686.67 195
19688.00 210
19689.32 195
19690.65 202
19691.97 190
19693.30 217
19694.63 214
19695.95 215
19697.28 212
19698.60 215
19699.93 203
19701.26 227
19702.58 219
19703.91 199
19705.24 216
19706.56 198
19707.89 202
19709.22 192
19710.54 200
19711.87 214
19713.20 245
19714.52 215
19715.85 207
19717.18 219
19718.50 216
19719.83 211
19721.16 208
19722.48 218
19723.81 197
19725.14 218
19726.47 210
19727.79 204
19729.12 203
19730.45 212
19731.77 205
19733.10 204
19734.43 205
19735.76 191
19737.08 212
19738.41 215
19739.74 191
19741.07 217
19742.39 208
19743.72 190
19745.05 202
19746.38 208
19747.71 229
19749.03 214
19750.36 199
19751.69 201
19753.02 217
19754.35 212
19755.67 221
19757.00 214
19758.33 213
19759.66 223
19760.99 208
19762.31 178
19763.64 189
19764.97 199
19766.30 200
19767.63 191
19768.96 193
19770.29 198
19771.61 194
19772.94 176
19774.27 201
19775.60 207
19776.93 223
19778.26 214
19779.59 233
19780.92 189
19782.25 201
19783.57 203
19784.90 196
19786.23 228
19787.56 227
19788.89 204
19790.22 215
19791.55 199
19792.88 208
19794.21 210
19795.54 208
19796.87 190
19798.20 216
19799.53 227
19800.86 195
19802.19 218
19803.52 200
19804.85 207
19806.18 206
19807.50 207
19808.83 179
19810.16 199
19811.49 190
19812.82 198
19814.15 214
19815.49 178
19816.82 201
19818.15 204
19819.48 200
19820.81 203
19822.14 197
19823.47 196
19824.80 203
19826.13 214
19827.46 217
19828.79 221
19830.12 203
19831.45 211
19832.78 208
19834.11 204
19835.44 216
19836.77 194
19838.10 185
19839.44 199
19840.77 201
19842.10 206
19843.43 180
19844.76 214
19846.09 213
19847.42 226
19848.75 214
19850.08 209
19851.42 191
19852.75 213
19854.08 216
19855.41 217
19856.74 215
19858.07 205
19859.40 208
19860.74 206
19862.07 207
19863.40 195
19864.73 204
19866.06 202
19867.40 225
19868.73 224
19870.06 208
19871.39 211
19872.72 201
19874.06 216
19875.39 221
19876.72 201
19878.05 210
19879.38 191
19880.72 203
19882.05 186
19883.38 214
19884.71 216
19886.05 202
19887.38 201
19888.71 201
19890.04 199
19891.38 226
19892.71 212
19894.04 195
19895.38 206
19896.71 196
19898.04 218
19899.37 234
19900.71 215
19902.04 212
19903.37 203
19904.71 201
19906.04 207
19907.37 210
19908.71 200
19910.04 216
19911.37 217
19912.71 216
19914.04 200
19915.37 212
19916.71 224
19918.04 218
19919.37 215
19920.71 228
19922.04 187
19923.37 199
19924.71 210
19926.04 201
19927.38 208
19928.71 194
19930.04 214
19931.38 216
19932.71 209
19934.05 215
19935.38 210
19936.71 223
19938.05 224
19939.38 220
19940.72 209
19942.05 191
19943.39 208
19944.72 210
19946.06 215
19947.39 189
19948.72 210
19950.06 218
19951.39 200
19952.73 222
19954.06 223
19955.40 218
19956.73 204
19958.07 192
19959.40 233
19960.74 210
19962.07 222
19963.41 206
19964.74 234
19966.08 222
19967.41 219
19968.75 197
19970.08 216
19971.42 206
19972.76 221
19974.09 216
19975.43 223
19976.76 203
19978.10 202
19979.43 216
19980.77 197
19982.10 197
19983.44 234
19984.78 215
19986.11 230
19987.45 229
19988.78 211
19990.12 216
19991.46 202
19992.79 233
19994.13 215
19995.46 209
19996.80 223
19998.14 214
19999.47 225
20000.81 215
20002.15 225
20003.48 212
20004.82 216
20006.16 215
20007.49 231
20008.83 205
20010.17 222
20011.50 214
20012.84 222
20014.18 221
20015.51 221
20016.85 211
20018.19 208
20019.52 233
20020.86 221
20022.20 209
20023.53 216
20024.87 197
20026.21 219
20027.55 224
20028.88 228
20030.22 207
20031.56 209
20032.90 220
20034.23 215
20035.57 224
20036.91 208
20038.25 215
20039.58 233
20040.92 233
20042.26 216
20043.60 209
20044.93 213
20046.27 219
20047.61 216
20048.95 235
20050.29 225
20051.62 208
20052.96 207
20054.30 206
20055.64 226
20056.98 219
20058.32 220
20059.65 201
20060.99 214
20062.33 216
20063.67 198
20065.01 210
20066.35 217
20067.68 216
20069.02 221
20070.36 219
20071.70 216
20073.04 228
20074.38 221
20075.72 233
20077.06 232
20078.40 231
20079.73 243
20081.07 223
20082.41 217
20083.75 226
20085.09 209
20086.43 220
20087.77 235
20089.11 216
20090.45 223
20091.79 221
20093.13 216
20094.47 213
20095.81 239
20097.15 210
20098.48 224
20099.82 198
20101.16 192
20102.50 228
20103.84 211
20105.18 224
20106.52 202
20107.86 204
20109.20 228
20110.54 230
20111.88 204
20113.22 224
20114.56 227
20115.90 251
20117.24 237
20118.58 231
20119.93 232
20121.27 224
20122.61 233
20123.95 228
20125.29 227
20126.63 218
20127.97 213
20129.31 237
20130.65 232
20131.99 216
20133.33 219
20134.67 222
20136.01 226
20137.35 225
20138.69 213
