# Supplementary material for: MALDI-TOF MS typing enables the classification of brewing yeasts of the genus Saccharomyces to major beer styles
Source: PLoS One. 2017 Aug 9;12(8):e0181694. doi: 10.1371/journal.pone.0181694 (PMC5549903; doi:10.1371/journal.pone.0181694)
Supplement: S8 File — The directory includes 90 raw files and was zipped to “.zip”; the folder has three strains with 30 spectra per strain; S1 Text explains the raw files with an example and Table 1 represents the yeast strains used within the experiment. (ZIP) [file pone.0181694.s011.zip › 22-24/30281-168-Lag-Lag-Lag-YPG-18h-E-E_2016-09-22_6_0_C12_1.dat]

1999.90 662
2000.32 704
2000.75 644
2001.17 634
2001.59 662
2002.01 667
2002.43 627
2002.86 690
2003.28 629
2003.70 635
2004.12 627
2004.54 613
2004.97 578
2005.39 605
2005.81 631
2006.23 647
2006.66 654
2007.08 649
2007.50 608
2007.92 636
2008.35 627
2008.77 612
2009.19 647
2009.61 640
2010.04 609
2010.46 671
2010.88 615
2011.31 630
2011.73 584
2012.15 558
2012.57 538
2013.00 554
2013.42 532
2013.84 550
2014.27 622
2014.69 584
2015.11 562
2015.54 591
2015.96 571
2016.38 565
2016.81 617
2017.23 627
2017.65 661
2018.08 648
2018.50 633
2018.93 588
2019.35 660
2019.77 643
2020.20 656
2020.62 684
2021.04 641
2021.47 630
2021.89 643
2022.32 556
2022.74 618
2023.17 636
2023.59 616
2024.01 618
2024.44 593
2024.86 580
2025.29 569
2025.71 557
2026.14 566
2026.56 618
2026.98 578
2027.41 596
2027.83 625
2028.26 650
2028.68 614
2029.11 618
2029.53 593
2029.96 572
2030.38 527
2030.81 538
2031.23 641
2031.66 592
2032.08 522
2032.51 536
2032.93 552
2033.36 572
2033.78 569
2034.21 625
2034.63 586
2035.06 606
2035.49 611
2035.91 581
2036.34 555
2036.76 575
2037.19 594
2037.61 614
2038.04 633
2038.47 577
2038.89 551
2039.32 614
2039.74 611
2040.17 595
2040.59 604
2041.02 588
2041.45 617
2041.87 658
2042.30 624
2042.73 639
2043.15 647
2043.58 606
2044.00 575
2044.43 566
2044.86 578
2045.28 628
2045.71 583
2046.14 629
2046.56 546
2046.99 582
2047.42 593
2047.84 572
2048.27 537
2048.70 619
2049.12 577
2049.55 575
2049.98 583
2050.40 605
2050.83 612
2051.26 620
2051.69 648
2052.11 568
2052.54 534
2052.97 558
2053.40 555
2053.82 599
2054.25 562
2054.68 551
2055.10 594
2055.53 641
2055.96 664
2056.39 591
2056.82 619
2057.24 665
2057.67 592
2058.10 639
2058.53 649
2058.95 633
2059.38 657
2059.81 673
2060.24 658
2060.67 629
2061.09 607
2061.52 562
2061.95 639
2062.38 663
2062.81 635
2063.24 615
2063.66 696
2064.09 726
2064.52 782
2064.95 836
2065.38 775
2065.81 787
2066.24 851
2066.66 841
2067.09 852
2067.52 758
2067.95 740
2068.38 719
2068.81 660
2069.24 691
2069.67 644
2070.10 638
2070.52 602
2070.95 587
2071.38 579
2071.81 589
2072.24 565
2072.67 562
2073.10 614
2073.53 664
2073.96 639
2074.39 593
2074.82 632
2075.25 689
2075.68 652
2076.11 621
2076.54 617
2076.97 671
2077.40 643
2077.83 642
2078.26 714
2078.69 642
2079.12 645
2079.55 673
2079.98 696
2080.41 672
2080.84 695
2081.27 701
2081.70 691
2082.13 635
2082.56 624
2082.99 689
2083.42 658
2083.85 640
2084.28 601
2084.71 600
2085.14 621
2085.57 626
2086.00 607
2086.43 608
2086.86 631
2087.29 666
2087.73 597
2088.16 573
2088.59 638
2089.02 660
2089.45 612
2089.88 546
2090.31 594
2090.74 612
2091.17 615
2091.61 579
2092.04 581
2092.47 630
2092.90 591
2093.33 656
2093.76 583
2094.19 602
2094.63 537
2095.06 556
2095.49 609
2095.92 580
2096.35 616
2096.78 598
2097.22 592
2097.65 578
2098.08 575
2098.51 516
2098.94 564
2099.38 515
2099.81 589
2100.24 600
2100.67 529
2101.11 540
2101.54 552
2101.97 601
2102.40 603
2102.83 595
2103.27 613
2103.70 577
2104.13 595
2104.56 585
2105.00 580
2105.43 551
2105.86 552
2106.30 556
2106.73 509
2107.16 608
2107.59 600
2108.03 610
2108.46 603
2108.89 613
2109.33 592
2109.76 609
2110.19 655
2110.63 584
2111.06 553
2111.49 549
2111.93 576
2112.36 670
2112.79 671
2113.23 681
2113.66 610
2114.09 606
2114.53 628
2114.96 657
2115.40 627
2115.83 553
2116.26 610
2116.70 550
2117.13 621
2117.56 572
2118.00 609
2118.43 604
2118.87 556
2119.30 596
2119.73 578
2120.17 554
2120.60 567
2121.04 610
2121.47 654
2121.91 578
2122.34 580
2122.78 602
2123.21 579
2123.64 615
2124.08 599
2124.51 662
2124.95 595
2125.38 580
2125.82 582
2126.25 542
2126.69 615
2127.12 657
2127.56 610
2127.99 655
2128.43 623
2128.86 611
2129.30 653
2129.73 732
2130.17 751
2130.60 742
2131.04 711
2131.47 730
2131.91 706
2132.35 699
2132.78 713
2133.22 754
2133.65 708
2134.09 661
2134.52 633
2134.96 608
2135.40 594
2135.83 611
2136.27 635
2136.70 615
2137.14 614
2137.57 612
2138.01 613
2138.45 623
2138.88 611
2139.32 607
2139.76 582
2140.19 604
2140.63 601
2141.06 552
2141.50 613
2141.94 638
2142.37 580
2142.81 610
2143.25 638
2143.68 638
2144.12 571
2144.56 615
2144.99 604
2145.43 627
2145.87 597
2146.30 643
2146.74 570
2147.18 582
2147.62 603
2148.05 635
2148.49 687
2148.93 728
2149.36 708
2149.80 727
2150.24 765
2150.68 774
2151.11 784
2151.55 754
2151.99 752
2152.43 756
2152.86 706
2153.30 644
2153.74 692
2154.18 677
2154.61 632
2155.05 629
2155.49 573
2155.93 638
2156.37 654
2156.80 630
2157.24 612
2157.68 596
2158.12 640
2158.56 589
2158.99 633
2159.43 690
2159.87 595
2160.31 602
2160.75 530
2161.19 556
2161.62 615
2162.06 618
2162.50 637
2162.94 653
2163.38 679
2163.82 706
2164.26 659
2164.69 699
2165.13 669
2165.57 705
2166.01 711
2166.45 658
2166.89 702
2167.33 697
2167.77 720
2168.21 726
2168.65 687
2169.08 678
2169.52 672
2169.96 659
2170.40 586
2170.84 625
2171.28 664
2171.72 643
2172.16 640
2172.60 707
2173.04 723
2173.48 692
2173.92 694
2174.36 666
2174.80 693
2175.24 727
2175.68 748
2176.12 788
2176.56 751
2177.00 766
2177.44 810
2177.88 809
2178.32 741
2178.76 776
2179.20 741
2179.64 704
2180.08 723
2180.52 715
2180.96 676
2181.40 760
2181.84 724
2182.28 651
2182.72 719
2183.16 676
2183.60 649
2184.04 650
2184.48 671
2184.93 602
2185.37 617
2185.81 647
2186.25 715
2186.69 667
2187.13 662
2187.57 674
2188.01 664
2188.45 661
2188.89 729
2189.34 708
2189.78 623
2190.22 684
2190.66 640
2191.10 635
2191.54 691
2191.98 693
2192.43 700
2192.87 689
2193.31 687
2193.75 699
2194.19 722
2194.63 747
2195.08 771
2195.52 688
2195.96 698
2196.40 685
2196.84 712
2197.29 734
2197.73 663
2198.17 663
2198.61 632
2199.06 620
2199.50 622
2199.94 645
2200.38 629
2200.82 670
2201.27 657
2201.71 711
2202.15 631
2202.59 637
2203.04 661
2203.48 697
2203.92 660
2204.37 631
2204.81 666
2205.25 688
2205.69 709
2206.14 740
2206.58 710
2207.02 737
2207.47 753
2207.91 769
2208.35 823
2208.80 792
2209.24 732
2209.68 747
2210.13 760
2210.57 772
2211.01 795
2211.46 793
2211.90 765
2212.34 745
2212.79 766
2213.23 811
2213.67 827
2214.12 740
2214.56 756
2215.01 730
2215.45 714
2215.89 734
2216.34 761
2216.78 674
2217.23 694
2217.67 663
2218.11 731
2218.56 713
2219.00 745
2219.45 691
2219.89 674
2220.34 723
2220.78 724
2221.22 712
2221.67 745
2222.11 659
2222.56 763
2223.00 742
2223.45 746
2223.89 809
2224.34 786
2224.78 751
2225.23 778
2225.67 775
2226.12 854
2226.56 794
2227.01 858
2227.45 844
2227.90 836
2228.34 880
2228.79 889
2229.23 924
2229.68 880
2230.12 820
2230.57 843
2231.01 845
2231.46 901
2231.90 863
2232.35 832
2232.80 842
2233.24 844
2233.69 806
2234.13 856
2234.58 805
2235.02 831
2235.47 750
2235.92 757
2236.36 720
2236.81 739
2237.25 739
2237.70 745
2238.15 730
2238.59 740
2239.04 690
2239.49 695
2239.93 635
2240.38 629
2240.82 743
2241.27 750
2241.72 707
2242.16 775
2242.61 780
2243.06 735
2243.50 792
2243.95 755
2244.40 773
2244.84 774
2245.29 805
2245.74 786
2246.19 738
2246.63 805
2247.08 809
2247.53 743
2247.97 764
2248.42 766
2248.87 717
2249.32 743
2249.76 704
2250.21 697
2250.66 722
2251.10 735
2251.55 763
2252.00 797
2252.45 786
2252.89 688
2253.34 814
2253.79 717
2254.24 728
2254.69 705
2255.13 775
2255.58 737
2256.03 813
2256.48 738
2256.93 697
2257.37 691
2257.82 742
2258.27 691
2258.72 711
2259.17 725
2259.61 770
2260.06 790
2260.51 787
2260.96 844
2261.41 828
2261.86 911
2262.31 991
2262.75 898
2263.20 938
2263.65 1011
2264.10 932
2264.55 894
2265.00 854
2265.45 769
2265.90 844
2266.34 816
2266.79 807
2267.24 786
2267.69 811
2268.14 831
2268.59 830
2269.04 859
2269.49 875
2269.94 813
2270.39 845
2270.84 877
2271.29 822
2271.74 930
2272.18 978
2272.63 915
2273.08 874
2273.53 838
2273.98 880
2274.43 1037
2274.88 991
2275.33 1074
2275.78 1073
2276.23 1043
2276.68 1080
2277.13 1156
2277.58 1105
2278.03 1020
2278.48 1050
2278.93 964
2279.38 945
2279.83 955
2280.28 881
2280.73 892
2281.19 791
2281.64 824
2282.09 870
2282.54 869
2282.99 797
2283.44 765
2283.89 821
2284.34 798
2284.79 747
2285.24 750
2285.69 779
2286.14 750
2286.59 752
2287.04 811
2287.50 796
2287.95 868
2288.40 894
2288.85 946
2289.30 1025
2289.75 1034
2290.20 1096
2290.65 1123
2291.11 1175
2291.56 1204
2292.01 1226
2292.46 1194
2292.91 1107
2293.36 1081
2293.82 1083
2294.27 1030
2294.72 1010
2295.17 980
2295.62 1047
2296.07 981
2296.53 889
2296.98 846
2297.43 827
2297.88 887
2298.33 825
2298.79 777
2299.24 762
2299.69 734
2300.14 759
2300.60 830
2301.05 723
2301.50 769
2301.95 732
2302.41 717
2302.86 675
2303.31 664
2303.76 667
2304.22 681
2304.67 664
2305.12 703
2305.57 727
2306.03 740
2306.48 759
2306.93 745
2307.39 750
2307.84 798
2308.29 775
2308.75 762
2309.20 848
2309.65 871
2310.11 813
2310.56 862
2311.01 802
2311.47 784
2311.92 771
2312.37 839
2312.83 805
2313.28 838
2313.73 826
2314.19 724
2314.64 769
2315.09 787
2315.55 803
2316.00 750
2316.46 761
2316.91 791
2317.36 759
2317.82 813
2318.27 814
2318.73 769
2319.18 813
2319.63 807
2320.09 860
2320.54 839
2321.00 788
2321.45 877
2321.91 875
2322.36 802
2322.82 840
2323.27 916
2323.72 907
2324.18 949
2324.63 934
2325.09 884
2325.54 955
2326.00 877
2326.45 927
2326.91 891
2327.36 879
2327.82 871
2328.27 900
2328.73 875
2329.18 916
2329.64 838
2330.09 867
2330.55 860
2331.00 796
2331.46 738
2331.92 754
2332.37 851
2332.83 812
2333.28 776
2333.74 718
2334.19 699
2334.65 712
2335.10 722
2335.56 765
2336.02 769
2336.47 721
2336.93 725
2337.38 749
2337.84 737
2338.30 767
2338.75 789
2339.21 806
2339.66 781
2340.12 761
2340.58 807
2341.03 824
2341.49 813
2341.95 793
2342.40 821
2342.86 891
2343.32 846
2343.77 852
2344.23 816
2344.68 783
2345.14 797
2345.60 873
2346.06 866
2346.51 837
2346.97 817
2347.43 877
2347.88 883
2348.34 817
2348.80 901
2349.25 864
2349.71 815
2350.17 823
2350.63 786
2351.08 799
2351.54 782
2352.00 767
2352.46 730
2352.91 725
2353.37 690
2353.83 659
2354.29 662
2354.74 661
2355.20 678
2355.66 788
2356.12 685
2356.57 668
2357.03 785
2357.49 765
2357.95 784
2358.41 762
2358.86 764
2359.32 792
2359.78 832
2360.24 821
2360.70 863
2361.15 840
2361.61 805
2362.07 856
2362.53 827
2362.99 759
2363.45 799
2363.91 839
2364.36 793
2364.82 790
2365.28 745
2365.74 784
2366.20 794
2366.66 848
2367.12 769
2367.57 786
2368.03 797
2368.49 818
2368.95 779
2369.41 786
2369.87 727
2370.33 753
2370.79 754
2371.25 725
2371.71 724
2372.17 725
2372.63 720
2373.09 717
2373.54 716
2374.00 730
2374.46 699
2374.92 730
2375.38 778
2375.84 743
2376.30 709
2376.76 700
2377.22 761
2377.68 734
2378.14 769
2378.60 757
2379.06 710
2379.52 710
2379.98 790
2380.44 738
2380.90 697
2381.36 695
2381.82 775
2382.28 745
2382.74 744
2383.20 788
2383.66 728
2384.12 814
2384.59 780
2385.05 776
2385.51 715
2385.97 746
2386.43 792
2386.89 767
2387.35 746
2387.81 794
2388.27 791
2388.73 765
2389.19 768
2389.65 751
2390.12 746
2390.58 765
2391.04 746
2391.50 769
2391.96 765
2392.42 781
2392.88 741
2393.34 742
2393.81 762
2394.27 730
2394.73 688
2395.19 678
2395.65 691
2396.11 746
2396.57 744
2397.04 751
2397.50 732
2397.96 712
2398.42 753
2398.88 823
2399.35 798
2399.81 775
2400.27 764
2400.73 820
2401.19 846
2401.66 779
2402.12 724
2402.58 655
2403.04 691
2403.51 744
2403.97 777
2404.43 740
2404.89 715
2405.36 678
2405.82 702
2406.28 715
2406.74 728
2407.21 715
2407.67 716
2408.13 690
2408.59 716
2409.06 706
2409.52 689
2409.98 665
2410.45 665
2410.91 645
2411.37 630
2411.84 663
2412.30 672
2412.76 668
2413.23 677
2413.69 671
2414.15 674
2414.62 725
2415.08 718
2415.54 672
2416.01 669
2416.47 785
2416.93 790
2417.40 736
2417.86 790
2418.32 819
2418.79 783
2419.25 765
2419.72 742
2420.18 755
2420.64 795
2421.11 799
2421.57 780
2422.04 794
2422.50 835
2422.96 805
2423.43 814
2423.89 817
2424.36 794
2424.82 812
2425.29 845
2425.75 833
2426.22 757
2426.68 739
2427.15 777
2427.61 711
2428.07 754
2428.54 774
2429.00 742
2429.47 699
2429.93 643
2430.40 718
2430.86 687
2431.33 602
2431.79 643
2432.26 717
2432.72 687
2433.19 760
2433.65 778
2434.12 749
2434.59 692
2435.05 752
2435.52 733
2435.98 753
2436.45 721
2436.91 712
2437.38 721
2437.84 809
2438.31 835
2438.78 835
2439.24 784
2439.71 833
2440.17 877
2440.64 872
2441.10 893
2441.57 881
2442.04 890
2442.50 812
2442.97 859
2443.44 862
2443.90 851
2444.37 832
2444.83 802
2445.30 779
2445.77 760
2446.23 770
2446.70 718
2447.17 698
2447.63 723
2448.10 719
2448.57 729
2449.03 733
2449.50 674
2449.97 747
2450.43 707
2450.90 770
2451.37 731
2451.83 668
2452.30 699
2452.77 699
2453.24 665
2453.70 684
2454.17 622
2454.64 678
2455.10 712
2455.57 728
2456.04 692
2456.51 708
2456.97 712
2457.44 708
2457.91 700
2458.38 730
2458.84 688
2459.31 694
2459.78 738
2460.25 704
2460.72 696
2461.18 722
2461.65 759
2462.12 721
2462.59 691
2463.06 735
2463.52 741
2463.99 692
2464.46 669
2464.93 698
2465.40 713
2465.86 718
2466.33 667
2466.80 743
2467.27 709
2467.74 657
2468.21 683
2468.68 707
2469.14 766
2469.61 751
2470.08 761
2470.55 819
2471.02 766
2471.49 774
2471.96 726
2472.43 782
2472.90 752
2473.36 764
2473.83 759
2474.30 772
2474.77 764
2475.24 731
2475.71 741
2476.18 767
2476.65 810
2477.12 779
2477.59 795
2478.06 747
2478.53 740
2479.00 740
2479.47 790
2479.94 781
2480.41 749
2480.87 812
2481.34 823
2481.81 803
2482.28 740
2482.75 737
2483.22 762
2483.69 735
2484.16 722
2484.63 730
2485.10 757
2485.57 658
2486.05 722
2486.52 819
2486.99 800
2487.46 775
2487.93 860
2488.40 850
2488.87 856
2489.34 925
2489.81 803
2490.28 831
2490.75 820
2491.22 820
2491.69 762
2492.16 739
2492.63 743
2493.10 771
2493.58 759
2494.05 734
2494.52 809
2494.99 780
2495.46 774
2495.93 810
2496.40 810
2496.87 827
2497.34 790
2497.82 806
2498.29 782
2498.76 754
2499.23 725
2499.70 718
2500.17 730
2500.64 699
2501.12 680
2501.59 672
2502.06 723
2502.53 700
2503.00 689
2503.48 766
2503.95 746
2504.42 707
2504.89 756
2505.36 827
2505.84 838
2506.31 793
2506.78 768
2507.25 768
2507.72 794
2508.20 798
2508.67 781
2509.14 874
2509.61 862
2510.09 793
2510.56 849
2511.03 965
2511.50 1016
2511.98 1039
2512.45 1042
2512.92 1030
2513.40 1024
2513.87 1057
2514.34 1010
2514.81 925
2515.29 949
2515.76 933
2516.23 901
2516.71 823
2517.18 727
2517.65 794
2518.13 771
2518.60 827
2519.07 832
2519.55 812
2520.02 909
2520.49 910
2520.97 829
2521.44 859
2521.91 810
2522.39 830
2522.86 765
2523.34 803
2523.81 805
2524.28 808
2524.76 836
2525.23 803
2525.70 824
2526.18 827
2526.65 816
2527.13 828
2527.60 846
2528.08 873
2528.55 803
2529.02 807
2529.50 807
2529.97 825
2530.45 845
2530.92 804
2531.40 774
2531.87 784
2532.34 821
2532.82 823
2533.29 865
2533.77 833
2534.24 784
2534.72 839
2535.19 783
2535.67 744
2536.14 816
2536.62 811
2537.09 847
2537.57 848
2538.04 769
2538.52 769
2538.99 756
2539.47 802
2539.94 820
2540.42 843
2540.90 806
2541.37 812
2541.85 803
2542.32 845
2542.80 765
2543.27 801
2543.75 844
2544.22 856
2544.70 854
2545.18 771
2545.65 813
2546.13 829
2546.60 877
2547.08 869
2547.56 933
2548.03 929
2548.51 981
2548.98 977
2549.46 914
2549.94 938
2550.41 977
2550.89 1031
2551.37 949
2551.84 974
2552.32 965
2552.80 938
2553.27 968
2553.75 962
2554.23 933
2554.70 878
2555.18 894
2555.66 942
2556.13 928
2556.61 998
2557.09 972
2557.56 1009
2558.04 925
2558.52 912
2558.99 867
2559.47 899
2559.95 907
2560.43 895
2560.90 830
2561.38 763
2561.86 747
2562.33 776
2562.81 770
2563.29 752
2563.77 785
2564.25 749
2564.72 683
2565.20 763
2565.68 734
2566.16 726
2566.63 763
2567.11 749
2567.59 709
2568.07 737
2568.55 755
2569.02 769
2569.50 706
2569.98 726
2570.46 696
2570.94 718
2571.41 755
2571.89 748
2572.37 769
2572.85 769
2573.33 789
2573.81 707
2574.28 689
2574.76 746
2575.24 806
2575.72 766
2576.20 739
2576.68 731
2577.16 753
2577.64 768
2578.11 781
2578.59 808
2579.07 808
2579.55 754
2580.03 784
2580.51 712
2580.99 743
2581.47 766
2581.95 747
2582.43 780
2582.91 768
2583.39 785
2583.86 797
2584.34 776
2584.82 788
2585.30 742
2585.78 705
2586.26 765
2586.74 781
2587.22 761
2587.70 752
2588.18 755
2588.66 773
2589.14 801
2589.62 767
2590.10 774
2590.58 753
2591.06 790
2591.54 805
2592.02 850
2592.50 775
2592.98 846
2593.46 847
2593.94 853
2594.42 805
2594.90 798
2595.38 822
2595.86 765
2596.35 807
2596.83 720
2597.31 747
2597.79 768
2598.27 770
2598.75 794
2599.23 755
2599.71 723
2600.19 721
2600.67 751
2601.15 775
2601.63 785
2602.12 731
2602.60 735
2603.08 699
2603.56 688
2604.04 721
2604.52 744
2605.00 758
2605.48 807
2605.97 796
2606.45 751
2606.93 751
2607.41 760
2607.89 741
2608.37 740
2608.86 796
2609.34 756
2609.82 799
2610.30 739
2610.78 691
2611.26 774
2611.75 763
2612.23 811
2612.71 818
2613.19 785
2613.68 806
2614.16 772
2614.64 798
2615.12 769
2615.60 782
2616.09 721
2616.57 737
2617.05 737
2617.53 762
2618.02 729
2618.50 653
2618.98 659
2619.46 699
2619.95 710
2620.43 731
2620.91 746
2621.40 759
2621.88 683
2622.36 697
2622.85 698
2623.33 753
2623.81 726
2624.29 721
2624.78 765
2625.26 723
2625.74 762
2626.23 773
2626.71 734
2627.19 796
2627.68 784
2628.16 773
2628.64 743
2629.13 799
2629.61 809
2630.10 756
2630.58 758
2631.06 798
2631.55 836
2632.03 754
2632.51 844
2633.00 838
2633.48 760
2633.97 761
2634.45 775
2634.94 792
2635.42 777
2635.90 813
2636.39 784
2636.87 781
2637.36 771
2637.84 771
2638.33 798
2638.81 790
2639.29 777
2639.78 806
2640.26 758
2640.75 807
2641.23 762
2641.72 747
2642.20 774
2642.69 767
2643.17 792
2643.66 794
2644.14 762
2644.63 790
2645.11 760
2645.60 814
2646.08 844
2646.57 810
2647.05 745
2647.54 807
2648.02 781
2648.51 780
2648.99 753
2649.48 805
2649.97 798
2650.45 882
2650.94 812
2651.42 740
2651.91 781
2652.39 800
2652.88 747
2653.37 824
2653.85 837
2654.34 794
2654.82 806
2655.31 922
2655.80 844
2656.28 847
2656.77 919
2657.25 857
2657.74 899
2658.23 889
2658.71 821
2659.20 842
2659.69 812
2660.17 804
2660.66 816
2661.14 762
2661.63 771
2662.12 811
2662.60 763
2663.09 779
2663.58 813
2664.06 756
2664.55 776
2665.04 787
2665.53 791
2666.01 804
2666.50 825
2666.99 793
2667.47 831
2667.96 793
2668.45 774
2668.94 780
2669.42 843
2669.91 870
2670.40 839
2670.88 863
2671.37 971
2671.86 954
2672.35 971
2672.83 1006
2673.32 1015
2673.81 1001
2674.30 1094
2674.79 1149
2675.27 1159
2675.76 1231
2676.25 1204
2676.74 1151
2677.23 1086
2677.71 969
2678.20 967
2678.69 971
2679.18 925
2679.67 913
2680.15 898
2680.64 886
2681.13 882
2681.62 942
2682.11 937
2682.60 920
2683.08 957
2683.57 942
2684.06 995
2684.55 917
2685.04 898
2685.53 946
2686.02 934
2686.51 909
2686.99 888
2687.48 846
2687.97 878
2688.46 934
2688.95 820
2689.44 861
2689.93 894
2690.42 875
2690.91 873
2691.40 837
2691.89 842
2692.38 826
2692.87 802
2693.35 780
2693.84 774
2694.33 823
2694.82 862
2695.31 835
2695.80 867
2696.29 868
2696.78 819
2697.27 842
2697.76 900
2698.25 837
2698.74 810
2699.23 840
2699.72 819
2700.21 779
2700.70 751
2701.19 804
2701.68 824
2702.17 812
2702.66 855
2703.15 797
2703.64 851
2704.13 861
2704.62 876
2705.12 893
2705.61 884
2706.10 847
2706.59 761
2707.08 751
2707.57 741
2708.06 779
2708.55 836
2709.04 785
2709.53 753
2710.02 743
2710.51 674
2711.01 753
2711.50 759
2711.99 720
2712.48 773
2712.97 744
2713.46 766
2713.95 782
2714.44 750
2714.94 764
2715.43 783
2715.92 712
2716.41 735
2716.90 747
2717.39 756
2717.89 699
2718.38 710
2718.87 764
2719.36 729
2719.85 783
2720.34 790
2720.84 776
2721.33 863
2721.82 862
2722.31 839
2722.80 879
2723.30 811
2723.79 861
2724.28 811
2724.77 831
2725.27 817
2725.76 753
2726.25 727
2726.74 820
2727.24 763
2727.73 741
2728.22 692
2728.71 722
2729.21 787
2729.70 747
2730.19 787
2730.69 862
2731.18 814
2731.67 831
2732.16 790
2732.66 810
2733.15 884
2733.64 835
2734.14 887
2734.63 819
2735.12 835
2735.62 874
2736.11 908
2736.60 981
2737.10 885
2737.59 892
2738.08 921
2738.58 853
2739.07 836
2739.56 862
2740.06 886
2740.55 809
2741.05 829
2741.54 803
2742.03 768
2742.53 765
2743.02 755
2743.52 791
2744.01 792
2744.50 743
2745.00 818
2745.49 777
2745.99 791
2746.48 788
2746.97 765
2747.47 819
2747.96 779
2748.46 774
2748.95 809
2749.45 818
2749.94 799
2750.44 824
2750.93 853
2751.43 770
2751.92 765
2752.42 770
2752.91 823
2753.41 843
2753.90 836
2754.40 845
2754.89 860
2755.39 871
2755.88 850
2756.38 897
2756.87 832
2757.37 800
2757.86 867
2758.36 893
2758.85 888
2759.35 870
2759.84 854
2760.34 843
2760.83 869
2761.33 807
2761.83 825
2762.32 862
2762.82 877
2763.31 839
2763.81 899
2764.30 888
2764.80 833
2765.30 778
2765.79 797
2766.29 770
2766.78 793
2767.28 793
2767.78 760
2768.27 826
2768.77 830
2769.27 799
2769.76 817
2770.26 800
2770.76 781
2771.25 777
2771.75 813
2772.24 827
2772.74 819
2773.24 794
2773.73 852
2774.23 841
2774.73 808
2775.23 823
2775.72 874
2776.22 826
2776.72 830
2777.21 876
2777.71 857
2778.21 920
2778.70 939
2779.20 962
2779.70 953
2780.20 909
2780.69 888
2781.19 907
2781.69 851
2782.19 880
2782.68 822
2783.18 832
2783.68 850
2784.18 823
2784.67 803
2785.17 751
2785.67 817
2786.17 792
2786.67 796
2787.16 870
2787.66 859
2788.16 821
2788.66 742
2789.16 800
2789.65 795
2790.15 737
2790.65 796
2791.15 779
2791.65 799
2792.15 830
2792.64 819
2793.14 823
2793.64 817
2794.14 931
2794.64 909
2795.14 891
2795.64 946
2796.13 1026
2796.63 1018
2797.13 1003
2797.63 1065
2798.13 991
2798.63 1027
2799.13 951
2799.63 947
2800.13 986
2800.62 936
2801.12 858
2801.62 814
2802.12 859
2802.62 860
2803.12 829
2803.62 874
2804.12 862
2804.62 816
2805.12 787
2805.62 795
2806.12 849
2806.62 900
2807.12 941
2807.62 916
2808.12 896
2808.62 954
2809.12 1057
2809.62 1008
2810.12 1000
2810.62 1044
2811.12 1073
2811.62 1086
2812.12 1090
2812.62 1143
2813.12 1111
2813.62 1092
2814.12 1050
2814.62 1008
2815.12 1051
2815.62 1028
2816.12 938
2816.62 954
2817.12 945
2817.62 952
2818.12 887
2818.62 868
2819.12 851
2819.63 884
2820.13 835
2820.63 863
2821.13 843
2821.63 843
2822.13 860
2822.63 845
2823.13 828
2823.63 829
2824.13 868
2824.64 819
2825.14 795
2825.64 806
2826.14 825
2826.64 796
2827.14 793
2827.64 921
2828.15 857
2828.65 838
2829.15 902
2829.65 801
2830.15 783
2830.65 791
2831.16 802
2831.66 773
2832.16 843
2832.66 802
2833.16 774
2833.67 843
2834.17 823
2834.67 838
2835.17 900
2835.68 931
2836.18 940
2836.68 878
2837.18 923
2837.68 899
2838.19 878
2838.69 835
2839.19 923
2839.70 952
2840.20 873
2840.70 848
2841.20 870
2841.71 864
2842.21 865
2842.71 900
2843.21 936
2843.72 938
2844.22 903
2844.72 936
2845.23 899
2845.73 917
2846.23 984
2846.74 923
2847.24 991
2847.74 930
2848.25 919
2848.75 1065
2849.25 994
2849.76 945
2850.26 977
2850.76 900
2851.27 926
2851.77 911
2852.28 908
2852.78 848
2853.28 922
2853.79 843
2854.29 806
2854.79 798
2855.30 782
2855.80 794
2856.31 859
2856.81 928
2857.31 893
2857.82 888
2858.32 894
2858.83 944
2859.33 985
2859.84 952
2860.34 873
2860.85 929
2861.35 916
2861.85 918
2862.36 884
2862.86 849
2863.37 894
2863.87 891
2864.38 900
2864.88 845
2865.39 909
2865.89 858
2866.40 802
2866.90 844
2867.41 850
2867.91 821
2868.42 856
2868.92 882
2869.43 871
2869.93 839
2870.44 858
2870.94 896
2871.45 912
2871.96 947
2872.46 942
2872.97 956
2873.47 941
2873.98 967
2874.48 938
2874.99 954
2875.49 952
2876.00 962
2876.51 939
2877.01 948
2877.52 932
2878.02 933
2878.53 891
2879.04 907
2879.54 929
2880.05 896
2880.55 939
2881.06 1004
2881.57 1079
2882.07 1011
2882.58 1039
2883.09 1098
2883.59 1038
2884.10 1070
2884.61 998
2885.11 995
2885.62 1059
2886.13 1041
2886.63 1117
2887.14 1104
2887.65 1044
2888.15 1113
2888.66 1112
2889.17 1103
2889.67 1076
2890.18 1043
2890.69 982
2891.20 964
2891.70 917
2892.21 970
2892.72 894
2893.22 982
2893.73 962
2894.24 948
2894.75 977
2895.25 992
2895.76 958
2896.27 902
2896.78 918
2897.29 961
2897.79 1007
2898.30 1019
2898.81 961
2899.32 975
2899.82 933
2900.33 967
2900.84 1015
2901.35 979
2901.86 955
2902.36 975
2902.87 954
2903.38 980
2903.89 914
2904.40 931
2904.91 908
2905.41 931
2905.92 978
2906.43 940
2906.94 934
2907.45 874
2907.96 928
2908.47 976
2908.97 936
2909.48 869
2909.99 856
2910.50 903
2911.01 877
2911.52 848
2912.03 887
2912.54 862
2913.05 897
2913.55 957
2914.06 937
2914.57 855
2915.08 840
2915.59 894
2916.10 898
2916.61 878
2917.12 874
2917.63 895
2918.14 905
2918.65 901
2919.16 873
2919.67 950
2920.18 959
2920.69 998
2921.20 1013
2921.71 1000
2922.22 1074
2922.73 1154
2923.24 1198
2923.75 1156
2924.26 1167
2924.77 1289
2925.28 1325
2925.79 1288
2926.30 1197
2926.81 1156
2927.32 1219
2927.83 1180
2928.34 1151
2928.85 1086
2929.36 1027
2929.87 1023
2930.38 948
2930.89 905
2931.40 914
2931.91 900
2932.42 847
2932.93 826
2933.45 906
2933.96 872
2934.47 890
2934.98 900
2935.49 939
2936.00 922
2936.51 968
2937.02 1006
2937.53 975
2938.04 1039
2938.56 1099
2939.07 1220
2939.58 1224
2940.09 1251
2940.60 1358
2941.11 1508
2941.62 1478
2942.14 1493
2942.65 1604
2943.16 1469
2943.67 1457
2944.18 1461
2944.70 1411
2945.21 1219
2945.72 1235
2946.23 1197
2946.74 1217
2947.26 1111
2947.77 1034
2948.28 1052
2948.79 989
2949.30 991
2949.82 950
2950.33 921
2950.84 1013
2951.35 994
2951.87 912
2952.38 890
2952.89 883
2953.40 905
2953.92 886
2954.43 915
2954.94 928
2955.45 831
2955.97 891
2956.48 937
2956.99 990
2957.51 895
2958.02 915
2958.53 907
2959.04 885
2959.56 895
2960.07 866
2960.58 923
2961.10 1024
2961.61 968
2962.12 956
2962.64 956
2963.15 992
2963.66 1027
2964.18 930
2964.69 973
2965.21 977
2965.72 1005
2966.23 989
2966.75 1022
2967.26 1033
2967.77 1026
2968.29 934
2968.80 962
2969.32 986
2969.83 920
2970.34 919
2970.86 986
2971.37 974
2971.89 922
2972.40 930
2972.91 941
2973.43 970
2973.94 932
2974.46 1003
2974.97 974
2975.49 932
2976.00 941
2976.52 989
2977.03 953
2977.55 962
2978.06 1012
2978.57 1036
2979.09 955
2979.60 1015
2980.12 1082
2980.63 1033
2981.15 1001
2981.66 1002
2982.18 1077
2982.69 1084
2983.21 1100
2983.73 1046
2984.24 1039
2984.76 1074
2985.27 1101
2985.79 1135
2986.30 1150
2986.82 1122
2987.33 1128
2987.85 1115
2988.36 1191
2988.88 1127
2989.40 1144
2989.91 1235
2990.43 1225
2990.94 1200
2991.46 1121
2991.97 1092
2992.49 1098
2993.01 1184
2993.52 1147
2994.04 1160
2994.55 1236
2995.07 1249
2995.59 1279
2996.10 1323
2996.62 1289
2997.14 1320
2997.65 1489
2998.17 1460
2998.69 1490
2999.20 1496
2999.72 1438
3000.24 1409
3000.75 1418
3001.27 1514
3001.79 1694
3002.30 1786
3002.82 2012
3003.34 2337
3003.85 2530
3004.37 2910
3004.89 3231
3005.40 3295
3005.92 3390
3006.44 3390
3006.96 3209
3007.47 2994
3007.99 2702
3008.51 2430
3009.03 2150
3009.54 1874
3010.06 1699
3010.58 1421
3011.10 1337
3011.61 1226
3012.13 1152
3012.65 1211
3013.17 1184
3013.68 1202
3014.20 1173
3014.72 1160
3015.24 1102
3015.76 1164
3016.27 1143
3016.79 1183
3017.31 1256
3017.83 1203
3018.35 1096
3018.86 1169
3019.38 1160
3019.90 1169
3020.42 1163
3020.94 1135
3021.46 1096
3021.97 1113
3022.49 1141
3023.01 1133
3023.53 1228
3024.05 1221
3024.57 1244
3025.09 1222
3025.61 1220
3026.12 1147
3026.64 1156
3027.16 1123
3027.68 1108
3028.20 1084
3028.72 1045
3029.24 1042
3029.76 1041
3030.28 1049
3030.80 981
3031.32 946
3031.84 992
3032.35 1006
3032.87 1022
3033.39 1020
3033.91 938
3034.43 1014
3034.95 1075
3035.47 1068
3035.99 1060
3036.51 1079
3037.03 1055
3037.55 1038
3038.07 1043
3038.59 1017
3039.11 1051
3039.63 1013
3040.15 945
3040.67 1027
3041.19 939
3041.71 959
3042.23 997
3042.75 985
3043.27 970
3043.79 990
3044.31 1003
3044.83 960
3045.35 987
3045.87 955
3046.40 1006
3046.92 984
3047.44 983
3047.96 1004
3048.48 1025
3049.00 1034
3049.52 1009
3050.04 1045
3050.56 927
3051.08 896
3051.60 916
3052.12 975
3052.65 943
3053.17 973
3053.69 967
3054.21 943
3054.73 895
3055.25 898
3055.77 890
3056.30 962
3056.82 941
3057.34 913
3057.86 972
3058.38 883
3058.90 897
3059.42 925
3059.95 897
3060.47 926
3060.99 955
3061.51 971
3062.03 999
3062.56 982
3063.08 983
3063.60 1057
3064.12 1026
3064.64 1051
3065.17 1066
3065.69 1067
3066.21 1105
3066.73 1140
3067.26 1174
3067.78 1193
3068.30 1151
3068.82 1080
3069.35 1094
3069.87 1017
3070.39 1002
3070.91 987
3071.44 1041
3071.96 1071
3072.48 1002
3073.01 1055
3073.53 1050
3074.05 1095
3074.57 1081
3075.10 1131
3075.62 1069
3076.14 1132
3076.67 1143
3077.19 1198
3077.71 1209
3078.24 1214
3078.76 1226
3079.28 1334
3079.81 1261
3080.33 1353
3080.85 1339
3081.38 1329
3081.90 1309
3082.42 1389
3082.95 1368
3083.47 1370
3084.00 1304
3084.52 1309
3085.04 1271
3085.57 1224
3086.09 1294
3086.62 1250
3087.14 1162
3087.66 1232
3088.19 1139
3088.71 1097
3089.24 1091
3089.76 1140
3090.29 1172
3090.81 1201
3091.33 1229
3091.86 1253
3092.38 1263
3092.91 1257
3093.43 1352
3093.96 1303
3094.48 1420
3095.01 1440
3095.53 1467
3096.06 1491
3096.58 1503
3097.11 1542
3097.63 1563
3098.16 1634
3098.68 1607
3099.21 1651
3099.73 1910
3100.26 2220
3100.78 2565
3101.31 3078
3101.83 3676
3102.36 4286
3102.88 4951
3103.41 5496
3103.93 5492
3104.46 5211
3104.99 4951
3105.51 4392
3106.04 3854
3106.56 3321
3107.09 2787
3107.61 2332
3108.14 2088
3108.67 1841
3109.19 1698
3109.72 1614
3110.24 1604
3110.77 1553
3111.30 1500
3111.82 1415
3112.35 1467
3112.87 1484
3113.40 1460
3113.93 1387
3114.45 1293
3114.98 1244
3115.51 1265
3116.03 1237
3116.56 1225
3117.09 1180
3117.61 1171
3118.14 1152
3118.67 1220
3119.19 1266
3119.72 1356
3120.25 1311
3120.77 1272
3121.30 1296
3121.83 1373
3122.35 1428
3122.88 1453
3123.41 1361
3123.94 1331
3124.46 1278
3124.99 1290
3125.52 1284
3126.05 1230
3126.57 1200
3127.10 1264
3127.63 1308
3128.16 1151
3128.68 1208
3129.21 1215
3129.74 1180
3130.27 1123
3130.79 1142
3131.32 1143
3131.85 1106
3132.38 1111
3132.91 1076
3133.43 1116
3133.96 1151
3134.49 1130
3135.02 1086
3135.55 1148
3136.07 1092
3136.60 1127
3137.13 1078
3137.66 1024
3138.19 1055
3138.72 1108
3139.24 1062
3139.77 1004
3140.30 941
3140.83 992
3141.36 972
3141.89 1003
3142.42 1018
3142.95 999
3143.47 955
3144.00 950
3144.53 985
3145.06 963
3145.59 933
3146.12 981
3146.65 1018
3147.18 1080
3147.71 1099
3148.24 1098
3148.76 1099
3149.29 1056
3149.82 1065
3150.35 1128
3150.88 1085
3151.41 1108
3151.94 1121
3152.47 1047
3153.00 1065
3153.53 1114
3154.06 1116
3154.59 1100
3155.12 1073
3155.65 996
3156.18 1023
3156.71 1101
3157.24 1108
3157.77 1070
3158.30 1076
3158.83 1053
3159.36 992
3159.89 970
3160.42 1056
3160.95 1056
3161.48 1061
3162.01 1035
3162.54 1016
3163.07 996
3163.60 1100
3164.13 1034
3164.66 997
3165.20 1006
3165.73 976
3166.26 973
3166.79 974
3167.32 961
3167.85 977
3168.38 1011
3168.91 902
3169.44 935
3169.97 949
3170.50 926
3171.04 966
3171.57 1009
3172.10 985
3172.63 1035
3173.16 1089
3173.69 1055
3174.22 1072
3174.75 1136
3175.29 1125
3175.82 1105
3176.35 1151
3176.88 1053
3177.41 1048
3177.94 1116
3178.48 1046
3179.01 1023
3179.54 957
3180.07 978
3180.60 958
3181.14 948
3181.67 901
3182.20 899
3182.73 877
3183.26 940
3183.80 938
3184.33 910
3184.86 937
3185.39 882
3185.93 914
3186.46 904
3186.99 897
3187.52 899
3188.06 906
3188.59 911
3189.12 938
3189.65 913
3190.19 966
3190.72 968
3191.25 912
3191.79 944
3192.32 945
3192.85 927
3193.38 951
3193.92 958
3194.45 943
3194.98 917
3195.52 956
3196.05 972
3196.58 910
3197.12 986
3197.65 1051
3198.18 1031
3198.72 1041
3199.25 1065
3199.78 1007
3200.32 1074
3200.85 1066
3201.39 1046
3201.92 1060
3202.45 1060
3202.99 1116
3203.52 1041
3204.05 1065
3204.59 1058
3205.12 1020
3205.66 1053
3206.19 1030
3206.72 1117
3207.26 1146
3207.79 1124
3208.33 1231
3208.86 1216
3209.40 1269
3209.93 1361
3210.47 1468
3211.00 1401
3211.53 1440
3212.07 1358
3212.60 1327
3213.14 1290
3213.67 1249
3214.21 1202
3214.74 1125
3215.28 1103
3215.81 1044
3216.35 1004
3216.88 976
3217.42 995
3217.95 1012
3218.49 971
3219.02 962
3219.56 1040
3220.09 987
3220.63 1017
3221.16 1015
3221.70 1044
3222.23 1072
3222.77 1118
3223.31 1171
3223.84 1225
3224.38 1167
3224.91 1196
3225.45 1206
3225.98 1191
3226.52 1194
3227.06 1216
3227.59 1213
3228.13 1087
3228.66 1055
3229.20 1154
3229.74 1099
3230.27 1028
3230.81 995
3231.34 1018
3231.88 1053
3232.42 1072
3232.95 1075
3233.49 1064
3234.03 1132
3234.56 1115
3235.10 1117
3235.64 1104
3236.17 1165
3236.71 1175
3237.25 1186
3237.78 1213
3238.32 1138
3238.86 1199
3239.39 1180
3239.93 1125
3240.47 1235
3241.00 1218
3241.54 1176
3242.08 1107
3242.61 1157
3243.15 1149
3243.69 1174
3244.23 1158
3244.76 1158
3245.30 1175
3245.84 1180
3246.38 1242
3246.91 1218
3247.45 1188
3247.99 1207
3248.53 1291
3249.06 1420
3249.60 1400
3250.14 1561
3250.68 1674
3251.21 1757
3251.75 1915
3252.29 2039
3252.83 2147
3253.37 2282
3253.90 2346
3254.44 2325
3254.98 2244
3255.52 2215
3256.06 2138
3256.60 2001
3257.13 1705
3257.67 1631
3258.21 1560
3258.75 1486
3259.29 1558
3259.83 1584
3260.36 1600
3260.90 1679
3261.44 1779
3261.98 1949
3262.52 1935
3263.06 1901
3263.60 1972
3264.14 2016
3264.68 2056
3265.21 2082
3265.75 2138
3266.29 2146
3266.83 2210
3267.37 2164
3267.91 2083
3268.45 2069
3268.99 1919
3269.53 1754
3270.07 1731
3270.61 1728
3271.15 1503
3271.69 1457
3272.23 1426
3272.76 1418
3273.30 1416
3273.84 1426
3274.38 1425
3274.92 1386
3275.46 1393
3276.00 1375
3276.54 1400
3277.08 1376
3277.62 1401
3278.16 1414
3278.70 1411
3279.24 1384
3279.78 1472
3280.32 1431
3280.86 1378
3281.41 1406
3281.95 1503
3282.49 1448
3283.03 1437
3283.57 1444
3284.11 1549
3284.65 1549
3285.19 1504
3285.73 1457
3286.27 1411
3286.81 1411
3287.35 1426
3287.89 1485
3288.43 1536
3288.97 1430
3289.52 1566
3290.06 1612
3290.60 1648
3291.14 1615
3291.68 1663
3292.22 1814
3292.76 1917
3293.30 1926
3293.85 2086
3294.39 2242
3294.93 2327
3295.47 2452
3296.01 2475
3296.55 2626
3297.09 2634
3297.64 2570
3298.18 2550
3298.72 2421
3299.26 2202
3299.80 2107
3300.34 1996
3300.89 1992
3301.43 1883
3301.97 1858
3302.51 1814
3303.06 1679
3303.60 1758
3304.14 1723
3304.68 1725
3305.22 1635
3305.77 1670
3306.31 1721
3306.85 1745
3307.39 1783
3307.94 1708
3308.48 1806
3309.02 1924
3309.56 1964
3310.11 2095
3310.65 2025
3311.19 1958
3311.74 1951
3312.28 1978
3312.82 1949
3313.36 1975
3313.91 1854
3314.45 1884
3314.99 1915
3315.54 1992
3316.08 2101
3316.62 2222
3317.17 2307
3317.71 2469
3318.25 2608
3318.80 2801
3319.34 2857
3319.88 2950
3320.43 2988
3320.97 3052
3321.51 3060
3322.06 2941
3322.60 2794
3323.14 2506
3323.69 2483
3324.23 2459
3324.78 2396
3325.32 2383
3325.86 2156
3326.41 2089
3326.95 2101
3327.50 2102
3328.04 2097
3328.59 2087
3329.13 2094
3329.67 2182
3330.22 2296
3330.76 2402
3331.31 2780
3331.85 3287
3332.40 4009
3332.94 5180
3333.49 6426
3334.03 7874
3334.57 9534
3335.12 10845
3335.66 12181
3336.21 13066
3336.75 13389
3337.30 13187
3337.84 12588
3338.39 11309
3338.93 10088
3339.48 8785
3340.02 7455
3340.57 6092
3341.11 5085
3341.66 4248
3342.20 3429
3342.75 2906
3343.30 2500
3343.84 2259
3344.39 2048
3344.93 1879
3345.48 1799
3346.02 1778
3346.57 1759
3347.11 1718
3347.66 1624
3348.21 1628
3348.75 1617
3349.30 1523
3349.84 1502
3350.39 1475
3350.94 1465
3351.48 1419
3352.03 1410
3352.57 1495
3353.12 1501
3353.67 1487
3354.21 1503
3354.76 1490
3355.31 1552
3355.85 1553
3356.40 1519
3356.95 1467
3357.49 1489
3358.04 1516
3358.59 1528
3359.13 1487
3359.68 1477
3360.23 1526
3360.77 1375
3361.32 1373
3361.87 1420
3362.41 1454
3362.96 1424
3363.51 1477
3364.05 1435
3364.60 1496
3365.15 1395
3365.70 1354
3366.24 1473
3366.79 1436
3367.34 1459
3367.89 1370
3368.43 1372
3368.98 1359
3369.53 1443
3370.08 1535
3370.62 1577
3371.17 1632
3371.72 1813
3372.27 1925
3372.81 2066
3373.36 2180
3373.91 2291
3374.46 2512
3375.01 2342
3375.55 2332
3376.10 2239
3376.65 2121
3377.20 1947
3377.75 1770
3378.30 1667
3378.84 1599
3379.39 1542
3379.94 1451
3380.49 1370
3381.04 1356
3381.59 1292
3382.13 1268
3382.68 1240
3383.23 1209
3383.78 1172
3384.33 1246
3384.88 1189
3385.43 1165
3385.98 1170
3386.52 1162
3387.07 1177
3387.62 1176
3388.17 1114
3388.72 1142
3389.27 1195
3389.82 1185
3390.37 1152
3390.92 1134
3391.47 1119
3392.02 1189
3392.57 1137
3393.12 1168
3393.66 1202
3394.21 1181
3394.76 1220
3395.31 1222
3395.86 1246
3396.41 1283
3396.96 1306
3397.51 1360
3398.06 1375
3398.61 1357
3399.16 1390
3399.71 1361
3400.26 1255
3400.81 1283
3401.36 1258
3401.91 1300
3402.46 1269
3403.01 1245
3403.56 1257
3404.11 1199
3404.66 1130
3405.21 1167
3405.77 1148
3406.32 1131
3406.87 1088
3407.42 1084
3407.97 1183
3408.52 1199
3409.07 1175
3409.62 1219
3410.17 1319
3410.72 1345
3411.27 1339
3411.82 1367
3412.37 1380
3412.93 1324
3413.48 1376
3414.03 1416
3414.58 1374
3415.13 1361
3415.68 1318
3416.23 1250
3416.78 1205
3417.34 1278
3417.89 1267
3418.44 1352
3418.99 1331
3419.54 1227
3420.09 1137
3420.65 1211
3421.20 1246
3421.75 1143
3422.30 1154
3422.85 1186
3423.40 1225
3423.96 1186
3424.51 1176
3425.06 1148
3425.61 1092
3426.17 1091
3426.72 1073
3427.27 1048
3427.82 1010
3428.37 999
3428.93 978
3429.48 1094
3430.03 1002
3430.58 1016
3431.14 1020
3431.69 1026
3432.24 1030
3432.79 932
3433.35 971
3433.90 1025
3434.45 984
3435.01 1042
3435.56 1042
3436.11 1029
3436.66 1086
3437.22 1043
3437.77 993
3438.32 1003
3438.88 1111
3439.43 1068
3439.98 1078
3440.54 1070
3441.09 1063
3441.64 1053
3442.20 1068
3442.75 1040
3443.30 997
3443.86 1050
3444.41 971
3444.96 1003
3445.52 1009
3446.07 977
3446.63 1010
3447.18 1048
3447.73 975
3448.29 979
3448.84 1011
3449.40 1011
3449.95 1015
3450.50 999
3451.06 1025
3451.61 929
3452.17 950
3452.72 960
3453.27 948
3453.83 960
3454.38 938
3454.94 1000
3455.49 950
3456.05 950
3456.60 946
3457.16 1016
3457.71 939
3458.27 906
3458.82 944
3459.38 964
3459.93 1023
3460.49 952
3461.04 1041
3461.60 1095
3462.15 1016
3462.71 1050
3463.26 1042
3463.82 979
3464.37 1080
3464.93 1111
3465.48 1137
3466.04 1113
3466.59 1090
3467.15 1102
3467.70 1084
3468.26 1112
3468.81 1162
3469.37 1149
3469.93 1247
3470.48 1213
3471.04 1231
3471.59 1250
3472.15 1284
3472.70 1281
3473.26 1283
3473.82 1297
3474.37 1282
3474.93 1228
3475.48 1210
3476.04 1268
3476.60 1282
3477.15 1236
3477.71 1190
3478.27 1302
3478.82 1356
3479.38 1400
3479.93 1465
3480.49 1441
3481.05 1394
3481.60 1420
3482.16 1424
3482.72 1433
3483.27 1508
3483.83 1489
3484.39 1553
3484.95 1512
3485.50 1421
3486.06 1555
3486.62 1657
3487.17 1664
3487.73 1720
3488.29 1850
3488.84 2126
3489.40 2460
3489.96 2916
3490.52 3422
3491.07 3957
3491.63 4457
3492.19 5028
3492.75 5020
3493.30 5163
3493.86 4953
3494.42 4664
3494.98 4249
3495.53 3613
3496.09 3003
3496.65 2588
3497.21 2294
3497.77 2167
3498.32 1991
3498.88 1887
3499.44 1801
3500.00 1752
3500.56 1786
3501.11 1893
3501.67 2002
3502.23 2183
3502.79 2366
3503.35 2612
3503.91 2741
3504.46 2933
3505.02 3138
3505.58 3176
3506.14 3236
3506.70 3122
3507.26 2939
3507.81 2861
3508.37 2528
3508.93 2456
3509.49 2255
3510.05 2139
3510.61 1950
3511.17 1809
3511.73 1753
3512.29 1718
3512.85 1634
3513.40 1519
3513.96 1500
3514.52 1480
3515.08 1344
3515.64 1327
3516.20 1373
3516.76 1321
3517.32 1247
3517.88 1243
3518.44 1227
3519.00 1163
3519.56 1154
3520.12 1206
3520.68 1195
3521.24 1194
3521.80 1243
3522.36 1252
3522.92 1252
3523.48 1183
3524.04 1172
3524.60 1251
3525.16 1249
3525.72 1241
3526.28 1197
3526.84 1231
3527.40 1222
3527.96 1191
3528.52 1250
3529.08 1235
3529.64 1115
3530.20 1209
3530.76 1261
3531.32 1128
3531.88 1200
3532.44 1214
3533.00 1214
3533.56 1233
3534.12 1310
3534.68 1308
3535.25 1274
3535.81 1215
3536.37 1209
3536.93 1202
3537.49 1229
3538.05 1227
3538.61 1161
3539.17 1220
3539.73 1293
3540.30 1304
3540.86 1312
3541.42 1271
3541.98 1369
3542.54 1443
3543.10 1432
3543.66 1420
3544.23 1412
3544.79 1373
3545.35 1347
3545.91 1301
3546.47 1400
3547.03 1285
3547.60 1227
3548.16 1191
3548.72 1161
3549.28 1195
3549.84 1152
3550.41 1213
3550.97 1188
3551.53 1137
3552.09 1116
3552.65 1121
3553.22 1146
3553.78 1131
3554.34 1029
3554.90 1058
3555.47 1094
3556.03 1060
3556.59 1038
3557.15 1010
3557.72 1068
3558.28 1070
3558.84 1053
3559.41 1099
3559.97 1082
3560.53 1124
3561.09 1130
3561.66 1073
3562.22 1115
3562.78 1165
3563.35 1195
3563.91 1196
3564.47 1175
3565.04 1175
3565.60 1232
3566.16 1213
3566.73 1179
3567.29 1156
3567.85 1118
3568.42 1120
3568.98 1099
3569.54 1132
3570.11 1023
3570.67 1049
3571.23 1080
3571.80 1102
3572.36 1068
3572.93 1176
3573.49 1278
3574.05 1347
3574.62 1450
3575.18 1542
3575.75 1706
3576.31 1871
3576.87 1959
3577.44 2008
3578.00 2053
3578.57 2067
3579.13 2040
3579.70 1853
3580.26 1756
3580.82 1696
3581.39 1596
3581.95 1460
3582.52 1374
3583.08 1275
3583.65 1178
3584.21 1164
3584.78 1118
3585.34 1098
3585.91 1076
3586.47 1108
3587.04 1068
3587.60 976
3588.17 984
3588.73 1017
3589.30 980
3589.86 919
3590.43 967
3590.99 1012
3591.56 976
3592.12 967
3592.69 954
3593.25 926
3593.82 988
3594.39 1003
3594.95 1046
3595.52 1007
3596.08 1026
3596.65 1074
3597.21 1050
3597.78 1081
3598.35 1063
3598.91 1093
3599.48 1084
3600.04 1117
3600.61 1127
3601.18 1025
3601.74 1036
3602.31 1049
3602.87 982
3603.44 1005
3604.01 1051
3604.57 1075
3605.14 1078
3605.71 1022
3606.27 1039
3606.84 1069
3607.41 993
3607.97 1025
3608.54 998
3609.11 991
3609.67 992
3610.24 973
3610.81 983
3611.37 981
3611.94 1003
3612.51 1000
3613.07 1107
3613.64 1190
3614.21 1219
3614.78 1317
3615.34 1453
3615.91 1641
3616.48 1881
3617.04 2023
3617.61 2146
3618.18 2284
3618.75 2329
3619.31 2389
3619.88 2331
3620.45 2126
3621.02 2011
3621.58 1923
3622.15 1674
3622.72 1527
3623.29 1484
3623.86 1324
3624.42 1169
3624.99 1161
3625.56 1034
3626.13 1051
3626.70 1081
3627.26 1030
3627.83 939
3628.40 957
3628.97 942
3629.54 1006
3630.11 983
3630.67 948
3631.24 984
3631.81 1015
3632.38 968
3632.95 932
3633.52 940
3634.08 944
3634.65 930
3635.22 978
3635.79 961
3636.36 955
3636.93 958
3637.50 985
3638.07 942
3638.64 1002
3639.20 1039
3639.77 1057
3640.34 1027
3640.91 1116
3641.48 1161
3642.05 1150
3642.62 1087
3643.19 1160
3643.76 1211
3644.33 1206
3644.90 1245
3645.47 1163
3646.04 1116
3646.61 1194
3647.18 1148
3647.75 1176
3648.32 1156
3648.89 1175
3649.46 1169
3650.03 1184
3650.60 1176
3651.17 1225
3651.74 1206
3652.31 1267
3652.88 1238
3653.45 1312
3654.02 1297
3654.59 1277
3655.16 1200
3655.73 1204
3656.30 1224
3656.87 1216
3657.44 1276
3658.01 1266
3658.58 1245
3659.15 1208
3659.72 1218
3660.29 1225
3660.86 1260
3661.43 1285
3662.00 1243
3662.58 1190
3663.15 1119
3663.72 1217
3664.29 1192
3664.86 1227
3665.43 1180
3666.00 1160
3666.57 1221
3667.14 1283
3667.72 1312
3668.29 1244
3668.86 1203
3669.43 1115
3670.00 1052
3670.57 1129
3671.14 1150
3671.72 1026
3672.29 1022
3672.86 1062
3673.43 1069
3674.00 1065
3674.57 1131
3675.15 1139
3675.72 1110
3676.29 1085
3676.86 1143
3677.43 1183
3678.01 1145
3678.58 1104
3679.15 1066
3679.72 1122
3680.30 1090
3680.87 1097
3681.44 1052
3682.01 1118
3682.58 1001
3683.16 975
3683.73 946
3684.30 967
3684.88 934
3685.45 984
3686.02 990
3686.59 1087
3687.17 1009
3687.74 1025
3688.31 1063
3688.88 1114
3689.46 1228
3690.03 1177
3690.60 1142
3691.18 1172
3691.75 1174
3692.32 1131
3692.90 1097
3693.47 1054
3694.04 1045
3694.62 1071
3695.19 1017
3695.76 1058
3696.34 1058
3696.91 986
3697.48 1018
3698.06 1013
3698.63 975
3699.21 903
3699.78 964
3700.35 1017
3700.93 1001
3701.50 1031
3702.08 1111
3702.65 1029
3703.22 1030
3703.80 1008
3704.37 990
3704.95 974
3705.52 937
3706.09 924
3706.67 1069
3707.24 1111
3707.82 1088
3708.39 1012
3708.97 994
3709.54 949
3710.12 1003
3710.69 1069
3711.26 993
3711.84 970
3712.41 977
3712.99 996
3713.56 960
3714.14 1013
3714.71 988
3715.29 1065
3715.86 1027
3716.44 969
3717.01 1041
3717.59 987
3718.16 959
3718.74 1002
3719.32 1019
3719.89 1001
3720.47 972
3721.04 964
3721.62 1014
3722.19 985
3722.77 918
3723.34 917
3723.92 1014
3724.49 945
3725.07 913
3725.65 882
3726.22 895
3726.80 952
3727.37 994
3727.95 1016
3728.53 1035
3729.10 1041
3729.68 1175
3730.25 1245
3730.83 1285
3731.41 1494
3731.98 1607
3732.56 1741
3733.14 1890
3733.71 1861
3734.29 1901
3734.87 1747
3735.44 1777
3736.02 1680
3736.60 1515
3737.17 1424
3737.75 1337
3738.33 1237
3738.90 1158
3739.48 1147
3740.06 1123
3740.63 1085
3741.21 1076
3741.79 1091
3742.36 1062
3742.94 1018
3743.52 1008
3744.10 953
3744.67 915
3745.25 960
3745.83 973
3746.40 940
3746.98 931
3747.56 980
3748.14 1034
3748.71 973
3749.29 897
3749.87 1016
3750.45 1000
3751.03 935
3751.60 1035
3752.18 994
3752.76 896
3753.34 915
3753.92 1007
3754.49 924
3755.07 890
3755.65 969
3756.23 979
3756.81 992
3757.38 1059
3757.96 981
3758.54 1015
3759.12 1060
3759.70 1151
3760.28 1165
3760.85 1068
3761.43 1155
3762.01 1183
3762.59 1177
3763.17 1167
3763.75 1102
3764.33 1180
3764.91 1104
3765.48 1128
3766.06 1098
3766.64 1068
3767.22 1067
3767.80 1086
3768.38 1071
3768.96 1120
3769.54 1102
3770.12 1101
3770.70 1125
3771.28 1056
3771.85 1051
3772.43 1040
3773.01 1074
3773.59 1061
3774.17 1060
3774.75 1030
3775.33 1083
3775.91 1026
3776.49 1007
3777.07 987
3777.65 979
3778.23 1003
3778.81 985
3779.39 997
3779.97 951
3780.55 1000
3781.13 1017
3781.71 966
3782.29 939
3782.87 902
3783.45 891
3784.03 948
3784.61 889
3785.19 913
3785.77 961
3786.35 988
3786.93 1043
3787.51 1048
3788.10 1078
3788.68 1005
3789.26 1038
3789.84 1070
3790.42 962
3791.00 970
3791.58 951
3792.16 909
3792.74 950
3793.32 999
3793.90 1040
3794.48 1059
3795.07 987
3795.65 1011
3796.23 999
3796.81 993
3797.39 1014
3797.97 1039
3798.55 1002
3799.14 1018
3799.72 1036
3800.30 1091
3800.88 1094
3801.46 1112
3802.04 1148
3802.62 1109
3803.21 1105
3803.79 1208
3804.37 1177
3804.95 1217
3805.53 1257
3806.12 1355
3806.70 1351
3807.28 1388
3807.86 1482
3808.44 1542
3809.03 1567
3809.61 1580
3810.19 1608
3810.77 1519
3811.36 1471
3811.94 1441
3812.52 1422
3813.10 1429
3813.69 1438
3814.27 1437
3814.85 1404
3815.43 1415
3816.02 1386
3816.60 1350
3817.18 1452
3817.77 1423
3818.35 1225
3818.93 1195
3819.51 1124
3820.10 1176
3820.68 1212
3821.26 1216
3821.85 1112
3822.43 1160
3823.01 1150
3823.60 1211
3824.18 1184
3824.76 1217
3825.35 1172
3825.93 1121
3826.51 1126
3827.10 1121
3827.68 1064
3828.27 1067
3828.85 1119
3829.43 1087
3830.02 1114
3830.60 1120
3831.18 1094
3831.77 1139
3832.35 1120
3832.94 1132
3833.52 1172
3834.10 1169
3834.69 1149
3835.27 1121
3835.86 1155
3836.44 1120
3837.03 1206
3837.61 1127
3838.19 1107
3838.78 1112
3839.36 1166
3839.95 1170
3840.53 1184
3841.12 1182
3841.70 1096
3842.29 1102
3842.87 1118
3843.46 1158
3844.04 1202
3844.63 1255
3845.21 1346
3845.80 1353
3846.38 1392
3846.97 1361
3847.55 1347
3848.14 1347
3848.72 1188
3849.31 1184
3849.89 1204
3850.48 1227
3851.06 1166
3851.65 1164
3852.23 1210
3852.82 1236
3853.41 1201
3853.99 1183
3854.58 1187
3855.16 1175
3855.75 1242
3856.33 1283
3856.92 1387
3857.51 1569
3858.09 1763
3858.68 2026
3859.26 2256
3859.85 2661
3860.44 2935
3861.02 3231
3861.61 3627
3862.20 3791
3862.78 3765
3863.37 3437
3863.95 3411
3864.54 3286
3865.13 2830
3865.71 2512
3866.30 2309
3866.89 2016
3867.47 1713
3868.06 1607
3868.65 1515
3869.23 1413
3869.82 1377
3870.41 1307
3870.99 1246
3871.58 1329
3872.17 1395
3872.76 1318
3873.34 1313
3873.93 1380
3874.52 1401
3875.10 1403
3875.69 1390
3876.28 1386
3876.87 1369
3877.45 1437
3878.04 1418
3878.63 1388
3879.22 1401
3879.80 1395
3880.39 1350
3880.98 1361
3881.57 1300
3882.15 1291
3882.74 1207
3883.33 1222
3883.92 1152
3884.51 1153
3885.09 1119
3885.68 1184
3886.27 1125
3886.86 1187
3887.45 1236
3888.04 1234
3888.62 1270
3889.21 1424
3889.80 1344
3890.39 1373
3890.98 1406
3891.57 1437
3892.15 1460
3892.74 1368
3893.33 1304
3893.92 1344
3894.51 1255
3895.10 1309
3895.69 1334
3896.28 1294
3896.86 1287
3897.45 1308
3898.04 1318
3898.63 1264
3899.22 1298
3899.81 1350
3900.40 1325
3900.99 1327
3901.58 1283
3902.17 1350
3902.76 1237
3903.34 1233
3903.93 1178
3904.52 1192
3905.11 1285
3905.70 1302
3906.29 1251
3906.88 1253
3907.47 1228
3908.06 1267
3908.65 1194
3909.24 1203
3909.83 1196
3910.42 1196
3911.01 1121
3911.60 1057
3912.19 1040
3912.78 1058
3913.37 1101
3913.96 1068
3914.55 1063
3915.14 1100
3915.73 1013
3916.32 1049
3916.91 1062
3917.50 1054
3918.09 1048
3918.68 1085
3919.28 1026
3919.87 1076
3920.46 1013
3921.05 1047
3921.64 1043
3922.23 1056
3922.82 1056
3923.41 948
3924.00 926
3924.59 986
3925.18 926
3925.77 888
3926.37 940
3926.96 922
3927.55 912
3928.14 985
3928.73 986
3929.32 936
3929.91 921
3930.51 894
3931.10 898
3931.69 889
3932.28 946
3932.87 953
3933.46 943
3934.05 893
3934.65 865
3935.24 887
3935.83 929
3936.42 944
3937.01 926
3937.61 939
3938.20 989
3938.79 959
3939.38 951
3939.97 1024
3940.57 991
3941.16 1060
3941.75 1076
3942.34 1078
3942.94 1004
3943.53 991
3944.12 1023
3944.71 1000
3945.31 1062
3945.90 1009
3946.49 1063
3947.08 952
3947.68 883
3948.27 927
3948.86 900
3949.45 916
3950.05 866
3950.64 870
3951.23 972
3951.83 926
3952.42 921
3953.01 978
3953.61 917
3954.20 901
3954.79 965
3955.39 896
3955.98 936
3956.57 951
3957.17 928
3957.76 930
3958.35 969
3958.95 1004
3959.54 1010
3960.13 1057
3960.73 1009
3961.32 1003
3961.92 988
3962.51 999
3963.10 1011
3963.70 979
3964.29 1013
3964.88 1026
3965.48 1031
3966.07 1056
3966.67 1129
3967.26 1076
3967.86 1069
3968.45 1137
3969.04 1136
3969.64 1080
3970.23 1055
3970.83 1042
3971.42 964
3972.02 932
3972.61 901
3973.21 902
3973.80 975
3974.40 979
3974.99 1011
3975.58 1042
3976.18 1042
3976.77 1145
3977.37 1142
3977.96 1143
3978.56 1090
3979.15 1047
3979.75 1056
3980.35 1018
3980.94 998
3981.54 1007
3982.13 1040
3982.73 990
3983.32 919
3983.92 957
3984.51 989
3985.11 1011
3985.70 1030
3986.30 1028
3986.90 1056
3987.49 1026
3988.09 1068
3988.68 992
3989.28 956
3989.87 1011
3990.47 906
3991.07 944
3991.66 996
3992.26 1014
3992.85 971
3993.45 994
3994.05 1029
3994.64 1087
3995.24 1010
3995.84 1050
3996.43 1095
3997.03 1074
3997.62 1126
3998.22 1119
3998.82 1121
3999.41 1191
4000.01 1117
4000.61 1064
4001.20 1069
4001.80 1043
4002.40 950
4003.00 954
4003.59 989
4004.19 992
4004.79 999
4005.38 1008
4005.98 949
4006.58 962
4007.17 959
4007.77 976
4008.37 983
4008.97 1017
4009.56 943
4010.16 894
4010.76 992
4011.36 988
4011.95 911
4012.55 1002
4013.15 978
4013.75 978
4014.34 1059
4014.94 1063
4015.54 1060
4016.14 1073
4016.74 1181
4017.33 1104
4017.93 1113
4018.53 1157
4019.13 1164
4019.73 1110
4020.32 1020
4020.92 980
4021.52 1026
4022.12 946
4022.72 889
4023.32 912
4023.91 919
4024.51 907
4025.11 932
4025.71 958
4026.31 984
4026.91 932
4027.51 920
4028.10 934
4028.70 979
4029.30 915
4029.90 992
4030.50 1038
4031.10 981
4031.70 979
4032.30 1028
4032.90 1020
4033.49 1004
4034.09 1043
4034.69 1041
4035.29 931
4035.89 925
4036.49 1020
4037.09 966
4037.69 901
4038.29 950
4038.89 917
4039.49 843
4040.09 825
4040.69 878
4041.29 872
4041.89 871
4042.49 849
4043.09 872
4043.69 910
4044.29 874
4044.89 854
4045.49 887
4046.09 852
4046.69 868
4047.29 840
4047.89 863
4048.49 857
4049.09 837
4049.69 906
4050.29 903
4050.89 884
4051.49 844
4052.09 848
4052.69 933
4053.29 871
4053.89 847
4054.49 855
4055.09 817
4055.69 801
4056.30 846
4056.90 812
4057.50 855
4058.10 907
4058.70 841
4059.30 832
4059.90 862
4060.50 856
4061.10 918
4061.71 934
4062.31 945
4062.91 916
4063.51 942
4064.11 954
4064.71 1030
4065.31 1045
4065.92 1076
4066.52 1033
4067.12 1039
4067.72 1091
4068.32 1045
4068.92 1023
4069.53 975
4070.13 905
4070.73 893
4071.33 906
4071.93 903
4072.54 900
4073.14 849
4073.74 784
4074.34 841
4074.94 801
4075.55 787
4076.15 785
4076.75 787
4077.35 784
4077.96 821
4078.56 757
4079.16 776
4079.76 812
4080.37 807
4080.97 798
4081.57 821
4082.17 871
4082.78 830
4083.38 807
4083.98 830
4084.59 744
4085.19 738
4085.79 756
4086.39 811
4087.00 797
4087.60 786
4088.20 836
4088.81 827
4089.41 865
4090.01 813
4090.62 860
4091.22 847
4091.82 820
4092.43 839
4093.03 820
4093.63 805
4094.24 812
4094.84 839
4095.45 798
4096.05 828
4096.65 862
4097.26 897
4097.86 804
4098.47 822
4099.07 830
4099.67 818
4100.28 747
4100.88 814
4101.49 868
4102.09 897
4102.69 879
4103.30 809
4103.90 815
4104.51 795
4105.11 840
4105.72 864
4106.32 817
4106.93 823
4107.53 821
4108.13 808
4108.74 838
4109.34 830
4109.95 789
4110.55 774
4111.16 753
4111.76 774
4112.37 802
4112.97 767
4113.58 806
4114.18 803
4114.79 778
4115.39 765
4116.00 805
4116.60 817
4117.21 816
4117.82 859
4118.42 844
4119.03 873
4119.63 872
4120.24 834
4120.84 834
4121.45 787
4122.05 750
4122.66 856
4123.27 917
4123.87 834
4124.48 881
4125.08 833
4125.69 855
4126.30 883
4126.90 835
4127.51 799
4128.11 825
4128.72 849
4129.33 815
4129.93 811
4130.54 842
4131.15 875
4131.75 887
4132.36 800
4132.96 766
4133.57 835
4134.18 886
4134.78 840
4135.39 922
4136.00 970
4136.60 954
4137.21 1009
4137.82 979
4138.43 956
4139.03 981
4139.64 1027
4140.25 1013
4140.85 1035
4141.46 999
4142.07 962
4142.68 1062
4143.28 1148
4143.89 1060
4144.50 1004
4145.10 1095
4145.71 1112
4146.32 1107
4146.93 1085
4147.53 970
4148.14 949
4148.75 952
4149.36 936
4149.97 905
4150.57 886
4151.18 823
4151.79 782
4152.40 746
4153.00 782
4153.61 810
4154.22 810
4154.83 786
4155.44 783
4156.05 829
4156.65 839
4157.26 873
4157.87 852
4158.48 773
4159.09 838
4159.70 877
4160.30 871
4160.91 825
4161.52 860
4162.13 851
4162.74 822
4163.35 864
4163.96 844
4164.56 825
4165.17 882
4165.78 882
4166.39 902
4167.00 910
4167.61 928
4168.22 942
4168.83 1035
4169.44 1019
4170.05 1036
4170.66 1086
4171.26 1196
4171.87 1172
4172.48 1197
4173.09 1272
4173.70 1163
4174.31 1161
4174.92 1091
4175.53 1118
4176.14 1066
4176.75 1061
4177.36 1025
4177.97 1035
4178.58 1040
4179.19 986
4179.80 876
4180.41 914
4181.02 907
4181.63 914
4182.24 843
4182.85 828
4183.46 836
4184.07 811
4184.68 887
4185.29 877
4185.90 865
4186.51 874
4187.12 844
4187.73 837
4188.34 898
4188.95 785
4189.56 772
4190.18 814
4190.79 816
4191.40 861
4192.01 857
4192.62 884
4193.23 856
4193.84 951
4194.45 950
4195.06 952
4195.67 916
4196.28 935
4196.90 897
4197.51 925
4198.12 891
4198.73 920
4199.34 956
4199.95 899
4200.56 886
4201.18 840
4201.79 837
4202.40 878
4203.01 910
4203.62 887
4204.23 851
4204.85 903
4205.46 893
4206.07 922
4206.68 933
4207.29 963
4207.90 968
4208.52 935
4209.13 977
4209.74 941
4210.35 976
4210.97 935
4211.58 914
4212.19 929
4212.80 989
4213.41 964
4214.03 973
4214.64 1052
4215.25 999
4215.86 1054
4216.48 1026
4217.09 1025
4217.70 1086
4218.32 1097
4218.93 1171
4219.54 1215
4220.15 1217
4220.77 1300
4221.38 1359
4221.99 1353
4222.61 1462
4223.22 1482
4223.83 1458
4224.44 1426
4225.06 1451
4225.67 1378
4226.28 1338
4226.90 1488
4227.51 1425
4228.13 1426
4228.74 1405
4229.35 1441
4229.97 1263
4230.58 1300
4231.19 1277
4231.81 1269
4232.42 1163
4233.03 1088
4233.65 1007
4234.26 996
4234.88 1001
4235.49 1038
4236.10 1068
4236.72 1011
4237.33 974
4237.95 1014
4238.56 902
4239.17 954
4239.79 947
4240.40 957
4241.02 979
4241.63 963
4242.25 908
4242.86 940
4243.48 974
4244.09 959
4244.71 952
4245.32 955
4245.93 934
4246.55 974
4247.16 974
4247.78 951
4248.39 921
4249.01 957
4249.62 932
4250.24 911
4250.85 907
4251.47 931
4252.08 897
4252.70 1002
4253.32 889
4253.93 887
4254.55 898
4255.16 962
4255.78 958
4256.39 983
4257.01 941
4257.62 920
4258.24 917
4258.85 955
4259.47 994
4260.09 1033
4260.70 1052
4261.32 1111
4261.93 1135
4262.55 1123
4263.17 1221
4263.78 1292
4264.40 1273
4265.01 1210
4265.63 1178
4266.25 1104
4266.86 1103
4267.48 1033
4268.10 1029
4268.71 1015
4269.33 1019
4269.94 997
4270.56 927
4271.18 942
4271.79 942
4272.41 983
4273.03 985
4273.64 968
4274.26 1040
4274.88 1045
4275.49 1045
4276.11 1077
4276.73 1128
4277.35 1130
4277.96 1190
4278.58 1225
4279.20 1189
4279.81 1115
4280.43 1108
4281.05 1082
4281.67 1023
4282.28 984
4282.90 950
4283.52 990
4284.14 939
4284.75 913
4285.37 883
4285.99 819
4286.61 850
4287.22 891
4287.84 867
4288.46 890
4289.08 853
4289.70 848
4290.31 879
4290.93 827
4291.55 797
4292.17 836
4292.79 827
4293.40 818
4294.02 811
4294.64 791
4295.26 877
4295.88 859
4296.50 816
4297.11 803
4297.73 856
4298.35 862
4298.97 851
4299.59 816
4300.21 853
4300.83 865
4301.44 888
4302.06 903
4302.68 911
4303.30 927
4303.92 857
4304.54 876
4305.16 901
4305.78 881
4306.40 903
4307.02 902
4307.63 826
4308.25 841
4308.87 913
4309.49 870
4310.11 852
4310.73 870
4311.35 868
4311.97 911
4312.59 917
4313.21 925
4313.83 910
4314.45 880
4315.07 908
4315.69 922
4316.31 888
4316.93 927
4317.55 968
4318.17 946
4318.79 859
4319.41 879
4320.03 951
4320.65 976
4321.27 958
4321.89 1015
4322.51 976
4323.13 971
4323.75 987
4324.37 1058
4324.99 1091
4325.61 1124
4326.23 1040
4326.85 1112
4327.47 1147
4328.09 1193
4328.71 1233
4329.33 1313
4329.96 1363
4330.58 1522
4331.20 1721
4331.82 1880
4332.44 1878
4333.06 2043
4333.68 2008
4334.30 2046
4334.92 1910
4335.54 1843
4336.17 1730
4336.79 1793
4337.41 1718
4338.03 1620
4338.65 1637
4339.27 1655
4339.89 1544
4340.52 1522
4341.14 1463
4341.76 1445
4342.38 1404
4343.00 1444
4343.62 1538
4344.25 1621
4344.87 1860
4345.49 1918
4346.11 2008
4346.73 2261
4347.36 2358
4347.98 2239
4348.60 2221
4349.22 2061
4349.84 1883
4350.47 1767
4351.09 1733
4351.71 1657
4352.33 1643
4352.96 1580
4353.58 1428
4354.20 1380
4354.82 1289
4355.45 1208
4356.07 1220
4356.69 1225
4357.31 1181
4357.94 1097
4358.56 1173
4359.18 1219
4359.81 1205
4360.43 1139
4361.05 1129
4361.68 1145
4362.30 1184
4362.92 1100
4363.55 1133
4364.17 1063
4364.79 1057
4365.42 1018
4366.04 1032
4366.66 1047
4367.29 1050
4367.91 993
4368.53 1024
4369.16 1041
4369.78 1051
4370.40 1050
4371.03 998
4371.65 1013
4372.27 992
4372.90 974
4373.52 1053
4374.15 983
4374.77 1035
4375.39 982
4376.02 964
4376.64 988
4377.27 1011
4377.89 1046
4378.52 979
4379.14 1011
4379.76 1056
4380.39 1058
4381.01 1041
4381.64 1058
4382.26 1099
4382.89 1098
4383.51 1054
4384.14 1090
4384.76 1129
4385.39 1066
4386.01 1126
4386.64 1074
4387.26 1133
4387.89 1150
4388.51 1108
4389.14 1138
4389.76 1179
4390.39 1232
4391.01 1238
4391.64 1238
4392.26 1271
4392.89 1305
4393.51 1284
4394.14 1211
4394.76 1193
4395.39 1095
4396.01 1026
4396.64 980
4397.26 1016
4397.89 989
4398.52 949
4399.14 962
4399.77 955
4400.39 998
4401.02 941
4401.65 972
4402.27 943
4402.90 959
4403.52 954
4404.15 951
4404.78 956
4405.40 901
4406.03 929
4406.65 989
4407.28 928
4407.91 923
4408.53 942
4409.16 899
4409.79 915
4410.41 917
4411.04 930
4411.67 891
4412.29 940
4412.92 951
4413.55 865
4414.17 913
4414.80 882
4415.43 882
4416.05 866
4416.68 866
4417.31 871
4417.94 856
4418.56 931
4419.19 956
4419.82 905
4420.44 927
4421.07 976
4421.70 990
4422.33 907
4422.95 932
4423.58 941
4424.21 895
4424.84 860
4425.46 805
4426.09 792
4426.72 824
4427.35 800
4427.97 788
4428.60 766
4429.23 811
4429.86 797
4430.49 839
4431.11 802
4431.74 773
4432.37 798
4433.00 839
4433.63 875
4434.26 871
4434.88 830
4435.51 856
4436.14 874
4436.77 832
4437.40 836
4438.03 909
4438.65 879
4439.28 827
4439.91 817
4440.54 824
4441.17 728
4441.80 811
4442.43 912
4443.06 916
4443.68 914
4444.31 852
4444.94 897
4445.57 931
4446.20 893
4446.83 924
4447.46 967
4448.09 999
4448.72 928
4449.35 917
4449.98 942
4450.61 892
4451.24 881
4451.86 885
4452.49 921
4453.12 912
4453.75 892
4454.38 873
4455.01 913
4455.64 964
4456.27 1042
4456.90 1020
4457.53 1074
4458.16 1055
4458.79 943
4459.42 902
4460.05 856
4460.68 864
4461.31 821
4461.94 862
4462.57 819
4463.20 819
4463.83 855
4464.46 873
4465.09 808
4465.72 858
4466.36 830
4466.99 795
4467.62 785
4468.25 795
4468.88 828
4469.51 873
4470.14 804
4470.77 844
4471.40 831
4472.03 785
4472.66 816
4473.29 888
4473.93 831
4474.56 823
4475.19 753
4475.82 869
4476.45 862
4477.08 802
4477.71 796
4478.34 788
4478.98 848
4479.61 799
4480.24 832
4480.87 883
4481.50 890
4482.13 861
4482.76 844
4483.40 882
4484.03 878
4484.66 926
4485.29 892
4485.92 925
4486.56 947
4487.19 920
4487.82 925
4488.45 935
4489.08 885
4489.72 898
4490.35 899
4490.98 923
4491.61 903
4492.25 882
4492.88 890
4493.51 936
4494.14 972
4494.78 932
4495.41 882
4496.04 918
4496.67 939
4497.31 954
4497.94 910
4498.57 945
4499.20 991
4499.84 1006
4500.47 1087
4501.10 1186
4501.74 1183
4502.37 1233
4503.00 1239
4503.64 1252
4504.27 1227
4504.90 1232
4505.53 1197
4506.17 1169
4506.80 1176
4507.43 1045
4508.07 1002
4508.70 1036
4509.34 1056
4509.97 1067
4510.60 1052
4511.24 1084
4511.87 1026
4512.50 978
4513.14 1010
4513.77 1060
4514.41 1036
4515.04 938
4515.67 1016
4516.31 1007
4516.94 1013
4517.58 1007
4518.21 989
4518.84 1002
4519.48 943
4520.11 1004
4520.75 1061
4521.38 1022
4522.02 1049
4522.65 1113
4523.28 1133
4523.92 1189
4524.55 1218
4525.19 1255
4525.82 1273
4526.46 1392
4527.09 1571
4527.73 1925
4528.36 2137
4529.00 2518
4529.63 3057
4530.27 3564
4530.90 4166
4531.54 4403
4532.17 4447
4532.81 4527
4533.44 4298
4534.08 3825
4534.71 3430
4535.35 2964
4535.99 2544
4536.62 2135
4537.26 1787
4537.89 1568
4538.53 1330
4539.16 1231
4539.80 1201
4540.43 1104
4541.07 1050
4541.71 996
4542.34 973
4542.98 995
4543.61 1020
4544.25 946
4544.89 938
4545.52 1018
4546.16 1021
4546.79 1099
4547.43 1048
4548.07 1014
4548.70 1031
4549.34 1040
4549.98 1082
4550.61 1040
4551.25 1043
4551.89 990
4552.52 1002
4553.16 1004
4553.80 964
4554.43 922
4555.07 979
4555.71 955
4556.34 982
4556.98 980
4557.62 978
4558.25 1022
4558.89 1037
4559.53 1063
4560.16 1109
4560.80 1134
4561.44 1115
4562.08 1151
4562.71 1116
4563.35 1146
4563.99 1247
4564.63 1180
4565.26 1111
4565.90 1168
4566.54 1226
4567.18 1270
4567.81 1311
4568.45 1394
4569.09 1421
4569.73 1506
4570.36 1557
4571.00 1461
4571.64 1433
4572.28 1362
4572.92 1257
4573.55 1297
4574.19 1282
4574.83 1148
4575.47 1161
4576.11 1113
4576.75 1036
4577.38 1038
4578.02 962
4578.66 987
4579.30 1000
4579.94 947
4580.58 940
4581.21 981
4581.85 909
4582.49 949
4583.13 968
4583.77 1007
4584.41 994
4585.05 1052
4585.69 1056
4586.32 1094
4586.96 1152
4587.60 1113
4588.24 1197
4588.88 1248
4589.52 1286
4590.16 1241
4590.80 1137
4591.44 1166
4592.08 1203
4592.72 1166
4593.36 1173
4594.00 1104
4594.63 1030
4595.27 947
4595.91 983
4596.55 946
4597.19 943
4597.83 965
4598.47 887
4599.11 933
4599.75 949
4600.39 951
4601.03 962
4601.67 932
4602.31 941
4602.95 911
4603.59 932
4604.23 974
4604.87 979
4605.51 950
4606.15 1012
4606.79 997
4607.43 956
4608.08 959
4608.72 998
4609.36 982
4610.00 1042
4610.64 1010
4611.28 961
4611.92 972
4612.56 916
4613.20 888
4613.84 877
4614.48 882
4615.12 901
4615.76 915
4616.41 863
4617.05 849
4617.69 788
4618.33 804
4618.97 869
4619.61 827
4620.25 775
4620.89 816
4621.54 804
4622.18 789
4622.82 742
4623.46 729
4624.10 784
4624.74 759
4625.38 759
4626.03 795
4626.67 819
4627.31 762
4627.95 827
4628.59 849
4629.24 865
4629.88 824
4630.52 798
4631.16 860
4631.80 894
4632.45 874
4633.09 896
4633.73 940
4634.37 881
4635.02 879
4635.66 908
4636.30 923
4636.94 886
4637.58 863
4638.23 931
4638.87 972
4639.51 1012
4640.16 969
4640.80 928
4641.44 920
4642.08 894
4642.73 886
4643.37 906
4644.01 923
4644.66 917
4645.30 858
4645.94 822
4646.58 807
4647.23 795
4647.87 797
4648.51 810
4649.16 849
4649.80 880
4650.44 878
4651.09 864
4651.73 944
4652.37 981
4653.02 942
4653.66 978
4654.31 953
4654.95 908
4655.59 984
4656.24 901
4656.88 804
4657.52 874
4658.17 880
4658.81 846
4659.46 815
4660.10 809
4660.75 801
4661.39 832
4662.03 787
4662.68 775
4663.32 744
4663.97 738
4664.61 775
4665.26 738
4665.90 724
4666.54 731
4667.19 766
4667.83 748
4668.48 706
4669.12 721
4669.77 697
4670.41 766
4671.06 741
4671.70 720
4672.35 722
4672.99 747
4673.64 793
4674.28 833
4674.93 832
4675.57 799
4676.22 804
4676.86 840
4677.51 827
4678.15 847
4678.80 807
4679.44 833
4680.09 832
4680.73 831
4681.38 870
4682.03 821
4682.67 809
4683.32 837
4683.96 827
4684.61 825
4685.25 785
4685.90 828
4686.55 867
4687.19 806
4687.84 769
4688.48 838
4689.13 880
4689.78 878
4690.42 876
4691.07 911
4691.72 894
4692.36 920
4693.01 930
4693.65 933
4694.30 922
4694.95 943
4695.59 936
4696.24 879
4696.89 883
4697.53 919
4698.18 933
4698.83 978
4699.47 995
4700.12 1000
4700.77 1004
4701.41 1020
4702.06 955
4702.71 963
4703.36 936
4704.00 950
4704.65 1002
4705.30 891
4705.94 970
4706.59 894
4707.24 899
4707.89 871
4708.53 897
4709.18 879
4709.83 852
4710.48 813
4711.12 775
4711.77 783
4712.42 772
4713.07 806
4713.71 828
4714.36 799
4715.01 844
4715.66 828
4716.31 840
4716.95 833
4717.60 840
4718.25 809
4718.90 796
4719.55 857
4720.19 891
4720.84 850
4721.49 932
4722.14 901
4722.79 875
4723.44 897
4724.08 861
4724.73 863
4725.38 863
4726.03 909
4726.68 927
4727.33 895
4727.98 868
4728.63 881
4729.27 889
4729.92 857
4730.57 817
4731.22 802
4731.87 787
4732.52 784
4733.17 802
4733.82 756
4734.47 809
4735.12 812
4735.77 795
4736.41 821
4737.06 791
4737.71 845
4738.36 847
4739.01 834
4739.66 867
4740.31 884
4740.96 936
4741.61 859
4742.26 881
4742.91 878
4743.56 915
4744.21 900
4744.86 881
4745.51 833
4746.16 756
4746.81 830
4747.46 818
4748.11 826
4748.76 855
4749.41 818
4750.06 822
4750.71 897
4751.36 873
4752.01 925
4752.66 943
4753.31 879
4753.96 874
4754.61 873
4755.26 860
4755.92 852
4756.57 872
4757.22 934
4757.87 872
4758.52 820
4759.17 956
4759.82 1018
4760.47 967
4761.12 1014
4761.77 1053
4762.42 1051
4763.08 1027
4763.73 979
4764.38 953
4765.03 922
4765.68 940
4766.33 887
4766.98 910
4767.64 880
4768.29 878
4768.94 875
4769.59 826
4770.24 924
4770.89 848
4771.54 849
4772.20 899
4772.85 895
4773.50 810
4774.15 857
4774.80 840
4775.46 870
4776.11 852
4776.76 821
4777.41 831
4778.06 877
4778.72 891
4779.37 864
4780.02 826
4780.67 845
4781.33 832
4781.98 859
4782.63 893
4783.28 927
4783.94 896
4784.59 866
4785.24 890
4785.89 904
4786.55 902
4787.20 883
4787.85 881
4788.51 906
4789.16 919
4789.81 928
4790.46 1005
4791.12 1016
4791.77 969
4792.42 970
4793.08 967
4793.73 910
4794.38 947
4795.04 923
4795.69 893
4796.34 906
4797.00 967
4797.65 992
4798.30 1060
4798.96 1129
4799.61 1218
4800.27 1171
4800.92 1196
4801.57 1203
4802.23 1263
4802.88 1235
4803.53 1163
4804.19 1171
4804.84 1138
4805.50 1051
4806.15 1050
4806.81 1058
4807.46 1024
4808.11 982
4808.77 952
4809.42 981
4810.08 973
4810.73 948
4811.39 949
4812.04 934
4812.69 973
4813.35 979
4814.00 927
4814.66 976
4815.31 938
4815.97 945
4816.62 1034
4817.28 1051
4817.93 1007
4818.59 1099
4819.24 1065
4819.90 1062
4820.55 1128
4821.21 1174
4821.86 1222
4822.52 1235
4823.17 1266
4823.83 1295
4824.48 1242
4825.14 1196
4825.79 1199
4826.45 1191
4827.11 1164
4827.76 1166
4828.42 1115
4829.07 1157
4829.73 1086
4830.38 1139
4831.04 1178
4831.70 1181
4832.35 1216
4833.01 1180
4833.66 1233
4834.32 1230
4834.98 1245
4835.63 1247
4836.29 1327
4836.94 1430
4837.60 1397
4838.26 1434
4838.91 1427
4839.57 1437
4840.23 1359
4840.88 1338
4841.54 1362
4842.20 1352
4842.85 1379
4843.51 1346
4844.17 1301
4844.82 1371
4845.48 1333
4846.14 1319
4846.79 1336
4847.45 1417
4848.11 1328
4848.76 1384
4849.42 1583
4850.08 1603
4850.73 1718
4851.39 1733
4852.05 1645
4852.71 1673
4853.36 1627
4854.02 1507
4854.68 1496
4855.34 1489
4855.99 1545
4856.65 1662
4857.31 1736
4857.97 1833
4858.62 1862
4859.28 1918
4859.94 1891
4860.60 1710
4861.25 1723
4861.91 1608
4862.57 1486
4863.23 1409
4863.89 1365
4864.54 1361
4865.20 1312
4865.86 1340
4866.52 1410
4867.18 1397
4867.84 1389
4868.49 1435
4869.15 1397
4869.81 1311
4870.47 1250
4871.13 1218
4871.79 1255
4872.44 1292
4873.10 1236
4873.76 1187
4874.42 1268
4875.08 1267
4875.74 1271
4876.40 1243
4877.06 1248
4877.72 1272
4878.37 1250
4879.03 1342
4879.69 1282
4880.35 1166
4881.01 1233
4881.67 1159
4882.33 1121
4882.99 1129
4883.65 1056
4884.31 1059
4884.97 1101
4885.63 1055
4886.29 1011
4886.95 1053
4887.61 1014
4888.26 1096
4888.92 1097
4889.58 1077
4890.24 1126
4890.90 1096
4891.56 1065
4892.22 1125
4892.88 1073
4893.54 1092
4894.20 1092
4894.86 1101
4895.52 1103
4896.18 1069
4896.84 1154
4897.51 1176
4898.17 1149
4898.83 1159
4899.49 1165
4900.15 1209
4900.81 1235
4901.47 1183
4902.13 1179
4902.79 1160
4903.45 1121
4904.11 1041
4904.77 1024
4905.43 985
4906.09 992
4906.75 981
4907.41 906
4908.08 975
4908.74 959
4909.40 940
4910.06 855
4910.72 948
4911.38 931
4912.04 848
4912.70 885
4913.37 916
4914.03 865
4914.69 888
4915.35 910
4916.01 912
4916.67 828
4917.33 843
4918.00 847
4918.66 844
4919.32 865
4919.98 853
4920.64 836
4921.31 862
4921.97 848
4922.63 819
4923.29 834
4923.95 883
4924.62 803
4925.28 751
4925.94 747
4926.60 849
4927.26 838
4927.93 824
4928.59 870
4929.25 813
4929.91 793
4930.58 765
4931.24 860
4931.90 787
4932.56 824
4933.23 844
4933.89 831
4934.55 854
4935.22 853
4935.88 813
4936.54 830
4937.20 816
4937.87 819
4938.53 785
4939.19 840
4939.86 810
4940.52 825
4941.18 764
4941.85 837
4942.51 811
4943.17 819
4943.84 815
4944.50 846
4945.16 779
4945.83 815
4946.49 850
4947.15 784
4947.82 787
4948.48 784
4949.15 772
4949.81 814
4950.47 760
4951.14 731
4951.80 729
4952.47 737
4953.13 775
4953.79 779
4954.46 812
4955.12 763
4955.79 781
4956.45 784
4957.11 777
4957.78 840
4958.44 900
4959.11 905
4959.77 976
4960.44 1060
4961.10 1116
4961.77 1187
4962.43 1199
4963.10 1142
4963.76 1162
4964.42 1110
4965.09 1061
4965.75 993
4966.42 1007
4967.08 930
4967.75 860
4968.41 827
4969.08 822
4969.74 802
4970.41 746
4971.08 810
4971.74 768
4972.41 802
4973.07 821
4973.74 854
4974.40 827
4975.07 863
4975.73 886
4976.40 890
4977.06 844
4977.73 820
4978.40 807
4979.06 803
4979.73 854
4980.39 765
4981.06 734
4981.73 793
4982.39 793
4983.06 745
4983.72 750
4984.39 867
4985.06 802
4985.72 746
4986.39 754
4987.05 757
4987.72 776
4988.39 816
4989.05 819
4989.72 765
4990.39 782
4991.05 767
4991.72 779
4992.39 776
4993.05 724
4993.72 727
4994.39 748
4995.05 771
4995.72 763
4996.39 768
4997.05 727
4997.72 766
4998.39 726
4999.06 681
4999.72 711
5000.39 701
5001.06 715
5001.73 759
5002.39 730
5003.06 760
5003.73 737
5004.39 688
5005.06 666
5005.73 681
5006.40 750
5007.07 721
5007.73 716
5008.40 710
5009.07 740
5009.74 736
5010.40 787
5011.07 754
5011.74 751
5012.41 774
5013.08 766
5013.74 758
5014.41 755
5015.08 676
5015.75 709
5016.42 675
5017.09 686
5017.75 698
5018.42 713
5019.09 751
5019.76 727
5020.43 747
5021.10 760
5021.76 755
5022.43 781
5023.10 766
5023.77 779
5024.44 723
5025.11 758
5025.78 786
5026.45 760
5027.12 696
5027.78 713
5028.45 734
5029.12 720
5029.79 754
5030.46 729
5031.13 691
5031.80 683
5032.47 683
5033.14 697
5033.81 703
5034.48 697
5035.15 717
5035.82 716
5036.49 689
5037.16 704
5037.83 643
5038.50 638
5039.16 670
5039.83 662
5040.50 678
5041.17 740
5041.84 673
5042.51 706
5043.18 703
5043.85 693
5044.52 709
5045.20 677
5045.87 737
5046.54 717
5047.21 695
5047.88 657
5048.55 737
5049.22 698
5049.89 658
5050.56 708
5051.23 758
5051.90 729
5052.57 679
5053.24 657
5053.91 659
5054.58 703
5055.25 743
5055.92 689
5056.60 696
5057.27 671
5057.94 701
5058.61 725
5059.28 710
5059.95 640
5060.62 648
5061.29 724
5061.96 713
5062.64 708
5063.31 682
5063.98 706
5064.65 725
5065.32 740
5065.99 751
5066.66 650
5067.34 627
5068.01 693
5068.68 724
5069.35 727
5070.02 664
5070.70 679
5071.37 704
5072.04 720
5072.71 723
5073.38 725
5074.06 705
5074.73 716
5075.40 718
5076.07 720
5076.74 664
5077.42 745
5078.09 798
5078.76 794
5079.43 750
5080.11 777
5080.78 778
5081.45 756
5082.12 754
5082.80 742
5083.47 774
5084.14 716
5084.82 760
5085.49 741
5086.16 714
5086.83 708
5087.51 735
5088.18 749
5088.85 806
5089.53 788
5090.20 836
5090.87 812
5091.55 830
5092.22 830
5092.89 817
5093.57 788
5094.24 778
5094.91 792
5095.59 781
5096.26 792
5096.93 806
5097.61 758
5098.28 726
5098.96 735
5099.63 725
5100.30 752
5100.98 745
5101.65 730
5102.32 717
5103.00 761
5103.67 750
5104.35 796
5105.02 797
5105.70 861
5106.37 780
5107.04 766
5107.72 750
5108.39 685
5109.07 788
5109.74 724
5110.42 715
5111.09 761
5111.77 715
5112.44 754
5113.11 751
5113.79 746
5114.46 757
5115.14 776
5115.81 853
5116.49 883
5117.16 899
5117.84 928
5118.51 944
5119.19 1091
5119.86 1022
5120.54 997
5121.21 968
5121.89 962
5122.57 976
5123.24 898
5123.92 829
5124.59 810
5125.27 807
5125.94 797
5126.62 756
5127.29 716
5127.97 747
5128.64 739
5129.32 752
5130.00 726
5130.67 749
5131.35 741
5132.02 767
5132.70 764
5133.38 725
5134.05 770
5134.73 827
5135.40 806
5136.08 768
5136.76 736
5137.43 727
5138.11 773
5138.79 787
5139.46 724
5140.14 762
5140.82 754
5141.49 756
5142.17 703
5142.85 684
5143.52 670
5144.20 693
5144.88 668
5145.55 700
5146.23 712
5146.91 676
5147.58 729
5148.26 733
5148.94 710
5149.61 722
5150.29 708
5150.97 641
5151.65 718
5152.32 691
5153.00 700
5153.68 689
5154.36 682
5155.03 723
5155.71 695
5156.39 696
5157.07 736
5157.74 776
5158.42 776
5159.10 763
5159.78 767
5160.45 697
5161.13 708
5161.81 722
5162.49 734
5163.17 694
5163.84 701
5164.52 722
5165.20 662
5165.88 658
5166.56 678
5167.24 680
5167.91 688
5168.59 671
5169.27 700
5169.95 650
5170.63 619
5171.31 676
5171.98 695
5172.66 639
5173.34 680
5174.02 696
5174.70 695
5175.38 683
5176.06 625
5176.74 647
5177.41 638
5178.09 689
5178.77 680
5179.45 648
5180.13 647
5180.81 687
5181.49 678
5182.17 685
5182.85 646
5183.53 669
5184.21 683
5184.89 692
5185.57 674
5186.24 630
5186.92 633
5187.60 620
5188.28 629
5188.96 655
5189.64 611
5190.32 624
5191.00 653
5191.68 633
5192.36 685
5193.04 642
5193.72 671
5194.40 663
5195.08 629
5195.76 663
5196.44 666
5197.12 693
5197.80 755
5198.48 662
5199.16 646
5199.84 638
5200.52 652
5201.21 673
5201.89 671
5202.57 637
5203.25 655
5203.93 644
5204.61 625
5205.29 692
5205.97 656
5206.65 681
5207.33 645
5208.01 655
5208.69 698
5209.37 731
5210.06 692
5210.74 715
5211.42 712
5212.10 728
5212.78 736
5213.46 760
5214.14 775
5214.82 828
5215.51 748
5216.19 762
5216.87 750
5217.55 758
5218.23 731
5218.91 726
5219.60 713
5220.28 714
5220.96 740
5221.64 749
5222.32 804
5223.00 793
5223.69 799
5224.37 787
5225.05 806
5225.73 777
5226.41 736
5227.10 760
5227.78 740
5228.46 710
5229.14 705
5229.83 703
5230.51 661
5231.19 692
5231.87 732
5232.56 731
5233.24 735
5233.92 731
5234.60 677
5235.29 732
5235.97 750
5236.65 740
5237.34 726
5238.02 759
5238.70 764
5239.38 737
5240.07 768
5240.75 771
5241.43 729
5242.12 746
5242.80 752
5243.48 761
5244.17 726
5244.85 655
5245.53 711
5246.22 688
5246.90 664
5247.58 725
5248.27 735
5248.95 733
5249.63 732
5250.32 717
5251.00 731
5251.69 749
5252.37 804
5253.05 794
5253.74 756
5254.42 721
5255.11 731
5255.79 684
5256.47 671
5257.16 728
5257.84 765
5258.53 663
5259.21 699
5259.89 759
5260.58 760
5261.26 807
5261.95 803
5262.63 785
5263.32 783
5264.00 837
5264.69 829
5265.37 767
5266.06 701
5266.74 782
5267.43 829
5268.11 767
5268.79 798
5269.48 795
5270.16 778
5270.85 794
5271.53 735
5272.22 767
5272.91 761
5273.59 755
5274.28 728
5274.96 711
5275.65 682
5276.33 679
5277.02 743
5277.70 742
5278.39 696
5279.07 654
5279.76 718
5280.45 747
5281.13 783
5281.82 747
5282.50 759
5283.19 739
5283.87 759
5284.56 779
5285.25 751
5285.93 735
5286.62 710
5287.30 751
5287.99 731
5288.68 698
5289.36 719
5290.05 741
5290.74 733
5291.42 756
5292.11 819
5292.79 770
5293.48 738
5294.17 794
5294.85 783
5295.54 815
5296.23 774
5296.91 811
5297.60 788
5298.29 880
5298.98 900
5299.66 855
5300.35 890
5301.04 943
5301.72 979
5302.41 959
5303.10 940
5303.78 1015
5304.47 1048
5305.16 1086
5305.85 1048
5306.53 990
5307.22 1033
5307.91 1010
5308.60 1040
5309.28 1036
5309.97 1084
5310.66 1127
5311.35 1139
5312.03 1160
5312.72 1210
5313.41 1337
5314.10 1348
5314.79 1386
5315.47 1404
5316.16 1348
5316.85 1316
5317.54 1261
5318.23 1272
5318.91 1187
5319.60 1177
5320.29 1077
5320.98 1090
5321.67 985
5322.36 998
5323.04 1004
5323.73 916
5324.42 882
5325.11 842
5325.80 870
5326.49 822
5327.18 868
5327.86 837
5328.55 835
5329.24 847
5329.93 877
5330.62 838
5331.31 867
5332.00 859
5332.69 877
5333.38 867
5334.06 880
5334.75 873
5335.44 799
5336.13 858
5336.82 804
5337.51 820
5338.20 833
5338.89 855
5339.58 838
5340.27 904
5340.96 911
5341.65 895
5342.34 905
5343.03 884
5343.72 940
5344.41 913
5345.10 914
5345.79 1023
5346.48 1048
5347.17 1150
5347.86 1205
5348.55 1329
5349.24 1573
5349.93 1631
5350.62 1759
5351.31 1798
5352.00 1791
5352.69 1755
5353.38 1664
5354.07 1566
5354.76 1401
5355.45 1223
5356.14 1162
5356.83 1053
5357.52 1005
5358.21 932
5358.90 887
5359.59 875
5360.29 837
5360.98 833
5361.67 893
5362.36 893
5363.05 793
5363.74 855
5364.43 843
5365.12 836
5365.81 808
5366.50 795
5367.20 783
5367.89 718
5368.58 698
5369.27 717
5369.96 736
5370.65 731
5371.34 746
5372.04 719
5372.73 783
5373.42 736
5374.11 761
5374.80 729
5375.49 743
5376.19 761
5376.88 772
5377.57 772
5378.26 801
5378.95 746
5379.65 754
5380.34 752
5381.03 747
5381.72 767
5382.42 774
5383.11 763
5383.80 760
5384.49 770
5385.19 778
5385.88 794
5386.57 795
5387.26 855
5387.96 874
5388.65 889
5389.34 916
5390.03 918
5390.73 969
5391.42 914
5392.11 944
5392.80 876
5393.50 846
5394.19 841
5394.88 822
5395.58 872
5396.27 843
5396.96 806
5397.66 841
5398.35 816
5399.04 815
5399.74 793
5400.43 778
5401.12 805
5401.82 748
5402.51 755
5403.20 754
5403.90 752
5404.59 799
5405.29 844
5405.98 779
5406.67 797
5407.37 832
5408.06 834
5408.75 794
5409.45 746
5410.14 768
5410.84 787
5411.53 787
5412.23 765
5412.92 825
5413.61 771
5414.31 774
5415.00 754
5415.70 783
5416.39 745
5417.09 769
5417.78 758
5418.47 789
5419.17 822
5419.86 780
5420.56 792
5421.25 877
5421.95 865
5422.64 844
5423.34 860
5424.03 826
5424.73 880
5425.42 834
5426.12 831
5426.81 803
5427.51 829
5428.20 854
5428.90 849
5429.59 862
5430.29 835
5430.99 857
5431.68 796
5432.38 840
5433.07 834
5433.77 831
5434.46 802
5435.16 757
5435.85 814
5436.55 845
5437.25 858
5437.94 837
5438.64 860
5439.33 874
5440.03 848
5440.73 838
5441.42 837
5442.12 835
5442.81 842
5443.51 892
5444.21 961
5444.90 1026
5445.60 1027
5446.29 1074
5446.99 1152
5447.69 1217
5448.38 1182
5449.08 1201
5449.78 1186
5450.47 1110
5451.17 1094
5451.87 1088
5452.56 1038
5453.26 1012
5453.96 990
5454.65 959
5455.35 943
5456.05 937
5456.75 925
5457.44 905
5458.14 949
5458.84 961
5459.53 941
5460.23 930
5460.93 932
5461.63 976
5462.32 993
5463.02 1039
5463.72 1012
5464.42 1052
5465.11 959
5465.81 994
5466.51 1045
5467.21 1004
5467.90 1057
5468.60 955
5469.30 1023
5470.00 1037
5470.70 1044
5471.39 1073
5472.09 1030
5472.79 1118
5473.49 1112
5474.19 1142
5474.88 1106
5475.58 1159
5476.28 1189
5476.98 1182
5477.68 1298
5478.38 1403
5479.07 1613
5479.77 1801
5480.47 1884
5481.17 1993
5481.87 1935
5482.57 1884
5483.27 1740
5483.96 1604
5484.66 1489
5485.36 1425
5486.06 1338
5486.76 1264
5487.46 1311
5488.16 1288
5488.86 1230
5489.56 1323
5490.26 1391
5490.96 1352
5491.65 1296
5492.35 1390
5493.05 1451
5493.75 1511
5494.45 1441
5495.15 1499
5495.85 1423
5496.55 1511
5497.25 1598
5497.95 1711
5498.65 1857
5499.35 2150
5500.05 2511
5500.75 2892
5501.45 3058
5502.15 3151
5502.85 2926
5503.55 2600
5504.25 2114
5504.95 1898
5505.65 1667
5506.35 1502
5507.05 1341
5507.75 1205
5508.45 1238
5509.15 1256
5509.85 1144
5510.55 1091
5511.25 1122
5511.95 1084
5512.65 1103
5513.35 1152
5514.05 1174
5514.76 1219
5515.46 1103
5516.16 1157
5516.86 1178
5517.56 1174
5518.26 1146
5518.96 1081
5519.66 1097
5520.36 1112
5521.06 1165
5521.77 1115
5522.47 1055
5523.17 1015
5523.87 996
5524.57 993
5525.27 992
5525.97 930
5526.67 907
5527.38 898
5528.08 933
5528.78 894
5529.48 842
5530.18 909
5530.88 895
5531.59 954
5532.29 918
5532.99 919
5533.69 865
5534.39 885
5535.10 848
5535.80 913
5536.50 931
5537.20 926
5537.90 955
5538.61 960
5539.31 996
5540.01 945
5540.71 927
5541.42 925
5542.12 923
5542.82 863
5543.52 878
5544.23 822
5544.93 878
5545.63 909
5546.33 892
5547.04 866
5547.74 864
5548.44 874
5549.15 869
5549.85 897
5550.55 915
5551.26 852
5551.96 841
5552.66 860
5553.36 878
5554.07 876
5554.77 855
5555.47 840
5556.18 832
5556.88 815
5557.58 819
5558.29 848
5558.99 832
5559.70 928
5560.40 891
5561.10 956
5561.81 980
5562.51 987
5563.21 1001
5563.92 1001
5564.62 990
5565.33 958
5566.03 982
5566.73 957
5567.44 935
5568.14 894
5568.85 832
5569.55 858
5570.25 816
5570.96 794
5571.66 835
5572.37 863
5573.07 888
5573.78 899
5574.48 828
5575.19 854
5575.89 886
5576.59 908
5577.30 852
5578.00 897
5578.71 811
5579.41 807
5580.12 801
5580.82 793
5581.53 795
5582.23 763
5582.94 729
5583.64 756
5584.35 814
5585.05 838
5585.76 809
5586.46 787
5587.17 739
5587.88 820
5588.58 840
5589.29 836
5589.99 818
5590.70 807
5591.40 833
5592.11 749
5592.81 814
5593.52 794
5594.23 766
5594.93 851
5595.64 773
5596.34 746
5597.05 802
5597.76 766
5598.46 768
5599.17 741
5599.87 764
5600.58 769
5601.29 790
5601.99 801
5602.70 771
5603.41 782
5604.11 782
5604.82 823
5605.52 815
5606.23 756
5606.94 781
5607.64 737
5608.35 747
5609.06 701
5609.76 775
5610.47 822
5611.18 780
5611.88 790
5612.59 808
5613.30 806
5614.01 755
5614.71 771
5615.42 749
5616.13 811
5616.83 803
5617.54 810
5618.25 799
5618.96 750
5619.66 774
5620.37 772
5621.08 826
5621.79 787
5622.49 729
5623.20 794
5623.91 777
5624.62 757
5625.32 803
5626.03 814
5626.74 811
5627.45 841
5628.16 732
5628.86 789
5629.57 792
5630.28 861
5630.99 854
5631.70 840
5632.40 867
5633.11 829
5633.82 857
5634.53 949
5635.24 912
5635.95 918
5636.65 988
5637.36 903
5638.07 890
5638.78 954
5639.49 938
5640.20 973
5640.91 1039
5641.61 1053
5642.32 1005
5643.03 987
5643.74 928
5644.45 951
5645.16 842
5645.87 791
5646.58 871
5647.29 863
5648.00 833
5648.70 818
5649.41 817
5650.12 885
5650.83 876
5651.54 895
5652.25 860
5652.96 852
5653.67 840
5654.38 873
5655.09 938
5655.80 902
5656.51 909
5657.22 911
5657.93 983
5658.64 1000
5659.35 1001
5660.06 1003
5660.77 962
5661.48 918
5662.19 926
5662.90 1029
5663.61 965
5664.32 961
5665.03 932
5665.74 882
5666.45 882
5667.16 908
5667.87 943
5668.58 916
5669.29 917
5670.00 955
5670.71 993
5671.42 1025
5672.13 954
5672.84 993
5673.56 985
5674.27 942
5674.98 943
5675.69 896
5676.40 858
5677.11 841
5677.82 828
5678.53 829
5679.24 870
5679.95 883
5680.67 915
5681.38 890
5682.09 877
5682.80 893
5683.51 860
5684.22 849
5684.93 858
5685.65 930
5686.36 860
5687.07 799
5687.78 841
5688.49 786
5689.20 824
5689.92 875
5690.63 821
5691.34 822
5692.05 830
5692.76 829
5693.47 845
5694.19 780
5694.90 757
5695.61 782
5696.32 777
5697.04 772
5697.75 744
5698.46 758
5699.17 792
5699.89 783
5700.60 772
5701.31 810
5702.02 818
5702.74 803
5703.45 755
5704.16 770
5704.87 831
5705.59 799
5706.30 770
5707.01 795
5707.72 859
5708.44 801
5709.15 784
5709.86 782
5710.58 763
5711.29 808
5712.00 820
5712.72 814
5713.43 796
5714.14 822
5714.86 791
5715.57 764
5716.28 815
5717.00 794
5717.71 786
5718.42 769
5719.14 792
5719.85 798
5720.56 745
5721.28 776
5721.99 834
5722.71 829
5723.42 847
5724.13 851
5724.85 859
5725.56 894
5726.28 918
5726.99 940
5727.70 965
5728.42 917
5729.13 934
5729.85 940
5730.56 901
5731.28 888
5731.99 919
5732.70 918
5733.42 866
5734.13 824
5734.85 772
5735.56 821
5736.28 848
5736.99 838
5737.71 798
5738.42 827
5739.14 853
5739.85 819
5740.57 833
5741.28 837
5742.00 830
5742.71 896
5743.43 862
5744.14 885
5744.86 907
5745.57 866
5746.29 898
5747.00 931
5747.72 936
5748.43 962
5749.15 944
5749.87 988
5750.58 1001
5751.30 980
5752.01 1026
5752.73 1085
5753.44 1113
5754.16 1207
5754.88 1242
5755.59 1236
5756.31 1253
5757.02 1304
5757.74 1275
5758.46 1231
5759.17 1291
5759.89 1205
5760.60 1204
5761.32 1274
5762.04 1253
5762.75 1208
5763.47 1257
5764.19 1273
5764.90 1258
5765.62 1288
5766.34 1269
5767.05 1357
5767.77 1518
5768.49 1826
5769.20 2040
5769.92 2411
5770.64 2677
5771.35 2732
5772.07 2662
5772.79 2496
5773.50 2125
5774.22 1843
5774.94 1640
5775.65 1489
5776.37 1402
5777.09 1346
5777.81 1354
5778.52 1350
5779.24 1390
5779.96 1426
5780.68 1387
5781.39 1369
5782.11 1354
5782.83 1434
5783.55 1366
5784.26 1312
5784.98 1369
5785.70 1355
5786.42 1301
5787.14 1316
5787.85 1281
5788.57 1282
5789.29 1220
5790.01 1236
5790.73 1196
5791.44 1224
5792.16 1239
5792.88 1172
5793.60 1166
5794.32 1147
5795.03 1186
5795.75 1149
5796.47 1122
5797.19 1163
5797.91 1226
5798.63 1311
5799.35 1423
5800.06 1587
5800.78 1684
5801.50 1709
5802.22 1702
5802.94 1555
5803.66 1415
5804.38 1321
5805.10 1259
5805.82 1210
5806.53 1182
5807.25 1235
5807.97 1186
5808.69 1126
5809.41 1163
5810.13 1150
5810.85 1108
5811.57 1074
5812.29 1106
5813.01 1086
5813.73 1034
5814.45 1065
5815.17 974
5815.89 1009
5816.61 959
5817.33 952
5818.05 977
5818.77 1001
5819.49 1011
5820.20 1025
5820.92 1042
5821.64 1000
5822.36 1012
5823.09 961
5823.81 928
5824.53 973
5825.25 963
5825.97 926
5826.69 960
5827.41 912
5828.13 947
5828.85 946
5829.57 965
5830.29 987
5831.01 952
5831.73 957
5832.45 917
5833.17 947
5833.89 909
5834.61 930
5835.33 910
5836.05 897
5836.78 913
5837.50 870
5838.22 874
5838.94 866
5839.66 872
5840.38 873
5841.10 908
5841.82 896
5842.54 961
5843.27 941
5843.99 862
5844.71 870
5845.43 844
5846.15 879
5846.87 858
5847.59 811
5848.32 840
5849.04 900
5849.76 923
5850.48 907
5851.20 878
5851.93 865
5852.65 886
5853.37 872
5854.09 900
5854.81 906
5855.54 881
5856.26 905
5856.98 893
5857.70 891
5858.42 842
5859.15 854
5859.87 848
5860.59 853
5861.31 819
5862.04 841
5862.76 880
5863.48 901
5864.20 859
5864.93 856
5865.65 879
5866.37 880
5867.10 891
5867.82 882
5868.54 831
5869.26 868
5869.99 845
5870.71 853
5871.43 855
5872.16 871
5872.88 882
5873.60 891
5874.33 864
5875.05 862
5875.77 835
5876.50 835
5877.22 835
5877.94 869
5878.67 883
5879.39 867
5880.11 908
5880.84 927
5881.56 915
5882.28 927
5883.01 884
5883.73 892
5884.46 958
5885.18 919
5885.90 918
5886.63 946
5887.35 947
5888.08 939
5888.80 936
5889.52 911
5890.25 930
5890.97 931
5891.70 907
5892.42 919
5893.15 931
5893.87 924
5894.59 912
5895.32 947
5896.04 939
5896.77 924
5897.49 935
5898.22 977
5898.94 919
5899.67 957
5900.39 945
5901.12 879
5901.84 973
5902.57 997
5903.29 970
5904.02 968
5904.74 995
5905.47 1011
5906.19 999
5906.92 988
5907.64 1038
5908.37 1022
5909.09 991
5909.82 1057
5910.55 970
5911.27 944
5912.00 1018
5912.72 1044
5913.45 1024
5914.17 1025
5914.90 1040
5915.63 1066
5916.35 1054
5917.08 1082
5917.80 1111
5918.53 1135
5919.25 1061
5919.98 1103
5920.71 1088
5921.43 1151
5922.16 1163
5922.89 1172
5923.61 1177
5924.34 1193
5925.06 1219
5925.79 1194
5926.52 1174
5927.24 1207
5927.97 1244
5928.70 1235
5929.42 1264
5930.15 1307
5930.88 1353
5931.60 1424
5932.33 1380
5933.06 1337
5933.78 1412
5934.51 1476
5935.24 1470
5935.97 1480
5936.69 1549
5937.42 1521
5938.15 1619
5938.87 1551
5939.60 1496
5940.33 1559
5941.06 1580
5941.78 1615
5942.51 1666
5943.24 1686
5943.97 1745
5944.69 1750
5945.42 1747
5946.15 1829
5946.88 1872
5947.60 1914
5948.33 1866
5949.06 1968
5949.79 2048
5950.52 2216
5951.24 2280
5951.97 2380
5952.70 2538
5953.43 2629
5954.16 2773
5954.88 2808
5955.61 2670
5956.34 2607
5957.07 2504
5957.80 2396
5958.53 2395
5959.25 2379
5959.98 2358
5960.71 2384
5961.44 2294
5962.17 2380
5962.90 2481
5963.63 2529
5964.36 2692
5965.08 2832
5965.81 3022
5966.54 3210
5967.27 3324
5968.00 3467
5968.73 3565
5969.46 3446
5970.19 3303
5970.92 3043
5971.65 3091
5972.37 3091
5973.10 2950
5973.83 2903
5974.56 2889
5975.29 2830
5976.02 2800
5976.75 2835
5977.48 2825
5978.21 2888
5978.94 2967
5979.67 3057
5980.40 3172
5981.13 3274
5981.86 3326
5982.59 3404
5983.32 3389
5984.05 3449
5984.78 3495
5985.51 3450
5986.24 3600
5986.97 3565
5987.70 3596
5988.43 3553
5989.16 3513
5989.89 3494
5990.62 3409
5991.35 3502
5992.08 3512
5992.81 3662
5993.54 3728
5994.27 3678
5995.00 3794
5995.74 3952
5996.47 4000
5997.20 4134
5997.93 4136
5998.66 4020
5999.39 3907
6000.12 3967
6000.85 3902
6001.58 3736
6002.31 3792
6003.04 3752
6003.78 3631
6004.51 3623
6005.24 3590
6005.97 3547
6006.70 3549
6007.43 3565
6008.16 3772
6008.90 4260
6009.63 5007
6010.36 5731
6011.09 6980
6011.82 8300
6012.55 9618
6013.29 11071
6014.02 11760
6014.75 12080
6015.48 12060
6016.21 11343
6016.95 10257
6017.68 9203
6018.41 8110
6019.14 7036
6019.87 5834
6020.61 4913
6021.34 4215
6022.07 3815
6022.80 3410
6023.54 3128
6024.27 2986
6025.00 2944
6025.73 2792
6026.47 2758
6027.20 2744
6027.93 2685
6028.66 2749
6029.40 2738
6030.13 2785
6030.86 2671
6031.59 2538
6032.33 2469
6033.06 2325
6033.79 2362
6034.53 2276
6035.26 2161
6035.99 2194
6036.73 2172
6037.46 2207
6038.19 2166
6038.93 2207
6039.66 2245
6040.39 2276
6041.13 2282
6041.86 2304
6042.59 2380
6043.33 2345
6044.06 2495
6044.79 2544
6045.53 2526
6046.26 2518
6047.00 2551
6047.73 2596
6048.46 2576
6049.20 2631
6049.93 2780
6050.67 2924
6051.40 3150
6052.13 3186
6052.87 3218
6053.60 3325
6054.34 3349
6055.07 3235
6055.81 3164
6056.54 3005
6057.27 2792
6058.01 2753
6058.74 2641
6059.48 2566
6060.21 2624
6060.95 2474
6061.68 2442
6062.42 2525
6063.15 2485
6063.89 2467
6064.62 2417
6065.36 2402
6066.09 2370
6066.83 2300
6067.56 2315
6068.30 2259
6069.03 2174
6069.77 2217
6070.50 2054
6071.24 2136
6071.97 2076
6072.71 2038
6073.44 2032
6074.18 2003
6074.91 2032
6075.65 2078
6076.39 2021
6077.12 2045
6077.86 1994
6078.59 2000
6079.33 1945
6080.06 1910
6080.80 1950
6081.54 1927
6082.27 1846
6083.01 1847
6083.74 1837
6084.48 1777
6085.22 1732
6085.95 1761
6086.69 1740
6087.42 1757
6088.16 1782
6088.90 1781
6089.63 1871
6090.37 1853
6091.11 1843
6091.84 1872
6092.58 1849
6093.32 1823
6094.05 1769
6094.79 1747
6095.53 1722
6096.26 1659
6097.00 1634
6097.74 1620
6098.47 1627
6099.21 1669
6099.95 1632
6100.69 1653
6101.42 1645
6102.16 1619
6102.90 1616
6103.63 1594
6104.37 1523
6105.11 1607
6105.85 1599
6106.58 1571
6107.32 1592
6108.06 1598
6108.80 1598
6109.53 1600
6110.27 1615
6111.01 1503
6111.75 1558
6112.49 1603
6113.22 1565
6113.96 1652
6114.70 1684
6115.44 1732
6116.17 1766
6116.91 1808
6117.65 1832
6118.39 1730
6119.13 1693
6119.87 1785
6120.60 1718
6121.34 1715
6122.08 1679
6122.82 1667
6123.56 1729
6124.30 1759
6125.03 1697
6125.77 1788
6126.51 1856
6127.25 1803
6127.99 1796
6128.73 1733
6129.47 1788
6130.21 1713
6130.94 1707
6131.68 1784
6132.42 1766
6133.16 1766
6133.90 1763
6134.64 1794
6135.38 1751
6136.12 1761
6136.86 1843
6137.60 1887
6138.34 1874
6139.08 1886
6139.81 1927
6140.55 1927
6141.29 1978
6142.03 1997
6142.77 1936
6143.51 1902
6144.25 1916
6144.99 1868
6145.73 1871
6146.47 1989
6147.21 1942
6147.95 1935
6148.69 1974
6149.43 2049
6150.17 2111
6150.91 2024
6151.65 2030
6152.39 2085
6153.13 2039
6153.87 2099
6154.61 2155
6155.35 2129
6156.09 2085
6156.83 2173
6157.58 2257
6158.32 2244
6159.06 2211
6159.80 2292
6160.54 2313
6161.28 2405
6162.02 2413
6162.76 2595
6163.50 2766
6164.24 2918
6164.98 3044
6165.72 3202
6166.46 3348
6167.21 3417
6167.95 3571
6168.69 3570
6169.43 3578
6170.17 3595
6170.91 3397
6171.65 3314
6172.39 3283
6173.14 3106
6173.88 3057
6174.62 3010
6175.36 2906
6176.10 2886
6176.84 2959
6177.59 2908
6178.33 2938
6179.07 3007
6179.81 2986
6180.55 2928
6181.30 3053
6182.04 3083
6182.78 3094
6183.52 3182
6184.26 3083
6185.01 3140
6185.75 3206
6186.49 3202
6187.23 3276
6187.97 3338
6188.72 3395
6189.46 3497
6190.20 3571
6190.94 3630
6191.69 3824
6192.43 3984
6193.17 4029
6193.92 4071
6194.66 4202
6195.40 4305
6196.14 4196
6196.89 4196
6197.63 3976
6198.37 4010
6199.12 3976
6199.86 3978
6200.60 4023
6201.34 4031
6202.09 4127
6202.83 4297
6203.57 4724
6204.32 5311
6205.06 6283
6205.80 7738
6206.55 9903
6207.29 12424
6208.03 15361
6208.78 17934
6209.52 19522
6210.27 20566
6211.01 20378
6211.75 18785
6212.50 16718
6213.24 14370
6213.98 11790
6214.73 9612
6215.47 7912
6216.22 6377
6216.96 5194
6217.71 4409
6218.45 3798
6219.19 3365
6219.94 3033
6220.68 2872
6221.43 2740
6222.17 2742
6222.92 2660
6223.66 2619
6224.40 2564
6225.15 2501
6225.89 2432
6226.64 2358
6227.38 2296
6228.13 2153
6228.87 1957
6229.62 1838
6230.36 1751
6231.11 1822
6231.85 1833
6232.60 1765
6233.34 1838
6234.09 1911
6234.83 1957
6235.58 2018
6236.32 2096
6237.07 2081
6237.81 2257
6238.56 2243
6239.30 2393
6240.05 2530
6240.80 2493
6241.54 2591
6242.29 2569
6243.03 2629
6243.78 2730
6244.52 2800
6245.27 2748
6246.02 2925
6246.76 3021
6247.51 3064
6248.25 3033
6249.00 3055
6249.75 2981
6250.49 2923
6251.24 2744
6251.98 2690
6252.73 2621
6253.48 2464
6254.22 2417
6254.97 2338
6255.72 2215
6256.46 2284
6257.21 2293
6257.95 2342
6258.70 2244
6259.45 2169
6260.19 2198
6260.94 2139
6261.69 2107
6262.43 2144
6263.18 2074
6263.93 2024
6264.68 2064
6265.42 1921
6266.17 2046
6266.92 1975
6267.66 1958
6268.41 1978
6269.16 2028
6269.91 1995
6270.65 2050
6271.40 2093
6272.15 2091
6272.89 2079
6273.64 2069
6274.39 2017
6275.14 1982
6275.88 1976
6276.63 2041
6277.38 2004
6278.13 2069
6278.88 2016
6279.62 1908
6280.37 1937
6281.12 1972
6281.87 1958
6282.62 1828
6283.36 1767
6284.11 1748
6284.86 1792
6285.61 1724
6286.36 1719
6287.10 1744
6287.85 1705
6288.60 1631
6289.35 1566
6290.10 1590
6290.85 1541
6291.59 1575
6292.34 1546
6293.09 1507
6293.84 1557
6294.59 1536
6295.34 1546
6296.09 1604
6296.84 1537
6297.58 1511
6298.33 1609
6299.08 1531
6299.83 1511
6300.58 1438
6301.33 1441
6302.08 1421
6302.83 1427
6303.58 1376
6304.33 1347
6305.08 1366
6305.83 1378
6306.58 1394
6307.32 1388
6308.07 1395
6308.82 1383
6309.57 1405
6310.32 1423
6311.07 1499
6311.82 1516
6312.57 1549
6313.32 1513
6314.07 1399
6314.82 1406
6315.57 1510
6316.32 1492
6317.07 1464
6317.82 1497
6318.57 1377
6319.32 1480
6320.07 1412
6320.82 1317
6321.57 1279
6322.32 1230
6323.07 1291
6323.82 1329
6324.58 1259
6325.33 1250
6326.08 1207
6326.83 1220
6327.58 1260
6328.33 1221
6329.08 1188
6329.83 1206
6330.58 1241
6331.33 1187
6332.08 1233
6332.83 1287
6333.58 1246
6334.34 1254
6335.09 1226
6335.84 1248
6336.59 1305
6337.34 1283
6338.09 1219
6338.84 1219
6339.59 1255
6340.35 1288
6341.10 1309
6341.85 1267
6342.60 1277
6343.35 1229
6344.10 1275
6344.86 1209
6345.61 1253
6346.36 1283
6347.11 1239
6347.86 1281
6348.62 1353
6349.37 1323
6350.12 1386
6350.87 1437
6351.62 1484
6352.38 1622
6353.13 1640
6353.88 1695
6354.63 1722
6355.38 1634
6356.14 1570
6356.89 1578
6357.64 1536
6358.39 1506
6359.15 1415
6359.90 1379
6360.65 1438
6361.40 1362
6362.16 1399
6362.91 1405
6363.66 1394
6364.42 1380
6365.17 1421
6365.92 1395
6366.67 1545
6367.43 1643
6368.18 1702
6368.93 1657
6369.69 1617
6370.44 1631
6371.19 1555
6371.95 1427
6372.70 1347
6373.45 1350
6374.21 1343
6374.96 1341
6375.71 1394
6376.47 1350
6377.22 1245
6377.98 1246
6378.73 1351
6379.48 1356
6380.24 1343
6380.99 1342
6381.74 1445
6382.50 1385
6383.25 1353
6384.01 1340
6384.76 1319
6385.51 1326
6386.27 1299
6387.02 1280
6387.78 1211
6388.53 1194
6389.29 1275
6390.04 1324
6390.79 1266
6391.55 1220
6392.30 1242
6393.06 1223
6393.81 1208
6394.57 1193
6395.32 1241
6396.08 1205
6396.83 1255
6397.59 1214
6398.34 1195
6399.10 1216
6399.85 1253
6400.61 1177
6401.36 1138
6402.12 1155
6402.87 1098
6403.63 1122
6404.38 1156
6405.14 1111
6405.89 1133
6406.65 1138
6407.40 1157
6408.16 1138
6408.91 1179
6409.67 1215
6410.43 1193
6411.18 1187
6411.94 1161
6412.69 1185
6413.45 1229
6414.20 1207
6414.96 1211
6415.72 1277
6416.47 1265
6417.23 1265
6417.98 1241
6418.74 1231
6419.50 1217
6420.25 1221
6421.01 1186
6421.77 1183
6422.52 1193
6423.28 1222
6424.03 1214
6424.79 1190
6425.55 1211
6426.30 1158
6427.06 1174
6427.82 1153
6428.57 1212
6429.33 1173
6430.09 1185
6430.84 1147
6431.60 1181
6432.36 1187
6433.11 1183
6433.87 1214
6434.63 1226
6435.39 1216
6436.14 1279
6436.90 1272
6437.66 1276
6438.41 1250
6439.17 1263
6439.93 1370
6440.69 1304
6441.44 1262
6442.20 1273
6442.96 1286
6443.72 1273
6444.47 1290
6445.23 1336
6445.99 1304
6446.75 1338
6447.50 1392
6448.26 1334
6449.02 1358
6449.78 1366
6450.54 1344
6451.29 1371
6452.05 1354
6452.81 1344
6453.57 1394
6454.33 1440
6455.08 1343
6455.84 1479
6456.60 1530
6457.36 1561
6458.12 1581
6458.88 1546
6459.64 1538
6460.39 1556
6461.15 1520
6461.91 1488
6462.67 1518
6463.43 1591
6464.19 1582
6464.95 1489
6465.70 1523
6466.46 1537
6467.22 1549
6467.98 1547
6468.74 1649
6469.50 1604
6470.26 1619
6471.02 1574
6471.78 1577
6472.54 1576
6473.30 1618
6474.05 1603
6474.81 1615
6475.57 1668
6476.33 1652
6477.09 1656
6477.85 1661
6478.61 1767
6479.37 1774
6480.13 1749
6480.89 1686
6481.65 1781
6482.41 1870
6483.17 1797
6483.93 1972
6484.69 1924
6485.45 1972
6486.21 1965
6486.97 1980
6487.73 1919
6488.49 2066
6489.25 2001
6490.01 1988
6490.77 2088
6491.53 2087
6492.29 2148
6493.05 2254
6493.81 2273
6494.57 2290
6495.33 2350
6496.10 2314
6496.86 2313
6497.62 2261
6498.38 2203
6499.14 2316
6499.90 2250
6500.66 2270
6501.42 2311
6502.18 2328
6502.94 2401
6503.70 2519
6504.47 2740
6505.23 3346
6505.99 4080
6506.75 5011
6507.51 6103
6508.27 7180
6509.03 7711
6509.79 8022
6510.56 7877
6511.32 7371
6512.08 6434
6512.84 5655
6513.60 4879
6514.36 4388
6515.13 3655
6515.89 3156
6516.65 2918
6517.41 2732
6518.17 2617
6518.94 2590
6519.70 2472
6520.46 2575
6521.22 2682
6521.98 2664
6522.75 2672
6523.51 2750
6524.27 2880
6525.03 3056
6525.79 3227
6526.56 3435
6527.32 3580
6528.08 3832
6528.84 3893
6529.61 3792
6530.37 3770
6531.13 3588
6531.90 3451
6532.66 3491
6533.42 3652
6534.18 3903
6534.95 4352
6535.71 4811
6536.47 5339
6537.24 5706
6538.00 5629
6538.76 5547
6539.53 5134
6540.29 4534
6541.05 4029
6541.82 3672
6542.58 3292
6543.34 3016
6544.11 2804
6544.87 2708
6545.63 2755
6546.40 2806
6547.16 2689
6547.92 2691
6548.69 2643
6549.45 2536
6550.21 2520
6550.98 2504
6551.74 2413
6552.51 2465
6553.27 2452
6554.03 2400
6554.80 2471
6555.56 2351
6556.33 2298
6557.09 2290
6557.85 2379
6558.62 2346
6559.38 2351
6560.15 2410
6560.91 2528
6561.68 2549
6562.44 2595
6563.21 2676
6563.97 2755
6564.74 2682
6565.50 2668
6566.26 2679
6567.03 2713
6567.79 2661
6568.56 2751
6569.32 2666
6570.09 2663
6570.85 2597
6571.62 2768
6572.38 2674
6573.15 2765
6573.91 2862
6574.68 2884
6575.44 2944
6576.21 2926
6576.98 2893
6577.74 2873
6578.51 2878
6579.27 2890
6580.04 2909
6580.80 2962
6581.57 2977
6582.33 3078
6583.10 3117
6583.87 3125
6584.63 3082
6585.40 3073
6586.16 3112
6586.93 3063
6587.70 2971
6588.46 2901
6589.23 2992
6589.99 3038
6590.76 3053
6591.53 3239
6592.29 3434
6593.06 3643
6593.82 3924
6594.59 4119
6595.36 4369
6596.12 4480
6596.89 4613
6597.66 4431
6598.42 4358
6599.19 4186
6599.96 3965
6600.72 3739
6601.49 3509
6602.26 3250
6603.02 3068
6603.79 2964
6604.56 3020
6605.33 2893
6606.09 2773
6606.86 2781
6607.63 2735
6608.39 2675
6609.16 2732
6609.93 2809
6610.70 2813
6611.46 2759
6612.23 2754
6613.00 2693
6613.77 2644
6614.53 2664
6615.30 2702
6616.07 2666
6616.84 2659
6617.60 2631
6618.37 2690
6619.14 2851
6619.91 2971
6620.68 3163
6621.44 3443
6622.21 3571
6622.98 3761
6623.75 3818
6624.52 3826
6625.28 3856
6626.05 3692
6626.82 3455
6627.59 3352
6628.36 3118
6629.13 3022
6629.89 2859
6630.66 2889
6631.43 2898
6632.20 2910
6632.97 3040
6633.74 3149
6634.51 3420
6635.27 3463
6636.04 3527
6636.81 3607
6637.58 3644
6638.35 3663
6639.12 3815
6639.89 3917
6640.66 4086
6641.43 4331
6642.19 4463
6642.96 4413
6643.73 4327
6644.50 4184
6645.27 3987
6646.04 3589
6646.81 3282
6647.58 3064
6648.35 2812
6649.12 2570
6649.89 2421
6650.66 2241
6651.43 2212
6652.20 2168
6652.97 2207
6653.74 2163
6654.51 2177
6655.28 2140
6656.05 2103
6656.82 2181
6657.59 2158
6658.36 2138
6659.13 2122
6659.90 2112
6660.67 2037
6661.44 2112
6662.21 2147
6662.98 2104
6663.75 2127
6664.52 2090
6665.29 2093
6666.06 2100
6666.83 2067
6667.60 2084
6668.37 2080
6669.14 2122
6669.91 2159
6670.68 2206
6671.46 2297
6672.23 2395
6673.00 2295
6673.77 2280
6674.54 2273
6675.31 2247
6676.08 2229
6676.85 2125
6677.62 2208
6678.40 2246
6679.17 2228
6679.94 2289
6680.71 2303
6681.48 2303
6682.25 2403
6683.02 2449
6683.80 2515
6684.57 2626
6685.34 2687
6686.11 2790
6686.88 2797
6687.65 2677
6688.43 2530
6689.20 2423
6689.97 2258
6690.74 2068
6691.51 2032
6692.29 1943
6693.06 1920
6693.83 1881
6694.60 1833
6695.37 1863
6696.15 1862
6696.92 1766
6697.69 1787
6698.46 1824
6699.24 1849
6700.01 1856
6700.78 1817
6701.55 1855
6702.33 1877
6703.10 1879
6703.87 1859
6704.64 1792
6705.42 1737
6706.19 1652
6706.96 1683
6707.74 1644
6708.51 1653
6709.28 1631
6710.06 1618
6710.83 1572
6711.60 1637
6712.37 1583
6713.15 1591
6713.92 1586
6714.69 1615
6715.47 1511
6716.24 1535
6717.01 1505
6717.79 1562
6718.56 1509
6719.34 1545
6720.11 1533
6720.88 1551
6721.66 1549
6722.43 1482
6723.20 1500
6723.98 1501
6724.75 1545
6725.53 1537
6726.30 1508
6727.07 1440
6727.85 1460
6728.62 1514
6729.40 1491
6730.17 1485
6730.95 1402
6731.72 1463
6732.49 1474
6733.27 1511
6734.04 1468
6734.82 1507
6735.59 1553
6736.37 1557
6737.14 1565
6737.92 1582
6738.69 1631
6739.47 1619
6740.24 1548
6741.01 1566
6741.79 1605
6742.56 1634
6743.34 1618
6744.11 1586
6744.89 1664
6745.67 1684
6746.44 1657
6747.22 1657
6747.99 1699
6748.77 1746
6749.54 1740
6750.32 1777
6751.09 1908
6751.87 1930
6752.64 1995
6753.42 1972
6754.19 2021
6754.97 2027
6755.75 1939
6756.52 1910
6757.30 1929
6758.07 1881
6758.85 1840
6759.63 1819
6760.40 1863
6761.18 1852
6761.95 1803
6762.73 1818
6763.51 1830
6764.28 1692
6765.06 1701
6765.83 1647
6766.61 1700
6767.39 1717
6768.16 1708
6768.94 1667
6769.72 1737
6770.49 1642
6771.27 1627
6772.05 1592
6772.82 1624
6773.60 1600
6774.38 1543
6775.15 1480
6775.93 1513
6776.71 1527
6777.48 1439
6778.26 1461
6779.04 1459
6779.82 1532
6780.59 1515
6781.37 1450
6782.15 1456
6782.92 1430
6783.70 1439
6784.48 1461
6785.26 1427
6786.03 1422
6786.81 1445
6787.59 1457
6788.37 1367
6789.14 1324
6789.92 1346
6790.70 1308
6791.48 1268
6792.25 1354
6793.03 1310
6793.81 1306
6794.59 1339
6795.37 1335
6796.14 1274
6796.92 1284
6797.70 1295
6798.48 1291
6799.26 1369
6800.04 1353
6800.81 1367
6801.59 1369
6802.37 1366
6803.15 1373
6803.93 1336
6804.71 1335
6805.48 1456
6806.26 1423
6807.04 1397
6807.82 1374
6808.60 1334
6809.38 1313
6810.16 1328
6810.94 1345
6811.71 1344
6812.49 1295
6813.27 1266
6814.05 1262
6814.83 1270
6815.61 1289
6816.39 1314
6817.17 1296
6817.95 1291
6818.73 1345
6819.51 1288
6820.29 1339
6821.07 1300
6821.84 1291
6822.62 1310
6823.40 1290
6824.18 1286
6824.96 1319
6825.74 1312
6826.52 1336
6827.30 1320
6828.08 1266
6828.86 1278
6829.64 1240
6830.42 1252
6831.20 1283
6831.98 1273
6832.76 1260
6833.54 1295
6834.32 1273
6835.10 1379
6835.88 1518
6836.66 1675
6837.44 1925
6838.22 2166
6839.01 2414
6839.79 2536
6840.57 2452
6841.35 2392
6842.13 2226
6842.91 2054
6843.69 1944
6844.47 1808
6845.25 1638
6846.03 1518
6846.81 1541
6847.59 1504
6848.37 1536
6849.16 1696
6849.94 1774
6850.72 1971
6851.50 2013
6852.28 2110
6853.06 2069
6853.84 2074
6854.62 1937
6855.41 1819
6856.19 1674
6856.97 1564
6857.75 1518
6858.53 1477
6859.31 1465
6860.10 1460
6860.88 1463
6861.66 1417
6862.44 1398
6863.22 1477
6864.00 1440
6864.79 1422
6865.57 1453
6866.35 1488
6867.13 1508
6867.91 1558
6868.70 1485
6869.48 1502
6870.26 1528
6871.04 1516
6871.83 1532
6872.61 1511
6873.39 1585
6874.17 1617
6874.96 1608
6875.74 1687
6876.52 1748
6877.30 1719
6878.09 1696
6878.87 1881
6879.65 2023
6880.43 2148
6881.22 2387
6882.00 2733
6882.78 2873
6883.57 2715
6884.35 2684
6885.13 2581
6885.92 2483
6886.70 2364
6887.48 2472
6888.27 2712
6889.05 2761
6889.83 2742
6890.62 2703
6891.40 2576
6892.18 2383
6892.97 2169
6893.75 1999
6894.53 1967
6895.32 1994
6896.10 1934
6896.88 1838
6897.67 1846
6898.45 1831
6899.24 1819
6900.02 1832
6900.80 1906
6901.59 1829
6902.37 1857
6903.16 1881
6903.94 1865
6904.73 1868
6905.51 1784
6906.29 1790
6907.08 1725
6907.86 1736
6908.65 1739
6909.43 1777
6910.22 1682
6911.00 1663
6911.79 1668
6912.57 1599
6913.35 1687
6914.14 1675
6914.92 1662
6915.71 1681
6916.49 1691
6917.28 1709
6918.06 1724
6918.85 1687
6919.63 1682
6920.42 1743
6921.20 1806
6921.99 1759
6922.78 1730
6923.56 1717
6924.35 1795
6925.13 1840
6925.92 1886
6926.70 1765
6927.49 1862
6928.27 1936
6929.06 1959
6929.84 1994
6930.63 1935
6931.42 2018
6932.20 1969
6932.99 1981
6933.77 1971
6934.56 1912
6935.35 1905
6936.13 1987
6936.92 2030
6937.70 2041
6938.49 2158
6939.28 2236
6940.06 2335
6940.85 2455
6941.63 2598
6942.42 2767
6943.21 2846
6943.99 2981
6944.78 2974
6945.57 3060
6946.35 3081
6947.14 3085
6947.93 3119
6948.71 3201
6949.50 3330
6950.29 3215
6951.07 3108
6951.86 2966
6952.65 2800
6953.44 2738
6954.22 2629
6955.01 2618
6955.80 2594
6956.58 2589
6957.37 2652
6958.16 2627
6958.95 2665
6959.73 2676
6960.52 2598
6961.31 2749
6962.09 2664
6962.88 2665
6963.67 2731
6964.46 2712
6965.25 2899
6966.03 3092
6966.82 3219
6967.61 3384
6968.40 3570
6969.18 3650
6969.97 3791
6970.76 3824
6971.55 3856
6972.34 3895
6973.12 3791
6973.91 3711
6974.70 3732
6975.49 3772
6976.28 3652
6977.07 3680
6977.85 3945
6978.64 3949
6979.43 4092
6980.22 4529
6981.01 5038
6981.80 5708
6982.59 6865
6983.37 8568
6984.16 10906
6984.95 13150
6985.74 14769
6986.53 16108
6987.32 16039
6988.11 15384
6988.90 14157
6989.69 12311
6990.47 10319
6991.26 8521
6992.05 6974
6992.84 5631
6993.63 4615
6994.42 3971
6995.21 3433
6996.00 3120
6996.79 2850
6997.58 2667
6998.37 2514
6999.16 2481
6999.95 2420
7000.74 2438
7001.53 2410
7002.32 2367
7003.11 2295
7003.90 2202
7004.69 2092
7005.48 2079
7006.27 1982
7007.06 1910
7007.85 1852
7008.64 1878
7009.43 1886
7010.22 1964
7011.01 2018
7011.80 2149
7012.59 2195
7013.38 2263
7014.17 2335
7014.96 2286
7015.75 2303
7016.54 2345
7017.33 2228
7018.12 2192
7018.91 2254
7019.70 2262
7020.49 2298
7021.28 2355
7022.07 2455
7022.87 2572
7023.66 2707
7024.45 2852
7025.24 2866
7026.03 2960
7026.82 3010
7027.61 2937
7028.40 2892
7029.19 2880
7029.99 2767
7030.78 2593
7031.57 2530
7032.36 2377
7033.15 2355
7033.94 2279
7034.74 2199
7035.53 2189
7036.32 2207
7037.11 2316
7037.90 2362
7038.69 2254
7039.49 2244
7040.28 2251
7041.07 2232
7041.86 2303
7042.65 2342
7043.45 2393
7044.24 2375
7045.03 2382
7045.82 2415
7046.61 2326
7047.41 2395
7048.20 2390
7048.99 2461
7049.78 2617
7050.58 2662
7051.37 2746
7052.16 2685
7052.95 2631
7053.75 2491
7054.54 2374
7055.33 2303
7056.13 2254
7056.92 2216
7057.71 2274
7058.50 2300
7059.30 2380
7060.09 2326
7060.88 2311
7061.68 2265
7062.47 2298
7063.26 2230
7064.06 2183
7064.85 2154
7065.64 2077
7066.44 2023
7067.23 2050
7068.02 1992
7068.82 1908
7069.61 1845
7070.40 1828
7071.20 1865
7071.99 1855
7072.78 1831
7073.58 1836
7074.37 1833
7075.17 1700
7075.96 1744
7076.75 1709
7077.55 1705
7078.34 1726
7079.14 1699
7079.93 1656
7080.72 1690
7081.52 1680
7082.31 1643
7083.11 1655
7083.90 1701
7084.70 1767
7085.49 1929
7086.28 2007
7087.08 2204
7087.87 2274
7088.67 2371
7089.46 2477
7090.26 2369
7091.05 2222
7091.85 2089
7092.64 1954
7093.44 1837
7094.23 1682
7095.03 1578
7095.82 1483
7096.62 1479
7097.41 1490
7098.21 1447
7099.00 1400
7099.80 1347
7100.59 1304
7101.39 1267
7102.18 1315
7102.98 1289
7103.77 1295
7104.57 1339
7105.37 1246
7106.16 1277
7106.96 1262
7107.75 1259
7108.55 1220
7109.34 1214
7110.14 1173
7110.94 1150
7111.73 1087
7112.53 1127
7113.32 1201
7114.12 1213
7114.92 1193
7115.71 1225
7116.51 1206
7117.30 1187
7118.10 1195
7118.90 1201
7119.69 1136
7120.49 1125
7121.29 1132
7122.08 1183
7122.88 1157
7123.68 1160
7124.47 1207
7125.27 1193
7126.07 1186
7126.86 1186
7127.66 1207
7128.46 1252
7129.25 1236
7130.05 1251
7130.85 1232
7131.64 1257
7132.44 1231
7133.24 1230
7134.04 1212
7134.83 1173
7135.63 1209
7136.43 1178
7137.23 1118
7138.02 1117
7138.82 1151
7139.62 1072
7140.42 1097
7141.21 1077
7142.01 1061
7142.81 1127
7143.61 1109
7144.40 1140
7145.20 1102
7146.00 1048
7146.80 1049
7147.59 1028
7148.39 1058
7149.19 970
7149.99 974
7150.79 984
7151.59 1036
7152.38 1059
7153.18 1017
7153.98 1045
7154.78 994
7155.58 1024
7156.38 1081
7157.17 1030
7157.97 1012
7158.77 1026
7159.57 1105
7160.37 1029
7161.17 1002
7161.97 1053
7162.76 1066
7163.56 1054
7164.36 1013
7165.16 999
7165.96 981
7166.76 1026
7167.56 1017
7168.36 1074
7169.16 1011
7169.96 972
7170.75 967
7171.55 921
7172.35 878
7173.15 875
7173.95 886
7174.75 914
7175.55 873
7176.35 920
7177.15 893
7177.95 868
7178.75 885
7179.55 924
7180.35 897
7181.15 883
7181.95 940
7182.75 940
7183.55 959
7184.35 978
7185.15 951
7185.95 942
7186.75 902
7187.55 910
7188.35 903
7189.15 892
7189.95 860
7190.75 863
7191.55 892
7192.35 940
7193.15 864
7193.95 831
7194.75 853
7195.55 875
7196.35 867
7197.15 892
7197.95 915
7198.76 866
7199.56 859
7200.36 848
7201.16 855
7201.96 843
7202.76 826
7203.56 872
7204.36 889
7205.16 883
7205.96 882
7206.77 824
7207.57 796
7208.37 866
7209.17 848
7209.97 844
7210.77 874
7211.57 919
7212.38 935
7213.18 890
7213.98 892
7214.78 938
7215.58 916
7216.38 889
7217.19 860
7217.99 884
7218.79 920
7219.59 917
7220.39 904
7221.20 872
7222.00 914
7222.80 901
7223.60 923
7224.40 885
7225.21 903
7226.01 894
7226.81 888
7227.61 898
7228.42 909
7229.22 886
7230.02 909
7230.82 909
7231.63 935
7232.43 980
7233.23 946
7234.03 1050
7234.84 1154
7235.64 1194
7236.44 1293
7237.25 1290
7238.05 1279
7238.85 1229
7239.65 1190
7240.46 1176
7241.26 1185
7242.06 1101
7242.87 1004
7243.67 974
7244.47 989
7245.28 1020
7246.08 901
7246.88 870
7247.69 949
7248.49 960
7249.30 918
7250.10 903
7250.90 950
7251.71 946
7252.51 940
7253.31 929
7254.12 934
7254.92 933
7255.73 967
7256.53 949
7257.33 962
7258.14 923
7258.94 891
7259.75 963
7260.55 926
7261.35 932
7262.16 924
7262.96 924
7263.77 921
7264.57 983
7265.38 960
7266.18 955
7266.99 996
7267.79 983
7268.59 1013
7269.40 987
7270.20 1006
7271.01 987
7271.81 1015
7272.62 957
7273.42 1016
7274.23 1008
7275.03 1024
7275.84 1020
7276.64 1055
7277.45 1060
7278.25 1093
7279.06 1068
7279.86 1071
7280.67 1073
7281.48 1149
7282.28 1296
7283.09 1442
7283.89 1645
7284.70 1695
7285.50 1787
7286.31 1849
7287.11 1779
7287.92 1633
7288.73 1522
7289.53 1362
7290.34 1294
7291.14 1239
7291.95 1164
7292.76 1090
7293.56 1073
7294.37 1044
7295.17 1045
7295.98 1044
7296.79 1062
7297.59 1014
7298.40 1033
7299.21 1043
7300.01 1071
7300.82 1055
7301.62 1095
7302.43 1093
7303.24 1107
7304.04 1102
7304.85 1097
7305.66 1112
7306.46 1147
7307.27 1148
7308.08 1146
7308.89 1189
7309.69 1131
7310.50 1195
7311.31 1221
7312.11 1271
7312.92 1312
7313.73 1277
7314.53 1262
7315.34 1257
7316.15 1311
7316.96 1404
7317.76 1526
7318.57 1719
7319.38 1915
7320.19 2035
7320.99 2087
7321.80 2121
7322.61 1994
7323.42 1898
7324.22 1767
7325.03 1598
7325.84 1537
7326.65 1445
7327.46 1336
7328.26 1295
7329.07 1229
7329.88 1169
7330.69 1167
7331.50 1179
7332.30 1160
7333.11 1137
7333.92 1108
7334.73 1162
7335.54 1183
7336.35 1167
7337.15 1203
7337.96 1210
7338.77 1252
7339.58 1365
7340.39 1401
7341.20 1473
7342.01 1503
7342.82 1310
7343.62 1309
7344.43 1305
7345.24 1222
7346.05 1137
7346.86 1102
7347.67 1073
7348.48 1097
7349.29 1114
7350.10 1081
7350.91 1060
7351.71 1043
7352.52 1079
7353.33 1058
7354.14 1027
7354.95 975
7355.76 1028
7356.57 1087
7357.38 1081
7358.19 1099
7359.00 1138
7359.81 1175
7360.62 1241
7361.43 1297
7362.24 1243
7363.05 1246
7363.86 1189
7364.67 1170
7365.48 1140
7366.29 1114
7367.10 1060
7367.91 1086
7368.72 1046
7369.53 994
7370.34 1020
7371.15 969
7371.96 954
7372.77 928
7373.58 895
7374.39 906
7375.20 912
7376.01 955
7376.82 1002
7377.63 993
7378.45 1045
7379.26 1110
7380.07 1208
7380.88 1157
7381.69 1198
7382.50 1233
7383.31 1224
7384.12 1168
7384.93 1136
7385.74 1137
7386.56 1073
7387.37 1013
7388.18 983
7388.99 946
7389.80 969
7390.61 949
7391.42 899
7392.24 925
7393.05 932
7393.86 905
7394.67 904
7395.48 920
7396.29 878
7397.10 880
7397.92 943
7398.73 972
7399.54 973
7400.35 981
7401.16 981
7401.98 972
7402.79 1017
7403.60 1005
7404.41 932
7405.23 917
7406.04 870
7406.85 832
7407.66 913
7408.47 909
7409.29 840
7410.10 818
7410.91 832
7411.72 820
7412.54 761
7413.35 771
7414.16 802
7414.98 813
7415.79 862
7416.60 765
7417.41 750
7418.23 758
7419.04 764
7419.85 754
7420.67 746
7421.48 763
7422.29 741
7423.11 771
7423.92 780
7424.73 763
7425.54 770
7426.36 737
7427.17 759
7427.99 761
7428.80 739
7429.61 755
7430.43 761
7431.24 744
7432.05 723
7432.87 783
7433.68 756
7434.49 744
7435.31 742
7436.12 779
7436.94 778
7437.75 777
7438.56 780
7439.38 797
7440.19 729
7441.01 758
7441.82 701
7442.64 752
7443.45 738
7444.26 732
7445.08 729
7445.89 685
7446.71 690
7447.52 743
7448.34 748
7449.15 755
7449.97 724
7450.78 714
7451.59 746
7452.41 720
7453.22 733
7454.04 726
7454.85 719
7455.67 706
7456.48 726
7457.30 726
7458.11 700
7458.93 733
7459.74 712
7460.56 705
7461.38 751
7462.19 728
7463.01 696
7463.82 715
7464.64 747
7465.45 734
7466.27 723
7467.08 741
7467.90 724
7468.72 733
7469.53 785
7470.35 812
7471.16 763
7471.98 760
7472.79 734
7473.61 714
7474.43 767
7475.24 775
7476.06 781
7476.87 766
7477.69 711
7478.51 733
7479.32 733
7480.14 736
7480.96 768
7481.77 720
7482.59 761
7483.41 746
7484.22 741
7485.04 719
7485.85 755
7486.67 749
7487.49 750
7488.31 714
7489.12 743
7489.94 722
7490.76 728
7491.57 709
7492.39 734
7493.21 737
7494.02 764
7494.84 732
7495.66 745
7496.48 733
7497.29 711
7498.11 720
7498.93 753
7499.74 747
7500.56 756
7501.38 707
7502.20 693
7503.01 713
7503.83 706
7504.65 708
7505.47 709
7506.29 693
7507.10 685
7507.92 702
7508.74 686
7509.56 727
7510.37 696
7511.19 701
7512.01 725
7512.83 708
7513.65 737
7514.47 783
7515.28 783
7516.10 725
7516.92 738
7517.74 715
7518.56 721
7519.38 716
7520.19 721
7521.01 745
7521.83 729
7522.65 741
7523.47 739
7524.29 791
7525.11 769
7525.92 750
7526.74 770
7527.56 729
7528.38 756
7529.20 734
7530.02 792
7530.84 787
7531.66 793
7532.48 791
7533.30 803
7534.12 746
7534.93 742
7535.75 743
7536.57 756
7537.39 726
7538.21 738
7539.03 796
7539.85 788
7540.67 789
7541.49 778
7542.31 791
7543.13 775
7543.95 776
7544.77 751
7545.59 778
7546.41 808
7547.23 797
7548.05 758
7548.87 779
7549.69 770
7550.51 775
7551.33 758
7552.15 778
7552.97 774
7553.79 801
7554.61 800
7555.43 784
7556.25 786
7557.07 833
7557.89 848
7558.71 816
7559.53 807
7560.36 842
7561.18 842
7562.00 802
7562.82 827
7563.64 839
7564.46 827
7565.28 793
7566.10 815
7566.92 828
7567.74 875
7568.56 882
7569.39 839
7570.21 887
7571.03 844
7571.85 929
7572.67 915
7573.49 922
7574.31 937
7575.14 875
7575.96 952
7576.78 925
7577.60 879
7578.42 901
7579.24 877
7580.06 874
7580.89 873
7581.71 900
7582.53 908
7583.35 951
7584.17 935
7585.00 974
7585.82 954
7586.64 1037
7587.46 1011
7588.29 1016
7589.11 1016
7589.93 1055
7590.75 1045
7591.57 1047
7592.40 990
7593.22 1012
7594.04 1127
7594.86 1112
7595.69 1104
7596.51 1093
7597.33 1153
7598.15 1128
7598.98 1122
7599.80 1122
7600.62 1114
7601.45 1160
7602.27 1218
7603.09 1283
7603.92 1239
7604.74 1239
7605.56 1362
7606.38 1381
7607.21 1260
7608.03 1210
7608.85 1198
7609.68 1208
7610.50 1163
7611.32 1176
7612.15 1166
7612.97 1163
7613.80 1161
7614.62 1203
7615.44 1204
7616.27 1296
7617.09 1380
7617.91 1524
7618.74 1654
7619.56 1617
7620.39 1613
7621.21 1487
7622.03 1435
7622.86 1406
7623.68 1405
7624.51 1364
7625.33 1413
7626.15 1296
7626.98 1348
7627.80 1338
7628.63 1428
7629.45 1478
7630.28 1502
7631.10 1567
7631.93 1641
7632.75 1605
7633.58 1563
7634.40 1596
7635.22 1494
7636.05 1429
7636.87 1337
7637.70 1298
7638.52 1226
7639.35 1120
7640.17 1105
7641.00 1101
7641.82 1081
7642.65 1051
7643.47 1140
7644.30 1193
7645.13 1254
7645.95 1279
7646.78 1302
7647.60 1293
7648.43 1315
7649.25 1335
7650.08 1285
7650.90 1250
7651.73 1178
7652.55 1169
7653.38 1158
7654.21 1103
7655.03 1027
7655.86 1014
7656.68 997
7657.51 976
7658.34 961
7659.16 927
7659.99 948
7660.81 909
7661.64 934
7662.47 896
7663.29 951
7664.12 906
7664.95 903
7665.77 952
7666.60 890
7667.42 861
7668.25 883
7669.08 904
7669.90 892
7670.73 873
7671.56 898
7672.38 872
7673.21 860
7674.04 868
7674.87 869
7675.69 846
7676.52 815
7677.35 860
7678.17 854
7679.00 885
7679.83 853
7680.65 875
7681.48 894
7682.31 880
7683.14 942
7683.96 930
7684.79 956
7685.62 965
7686.45 1028
7687.27 1066
7688.10 996
7688.93 937
7689.76 930
7690.58 925
7691.41 883
7692.24 880
7693.07 939
7693.90 893
7694.72 934
7695.55 921
7696.38 982
7697.21 957
7698.04 1030
7698.86 1051
7699.69 1026
7700.52 997
7701.35 1009
7702.18 973
7703.01 935
7703.83 938
7704.66 916
7705.49 887
7706.32 891
7707.15 896
7707.98 876
7708.81 840
7709.63 832
7710.46 869
7711.29 888
7712.12 846
7712.95 869
7713.78 839
7714.61 819
7715.44 882
7716.27 867
7717.10 837
7717.93 840
7718.75 855
7719.58 835
7720.41 855
7721.24 855
7722.07 789
7722.90 825
7723.73 815
7724.56 841
7725.39 852
7726.22 849
7727.05 890
7727.88 875
7728.71 902
7729.54 894
7730.37 900
7731.20 909
7732.03 862
7732.86 883
7733.69 858
7734.52 799
7735.35 817
7736.18 777
7737.01 804
7737.84 789
7738.67 773
7739.50 785
7740.33 786
7741.16 752
7741.99 794
7742.82 792
7743.65 860
7744.48 898
7745.31 1002
7746.14 1105
7746.98 1246
7747.81 1419
7748.64 1441
7749.47 1362
7750.30 1348
7751.13 1247
7751.96 1195
7752.79 1073
7753.62 1027
7754.45 882
7755.29 908
7756.12 887
7756.95 863
7757.78 798
7758.61 794
7759.44 788
7760.27 765
7761.11 733
7761.94 738
7762.77 712
7763.60 671
7764.43 744
7765.26 743
7766.10 701
7766.93 706
7767.76 688
7768.59 721
7769.42 708
7770.26 702
7771.09 724
7771.92 722
7772.75 703
7773.58 675
7774.42 684
7775.25 698
7776.08 683
7776.91 688
7777.75 710
7778.58 760
7779.41 729
7780.24 725
7781.08 728
7781.91 761
7782.74 740
7783.57 761
7784.41 835
7785.24 792
7786.07 803
7786.91 809
7787.74 786
7788.57 834
7789.40 805
7790.24 765
7791.07 738
7791.90 786
7792.74 745
7793.57 792
7794.40 797
7795.24 843
7796.07 803
7796.90 786
7797.74 818
7798.57 823
7799.40 777
7800.24 783
7801.07 819
7801.91 851
7802.74 850
7803.57 862
7804.41 875
7805.24 849
7806.07 844
7806.91 851
7807.74 828
7808.58 831
7809.41 875
7810.25 887
7811.08 950
7811.91 943
7812.75 911
7813.58 962
7814.42 978
7815.25 1005
7816.09 1048
7816.92 1041
7817.75 1022
7818.59 1035
7819.42 1054
7820.26 1053
7821.09 1046
7821.93 1133
7822.76 1240
7823.60 1248
7824.43 1242
7825.27 1122
7826.10 1111
7826.94 1134
7827.77 1056
7828.61 1087
7829.44 1026
7830.28 978
7831.11 1041
7831.95 1057
7832.78 1057
7833.62 1129
7834.46 1142
7835.29 1131
7836.13 1205
7836.96 1163
7837.80 1064
7838.63 1061
7839.47 1045
7840.31 937
7841.14 922
7841.98 906
7842.81 925
7843.65 895
7844.48 905
7845.32 883
7846.16 835
7846.99 852
7847.83 876
7848.67 857
7849.50 819
7850.34 828
7851.17 824
7852.01 825
7852.85 816
7853.68 875
7854.52 811
7855.36 815
7856.19 794
7857.03 769
7857.87 787
7858.70 763
7859.54 787
7860.38 826
7861.21 842
7862.05 810
7862.89 803
7863.72 857
7864.56 838
7865.40 799
7866.24 782
7867.07 775
7867.91 826
7868.75 847
7869.59 814
7870.42 813
7871.26 854
7872.10 860
7872.94 855
7873.77 853
7874.61 874
7875.45 968
7876.29 927
7877.12 996
7877.96 1086
7878.80 1085
7879.64 1118
7880.47 1119
7881.31 1118
7882.15 1109
7882.99 1079
7883.83 1045
7884.66 1008
7885.50 1005
7886.34 917
7887.18 947
7888.02 918
7888.86 938
7889.69 912
7890.53 976
7891.37 1058
7892.21 1094
7893.05 1063
7893.89 1013
7894.73 1012
7895.56 966
7896.40 932
7897.24 899
7898.08 901
7898.92 888
7899.76 868
7900.60 843
7901.44 853
7902.28 841
7903.12 863
7903.95 851
7904.79 846
7905.63 836
7906.47 813
7907.31 824
7908.15 803
7908.99 823
7909.83 818
7910.67 819
7911.51 850
7912.35 824
7913.19 884
7914.03 897
7914.87 906
7915.71 981
7916.55 995
7917.39 1075
7918.23 1160
7919.07 1188
7919.91 1214
7920.75 1133
7921.59 1126
7922.43 1069
7923.27 970
7924.11 934
7924.95 882
7925.79 816
7926.63 803
7927.47 811
7928.31 788
7929.15 801
7929.99 760
7930.83 725
7931.67 696
7932.51 714
7933.35 761
7934.19 752
7935.04 758
7935.88 767
7936.72 755
7937.56 724
7938.40 752
7939.24 772
7940.08 697
7940.92 713
7941.76 736
7942.60 717
7943.45 737
7944.29 736
7945.13 721
7945.97 733
7946.81 710
7947.65 795
7948.49 813
7949.34 808
7950.18 833
7951.02 808
7951.86 883
7952.70 843
7953.54 888
7954.39 910
7955.23 957
7956.07 907
7956.91 944
7957.75 941
7958.60 954
7959.44 921
7960.28 943
7961.12 910
7961.96 856
7962.81 853
7963.65 898
7964.49 883
7965.33 945
7966.18 996
7967.02 1068
7967.86 1131
7968.70 1173
7969.55 1128
7970.39 1025
7971.23 998
7972.08 929
7972.92 929
7973.76 927
7974.60 817
7975.45 808
7976.29 788
7977.13 780
7977.98 726
7978.82 750
7979.66 774
7980.51 746
7981.35 725
7982.19 728
7983.04 695
7983.88 720
7984.72 662
7985.57 660
7986.41 707
7987.25 685
7988.10 722
7988.94 672
7989.78 667
7990.63 634
7991.47 623
7992.32 642
7993.16 621
7994.00 689
7994.85 609
7995.69 573
7996.54 601
7997.38 615
7998.22 576
7999.07 623
7999.91 610
8000.76 604
8001.60 621
8002.45 591
8003.29 624
8004.13 617
8004.98 594
8005.82 593
8006.67 577
8007.51 569
8008.36 609
8009.20 587
8010.05 542
8010.89 564
8011.74 547
8012.58 572
8013.43 535
8014.27 546
8015.12 582
8015.96 585
8016.81 536
8017.65 552
8018.50 570
8019.34 532
8020.19 528
8021.03 537
8021.88 530
8022.72 515
8023.57 562
8024.41 540
8025.26 504
8026.11 521
8026.95 510
8027.80 528
8028.64 549
8029.49 553
8030.33 529
8031.18 547
8032.03 536
8032.87 573
8033.72 581
8034.56 549
8035.41 548
8036.26 548
8037.10 552
8037.95 553
8038.80 560
8039.64 554
8040.49 553
8041.34 573
8042.18 543
8043.03 550
8043.87 548
8044.72 540
8045.57 536
8046.41 567
8047.26 549
8048.11 535
8048.96 519
8049.80 507
8050.65 538
8051.50 543
8052.34 524
8053.19 576
8054.04 543
8054.88 528
8055.73 510
8056.58 500
8057.43 530
8058.27 525
8059.12 524
8059.97 482
8060.82 439
8061.66 461
8062.51 448
8063.36 481
8064.21 530
8065.05 513
8065.90 478
8066.75 482
8067.60 486
8068.44 492
8069.29 487
8070.14 505
8070.99 506
8071.84 499
8072.68 504
8073.53 507
8074.38 496
8075.23 488
8076.08 487
8076.93 512
8077.77 500
8078.62 493
8079.47 507
8080.32 500
8081.17 480
8082.02 505
8082.87 459
8083.71 474
8084.56 481
8085.41 484
8086.26 475
8087.11 500
8087.96 497
8088.81 506
8089.66 472
8090.51 501
8091.35 499
8092.20 461
8093.05 469
8093.90 492
8094.75 473
8095.60 483
8096.45 483
8097.30 473
8098.15 487
8099.00 461
8099.85 500
8100.70 516
8101.55 495
8102.40 489
8103.25 469
8104.10 472
8104.95 469
8105.80 465
8106.65 465
8107.50 450
8108.35 453
8109.20 475
8110.05 490
8110.90 473
8111.75 470
8112.60 525
8113.45 514
8114.30 484
8115.15 476
8116.00 475
8116.85 507
8117.70 506
8118.55 493
8119.40 510
8120.25 520
8121.10 545
8121.95 533
8122.80 504
8123.65 533
8124.50 574
8125.35 530
8126.20 502
8127.06 531
8127.91 537
8128.76 534
8129.61 528
8130.46 537
8131.31 553
8132.16 579
8133.01 593
8133.86 582
8134.72 584
8135.57 600
8136.42 579
8137.27 552
8138.12 540
8138.97 532
8139.83 509
8140.68 494
8141.53 539
8142.38 584
8143.23 537
8144.08 550
8144.94 517
8145.79 510
8146.64 515
8147.49 559
8148.34 538
8149.20 555
8150.05 567
8150.90 539
8151.75 556
8152.60 526
8153.46 567
8154.31 587
8155.16 606
8156.01 618
8156.87 580
8157.72 636
8158.57 585
8159.42 534
8160.28 519
8161.13 528
8161.98 546
8162.84 496
8163.69 509
8164.54 511
8165.39 495
8166.25 473
8167.10 484
8167.95 470
8168.81 451
8169.66 440
8170.51 471
8171.37 466
8172.22 464
8173.07 491
8173.93 466
8174.78 450
8175.63 490
8176.49 453
8177.34 472
8178.19 503
8179.05 432
8179.90 431
8180.76 467
8181.61 459
8182.46 482
8183.32 484
8184.17 472
8185.02 458
8185.88 424
8186.73 470
8187.59 439
8188.44 464
8189.30 426
8190.15 449
8191.00 450
8191.86 467
8192.71 460
8193.57 431
8194.42 471
8195.28 488
8196.13 474
8196.99 445
8197.84 475
8198.69 474
8199.55 473
8200.40 422
8201.26 414
8202.11 426
8202.97 417
8203.82 461
8204.68 451
8205.53 439
8206.39 452
8207.24 457
8208.10 481
8208.95 469
8209.81 464
8210.67 474
8211.52 425
8212.38 427
8213.23 456
8214.09 452
8214.94 476
8215.80 457
8216.65 471
8217.51 472
8218.37 461
8219.22 465
8220.08 476
8220.93 467
8221.79 519
8222.64 505
8223.50 480
8224.36 489
8225.21 506
8226.07 501
8226.92 498
8227.78 515
8228.64 491
8229.49 446
8230.35 457
8231.21 442
8232.06 427
8232.92 428
8233.78 414
8234.63 459
8235.49 458
8236.35 438
8237.20 432
8238.06 445
8238.92 435
8239.77 433
8240.63 461
8241.49 403
8242.34 409
8243.20 420
8244.06 426
8244.91 448
8245.77 443
8246.63 434
8247.49 443
8248.34 431
8249.20 452
8250.06 408
8250.92 423
8251.77 441
8252.63 434
8253.49 434
8254.35 467
8255.20 443
8256.06 439
8256.92 480
8257.78 467
8258.63 400
8259.49 408
8260.35 429
8261.21 443
8262.07 459
8262.92 464
8263.78 421
8264.64 445
8265.50 438
8266.36 465
8267.22 457
8268.07 461
8268.93 455
8269.79 455
8270.65 469
8271.51 486
8272.37 461
8273.22 442
8274.08 476
8274.94 480
8275.80 451
8276.66 454
8277.52 461
8278.38 509
8279.24 471
8280.09 504
8280.95 524
8281.81 469
8282.67 495
8283.53 454
8284.39 467
8285.25 480
8286.11 453
8286.97 473
8287.83 450
8288.69 473
8289.55 480
8290.41 473
8291.26 454
8292.12 498
8292.98 503
8293.84 543
8294.70 530
8295.56 508
8296.42 535
8297.28 509
8298.14 478
8299.00 479
8299.86 458
8300.72 506
8301.58 526
8302.44 531
8303.30 473
8304.16 469
8305.02 481
8305.88 445
8306.74 456
8307.60 448
8308.46 439
8309.33 455
8310.19 439
8311.05 463
8311.91 477
8312.77 417
8313.63 433
8314.49 443
8315.35 465
8316.21 451
8317.07 418
8317.93 433
8318.79 466
8319.65 451
8320.52 455
8321.38 444
8322.24 476
8323.10 456
8323.96 434
8324.82 425
8325.68 412
8326.54 463
8327.41 463
8328.27 463
8329.13 444
8329.99 422
8330.85 449
8331.71 453
8332.57 450
8333.44 488
8334.30 471
8335.16 469
8336.02 466
8336.88 445
8337.75 426
8338.61 447
8339.47 451
8340.33 444
8341.19 439
8342.06 459
8342.92 450
8343.78 443
8344.64 483
8345.50 502
8346.37 496
8347.23 495
8348.09 496
8348.95 494
8349.82 469
8350.68 452
8351.54 472
8352.40 473
8353.27 484
8354.13 495
8354.99 481
8355.86 506
8356.72 486
8357.58 458
8358.45 449
8359.31 479
8360.17 460
8361.03 479
8361.90 430
8362.76 441
8363.62 497
8364.49 496
8365.35 492
8366.21 507
8367.08 454
8367.94 480
8368.80 467
8369.67 489
8370.53 479
8371.40 482
8372.26 457
8373.12 470
8373.99 467
8374.85 477
8375.71 490
8376.58 517
8377.44 490
8378.31 498
8379.17 498
8380.03 453
8380.90 484
8381.76 499
8382.63 491
8383.49 524
8384.36 544
8385.22 486
8386.08 526
8386.95 529
8387.81 520
8388.68 540
8389.54 506
8390.41 519
8391.27 508
8392.14 495
8393.00 507
8393.87 501
8394.73 516
8395.60 536
8396.46 541
8397.33 518
8398.19 480
8399.06 499
8399.92 531
8400.79 532
8401.65 519
8402.52 563
8403.38 543
8404.25 555
8405.11 553
8405.98 516
8406.84 582
8407.71 565
8408.58 537
8409.44 562
8410.31 549
8411.17 554
8412.04 547
8412.90 577
8413.77 580
8414.64 584
8415.50 568
8416.37 582
8417.23 587
8418.10 554
8418.97 585
8419.83 572
8420.70 550
8421.56 625
8422.43 645
8423.30 632
8424.16 663
8425.03 655
8425.90 655
8426.76 671
8427.63 697
8428.50 693
8429.36 658
8430.23 658
8431.10 654
8431.96 659
8432.83 645
8433.70 674
8434.56 734
8435.43 734
8436.30 744
8437.16 761
8438.03 788
8438.90 817
8439.77 822
8440.63 845
8441.50 872
8442.37 906
8443.24 866
8444.10 886
8444.97 859
8445.84 944
8446.71 959
8447.57 946
8448.44 998
8449.31 973
8450.18 1026
8451.04 1034
8451.91 1029
8452.78 1097
8453.65 1229
8454.52 1358
8455.38 1521
8456.25 1625
8457.12 1739
8457.99 1784
8458.86 1735
8459.72 1654
8460.59 1565
8461.46 1441
8462.33 1309
8463.20 1161
8464.07 1073
8464.93 964
8465.80 924
8466.67 904
8467.54 901
8468.41 868
8469.28 828
8470.15 824
8471.02 800
8471.88 793
8472.75 818
8473.62 782
8474.49 778
8475.36 750
8476.23 777
8477.10 732
8477.97 768
8478.84 839
8479.71 812
8480.58 848
8481.44 882
8482.31 920
8483.18 988
8484.05 941
8484.92 894
8485.79 916
8486.66 898
8487.53 922
8488.40 849
8489.27 823
8490.14 823
8491.01 835
8491.88 806
8492.75 833
8493.62 816
8494.49 828
8495.36 839
8496.23 809
8497.10 820
8497.97 885
8498.84 808
8499.71 805
8500.58 794
8501.45 774
8502.32 765
8503.19 789
8504.06 838
8504.93 790
8505.80 786
8506.67 771
8507.55 810
8508.42 848
8509.29 837
8510.16 841
8511.03 815
8511.90 880
8512.77 907
8513.64 837
8514.51 860
8515.38 881
8516.25 852
8517.13 829
8518.00 851
8518.87 871
8519.74 870
8520.61 887
8521.48 933
8522.35 975
8523.23 1095
8524.10 1215
8524.97 1355
8525.84 1498
8526.71 1559
8527.58 1575
8528.46 1567
8529.33 1566
8530.20 1398
8531.07 1260
8531.94 1219
8532.81 1096
8533.69 995
8534.56 1001
8535.43 977
8536.30 952
8537.18 926
8538.05 867
8538.92 861
8539.79 882
8540.66 836
8541.54 820
8542.41 843
8543.28 831
8544.15 807
8545.03 756
8545.90 745
8546.77 767
8547.64 757
8548.52 796
8549.39 741
8550.26 810
8551.14 814
8552.01 876
8552.88 881
8553.76 971
8554.63 995
8555.50 1021
8556.37 960
8557.25 965
8558.12 987
8558.99 876
8559.87 850
8560.74 849
8561.61 812
8562.49 794
8563.36 803
8564.24 810
8565.11 807
8565.98 773
8566.86 777
8567.73 748
8568.60 776
8569.48 746
8570.35 751
8571.23 716
8572.10 728
8572.97 745
8573.85 730
8574.72 741
8575.60 713
8576.47 764
8577.34 729
8578.22 745
8579.09 760
8579.97 741
8580.84 733
8581.72 765
8582.59 785
8583.47 743
8584.34 766
8585.21 797
8586.09 783
8586.96 769
8587.84 777
8588.71 804
8589.59 790
8590.46 827
8591.34 824
8592.21 861
8593.09 811
8593.96 857
8594.84 829
8595.71 824
8596.59 844
8597.46 909
8598.34 875
8599.22 889
8600.09 881
8600.97 905
8601.84 916
8602.72 901
8603.59 889
8604.47 872
8605.34 876
8606.22 894
8607.10 916
8607.97 930
8608.85 957
8609.72 933
8610.60 938
8611.47 957
8612.35 901
8613.23 934
8614.10 958
8614.98 934
8615.86 989
8616.73 991
8617.61 1019
8618.48 1016
8619.36 1062
8620.24 1038
8621.11 1046
8621.99 1037
8622.87 1065
8623.74 1125
8624.62 1083
8625.50 1158
8626.37 1167
8627.25 1146
8628.13 1141
8629.00 1148
8629.88 1205
8630.76 1250
8631.64 1222
8632.51 1165
8633.39 1165
8634.27 1211
8635.14 1194
8636.02 1166
8636.90 1205
8637.78 1239
8638.65 1242
8639.53 1248
8640.41 1253
8641.29 1256
8642.16 1227
8643.04 1293
8643.92 1350
8644.80 1336
8645.67 1399
8646.55 1453
8647.43 1546
8648.31 1507
8649.18 1506
8650.06 1496
8650.94 1532
8651.82 1528
8652.70 1500
8653.58 1510
8654.45 1504
8655.33 1587
8656.21 1584
8657.09 1616
8657.97 1683
8658.84 1760
8659.72 1865
8660.60 1952
8661.48 2156
8662.36 2415
8663.24 2648
8664.12 2978
8664.99 3161
8665.87 3208
8666.75 3204
8667.63 3080
8668.51 2931
8669.39 2687
8670.27 2486
8671.15 2403
8672.03 2312
8672.91 2318
8673.78 2358
8674.66 2344
8675.54 2361
8676.42 2318
8677.30 2141
8678.18 2064
8679.06 1981
8679.94 1920
8680.82 1754
8681.70 1700
8682.58 1562
8683.46 1537
8684.34 1525
8685.22 1558
8686.10 1529
8686.98 1584
8687.86 1614
8688.74 1742
8689.62 1932
8690.50 2137
8691.38 2377
8692.26 2615
8693.14 2759
8694.02 2748
8694.90 2763
8695.78 2698
8696.66 2500
8697.54 2254
8698.42 2075
8699.30 1935
8700.18 1852
8701.06 1830
8701.94 1785
8702.82 1861
8703.70 1753
8704.58 1718
8705.46 1693
8706.34 1606
8707.23 1509
8708.11 1423
8708.99 1385
8709.87 1331
8710.75 1231
8711.63 1210
8712.51 1119
8713.39 1167
8714.27 1074
8715.16 1086
8716.04 1066
8716.92 1051
8717.80 1046
8718.68 1079
8719.56 1033
8720.44 1019
8721.33 1009
8722.21 1051
8723.09 1062
8723.97 1054
8724.85 993
8725.73 1021
8726.62 1126
8727.50 1120
8728.38 1088
8729.26 1120
8730.14 1166
8731.03 1174
8731.91 1228
8732.79 1153
8733.67 1188
8734.55 1176
8735.44 1124
8736.32 1125
8737.20 1120
8738.08 1115
8738.97 1076
8739.85 1089
8740.73 1073
8741.61 1108
8742.50 1137
8743.38 1063
8744.26 1072
8745.14 1089
8746.03 1035
8746.91 1034
8747.79 1079
8748.68 1030
8749.56 1042
8750.44 1048
8751.33 1057
8752.21 1036
8753.09 1014
8753.97 1051
8754.86 1099
8755.74 1128
8756.62 1137
8757.51 1164
8758.39 1160
8759.28 1180
8760.16 1204
8761.04 1166
8761.93 1140
8762.81 1112
8763.69 1154
8764.58 1154
8765.46 1124
8766.34 1158
8767.23 1149
8768.11 1152
8769.00 1166
8769.88 1123
8770.76 1138
8771.65 1133
8772.53 1147
8773.42 1114
8774.30 1092
8775.19 1117
8776.07 1117
8776.95 1150
8777.84 1223
8778.72 1254
8779.61 1388
8780.49 1497
8781.38 1590
8782.26 1645
8783.15 1722
8784.03 1718
8784.92 1704
8785.80 1657
8786.69 1545
8787.57 1400
8788.46 1304
8789.34 1238
8790.23 1177
8791.11 1053
8792.00 1012
8792.88 966
8793.77 922
8794.65 869
8795.54 878
8796.42 878
8797.31 902
8798.19 893
8799.08 845
8799.96 848
8800.85 833
8801.74 847
8802.62 843
8803.51 784
8804.39 796
8805.28 759
8806.16 779
8807.05 805
8807.94 784
8808.82 782
8809.71 740
8810.59 784
8811.48 782
8812.37 732
8813.25 776
8814.14 770
8815.03 769
8815.91 746
8816.80 786
8817.68 798
8818.57 792
8819.46 828
8820.34 818
8821.23 799
8822.12 810
8823.00 801
8823.89 744
8824.78 751
8825.66 747
8826.55 725
8827.44 731
8828.33 704
8829.21 720
8830.10 704
8830.99 672
8831.87 717
8832.76 731
8833.65 684
8834.54 647
8835.42 673
8836.31 684
8837.20 697
8838.08 698
8838.97 692
8839.86 708
8840.75 698
8841.64 689
8842.52 719
8843.41 702
8844.30 697
8845.19 725
8846.07 740
8846.96 701
8847.85 693
8848.74 679
8849.63 685
8850.51 690
8851.40 691
8852.29 678
8853.18 660
8854.07 668
8854.96 654
8855.84 672
8856.73 643
8857.62 644
8858.51 649
8859.40 623
8860.29 645
8861.17 634
8862.06 635
8862.95 647
8863.84 639
8864.73 616
8865.62 630
8866.51 598
8867.40 578
8868.29 596
8869.17 569
8870.06 583
8870.95 573
8871.84 588
8872.73 559
8873.62 573
8874.51 540
8875.40 574
8876.29 576
8877.18 578
8878.07 554
8878.96 536
8879.85 552
8880.74 565
8881.63 530
8882.51 522
8883.40 575
8884.29 573
8885.18 557
8886.07 537
8886.96 556
8887.85 522
8888.74 513
8889.63 524
8890.52 535
8891.41 531
8892.30 493
8893.19 528
8894.09 509
8894.98 466
8895.87 506
8896.76 517
8897.65 486
8898.54 474
8899.43 476
8900.32 489
8901.21 468
8902.10 499
8902.99 501
8903.88 495
8904.77 477
8905.66 471
8906.55 503
8907.44 471
8908.34 470
8909.23 493
8910.12 469
8911.01 469
8911.90 457
8912.79 466
8913.68 482
8914.57 492
8915.47 435
8916.36 461
8917.25 446
8918.14 450
8919.03 498
8919.92 476
8920.81 451
8921.71 483
8922.60 476
8923.49 456
8924.38 494
8925.27 499
8926.16 452
8927.06 439
8927.95 461
8928.84 439
8929.73 446
8930.62 439
8931.52 440
8932.41 439
8933.30 415
8934.19 456
8935.09 460
8935.98 437
8936.87 449
8937.76 421
8938.66 462
8939.55 439
8940.44 431
8941.33 414
8942.23 421
8943.12 414
8944.01 429
8944.90 418
8945.80 444
8946.69 459
8947.58 456
8948.48 452
8949.37 426
8950.26 414
8951.16 418
8952.05 420
8952.94 408
8953.84 418
8954.73 423
8955.62 438
8956.52 437
8957.41 445
8958.30 430
8959.20 444
8960.09 432
8960.98 434
8961.88 419
8962.77 407
8963.66 429
8964.56 435
8965.45 411
8966.35 413
8967.24 436
8968.13 417
8969.03 429
8969.92 420
8970.82 417
8971.71 428
8972.60 410
8973.50 383
8974.39 402
8975.29 400
8976.18 391
8977.08 402
8977.97 422
8978.87 427
8979.76 416
8980.65 420
8981.55 403
8982.44 414
8983.34 388
8984.23 395
8985.13 378
8986.02 412
8986.92 389
8987.81 384
8988.71 369
8989.60 393
8990.50 382
8991.39 387
8992.29 405
8993.18 423
8994.08 427
8994.97 390
8995.87 429
8996.76 416
8997.66 420
8998.56 411
8999.45 395
9000.35 426
9001.24 383
9002.14 371
9003.03 411
9003.93 407
9004.83 382
9005.72 357
9006.62 367
9007.51 366
9008.41 376
9009.31 395
9010.20 371
9011.10 395
9011.99 414
9012.89 395
9013.79 370
9014.68 373
9015.58 426
9016.48 395
9017.37 373
9018.27 368
9019.16 388
9020.06 399
9020.96 377
9021.85 356
9022.75 368
9023.65 368
9024.54 373
9025.44 405
9026.34 392
9027.24 381
9028.13 386
9029.03 379
9029.93 382
9030.82 377
9031.72 394
9032.62 380
9033.52 386
9034.41 404
9035.31 389
9036.21 359
9037.10 386
9038.00 396
9038.90 393
9039.80 364
9040.69 406
9041.59 378
9042.49 411
9043.39 404
9044.29 367
9045.18 365
9046.08 380
9046.98 405
9047.88 413
9048.78 366
9049.67 390
9050.57 348
9051.47 373
9052.37 383
9053.27 389
9054.16 424
9055.06 392
9055.96 397
9056.86 387
9057.76 389
9058.66 371
9059.55 375
9060.45 425
9061.35 414
9062.25 385
9063.15 383
9064.05 422
9064.95 375
9065.85 379
9066.74 412
9067.64 395
9068.54 432
9069.44 395
9070.34 381
9071.24 405
9072.14 395
9073.04 431
9073.94 388
9074.84 390
9075.74 391
9076.64 364
9077.53 373
9078.43 386
9079.33 398
9080.23 408
9081.13 399
9082.03 366
9082.93 410
9083.83 396
9084.73 378
9085.63 361
9086.53 376
9087.43 388
9088.33 421
9089.23 416
9090.13 432
9091.03 442
9091.93 424
9092.83 428
9093.73 439
9094.63 390
9095.53 415
9096.43 400
9097.33 407
9098.23 378
9099.13 376
9100.04 401
9100.94 407
9101.84 397
9102.74 384
9103.64 390
9104.54 398
9105.44 412
9106.34 375
9107.24 340
9108.14 379
9109.04 390
9109.94 355
9110.85 408
9111.75 387
9112.65 360
9113.55 384
9114.45 374
9115.35 380
9116.25 391
9117.15 408
9118.06 419
9118.96 395
9119.86 396
9120.76 405
9121.66 400
9122.56 427
9123.46 422
9124.37 447
9125.27 453
9126.17 421
9127.07 360
9127.97 408
9128.88 408
9129.78 356
9130.68 400
9131.58 384
9132.48 392
9133.39 393
9134.29 398
9135.19 412
9136.09 361
9137.00 357
9137.90 368
9138.80 376
9139.70 363
9140.61 380
9141.51 381
9142.41 384
9143.31 393
9144.22 390
9145.12 378
9146.02 399
9146.92 360
9147.83 392
9148.73 370
9149.63 368
9150.54 411
9151.44 413
9152.34 384
9153.25 374
9154.15 375
9155.05 394
9155.96 404
9156.86 413
9157.76 406
9158.67 380
9159.57 381
9160.47 401
9161.38 416
9162.28 378
9163.18 407
9164.09 392
9164.99 388
9165.90 377
9166.80 394
9167.70 414
9168.61 390
9169.51 420
9170.42 420
9171.32 418
9172.22 406
9173.13 372
9174.03 370
9174.94 416
9175.84 414
9176.74 379
9177.65 392
9178.55 406
9179.46 373
9180.36 402
9181.27 416
9182.17 372
9183.08 405
9183.98 399
9184.89 391
9185.79 394
9186.70 383
9187.60 396
9188.51 403
9189.41 405
9190.32 409
9191.22 402
9192.13 410
9193.03 373
9193.94 388
9194.84 390
9195.75 430
9196.65 406
9197.56 427
9198.46 467
9199.37 430
9200.27 491
9201.18 513
9202.08 471
9202.99 455
9203.90 434
9204.80 467
9205.71 429
9206.61 422
9207.52 415
9208.42 459
9209.33 446
9210.24 414
9211.14 391
9212.05 383
9212.95 392
9213.86 387
9214.77 382
9215.67 359
9216.58 407
9217.49 427
9218.39 415
9219.30 422
9220.21 419
9221.11 417
9222.02 397
9222.93 383
9223.83 401
9224.74 398
9225.65 368
9226.55 389
9227.46 392
9228.37 376
9229.27 410
9230.18 414
9231.09 390
9231.99 377
9232.90 393
9233.81 396
9234.72 399
9235.62 403
9236.53 402
9237.44 439
9238.34 384
9239.25 363
9240.16 399
9241.07 413
9241.97 373
9242.88 405
9243.79 392
9244.70 372
9245.61 394
9246.51 392
9247.42 379
9248.33 402
9249.24 402
9250.14 398
9251.05 370
9251.96 373
9252.87 361
9253.78 383
9254.69 406
9255.59 382
9256.50 407
9257.41 369
9258.32 375
9259.23 359
9260.14 394
9261.04 405
9261.95 388
9262.86 408
9263.77 399
9264.68 405
9265.59 415
9266.50 365
9267.40 392
9268.31 388
9269.22 390
9270.13 369
9271.04 396
9271.95 413
9272.86 408
9273.77 388
9274.68 382
9275.59 398
9276.49 364
9277.40 389
9278.31 392
9279.22 398
9280.13 408
9281.04 399
9281.95 403
9282.86 409
9283.77 409
9284.68 382
9285.59 413
9286.50 405
9287.41 373
9288.32 383
9289.23 427
9290.14 395
9291.05 372
9291.96 406
9292.87 400
9293.78 388
9294.69 383
9295.60 422
9296.51 391
9297.42 380
9298.33 400
9299.24 419
9300.15 405
9301.06 433
9301.97 432
9302.88 453
9303.79 461
9304.70 429
9305.61 411
9306.53 411
9307.44 423
9308.35 454
9309.26 431
9310.17 425
9311.08 460
9311.99 439
9312.90 483
9313.81 461
9314.72 486
9315.63 423
9316.55 462
9317.46 444
9318.37 436
9319.28 432
9320.19 432
9321.10 434
9322.01 425
9322.93 439
9323.84 451
9324.75 441
9325.66 420
9326.57 405
9327.48 422
9328.40 409
9329.31 409
9330.22 416
9331.13 403
9332.04 388
9332.96 415
9333.87 426
9334.78 422
9335.69 413
9336.60 405
9337.52 424
9338.43 403
9339.34 424
9340.25 424
9341.17 438
9342.08 426
9342.99 392
9343.90 421
9344.82 420
9345.73 429
9346.64 380
9347.55 419
9348.47 447
9349.38 423
9350.29 433
9351.21 425
9352.12 423
9353.03 422
9353.94 412
9354.86 397
9355.77 437
9356.68 392
9357.60 389
9358.51 380
9359.42 392
9360.34 403
9361.25 428
9362.16 432
9363.08 411
9363.99 427
9364.90 419
9365.82 435
9366.73 439
9367.65 404
9368.56 433
9369.47 416
9370.39 418
9371.30 411
9372.21 404
9373.13 425
9374.04 419
9374.96 406
9375.87 421
9376.79 430
9377.70 426
9378.61 412
9379.53 454
9380.44 426
9381.36 421
9382.27 432
9383.19 478
9384.10 440
9385.01 465
9385.93 431
9386.84 418
9387.76 447
9388.67 474
9389.59 457
9390.50 472
9391.42 469
9392.33 466
9393.25 471
9394.16 502
9395.08 499
9395.99 470
9396.91 512
9397.82 499
9398.74 475
9399.65 459
9400.57 518
9401.48 490
9402.40 495
9403.32 483
9404.23 409
9405.15 436
9406.06 465
9406.98 434
9407.89 441
9408.81 452
9409.73 460
9410.64 476
9411.56 452
9412.47 474
9413.39 429
9414.30 459
9415.22 454
9416.14 455
9417.05 484
9417.97 485
9418.89 504
9419.80 431
9420.72 468
9421.63 482
9422.55 432
9423.47 438
9424.38 445
9425.30 477
9426.22 500
9427.13 496
9428.05 503
9428.97 492
9429.88 488
9430.80 452
9431.72 471
9432.63 497
9433.55 473
9434.47 458
9435.38 483
9436.30 533
9437.22 509
9438.14 456
9439.05 504
9439.97 503
9440.89 563
9441.81 542
9442.72 538
9443.64 538
9444.56 499
9445.47 520
9446.39 547
9447.31 529
9448.23 525
9449.15 498
9450.06 519
9450.98 547
9451.90 537
9452.82 552
9453.73 550
9454.65 596
9455.57 602
9456.49 547
9457.41 600
9458.32 596
9459.24 570
9460.16 557
9461.08 510
9462.00 515
9462.92 559
9463.83 509
9464.75 502
9465.67 528
9466.59 518
9467.51 499
9468.43 522
9469.35 486
9470.26 448
9471.18 490
9472.10 525
9473.02 516
9473.94 477
9474.86 503
9475.78 530
9476.70 529
9477.62 543
9478.54 522
9479.45 546
9480.37 554
9481.29 586
9482.21 550
9483.13 566
9484.05 586
9484.97 567
9485.89 540
9486.81 548
9487.73 542
9488.65 571
9489.57 581
9490.49 542
9491.41 519
9492.33 519
9493.25 531
9494.17 561
9495.09 524
9496.01 532
9496.93 576
9497.85 566
9498.77 556
9499.69 503
9500.61 557
9501.53 568
9502.45 564
9503.37 552
9504.29 569
9505.21 558
9506.13 570
9507.05 595
9507.97 573
9508.89 562
9509.81 591
9510.73 571
9511.65 581
9512.57 600
9513.49 583
9514.42 610
9515.34 604
9516.26 648
9517.18 649
9518.10 648
9519.02 695
9519.94 734
9520.86 719
9521.78 768
9522.71 822
9523.63 778
9524.55 751
9525.47 742
9526.39 757
9527.31 764
9528.23 696
9529.16 654
9530.08 682
9531.00 642
9531.92 668
9532.84 644
9533.76 679
9534.69 683
9535.61 648
9536.53 662
9537.45 642
9538.37 645
9539.30 663
9540.22 642
9541.14 629
9542.06 640
9542.98 641
9543.91 637
9544.83 623
9545.75 626
9546.67 680
9547.60 644
9548.52 657
9549.44 663
9550.36 652
9551.29 678
9552.21 660
9553.13 675
9554.06 648
9554.98 676
9555.90 727
9556.82 691
9557.75 639
9558.67 691
9559.59 711
9560.52 721
9561.44 701
9562.36 695
9563.29 729
9564.21 711
9565.13 743
9566.06 725
9566.98 695
9567.90 728
9568.83 710
9569.75 722
9570.67 706
9571.60 713
9572.52 732
9573.44 733
9574.37 695
9575.29 729
9576.22 751
9577.14 788
9578.06 794
9578.99 788
9579.91 772
9580.84 812
9581.76 825
9582.68 808
9583.61 818
9584.53 794
9585.46 802
9586.38 790
9587.31 825
9588.23 777
9589.15 850
9590.08 795
9591.00 845
9591.93 870
9592.85 877
9593.78 879
9594.70 880
9595.63 933
9596.55 1029
9597.48 1010
9598.40 1078
9599.33 1119
9600.25 1158
9601.18 1177
9602.10 1234
9603.03 1114
9603.95 1049
9604.88 1037
9605.80 993
9606.73 993
9607.65 930
9608.58 946
9609.50 948
9610.43 916
9611.35 907
9612.28 875
9613.21 879
9614.13 884
9615.06 876
9615.98 884
9616.91 887
9617.84 901
9618.76 941
9619.69 967
9620.61 942
9621.54 952
9622.47 970
9623.39 903
9624.32 968
9625.24 1003
9626.17 979
9627.10 984
9628.02 942
9628.95 951
9629.88 993
9630.80 1024
9631.73 956
9632.65 960
9633.58 988
9634.51 1020
9635.43 1028
9636.36 1081
9637.29 1101
9638.22 1106
9639.14 1157
9640.07 1172
9641.00 1127
9641.92 1145
9642.85 1264
9643.78 1237
9644.70 1255
9645.63 1254
9646.56 1306
9647.49 1307
9648.41 1287
9649.34 1256
9650.27 1265
9651.20 1233
9652.12 1260
9653.05 1204
9653.98 1233
9654.91 1265
9655.83 1212
9656.76 1210
9657.69 1158
9658.62 1118
9659.55 1171
9660.47 1185
9661.40 1187
9662.33 1179
9663.26 1198
9664.19 1203
9665.11 1227
9666.04 1228
9666.97 1263
9667.90 1314
9668.83 1294
9669.75 1327
9670.68 1283
9671.61 1302
9672.54 1318
9673.47 1314
9674.40 1333
9675.33 1382
9676.25 1340
9677.18 1331
9678.11 1318
9679.04 1378
9679.97 1383
9680.90 1410
9681.83 1424
9682.76 1424
9683.69 1456
9684.61 1435
9685.54 1407
9686.47 1432
9687.40 1402
9688.33 1391
9689.26 1349
9690.19 1388
9691.12 1485
9692.05 1386
9692.98 1411
9693.91 1444
9694.84 1575
9695.77 1574
9696.70 1665
9697.63 1730
9698.56 1808
9699.49 1861
9700.42 1810
9701.35 1903
9702.28 1861
9703.21 1813
9704.14 1664
9705.07 1626
9706.00 1584
9706.93 1541
9707.86 1518
9708.79 1494
9709.72 1463
9710.65 1488
9711.58 1496
9712.51 1540
9713.44 1532
9714.37 1658
9715.30 1647
9716.23 1627
9717.16 1607
9718.09 1641
9719.02 1628
9719.95 1556
9720.88 1477
9721.81 1337
9722.75 1314
9723.68 1250
9724.61 1169
9725.54 1182
9726.47 1173
9727.40 1150
9728.33 1200
9729.26 1194
9730.19 1106
9731.13 1132
9732.06 1171
9732.99 1194
9733.92 1168
9734.85 1166
9735.78 1151
9736.71 1104
9737.65 1146
9738.58 1133
9739.51 1092
9740.44 1050
9741.37 1062
9742.30 1064
9743.24 1073
9744.17 1013
9745.10 994
9746.03 1010
9746.96 1015
9747.90 1005
9748.83 1010
9749.76 996
9750.69 1007
9751.63 1034
9752.56 986
9753.49 969
9754.42 949
9755.36 1001
9756.29 982
9757.22 907
9758.15 920
9759.09 954
9760.02 938
9760.95 933
9761.88 931
9762.82 902
9763.75 942
9764.68 954
9765.62 913
9766.55 936
9767.48 919
9768.41 915
9769.35 915
9770.28 934
9771.21 930
9772.15 929
9773.08 946
9774.01 962
9774.95 928
9775.88 951
9776.81 984
9777.75 991
9778.68 947
9779.62 975
9780.55 1042
9781.48 1033
9782.42 1039
9783.35 1033
9784.28 1024
9785.22 1010
9786.15 983
9787.09 1009
9788.02 982
9788.95 974
9789.89 946
9790.82 899
9791.76 904
9792.69 916
9793.63 930
9794.56 937
9795.49 937
9796.43 963
9797.36 1056
9798.30 1043
9799.23 1080
9800.17 1014
9801.10 1041
9802.04 1035
9802.97 1023
9803.91 930
9804.84 918
9805.78 884
9806.71 833
9807.65 822
9808.58 831
9809.52 808
9810.45 777
9811.39 740
9812.32 697
9813.26 722
9814.19 737
9815.13 714
9816.06 761
9817.00 716
9817.93 704
9818.87 710
9819.80 693
9820.74 708
9821.68 699
9822.61 655
9823.55 682
9824.48 673
9825.42 674
9826.35 689
9827.29 660
9828.23 673
9829.16 688
9830.10 680
9831.03 670
9831.97 700
9832.91 688
9833.84 669
9834.78 660
9835.72 645
9836.65 681
9837.59 680
9838.52 650
9839.46 625
9840.40 654
9841.33 672
9842.27 707
9843.21 636
9844.14 665
9845.08 658
9846.02 676
9846.95 684
9847.89 672
9848.83 654
9849.77 689
9850.70 680
9851.64 671
9852.58 660
9853.51 679
9854.45 671
9855.39 644
9856.33 594
9857.26 646
9858.20 630
9859.14 637
9860.08 627
9861.01 642
9861.95 654
9862.89 647
9863.83 639
9864.76 657
9865.70 625
9866.64 666
9867.58 620
9868.51 639
9869.45 641
9870.39 611
9871.33 634
9872.27 634
9873.20 650
9874.14 660
9875.08 635
9876.02 594
9876.96 654
9877.90 643
9878.83 636
9879.77 671
9880.71 609
9881.65 625
9882.59 646
9883.53 632
9884.47 601
9885.40 598
9886.34 600
9887.28 546
9888.22 582
9889.16 601
9890.10 599
9891.04 588
9891.98 620
9892.91 583
9893.85 568
9894.79 587
9895.73 588
9896.67 576
9897.61 623
9898.55 593
9899.49 584
9900.43 609
9901.37 567
9902.31 568
9903.25 557
9904.19 579
9905.13 564
9906.07 575
9907.01 559
9907.95 591
9908.89 601
9909.83 625
9910.77 581
9911.71 594
9912.65 599
9913.59 645
9914.53 605
9915.47 581
9916.41 590
9917.35 602
9918.29 598
9919.23 590
9920.17 647
9921.11 639
9922.05 669
9922.99 668
9923.93 724
9924.87 716
9925.81 788
9926.75 853
9927.69 872
9928.63 883
9929.57 860
9930.51 801
9931.45 728
9932.39 715
9933.34 687
9934.28 698
9935.22 684
9936.16 690
9937.10 646
9938.04 601
9938.98 565
9939.92 572
9940.87 558
9941.81 557
9942.75 552
9943.69 579
9944.63 603
9945.57 555
9946.51 590
9947.46 675
9948.40 712
9949.34 709
9950.28 739
9951.22 709
9952.16 775
9953.11 739
9954.05 717
9954.99 715
9955.93 699
9956.87 665
9957.82 621
9958.76 582
9959.70 590
9960.64 563
9961.59 547
9962.53 555
9963.47 514
9964.41 542
9965.35 504
9966.30 516
9967.24 526
9968.18 527
9969.13 498
9970.07 480
9971.01 477
9971.95 509
9972.90 506
9973.84 466
9974.78 448
9975.73 482
9976.67 477
9977.61 443
9978.55 464
9979.50 468
9980.44 445
9981.38 434
9982.33 460
9983.27 489
9984.21 470
9985.16 512
9986.10 493
9987.04 473
9987.99 494
9988.93 484
9989.88 478
9990.82 503
9991.76 492
9992.71 499
9993.65 462
9994.59 490
9995.54 500
9996.48 485
9997.43 503
9998.37 463
9999.31 464
10000.26 460
10001.20 475
10002.15 483
10003.09 485
10004.04 486
10004.98 436
10005.92 453
10006.87 490
10007.81 463
10008.76 461
10009.70 436
10010.65 468
10011.59 435
10012.54 439
10013.48 453
10014.43 476
10015.37 475
10016.32 472
10017.26 473
10018.21 476
10019.15 460
10020.10 441
10021.04 462
10021.99 473
10022.93 440
10023.88 422
10024.82 445
10025.77 441
10026.71 497
10027.66 508
10028.60 507
10029.55 481
10030.49 482
10031.44 471
10032.39 492
10033.33 435
10034.28 447
10035.22 447
10036.17 465
10037.11 421
10038.06 448
10039.01 465
10039.95 429
10040.90 437
10041.84 437
10042.79 461
10043.74 427
10044.68 416
10045.63 434
10046.58 450
10047.52 435
10048.47 401
10049.41 416
10050.36 429
10051.31 420
10052.25 417
10053.20 433
10054.15 447
10055.09 468
10056.04 445
10056.99 441
10057.93 436
10058.88 425
10059.83 454
10060.78 454
10061.72 431
10062.67 425
10063.62 413
10064.56 430
10065.51 438
10066.46 446
10067.41 452
10068.35 438
10069.30 426
10070.25 414
10071.20 399
10072.14 391
10073.09 436
10074.04 409
10074.99 441
10075.93 414
10076.88 428
10077.83 414
10078.78 438
10079.72 436
10080.67 433
10081.62 434
10082.57 402
10083.52 414
10084.46 414
10085.41 418
10086.36 420
10087.31 429
10088.26 443
10089.21 431
10090.15 399
10091.10 390
10092.05 420
10093.00 450
10093.95 426
10094.90 413
10095.85 427
10096.79 441
10097.74 429
10098.69 450
10099.64 408
10100.59 431
10101.54 459
10102.49 434
10103.44 431
10104.39 413
10105.33 467
10106.28 427
10107.23 440
10108.18 440
10109.13 404
10110.08 444
10111.03 440
10111.98 453
10112.93 429
10113.88 396
10114.83 411
10115.78 439
10116.73 420
10117.68 421
10118.63 427
10119.58 422
10120.53 427
10121.48 457
10122.43 407
10123.38 422
10124.33 409
10125.28 458
10126.23 438
10127.18 426
10128.13 445
10129.08 428
10130.03 439
10130.98 460
10131.93 463
10132.88 468
10133.83 447
10134.78 461
10135.73 458
10136.68 467
10137.63 457
10138.58 488
10139.53 486
10140.48 501
10141.43 522
10142.38 469
10143.33 492
10144.29 481
10145.24 451
10146.19 456
10147.14 509
10148.09 502
10149.04 475
10149.99 456
10150.94 486
10151.89 494
10152.85 496
10153.80 473
10154.75 514
10155.70 545
10156.65 549
10157.60 517
10158.55 517
10159.51 525
10160.46 553
10161.41 560
10162.36 539
10163.31 516
10164.26 515
10165.22 494
10166.17 525
10167.12 532
10168.07 532
10169.02 571
10169.98 559
10170.93 567
10171.88 539
10172.83 594
10173.79 605
10174.74 613
10175.69 580
10176.64 601
10177.60 617
10178.55 637
10179.50 617
10180.45 631
10181.41 579
10182.36 617
10183.31 600
10184.26 638
10185.22 580
10186.17 579
10187.12 582
10188.08 592
10189.03 615
10189.98 618
10190.93 634
10191.89 612
10192.84 614
10193.79 624
10194.75 632
10195.70 613
10196.65 593
10197.61 646
10198.56 626
10199.51 634
10200.47 610
10201.42 650
10202.38 662
10203.33 634
10204.28 666
10205.24 675
10206.19 665
10207.14 776
10208.10 780
10209.05 782
10210.01 757
10210.96 747
10211.91 707
10212.87 701
10213.82 706
10214.78 670
10215.73 646
10216.69 606
10217.64 614
10218.59 593
10219.55 648
10220.50 623
10221.46 624
10222.41 574
10223.37 584
10224.32 595
10225.28 589
10226.23 608
10227.19 603
10228.14 597
10229.10 582
10230.05 647
10231.01 642
10231.96 658
10232.92 734
10233.87 755
10234.83 792
10235.78 838
10236.74 825
10237.69 887
10238.65 831
10239.60 822
10240.56 811
10241.51 748
10242.47 686
10243.42 702
10244.38 629
10245.34 593
10246.29 590
10247.25 570
10248.20 565
10249.16 547
10250.11 569
10251.07 563
10252.03 559
10252.98 528
10253.94 530
10254.89 548
10255.85 541
10256.81 502
10257.76 507
10258.72 533
10259.68 503
10260.63 510
10261.59 505
10262.55 479
10263.50 485
10264.46 508
10265.41 471
10266.37 507
10267.33 472
10268.28 486
10269.24 528
10270.20 491
10271.16 495
10272.11 523
10273.07 498
10274.03 511
10274.98 504
10275.94 448
10276.90 469
10277.85 473
10278.81 485
10279.77 464
10280.73 466
10281.68 443
10282.64 442
10283.60 428
10284.56 472
10285.51 424
10286.47 447
10287.43 474
10288.39 427
10289.34 410
10290.30 440
10291.26 477
10292.22 475
10293.18 432
10294.13 431
10295.09 484
10296.05 444
10297.01 505
10297.97 479
10298.92 455
10299.88 457
10300.84 434
10301.80 464
10302.76 466
10303.72 444
10304.67 478
10305.63 425
10306.59 424
10307.55 473
10308.51 441
10309.47 458
10310.43 451
10311.38 459
10312.34 455
10313.30 466
10314.26 466
10315.22 473
10316.18 449
10317.14 408
10318.10 465
10319.06 476
10320.01 471
10320.97 436
10321.93 448
10322.89 457
10323.85 456
10324.81 418
10325.77 442
10326.73 409
10327.69 417
10328.65 408
10329.61 411
10330.57 453
10331.53 442
10332.49 423
10333.45 430
10334.41 431
10335.37 422
10336.33 410
10337.29 373
10338.25 396
10339.21 419
10340.17 390
10341.13 387
10342.09 412
10343.05 421
10344.01 407
10344.97 415
10345.93 391
10346.89 378
10347.85 367
10348.81 401
10349.77 379
10350.73 384
10351.69 373
10352.65 392
10353.61 369
10354.57 387
10355.53 402
10356.49 380
10357.46 365
10358.42 356
10359.38 367
10360.34 352
10361.30 396
10362.26 402
10363.22 388
10364.18 400
10365.14 387
10366.11 374
10367.07 372
10368.03 375
10368.99 359
10369.95 390
10370.91 398
10371.87 368
10372.84 351
10373.80 349
10374.76 359
10375.72 373
10376.68 397
10377.64 371
10378.61 367
10379.57 336
10380.53 366
10381.49 402
10382.45 382
10383.42 370
10384.38 357
10385.34 387
10386.30 380
10387.27 344
10388.23 329
10389.19 361
10390.15 340
10391.11 351
10392.08 345
10393.04 355
10394.00 341
10394.96 364
10395.93 368
10396.89 352
10397.85 354
10398.82 372
10399.78 345
10400.74 352
10401.70 358
10402.67 361
10403.63 367
10404.59 364
10405.56 369
10406.52 377
10407.48 353
10408.45 360
10409.41 362
10410.37 337
10411.34 359
10412.30 354
10413.26 362
10414.23 386
10415.19 350
10416.15 361
10417.12 365
10418.08 403
10419.04 388
10420.01 386
10420.97 362
10421.94 401
10422.90 388
10423.86 361
10424.83 386
10425.79 367
10426.76 373
10427.72 392
10428.68 384
10429.65 346
10430.61 368
10431.58 359
10432.54 337
10433.51 330
10434.47 335
10435.44 333
10436.40 355
10437.36 344
10438.33 366
10439.29 341
10440.26 341
10441.22 315
10442.19 368
10443.15 368
10444.12 350
10445.08 344
10446.05 298
10447.01 354
10447.98 331
10448.94 335
10449.91 311
10450.87 333
10451.84 349
10452.80 342
10453.77 312
10454.73 326
10455.70 335
10456.67 349
10457.63 358
10458.60 327
10459.56 362
10460.53 357
10461.49 349
10462.46 332
10463.43 331
10464.39 360
10465.36 342
10466.32 365
10467.29 332
10468.25 315
10469.22 364
10470.19 346
10471.15 338
10472.12 317
10473.09 320
10474.05 361
10475.02 349
10475.98 337
10476.95 353
10477.92 344
10478.88 351
10479.85 333
10480.82 355
10481.78 358
10482.75 378
10483.72 360
10484.68 339
10485.65 367
10486.62 352
10487.58 336
10488.55 340
10489.52 331
10490.49 344
10491.45 343
10492.42 317
10493.39 354
10494.35 353
10495.32 360
10496.29 320
10497.26 317
10498.22 352
10499.19 347
10500.16 336
10501.13 353
10502.09 328
10503.06 349
10504.03 338
10505.00 328
10505.96 355
10506.93 331
10507.90 357
10508.87 361
10509.84 352
10510.80 354
10511.77 371
10512.74 334
10513.71 335
10514.68 367
10515.64 325
10516.61 347
10517.58 320
10518.55 361
10519.52 340
10520.49 331
10521.45 314
10522.42 332
10523.39 320
10524.36 330
10525.33 325
10526.30 310
10527.27 345
10528.23 343
10529.20 355
10530.17 370
10531.14 340
10532.11 390
10533.08 373
10534.05 325
10535.02 368
10535.99 389
10536.96 356
10537.93 369
10538.89 353
10539.86 400
10540.83 384
10541.80 378
10542.77 355
10543.74 382
10544.71 370
10545.68 351
10546.65 376
10547.62 389
10548.59 349
10549.56 328
10550.53 335
10551.50 345
10552.47 345
10553.44 376
10554.41 363
10555.38 364
10556.35 362
10557.32 363
10558.29 331
10559.26 389
10560.23 414
10561.20 388
10562.17 392
10563.14 378
10564.11 404
10565.08 409
10566.05 383
10567.02 398
10567.99 386
10568.96 383
10569.93 401
10570.91 395
10571.88 372
10572.85 375
10573.82 358
10574.79 355
10575.76 354
10576.73 371
10577.70 380
10578.67 360
10579.64 320
10580.62 366
10581.59 365
10582.56 372
10583.53 377
10584.50 363
10585.47 380
10586.44 375
10587.42 368
10588.39 356
10589.36 366
10590.33 357
10591.30 396
10592.27 386
10593.25 394
10594.22 392
10595.19 407
10596.16 395
10597.13 411
10598.10 391
10599.08 400
10600.05 397
10601.02 408
10601.99 418
10602.97 412
10603.94 400
10604.91 416
10605.88 442
10606.85 454
10607.83 417
10608.80 490
10609.77 517
10610.74 506
10611.72 480
10612.69 487
10613.66 474
10614.64 464
10615.61 470
10616.58 409
10617.55 450
10618.53 431
10619.50 405
10620.47 417
10621.45 402
10622.42 418
10623.39 411
10624.37 411
10625.34 393
10626.31 405
10627.29 407
10628.26 349
10629.23 407
10630.21 383
10631.18 375
10632.15 401
10633.13 381
10634.10 386
10635.07 400
10636.05 445
10637.02 425
10638.00 451
10638.97 430
10639.94 435
10640.92 453
10641.89 440
10642.87 414
10643.84 418
10644.81 449
10645.79 435
10646.76 419
10647.74 419
10648.71 381
10649.68 391
10650.66 402
10651.63 373
10652.61 359
10653.58 376
10654.56 385
10655.53 360
10656.51 345
10657.48 364
10658.46 380
10659.43 367
10660.41 343
10661.38 361
10662.36 354
10663.33 365
10664.31 343
10665.28 389
10666.26 382
10667.23 370
10668.21 356
10669.18 361
10670.16 362
10671.13 362
10672.11 366
10673.08 386
10674.06 393
10675.03 354
10676.01 366
10676.99 358
10677.96 364
10678.94 380
10679.91 359
10680.89 372
10681.86 359
10682.84 370
10683.82 386
10684.79 401
10685.77 362
10686.74 363
10687.72 380
10688.70 365
10689.67 331
10690.65 352
10691.63 349
10692.60 373
10693.58 348
10694.55 339
10695.53 353
10696.51 380
10697.48 362
10698.46 372
10699.44 356
10700.41 342
10701.39 355
10702.37 377
10703.34 352
10704.32 365
10705.30 381
10706.27 373
10707.25 358
10708.23 374
10709.21 380
10710.18 392
10711.16 377
10712.14 360
10713.11 370
10714.09 342
10715.07 360
10716.05 366
10717.02 355
10718.00 360
10718.98 366
10719.96 418
10720.93 357
10721.91 381
10722.89 354
10723.87 358
10724.85 357
10725.82 366
10726.80 346
10727.78 360
10728.76 369
10729.74 391
10730.71 360
10731.69 342
10732.67 371
10733.65 374
10734.63 367
10735.60 371
10736.58 393
10737.56 389
10738.54 385
10739.52 381
10740.50 399
10741.48 394
10742.45 384
10743.43 382
10744.41 379
10745.39 386
10746.37 366
10747.35 381
10748.33 382
10749.31 339
10750.28 348
10751.26 367
10752.24 356
10753.22 386
10754.20 393
10755.18 386
10756.16 394
10757.14 400
10758.12 383
10759.10 381
10760.08 374
10761.06 356
10762.04 397
10763.01 372
10763.99 372
10764.97 382
10765.95 356
10766.93 391
10767.91 415
10768.89 406
10769.87 372
10770.85 387
10771.83 369
10772.81 417
10773.79 412
10774.77 396
10775.75 443
10776.73 404
10777.71 425
10778.69 445
10779.67 396
10780.65 407
10781.63 434
10782.62 414
10783.60 417
10784.58 414
10785.56 399
10786.54 413
10787.52 446
10788.50 408
10789.48 418
10790.46 415
10791.44 416
10792.42 394
10793.40 390
10794.38 427
10795.37 433
10796.35 427
10797.33 406
10798.31 410
10799.29 387
10800.27 399
10801.25 416
10802.23 406
10803.21 417
10804.20 404
10805.18 410
10806.16 420
10807.14 390
10808.12 391
10809.10 407
10810.09 379
10811.07 401
10812.05 418
10813.03 389
10814.01 405
10815.00 430
10815.98 401
10816.96 387
10817.94 395
10818.92 397
10819.91 428
10820.89 438
10821.87 423
10822.85 431
10823.83 441
10824.82 425
10825.80 421
10826.78 396
10827.76 450
10828.75 445
10829.73 446
10830.71 438
10831.69 428
10832.68 440
10833.66 452
10834.64 409
10835.63 445
10836.61 435
10837.59 452
10838.57 456
10839.56 449
10840.54 460
10841.52 447
10842.51 450
10843.49 452
10844.47 483
10845.46 426
10846.44 492
10847.42 465
10848.41 468
10849.39 454
10850.37 477
10851.36 464
10852.34 479
10853.32 475
10854.31 478
10855.29 485
10856.28 513
10857.26 497
10858.24 491
10859.23 505
10860.21 476
10861.20 495
10862.18 522
10863.16 503
10864.15 524
10865.13 532
10866.12 500
10867.10 536
10868.08 541
10869.07 532
10870.05 532
10871.04 548
10872.02 542
10873.01 520
10873.99 559
10874.98 537
10875.96 565
10876.95 540
10877.93 567
10878.92 566
10879.90 571
10880.89 577
10881.87 537
10882.86 547
10883.84 537
10884.83 562
10885.81 564
10886.80 579
10887.78 571
10888.77 569
10889.75 582
10890.74 554
10891.72 577
10892.71 566
10893.69 619
10894.68 615
10895.66 638
10896.65 629
10897.64 645
10898.62 654
10899.61 637
10900.59 647
10901.58 646
10902.56 638
10903.55 650
10904.54 671
10905.52 673
10906.51 674
10907.49 695
10908.48 700
10909.47 703
10910.45 712
10911.44 705
10912.43 727
10913.41 652
10914.40 675
10915.39 733
10916.37 718
10917.36 722
10918.35 739
10919.33 750
10920.32 744
10921.31 775
10922.29 743
10923.28 767
10924.27 741
10925.25 740
10926.24 739
10927.23 752
10928.21 752
10929.20 761
10930.19 766
10931.18 741
10932.16 800
10933.15 793
10934.14 806
10935.12 787
10936.11 816
10937.10 827
10938.09 862
10939.07 850
10940.06 887
10941.05 892
10942.04 914
10943.02 897
10944.01 904
10945.00 896
10945.99 924
10946.98 935
10947.96 1000
10948.95 1022
10949.94 1048
10950.93 1010
10951.92 1059
10952.90 1109
10953.89 1142
10954.88 1146
10955.87 1173
10956.86 1269
10957.85 1340
10958.83 1350
10959.82 1422
10960.81 1444
10961.80 1400
10962.79 1379
10963.78 1351
10964.77 1303
10965.75 1255
10966.74 1166
10967.73 1147
10968.72 1049
10969.71 1033
10970.70 1010
10971.69 1028
10972.68 1005
10973.67 1004
10974.66 943
10975.64 968
10976.63 976
10977.62 964
10978.61 996
10979.60 1007
10980.59 1012
10981.58 994
10982.57 968
10983.56 1031
10984.55 1026
10985.54 1020
10986.53 1012
10987.52 1037
10988.51 1064
10989.50 1050
10990.49 1104
10991.48 1127
10992.47 1200
10993.46 1225
10994.45 1329
10995.44 1422
10996.43 1540
10997.42 1594
10998.41 1695
10999.40 1796
11000.39 1833
11001.38 1933
11002.37 1895
11003.36 1810
11004.35 1716
11005.34 1686
11006.33 1554
11007.32 1412
11008.31 1297
11009.30 1207
11010.30 1094
11011.29 1031
11012.28 998
11013.27 934
11014.26 898
11015.25 831
11016.24 859
11017.23 813
11018.22 820
11019.21 805
11020.21 777
11021.20 772
11022.19 727
11023.18 781
11024.17 751
11025.16 728
11026.15 762
11027.14 692
11028.14 713
11029.13 728
11030.12 719
11031.11 730
11032.10 714
11033.09 710
11034.09 739
11035.08 738
11036.07 740
11037.06 746
11038.05 738
11039.05 764
11040.04 763
11041.03 725
11042.02 707
11043.02 705
11044.01 731
11045.00 745
11045.99 727
11046.98 662
11047.98 645
11048.97 622
11049.96 667
11050.95 673
11051.95 646
11052.94 674
11053.93 686
11054.93 671
11055.92 641
11056.91 649
11057.90 651
11058.90 666
11059.89 692
11060.88 705
11061.88 670
11062.87 692
11063.86 676
11064.86 688
11065.85 646
11066.84 670
11067.84 683
11068.83 684
11069.82 704
11070.82 711
11071.81 679
11072.80 682
11073.80 704
11074.79 664
11075.78 667
11076.78 688
11077.77 644
11078.77 647
11079.76 673
11080.75 694
11081.75 655
11082.74 630
11083.74 627
11084.73 660
11085.72 648
11086.72 654
11087.71 620
11088.71 603
11089.70 582
11090.70 598
11091.69 633
11092.68 586
11093.68 581
11094.67 574
11095.67 573
11096.66 596
11097.66 576
11098.65 629
11099.65 587
11100.64 581
11101.64 576
11102.63 553
11103.63 565
11104.62 577
11105.62 575
11106.61 597
11107.61 598
11108.60 567
11109.60 557
11110.59 563
11111.59 554
11112.58 581
11113.58 549
11114.57 571
11115.57 570
11116.56 558
11117.56 559
11118.56 542
11119.55 549
11120.55 558
11121.54 573
11122.54 548
11123.54 550
11124.53 548
11125.53 532
11126.52 514
11127.52 515
11128.51 518
11129.51 515
11130.51 528
11131.50 507
11132.50 520
11133.50 509
11134.49 492
11135.49 493
11136.49 503
11137.48 538
11138.48 489
11139.47 546
11140.47 524
11141.47 528
11142.46 504
11143.46 488
11144.46 523
11145.46 535
11146.45 534
11147.45 541
11148.45 557
11149.44 499
11150.44 505
11151.44 554
11152.43 530
11153.43 533
11154.43 486
11155.43 521
11156.42 478
11157.42 478
11158.42 475
11159.42 511
11160.41 500
11161.41 461
11162.41 506
11163.41 471
11164.40 465
11165.40 494
11166.40 487
11167.40 488
11168.39 481
11169.39 482
11170.39 484
11171.39 481
11172.39 495
11173.38 475
11174.38 501
11175.38 502
11176.38 482
11177.38 486
11178.38 500
11179.37 493
11180.37 524
11181.37 511
11182.37 464
11183.37 494
11184.37 475
11185.37 490
11186.36 475
11187.36 488
11188.36 489
11189.36 485
11190.36 486
11191.36 480
11192.36 514
11193.36 494
11194.36 488
11195.35 453
11196.35 482
11197.35 475
11198.35 502
11199.35 505
11200.35 497
11201.35 502
11202.35 497
11203.35 469
11204.35 469
11205.35 489
11206.35 469
11207.35 538
11208.35 519
11209.35 534
11210.35 520
11211.35 533
11212.35 501
11213.35 496
11214.35 504
11215.34 503
11216.35 510
11217.35 468
11218.35 481
11219.35 511
11220.35 486
11221.35 497
11222.35 497
11223.35 525
11224.35 505
11225.35 504
11226.35 511
11227.35 482
11228.35 489
11229.35 509
11230.35 513
11231.35 500
11232.35 496
11233.35 505
11234.35 535
11235.35 503
11236.35 511
11237.36 522
11238.36 500
11239.36 514
11240.36 507
11241.36 528
11242.36 530
11243.36 519
11244.36 514
11245.36 527
11246.37 507
11247.37 530
11248.37 523
11249.37 539
11250.37 551
11251.37 519
11252.38 538
11253.38 551
11254.38 535
11255.38 543
11256.38 543
11257.38 562
11258.39 582
11259.39 582
11260.39 552
11261.39 571
11262.39 572
11263.40 592
11264.40 573
11265.40 586
11266.40 575
11267.40 569
11268.41 607
11269.41 609
11270.41 601
11271.41 621
11272.42 619
11273.42 609
11274.42 646
11275.42 681
11276.43 637
11277.43 713
11278.43 701
11279.44 669
11280.44 636
11281.44 635
11282.44 634
11283.45 610
11284.45 596
11285.45 599
11286.46 578
11287.46 529
11288.46 549
11289.47 558
11290.47 577
11291.47 578
11292.48 546
11293.48 510
11294.48 515
11295.49 539
11296.49 520
11297.49 532
11298.50 516
11299.50 515
11300.51 519
11301.51 496
11302.51 503
11303.52 517
11304.52 500
11305.53 478
11306.53 485
11307.53 538
11308.54 514
11309.54 546
11310.55 547
11311.55 543
11312.55 555
11313.56 536
11314.56 553
11315.57 549
11316.57 563
11317.58 570
11318.58 571
11319.59 566
11320.59 610
11321.59 626
11322.60 591
11323.60 557
11324.61 595
11325.61 635
11326.62 570
11327.62 519
11328.63 522
11329.63 536
11330.64 533
11331.64 547
11332.65 521
11333.65 532
11334.66 515
11335.67 576
11336.67 568
11337.68 576
11338.68 579
11339.69 608
11340.69 611
11341.70 612
11342.70 622
11343.71 633
11344.72 619
11345.72 568
11346.73 554
11347.73 560
11348.74 561
11349.74 565
11350.75 535
11351.76 516
11352.76 540
11353.77 538
11354.78 552
11355.78 542
11356.79 515
11357.79 504
11358.80 519
11359.81 510
11360.81 541
11361.82 522
11362.83 521
11363.83 544
11364.84 539
11365.85 487
11366.85 496
11367.86 519
11368.87 497
11369.87 497
11370.88 507
11371.89 539
11372.89 507
11373.90 500
11374.91 502
11375.92 479
11376.92 505
11377.93 514
11378.94 531
11379.94 494
11380.95 508
11381.96 512
11382.97 506
11383.97 504
11384.98 526
11385.99 526
11387.00 498
11388.00 496
11389.01 517
11390.02 496
11391.03 478
11392.04 488
11393.04 482
11394.05 503
11395.06 495
11396.07 514
11397.08 501
11398.08 512
11399.09 529
11400.10 541
11401.11 520
11402.12 503
11403.12 554
11404.13 546
11405.14 515
11406.15 508
11407.16 494
11408.17 486
11409.18 537
11410.18 523
11411.19 502
11412.20 559
11413.21 537
11414.22 496
11415.23 548
11416.24 534
11417.25 510
11418.25 495
11419.26 522
11420.27 539
11421.28 521
11422.29 497
11423.30 557
11424.31 544
11425.32 527
11426.33 536
11427.34 546
11428.35 522
11429.36 487
11430.37 527
11431.38 509
11432.39 519
11433.39 498
11434.40 532
11435.41 534
11436.42 542
11437.43 495
11438.44 540
11439.45 543
11440.46 547
11441.47 539
11442.48 543
11443.49 529
11444.50 519
11445.51 542
11446.52 534
11447.53 568
11448.55 569
11449.56 569
11450.57 531
11451.58 542
11452.59 538
11453.60 538
11454.61 515
11455.62 526
11456.63 592
11457.64 556
11458.65 548
11459.66 543
11460.67 559
11461.68 540
11462.69 551
11463.71 564
11464.72 585
11465.73 543
11466.74 533
11467.75 515
11468.76 562
11469.77 563
11470.78 581
11471.80 630
11472.81 614
11473.82 554
11474.83 556
11475.84 609
11476.85 612
11477.86 568
11478.88 602
11479.89 582
11480.90 640
11481.91 606
11482.92 604
11483.93 586
11484.95 623
11485.96 633
11486.97 620
11487.98 619
11489.00 648
11490.01 655
11491.02 640
11492.03 639
11493.04 713
11494.06 666
11495.07 683
11496.08 663
11497.09 693
11498.11 711
11499.12 731
11500.13 697
11501.14 702
11502.16 723
11503.17 683
11504.18 686
11505.20 741
11506.21 743
11507.22 759
11508.23 760
11509.25 751
11510.26 774
11511.27 783
11512.29 783
11513.30 842
11514.31 838
11515.33 882
11516.34 855
11517.35 893
11518.37 917
11519.38 933
11520.39 955
11521.41 991
11522.42 1010
11523.43 1042
11524.45 1064
11525.46 1094
11526.47 1083
11527.49 1068
11528.50 1166
11529.52 1172
11530.53 1203
11531.54 1258
11532.56 1352
11533.57 1453
11534.59 1539
11535.60 1636
11536.62 1785
11537.63 1888
11538.64 2013
11539.66 2065
11540.67 2096
11541.69 2067
11542.70 2084
11543.72 1936
11544.73 1858
11545.75 1708
11546.76 1614
11547.77 1433
11548.79 1354
11549.80 1256
11550.82 1121
11551.83 1039
11552.85 948
11553.86 920
11554.88 916
11555.89 873
11556.91 841
11557.92 815
11558.94 795
11559.95 785
11560.97 775
11561.99 785
11563.00 854
11564.02 816
11565.03 800
11566.05 758
11567.06 775
11568.08 767
11569.09 768
11570.11 803
11571.13 812
11572.14 827
11573.16 834
11574.17 786
11575.19 815
11576.20 781
11577.22 770
11578.24 777
11579.25 820
11580.27 803
11581.29 822
11582.30 833
11583.32 836
11584.33 783
11585.35 766
11586.37 798
11587.38 770
11588.40 815
11589.42 793
11590.43 819
11591.45 826
11592.47 850
11593.48 844
11594.50 924
11595.52 1018
11596.53 1021
11597.55 1047
11598.57 1102
11599.58 1113
11600.60 1157
11601.62 1121
11602.64 1134
11603.65 1117
11604.67 1081
11605.69 1032
11606.70 1009
11607.72 956
11608.74 894
11609.76 877
11610.77 846
11611.79 798
11612.81 797
11613.83 799
11614.84 772
11615.86 773
11616.88 764
11617.90 780
11618.92 789
11619.93 795
11620.95 814
11621.97 789
11622.99 731
11624.01 734
11625.02 718
11626.04 718
11627.06 715
11628.08 715
11629.10 727
11630.11 670
11631.13 669
11632.15 694
11633.17 701
11634.19 684
11635.21 680
11636.23 698
11637.24 699
11638.26 714
11639.28 654
11640.30 660
11641.32 673
11642.34 640
11643.36 660
11644.38 627
11645.39 596
11646.41 609
11647.43 625
11648.45 606
11649.47 602
11650.49 589
11651.51 562
11652.53 568
11653.55 581
11654.57 612
11655.59 581
11656.61 578
11657.63 580
11658.65 590
11659.67 576
11660.69 555
11661.70 551
11662.72 564
11663.74 572
11664.76 570
11665.78 539
11666.80 545
11667.82 535
11668.84 525
11669.86 534
11670.88 505
11671.90 558
11672.92 547
11673.95 523
11674.97 539
11675.99 558
11677.01 521
11678.03 536
11679.05 548
11680.07 541
11681.09 527
11682.11 549
11683.13 562
11684.15 565
11685.17 529
11686.19 567
11687.21 541
11688.23 533
11689.25 529
11690.28 556
11691.30 522
11692.32 499
11693.34 491
11694.36 471
11695.38 485
11696.40 530
11697.42 525
11698.44 510
11699.47 512
11700.49 522
11701.51 489
11702.53 501
11703.55 493
11704.57 508
11705.60 508
11706.62 481
11707.64 457
11708.66 494
11709.68 475
11710.70 447
11711.73 466
11712.75 484
11713.77 477
11714.79 479
11715.81 490
11716.84 487
11717.86 473
11718.88 490
11719.90 465
11720.92 453
11721.95 468
11722.97 442
11723.99 452
11725.01 427
11726.04 437
11727.06 447
11728.08 444
11729.11 437
11730.13 464
11731.15 452
11732.17 434
11733.20 470
11734.22 470
11735.24 450
11736.26 425
11737.29 435
11738.31 442
11739.33 472
11740.36 474
11741.38 467
11742.40 437
11743.43 415
11744.45 466
11745.47 469
11746.50 457
11747.52 423
11748.54 451
11749.57 429
11750.59 451
11751.62 437
11752.64 422
11753.66 433
11754.69 438
11755.71 422
11756.73 425
11757.76 448
11758.78 427
11759.81 409
11760.83 421
11761.85 416
11762.88 434
11763.90 408
11764.93 439
11765.95 443
11766.98 425
11768.00 423
11769.02 448
11770.05 427
11771.07 437
11772.10 417
11773.12 432
11774.15 460
11775.17 428
11776.20 426
11777.22 443
11778.25 436
11779.27 433
11780.30 454
11781.32 426
11782.35 417
11783.37 403
11784.40 435
11785.42 420
11786.45 428
11787.47 421
11788.50 418
11789.52 441
11790.55 431
11791.57 433
11792.60 443
11793.62 432
11794.65 395
11795.67 401
11796.70 442
11797.73 423
11798.75 411
11799.78 408
11800.80 440
11801.83 422
11802.85 461
11803.88 463
11804.91 440
11805.93 442
11806.96 451
11807.98 428
11809.01 450
11810.04 474
11811.06 464
11812.09 464
11813.12 446
11814.14 481
11815.17 447
11816.19 464
11817.22 451
11818.25 469
11819.27 470
11820.30 457
11821.33 463
11822.35 461
11823.38 487
11824.41 500
11825.44 502
11826.46 527
11827.49 511
11828.52 493
11829.54 497
11830.57 482
11831.60 506
11832.62 507
11833.65 488
11834.68 519
11835.71 496
11836.73 491
11837.76 489
11838.79 471
11839.82 504
11840.84 498
11841.87 517
11842.90 494
11843.93 506
11844.95 497
11845.98 504
11847.01 496
11848.04 516
11849.07 512
11850.09 509
11851.12 497
11852.15 495
11853.18 526
11854.21 524
11855.23 506
11856.26 523
11857.29 543
11858.32 541
11859.35 574
11860.38 574
11861.40 564
11862.43 573
11863.46 572
11864.49 580
11865.52 549
11866.55 608
11867.58 537
11868.60 579
11869.63 584
11870.66 580
11871.69 599
11872.72 622
11873.75 615
11874.78 602
11875.81 629
11876.84 595
11877.86 584
11878.89 613
11879.92 600
11880.95 621
11881.98 625
11883.01 635
11884.04 628
11885.07 629
11886.10 661
11887.13 671
11888.16 670
11889.19 675
11890.22 661
11891.25 708
11892.28 689
11893.31 707
11894.34 704
11895.37 719
11896.40 736
11897.43 783
11898.46 823
11899.49 839
11900.52 830
11901.55 891
11902.58 906
11903.61 952
11904.64 980
11905.67 943
11906.70 956
11907.73 940
11908.76 957
11909.79 936
11910.82 892
11911.85 880
11912.88 892
11913.91 819
11914.94 795
11915.97 766
11917.01 767
11918.04 764
11919.07 770
11920.10 778
11921.13 722
11922.16 758
11923.19 809
11924.22 769
11925.25 823
11926.28 845
11927.32 866
11928.35 915
11929.38 967
11930.41 1002
11931.44 1013
11932.47 1042
11933.50 1027
11934.54 1019
11935.57 981
11936.60 1007
11937.63 916
11938.66 881
11939.70 856
11940.73 827
11941.76 758
11942.79 726
11943.82 737
11944.85 698
11945.89 676
11946.92 658
11947.95 653
11948.98 660
11950.02 666
11951.05 663
11952.08 624
11953.11 599
11954.15 616
11955.18 605
11956.21 606
11957.24 596
11958.28 619
11959.31 636
11960.34 603
11961.37 598
11962.41 617
11963.44 646
11964.47 640
11965.51 644
11966.54 610
11967.57 633
11968.60 617
11969.64 623
11970.67 658
11971.70 622
11972.74 635
11973.77 595
11974.80 662
11975.84 644
11976.87 646
11977.90 642
11978.94 674
11979.97 628
11981.00 624
11982.04 641
11983.07 645
11984.11 632
11985.14 654
11986.17 628
11987.21 641
11988.24 681
11989.28 637
11990.31 641
11991.34 676
11992.38 689
11993.41 675
11994.45 655
11995.48 668
11996.51 687
11997.55 681
11998.58 684
11999.62 696
12000.65 679
12001.69 687
12002.72 689
12003.76 698
12004.79 710
12005.82 674
12006.86 688
12007.89 747
12008.93 724
12009.96 719
12011.00 726
12012.03 742
12013.07 771
12014.10 784
12015.14 774
12016.17 742
12017.21 754
12018.24 779
12019.28 790
12020.32 755
12021.35 799
12022.39 796
12023.42 772
12024.46 785
12025.49 784
12026.53 756
12027.56 744
12028.60 727
12029.64 757
12030.67 772
12031.71 774
12032.74 810
12033.78 794
12034.81 780
12035.85 748
12036.89 744
12037.92 775
12038.96 749
12039.99 771
12041.03 723
12042.07 759
12043.10 735
12044.14 766
12045.18 755
12046.21 739
12047.25 735
12048.29 741
12049.32 788
12050.36 747
12051.40 727
12052.43 772
12053.47 735
12054.51 787
12055.54 797
12056.58 792
12057.62 837
12058.65 808
12059.69 825
12060.73 773
12061.76 778
12062.80 746
12063.84 746
12064.88 717
12065.91 706
12066.95 701
12067.99 664
12069.03 684
12070.06 694
12071.10 693
12072.14 667
12073.18 683
12074.21 662
12075.25 663
12076.29 660
12077.33 663
12078.36 661
12079.40 671
12080.44 610
12081.48 663
12082.52 677
12083.55 660
12084.59 663
12085.63 640
12086.67 620
12087.71 635
12088.74 671
12089.78 698
12090.82 654
12091.86 658
12092.90 684
12093.94 675
12094.98 692
12096.01 712
12097.05 720
12098.09 727
12099.13 755
12100.17 757
12101.21 764
12102.25 809
12103.28 811
12104.32 808
12105.36 776
12106.40 782
12107.44 732
12108.48 727
12109.52 699
12110.56 687
12111.60 707
12112.64 680
12113.68 655
12114.72 634
12115.76 596
12116.79 608
12117.83 614
12118.87 540
12119.91 546
12120.95 550
12121.99 570
12123.03 543
12124.07 539
12125.11 536
12126.15 535
12127.19 540
12128.23 550
12129.27 489
12130.31 518
12131.35 504
12132.39 527
12133.43 516
12134.47 554
12135.51 553
12136.55 499
12137.59 507
12138.63 519
12139.67 529
12140.71 504
12141.76 490
12142.80 522
12143.84 525
12144.88 541
12145.92 511
12146.96 496
12148.00 551
12149.04 509
12150.08 489
12151.12 462
12152.16 442
12153.20 503
12154.25 493
12155.29 486
12156.33 471
12157.37 458
12158.41 452
12159.45 467
12160.49 441
12161.53 448
12162.58 498
12163.62 518
12164.66 478
12165.70 461
12166.74 451
12167.78 450
12168.82 459
12169.87 422
12170.91 467
12171.95 483
12172.99 476
12174.03 502
12175.08 464
12176.12 473
12177.16 446
12178.20 464
12179.24 527
12180.29 503
12181.33 478
12182.37 441
12183.41 443
12184.46 434
12185.50 441
12186.54 457
12187.58 468
12188.63 454
12189.67 452
12190.71 452
12191.75 444
12192.80 442
12193.84 429
12194.88 435
12195.92 447
12196.97 460
12198.01 444
12199.05 431
12200.10 451
12201.14 465
12202.18 429
12203.23 389
12204.27 435
12205.31 449
12206.36 449
12207.40 431
12208.44 445
12209.49 455
12210.53 428
12211.57 434
12212.62 439
12213.66 441
12214.70 433
12215.75 449
12216.79 407
12217.84 427
12218.88 457
12219.92 429
12220.97 429
12222.01 413
12223.06 390
12224.10 416
12225.14 431
12226.19 395
12227.23 419
12228.28 437
12229.32 428
12230.36 418
12231.41 417
12232.45 431
12233.50 420
12234.54 380
12235.59 416
12236.63 437
12237.68 419
12238.72 393
12239.77 406
12240.81 410
12241.86 403
12242.90 411
12243.94 425
12244.99 400
12246.03 395
12247.08 384
12248.13 436
12249.17 423
12250.22 399
12251.26 393
12252.31 430
12253.35 431
12254.40 392
12255.44 394
12256.49 401
12257.53 397
12258.58 398
12259.62 382
12260.67 390
12261.72 396
12262.76 398
12263.81 399
12264.85 358
12265.90 377
12266.94 381
12267.99 366
12269.04 372
12270.08 376
12271.13 364
12272.17 345
12273.22 331
12274.27 343
12275.31 377
12276.36 366
12277.41 362
12278.45 371
12279.50 373
12280.55 373
12281.59 362
12282.64 357
12283.69 369
12284.73 361
12285.78 366
12286.83 342
12287.87 350
12288.92 372
12289.97 364
12291.01 350
12292.06 368
12293.11 357
12294.15 337
12295.20 356
12296.25 356
12297.30 356
12298.34 361
12299.39 357
12300.44 359
12301.48 362
12302.53 360
12303.58 338
12304.63 377
12305.67 378
12306.72 378
12307.77 352
12308.82 357
12309.87 361
12310.91 351
12311.96 333
12313.01 347
12314.06 349
12315.10 373
12316.15 371
12317.20 378
12318.25 348
12319.30 350
12320.34 336
12321.39 357
12322.44 324
12323.49 344
12324.54 362
12325.59 357
12326.63 372
12327.68 337
12328.73 329
12329.78 317
12330.83 323
12331.88 363
12332.93 346
12333.98 320
12335.02 350
12336.07 339
12337.12 336
12338.17 370
12339.22 349
12340.27 351
12341.32 348
12342.37 381
12343.42 370
12344.47 329
12345.51 333
12346.56 342
12347.61 333
12348.66 353
12349.71 341
12350.76 362
12351.81 356
12352.86 329
12353.91 335
12354.96 341
12356.01 361
12357.06 351
12358.11 321
12359.16 328
12360.21 345
12361.26 348
12362.31 343
12363.36 330
12364.41 335
12365.46 351
12366.51 379
12367.56 359
12368.61 348
12369.66 375
12370.71 362
12371.76 356
12372.81 333
12373.86 339
12374.91 353
12375.96 376
12377.01 376
12378.06 355
12379.11 333
12380.17 352
12381.22 358
12382.27 336
12383.32 349
12384.37 334
12385.42 363
12386.47 373
12387.52 347
12388.57 341
12389.62 342
12390.67 367
12391.73 355
12392.78 371
12393.83 373
12394.88 353
12395.93 389
12396.98 371
12398.03 362
12399.09 350
12400.14 333
12401.19 341
12402.24 394
12403.29 391
12404.34 380
12405.40 388
12406.45 371
12407.50 363
12408.55 402
12409.60 380
12410.66 372
12411.71 337
12412.76 354
12413.81 372
12414.86 382
12415.92 361
12416.97 351
12418.02 396
12419.07 385
12420.13 373
12421.18 384
12422.23 410
12423.28 355
12424.34 419
12425.39 389
12426.44 405
12427.49 411
12428.55 415
12429.60 379
12430.65 395
12431.71 405
12432.76 404
12433.81 377
12434.86 424
12435.92 366
12436.97 404
12438.02 434
12439.08 395
12440.13 401
12441.18 414
12442.24 410
12443.29 400
12444.34 399
12445.40 419
12446.45 417
12447.50 439
12448.56 417
12449.61 411
12450.67 420
12451.72 411
12452.77 421
12453.83 453
12454.88 446
12455.94 447
12456.99 469
12458.04 475
12459.10 475
12460.15 486
12461.21 491
12462.26 518
12463.31 500
12464.37 513
12465.42 508
12466.48 550
12467.53 577
12468.59 602
12469.64 631
12470.70 653
12471.75 701
12472.80 726
12473.86 787
12474.91 845
12475.97 855
12477.02 886
12478.08 872
12479.13 899
12480.19 875
12481.24 809
12482.30 844
12483.35 790
12484.41 785
12485.46 713
12486.52 678
12487.57 654
12488.63 627
12489.69 566
12490.74 544
12491.80 543
12492.85 537
12493.91 494
12494.96 471
12496.02 481
12497.07 514
12498.13 483
12499.19 478
12500.24 466
12501.30 470
12502.35 460
12503.41 463
12504.47 491
12505.52 472
12506.58 473
12507.63 456
12508.69 445
12509.75 457
12510.80 440
12511.86 473
12512.91 457
12513.97 470
12515.03 461
12516.08 462
12517.14 456
12518.20 442
12519.25 473
12520.31 498
12521.37 500
12522.42 464
12523.48 447
12524.54 461
12525.59 470
12526.65 461
12527.71 452
12528.77 468
12529.82 439
12530.88 440
12531.94 436
12532.99 457
12534.05 461
12535.11 440
12536.17 443
12537.22 443
12538.28 450
12539.34 443
12540.40 478
12541.45 519
12542.51 495
12543.57 498
12544.63 481
12545.68 512
12546.74 554
12547.80 522
12548.86 493
12549.92 505
12550.97 572
12552.03 549
12553.09 573
12554.15 549
12555.21 565
12556.26 585
12557.32 586
12558.38 605
12559.44 588
12560.50 620
12561.56 593
12562.61 572
12563.67 550
12564.73 516
12565.79 509
12566.85 526
12567.91 506
12568.97 509
12570.02 522
12571.08 495
12572.14 485
12573.20 490
12574.26 483
12575.32 472
12576.38 471
12577.44 489
12578.50 448
12579.56 479
12580.61 500
12581.67 495
12582.73 494
12583.79 462
12584.85 472
12585.91 493
12586.97 457
12588.03 467
12589.09 512
12590.15 516
12591.21 523
12592.27 473
12593.33 458
12594.39 464
12595.45 471
12596.51 464
12597.57 455
12598.63 447
12599.69 460
12600.75 477
12601.81 467
12602.87 474
12603.93 481
12604.99 479
12606.05 510
12607.11 484
12608.17 506
12609.23 470
12610.29 492
12611.35 494
12612.41 524
12613.47 492
12614.53 482
12615.59 519
12616.66 530
12617.72 542
12618.78 562
12619.84 549
12620.90 553
12621.96 571
12623.02 551
12624.08 556
12625.14 582
12626.20 551
12627.26 544
12628.33 543
12629.39 536
12630.45 527
12631.51 535
12632.57 546
12633.63 556
12634.69 548
12635.76 531
12636.82 523
12637.88 542
12638.94 508
12640.00 515
12641.06 521
12642.13 501
12643.19 503
12644.25 494
12645.31 501
12646.37 498
12647.44 482
12648.50 474
12649.56 496
12650.62 493
12651.68 479
12652.75 479
12653.81 487
12654.87 483
12655.93 485
12657.00 459
12658.06 502
12659.12 484
12660.18 471
12661.25 498
12662.31 509
12663.37 508
12664.43 514
12665.50 501
12666.56 460
12667.62 458
12668.69 480
12669.75 487
12670.81 495
12671.88 465
12672.94 504
12674.00 494
12675.06 507
12676.13 497
12677.19 507
12678.25 525
12679.32 551
12680.38 529
12681.44 534
12682.51 492
12683.57 533
12684.64 526
12685.70 517
12686.76 527
12687.83 533
12688.89 551
12689.95 585
12691.02 591
12692.08 585
12693.15 541
12694.21 575
12695.27 573
12696.34 613
12697.40 605
12698.47 609
12699.53 602
12700.59 628
12701.66 633
12702.72 651
12703.79 672
12704.85 681
12705.92 694
12706.98 674
12708.05 685
12709.11 677
12710.18 707
12711.24 682
12712.30 704
12713.37 687
12714.43 674
12715.50 642
12716.56 610
12717.63 640
12718.69 628
12719.76 646
12720.82 622
12721.89 625
12722.95 654
12724.02 634
12725.09 645
12726.15 640
12727.22 649
12728.28 670
12729.35 700
12730.41 714
12731.48 749
12732.54 743
12733.61 717
12734.68 709
12735.74 698
12736.81 744
12737.87 689
12738.94 709
12740.00 699
12741.07 683
12742.14 662
12743.20 618
12744.27 626
12745.33 616
12746.40 608
12747.47 571
12748.53 562
12749.60 559
12750.67 551
12751.73 550
12752.80 529
12753.87 523
12754.93 504
12756.00 489
12757.07 517
12758.13 526
12759.20 477
12760.27 550
12761.33 522
12762.40 541
12763.47 509
12764.53 519
12765.60 513
12766.67 500
12767.73 481
12768.80 495
12769.87 491
12770.94 517
12772.00 529
12773.07 472
12774.14 501
12775.21 479
12776.27 485
12777.34 468
12778.41 491
12779.48 485
12780.54 483
12781.61 481
12782.68 486
12783.75 469
12784.81 481
12785.88 448
12786.95 468
12788.02 450
12789.09 456
12790.15 494
12791.22 473
12792.29 444
12793.36 441
12794.43 417
12795.49 453
12796.56 490
12797.63 465
12798.70 454
12799.77 458
12800.84 478
12801.90 466
12802.97 449
12804.04 448
12805.11 438
12806.18 444
12807.25 416
12808.32 439
12809.39 462
12810.45 439
12811.52 479
12812.59 471
12813.66 443
12814.73 449
12815.80 471
12816.87 448
12817.94 462
12819.01 448
12820.08 459
12821.15 465
12822.21 469
12823.28 471
12824.35 465
12825.42 473
12826.49 468
12827.56 460
12828.63 470
12829.70 478
12830.77 480
12831.84 482
12832.91 450
12833.98 443
12835.05 470
12836.12 461
12837.19 454
12838.26 429
12839.33 435
12840.40 423
12841.47 423
12842.54 448
12843.61 435
12844.68 405
12845.75 423
12846.82 414
12847.89 401
12848.96 412
12850.03 413
12851.10 384
12852.18 407
12853.25 368
12854.32 369
12855.39 409
12856.46 376
12857.53 398
12858.60 397
12859.67 362
12860.74 354
12861.81 347
12862.88 368
12863.96 374
12865.03 367
12866.10 389
12867.17 378
12868.24 384
12869.31 363
12870.38 369
12871.45 390
12872.53 347
12873.60 387
12874.67 363
12875.74 348
12876.81 343
12877.88 312
12878.96 371
12880.03 358
12881.10 378
12882.17 363
12883.24 340
12884.31 348
12885.39 361
12886.46 332
12887.53 320
12888.60 335
12889.68 353
12890.75 329
12891.82 338
12892.89 303
12893.96 327
12895.04 320
12896.11 310
12897.18 305
12898.25 345
12899.33 325
12900.40 327
12901.47 325
12902.54 335
12903.62 309
12904.69 315
12905.76 312
12906.84 312
12907.91 307
12908.98 305
12910.06 310
12911.13 298
12912.20 324
12913.27 339
12914.35 321
12915.42 320
12916.49 281
12917.57 279
12918.64 300
12919.71 303
12920.79 288
12921.86 321
12922.94 291
12924.01 318
12925.08 312
12926.16 310
12927.23 296
12928.30 331
12929.38 316
12930.45 336
12931.53 289
12932.60 304
12933.67 312
12934.75 308
12935.82 291
12936.90 270
12937.97 288
12939.04 329
12940.12 329
12941.19 297
12942.27 302
12943.34 310
12944.42 332
12945.49 291
12946.56 276
12947.64 275
12948.71 298
12949.79 289
12950.86 285
12951.94 283
12953.01 303
12954.09 312
12955.16 299
12956.24 302
12957.31 291
12958.39 290
12959.46 302
12960.54 269
12961.61 264
12962.69 286
12963.76 286
12964.84 284
12965.91 302
12966.99 316
12968.07 270
12969.14 286
12970.22 311
12971.29 292
12972.37 315
12973.44 291
12974.52 300
12975.59 269
12976.67 282
12977.75 260
12978.82 307
12979.90 296
12980.97 291
12982.05 288
12983.13 292
12984.20 282
12985.28 293
12986.35 309
12987.43 276
12988.51 265
12989.58 293
12990.66 318
12991.74 299
12992.81 288
12993.89 302
12994.97 300
12996.04 310
12997.12 293
12998.20 291
12999.27 295
13000.35 280
13001.43 284
13002.50 283
13003.58 294
13004.66 302
13005.73 287
13006.81 304
13007.89 296
13008.97 290
13010.04 313
13011.12 308
13012.20 273
13013.27 271
13014.35 310
13015.43 318
13016.51 273
13017.58 277
13018.66 291
13019.74 297
13020.82 307
13021.89 316
13022.97 295
13024.05 281
13025.13 299
13026.21 314
13027.28 323
13028.36 309
13029.44 304
13030.52 299
13031.60 315
13032.67 281
13033.75 316
13034.83 328
13035.91 304
13036.99 324
13038.07 298
13039.14 286
13040.22 306
13041.30 308
13042.38 307
13043.46 317
13044.54 321
13045.62 312
13046.69 320
13047.77 298
13048.85 309
13049.93 295
13051.01 306
13052.09 321
13053.17 312
13054.25 304
13055.33 324
13056.40 313
13057.48 324
13058.56 309
13059.64 311
13060.72 304
13061.80 322
13062.88 302
13063.96 313
13065.04 310
13066.12 319
13067.20 300
13068.28 313
13069.36 316
13070.44 281
13071.52 292
13072.60 303
13073.68 287
13074.76 311
13075.84 311
13076.92 307
13078.00 318
13079.08 305
13080.16 289
13081.24 307
13082.32 320
13083.40 315
13084.48 320
13085.56 299
13086.64 315
13087.72 325
13088.80 317
13089.88 300
13090.96 323
13092.04 314
13093.12 317
13094.20 300
13095.28 289
13096.36 307
13097.44 321
13098.52 311
13099.61 309
13100.69 302
13101.77 302
13102.85 314
13103.93 305
13105.01 307
13106.09 326
13107.17 296
13108.25 327
13109.34 310
13110.42 318
13111.50 318
13112.58 307
13113.66 323
13114.74 328
13115.82 331
13116.91 316
13117.99 324
13119.07 341
13120.15 325
13121.23 334
13122.31 325
13123.40 337
13124.48 345
13125.56 322
13126.64 323
13127.72 360
13128.81 338
13129.89 327
13130.97 332
13132.05 325
13133.14 321
13134.22 317
13135.30 336
13136.38 329
13137.47 320
13138.55 327
13139.63 337
13140.71 329
13141.80 325
13142.88 311
13143.96 312
13145.04 330
13146.13 339
13147.21 310
13148.29 317
13149.38 308
13150.46 316
13151.54 314
13152.62 298
13153.71 301
13154.79 311
13155.87 324
13156.96 324
13158.04 317
13159.12 320
13160.21 295
13161.29 321
13162.37 345
13163.46 330
13164.54 335
13165.62 338
13166.71 315
13167.79 336
13168.88 309
13169.96 336
13171.04 317
13172.13 351
13173.21 353
13174.30 337
13175.38 322
13176.46 307
13177.55 326
13178.63 327
13179.72 346
13180.80 337
13181.88 316
13182.97 323
13184.05 337
13185.14 314
13186.22 314
13187.31 326
13188.39 340
13189.48 333
13190.56 338
13191.65 330
13192.73 352
13193.81 341
13194.90 341
13195.98 351
13197.07 356
13198.15 342
13199.24 359
13200.32 357
13201.41 361
13202.49 362
13203.58 364
13204.67 354
13205.75 348
13206.84 359
13207.92 330
13209.01 345
13210.09 341
13211.18 357
13212.26 355
13213.35 317
13214.43 348
13215.52 322
13216.61 353
13217.69 337
13218.78 376
13219.86 345
13220.95 345
13222.04 359
13223.12 357
13224.21 359
13225.29 343
13226.38 329
13227.47 363
13228.55 352
13229.64 350
13230.72 361
13231.81 388
13232.90 376
13233.98 351
13235.07 376
13236.16 355
13237.24 330
13238.33 365
13239.42 400
13240.50 372
13241.59 369
13242.68 357
13243.76 366
13244.85 375
13245.94 366
13247.02 413
13248.11 374
13249.20 366
13250.29 371
13251.37 369
13252.46 388
13253.55 374
13254.63 404
13255.72 409
13256.81 397
13257.90 363
13258.98 400
13260.07 383
13261.16 420
13262.25 415
13263.33 405
13264.42 385
13265.51 418
13266.60 415
13267.69 410
13268.77 443
13269.86 437
13270.95 416
13272.04 424
13273.13 390
13274.21 439
13275.30 416
13276.39 436
13277.48 435
13278.57 447
13279.65 454
13280.74 458
13281.83 492
13282.92 479
13284.01 464
13285.10 434
13286.19 454
13287.27 454
13288.36 460
13289.45 469
13290.54 453
13291.63 474
13292.72 461
13293.81 498
13294.90 478
13295.98 453
13297.07 463
13298.16 462
13299.25 493
13300.34 462
13301.43 467
13302.52 530
13303.61 495
13304.70 488
13305.79 459
13306.88 494
13307.97 513
13309.06 519
13310.15 552
13311.24 516
13312.32 525
13313.41 525
13314.50 556
13315.59 546
13316.68 523
13317.77 541
13318.86 530
13319.95 537
13321.04 555
13322.13 585
13323.22 578
13324.31 549
13325.40 520
13326.49 544
13327.58 559
13328.68 572
13329.77 544
13330.86 563
13331.95 569
13333.04 584
13334.13 601
13335.22 577
13336.31 620
13337.40 587
13338.49 599
13339.58 650
13340.67 641
13341.76 619
13342.85 625
13343.94 611
13345.04 615
13346.13 620
13347.22 606
13348.31 620
13349.40 619
13350.49 608
13351.58 594
13352.67 621
13353.77 656
13354.86 623
13355.95 622
13357.04 619
13358.13 630
13359.22 660
13360.31 625
13361.41 650
13362.50 645
13363.59 669
13364.68 699
13365.77 681
13366.87 647
13367.96 691
13369.05 694
13370.14 672
13371.23 692
13372.33 721
13373.42 675
13374.51 670
13375.60 625
13376.69 616
13377.79 630
13378.88 605
13379.97 580
13381.06 600
13382.16 580
13383.25 559
13384.34 548
13385.43 522
13386.53 566
13387.62 545
13388.71 522
13389.81 519
13390.90 474
13391.99 481
13393.08 501
13394.18 510
13395.27 498
13396.36 490
13397.46 527
13398.55 517
13399.64 443
13400.74 466
13401.83 463
13402.92 459
13404.02 531
13405.11 527
13406.20 500
13407.30 478
13408.39 498
13409.48 478
13410.58 505
13411.67 515
13412.77 517
13413.86 504
13414.95 486
13416.05 471
13417.14 463
13418.23 473
13419.33 479
13420.42 495
13421.52 491
13422.61 476
13423.71 484
13424.80 497
13425.89 490
13426.99 521
13428.08 517
13429.18 527
13430.27 491
13431.37 514
13432.46 469
13433.56 458
13434.65 482
13435.74 509
13436.84 520
13437.93 515
13439.03 507
13440.12 492
13441.22 510
13442.31 475
13443.41 525
13444.50 513
13445.60 525
13446.69 535
13447.79 533
13448.88 516
13449.98 500
13451.08 563
13452.17 527
13453.27 587
13454.36 550
13455.46 546
13456.55 596
13457.65 562
13458.74 570
13459.84 570
13460.94 585
13462.03 552
13463.13 582
13464.22 585
13465.32 582
13466.41 584
13467.51 571
13468.61 542
13469.70 578
13470.80 587
13471.90 595
13472.99 574
13474.09 600
13475.18 607
13476.28 622
13477.38 617
13478.47 607
13479.57 610
13480.67 605
13481.76 608
13482.86 564
13483.96 593
13485.05 598
13486.15 633
13487.25 599
13488.34 593
13489.44 640
13490.54 621
13491.63 620
13492.73 634
13493.83 658
13494.93 690
13496.02 680
13497.12 696
13498.22 684
13499.31 704
13500.41 696
13501.51 700
13502.61 732
13503.70 730
13504.80 723
13505.90 739
13507.00 717
13508.09 735
13509.19 731
13510.29 720
13511.39 741
13512.49 724
13513.58 704
13514.68 691
13515.78 660
13516.88 669
13517.98 653
13519.07 640
13520.17 608
13521.27 642
13522.37 651
13523.47 618
13524.57 650
13525.66 639
13526.76 604
13527.86 611
13528.96 583
13530.06 593
13531.16 575
13532.25 563
13533.35 551
13534.45 569
13535.55 532
13536.65 520
13537.75 510
13538.85 561
13539.95 526
13541.05 523
13542.14 510
13543.24 511
13544.34 523
13545.44 492
13546.54 503
13547.64 532
13548.74 509
13549.84 490
13550.94 519
13552.04 492
13553.14 467
13554.24 463
13555.34 441
13556.44 461
13557.54 457
13558.64 466
13559.74 471
13560.84 457
13561.94 468
13563.04 463
13564.13 447
13565.23 474
13566.34 452
13567.44 465
13568.54 473
13569.64 465
13570.74 456
13571.84 490
13572.94 430
13574.04 497
13575.14 453
13576.24 438
13577.34 448
13578.44 434
13579.54 487
13580.64 468
13581.74 457
13582.84 432
13583.94 464
13585.04 492
13586.14 462
13587.24 463
13588.35 452
13589.45 463
13590.55 451
13591.65 451
13592.75 465
13593.85 488
13594.95 481
13596.05 450
13597.15 490
13598.26 467
13599.36 438
13600.46 454
13601.56 469
13602.66 471
13603.76 476
13604.86 488
13605.97 439
13607.07 440
13608.17 467
13609.27 500
13610.37 466
13611.47 464
13612.58 471
13613.68 447
13614.78 487
13615.88 499
13616.98 485
13618.09 484
13619.19 427
13620.29 481
13621.39 481
13622.50 453
13623.60 464
13624.70 496
13625.80 488
13626.91 497
13628.01 477
13629.11 492
13630.21 465
13631.32 481
13632.42 488
13633.52 498
13634.62 499
13635.73 495
13636.83 522
13637.93 487
13639.04 460
13640.14 468
13641.24 444
13642.35 468
13643.45 484
13644.55 485
13645.65 507
13646.76 501
13647.86 481
13648.96 490
13650.07 482
13651.17 496
13652.28 496
13653.38 458
13654.48 496
13655.59 512
13656.69 490
13657.79 480
13658.90 475
13660.00 507
13661.11 494
13662.21 495
13663.31 480
13664.42 487
13665.52 476
13666.63 476
13667.73 479
13668.83 476
13669.94 494
13671.04 499
13672.15 477
13673.25 474
13674.36 470
13675.46 460
13676.56 498
13677.67 490
13678.77 453
13679.88 462
13680.98 489
13682.09 488
13683.19 513
13684.30 499
13685.40 506
13686.51 490
13687.61 512
13688.72 505
13689.82 526
13690.93 508
13692.03 480
13693.14 530
13694.24 549
13695.35 532
13696.45 534
13697.56 507
13698.66 538
13699.77 531
13700.87 522
13701.98 529
13703.09 542
13704.19 558
13705.30 536
13706.40 581
13707.51 554
13708.61 571
13709.72 543
13710.83 541
13711.93 548
13713.04 541
13714.14 581
13715.25 582
13716.36 600
13717.46 597
13718.57 560
13719.67 584
13720.78 587
13721.89 585
13722.99 633
13724.10 632
13725.21 646
13726.31 613
13727.42 632
13728.53 635
13729.63 643
13730.74 649
13731.85 650
13732.95 637
13734.06 653
13735.17 723
13736.27 701
13737.38 693
13738.49 679
13739.59 685
13740.70 695
13741.81 702
13742.92 728
13744.02 708
13745.13 733
13746.24 729
13747.35 767
13748.45 741
13749.56 763
13750.67 788
13751.78 832
13752.88 838
13753.99 889
13755.10 896
13756.21 912
13757.31 983
13758.42 1005
13759.53 1021
13760.64 1000
13761.75 1035
13762.85 1092
13763.96 1087
13765.07 1074
13766.18 1051
13767.29 1044
13768.39 1078
13769.50 989
13770.61 1010
13771.72 992
13772.83 972
13773.94 1011
13775.04 977
13776.15 979
13777.26 926
13778.37 911
13779.48 884
13780.59 851
13781.70 798
13782.80 820
13783.91 800
13785.02 743
13786.13 725
13787.24 742
13788.35 679
13789.46 659
13790.57 681
13791.68 630
13792.79 636
13793.90 662
13795.00 630
13796.11 613
13797.22 617
13798.33 595
13799.44 575
13800.55 589
13801.66 582
13802.77 564
13803.88 585
13804.99 553
13806.10 577
13807.21 562
13808.32 577
13809.43 565
13810.54 561
13811.65 579
13812.76 587
13813.87 554
13814.98 560
13816.09 573
13817.20 562
13818.31 535
13819.42 537
13820.53 523
13821.64 504
13822.75 536
13823.86 518
13824.97 487
13826.08 519
13827.19 517
13828.30 515
13829.41 503
13830.53 552
13831.64 524
13832.75 521
13833.86 503
13834.97 535
13836.08 541
13837.19 524
13838.30 521
13839.41 548
13840.52 548
13841.64 539
13842.75 587
13843.86 561
13844.97 536
13846.08 549
13847.19 536
13848.30 557
13849.41 550
13850.53 553
13851.64 579
13852.75 547
13853.86 558
13854.97 575
13856.08 630
13857.20 584
13858.31 562
13859.42 537
13860.53 543
13861.64 554
13862.76 579
13863.87 549
13864.98 554
13866.09 546
13867.20 556
13868.32 533
13869.43 547
13870.54 568
13871.65 555
13872.77 555
13873.88 565
13874.99 569
13876.10 589
13877.22 600
13878.33 576
13879.44 561
13880.55 582
13881.67 585
13882.78 586
13883.89 619
13885.01 633
13886.12 637
13887.23 600
13888.34 629
13889.46 632
13890.57 620
13891.68 619
13892.80 648
13893.91 678
13895.02 625
13896.14 679
13897.25 665
13898.36 677
13899.48 680
13900.59 682
13901.70 684
13902.82 660
13903.93 637
13905.05 659
13906.16 633
13907.27 608
13908.39 586
13909.50 566
13910.61 548
13911.73 553
13912.84 529
13913.96 524
13915.07 539
13916.19 500
13917.30 496
13918.41 488
13919.53 520
13920.64 538
13921.76 523
13922.87 511
13923.99 532
13925.10 482
13926.21 506
13927.33 506
13928.44 499
13929.56 512
13930.67 498
13931.79 499
13932.90 503
13934.02 521
13935.13 530
13936.25 524
13937.36 508
13938.48 504
13939.59 486
13940.71 508
13941.82 499
13942.94 504
13944.05 501
13945.17 498
13946.28 496
13947.40 509
13948.52 474
13949.63 475
13950.75 461
13951.86 476
13952.98 485
13954.09 512
13955.21 501
13956.32 461
13957.44 455
13958.56 470
13959.67 479
13960.79 461
13961.90 485
13963.02 498
13964.14 469
13965.25 463
13966.37 454
13967.48 452
13968.60 483
13969.72 457
13970.83 456
13971.95 446
13973.07 459
13974.18 478
13975.30 471
13976.42 491
13977.53 500
13978.65 469
13979.77 470
13980.88 470
13982.00 458
13983.12 458
13984.23 465
13985.35 475
13986.47 449
13987.58 481
13988.70 476
13989.82 463
13990.94 460
13992.05 457
13993.17 475
13994.29 467
13995.40 475
13996.52 479
13997.64 457
13998.76 468
13999.87 473
14000.99 476
14002.11 498
14003.23 480
14004.35 449
14005.46 469
14006.58 477
14007.70 494
14008.82 482
14009.93 493
14011.05 506
14012.17 501
14013.29 491
14014.41 470
14015.52 478
14016.64 462
14017.76 451
14018.88 470
14020.00 480
14021.12 451
14022.23 479
14023.35 490
14024.47 498
14025.59 499
14026.71 474
14027.83 518
14028.95 519
14030.06 494
14031.18 478
14032.30 437
14033.42 502
14034.54 480
14035.66 484
14036.78 498
14037.90 490
14039.02 493
14040.14 491
14041.25 484
14042.37 503
14043.49 519
14044.61 525
14045.73 532
14046.85 514
14047.97 504
14049.09 511
14050.21 527
14051.33 580
14052.45 551
14053.57 559
14054.69 547
14055.81 570
14056.93 567
14058.05 596
14059.17 584
14060.29 581
14061.41 571
14062.53 599
14063.65 581
14064.77 580
14065.89 591
14067.01 621
14068.13 621
14069.25 621
14070.37 626
14071.49 639
14072.61 620
14073.73 662
14074.85 646
14075.97 632
14077.09 668
14078.21 653
14079.33 660
14080.45 678
14081.57 701
14082.69 690
14083.82 667
14084.94 685
14086.06 678
14087.18 662
14088.30 716
14089.42 728
14090.54 702
14091.66 675
14092.78 718
14093.91 711
14095.03 737
14096.15 698
14097.27 694
14098.39 680
14099.51 676
14100.63 677
14101.76 699
14102.88 653
14104.00 698
14105.12 678
14106.24 677
14107.36 655
14108.49 660
14109.61 621
14110.73 609
14111.85 579
14112.97 600
14114.10 591
14115.22 581
14116.34 564
14117.46 585
14118.58 553
14119.71 557
14120.83 566
14121.95 540
14123.07 547
14124.20 519
14125.32 522
14126.44 539
14127.56 498
14128.69 515
14129.81 489
14130.93 501
14132.06 501
14133.18 464
14134.30 483
14135.42 481
14136.55 457
14137.67 484
14138.79 474
14139.92 488
14141.04 460
14142.16 460
14143.29 493
14144.41 475
14145.53 480
14146.66 444
14147.78 444
14148.90 419
14150.03 453
14151.15 441
14152.27 454
14153.40 432
14154.52 429
14155.64 475
14156.77 443
14157.89 436
14159.02 429
14160.14 448
14161.26 455
14162.39 423
14163.51 459
14164.64 450
14165.76 444
14166.88 445
14168.01 451
14169.13 472
14170.26 433
14171.38 456
14172.51 470
14173.63 460
14174.75 425
14175.88 431
14177.00 453
14178.13 442
14179.25 433
14180.38 418
14181.50 429
14182.63 417
14183.75 395
14184.88 398
14186.00 408
14187.13 401
14188.25 428
14189.38 414
14190.50 417
14191.63 444
14192.75 418
14193.88 419
14195.00 382
14196.13 396
14197.25 416
14198.38 409
14199.50 409
14200.63 389
14201.76 432
14202.88 396
14204.01 372
14205.13 388
14206.26 395
14207.38 405
14208.51 393
14209.64 428
14210.76 380
14211.89 392
14213.01 405
14214.14 429
14215.27 380
14216.39 380
14217.52 382
14218.64 372
14219.77 373
14220.90 400
14222.02 359
14223.15 384
14224.28 364
14225.40 396
14226.53 365
14227.66 369
14228.78 370
14229.91 355
14231.04 373
14232.16 374
14233.29 389
14234.42 369
14235.54 378
14236.67 353
14237.80 344
14238.92 332
14240.05 368
14241.18 362
14242.31 340
14243.43 346
14244.56 356
14245.69 355
14246.82 346
14247.94 352
14249.07 340
14250.20 350
14251.33 356
14252.45 347
14253.58 329
14254.71 322
14255.84 342
14256.96 345
14258.09 338
14259.22 372
14260.35 335
14261.47 330
14262.60 305
14263.73 339
14264.86 339
14265.99 316
14267.12 315
14268.24 321
14269.37 335
14270.50 330
14271.63 323
14272.76 309
14273.89 329
14275.01 313
14276.14 340
14277.27 316
14278.40 296
14279.53 325
14280.66 352
14281.79 324
14282.91 318
14284.04 318
14285.17 321
14286.30 339
14287.43 309
14288.56 308
14289.69 303
14290.82 284
14291.95 278
14293.08 291
14294.20 298
14295.33 296
14296.46 324
14297.59 299
14298.72 290
14299.85 271
14300.98 292
14302.11 282
14303.24 270
14304.37 278
14305.50 281
14306.63 299
14307.76 304
14308.89 287
14310.02 316
14311.15 301
14312.28 285
14313.41 282
14314.54 307
14315.67 279
14316.80 285
14317.93 284
14319.06 250
14320.19 257
14321.32 297
14322.45 296
14323.58 287
14324.71 268
14325.84 264
14326.97 273
14328.10 257
14329.23 300
14330.36 262
14331.49 270
14332.62 273
14333.76 286
14334.89 303
14336.02 273
14337.15 281
14338.28 278
14339.41 272
14340.54 290
14341.67 278
14342.80 285
14343.93 263
14345.07 277
14346.20 275
14347.33 264
14348.46 285
14349.59 280
14350.72 271
14351.85 277
14352.99 283
14354.12 301
14355.25 269
14356.38 248
14357.51 262
14358.64 287
14359.78 308
14360.91 280
14362.04 268
14363.17 263
14364.30 309
14365.44 293
14366.57 278
14367.70 276
14368.83 281
14369.96 267
14371.10 261
14372.23 255
14373.36 251
14374.49 256
14375.63 293
14376.76 293
14377.89 275
14379.02 265
14380.16 262
14381.29 270
14382.42 292
14383.55 272
14384.69 249
14385.82 281
14386.95 289
14388.09 302
14389.22 294
14390.35 275
14391.49 288
14392.62 278
14393.75 287
14394.89 279
14396.02 276
14397.15 264
14398.28 291
14399.42 272
14400.55 271
14401.69 261
14402.82 289
14403.95 300
14405.09 286
14406.22 293
14407.35 307
14408.49 315
14409.62 297
14410.75 264
14411.89 280
14413.02 298
14414.16 316
14415.29 288
14416.42 286
14417.56 267
14418.69 270
14419.83 310
14420.96 293
14422.10 298
14423.23 296
14424.36 294
14425.50 285
14426.63 302
14427.77 320
14428.90 298
14430.04 294
14431.17 284
14432.31 310
14433.44 288
14434.58 312
14435.71 304
14436.85 297
14437.98 289
14439.12 304
14440.25 302
14441.39 305
14442.52 269
14443.66 302
14444.79 312
14445.93 324
14447.06 307
14448.20 278
14449.33 314
14450.47 304
14451.60 320
14452.74 294
14453.87 319
14455.01 293
14456.14 302
14457.28 316
14458.42 325
14459.55 298
14460.69 296
14461.82 295
14462.96 320
14464.10 306
14465.23 317
14466.37 314
14467.50 308
14468.64 320
14469.78 296
14470.91 311
14472.05 297
14473.18 317
14474.32 328
14475.46 289
14476.59 324
14477.73 312
14478.87 311
14480.00 316
14481.14 318
14482.28 344
14483.41 330
14484.55 333
14485.69 307
14486.82 307
14487.96 283
14489.10 317
14490.23 300
14491.37 309
14492.51 305
14493.65 282
14494.78 304
14495.92 326
14497.06 319
14498.19 292
14499.33 304
14500.47 299
14501.61 310
14502.74 306
14503.88 316
14505.02 303
14506.16 312
14507.29 331
14508.43 326
14509.57 306
14510.71 304
14511.85 293
14512.98 318
14514.12 307
14515.26 294
14516.40 303
14517.54 328
14518.67 299
14519.81 299
14520.95 293
14522.09 301
14523.23 304
14524.36 278
14525.50 285
14526.64 271
14527.78 293
14528.92 272
14530.06 286
14531.19 277
14532.33 285
14533.47 288
14534.61 276
14535.75 285
14536.89 289
14538.03 257
14539.17 289
14540.31 311
14541.44 271
14542.58 279
14543.72 275
14544.86 273
14546.00 290
14547.14 251
14548.28 289
14549.42 312
14550.56 298
14551.70 292
14552.84 299
14553.98 296
14555.12 260
14556.25 286
14557.39 277
14558.53 282
14559.67 292
14560.81 279
14561.95 279
14563.09 289
14564.23 297
14565.37 306
14566.51 304
14567.65 320
14568.79 309
14569.93 300
14571.07 309
14572.21 313
14573.35 300
14574.49 306
14575.63 326
14576.77 319
14577.92 326
14579.06 322
14580.20 335
14581.34 319
14582.48 299
14583.62 321
14584.76 330
14585.90 333
14587.04 315
14588.18 336
14589.32 323
14590.46 336
14591.60 331
14592.74 344
14593.89 335
14595.03 321
14596.17 303
14597.31 324
14598.45 367
14599.59 336
14600.73 337
14601.87 316
14603.02 324
14604.16 324
14605.30 328
14606.44 334
14607.58 329
14608.72 332
14609.86 355
14611.01 364
14612.15 367
14613.29 359
14614.43 373
14615.57 356
14616.72 374
14617.86 404
14619.00 370
14620.14 374
14621.28 358
14622.43 362
14623.57 382
14624.71 388
14625.85 403
14627.00 397
14628.14 410
14629.28 393
14630.42 412
14631.56 447
14632.71 447
14633.85 434
14634.99 426
14636.14 433
14637.28 422
14638.42 423
14639.56 396
14640.71 405
14641.85 437
14642.99 425
14644.14 408
14645.28 385
14646.42 355
14647.56 332
14648.71 351
14649.85 389
14650.99 372
14652.14 349
14653.28 308
14654.42 322
14655.57 314
14656.71 307
14657.85 312
14659.00 307
14660.14 304
14661.29 309
14662.43 283
14663.57 292
14664.72 304
14665.86 282
14667.00 298
14668.15 282
14669.29 301
14670.44 296
14671.58 268
14672.73 288
14673.87 264
14675.01 275
14676.16 264
14677.30 281
14678.45 266
14679.59 255
14680.74 259
14681.88 277
14683.02 253
14684.17 291
14685.31 282
14686.46 260
14687.60 251
14688.75 267
14689.89 277
14691.04 258
14692.18 252
14693.33 241
14694.47 247
14695.62 249
14696.76 245
14697.91 248
14699.05 273
14700.20 244
14701.34 262
14702.49 249
14703.63 244
14704.78 236
14705.92 242
14707.07 232
14708.22 264
14709.36 245
14710.51 244
14711.65 259
14712.80 251
14713.94 266
14715.09 265
14716.23 248
14717.38 250
14718.53 246
14719.67 231
14720.82 262
14721.96 240
14723.11 235
14724.26 270
14725.40 241
14726.55 250
14727.70 221
14728.84 224
14729.99 235
14731.13 262
14732.28 262
14733.43 246
14734.57 239
14735.72 226
14736.87 253
14738.01 232
14739.16 238
14740.31 242
14741.45 241
14742.60 225
14743.75 225
14744.89 237
14746.04 244
14747.19 242
14748.34 205
14749.48 223
14750.63 232
14751.78 220
14752.92 223
14754.07 222
14755.22 235
14756.37 234
14757.51 217
14758.66 226
14759.81 208
14760.96 227
14762.10 228
14763.25 234
14764.40 216
14765.55 236
14766.70 224
14767.84 215
14768.99 229
14770.14 215
14771.29 230
14772.43 213
14773.58 224
14774.73 226
14775.88 219
14777.03 226
14778.18 237
14779.32 219
14780.47 227
14781.62 212
14782.77 228
14783.92 219
14785.07 230
14786.21 217
14787.36 224
14788.51 216
14789.66 225
14790.81 206
14791.96 230
14793.11 219
14794.26 236
14795.40 211
14796.55 216
14797.70 204
14798.85 207
14800.00 188
14801.15 195
14802.30 182
14803.45 198
14804.60 219
14805.75 199
14806.90 210
14808.05 205
14809.19 206
14810.34 201
14811.49 207
14812.64 208
14813.79 205
14814.94 181
14816.09 213
14817.24 206
14818.39 218
14819.54 197
14820.69 205
14821.84 197
14822.99 213
14824.14 187
14825.29 188
14826.44 194
14827.59 207
14828.74 215
14829.89 179
14831.04 176
14832.19 185
14833.34 186
14834.49 210
14835.64 215
14836.79 190
14837.95 173
14839.10 204
14840.25 188
14841.40 188
14842.55 192
14843.70 190
14844.85 183
14846.00 204
14847.15 183
14848.30 201
14849.45 207
14850.60 186
14851.76 197
14852.91 194
14854.06 202
14855.21 193
14856.36 187
14857.51 191
14858.66 185
14859.81 196
14860.97 196
14862.12 198
14863.27 203
14864.42 172
14865.57 180
14866.72 190
14867.88 195
14869.03 187
14870.18 177
14871.33 183
14872.48 192
14873.64 166
14874.79 167
14875.94 181
14877.09 196
14878.24 180
14879.40 185
14880.55 178
14881.70 169
14882.85 199
14884.00 173
14885.16 189
14886.31 171
14887.46 184
14888.61 168
14889.77 175
14890.92 160
14892.07 183
14893.23 165
14894.38 164
14895.53 178
14896.68 165
14897.84 161
14898.99 187
14900.14 183
14901.30 178
14902.45 203
14903.60 169
14904.75 171
14905.91 177
14907.06 180
14908.21 183
14909.37 187
14910.52 202
14911.67 203
14912.83 178
14913.98 172
14915.14 192
14916.29 186
14917.44 192
14918.60 172
14919.75 162
14920.90 170
14922.06 175
14923.21 165
14924.37 184
14925.52 184
14926.67 160
14927.83 164
14928.98 178
14930.14 169
14931.29 175
14932.44 204
14933.60 167
14934.75 175
14935.91 173
14937.06 169
14938.22 159
14939.37 181
14940.52 177
14941.68 167
14942.83 155
14943.99 178
14945.14 170
14946.30 171
14947.45 172
14948.61 164
14949.76 168
14950.92 160
14952.07 159
14953.23 165
14954.38 185
14955.54 192
14956.69 196
14957.85 164
14959.00 183
14960.16 175
14961.31 183
14962.47 155
14963.62 172
14964.78 170
14965.94 185
14967.09 176
14968.25 169
14969.40 156
14970.56 177
14971.71 192
14972.87 168
14974.03 173
14975.18 187
14976.34 168
14977.49 177
14978.65 153
14979.81 167
14980.96 201
14982.12 185
14983.27 181
14984.43 168
14985.59 149
14986.74 164
14987.90 161
14989.06 167
14990.21 174
14991.37 162
14992.53 188
14993.68 171
14994.84 176
14996.00 175
14997.15 175
14998.31 178
14999.47 183
15000.62 173
15001.78 159
15002.94 183
15004.09 173
15005.25 170
15006.41 159
15007.56 176
15008.72 181
15009.88 165
15011.04 151
15012.19 178
15013.35 154
15014.51 169
15015.67 202
15016.82 162
15017.98 165
15019.14 173
15020.30 183
15021.45 198
15022.61 194
15023.77 164
15024.93 162
15026.08 160
15027.24 178
15028.40 184
15029.56 166
15030.72 164
15031.87 158
15033.03 188
15034.19 171
15035.35 190
15036.51 164
15037.67 178
15038.82 181
15039.98 167
15041.14 159
15042.30 187
15043.46 200
15044.62 192
15045.78 170
15046.93 181
15048.09 185
15049.25 176
15050.41 158
15051.57 172
15052.73 168
15053.89 171
15055.05 186
15056.20 173
15057.36 176
15058.52 189
15059.68 175
15060.84 166
15062.00 159
15063.16 182
15064.32 168
15065.48 187
15066.64 173
15067.80 163
15068.96 162
15070.12 170
15071.28 172
15072.44 166
15073.60 167
15074.76 198
15075.91 179
15077.07 175
15078.23 163
15079.39 183
15080.55 196
15081.71 176
15082.87 194
15084.03 183
15085.19 178
15086.35 179
15087.51 181
15088.68 175
15089.84 205
15091.00 189
15092.16 178
15093.32 196
15094.48 177
15095.64 192
15096.80 187
15097.96 171
15099.12 176
15100.28 185
15101.44 179
15102.60 198
15103.76 177
15104.92 199
15106.08 195
15107.25 207
15108.41 175
15109.57 165
15110.73 181
15111.89 173
15113.05 184
15114.21 184
15115.37 197
15116.54 179
15117.70 176
15118.86 161
15120.02 175
15121.18 175
15122.34 194
15123.50 211
15124.67 197
15125.83 186
15126.99 183
15128.15 182
15129.31 189
15130.47 176
15131.64 186
15132.80 188
15133.96 206
15135.12 203
15136.28 201
15137.45 197
15138.61 203
15139.77 192
15140.93 186
15142.10 186
15143.26 188
15144.42 203
15145.58 189
15146.75 201
15147.91 184
15149.07 211
15150.23 195
15151.40 210
15152.56 216
15153.72 219
15154.88 216
15156.05 183
15157.21 201
15158.37 199
15159.54 211
15160.70 185
15161.86 205
15163.03 213
15164.19 202
15165.35 230
15166.52 219
15167.68 206
15168.84 225
15170.01 214
15171.17 232
15172.33 233
15173.50 208
15174.66 220
15175.82 218
15176.99 218
15178.15 223
15179.31 226
15180.48 218
15181.64 233
15182.81 233
15183.97 216
15185.13 218
15186.30 244
15187.46 236
15188.63 241
15189.79 244
15190.95 246
15192.12 240
15193.28 252
15194.45 233
15195.61 236
15196.78 259
15197.94 259
15199.10 247
15200.27 216
15201.43 258
15202.60 262
15203.76 253
15204.93 237
15206.09 237
15207.26 225
15208.42 247
15209.59 245
15210.75 237
15211.92 234
15213.08 230
15214.25 237
15215.41 233
15216.58 234
15217.74 225
15218.91 239
15220.07 244
15221.24 251
15222.40 233
15223.57 274
15224.74 244
15225.90 247
15227.07 255
15228.23 246
15229.40 249
15230.56 259
15231.73 268
15232.89 279
15234.06 268
15235.23 260
15236.39 271
15237.56 249
15238.72 263
15239.89 279
15241.06 272
15242.22 267
15243.39 264
15244.56 280
15245.72 264
15246.89 259
15248.05 239
15249.22 262
15250.39 259
15251.55 266
15252.72 249
15253.89 283
15255.05 250
15256.22 236
15257.39 232
15258.55 242
15259.72 252
15260.89 258
15262.05 247
15263.22 248
15264.39 219
15265.56 251
15266.72 219
15267.89 253
15269.06 220
15270.22 252
15271.39 248
15272.56 212
15273.73 234
15274.89 237
15276.06 219
15277.23 246
15278.40 220
15279.56 249
15280.73 212
15281.90 194
15283.07 219
15284.23 251
15285.40 225
15286.57 218
15287.74 228
15288.91 241
15290.07 226
15291.24 206
15292.41 222
15293.58 230
15294.75 226
15295.92 241
15297.08 213
15298.25 224
15299.42 202
15300.59 218
15301.76 205
15302.93 211
15304.09 222
15305.26 233
15306.43 231
15307.60 204
15308.77 208
15309.94 211
15311.11 206
15312.28 225
15313.44 232
15314.61 236
15315.78 238
15316.95 227
15318.12 204
15319.29 207
15320.46 231
15321.63 228
15322.80 212
15323.97 255
15325.14 220
15326.30 213
15327.47 231
15328.64 223
15329.81 214
15330.98 246
15332.15 231
15333.32 230
15334.49 261
15335.66 235
15336.83 245
15338.00 222
15339.17 242
15340.34 211
15341.51 227
15342.68 221
15343.85 247
15345.02 226
15346.19 228
15347.36 227
15348.53 228
15349.70 241
15350.87 239
15352.04 245
15353.21 251
15354.38 231
15355.55 214
15356.72 243
15357.90 226
15359.07 228
15360.24 227
15361.41 240
15362.58 263
15363.75 253
15364.92 237
15366.09 262
15367.26 271
15368.43 270
15369.60 239
15370.77 255
15371.95 269
15373.12 289
15374.29 252
15375.46 245
15376.63 237
15377.80 224
15378.97 247
15380.15 240
15381.32 257
15382.49 233
15383.66 222
15384.83 247
15386.00 242
15387.17 251
15388.35 258
15389.52 253
15390.69 244
15391.86 248
15393.03 238
15394.21 238
15395.38 238
15396.55 226
15397.72 217
15398.89 211
15400.07 224
15401.24 223
15402.41 238
15403.58 240
15404.76 224
15405.93 238
15407.10 232
15408.27 235
15409.45 225
15410.62 230
15411.79 231
15412.96 233
15414.14 220
15415.31 226
15416.48 214
15417.66 193
15418.83 211
15420.00 201
15421.17 205
15422.35 221
15423.52 213
15424.69 187
15425.87 211
15427.04 207
15428.21 208
15429.39 187
15430.56 186
15431.73 195
15432.91 216
15434.08 198
15435.25 199
15436.43 211
15437.60 215
15438.77 216
15439.95 185
15441.12 209
15442.30 196
15443.47 200
15444.64 160
15445.82 199
15446.99 199
15448.17 201
15449.34 232
15450.51 204
15451.69 201
15452.86 230
15454.04 202
15455.21 197
15456.39 207
15457.56 201
15458.73 194
15459.91 193
15461.08 223
15462.26 194
15463.43 187
15464.61 191
15465.78 189
15466.96 204
15468.13 205
15469.31 191
15470.48 183
15471.66 205
15472.83 164
15474.01 198
15475.18 199
15476.36 246
15477.53 205
15478.71 202
15479.88 234
15481.06 186
15482.23 194
15483.41 210
15484.58 197
15485.76 216
15486.93 198
15488.11 196
15489.29 208
15490.46 219
15491.64 217
15492.81 210
15493.99 221
15495.16 208
15496.34 215
15497.52 217
15498.69 199
15499.87 191
15501.04 204
15502.22 234
15503.40 199
15504.57 195
15505.75 207
15506.92 220
15508.10 217
15509.28 214
15510.45 230
15511.63 221
15512.81 225
15513.98 204
15515.16 198
15516.34 214
15517.51 233
15518.69 228
15519.87 220
15521.04 193
15522.22 193
15523.40 207
15524.57 216
15525.75 212
15526.93 202
15528.11 228
15529.28 212
15530.46 213
15531.64 257
15532.81 236
15533.99 237
15535.17 213
15536.35 256
15537.52 217
15538.70 240
15539.88 240
15541.06 231
15542.23 222
15543.41 206
15544.59 240
15545.77 215
15546.95 237
15548.12 241
15549.30 228
15550.48 244
15551.66 235
15552.83 259
15554.01 247
15555.19 248
15556.37 237
15557.55 238
15558.73 222
15559.90 220
15561.08 248
15562.26 231
15563.44 244
15564.62 250
15565.80 237
15566.97 232
15568.15 236
15569.33 222
15570.51 242
15571.69 259
15572.87 265
15574.05 256
15575.23 256
15576.40 267
15577.58 265
15578.76 261
15579.94 275
15581.12 282
15582.30 282
15583.48 266
15584.66 290
15585.84 278
15587.02 272
15588.20 257
15589.38 281
15590.56 272
15591.73 251
15592.91 263
15594.09 285
15595.27 285
15596.45 286
15597.63 284
15598.81 297
15599.99 297
15601.17 315
15602.35 305
15603.53 303
15604.71 328
15605.89 308
15607.07 309
15608.25 306
15609.43 289
15610.61 313
15611.79 326
15612.97 312
15614.15 306
15615.33 310
15616.51 314
15617.69 327
15618.88 309
15620.06 337
15621.24 333
15622.42 335
15623.60 321
15624.78 329
15625.96 348
15627.14 364
15628.32 371
15629.50 335
15630.68 344
15631.86 368
15633.05 354
15634.23 358
15635.41 358
15636.59 347
15637.77 327
15638.95 352
15640.13 348
15641.31 335
15642.50 358
15643.68 371
15644.86 404
15646.04 364
15647.22 392
15648.40 357
15649.58 374
15650.77 393
15651.95 366
15653.13 369
15654.31 364
15655.49 366
15656.68 404
15657.86 365
15659.04 390
15660.22 372
15661.40 374
15662.59 362
15663.77 383
15664.95 370
15666.13 355
15667.32 377
15668.50 396
15669.68 371
15670.86 350
15672.05 348
15673.23 323
15674.41 340
15675.59 359
15676.78 357
15677.96 334
15679.14 330
15680.32 338
15681.51 350
15682.69 332
15683.87 336
15685.06 340
15686.24 353
15687.42 346
15688.61 320
15689.79 329
15690.97 312
15692.16 332
15693.34 330
15694.52 326
15695.71 306
15696.89 301
15698.07 326
15699.26 316
15700.44 309
15701.62 324
15702.81 342
15703.99 341
15705.17 339
15706.36 343
15707.54 373
15708.73 362
15709.91 342
15711.09 357
15712.28 320
15713.46 327
15714.65 376
15715.83 338
15717.02 347
15718.20 374
15719.38 340
15720.57 335
15721.75 339
15722.94 351
15724.12 350
15725.31 355
15726.49 370
15727.68 345
15728.86 327
15730.04 344
15731.23 320
15732.41 331
15733.60 348
15734.78 377
15735.97 385
15737.15 361
15738.34 347
15739.52 368
15740.71 379
15741.89 376
15743.08 406
15744.27 367
15745.45 417
15746.64 384
15747.82 402
15749.01 388
15750.19 401
15751.38 427
15752.56 385
15753.75 403
15754.93 383
15756.12 431
15757.31 426
15758.49 415
15759.68 416
15760.86 412
15762.05 426
15763.24 406
15764.42 446
15765.61 421
15766.79 426
15767.98 398
15769.17 412
15770.35 383
15771.54 405
15772.72 402
15773.91 398
15775.10 390
15776.28 370
15777.47 383
15778.66 371
15779.84 371
15781.03 379
15782.22 347
15783.40 377
15784.59 392
15785.78 363
15786.96 352
15788.15 356
15789.34 376
15790.53 366
15791.71 347
15792.90 335
15794.09 338
15795.27 338
15796.46 320
15797.65 315
15798.84 328
15800.02 348
15801.21 326
15802.40 351
15803.59 290
15804.77 304
15805.96 336
15807.15 323
15808.34 308
15809.52 325
15810.71 332
15811.90 322
15813.09 313
15814.28 300
15815.46 296
15816.65 298
15817.84 307
15819.03 290
15820.22 267
15821.40 295
15822.59 302
15823.78 299
15824.97 327
15826.16 286
15827.35 291
15828.53 280
15829.72 271
15830.91 282
15832.10 285
15833.29 290
15834.48 278
15835.67 280
15836.85 277
15838.04 296
15839.23 293
15840.42 283
15841.61 284
15842.80 274
15843.99 301
15845.18 300
15846.37 281
15847.55 275
15848.74 281
15849.93 312
15851.12 303
15852.31 281
15853.50 281
15854.69 296
15855.88 314
15857.07 289
15858.26 297
15859.45 301
15860.64 315
15861.83 323
15863.02 307
15864.21 340
15865.40 328
15866.59 316
15867.78 312
15868.97 322
15870.16 313
15871.35 326
15872.54 334
15873.73 326
15874.92 305
15876.11 308
15877.30 322
15878.49 307
15879.68 307
15880.87 303
15882.06 314
15883.25 294
15884.44 296
15885.63 308
15886.82 314
15888.01 307
15889.20 318
15890.39 328
15891.59 351
15892.78 311
15893.97 332
15895.16 337
15896.35 335
15897.54 330
15898.73 325
15899.92 362
15901.11 374
15902.30 344
15903.50 363
15904.69 352
15905.88 339
15907.07 338
15908.26 350
15909.45 388
15910.64 384
15911.84 360
15913.03 373
15914.22 342
15915.41 376
15916.60 359
15917.79 365
15918.99 360
15920.18 359
15921.37 360
15922.56 363
15923.75 359
15924.95 352
15926.14 364
15927.33 380
15928.52 378
15929.71 378
15930.91 358
15932.10 375
15933.29 365
15934.48 364
15935.68 380
15936.87 344
15938.06 340
15939.25 339
15940.45 352
15941.64 334
15942.83 346
15944.03 341
15945.22 323
15946.41 314
15947.60 321
15948.80 299
15949.99 291
15951.18 291
15952.38 292
15953.57 275
15954.76 260
15955.96 263
15957.15 263
15958.34 249
15959.54 260
15960.73 289
15961.92 239
15963.12 236
15964.31 216
15965.50 239
15966.70 234
15967.89 234
15969.08 241
15970.28 232
15971.47 253
15972.67 221
15973.86 213
15975.05 211
15976.25 248
15977.44 233
15978.64 243
15979.83 243
15981.02 235
15982.22 217
15983.41 252
15984.61 249
15985.80 222
15987.00 225
15988.19 227
15989.38 229
15990.58 205
15991.77 200
15992.97 233
15994.16 228
15995.36 212
15996.55 217
15997.75 204
15998.94 197
16000.14 204
16001.33 210
16002.53 220
16003.72 193
16004.92 201
16006.11 229
16007.31 202
16008.50 210
16009.70 201
16010.89 206
16012.09 213
16013.28 192
16014.48 193
16015.67 219
16016.87 247
16018.07 199
16019.26 208
16020.46 213
16021.65 210
16022.85 234
16024.04 186
16025.24 195
16026.44 201
16027.63 217
16028.83 224
16030.02 188
16031.22 190
16032.42 204
16033.61 195
16034.81 182
16036.00 199
16037.20 181
16038.40 211
16039.59 217
16040.79 190
16041.99 184
16043.18 192
16044.38 212
16045.58 213
16046.77 202
16047.97 212
16049.17 179
16050.36 209
16051.56 209
16052.76 202
16053.95 194
16055.15 195
16056.35 194
16057.54 181
16058.74 188
16059.94 194
16061.14 171
16062.33 199
16063.53 194
16064.73 202
16065.92 191
16067.12 185
16068.32 198
16069.52 183
16070.71 198
16071.91 181
16073.11 189
16074.31 183
16075.50 191
16076.70 190
16077.90 168
16079.10 178
16080.30 205
16081.49 209
16082.69 194
16083.89 209
16085.09 196
16086.29 192
16087.48 201
16088.68 176
16089.88 181
16091.08 176
16092.28 185
16093.48 170
16094.67 185
16095.87 176
16097.07 163
16098.27 166
16099.47 185
16100.67 181
16101.87 181
16103.06 177
16104.26 172
16105.46 159
16106.66 171
16107.86 168
16109.06 168
16110.26 163
16111.46 165
16112.66 178
16113.86 158
16115.05 186
16116.25 178
16117.45 167
16118.65 150
16119.85 173
16121.05 183
16122.25 175
16123.45 181
16124.65 186
16125.85 169
16127.05 158
16128.25 160
16129.45 177
16130.65 172
16131.85 171
16133.05 180
16134.25 158
16135.45 151
16136.65 167
16137.85 166
16139.05 162
16140.25 164
16141.45 176
16142.65 163
16143.85 177
16145.05 169
16146.25 191
16147.45 175
16148.65 180
16149.85 168
16151.05 185
16152.25 170
16153.45 146
16154.65 169
16155.85 175
16157.05 149
16158.25 153
16159.46 161
16160.66 150
16161.86 168
16163.06 185
16164.26 182
16165.46 163
16166.66 161
16167.86 169
16169.06 152
16170.27 169
16171.47 149
16172.67 158
16173.87 165
16175.07 164
16176.27 148
16177.47 154
16178.67 184
16179.88 164
16181.08 154
16182.28 186
16183.48 166
16184.68 174
16185.89 157
16187.09 175
16188.29 177
16189.49 174
16190.69 169
16191.90 176
16193.10 175
16194.30 159
16195.50 188
16196.70 169
16197.91 165
16199.11 161
16200.31 173
16201.51 179
16202.72 162
16203.92 165
16205.12 176
16206.32 165
16207.53 176
16208.73 183
16209.93 183
16211.13 174
16212.34 176
16213.54 175
16214.74 170
16215.95 178
16217.15 164
16218.35 167
16219.55 172
16220.76 180
16221.96 177
16223.16 178
16224.37 183
16225.57 186
16226.77 195
16227.98 181
16229.18 190
16230.38 207
16231.59 182
16232.79 194
16233.99 217
16235.20 173
16236.40 179
16237.61 195
16238.81 180
16240.01 207
16241.22 183
16242.42 202
16243.63 189
16244.83 180
16246.03 192
16247.24 177
16248.44 200
16249.65 207
16250.85 209
16252.05 208
16253.26 178
16254.46 201
16255.67 176
16256.87 191
16258.08 197
16259.28 202
16260.49 205
16261.69 208
16262.89 195
16264.10 213
16265.30 212
16266.51 195
16267.71 199
16268.92 196
16270.12 207
16271.33 210
16272.53 226
16273.74 200
16274.94 205
16276.15 195
16277.35 187
16278.56 196
16279.77 184
16280.97 205
16282.18 197
16283.38 198
16284.59 215
16285.79 216
16287.00 206
16288.20 209
16289.41 191
16290.61 200
16291.82 212
16293.03 207
16294.23 197
16295.44 197
16296.64 190
16297.85 210
16299.06 204
16300.26 220
16301.47 182
16302.67 207
16303.88 204
16305.09 183
16306.29 200
16307.50 195
16308.71 209
16309.91 197
16311.12 208
16312.33 197
16313.53 185
16314.74 189
16315.95 223
16317.15 209
16318.36 191
16319.57 188
16320.77 187
16321.98 188
16323.19 171
16324.39 193
16325.60 181
16326.81 185
16328.01 175
16329.22 182
16330.43 196
16331.64 189
16332.84 170
16334.05 188
16335.26 194
16336.47 187
16337.67 183
16338.88 206
16340.09 177
16341.30 171
16342.50 183
16343.71 173
16344.92 149
16346.13 163
16347.33 168
16348.54 173
16349.75 175
16350.96 172
16352.17 168
16353.37 165
16354.58 170
16355.79 179
16357.00 179
16358.21 191
16359.41 166
16360.62 164
16361.83 158
16363.04 187
16364.25 176
16365.46 173
16366.67 168
16367.87 156
16369.08 156
16370.29 180
16371.50 170
16372.71 160
16373.92 178
16375.13 165
16376.34 163
16377.54 167
16378.75 168
16379.96 185
16381.17 159
16382.38 174
16383.59 175
16384.80 146
16386.01 152
16387.22 154
16388.43 168
16389.64 136
16390.85 185
16392.05 166
16393.26 169
16394.47 165
16395.68 154
16396.89 161
16398.10 149
16399.31 155
16400.52 167
16401.73 167
16402.94 144
16404.15 158
16405.36 154
16406.57 155
16407.78 145
16408.99 164
16410.20 149
16411.41 156
16412.62 158
16413.83 154
16415.04 138
16416.25 169
16417.46 173
16418.67 153
16419.88 156
16421.10 174
16422.31 158
16423.52 152
16424.73 156
16425.94 133
16427.15 144
16428.36 167
16429.57 159
16430.78 150
16431.99 167
16433.20 172
16434.41 167
16435.63 136
16436.84 131
16438.05 162
16439.26 156
16440.47 168
16441.68 151
16442.89 145
16444.10 137
16445.32 174
16446.53 165
16447.74 148
16448.95 168
16450.16 158
16451.37 134
16452.59 160
16453.80 188
16455.01 153
16456.22 170
16457.43 160
16458.64 147
16459.86 135
16461.07 147
16462.28 161
16463.49 158
16464.70 151
16465.92 151
16467.13 142
16468.34 156
16469.55 144
16470.77 143
16471.98 161
16473.19 152
16474.40 157
16475.62 138
16476.83 152
16478.04 146
16479.25 132
16480.47 146
16481.68 158
16482.89 160
16484.11 147
16485.32 142
16486.53 159
16487.74 143
16488.96 164
16490.17 143
16491.38 161
16492.60 150
16493.81 133
16495.02 150
16496.24 136
16497.45 162
16498.66 162
16499.88 172
16501.09 165
16502.30 138
16503.52 138
16504.73 152
16505.94 154
16507.16 160
16508.37 144
16509.59 170
16510.80 154
16512.01 144
16513.23 140
16514.44 159
16515.66 152
16516.87 156
16518.08 157
16519.30 165
16520.51 153
16521.73 132
16522.94 160
16524.16 156
16525.37 155
16526.58 163
16527.80 151
16529.01 159
16530.23 159
16531.44 149
16532.66 159
16533.87 145
16535.09 148
16536.30 165
16537.52 153
16538.73 187
16539.95 159
16541.16 167
16542.38 162
16543.59 183
16544.81 163
16546.02 160
16547.24 171
16548.45 162
16549.67 167
16550.88 176
16552.10 176
16553.31 171
16554.53 178
16555.74 174
16556.96 146
16558.18 160
16559.39 155
16560.61 154
16561.82 163
16563.04 175
16564.25 162
16565.47 162
16566.69 157
16567.90 171
16569.12 169
16570.33 159
16571.55 167
16572.77 164
16573.98 172
16575.20 178
16576.41 165
16577.63 187
16578.85 172
16580.06 160
16581.28 139
16582.50 163
16583.71 132
16584.93 160
16586.15 163
16587.36 171
16588.58 164
16589.80 161
16591.01 152
16592.23 141
16593.45 172
16594.66 158
16595.88 183
16597.10 153
16598.32 157
16599.53 139
16600.75 151
16601.97 144
16603.18 137
16604.40 155
16605.62 168
16606.84 152
16608.05 136
16609.27 131
16610.49 152
16611.71 143
16612.92 157
16614.14 157
16615.36 153
16616.58 157
16617.79 147
16619.01 155
16620.23 137
16621.45 146
16622.67 153
16623.88 168
16625.10 149
16626.32 157
16627.54 140
16628.76 151
16629.97 152
16631.19 151
16632.41 131
16633.63 123
16634.85 130
16636.07 150
16637.29 159
16638.50 151
16639.72 151
16640.94 131
16642.16 156
16643.38 136
16644.60 135
16645.82 140
16647.03 145
16648.25 141
16649.47 122
16650.69 128
16651.91 119
16653.13 118
16654.35 134
16655.57 148
16656.79 154
16658.01 135
16659.23 129
16660.45 142
16661.66 156
16662.88 136
16664.10 125
16665.32 145
16666.54 152
16667.76 135
16668.98 134
16670.20 134
16671.42 146
16672.64 126
16673.86 157
16675.08 158
16676.30 144
16677.52 139
16678.74 159
16679.96 146
16681.18 152
16682.40 142
16683.62 144
16684.84 164
16686.06 137
16687.28 141
16688.50 144
16689.72 137
16690.94 132
16692.16 145
16693.39 137
16694.61 129
16695.83 138
16697.05 133
16698.27 152
16699.49 165
16700.71 138
16701.93 148
16703.15 148
16704.37 130
16705.59 131
16706.81 139
16708.04 138
16709.26 146
16710.48 143
16711.70 131
16712.92 142
16714.14 133
16715.36 131
16716.58 130
16717.81 123
16719.03 118
16720.25 132
16721.47 133
16722.69 115
16723.91 119
16725.14 136
16726.36 146
16727.58 150
16728.80 148
16730.02 145
16731.24 136
16732.47 140
16733.69 162
16734.91 149
16736.13 138
16737.36 138
16738.58 152
16739.80 137
16741.02 137
16742.24 128
16743.47 120
16744.69 128
16745.91 135
16747.13 127
16748.36 144
16749.58 150
16750.80 146
16752.02 136
16753.25 134
16754.47 125
16755.69 132
16756.92 156
16758.14 155
16759.36 138
16760.59 127
16761.81 141
16763.03 139
16764.25 132
16765.48 150
16766.70 149
16767.92 136
16769.15 126
16770.37 120
16771.59 117
16772.82 129
16774.04 144
16775.27 139
16776.49 108
16777.71 129
16778.94 138
16780.16 122
16781.38 125
16782.61 133
16783.83 122
16785.06 152
16786.28 153
16787.50 117
16788.73 125
16789.95 114
16791.18 128
16792.40 133
16793.62 132
16794.85 140
16796.07 132
16797.30 129
16798.52 146
16799.75 152
16800.97 148
16802.19 163
16803.42 145
16804.64 132
16805.87 129
16807.09 142
16808.32 135
16809.54 148
16810.77 144
16811.99 150
16813.22 135
16814.44 136
16815.67 125
16816.89 145
16818.12 134
16819.34 119
16820.57 127
16821.79 139
16823.02 139
16824.24 146
16825.47 138
16826.70 125
16827.92 138
16829.15 144
16830.37 156
16831.60 139
16832.82 139
16834.05 156
16835.27 155
16836.50 160
16837.73 167
16838.95 151
16840.18 148
16841.40 142
16842.63 147
16843.86 153
16845.08 163
16846.31 146
16847.53 164
16848.76 139
16849.99 151
16851.21 144
16852.44 140
16853.67 150
16854.89 141
16856.12 170
16857.35 166
16858.57 164
16859.80 142
16861.03 154
16862.25 160
16863.48 154
16864.71 172
16865.93 150
16867.16 153
16868.39 172
16869.61 203
16870.84 181
16872.07 180
16873.30 185
16874.52 178
16875.75 174
16876.98 176
16878.20 173
16879.43 164
16880.66 185
16881.89 175
16883.11 179
16884.34 173
16885.57 184
16886.80 210
16888.02 208
16889.25 194
16890.48 187
16891.71 185
16892.94 214
16894.16 201
16895.39 185
16896.62 188
16897.85 173
16899.08 198
16900.30 181
16901.53 163
16902.76 171
16903.99 193
16905.22 175
16906.45 178
16907.67 156
16908.90 152
16910.13 165
16911.36 181
16912.59 159
16913.82 171
16915.04 172
16916.27 158
16917.50 165
16918.73 153
16919.96 177
16921.19 178
16922.42 182
16923.65 162
16924.88 153
16926.10 156
16927.33 162
16928.56 170
16929.79 163
16931.02 178
16932.25 163
16933.48 179
16934.71 182
16935.94 165
16937.17 172
16938.40 150
16939.63 150
16940.86 166
16942.09 178
16943.32 175
16944.55 162
16945.78 161
16947.01 172
16948.24 159
16949.47 147
16950.70 157
16951.93 153
16953.16 172
16954.39 162
16955.62 169
16956.85 170
16958.08 154
16959.31 160
16960.54 164
16961.77 163
16963.00 156
16964.23 178
16965.46 149
16966.69 161
16967.92 156
16969.15 166
16970.38 173
16971.61 151
16972.84 137
16974.07 144
16975.30 154
16976.54 158
16977.77 166
16979.00 161
16980.23 165
16981.46 140
16982.69 159
16983.92 153
16985.15 147
16986.38 148
16987.62 151
16988.85 144
16990.08 138
16991.31 159
16992.54 152
16993.77 157
16995.00 150
16996.24 146
16997.47 150
16998.70 150
16999.93 144
17001.16 137
17002.39 135
17003.63 140
17004.86 135
17006.09 139
17007.32 125
17008.55 139
17009.79 125
17011.02 127
17012.25 122
17013.48 150
17014.72 137
17015.95 148
17017.18 132
17018.41 136
17019.64 136
17020.88 138
17022.11 139
17023.34 128
17024.58 144
17025.81 143
17027.04 137
17028.27 128
17029.51 141
17030.74 154
17031.97 159
17033.21 141
17034.44 117
17035.67 141
17036.90 135
17038.14 140
17039.37 129
17040.60 134
17041.84 136
17043.07 128
17044.30 137
17045.54 143
17046.77 127
17048.00 122
17049.24 137
17050.47 139
17051.70 125
17052.94 129
17054.17 137
17055.41 146
17056.64 124
17057.87 128
17059.11 133
17060.34 142
17061.58 127
17062.81 129
17064.04 138
17065.28 136
17066.51 122
17067.75 131
17068.98 139
17070.21 125
17071.45 117
17072.68 121
17073.92 111
17075.15 130
17076.39 129
17077.62 117
17078.86 123
17080.09 131
17081.33 124
17082.56 135
17083.80 125
17085.03 126
17086.26 120
17087.50 131
17088.73 126
17089.97 107
17091.20 117
17092.44 116
17093.68 112
17094.91 132
17096.15 126
17097.38 139
17098.62 107
17099.85 121
17101.09 110
17102.32 127
17103.56 124
17104.79 137
17106.03 116
17107.26 102
17108.50 121
17109.74 129
17110.97 118
17112.21 106
17113.44 114
17114.68 119
17115.92 132
17117.15 117
17118.39 131
17119.62 140
17120.86 122
17122.10 120
17123.33 127
17124.57 103
17125.80 111
17127.04 136
17128.28 148
17129.51 114
17130.75 133
17131.99 134
17133.22 141
17134.46 107
17135.70 127
17136.93 119
17138.17 121
17139.41 113
17140.64 121
17141.88 116
17143.12 118
17144.35 125
17145.59 116
17146.83 97
17148.07 119
17149.30 145
17150.54 127
17151.78 108
17153.02 140
17154.25 118
17155.49 126
17156.73 113
17157.96 114
17159.20 122
17160.44 149
17161.68 127
17162.92 128
17164.15 122
17165.39 115
17166.63 107
17167.87 130
17169.10 118
17170.34 102
17171.58 132
17172.82 105
17174.06 125
17175.29 110
17176.53 129
17177.77 129
17179.01 116
17180.25 114
17181.49 97
17182.72 136
17183.96 126
17185.20 124
17186.44 124
17187.68 93
17188.92 115
17190.15 125
17191.39 128
17192.63 127
17193.87 110
17195.11 117
17196.35 122
17197.59 116
17198.83 101
17200.07 111
17201.30 117
17202.54 111
17203.78 110
17205.02 128
17206.26 102
17207.50 131
17208.74 118
17209.98 109
17211.22 124
17212.46 111
17213.70 118
17214.94 117
17216.18 116
17217.42 111
17218.66 107
17219.90 116
17221.14 117
17222.38 134
17223.62 109
17224.86 99
17226.10 107
17227.34 132
17228.58 119
17229.82 118
17231.06 103
17232.30 100
17233.54 117
17234.78 108
17236.02 94
17237.26 95
17238.50 112
17239.74 100
17240.98 97
17242.22 100
17243.46 98
17244.70 104
17245.94 114
17247.18 108
17248.42 134
17249.66 124
17250.90 109
17252.14 107
17253.39 101
17254.63 92
17255.87 95
17257.11 102
17258.35 107
17259.59 113
17260.83 127
17262.07 131
17263.31 114
17264.56 108
17265.80 116
17267.04 107
17268.28 104
17269.52 103
17270.76 90
17272.00 91
17273.25 127
17274.49 111
17275.73 103
17276.97 120
17278.21 104
17279.45 117
17280.70 130
17281.94 116
17283.18 114
17284.42 101
17285.66 104
17286.91 115
17288.15 121
17289.39 96
17290.63 118
17291.88 106
17293.12 109
17294.36 104
17295.60 124
17296.85 107
17298.09 112
17299.33 110
17300.57 90
17301.82 80
17303.06 97
17304.30 95
17305.54 97
17306.79 108
17308.03 87
17309.27 104
17310.52 115
17311.76 102
17313.00 97
17314.25 114
17315.49 110
17316.73 100
17317.97 112
17319.22 83
17320.46 107
17321.71 108
17322.95 105
17324.19 106
17325.44 87
17326.68 118
17327.92 99
17329.17 108
17330.41 95
17331.65 92
17332.90 116
17334.14 111
17335.39 91
17336.63 103
17337.87 95
17339.12 111
17340.36 116
17341.61 111
17342.85 101
17344.09 120
17345.34 104
17346.58 116
17347.83 97
17349.07 87
17350.32 100
17351.56 102
17352.80 83
17354.05 95
17355.29 113
17356.54 104
17357.78 108
17359.03 111
17360.27 120
17361.52 114
17362.76 98
17364.01 104
17365.25 97
17366.50 84
17367.74 117
17368.99 116
17370.23 120
17371.48 96
17372.72 95
17373.97 102
17375.21 109
17376.46 107
17377.70 99
17378.95 112
17380.19 101
17381.44 101
17382.69 88
17383.93 118
17385.18 101
17386.42 103
17387.67 120
17388.91 94
17390.16 102
17391.41 103
17392.65 119
17393.90 106
17395.14 118
17396.39 116
17397.64 112
17398.88 122
17400.13 96
17401.37 106
17402.62 104
17403.87 99
17405.11 123
17406.36 104
17407.61 119
17408.85 97
17410.10 108
17411.35 108
17412.59 91
17413.84 102
17415.09 105
17416.33 114
17417.58 123
17418.83 118
17420.07 112
17421.32 103
17422.57 94
17423.82 103
17425.06 107
17426.31 127
17427.56 125
17428.80 99
17430.05 93
17431.30 104
17432.55 100
17433.79 118
17435.04 113
17436.29 124
17437.54 101
17438.78 113
17440.03 102
17441.28 122
17442.53 111
17443.77 116
17445.02 121
17446.27 113
17447.52 119
17448.77 106
17450.01 98
17451.26 116
17452.51 98
17453.76 106
17455.01 96
17456.25 102
17457.50 116
17458.75 122
17460.00 103
17461.25 101
17462.50 103
17463.74 102
17464.99 125
17466.24 123
17467.49 102
17468.74 92
17469.99 105
17471.24 118
17472.49 118
17473.73 100
17474.98 102
17476.23 130
17477.48 117
17478.73 117
17479.98 105
17481.23 100
17482.48 108
17483.73 119
17484.98 110
17486.23 110
17487.47 113
17488.72 110
17489.97 108
17491.22 113
17492.47 118
17493.72 113
17494.97 130
17496.22 132
17497.47 121
17498.72 110
17499.97 111
17501.22 103
17502.47 118
17503.72 109
17504.97 104
17506.22 112
17507.47 109
17508.72 105
17509.97 114
17511.22 110
17512.47 109
17513.72 102
17514.97 107
17516.22 109
17517.47 107
17518.72 116
17519.97 113
17521.22 105
17522.47 120
17523.72 113
17524.98 116
17526.23 129
17527.48 130
17528.73 126
17529.98 118
17531.23 114
17532.48 110
17533.73 103
17534.98 128
17536.23 122
17537.48 120
17538.74 122
17539.99 107
17541.24 127
17542.49 118
17543.74 133
17544.99 126
17546.24 124
17547.50 115
17548.75 126
17550.00 119
17551.25 113
17552.50 118
17553.75 123
17555.01 134
17556.26 129
17557.51 123
17558.76 127
17560.01 121
17561.26 116
17562.52 120
17563.77 134
17565.02 136
17566.27 131
17567.53 105
17568.78 120
17570.03 133
17571.28 135
17572.53 116
17573.79 119
17575.04 112
17576.29 144
17577.54 124
17578.80 110
17580.05 123
17581.30 112
17582.56 127
17583.81 146
17585.06 131
17586.31 121
17587.57 115
17588.82 114
17590.07 128
17591.33 111
17592.58 117
17593.83 122
17595.08 124
17596.34 109
17597.59 117
17598.84 123
17600.10 125
17601.35 123
17602.61 150
17603.86 140
17605.11 110
17606.37 133
17607.62 129
17608.87 140
17610.13 125
17611.38 120
17612.63 122
17613.89 137
17615.14 133
17616.40 117
17617.65 109
17618.90 108
17620.16 131
17621.41 134
17622.67 135
17623.92 122
17625.17 130
17626.43 127
17627.68 131
17628.94 118
17630.19 123
17631.45 112
17632.70 111
17633.96 113
17635.21 143
17636.47 134
17637.72 124
17638.97 138
17640.23 120
17641.48 128
17642.74 124
17643.99 138
17645.25 140
17646.50 117
17647.76 115
17649.01 117
17650.27 135
17651.52 148
17652.78 129
17654.04 119
17655.29 115
17656.55 129
17657.80 130
17659.06 140
17660.31 119
17661.57 119
17662.82 147
17664.08 143
17665.33 125
17666.59 121
17667.85 133
17669.10 133
17670.36 128
17671.61 107
17672.87 125
17674.13 100
17675.38 121
17676.64 137
17677.89 123
17679.15 115
17680.41 128
17681.66 131
17682.92 126
17684.18 116
17685.43 105
17686.69 113
17687.95 125
17689.20 126
17690.46 121
17691.71 124
17692.97 107
17694.23 120
17695.49 114
17696.74 105
17698.00 108
17699.26 104
17700.51 122
17701.77 129
17703.03 123
17704.28 102
17705.54 120
17706.80 117
17708.06 124
17709.31 113
17710.57 119
17711.83 112
17713.08 103
17714.34 118
17715.60 99
17716.86 117
17718.11 111
17719.37 113
17720.63 121
17721.89 103
17723.15 114
17724.40 113
17725.66 121
17726.92 109
17728.18 104
17729.43 124
17730.69 117
17731.95 100
17733.21 120
17734.47 105
17735.73 110
17736.98 123
17738.24 130
17739.50 125
17740.76 129
17742.02 110
17743.28 103
17744.53 112
17745.79 125
17747.05 115
17748.31 113
17749.57 114
17750.83 111
17752.09 103
17753.34 93
17754.60 113
17755.86 105
17757.12 113
17758.38 111
17759.64 123
17760.90 100
17762.16 90
17763.42 95
17764.68 113
17765.94 126
17767.19 139
17768.45 115
17769.71 106
17770.97 111
17772.23 127
17773.49 121
17774.75 129
17776.01 97
17777.27 99
17778.53 132
17779.79 116
17781.05 110
17782.31 114
17783.57 118
17784.83 134
17786.09 105
17787.35 106
17788.61 110
17789.87 96
17791.13 90
17792.39 96
17793.65 113
17794.91 118
17796.17 123
17797.43 124
17798.69 108
17799.95 100
17801.21 92
17802.47 100
17803.73 105
17805.00 96
17806.26 110
17807.52 103
17808.78 96
17810.04 107
17811.30 103
17812.56 109
17813.82 90
17815.08 124
17816.34 95
17817.60 86
17818.87 99
17820.13 91
17821.39 96
17822.65 93
17823.91 94
17825.17 95
17826.43 99
17827.69 98
17828.96 93
17830.22 81
17831.48 100
17832.74 102
17834.00 107
17835.26 110
17836.53 88
17837.79 101
17839.05 93
17840.31 105
17841.57 113
17842.84 127
17844.10 107
17845.36 102
17846.62 106
17847.88 91
17849.15 86
17850.41 97
17851.67 107
17852.93 96
17854.20 109
17855.46 104
17856.72 102
17857.98 97
17859.25 95
17860.51 97
17861.77 107
17863.03 95
17864.30 88
17865.56 100
17866.82 93
17868.09 98
17869.35 106
17870.61 95
17871.87 98
17873.14 100
17874.40 109
17875.66 108
17876.93 113
17878.19 114
17879.45 117
17880.72 86
17881.98 93
17883.24 110
17884.51 93
17885.77 93
17887.03 114
17888.30 112
17889.56 125
17890.83 101
17892.09 84
17893.35 100
17894.62 108
17895.88 94
17897.14 95
17898.41 105
17899.67 98
17900.94 95
17902.20 90
17903.46 117
17904.73 100
17905.99 104
17907.26 111
17908.52 104
17909.79 122
17911.05 91
17912.32 94
17913.58 115
17914.84 101
17916.11 98
17917.37 98
17918.64 97
17919.90 105
17921.17 83
17922.43 96
17923.70 96
17924.96 91
17926.23 111
17927.49 98
17928.76 95
17930.02 100
17931.29 96
17932.55 82
17933.82 104
17935.08 100
17936.35 116
17937.61 114
17938.88 96
17940.14 111
17941.41 104
17942.68 113
17943.94 92
17945.21 105
17946.47 100
17947.74 103
17949.00 87
17950.27 96
17951.54 109
17952.80 112
17954.07 86
17955.33 97
17956.60 88
17957.87 109
17959.13 100
17960.40 104
17961.66 104
17962.93 97
17964.20 122
17965.46 99
17966.73 100
17968.00 95
17969.26 77
17970.53 91
17971.80 116
17973.06 87
17974.33 94
17975.60 92
17976.86 88
17978.13 96
17979.40 105
17980.66 97
17981.93 89
17983.20 92
17984.46 110
17985.73 113
17987.00 89
17988.26 104
17989.53 101
17990.80 98
17992.07 99
17993.33 96
17994.60 99
17995.87 106
17997.14 93
17998.40 93
17999.67 90
18000.94 87
18002.21 107
18003.47 105
18004.74 96
18006.01 105
18007.28 104
18008.55 108
18009.81 89
18011.08 86
18012.35 107
18013.62 106
18014.89 118
18016.15 111
18017.42 106
18018.69 98
18019.96 92
18021.23 100
18022.49 90
18023.76 95
18025.03 93
18026.30 108
18027.57 86
18028.84 89
18030.11 87
18031.37 91
18032.64 118
18033.91 114
18035.18 124
18036.45 120
18037.72 120
18038.99 103
18040.26 101
18041.53 95
18042.79 108
18044.06 102
18045.33 107
18046.60 109
18047.87 104
18049.14 91
18050.41 104
18051.68 104
18052.95 101
18054.22 93
18055.49 107
18056.76 107
18058.03 90
18059.30 110
18060.57 107
18061.84 107
18063.11 101
18064.38 91
18065.65 98
18066.92 93
18068.19 97
18069.46 101
18070.73 96
18072.00 104
18073.27 87
18074.54 119
18075.81 106
18077.08 95
18078.35 103
18079.62 97
18080.89 87
18082.16 96
18083.43 94
18084.70 86
18085.97 92
18087.24 93
18088.51 91
18089.78 109
18091.05 102
18092.32 100
18093.59 105
18094.87 101
18096.14 112
18097.41 109
18098.68 101
18099.95 110
18101.22 107
18102.49 123
18103.76 102
18105.03 95
18106.31 100
18107.58 108
18108.85 105
18110.12 98
18111.39 85
18112.66 114
18113.93 92
18115.21 115
18116.48 110
18117.75 99
18119.02 94
18120.29 74
18121.56 93
18122.84 110
18124.11 96
18125.38 96
18126.65 117
18127.92 99
18129.20 100
18130.47 104
18131.74 93
18133.01 90
18134.29 85
18135.56 108
18136.83 103
18138.10 93
18139.38 83
18140.65 94
18141.92 110
18143.19 104
18144.47 86
18145.74 99
18147.01 105
18148.28 107
18149.56 105
18150.83 105
18152.10 107
18153.38 119
18154.65 123
18155.92 106
18157.19 97
18158.47 94
18159.74 92
18161.01 96
18162.29 108
18163.56 98
18164.83 96
18166.11 96
18167.38 99
18168.65 94
18169.93 94
18171.20 97
18172.48 88
18173.75 95
18175.02 118
18176.30 109
18177.57 90
18178.84 89
18180.12 95
18181.39 94
18182.67 90
18183.94 105
18185.21 102
18186.49 95
18187.76 103
18189.04 85
18190.31 89
18191.59 96
18192.86 104
18194.13 107
18195.41 110
18196.68 96
18197.96 97
18199.23 102
18200.51 106
18201.78 94
18203.06 107
18204.33 104
18205.61 101
18206.88 94
18208.16 101
18209.43 104
18210.71 95
18211.98 93
18213.26 96
18214.53 101
18215.81 96
18217.08 104
18218.36 107
18219.63 106
18220.91 109
18222.18 100
18223.46 107
18224.73 102
18226.01 90
18227.28 111
18228.56 113
18229.84 105
18231.11 94
18232.39 108
18233.66 100
18234.94 104
18236.21 117
18237.49 91
18238.77 108
18240.04 97
18241.32 87
18242.59 102
18243.87 103
18245.15 127
18246.42 111
18247.70 96
18248.98 120
18250.25 109
18251.53 105
18252.81 92
18254.08 103
18255.36 105
18256.63 105
18257.91 81
18259.19 91
18260.46 103
18261.74 107
18263.02 107
18264.30 90
18265.57 111
18266.85 104
18268.13 99
18269.40 113
18270.68 101
18271.96 105
18273.23 105
18274.51 107
18275.79 91
18277.07 107
18278.34 93
18279.62 105
18280.90 102
18282.18 101
18283.45 99
18284.73 111
18286.01 99
18287.29 92
18288.56 104
18289.84 97
18291.12 109
18292.40 110
18293.68 88
18294.95 102
18296.23 103
18297.51 108
18298.79 93
18300.07 83
18301.34 97
18302.62 102
18303.90 98
18305.18 108
18306.46 106
18307.74 88
18309.01 101
18310.29 91
18311.57 94
18312.85 88
18314.13 111
18315.41 120
18316.69 85
18317.96 112
18319.24 99
18320.52 108
18321.80 94
18323.08 104
18324.36 119
18325.64 112
18326.92 112
18328.20 111
18329.47 105
18330.75 106
18332.03 95
18333.31 107
18334.59 105
18335.87 105
18337.15 108
18338.43 104
18339.71 110
18340.99 117
18342.27 118
18343.55 106
18344.83 106
18346.11 106
18347.39 117
18348.67 101
18349.95 111
18351.23 103
18352.51 97
18353.79 93
18355.07 105
18356.35 94
18357.63 88
18358.91 99
18360.19 107
18361.47 105
18362.75 93
18364.03 114
18365.31 107
18366.59 116
18367.87 126
18369.15 99
18370.43 102
18371.71 100
18372.99 103
18374.27 109
18375.55 104
18376.83 98
18378.12 91
18379.40 107
18380.68 96
18381.96 95
18383.24 104
18384.52 89
18385.80 100
18387.08 87
18388.36 95
18389.65 88
18390.93 102
18392.21 96
18393.49 84
18394.77 97
18396.05 99
18397.33 106
18398.62 100
18399.90 117
18401.18 108
18402.46 101
18403.74 101
18405.02 100
18406.31 100
18407.59 101
18408.87 85
18410.15 101
18411.43 104
18412.72 103
18414.00 93
18415.28 121
18416.56 97
18417.84 115
18419.13 110
18420.41 103
18421.69 97
18422.97 103
18424.26 103
18425.54 117
18426.82 103
18428.10 93
18429.39 104
18430.67 112
18431.95 111
18433.23 106
18434.52 103
18435.80 107
18437.08 93
18438.37 90
18439.65 93
18440.93 107
18442.22 105
18443.50 94
18444.78 88
18446.06 98
18447.35 100
18448.63 91
18449.91 100
18451.20 102
18452.48 92
18453.76 108
18455.05 116
18456.33 113
18457.62 84
18458.90 111
18460.18 101
18461.47 105
18462.75 102
18464.03 98
18465.32 105
18466.60 99
18467.89 106
18469.17 100
18470.45 114
18471.74 123
18473.02 109
18474.31 98
18475.59 90
18476.88 116
18478.16 105
18479.44 104
18480.73 94
18482.01 107
18483.30 109
18484.58 106
18485.87 111
18487.15 96
18488.44 106
18489.72 114
18491.01 114
18492.29 103
18493.58 90
18494.86 103
18496.15 116
18497.43 101
18498.72 90
18500.00 88
18501.29 104
18502.57 106
18503.86 89
18505.14 116
18506.43 85
18507.71 88
18509.00 105
18510.28 102
18511.57 97
18512.85 85
18514.14 108
18515.42 105
18516.71 106
18518.00 117
18519.28 109
18520.57 99
18521.85 108
18523.14 107
18524.43 102
18525.71 95
18527.00 111
18528.28 115
18529.57 104
18530.86 101
18532.14 109
18533.43 127
18534.71 92
18536.00 105
18537.29 106
18538.57 117
18539.86 113
18541.15 121
18542.43 101
18543.72 90
18545.01 88
18546.29 87
18547.58 95
18548.87 95
18550.15 97
18551.44 104
18552.73 108
18554.01 103
18555.30 110
18556.59 106
18557.88 98
18559.16 103
18560.45 106
18561.74 115
18563.02 93
18564.31 91
18565.60 109
18566.89 111
18568.17 110
18569.46 109
18570.75 97
18572.04 102
18573.32 91
18574.61 92
18575.90 117
18577.19 117
18578.48 101
18579.76 107
18581.05 109
18582.34 116
18583.63 107
18584.92 104
18586.20 131
18587.49 114
18588.78 107
18590.07 107
18591.36 117
18592.64 107
18593.93 122
18595.22 110
18596.51 104
18597.80 93
18599.09 100
18600.38 114
18601.66 98
18602.95 117
18604.24 115
18605.53 115
18606.82 97
18608.11 117
18609.40 93
18610.69 119
18611.98 101
18613.26 112
18614.55 95
18615.84 94
18617.13 111
18618.42 115
18619.71 116
18621.00 106
18622.29 101
18623.58 103
18624.87 116
18626.16 96
18627.45 94
18628.74 106
18630.03 122
18631.32 97
18632.61 100
18633.89 120
18635.18 107
18636.47 110
18637.76 108
18639.05 108
18640.34 104
18641.63 101
18642.92 114
18644.21 117
18645.50 103
18646.79 93
18648.09 93
18649.38 99
18650.67 95
18651.96 84
18653.25 88
18654.54 86
18655.83 97
18657.12 92
18658.41 109
18659.70 105
18660.99 100
18662.28 104
18663.57 96
18664.86 93
18666.15 101
18667.44 102
18668.74 112
18670.03 108
18671.32 88
18672.61 98
18673.90 109
18675.19 98
18676.48 91
18677.77 85
18679.06 92
18680.36 88
18681.65 106
18682.94 101
18684.23 103
18685.52 109
18686.81 101
18688.11 108
18689.40 129
18690.69 113
18691.98 111
18693.27 98
18694.56 92
18695.86 115
18697.15 107
18698.44 105
18699.73 86
18701.02 99
18702.32 95
18703.61 100
18704.90 88
18706.19 92
18707.48 95
18708.78 93
18710.07 97
18711.36 112
18712.65 104
18713.95 94
18715.24 111
18716.53 88
18717.83 89
18719.12 96
18720.41 98
18721.70 110
18723.00 99
18724.29 91
18725.58 98
18726.87 98
18728.17 104
18729.46 90
18730.75 107
18732.05 97
18733.34 89
18734.63 82
18735.93 102
18737.22 90
18738.51 92
18739.81 88
18741.10 100
18742.39 97
18743.69 91
18744.98 114
18746.27 78
18747.57 91
18748.86 80
18750.16 95
18751.45 77
18752.74 69
18754.04 96
18755.33 93
18756.63 93
18757.92 86
18759.21 99
18760.51 87
18761.80 93
18763.10 94
18764.39 106
18765.69 104
18766.98 91
18768.27 94
18769.57 101
18770.86 85
18772.16 107
18773.45 96
18774.75 91
18776.04 84
18777.34 89
18778.63 91
18779.93 95
18781.22 96
18782.52 88
18783.81 102
18785.11 82
18786.40 96
18787.70 84
18788.99 103
18790.29 96
18791.58 94
18792.88 101
18794.17 95
18795.47 96
18796.76 73
18798.06 98
18799.35 106
18800.65 103
18801.94 100
18803.24 104
18804.54 97
18805.83 104
18807.13 103
18808.42 105
18809.72 86
18811.01 93
18812.31 89
18813.61 92
18814.90 102
18816.20 103
18817.49 78
18818.79 77
18820.09 96
18821.38 83
18822.68 85
18823.98 83
18825.27 89
18826.57 90
18827.87 92
18829.16 103
18830.46 99
18831.75 74
18833.05 96
18834.35 108
18835.64 90
18836.94 99
18838.24 98
18839.54 88
18840.83 102
18842.13 120
18843.43 111
18844.72 109
18846.02 100
18847.32 96
18848.61 100
18849.91 97
18851.21 96
18852.51 93
18853.80 97
18855.10 87
18856.40 91
18857.70 102
18858.99 101
18860.29 87
18861.59 94
18862.89 105
18864.18 88
18865.48 86
18866.78 109
18868.08 100
18869.38 86
18870.67 88
18871.97 108
18873.27 101
18874.57 101
18875.87 111
18877.16 89
18878.46 98
18879.76 102
18881.06 103
18882.36 100
18883.66 106
18884.95 96
18886.25 83
18887.55 87
18888.85 87
18890.15 81
18891.45 96
18892.75 98
18894.04 89
18895.34 95
18896.64 90
18897.94 97
18899.24 92
18900.54 96
18901.84 86
18903.14 90
18904.44 100
18905.74 83
18907.03 89
18908.33 105
18909.63 92
18910.93 97
18912.23 90
18913.53 92
18914.83 99
18916.13 108
18917.43 108
18918.73 92
18920.03 87
18921.33 95
18922.63 97
18923.93 105
18925.23 87
18926.53 93
18927.83 108
18929.13 85
18930.43 102
18931.73 103
18933.03 92
18934.33 108
18935.63 92
18936.93 91
18938.23 100
18939.53 67
18940.83 89
18942.13 90
18943.43 80
18944.73 94
18946.03 103
18947.33 103
18948.63 88
18949.93 91
18951.23 75
18952.53 79
18953.84 91
18955.14 104
18956.44 106
18957.74 103
18959.04 99
18960.34 76
18961.64 88
18962.94 99
18964.24 94
18965.54 97
18966.85 103
18968.15 91
18969.45 102
18970.75 99
18972.05 98
18973.35 97
18974.65 81
18975.96 99
18977.26 105
18978.56 90
18979.86 100
18981.16 87
18982.46 88
18983.77 91
18985.07 101
18986.37 82
18987.67 71
18988.97 91
18990.28 74
18991.58 80
18992.88 85
18994.18 98
18995.49 94
18996.79 102
18998.09 81
18999.39 95
19000.69 110
19002.00 100
19003.30 93
19004.60 87
19005.90 98
19007.21 101
19008.51 84
19009.81 85
19011.12 83
19012.42 92
19013.72 92
19015.02 83
19016.33 98
19017.63 87
19018.93 78
19020.24 87
19021.54 89
19022.84 89
19024.15 92
19025.45 102
19026.75 95
19028.06 89
19029.36 83
19030.66 92
19031.97 107
19033.27 96
19034.57 80
19035.88 87
19037.18 85
19038.48 97
19039.79 89
19041.09 95
19042.40 98
19043.70 103
19045.00 84
19046.31 67
19047.61 83
19048.92 76
19050.22 89
19051.52 87
19052.83 84
19054.13 97
19055.44 88
19056.74 73
19058.05 84
19059.35 85
19060.65 85
19061.96 93
19063.26 96
19064.57 81
19065.87 101
19067.18 72
19068.48 71
19069.79 96
19071.09 87
19072.40 88
19073.70 74
19075.01 103
19076.31 86
19077.62 96
19078.92 83
19080.23 89
19081.53 87
19082.84 106
19084.14 100
19085.45 89
19086.75 73
19088.06 73
19089.36 102
19090.67 96
19091.98 102
19093.28 92
19094.59 94
19095.89 95
19097.20 106
19098.50 102
19099.81 94
19101.12 97
19102.42 98
19103.73 96
19105.03 87
19106.34 84
19107.65 112
19108.95 96
19110.26 84
19111.56 86
19112.87 85
19114.18 86
19115.48 78
19116.79 92
19118.10 97
19119.40 96
19120.71 88
19122.02 100
19123.32 85
19124.63 84
19125.94 73
19127.24 89
19128.55 110
19129.86 83
19131.16 101
19132.47 87
19133.78 105
19135.08 94
19136.39 103
19137.70 83
19139.01 87
19140.31 87
19141.62 74
19142.93 94
19144.23 84
19145.54 91
19146.85 98
19148.16 94
19149.46 82
19150.77 81
19152.08 92
19153.39 102
19154.69 83
19156.00 89
19157.31 87
19158.62 99
19159.93 103
19161.23 110
19162.54 96
19163.85 96
19165.16 98
19166.47 86
19167.77 87
19169.08 80
19170.39 103
19171.70 91
19173.01 86
19174.32 83
19175.62 96
19176.93 95
19178.24 93
19179.55 77
19180.86 72
19182.17 75
19183.48 96
19184.78 84
19186.09 103
19187.40 87
19188.71 83
19190.02 91
19191.33 92
19192.64 93
19193.95 86
19195.26 95
19196.56 83
19197.87 87
19199.18 89
19200.49 95
19201.80 108
19203.11 83
19204.42 91
19205.73 91
19207.04 93
19208.35 94
19209.66 95
19210.97 95
19212.28 83
19213.59 86
19214.90 92
19216.21 88
19217.52 87
19218.83 82
19220.14 81
19221.45 101
19222.76 89
19224.07 111
19225.38 114
19226.69 94
19228.00 81
19229.31 97
19230.62 109
19231.93 105
19233.24 97
19234.55 94
19235.86 94
19237.17 86
19238.48 92
19239.79 81
19241.10 88
19242.41 105
19243.72 78
19245.03 86
19246.35 95
19247.66 76
19248.97 96
19250.28 103
19251.59 95
19252.90 75
19254.21 107
19255.52 86
19256.83 93
19258.14 92
19259.46 97
19260.77 91
19262.08 105
19263.39 108
19264.70 90
19266.01 94
19267.32 99
19268.64 100
19269.95 86
19271.26 91
19272.57 88
19273.88 81
19275.20 107
19276.51 88
19277.82 83
19279.13 84
19280.44 86
19281.75 92
19283.07 85
19284.38 99
19285.69 92
19287.00 89
19288.32 89
19289.63 93
19290.94 85
19292.25 75
19293.57 74
19294.88 75
19296.19 90
19297.50 81
19298.82 94
19300.13 67
19301.44 74
19302.75 84
19304.07 89
19305.38 97
19306.69 82
19308.01 89
19309.32 86
19310.63 82
19311.94 78
19313.26 79
19314.57 99
19315.88 91
19317.20 93
19318.51 93
19319.82 96
19321.14 89
19322.45 100
19323.76 89
19325.08 79
19326.39 106
19327.70 86
19329.02 97
19330.33 94
19331.65 63
19332.96 89
19334.27 93
19335.59 77
19336.90 76
19338.22 88
19339.53 100
19340.84 87
19342.16 80
19343.47 75
19344.79 81
19346.10 78
19347.41 67
19348.73 90
19350.04 99
19351.36 99
19352.67 82
19353.99 80
19355.30 92
19356.62 79
19357.93 90
19359.25 91
19360.56 77
19361.87 102
19363.19 80
19364.50 78
19365.82 92
19367.13 93
19368.45 94
19369.76 84
19371.08 88
19372.39 107
19373.71 104
19375.02 76
19376.34 75
19377.66 87
19378.97 83
19380.29 92
19381.60 85
19382.92 72
19384.23 75
19385.55 67
19386.86 88
19388.18 109
19389.50 90
19390.81 75
19392.13 86
19393.44 102
19394.76 99
19396.07 84
19397.39 106
19398.71 91
19400.02 86
19401.34 93
19402.65 70
19403.97 88
19405.29 94
19406.60 86
19407.92 85
19409.24 97
19410.55 92
19411.87 98
19413.19 92
19414.50 85
19415.82 86
19417.14 91
19418.45 90
19419.77 75
19421.09 83
19422.40 81
19423.72 93
19425.04 89
19426.35 93
19427.67 91
19428.99 88
19430.30 85
19431.62 93
19432.94 101
19434.26 95
19435.57 80
19436.89 101
19438.21 95
19439.53 89
19440.84 84
19442.16 107
19443.48 90
19444.80 93
19446.11 84
19447.43 96
19448.75 105
19450.07 104
19451.38 110
19452.70 76
19454.02 83
19455.34 84
19456.66 90
19457.97 82
19459.29 75
19460.61 100
19461.93 101
19463.25 94
19464.57 75
19465.88 84
19467.20 81
19468.52 95
19469.84 84
19471.16 83
19472.48 98
19473.79 74
19475.11 93
19476.43 84
19477.75 87
19479.07 94
19480.39 84
19481.71 92
19483.03 89
19484.34 87
19485.66 96
19486.98 72
19488.30 74
19489.62 73
19490.94 75
19492.26 81
19493.58 83
19494.90 100
19496.22 91
19497.54 90
19498.86 96
19500.18 85
19501.50 82
19502.81 101
19504.13 89
19505.45 104
19506.77 93
19508.09 84
19509.41 87
19510.73 100
19512.05 89
19513.37 93
19514.69 88
19516.01 92
19517.33 82
19518.65 86
19519.97 93
19521.29 85
19522.61 81
19523.93 87
19525.25 87
19526.57 89
19527.89 95
19529.22 91
19530.54 82
19531.86 100
19533.18 78
19534.50 78
19535.82 94
19537.14 88
19538.46 85
19539.78 89
19541.10 88
19542.42 79
19543.74 76
19545.06 95
19546.39 81
19547.71 82
19549.03 105
19550.35 95
19551.67 95
19552.99 99
19554.31 87
19555.63 96
19556.96 93
19558.28 95
19559.60 88
19560.92 105
19562.24 94
19563.56 86
19564.88 91
19566.21 87
19567.53 98
19568.85 98
19570.17 92
19571.49 93
19572.82 84
19574.14 93
19575.46 93
19576.78 83
19578.10 79
19579.43 102
19580.75 83
19582.07 99
19583.39 71
19584.72 83
19586.04 80
19587.36 82
19588.68 70
19590.01 82
19591.33 97
19592.65 98
19593.97 70
19595.30 92
19596.62 74
19597.94 82
19599.26 97
19600.59 94
19601.91 80
19603.23 58
19604.56 89
19605.88 86
19607.20 97
19608.53 107
19609.85 80
19611.17 80
19612.49 91
19613.82 98
19615.14 92
19616.47 78
19617.79 87
19619.11 79
19620.44 85
19621.76 82
19623.08 97
19624.41 92
19625.73 89
19627.05 97
19628.38 89
19629.70 88
19631.03 91
19632.35 98
19633.67 79
19635.00 88
19636.32 94
19637.65 95
19638.97 93
19640.29 95
19641.62 97
19642.94 94
19644.27 84
19645.59 92
19646.92 77
19648.24 104
19649.57 94
19650.89 107
19652.21 96
19653.54 78
19654.86 96
19656.19 84
19657.51 100
19658.84 89
19660.16 90
19661.49 96
19662.81 100
19664.14 88
19665.46 84
19666.79 96
19668.11 87
19669.44 81
19670.76 98
19672.09 92
19673.41 91
19674.74 78
19676.07 90
19677.39 88
19678.72 101
19680.04 86
19681.37 93
19682.69 91
19684.02 85
19685.34 74
19686.67 90
19688.00 89
19689.32 97
19690.65 90
19691.97 92
19693.30 92
19694.63 81
19695.95 97
19697.28 95
19698.60 89
19699.93 79
19701.26 105
19702.58 80
19703.91 93
19705.24 89
19706.56 92
19707.89 80
19709.22 83
19710.54 76
19711.87 100
19713.20 97
19714.52 78
19715.85 88
19717.18 87
19718.50 88
19719.83 89
19721.16 90
19722.48 81
19723.81 83
19725.14 84
19726.47 95
19727.79 98
19729.12 90
19730.45 88
19731.77 85
19733.10 90
19734.43 101
19735.76 89
19737.08 93
19738.41 86
19739.74 105
19741.07 96
19742.39 85
19743.72 83
19745.05 94
19746.38 91
19747.71 98
19749.03 82
19750.36 79
19751.69 101
19753.02 79
19754.35 78
19755.67 74
19757.00 91
19758.33 94
19759.66 82
19760.99 98
19762.31 84
19763.64 70
19764.97 85
19766.30 87
19767.63 95
19768.96 74
19770.29 96
19771.61 93
19772.94 77
19774.27 83
19775.60 77
19776.93 80
19778.26 84
19779.59 86
19780.92 101
19782.25 100
19783.57 82
19784.90 85
19786.23 79
19787.56 93
19788.89 89
19790.22 89
19791.55 105
19792.88 83
19794.21 80
19795.54 71
19796.87 81
19798.20 96
19799.53 100
19800.86 90
19802.19 94
19803.52 98
19804.85 104
19806.18 98
19807.50 83
19808.83 78
19810.16 93
19811.49 92
19812.82 83
19814.15 79
19815.49 77
19816.82 79
19818.15 94
19819.48 80
19820.81 90
19822.14 95
19823.47 103
19824.80 72
19826.13 74
19827.46 80
19828.79 79
19830.12 86
19831.45 91
19832.78 80
19834.11 91
19835.44 74
19836.77 87
19838.10 75
19839.44 68
19840.77 83
19842.10 74
19843.43 103
19844.76 87
19846.09 75
19847.42 102
19848.75 88
19850.08 79
19851.42 88
19852.75 82
19854.08 92
19855.41 89
19856.74 88
19858.07 65
19859.40 71
19860.74 82
19862.07 88
19863.40 86
19864.73 96
19866.06 91
19867.40 102
19868.73 100
19870.06 98
19871.39 100
19872.72 90
19874.06 104
19875.39 87
19876.72 87
19878.05 83
19879.38 69
19880.72 109
19882.05 97
19883.38 90
19884.71 85
19886.05 89
19887.38 84
19888.71 88
19890.04 88
19891.38 93
19892.71 80
19894.04 82
19895.38 84
19896.71 86
19898.04 84
19899.37 71
19900.71 80
19902.04 89
19903.37 86
19904.71 80
19906.04 85
19907.37 95
19908.71 96
19910.04 82
19911.37 83
19912.71 88
19914.04 96
19915.37 74
19916.71 94
19918.04 77
19919.37 88
19920.71 89
19922.04 111
19923.37 90
19924.71 84
19926.04 90
19927.38 79
19928.71 75
19930.04 87
19931.38 105
19932.71 78
19934.05 83
19935.38 87
19936.71 80
19938.05 92
19939.38 94
19940.72 88
19942.05 97
19943.39 80
19944.72 102
19946.06 92
19947.39 93
19948.72 81
19950.06 87
19951.39 108
19952.73 87
19954.06 82
19955.40 80
19956.73 82
19958.07 97
19959.40 92
19960.74 94
19962.07 105
19963.41 106
19964.74 91
19966.08 92
19967.41 88
19968.75 96
19970.08 95
19971.42 92
19972.76 91
19974.09 93
19975.43 78
19976.76 68
19978.10 90
19979.43 74
19980.77 87
19982.10 94
19983.44 94
19984.78 77
19986.11 86
19987.45 98
19988.78 100
19990.12 85
19991.46 102
19992.79 92
19994.13 108
19995.46 100
19996.80 91
19998.14 93
19999.47 100
20000.81 87
20002.15 103
20003.48 93
20004.82 85
20006.16 75
20007.49 94
20008.83 95
20010.17 97
20011.50 88
20012.84 75
20014.18 102
20015.51 109
20016.85 82
20018.19 86
20019.52 100
20020.86 95
20022.20 103
20023.53 88
20024.87 95
20026.21 83
20027.55 102
20028.88 86
20030.22 90
20031.56 72
20032.90 76
20034.23 91
20035.57 102
20036.91 104
20038.25 96
20039.58 87
20040.92 97
20042.26 92
20043.60 84
20044.93 101
20046.27 95
20047.61 100
20048.95 102
20050.29 91
20051.62 98
20052.96 96
20054.30 96
20055.64 80
20056.98 88
20058.32 105
20059.65 85
20060.99 94
20062.33 86
20063.67 96
20065.01 80
20066.35 85
20067.68 112
20069.02 87
20070.36 94
20071.70 98
20073.04 83
20074.38 95
20075.72 88
20077.06 90
20078.40 101
20079.73 95
20081.07 92
20082.41 87
20083.75 87
20085.09 88
20086.43 84
20087.77 98
20089.11 108
20090.45 97
20091.79 80
20093.13 86
20094.47 92
20095.81 99
20097.15 102
20098.48 79
20099.82 83
20101.16 88
20102.50 81
20103.84 85
20105.18 78
20106.52 86
20107.86 94
20109.20 93
20110.54 94
20111.88 70
20113.22 103
20114.56 106
20115.90 99
20117.24 88
20118.58 89
20119.93 99
20121.27 94
20122.61 77
20123.95 94
20125.29 104
20126.63 93
20127.97 114
20129.31 96
20130.65 100
20131.99 114
20133.33 117
20134.67 100
20136.01 115
