# Supplementary material for: MALDI-TOF MS typing enables the classification of brewing yeasts of the genus Saccharomyces to major beer styles
Source: PLoS One. 2017 Aug 9;12(8):e0181694. doi: 10.1371/journal.pone.0181694 (PMC5549903; doi:10.1371/journal.pone.0181694)
Supplement: S8 File — The directory includes 90 raw files and was zipped to “.zip”; the folder has three strains with 30 spectra per strain; S1 Text explains the raw files with an example and Table 1 represents the yeast strains used within the experiment. (ZIP) [file pone.0181694.s011.zip › 22-24/30282-8I4-Lag-Lag-Lag-YPG-18h-E-E_2016-09-27_9_0_D3_1.dat]

1999.34 949
1999.77 998
2000.19 1000
2000.61 1044
2001.03 997
2001.45 929
2001.88 977
2002.30 948
2002.72 917
2003.14 908
2003.56 894
2003.99 927
2004.41 959
2004.83 908
2005.25 922
2005.68 963
2006.10 957
2006.52 952
2006.94 958
2007.37 939
2007.79 952
2008.21 1012
2008.64 909
2009.06 927
2009.48 944
2009.90 1021
2010.33 882
2010.75 874
2011.17 931
2011.60 980
2012.02 913
2012.44 908
2012.87 855
2013.29 782
2013.71 837
2014.14 874
2014.56 880
2014.98 902
2015.41 843
2015.83 818
2016.25 916
2016.68 891
2017.10 872
2017.53 956
2017.95 933
2018.37 977
2018.80 986
2019.22 990
2019.65 1034
2020.07 1030
2020.49 937
2020.92 942
2021.34 993
2021.77 997
2022.19 950
2022.61 991
2023.04 898
2023.46 908
2023.89 972
2024.31 960
2024.74 993
2025.16 932
2025.59 927
2026.01 977
2026.44 958
2026.86 902
2027.29 910
2027.71 873
2028.14 913
2028.56 924
2028.98 920
2029.41 934
2029.84 922
2030.26 917
2030.69 885
2031.11 943
2031.54 968
2031.96 995
2032.39 987
2032.81 980
2033.24 893
2033.66 955
2034.09 969
2034.51 958
2034.94 935
2035.37 939
2035.79 933
2036.22 936
2036.64 970
2037.07 879
2037.49 955
2037.92 1018
2038.35 1001
2038.77 1044
2039.20 989
2039.62 1028
2040.05 976
2040.48 972
2040.90 950
2041.33 939
2041.76 988
2042.18 984
2042.61 946
2043.03 890
2043.46 925
2043.89 919
2044.31 873
2044.74 901
2045.17 928
2045.59 925
2046.02 1009
2046.45 940
2046.87 984
2047.30 937
2047.73 878
2048.16 926
2048.58 910
2049.01 896
2049.44 848
2049.86 916
2050.29 952
2050.72 915
2051.15 905
2051.57 881
2052.00 960
2052.43 904
2052.86 880
2053.28 831
2053.71 855
2054.14 850
2054.57 870
2054.99 923
2055.42 869
2055.85 866
2056.28 906
2056.70 919
2057.13 878
2057.56 958
2057.99 972
2058.42 997
2058.84 986
2059.27 1034
2059.70 943
2060.13 1046
2060.56 983
2060.99 934
2061.41 918
2061.84 892
2062.27 970
2062.70 928
2063.13 928
2063.56 941
2063.99 1001
2064.41 959
2064.84 989
2065.27 1054
2065.70 1028
2066.13 1047
2066.56 1045
2066.99 988
2067.42 1097
2067.85 1047
2068.27 977
2068.70 936
2069.13 958
2069.56 933
2069.99 892
2070.42 843
2070.85 883
2071.28 879
2071.71 874
2072.14 881
2072.57 905
2073.00 1023
2073.43 982
2073.86 984
2074.29 1063
2074.72 992
2075.15 989
2075.58 1024
2076.01 995
2076.44 1014
2076.87 983
2077.30 964
2077.73 986
2078.16 1010
2078.59 1014
2079.02 986
2079.45 1009
2079.88 969
2080.31 1022
2080.74 1010
2081.17 946
2081.60 935
2082.03 981
2082.46 1003
2082.89 847
2083.32 958
2083.75 933
2084.18 911
2084.61 903
2085.04 936
2085.47 967
2085.90 910
2086.34 924
2086.77 962
2087.20 988
2087.63 936
2088.06 845
2088.49 883
2088.92 915
2089.35 916
2089.79 880
2090.22 939
2090.65 882
2091.08 854
2091.51 870
2091.94 898
2092.37 882
2092.81 934
2093.24 955
2093.67 908
2094.10 885
2094.53 920
2094.96 938
2095.40 865
2095.83 846
2096.26 848
2096.69 889
2097.12 906
2097.56 934
2097.99 846
2098.42 886
2098.85 840
2099.29 841
2099.72 867
2100.15 816
2100.58 818
2101.01 795
2101.45 883
2101.88 784
2102.31 745
2102.75 833
2103.18 862
2103.61 891
2104.04 889
2104.48 826
2104.91 911
2105.34 890
2105.77 914
2106.21 936
2106.64 932
2107.07 958
2107.51 946
2107.94 878
2108.37 880
2108.81 899
2109.24 977
2109.67 904
2110.11 866
2110.54 872
2110.97 902
2111.41 820
2111.84 815
2112.27 801
2112.71 839
2113.14 807
2113.58 800
2114.01 880
2114.44 808
2114.88 791
2115.31 832
2115.75 841
2116.18 865
2116.61 929
2117.05 864
2117.48 853
2117.92 868
2118.35 923
2118.78 926
2119.22 875
2119.65 847
2120.09 887
2120.52 850
2120.96 840
2121.39 887
2121.83 952
2122.26 1003
2122.69 953
2123.13 928
2123.56 922
2124.00 856
2124.43 896
2124.87 895
2125.30 941
2125.74 1008
2126.17 971
2126.61 1021
2127.04 944
2127.48 880
2127.91 905
2128.35 917
2128.79 880
2129.22 889
2129.66 905
2130.09 906
2130.53 916
2130.96 986
2131.40 968
2131.83 954
2132.27 1006
2132.70 981
2133.14 1049
2133.58 975
2134.01 948
2134.45 951
2134.88 981
2135.32 1045
2135.76 953
2136.19 1003
2136.63 950
2137.06 947
2137.50 1047
2137.94 984
2138.37 991
2138.81 899
2139.25 872
2139.68 939
2140.12 954
2140.56 883
2140.99 853
2141.43 827
2141.87 890
2142.30 859
2142.74 833
2143.18 878
2143.61 852
2144.05 895
2144.49 873
2144.92 813
2145.36 897
2145.80 910
2146.23 907
2146.67 918
2147.11 968
2147.55 940
2147.98 1018
2148.42 1075
2148.86 1045
2149.30 1134
2149.73 1121
2150.17 1115
2150.61 1090
2151.05 1148
2151.48 1111
2151.92 1139
2152.36 1085
2152.80 1046
2153.23 1051
2153.67 1014
2154.11 948
2154.55 949
2154.99 994
2155.42 910
2155.86 958
2156.30 952
2156.74 938
2157.18 843
2157.61 852
2158.05 900
2158.49 950
2158.93 933
2159.37 926
2159.81 955
2160.24 967
2160.68 1036
2161.12 967
2161.56 1012
2162.00 943
2162.44 932
2162.88 949
2163.32 906
2163.75 949
2164.19 1020
2164.63 945
2165.07 1006
2165.51 987
2165.95 1026
2166.39 1042
2166.83 1090
2167.27 1067
2167.71 981
2168.15 994
2168.59 1010
2169.02 943
2169.46 907
2169.90 935
2170.34 924
2170.78 876
2171.22 926
2171.66 975
2172.10 930
2172.54 1022
2172.98 1039
2173.42 1043
2173.86 982
2174.30 1144
2174.74 1043
2175.18 982
2175.62 1025
2176.06 1064
2176.50 1116
2176.94 1125
2177.38 1122
2177.82 1136
2178.26 1153
2178.70 1056
2179.14 1148
2179.58 1109
2180.02 1147
2180.47 1155
2180.91 1129
2181.35 1071
2181.79 1038
2182.23 1059
2182.67 1027
2183.11 1026
2183.55 988
2183.99 978
2184.43 917
2184.87 948
2185.31 987
2185.76 1005
2186.20 940
2186.64 966
2187.08 1067
2187.52 1084
2187.96 1040
2188.40 1058
2188.84 1094
2189.29 1024
2189.73 1047
2190.17 1082
2190.61 1056
2191.05 1090
2191.49 997
2191.94 961
2192.38 971
2192.82 1014
2193.26 1132
2193.70 1125
2194.14 1062
2194.59 1093
2195.03 1083
2195.47 1212
2195.91 1167
2196.36 1164
2196.80 1172
2197.24 1137
2197.68 1120
2198.12 1074
2198.57 1052
2199.01 1040
2199.45 1006
2199.89 1047
2200.34 1030
2200.78 1031
2201.22 1040
2201.66 1047
2202.11 1072
2202.55 1080
2202.99 1129
2203.44 1164
2203.88 1163
2204.32 1051
2204.76 1078
2205.21 1102
2205.65 1074
2206.09 1062
2206.54 1027
2206.98 1071
2207.42 1085
2207.87 1101
2208.31 1117
2208.75 1034
2209.20 1077
2209.64 1130
2210.08 1137
2210.53 1105
2210.97 1118
2211.42 1083
2211.86 1031
2212.30 1065
2212.75 1071
2213.19 1082
2213.63 1072
2214.08 1101
2214.52 1071
2214.97 1118
2215.41 1109
2215.85 1024
2216.30 1051
2216.74 992
2217.19 1038
2217.63 1016
2218.08 991
2218.52 1031
2218.97 1009
2219.41 987
2219.85 982
2220.30 1008
2220.74 973
2221.19 994
2221.63 1051
2222.08 1117
2222.52 1124
2222.97 1153
2223.41 1108
2223.86 1130
2224.30 1192
2224.75 1200
2225.19 1181
2225.64 1175
2226.08 1173
2226.53 1086
2226.97 1133
2227.42 1075
2227.86 1048
2228.31 1136
2228.75 1143
2229.20 1198
2229.65 1171
2230.09 1119
2230.54 1151
2230.98 1199
2231.43 1248
2231.87 1391
2232.32 1363
2232.76 1386
2233.21 1506
2233.66 1477
2234.10 1436
2234.55 1450
2234.99 1502
2235.44 1453
2235.89 1432
2236.33 1368
2236.78 1367
2237.23 1385
2237.67 1278
2238.12 1250
2238.56 1174
2239.01 1141
2239.46 1170
2239.90 1044
2240.35 992
2240.80 1016
2241.24 1020
2241.69 1009
2242.14 1012
2242.58 941
2243.03 915
2243.48 959
2243.93 981
2244.37 990
2244.82 956
2245.27 986
2245.71 968
2246.16 953
2246.61 967
2247.05 976
2247.50 961
2247.95 888
2248.40 979
2248.84 971
2249.29 968
2249.74 1050
2250.19 1078
2250.63 1037
2251.08 1052
2251.53 1041
2251.98 1061
2252.43 1046
2252.87 1029
2253.32 1043
2253.77 962
2254.22 978
2254.66 997
2255.11 1005
2255.56 947
2256.01 903
2256.46 986
2256.91 949
2257.35 962
2257.80 947
2258.25 930
2258.70 918
2259.15 927
2259.60 942
2260.04 968
2260.49 963
2260.94 938
2261.39 1011
2261.84 976
2262.29 990
2262.74 980
2263.19 1005
2263.63 1033
2264.08 1004
2264.53 967
2264.98 1024
2265.43 1036
2265.88 1025
2266.33 1053
2266.78 994
2267.23 1071
2267.68 1109
2268.13 1103
2268.58 1096
2269.02 1105
2269.47 1114
2269.92 1180
2270.37 1216
2270.82 1305
2271.27 1388
2271.72 1262
2272.17 1258
2272.62 1394
2273.07 1413
2273.52 1327
2273.97 1295
2274.42 1370
2274.87 1357
2275.32 1410
2275.77 1496
2276.22 1537
2276.67 1476
2277.12 1508
2277.57 1433
2278.02 1360
2278.47 1354
2278.92 1269
2279.37 1221
2279.82 1137
2280.27 1128
2280.73 1092
2281.18 1037
2281.63 1054
2282.08 1041
2282.53 1013
2282.98 1014
2283.43 1012
2283.88 1050
2284.33 1032
2284.78 1058
2285.23 1013
2285.68 974
2286.14 1029
2286.59 995
2287.04 1010
2287.49 1034
2287.94 1102
2288.39 1193
2288.84 1159
2289.30 1221
2289.75 1317
2290.20 1280
2290.65 1444
2291.10 1501
2291.55 1461
2292.00 1426
2292.46 1589
2292.91 1646
2293.36 1673
2293.81 1688
2294.26 1670
2294.72 1752
2295.17 1716
2295.62 1593
2296.07 1529
2296.52 1456
2296.98 1418
2297.43 1397
2297.88 1292
2298.33 1288
2298.79 1183
2299.24 1130
2299.69 1124
2300.14 1051
2300.60 1026
2301.05 1062
2301.50 1036
2301.95 1000
2302.41 974
2302.86 1013
2303.31 1087
2303.76 986
2304.22 958
2304.67 981
2305.12 1060
2305.58 1064
2306.03 1035
2306.48 1078
2306.94 1086
2307.39 1093
2307.84 1105
2308.30 1173
2308.75 1130
2309.20 1240
2309.66 1287
2310.11 1229
2310.56 1236
2311.02 1268
2311.47 1284
2311.92 1292
2312.38 1172
2312.83 1181
2313.28 1098
2313.74 1142
2314.19 1170
2314.65 1142
2315.10 1100
2315.55 1080
2316.01 1113
2316.46 1057
2316.92 1211
2317.37 1129
2317.83 1190
2318.28 1214
2318.73 1222
2319.19 1217
2319.64 1237
2320.10 1290
2320.55 1233
2321.01 1269
2321.46 1276
2321.92 1248
2322.37 1227
2322.82 1191
2323.28 1234
2323.73 1289
2324.19 1218
2324.64 1297
2325.10 1395
2325.55 1385
2326.01 1394
2326.46 1398
2326.92 1376
2327.37 1311
2327.83 1202
2328.29 1222
2328.74 1226
2329.20 1172
2329.65 1099
2330.11 1118
2330.56 1099
2331.02 1116
2331.47 1050
2331.93 1081
2332.38 1100
2332.84 1102
2333.30 1130
2333.75 1156
2334.21 1107
2334.66 1149
2335.12 1032
2335.58 1059
2336.03 1099
2336.49 1035
2336.94 1115
2337.40 1108
2337.86 1119
2338.31 1051
2338.77 997
2339.22 1002
2339.68 992
2340.14 1047
2340.59 999
2341.05 967
2341.51 998
2341.96 1038
2342.42 1003
2342.88 1001
2343.33 993
2343.79 1007
2344.25 1088
2344.70 1085
2345.16 1045
2345.62 1139
2346.08 1111
2346.53 1163
2346.99 1107
2347.45 1167
2347.90 1231
2348.36 1140
2348.82 1204
2349.28 1170
2349.73 1165
2350.19 1186
2350.65 1177
2351.11 1173
2351.56 1091
2352.02 1061
2352.48 1013
2352.94 1018
2353.39 999
2353.85 1031
2354.31 987
2354.77 976
2355.22 931
2355.68 913
2356.14 944
2356.60 973
2357.06 996
2357.51 1037
2357.97 1012
2358.43 1020
2358.89 1027
2359.35 1093
2359.81 1131
2360.26 1066
2360.72 1133
2361.18 1050
2361.64 997
2362.10 1033
2362.56 1100
2363.02 1139
2363.47 1094
2363.93 1161
2364.39 1189
2364.85 1214
2365.31 1184
2365.77 1181
2366.23 1293
2366.69 1228
2367.15 1254
2367.60 1222
2368.06 1138
2368.52 1155
2368.98 1143
2369.44 1132
2369.90 1069
2370.36 1053
2370.82 1026
2371.28 1083
2371.74 1055
2372.20 1026
2372.66 1032
2373.12 1054
2373.58 1031
2374.04 1038
2374.50 983
2374.96 994
2375.42 973
2375.88 973
2376.34 1025
2376.80 1039
2377.26 1055
2377.72 986
2378.18 956
2378.64 975
2379.10 971
2379.56 959
2380.02 1001
2380.48 1032
2380.94 975
2381.40 1016
2381.86 977
2382.32 1028
2382.78 1037
2383.24 1038
2383.70 1045
2384.16 1015
2384.62 1027
2385.08 1030
2385.54 1036
2386.00 1101
2386.47 1055
2386.93 1057
2387.39 1148
2387.85 1127
2388.31 1068
2388.77 1114
2389.23 1127
2389.69 1150
2390.15 1158
2390.62 1111
2391.08 1146
2391.54 1125
2392.00 1051
2392.46 1061
2392.92 1117
2393.38 1063
2393.85 1032
2394.31 990
2394.77 960
2395.23 966
2395.69 1041
2396.16 1031
2396.62 1003
2397.08 1009
2397.54 1055
2398.00 980
2398.47 1009
2398.93 1101
2399.39 1049
2399.85 1060
2400.31 1067
2400.78 1036
2401.24 983
2401.70 965
2402.16 964
2402.63 974
2403.09 939
2403.55 975
2404.01 993
2404.48 1051
2404.94 1056
2405.40 1110
2405.86 1055
2406.33 1001
2406.79 1018
2407.25 1018
2407.72 1034
2408.18 993
2408.64 1035
2409.11 978
2409.57 981
2410.03 1032
2410.49 943
2410.96 900
2411.42 881
2411.88 892
2412.35 958
2412.81 892
2413.28 940
2413.74 927
2414.20 980
2414.67 955
2415.13 912
2415.59 948
2416.06 968
2416.52 1003
2416.98 1020
2417.45 1036
2417.91 1028
2418.38 1097
2418.84 1076
2419.30 1069
2419.77 1006
2420.23 1057
2420.70 1096
2421.16 1074
2421.63 1105
2422.09 1084
2422.55 1129
2423.02 1047
2423.48 1117
2423.95 1104
2424.41 1098
2424.88 1106
2425.34 1114
2425.81 1042
2426.27 1058
2426.74 1080
2427.20 1074
2427.67 1033
2428.13 995
2428.60 910
2429.06 970
2429.53 985
2429.99 1013
2430.46 922
2430.92 947
2431.39 952
2431.85 962
2432.32 910
2432.78 901
2433.25 926
2433.71 1010
2434.18 1025
2434.64 976
2435.11 1005
2435.58 1017
2436.04 1011
2436.51 1010
2436.97 1064
2437.44 1046
2437.90 1040
2438.37 986
2438.84 1019
2439.30 1107
2439.77 1115
2440.23 1113
2440.70 1117
2441.17 1091
2441.63 1090
2442.10 1053
2442.57 1000
2443.03 1083
2443.50 1136
2443.96 1138
2444.43 1072
2444.90 1065
2445.36 1113
2445.83 1016
2446.30 990
2446.76 1058
2447.23 1027
2447.70 1045
2448.16 1028
2448.63 1070
2449.10 1006
2449.57 1091
2450.03 1029
2450.50 1049
2450.97 1041
2451.43 1034
2451.90 1060
2452.37 1055
2452.84 963
2453.30 901
2453.77 1027
2454.24 970
2454.71 953
2455.17 921
2455.64 951
2456.11 946
2456.58 975
2457.04 922
2457.51 917
2457.98 907
2458.45 938
2458.91 956
2459.38 1006
2459.85 929
2460.32 905
2460.79 929
2461.25 946
2461.72 927
2462.19 950
2462.66 906
2463.13 945
2463.60 1003
2464.06 942
2464.53 905
2465.00 943
2465.47 964
2465.94 983
2466.41 979
2466.87 1022
2467.34 979
2467.81 973
2468.28 956
2468.75 986
2469.22 931
2469.69 892
2470.16 946
2470.63 1010
2471.09 983
2471.56 945
2472.03 977
2472.50 987
2472.97 1002
2473.44 1025
2473.91 912
2474.38 1007
2474.85 1044
2475.32 965
2475.79 917
2476.26 927
2476.73 994
2477.20 976
2477.67 990
2478.14 1042
2478.60 1020
2479.07 975
2479.54 1000
2480.01 1040
2480.48 965
2480.95 962
2481.42 952
2481.89 916
2482.36 908
2482.83 910
2483.30 956
2483.77 939
2484.25 990
2484.72 995
2485.19 1021
2485.66 1134
2486.13 1131
2486.60 1050
2487.07 1098
2487.54 1135
2488.01 1213
2488.48 1197
2488.95 1144
2489.42 1075
2489.89 1060
2490.36 1111
2490.83 1163
2491.30 1050
2491.78 1031
2492.25 1050
2492.72 1016
2493.19 1019
2493.66 1062
2494.13 1116
2494.60 1013
2495.07 1078
2495.55 1118
2496.02 1098
2496.49 1062
2496.96 1026
2497.43 1053
2497.90 1039
2498.37 937
2498.85 944
2499.32 994
2499.79 996
2500.26 1006
2500.73 908
2501.20 959
2501.68 993
2502.15 960
2502.62 936
2503.09 1004
2503.56 986
2504.04 967
2504.51 979
2504.98 977
2505.45 943
2505.93 989
2506.40 1034
2506.87 1042
2507.34 1002
2507.82 1066
2508.29 1072
2508.76 979
2509.23 1062
2509.71 1013
2510.18 956
2510.65 1120
2511.12 1177
2511.60 1244
2512.07 1181
2512.54 1147
2513.02 1158
2513.49 1165
2513.96 1094
2514.44 1097
2514.91 1087
2515.38 1113
2515.85 1060
2516.33 1036
2516.80 1034
2517.27 1056
2517.75 1035
2518.22 1016
2518.70 1069
2519.17 1080
2519.64 1082
2520.12 1007
2520.59 1046
2521.06 1079
2521.54 1069
2522.01 1045
2522.49 1029
2522.96 1139
2523.43 1001
2523.91 1017
2524.38 980
2524.86 998
2525.33 1075
2525.80 1046
2526.28 1028
2526.75 1015
2527.23 1052
2527.70 1063
2528.18 1047
2528.65 1041
2529.12 951
2529.60 947
2530.07 982
2530.55 955
2531.02 1065
2531.50 1085
2531.97 1090
2532.45 1023
2532.92 1049
2533.40 1015
2533.87 1036
2534.35 1066
2534.82 1087
2535.30 1086
2535.77 1004
2536.25 988
2536.72 980
2537.20 1000
2537.67 1109
2538.15 1048
2538.62 1024
2539.10 1020
2539.57 1008
2540.05 973
2540.53 987
2541.00 1027
2541.48 1029
2541.95 943
2542.43 1021
2542.90 1059
2543.38 1026
2543.86 1015
2544.33 963
2544.81 1008
2545.28 1075
2545.76 1054
2546.24 1064
2546.71 1069
2547.19 1156
2547.66 1236
2548.14 1150
2548.62 1195
2549.09 1305
2549.57 1316
2550.05 1291
2550.52 1288
2551.00 1349
2551.48 1294
2551.95 1332
2552.43 1297
2552.91 1219
2553.38 1238
2553.86 1281
2554.34 1157
2554.81 1064
2555.29 1151
2555.77 1178
2556.24 1086
2556.72 1075
2557.20 1108
2557.68 1112
2558.15 1104
2558.63 1015
2559.11 1013
2559.58 1055
2560.06 1034
2560.54 966
2561.02 976
2561.49 994
2561.97 1014
2562.45 1051
2562.93 972
2563.41 986
2563.88 950
2564.36 1016
2564.84 954
2565.32 899
2565.79 939
2566.27 984
2566.75 925
2567.23 961
2567.71 903
2568.18 938
2568.66 901
2569.14 894
2569.62 976
2570.10 945
2570.58 978
2571.05 922
2571.53 929
2572.01 941
2572.49 949
2572.97 920
2573.45 974
2573.93 1011
2574.40 976
2574.88 973
2575.36 961
2575.84 1025
2576.32 969
2576.80 1032
2577.28 996
2577.76 1006
2578.24 1009
2578.72 958
2579.19 971
2579.67 1036
2580.15 1032
2580.63 998
2581.11 1039
2581.59 1000
2582.07 978
2582.55 1017
2583.03 923
2583.51 940
2583.99 940
2584.47 969
2584.95 971
2585.43 981
2585.91 999
2586.39 1014
2586.87 964
2587.35 980
2587.83 1000
2588.31 1051
2588.79 1025
2589.27 995
2589.75 1027
2590.23 986
2590.71 997
2591.19 1026
2591.67 995
2592.15 914
2592.63 960
2593.11 1006
2593.59 976
2594.07 934
2594.55 969
2595.03 1028
2595.51 993
2595.99 970
2596.47 953
2596.96 862
2597.44 908
2597.92 914
2598.40 851
2598.88 919
2599.36 933
2599.84 898
2600.32 853
2600.80 885
2601.28 894
2601.77 890
2602.25 920
2602.73 948
2603.21 939
2603.69 968
2604.17 1082
2604.65 1024
2605.14 978
2605.62 1036
2606.10 1027
2606.58 1013
2607.06 1045
2607.54 1013
2608.03 1026
2608.51 975
2608.99 1034
2609.47 1023
2609.95 980
2610.44 989
2610.92 959
2611.40 1025
2611.88 992
2612.37 929
2612.85 941
2613.33 972
2613.81 984
2614.29 975
2614.78 953
2615.26 944
2615.74 1017
2616.22 927
2616.71 963
2617.19 1002
2617.67 941
2618.16 887
2618.64 993
2619.12 936
2619.60 921
2620.09 930
2620.57 968
2621.05 1001
2621.54 1004
2622.02 986
2622.50 1049
2622.99 1005
2623.47 1021
2623.95 995
2624.44 988
2624.92 1045
2625.40 1038
2625.89 995
2626.37 979
2626.85 1043
2627.34 947
2627.82 1030
2628.30 961
2628.79 993
2629.27 972
2629.76 1053
2630.24 1007
2630.72 941
2631.21 1020
2631.69 1002
2632.18 943
2632.66 999
2633.14 940
2633.63 967
2634.11 999
2634.60 1002
2635.08 1004
2635.57 946
2636.05 970
2636.53 941
2637.02 1024
2637.50 970
2637.99 903
2638.47 942
2638.96 948
2639.44 915
2639.93 973
2640.41 1005
2640.90 1041
2641.38 1025
2641.87 1033
2642.35 1004
2642.84 951
2643.32 983
2643.81 896
2644.29 897
2644.78 948
2645.26 1003
2645.75 961
2646.23 944
2646.72 1013
2647.20 1007
2647.69 995
2648.18 961
2648.66 997
2649.15 974
2649.63 979
2650.12 978
2650.60 1004
2651.09 958
2651.58 979
2652.06 960
2652.55 980
2653.03 1073
2653.52 968
2654.01 951
2654.49 1109
2654.98 1078
2655.46 1014
2655.95 1070
2656.44 1058
2656.92 1085
2657.41 1062
2657.90 1019
2658.38 1052
2658.87 1083
2659.36 1045
2659.84 1074
2660.33 1032
2660.82 1091
2661.30 1058
2661.79 1012
2662.28 1041
2662.76 1056
2663.25 1036
2663.74 1015
2664.22 1040
2664.71 999
2665.20 1081
2665.68 1083
2666.17 1057
2666.66 1025
2667.15 1045
2667.63 1058
2668.12 1073
2668.61 1053
2669.10 1071
2669.58 1108
2670.07 1063
2670.56 994
2671.05 990
2671.53 1030
2672.02 995
2672.51 1090
2673.00 1064
2673.48 1134
2673.97 1078
2674.46 1119
2674.95 1181
2675.44 1248
2675.92 1205
2676.41 1102
2676.90 1177
2677.39 1190
2677.88 1134
2678.37 1109
2678.85 1083
2679.34 1121
2679.83 1094
2680.32 990
2680.81 1004
2681.30 1078
2681.79 1046
2682.27 1002
2682.76 1016
2683.25 1072
2683.74 1028
2684.23 973
2684.72 1072
2685.21 1037
2685.70 979
2686.18 994
2686.67 1021
2687.16 985
2687.65 939
2688.14 913
2688.63 910
2689.12 962
2689.61 968
2690.10 990
2690.59 989
2691.08 1022
2691.57 1057
2692.06 1073
2692.55 1030
2693.04 1026
2693.53 1071
2694.02 1018
2694.51 1044
2694.99 1060
2695.48 1070
2695.97 1106
2696.46 1104
2696.95 1074
2697.44 991
2697.93 1006
2698.42 994
2698.92 1019
2699.41 1033
2699.90 1076
2700.39 1079
2700.88 1094
2701.37 1047
2701.86 1085
2702.35 1049
2702.84 973
2703.33 1043
2703.82 1039
2704.31 1014
2704.80 1041
2705.29 1089
2705.78 1065
2706.27 1084
2706.76 1064
2707.25 1064
2707.75 1002
2708.24 975
2708.73 959
2709.22 978
2709.71 975
2710.20 1017
2710.69 994
2711.18 1006
2711.68 1006
2712.17 988
2712.66 957
2713.15 965
2713.64 993
2714.13 998
2714.62 1019
2715.12 1032
2715.61 1034
2716.10 1036
2716.59 1028
2717.08 1048
2717.57 1049
2718.07 1071
2718.56 1015
2719.05 996
2719.54 1008
2720.03 967
2720.53 1064
2721.02 1040
2721.51 1010
2722.00 1139
2722.50 1082
2722.99 1173
2723.48 1095
2723.97 1110
2724.47 1046
2724.96 1046
2725.45 1045
2725.94 995
2726.44 935
2726.93 976
2727.42 942
2727.91 995
2728.41 1043
2728.90 1040
2729.39 1040
2729.89 1034
2730.38 1053
2730.87 1050
2731.37 1101
2731.86 1037
2732.35 1068
2732.84 1045
2733.34 1064
2733.83 1143
2734.32 1175
2734.82 1096
2735.31 1168
2735.81 1154
2736.30 1167
2736.79 1125
2737.29 1138
2737.78 1225
2738.27 1096
2738.77 1147
2739.26 1104
2739.75 1100
2740.25 1021
2740.74 991
2741.24 1010
2741.73 1015
2742.22 975
2742.72 1005
2743.21 997
2743.71 998
2744.20 986
2744.70 951
2745.19 940
2745.68 911
2746.18 928
2746.67 917
2747.17 942
2747.66 1020
2748.16 1013
2748.65 1031
2749.15 1001
2749.64 1026
2750.14 1010
2750.63 1015
2751.13 981
2751.62 978
2752.12 1009
2752.61 974
2753.11 975
2753.60 986
2754.10 1019
2754.59 978
2755.09 997
2755.58 1073
2756.08 1054
2756.57 1019
2757.07 1049
2757.56 1073
2758.06 1089
2758.56 1000
2759.05 1054
2759.55 1010
2760.04 978
2760.54 1025
2761.03 1048
2761.53 1068
2762.03 1036
2762.52 1036
2763.02 1102
2763.51 1100
2764.01 1156
2764.51 1063
2765.00 1050
2765.50 1001
2765.99 1027
2766.49 1072
2766.99 1086
2767.48 988
2767.98 944
2768.48 981
2768.97 969
2769.47 933
2769.97 1003
2770.46 999
2770.96 912
2771.46 988
2771.95 986
2772.45 1103
2772.95 1011
2773.44 1006
2773.94 987
2774.44 1005
2774.93 972
2775.43 1032
2775.93 1042
2776.43 1024
2776.92 1003
2777.42 1025
2777.92 1119
2778.41 1053
2778.91 1105
2779.41 1198
2779.91 1227
2780.40 1145
2780.90 1005
2781.40 988
2781.90 1057
2782.39 1060
2782.89 1096
2783.39 1120
2783.89 1099
2784.39 1017
2784.88 1049
2785.38 1090
2785.88 1119
2786.38 1154
2786.88 1089
2787.37 1065
2787.87 1087
2788.37 1117
2788.87 1106
2789.37 1101
2789.87 1072
2790.36 1119
2790.86 1073
2791.36 1075
2791.86 1105
2792.36 1069
2792.86 1017
2793.36 983
2793.85 1043
2794.35 1055
2794.85 1048
2795.35 1048
2795.85 1082
2796.35 1104
2796.85 1095
2797.35 1097
2797.85 1073
2798.34 1076
2798.84 1058
2799.34 1095
2799.84 1114
2800.34 1063
2800.84 1001
2801.34 1091
2801.84 1108
2802.34 1073
2802.84 1005
2803.34 1000
2803.84 998
2804.34 1064
2804.84 974
2805.34 1024
2805.84 1006
2806.34 1014
2806.84 1096
2807.34 1067
2807.84 1031
2808.34 981
2808.84 1043
2809.34 1052
2809.84 1011
2810.34 1059
2810.84 1087
2811.34 1137
2811.84 1176
2812.34 1124
2812.84 1066
2813.34 1040
2813.84 1049
2814.34 1036
2814.84 1087
2815.34 1076
2815.84 980
2816.34 1007
2816.84 1014
2817.34 1034
2817.85 985
2818.35 995
2818.85 1008
2819.35 1043
2819.85 1023
2820.35 1042
2820.85 1080
2821.35 1038
2821.85 961
2822.35 1008
2822.86 1012
2823.36 1059
2823.86 960
2824.36 933
2824.86 1005
2825.36 991
2825.87 1020
2826.37 951
2826.87 957
2827.37 948
2827.87 967
2828.37 924
2828.88 964
2829.38 1004
2829.88 943
2830.38 947
2830.88 973
2831.39 998
2831.89 967
2832.39 985
2832.89 950
2833.39 938
2833.90 1005
2834.40 932
2834.90 912
2835.40 984
2835.91 978
2836.41 1050
2836.91 1058
2837.41 937
2837.92 943
2838.42 983
2838.92 954
2839.42 906
2839.93 939
2840.43 1010
2840.93 1033
2841.44 972
2841.94 984
2842.44 1018
2842.95 1069
2843.45 1046
2843.95 990
2844.45 1038
2844.96 1065
2845.46 1064
2845.96 1039
2846.47 1016
2846.97 1153
2847.48 1118
2847.98 1082
2848.48 1121
2848.99 1131
2849.49 1051
2849.99 1013
2850.50 1026
2851.00 1070
2851.50 1027
2852.01 1058
2852.51 1025
2853.02 1036
2853.52 1019
2854.02 992
2854.53 985
2855.03 987
2855.54 969
2856.04 947
2856.55 981
2857.05 995
2857.55 973
2858.06 966
2858.56 980
2859.07 1090
2859.57 1071
2860.08 1064
2860.58 1016
2861.09 1035
2861.59 1101
2862.10 1087
2862.60 1013
2863.11 1113
2863.61 1131
2864.12 1149
2864.62 1166
2865.13 1123
2865.63 1143
2866.14 1159
2866.64 1117
2867.15 1147
2867.65 1099
2868.16 1135
2868.66 1085
2869.17 1053
2869.67 1042
2870.18 1053
2870.68 1000
2871.19 1054
2871.69 1068
2872.20 1045
2872.71 1079
2873.21 1045
2873.72 1078
2874.22 1103
2874.73 1090
2875.24 1067
2875.74 1057
2876.25 992
2876.75 1008
2877.26 988
2877.77 1077
2878.27 1047
2878.78 1009
2879.28 1095
2879.79 1040
2880.30 1001
2880.80 1008
2881.31 1112
2881.82 1120
2882.32 1128
2882.83 1072
2883.34 1094
2883.84 1094
2884.35 1061
2884.86 1122
2885.36 1300
2885.87 1249
2886.38 1318
2886.88 1172
2887.39 1260
2887.90 1330
2888.41 1326
2888.91 1227
2889.42 1333
2889.93 1368
2890.43 1415
2890.94 1366
2891.45 1256
2891.96 1355
2892.46 1300
2892.97 1309
2893.48 1291
2893.99 1286
2894.49 1296
2895.00 1340
2895.51 1332
2896.02 1323
2896.53 1303
2897.03 1292
2897.54 1359
2898.05 1307
2898.56 1297
2899.07 1195
2899.57 1156
2900.08 1212
2900.59 1276
2901.10 1255
2901.61 1281
2902.11 1332
2902.62 1249
2903.13 1359
2903.64 1303
2904.15 1321
2904.66 1395
2905.16 1406
2905.67 1473
2906.18 1453
2906.69 1462
2907.20 1497
2907.71 1432
2908.22 1377
2908.73 1297
2909.24 1341
2909.74 1257
2910.25 1263
2910.76 1152
2911.27 1147
2911.78 1157
2912.29 1130
2912.80 1085
2913.31 1080
2913.82 1093
2914.33 1154
2914.84 1105
2915.35 1067
2915.86 1203
2916.36 1141
2916.87 1164
2917.38 1178
2917.89 1173
2918.40 1153
2918.91 1169
2919.42 1127
2919.93 1143
2920.44 1190
2920.95 1180
2921.46 1176
2921.97 1245
2922.48 1222
2922.99 1216
2923.50 1169
2924.01 1142
2924.52 1237
2925.03 1247
2925.54 1279
2926.05 1178
2926.57 1139
2927.08 1213
2927.59 1080
2928.10 1054
2928.61 1121
2929.12 1124
2929.63 1061
2930.14 1069
2930.65 1056
2931.16 1066
2931.67 1046
2932.18 1041
2932.69 1035
2933.20 1042
2933.72 1084
2934.23 1130
2934.74 1184
2935.25 1132
2935.76 1056
2936.27 1110
2936.78 1125
2937.29 1213
2937.81 1212
2938.32 1229
2938.83 1218
2939.34 1177
2939.85 1192
2940.36 1202
2940.88 1247
2941.39 1182
2941.90 1255
2942.41 1231
2942.92 1285
2943.43 1274
2943.95 1214
2944.46 1257
2944.97 1239
2945.48 1304
2945.99 1239
2946.51 1279
2947.02 1237
2947.53 1151
2948.04 1104
2948.56 1066
2949.07 1126
2949.58 1032
2950.09 1125
2950.61 1066
2951.12 1078
2951.63 1138
2952.14 1117
2952.66 1091
2953.17 1100
2953.68 1071
2954.19 1073
2954.71 1057
2955.22 1101
2955.73 1061
2956.25 1152
2956.76 1056
2957.27 1109
2957.79 1063
2958.30 1089
2958.81 1113
2959.33 1046
2959.84 1041
2960.35 1086
2960.87 1118
2961.38 1076
2961.89 1139
2962.41 1059
2962.92 1126
2963.43 1194
2963.95 1194
2964.46 1209
2964.97 1193
2965.49 1163
2966.00 1129
2966.52 1225
2967.03 1254
2967.54 1246
2968.06 1219
2968.57 1287
2969.09 1312
2969.60 1277
2970.12 1211
2970.63 1263
2971.14 1294
2971.66 1312
2972.17 1263
2972.69 1278
2973.20 1299
2973.72 1252
2974.23 1301
2974.75 1211
2975.26 1185
2975.77 1245
2976.29 1238
2976.80 1235
2977.32 1290
2977.83 1282
2978.35 1309
2978.86 1353
2979.38 1321
2979.89 1276
2980.41 1300
2980.92 1383
2981.44 1290
2981.95 1327
2982.47 1340
2982.99 1439
2983.50 1411
2984.02 1337
2984.53 1408
2985.05 1425
2985.56 1439
2986.08 1421
2986.59 1500
2987.11 1514
2987.63 1510
2988.14 1556
2988.66 1438
2989.17 1494
2989.69 1390
2990.20 1488
2990.72 1533
2991.24 1467
2991.75 1446
2992.27 1448
2992.79 1431
2993.30 1422
2993.82 1442
2994.33 1448
2994.85 1492
2995.37 1475
2995.88 1521
2996.40 1588
2996.92 1780
2997.43 1852
2997.95 1838
2998.47 1867
2998.98 1911
2999.50 1996
3000.02 1859
3000.53 1888
3001.05 1952
3001.57 1962
3002.08 2005
3002.60 2278
3003.12 2510
3003.64 2969
3004.15 3296
3004.67 3824
3005.19 4178
3005.70 4601
3006.22 4577
3006.74 4656
3007.26 4499
3007.77 3974
3008.29 3684
3008.81 3271
3009.33 2900
3009.84 2604
3010.36 2279
3010.88 1974
3011.40 1788
3011.92 1698
3012.43 1697
3012.95 1558
3013.47 1643
3013.99 1493
3014.50 1610
3015.02 1482
3015.54 1534
3016.06 1595
3016.58 1478
3017.10 1525
3017.61 1487
3018.13 1501
3018.65 1467
3019.17 1454
3019.69 1430
3020.21 1467
3020.73 1412
3021.24 1422
3021.76 1498
3022.28 1489
3022.80 1421
3023.32 1465
3023.84 1536
3024.36 1523
3024.88 1430
3025.39 1570
3025.91 1527
3026.43 1471
3026.95 1408
3027.47 1394
3027.99 1373
3028.51 1354
3029.03 1299
3029.55 1369
3030.07 1390
3030.59 1300
3031.11 1296
3031.63 1272
3032.15 1283
3032.66 1286
3033.18 1238
3033.70 1246
3034.22 1251
3034.74 1296
3035.26 1279
3035.78 1371
3036.30 1316
3036.82 1336
3037.34 1380
3037.86 1304
3038.38 1298
3038.90 1354
3039.42 1309
3039.94 1226
3040.46 1268
3040.98 1321
3041.51 1298
3042.03 1297
3042.55 1317
3043.07 1202
3043.59 1180
3044.11 1265
3044.63 1218
3045.15 1289
3045.67 1273
3046.19 1269
3046.71 1276
3047.23 1216
3047.75 1251
3048.27 1234
3048.79 1180
3049.32 1159
3049.84 1243
3050.36 1295
3050.88 1210
3051.40 1210
3051.92 1304
3052.44 1310
3052.96 1256
3053.49 1229
3054.01 1251
3054.53 1202
3055.05 1189
3055.57 1199
3056.09 1201
3056.62 1315
3057.14 1337
3057.66 1251
3058.18 1318
3058.70 1332
3059.22 1246
3059.75 1328
3060.27 1336
3060.79 1284
3061.31 1335
3061.83 1324
3062.36 1347
3062.88 1265
3063.40 1310
3063.92 1346
3064.45 1385
3064.97 1462
3065.49 1410
3066.01 1486
3066.54 1445
3067.06 1482
3067.58 1648
3068.10 1778
3068.63 1731
3069.15 1704
3069.67 1764
3070.19 1713
3070.72 1670
3071.24 1659
3071.76 1566
3072.29 1590
3072.81 1544
3073.33 1533
3073.85 1427
3074.38 1533
3074.90 1528
3075.42 1585
3075.95 1644
3076.47 1652
3076.99 1718
3077.52 1729
3078.04 1908
3078.57 2009
3079.09 2130
3079.61 2095
3080.14 2122
3080.66 2190
3081.18 2166
3081.71 2094
3082.23 2048
3082.76 2060
3083.28 2124
3083.80 1981
3084.33 1979
3084.85 1895
3085.38 1921
3085.90 1913
3086.42 1877
3086.95 2042
3087.47 2081
3088.00 2220
3088.52 2453
3089.05 2890
3089.57 3121
3090.09 3431
3090.62 3700
3091.14 3734
3091.67 3828
3092.19 3856
3092.72 3595
3093.24 3202
3093.77 3020
3094.29 2732
3094.82 2597
3095.34 2537
3095.87 2682
3096.39 2682
3096.92 2584
3097.44 2599
3097.97 2581
3098.49 2640
3099.02 2675
3099.54 2557
3100.07 2674
3100.59 2801
3101.12 3074
3101.64 3433
3102.17 3791
3102.70 4454
3103.22 4992
3103.75 5259
3104.27 5172
3104.80 5375
3105.32 5061
3105.85 4527
3106.38 4047
3106.90 3562
3107.43 3099
3107.95 2736
3108.48 2362
3109.01 2208
3109.53 2060
3110.06 1957
3110.58 1882
3111.11 1816
3111.64 1755
3112.16 1690
3112.69 1688
3113.22 1581
3113.74 1616
3114.27 1536
3114.80 1568
3115.32 1564
3115.85 1507
3116.38 1553
3116.90 1469
3117.43 1424
3117.96 1332
3118.48 1406
3119.01 1462
3119.54 1455
3120.06 1520
3120.59 1614
3121.12 1652
3121.65 1707
3122.17 1757
3122.70 1796
3123.23 1727
3123.76 1804
3124.28 1631
3124.81 1590
3125.34 1641
3125.87 1627
3126.39 1602
3126.92 1450
3127.45 1520
3127.98 1511
3128.50 1480
3129.03 1367
3129.56 1404
3130.09 1417
3130.62 1407
3131.14 1230
3131.67 1218
3132.20 1362
3132.73 1292
3133.26 1219
3133.78 1337
3134.31 1321
3134.84 1275
3135.37 1288
3135.90 1303
3136.43 1316
3136.95 1282
3137.48 1287
3138.01 1235
3138.54 1273
3139.07 1236
3139.60 1154
3140.13 1197
3140.65 1272
3141.18 1251
3141.71 1212
3142.24 1186
3142.77 1236
3143.30 1146
3143.83 1152
3144.36 1233
3144.89 1181
3145.42 1202
3145.94 1209
3146.47 1296
3147.00 1281
3147.53 1257
3148.06 1325
3148.59 1306
3149.12 1226
3149.65 1296
3150.18 1366
3150.71 1327
3151.24 1339
3151.77 1357
3152.30 1404
3152.83 1376
3153.36 1349
3153.89 1301
3154.42 1265
3154.95 1232
3155.48 1341
3156.01 1265
3156.54 1241
3157.07 1244
3157.60 1287
3158.13 1294
3158.66 1304
3159.19 1218
3159.72 1233
3160.25 1245
3160.78 1173
3161.31 1246
3161.84 1275
3162.37 1310
3162.90 1204
3163.43 1254
3163.97 1249
3164.50 1209
3165.03 1202
3165.56 1185
3166.09 1174
3166.62 1124
3167.15 1129
3167.68 1153
3168.21 1211
3168.74 1168
3169.28 1198
3169.81 1170
3170.34 1197
3170.87 1172
3171.40 1103
3171.93 1148
3172.46 1144
3172.99 1207
3173.53 1169
3174.06 1209
3174.59 1220
3175.12 1190
3175.65 1224
3176.18 1226
3176.72 1240
3177.25 1200
3177.78 1139
3178.31 1162
3178.84 1160
3179.38 1149
3179.91 1118
3180.44 1128
3180.97 1141
3181.50 1092
3182.04 1102
3182.57 1145
3183.10 1148
3183.63 1110
3184.17 1089
3184.70 1094
3185.23 1129
3185.76 1122
3186.30 1128
3186.83 1161
3187.36 1111
3187.89 1148
3188.43 1095
3188.96 1077
3189.49 1152
3190.03 1149
3190.56 1200
3191.09 1121
3191.63 1116
3192.16 1151
3192.69 1140
3193.22 1076
3193.76 1165
3194.29 1173
3194.82 1195
3195.36 1247
3195.89 1243
3196.43 1180
3196.96 1134
3197.49 1222
3198.03 1154
3198.56 1181
3199.09 1209
3199.63 1186
3200.16 1224
3200.69 1249
3201.23 1316
3201.76 1321
3202.30 1251
3202.83 1272
3203.36 1272
3203.90 1277
3204.43 1293
3204.97 1239
3205.50 1320
3206.04 1260
3206.57 1340
3207.10 1338
3207.64 1369
3208.17 1342
3208.71 1521
3209.24 1636
3209.78 1675
3210.31 1731
3210.85 1824
3211.38 1929
3211.91 1905
3212.45 1786
3212.98 1760
3213.52 1717
3214.05 1668
3214.59 1583
3215.12 1470
3215.66 1387
3216.19 1325
3216.73 1332
3217.26 1310
3217.80 1284
3218.34 1269
3218.87 1239
3219.41 1215
3219.94 1311
3220.48 1284
3221.01 1224
3221.55 1229
3222.08 1255
3222.62 1297
3223.15 1389
3223.69 1483
3224.23 1570
3224.76 1503
3225.30 1555
3225.83 1614
3226.37 1519
3226.91 1639
3227.44 1656
3227.98 1566
3228.51 1511
3229.05 1394
3229.59 1494
3230.12 1503
3230.66 1393
3231.20 1396
3231.73 1444
3232.27 1419
3232.81 1527
3233.34 1493
3233.88 1559
3234.41 1542
3234.95 1524
3235.49 1580
3236.02 1637
3236.56 1626
3237.10 1734
3237.64 1773
3238.17 1797
3238.71 1859
3239.25 1773
3239.78 1778
3240.32 1736
3240.86 1656
3241.39 1662
3241.93 1649
3242.47 1560
3243.01 1633
3243.54 1623
3244.08 1609
3244.62 1648
3245.16 1648
3245.69 1688
3246.23 1785
3246.77 1768
3247.31 1676
3247.84 1664
3248.38 1713
3248.92 1865
3249.46 1797
3250.00 1921
3250.53 2057
3251.07 2291
3251.61 2598
3252.15 3062
3252.69 3493
3253.22 3869
3253.76 4081
3254.30 4014
3254.84 3905
3255.38 3948
3255.92 3645
3256.45 3336
3256.99 3109
3257.53 2645
3258.07 2507
3258.61 2438
3259.15 2296
3259.69 2171
3260.23 2178
3260.76 2402
3261.30 2575
3261.84 2735
3262.38 2880
3262.92 3027
3263.46 3221
3264.00 3148
3264.54 3213
3265.08 3333
3265.62 3182
3266.15 3352
3266.69 3567
3267.23 3580
3267.77 3521
3268.31 3497
3268.85 3377
3269.39 3164
3269.93 2963
3270.47 2728
3271.01 2613
3271.55 2368
3272.09 2248
3272.63 2120
3273.17 2059
3273.71 1972
3274.25 2051
3274.79 1988
3275.33 1901
3275.87 1921
3276.41 1896
3276.95 1948
3277.49 1921
3278.03 1918
3278.57 2054
3279.11 2064
3279.65 2008
3280.19 2018
3280.73 2035
3281.27 1907
3281.81 1810
3282.35 1906
3282.89 1941
3283.43 1983
3283.97 1874
3284.52 1841
3285.06 1894
3285.60 1862
3286.14 1852
3286.68 1930
3287.22 1879
3287.76 1860
3288.30 1739
3288.84 1946
3289.38 1944
3289.93 1917
3290.47 2030
3291.01 2093
3291.55 2112
3292.09 2213
3292.63 2444
3293.17 2409
3293.72 2545
3294.26 2609
3294.80 2708
3295.34 2838
3295.88 2894
3296.42 3135
3296.97 3129
3297.51 3067
3298.05 3060
3298.59 3099
3299.13 2926
3299.68 2697
3300.22 2541
3300.76 2427
3301.30 2402
3301.84 2258
3302.39 2268
3302.93 2304
3303.47 2218
3304.01 2133
3304.56 2141
3305.10 2123
3305.64 2101
3306.18 2090
3306.73 2123
3307.27 2186
3307.81 2144
3308.35 2129
3308.90 2209
3309.44 2418
3309.98 2353
3310.52 2435
3311.07 2522
3311.61 2542
3312.15 2508
3312.70 2497
3313.24 2398
3313.78 2484
3314.33 2408
3314.87 2479
3315.41 2540
3315.96 2620
3316.50 2729
3317.04 2895
3317.59 3009
3318.13 3143
3318.67 3409
3319.22 3573
3319.76 3685
3320.30 3836
3320.85 4027
3321.39 3954
3321.94 4025
3322.48 3774
3323.02 3566
3323.57 3358
3324.11 3256
3324.66 3159
3325.20 3049
3325.74 3062
3326.29 2930
3326.83 2739
3327.38 2597
3327.92 2641
3328.47 2635
3329.01 2638
3329.55 2645
3330.10 2666
3330.64 2786
3331.19 3025
3331.73 3447
3332.28 4003
3332.82 5025
3333.37 6501
3333.91 8917
3334.46 10923
3335.00 13504
3335.55 15881
3336.09 17695
3336.64 18682
3337.18 18691
3337.73 18453
3338.27 17469
3338.82 15816
3339.36 13816
3339.91 11916
3340.45 10089
3341.00 8145
3341.54 6613
3342.09 5397
3342.63 4439
3343.18 3762
3343.73 3222
3344.27 2877
3344.82 2676
3345.36 2443
3345.91 2373
3346.45 2271
3347.00 2180
3347.55 2155
3348.09 2150
3348.64 2072
3349.18 2030
3349.73 2017
3350.28 1925
3350.82 1831
3351.37 1725
3351.92 1814
3352.46 1726
3353.01 1625
3353.55 1690
3354.10 1730
3354.65 1704
3355.19 1604
3355.74 1672
3356.29 1666
3356.83 1722
3357.38 1729
3357.93 1764
3358.47 1791
3359.02 1769
3359.57 1766
3360.12 1786
3360.66 1816
3361.21 1789
3361.76 1808
3362.30 1789
3362.85 1927
3363.40 1934
3363.95 1932
3364.49 1862
3365.04 1908
3365.59 2052
3366.14 1885
3366.68 1825
3367.23 1830
3367.78 1807
3368.33 1776
3368.87 1709
3369.42 1802
3369.97 1832
3370.52 1852
3371.06 1926
3371.61 2046
3372.16 2242
3372.71 2304
3373.26 2482
3373.80 2670
3374.35 2787
3374.90 2846
3375.45 2797
3376.00 2835
3376.54 2765
3377.09 2612
3377.64 2464
3378.19 2215
3378.74 2012
3379.29 1946
3379.84 1916
3380.38 1709
3380.93 1604
3381.48 1549
3382.03 1546
3382.58 1511
3383.13 1538
3383.68 1583
3384.23 1531
3384.77 1538
3385.32 1483
3385.87 1478
3386.42 1457
3386.97 1389
3387.52 1358
3388.07 1457
3388.62 1463
3389.17 1386
3389.72 1412
3390.27 1461
3390.82 1406
3391.37 1467
3391.92 1452
3392.46 1475
3393.01 1462
3393.56 1454
3394.11 1441
3394.66 1471
3395.21 1543
3395.76 1610
3396.31 1622
3396.86 1616
3397.41 1587
3397.96 1719
3398.51 1801
3399.06 1762
3399.61 1719
3400.16 1767
3400.71 1667
3401.26 1678
3401.81 1637
3402.37 1634
3402.92 1519
3403.47 1428
3404.02 1439
3404.57 1443
3405.12 1420
3405.67 1388
3406.22 1259
3406.77 1348
3407.32 1336
3407.87 1264
3408.42 1293
3408.97 1339
3409.52 1449
3410.08 1407
3410.63 1523
3411.18 1562
3411.73 1603
3412.28 1642
3412.83 1650
3413.38 1641
3413.93 1632
3414.48 1604
3415.04 1671
3415.59 1582
3416.14 1531
3416.69 1594
3417.24 1522
3417.79 1501
3418.35 1546
3418.90 1668
3419.45 1694
3420.00 1559
3420.55 1528
3421.10 1529
3421.66 1410
3422.21 1399
3422.76 1466
3423.31 1439
3423.86 1536
3424.42 1470
3424.97 1481
3425.52 1643
3426.07 1468
3426.63 1424
3427.18 1404
3427.73 1420
3428.28 1404
3428.84 1271
3429.39 1288
3429.94 1334
3430.49 1341
3431.05 1267
3431.60 1223
3432.15 1240
3432.70 1206
3433.26 1227
3433.81 1191
3434.36 1274
3434.92 1303
3435.47 1242
3436.02 1286
3436.58 1359
3437.13 1392
3437.68 1380
3438.24 1375
3438.79 1437
3439.34 1385
3439.90 1433
3440.45 1404
3441.00 1318
3441.56 1355
3442.11 1368
3442.66 1351
3443.22 1352
3443.77 1317
3444.32 1310
3444.88 1350
3445.43 1306
3445.99 1336
3446.54 1389
3447.09 1355
3447.65 1229
3448.20 1216
3448.76 1244
3449.31 1260
3449.86 1253
3450.42 1229
3450.97 1250
3451.53 1316
3452.08 1326
3452.64 1264
3453.19 1257
3453.75 1216
3454.30 1235
3454.85 1205
3455.41 1252
3455.96 1221
3456.52 1158
3457.07 1248
3457.63 1251
3458.18 1263
3458.74 1289
3459.29 1261
3459.85 1281
3460.40 1319
3460.96 1412
3461.51 1385
3462.07 1395
3462.62 1388
3463.18 1388
3463.73 1398
3464.29 1482
3464.85 1449
3465.40 1480
3465.96 1569
3466.51 1542
3467.07 1463
3467.62 1462
3468.18 1422
3468.73 1441
3469.29 1492
3469.85 1538
3470.40 1651
3470.96 1639
3471.51 1688
3472.07 1612
3472.63 1676
3473.18 1727
3473.74 1754
3474.29 1677
3474.85 1737
3475.41 1695
3475.96 1652
3476.52 1641
3477.08 1737
3477.63 1722
3478.19 1742
3478.75 1742
3479.30 1851
3479.86 1958
3480.42 1859
3480.97 1883
3481.53 1859
3482.09 1856
3482.64 1968
3483.20 1957
3483.76 2016
3484.31 2063
3484.87 2112
3485.43 2032
3485.98 2217
3486.54 2213
3487.10 2190
3487.66 2259
3488.21 2417
3488.77 2473
3489.33 2863
3489.89 3272
3490.44 3966
3491.00 4796
3491.56 5861
3492.12 6689
3492.67 7707
3493.23 8280
3493.79 8204
3494.35 7835
3494.90 7110
3495.46 6242
3496.02 5310
3496.58 4512
3497.14 3972
3497.69 3478
3498.25 3095
3498.81 2807
3499.37 2735
3499.93 2630
3500.49 2550
3501.04 2701
3501.60 2836
3502.16 3063
3502.72 3497
3503.28 4159
3503.84 4893
3504.39 5541
3504.95 5807
3505.51 6268
3506.07 6431
3506.63 6403
3507.19 6126
3507.75 5885
3508.31 5398
3508.86 4827
3509.42 4326
3509.98 3759
3510.54 3472
3511.10 3063
3511.66 2618
3512.22 2476
3512.78 2257
3513.34 2173
3513.90 2025
3514.46 1857
3515.02 1802
3515.58 1692
3516.13 1650
3516.69 1618
3517.25 1511
3517.81 1519
3518.37 1482
3518.93 1476
3519.49 1545
3520.05 1518
3520.61 1526
3521.17 1504
3521.73 1562
3522.29 1588
3522.85 1620
3523.41 1640
3523.97 1603
3524.53 1689
3525.09 1634
3525.65 1570
3526.21 1617
3526.77 1564
3527.33 1528
3527.89 1534
3528.46 1530
3529.02 1571
3529.58 1563
3530.14 1572
3530.70 1645
3531.26 1616
3531.82 1667
3532.38 1624
3532.94 1625
3533.50 1613
3534.06 1684
3534.62 1731
3535.18 1697
3535.75 1715
3536.31 1603
3536.87 1594
3537.43 1568
3537.99 1563
3538.55 1495
3539.11 1556
3539.67 1521
3540.24 1490
3540.80 1485
3541.36 1507
3541.92 1513
3542.48 1581
3543.04 1623
3543.61 1683
3544.17 1722
3544.73 1677
3545.29 1734
3545.85 1748
3546.41 1609
3546.98 1539
3547.54 1556
3548.10 1508
3548.66 1500
3549.23 1519
3549.79 1475
3550.35 1429
3550.91 1356
3551.47 1366
3552.04 1302
3552.60 1280
3553.16 1298
3553.72 1191
3554.29 1205
3554.85 1245
3555.41 1282
3555.97 1263
3556.54 1184
3557.10 1282
3557.66 1247
3558.23 1264
3558.79 1274
3559.35 1338
3559.91 1358
3560.48 1338
3561.04 1388
3561.60 1390
3562.17 1404
3562.73 1411
3563.29 1407
3563.86 1369
3564.42 1463
3564.98 1361
3565.55 1385
3566.11 1391
3566.67 1400
3567.24 1422
3567.80 1449
3568.36 1353
3568.93 1340
3569.49 1373
3570.06 1373
3570.62 1369
3571.18 1364
3571.75 1432
3572.31 1393
3572.88 1428
3573.44 1477
3574.00 1617
3574.57 1762
3575.13 1851
3575.70 2192
3576.26 2469
3576.82 2726
3577.39 2824
3577.95 2958
3578.52 2943
3579.08 2989
3579.65 2782
3580.21 2616
3580.78 2481
3581.34 2281
3581.91 2145
3582.47 1978
3583.04 1851
3583.60 1779
3584.17 1609
3584.73 1457
3585.30 1329
3585.86 1250
3586.43 1252
3586.99 1213
3587.56 1217
3588.12 1175
3588.69 1197
3589.25 1201
3589.82 1236
3590.38 1237
3590.95 1157
3591.51 1156
3592.08 1213
3592.64 1176
3593.21 1197
3593.78 1178
3594.34 1170
3594.91 1187
3595.47 1163
3596.04 1210
3596.60 1222
3597.17 1139
3597.74 1205
3598.30 1249
3598.87 1245
3599.43 1278
3600.00 1232
3600.57 1267
3601.13 1290
3601.70 1240
3602.27 1204
3602.83 1150
3603.40 1243
3603.96 1245
3604.53 1159
3605.10 1185
3605.66 1203
3606.23 1161
3606.80 1163
3607.36 1184
3607.93 1177
3608.50 1176
3609.07 1126
3609.63 1133
3610.20 1130
3610.77 1119
3611.33 1068
3611.90 997
3612.47 1064
3613.03 1069
3613.60 1139
3614.17 1188
3614.74 1251
3615.30 1230
3615.87 1210
3616.44 1298
3617.01 1395
3617.57 1428
3618.14 1411
3618.71 1535
3619.28 1478
3619.84 1540
3620.41 1513
3620.98 1455
3621.55 1428
3622.12 1355
3622.68 1272
3623.25 1247
3623.82 1211
3624.39 1125
3624.96 1107
3625.52 1057
3626.09 1085
3626.66 1080
3627.23 1088
3627.80 1042
3628.37 1018
3628.93 1051
3629.50 1044
3630.07 1073
3630.64 1069
3631.21 1092
3631.78 1167
3632.34 1133
3632.91 1083
3633.48 1099
3634.05 1139
3634.62 1154
3635.19 1139
3635.76 1138
3636.33 1144
3636.90 1190
3637.47 1112
3638.03 1022
3638.60 1095
3639.17 1045
3639.74 1172
3640.31 1202
3640.88 1186
3641.45 1165
3642.02 1204
3642.59 1211
3643.16 1314
3643.73 1222
3644.30 1194
3644.87 1245
3645.44 1182
3646.01 1116
3646.58 1115
3647.15 1088
3647.72 1139
3648.29 1127
3648.86 1166
3649.43 1106
3650.00 1100
3650.57 1131
3651.14 1171
3651.71 1127
3652.28 1185
3652.85 1200
3653.42 1201
3653.99 1307
3654.56 1283
3655.13 1276
3655.70 1276
3656.27 1202
3656.84 1228
3657.41 1256
3657.98 1256
3658.55 1350
3659.12 1351
3659.69 1317
3660.27 1357
3660.84 1281
3661.41 1289
3661.98 1283
3662.55 1270
3663.12 1303
3663.69 1296
3664.26 1224
3664.83 1284
3665.41 1259
3665.98 1339
3666.55 1443
3667.12 1505
3667.69 1453
3668.26 1535
3668.83 1452
3669.41 1296
3669.98 1247
3670.55 1213
3671.12 1200
3671.69 1190
3672.26 1195
3672.84 1162
3673.41 1216
3673.98 1205
3674.55 1249
3675.12 1287
3675.70 1348
3676.27 1351
3676.84 1398
3677.41 1339
3677.98 1322
3678.56 1267
3679.13 1389
3679.70 1486
3680.27 1405
3680.85 1297
3681.42 1283
3681.99 1259
3682.56 1254
3683.14 1189
3683.71 1130
3684.28 1077
3684.86 1078
3685.43 1110
3686.00 1113
3686.57 1035
3687.15 1102
3687.72 1172
3688.29 1118
3688.87 1141
3689.44 1233
3690.01 1240
3690.59 1242
3691.16 1242
3691.73 1299
3692.31 1250
3692.88 1208
3693.45 1234
3694.03 1162
3694.60 1161
3695.17 1122
3695.75 1106
3696.32 1091
3696.89 1126
3697.47 1090
3698.04 1076
3698.62 1069
3699.19 1050
3699.76 1043
3700.34 1014
3700.91 1033
3701.49 1022
3702.06 1026
3702.63 1031
3703.21 1090
3703.78 1162
3704.36 1119
3704.93 1177
3705.51 1087
3706.08 1061
3706.65 1167
3707.23 1171
3707.80 1228
3708.38 1296
3708.95 1259
3709.53 1275
3710.10 1292
3710.68 1271
3711.25 1229
3711.83 1271
3712.40 1126
3712.98 1165
3713.55 1116
3714.13 1113
3714.70 1081
3715.28 1100
3715.85 1093
3716.43 1031
3717.00 1131
3717.58 1088
3718.15 1103
3718.73 1046
3719.30 1019
3719.88 1036
3720.46 1090
3721.03 1079
3721.61 1057
3722.18 1059
3722.76 1091
3723.33 1062
3723.91 1044
3724.49 1040
3725.06 975
3725.64 960
3726.21 1030
3726.79 1042
3727.37 1073
3727.94 1067
3728.52 1030
3729.09 958
3729.67 1043
3730.25 1085
3730.82 1144
3731.40 1188
3731.98 1117
3732.55 1123
3733.13 1129
3733.71 1259
3734.28 1323
3734.86 1312
3735.44 1260
3736.01 1254
3736.59 1215
3737.17 1190
3737.74 1240
3738.32 1134
3738.90 1006
3739.47 1085
3740.05 1095
3740.63 1103
3741.20 1159
3741.78 1092
3742.36 1052
3742.94 1034
3743.51 1060
3744.09 997
3744.67 975
3745.25 962
3745.82 1038
3746.40 1061
3746.98 1039
3747.56 1015
3748.13 1084
3748.71 1077
3749.29 1053
3749.87 1023
3750.45 1071
3751.02 1066
3751.60 1026
3752.18 975
3752.76 1010
3753.34 971
3753.91 915
3754.49 990
3755.07 992
3755.65 981
3756.23 967
3756.80 981
3757.38 992
3757.96 1015
3758.54 1054
3759.12 1075
3759.70 1099
3760.28 1018
3760.85 1084
3761.43 1114
3762.01 1058
3762.59 1077
3763.17 1114
3763.75 1091
3764.33 1130
3764.91 1133
3765.49 1143
3766.06 1133
3766.64 1077
3767.22 1090
3767.80 1072
3768.38 1048
3768.96 1062
3769.54 1021
3770.12 1061
3770.70 1108
3771.28 1014
3771.86 1037
3772.44 1091
3773.02 1045
3773.60 1030
3774.18 990
3774.76 993
3775.34 1075
3775.92 1116
3776.50 1008
3777.08 1029
3777.66 1009
3778.24 1003
3778.82 1045
3779.40 1009
3779.98 980
3780.56 1043
3781.14 1038
3781.72 1086
3782.30 979
3782.88 937
3783.46 1026
3784.04 1012
3784.62 962
3785.20 972
3785.78 972
3786.36 1072
3786.94 1098
3787.52 1117
3788.10 1063
3788.68 1097
3789.26 1117
3789.84 1101
3790.43 1084
3791.01 1022
3791.59 1005
3792.17 1117
3792.75 1117
3793.33 1047
3793.91 1059
3794.49 1113
3795.07 1050
3795.66 1066
3796.24 1064
3796.82 1048
3797.40 1118
3797.98 1122
3798.56 1075
3799.15 1076
3799.73 1115
3800.31 1090
3800.89 1180
3801.47 1134
3802.05 1287
3802.64 1231
3803.22 1208
3803.80 1172
3804.38 1297
3804.96 1256
3805.55 1242
3806.13 1161
3806.71 1220
3807.29 1257
3807.87 1288
3808.46 1347
3809.04 1332
3809.62 1374
3810.20 1360
3810.79 1362
3811.37 1427
3811.95 1443
3812.53 1424
3813.12 1398
3813.70 1395
3814.28 1358
3814.87 1384
3815.45 1421
3816.03 1375
3816.61 1298
3817.20 1322
3817.78 1369
3818.36 1313
3818.95 1223
3819.53 1148
3820.11 1166
3820.70 1125
3821.28 1158
3821.86 1173
3822.45 1246
3823.03 1251
3823.61 1234
3824.20 1203
3824.78 1177
3825.36 1193
3825.95 1151
3826.53 1166
3827.11 1187
3827.70 1080
3828.28 1030
3828.87 1021
3829.45 1045
3830.03 1048
3830.62 1113
3831.20 1142
3831.79 1097
3832.37 1185
3832.95 1138
3833.54 1139
3834.12 1120
3834.71 1137
3835.29 1144
3835.88 1115
3836.46 1066
3837.05 1069
3837.63 1087
3838.21 1046
3838.80 1103
3839.38 1137
3839.97 1113
3840.55 1103
3841.14 1051
3841.72 1061
3842.31 978
3842.89 1024
3843.48 1029
3844.06 1047
3844.65 1077
3845.23 1093
3845.82 1110
3846.40 1123
3846.99 1116
3847.57 1153
3848.16 1190
3848.74 1123
3849.33 1150
3849.92 1176
3850.50 1106
3851.09 1118
3851.67 1143
3852.26 1126
3852.84 1130
3853.43 1128
3854.02 1066
3854.60 1122
3855.19 1039
3855.77 1068
3856.36 1040
3856.94 1085
3857.53 1118
3858.12 1103
3858.70 1181
3859.29 1252
3859.88 1159
3860.46 1265
3861.05 1378
3861.63 1285
3862.22 1408
3862.81 1405
3863.39 1422
3863.98 1380
3864.57 1377
3865.15 1344
3865.74 1335
3866.33 1262
3866.91 1213
3867.50 1202
3868.09 1119
3868.67 1119
3869.26 1099
3869.85 1022
3870.44 1086
3871.02 1101
3871.61 1009
3872.20 1002
3872.78 1059
3873.37 1088
3873.96 1099
3874.55 1094
3875.13 1067
3875.72 1049
3876.31 1088
3876.90 1080
3877.48 1018
3878.07 1064
3878.66 1118
3879.25 1045
3879.83 1036
3880.42 995
3881.01 948
3881.60 998
3882.19 1009
3882.77 950
3883.36 975
3883.95 983
3884.54 1027
3885.13 1009
3885.71 986
3886.30 921
3886.89 1018
3887.48 1024
3888.07 1000
3888.66 1001
3889.24 1024
3889.83 1103
3890.42 1160
3891.01 1056
3891.60 1099
3892.19 1111
3892.78 1104
3893.36 1086
3893.95 1092
3894.54 1119
3895.13 1075
3895.72 1009
3896.31 1076
3896.90 1058
3897.49 1035
3898.08 1002
3898.67 1062
3899.26 1046
3899.84 1007
3900.43 982
3901.02 964
3901.61 1019
3902.20 1080
3902.79 1012
3903.38 969
3903.97 959
3904.56 1009
3905.15 1011
3905.74 966
3906.33 988
3906.92 1036
3907.51 1043
3908.10 1031
3908.69 1062
3909.28 1008
3909.87 1044
3910.46 1067
3911.05 1078
3911.64 1106
3912.23 950
3912.82 980
3913.41 1026
3914.00 999
3914.59 973
3915.18 999
3915.77 989
3916.36 1045
3916.95 927
3917.54 985
3918.13 933
3918.72 1058
3919.32 1042
3919.91 952
3920.50 913
3921.09 996
3921.68 995
3922.27 992
3922.86 967
3923.45 1065
3924.04 1016
3924.63 944
3925.23 956
3925.82 957
3926.41 952
3927.00 928
3927.59 950
3928.18 902
3928.77 957
3929.36 926
3929.96 824
3930.55 892
3931.14 915
3931.73 1033
3932.32 940
3932.91 933
3933.51 900
3934.10 869
3934.69 893
3935.28 965
3935.87 915
3936.47 896
3937.06 908
3937.65 925
3938.24 879
3938.83 898
3939.43 969
3940.02 988
3940.61 986
3941.20 973
3941.80 1013
3942.39 1044
3942.98 990
3943.57 953
3944.17 989
3944.76 983
3945.35 1010
3945.94 971
3946.54 988
3947.13 979
3947.72 920
3948.32 934
3948.91 954
3949.50 957
3950.10 1016
3950.69 978
3951.28 994
3951.87 1019
3952.47 968
3953.06 1029
3953.65 990
3954.25 989
3954.84 939
3955.43 992
3956.03 1051
3956.62 1070
3957.22 1109
3957.81 1097
3958.40 1189
3959.00 1159
3959.59 1174
3960.18 1069
3960.78 1140
3961.37 1167
3961.97 1088
3962.56 1112
3963.15 1119
3963.75 1118
3964.34 1095
3964.94 1103
3965.53 1229
3966.12 1132
3966.72 1222
3967.31 1418
3967.91 1340
3968.50 1334
3969.10 1361
3969.69 1318
3970.29 1244
3970.88 1217
3971.47 1137
3972.07 1143
3972.66 1113
3973.26 1155
3973.85 1073
3974.45 1036
3975.04 1086
3975.64 1148
3976.23 1251
3976.83 1319
3977.42 1312
3978.02 1311
3978.61 1268
3979.21 1251
3979.80 1279
3980.40 1182
3981.00 1151
3981.59 1227
3982.19 1147
3982.78 1132
3983.38 1179
3983.97 1227
3984.57 1216
3985.16 1186
3985.76 1168
3986.36 1151
3986.95 1184
3987.55 1154
3988.14 1190
3988.74 1171
3989.34 1154
3989.93 1146
3990.53 1169
3991.12 1154
3991.72 1073
3992.32 1092
3992.91 1238
3993.51 1150
3994.10 1170
3994.70 1243
3995.30 1237
3995.89 1209
3996.49 1212
3997.09 1206
3997.68 1243
3998.28 1245
3998.88 1250
3999.47 1218
4000.07 1289
4000.67 1217
4001.26 1229
4001.86 1158
4002.46 1230
4003.06 1162
4003.65 1167
4004.25 1147
4004.85 1084
4005.44 1060
4006.04 1071
4006.64 1093
4007.24 1151
4007.83 1084
4008.43 1098
4009.03 1090
4009.63 1053
4010.22 1076
4010.82 1077
4011.42 1005
4012.02 999
4012.61 1046
4013.21 1010
4013.81 1088
4014.41 995
4015.01 1016
4015.60 1069
4016.20 1071
4016.80 1096
4017.40 1093
4018.00 1050
4018.59 1068
4019.19 1128
4019.79 1148
4020.39 1231
4020.99 1157
4021.59 1210
4022.18 1154
4022.78 1112
4023.38 1031
4023.98 1078
4024.58 1063
4025.18 1065
4025.78 1047
4026.37 1034
4026.97 1041
4027.57 1082
4028.17 1183
4028.77 1134
4029.37 1171
4029.97 1168
4030.57 1234
4031.17 1175
4031.76 1169
4032.36 1152
4032.96 1154
4033.56 1186
4034.16 1223
4034.76 1191
4035.36 1208
4035.96 1291
4036.56 1168
4037.16 1118
4037.76 1083
4038.36 1092
4038.96 990
4039.56 1012
4040.16 976
4040.76 1001
4041.36 934
4041.96 951
4042.56 966
4043.16 967
4043.76 957
4044.36 886
4044.96 906
4045.56 878
4046.16 969
4046.76 947
4047.36 962
4047.96 892
4048.56 901
4049.16 927
4049.76 909
4050.36 941
4050.96 953
4051.56 1018
4052.16 995
4052.76 995
4053.36 969
4053.97 1000
4054.57 866
4055.17 947
4055.77 937
4056.37 887
4056.97 903
4057.57 965
4058.17 883
4058.77 928
4059.37 882
4059.98 926
4060.58 953
4061.18 934
4061.78 977
4062.38 1008
4062.98 940
4063.58 954
4064.19 1002
4064.79 1057
4065.39 1051
4065.99 1100
4066.59 1102
4067.19 1085
4067.80 1031
4068.40 996
4069.00 997
4069.60 969
4070.20 1025
4070.81 1037
4071.41 974
4072.01 964
4072.61 912
4073.21 936
4073.82 926
4074.42 885
4075.02 845
4075.62 906
4076.23 869
4076.83 875
4077.43 855
4078.03 836
4078.64 868
4079.24 865
4079.84 826
4080.44 797
4081.05 841
4081.65 789
4082.25 886
4082.86 867
4083.46 851
4084.06 810
4084.67 877
4085.27 824
4085.87 921
4086.47 845
4087.08 912
4087.68 890
4088.28 819
4088.89 900
4089.49 866
4090.09 942
4090.70 949
4091.30 963
4091.91 971
4092.51 905
4093.11 873
4093.72 945
4094.32 943
4094.92 928
4095.53 928
4096.13 880
4096.74 905
4097.34 963
4097.94 1013
4098.55 981
4099.15 949
4099.76 943
4100.36 965
4100.97 927
4101.57 936
4102.17 930
4102.78 943
4103.38 907
4103.99 955
4104.59 901
4105.20 899
4105.80 881
4106.41 903
4107.01 944
4107.62 975
4108.22 966
4108.82 925
4109.43 880
4110.03 843
4110.64 854
4111.24 895
4111.85 932
4112.45 860
4113.06 885
4113.67 873
4114.27 894
4114.88 864
4115.48 855
4116.09 883
4116.69 912
4117.30 894
4117.90 929
4118.51 875
4119.11 855
4119.72 896
4120.33 893
4120.93 904
4121.54 880
4122.14 928
4122.75 898
4123.35 907
4123.96 860
4124.57 880
4125.17 931
4125.78 907
4126.39 941
4126.99 935
4127.60 892
4128.20 882
4128.81 853
4129.42 879
4130.02 882
4130.63 889
4131.24 964
4131.84 939
4132.45 926
4133.06 977
4133.66 954
4134.27 900
4134.88 946
4135.48 1024
4136.09 1071
4136.70 1027
4137.30 965
4137.91 993
4138.52 980
4139.12 1038
4139.73 1053
4140.34 1007
4140.95 989
4141.55 953
4142.16 988
4142.77 1024
4143.38 1055
4143.98 1004
4144.59 1015
4145.20 968
4145.81 996
4146.41 998
4147.02 989
4147.63 983
4148.24 972
4148.84 898
4149.45 858
4150.06 873
4150.67 926
4151.28 890
4151.88 851
4152.49 845
4153.10 894
4153.71 879
4154.32 898
4154.92 895
4155.53 891
4156.14 915
4156.75 893
4157.36 835
4157.97 889
4158.57 951
4159.18 952
4159.79 943
4160.40 950
4161.01 941
4161.62 911
4162.23 980
4162.84 943
4163.44 950
4164.05 932
4164.66 942
4165.27 940
4165.88 927
4166.49 973
4167.10 1004
4167.71 964
4168.32 971
4168.93 1021
4169.54 1045
4170.15 1031
4170.75 1052
4171.36 1003
4171.97 1062
4172.58 1086
4173.19 1079
4173.80 1038
4174.41 1069
4175.02 1058
4175.63 1064
4176.24 988
4176.85 993
4177.46 960
4178.07 958
4178.68 939
4179.29 922
4179.90 919
4180.51 891
4181.12 885
4181.73 889
4182.34 946
4182.95 930
4183.56 904
4184.17 903
4184.78 929
4185.39 901
4186.00 938
4186.61 956
4187.23 901
4187.84 905
4188.45 896
4189.06 945
4189.67 967
4190.28 896
4190.89 858
4191.50 937
4192.11 956
4192.72 922
4193.33 925
4193.94 954
4194.56 994
4195.17 989
4195.78 1023
4196.39 1029
4197.00 1027
4197.61 992
4198.22 997
4198.84 1003
4199.45 915
4200.06 935
4200.67 947
4201.28 949
4201.89 933
4202.50 935
4203.12 928
4203.73 964
4204.34 933
4204.95 855
4205.56 867
4206.18 893
4206.79 932
4207.40 906
4208.01 913
4208.62 940
4209.24 942
4209.85 1002
4210.46 962
4211.07 959
4211.69 953
4212.30 983
4212.91 953
4213.52 968
4214.14 1020
4214.75 970
4215.36 1007
4215.97 1012
4216.59 963
4217.20 986
4217.81 1006
4218.43 1018
4219.04 998
4219.65 1083
4220.26 1014
4220.88 1068
4221.49 1062
4222.10 1096
4222.72 1120
4223.33 1103
4223.94 1096
4224.56 1113
4225.17 1138
4225.78 1169
4226.40 1176
4227.01 1258
4227.62 1321
4228.24 1453
4228.85 1560
4229.46 1619
4230.08 1611
4230.69 1612
4231.31 1583
4231.92 1504
4232.53 1342
4233.15 1275
4233.76 1335
4234.38 1256
4234.99 1277
4235.60 1258
4236.22 1238
4236.83 1169
4237.45 1193
4238.06 1164
4238.68 1116
4239.29 1152
4239.90 1119
4240.52 1095
4241.13 1068
4241.75 1089
4242.36 1117
4242.98 1188
4243.59 1077
4244.21 1172
4244.82 1208
4245.44 1129
4246.05 1099
4246.67 1031
4247.28 1082
4247.90 1041
4248.51 1031
4249.13 1032
4249.74 1010
4250.36 1066
4250.97 1093
4251.59 1054
4252.20 1014
4252.82 1053
4253.43 1100
4254.05 1061
4254.66 1032
4255.28 1066
4255.89 1024
4256.51 1062
4257.13 1028
4257.74 1045
4258.36 1088
4258.97 1070
4259.59 1013
4260.21 990
4260.82 1059
4261.44 1134
4262.05 1203
4262.67 1204
4263.29 1197
4263.90 1354
4264.52 1313
4265.13 1291
4265.75 1303
4266.37 1232
4266.98 1241
4267.60 1240
4268.22 1214
4268.83 1154
4269.45 1193
4270.07 1154
4270.68 1109
4271.30 1088
4271.92 1093
4272.53 1091
4273.15 1074
4273.77 1038
4274.38 1073
4275.00 1091
4275.62 1038
4276.23 1092
4276.85 1208
4277.47 1211
4278.09 1277
4278.70 1280
4279.32 1296
4279.94 1241
4280.56 1174
4281.17 1120
4281.79 1085
4282.41 1018
4283.03 1045
4283.64 1030
4284.26 995
4284.88 955
4285.50 998
4286.11 945
4286.73 1026
4287.35 1000
4287.97 1066
4288.59 1037
4289.20 1034
4289.82 967
4290.44 979
4291.06 961
4291.68 1005
4292.29 1053
4292.91 989
4293.53 995
4294.15 1000
4294.77 978
4295.39 1013
4296.00 973
4296.62 987
4297.24 1011
4297.86 1003
4298.48 1090
4299.10 1052
4299.72 1062
4300.33 1048
4300.95 1021
4301.57 959
4302.19 1015
4302.81 994
4303.43 1042
4304.05 1035
4304.67 1069
4305.29 1145
4305.91 1091
4306.53 1071
4307.14 1047
4307.76 1010
4308.38 1028
4309.00 1040
4309.62 1038
4310.24 1075
4310.86 1072
4311.48 1169
4312.10 1151
4312.72 1060
4313.34 1062
4313.96 1071
4314.58 1112
4315.20 1110
4315.82 1119
4316.44 1227
4317.06 1152
4317.68 1150
4318.30 1180
4318.92 1187
4319.54 1175
4320.16 1158
4320.78 1181
4321.40 1115
4322.02 1188
4322.64 1132
4323.26 1187
4323.88 1165
4324.50 1321
4325.12 1300
4325.74 1313
4326.36 1410
4326.99 1336
4327.61 1334
4328.23 1491
4328.85 1503
4329.47 1473
4330.09 1649
4330.71 1638
4331.33 1844
4331.95 1986
4332.57 2206
4333.19 2443
4333.82 2473
4334.44 2649
4335.06 2635
4335.68 2623
4336.30 2520
4336.92 2512
4337.54 2578
4338.17 2709
4338.79 2697
4339.41 2689
4340.03 2519
4340.65 2368
4341.27 2269
4341.90 2104
4342.52 2053
4343.14 1949
4343.76 1867
4344.38 2014
4345.01 2165
4345.63 2375
4346.25 2715
4346.87 3011
4347.49 3389
4348.12 3356
4348.74 3332
4349.36 3276
4349.98 3019
4350.61 2993
4351.23 2646
4351.85 2497
4352.47 2372
4353.10 2175
4353.72 2101
4354.34 2003
4354.96 1883
4355.59 1771
4356.21 1625
4356.83 1609
4357.46 1596
4358.08 1521
4358.70 1537
4359.32 1476
4359.95 1446
4360.57 1458
4361.19 1432
4361.82 1442
4362.44 1480
4363.06 1417
4363.69 1403
4364.31 1353
4364.93 1390
4365.56 1336
4366.18 1369
4366.80 1372
4367.43 1336
4368.05 1337
4368.67 1339
4369.30 1277
4369.92 1321
4370.55 1307
4371.17 1222
4371.79 1221
4372.42 1212
4373.04 1210
4373.67 1233
4374.29 1191
4374.91 1169
4375.54 1192
4376.16 1211
4376.79 1204
4377.41 1211
4378.04 1272
4378.66 1362
4379.28 1377
4379.91 1373
4380.53 1353
4381.16 1328
4381.78 1344
4382.41 1321
4383.03 1293
4383.66 1348
4384.28 1384
4384.91 1329
4385.53 1238
4386.16 1259
4386.78 1252
4387.41 1258
4388.03 1217
4388.66 1171
4389.28 1171
4389.91 1145
4390.53 1175
4391.16 1243
4391.78 1163
4392.41 1221
4393.03 1213
4393.66 1233
4394.28 1206
4394.91 1254
4395.54 1214
4396.16 1197
4396.79 1188
4397.41 1160
4398.04 1188
4398.66 1177
4399.29 1158
4399.92 1054
4400.54 1090
4401.17 1122
4401.79 1158
4402.42 1124
4403.05 1113
4403.67 1073
4404.30 1073
4404.93 1051
4405.55 1067
4406.18 1048
4406.80 1085
4407.43 1039
4408.06 1085
4408.68 1083
4409.31 1053
4409.94 1067
4410.56 1111
4411.19 1067
4411.82 1092
4412.44 1068
4413.07 1027
4413.70 983
4414.33 1036
4414.95 1058
4415.58 1079
4416.21 1110
4416.83 1100
4417.46 1062
4418.09 969
4418.72 1034
4419.34 974
4419.97 1000
4420.60 937
4421.22 935
4421.85 973
4422.48 1016
4423.11 999
4423.73 967
4424.36 1007
4424.99 960
4425.62 947
4426.25 932
4426.87 968
4427.50 993
4428.13 971
4428.76 947
4429.39 972
4430.01 983
4430.64 975
4431.27 969
4431.90 983
4432.53 959
4433.15 957
4433.78 950
4434.41 953
4435.04 959
4435.67 989
4436.30 1024
4436.93 1024
4437.55 1069
4438.18 1021
4438.81 1126
4439.44 1042
4440.07 1040
4440.70 1033
4441.33 1057
4441.96 975
4442.58 945
4443.21 977
4443.84 967
4444.47 967
4445.10 1002
4445.73 1058
4446.36 1050
4446.99 1104
4447.62 1058
4448.25 1080
4448.88 1058
4449.51 1093
4450.14 1037
4450.76 1057
4451.39 1012
4452.02 1006
4452.65 1028
4453.28 1005
4453.91 1046
4454.54 1090
4455.17 1021
4455.80 1114
4456.43 1190
4457.06 1315
4457.69 1340
4458.32 1365
4458.95 1333
4459.58 1237
4460.21 1193
4460.84 1126
4461.47 1052
4462.10 949
4462.73 1030
4463.36 990
4464.00 984
4464.63 932
4465.26 892
4465.89 941
4466.52 988
4467.15 944
4467.78 972
4468.41 986
4469.04 974
4469.67 924
4470.30 958
4470.93 972
4471.56 951
4472.20 908
4472.83 935
4473.46 963
4474.09 928
4474.72 923
4475.35 899
4475.98 924
4476.61 932
4477.25 880
4477.88 940
4478.51 899
4479.14 948
4479.77 948
4480.40 927
4481.03 941
4481.67 1000
4482.30 936
4482.93 912
4483.56 980
4484.19 953
4484.83 958
4485.46 980
4486.09 965
4486.72 962
4487.35 947
4487.99 988
4488.62 935
4489.25 956
4489.88 1088
4490.52 1063
4491.15 1050
4491.78 1035
4492.41 1014
4493.05 998
4493.68 967
4494.31 912
4494.94 931
4495.58 1010
4496.21 959
4496.84 914
4497.47 967
4498.11 964
4498.74 970
4499.37 1016
4500.01 1078
4500.64 1074
4501.27 1181
4501.91 1243
4502.54 1320
4503.17 1357
4503.80 1430
4504.44 1376
4505.07 1297
4505.71 1257
4506.34 1242
4506.97 1203
4507.61 1181
4508.24 1208
4508.87 1198
4509.51 1130
4510.14 1058
4510.77 1089
4511.41 1086
4512.04 1141
4512.68 1013
4513.31 1034
4513.94 1110
4514.58 1077
4515.21 1046
4515.85 915
4516.48 921
4517.11 954
4517.75 959
4518.38 1022
4519.02 972
4519.65 921
4520.29 881
4520.92 926
4521.55 892
4522.19 882
4522.82 901
4523.46 970
4524.09 931
4524.73 1042
4525.36 932
4526.00 974
4526.63 914
4527.27 929
4527.90 1005
4528.54 987
4529.17 1077
4529.81 1044
4530.44 1147
4531.08 1160
4531.71 1226
4532.35 1262
4532.98 1373
4533.62 1379
4534.25 1328
4534.89 1299
4535.53 1201
4536.16 1196
4536.80 1191
4537.43 1117
4538.07 1015
4538.70 1044
4539.34 989
4539.98 937
4540.61 862
4541.25 906
4541.88 981
4542.52 966
4543.16 911
4543.79 905
4544.43 952
4545.06 950
4545.70 952
4546.34 939
4546.97 884
4547.61 930
4548.25 967
4548.88 929
4549.52 878
4550.15 880
4550.79 899
4551.43 905
4552.06 942
4552.70 910
4553.34 888
4553.97 940
4554.61 942
4555.25 906
4555.89 905
4556.52 864
4557.16 938
4557.80 931
4558.43 901
4559.07 859
4559.71 833
4560.35 881
4560.98 909
4561.62 886
4562.26 878
4562.89 839
4563.53 905
4564.17 847
4564.81 903
4565.44 965
4566.08 916
4566.72 954
4567.36 928
4568.00 995
4568.63 1008
4569.27 999
4569.91 1030
4570.55 978
4571.19 1022
4571.82 980
4572.46 1014
4573.10 933
4573.74 900
4574.38 878
4575.01 916
4575.65 920
4576.29 939
4576.93 934
4577.57 915
4578.21 894
4578.84 896
4579.48 931
4580.12 894
4580.76 965
4581.40 884
4582.04 911
4582.68 907
4583.32 906
4583.95 947
4584.59 1011
4585.23 953
4585.87 1001
4586.51 996
4587.15 1084
4587.79 1206
4588.43 1202
4589.07 1308
4589.71 1306
4590.35 1389
4590.99 1345
4591.62 1370
4592.26 1383
4592.90 1340
4593.54 1316
4594.18 1301
4594.82 1301
4595.46 1266
4596.10 1197
4596.74 1162
4597.38 1073
4598.02 1057
4598.66 1033
4599.30 1076
4599.94 1033
4600.58 987
4601.22 1047
4601.86 1065
4602.50 1019
4603.14 1036
4603.78 1021
4604.42 984
4605.06 976
4605.70 967
4606.34 1022
4606.98 1042
4607.62 967
4608.27 973
4608.91 985
4609.55 975
4610.19 939
4610.83 1003
4611.47 1019
4612.11 960
4612.75 964
4613.39 983
4614.03 987
4614.67 951
4615.31 973
4615.96 931
4616.60 994
4617.24 947
4617.88 988
4618.52 944
4619.16 951
4619.80 945
4620.44 957
4621.09 958
4621.73 943
4622.37 892
4623.01 921
4623.65 880
4624.29 887
4624.94 907
4625.58 884
4626.22 920
4626.86 868
4627.50 899
4628.15 905
4628.79 1002
4629.43 973
4630.07 935
4630.71 952
4631.36 987
4632.00 1067
4632.64 1082
4633.28 1111
4633.93 1179
4634.57 1137
4635.21 1138
4635.85 1114
4636.50 1139
4637.14 1136
4637.78 1106
4638.42 1221
4639.07 1189
4639.71 1277
4640.35 1221
4640.99 1206
4641.64 1163
4642.28 1166
4642.92 1121
4643.57 1087
4644.21 1082
4644.85 1051
4645.50 1011
4646.14 1053
4646.78 995
4647.43 993
4648.07 1038
4648.71 988
4649.36 1029
4650.00 1005
4650.64 1052
4651.29 1013
4651.93 1026
4652.57 1082
4653.22 1100
4653.86 1114
4654.50 1144
4655.15 1184
4655.79 1120
4656.44 1087
4657.08 1092
4657.72 972
4658.37 1015
4659.01 1032
4659.66 1036
4660.30 966
4660.94 894
4661.59 921
4662.23 956
4662.88 960
4663.52 902
4664.17 905
4664.81 925
4665.46 929
4666.10 848
4666.74 872
4667.39 859
4668.03 863
4668.68 830
4669.32 845
4669.97 872
4670.61 870
4671.26 901
4671.90 868
4672.55 851
4673.19 886
4673.84 925
4674.48 870
4675.13 820
4675.77 864
4676.42 853
4677.07 905
4677.71 914
4678.36 917
4679.00 888
4679.65 989
4680.29 913
4680.94 928
4681.58 948
4682.23 900
4682.88 925
4683.52 932
4684.17 907
4684.81 905
4685.46 932
4686.10 932
4686.75 928
4687.40 940
4688.04 952
4688.69 932
4689.34 979
4689.98 1046
4690.63 1000
4691.27 990
4691.92 1088
4692.57 1023
4693.21 982
4693.86 1036
4694.51 1073
4695.15 1086
4695.80 1067
4696.45 1079
4697.09 1101
4697.74 1140
4698.39 1099
4699.03 1196
4699.68 1193
4700.33 1254
4700.97 1270
4701.62 1349
4702.27 1249
4702.92 1218
4703.56 1204
4704.21 1129
4704.86 1105
4705.50 1058
4706.15 1102
4706.80 1139
4707.45 1110
4708.09 1072
4708.74 987
4709.39 953
4710.04 1063
4710.68 1031
4711.33 1007
4711.98 1022
4712.63 1030
4713.28 999
4713.92 986
4714.57 986
4715.22 1004
4715.87 1022
4716.52 992
4717.16 1041
4717.81 1005
4718.46 946
4719.11 950
4719.76 967
4720.41 1045
4721.05 983
4721.70 990
4722.35 1013
4723.00 1011
4723.65 1028
4724.30 985
4724.94 1021
4725.59 1027
4726.24 1049
4726.89 1066
4727.54 1068
4728.19 1087
4728.84 1103
4729.49 1095
4730.14 1079
4730.78 1033
4731.43 1007
4732.08 1004
4732.73 996
4733.38 955
4734.03 966
4734.68 954
4735.33 974
4735.98 996
4736.63 998
4737.28 986
4737.93 1003
4738.58 1032
4739.23 1029
4739.88 1045
4740.53 1040
4741.18 1035
4741.83 1106
4742.47 1070
4743.12 1057
4743.77 1023
4744.42 1024
4745.07 1007
4745.72 995
4746.37 1049
4747.03 1004
4747.68 1044
4748.33 1047
4748.98 1001
4749.63 1048
4750.28 1067
4750.93 1101
4751.58 1108
4752.23 1121
4752.88 1117
4753.53 1174
4754.18 1175
4754.83 1128
4755.48 1110
4756.13 1100
4756.78 1092
4757.43 1041
4758.08 1036
4758.74 1087
4759.39 969
4760.04 992
4760.69 1012
4761.34 1025
4761.99 1078
4762.64 1095
4763.29 1163
4763.94 1070
4764.60 1069
4765.25 1032
4765.90 993
4766.55 995
4767.20 1050
4767.85 1006
4768.51 1020
4769.16 1006
4769.81 1052
4770.46 1031
4771.11 998
4771.76 1133
4772.42 1091
4773.07 1062
4773.72 1027
4774.37 1083
4775.02 1024
4775.68 1004
4776.33 982
4776.98 1013
4777.63 1044
4778.29 1023
4778.94 974
4779.59 982
4780.24 1089
4780.89 1068
4781.55 1023
4782.20 1042
4782.85 1056
4783.51 982
4784.16 1057
4784.81 1076
4785.46 1029
4786.12 979
4786.77 1048
4787.42 1055
4788.08 1043
4788.73 1111
4789.38 1061
4790.03 1128
4790.69 1106
4791.34 1091
4791.99 1113
4792.65 1152
4793.30 1094
4793.95 1168
4794.61 1174
4795.26 1139
4795.91 1160
4796.57 1160
4797.22 1099
4797.87 1120
4798.53 1180
4799.18 1198
4799.84 1328
4800.49 1355
4801.14 1348
4801.80 1342
4802.45 1289
4803.11 1359
4803.76 1284
4804.41 1257
4805.07 1297
4805.72 1251
4806.38 1214
4807.03 1237
4807.68 1264
4808.34 1260
4808.99 1206
4809.65 1237
4810.30 1216
4810.96 1207
4811.61 1173
4812.27 1159
4812.92 1196
4813.58 1170
4814.23 1222
4814.89 1249
4815.54 1232
4816.19 1232
4816.85 1350
4817.50 1366
4818.16 1279
4818.81 1238
4819.47 1327
4820.13 1296
4820.78 1455
4821.44 1499
4822.09 1559
4822.75 1660
4823.40 1679
4824.06 1732
4824.71 1778
4825.37 1783
4826.02 1717
4826.68 1693
4827.33 1604
4827.99 1634
4828.65 1519
4829.30 1582
4829.96 1526
4830.61 1428
4831.27 1413
4831.93 1532
4832.58 1550
4833.24 1566
4833.89 1528
4834.55 1578
4835.21 1597
4835.86 1679
4836.52 1675
4837.17 1666
4837.83 1770
4838.49 1847
4839.14 1762
4839.80 1757
4840.46 1788
4841.11 1792
4841.77 1823
4842.43 1774
4843.08 1758
4843.74 1782
4844.40 1837
4845.05 1863
4845.71 1764
4846.37 1821
4847.02 1812
4847.68 1877
4848.34 1938
4849.00 2103
4849.65 2309
4850.31 2479
4850.97 2584
4851.62 2578
4852.28 2722
4852.94 2553
4853.60 2496
4854.25 2365
4854.91 2270
4855.57 2215
4856.23 2166
4856.88 2312
4857.54 2408
4858.20 2721
4858.86 2929
4859.52 3130
4860.17 3298
4860.83 3174
4861.49 3002
4862.15 2739
4862.81 2476
4863.46 2338
4864.12 2243
4864.78 2211
4865.44 2031
4866.10 2100
4866.75 2124
4867.41 2107
4868.07 2141
4868.73 2089
4869.39 2060
4870.05 2034
4870.71 2016
4871.36 2053
4872.02 1937
4872.68 1817
4873.34 1856
4874.00 1864
4874.66 1828
4875.32 1792
4875.98 1804
4876.63 1746
4877.29 1668
4877.95 1696
4878.61 1685
4879.27 1789
4879.93 1778
4880.59 1840
4881.25 1850
4881.91 1855
4882.57 1771
4883.23 1729
4883.89 1639
4884.55 1518
4885.21 1576
4885.87 1570
4886.52 1577
4887.18 1570
4887.84 1554
4888.50 1593
4889.16 1493
4889.82 1488
4890.48 1459
4891.14 1523
4891.80 1563
4892.46 1557
4893.12 1596
4893.78 1472
4894.44 1570
4895.10 1558
4895.76 1509
4896.42 1399
4897.09 1478
4897.75 1427
4898.41 1377
4899.07 1392
4899.73 1386
4900.39 1426
4901.05 1479
4901.71 1469
4902.37 1517
4903.03 1450
4903.69 1402
4904.35 1298
4905.01 1259
4905.67 1206
4906.33 1224
4907.00 1210
4907.66 1222
4908.32 1271
4908.98 1230
4909.64 1140
4910.30 1135
4910.96 1189
4911.62 1170
4912.29 1138
4912.95 1187
4913.61 1154
4914.27 1173
4914.93 1134
4915.59 1153
4916.26 1126
4916.92 1085
4917.58 1061
4918.24 1071
4918.90 1138
4919.56 1079
4920.23 1018
4920.89 1084
4921.55 1093
4922.21 1042
4922.87 1026
4923.54 1068
4924.20 1092
4924.86 1074
4925.52 1070
4926.19 1091
4926.85 1096
4927.51 1090
4928.17 1020
4928.84 1047
4929.50 1010
4930.16 987
4930.82 1040
4931.49 1034
4932.15 1102
4932.81 1074
4933.47 1081
4934.14 1019
4934.80 1019
4935.46 975
4936.13 1037
4936.79 1016
4937.45 973
4938.11 985
4938.78 1006
4939.44 1012
4940.10 969
4940.77 1005
4941.43 1037
4942.09 1009
4942.76 1043
4943.42 1033
4944.08 909
4944.75 958
4945.41 936
4946.08 937
4946.74 953
4947.40 956
4948.07 1006
4948.73 987
4949.39 984
4950.06 963
4950.72 972
4951.39 915
4952.05 864
4952.71 923
4953.38 917
4954.04 868
4954.71 914
4955.37 965
4956.04 913
4956.70 921
4957.36 969
4958.03 1012
4958.69 972
4959.36 967
4960.02 991
4960.69 957
4961.35 993
4962.02 1001
4962.68 1093
4963.35 1118
4964.01 1161
4964.68 1150
4965.34 1195
4966.01 1184
4966.67 1163
4967.34 1153
4968.00 1132
4968.67 1062
4969.33 1027
4970.00 978
4970.66 947
4971.33 1003
4971.99 1005
4972.66 1017
4973.32 919
4973.99 935
4974.66 915
4975.32 1001
4975.99 1025
4976.65 1000
4977.32 1057
4977.98 1049
4978.65 1025
4979.32 1021
4979.98 994
4980.65 983
4981.31 979
4981.98 1024
4982.65 1009
4983.31 908
4983.98 965
4984.64 962
4985.31 925
4985.98 951
4986.64 962
4987.31 930
4987.98 910
4988.64 878
4989.31 835
4989.98 899
4990.64 892
4991.31 889
4991.98 915
4992.64 864
4993.31 884
4993.98 904
4994.64 904
4995.31 877
4995.98 906
4996.64 906
4997.31 874
4997.98 898
4998.65 876
4999.31 870
4999.98 838
5000.65 859
5001.31 819
5001.98 844
5002.65 833
5003.32 829
5003.98 849
5004.65 851
5005.32 823
5005.99 808
5006.66 817
5007.32 834
5007.99 789
5008.66 818
5009.33 814
5009.99 877
5010.66 875
5011.33 894
5012.00 888
5012.67 913
5013.33 851
5014.00 777
5014.67 799
5015.34 885
5016.01 904
5016.68 814
5017.34 818
5018.01 814
5018.68 830
5019.35 874
5020.02 854
5020.69 847
5021.36 838
5022.02 885
5022.69 927
5023.36 898
5024.03 910
5024.70 889
5025.37 900
5026.04 973
5026.71 933
5027.38 940
5028.05 914
5028.71 908
5029.38 910
5030.05 837
5030.72 822
5031.39 837
5032.06 809
5032.73 811
5033.40 834
5034.07 859
5034.74 804
5035.41 822
5036.08 829
5036.75 830
5037.42 881
5038.09 872
5038.76 857
5039.43 854
5040.10 865
5040.77 823
5041.44 860
5042.11 865
5042.78 844
5043.45 812
5044.12 773
5044.79 830
5045.46 890
5046.13 823
5046.80 791
5047.47 811
5048.14 816
5048.81 848
5049.48 820
5050.15 850
5050.82 876
5051.49 813
5052.16 828
5052.83 866
5053.51 869
5054.18 844
5054.85 805
5055.52 819
5056.19 923
5056.86 942
5057.53 901
5058.20 875
5058.87 845
5059.55 861
5060.22 810
5060.89 831
5061.56 867
5062.23 896
5062.90 857
5063.57 804
5064.25 849
5064.92 919
5065.59 859
5066.26 867
5066.93 886
5067.60 882
5068.28 913
5068.95 832
5069.62 873
5070.29 822
5070.96 857
5071.64 919
5072.31 944
5072.98 891
5073.65 950
5074.32 904
5075.00 893
5075.67 908
5076.34 893
5077.01 900
5077.69 953
5078.36 984
5079.03 1010
5079.70 1052
5080.38 1000
5081.05 1012
5081.72 1069
5082.39 983
5083.07 967
5083.74 954
5084.41 953
5085.09 1009
5085.76 919
5086.43 903
5087.10 1006
5087.78 956
5088.45 1001
5089.12 931
5089.80 1002
5090.47 1029
5091.14 1061
5091.82 1122
5092.49 1105
5093.16 1063
5093.84 1088
5094.51 1080
5095.18 1001
5095.86 985
5096.53 1034
5097.21 1001
5097.88 940
5098.55 925
5099.23 939
5099.90 862
5100.57 916
5101.25 915
5101.92 934
5102.60 997
5103.27 1019
5103.95 1016
5104.62 978
5105.29 1081
5105.97 1020
5106.64 987
5107.32 1050
5107.99 1010
5108.67 999
5109.34 1013
5110.01 984
5110.69 974
5111.36 1013
5112.04 988
5112.71 955
5113.39 970
5114.06 965
5114.74 951
5115.41 938
5116.09 941
5116.76 945
5117.44 997
5118.11 1053
5118.79 1188
5119.46 1184
5120.14 1300
5120.81 1323
5121.49 1243
5122.16 1307
5122.84 1260
5123.52 1187
5124.19 1175
5124.87 1077
5125.54 1044
5126.22 1027
5126.89 993
5127.57 972
5128.24 951
5128.92 932
5129.60 997
5130.27 982
5130.95 976
5131.62 970
5132.30 941
5132.98 942
5133.65 1024
5134.33 1000
5135.01 1007
5135.68 971
5136.36 967
5137.03 879
5137.71 872
5138.39 871
5139.06 890
5139.74 908
5140.42 887
5141.09 910
5141.77 904
5142.45 867
5143.12 880
5143.80 875
5144.48 956
5145.15 878
5145.83 890
5146.51 812
5147.18 815
5147.86 823
5148.54 827
5149.22 873
5149.89 823
5150.57 819
5151.25 870
5151.93 881
5152.60 865
5153.28 864
5153.96 854
5154.63 857
5155.31 809
5155.99 833
5156.67 853
5157.35 881
5158.02 924
5158.70 883
5159.38 850
5160.06 938
5160.73 887
5161.41 891
5162.09 886
5162.77 914
5163.45 866
5164.12 854
5164.80 862
5165.48 933
5166.16 876
5166.84 885
5167.52 952
5168.19 922
5168.87 925
5169.55 936
5170.23 924
5170.91 853
5171.59 859
5172.27 867
5172.94 879
5173.62 879
5174.30 824
5174.98 839
5175.66 827
5176.34 795
5177.02 858
5177.70 876
5178.38 881
5179.06 820
5179.73 841
5180.41 819
5181.09 823
5181.77 827
5182.45 875
5183.13 797
5183.81 848
5184.49 844
5185.17 835
5185.85 824
5186.53 762
5187.21 777
5187.89 780
5188.57 764
5189.25 798
5189.93 822
5190.61 818
5191.29 792
5191.97 811
5192.65 834
5193.33 821
5194.01 824
5194.69 802
5195.37 799
5196.05 815
5196.73 830
5197.41 831
5198.09 861
5198.77 883
5199.45 812
5200.13 862
5200.81 867
5201.49 840
5202.17 849
5202.85 841
5203.53 853
5204.21 865
5204.89 843
5205.58 879
5206.26 932
5206.94 825
5207.62 853
5208.30 834
5208.98 844
5209.66 911
5210.34 904
5211.02 951
5211.71 889
5212.39 907
5213.07 928
5213.75 969
5214.43 990
5215.11 1013
5215.79 1001
5216.48 974
5217.16 1037
5217.84 1008
5218.52 1001
5219.20 956
5219.88 1005
5220.57 944
5221.25 944
5221.93 907
5222.61 915
5223.29 1008
5223.98 1044
5224.66 1055
5225.34 1118
5226.02 1065
5226.70 1043
5227.39 944
5228.07 928
5228.75 930
5229.43 952
5230.12 969
5230.80 917
5231.48 945
5232.16 950
5232.85 886
5233.53 955
5234.21 936
5234.89 900
5235.58 925
5236.26 922
5236.94 944
5237.63 978
5238.31 1016
5238.99 1060
5239.67 1067
5240.36 1064
5241.04 1061
5241.72 1083
5242.41 1082
5243.09 1026
5243.77 1000
5244.46 1009
5245.14 982
5245.82 873
5246.51 920
5247.19 965
5247.88 890
5248.56 917
5249.24 862
5249.93 880
5250.61 940
5251.29 1017
5251.98 991
5252.66 968
5253.35 1021
5254.03 1020
5254.71 1001
5255.40 942
5256.08 983
5256.77 972
5257.45 1015
5258.14 943
5258.82 913
5259.50 936
5260.19 960
5260.87 945
5261.56 893
5262.24 963
5262.93 965
5263.61 985
5264.30 1051
5264.98 1067
5265.67 1052
5266.35 1030
5267.03 1023
5267.72 1018
5268.40 964
5269.09 954
5269.77 988
5270.46 973
5271.14 980
5271.83 951
5272.52 945
5273.20 915
5273.89 915
5274.57 864
5275.26 883
5275.94 901
5276.63 961
5277.31 919
5278.00 932
5278.68 943
5279.37 937
5280.06 951
5280.74 979
5281.43 952
5282.11 1001
5282.80 959
5283.48 996
5284.17 958
5284.86 958
5285.54 899
5286.23 914
5286.92 882
5287.60 905
5288.29 946
5288.97 895
5289.66 919
5290.35 930
5291.03 918
5291.72 886
5292.41 906
5293.09 903
5293.78 912
5294.47 919
5295.15 916
5295.84 918
5296.53 921
5297.21 960
5297.90 914
5298.59 930
5299.27 1005
5299.96 956
5300.65 1000
5301.33 1028
5302.02 1013
5302.71 1076
5303.40 1137
5304.08 1153
5304.77 1117
5305.46 1176
5306.15 1199
5306.83 1259
5307.52 1266
5308.21 1233
5308.90 1226
5309.58 1241
5310.27 1121
5310.96 1193
5311.65 1191
5312.33 1235
5313.02 1298
5313.71 1383
5314.40 1323
5315.09 1310
5315.77 1317
5316.46 1247
5317.15 1188
5317.84 1208
5318.53 1157
5319.21 1177
5319.90 1212
5320.59 1283
5321.28 1202
5321.97 1173
5322.66 1186
5323.35 1246
5324.03 1213
5324.72 1161
5325.41 1106
5326.10 1087
5326.79 1068
5327.48 984
5328.17 962
5328.86 942
5329.54 961
5330.23 953
5330.92 1010
5331.61 993
5332.30 946
5332.99 926
5333.68 919
5334.37 912
5335.06 874
5335.75 964
5336.44 953
5337.12 983
5337.81 937
5338.50 887
5339.19 936
5339.88 935
5340.57 938
5341.26 950
5341.95 938
5342.64 944
5343.33 920
5344.02 970
5344.71 926
5345.40 959
5346.09 1049
5346.78 976
5347.47 1043
5348.16 1026
5348.85 1080
5349.54 1134
5350.23 1145
5350.92 1139
5351.61 1126
5352.30 1164
5352.99 1157
5353.68 1106
5354.37 1117
5355.07 1042
5355.76 1062
5356.45 1076
5357.14 954
5357.83 876
5358.52 876
5359.21 872
5359.90 908
5360.59 933
5361.28 877
5361.97 921
5362.66 942
5363.36 1038
5364.05 1000
5364.74 937
5365.43 973
5366.12 1015
5366.81 915
5367.50 883
5368.19 861
5368.89 931
5369.58 893
5370.27 893
5370.96 855
5371.65 834
5372.34 872
5373.04 863
5373.73 825
5374.42 882
5375.11 841
5375.80 881
5376.49 851
5377.19 836
5377.88 917
5378.57 895
5379.26 867
5379.96 869
5380.65 926
5381.34 941
5382.03 871
5382.72 878
5383.42 872
5384.11 868
5384.80 863
5385.49 872
5386.19 864
5386.88 857
5387.57 869
5388.26 895
5388.96 921
5389.65 965
5390.34 965
5391.04 965
5391.73 932
5392.42 957
5393.12 947
5393.81 948
5394.50 943
5395.19 912
5395.89 915
5396.58 910
5397.27 907
5397.97 883
5398.66 849
5399.35 869
5400.05 865
5400.74 879
5401.43 913
5402.13 900
5402.82 859
5403.52 925
5404.21 924
5404.90 919
5405.60 931
5406.29 936
5406.98 987
5407.68 894
5408.37 931
5409.07 901
5409.76 882
5410.45 939
5411.15 938
5411.84 950
5412.54 935
5413.23 1009
5413.93 971
5414.62 988
5415.32 918
5416.01 944
5416.70 978
5417.40 982
5418.09 969
5418.79 970
5419.48 963
5420.18 982
5420.87 994
5421.57 976
5422.26 1016
5422.96 1017
5423.65 1077
5424.35 1075
5425.04 1023
5425.74 968
5426.43 924
5427.13 1008
5427.82 1032
5428.52 970
5429.21 971
5429.91 1000
5430.60 1007
5431.30 916
5432.00 972
5432.69 988
5433.39 975
5434.08 1032
5434.78 1083
5435.47 1027
5436.17 1002
5436.86 1012
5437.56 1026
5438.26 1068
5438.95 1017
5439.65 1004
5440.34 1040
5441.04 999
5441.74 979
5442.43 1043
5443.13 1112
5443.83 1062
5444.52 1116
5445.22 1207
5445.91 1264
5446.61 1364
5447.31 1398
5448.00 1590
5448.70 1643
5449.40 1622
5450.09 1613
5450.79 1621
5451.49 1603
5452.18 1484
5452.88 1344
5453.58 1268
5454.27 1230
5454.97 1201
5455.67 1176
5456.37 1178
5457.06 1211
5457.76 1186
5458.46 1221
5459.15 1226
5459.85 1194
5460.55 1292
5461.25 1272
5461.94 1248
5462.64 1289
5463.34 1284
5464.04 1347
5464.73 1325
5465.43 1325
5466.13 1264
5466.83 1332
5467.53 1299
5468.22 1256
5468.92 1340
5469.62 1301
5470.32 1251
5471.01 1276
5471.71 1387
5472.41 1428
5473.11 1414
5473.81 1457
5474.51 1392
5475.20 1420
5475.90 1447
5476.60 1517
5477.30 1527
5478.00 1595
5478.70 1601
5479.39 1843
5480.09 2034
5480.79 2267
5481.49 2379
5482.19 2573
5482.89 2584
5483.59 2509
5484.29 2455
5484.98 2285
5485.68 2116
5486.38 2066
5487.08 1954
5487.78 1866
5488.48 1804
5489.18 1700
5489.88 1741
5490.58 1587
5491.28 1626
5491.98 1783
5492.68 1775
5493.37 1855
5494.07 1943
5494.77 2015
5495.47 1936
5496.17 1988
5496.87 2039
5497.57 2092
5498.27 2222
5498.97 2234
5499.67 2469
5500.37 2922
5501.07 3602
5501.77 4019
5502.47 4371
5503.17 4678
5503.87 4524
5504.57 4129
5505.27 3602
5505.97 3095
5506.67 2618
5507.37 2320
5508.07 2074
5508.77 1789
5509.47 1753
5510.17 1667
5510.87 1644
5511.58 1657
5512.28 1649
5512.98 1589
5513.68 1547
5514.38 1544
5515.08 1596
5515.78 1596
5516.48 1601
5517.18 1645
5517.88 1593
5518.58 1569
5519.28 1620
5519.99 1552
5520.69 1459
5521.39 1485
5522.09 1513
5522.79 1547
5523.49 1512
5524.19 1388
5524.90 1304
5525.60 1295
5526.30 1223
5527.00 1285
5527.70 1276
5528.40 1268
5529.10 1221
5529.81 1181
5530.51 1173
5531.21 1147
5531.91 1236
5532.61 1226
5533.32 1252
5534.02 1181
5534.72 1206
5535.42 1175
5536.12 1190
5536.83 1143
5537.53 1218
5538.23 1212
5538.93 1137
5539.64 1121
5540.34 1125
5541.04 1195
5541.74 1218
5542.45 1157
5543.15 1163
5543.85 1140
5544.55 1080
5545.26 1125
5545.96 1147
5546.66 1040
5547.36 1060
5548.07 1118
5548.77 1135
5549.47 1093
5550.18 1056
5550.88 1057
5551.58 1040
5552.29 1054
5552.99 1112
5553.69 1077
5554.40 1050
5555.10 1025
5555.80 1105
5556.51 1106
5557.21 1137
5557.91 1105
5558.62 1135
5559.32 1093
5560.02 1059
5560.73 1098
5561.43 1097
5562.14 1015
5562.84 1042
5563.54 1098
5564.25 1125
5564.95 1159
5565.65 1152
5566.36 1216
5567.06 1143
5567.77 1099
5568.47 1040
5569.18 1076
5569.88 1089
5570.58 1080
5571.29 1075
5571.99 1092
5572.70 1040
5573.40 1082
5574.11 1067
5574.81 1081
5575.52 1091
5576.22 981
5576.93 1031
5577.63 1076
5578.33 1129
5579.04 1182
5579.74 1113
5580.45 1039
5581.15 1081
5581.86 1036
5582.56 1014
5583.27 1001
5583.97 967
5584.68 997
5585.39 1027
5586.09 979
5586.80 988
5587.50 984
5588.21 1016
5588.91 1007
5589.62 1064
5590.32 1055
5591.03 949
5591.73 998
5592.44 922
5593.15 1012
5593.85 975
5594.56 916
5595.26 936
5595.97 958
5596.68 922
5597.38 946
5598.09 921
5598.79 916
5599.50 915
5600.21 925
5600.91 961
5601.62 949
5602.33 966
5603.03 934
5603.74 948
5604.44 985
5605.15 967
5605.86 990
5606.56 996
5607.27 964
5607.98 915
5608.68 953
5609.39 1003
5610.10 915
5610.80 923
5611.51 941
5612.22 999
5612.93 1000
5613.63 966
5614.34 961
5615.05 937
5615.75 889
5616.46 908
5617.17 961
5617.88 998
5618.58 996
5619.29 1017
5620.00 1021
5620.71 1014
5621.41 985
5622.12 975
5622.83 1015
5623.54 989
5624.24 998
5624.95 1048
5625.66 982
5626.37 1003
5627.08 1040
5627.78 1007
5628.49 968
5629.20 998
5629.91 1080
5630.62 1088
5631.32 1091
5632.03 1086
5632.74 1075
5633.45 1093
5634.16 1185
5634.86 1229
5635.57 1169
5636.28 1152
5636.99 1209
5637.70 1220
5638.41 1244
5639.12 1218
5639.82 1262
5640.53 1218
5641.24 1254
5641.95 1305
5642.66 1249
5643.37 1244
5644.08 1205
5644.79 1180
5645.50 1180
5646.21 1119
5646.91 1074
5647.62 1071
5648.33 1118
5649.04 1103
5649.75 1078
5650.46 1147
5651.17 1128
5651.88 1140
5652.59 1145
5653.30 1144
5654.01 1167
5654.72 1158
5655.43 1096
5656.14 1121
5656.85 1140
5657.56 1122
5658.27 1084
5658.98 1126
5659.69 1265
5660.40 1212
5661.11 1293
5661.82 1282
5662.53 1285
5663.24 1267
5663.95 1250
5664.66 1220
5665.37 1183
5666.08 1155
5666.79 1151
5667.50 1078
5668.21 1093
5668.92 1087
5669.63 1102
5670.34 1121
5671.05 1249
5671.76 1305
5672.47 1275
5673.18 1346
5673.89 1307
5674.61 1280
5675.32 1232
5676.03 1203
5676.74 1147
5677.45 1103
5678.16 1120
5678.87 1081
5679.58 1067
5680.29 1036
5681.01 1063
5681.72 1085
5682.43 1095
5683.14 1082
5683.85 1102
5684.56 1128
5685.27 1147
5685.99 1102
5686.70 1062
5687.41 1007
5688.12 997
5688.83 1037
5689.54 1095
5690.26 1077
5690.97 1058
5691.68 1047
5692.39 1041
5693.10 1129
5693.82 1033
5694.53 1058
5695.24 991
5695.95 1037
5696.67 1001
5697.38 942
5698.09 947
5698.80 985
5699.51 1036
5700.23 952
5700.94 968
5701.65 1006
5702.36 1005
5703.08 1022
5703.79 1012
5704.50 1036
5705.22 1029
5705.93 1088
5706.64 1114
5707.35 1064
5708.07 1075
5708.78 1059
5709.49 1050
5710.21 1022
5710.92 968
5711.63 927
5712.35 1001
5713.06 973
5713.77 1028
5714.49 978
5715.20 939
5715.91 1017
5716.63 1009
5717.34 940
5718.05 947
5718.77 967
5719.48 925
5720.19 970
5720.91 961
5721.62 972
5722.34 970
5723.05 974
5723.76 1014
5724.48 1050
5725.19 1104
5725.91 1053
5726.62 1145
5727.33 1200
5728.05 1173
5728.76 1232
5729.48 1290
5730.19 1284
5730.91 1260
5731.62 1294
5732.34 1209
5733.05 1188
5733.76 1143
5734.48 1083
5735.19 1037
5735.91 1066
5736.62 1020
5737.34 981
5738.05 982
5738.77 994
5739.48 980
5740.20 964
5740.91 986
5741.63 1003
5742.34 952
5743.06 916
5743.77 981
5744.49 977
5745.20 1025
5745.92 1007
5746.63 1000
5747.35 977
5748.07 1008
5748.78 967
5749.50 1030
5750.21 1037
5750.93 981
5751.64 1049
5752.36 1019
5753.07 1037
5753.79 1061
5754.51 1101
5755.22 1157
5755.94 1117
5756.65 1238
5757.37 1260
5758.09 1278
5758.80 1281
5759.52 1312
5760.24 1269
5760.95 1287
5761.67 1268
5762.38 1217
5763.10 1241
5763.82 1234
5764.53 1145
5765.25 1196
5765.97 1176
5766.68 1191
5767.40 1234
5768.12 1231
5768.83 1288
5769.55 1389
5770.27 1516
5770.98 1594
5771.70 1806
5772.42 1879
5773.13 1913
5773.85 1790
5774.57 1668
5775.29 1574
5776.00 1440
5776.72 1383
5777.44 1305
5778.16 1234
5778.87 1177
5779.59 1163
5780.31 1160
5781.03 1142
5781.74 1111
5782.46 1174
5783.18 1186
5783.90 1186
5784.61 1215
5785.33 1217
5786.05 1251
5786.77 1237
5787.48 1269
5788.20 1241
5788.92 1227
5789.64 1199
5790.36 1093
5791.08 1130
5791.79 1186
5792.51 1148
5793.23 1129
5793.95 1110
5794.67 1126
5795.38 1130
5796.10 1090
5796.82 1128
5797.54 1109
5798.26 1140
5798.98 1133
5799.70 1099
5800.41 1131
5801.13 1180
5801.85 1208
5802.57 1233
5803.29 1189
5804.01 1203
5804.73 1174
5805.45 1157
5806.17 1110
5806.89 1021
5807.60 1062
5808.32 1038
5809.04 1009
5809.76 1082
5810.48 1072
5811.20 997
5811.92 980
5812.64 1027
5813.36 1061
5814.08 1081
5814.80 1066
5815.52 1074
5816.24 977
5816.96 959
5817.68 1028
5818.40 1001
5819.12 1008
5819.84 1024
5820.56 1052
5821.28 1015
5822.00 1051
5822.72 1075
5823.44 1032
5824.16 1043
5824.88 1005
5825.60 1032
5826.32 1016
5827.04 1071
5827.76 1045
5828.48 989
5829.20 999
5829.92 1012
5830.64 1034
5831.36 1128
5832.08 1059
5832.80 1020
5833.52 1045
5834.25 1052
5834.97 1012
5835.69 976
5836.41 1019
5837.13 1011
5837.85 990
5838.57 1021
5839.29 1008
5840.01 1010
5840.73 997
5841.46 943
5842.18 975
5842.90 981
5843.62 981
5844.34 996
5845.06 971
5845.78 1002
5846.51 989
5847.23 1023
5847.95 1045
5848.67 1034
5849.39 1075
5850.11 1075
5850.84 1034
5851.56 1020
5852.28 1068
5853.00 1109
5853.72 1080
5854.45 1105
5855.17 1100
5855.89 1123
5856.61 1099
5857.33 1040
5858.06 1050
5858.78 1053
5859.50 1064
5860.22 1084
5860.95 1017
5861.67 1066
5862.39 984
5863.11 1026
5863.84 1031
5864.56 1063
5865.28 1089
5866.01 1071
5866.73 1073
5867.45 1003
5868.17 1022
5868.90 1052
5869.62 1123
5870.34 1051
5871.07 1033
5871.79 1123
5872.51 1111
5873.24 1128
5873.96 1123
5874.68 1117
5875.41 1058
5876.13 1088
5876.85 1096
5877.58 1090
5878.30 1050
5879.02 1151
5879.75 1199
5880.47 1112
5881.19 1138
5881.92 1096
5882.64 1184
5883.37 1179
5884.09 1219
5884.81 1172
5885.54 1190
5886.26 1192
5886.99 1297
5887.71 1211
5888.43 1148
5889.16 1141
5889.88 1181
5890.61 1213
5891.33 1256
5892.05 1279
5892.78 1247
5893.50 1267
5894.23 1134
5894.95 1178
5895.68 1223
5896.40 1216
5897.13 1232
5897.85 1247
5898.58 1242
5899.30 1226
5900.03 1297
5900.75 1250
5901.48 1237
5902.20 1242
5902.93 1272
5903.65 1294
5904.38 1316
5905.10 1297
5905.83 1282
5906.55 1304
5907.28 1332
5908.00 1375
5908.73 1413
5909.45 1387
5910.18 1387
5910.90 1453
5911.63 1415
5912.36 1421
5913.08 1471
5913.81 1450
5914.53 1399
5915.26 1417
5915.98 1433
5916.71 1457
5917.44 1439
5918.16 1439
5918.89 1393
5919.61 1513
5920.34 1546
5921.07 1573
5921.79 1599
5922.52 1597
5923.25 1601
5923.97 1616
5924.70 1569
5925.42 1667
5926.15 1693
5926.88 1712
5927.60 1756
5928.33 1784
5929.06 1797
5929.78 1870
5930.51 1761
5931.24 1830
5931.96 1873
5932.69 1891
5933.42 1910
5934.15 1952
5934.87 1943
5935.60 2062
5936.33 2124
5937.05 2034
5937.78 2012
5938.51 2076
5939.24 2158
5939.96 2260
5940.69 2332
5941.42 2237
5942.14 2419
5942.87 2435
5943.60 2458
5944.33 2514
5945.06 2565
5945.78 2512
5946.51 2649
5947.24 2677
5947.97 2769
5948.69 2879
5949.42 2769
5950.15 2902
5950.88 3067
5951.61 3198
5952.33 3377
5953.06 3684
5953.79 3999
5954.52 4165
5955.25 4181
5955.98 4157
5956.70 4053
5957.43 3914
5958.16 3789
5958.89 3707
5959.62 3794
5960.35 3826
5961.07 3780
5961.80 3802
5962.53 3694
5963.26 3632
5963.99 3611
5964.72 3644
5965.45 3890
5966.18 4214
5966.90 4642
5967.63 5002
5968.36 5323
5969.09 5626
5969.82 5669
5970.55 5663
5971.28 5503
5972.01 5127
5972.74 4937
5973.47 4712
5974.20 4582
5974.93 4470
5975.66 4500
5976.39 4368
5977.12 4280
5977.84 4291
5978.57 4404
5979.30 4485
5980.03 4615
5980.76 4730
5981.49 4819
5982.22 4968
5982.95 5153
5983.68 5254
5984.41 5333
5985.14 5366
5985.87 5435
5986.60 5343
5987.33 5297
5988.06 5364
5988.79 5352
5989.53 5292
5990.26 5254
5990.99 5203
5991.72 5229
5992.45 5335
5993.18 5313
5993.91 5368
5994.64 5548
5995.37 5627
5996.10 5715
5996.83 5665
5997.56 5750
5998.29 6002
5999.02 5976
5999.75 6047
6000.49 6049
6001.22 5973
6001.95 5814
6002.68 5774
6003.41 5720
6004.14 5518
6004.87 5577
6005.60 5436
6006.34 5338
6007.07 5442
6007.80 5416
6008.53 5572
6009.26 5936
6009.99 6545
6010.72 7381
6011.46 8815
6012.19 10631
6012.92 12627
6013.65 14634
6014.38 16600
6015.12 17939
6015.85 18512
6016.58 18229
6017.31 17345
6018.04 16019
6018.78 14357
6019.51 12579
6020.24 10827
6020.97 9392
6021.70 8051
6022.44 7031
6023.17 6187
6023.90 5480
6024.63 5144
6025.37 4787
6026.10 4613
6026.83 4446
6027.56 4256
6028.30 4305
6029.03 4177
6029.76 4211
6030.50 4362
6031.23 4448
6031.96 4558
6032.69 4288
6033.43 4128
6034.16 3972
6034.89 3789
6035.63 3580
6036.36 3390
6037.09 3418
6037.83 3243
6038.56 3333
6039.29 3432
6040.03 3364
6040.76 3519
6041.49 3675
6042.23 3602
6042.96 3776
6043.69 3780
6044.43 3678
6045.16 3686
6045.90 3747
6046.63 3931
6047.36 3976
6048.10 4132
6048.83 4106
6049.57 4013
6050.30 4076
6051.03 4216
6051.77 4457
6052.50 4683
6053.24 4924
6053.97 5229
6054.70 5435
6055.44 5532
6056.17 5397
6056.91 5172
6057.64 4934
6058.38 4768
6059.11 4447
6059.85 4250
6060.58 4154
6061.32 4126
6062.05 4063
6062.79 4015
6063.52 3842
6064.26 3841
6064.99 3658
6065.72 3599
6066.46 3648
6067.20 3576
6067.93 3571
6068.67 3474
6069.40 3356
6070.14 3361
6070.87 3303
6071.61 3234
6072.34 3249
6073.08 3177
6073.81 3285
6074.55 3210
6075.28 3111
6076.02 3100
6076.76 3133
6077.49 3134
6078.23 3099
6078.96 3102
6079.70 3070
6080.43 3032
6081.17 2980
6081.91 2865
6082.64 2938
6083.38 2864
6084.11 2759
6084.85 2661
6085.59 2647
6086.32 2636
6087.06 2610
6087.80 2683
6088.53 2599
6089.27 2625
6090.00 2655
6090.74 2668
6091.48 2643
6092.21 2725
6092.95 2728
6093.69 2697
6094.42 2682
6095.16 2685
6095.90 2634
6096.63 2682
6097.37 2594
6098.11 2567
6098.85 2519
6099.58 2537
6100.32 2491
6101.06 2514
6101.79 2441
6102.53 2455
6103.27 2511
6104.01 2524
6104.74 2429
6105.48 2440
6106.22 2493
6106.96 2487
6107.69 2436
6108.43 2443
6109.17 2422
6109.91 2467
6110.64 2522
6111.38 2487
6112.12 2494
6112.86 2515
6113.59 2579
6114.33 2540
6115.07 2543
6115.81 2662
6116.55 2753
6117.28 2796
6118.02 2776
6118.76 2825
6119.50 2775
6120.24 2657
6120.98 2781
6121.71 2666
6122.45 2734
6123.19 2715
6123.93 2725
6124.67 2781
6125.41 2792
6126.15 2803
6126.88 2920
6127.62 2927
6128.36 2876
6129.10 2896
6129.84 2913
6130.58 2915
6131.32 2833
6132.06 2864
6132.80 2796
6133.53 2868
6134.27 2940
6135.01 2924
6135.75 3035
6136.49 3116
6137.23 3238
6137.97 3358
6138.71 3557
6139.45 3722
6140.19 3789
6140.93 3991
6141.67 4048
6142.41 4043
6143.15 4100
6143.89 4017
6144.63 3885
6145.37 3913
6146.11 3907
6146.85 3699
6147.59 3660
6148.33 3630
6149.07 3526
6149.81 3470
6150.55 3504
6151.29 3491
6152.03 3436
6152.77 3560
6153.51 3639
6154.25 3646
6154.99 3638
6155.73 3618
6156.47 3689
6157.21 3712
6157.95 3790
6158.69 3914
6159.43 3849
6160.17 3897
6160.91 3990
6161.65 4020
6162.39 4102
6163.13 4329
6163.88 4396
6164.62 4511
6165.36 4698
6166.10 4991
6166.84 5273
6167.58 5461
6168.32 5633
6169.06 5668
6169.80 5632
6170.55 5606
6171.29 5552
6172.03 5364
6172.77 5322
6173.51 5181
6174.25 5118
6174.99 5086
6175.74 5082
6176.48 5275
6177.22 5243
6177.96 5334
6178.70 5559
6179.44 5905
6180.19 6395
6180.93 7382
6181.67 8535
6182.41 10129
6183.15 11533
6183.90 13041
6184.64 13878
6185.38 14246
6186.12 13964
6186.87 13255
6187.61 12480
6188.35 11279
6189.09 9986
6189.84 8770
6190.58 7950
6191.32 7227
6192.06 6586
6192.81 6210
6193.55 6116
6194.29 5830
6195.03 5725
6195.78 5592
6196.52 5606
6197.26 5611
6198.01 5399
6198.75 5324
6199.49 5196
6200.23 5283
6200.98 5196
6201.72 5137
6202.46 5141
6203.21 5214
6203.95 5367
6204.69 5551
6205.44 6140
6206.18 6927
6206.92 8305
6207.67 10184
6208.41 12348
6209.15 15099
6209.90 17426
6210.64 19015
6211.39 19892
6212.13 19692
6212.87 18494
6213.62 16766
6214.36 14656
6215.11 12610
6215.85 10654
6216.59 8985
6217.34 7633
6218.08 6518
6218.83 5705
6219.57 5284
6220.31 4756
6221.06 4553
6221.80 4356
6222.55 4154
6223.29 4180
6224.04 4066
6224.78 3794
6225.53 3828
6226.27 3705
6227.02 3555
6227.76 3449
6228.50 3319
6229.25 3115
6229.99 2966
6230.74 2937
6231.48 2781
6232.23 2745
6232.97 2737
6233.72 2759
6234.46 2762
6235.21 2797
6235.96 2776
6236.70 2806
6237.45 2864
6238.19 2909
6238.94 2904
6239.68 2925
6240.43 3120
6241.17 3141
6241.92 3209
6242.66 3423
6243.41 3404
6244.16 3347
6244.90 3283
6245.65 3325
6246.39 3457
6247.14 3395
6247.88 3558
6248.63 3609
6249.38 3656
6250.12 3584
6250.87 3531
6251.62 3520
6252.36 3489
6253.11 3281
6253.85 3172
6254.60 3200
6255.35 3066
6256.09 3053
6256.84 2894
6257.59 2932
6258.33 2840
6259.08 2796
6259.83 2728
6260.57 2733
6261.32 2720
6262.07 2663
6262.81 2741
6263.56 2737
6264.31 2657
6265.05 2707
6265.80 2675
6266.55 2570
6267.30 2524
6268.04 2514
6268.79 2452
6269.54 2442
6270.28 2402
6271.03 2457
6271.78 2488
6272.53 2509
6273.27 2467
6274.02 2426
6274.77 2499
6275.52 2565
6276.26 2431
6277.01 2520
6277.76 2528
6278.51 2446
6279.25 2413
6280.00 2354
6280.75 2360
6281.50 2376
6282.25 2260
6282.99 2239
6283.74 2299
6284.49 2206
6285.24 2162
6285.99 2158
6286.74 2116
6287.48 2105
6288.23 2084
6288.98 2097
6289.73 2020
6290.48 2057
6291.23 2076
6291.97 1964
6292.72 1892
6293.47 1893
6294.22 1982
6294.97 1917
6295.72 1873
6296.47 1893
6297.22 1908
6297.96 1981
6298.71 1850
6299.46 1964
6300.21 1904
6300.96 1888
6301.71 1813
6302.46 1857
6303.21 1845
6303.96 1785
6304.71 1776
6305.46 1819
6306.21 1779
6306.96 1863
6307.71 1832
6308.45 1830
6309.20 1938
6309.95 1963
6310.70 1936
6311.45 1920
6312.20 1999
6312.95 1998
6313.70 2061
6314.45 2010
6315.20 2033
6315.95 2047
6316.70 2109
6317.45 2069
6318.20 2117
6318.95 2175
6319.70 2059
6320.45 2028
6321.20 1902
6321.95 1969
6322.70 1910
6323.46 1795
6324.21 1823
6324.96 1778
6325.71 1733
6326.46 1745
6327.21 1775
6327.96 1746
6328.71 1754
6329.46 1807
6330.21 1784
6330.96 1823
6331.71 1773
6332.46 1751
6333.21 1782
6333.97 1766
6334.72 1737
6335.47 1730
6336.22 1795
6336.97 1820
6337.72 1735
6338.47 1767
6339.22 1700
6339.98 1661
6340.73 1681
6341.48 1676
6342.23 1691
6342.98 1832
6343.73 1709
6344.49 1740
6345.24 1755
6345.99 1695
6346.74 1730
6347.49 1778
6348.24 1767
6349.00 1742
6349.75 1786
6350.50 1882
6351.25 1827
6352.01 1866
6352.76 1908
6353.51 1978
6354.26 2169
6355.01 2256
6355.77 2338
6356.52 2343
6357.27 2261
6358.02 2165
6358.78 2155
6359.53 2088
6360.28 2025
6361.03 2014
6361.79 1961
6362.54 1864
6363.29 1858
6364.05 1840
6364.80 1811
6365.55 1900
6366.30 1925
6367.06 1959
6367.81 2087
6368.56 2148
6369.32 2245
6370.07 2284
6370.82 2458
6371.58 2347
6372.33 2273
6373.08 2165
6373.84 1969
6374.59 1994
6375.34 1952
6376.10 1876
6376.85 1842
6377.60 1783
6378.36 1790
6379.11 1844
6379.87 1918
6380.62 1937
6381.37 1863
6382.13 1882
6382.88 1875
6383.64 1954
6384.39 1952
6385.14 1951
6385.90 1941
6386.65 1902
6387.41 1881
6388.16 1812
6388.91 1777
6389.67 1750
6390.42 1715
6391.18 1769
6391.93 1757
6392.69 1732
6393.44 1740
6394.20 1709
6394.95 1694
6395.71 1725
6396.46 1700
6397.21 1741
6397.97 1844
6398.72 1806
6399.48 1835
6400.23 1765
6400.99 1687
6401.74 1754
6402.50 1743
6403.26 1791
6404.01 1756
6404.77 1711
6405.52 1666
6406.28 1586
6407.03 1615
6407.79 1650
6408.54 1716
6409.30 1700
6410.05 1748
6410.81 1818
6411.56 1776
6412.32 1794
6413.08 1734
6413.83 1661
6414.59 1715
6415.34 1795
6416.10 1806
6416.86 1763
6417.61 1839
6418.37 1901
6419.12 1930
6419.88 1841
6420.64 1793
6421.39 1749
6422.15 1703
6422.91 1732
6423.66 1753
6424.42 1747
6425.17 1679
6425.93 1733
6426.69 1747
6427.44 1744
6428.20 1680
6428.96 1679
6429.71 1658
6430.47 1680
6431.23 1650
6431.98 1748
6432.74 1763
6433.50 1788
6434.26 1761
6435.01 1821
6435.77 1834
6436.53 1878
6437.28 1938
6438.04 1914
6438.80 1860
6439.56 1910
6440.31 1897
6441.07 1916
6441.83 1870
6442.59 1915
6443.34 1975
6444.10 1928
6444.86 1923
6445.62 1912
6446.37 1942
6447.13 1880
6447.89 1939
6448.65 2002
6449.40 2131
6450.16 2035
6450.92 1983
6451.68 2062
6452.44 2158
6453.19 2116
6453.95 2122
6454.71 2020
6455.47 2046
6456.23 2059
6456.99 2075
6457.74 2097
6458.50 2087
6459.26 2150
6460.02 2197
6460.78 2240
6461.54 2141
6462.30 2167
6463.05 2237
6463.81 2311
6464.57 2443
6465.33 2440
6466.09 2483
6466.85 2533
6467.61 2622
6468.37 2711
6469.13 2638
6469.88 2572
6470.64 2623
6471.40 2727
6472.16 2683
6472.92 2626
6473.68 2705
6474.44 2743
6475.20 2674
6475.96 2741
6476.72 2838
6477.48 2921
6478.24 2791
6479.00 2853
6479.76 2938
6480.52 2964
6481.28 3079
6482.04 3104
6482.80 3234
6483.56 3225
6484.32 3247
6485.08 3341
6485.84 3261
6486.60 3396
6487.36 3492
6488.12 3436
6488.88 3485
6489.64 3617
6490.40 3677
6491.16 3706
6491.92 3806
6492.68 3981
6493.44 3970
6494.20 4093
6494.96 4259
6495.72 4316
6496.48 4260
6497.24 4261
6498.00 4339
6498.76 4200
6499.52 4111
6500.28 4216
6501.05 4168
6501.81 4179
6502.57 4134
6503.33 4298
6504.09 4416
6504.85 4775
6505.61 5409
6506.37 6472
6507.13 7845
6507.90 9636
6508.66 11693
6509.42 13581
6510.18 14815
6510.94 15641
6511.70 15400
6512.46 14393
6513.23 12885
6513.99 11523
6514.75 10076
6515.51 8535
6516.27 7482
6517.03 6597
6517.80 6045
6518.56 5594
6519.32 5288
6520.08 5112
6520.84 5002
6521.61 4828
6522.37 4805
6523.13 4845
6523.89 4986
6524.66 4997
6525.42 5314
6526.18 5644
6526.94 6008
6527.71 6441
6528.47 6823
6529.23 7108
6529.99 7382
6530.76 7265
6531.52 7208
6532.28 7046
6533.04 6915
6533.81 6840
6534.57 7056
6535.33 7590
6536.10 8546
6536.86 9477
6537.62 10438
6538.38 10945
6539.15 10949
6539.91 10456
6540.67 9820
6541.44 8921
6542.20 7854
6542.96 7023
6543.73 6158
6544.49 5755
6545.25 5304
6546.02 5028
6546.78 4926
6547.55 4854
6548.31 4704
6549.07 4473
6549.84 4485
6550.60 4416
6551.36 4315
6552.13 4222
6552.89 4185
6553.66 4056
6554.42 4071
6555.18 3990
6555.95 3936
6556.71 3855
6557.48 3838
6558.24 3867
6559.01 3873
6559.77 3924
6560.53 3867
6561.30 3902
6562.06 4009
6562.83 4040
6563.59 4032
6564.36 4028
6565.12 4104
6565.89 4231
6566.65 4191
6567.42 4274
6568.18 4238
6568.95 4241
6569.71 4287
6570.48 4166
6571.24 4320
6572.01 4254
6572.77 4243
6573.54 4345
6574.30 4363
6575.07 4495
6575.83 4600
6576.60 4566
6577.36 4585
6578.13 4574
6578.89 4659
6579.66 4563
6580.42 4523
6581.19 4598
6581.96 4519
6582.72 4528
6583.49 4523
6584.25 4657
6585.02 4698
6585.78 4821
6586.55 4776
6587.32 4694
6588.08 4718
6588.85 4658
6589.61 4603
6590.38 4496
6591.15 4592
6591.91 4723
6592.68 4840
6593.45 5030
6594.21 5300
6594.98 5522
6595.74 5899
6596.51 6135
6597.28 6385
6598.04 6319
6598.81 6199
6599.58 5894
6600.34 5681
6601.11 5442
6601.88 5151
6602.64 4910
6603.41 4588
6604.18 4413
6604.95 4343
6605.71 4189
6606.48 4156
6607.25 4075
6608.01 4043
6608.78 4104
6609.55 4177
6610.32 4052
6611.08 4163
6611.85 4116
6612.62 4057
6613.38 4108
6614.15 4088
6614.92 4047
6615.69 4044
6616.46 3925
6617.22 3859
6617.99 4030
6618.76 4054
6619.53 4125
6620.29 4220
6621.06 4304
6621.83 4608
6622.60 4903
6623.37 5051
6624.13 5120
6624.90 5395
6625.67 5487
6626.44 5421
6627.21 5252
6627.98 5184
6628.74 4898
6629.51 4666
6630.28 4537
6631.05 4394
6631.82 4346
6632.59 4278
6633.35 4270
6634.12 4414
6634.89 4733
6635.66 4883
6636.43 5065
6637.20 5202
6637.97 5305
6638.74 5377
6639.51 5439
6640.27 5445
6641.04 5583
6641.81 5891
6642.58 6185
6643.35 6447
6644.12 6287
6644.89 6133
6645.66 6022
6646.43 5742
6647.20 5406
6647.97 4966
6648.74 4661
6649.51 4316
6650.28 3977
6651.05 3813
6651.82 3760
6652.58 3573
6653.35 3537
6654.12 3426
6654.89 3400
6655.66 3421
6656.43 3369
6657.20 3327
6657.97 3293
6658.74 3299
6659.51 3366
6660.28 3360
6661.05 3287
6661.83 3237
6662.60 3186
6663.37 3168
6664.14 3178
6664.91 3091
6665.68 3070
6666.45 3098
6667.22 3110
6667.99 3092
6668.76 3103
6669.53 3173
6670.30 3149
6671.07 3254
6671.84 3340
6672.61 3460
6673.38 3499
6674.16 3609
6674.93 3515
6675.70 3427
6676.47 3408
6677.24 3481
6678.01 3398
6678.78 3485
6679.55 3449
6680.33 3534
6681.10 3552
6681.87 3489
6682.64 3528
6683.41 3796
6684.18 3750
6684.95 3837
6685.73 4071
6686.50 4319
6687.27 4359
6688.04 4465
6688.81 4453
6689.58 4265
6690.36 4157
6691.13 3901
6691.90 3625
6692.67 3441
6693.44 3268
6694.22 3228
6694.99 3106
6695.76 3020
6696.53 2885
6697.31 2838
6698.08 2915
6698.85 2859
6699.62 2991
6700.40 2972
6701.17 2874
6701.94 2825
6702.71 2744
6703.49 2795
6704.26 2836
6705.03 2778
6705.80 2739
6706.58 2622
6707.35 2671
6708.12 2614
6708.90 2578
6709.67 2605
6710.44 2587
6711.22 2550
6711.99 2532
6712.76 2523
6713.54 2483
6714.31 2434
6715.08 2440
6715.86 2413
6716.63 2464
6717.40 2391
6718.18 2512
6718.95 2475
6719.72 2397
6720.50 2407
6721.27 2505
6722.04 2422
6722.82 2437
6723.59 2423
6724.37 2432
6725.14 2433
6725.91 2407
6726.69 2405
6727.46 2360
6728.24 2324
6729.01 2345
6729.78 2338
6730.56 2381
6731.33 2319
6732.11 2312
6732.88 2351
6733.66 2459
6734.43 2375
6735.20 2403
6735.98 2397
6736.75 2481
6737.53 2426
6738.30 2428
6739.08 2467
6739.85 2465
6740.63 2556
6741.40 2567
6742.18 2611
6742.95 2477
6743.73 2613
6744.50 2589
6745.28 2610
6746.05 2566
6746.83 2649
6747.60 2659
6748.38 2641
6749.15 2645
6749.93 2684
6750.70 2784
6751.48 2825
6752.25 2951
6753.03 3128
6753.81 3346
6754.58 3409
6755.36 3537
6756.13 3526
6756.91 3523
6757.68 3434
6758.46 3177
6759.24 3097
6760.01 3029
6760.79 3026
6761.56 2924
6762.34 2869
6763.12 2843
6763.89 2737
6764.67 2768
6765.44 2746
6766.22 2647
6767.00 2682
6767.77 2743
6768.55 2666
6769.33 2736
6770.10 2748
6770.88 2869
6771.66 2767
6772.43 2621
6773.21 2572
6773.99 2474
6774.76 2450
6775.54 2454
6776.32 2381
6777.09 2394
6777.87 2336
6778.65 2232
6779.42 2292
6780.20 2252
6780.98 2317
6781.76 2298
6782.53 2252
6783.31 2267
6784.09 2302
6784.87 2253
6785.64 2191
6786.42 2245
6787.20 2316
6787.98 2260
6788.75 2167
6789.53 2131
6790.31 2145
6791.09 2138
6791.86 2074
6792.64 2086
6793.42 2058
6794.20 2044
6794.98 1962
6795.75 2035
6796.53 2009
6797.31 1917
6798.09 1928
6798.87 1999
6799.64 1998
6800.42 2053
6801.20 2034
6801.98 1998
6802.76 2088
6803.54 2049
6804.31 2101
6805.09 2026
6805.87 2127
6806.65 2162
6807.43 2110
6808.21 2065
6808.99 2113
6809.76 2113
6810.54 2046
6811.32 2021
6812.10 1976
6812.88 2000
6813.66 2030
6814.44 1971
6815.22 1903
6816.00 2056
6816.78 2045
6817.55 1989
6818.33 1960
6819.11 2015
6819.89 2092
6820.67 2024
6821.45 2021
6822.23 2001
6823.01 1903
6823.79 1908
6824.57 1943
6825.35 1991
6826.13 1990
6826.91 1991
6827.69 2032
6828.47 1996
6829.25 1922
6830.03 1922
6830.81 1931
6831.59 1960
6832.37 2010
6833.15 1920
6833.93 1873
6834.71 1918
6835.49 2082
6836.27 2086
6837.05 2252
6837.83 2522
6838.61 2728
6839.39 3054
6840.17 3282
6840.95 3443
6841.73 3527
6842.51 3425
6843.29 3248
6844.08 3031
6844.86 2988
6845.64 2869
6846.42 2730
6847.20 2542
6847.98 2467
6848.76 2574
6849.54 2674
6850.32 2840
6851.10 3048
6851.89 3285
6852.67 3474
6853.45 3467
6854.23 3505
6855.01 3380
6855.79 3209
6856.57 3067
6857.35 2845
6858.14 2747
6858.92 2552
6859.70 2490
6860.48 2425
6861.26 2307
6862.04 2334
6862.83 2287
6863.61 2336
6864.39 2326
6865.17 2299
6865.95 2332
6866.74 2262
6867.52 2350
6868.30 2321
6869.08 2341
6869.86 2328
6870.65 2391
6871.43 2361
6872.21 2279
6872.99 2329
6873.78 2406
6874.56 2471
6875.34 2485
6876.12 2600
6876.91 2617
6877.69 2663
6878.47 2714
6879.25 2832
6880.04 2873
6880.82 3045
6881.60 3339
6882.39 3675
6883.17 3948
6883.95 4312
6884.74 4525
6885.52 4398
6886.30 4299
6887.08 4160
6887.87 4143
6888.65 4203
6889.43 4266
6890.22 4327
6891.00 4294
6891.78 4312
6892.57 4160
6893.35 3925
6894.14 3697
6894.92 3566
6895.70 3335
6896.49 3145
6897.27 3154
6898.05 3113
6898.84 3059
6899.62 3041
6900.41 2971
6901.19 2921
6901.97 2973
6902.76 2925
6903.54 2866
6904.33 2973
6905.11 2958
6905.89 2873
6906.68 2864
6907.46 2817
6908.25 2704
6909.03 2714
6909.82 2705
6910.60 2663
6911.39 2660
6912.17 2672
6912.96 2634
6913.74 2559
6914.52 2629
6915.31 2599
6916.09 2623
6916.88 2629
6917.66 2646
6918.45 2593
6919.23 2728
6920.02 2729
6920.80 2752
6921.59 2670
6922.37 2702
6923.16 2736
6923.95 2731
6924.73 2774
6925.52 2827
6926.30 2928
6927.09 2880
6927.87 2880
6928.66 2910
6929.44 2962
6930.23 2902
6931.01 2948
6931.80 2994
6932.59 3004
6933.37 2917
6934.16 3003
6934.94 2982
6935.73 3100
6936.52 3132
6937.30 3047
6938.09 3119
6938.87 3286
6939.66 3390
6940.45 3607
6941.23 3741
6942.02 4056
6942.81 4253
6943.59 4321
6944.38 4515
6945.16 4654
6945.95 4738
6946.74 4714
6947.52 4747
6948.31 4861
6949.10 4878
6949.88 4972
6950.67 5017
6951.46 5071
6952.25 4996
6953.03 4775
6953.82 4592
6954.61 4508
6955.39 4411
6956.18 4435
6956.97 4298
6957.75 4123
6958.54 4160
6959.33 4200
6960.12 4117
6960.90 4165
6961.69 4195
6962.48 4250
6963.27 4226
6964.05 4313
6964.84 4389
6965.63 4478
6966.42 4736
6967.20 4922
6967.99 5136
6968.78 5285
6969.57 5557
6970.36 5771
6971.14 5993
6971.93 6220
6972.72 6107
6973.51 6120
6974.30 6106
6975.08 6106
6975.87 6109
6976.66 6123
6977.45 6121
6978.24 6203
6979.03 6373
6979.81 6490
6980.60 7001
6981.39 7670
6982.18 8395
6982.97 9646
6983.76 11753
6984.55 14013
6985.34 16839
6986.12 19774
6986.91 22281
6987.70 24456
6988.49 25377
6989.28 24567
6990.07 22598
6990.86 20382
6991.65 17996
6992.44 15439
6993.23 12909
6994.01 10781
6994.80 9089
6995.59 7611
6996.38 6581
6997.17 5923
6997.96 5254
6998.75 4811
6999.54 4546
7000.33 4245
7001.12 4084
7001.91 3894
7002.70 3820
7003.49 3711
7004.28 3621
7005.07 3522
7005.86 3342
7006.65 3247
7007.44 3090
7008.23 3043
7009.02 2929
7009.81 2899
7010.60 3012
7011.39 3084
7012.18 3189
7012.97 3440
7013.76 3572
7014.55 3627
7015.34 3688
7016.13 3723
7016.92 3758
7017.71 3709
7018.50 3558
7019.29 3473
7020.08 3368
7020.88 3389
7021.67 3414
7022.46 3439
7023.25 3548
7024.04 3672
7024.83 3696
7025.62 3829
7026.41 4039
7027.20 3915
7027.99 3928
7028.79 3858
7029.58 3762
7030.37 3590
7031.16 3475
7031.95 3312
7032.74 3315
7033.53 3340
7034.33 3126
7035.12 3235
7035.91 3078
7036.70 3024
7037.49 3095
7038.28 3190
7039.08 3204
7039.87 3193
7040.66 3349
7041.45 3266
7042.24 3271
7043.04 3329
7043.83 3376
7044.62 3424
7045.41 3363
7046.20 3412
7047.00 3470
7047.79 3521
7048.58 3502
7049.37 3508
7050.17 3694
7050.96 3911
7051.75 4012
7052.54 4140
7053.34 4254
7054.13 4162
7054.92 3970
7055.71 3747
7056.51 3582
7057.30 3496
7058.09 3364
7058.89 3243
7059.68 3201
7060.47 3169
7061.26 3221
7062.06 3268
7062.85 3190
7063.64 3164
7064.44 3037
7065.23 3017
7066.02 3025
7066.82 2993
7067.61 2936
7068.40 2691
7069.20 2719
7069.99 2671
7070.78 2648
7071.58 2589
7072.37 2519
7073.17 2434
7073.96 2370
7074.75 2367
7075.55 2320
7076.34 2281
7077.13 2279
7077.93 2246
7078.72 2180
7079.52 2122
7080.31 2107
7081.10 2061
7081.90 2036
7082.69 2089
7083.49 2080
7084.28 2108
7085.08 2022
7085.87 2062
7086.67 2136
7087.46 2073
7088.25 2088
7089.05 2116
7089.84 2075
7090.64 2093
7091.43 2055
7092.23 2075
7093.02 2014
7093.82 1884
7094.61 1880
7095.41 1915
7096.20 1821
7097.00 1827
7097.79 1783
7098.59 1787
7099.38 1784
7100.18 1799
7100.97 1766
7101.77 1728
7102.56 1694
7103.36 1645
7104.15 1720
7104.95 1674
7105.75 1652
7106.54 1628
7107.34 1589
7108.13 1604
7108.93 1555
7109.72 1598
7110.52 1537
7111.32 1602
7112.11 1544
7112.91 1547
7113.70 1537
7114.50 1561
7115.30 1560
7116.09 1585
7116.89 1580
7117.68 1558
7118.48 1574
7119.28 1526
7120.07 1559
7120.87 1577
7121.67 1571
7122.46 1558
7123.26 1543
7124.06 1512
7124.85 1502
7125.65 1471
7126.45 1494
7127.24 1546
7128.04 1541
7128.84 1539
7129.63 1553
7130.43 1573
7131.23 1643
7132.02 1689
7132.82 1637
7133.62 1620
7134.41 1635
7135.21 1601
7136.01 1492
7136.81 1460
7137.60 1473
7138.40 1496
7139.20 1442
7140.00 1371
7140.79 1435
7141.59 1415
7142.39 1357
7143.19 1330
7143.98 1378
7144.78 1340
7145.58 1387
7146.38 1388
7147.18 1373
7147.97 1332
7148.77 1291
7149.57 1317
7150.37 1291
7151.17 1313
7151.96 1295
7152.76 1302
7153.56 1269
7154.36 1291
7155.16 1307
7155.95 1368
7156.75 1390
7157.55 1417
7158.35 1412
7159.15 1383
7159.95 1443
7160.75 1385
7161.54 1427
7162.34 1344
7163.14 1341
7163.94 1321
7164.74 1294
7165.54 1318
7166.34 1360
7167.14 1348
7167.93 1346
7168.73 1309
7169.53 1319
7170.33 1284
7171.13 1275
7171.93 1242
7172.73 1240
7173.53 1236
7174.33 1241
7175.13 1225
7175.93 1198
7176.73 1184
7177.53 1168
7178.33 1149
7179.13 1178
7179.93 1206
7180.73 1183
7181.53 1269
7182.32 1269
7183.12 1246
7183.92 1285
7184.72 1257
7185.52 1248
7186.32 1268
7187.12 1252
7187.92 1211
7188.72 1220
7189.53 1259
7190.33 1244
7191.13 1196
7191.93 1233
7192.73 1162
7193.53 1224
7194.33 1153
7195.13 1191
7195.93 1137
7196.73 1141
7197.53 1141
7198.33 1114
7199.13 1173
7199.93 1167
7200.73 1202
7201.53 1184
7202.33 1193
7203.14 1173
7203.94 1215
7204.74 1199
7205.54 1238
7206.34 1223
7207.14 1208
7207.94 1208
7208.74 1177
7209.55 1208
7210.35 1205
7211.15 1188
7211.95 1242
7212.75 1159
7213.55 1198
7214.35 1288
7215.16 1202
7215.96 1174
7216.76 1224
7217.56 1211
7218.36 1216
7219.16 1232
7219.97 1243
7220.77 1292
7221.57 1247
7222.37 1260
7223.17 1335
7223.98 1281
7224.78 1266
7225.58 1297
7226.38 1227
7227.19 1273
7227.99 1192
7228.79 1185
7229.59 1197
7230.40 1255
7231.20 1246
7232.00 1220
7232.80 1258
7233.61 1286
7234.41 1368
7235.21 1380
7236.01 1501
7236.82 1540
7237.62 1649
7238.42 1697
7239.23 1785
7240.03 1697
7240.83 1695
7241.63 1603
7242.44 1543
7243.24 1477
7244.04 1383
7244.85 1290
7245.65 1317
7246.45 1263
7247.26 1253
7248.06 1236
7248.86 1240
7249.67 1214
7250.47 1237
7251.28 1270
7252.08 1236
7252.88 1235
7253.69 1231
7254.49 1184
7255.29 1247
7256.10 1229
7256.90 1256
7257.71 1317
7258.51 1250
7259.31 1280
7260.12 1278
7260.92 1277
7261.73 1259
7262.53 1262
7263.34 1312
7264.14 1250
7264.94 1291
7265.75 1237
7266.55 1268
7267.36 1221
7268.16 1253
7268.97 1268
7269.77 1264
7270.58 1260
7271.38 1303
7272.19 1298
7272.99 1228
7273.80 1215
7274.60 1263
7275.41 1352
7276.21 1285
7277.02 1347
7277.82 1356
7278.63 1333
7279.43 1338
7280.24 1335
7281.04 1416
7281.85 1368
7282.65 1496
7283.46 1603
7284.26 1734
7285.07 1846
7285.87 1989
7286.68 2112
7287.49 2089
7288.29 2028
7289.10 2069
7289.90 1908
7290.71 1724
7291.52 1690
7292.32 1619
7293.13 1558
7293.93 1487
7294.74 1455
7295.55 1431
7296.35 1404
7297.16 1396
7297.96 1386
7298.77 1391
7299.58 1412
7300.38 1435
7301.19 1472
7302.00 1415
7302.80 1431
7303.61 1424
7304.42 1439
7305.22 1404
7306.03 1451
7306.84 1489
7307.64 1486
7308.45 1541
7309.26 1518
7310.06 1614
7310.87 1657
7311.68 1635
7312.48 1710
7313.29 1781
7314.10 1677
7314.90 1723
7315.71 1759
7316.52 1881
7317.33 1944
7318.13 1980
7318.94 2203
7319.75 2502
7320.56 2743
7321.36 2819
7322.17 2848
7322.98 2836
7323.79 2725
7324.59 2534
7325.40 2342
7326.21 2156
7327.02 2059
7327.83 1972
7328.63 1849
7329.44 1755
7330.25 1758
7331.06 1684
7331.87 1595
7332.67 1617
7333.48 1608
7334.29 1687
7335.10 1630
7335.91 1593
7336.72 1649
7337.52 1648
7338.33 1681
7339.14 1642
7339.95 1636
7340.76 1637
7341.57 1729
7342.38 1634
7343.18 1621
7343.99 1608
7344.80 1606
7345.61 1645
7346.42 1585
7347.23 1517
7348.04 1502
7348.85 1502
7349.66 1436
7350.46 1465
7351.27 1520
7352.08 1477
7352.89 1397
7353.70 1482
7354.51 1444
7355.32 1378
7356.13 1397
7356.94 1425
7357.75 1421
7358.56 1472
7359.37 1479
7360.18 1519
7360.99 1572
7361.80 1675
7362.61 1719
7363.42 1683
7364.23 1737
7365.04 1763
7365.85 1697
7366.66 1647
7367.47 1661
7368.28 1640
7369.09 1572
7369.90 1492
7370.71 1474
7371.52 1443
7372.33 1433
7373.14 1370
7373.95 1388
7374.76 1345
7375.57 1315
7376.38 1328
7377.19 1329
7378.00 1293
7378.81 1295
7379.62 1376
7380.43 1402
7381.24 1470
7382.06 1561
7382.87 1636
7383.68 1590
7384.49 1641
7385.30 1639
7386.11 1508
7386.92 1457
7387.73 1502
7388.54 1448
7389.36 1375
7390.17 1286
7390.98 1267
7391.79 1274
7392.60 1204
7393.41 1198
7394.22 1228
7395.04 1148
7395.85 1183
7396.66 1174
7397.47 1204
7398.28 1217
7399.09 1198
7399.91 1189
7400.72 1223
7401.53 1268
7402.34 1236
7403.15 1282
7403.97 1310
7404.78 1326
7405.59 1219
7406.40 1243
7407.21 1205
7408.03 1138
7408.84 1150
7409.65 1176
7410.46 1161
7411.28 1118
7412.09 1158
7412.90 1105
7413.71 1063
7414.53 1127
7415.34 1150
7416.15 1081
7416.96 1079
7417.78 1061
7418.59 1057
7419.40 1070
7420.22 1028
7421.03 1039
7421.84 1043
7422.66 1053
7423.47 1030
7424.28 1071
7425.09 1012
7425.91 1016
7426.72 1006
7427.53 1055
7428.35 1031
7429.16 1036
7429.98 1083
7430.79 1051
7431.60 1063
7432.42 1018
7433.23 1056
7434.04 1084
7434.86 1049
7435.67 1045
7436.48 1091
7437.30 1038
7438.11 1034
7438.93 1059
7439.74 1012
7440.55 1065
7441.37 1032
7442.18 1031
7443.00 1049
7443.81 1008
7444.63 1004
7445.44 994
7446.25 1056
7447.07 1059
7447.88 1005
7448.70 950
7449.51 977
7450.33 1021
7451.14 1006
7451.96 1008
7452.77 963
7453.59 960
7454.40 1006
7455.22 1014
7456.03 966
7456.85 1000
7457.66 1017
7458.48 949
7459.29 990
7460.11 977
7460.92 983
7461.74 953
7462.55 981
7463.37 984
7464.18 1009
7465.00 1037
7465.81 1009
7466.63 1001
7467.44 1026
7468.26 1014
7469.08 1020
7469.89 1032
7470.71 1038
7471.52 975
7472.34 1015
7473.15 1029
7473.97 1005
7474.79 1056
7475.60 1084
7476.42 1114
7477.23 1075
7478.05 1090
7478.87 1072
7479.68 1084
7480.50 1087
7481.32 1046
7482.13 1034
7482.95 1082
7483.76 1061
7484.58 1043
7485.40 1101
7486.21 1044
7487.03 1040
7487.85 1031
7488.66 1073
7489.48 1030
7490.30 1031
7491.11 1024
7491.93 1036
7492.75 976
7493.57 1037
7494.38 948
7495.20 1011
7496.02 1016
7496.83 1033
7497.65 1042
7498.47 971
7499.29 926
7500.10 999
7500.92 1030
7501.74 987
7502.55 1007
7503.37 963
7504.19 1008
7505.01 995
7505.83 1027
7506.64 1015
7507.46 1045
7508.28 1044
7509.10 1039
7509.91 1080
7510.73 988
7511.55 950
7512.37 938
7513.19 980
7514.00 962
7514.82 1033
7515.64 1015
7516.46 1051
7517.28 1002
7518.10 987
7518.91 986
7519.73 1021
7520.55 990
7521.37 1015
7522.19 1008
7523.01 962
7523.82 971
7524.64 1007
7525.46 1009
7526.28 997
7527.10 1000
7527.92 1002
7528.74 1002
7529.56 1002
7530.38 1003
7531.19 1013
7532.01 1029
7532.83 1097
7533.65 1066
7534.47 1032
7535.29 980
7536.11 1009
7536.93 1018
7537.75 1007
7538.57 974
7539.39 975
7540.21 1007
7541.03 1009
7541.85 929
7542.67 1006
7543.48 1004
7544.30 1001
7545.12 1033
7545.94 1062
7546.76 1012
7547.58 1056
7548.40 1073
7549.22 1078
7550.04 1047
7550.86 1051
7551.68 1061
7552.50 1036
7553.32 1020
7554.14 1044
7554.97 1102
7555.79 1052
7556.61 1077
7557.43 1096
7558.25 1053
7559.07 1041
7559.89 1055
7560.71 1088
7561.53 1129
7562.35 1068
7563.17 1124
7563.99 1177
7564.81 1141
7565.63 1107
7566.45 1134
7567.28 1170
7568.10 1123
7568.92 1104
7569.74 1146
7570.56 1194
7571.38 1155
7572.20 1153
7573.02 1132
7573.84 1172
7574.67 1192
7575.49 1150
7576.31 1177
7577.13 1150
7577.95 1214
7578.77 1187
7579.60 1225
7580.42 1186
7581.24 1197
7582.06 1201
7582.88 1203
7583.70 1179
7584.53 1251
7585.35 1206
7586.17 1202
7586.99 1293
7587.81 1310
7588.64 1342
7589.46 1318
7590.28 1332
7591.10 1311
7591.93 1393
7592.75 1346
7593.57 1360
7594.39 1379
7595.22 1399
7596.04 1393
7596.86 1406
7597.68 1466
7598.51 1424
7599.33 1486
7600.15 1457
7600.97 1527
7601.80 1508
7602.62 1617
7603.44 1628
7604.27 1724
7605.09 1767
7605.91 1793
7606.73 1766
7607.56 1804
7608.38 1779
7609.20 1756
7610.03 1745
7610.85 1742
7611.67 1681
7612.50 1660
7613.32 1578
7614.15 1658
7614.97 1626
7615.79 1643
7616.62 1688
7617.44 1766
7618.26 1833
7619.09 1911
7619.91 2123
7620.73 2139
7621.56 2111
7622.38 2186
7623.21 2082
7624.03 2045
7624.85 1983
7625.68 2028
7626.50 1948
7627.33 1933
7628.15 1983
7628.98 1902
7629.80 1858
7630.62 1927
7631.45 1929
7632.27 1898
7633.10 1902
7633.92 2007
7634.75 1900
7635.57 1871
7636.40 1888
7637.22 1856
7638.05 1792
7638.87 1727
7639.70 1601
7640.52 1517
7641.35 1539
7642.17 1558
7643.00 1483
7643.82 1474
7644.65 1548
7645.47 1619
7646.30 1665
7647.12 1638
7647.95 1710
7648.77 1765
7649.60 1657
7650.42 1626
7651.25 1683
7652.08 1633
7652.90 1585
7653.73 1592
7654.55 1487
7655.38 1415
7656.20 1376
7657.03 1413
7657.86 1357
7658.68 1336
7659.51 1322
7660.33 1283
7661.16 1247
7661.99 1275
7662.81 1220
7663.64 1209
7664.46 1274
7665.29 1299
7666.12 1264
7666.94 1251
7667.77 1228
7668.60 1237
7669.42 1275
7670.25 1263
7671.08 1227
7671.90 1245
7672.73 1244
7673.56 1188
7674.38 1220
7675.21 1223
7676.04 1260
7676.86 1179
7677.69 1191
7678.52 1199
7679.34 1150
7680.17 1152
7681.00 1161
7681.83 1207
7682.65 1188
7683.48 1186
7684.31 1225
7685.13 1283
7685.96 1337
7686.79 1340
7687.62 1338
7688.44 1324
7689.27 1329
7690.10 1341
7690.93 1319
7691.76 1252
7692.58 1256
7693.41 1215
7694.24 1240
7695.07 1224
7695.89 1259
7696.72 1236
7697.55 1234
7698.38 1292
7699.21 1264
7700.03 1283
7700.86 1310
7701.69 1349
7702.52 1248
7703.35 1221
7704.18 1244
7705.00 1271
7705.83 1191
7706.66 1163
7707.49 1138
7708.32 1104
7709.15 1091
7709.98 1135
7710.80 1123
7711.63 1132
7712.46 1069
7713.29 1087
7714.12 1134
7714.95 1099
7715.78 1094
7716.61 1077
7717.44 1015
7718.27 1054
7719.09 1057
7719.92 1019
7720.75 1051
7721.58 989
7722.41 1006
7723.24 1012
7724.07 976
7724.90 1015
7725.73 1002
7726.56 1015
7727.39 1044
7728.22 1057
7729.05 1102
7729.88 1061
7730.71 1099
7731.54 1048
7732.37 1062
7733.20 1109
7734.03 1075
7734.86 1108
7735.69 1074
7736.52 1091
7737.35 1043
7738.18 981
7739.01 1010
7739.84 964
7740.67 936
7741.50 946
7742.33 976
7743.16 928
7743.99 934
7744.82 990
7745.65 1019
7746.48 1044
7747.31 1034
7748.14 1089
7748.98 1155
7749.81 1184
7750.64 1199
7751.47 1201
7752.30 1160
7753.13 1107
7753.96 1092
7754.79 1051
7755.62 1042
7756.45 1015
7757.29 1002
7758.12 959
7758.95 987
7759.78 977
7760.61 987
7761.44 941
7762.27 1007
7763.11 923
7763.94 909
7764.77 950
7765.60 924
7766.43 899
7767.26 902
7768.10 901
7768.93 902
7769.76 909
7770.59 939
7771.42 924
7772.26 876
7773.09 919
7773.92 897
7774.75 911
7775.58 974
7776.42 975
7777.25 960
7778.08 952
7778.91 967
7779.75 990
7780.58 911
7781.41 923
7782.24 929
7783.08 961
7783.91 931
7784.74 925
7785.57 938
7786.41 991
7787.24 981
7788.07 984
7788.91 991
7789.74 1012
7790.57 1029
7791.40 1006
7792.24 954
7793.07 963
7793.90 1000
7794.74 971
7795.57 994
7796.40 970
7797.24 1000
7798.07 1012
7798.90 1013
7799.74 1033
7800.57 1057
7801.40 1050
7802.24 1060
7803.07 1088
7803.91 1043
7804.74 1029
7805.57 1097
7806.41 1117
7807.24 1127
7808.07 1140
7808.91 1093
7809.74 1123
7810.58 1111
7811.41 1165
7812.25 1178
7813.08 1182
7813.91 1280
7814.75 1262
7815.58 1243
7816.42 1354
7817.25 1337
7818.09 1352
7818.92 1313
7819.75 1332
7820.59 1384
7821.42 1393
7822.26 1481
7823.09 1429
7823.93 1476
7824.76 1624
7825.60 1579
7826.43 1696
7827.27 1649
7828.10 1540
7828.94 1576
7829.77 1480
7830.61 1482
7831.44 1455
7832.28 1415
7833.11 1392
7833.95 1472
7834.78 1452
7835.62 1560
7836.46 1593
7837.29 1590
7838.13 1620
7838.96 1670
7839.80 1556
7840.63 1533
7841.47 1482
7842.31 1469
7843.14 1347
7843.98 1251
7844.81 1273
7845.65 1261
7846.48 1278
7847.32 1192
7848.16 1215
7848.99 1178
7849.83 1175
7850.67 1208
7851.50 1149
7852.34 1080
7853.17 1148
7854.01 1152
7854.85 1146
7855.68 1118
7856.52 1120
7857.36 1150
7858.19 1158
7859.03 1110
7859.87 1121
7860.70 1173
7861.54 1178
7862.38 1197
7863.21 1171
7864.05 1157
7864.89 1180
7865.73 1236
7866.56 1188
7867.40 1167
7868.24 1123
7869.07 1105
7869.91 1187
7870.75 1201
7871.59 1251
7872.42 1185
7873.26 1227
7874.10 1209
7874.94 1256
7875.77 1214
7876.61 1295
7877.45 1393
7878.29 1394
7879.12 1446
7879.96 1566
7880.80 1556
7881.64 1588
7882.47 1625
7883.31 1643
7884.15 1652
7884.99 1624
7885.83 1560
7886.67 1455
7887.50 1475
7888.34 1389
7889.18 1385
7890.02 1382
7890.86 1355
7891.69 1279
7892.53 1320
7893.37 1370
7894.21 1365
7895.05 1388
7895.89 1383
7896.73 1337
7897.57 1363
7898.40 1293
7899.24 1259
7900.08 1249
7900.92 1263
7901.76 1290
7902.60 1235
7903.44 1229
7904.28 1170
7905.12 1151
7905.95 1215
7906.79 1260
7907.63 1235
7908.47 1111
7909.31 1145
7910.15 1131
7910.99 1182
7911.83 1220
7912.67 1207
7913.51 1217
7914.35 1263
7915.19 1209
7916.03 1305
7916.87 1437
7917.71 1419
7918.55 1404
7919.39 1435
7920.23 1409
7921.07 1409
7921.91 1364
7922.75 1394
7923.59 1343
7924.43 1265
7925.27 1208
7926.11 1161
7926.95 1219
7927.79 1185
7928.63 1171
7929.47 1127
7930.31 1120
7931.15 1065
7931.99 1096
7932.83 1098
7933.67 1083
7934.51 1129
7935.35 1047
7936.19 1065
7937.04 1078
7937.88 1072
7938.72 1096
7939.56 1113
7940.40 1053
7941.24 1078
7942.08 1085
7942.92 1026
7943.76 1082
7944.60 1072
7945.45 1082
7946.29 1082
7947.13 1149
7947.97 1087
7948.81 1108
7949.65 1105
7950.49 1140
7951.34 1166
7952.18 1159
7953.02 1123
7953.86 1216
7954.70 1256
7955.54 1336
7956.39 1337
7957.23 1422
7958.07 1395
7958.91 1310
7959.75 1364
7960.60 1409
7961.44 1445
7962.28 1445
7963.12 1394
7963.96 1376
7964.81 1367
7965.65 1354
7966.49 1381
7967.33 1397
7968.18 1534
7969.02 1606
7969.86 1666
7970.70 1703
7971.55 1691
7972.39 1638
7973.23 1526
7974.08 1455
7974.92 1353
7975.76 1314
7976.60 1264
7977.45 1271
7978.29 1234
7979.13 1212
7979.98 1181
7980.82 1118
7981.66 1080
7982.51 1055
7983.35 1084
7984.19 1156
7985.04 1057
7985.88 1127
7986.72 1066
7987.57 1027
7988.41 1098
7989.25 1016
7990.10 936
7990.94 1021
7991.78 969
7992.63 963
7993.47 944
7994.32 930
7995.16 953
7996.00 922
7996.85 875
7997.69 903
7998.53 928
7999.38 877
8000.22 836
8001.07 869
8001.91 903
8002.76 869
8003.60 872
8004.44 889
8005.29 806
8006.13 773
8006.98 852
8007.82 875
8008.67 854
8009.51 835
8010.36 890
8011.20 872
8012.05 848
8012.89 845
8013.74 841
8014.58 798
8015.43 841
8016.27 806
8017.12 796
8017.96 822
8018.81 809
8019.65 752
8020.50 733
8021.34 769
8022.19 753
8023.03 775
8023.88 777
8024.72 789
8025.57 773
8026.41 765
8027.26 747
8028.11 778
8028.95 809
8029.80 789
8030.64 785
8031.49 764
8032.33 753
8033.18 760
8034.03 765
8034.87 775
8035.72 750
8036.56 740
8037.41 749
8038.26 765
8039.10 787
8039.95 784
8040.80 804
8041.64 781
8042.49 809
8043.33 797
8044.18 802
8045.03 790
8045.87 784
8046.72 759
8047.57 799
8048.41 765
8049.26 773
8050.11 784
8050.95 763
8051.80 765
8052.65 731
8053.49 760
8054.34 763
8055.19 799
8056.04 763
8056.88 736
8057.73 714
8058.58 707
8059.42 693
8060.27 707
8061.12 739
8061.97 649
8062.81 674
8063.66 724
8064.51 726
8065.36 655
8066.20 645
8067.05 671
8067.90 714
8068.75 688
8069.60 690
8070.44 702
8071.29 715
8072.14 669
8072.99 705
8073.84 693
8074.68 662
8075.53 675
8076.38 666
8077.23 700
8078.08 680
8078.92 721
8079.77 726
8080.62 718
8081.47 668
8082.32 652
8083.17 659
8084.02 719
8084.86 703
8085.71 675
8086.56 693
8087.41 686
8088.26 683
8089.11 667
8089.96 662
8090.81 643
8091.65 653
8092.50 642
8093.35 660
8094.20 673
8095.05 671
8095.90 672
8096.75 697
8097.60 659
8098.45 689
8099.30 692
8100.15 672
8101.00 646
8101.85 649
8102.70 652
8103.54 703
8104.39 697
8105.24 645
8106.09 677
8106.94 663
8107.79 691
8108.64 672
8109.49 691
8110.34 682
8111.19 713
8112.04 734
8112.89 687
8113.74 684
8114.59 661
8115.44 714
8116.29 657
8117.14 708
8117.99 713
8118.84 728
8119.70 717
8120.55 665
8121.40 710
8122.25 711
8123.10 664
8123.95 732
8124.80 722
8125.65 743
8126.50 768
8127.35 727
8128.20 687
8129.05 674
8129.90 734
8130.76 728
8131.61 691
8132.46 761
8133.31 745
8134.16 765
8135.01 770
8135.86 760
8136.71 765
8137.56 745
8138.42 736
8139.27 722
8140.12 724
8140.97 759
8141.82 754
8142.67 707
8143.53 737
8144.38 677
8145.23 678
8146.08 680
8146.93 744
8147.78 703
8148.64 662
8149.49 704
8150.34 728
8151.19 739
8152.05 732
8152.90 713
8153.75 746
8154.60 745
8155.45 740
8156.31 757
8157.16 777
8158.01 767
8158.86 756
8159.72 774
8160.57 769
8161.42 778
8162.27 720
8163.13 741
8163.98 662
8164.83 688
8165.69 679
8166.54 700
8167.39 658
8168.24 678
8169.10 714
8169.95 662
8170.80 667
8171.66 672
8172.51 673
8173.36 651
8174.22 695
8175.07 698
8175.92 685
8176.78 652
8177.63 661
8178.48 661
8179.34 654
8180.19 641
8181.04 613
8181.90 610
8182.75 667
8183.61 589
8184.46 613
8185.31 597
8186.17 567
8187.02 609
8187.87 659
8188.73 660
8189.58 668
8190.44 656
8191.29 618
8192.15 624
8193.00 602
8193.85 607
8194.71 630
8195.56 671
8196.42 651
8197.27 633
8198.13 624
8198.98 663
8199.84 609
8200.69 622
8201.55 612
8202.40 634
8203.25 656
8204.11 624
8204.96 667
8205.82 633
8206.67 667
8207.53 627
8208.38 629
8209.24 638
8210.09 630
8210.95 622
8211.81 610
8212.66 633
8213.52 640
8214.37 659
8215.23 714
8216.08 675
8216.94 652
8217.79 638
8218.65 662
8219.50 708
8220.36 685
8221.22 697
8222.07 641
8222.93 675
8223.78 681
8224.64 687
8225.50 650
8226.35 658
8227.21 635
8228.06 633
8228.92 667
8229.78 639
8230.63 665
8231.49 634
8232.34 624
8233.20 620
8234.06 653
8234.91 656
8235.77 660
8236.63 660
8237.48 695
8238.34 658
8239.20 598
8240.05 582
8240.91 601
8241.77 602
8242.62 634
8243.48 620
8244.34 597
8245.19 594
8246.05 663
8246.91 667
8247.77 622
8248.62 615
8249.48 634
8250.34 648
8251.20 626
8252.05 623
8252.91 608
8253.77 615
8254.62 633
8255.48 639
8256.34 618
8257.20 646
8258.06 644
8258.91 642
8259.77 628
8260.63 639
8261.49 690
8262.34 661
8263.20 642
8264.06 656
8264.92 672
8265.78 678
8266.63 623
8267.49 611
8268.35 631
8269.21 677
8270.07 695
8270.93 664
8271.78 677
8272.64 712
8273.50 738
8274.36 719
8275.22 722
8276.08 750
8276.93 729
8277.79 713
8278.65 704
8279.51 711
8280.37 748
8281.23 755
8282.09 785
8282.95 740
8283.81 722
8284.66 742
8285.52 758
8286.38 766
8287.24 717
8288.10 725
8288.96 778
8289.82 712
8290.68 721
8291.54 762
8292.40 794
8293.26 813
8294.12 845
8294.98 837
8295.84 805
8296.70 804
8297.56 801
8298.42 810
8299.28 806
8300.13 827
8300.99 792
8301.85 714
8302.71 764
8303.57 742
8304.43 770
8305.29 744
8306.16 761
8307.02 745
8307.88 761
8308.74 771
8309.60 730
8310.46 709
8311.32 756
8312.18 743
8313.04 742
8313.90 715
8314.76 741
8315.62 739
8316.48 731
8317.34 709
8318.20 707
8319.06 742
8319.92 685
8320.78 645
8321.65 673
8322.51 663
8323.37 703
8324.23 694
8325.09 704
8325.95 702
8326.81 675
8327.67 719
8328.53 704
8329.40 633
8330.26 664
8331.12 686
8331.98 675
8332.84 690
8333.70 730
8334.57 727
8335.43 674
8336.29 685
8337.15 673
8338.01 697
8338.87 663
8339.74 675
8340.60 685
8341.46 685
8342.32 730
8343.18 723
8344.05 716
8344.91 739
8345.77 727
8346.63 757
8347.49 759
8348.36 738
8349.22 699
8350.08 725
8350.94 733
8351.81 736
8352.67 732
8353.53 742
8354.39 752
8355.26 749
8356.12 753
8356.98 728
8357.85 722
8358.71 693
8359.57 730
8360.43 765
8361.30 708
8362.16 706
8363.02 719
8363.89 765
8364.75 731
8365.61 723
8366.48 729
8367.34 710
8368.20 780
8369.07 766
8369.93 740
8370.79 763
8371.66 769
8372.52 731
8373.38 759
8374.25 726
8375.11 718
8375.98 725
8376.84 776
8377.70 775
8378.57 760
8379.43 744
8380.30 799
8381.16 742
8382.02 785
8382.89 769
8383.75 800
8384.62 809
8385.48 837
8386.34 806
8387.21 770
8388.07 805
8388.94 822
8389.80 805
8390.67 782
8391.53 782
8392.40 811
8393.26 832
8394.13 838
8394.99 868
8395.85 820
8396.72 793
8397.58 830
8398.45 789
8399.31 816
8400.18 812
8401.04 847
8401.91 830
8402.77 799
8403.64 882
8404.50 874
8405.37 922
8406.24 865
8407.10 836
8407.97 843
8408.83 888
8409.70 886
8410.56 912
8411.43 881
8412.29 926
8413.16 969
8414.03 939
8414.89 969
8415.76 964
8416.62 913
8417.49 939
8418.35 957
8419.22 963
8420.09 975
8420.95 980
8421.82 1002
8422.69 995
8423.55 990
8424.42 1007
8425.28 983
8426.15 997
8427.02 1009
8427.88 1063
8428.75 1158
8429.62 1133
8430.48 1145
8431.35 1128
8432.22 1148
8433.08 1147
8433.95 1165
8434.82 1188
8435.68 1204
8436.55 1163
8437.42 1213
8438.28 1216
8439.15 1332
8440.02 1423
8440.89 1383
8441.75 1375
8442.62 1482
8443.49 1525
8444.35 1503
8445.22 1564
8446.09 1591
8446.96 1575
8447.82 1695
8448.69 1685
8449.56 1627
8450.43 1698
8451.29 1808
8452.16 1837
8453.03 1864
8453.90 1997
8454.76 2223
8455.63 2356
8456.50 2528
8457.37 2858
8458.24 3025
8459.10 3102
8459.97 3082
8460.84 3008
8461.71 2813
8462.58 2731
8463.45 2403
8464.31 2259
8465.18 2127
8466.05 1956
8466.92 1809
8467.79 1682
8468.66 1582
8469.52 1596
8470.39 1484
8471.26 1423
8472.13 1456
8473.00 1330
8473.87 1316
8474.74 1356
8475.61 1358
8476.47 1281
8477.34 1317
8478.21 1319
8479.08 1317
8479.95 1404
8480.82 1379
8481.69 1420
8482.56 1469
8483.43 1487
8484.30 1482
8485.17 1520
8486.04 1566
8486.91 1490
8487.78 1439
8488.64 1407
8489.51 1391
8490.38 1367
8491.25 1334
8492.12 1341
8492.99 1305
8493.86 1286
8494.73 1399
8495.60 1368
8496.47 1307
8497.34 1291
8498.21 1231
8499.08 1260
8499.95 1251
8500.82 1271
8501.69 1275
8502.56 1185
8503.43 1241
8504.30 1190
8505.17 1196
8506.05 1254
8506.92 1265
8507.79 1226
8508.66 1190
8509.53 1281
8510.40 1278
8511.27 1253
8512.14 1233
8513.01 1297
8513.88 1257
8514.75 1345
8515.62 1403
8516.49 1376
8517.37 1340
8518.24 1387
8519.11 1395
8519.98 1395
8520.85 1433
8521.72 1466
8522.59 1557
8523.46 1633
8524.33 1586
8525.21 1697
8526.08 1847
8526.95 1952
8527.82 2026
8528.69 2138
8529.56 2161
8530.44 2113
8531.31 2047
8532.18 1972
8533.05 1882
8533.92 1815
8534.80 1693
8535.67 1624
8536.54 1517
8537.41 1461
8538.28 1480
8539.16 1428
8540.03 1301
8540.90 1303
8541.77 1272
8542.64 1282
8543.52 1291
8544.39 1256
8545.26 1189
8546.13 1223
8547.01 1188
8547.88 1159
8548.75 1178
8549.62 1178
8550.50 1207
8551.37 1267
8552.24 1291
8553.12 1303
8553.99 1413
8554.86 1446
8555.73 1417
8556.61 1452
8557.48 1460
8558.35 1433
8559.23 1433
8560.10 1418
8560.97 1375
8561.85 1358
8562.72 1336
8563.59 1288
8564.47 1263
8565.34 1283
8566.21 1216
8567.09 1231
8567.96 1201
8568.83 1188
8569.71 1146
8570.58 1163
8571.46 1198
8572.33 1175
8573.20 1173
8574.08 1117
8574.95 1145
8575.83 1105
8576.70 1132
8577.57 1132
8578.45 1162
8579.32 1192
8580.20 1177
8581.07 1122
8581.94 1121
8582.82 1163
8583.69 1201
8584.57 1230
8585.44 1219
8586.32 1240
8587.19 1217
8588.07 1209
8588.94 1198
8589.82 1217
8590.69 1263
8591.57 1263
8592.44 1343
8593.32 1366
8594.19 1261
8595.07 1315
8595.94 1318
8596.82 1375
8597.69 1322
8598.57 1360
8599.44 1346
8600.32 1338
8601.19 1348
8602.07 1380
8602.94 1398
8603.82 1398
8604.69 1414
8605.57 1364
8606.44 1455
8607.32 1470
8608.20 1477
8609.07 1491
8609.95 1506
8610.82 1453
8611.70 1518
8612.57 1520
8613.45 1527
8614.33 1544
8615.20 1494
8616.08 1546
8616.95 1560
8617.83 1541
8618.71 1601
8619.58 1603
8620.46 1712
8621.34 1730
8622.21 1742
8623.09 1784
8623.97 1840
8624.84 1890
8625.72 1810
8626.59 1915
8627.47 1875
8628.35 1844
8629.22 1926
8630.10 1938
8630.98 1875
8631.86 1963
8632.73 2021
8633.61 1948
8634.49 1985
8635.36 2047
8636.24 2110
8637.12 2114
8637.99 2145
8638.87 2176
8639.75 2216
8640.63 2223
8641.50 2232
8642.38 2194
8643.26 2277
8644.14 2366
8645.01 2341
8645.89 2360
8646.77 2378
8647.65 2458
8648.52 2452
8649.40 2551
8650.28 2562
8651.16 2623
8652.04 2644
8652.91 2619
8653.79 2677
8654.67 2707
8655.55 2714
8656.43 2765
8657.30 2897
8658.18 2897
8659.06 2887
8659.94 3020
8660.82 3162
8661.70 3309
8662.57 3505
8663.45 3855
8664.33 4111
8665.21 4276
8666.09 4539
8666.97 4629
8667.85 4741
8668.72 4777
8669.60 4646
8670.48 4630
8671.36 4487
8672.24 4573
8673.12 4529
8674.00 4604
8674.88 4654
8675.76 4598
8676.63 4601
8677.51 4671
8678.39 4544
8679.27 4317
8680.15 4093
8681.03 4046
8681.91 3741
8682.79 3483
8683.67 3351
8684.55 3241
8685.43 3259
8686.31 3178
8687.19 3174
8688.07 3173
8688.95 3307
8689.83 3385
8690.71 3581
8691.59 3900
8692.47 4278
8693.35 4556
8694.23 4853
8695.11 4993
8695.99 4931
8696.87 4826
8697.75 4795
8698.63 4402
8699.51 4149
8700.39 4061
8701.27 3888
8702.15 3684
8703.03 3552
8703.91 3432
8704.79 3308
8705.67 3277
8706.55 3124
8707.43 2930
8708.31 2815
8709.19 2714
8710.07 2627
8710.96 2482
8711.84 2330
8712.72 2216
8713.60 2108
8714.48 2055
8715.36 2000
8716.24 1950
8717.12 1895
8718.00 1962
8718.89 1932
8719.77 1786
8720.65 1815
8721.53 1827
8722.41 1822
8723.29 1822
8724.17 1787
8725.06 1703
8725.94 1761
8726.82 1783
8727.70 1824
8728.58 1815
8729.46 1846
8730.35 1835
8731.23 1879
8732.11 1882
8732.99 1904
8733.87 1893
8734.76 1871
8735.64 1805
8736.52 1871
8737.40 1909
8738.29 1885
8739.17 1924
8740.05 1860
8740.93 1808
8741.81 1840
8742.70 1795
8743.58 1833
8744.46 1861
8745.34 1822
8746.23 1822
8747.11 1790
8747.99 1808
8748.88 1792
8749.76 1821
8750.64 1858
8751.52 1824
8752.41 1813
8753.29 1881
8754.17 1889
8755.06 1967
8755.94 2030
8756.82 2064
8757.71 2140
8758.59 2102
8759.47 2091
8760.36 2080
8761.24 2106
8762.12 2170
8763.01 2093
8763.89 2083
8764.77 1964
8765.66 1947
8766.54 1942
8767.42 1972
8768.31 1980
8769.19 1871
8770.08 1836
8770.96 1814
8771.84 1839
8772.73 1845
8773.61 1849
8774.50 1852
8775.38 1842
8776.26 1847
8777.15 1828
8778.03 1791
8778.92 1748
8779.80 1730
8780.69 1719
8781.57 1718
8782.46 1742
8783.34 1769
8784.22 1730
8785.11 1771
8785.99 1835
8786.88 1843
8787.76 1821
8788.65 1786
8789.53 1789
8790.42 1836
8791.30 1766
8792.19 1696
8793.07 1628
8793.96 1640
8794.84 1586
8795.73 1568
8796.61 1533
8797.50 1466
8798.38 1450
8799.27 1453
8800.15 1427
8801.04 1441
8801.93 1399
8802.81 1387
8803.70 1380
8804.58 1393
8805.47 1453
8806.35 1383
8807.24 1325
8808.12 1340
8809.01 1373
8809.90 1342
8810.78 1300
8811.67 1285
8812.55 1280
8813.44 1296
8814.33 1332
8815.21 1308
8816.10 1284
8816.98 1276
8817.87 1228
8818.76 1321
8819.64 1346
8820.53 1359
8821.42 1323
8822.30 1376
8823.19 1319
8824.08 1287
8824.96 1240
8825.85 1255
8826.74 1257
8827.62 1223
8828.51 1194
8829.40 1213
8830.28 1211
8831.17 1172
8832.06 1202
8832.94 1201
8833.83 1159
8834.72 1149
8835.61 1133
8836.49 1123
8837.38 1144
8838.27 1069
8839.16 1070
8840.04 1087
8840.93 1077
8841.82 1103
8842.70 1122
8843.59 1081
8844.48 1045
8845.37 1062
8846.26 1052
8847.14 1020
8848.03 1053
8848.92 1043
8849.81 1004
8850.69 999
8851.58 970
8852.47 1032
8853.36 1024
8854.25 979
8855.13 971
8856.02 1008
8856.91 946
8857.80 899
8858.69 955
8859.58 906
8860.46 937
8861.35 975
8862.24 933
8863.13 908
8864.02 880
8864.91 886
8865.80 889
8866.68 932
8867.57 903
8868.46 895
8869.35 890
8870.24 884
8871.13 900
8872.02 930
8872.91 914
8873.80 884
8874.69 876
8875.57 862
8876.46 830
8877.35 836
8878.24 820
8879.13 815
8880.02 850
8880.91 864
8881.80 822
8882.69 818
8883.58 836
8884.47 811
8885.36 824
8886.25 830
8887.14 796
8888.03 812
8888.92 794
8889.81 787
8890.70 812
8891.59 777
8892.48 800
8893.37 811
8894.26 773
8895.15 763
8896.04 760
8896.93 754
8897.82 727
8898.71 730
8899.60 744
8900.49 755
8901.38 759
8902.27 757
8903.16 761
8904.05 741
8904.94 712
8905.83 754
8906.72 723
8907.61 718
8908.50 765
8909.40 734
8910.29 682
8911.18 704
8912.07 710
8912.96 708
8913.85 723
8914.74 683
8915.63 692
8916.52 697
8917.42 666
8918.31 678
8919.20 709
8920.09 671
8920.98 650
8921.87 666
8922.76 650
8923.66 663
8924.55 688
8925.44 674
8926.33 666
8927.22 633
8928.11 644
8929.01 668
8929.90 653
8930.79 664
8931.68 645
8932.57 674
8933.47 660
8934.36 663
8935.25 658
8936.14 681
8937.03 638
8937.93 646
8938.82 641
8939.71 627
8940.60 654
8941.50 636
8942.39 612
8943.28 580
8944.17 619
8945.07 608
8945.96 640
8946.85 597
8947.75 616
8948.64 648
8949.53 641
8950.42 631
8951.32 602
8952.21 627
8953.10 642
8954.00 660
8954.89 618
8955.78 575
8956.68 596
8957.57 608
8958.46 618
8959.36 634
8960.25 640
8961.14 652
8962.04 663
8962.93 635
8963.82 634
8964.72 638
8965.61 604
8966.50 623
8967.40 596
8968.29 631
8969.19 628
8970.08 628
8970.97 635
8971.87 578
8972.76 645
8973.66 618
8974.55 581
8975.44 574
8976.34 612
8977.23 626
8978.13 657
8979.02 624
8979.91 625
8980.81 638
8981.70 644
8982.60 637
8983.49 582
8984.39 602
8985.28 604
8986.18 644
8987.07 608
8987.97 581
8988.86 583
8989.76 633
8990.65 644
8991.55 626
8992.44 595
8993.34 614
8994.23 634
8995.13 610
8996.02 599
8996.92 578
8997.81 649
8998.71 620
8999.60 618
9000.50 607
9001.39 666
9002.29 628
9003.18 588
9004.08 584
9004.98 586
9005.87 572
9006.77 608
9007.66 626
9008.56 601
9009.45 588
9010.35 609
9011.25 575
9012.14 585
9013.04 584
9013.93 580
9014.83 581
9015.73 569
9016.62 612
9017.52 594
9018.42 604
9019.31 579
9020.21 588
9021.10 584
9022.00 614
9022.90 560
9023.79 582
9024.69 585
9025.59 534
9026.48 566
9027.38 585
9028.28 559
9029.17 563
9030.07 551
9030.97 578
9031.87 550
9032.76 527
9033.66 582
9034.56 584
9035.45 593
9036.35 571
9037.25 545
9038.15 576
9039.04 569
9039.94 590
9040.84 549
9041.73 584
9042.63 612
9043.53 625
9044.43 606
9045.33 601
9046.22 568
9047.12 594
9048.02 603
9048.92 559
9049.81 552
9050.71 571
9051.61 590
9052.51 552
9053.41 591
9054.30 571
9055.20 633
9056.10 580
9057.00 596
9057.90 627
9058.80 654
9059.69 608
9060.59 588
9061.49 602
9062.39 599
9063.29 609
9064.19 591
9065.08 600
9065.98 580
9066.88 595
9067.78 606
9068.68 589
9069.58 600
9070.48 612
9071.38 595
9072.27 579
9073.17 609
9074.07 601
9074.97 608
9075.87 624
9076.77 581
9077.67 587
9078.57 586
9079.47 594
9080.37 578
9081.27 609
9082.17 579
9083.07 559
9083.97 580
9084.87 604
9085.76 637
9086.66 620
9087.56 574
9088.46 611
9089.36 611
9090.26 634
9091.16 630
9092.06 635
9092.96 662
9093.86 613
9094.76 608
9095.66 642
9096.56 620
9097.46 628
9098.36 634
9099.26 613
9100.17 587
9101.07 646
9101.97 676
9102.87 632
9103.77 626
9104.67 623
9105.57 583
9106.47 566
9107.37 613
9108.27 587
9109.17 579
9110.07 599
9110.97 613
9111.87 624
9112.77 610
9113.68 571
9114.58 607
9115.48 652
9116.38 606
9117.28 584
9118.18 604
9119.08 573
9119.98 569
9120.89 657
9121.79 627
9122.69 609
9123.59 587
9124.49 645
9125.39 607
9126.29 574
9127.20 605
9128.10 588
9129.00 571
9129.90 606
9130.80 602
9131.71 585
9132.61 568
9133.51 592
9134.41 635
9135.31 623
9136.22 619
9137.12 580
9138.02 620
9138.92 600
9139.83 615
9140.73 625
9141.63 606
9142.53 611
9143.43 616
9144.34 568
9145.24 589
9146.14 586
9147.05 591
9147.95 593
9148.85 601
9149.75 645
9150.66 616
9151.56 563
9152.46 562
9153.37 600
9154.27 607
9155.17 594
9156.07 588
9156.98 597
9157.88 619
9158.78 596
9159.69 605
9160.59 571
9161.49 563
9162.40 572
9163.30 600
9164.20 615
9165.11 616
9166.01 621
9166.92 585
9167.82 625
9168.72 612
9169.63 605
9170.53 608
9171.43 623
9172.34 667
9173.24 625
9174.15 637
9175.05 613
9175.95 599
9176.86 600
9177.76 608
9178.67 591
9179.57 603
9180.48 599
9181.38 579
9182.28 560
9183.19 582
9184.09 604
9185.00 619
9185.90 603
9186.81 598
9187.71 623
9188.62 599
9189.52 610
9190.43 590
9191.33 584
9192.24 596
9193.14 584
9194.05 610
9194.95 627
9195.86 627
9196.76 602
9197.67 660
9198.57 649
9199.48 624
9200.38 624
9201.29 674
9202.19 637
9203.10 627
9204.00 615
9204.91 636
9205.81 662
9206.72 603
9207.63 649
9208.53 626
9209.44 628
9210.34 573
9211.25 643
9212.15 612
9213.06 619
9213.97 603
9214.87 583
9215.78 571
9216.68 618
9217.59 617
9218.50 614
9219.40 641
9220.31 661
9221.22 615
9222.12 633
9223.03 618
9223.94 619
9224.84 632
9225.75 622
9226.65 651
9227.56 570
9228.47 628
9229.37 632
9230.28 601
9231.19 610
9232.10 565
9233.00 598
9233.91 581
9234.82 625
9235.72 599
9236.63 647
9237.54 630
9238.44 592
9239.35 577
9240.26 589
9241.17 628
9242.07 637
9242.98 619
9243.89 601
9244.80 587
9245.70 579
9246.61 591
9247.52 622
9248.43 573
9249.33 565
9250.24 588
9251.15 598
9252.06 573
9252.97 580
9253.87 608
9254.78 565
9255.69 591
9256.60 571
9257.51 602
9258.41 606
9259.32 625
9260.23 622
9261.14 600
9262.05 632
9262.96 611
9263.86 578
9264.77 571
9265.68 615
9266.59 621
9267.50 625
9268.41 577
9269.32 570
9270.22 574
9271.13 618
9272.04 566
9272.95 585
9273.86 620
9274.77 629
9275.68 606
9276.59 634
9277.50 589
9278.40 627
9279.31 604
9280.22 590
9281.13 583
9282.04 589
9282.95 606
9283.86 627
9284.77 604
9285.68 612
9286.59 641
9287.50 615
9288.41 647
9289.32 630
9290.23 625
9291.14 624
9292.05 668
9292.96 625
9293.87 608
9294.78 667
9295.69 652
9296.60 646
9297.51 655
9298.42 656
9299.33 631
9300.24 623
9301.15 608
9302.06 630
9302.97 655
9303.88 657
9304.79 648
9305.70 664
9306.61 704
9307.52 650
9308.43 673
9309.34 662
9310.25 697
9311.16 682
9312.07 701
9312.98 730
9313.90 742
9314.81 704
9315.72 738
9316.63 730
9317.54 680
9318.45 688
9319.36 674
9320.27 691
9321.18 660
9322.10 677
9323.01 674
9323.92 663
9324.83 677
9325.74 703
9326.65 649
9327.56 657
9328.48 658
9329.39 681
9330.30 629
9331.21 674
9332.12 690
9333.03 616
9333.95 672
9334.86 632
9335.77 622
9336.68 625
9337.59 682
9338.51 668
9339.42 681
9340.33 708
9341.24 671
9342.15 646
9343.07 685
9343.98 636
9344.89 660
9345.80 646
9346.72 684
9347.63 679
9348.54 650
9349.45 673
9350.37 659
9351.28 660
9352.19 647
9353.11 638
9354.02 664
9354.93 670
9355.84 679
9356.76 681
9357.67 668
9358.58 672
9359.50 649
9360.41 635
9361.32 703
9362.24 668
9363.15 667
9364.06 635
9364.98 615
9365.89 652
9366.80 688
9367.72 700
9368.63 700
9369.54 678
9370.46 654
9371.37 659
9372.28 639
9373.20 681
9374.11 699
9375.03 666
9375.94 652
9376.85 667
9377.77 695
9378.68 679
9379.60 681
9380.51 699
9381.42 720
9382.34 709
9383.25 676
9384.17 706
9385.08 682
9386.00 680
9386.91 703
9387.82 714
9388.74 716
9389.65 728
9390.57 740
9391.48 734
9392.40 744
9393.31 756
9394.23 775
9395.14 760
9396.06 789
9396.97 795
9397.89 796
9398.80 809
9399.72 777
9400.63 784
9401.55 733
9402.46 758
9403.38 724
9404.29 727
9405.21 746
9406.12 717
9407.04 745
9407.95 725
9408.87 737
9409.79 691
9410.70 687
9411.62 686
9412.53 709
9413.45 664
9414.36 677
9415.28 711
9416.20 724
9417.11 719
9418.03 692
9418.94 706
9419.86 736
9420.78 701
9421.69 715
9422.61 713
9423.52 696
9424.44 746
9425.36 713
9426.27 697
9427.19 731
9428.11 726
9429.02 740
9429.94 752
9430.86 703
9431.77 723
9432.69 777
9433.61 709
9434.52 751
9435.44 725
9436.36 781
9437.27 762
9438.19 769
9439.11 769
9440.02 774
9440.94 781
9441.86 836
9442.78 822
9443.69 847
9444.61 837
9445.53 809
9446.44 857
9447.36 823
9448.28 799
9449.20 838
9450.11 882
9451.03 904
9451.95 872
9452.87 871
9453.78 932
9454.70 937
9455.62 969
9456.54 913
9457.46 893
9458.37 943
9459.29 931
9460.21 955
9461.13 905
9462.05 870
9462.96 895
9463.88 895
9464.80 821
9465.72 846
9466.64 858
9467.56 820
9468.47 783
9469.39 797
9470.31 811
9471.23 785
9472.15 823
9473.07 843
9473.98 828
9474.90 810
9475.82 855
9476.74 821
9477.66 856
9478.58 843
9479.50 838
9480.42 811
9481.34 847
9482.26 836
9483.17 891
9484.09 880
9485.01 939
9485.93 873
9486.85 838
9487.77 862
9488.69 834
9489.61 824
9490.53 841
9491.45 840
9492.37 858
9493.29 861
9494.21 798
9495.13 827
9496.05 812
9496.97 824
9497.89 844
9498.81 809
9499.73 850
9500.65 906
9501.57 927
9502.49 854
9503.41 854
9504.33 835
9505.25 884
9506.17 877
9507.09 876
9508.01 912
9508.93 881
9509.85 831
9510.77 907
9511.69 891
9512.61 896
9513.53 892
9514.45 876
9515.37 942
9516.29 949
9517.21 927
9518.13 954
9519.05 956
9519.98 1009
9520.90 1042
9521.82 1019
9522.74 1035
9523.66 1088
9524.58 1107
9525.50 1065
9526.42 1040
9527.34 1139
9528.27 1128
9529.19 1101
9530.11 1062
9531.03 1076
9531.95 1042
9532.87 1075
9533.79 1058
9534.72 1094
9535.64 1124
9536.56 1066
9537.48 1056
9538.40 1048
9539.32 958
9540.25 1024
9541.17 1040
9542.09 1002
9543.01 1021
9543.93 998
9544.86 1019
9545.78 1029
9546.70 1013
9547.62 1039
9548.55 1097
9549.47 1047
9550.39 1049
9551.31 1086
9552.24 1088
9553.16 1072
9554.08 1046
9555.00 1078
9555.93 1125
9556.85 1141
9557.77 1099
9558.69 1118
9559.62 1117
9560.54 1105
9561.46 1168
9562.39 1164
9563.31 1226
9564.23 1188
9565.15 1106
9566.08 1149
9567.00 1195
9567.92 1199
9568.85 1150
9569.77 1185
9570.69 1236
9571.62 1168
9572.54 1157
9573.46 1181
9574.39 1190
9575.31 1215
9576.23 1251
9577.16 1239
9578.08 1271
9579.01 1267
9579.93 1284
9580.85 1265
9581.78 1360
9582.70 1333
9583.63 1342
9584.55 1330
9585.47 1336
9586.40 1387
9587.32 1365
9588.25 1404
9589.17 1384
9590.09 1315
9591.02 1360
9591.94 1347
9592.87 1374
9593.79 1403
9594.72 1461
9595.64 1502
9596.57 1480
9597.49 1583
9598.42 1625
9599.34 1611
9600.26 1635
9601.19 1703
9602.11 1741
9603.04 1717
9603.96 1659
9604.89 1691
9605.81 1742
9606.74 1663
9607.66 1634
9608.59 1639
9609.51 1640
9610.44 1633
9611.37 1636
9612.29 1586
9613.22 1585
9614.14 1573
9615.07 1511
9615.99 1612
9616.92 1644
9617.84 1586
9618.77 1595
9619.70 1634
9620.62 1671
9621.55 1655
9622.47 1671
9623.40 1653
9624.32 1693
9625.25 1729
9626.18 1712
9627.10 1734
9628.03 1721
9628.95 1831
9629.88 1811
9630.81 1758
9631.73 1785
9632.66 1834
9633.59 1832
9634.51 1849
9635.44 1894
9636.37 1883
9637.29 1901
9638.22 1883
9639.15 1878
9640.07 1920
9641.00 2006
9641.93 2073
9642.85 2063
9643.78 2137
9644.71 2247
9645.63 2223
9646.56 2161
9647.49 2201
9648.41 2294
9649.34 2254
9650.27 2292
9651.20 2280
9652.12 2274
9653.05 2202
9653.98 2214
9654.91 2238
9655.83 2194
9656.76 2170
9657.69 2191
9658.62 2120
9659.54 2143
9660.47 2196
9661.40 2209
9662.33 2150
9663.25 2191
9664.18 2231
9665.11 2248
9666.04 2267
9666.97 2325
9667.89 2271
9668.82 2312
9669.75 2348
9670.68 2358
9671.61 2393
9672.53 2414
9673.46 2417
9674.39 2516
9675.32 2469
9676.25 2542
9677.18 2517
9678.11 2465
9679.03 2472
9679.96 2556
9680.89 2605
9681.82 2556
9682.75 2637
9683.68 2612
9684.61 2563
9685.54 2607
9686.46 2662
9687.39 2701
9688.32 2662
9689.25 2659
9690.18 2658
9691.11 2683
9692.04 2780
9692.97 2794
9693.90 2822
9694.83 2963
9695.76 3014
9696.69 2963
9697.61 3055
9698.54 3167
9699.47 3158
9700.40 3286
9701.33 3348
9702.26 3361
9703.19 3329
9704.12 3325
9705.05 3303
9705.98 3248
9706.91 3110
9707.84 3129
9708.77 3006
9709.70 2924
9710.63 2950
9711.56 2910
9712.49 2931
9713.42 3002
9714.35 3092
9715.28 3105
9716.21 3144
9717.14 3136
9718.07 3196
9719.00 3168
9719.94 3122
9720.87 3124
9721.80 3069
9722.73 2956
9723.66 2750
9724.59 2626
9725.52 2559
9726.45 2438
9727.38 2415
9728.31 2335
9729.24 2354
9730.17 2259
9731.10 2197
9732.04 2197
9732.97 2130
9733.90 2137
9734.83 2153
9735.76 2130
9736.69 2148
9737.62 2075
9738.55 2033
9739.49 2017
9740.42 1966
9741.35 1986
9742.28 1935
9743.21 1964
9744.14 1925
9745.08 1889
9746.01 1837
9746.94 1842
9747.87 1907
9748.80 1823
9749.74 1830
9750.67 1832
9751.60 1790
9752.53 1721
9753.46 1759
9754.40 1795
9755.33 1748
9756.26 1745
9757.19 1721
9758.13 1727
9759.06 1688
9759.99 1727
9760.92 1660
9761.85 1627
9762.79 1646
9763.72 1726
9764.65 1763
9765.59 1707
9766.52 1733
9767.45 1729
9768.38 1735
9769.32 1774
9770.25 1790
9771.18 1791
9772.12 1788
9773.05 1749
9773.98 1747
9774.92 1670
9775.85 1677
9776.78 1691
9777.71 1711
9778.65 1762
9779.58 1723
9780.52 1729
9781.45 1747
9782.38 1697
9783.32 1731
9784.25 1753
9785.18 1740
9786.12 1718
9787.05 1706
9787.98 1691
9788.92 1714
9789.85 1645
9790.79 1675
9791.72 1654
9792.65 1580
9793.59 1534
9794.52 1547
9795.46 1584
9796.39 1559
9797.32 1543
9798.26 1574
9799.19 1591
9800.13 1559
9801.06 1542
9802.00 1542
9802.93 1554
9803.87 1571
9804.80 1451
9805.73 1485
9806.67 1453
9807.60 1403
9808.54 1419
9809.47 1415
9810.41 1363
9811.34 1313
9812.28 1274
9813.21 1263
9814.15 1297
9815.08 1250
9816.02 1253
9816.95 1220
9817.89 1232
9818.82 1257
9819.76 1254
9820.69 1211
9821.63 1179
9822.57 1175
9823.50 1144
9824.44 1164
9825.37 1169
9826.31 1176
9827.24 1116
9828.18 1126
9829.11 1133
9830.05 1154
9830.99 1144
9831.92 1139
9832.86 1194
9833.79 1107
9834.73 1095
9835.67 1126
9836.60 1175
9837.54 1168
9838.47 1122
9839.41 1119
9840.35 1138
9841.28 1203
9842.22 1179
9843.16 1152
9844.09 1132
9845.03 1145
9845.97 1140
9846.90 1153
9847.84 1139
9848.78 1127
9849.71 1086
9850.65 1122
9851.59 1121
9852.52 1057
9853.46 1113
9854.40 1095
9855.33 1079
9856.27 1065
9857.21 1105
9858.14 1112
9859.08 1093
9860.02 1104
9860.96 1056
9861.89 1090
9862.83 1086
9863.77 1033
9864.71 1057
9865.64 1038
9866.58 1030
9867.52 1030
9868.46 1039
9869.39 1063
9870.33 1032
9871.27 1015
9872.21 983
9873.15 1032
9874.08 1009
9875.02 999
9875.96 1024
9876.90 1013
9877.83 977
9878.77 1013
9879.71 1043
9880.65 1007
9881.59 1007
9882.53 982
9883.46 961
9884.40 985
9885.34 963
9886.28 951
9887.22 947
9888.16 958
9889.10 970
9890.03 1005
9890.97 959
9891.91 997
9892.85 963
9893.79 956
9894.73 940
9895.67 943
9896.61 916
9897.54 932
9898.48 954
9899.42 954
9900.36 958
9901.30 911
9902.24 921
9903.18 936
9904.12 943
9905.06 963
9906.00 935
9906.94 937
9907.88 976
9908.82 990
9909.76 953
9910.70 968
9911.63 959
9912.57 950
9913.51 969
9914.45 932
9915.39 897
9916.33 930
9917.27 978
9918.21 974
9919.15 980
9920.09 996
9921.03 1043
9921.97 1041
9922.91 1068
9923.85 1157
9924.79 1156
9925.74 1192
9926.68 1266
9927.62 1260
9928.56 1291
9929.50 1334
9930.44 1313
9931.38 1319
9932.32 1246
9933.26 1239
9934.20 1205
9935.14 1212
9936.08 1166
9937.02 1097
9937.96 1065
9938.90 1000
9939.85 966
9940.79 1003
9941.73 968
9942.67 942
9943.61 931
9944.55 940
9945.49 940
9946.43 920
9947.38 969
9948.32 971
9949.26 959
9950.20 1036
9951.14 1024
9952.08 1036
9953.02 1067
9953.97 1055
9954.91 1023
9955.85 998
9956.79 1007
9957.73 1002
9958.68 977
9959.62 969
9960.56 943
9961.50 969
9962.44 942
9963.39 858
9964.33 848
9965.27 840
9966.21 846
9967.15 820
9968.10 809
9969.04 842
9969.98 867
9970.92 856
9971.87 814
9972.81 796
9973.75 799
9974.69 756
9975.64 779
9976.58 810
9977.52 754
9978.47 773
9979.41 775
9980.35 787
9981.29 791
9982.24 753
9983.18 802
9984.12 826
9985.07 797
9986.01 825
9986.95 821
9987.90 780
9988.84 788
9989.78 795
9990.73 783
9991.67 798
9992.61 750
9993.56 773
9994.50 769
9995.44 778
9996.39 779
9997.33 777
9998.27 740
9999.22 760
10000.16 786
10001.11 751
10002.05 759
10002.99 737
10003.94 757
10004.88 768
10005.83 740
10006.77 746
10007.72 783
10008.66 804
10009.60 741
10010.55 715
10011.49 740
10012.44 764
10013.38 737
10014.33 737
10015.27 718
10016.21 722
10017.16 712
10018.10 719
10019.05 724
10019.99 723
10020.94 736
10021.88 739
10022.83 760
10023.77 734
10024.72 669
10025.66 735
10026.61 751
10027.55 708
10028.50 723
10029.44 754
10030.39 747
10031.33 730
10032.28 738
10033.23 742
10034.17 754
10035.12 720
10036.06 716
10037.01 761
10037.95 745
10038.90 712
10039.84 705
10040.79 683
10041.74 747
10042.68 730
10043.63 705
10044.57 694
10045.52 738
10046.47 710
10047.41 694
10048.36 655
10049.30 719
10050.25 725
10051.20 701
10052.14 683
10053.09 719
10054.04 696
10054.98 706
10055.93 681
10056.88 658
10057.82 671
10058.77 643
10059.72 673
10060.66 700
10061.61 677
10062.56 673
10063.50 671
10064.45 673
10065.40 689
10066.34 661
10067.29 637
10068.24 668
10069.18 708
10070.13 688
10071.08 672
10072.03 708
10072.97 667
10073.92 727
10074.87 708
10075.82 711
10076.76 688
10077.71 706
10078.66 687
10079.61 700
10080.55 688
10081.50 686
10082.45 646
10083.40 664
10084.34 664
10085.29 702
10086.24 687
10087.19 643
10088.14 700
10089.08 717
10090.03 664
10090.98 683
10091.93 667
10092.88 710
10093.83 688
10094.77 683
10095.72 681
10096.67 704
10097.62 739
10098.57 696
10099.52 685
10100.46 671
10101.41 671
10102.36 667
10103.31 711
10104.26 678
10105.21 650
10106.16 681
10107.11 678
10108.05 685
10109.00 706
10109.95 677
10110.90 664
10111.85 686
10112.80 662
10113.75 690
10114.70 666
10115.65 642
10116.60 691
10117.55 685
10118.50 678
10119.45 687
10120.39 697
10121.34 680
10122.29 750
10123.24 715
10124.19 705
10125.14 693
10126.09 631
10127.04 718
10127.99 714
10128.94 749
10129.89 696
10130.84 687
10131.79 697
10132.74 716
10133.69 670
10134.64 686
10135.59 698
10136.54 700
10137.49 719
10138.44 698
10139.39 731
10140.34 723
10141.30 738
10142.25 760
10143.20 813
10144.15 789
10145.10 787
10146.05 790
10147.00 795
10147.95 798
10148.90 820
10149.85 823
10150.80 803
10151.75 789
10152.70 823
10153.66 828
10154.61 830
10155.56 861
10156.51 837
10157.46 850
10158.41 858
10159.36 857
10160.31 846
10161.27 855
10162.22 861
10163.17 845
10164.12 884
10165.07 860
10166.02 876
10166.98 892
10167.93 899
10168.88 875
10169.83 895
10170.78 902
10171.73 867
10172.69 855
10173.64 885
10174.59 914
10175.54 933
10176.50 936
10177.45 908
10178.40 925
10179.35 947
10180.30 1013
10181.26 1018
10182.21 988
10183.16 964
10184.11 994
10185.07 998
10186.02 997
10186.97 1012
10187.92 971
10188.88 986
10189.83 974
10190.78 994
10191.74 979
10192.69 980
10193.64 988
10194.59 1042
10195.55 1018
10196.50 1009
10197.45 1012
10198.41 1033
10199.36 1026
10200.31 1032
10201.27 1067
10202.22 1052
10203.17 1115
10204.13 1093
10205.08 1109
10206.03 1120
10206.99 1109
10207.94 1182
10208.89 1223
10209.85 1194
10210.80 1220
10211.76 1147
10212.71 1209
10213.66 1208
10214.62 1161
10215.57 1152
10216.53 1109
10217.48 1089
10218.43 1074
10219.39 1047
10220.34 1013
10221.30 1044
10222.25 1041
10223.21 1021
10224.16 960
10225.11 1005
10226.07 1016
10227.02 998
10227.98 1027
10228.93 988
10229.89 1000
10230.84 1028
10231.80 1064
10232.75 1115
10233.71 1162
10234.66 1111
10235.62 1141
10236.57 1167
10237.53 1238
10238.48 1289
10239.44 1207
10240.39 1237
10241.35 1242
10242.30 1215
10243.26 1157
10244.21 1146
10245.17 1096
10246.12 1054
10247.08 1018
10248.03 994
10248.99 977
10249.94 986
10250.90 976
10251.86 948
10252.81 900
10253.77 908
10254.72 934
10255.68 907
10256.63 890
10257.59 857
10258.55 890
10259.50 840
10260.46 845
10261.41 862
10262.37 826
10263.33 836
10264.28 857
10265.24 823
10266.20 829
10267.15 813
10268.11 784
10269.07 815
10270.02 791
10270.98 834
10271.94 847
10272.89 787
10273.85 775
10274.81 791
10275.76 811
10276.72 855
10277.68 825
10278.63 788
10279.59 768
10280.55 786
10281.50 780
10282.46 773
10283.42 785
10284.38 757
10285.33 790
10286.29 736
10287.25 721
10288.20 722
10289.16 763
10290.12 732
10291.08 774
10292.03 729
10292.99 747
10293.95 730
10294.91 750
10295.86 762
10296.82 711
10297.78 731
10298.74 735
10299.70 744
10300.65 756
10301.61 714
10302.57 734
10303.53 716
10304.49 720
10305.44 742
10306.40 723
10307.36 778
10308.32 713
10309.28 717
10310.24 753
10311.19 718
10312.15 760
10313.11 767
10314.07 717
10315.03 747
10315.99 763
10316.95 733
10317.90 781
10318.86 798
10319.82 780
10320.78 763
10321.74 739
10322.70 740
10323.66 760
10324.62 724
10325.58 744
10326.54 761
10327.49 752
10328.45 757
10329.41 708
10330.37 723
10331.33 711
10332.29 716
10333.25 710
10334.21 704
10335.17 730
10336.13 708
10337.09 708
10338.05 733
10339.01 716
10339.97 650
10340.93 661
10341.89 691
10342.85 696
10343.81 698
10344.77 661
10345.73 646
10346.69 673
10347.65 652
10348.61 684
10349.57 632
10350.53 643
10351.49 639
10352.45 657
10353.41 658
10354.37 625
10355.33 662
10356.29 667
10357.25 663
10358.21 674
10359.17 634
10360.13 611
10361.09 668
10362.06 602
10363.02 605
10363.98 597
10364.94 624
10365.90 653
10366.86 646
10367.82 598
10368.78 596
10369.74 606
10370.70 615
10371.67 651
10372.63 644
10373.59 613
10374.55 637
10375.51 622
10376.47 589
10377.43 630
10378.40 624
10379.36 629
10380.32 571
10381.28 628
10382.24 606
10383.20 636
10384.17 636
10385.13 609
10386.09 644
10387.05 620
10388.01 579
10388.98 587
10389.94 629
10390.90 593
10391.86 652
10392.82 602
10393.79 604
10394.75 619
10395.71 604
10396.67 641
10397.64 608
10398.60 608
10399.56 599
10400.52 650
10401.49 590
10402.45 567
10403.41 609
10404.37 621
10405.34 618
10406.30 581
10407.26 563
10408.23 629
10409.19 566
10410.15 582
10411.11 586
10412.08 629
10413.04 613
10414.00 587
10414.97 608
10415.93 619
10416.89 623
10417.86 604
10418.82 650
10419.78 612
10420.75 611
10421.71 639
10422.68 661
10423.64 650
10424.60 606
10425.57 625
10426.53 617
10427.49 659
10428.46 601
10429.42 582
10430.39 604
10431.35 592
10432.31 564
10433.28 560
10434.24 571
10435.21 581
10436.17 567
10437.13 616
10438.10 549
10439.06 546
10440.03 547
10440.99 585
10441.96 573
10442.92 558
10443.89 560
10444.85 530
10445.82 543
10446.78 563
10447.74 573
10448.71 520
10449.67 544
10450.64 548
10451.60 557
10452.57 541
10453.53 567
10454.50 557
10455.46 527
10456.43 557
10457.39 556
10458.36 555
10459.33 574
10460.29 582
10461.26 583
10462.22 578
10463.19 578
10464.15 562
10465.12 519
10466.08 555
10467.05 546
10468.01 526
10468.98 532
10469.95 510
10470.91 551
10471.88 565
10472.84 565
10473.81 562
10474.78 536
10475.74 549
10476.71 554
10477.67 585
10478.64 583
10479.61 569
10480.57 571
10481.54 552
10482.51 588
10483.47 546
10484.44 572
10485.41 572
10486.37 553
10487.34 546
10488.30 554
10489.27 551
10490.24 549
10491.20 544
10492.17 583
10493.14 538
10494.11 577
10495.07 554
10496.04 563
10497.01 544
10497.97 538
10498.94 541
10499.91 570
10500.88 541
10501.84 547
10502.81 553
10503.78 545
10504.74 538
10505.71 534
10506.68 527
10507.65 568
10508.61 557
10509.58 543
10510.55 555
10511.52 557
10512.49 545
10513.45 519
10514.42 525
10515.39 559
10516.36 534
10517.32 534
10518.29 578
10519.26 542
10520.23 552
10521.20 567
10522.17 519
10523.13 501
10524.10 557
10525.07 524
10526.04 540
10527.01 556
10527.98 549
10528.94 557
10529.91 568
10530.88 568
10531.85 568
10532.82 567
10533.79 551
10534.76 586
10535.72 568
10536.69 597
10537.66 566
10538.63 590
10539.60 591
10540.57 585
10541.54 595
10542.51 590
10543.48 590
10544.45 592
10545.42 609
10546.38 590
10547.35 595
10548.32 641
10549.29 558
10550.26 564
10551.23 563
10552.20 593
10553.17 602
10554.14 577
10555.11 605
10556.08 567
10557.05 553
10558.02 584
10558.99 618
10559.96 616
10560.93 606
10561.90 636
10562.87 609
10563.84 588
10564.81 632
10565.78 625
10566.75 631
10567.72 634
10568.69 639
10569.66 593
10570.63 589
10571.60 620
10572.57 595
10573.54 604
10574.51 621
10575.48 624
10576.46 618
10577.43 599
10578.40 614
10579.37 602
10580.34 614
10581.31 580
10582.28 613
10583.25 603
10584.22 583
10585.19 606
10586.16 609
10587.14 581
10588.11 584
10589.08 597
10590.05 616
10591.02 633
10591.99 584
10592.96 619
10593.94 639
10594.91 654
10595.88 636
10596.85 613
10597.82 618
10598.79 630
10599.77 669
10600.74 629
10601.71 629
10602.68 652
10603.65 647
10604.62 687
10605.60 689
10606.57 687
10607.54 745
10608.51 703
10609.49 759
10610.46 730
10611.43 770
10612.40 738
10613.37 788
10614.35 783
10615.32 792
10616.29 744
10617.26 699
10618.24 684
10619.21 722
10620.18 736
10621.16 686
10622.13 655
10623.10 658
10624.07 658
10625.05 660
10626.02 696
10626.99 632
10627.97 636
10628.94 671
10629.91 659
10630.89 646
10631.86 658
10632.83 620
10633.80 686
10634.78 674
10635.75 699
10636.73 714
10637.70 740
10638.67 716
10639.65 721
10640.62 717
10641.59 769
10642.57 812
10643.54 669
10644.51 706
10645.49 744
10646.46 727
10647.44 730
10648.41 687
10649.38 685
10650.36 660
10651.33 642
10652.31 610
10653.28 651
10654.25 651
10655.23 613
10656.20 639
10657.18 607
10658.15 601
10659.13 587
10660.10 569
10661.08 561
10662.05 574
10663.03 613
10664.00 594
10664.97 563
10665.95 579
10666.92 609
10667.90 625
10668.87 587
10669.85 566
10670.82 598
10671.80 592
10672.77 586
10673.75 620
10674.72 604
10675.70 593
10676.68 554
10677.65 565
10678.63 604
10679.60 586
10680.58 594
10681.55 601
10682.53 636
10683.50 590
10684.48 562
10685.45 596
10686.43 608
10687.41 569
10688.38 613
10689.36 629
10690.33 607
10691.31 593
10692.29 566
10693.26 586
10694.24 569
10695.21 551
10696.19 575
10697.17 589
10698.14 586
10699.12 570
10700.10 555
10701.07 570
10702.05 589
10703.02 609
10704.00 563
10704.98 591
10705.95 583
10706.93 574
10707.91 539
10708.88 601
10709.86 587
10710.84 596
10711.82 616
10712.79 585
10713.77 610
10714.75 583
10715.72 591
10716.70 594
10717.68 621
10718.65 606
10719.63 602
10720.61 583
10721.59 598
10722.56 590
10723.54 561
10724.52 565
10725.50 570
10726.47 584
10727.45 559
10728.43 561
10729.41 582
10730.38 589
10731.36 550
10732.34 570
10733.32 581
10734.30 609
10735.27 564
10736.25 556
10737.23 573
10738.21 596
10739.19 608
10740.16 606
10741.14 618
10742.12 641
10743.10 650
10744.08 599
10745.06 644
10746.03 616
10747.01 638
10747.99 607
10748.97 627
10749.95 595
10750.93 623
10751.91 605
10752.88 618
10753.86 638
10754.84 612
10755.82 620
10756.80 614
10757.78 613
10758.76 634
10759.74 644
10760.72 605
10761.70 612
10762.67 636
10763.65 648
10764.63 610
10765.61 636
10766.59 608
10767.57 673
10768.55 641
10769.53 660
10770.51 679
10771.49 607
10772.47 648
10773.45 674
10774.43 683
10775.41 640
10776.39 668
10777.37 668
10778.35 717
10779.33 678
10780.31 685
10781.29 687
10782.27 709
10783.25 717
10784.23 707
10785.21 726
10786.19 697
10787.17 695
10788.15 690
10789.13 702
10790.11 673
10791.09 713
10792.07 697
10793.05 694
10794.03 663
10795.01 683
10795.99 717
10796.97 685
10797.96 632
10798.94 677
10799.92 669
10800.90 677
10801.88 629
10802.86 637
10803.84 682
10804.82 658
10805.80 649
10806.79 657
10807.77 683
10808.75 674
10809.73 678
10810.71 663
10811.69 650
10812.67 661
10813.65 677
10814.64 680
10815.62 681
10816.60 690
10817.58 663
10818.56 720
10819.54 701
10820.53 698
10821.51 676
10822.49 690
10823.47 741
10824.45 722
10825.44 691
10826.42 680
10827.40 702
10828.38 724
10829.37 724
10830.35 704
10831.33 717
10832.31 687
10833.29 719
10834.28 698
10835.26 684
10836.24 694
10837.22 729
10838.21 699
10839.19 724
10840.17 744
10841.16 732
10842.14 743
10843.12 744
10844.10 761
10845.09 737
10846.07 691
10847.05 756
10848.04 743
10849.02 725
10850.00 771
10850.99 794
10851.97 785
10852.95 794
10853.94 782
10854.92 789
10855.90 794
10856.89 819
10857.87 808
10858.85 766
10859.84 799
10860.82 858
10861.80 828
10862.79 822
10863.77 789
10864.76 854
10865.74 856
10866.72 853
10867.71 853
10868.69 837
10869.68 878
10870.66 891
10871.64 883
10872.63 827
10873.61 869
10874.60 872
10875.58 894
10876.56 871
10877.55 909
10878.53 891
10879.52 899
10880.50 909
10881.49 892
10882.47 946
10883.46 921
10884.44 912
10885.43 902
10886.41 948
10887.40 958
10888.38 1014
10889.37 946
10890.35 963
10891.34 993
10892.32 1002
10893.31 1004
10894.29 1017
10895.28 1009
10896.26 998
10897.25 971
10898.23 1014
10899.22 1042
10900.20 1013
10901.19 1049
10902.17 1097
10903.16 1064
10904.15 1043
10905.13 1036
10906.12 1112
10907.10 1084
10908.09 1012
10909.07 1079
10910.06 1131
10911.05 1167
10912.03 1119
10913.02 1160
10914.00 1203
10914.99 1168
10915.98 1145
10916.96 1198
10917.95 1247
10918.94 1206
10919.92 1269
10920.91 1231
10921.89 1289
10922.88 1251
10923.87 1216
10924.85 1261
10925.84 1292
10926.83 1350
10927.81 1321
10928.80 1265
10929.79 1320
10930.77 1314
10931.76 1289
10932.75 1339
10933.74 1370
10934.72 1399
10935.71 1399
10936.70 1362
10937.68 1401
10938.67 1480
10939.66 1444
10940.65 1454
10941.63 1484
10942.62 1481
10943.61 1441
10944.59 1554
10945.58 1540
10946.57 1539
10947.56 1620
10948.54 1583
10949.53 1667
10950.52 1656
10951.51 1752
10952.50 1795
10953.48 1825
10954.47 1862
10955.46 2011
10956.45 1991
10957.44 2077
10958.42 2131
10959.41 2126
10960.40 2163
10961.39 2209
10962.38 2262
10963.36 2201
10964.35 2151
10965.34 2131
10966.33 2094
10967.32 2065
10968.31 2051
10969.30 1981
10970.28 1969
10971.27 1918
10972.26 1867
10973.25 1801
10974.24 1849
10975.23 1830
10976.22 1765
10977.21 1787
10978.19 1806
10979.18 1810
10980.17 1804
10981.16 1848
10982.15 1782
10983.14 1778
10984.13 1792
10985.12 1903
10986.11 1835
10987.10 1866
10988.09 1929
10989.08 1920
10990.07 1957
10991.06 1990
10992.04 2071
10993.03 2102
10994.02 2190
10995.01 2345
10996.00 2405
10996.99 2639
10997.98 2675
10998.97 2848
10999.96 2947
11000.95 2995
11001.94 3069
11002.93 3082
11003.92 3059
11004.91 3045
11005.90 2947
11006.89 2743
11007.88 2707
11008.87 2605
11009.87 2425
11010.86 2346
11011.85 2192
11012.84 2131
11013.83 2015
11014.82 1932
11015.81 1831
11016.80 1720
11017.79 1685
11018.78 1655
11019.77 1560
11020.76 1491
11021.75 1474
11022.74 1427
11023.74 1445
11024.73 1410
11025.72 1351
11026.71 1314
11027.70 1281
11028.69 1268
11029.68 1252
11030.67 1261
11031.67 1298
11032.66 1330
11033.65 1337
11034.64 1311
11035.63 1285
11036.62 1294
11037.61 1240
11038.61 1230
11039.60 1296
11040.59 1245
11041.58 1236
11042.57 1203
11043.56 1186
11044.56 1201
11045.55 1237
11046.54 1203
11047.53 1199
11048.53 1193
11049.52 1188
11050.51 1161
11051.50 1151
11052.49 1163
11053.49 1132
11054.48 1161
11055.47 1204
11056.46 1160
11057.46 1131
11058.45 1140
11059.44 1156
11060.43 1158
11061.43 1102
11062.42 1102
11063.41 1120
11064.41 1184
11065.40 1194
11066.39 1146
11067.38 1196
11068.38 1166
11069.37 1211
11070.36 1213
11071.36 1224
11072.35 1185
11073.34 1151
11074.34 1203
11075.33 1126
11076.32 1164
11077.32 1165
11078.31 1148
11079.30 1131
11080.30 1131
11081.29 1134
11082.28 1196
11083.28 1135
11084.27 1113
11085.27 1067
11086.26 1061
11087.25 1123
11088.25 1090
11089.24 1102
11090.24 1135
11091.23 1100
11092.22 1087
11093.22 1054
11094.21 1051
11095.21 1064
11096.20 1070
11097.19 997
11098.19 1039
11099.18 1027
11100.18 1047
11101.17 1013
11102.17 1003
11103.16 1010
11104.16 1014
11105.15 1009
11106.15 999
11107.14 1002
11108.13 1013
11109.13 953
11110.12 960
11111.12 974
11112.11 992
11113.11 972
11114.10 940
11115.10 948
11116.09 932
11117.09 955
11118.09 953
11119.08 935
11120.08 941
11121.07 902
11122.07 909
11123.06 926
11124.06 912
11125.05 928
11126.05 918
11127.04 892
11128.04 914
11129.04 961
11130.03 932
11131.03 909
11132.02 928
11133.02 879
11134.02 877
11135.01 888
11136.01 900
11137.00 900
11138.00 922
11139.00 870
11139.99 868
11140.99 856
11141.98 865
11142.98 918
11143.98 915
11144.97 902
11145.97 867
11146.97 874
11147.96 880
11148.96 914
11149.96 847
11150.95 818
11151.95 864
11152.95 881
11153.94 907
11154.94 934
11155.94 912
11156.93 848
11157.93 847
11158.93 850
11159.93 864
11160.92 860
11161.92 821
11162.92 823
11163.92 827
11164.91 842
11165.91 858
11166.91 832
11167.90 845
11168.90 793
11169.90 804
11170.90 810
11171.90 797
11172.89 820
11173.89 804
11174.89 817
11175.89 779
11176.88 799
11177.88 779
11178.88 800
11179.88 806
11180.88 774
11181.87 851
11182.87 830
11183.87 838
11184.87 810
11185.87 822
11186.87 837
11187.86 857
11188.86 832
11189.86 838
11190.86 832
11191.86 815
11192.86 805
11193.86 856
11194.85 871
11195.85 857
11196.85 808
11197.85 870
11198.85 841
11199.85 821
11200.85 846
11201.85 838
11202.84 884
11203.84 874
11204.84 859
11205.84 854
11206.84 887
11207.84 895
11208.84 910
11209.84 908
11210.84 858
11211.84 900
11212.84 886
11213.84 865
11214.84 874
11215.84 857
11216.84 907
11217.84 879
11218.84 887
11219.84 905
11220.84 903
11221.84 888
11222.84 866
11223.84 843
11224.84 847
11225.84 876
11226.84 871
11227.84 836
11228.84 800
11229.84 874
11230.84 870
11231.84 823
11232.84 854
11233.84 881
11234.84 845
11235.84 886
11236.84 884
11237.84 831
11238.84 851
11239.84 791
11240.84 857
11241.84 848
11242.84 855
11243.84 884
11244.84 876
11245.85 860
11246.85 899
11247.85 846
11248.85 867
11249.85 860
11250.85 863
11251.85 854
11252.85 873
11253.86 879
11254.86 920
11255.86 899
11256.86 883
11257.86 912
11258.86 915
11259.86 884
11260.87 886
11261.87 871
11262.87 916
11263.87 943
11264.87 931
11265.87 943
11266.88 914
11267.88 931
11268.88 963
11269.88 987
11270.88 924
11271.89 909
11272.89 983
11273.89 985
11274.89 970
11275.90 969
11276.90 963
11277.90 998
11278.90 1053
11279.90 1037
11280.91 980
11281.91 935
11282.91 905
11283.92 964
11284.92 950
11285.92 954
11286.92 908
11287.93 919
11288.93 886
11289.93 914
11290.94 886
11291.94 867
11292.94 872
11293.94 878
11294.95 865
11295.95 853
11296.95 858
11297.96 826
11298.96 845
11299.96 821
11300.97 808
11301.97 835
11302.97 816
11303.98 859
11304.98 827
11305.98 836
11306.99 832
11307.99 811
11309.00 821
11310.00 851
11311.00 798
11312.01 862
11313.01 847
11314.02 807
11315.02 825
11316.02 862
11317.03 854
11318.03 833
11319.04 837
11320.04 849
11321.04 872
11322.05 877
11323.05 851
11324.06 871
11325.06 905
11326.07 931
11327.07 851
11328.08 890
11329.08 903
11330.09 851
11331.09 844
11332.10 867
11333.10 890
11334.10 916
11335.11 833
11336.11 839
11337.12 890
11338.12 886
11339.13 907
11340.14 909
11341.14 934
11342.15 871
11343.15 879
11344.16 888
11345.16 896
11346.17 879
11347.17 842
11348.18 875
11349.18 853
11350.19 828
11351.19 813
11352.20 817
11353.21 788
11354.21 770
11355.22 752
11356.22 777
11357.23 798
11358.24 792
11359.24 776
11360.25 788
11361.25 784
11362.26 777
11363.27 790
11364.27 767
11365.28 760
11366.28 766
11367.29 742
11368.30 753
11369.30 740
11370.31 705
11371.32 773
11372.32 760
11373.33 720
11374.34 711
11375.34 724
11376.35 721
11377.36 709
11378.36 721
11379.37 706
11380.38 665
11381.38 728
11382.39 726
11383.40 696
11384.41 742
11385.41 723
11386.42 755
11387.43 702
11388.43 699
11389.44 686
11390.45 662
11391.46 715
11392.46 766
11393.47 705
11394.48 693
11395.49 663
11396.49 696
11397.50 703
11398.51 730
11399.52 707
11400.53 694
11401.53 700
11402.54 720
11403.55 708
11404.56 735
11405.57 749
11406.57 713
11407.58 739
11408.59 746
11409.60 692
11410.61 692
11411.61 719
11412.62 756
11413.63 716
11414.64 736
11415.65 714
11416.66 717
11417.67 653
11418.67 740
11419.68 735
11420.69 695
11421.70 718
11422.71 673
11423.72 683
11424.73 698
11425.74 658
11426.74 714
11427.75 687
11428.76 672
11429.77 698
11430.78 680
11431.79 697
11432.80 653
11433.81 698
11434.82 677
11435.83 679
11436.84 680
11437.85 712
11438.86 700
11439.87 665
11440.88 701
11441.88 691
11442.89 700
11443.90 688
11444.91 659
11445.92 656
11446.93 679
11447.94 667
11448.95 695
11449.96 636
11450.97 642
11451.98 641
11452.99 669
11454.00 651
11455.01 637
11456.02 644
11457.04 676
11458.05 657
11459.06 666
11460.07 673
11461.08 688
11462.09 696
11463.10 700
11464.11 669
11465.12 683
11466.13 653
11467.14 689
11468.15 698
11469.16 690
11470.17 670
11471.18 671
11472.20 690
11473.21 682
11474.22 641
11475.23 662
11476.24 654
11477.25 704
11478.26 696
11479.27 734
11480.28 689
11481.30 690
11482.31 679
11483.32 667
11484.33 644
11485.34 689
11486.35 671
11487.37 695
11488.38 677
11489.39 710
11490.40 681
11491.41 645
11492.42 710
11493.44 754
11494.45 719
11495.46 725
11496.47 681
11497.48 729
11498.50 722
11499.51 739
11500.52 733
11501.53 751
11502.55 751
11503.56 730
11504.57 743
11505.58 745
11506.60 734
11507.61 762
11508.62 778
11509.63 781
11510.65 740
11511.66 793
11512.67 777
11513.68 760
11514.70 799
11515.71 832
11516.72 839
11517.74 843
11518.75 838
11519.76 844
11520.78 885
11521.79 873
11522.80 883
11523.81 897
11524.83 911
11525.84 928
11526.85 955
11527.87 947
11528.88 996
11529.90 1012
11530.91 984
11531.92 1052
11532.94 1082
11533.95 1098
11534.96 1149
11535.98 1194
11536.99 1201
11538.01 1269
11539.02 1322
11540.03 1401
11541.05 1408
11542.06 1413
11543.08 1430
11544.09 1373
11545.10 1295
11546.12 1286
11547.13 1262
11548.15 1222
11549.16 1158
11550.18 1124
11551.19 1079
11552.20 1046
11553.22 1035
11554.23 945
11555.25 909
11556.26 907
11557.28 908
11558.29 883
11559.31 856
11560.32 837
11561.34 835
11562.35 790
11563.37 761
11564.38 804
11565.40 768
11566.41 790
11567.43 745
11568.44 795
11569.46 772
11570.47 759
11571.49 789
11572.50 762
11573.52 751
11574.53 741
11575.55 753
11576.57 755
11577.58 783
11578.60 757
11579.61 726
11580.63 730
11581.64 758
11582.66 729
11583.68 710
11584.69 783
11585.71 735
11586.72 719
11587.74 686
11588.76 726
11589.77 711
11590.79 713
11591.81 715
11592.82 740
11593.84 693
11594.85 708
11595.87 738
11596.89 765
11597.90 771
11598.92 804
11599.94 804
11600.95 813
11601.97 822
11602.99 840
11604.00 820
11605.02 802
11606.04 806
11607.05 833
11608.07 788
11609.09 762
11610.11 759
11611.12 790
11612.14 765
11613.16 749
11614.17 727
11615.19 742
11616.21 726
11617.23 693
11618.24 736
11619.26 762
11620.28 729
11621.30 712
11622.31 689
11623.33 725
11624.35 717
11625.37 703
11626.38 685
11627.40 692
11628.42 674
11629.44 690
11630.46 709
11631.47 673
11632.49 672
11633.51 667
11634.53 678
11635.55 658
11636.56 707
11637.58 676
11638.60 654
11639.62 676
11640.64 670
11641.66 652
11642.67 678
11643.69 641
11644.71 650
11645.73 626
11646.75 602
11647.77 633
11648.79 651
11649.80 658
11650.82 643
11651.84 612
11652.86 628
11653.88 679
11654.90 643
11655.92 636
11656.94 627
11657.96 618
11658.98 602
11660.00 619
11661.01 628
11662.03 609
11663.05 631
11664.07 659
11665.09 609
11666.11 580
11667.13 618
11668.15 644
11669.17 641
11670.19 620
11671.21 644
11672.23 681
11673.25 633
11674.27 621
11675.29 602
11676.31 618
11677.33 632
11678.35 620
11679.37 603
11680.39 618
11681.41 621
11682.43 655
11683.45 608
11684.47 589
11685.49 633
11686.51 616
11687.53 605
11688.55 615
11689.57 567
11690.59 622
11691.61 640
11692.63 615
11693.66 569
11694.68 562
11695.70 606
11696.72 607
11697.74 615
11698.76 609
11699.78 618
11700.80 633
11701.82 585
11702.84 572
11703.86 580
11704.89 588
11705.91 593
11706.93 584
11707.95 601
11708.97 607
11709.99 573
11711.01 607
11712.04 632
11713.06 634
11714.08 639
11715.10 616
11716.12 607
11717.14 604
11718.17 572
11719.19 584
11720.21 586
11721.23 583
11722.25 609
11723.28 628
11724.30 626
11725.32 590
11726.34 590
11727.36 615
11728.39 604
11729.41 639
11730.43 631
11731.45 643
11732.48 601
11733.50 618
11734.52 603
11735.54 587
11736.57 569
11737.59 576
11738.61 630
11739.63 600
11740.66 617
11741.68 632
11742.70 621
11743.72 585
11744.75 580
11745.77 611
11746.79 621
11747.82 623
11748.84 643
11749.86 643
11750.89 626
11751.91 620
11752.93 590
11753.96 623
11754.98 622
11756.00 596
11757.03 608
11758.05 646
11759.07 662
11760.10 645
11761.12 660
11762.14 677
11763.17 650
11764.19 638
11765.22 677
11766.24 669
11767.26 680
11768.29 689
11769.31 664
11770.34 681
11771.36 684
11772.38 687
11773.41 691
11774.43 680
11775.46 688
11776.48 708
11777.51 652
11778.53 650
11779.55 727
11780.58 742
11781.60 702
11782.63 691
11783.65 714
11784.68 686
11785.70 716
11786.73 687
11787.75 692
11788.78 707
11789.80 705
11790.83 717
11791.85 752
11792.88 729
11793.90 729
11794.93 738
11795.95 744
11796.98 734
11798.00 722
11799.03 719
11800.05 751
11801.08 763
11802.10 737
11803.13 749
11804.15 772
11805.18 750
11806.21 740
11807.23 729
11808.26 763
11809.28 755
11810.31 762
11811.33 773
11812.36 746
11813.39 771
11814.41 731
11815.44 765
11816.46 779
11817.49 761
11818.52 794
11819.54 835
11820.57 796
11821.59 810
11822.62 817
11823.65 776
11824.67 827
11825.70 835
11826.73 819
11827.75 791
11828.78 794
11829.81 845
11830.83 878
11831.86 844
11832.89 822
11833.91 868
11834.94 868
11835.97 891
11836.99 830
11838.02 894
11839.05 897
11840.08 883
11841.10 830
11842.13 902
11843.16 902
11844.18 878
11845.21 894
11846.24 872
11847.27 894
11848.29 914
11849.32 928
11850.35 924
11851.38 961
11852.40 997
11853.43 1012
11854.46 942
11855.49 927
11856.51 976
11857.54 1031
11858.57 1021
11859.60 1008
11860.63 1015
11861.65 1012
11862.68 1075
11863.71 1108
11864.74 1112
11865.77 1067
11866.80 1081
11867.82 1052
11868.85 1078
11869.88 1102
11870.91 1140
11871.94 1043
11872.97 1066
11873.99 1116
11875.02 1110
11876.05 1111
11877.08 1152
11878.11 1193
11879.14 1204
11880.17 1173
11881.20 1214
11882.22 1224
11883.25 1201
11884.28 1214
11885.31 1242
11886.34 1273
11887.37 1284
11888.40 1278
11889.43 1340
11890.46 1343
11891.49 1347
11892.52 1384
11893.55 1367
11894.57 1425
11895.60 1477
11896.63 1485
11897.66 1557
11898.69 1570
11899.72 1566
11900.75 1591
11901.78 1666
11902.81 1708
11903.84 1781
11904.87 1726
11905.90 1808
11906.93 1841
11907.96 1754
11908.99 1764
11910.02 1745
11911.05 1756
11912.08 1716
11913.11 1698
11914.14 1723
11915.17 1688
11916.20 1659
11917.23 1694
11918.26 1685
11919.29 1696
11920.33 1627
11921.36 1675
11922.39 1718
11923.42 1672
11924.45 1702
11925.48 1768
11926.51 1828
11927.54 1847
11928.57 1894
11929.60 1950
11930.63 2043
11931.66 2072
11932.70 2059
11933.73 2016
11934.76 2152
11935.79 2101
11936.82 2066
11937.85 1952
11938.88 1941
11939.91 1923
11940.95 1882
11941.98 1795
11943.01 1707
11944.04 1651
11945.07 1600
11946.10 1588
11947.14 1594
11948.17 1484
11949.20 1396
11950.23 1364
11951.26 1428
11952.29 1360
11953.33 1308
11954.36 1277
11955.39 1268
11956.42 1267
11957.46 1324
11958.49 1251
11959.52 1226
11960.55 1220
11961.58 1256
11962.62 1230
11963.65 1223
11964.68 1219
11965.71 1234
11966.75 1245
11967.78 1255
11968.81 1235
11969.84 1217
11970.88 1237
11971.91 1213
11972.94 1237
11973.98 1250
11975.01 1294
11976.04 1252
11977.07 1293
11978.11 1280
11979.14 1252
11980.17 1272
11981.21 1296
11982.24 1297
11983.27 1254
11984.31 1288
11985.34 1279
11986.37 1293
11987.41 1261
11988.44 1297
11989.47 1315
11990.51 1290
11991.54 1270
11992.58 1299
11993.61 1304
11994.64 1293
11995.68 1289
11996.71 1352
11997.74 1305
11998.78 1281
11999.81 1362
12000.85 1350
12001.88 1351
12002.91 1347
12003.95 1368
12004.98 1343
12006.02 1335
12007.05 1376
12008.09 1393
12009.12 1417
12010.15 1433
12011.19 1384
12012.22 1411
12013.26 1428
12014.29 1493
12015.33 1473
12016.36 1506
12017.40 1519
12018.43 1582
12019.47 1564
12020.50 1569
12021.54 1551
12022.57 1508
12023.61 1542
12024.64 1554
12025.68 1504
12026.71 1506
12027.75 1537
12028.78 1573
12029.82 1565
12030.85 1522
12031.89 1554
12032.92 1497
12033.96 1582
12034.99 1601
12036.03 1541
12037.07 1577
12038.10 1491
12039.14 1502
12040.17 1493
12041.21 1480
12042.24 1473
12043.28 1505
12044.32 1452
12045.35 1470
12046.39 1445
12047.42 1548
12048.46 1569
12049.50 1541
12050.53 1516
12051.57 1573
12052.61 1553
12053.64 1548
12054.68 1597
12055.71 1592
12056.75 1637
12057.79 1591
12058.82 1670
12059.86 1678
12060.90 1712
12061.93 1728
12062.97 1664
12064.01 1617
12065.04 1637
12066.08 1664
12067.12 1615
12068.15 1530
12069.19 1522
12070.23 1513
12071.27 1541
12072.30 1469
12073.34 1500
12074.38 1488
12075.41 1425
12076.45 1425
12077.49 1395
12078.53 1363
12079.56 1374
12080.60 1364
12081.64 1367
12082.68 1384
12083.71 1385
12084.75 1325
12085.79 1349
12086.83 1407
12087.86 1383
12088.90 1358
12089.94 1366
12090.98 1405
12092.02 1398
12093.05 1400
12094.09 1391
12095.13 1463
12096.17 1501
12097.21 1459
12098.25 1489
12099.28 1490
12100.32 1536
12101.36 1541
12102.40 1545
12103.44 1613
12104.48 1592
12105.51 1627
12106.55 1644
12107.59 1553
12108.63 1539
12109.67 1556
12110.71 1451
12111.75 1490
12112.79 1452
12113.82 1424
12114.86 1419
12115.90 1403
12116.94 1348
12117.98 1292
12119.02 1252
12120.06 1205
12121.10 1202
12122.14 1187
12123.18 1130
12124.22 1126
12125.25 1095
12126.29 1090
12127.33 1069
12128.37 1061
12129.41 1073
12130.45 1020
12131.49 999
12132.53 997
12133.57 1039
12134.61 1040
12135.65 1012
12136.69 1018
12137.73 1020
12138.77 1001
12139.81 1006
12140.85 991
12141.89 1003
12142.93 982
12143.97 987
12145.01 1017
12146.05 984
12147.09 971
12148.13 959
12149.17 974
12150.21 974
12151.25 951
12152.29 981
12153.34 950
12154.38 975
12155.42 940
12156.46 922
12157.50 901
12158.54 892
12159.58 887
12160.62 913
12161.66 947
12162.70 907
12163.74 878
12164.78 897
12165.83 888
12166.87 911
12167.91 917
12168.95 930
12169.99 869
12171.03 928
12172.07 906
12173.11 902
12174.16 881
12175.20 871
12176.24 903
12177.28 835
12178.32 911
12179.36 850
12180.41 874
12181.45 877
12182.49 868
12183.53 905
12184.57 876
12185.62 888
12186.66 865
12187.70 890
12188.74 848
12189.78 890
12190.83 859
12191.87 858
12192.91 886
12193.95 846
12195.00 814
12196.04 850
12197.08 880
12198.12 866
12199.17 840
12200.21 845
12201.25 830
12202.29 863
12203.34 858
12204.38 855
12205.42 791
12206.46 788
12207.51 807
12208.55 795
12209.59 804
12210.64 816
12211.68 791
12212.72 787
12213.77 776
12214.81 752
12215.85 812
12216.90 797
12217.94 805
12218.98 785
12220.03 754
12221.07 779
12222.11 815
12223.16 798
12224.20 765
12225.24 777
12226.29 755
12227.33 774
12228.37 783
12229.42 766
12230.46 800
12231.51 816
12232.55 745
12233.59 760
12234.64 798
12235.68 760
12236.73 724
12237.77 721
12238.82 765
12239.86 725
12240.90 741
12241.95 732
12242.99 765
12244.04 732
12245.08 727
12246.13 753
12247.17 757
12248.22 725
12249.26 743
12250.31 746
12251.35 702
12252.39 694
12253.44 721
12254.48 730
12255.53 722
12256.57 713
12257.62 690
12258.66 666
12259.71 707
12260.75 692
12261.80 683
12262.85 676
12263.89 692
12264.94 680
12265.98 677
12267.03 676
12268.07 666
12269.12 675
12270.16 675
12271.21 657
12272.25 655
12273.30 650
12274.35 671
12275.39 644
12276.44 629
12277.48 625
12278.53 638
12279.58 666
12280.62 684
12281.67 640
12282.71 627
12283.76 649
12284.81 657
12285.85 663
12286.90 650
12287.95 667
12288.99 648
12290.04 627
12291.08 661
12292.13 660
12293.18 658
12294.22 665
12295.27 674
12296.32 662
12297.36 670
12298.41 645
12299.46 662
12300.50 673
12301.55 652
12302.60 576
12303.65 621
12304.69 632
12305.74 680
12306.79 646
12307.83 632
12308.88 608
12309.93 632
12310.98 614
12312.02 659
12313.07 635
12314.12 611
12315.17 627
12316.21 596
12317.26 624
12318.31 612
12319.36 623
12320.40 609
12321.45 585
12322.50 553
12323.55 580
12324.60 592
12325.64 613
12326.69 615
12327.74 594
12328.79 624
12329.84 591
12330.88 593
12331.93 581
12332.98 588
12334.03 607
12335.08 587
12336.13 553
12337.17 596
12338.22 597
12339.27 588
12340.32 612
12341.37 621
12342.42 600
12343.47 606
12344.51 604
12345.56 616
12346.61 608
12347.66 603
12348.71 603
12349.76 609
12350.81 605
12351.86 604
12352.91 598
12353.95 608
12355.00 598
12356.05 606
12357.10 587
12358.15 589
12359.20 554
12360.25 576
12361.30 616
12362.35 596
12363.40 605
12364.45 580
12365.50 582
12366.55 603
12367.60 606
12368.65 605
12369.70 611
12370.75 623
12371.80 620
12372.85 583
12373.90 557
12374.95 596
12376.00 586
12377.05 609
12378.10 604
12379.15 605
12380.20 599
12381.25 579
12382.30 608
12383.35 617
12384.40 614
12385.45 616
12386.50 605
12387.55 645
12388.60 618
12389.65 592
12390.70 595
12391.75 602
12392.80 606
12393.86 635
12394.91 634
12395.96 625
12397.01 656
12398.06 644
12399.11 584
12400.16 630
12401.21 636
12402.26 593
12403.32 640
12404.37 626
12405.42 645
12406.47 615
12407.52 644
12408.57 616
12409.62 611
12410.68 613
12411.73 611
12412.78 637
12413.83 619
12414.88 612
12415.93 591
12416.99 613
12418.04 638
12419.09 638
12420.14 644
12421.19 651
12422.25 636
12423.30 666
12424.35 658
12425.40 629
12426.45 670
12427.51 670
12428.56 655
12429.61 617
12430.66 599
12431.72 652
12432.77 633
12433.82 662
12434.87 667
12435.93 625
12436.98 665
12438.03 665
12439.08 679
12440.14 690
12441.19 673
12442.24 666
12443.30 686
12444.35 687
12445.40 670
12446.45 687
12447.51 708
12448.56 672
12449.61 676
12450.67 669
12451.72 716
12452.77 704
12453.83 692
12454.88 728
12455.93 686
12456.99 712
12458.04 696
12459.10 761
12460.15 733
12461.20 738
12462.26 773
12463.31 771
12464.36 809
12465.42 771
12466.47 827
12467.53 819
12468.58 912
12469.63 906
12470.69 927
12471.74 947
12472.80 969
12473.85 1056
12474.90 1026
12475.96 1040
12477.01 1065
12478.07 1066
12479.12 1061
12480.18 1065
12481.23 1068
12482.29 1066
12483.34 1036
12484.40 1042
12485.45 1064
12486.50 1026
12487.56 1023
12488.61 988
12489.67 971
12490.72 927
12491.78 923
12492.83 916
12493.89 890
12494.94 874
12496.00 831
12497.05 865
12498.11 844
12499.17 803
12500.22 801
12501.28 776
12502.33 794
12503.39 810
12504.44 794
12505.50 763
12506.55 794
12507.61 809
12508.67 817
12509.72 803
12510.78 809
12511.83 796
12512.89 778
12513.94 791
12515.00 791
12516.06 785
12517.11 801
12518.17 809
12519.22 803
12520.28 757
12521.34 788
12522.39 825
12523.45 823
12524.51 810
12525.56 829
12526.62 808
12527.68 792
12528.73 813
12529.79 777
12530.85 802
12531.90 800
12532.96 796
12534.02 846
12535.07 818
12536.13 849
12537.19 814
12538.24 797
12539.30 809
12540.36 786
12541.41 788
12542.47 844
12543.53 809
12544.59 803
12545.64 842
12546.70 839
12547.76 862
12548.82 877
12549.87 879
12550.93 849
12551.99 924
12553.05 887
12554.10 876
12555.16 905
12556.22 915
12557.28 902
12558.33 938
12559.39 916
12560.45 887
12561.51 863
12562.57 907
12563.62 883
12564.68 880
12565.74 874
12566.80 853
12567.86 902
12568.91 903
12569.97 927
12571.03 853
12572.09 814
12573.15 817
12574.21 841
12575.26 841
12576.32 858
12577.38 870
12578.44 857
12579.50 848
12580.56 851
12581.62 837
12582.68 835
12583.73 817
12584.79 826
12585.85 817
12586.91 805
12587.97 848
12589.03 844
12590.09 806
12591.15 824
12592.21 789
12593.27 813
12594.33 836
12595.38 824
12596.44 843
12597.50 838
12598.56 852
12599.62 835
12600.68 855
12601.74 889
12602.80 849
12603.86 869
12604.92 892
12605.98 897
12607.04 894
12608.10 904
12609.16 919
12610.22 887
12611.28 928
12612.34 912
12613.40 946
12614.46 908
12615.52 910
12616.58 935
12617.64 954
12618.70 945
12619.76 977
12620.82 992
12621.88 1020
12622.94 996
12624.00 1048
12625.07 1026
12626.13 1032
12627.19 1054
12628.25 1043
12629.31 1068
12630.37 1044
12631.43 1054
12632.49 1051
12633.55 1066
12634.61 1071
12635.67 1039
12636.73 1012
12637.80 1091
12638.86 1068
12639.92 994
12640.98 990
12642.04 970
12643.10 1000
12644.16 976
12645.23 926
12646.29 967
12647.35 963
12648.41 954
12649.47 947
12650.53 974
12651.59 948
12652.66 927
12653.72 927
12654.78 937
12655.84 921
12656.90 898
12657.97 920
12659.03 911
12660.09 918
12661.15 943
12662.21 909
12663.28 893
12664.34 952
12665.40 904
12666.46 891
12667.53 924
12668.59 920
12669.65 913
12670.71 912
12671.78 915
12672.84 984
12673.90 961
12674.96 935
12676.03 917
12677.09 965
12678.15 955
12679.22 926
12680.28 903
12681.34 948
12682.40 989
12683.47 962
12684.53 991
12685.59 967
12686.66 976
12687.72 996
12688.78 1032
12689.85 1000
12690.91 1057
12691.97 1054
12693.04 1006
12694.10 1036
12695.16 1020
12696.23 1094
12697.29 1118
12698.35 1150
12699.42 1060
12700.48 1099
12701.55 1110
12702.61 1145
12703.67 1192
12704.74 1215
12705.80 1200
12706.87 1175
12707.93 1155
12708.99 1176
12710.06 1212
12711.12 1223
12712.19 1181
12713.25 1212
12714.32 1210
12715.38 1223
12716.44 1223
12717.51 1190
12718.57 1235
12719.64 1249
12720.70 1236
12721.77 1210
12722.83 1228
12723.90 1236
12724.96 1230
12726.03 1257
12727.09 1184
12728.16 1219
12729.22 1243
12730.29 1226
12731.35 1243
12732.42 1279
12733.48 1303
12734.55 1276
12735.61 1254
12736.68 1294
12737.74 1258
12738.81 1275
12739.87 1273
12740.94 1205
12742.00 1227
12743.07 1184
12744.14 1121
12745.20 1168
12746.27 1152
12747.33 1122
12748.40 1126
12749.46 1109
12750.53 1079
12751.60 1058
12752.66 1032
12753.73 1039
12754.79 1043
12755.86 998
12756.93 1020
12757.99 969
12759.06 978
12760.12 988
12761.19 969
12762.26 959
12763.32 994
12764.39 969
12765.46 967
12766.52 981
12767.59 985
12768.66 939
12769.72 878
12770.79 931
12771.86 911
12772.92 892
12773.99 893
12775.06 907
12776.12 875
12777.19 911
12778.26 914
12779.33 904
12780.39 884
12781.46 884
12782.53 851
12783.59 900
12784.66 865
12785.73 864
12786.80 862
12787.86 840
12788.93 858
12790.00 826
12791.07 865
12792.13 819
12793.20 805
12794.27 791
12795.34 822
12796.40 820
12797.47 848
12798.54 882
12799.61 860
12800.68 868
12801.74 867
12802.81 860
12803.88 822
12804.95 804
12806.02 852
12807.09 857
12808.15 808
12809.22 789
12810.29 772
12811.36 844
12812.43 817
12813.50 832
12814.56 810
12815.63 801
12816.70 883
12817.77 876
12818.84 844
12819.91 832
12820.98 864
12822.04 926
12823.11 887
12824.18 879
12825.25 871
12826.32 854
12827.39 909
12828.46 893
12829.53 864
12830.60 872
12831.67 826
12832.74 838
12833.81 848
12834.87 884
12835.94 860
12837.01 878
12838.08 828
12839.15 822
12840.22 801
12841.29 805
12842.36 831
12843.43 802
12844.50 772
12845.57 769
12846.64 759
12847.71 735
12848.78 750
12849.85 733
12850.92 741
12851.99 781
12853.06 739
12854.13 734
12855.20 741
12856.27 712
12857.34 742
12858.41 730
12859.48 721
12860.55 691
12861.62 691
12862.69 739
12863.77 713
12864.84 729
12865.91 709
12866.98 735
12868.05 673
12869.12 698
12870.19 682
12871.26 670
12872.33 679
12873.40 664
12874.47 699
12875.54 684
12876.62 657
12877.69 656
12878.76 650
12879.83 647
12880.90 728
12881.97 647
12883.04 675
12884.12 677
12885.19 613
12886.26 663
12887.33 636
12888.40 607
12889.47 620
12890.54 648
12891.62 652
12892.69 581
12893.76 633
12894.83 652
12895.90 597
12896.98 600
12898.05 609
12899.12 630
12900.19 601
12901.26 606
12902.34 586
12903.41 626
12904.48 609
12905.55 609
12906.63 618
12907.70 610
12908.77 594
12909.84 588
12910.92 583
12911.99 556
12913.06 569
12914.13 585
12915.21 609
12916.28 602
12917.35 587
12918.42 572
12919.50 551
12920.57 569
12921.64 569
12922.72 555
12923.79 572
12924.86 564
12925.94 571
12927.01 532
12928.08 549
12929.16 554
12930.23 542
12931.30 593
12932.38 568
12933.45 584
12934.52 574
12935.60 554
12936.67 561
12937.74 566
12938.82 544
12939.89 536
12940.97 545
12942.04 549
12943.11 572
12944.19 568
12945.26 566
12946.34 542
12947.41 578
12948.48 557
12949.56 542
12950.63 510
12951.71 544
12952.78 564
12953.85 510
12954.93 540
12956.00 542
12957.08 575
12958.15 538
12959.23 521
12960.30 528
12961.38 557
12962.45 547
12963.53 539
12964.60 538
12965.68 516
12966.75 529
12967.83 544
12968.90 532
12969.98 527
12971.05 561
12972.13 536
12973.20 519
12974.28 532
12975.35 521
12976.43 527
12977.50 503
12978.58 524
12979.65 549
12980.73 549
12981.80 558
12982.88 550
12983.95 560
12985.03 552
12986.11 522
12987.18 530
12988.26 547
12989.33 533
12990.41 509
12991.48 542
12992.56 527
12993.64 517
12994.71 546
12995.79 547
12996.86 545
12997.94 524
12999.02 527
13000.09 537
13001.17 524
13002.25 544
13003.32 546
13004.40 552
13005.48 543
13006.55 532
13007.63 531
13008.71 535
13009.78 565
13010.86 547
13011.94 559
13013.01 541
13014.09 526
13015.17 567
13016.24 555
13017.32 558
13018.40 545
13019.47 527
13020.55 542
13021.63 529
13022.71 540
13023.78 545
13024.86 528
13025.94 539
13027.01 521
13028.09 523
13029.17 514
13030.25 530
13031.32 557
13032.40 546
13033.48 556
13034.56 550
13035.64 574
13036.71 559
13037.79 536
13038.87 565
13039.95 541
13041.02 517
13042.10 568
13043.18 573
13044.26 583
13045.34 591
13046.41 580
13047.49 549
13048.57 543
13049.65 543
13050.73 536
13051.81 510
13052.88 538
13053.96 568
13055.04 558
13056.12 579
13057.20 553
13058.28 591
13059.36 525
13060.44 568
13061.51 562
13062.59 537
13063.67 559
13064.75 561
13065.83 568
13066.91 538
13067.99 558
13069.07 583
13070.15 551
13071.23 520
13072.30 568
13073.38 544
13074.46 519
13075.54 576
13076.62 574
13077.70 574
13078.78 535
13079.86 539
13080.94 560
13082.02 550
13083.10 539
13084.18 520
13085.26 529
13086.34 560
13087.42 533
13088.50 538
13089.58 550
13090.66 556
13091.74 546
13092.82 530
13093.90 555
13094.98 557
13096.06 559
13097.14 542
13098.22 534
13099.30 522
13100.38 541
13101.46 551
13102.54 562
13103.62 554
13104.70 568
13105.78 579
13106.86 590
13107.94 573
13109.03 549
13110.11 570
13111.19 567
13112.27 591
13113.35 616
13114.43 565
13115.51 564
13116.59 595
13117.67 582
13118.75 587
13119.84 596
13120.92 597
13122.00 578
13123.08 616
13124.16 568
13125.24 593
13126.32 591
13127.41 589
13128.49 579
13129.57 603
13130.65 619
13131.73 583
13132.81 596
13133.90 612
13134.98 597
13136.06 591
13137.14 598
13138.22 562
13139.30 569
13140.39 577
13141.47 630
13142.55 585
13143.63 637
13144.72 612
13145.80 608
13146.88 591
13147.96 587
13149.04 602
13150.13 643
13151.21 627
13152.29 635
13153.38 639
13154.46 614
13155.54 627
13156.62 619
13157.71 608
13158.79 648
13159.87 618
13160.95 628
13162.04 660
13163.12 599
13164.20 630
13165.29 662
13166.37 638
13167.45 610
13168.54 614
13169.62 628
13170.70 652
13171.79 622
13172.87 636
13173.95 625
13175.04 604
13176.12 605
13177.20 652
13178.29 609
13179.37 599
13180.45 641
13181.54 632
13182.62 635
13183.71 644
13184.79 651
13185.87 642
13186.96 657
13188.04 629
13189.13 614
13190.21 601
13191.29 617
13192.38 671
13193.46 659
13194.55 661
13195.63 623
13196.72 652
13197.80 630
13198.88 643
13199.97 633
13201.05 677
13202.14 672
13203.22 642
13204.31 659
13205.39 670
13206.48 646
13207.56 675
13208.65 681
13209.73 649
13210.82 661
13211.90 660
13212.99 662
13214.07 667
13215.16 683
13216.24 676
13217.33 680
13218.41 665
13219.50 670
13220.58 706
13221.67 687
13222.75 676
13223.84 667
13224.92 657
13226.01 687
13227.10 707
13228.18 678
13229.27 679
13230.35 692
13231.44 722
13232.52 688
13233.61 725
13234.70 734
13235.78 691
13236.87 704
13237.95 715
13239.04 747
13240.13 743
13241.21 733
13242.30 712
13243.39 720
13244.47 747
13245.56 727
13246.64 713
13247.73 736
13248.82 772
13249.90 784
13250.99 774
13252.08 784
13253.16 739
13254.25 773
13255.34 768
13256.42 752
13257.51 773
13258.60 813
13259.69 822
13260.77 776
13261.86 793
13262.95 846
13264.03 831
13265.12 851
13266.21 865
13267.30 803
13268.38 805
13269.47 829
13270.56 860
13271.64 879
13272.73 884
13273.82 868
13274.91 904
13275.99 918
13277.08 865
13278.17 875
13279.26 916
13280.35 926
13281.43 895
13282.52 919
13283.61 949
13284.70 935
13285.79 924
13286.87 928
13287.96 942
13289.05 950
13290.14 944
13291.23 979
13292.31 956
13293.40 961
13294.49 971
13295.58 994
13296.67 998
13297.76 982
13298.85 1010
13299.93 1011
13301.02 1047
13302.11 1036
13303.20 1010
13304.29 1034
13305.38 1042
13306.47 1076
13307.56 1097
13308.64 1148
13309.73 1129
13310.82 1110
13311.91 1108
13313.00 1163
13314.09 1113
13315.18 1127
13316.27 1128
13317.36 1168
13318.45 1155
13319.54 1112
13320.63 1134
13321.72 1121
13322.81 1143
13323.89 1157
13324.98 1193
13326.07 1188
13327.16 1244
13328.25 1224
13329.34 1217
13330.43 1254
13331.52 1223
13332.61 1187
13333.70 1222
13334.79 1224
13335.88 1233
13336.97 1283
13338.06 1285
13339.15 1290
13340.24 1257
13341.33 1311
13342.42 1285
13343.52 1294
13344.61 1326
13345.70 1316
13346.79 1335
13347.88 1311
13348.97 1306
13350.06 1357
13351.15 1394
13352.24 1370
13353.33 1378
13354.42 1332
13355.51 1349
13356.60 1359
13357.69 1384
13358.79 1354
13359.88 1403
13360.97 1401
13362.06 1409
13363.15 1435
13364.24 1426
13365.33 1430
13366.42 1419
13367.51 1436
13368.61 1452
13369.70 1494
13370.79 1497
13371.88 1512
13372.97 1536
13374.06 1533
13375.16 1465
13376.25 1419
13377.34 1449
13378.43 1445
13379.52 1385
13380.61 1412
13381.71 1357
13382.80 1333
13383.89 1358
13384.98 1333
13386.08 1306
13387.17 1265
13388.26 1286
13389.35 1211
13390.44 1201
13391.54 1159
13392.63 1199
13393.72 1123
13394.81 1098
13395.91 1142
13397.00 1078
13398.09 1089
13399.18 1102
13400.28 1087
13401.37 1091
13402.46 1115
13403.56 1113
13404.65 1093
13405.74 1068
13406.83 1051
13407.93 1061
13409.02 1099
13410.11 1058
13411.21 1062
13412.30 1109
13413.39 1102
13414.49 1065
13415.58 1048
13416.67 1072
13417.77 1094
13418.86 1057
13419.95 1087
13421.05 1103
13422.14 1054
13423.23 1068
13424.33 1113
13425.42 1105
13426.52 1072
13427.61 1084
13428.70 1113
13429.80 1104
13430.89 1105
13431.98 1091
13433.08 1093
13434.17 1113
13435.27 1105
13436.36 1082
13437.46 1098
13438.55 1105
13439.64 1140
13440.74 1145
13441.83 1108
13442.93 1130
13444.02 1198
13445.12 1143
13446.21 1221
13447.31 1183
13448.40 1234
13449.50 1154
13450.59 1128
13451.68 1202
13452.78 1174
13453.87 1194
13454.97 1194
13456.06 1249
13457.16 1272
13458.25 1259
13459.35 1237
13460.44 1229
13461.54 1247
13462.64 1267
13463.73 1277
13464.83 1265
13465.92 1286
13467.02 1290
13468.11 1253
13469.21 1281
13470.30 1340
13471.40 1328
13472.49 1352
13473.59 1330
13474.69 1312
13475.78 1336
13476.88 1367
13477.97 1305
13479.07 1327
13480.17 1346
13481.26 1304
13482.36 1323
13483.45 1350
13484.55 1321
13485.65 1319
13486.74 1356
13487.84 1378
13488.93 1438
13490.03 1423
13491.13 1384
13492.22 1403
13493.32 1447
13494.42 1411
13495.51 1484
13496.61 1526
13497.71 1500
13498.80 1517
13499.90 1508
13501.00 1537
13502.09 1533
13503.19 1557
13504.29 1610
13505.38 1567
13506.48 1573
13507.58 1561
13508.68 1531
13509.77 1554
13510.87 1484
13511.97 1583
13513.07 1502
13514.16 1572
13515.26 1534
13516.36 1466
13517.45 1462
13518.55 1387
13519.65 1374
13520.75 1351
13521.85 1375
13522.94 1373
13524.04 1367
13525.14 1301
13526.24 1354
13527.33 1272
13528.43 1269
13529.53 1274
13530.63 1283
13531.73 1253
13532.82 1261
13533.92 1219
13535.02 1181
13536.12 1187
13537.22 1192
13538.32 1201
13539.41 1168
13540.51 1150
13541.61 1125
13542.71 1113
13543.81 1093
13544.91 1066
13546.00 1080
13547.10 1056
13548.20 1071
13549.30 1090
13550.40 1048
13551.50 1047
13552.60 1026
13553.70 1045
13554.80 1052
13555.89 1034
13556.99 1032
13558.09 1032
13559.19 1031
13560.29 1009
13561.39 944
13562.49 965
13563.59 998
13564.69 992
13565.79 1022
13566.89 1005
13567.99 1027
13569.09 1027
13570.19 991
13571.29 988
13572.39 970
13573.49 1057
13574.59 1014
13575.69 983
13576.79 978
13577.88 972
13578.98 957
13580.08 989
13581.19 1025
13582.29 982
13583.39 937
13584.49 1011
13585.59 1012
13586.69 960
13587.79 953
13588.89 999
13589.99 1009
13591.09 981
13592.19 1013
13593.29 1009
13594.39 1001
13595.49 995
13596.59 1039
13597.69 1026
13598.79 986
13599.89 977
13600.99 989
13602.09 955
13603.20 1018
13604.30 1000
13605.40 1012
13606.50 993
13607.60 955
13608.70 996
13609.80 1014
13610.90 999
13612.01 981
13613.11 993
13614.21 1034
13615.31 998
13616.41 967
13617.51 963
13618.61 958
13619.72 1029
13620.82 1017
13621.92 1020
13623.02 973
13624.12 962
13625.22 1011
13626.33 1007
13627.43 986
13628.53 1022
13629.63 996
13630.73 1039
13631.84 1068
13632.94 1044
13634.04 1061
13635.14 1019
13636.25 1000
13637.35 979
13638.45 1002
13639.55 975
13640.65 1005
13641.76 991
13642.86 979
13643.96 994
13645.07 985
13646.17 1060
13647.27 1035
13648.37 1021
13649.48 1024
13650.58 1057
13651.68 1000
13652.79 988
13653.89 981
13654.99 1014
13656.09 975
13657.20 977
13658.30 979
13659.40 1020
13660.51 1062
13661.61 1019
13662.71 1041
13663.82 996
13664.92 971
13666.02 974
13667.13 970
13668.23 962
13669.34 987
13670.44 1019
13671.54 1042
13672.65 1027
13673.75 1005
13674.85 1005
13675.96 999
13677.06 1019
13678.17 970
13679.27 1020
13680.37 969
13681.48 953
13682.58 994
13683.69 1055
13684.79 1036
13685.89 1032
13687.00 1005
13688.10 1055
13689.21 1071
13690.31 1037
13691.42 1026
13692.52 1075
13693.63 1057
13694.73 1061
13695.84 1108
13696.94 1094
13698.05 1101
13699.15 1101
13700.25 1117
13701.36 1070
13702.46 1107
13703.57 1107
13704.67 1165
13705.78 1092
13706.89 1099
13707.99 1130
13709.10 1122
13710.20 1111
13711.31 1136
13712.41 1156
13713.52 1117
13714.62 1130
13715.73 1130
13716.83 1151
13717.94 1238
13719.04 1243
13720.15 1205
13721.26 1209
13722.36 1276
13723.47 1267
13724.57 1279
13725.68 1244
13726.79 1292
13727.89 1295
13729.00 1297
13730.10 1311
13731.21 1333
13732.32 1344
13733.42 1371
13734.53 1322
13735.63 1396
13736.74 1383
13737.85 1432
13738.95 1423
13740.06 1461
13741.17 1455
13742.27 1545
13743.38 1539
13744.49 1509
13745.59 1498
13746.70 1585
13747.81 1599
13748.91 1631
13750.02 1627
13751.13 1670
13752.23 1712
13753.34 1755
13754.45 1839
13755.56 1864
13756.66 1903
13757.77 1955
13758.88 1955
13759.98 1963
13761.09 2003
13762.20 2056
13763.31 2126
13764.41 2124
13765.52 2125
13766.63 2083
13767.74 2138
13768.84 2186
13769.95 2079
13771.06 2086
13772.17 2106
13773.28 2121
13774.38 2050
13775.49 2030
13776.60 2020
13777.71 2027
13778.82 1981
13779.92 1929
13781.03 1868
13782.14 1821
13783.25 1784
13784.36 1694
13785.46 1711
13786.57 1666
13787.68 1657
13788.79 1596
13789.90 1522
13791.01 1545
13792.12 1502
13793.22 1404
13794.33 1428
13795.44 1426
13796.55 1347
13797.66 1315
13798.77 1307
13799.88 1330
13800.99 1302
13802.10 1294
13803.20 1270
13804.31 1245
13805.42 1250
13806.53 1179
13807.64 1129
13808.75 1184
13809.86 1173
13810.97 1157
13812.08 1141
13813.19 1135
13814.30 1150
13815.41 1140
13816.52 1097
13817.63 1085
13818.74 1115
13819.84 1072
13820.95 1111
13822.06 1121
13823.17 1079
13824.28 1045
13825.39 1082
13826.50 1137
13827.61 1055
13828.72 1071
13829.83 1083
13830.94 1062
13832.05 1063
13833.16 1042
13834.28 1074
13835.39 1075
13836.50 1071
13837.61 1052
13838.72 1030
13839.83 1080
13840.94 1123
13842.05 1097
13843.16 1076
13844.27 1086
13845.38 1094
13846.49 1102
13847.60 1095
13848.71 1121
13849.82 1093
13850.93 1062
13852.05 1113
13853.16 1157
13854.27 1128
13855.38 1107
13856.49 1101
13857.60 1106
13858.71 1116
13859.82 1086
13860.94 1104
13862.05 1105
13863.16 1140
13864.27 1131
13865.38 1122
13866.49 1139
13867.60 1145
13868.72 1129
13869.83 1139
13870.94 1106
13872.05 1092
13873.16 1127
13874.27 1142
13875.39 1158
13876.50 1148
13877.61 1158
13878.72 1132
13879.83 1148
13880.95 1143
13882.06 1152
13883.17 1158
13884.28 1200
13885.40 1230
13886.51 1211
13887.62 1228
13888.73 1231
13889.85 1243
13890.96 1250
13892.07 1265
13893.18 1270
13894.30 1271
13895.41 1267
13896.52 1307
13897.63 1305
13898.75 1314
13899.86 1284
13900.97 1340
13902.09 1271
13903.20 1222
13904.31 1223
13905.43 1200
13906.54 1225
13907.65 1201
13908.77 1218
13909.88 1152
13910.99 1182
13912.11 1118
13913.22 1134
13914.33 1113
13915.45 1143
13916.56 1092
13917.67 1108
13918.79 1095
13919.90 1061
13921.01 1036
13922.13 1040
13923.24 1033
13924.36 1019
13925.47 1053
13926.58 1026
13927.70 1012
13928.81 985
13929.93 1006
13931.04 1024
13932.15 1020
13933.27 999
13934.38 1004
13935.50 1014
13936.61 1001
13937.73 1034
13938.84 1014
13939.95 1025
13941.07 1017
13942.18 994
13943.30 964
13944.41 976
13945.53 964
13946.64 985
13947.76 961
13948.87 975
13949.99 975
13951.10 961
13952.22 945
13953.33 944
13954.45 904
13955.56 927
13956.68 897
13957.79 896
13958.91 947
13960.02 939
13961.14 942
13962.25 897
13963.37 938
13964.49 929
13965.60 968
13966.72 954
13967.83 965
13968.95 924
13970.06 936
13971.18 906
13972.30 915
13973.41 939
13974.53 966
13975.64 905
13976.76 913
13977.88 915
13978.99 933
13980.11 941
13981.22 898
13982.34 951
13983.46 964
13984.57 971
13985.69 1002
13986.80 959
13987.92 932
13989.04 931
13990.15 897
13991.27 921
13992.39 949
13993.50 930
13994.62 898
13995.74 909
13996.85 927
13997.97 972
13999.09 917
14000.21 930
14001.32 932
14002.44 971
14003.56 972
14004.67 977
14005.79 964
14006.91 970
14008.02 1005
14009.14 983
14010.26 961
14011.38 933
14012.49 912
14013.61 940
14014.73 942
14015.85 974
14016.96 981
14018.08 959
14019.20 931
14020.32 934
14021.44 955
14022.55 975
14023.67 950
14024.79 980
14025.91 929
14027.02 887
14028.14 955
14029.26 954
14030.38 950
14031.50 958
14032.62 947
14033.73 985
14034.85 974
14035.97 940
14037.09 977
14038.21 986
14039.33 979
14040.44 956
14041.56 977
14042.68 970
14043.80 1001
14044.92 948
14046.04 979
14047.16 1029
14048.27 967
14049.39 1010
14050.51 1039
14051.63 1036
14052.75 1022
14053.87 1085
14054.99 1093
14056.11 1059
14057.23 1033
14058.35 1076
14059.47 1063
14060.59 1087
14061.70 1086
14062.82 1063
14063.94 1065
14065.06 1147
14066.18 1113
14067.30 1120
14068.42 1161
14069.54 1154
14070.66 1201
14071.78 1204
14072.90 1153
14074.02 1223
14075.14 1244
14076.26 1227
14077.38 1220
14078.50 1232
14079.62 1238
14080.74 1245
14081.86 1255
14082.98 1252
14084.10 1299
14085.22 1287
14086.34 1309
14087.46 1289
14088.58 1259
14089.70 1264
14090.82 1305
14091.94 1344
14093.07 1334
14094.19 1320
14095.31 1338
14096.43 1371
14097.55 1306
14098.67 1345
14099.79 1347
14100.91 1355
14102.03 1365
14103.15 1332
14104.27 1318
14105.39 1277
14106.52 1297
14107.64 1248
14108.76 1271
14109.88 1227
14111.00 1256
14112.12 1201
14113.24 1246
14114.37 1169
14115.49 1193
14116.61 1156
14117.73 1122
14118.85 1125
14119.97 1107
14121.10 1074
14122.22 1098
14123.34 1128
14124.46 1035
14125.58 1016
14126.70 1021
14127.83 1037
14128.95 993
14130.07 1013
14131.19 977
14132.32 964
14133.44 987
14134.56 1002
14135.68 973
14136.80 931
14137.93 962
14139.05 958
14140.17 985
14141.29 922
14142.42 923
14143.54 914
14144.66 955
14145.78 931
14146.91 904
14148.03 922
14149.15 897
14150.28 912
14151.40 866
14152.52 872
14153.65 910
14154.77 897
14155.89 831
14157.01 842
14158.14 867
14159.26 870
14160.38 859
14161.51 877
14162.63 857
14163.75 882
14164.88 853
14166.00 845
14167.12 833
14168.25 820
14169.37 851
14170.50 813
14171.62 803
14172.74 847
14173.87 868
14174.99 826
14176.12 870
14177.24 811
14178.36 815
14179.49 817
14180.61 838
14181.74 823
14182.86 827
14183.98 827
14185.11 834
14186.23 830
14187.36 791
14188.48 845
14189.61 851
14190.73 797
14191.85 776
14192.98 766
14194.10 790
14195.23 809
14196.35 796
14197.48 764
14198.60 777
14199.73 807
14200.85 800
14201.98 783
14203.10 751
14204.23 772
14205.35 770
14206.48 781
14207.60 724
14208.73 749
14209.85 762
14210.98 770
14212.10 774
14213.23 771
14214.36 767
14215.48 765
14216.61 767
14217.73 775
14218.86 739
14219.98 715
14221.11 700
14222.23 723
14223.36 717
14224.49 741
14225.61 722
14226.74 725
14227.86 723
14228.99 694
14230.12 733
14231.24 715
14232.37 722
14233.49 704
14234.62 704
14235.75 710
14236.87 687
14238.00 729
14239.13 721
14240.25 743
14241.38 669
14242.51 690
14243.63 727
14244.76 716
14245.89 708
14247.01 670
14248.14 682
14249.27 717
14250.39 706
14251.52 690
14252.65 703
14253.77 704
14254.90 675
14256.03 687
14257.15 673
14258.28 641
14259.41 652
14260.54 692
14261.66 678
14262.79 660
14263.92 649
14265.05 648
14266.17 662
14267.30 669
14268.43 641
14269.56 645
14270.68 661
14271.81 651
14272.94 668
14274.07 621
14275.20 596
14276.32 648
14277.45 620
14278.58 629
14279.71 640
14280.83 597
14281.96 590
14283.09 632
14284.22 622
14285.35 597
14286.48 632
14287.60 625
14288.73 651
14289.86 623
14290.99 626
14292.12 598
14293.25 582
14294.38 582
14295.50 617
14296.63 584
14297.76 620
14298.89 620
14300.02 610
14301.15 558
14302.28 582
14303.41 575
14304.53 593
14305.66 597
14306.79 590
14307.92 576
14309.05 557
14310.18 558
14311.31 581
14312.44 554
14313.57 564
14314.70 583
14315.83 566
14316.96 584
14318.09 589
14319.22 527
14320.35 556
14321.48 550
14322.60 589
14323.73 585
14324.86 602
14325.99 571
14327.12 567
14328.25 587
14329.38 587
14330.51 554
14331.64 566
14332.77 575
14333.90 567
14335.03 539
14336.17 587
14337.30 553
14338.43 578
14339.56 567
14340.69 554
14341.82 556
14342.95 566
14344.08 550
14345.21 591
14346.34 552
14347.47 551
14348.60 565
14349.73 589
14350.86 591
14351.99 571
14353.12 558
14354.26 566
14355.39 567
14356.52 549
14357.65 580
14358.78 560
14359.91 609
14361.04 567
14362.17 520
14363.30 559
14364.44 588
14365.57 560
14366.70 544
14367.83 587
14368.96 566
14370.09 562
14371.23 573
14372.36 568
14373.49 523
14374.62 547
14375.75 558
14376.88 574
14378.02 558
14379.15 582
14380.28 574
14381.41 544
14382.54 573
14383.68 549
14384.81 549
14385.94 545
14387.07 577
14388.21 555
14389.34 554
14390.47 562
14391.60 584
14392.73 583
14393.87 592
14395.00 617
14396.13 552
14397.27 575
14398.40 575
14399.53 603
14400.66 573
14401.80 558
14402.93 555
14404.06 576
14405.19 565
14406.33 595
14407.46 594
14408.59 601
14409.73 598
14410.86 602
14411.99 594
14413.13 563
14414.26 598
14415.39 596
14416.53 581
14417.66 579
14418.79 589
14419.93 611
14421.06 622
14422.19 611
14423.33 638
14424.46 613
14425.60 620
14426.73 608
14427.86 615
14429.00 601
14430.13 622
14431.27 624
14432.40 601
14433.53 584
14434.67 635
14435.80 617
14436.94 595
14438.07 594
14439.21 609
14440.34 610
14441.47 640
14442.61 655
14443.74 619
14444.88 590
14446.01 594
14447.15 614
14448.28 604
14449.42 644
14450.55 617
14451.69 612
14452.82 621
14453.96 639
14455.09 653
14456.23 641
14457.36 621
14458.50 648
14459.63 683
14460.77 650
14461.90 654
14463.04 650
14464.17 636
14465.31 636
14466.44 634
14467.58 615
14468.71 661
14469.85 638
14470.98 639
14472.12 687
14473.26 689
14474.39 656
14475.53 665
14476.66 641
14477.80 655
14478.93 683
14480.07 675
14481.21 646
14482.34 623
14483.48 647
14484.61 645
14485.75 639
14486.89 616
14488.02 609
14489.16 619
14490.30 622
14491.43 643
14492.57 640
14493.70 646
14494.84 633
14495.98 677
14497.11 658
14498.25 623
14499.39 604
14500.52 615
14501.66 623
14502.80 651
14503.93 637
14505.07 616
14506.21 599
14507.35 596
14508.48 589
14509.62 635
14510.76 628
14511.89 643
14513.03 655
14514.17 628
14515.31 622
14516.44 608
14517.58 632
14518.72 622
14519.86 656
14520.99 595
14522.13 644
14523.27 646
14524.41 634
14525.54 602
14526.68 609
14527.82 617
14528.96 627
14530.09 606
14531.23 586
14532.37 616
14533.51 620
14534.65 617
14535.78 630
14536.92 638
14538.06 609
14539.20 622
14540.34 595
14541.48 638
14542.61 649
14543.75 603
14544.89 635
14546.03 626
14547.17 623
14548.31 612
14549.45 662
14550.58 620
14551.72 658
14552.86 643
14554.00 606
14555.14 636
14556.28 601
14557.42 664
14558.56 648
14559.70 624
14560.83 636
14561.97 637
14563.11 694
14564.25 673
14565.39 648
14566.53 651
14567.67 665
14568.81 658
14569.95 643
14571.09 654
14572.23 664
14573.37 652
14574.51 671
14575.65 679
14576.79 679
14577.93 693
14579.07 716
14580.21 699
14581.35 695
14582.49 681
14583.63 690
14584.77 683
14585.91 719
14587.05 713
14588.19 734
14589.33 729
14590.47 754
14591.61 707
14592.75 746
14593.89 731
14595.03 725
14596.17 760
14597.31 777
14598.45 798
14599.59 734
14600.73 763
14601.87 755
14603.01 754
14604.15 765
14605.29 760
14606.43 764
14607.58 804
14608.72 772
14609.86 794
14611.00 777
14612.14 805
14613.28 811
14614.42 817
14615.56 854
14616.70 847
14617.85 832
14618.99 832
14620.13 842
14621.27 872
14622.41 884
14623.55 893
14624.69 911
14625.84 936
14626.98 970
14628.12 962
14629.26 989
14630.40 955
14631.54 997
14632.69 993
14633.83 959
14634.97 1006
14636.11 1015
14637.25 957
14638.40 957
14639.54 980
14640.68 968
14641.82 961
14642.97 1015
14644.11 930
14645.25 890
14646.39 907
14647.54 920
14648.68 943
14649.82 910
14650.96 861
14652.11 872
14653.25 832
14654.39 828
14655.53 807
14656.68 810
14657.82 762
14658.96 750
14660.11 759
14661.25 758
14662.39 707
14663.53 716
14664.68 726
14665.82 731
14666.96 696
14668.11 698
14669.25 688
14670.39 628
14671.54 675
14672.68 671
14673.82 651
14674.97 635
14676.11 625
14677.26 631
14678.40 647
14679.54 607
14680.69 589
14681.83 592
14682.97 600
14684.12 587
14685.26 591
14686.41 595
14687.55 592
14688.69 568
14689.84 580
14690.98 592
14692.13 550
14693.27 556
14694.42 575
14695.56 579
14696.70 538
14697.85 532
14698.99 585
14700.14 553
14701.28 516
14702.43 548
14703.57 546
14704.72 562
14705.86 537
14707.01 563
14708.15 529
14709.30 551
14710.44 551
14711.58 534
14712.73 543
14713.87 533
14715.02 531
14716.17 546
14717.31 548
14718.46 539
14719.60 530
14720.75 553
14721.89 550
14723.04 547
14724.18 559
14725.33 551
14726.47 533
14727.62 538
14728.76 542
14729.91 546
14731.06 536
14732.20 528
14733.35 517
14734.49 531
14735.64 539
14736.79 537
14737.93 512
14739.08 489
14740.22 501
14741.37 525
14742.52 522
14743.66 554
14744.81 499
14745.95 490
14747.10 492
14748.25 494
14749.39 511
14750.54 536
14751.69 514
14752.83 508
14753.98 508
14755.13 513
14756.27 472
14757.42 518
14758.57 496
14759.71 516
14760.86 498
14762.01 515
14763.15 504
14764.30 470
14765.45 470
14766.60 497
14767.74 500
14768.89 493
14770.04 490
14771.18 483
14772.33 455
14773.48 470
14774.63 466
14775.77 503
14776.92 517
14778.07 483
14779.22 489
14780.36 514
14781.51 492
14782.66 460
14783.81 425
14784.96 473
14786.10 484
14787.25 439
14788.40 485
14789.55 427
14790.70 429
14791.84 467
14792.99 464
14794.14 444
14795.29 463
14796.44 454
14797.58 414
14798.73 452
14799.88 428
14801.03 425
14802.18 447
14803.33 439
14804.48 449
14805.62 443
14806.77 437
14807.92 429
14809.07 430
14810.22 434
14811.37 426
14812.52 419
14813.67 410
14814.81 438
14815.96 409
14817.11 423
14818.26 413
14819.41 423
14820.56 464
14821.71 403
14822.86 431
14824.01 394
14825.16 402
14826.31 396
14827.46 399
14828.61 416
14829.76 412
14830.91 415
14832.06 400
14833.20 409
14834.35 437
14835.50 420
14836.65 375
14837.80 378
14838.95 385
14840.10 421
14841.25 399
14842.40 418
14843.55 420
14844.70 407
14845.85 409
14847.00 395
14848.15 410
14849.31 421
14850.46 400
14851.61 401
14852.76 406
14853.91 399
14855.06 388
14856.21 390
14857.36 412
14858.51 427
14859.66 383
14860.81 408
14861.96 400
14863.11 386
14864.26 385
14865.41 399
14866.57 383
14867.72 369
14868.87 409
14870.02 392
14871.17 374
14872.32 384
14873.47 414
14874.62 395
14875.77 407
14876.93 399
14878.08 399
14879.23 378
14880.38 379
14881.53 391
14882.68 394
14883.84 413
14884.99 399
14886.14 389
14887.29 390
14888.44 381
14889.59 397
14890.75 385
14891.90 384
14893.05 352
14894.20 370
14895.35 370
14896.51 370
14897.66 363
14898.81 359
14899.96 382
14901.12 369
14902.27 358
14903.42 383
14904.57 394
14905.73 369
14906.88 391
14908.03 361
14909.18 349
14910.34 370
14911.49 376
14912.64 385
14913.79 366
14914.95 375
14916.10 363
14917.25 375
14918.41 367
14919.56 375
14920.71 371
14921.87 357
14923.02 360
14924.17 357
14925.33 371
14926.48 348
14927.63 374
14928.79 349
14929.94 364
14931.09 374
14932.25 373
14933.40 377
14934.55 360
14935.71 369
14936.86 376
14938.01 403
14939.17 359
14940.32 367
14941.48 388
14942.63 369
14943.78 374
14944.94 375
14946.09 380
14947.25 381
14948.40 382
14949.55 375
14950.71 382
14951.86 402
14953.02 358
14954.17 382
14955.33 382
14956.48 357
14957.63 346
14958.79 378
14959.94 385
14961.10 354
14962.25 389
14963.41 374
14964.56 378
14965.72 381
14966.87 370
14968.03 361
14969.18 360
14970.34 364
14971.49 383
14972.65 373
14973.80 373
14974.96 358
14976.11 354
14977.27 371
14978.42 365
14979.58 352
14980.73 375
14981.89 373
14983.05 380
14984.20 411
14985.36 368
14986.51 364
14987.67 375
14988.82 381
14989.98 360
14991.13 356
14992.29 367
14993.45 373
14994.60 376
14995.76 358
14996.91 358
14998.07 356
14999.23 392
15000.38 382
15001.54 346
15002.70 353
15003.85 355
15005.01 366
15006.16 370
15007.32 368
15008.48 353
15009.63 366
15010.79 379
15011.95 393
15013.10 353
15014.26 361
15015.42 366
15016.57 361
15017.73 349
15018.89 377
15020.04 395
15021.20 364
15022.36 365
15023.52 373
15024.67 325
15025.83 334
15026.99 314
15028.14 368
15029.30 358
15030.46 368
15031.62 366
15032.77 341
15033.93 338
15035.09 349
15036.25 373
15037.40 359
15038.56 377
15039.72 367
15040.88 375
15042.03 382
15043.19 359
15044.35 361
15045.51 378
15046.67 356
15047.82 353
15048.98 350
15050.14 359
15051.30 374
15052.46 369
15053.61 341
15054.77 364
15055.93 372
15057.09 353
15058.25 380
15059.41 382
15060.56 356
15061.72 355
15062.88 383
15064.04 367
15065.20 338
15066.36 359
15067.52 374
15068.68 368
15069.83 362
15070.99 389
15072.15 382
15073.31 371
15074.47 349
15075.63 386
15076.79 388
15077.95 384
15079.11 369
15080.27 364
15081.43 367
15082.58 394
15083.74 398
15084.90 370
15086.06 372
15087.22 384
15088.38 377
15089.54 388
15090.70 379
15091.86 374
15093.02 371
15094.18 358
15095.34 383
15096.50 391
15097.66 383
15098.82 387
15099.98 379
15101.14 361
15102.30 370
15103.46 393
15104.62 409
15105.78 389
15106.94 372
15108.10 387
15109.26 415
15110.42 391
15111.58 363
15112.74 394
15113.90 396
15115.06 399
15116.22 416
15117.39 393
15118.55 389
15119.71 404
15120.87 381
15122.03 397
15123.19 407
15124.35 403
15125.51 402
15126.67 411
15127.83 439
15128.99 394
15130.16 416
15131.32 414
15132.48 417
15133.64 391
15134.80 416
15135.96 373
15137.12 432
15138.28 402
15139.45 432
15140.61 393
15141.77 403
15142.93 413
15144.09 412
15145.25 393
15146.42 428
15147.58 414
15148.74 407
15149.90 444
15151.06 436
15152.23 457
15153.39 429
15154.55 418
15155.71 429
15156.87 431
15158.04 432
15159.20 430
15160.36 431
15161.52 441
15162.69 438
15163.85 456
15165.01 465
15166.17 454
15167.34 459
15168.50 439
15169.66 458
15170.82 454
15171.99 465
15173.15 472
15174.31 459
15175.48 469
15176.64 469
15177.80 466
15178.96 452
15180.13 435
15181.29 491
15182.45 510
15183.62 476
15184.78 479
15185.94 504
15187.11 472
15188.27 476
15189.43 484
15190.60 481
15191.76 488
15192.92 490
15194.09 508
15195.25 516
15196.42 500
15197.58 512
15198.74 542
15199.91 545
15201.07 510
15202.23 500
15203.40 537
15204.56 572
15205.73 517
15206.89 520
15208.05 542
15209.22 564
15210.38 533
15211.55 532
15212.71 563
15213.88 549
15215.04 550
15216.21 546
15217.37 574
15218.53 527
15219.70 533
15220.86 537
15222.03 555
15223.19 543
15224.36 554
15225.52 566
15226.69 563
15227.85 602
15229.02 588
15230.18 592
15231.35 572
15232.51 571
15233.68 568
15234.84 576
15236.01 573
15237.17 612
15238.34 619
15239.50 624
15240.67 591
15241.83 579
15243.00 596
15244.17 595
15245.33 569
15246.50 574
15247.66 545
15248.83 619
15249.99 596
15251.16 601
15252.33 589
15253.49 575
15254.66 589
15255.82 561
15256.99 546
15258.16 508
15259.32 551
15260.49 541
15261.65 556
15262.82 531
15263.99 587
15265.15 561
15266.32 524
15267.49 553
15268.65 536
15269.82 525
15270.98 519
15272.15 515
15273.32 499
15274.48 484
15275.65 510
15276.82 504
15277.99 499
15279.15 508
15280.32 493
15281.49 505
15282.65 524
15283.82 530
15284.99 514
15286.15 571
15287.32 541
15288.49 492
15289.66 512
15290.82 461
15291.99 520
15293.16 513
15294.33 502
15295.49 481
15296.66 493
15297.83 482
15299.00 497
15300.16 497
15301.33 507
15302.50 539
15303.67 546
15304.83 490
15306.00 481
15307.17 513
15308.34 521
15309.51 509
15310.67 491
15311.84 492
15313.01 508
15314.18 534
15315.35 515
15316.52 501
15317.68 512
15318.85 506
15320.02 515
15321.19 479
15322.36 465
15323.53 486
15324.69 499
15325.86 526
15327.03 508
15328.20 501
15329.37 503
15330.54 519
15331.71 515
15332.88 497
15334.05 527
15335.21 495
15336.38 516
15337.55 517
15338.72 533
15339.89 535
15341.06 515
15342.23 536
15343.40 535
15344.57 531
15345.74 528
15346.91 521
15348.08 506
15349.25 526
15350.42 530
15351.58 556
15352.75 533
15353.92 546
15355.09 515
15356.26 553
15357.43 571
15358.60 539
15359.77 588
15360.94 562
15362.11 556
15363.28 560
15364.45 592
15365.62 559
15366.79 575
15367.96 540
15369.13 577
15370.31 565
15371.48 550
15372.65 567
15373.82 593
15374.99 595
15376.16 529
15377.33 578
15378.50 559
15379.67 554
15380.84 554
15382.01 526
15383.18 545
15384.35 540
15385.52 517
15386.69 571
15387.87 557
15389.04 550
15390.21 560
15391.38 515
15392.55 548
15393.72 529
15394.89 546
15396.06 535
15397.24 524
15398.41 506
15399.58 514
15400.75 492
15401.92 473
15403.09 506
15404.26 530
15405.44 484
15406.61 492
15407.78 511
15408.95 521
15410.12 495
15411.30 512
15412.47 493
15413.64 496
15414.81 491
15415.98 496
15417.16 483
15418.33 460
15419.50 446
15420.67 477
15421.84 475
15423.02 448
15424.19 418
15425.36 471
15426.53 459
15427.71 442
15428.88 424
15430.05 439
15431.22 456
15432.40 451
15433.57 465
15434.74 432
15435.92 442
15437.09 444
15438.26 443
15439.43 439
15440.61 428
15441.78 482
15442.95 436
15444.13 455
15445.30 413
15446.47 415
15447.65 445
15448.82 446
15449.99 441
15451.17 452
15452.34 429
15453.51 446
15454.69 413
15455.86 444
15457.03 443
15458.21 412
15459.38 434
15460.56 456
15461.73 469
15462.90 461
15464.08 436
15465.25 423
15466.43 420
15467.60 423
15468.77 439
15469.95 437
15471.12 442
15472.30 440
15473.47 430
15474.64 396
15475.82 387
15476.99 412
15478.17 436
15479.34 429
15480.52 389
15481.69 450
15482.87 451
15484.04 436
15485.22 394
15486.39 423
15487.56 421
15488.74 443
15489.91 443
15491.09 446
15492.26 425
15493.44 434
15494.61 468
15495.79 420
15496.96 431
15498.14 459
15499.32 437
15500.49 438
15501.67 435
15502.84 401
15504.02 461
15505.19 428
15506.37 461
15507.54 425
15508.72 452
15509.89 457
15511.07 456
15512.25 453
15513.42 437
15514.60 438
15515.77 420
15516.95 463
15518.13 464
15519.30 413
15520.48 431
15521.65 441
15522.83 449
15524.01 429
15525.18 463
15526.36 461
15527.53 464
15528.71 449
15529.89 449
15531.06 466
15532.24 493
15533.42 464
15534.59 452
15535.77 444
15536.95 453
15538.12 462
15539.30 451
15540.48 444
15541.65 479
15542.83 492
15544.01 522
15545.18 491
15546.36 495
15547.54 493
15548.72 494
15549.89 467
15551.07 489
15552.25 471
15553.42 472
15554.60 496
15555.78 479
15556.96 489
15558.13 465
15559.31 473
15560.49 499
15561.67 498
15562.84 492
15564.02 503
15565.20 476
15566.38 504
15567.56 479
15568.73 495
15569.91 494
15571.09 498
15572.27 496
15573.45 484
15574.62 534
15575.80 529
15576.98 556
15578.16 543
15579.34 528
15580.52 524
15581.69 535
15582.87 527
15584.05 555
15585.23 546
15586.41 543
15587.59 558
15588.76 578
15589.94 554
15591.12 539
15592.30 568
15593.48 596
15594.66 596
15595.84 562
15597.02 565
15598.20 549
15599.37 591
15600.55 605
15601.73 595
15602.91 587
15604.09 616
15605.27 594
15606.45 611
15607.63 620
15608.81 611
15609.99 598
15611.17 608
15612.35 623
15613.53 613
15614.71 666
15615.89 638
15617.07 617
15618.25 654
15619.43 680
15620.60 690
15621.78 643
15622.96 694
15624.14 690
15625.32 666
15626.50 641
15627.68 703
15628.87 694
15630.05 730
15631.23 691
15632.41 694
15633.59 729
15634.77 707
15635.95 702
15637.13 713
15638.31 750
15639.49 713
15640.67 722
15641.85 733
15643.03 751
15644.21 724
15645.39 744
15646.57 768
15647.75 753
15648.93 742
15650.12 742
15651.30 787
15652.48 732
15653.66 755
15654.84 771
15656.02 746
15657.20 757
15658.38 751
15659.56 744
15660.75 790
15661.93 819
15663.11 769
15664.29 791
15665.47 775
15666.65 804
15667.84 750
15669.02 723
15670.20 769
15671.38 759
15672.56 754
15673.74 733
15674.93 755
15676.11 758
15677.29 757
15678.47 780
15679.65 748
15680.84 762
15682.02 711
15683.20 692
15684.38 731
15685.56 729
15686.75 742
15687.93 735
15689.11 704
15690.29 720
15691.48 718
15692.66 742
15693.84 724
15695.02 723
15696.21 737
15697.39 684
15698.57 691
15699.76 676
15700.94 678
15702.12 685
15703.30 720
15704.49 706
15705.67 711
15706.85 710
15708.04 728
15709.22 713
15710.40 739
15711.59 696
15712.77 735
15713.95 719
15715.14 705
15716.32 740
15717.50 765
15718.69 723
15719.87 702
15721.05 720
15722.24 717
15723.42 752
15724.61 758
15725.79 756
15726.97 747
15728.16 792
15729.34 768
15730.53 754
15731.71 745
15732.89 749
15734.08 760
15735.26 749
15736.45 740
15737.63 774
15738.81 744
15740.00 797
15741.18 768
15742.37 768
15743.55 825
15744.74 821
15745.92 833
15747.11 803
15748.29 828
15749.48 835
15750.66 845
15751.84 830
15753.03 817
15754.21 848
15755.40 790
15756.58 816
15757.77 854
15758.95 837
15760.14 878
15761.32 845
15762.51 836
15763.70 871
15764.88 879
15766.07 820
15767.25 840
15768.44 856
15769.62 829
15770.81 832
15771.99 812
15773.18 812
15774.36 828
15775.55 837
15776.74 825
15777.92 810
15779.11 798
15780.29 782
15781.48 776
15782.67 801
15783.85 769
15785.04 772
15786.22 764
15787.41 736
15788.60 777
15789.78 770
15790.97 777
15792.15 748
15793.34 721
15794.53 726
15795.71 726
15796.90 686
15798.09 691
15799.27 699
15800.46 683
15801.65 683
15802.83 704
15804.02 693
15805.21 714
15806.39 687
15807.58 692
15808.77 663
15809.95 625
15811.14 677
15812.33 668
15813.52 665
15814.70 649
15815.89 641
15817.08 634
15818.26 635
15819.45 630
15820.64 655
15821.83 634
15823.01 650
15824.20 693
15825.39 634
15826.58 653
15827.76 635
15828.95 650
15830.14 653
15831.33 650
15832.52 647
15833.70 643
15834.89 635
15836.08 638
15837.27 604
15838.46 636
15839.64 648
15840.83 667
15842.02 629
15843.21 612
15844.40 623
15845.58 659
15846.77 636
15847.96 638
15849.15 610
15850.34 622
15851.53 611
15852.72 640
15853.90 643
15855.09 614
15856.28 648
15857.47 626
15858.66 618
15859.85 656
15861.04 625
15862.23 634
15863.41 626
15864.60 635
15865.79 657
15866.98 665
15868.17 657
15869.36 654
15870.55 633
15871.74 635
15872.93 649
15874.12 689
15875.31 659
15876.50 639
15877.69 657
15878.88 670
15880.06 688
15881.25 657
15882.44 641
15883.63 641
15884.82 679
15886.01 677
15887.20 702
15888.39 673
15889.58 669
15890.77 688
15891.96 676
15893.15 689
15894.34 695
15895.53 718
15896.72 714
15897.91 690
15899.10 679
15900.30 716
15901.49 730
15902.68 707
15903.87 735
15905.06 728
15906.25 746
15907.44 748
15908.63 735
15909.82 739
15911.01 778
15912.20 758
15913.39 777
15914.58 769
15915.77 770
15916.96 785
15918.16 755
15919.35 732
15920.54 755
15921.73 747
15922.92 737
15924.11 763
15925.30 772
15926.49 753
15927.69 777
15928.88 766
15930.07 773
15931.26 780
15932.45 763
15933.64 757
15934.84 749
15936.03 740
15937.22 745
15938.41 751
15939.60 764
15940.79 726
15941.99 726
15943.18 683
15944.37 661
15945.56 676
15946.75 676
15947.95 676
15949.14 678
15950.33 608
15951.52 583
15952.72 601
15953.91 613
15955.10 614
15956.29 629
15957.49 603
15958.68 584
15959.87 583
15961.06 578
15962.26 565
15963.45 579
15964.64 542
15965.83 547
15967.03 556
15968.22 507
15969.41 522
15970.61 529
15971.80 512
15972.99 506
15974.19 503
15975.38 531
15976.57 511
15977.76 524
15978.96 497
15980.15 473
15981.34 486
15982.54 489
15983.73 493
15984.93 474
15986.12 469
15987.31 486
15988.51 448
15989.70 428
15990.89 471
15992.09 464
15993.28 438
15994.48 431
15995.67 427
15996.86 430
15998.06 435
15999.25 441
16000.45 463
16001.64 441
16002.83 448
16004.03 458
16005.22 462
16006.42 461
16007.61 425
16008.81 445
16010.00 448
16011.19 458
16012.39 450
16013.58 449
16014.78 423
16015.97 414
16017.17 435
16018.36 419
16019.56 412
16020.75 407
16021.95 419
16023.14 423
16024.34 430
16025.53 434
16026.73 407
16027.92 401
16029.12 411
16030.31 415
16031.51 414
16032.70 440
16033.90 428
16035.09 407
16036.29 419
16037.48 410
16038.68 464
16039.88 425
16041.07 403
16042.27 419
16043.46 392
16044.66 400
16045.85 424
16047.05 418
16048.25 416
16049.44 394
16050.64 415
16051.83 422
16053.03 400
16054.23 388
16055.42 407
16056.62 396
16057.82 415
16059.01 393
16060.21 403
16061.40 384
16062.60 392
16063.80 395
16064.99 399
16066.19 381
16067.39 376
16068.58 412
16069.78 396
16070.98 370
16072.17 392
16073.37 392
16074.57 388
16075.76 369
16076.96 388
16078.16 358
16079.36 353
16080.55 348
16081.75 379
16082.95 375
16084.14 352
16085.34 356
16086.54 372
16087.74 360
16088.93 381
16090.13 380
16091.33 377
16092.53 355
16093.72 382
16094.92 350
16096.12 356
16097.32 378
16098.51 355
16099.71 363
16100.91 342
16102.11 352
16103.31 347
16104.50 347
16105.70 357
16106.90 349
16108.10 358
16109.30 360
16110.49 347
16111.69 338
16112.89 346
16114.09 361
16115.29 362
16116.49 372
16117.68 357
16118.88 336
16120.08 327
16121.28 349
16122.48 338
16123.68 335
16124.88 328
16126.08 344
16127.27 358
16128.47 339
16129.67 340
16130.87 351
16132.07 331
16133.27 302
16134.47 337
16135.67 346
16136.87 344
16138.07 319
16139.27 326
16140.46 313
16141.66 333
16142.86 328
16144.06 340
16145.26 324
16146.46 324
16147.66 354
16148.86 321
16150.06 320
16151.26 363
16152.46 357
16153.66 333
16154.86 326
16156.06 336
16157.26 352
16158.46 360
16159.66 350
16160.86 352
16162.06 330
16163.26 343
16164.46 331
16165.66 325
16166.86 347
16168.06 313
16169.26 328
16170.46 356
16171.66 322
16172.86 324
16174.06 326
16175.26 344
16176.47 313
16177.67 336
16178.87 323
16180.07 352
16181.27 330
16182.47 326
16183.67 344
16184.87 342
16186.07 348
16187.27 344
16188.47 319
16189.68 328
16190.88 338
16192.08 345
16193.28 401
16194.48 331
16195.68 321
16196.88 352
16198.08 350
16199.29 347
16200.49 350
16201.69 364
16202.89 351
16204.09 335
16205.29 331
16206.50 340
16207.70 329
16208.90 337
16210.10 337
16211.30 338
16212.51 338
16213.71 340
16214.91 330
16216.11 362
16217.31 354
16218.52 365
16219.72 335
16220.92 344
16222.12 374
16223.33 355
16224.53 341
16225.73 354
16226.93 359
16228.14 336
16229.34 360
16230.54 337
16231.74 362
16232.95 345
16234.15 348
16235.35 339
16236.56 325
16237.76 356
16238.96 362
16240.16 366
16241.37 371
16242.57 356
16243.77 360
16244.98 341
16246.18 334
16247.38 377
16248.59 351
16249.79 368
16250.99 360
16252.20 368
16253.40 371
16254.60 363
16255.81 356
16257.01 367
16258.22 363
16259.42 361
16260.62 387
16261.83 373
16263.03 383
16264.23 371
16265.44 374
16266.64 364
16267.85 373
16269.05 359
16270.25 375
16271.46 356
16272.66 377
16273.87 370
16275.07 369
16276.28 361
16277.48 369
16278.69 366
16279.89 356
16281.09 362
16282.30 356
16283.50 368
16284.71 359
16285.91 364
16287.12 330
16288.32 347
16289.53 351
16290.73 367
16291.94 366
16293.14 380
16294.35 346
16295.55 365
16296.76 338
16297.96 355
16299.17 360
16300.37 355
16301.58 350
16302.78 360
16303.99 345
16305.19 349
16306.40 368
16307.61 334
16308.81 371
16310.02 369
16311.22 376
16312.43 366
16313.63 360
16314.84 349
16316.05 356
16317.25 369
16318.46 356
16319.66 360
16320.87 356
16322.08 344
16323.28 326
16324.49 346
16325.69 324
16326.90 350
16328.11 314
16329.31 336
16330.52 348
16331.73 322
16332.93 336
16334.14 333
16335.35 354
16336.55 354
16337.76 349
16338.97 334
16340.17 326
16341.38 345
16342.59 320
16343.79 320
16345.00 341
16346.21 303
16347.41 324
16348.62 332
16349.83 354
16351.03 304
16352.24 317
16353.45 322
16354.66 319
16355.86 343
16357.07 316
16358.28 313
16359.49 321
16360.69 349
16361.90 325
16363.11 327
16364.32 333
16365.52 342
16366.73 327
16367.94 304
16369.15 299
16370.35 339
16371.56 333
16372.77 274
16373.98 295
16375.19 331
16376.39 312
16377.60 340
16378.81 313
16380.02 334
16381.23 332
16382.44 315
16383.64 312
16384.85 320
16386.06 332
16387.27 329
16388.48 312
16389.69 314
16390.90 319
16392.10 320
16393.31 347
16394.52 337
16395.73 302
16396.94 302
16398.15 316
16399.36 341
16400.57 309
16401.77 317
16402.98 315
16404.19 316
16405.40 325
16406.61 311
16407.82 327
16409.03 313
16410.24 317
16411.45 324
16412.66 362
16413.87 342
16415.08 323
16416.29 330
16417.50 347
16418.71 322
16419.92 319
16421.12 350
16422.33 332
16423.54 354
16424.75 325
16425.96 327
16427.17 320
16428.38 325
16429.59 327
16430.80 316
16432.01 326
16433.22 340
16434.43 302
16435.64 312
16436.86 317
16438.07 330
16439.28 329
16440.49 300
16441.70 307
16442.91 319
16444.12 333
16445.33 319
16446.54 336
16447.75 306
16448.96 324
16450.17 330
16451.38 346
16452.59 325
16453.80 301
16455.02 358
16456.23 315
16457.44 323
16458.65 317
16459.86 325
16461.07 339
16462.28 330
16463.49 285
16464.70 317
16465.92 327
16467.13 300
16468.34 305
16469.55 322
16470.76 322
16471.97 342
16473.19 314
16474.40 306
16475.61 347
16476.82 318
16478.03 302
16479.24 316
16480.46 341
16481.67 325
16482.88 317
16484.09 291
16485.30 325
16486.52 328
16487.73 327
16488.94 304
16490.15 317
16491.37 329
16492.58 330
16493.79 322
16495.00 341
16496.21 347
16497.43 329
16498.64 338
16499.85 309
16501.07 317
16502.28 325
16503.49 315
16504.70 321
16505.92 315
16507.13 309
16508.34 333
16509.56 319
16510.77 332
16511.98 314
16513.19 320
16514.41 308
16515.62 331
16516.83 322
16518.05 326
16519.26 327
16520.47 321
16521.69 336
16522.90 310
16524.11 327
16525.33 312
16526.54 324
16527.76 333
16528.97 375
16530.18 338
16531.40 317
16532.61 336
16533.82 334
16535.04 336
16536.25 323
16537.47 335
16538.68 337
16539.89 344
16541.11 314
16542.32 337
16543.54 378
16544.75 350
16545.97 358
16547.18 373
16548.39 360
16549.61 346
16550.82 370
16552.04 392
16553.25 336
16554.47 335
16555.68 375
16556.90 377
16558.11 362
16559.33 355
16560.54 376
16561.76 376
16562.97 364
16564.19 342
16565.40 349
16566.62 350
16567.83 368
16569.05 410
16570.26 373
16571.48 332
16572.69 343
16573.91 365
16575.12 383
16576.34 379
16577.55 375
16578.77 408
16579.98 399
16581.20 354
16582.42 370
16583.63 382
16584.85 371
16586.06 358
16587.28 360
16588.49 375
16589.71 359
16590.93 374
16592.14 376
16593.36 361
16594.57 385
16595.79 384
16597.01 373
16598.22 363
16599.44 355
16600.66 331
16601.87 353
16603.09 359
16604.30 353
16605.52 365
16606.74 354
16607.95 355
16609.17 338
16610.39 359
16611.60 334
16612.82 375
16614.04 346
16615.25 358
16616.47 325
16617.69 325
16618.91 338
16620.12 338
16621.34 312
16622.56 327
16623.77 330
16624.99 323
16626.21 310
16627.43 329
16628.64 339
16629.86 297
16631.08 321
16632.30 314
16633.51 330
16634.73 312
16635.95 319
16637.17 313
16638.38 310
16639.60 322
16640.82 304
16642.04 309
16643.26 342
16644.47 313
16645.69 325
16646.91 316
16648.13 290
16649.35 294
16650.56 303
16651.78 324
16653.00 315
16654.22 329
16655.44 328
16656.65 329
16657.87 318
16659.09 295
16660.31 336
16661.53 311
16662.75 311
16663.97 301
16665.18 297
16666.40 298
16667.62 323
16668.84 324
16670.06 313
16671.28 282
16672.50 320
16673.72 327
16674.94 307
16676.15 306
16677.37 297
16678.59 306
16679.81 342
16681.03 326
16682.25 338
16683.47 329
16684.69 308
16685.91 303
16687.13 321
16688.35 313
16689.57 316
16690.79 296
16692.01 317
16693.23 312
16694.45 314
16695.67 302
16696.89 290
16698.11 308
16699.33 295
16700.55 310
16701.77 316
16702.99 296
16704.21 279
16705.43 295
16706.65 301
16707.87 320
16709.09 308
16710.31 307
16711.53 326
16712.75 288
16713.97 296
16715.19 319
16716.41 310
16717.63 304
16718.85 300
16720.07 315
16721.29 298
16722.51 318
16723.73 269
16724.95 302
16726.18 314
16727.40 309
16728.62 293
16729.84 257
16731.06 310
16732.28 321
16733.50 322
16734.72 331
16735.94 300
16737.17 309
16738.39 306
16739.61 309
16740.83 261
16742.05 282
16743.27 328
16744.49 307
16745.72 285
16746.94 299
16748.16 282
16749.38 303
16750.60 268
16751.83 286
16753.05 294
16754.27 298
16755.49 326
16756.71 310
16757.94 292
16759.16 280
16760.38 289
16761.60 298
16762.82 288
16764.05 304
16765.27 308
16766.49 292
16767.71 313
16768.94 304
16770.16 305
16771.38 321
16772.60 302
16773.83 316
16775.05 292
16776.27 299
16777.49 306
16778.72 301
16779.94 295
16781.16 296
16782.39 297
16783.61 305
16784.83 300
16786.06 302
16787.28 310
16788.50 304
16789.73 320
16790.95 326
16792.17 323
16793.40 330
16794.62 320
16795.84 304
16797.07 293
16798.29 290
16799.51 302
16800.74 299
16801.96 313
16803.18 293
16804.41 261
16805.63 315
16806.86 312
16808.08 330
16809.30 308
16810.53 309
16811.75 317
16812.98 309
16814.20 337
16815.42 339
16816.65 335
16817.87 310
16819.10 339
16820.32 329
16821.54 315
16822.77 325
16823.99 304
16825.22 325
16826.44 319
16827.67 354
16828.89 342
16830.12 293
16831.34 313
16832.57 341
16833.79 343
16835.02 317
16836.24 358
16837.47 363
16838.69 374
16839.92 351
16841.14 337
16842.37 363
16843.59 351
16844.82 359
16846.04 338
16847.27 380
16848.49 317
16849.72 337
16850.94 373
16852.17 374
16853.39 353
16854.62 366
16855.85 377
16857.07 385
16858.30 361
16859.52 391
16860.75 403
16861.97 379
16863.20 378
16864.43 403
16865.65 418
16866.88 392
16868.10 402
16869.33 413
16870.56 424
16871.78 444
16873.01 417
16874.24 459
16875.46 434
16876.69 415
16877.92 446
16879.14 461
16880.37 467
16881.59 460
16882.82 442
16884.05 462
16885.27 465
16886.50 488
16887.73 458
16888.96 459
16890.18 454
16891.41 454
16892.64 448
16893.86 465
16895.09 480
16896.32 463
16897.54 453
16898.77 424
16900.00 438
16901.23 445
16902.45 444
16903.68 446
16904.91 459
16906.14 458
16907.36 475
16908.59 448
16909.82 434
16911.05 418
16912.27 424
16913.50 425
16914.73 451
16915.96 395
16917.19 431
16918.41 397
16919.64 378
16920.87 432
16922.10 395
16923.33 397
16924.55 422
16925.78 431
16927.01 415
16928.24 396
16929.47 373
16930.69 405
16931.92 396
16933.15 400
16934.38 407
16935.61 359
16936.84 391
16938.07 431
16939.29 402
16940.52 384
16941.75 384
16942.98 397
16944.21 382
16945.44 386
16946.67 372
16947.90 388
16949.13 374
16950.35 363
16951.58 380
16952.81 395
16954.04 375
16955.27 378
16956.50 407
16957.73 392
16958.96 367
16960.19 395
16961.42 390
16962.65 364
16963.88 360
16965.11 367
16966.34 382
16967.57 374
16968.80 368
16970.03 361
16971.26 368
16972.49 351
16973.72 377
16974.95 365
16976.18 360
16977.41 352
16978.64 355
16979.87 358
16981.10 356
16982.33 369
16983.56 359
16984.79 342
16986.02 380
16987.25 375
16988.48 372
16989.71 378
16990.94 353
16992.17 335
16993.40 380
16994.63 331
16995.86 334
16997.09 327
16998.32 326
16999.55 341
17000.79 335
17002.02 346
17003.25 331
17004.48 311
17005.71 297
17006.94 331
17008.17 338
17009.40 317
17010.63 353
17011.87 327
17013.10 309
17014.33 306
17015.56 341
17016.79 337
17018.02 345
17019.25 316
17020.49 314
17021.72 312
17022.95 308
17024.18 296
17025.41 355
17026.64 343
17027.88 293
17029.11 304
17030.34 313
17031.57 310
17032.80 303
17034.04 322
17035.27 329
17036.50 324
17037.73 306
17038.97 322
17040.20 270
17041.43 307
17042.66 330
17043.90 328
17045.13 312
17046.36 280
17047.59 296
17048.83 305
17050.06 316
17051.29 295
17052.52 301
17053.76 301
17054.99 312
17056.22 300
17057.46 305
17058.69 296
17059.92 307
17061.15 310
17062.39 301
17063.62 287
17064.85 294
17066.09 308
17067.32 315
17068.55 297
17069.79 265
17071.02 279
17072.25 318
17073.49 299
17074.72 300
17075.96 306
17077.19 300
17078.42 271
17079.66 295
17080.89 306
17082.12 272
17083.36 274
17084.59 284
17085.83 305
17087.06 252
17088.29 260
17089.53 277
17090.76 271
17092.00 282
17093.23 270
17094.46 287
17095.70 279
17096.93 268
17098.17 283
17099.40 280
17100.64 277
17101.87 260
17103.11 268
17104.34 286
17105.58 258
17106.81 277
17108.05 276
17109.28 262
17110.51 250
17111.75 298
17112.98 274
17114.22 302
17115.45 276
17116.69 289
17117.93 262
17119.16 255
17120.40 275
17121.63 270
17122.87 298
17124.10 266
17125.34 272
17126.57 250
17127.81 285
17129.04 263
17130.28 278
17131.51 275
17132.75 257
17133.99 268
17135.22 280
17136.46 267
17137.69 252
17138.93 266
17140.17 285
17141.40 263
17142.64 268
17143.87 277
17145.11 273
17146.35 276
17147.58 271
17148.82 264
17150.05 256
17151.29 265
17152.53 264
17153.76 266
17155.00 261
17156.24 259
17157.47 261
17158.71 262
17159.95 278
17161.18 259
17162.42 260
17163.66 243
17164.89 284
17166.13 260
17167.37 261
17168.60 248
17169.84 247
17171.08 254
17172.32 280
17173.55 258
17174.79 249
17176.03 230
17177.26 248
17178.50 255
17179.74 257
17180.98 253
17182.21 247
17183.45 251
17184.69 266
17185.93 257
17187.16 259
17188.40 253
17189.64 247
17190.88 251
17192.12 263
17193.35 245
17194.59 248
17195.83 261
17197.07 260
17198.31 234
17199.54 273
17200.78 247
17202.02 241
17203.26 254
17204.50 271
17205.73 258
17206.97 240
17208.21 238
17209.45 256
17210.69 254
17211.93 255
17213.17 230
17214.40 242
17215.64 225
17216.88 242
17218.12 259
17219.36 251
17220.60 256
17221.84 271
17223.08 241
17224.31 247
17225.55 226
17226.79 227
17228.03 249
17229.27 251
17230.51 241
17231.75 239
17232.99 231
17234.23 239
17235.47 246
17236.71 251
17237.95 250
17239.19 228
17240.43 231
17241.66 255
17242.90 248
17244.14 235
17245.38 242
17246.62 237
17247.86 242
17249.10 220
17250.34 224
17251.58 228
17252.82 253
17254.06 249
17255.30 226
17256.54 253
17257.78 258
17259.02 239
17260.26 240
17261.50 225
17262.74 216
17263.99 234
17265.23 235
17266.47 218
17267.71 215
17268.95 243
17270.19 266
17271.43 249
17272.67 229
17273.91 217
17275.15 238
17276.39 231
17277.63 234
17278.87 220
17280.11 223
17281.36 234
17282.60 235
17283.84 211
17285.08 217
17286.32 227
17287.56 233
17288.80 216
17290.04 226
17291.29 237
17292.53 227
17293.77 241
17295.01 224
17296.25 224
17297.49 225
17298.73 214
17299.98 230
17301.22 219
17302.46 228
17303.70 210
17304.94 225
17306.19 235
17307.43 228
17308.67 238
17309.91 226
17311.15 243
17312.40 254
17313.64 247
17314.88 219
17316.12 231
17317.37 254
17318.61 234
17319.85 227
17321.09 273
17322.33 257
17323.58 237
17324.82 231
17326.06 237
17327.31 226
17328.55 237
17329.79 235
17331.03 229
17332.28 231
17333.52 244
17334.76 239
17336.01 232
17337.25 230
17338.49 229
17339.73 214
17340.98 249
17342.22 213
17343.46 228
17344.71 268
17345.95 234
17347.19 235
17348.44 206
17349.68 234
17350.92 230
17352.17 232
17353.41 218
17354.66 239
17355.90 217
17357.14 235
17358.39 245
17359.63 235
17360.87 257
17362.12 232
17363.36 243
17364.61 253
17365.85 211
17367.09 206
17368.34 234
17369.58 222
17370.83 238
17372.07 220
17373.32 225
17374.56 220
17375.80 239
17377.05 239
17378.29 222
17379.54 249
17380.78 252
17382.03 233
17383.27 221
17384.52 223
17385.76 237
17387.01 245
17388.25 212
17389.50 215
17390.74 234
17391.99 227
17393.23 224
17394.48 231
17395.72 255
17396.97 219
17398.21 221
17399.46 235
17400.70 246
17401.95 238
17403.19 236
17404.44 230
17405.68 253
17406.93 242
17408.18 227
17409.42 222
17410.67 220
17411.91 233
17413.16 229
17414.40 232
17415.65 222
17416.90 210
17418.14 234
17419.39 253
17420.63 213
17421.88 200
17423.13 240
17424.37 275
17425.62 243
17426.86 235
17428.11 237
17429.36 250
17430.60 238
17431.85 223
17433.10 243
17434.34 264
17435.59 253
17436.84 229
17438.08 274
17439.33 231
17440.58 244
17441.82 244
17443.07 249
17444.32 233
17445.56 256
17446.81 245
17448.06 245
17449.30 248
17450.55 249
17451.80 239
17453.05 259
17454.29 250
17455.54 258
17456.79 249
17458.04 230
17459.28 259
17460.53 280
17461.78 247
17463.03 251
17464.27 252
17465.52 259
17466.77 243
17468.02 244
17469.26 261
17470.51 230
17471.76 235
17473.01 257
17474.25 271
17475.50 262
17476.75 230
17478.00 258
17479.25 297
17480.50 277
17481.74 251
17482.99 289
17484.24 248
17485.49 264
17486.74 260
17487.99 262
17489.23 261
17490.48 282
17491.73 255
17492.98 251
17494.23 241
17495.48 255
17496.73 253
17497.97 262
17499.22 259
17500.47 252
17501.72 258
17502.97 245
17504.22 279
17505.47 258
17506.72 249
17507.97 281
17509.22 284
17510.46 275
17511.71 249
17512.96 262
17514.21 256
17515.46 282
17516.71 277
17517.96 276
17519.21 269
17520.46 291
17521.71 268
17522.96 282
17524.21 261
17525.46 273
17526.71 310
17527.96 295
17529.21 280
17530.46 291
17531.71 277
17532.96 260
17534.21 292
17535.46 299
17536.71 295
17537.96 297
17539.21 301
17540.46 273
17541.71 278
17542.96 302
17544.21 301
17545.46 313
17546.71 303
17547.96 293
17549.21 277
17550.46 289
17551.71 296
17552.97 281
17554.22 287
17555.47 279
17556.72 296
17557.97 301
17559.22 281
17560.47 274
17561.72 300
17562.97 297
17564.22 315
17565.48 308
17566.73 276
17567.98 293
17569.23 285
17570.48 306
17571.73 317
17572.98 288
17574.24 311
17575.49 311
17576.74 301
17577.99 302
17579.24 297
17580.49 289
17581.75 311
17583.00 343
17584.25 296
17585.50 300
17586.75 298
17588.00 296
17589.26 284
17590.51 298
17591.76 294
17593.01 302
17594.27 311
17595.52 319
17596.77 320
17598.02 311
17599.27 309
17600.53 299
17601.78 308
17603.03 314
17604.28 317
17605.54 321
17606.79 333
17608.04 305
17609.30 310
17610.55 303
17611.80 310
17613.05 311
17614.31 313
17615.56 301
17616.81 294
17618.07 323
17619.32 291
17620.57 312
17621.83 326
17623.08 317
17624.33 341
17625.59 310
17626.84 314
17628.09 314
17629.35 314
17630.60 301
17631.85 314
17633.11 301
17634.36 326
17635.61 322
17636.87 304
17638.12 301
17639.38 321
17640.63 307
17641.88 322
17643.14 319
17644.39 326
17645.65 323
17646.90 327
17648.15 324
17649.41 285
17650.66 290
17651.92 300
17653.17 321
17654.42 314
17655.68 297
17656.93 287
17658.19 296
17659.44 295
17660.70 302
17661.95 305
17663.21 302
17664.46 266
17665.72 260
17666.97 288
17668.23 278
17669.48 262
17670.74 289
17671.99 286
17673.25 301
17674.50 282
17675.76 272
17677.01 272
17678.27 260
17679.52 280
17680.78 288
17682.03 283
17683.29 244
17684.54 269
17685.80 282
17687.05 278
17688.31 273
17689.57 267
17690.82 241
17692.08 256
17693.33 276
17694.59 275
17695.84 310
17697.10 274
17698.36 283
17699.61 263
17700.87 282
17702.12 264
17703.38 292
17704.64 284
17705.89 281
17707.15 287
17708.40 258
17709.66 273
17710.92 264
17712.17 286
17713.43 285
17714.69 262
17715.94 291
17717.20 270
17718.46 285
17719.71 253
17720.97 260
17722.23 242
17723.48 282
17724.74 255
17726.00 276
17727.25 274
17728.51 290
17729.77 271
17731.03 268
17732.28 261
17733.54 255
17734.80 256
17736.05 256
17737.31 258
17738.57 255
17739.83 266
17741.08 253
17742.34 275
17743.60 240
17744.86 240
17746.11 267
17747.37 257
17748.63 239
17749.89 267
17751.15 263
17752.40 247
17753.66 249
17754.92 268
17756.18 242
17757.43 253
17758.69 247
17759.95 250
17761.21 246
17762.47 235
17763.73 256
17764.98 249
17766.24 252
17767.50 238
17768.76 238
17770.02 265
17771.28 271
17772.53 246
17773.79 238
17775.05 240
17776.31 267
17777.57 269
17778.83 259
17780.09 254
17781.35 237
17782.60 260
17783.86 228
17785.12 240
17786.38 244
17787.64 250
17788.90 240
17790.16 220
17791.42 228
17792.68 242
17793.94 230
17795.20 233
17796.46 201
17797.72 209
17798.97 230
17800.23 229
17801.49 242
17802.75 238
17804.01 227
17805.27 258
17806.53 254
17807.79 225
17809.05 232
17810.31 227
17811.57 238
17812.83 246
17814.09 237
17815.35 229
17816.61 244
17817.87 253
17819.13 242
17820.39 234
17821.65 216
17822.91 233
17824.17 226
17825.43 233
17826.69 222
17827.96 221
17829.22 218
17830.48 253
17831.74 231
17833.00 234
17834.26 194
17835.52 217
17836.78 224
17838.04 236
17839.30 220
17840.56 202
17841.82 210
17843.09 236
17844.35 221
17845.61 229
17846.87 221
17848.13 213
17849.39 216
17850.65 212
17851.91 226
17853.18 234
17854.44 230
17855.70 231
17856.96 217
17858.22 222
17859.48 217
17860.74 225
17862.01 217
17863.27 203
17864.53 194
17865.79 213
17867.05 217
17868.32 226
17869.58 217
17870.84 225
17872.10 229
17873.36 241
17874.63 240
17875.89 240
17877.15 222
17878.41 207
17879.68 222
17880.94 222
17882.20 209
17883.46 225
17884.73 216
17885.99 218
17887.25 228
17888.51 216
17889.78 215
17891.04 195
17892.30 216
17893.56 218
17894.83 231
17896.09 220
17897.35 224
17898.62 221
17899.88 222
17901.14 239
17902.41 200
17903.67 191
17904.93 220
17906.20 214
17907.46 228
17908.72 203
17909.99 214
17911.25 212
17912.51 200
17913.78 221
17915.04 233
17916.30 235
17917.57 213
17918.83 207
17920.09 237
17921.36 241
17922.62 220
17923.89 199
17925.15 207
17926.41 218
17927.68 218
17928.94 213
17930.21 202
17931.47 223
17932.73 219
17934.00 215
17935.26 231
17936.53 223
17937.79 227
17939.06 241
17940.32 215
17941.59 223
17942.85 227
17944.11 237
17945.38 226
17946.64 206
17947.91 227
17949.17 212
17950.44 211
17951.70 225
17952.97 220
17954.23 218
17955.50 217
17956.76 229
17958.03 221
17959.29 207
17960.56 197
17961.82 216
17963.09 229
17964.35 232
17965.62 223
17966.89 221
17968.15 233
17969.42 235
17970.68 239
17971.95 226
17973.21 220
17974.48 204
17975.74 222
17977.01 204
17978.28 201
17979.54 198
17980.81 248
17982.07 229
17983.34 220
17984.61 209
17985.87 211
17987.14 211
17988.40 213
17989.67 190
17990.94 206
17992.20 213
17993.47 236
17994.74 219
17996.00 220
17997.27 214
17998.54 214
17999.80 231
18001.07 205
18002.34 227
18003.60 213
18004.87 227
18006.14 215
18007.40 200
18008.67 218
18009.94 190
18011.20 218
18012.47 214
18013.74 218
18015.00 204
18016.27 221
18017.54 188
18018.81 219
18020.07 221
18021.34 210
18022.61 212
18023.88 228
18025.14 216
18026.41 215
18027.68 221
18028.95 198
18030.21 192
18031.48 196
18032.75 215
18034.02 214
18035.28 220
18036.55 235
18037.82 185
18039.09 201
18040.36 221
18041.62 231
18042.89 225
18044.16 231
18045.43 208
18046.70 219
18047.97 233
18049.23 227
18050.50 217
18051.77 225
18053.04 202
18054.31 191
18055.58 202
18056.84 219
18058.11 200
18059.38 218
18060.65 214
18061.92 217
18063.19 201
18064.46 223
18065.73 204
18067.00 214
18068.26 231
18069.53 226
18070.80 220
18072.07 195
18073.34 196
18074.61 212
18075.88 231
18077.15 215
18078.42 235
18079.69 234
18080.96 226
18082.23 201
18083.50 201
18084.77 224
18086.03 222
18087.30 217
18088.57 228
18089.84 233
18091.11 187
18092.38 214
18093.65 235
18094.92 217
18096.19 214
18097.46 208
18098.73 219
18100.00 224
18101.27 209
18102.54 212
18103.81 224
18105.08 230
18106.35 215
18107.63 215
18108.90 235
18110.17 211
18111.44 201
18112.71 207
18113.98 246
18115.25 221
18116.52 238
18117.79 238
18119.06 206
18120.33 211
18121.60 226
18122.87 222
18124.14 227
18125.42 233
18126.69 230
18127.96 264
18129.23 230
18130.50 205
18131.77 227
18133.04 234
18134.31 233
18135.58 221
18136.86 236
18138.13 227
18139.40 224
18140.67 226
18141.94 215
18143.21 218
18144.49 221
18145.76 222
18147.03 241
18148.30 237
18149.57 214
18150.84 233
18152.12 219
18153.39 215
18154.66 225
18155.93 236
18157.20 206
18158.48 196
18159.75 215
18161.02 238
18162.29 215
18163.57 223
18164.84 233
18166.11 221
18167.38 196
18168.66 198
18169.93 212
18171.20 216
18172.47 229
18173.75 199
18175.02 228
18176.29 233
18177.56 212
18178.84 223
18180.11 231
18181.38 232
18182.66 224
18183.93 213
18185.20 217
18186.48 212
18187.75 200
18189.02 226
18190.30 239
18191.57 228
18192.84 241
18194.12 239
18195.39 208
18196.66 232
18197.94 211
18199.21 236
18200.48 234
18201.76 205
18203.03 222
18204.30 205
18205.58 211
18206.85 209
18208.13 222
18209.40 217
18210.67 212
18211.95 227
18213.22 222
18214.50 218
18215.77 200
18217.04 218
18218.32 218
18219.59 217
18220.87 229
18222.14 216
18223.42 222
18224.69 248
18225.97 228
18227.24 251
18228.51 236
18229.79 201
18231.06 216
18232.34 218
18233.61 214
18234.89 227
18236.16 227
18237.44 204
18238.71 205
18239.99 211
18241.26 225
18242.54 236
18243.81 211
18245.09 228
18246.36 223
18247.64 210
18248.91 206
18250.19 222
18251.47 246
18252.74 241
18254.02 221
18255.29 218
18256.57 225
18257.84 211
18259.12 216
18260.39 225
18261.67 218
18262.95 214
18264.22 240
18265.50 227
18266.77 224
18268.05 217
18269.33 220
18270.60 236
18271.88 227
18273.15 218
18274.43 241
18275.71 231
18276.98 221
18278.26 216
18279.54 217
18280.81 219
18282.09 212
18283.37 224
18284.64 214
18285.92 222
18287.20 202
18288.47 213
18289.75 248
18291.03 238
18292.30 244
18293.58 221
18294.86 222
18296.13 207
18297.41 233
18298.69 249
18299.96 227
18301.24 235
18302.52 218
18303.80 240
18305.07 219
18306.35 217
18307.63 248
18308.91 236
18310.18 228
18311.46 232
18312.74 218
18314.02 244
18315.29 214
18316.57 226
18317.85 227
18319.13 241
18320.40 233
18321.68 229
18322.96 230
18324.24 223
18325.52 212
18326.79 243
18328.07 228
18329.35 231
18330.63 217
18331.91 238
18333.19 226
18334.46 233
18335.74 234
18337.02 240
18338.30 247
18339.58 254
18340.86 225
18342.13 224
18343.41 220
18344.69 244
18345.97 261
18347.25 242
18348.53 209
18349.81 211
18351.09 216
18352.36 245
18353.64 228
18354.92 215
18356.20 221
18357.48 237
18358.76 239
18360.04 228
18361.32 225
18362.60 236
18363.88 226
18365.16 220
18366.44 235
18367.72 224
18369.00 227
18370.27 231
18371.55 222
18372.83 235
18374.11 225
18375.39 225
18376.67 225
18377.95 215
18379.23 220
18380.51 223
18381.79 224
18383.07 230
18384.35 215
18385.63 223
18386.91 216
18388.19 219
18389.47 228
18390.75 212
18392.03 208
18393.31 219
18394.60 206
18395.88 235
18397.16 223
18398.44 221
18399.72 213
18401.00 198
18402.28 233
18403.56 226
18404.84 231
18406.12 230
18407.40 240
18408.68 233
18409.96 217
18411.24 226
18412.53 217
18413.81 223
18415.09 217
18416.37 208
18417.65 225
18418.93 223
18420.21 204
18421.49 201
18422.78 233
18424.06 219
18425.34 207
18426.62 228
18427.90 220
18429.18 211
18430.46 226
18431.75 233
18433.03 235
18434.31 213
18435.59 209
18436.87 213
18438.16 208
18439.44 193
18440.72 220
18442.00 199
18443.28 195
18444.57 193
18445.85 236
18447.13 233
18448.41 223
18449.70 220
18450.98 220
18452.26 201
18453.54 196
18454.83 196
18456.11 212
18457.39 197
18458.67 235
18459.96 215
18461.24 211
18462.52 217
18463.80 230
18465.09 211
18466.37 225
18467.65 222
18468.94 223
18470.22 244
18471.50 201
18472.78 206
18474.07 216
18475.35 236
18476.63 250
18477.92 210
18479.20 230
18480.48 207
18481.77 204
18483.05 198
18484.34 225
18485.62 211
18486.90 217
18488.19 184
18489.47 206
18490.75 213
18492.04 200
18493.32 186
18494.61 210
18495.89 216
18497.17 207
18498.46 197
18499.74 213
18501.03 225
18502.31 229
18503.59 225
18504.88 228
18506.16 214
18507.45 200
18508.73 217
18510.02 232
18511.30 228
18512.58 213
18513.87 217
18515.15 212
18516.44 226
18517.72 206
18519.01 217
18520.29 247
18521.58 221
18522.86 213
18524.15 206
18525.43 199
18526.72 219
18528.00 244
18529.29 223
18530.57 207
18531.86 202
18533.14 229
18534.43 223
18535.71 223
18537.00 208
18538.28 218
18539.57 225
18540.86 228
18542.14 229
18543.43 245
18544.71 223
18546.00 231
18547.28 224
18548.57 215
18549.85 228
18551.14 192
18552.43 237
18553.71 225
18555.00 231
18556.28 211
18557.57 239
18558.86 216
18560.14 224
18561.43 229
18562.72 220
18564.00 236
18565.29 214
18566.57 241
18567.86 206
18569.15 225
18570.43 245
18571.72 213
18573.01 217
18574.29 242
18575.58 228
18576.87 211
18578.15 241
18579.44 217
18580.73 193
18582.01 238
18583.30 208
18584.59 204
18585.88 222
18587.16 232
18588.45 241
18589.74 244
18591.02 243
18592.31 202
18593.60 221
18594.89 235
18596.17 204
18597.46 210
18598.75 234
18600.04 208
18601.32 199
18602.61 224
18603.90 239
18605.19 215
18606.47 218
18607.76 225
18609.05 232
18610.34 227
18611.63 228
18612.91 238
18614.20 236
18615.49 242
18616.78 214
18618.07 237
18619.35 236
18620.64 241
18621.93 221
18623.22 227
18624.51 244
18625.80 226
18627.09 216
18628.37 222
18629.66 257
18630.95 229
18632.24 242
18633.53 214
18634.82 208
18636.11 235
18637.39 235
18638.68 224
18639.97 243
18641.26 227
18642.55 226
18643.84 221
18645.13 236
18646.42 217
18647.71 237
18649.00 220
18650.29 211
18651.58 243
18652.86 212
18654.15 205
18655.44 211
18656.73 226
18658.02 195
18659.31 236
18660.60 223
18661.89 206
18663.18 217
18664.47 204
18665.76 213
18667.05 212
18668.34 194
18669.63 204
18670.92 213
18672.21 193
18673.50 200
18674.79 221
18676.08 206
18677.37 192
18678.66 205
18679.95 191
18681.24 206
18682.53 217
18683.82 217
18685.11 208
18686.40 204
18687.69 222
18688.99 200
18690.28 221
18691.57 200
18692.86 188
18694.15 195
18695.44 223
18696.73 179
18698.02 199
18699.31 209
18700.60 200
18701.89 208
18703.19 198
18704.48 229
18705.77 205
18707.06 205
18708.35 209
18709.64 194
18710.93 226
18712.22 205
18713.52 192
18714.81 213
18716.10 186
18717.39 195
18718.68 187
18719.97 217
18721.27 196
18722.56 204
18723.85 200
18725.14 199
18726.43 174
18727.72 183
18729.02 193
18730.31 187
18731.60 210
18732.89 204
18734.19 205
18735.48 183
18736.77 189
18738.06 195
18739.35 210
18740.65 201
18741.94 195
18743.23 194
18744.52 211
18745.82 197
18747.11 186
18748.40 188
18749.70 199
18750.99 180
18752.28 195
18753.57 211
18754.87 173
18756.16 223
18757.45 211
18758.75 192
18760.04 196
18761.33 191
18762.63 200
18763.92 197
18765.21 191
18766.50 186
18767.80 199
18769.09 201
18770.38 214
18771.68 192
18772.97 218
18774.27 186
18775.56 212
18776.85 201
18778.15 213
18779.44 193
18780.73 210
18782.03 200
18783.32 183
18784.62 173
18785.91 191
18787.20 196
18788.50 204
18789.79 220
18791.09 189
18792.38 207
18793.67 184
18794.97 220
18796.26 197
18797.56 188
18798.85 198
18800.15 206
18801.44 194
18802.74 203
18804.03 205
18805.32 193
18806.62 226
18807.91 209
18809.21 187
18810.50 196
18811.80 192
18813.09 181
18814.39 207
18815.68 213
18816.98 203
18818.27 191
18819.57 202
18820.86 205
18822.16 185
18823.45 173
18824.75 182
18826.05 197
18827.34 219
18828.64 205
18829.93 200
18831.23 206
18832.52 195
18833.82 212
18835.11 189
18836.41 201
18837.71 182
18839.00 209
18840.30 199
18841.59 187
18842.89 192
18844.18 201
18845.48 212
18846.78 214
18848.07 196
18849.37 190
18850.67 212
18851.96 211
18853.26 200
18854.55 191
18855.85 205
18857.15 203
18858.44 200
18859.74 201
18861.04 201
18862.33 200
18863.63 200
18864.93 205
18866.22 191
18867.52 190
18868.82 199
18870.11 202
18871.41 190
18872.71 198
18874.00 188
18875.30 189
18876.60 206
18877.90 190
18879.19 202
18880.49 190
18881.79 186
18883.09 193
18884.38 191
18885.68 185
18886.98 199
18888.27 194
18889.57 233
18890.87 201
18892.17 226
18893.47 217
18894.76 212
18896.06 218
18897.36 207
18898.66 208
18899.95 198
18901.25 212
18902.55 213
18903.85 190
18905.15 184
18906.44 209
18907.74 211
18909.04 198
18910.34 209
18911.64 220
18912.94 221
18914.23 215
18915.53 218
18916.83 197
18918.13 194
18919.43 225
18920.73 197
18922.03 217
18923.32 227
18924.62 193
18925.92 199
18927.22 180
18928.52 173
18929.82 194
18931.12 208
18932.42 184
18933.72 194
18935.01 195
18936.31 197
18937.61 210
18938.91 202
18940.21 207
18941.51 198
18942.81 218
18944.11 177
18945.41 189
18946.71 182
18948.01 209
18949.31 181
18950.61 179
18951.91 168
18953.21 196
18954.51 211
18955.81 199
18957.11 165
18958.41 196
18959.71 205
18961.01 219
18962.31 193
18963.61 217
18964.91 193
18966.21 216
18967.51 190
18968.81 187
18970.11 180
18971.41 212
18972.71 187
18974.01 179
18975.31 208
18976.61 210
18977.91 200
18979.21 187
18980.51 204
18981.81 194
18983.11 179
18984.41 178
18985.71 184
18987.02 200
18988.32 185
18989.62 194
18990.92 207
18992.22 197
18993.52 190
18994.82 183
18996.12 219
18997.42 192
18998.73 169
19000.03 197
19001.33 213
19002.63 187
19003.93 175
19005.23 168
19006.53 173
19007.84 177
19009.14 172
19010.44 190
19011.74 177
19013.04 191
19014.34 193
19015.65 209
19016.95 195
19018.25 197
19019.55 190
19020.85 190
19022.16 217
19023.46 174
19024.76 211
19026.06 182
19027.37 173
19028.67 192
19029.97 212
19031.27 200
19032.57 188
19033.88 202
19035.18 200
19036.48 205
19037.79 196
19039.09 199
19040.39 203
19041.69 185
19043.00 196
19044.30 224
19045.60 206
19046.90 204
19048.21 206
19049.51 184
19050.81 176
19052.12 204
19053.42 196
19054.72 207
19056.03 175
19057.33 162
19058.63 190
19059.94 185
19061.24 228
19062.54 183
19063.85 190
19065.15 178
19066.45 204
19067.76 196
19069.06 208
19070.37 196
19071.67 194
19072.97 195
19074.28 179
19075.58 192
19076.88 197
19078.19 185
19079.49 214
19080.80 222
19082.10 207
19083.41 190
19084.71 200
19086.01 200
19087.32 203
19088.62 201
19089.93 199
19091.23 188
19092.54 197
19093.84 206
19095.14 197
19096.45 180
19097.75 180
19099.06 200
19100.36 213
19101.67 194
19102.97 198
19104.28 210
19105.58 202
19106.89 209
19108.19 212
19109.50 195
19110.80 206
19112.11 237
19113.41 217
19114.72 182
19116.02 208
19117.33 189
19118.64 211
19119.94 200
19121.25 192
19122.55 189
19123.86 210
19125.16 200
19126.47 189
19127.77 206
19129.08 209
19130.39 207
19131.69 202
19133.00 216
19134.30 211
19135.61 200
19136.92 191
19138.22 204
19139.53 209
19140.83 210
19142.14 210
19143.45 199
19144.75 201
19146.06 190
19147.37 211
19148.67 209
19149.98 233
19151.28 207
19152.59 211
19153.90 192
19155.20 199
19156.51 182
19157.82 181
19159.12 187
19160.43 219
19161.74 190
19163.05 178
19164.35 191
19165.66 207
19166.97 182
19168.27 195
19169.58 199
19170.89 186
19172.19 221
19173.50 197
19174.81 217
19176.12 215
19177.42 223
19178.73 205
19180.04 196
19181.35 191
19182.65 182
19183.96 179
19185.27 200
19186.58 209
19187.89 194
19189.19 206
19190.50 216
19191.81 213
19193.12 202
19194.42 198
19195.73 177
19197.04 190
19198.35 202
19199.66 202
19200.97 207
19202.27 200
19203.58 198
19204.89 217
19206.20 203
19207.51 184
19208.82 188
19210.12 201
19211.43 179
19212.74 175
19214.05 219
19215.36 185
19216.67 183
19217.98 190
19219.28 185
19220.59 195
19221.90 217
19223.21 206
19224.52 180
19225.83 191
19227.14 192
19228.45 198
19229.76 182
19231.07 198
19232.38 207
19233.68 199
19234.99 204
19236.30 204
19237.61 200
19238.92 179
19240.23 217
19241.54 184
19242.85 194
19244.16 210
19245.47 201
19246.78 200
19248.09 207
19249.40 203
19250.71 220
19252.02 198
19253.33 201
19254.64 179
19255.95 200
19257.26 198
19258.57 208
19259.88 198
19261.19 201
19262.50 191
19263.81 186
19265.12 190
19266.43 191
19267.74 212
19269.05 199
19270.36 208
19271.67 189
19272.99 208
19274.30 194
19275.61 199
19276.92 175
19278.23 187
19279.54 191
19280.85 183
19282.16 187
19283.47 185
19284.78 207
19286.09 201
19287.41 206
19288.72 188
19290.03 195
19291.34 200
19292.65 204
19293.96 207
19295.27 210
19296.58 222
19297.90 209
19299.21 195
19300.52 199
19301.83 193
19303.14 190
19304.45 205
19305.77 197
19307.08 205
19308.39 183
19309.70 180
19311.01 201
19312.33 202
19313.64 195
19314.95 196
19316.26 183
19317.57 210
19318.89 202
19320.20 187
19321.51 193
19322.82 213
19324.14 210
19325.45 179
19326.76 200
19328.07 193
19329.39 194
19330.70 201
19332.01 204
19333.32 212
19334.64 220
19335.95 218
19337.26 199
19338.58 210
19339.89 195
19341.20 210
19342.51 209
19343.83 189
19345.14 190
19346.45 195
19347.77 195
19349.08 187
19350.39 190
19351.71 203
19353.02 194
19354.33 177
19355.65 203
19356.96 202
19358.27 192
19359.59 186
19360.90 187
19362.21 182
19363.53 192
19364.84 182
19366.16 203
19367.47 184
19368.78 185
19370.10 191
19371.41 220
19372.73 193
19374.04 191
19375.35 197
19376.67 202
19377.98 212
19379.30 197
19380.61 202
19381.93 202
19383.24 207
19384.55 198
19385.87 193
19387.18 195
19388.50 209
19389.81 188
19391.13 195
19392.44 180
19393.76 177
19395.07 153
19396.39 188
19397.70 185
19399.02 211
19400.33 185
19401.65 192
19402.96 186
19404.28 199
19405.59 206
19406.91 212
19408.22 195
19409.54 182
19410.85 195
19412.17 178
19413.48 176
19414.80 194
19416.11 213
19417.43 193
19418.75 202
19420.06 216
19421.38 200
19422.69 193
19424.01 201
19425.32 197
19426.64 169
19427.96 195
19429.27 193
19430.59 200
19431.90 170
19433.22 202
19434.54 186
19435.85 180
19437.17 205
19438.49 174
19439.80 204
19441.12 200
19442.43 208
19443.75 188
19445.07 206
19446.38 200
19447.70 195
19449.02 184
19450.33 176
19451.65 178
19452.97 188
19454.28 185
19455.60 201
19456.92 197
19458.23 205
19459.55 207
19460.87 208
19462.19 177
19463.50 194
19464.82 212
19466.14 206
19467.45 201
19468.77 174
19470.09 209
19471.41 199
19472.72 195
19474.04 177
19475.36 197
19476.68 198
19477.99 195
19479.31 197
19480.63 189
19481.95 207
19483.27 224
19484.58 201
19485.90 183
19487.22 196
19488.54 197
19489.85 231
19491.17 208
19492.49 198
19493.81 181
19495.13 184
19496.45 197
19497.76 204
19499.08 183
19500.40 191
19501.72 210
19503.04 228
19504.36 204
19505.67 194
19506.99 201
19508.31 224
19509.63 203
19510.95 218
19512.27 192
19513.59 187
19514.91 190
19516.22 213
19517.54 201
19518.86 191
19520.18 196
19521.50 213
19522.82 193
19524.14 193
19525.46 182
19526.78 179
19528.10 186
19529.42 202
19530.74 194
19532.06 210
19533.37 211
19534.69 207
19536.01 225
19537.33 182
19538.65 195
19539.97 205
19541.29 181
19542.61 193
19543.93 214
19545.25 200
19546.57 210
19547.89 211
19549.21 204
19550.53 199
19551.85 185
19553.17 204
19554.49 196
19555.81 199
19557.13 193
19558.45 205
19559.77 191
19561.09 206
19562.41 215
19563.74 206
19565.06 210
19566.38 195
19567.70 192
19569.02 218
19570.34 199
19571.66 199
19572.98 225
19574.30 218
19575.62 216
19576.94 220
19578.26 201
19579.59 218
19580.91 194
19582.23 195
19583.55 217
19584.87 201
19586.19 195
19587.51 198
19588.83 192
19590.16 188
19591.48 202
19592.80 205
19594.12 195
19595.44 189
19596.76 215
19598.08 200
19599.41 191
19600.73 208
19602.05 195
19603.37 189
19604.69 197
19606.02 207
19607.34 206
19608.66 198
19609.98 193
19611.30 202
19612.63 205
19613.95 225
19615.27 212
19616.59 208
19617.91 203
19619.24 214
19620.56 193
19621.88 221
19623.20 201
19624.53 204
19625.85 204
19627.17 217
19628.50 197
19629.82 188
19631.14 215
19632.46 217
19633.79 211
19635.11 203
19636.43 199
19637.76 193
19639.08 198
19640.40 208
19641.72 196
19643.05 208
19644.37 211
19645.69 219
19647.02 214
19648.34 208
19649.66 204
19650.99 194
19652.31 199
19653.64 210
19654.96 207
19656.28 221
19657.61 213
19658.93 188
19660.25 196
19661.58 197
19662.90 214
19664.23 245
19665.55 232
19666.87 201
19668.20 214
19669.52 217
19670.85 209
19672.17 219
19673.49 200
19674.82 188
19676.14 212
19677.47 209
19678.79 204
19680.12 201
19681.44 205
19682.76 223
19684.09 205
19685.41 199
19686.74 207
19688.06 216
19689.39 202
19690.71 201
19692.04 192
19693.36 193
19694.69 215
19696.01 216
19697.34 196
19698.66 220
19699.99 198
19701.31 203
19702.64 211
19703.96 202
19705.29 192
19706.61 202
19707.94 201
19709.26 201
19710.59 201
19711.92 205
19713.24 216
19714.57 208
19715.89 209
19717.22 194
19718.54 196
19719.87 192
19721.20 213
19722.52 194
19723.85 205
19725.17 194
19726.50 184
19727.83 199
19729.15 188
19730.48 194
19731.80 202
19733.13 197
19734.46 208
19735.78 189
19737.11 213
19738.44 215
19739.76 209
19741.09 200
19742.41 193
19743.74 197
19745.07 200
19746.39 199
19747.72 193
19749.05 218
19750.37 227
19751.70 191
19753.03 199
19754.36 174
19755.68 215
19757.01 210
19758.34 210
19759.66 193
19760.99 188
19762.32 204
19763.65 208
19764.97 210
19766.30 195
19767.63 201
19768.95 206
19770.28 224
19771.61 191
19772.94 190
19774.27 202
19775.59 189
19776.92 188
19778.25 203
19779.58 186
19780.90 237
19782.23 240
19783.56 213
19784.89 191
19786.22 191
19787.54 214
19788.87 210
19790.20 187
19791.53 196
19792.86 200
19794.18 182
19795.51 205
19796.84 207
19798.17 219
19799.50 214
19800.83 198
19802.16 189
19803.48 189
19804.81 210
19806.14 178
19807.47 204
19808.80 199
19810.13 216
19811.46 186
19812.79 216
19814.11 202
19815.44 217
19816.77 202
19818.10 207
19819.43 188
19820.76 192
19822.09 208
19823.42 201
19824.75 199
19826.08 213
19827.41 202
19828.74 195
19830.07 203
19831.39 203
19832.72 209
19834.05 180
19835.38 218
19836.71 227
19838.04 214
19839.37 222
19840.70 227
19842.03 216
19843.36 207
19844.69 203
19846.02 178
19847.35 206
19848.68 209
19850.01 211
19851.34 197
19852.67 194
19854.00 220
19855.33 210
19856.66 181
19857.99 199
19859.33 197
19860.66 209
19861.99 193
19863.32 188
19864.65 185
19865.98 195
19867.31 224
19868.64 193
19869.97 203
19871.30 186
19872.63 197
19873.96 197
19875.29 180
19876.63 183
19877.96 200
19879.29 204
19880.62 201
19881.95 200
19883.28 221
19884.61 217
19885.94 221
19887.28 221
19888.61 187
19889.94 215
19891.27 199
19892.60 218
19893.93 192
19895.26 222
19896.60 199
19897.93 190
19899.26 197
19900.59 219
19901.92 220
19903.26 226
19904.59 205
19905.92 207
19907.25 205
19908.58 195
19909.92 205
19911.25 184
19912.58 219
19913.91 204
19915.24 204
19916.58 218
19917.91 196
19919.24 198
19920.57 223
19921.91 222
19923.24 196
19924.57 199
19925.91 210
19927.24 204
19928.57 222
19929.90 237
19931.24 210
19932.57 204
19933.90 192
19935.24 214
19936.57 196
19937.90 191
19939.23 208
19940.57 214
19941.90 203
19943.23 231
19944.57 210
19945.90 206
19947.23 221
19948.57 193
19949.90 200
19951.23 216
19952.57 216
19953.90 198
19955.24 212
19956.57 199
19957.90 193
19959.24 197
19960.57 217
19961.90 204
19963.24 205
19964.57 217
19965.91 212
19967.24 222
19968.58 204
19969.91 227
19971.24 194
19972.58 198
19973.91 219
19975.25 227
19976.58 203
19977.92 198
19979.25 211
19980.58 220
19981.92 206
19983.25 219
19984.59 198
19985.92 190
19987.26 215
19988.59 205
19989.93 214
19991.26 207
19992.60 193
19993.93 199
19995.27 202
19996.60 194
19997.94 192
19999.27 193
20000.61 212
20001.94 209
20003.28 200
20004.61 189
20005.95 208
20007.28 215
20008.62 205
20009.96 227
20011.29 220
20012.63 202
20013.96 207
20015.30 223
20016.63 199
20017.97 226
20019.30 204
20020.64 213
20021.98 212
20023.31 201
20024.65 183
20025.98 203
20027.32 218
20028.66 199
20029.99 212
20031.33 204
20032.67 234
20034.00 201
20035.34 212
20036.67 196
20038.01 205
20039.35 213
20040.68 207
20042.02 219
20043.36 201
20044.69 216
20046.03 207
20047.37 189
20048.70 215
20050.04 195
20051.38 206
20052.71 200
20054.05 200
20055.39 215
20056.73 215
20058.06 197
20059.40 194
20060.74 215
20062.07 226
20063.41 222
20064.75 225
20066.09 201
20067.42 200
20068.76 206
20070.10 220
20071.44 214
20072.77 210
20074.11 207
20075.45 221
20076.79 204
20078.13 201
20079.46 207
20080.80 216
20082.14 213
20083.48 228
20084.81 208
20086.15 213
20087.49 220
20088.83 191
20090.17 222
20091.51 209
20092.84 202
20094.18 230
20095.52 222
20096.86 205
20098.20 223
20099.54 208
20100.87 221
20102.21 230
20103.55 228
20104.89 185
20106.23 214
20107.57 213
20108.91 211
20110.25 214
20111.58 219
20112.92 206
20114.26 215
20115.60 220
20116.94 200
20118.28 231
20119.62 211
20120.96 215
20122.30 226
20123.64 220
20124.98 231
20126.31 227
20127.65 203
20128.99 209
