# Supplementary material for: MALDI-TOF MS typing enables the classification of brewing yeasts of the genus Saccharomyces to major beer styles
Source: PLoS One. 2017 Aug 9;12(8):e0181694. doi: 10.1371/journal.pone.0181694 (PMC5549903; doi:10.1371/journal.pone.0181694)
Supplement: S8 File — The directory includes 90 raw files and was zipped to “.zip”; the folder has three strains with 30 spectra per strain; S1 Text explains the raw files with an example and Table 1 represents the yeast strains used within the experiment. (ZIP) [file pone.0181694.s011.zip › 22-24/30283-8J4-Lag-Lag-Lag-YPG-18h-E-E_2016-09-27_9_0_D8_1.dat]

1999.34 1628
1999.77 1645
2000.19 1749
2000.61 1720
2001.03 1751
2001.45 1697
2001.88 1726
2002.30 1645
2002.72 1462
2003.14 1475
2003.56 1542
2003.99 1491
2004.41 1520
2004.83 1564
2005.25 1552
2005.68 1504
2006.10 1555
2006.52 1539
2006.94 1602
2007.37 1511
2007.79 1491
2008.21 1579
2008.64 1615
2009.06 1497
2009.48 1499
2009.90 1506
2010.33 1474
2010.75 1501
2011.17 1408
2011.60 1420
2012.02 1447
2012.44 1430
2012.87 1445
2013.29 1399
2013.71 1404
2014.14 1408
2014.56 1446
2014.98 1341
2015.41 1416
2015.83 1423
2016.25 1433
2016.68 1592
2017.10 1614
2017.53 1571
2017.95 1570
2018.37 1543
2018.80 1582
2019.22 1577
2019.65 1590
2020.07 1543
2020.49 1528
2020.92 1434
2021.34 1498
2021.77 1510
2022.19 1453
2022.61 1552
2023.04 1488
2023.46 1404
2023.89 1409
2024.31 1439
2024.74 1389
2025.16 1438
2025.59 1471
2026.01 1435
2026.44 1381
2026.86 1441
2027.29 1498
2027.71 1525
2028.14 1462
2028.56 1404
2028.98 1329
2029.41 1455
2029.84 1468
2030.26 1422
2030.69 1411
2031.11 1458
2031.54 1518
2031.96 1496
2032.39 1485
2032.81 1416
2033.24 1478
2033.66 1443
2034.09 1466
2034.51 1433
2034.94 1407
2035.37 1398
2035.79 1458
2036.22 1507
2036.64 1507
2037.07 1437
2037.49 1440
2037.92 1532
2038.35 1520
2038.77 1469
2039.20 1482
2039.62 1517
2040.05 1542
2040.48 1495
2040.90 1477
2041.33 1446
2041.76 1427
2042.18 1399
2042.61 1400
2043.03 1437
2043.46 1453
2043.89 1362
2044.31 1346
2044.74 1508
2045.17 1416
2045.59 1365
2046.02 1401
2046.45 1451
2046.87 1456
2047.30 1426
2047.73 1436
2048.16 1434
2048.58 1510
2049.01 1408
2049.44 1406
2049.86 1447
2050.29 1365
2050.72 1430
2051.15 1421
2051.57 1265
2052.00 1367
2052.43 1395
2052.86 1370
2053.28 1404
2053.71 1383
2054.14 1423
2054.57 1445
2054.99 1432
2055.42 1446
2055.85 1479
2056.28 1537
2056.70 1582
2057.13 1673
2057.56 1707
2057.99 1546
2058.42 1612
2058.84 1558
2059.27 1565
2059.70 1537
2060.13 1551
2060.56 1489
2060.99 1486
2061.41 1423
2061.84 1362
2062.27 1439
2062.70 1509
2063.13 1477
2063.56 1553
2063.99 1576
2064.41 1595
2064.84 1665
2065.27 1800
2065.70 1911
2066.13 2089
2066.56 1880
2066.99 1804
2067.42 1836
2067.85 1809
2068.27 1707
2068.70 1614
2069.13 1516
2069.56 1524
2069.99 1514
2070.42 1508
2070.85 1442
2071.28 1398
2071.71 1474
2072.14 1487
2072.57 1473
2073.00 1454
2073.43 1497
2073.86 1478
2074.29 1538
2074.72 1565
2075.15 1682
2075.58 1538
2076.01 1504
2076.44 1547
2076.87 1503
2077.30 1529
2077.73 1560
2078.16 1608
2078.59 1554
2079.02 1560
2079.45 1530
2079.88 1580
2080.31 1505
2080.74 1408
2081.17 1498
2081.60 1518
2082.03 1432
2082.46 1460
2082.89 1314
2083.32 1384
2083.75 1410
2084.18 1374
2084.61 1453
2085.04 1486
2085.47 1435
2085.90 1447
2086.34 1454
2086.77 1475
2087.20 1428
2087.63 1426
2088.06 1472
2088.49 1353
2088.92 1360
2089.35 1389
2089.79 1374
2090.22 1413
2090.65 1446
2091.08 1363
2091.51 1376
2091.94 1464
2092.37 1435
2092.81 1398
2093.24 1400
2093.67 1443
2094.10 1400
2094.53 1373
2094.96 1360
2095.40 1344
2095.83 1344
2096.26 1295
2096.69 1396
2097.12 1385
2097.56 1427
2097.99 1342
2098.42 1406
2098.85 1355
2099.29 1333
2099.72 1334
2100.15 1360
2100.58 1426
2101.01 1394
2101.45 1365
2101.88 1295
2102.31 1385
2102.75 1405
2103.18 1384
2103.61 1262
2104.04 1315
2104.48 1409
2104.91 1353
2105.34 1372
2105.77 1457
2106.21 1416
2106.64 1475
2107.07 1493
2107.51 1529
2107.94 1506
2108.37 1368
2108.81 1481
2109.24 1528
2109.67 1498
2110.11 1454
2110.54 1374
2110.97 1320
2111.41 1370
2111.84 1333
2112.27 1354
2112.71 1359
2113.14 1340
2113.58 1393
2114.01 1325
2114.44 1293
2114.88 1304
2115.31 1348
2115.75 1312
2116.18 1330
2116.61 1296
2117.05 1337
2117.48 1293
2117.92 1331
2118.35 1367
2118.78 1332
2119.22 1306
2119.65 1306
2120.09 1295
2120.52 1324
2120.96 1388
2121.39 1410
2121.83 1363
2122.26 1385
2122.69 1474
2123.13 1484
2123.56 1493
2124.00 1422
2124.43 1405
2124.87 1421
2125.30 1465
2125.74 1421
2126.17 1435
2126.61 1464
2127.04 1385
2127.48 1401
2127.91 1429
2128.35 1332
2128.79 1339
2129.22 1343
2129.66 1348
2130.09 1436
2130.53 1442
2130.96 1505
2131.40 1565
2131.83 1493
2132.27 1525
2132.70 1520
2133.14 1403
2133.58 1474
2134.01 1451
2134.45 1460
2134.88 1489
2135.32 1467
2135.76 1474
2136.19 1486
2136.63 1441
2137.06 1455
2137.50 1504
2137.94 1393
2138.37 1370
2138.81 1464
2139.25 1544
2139.68 1334
2140.12 1453
2140.56 1416
2140.99 1369
2141.43 1409
2141.87 1347
2142.30 1316
2142.74 1264
2143.18 1328
2143.61 1427
2144.05 1350
2144.49 1395
2144.92 1449
2145.36 1339
2145.80 1388
2146.23 1356
2146.67 1353
2147.11 1392
2147.55 1464
2147.98 1441
2148.42 1591
2148.86 1492
2149.30 1639
2149.73 1738
2150.17 1745
2150.61 1692
2151.05 1725
2151.48 1699
2151.92 1663
2152.36 1726
2152.80 1620
2153.23 1551
2153.67 1507
2154.11 1510
2154.55 1503
2154.99 1479
2155.42 1449
2155.86 1429
2156.30 1526
2156.74 1474
2157.18 1474
2157.61 1569
2158.05 1614
2158.49 1578
2158.93 1465
2159.37 1469
2159.81 1517
2160.24 1526
2160.68 1555
2161.12 1453
2161.56 1465
2162.00 1424
2162.44 1454
2162.88 1543
2163.32 1539
2163.75 1516
2164.19 1448
2164.63 1522
2165.07 1599
2165.51 1668
2165.95 1609
2166.39 1655
2166.83 1649
2167.27 1606
2167.71 1532
2168.15 1532
2168.59 1468
2169.02 1494
2169.46 1476
2169.90 1441
2170.34 1487
2170.78 1517
2171.22 1484
2171.66 1594
2172.10 1552
2172.54 1551
2172.98 1682
2173.42 1661
2173.86 1677
2174.30 1505
2174.74 1609
2175.18 1761
2175.62 1770
2176.06 1742
2176.50 1663
2176.94 1729
2177.38 1635
2177.82 1701
2178.26 1619
2178.70 1631
2179.14 1718
2179.58 1702
2180.02 1524
2180.47 1589
2180.91 1639
2181.35 1598
2181.79 1598
2182.23 1497
2182.67 1555
2183.11 1499
2183.55 1449
2183.99 1398
2184.43 1342
2184.87 1370
2185.31 1438
2185.76 1460
2186.20 1476
2186.64 1483
2187.08 1539
2187.52 1579
2187.96 1526
2188.40 1561
2188.84 1612
2189.29 1540
2189.73 1588
2190.17 1545
2190.61 1613
2191.05 1560
2191.49 1576
2191.94 1623
2192.38 1614
2192.82 1605
2193.26 1550
2193.70 1576
2194.14 1634
2194.59 1722
2195.03 1796
2195.47 1800
2195.91 1841
2196.36 1866
2196.80 1783
2197.24 1704
2197.68 1648
2198.12 1637
2198.57 1610
2199.01 1582
2199.45 1646
2199.89 1548
2200.34 1542
2200.78 1472
2201.22 1479
2201.66 1526
2202.11 1543
2202.55 1586
2202.99 1610
2203.44 1573
2203.88 1584
2204.32 1624
2204.76 1605
2205.21 1550
2205.65 1549
2206.09 1578
2206.54 1582
2206.98 1627
2207.42 1581
2207.87 1615
2208.31 1588
2208.75 1637
2209.20 1586
2209.64 1584
2210.08 1644
2210.53 1557
2210.97 1583
2211.42 1600
2211.86 1611
2212.30 1541
2212.75 1669
2213.19 1628
2213.63 1589
2214.08 1560
2214.52 1526
2214.97 1438
2215.41 1458
2215.85 1475
2216.30 1508
2216.74 1496
2217.19 1587
2217.63 1536
2218.08 1426
2218.52 1501
2218.97 1577
2219.41 1607
2219.85 1455
2220.30 1467
2220.74 1580
2221.19 1565
2221.63 1586
2222.08 1580
2222.52 1514
2222.97 1479
2223.41 1585
2223.86 1758
2224.30 1715
2224.75 1626
2225.19 1641
2225.64 1612
2226.08 1633
2226.53 1703
2226.97 1662
2227.42 1697
2227.86 1725
2228.31 1733
2228.75 1643
2229.20 1687
2229.65 1691
2230.09 1697
2230.54 1722
2230.98 1695
2231.43 1805
2231.87 1793
2232.32 1814
2232.76 1860
2233.21 1916
2233.66 1929
2234.10 2001
2234.55 2002
2234.99 1982
2235.44 1913
2235.89 1843
2236.33 1870
2236.78 1780
2237.23 1728
2237.67 1749
2238.12 1658
2238.56 1695
2239.01 1598
2239.46 1641
2239.90 1583
2240.35 1511
2240.80 1525
2241.24 1495
2241.69 1525
2242.14 1408
2242.58 1386
2243.03 1461
2243.48 1413
2243.93 1439
2244.37 1437
2244.82 1458
2245.27 1428
2245.71 1455
2246.16 1362
2246.61 1300
2247.05 1322
2247.50 1380
2247.95 1366
2248.40 1379
2248.84 1302
2249.29 1303
2249.74 1408
2250.19 1509
2250.63 1479
2251.08 1465
2251.53 1555
2251.98 1571
2252.43 1477
2252.87 1444
2253.32 1432
2253.77 1465
2254.22 1450
2254.66 1437
2255.11 1432
2255.56 1421
2256.01 1438
2256.46 1461
2256.91 1388
2257.35 1394
2257.80 1411
2258.25 1306
2258.70 1342
2259.15 1359
2259.60 1408
2260.04 1452
2260.49 1386
2260.94 1430
2261.39 1443
2261.84 1462
2262.29 1537
2262.74 1547
2263.19 1584
2263.63 1641
2264.08 1585
2264.53 1554
2264.98 1494
2265.43 1483
2265.88 1442
2266.33 1518
2266.78 1504
2267.23 1553
2267.68 1515
2268.13 1644
2268.58 1718
2269.02 1734
2269.47 1782
2269.92 1898
2270.37 1991
2270.82 1981
2271.27 2016
2271.72 2024
2272.17 2068
2272.62 2008
2273.07 1963
2273.52 1855
2273.97 1780
2274.42 1844
2274.87 1834
2275.32 1863
2275.77 1855
2276.22 1893
2276.67 1897
2277.12 1970
2277.57 1871
2278.02 1840
2278.47 1829
2278.92 1683
2279.37 1635
2279.82 1645
2280.27 1582
2280.73 1505
2281.18 1549
2281.63 1470
2282.08 1508
2282.53 1476
2282.98 1407
2283.43 1420
2283.88 1476
2284.33 1483
2284.78 1507
2285.23 1448
2285.68 1482
2286.14 1432
2286.59 1413
2287.04 1402
2287.49 1352
2287.94 1417
2288.39 1503
2288.84 1722
2289.30 1748
2289.75 1826
2290.20 1899
2290.65 1879
2291.10 1946
2291.55 2004
2292.00 1941
2292.46 2050
2292.91 2036
2293.36 2021
2293.81 2039
2294.26 2036
2294.72 2047
2295.17 1982
2295.62 1988
2296.07 1941
2296.52 1787
2296.98 1761
2297.43 1784
2297.88 1779
2298.33 1682
2298.79 1659
2299.24 1609
2299.69 1474
2300.14 1551
2300.60 1512
2301.05 1470
2301.50 1515
2301.95 1483
2302.41 1432
2302.86 1454
2303.31 1379
2303.76 1354
2304.22 1411
2304.67 1438
2305.12 1449
2305.58 1436
2306.03 1471
2306.48 1463
2306.94 1384
2307.39 1524
2307.84 1633
2308.30 1585
2308.75 1571
2309.20 1600
2309.66 1601
2310.11 1646
2310.56 1735
2311.02 1706
2311.47 1793
2311.92 1766
2312.38 1725
2312.83 1690
2313.28 1593
2313.74 1627
2314.19 1629
2314.65 1539
2315.10 1607
2315.55 1651
2316.01 1615
2316.46 1705
2316.92 1616
2317.37 1683
2317.83 1757
2318.28 1766
2318.73 1687
2319.19 1749
2319.64 1675
2320.10 1632
2320.55 1690
2321.01 1736
2321.46 1603
2321.92 1686
2322.37 1669
2322.82 1692
2323.28 1627
2323.73 1645
2324.19 1836
2324.64 1862
2325.10 1967
2325.55 2134
2326.01 2295
2326.46 2258
2326.92 2128
2327.37 2070
2327.83 2041
2328.29 1910
2328.74 1842
2329.20 1776
2329.65 1561
2330.11 1567
2330.56 1531
2331.02 1663
2331.47 1594
2331.93 1569
2332.38 1602
2332.84 1578
2333.30 1557
2333.75 1590
2334.21 1566
2334.66 1516
2335.12 1548
2335.58 1606
2336.03 1531
2336.49 1555
2336.94 1496
2337.40 1486
2337.86 1482
2338.31 1440
2338.77 1497
2339.22 1499
2339.68 1534
2340.14 1487
2340.59 1492
2341.05 1539
2341.51 1460
2341.96 1473
2342.42 1497
2342.88 1485
2343.33 1573
2343.79 1510
2344.25 1488
2344.70 1534
2345.16 1565
2345.62 1547
2346.08 1555
2346.53 1621
2346.99 1660
2347.45 1657
2347.90 1709
2348.36 1699
2348.82 1622
2349.28 1645
2349.73 1606
2350.19 1530
2350.65 1576
2351.11 1571
2351.56 1520
2352.02 1549
2352.48 1453
2352.94 1473
2353.39 1490
2353.85 1452
2354.31 1355
2354.77 1425
2355.22 1439
2355.68 1430
2356.14 1407
2356.60 1474
2357.06 1392
2357.51 1475
2357.97 1498
2358.43 1371
2358.89 1376
2359.35 1434
2359.81 1534
2360.26 1531
2360.72 1476
2361.18 1645
2361.64 1696
2362.10 1669
2362.56 1686
2363.02 1608
2363.47 1550
2363.93 1585
2364.39 1738
2364.85 1689
2365.31 1700
2365.77 1734
2366.23 1823
2366.69 1763
2367.15 1714
2367.60 1728
2368.06 1739
2368.52 1706
2368.98 1666
2369.44 1590
2369.90 1493
2370.36 1576
2370.82 1516
2371.28 1415
2371.74 1469
2372.20 1578
2372.66 1495
2373.12 1475
2373.58 1528
2374.04 1507
2374.50 1480
2374.96 1592
2375.42 1538
2375.88 1474
2376.34 1518
2376.80 1522
2377.26 1557
2377.72 1568
2378.18 1493
2378.64 1483
2379.10 1477
2379.56 1389
2380.02 1391
2380.48 1415
2380.94 1462
2381.40 1414
2381.86 1397
2382.32 1350
2382.78 1359
2383.24 1439
2383.70 1428
2384.16 1484
2384.62 1542
2385.08 1504
2385.54 1510
2386.00 1508
2386.47 1512
2386.93 1471
2387.39 1582
2387.85 1484
2388.31 1581
2388.77 1559
2389.23 1527
2389.69 1580
2390.15 1504
2390.62 1571
2391.08 1605
2391.54 1482
2392.00 1615
2392.46 1590
2392.92 1528
2393.38 1476
2393.85 1470
2394.31 1457
2394.77 1472
2395.23 1464
2395.69 1458
2396.16 1459
2396.62 1481
2397.08 1589
2397.54 1553
2398.00 1583
2398.47 1578
2398.93 1627
2399.39 1623
2399.85 1609
2400.31 1528
2400.78 1520
2401.24 1460
2401.70 1407
2402.16 1396
2402.63 1409
2403.09 1485
2403.55 1448
2404.01 1447
2404.48 1431
2404.94 1445
2405.40 1377
2405.86 1345
2406.33 1452
2406.79 1487
2407.25 1471
2407.72 1364
2408.18 1436
2408.64 1465
2409.11 1396
2409.57 1334
2410.03 1357
2410.49 1424
2410.96 1494
2411.42 1397
2411.88 1318
2412.35 1403
2412.81 1331
2413.28 1262
2413.74 1381
2414.20 1364
2414.67 1340
2415.13 1407
2415.59 1426
2416.06 1383
2416.52 1385
2416.98 1455
2417.45 1420
2417.91 1463
2418.38 1460
2418.84 1486
2419.30 1435
2419.77 1526
2420.23 1451
2420.70 1463
2421.16 1567
2421.63 1552
2422.09 1541
2422.55 1500
2423.02 1544
2423.48 1513
2423.95 1546
2424.41 1569
2424.88 1561
2425.34 1525
2425.81 1574
2426.27 1470
2426.74 1500
2427.20 1479
2427.67 1473
2428.13 1338
2428.60 1356
2429.06 1315
2429.53 1352
2429.99 1366
2430.46 1391
2430.92 1337
2431.39 1394
2431.85 1325
2432.32 1393
2432.78 1458
2433.25 1423
2433.71 1432
2434.18 1478
2434.64 1467
2435.11 1378
2435.58 1556
2436.04 1439
2436.51 1404
2436.97 1424
2437.44 1450
2437.90 1408
2438.37 1425
2438.84 1478
2439.30 1513
2439.77 1511
2440.23 1509
2440.70 1524
2441.17 1488
2441.63 1604
2442.10 1553
2442.57 1606
2443.03 1567
2443.50 1540
2443.96 1467
2444.43 1506
2444.90 1427
2445.36 1385
2445.83 1338
2446.30 1443
2446.76 1413
2447.23 1402
2447.70 1420
2448.16 1461
2448.63 1461
2449.10 1432
2449.57 1373
2450.03 1399
2450.50 1442
2450.97 1426
2451.43 1323
2451.90 1364
2452.37 1415
2452.84 1370
2453.30 1404
2453.77 1389
2454.24 1403
2454.71 1408
2455.17 1396
2455.64 1364
2456.11 1321
2456.58 1438
2457.04 1424
2457.51 1411
2457.98 1444
2458.45 1453
2458.91 1385
2459.38 1380
2459.85 1389
2460.32 1421
2460.79 1346
2461.25 1356
2461.72 1306
2462.19 1321
2462.66 1351
2463.13 1362
2463.60 1421
2464.06 1336
2464.53 1338
2465.00 1443
2465.47 1412
2465.94 1422
2466.41 1418
2466.87 1386
2467.34 1386
2467.81 1385
2468.28 1346
2468.75 1322
2469.22 1326
2469.69 1384
2470.16 1399
2470.63 1358
2471.09 1362
2471.56 1293
2472.03 1245
2472.50 1294
2472.97 1318
2473.44 1268
2473.91 1354
2474.38 1275
2474.85 1286
2475.32 1426
2475.79 1373
2476.26 1340
2476.73 1380
2477.20 1390
2477.67 1332
2478.14 1309
2478.60 1314
2479.07 1330
2479.54 1313
2480.01 1246
2480.48 1360
2480.95 1374
2481.42 1280
2481.89 1261
2482.36 1287
2482.83 1277
2483.30 1272
2483.77 1261
2484.25 1305
2484.72 1368
2485.19 1398
2485.66 1283
2486.13 1338
2486.60 1341
2487.07 1416
2487.54 1503
2488.01 1439
2488.48 1433
2488.95 1468
2489.42 1462
2489.89 1420
2490.36 1443
2490.83 1567
2491.30 1468
2491.78 1537
2492.25 1487
2492.72 1392
2493.19 1528
2493.66 1414
2494.13 1386
2494.60 1448
2495.07 1438
2495.55 1453
2496.02 1445
2496.49 1495
2496.96 1494
2497.43 1443
2497.90 1434
2498.37 1393
2498.85 1395
2499.32 1404
2499.79 1323
2500.26 1307
2500.73 1238
2501.20 1281
2501.68 1331
2502.15 1366
2502.62 1377
2503.09 1343
2503.56 1390
2504.04 1355
2504.51 1340
2504.98 1377
2505.45 1377
2505.93 1490
2506.40 1380
2506.87 1315
2507.34 1402
2507.82 1434
2508.29 1372
2508.76 1413
2509.23 1441
2509.71 1459
2510.18 1565
2510.65 1586
2511.12 1712
2511.60 1823
2512.07 1813
2512.54 1837
2513.02 1835
2513.49 1825
2513.96 1753
2514.44 1672
2514.91 1753
2515.38 1686
2515.85 1565
2516.33 1479
2516.80 1579
2517.27 1488
2517.75 1422
2518.22 1460
2518.70 1519
2519.17 1561
2519.64 1504
2520.12 1461
2520.59 1481
2521.06 1443
2521.54 1443
2522.01 1469
2522.49 1453
2522.96 1487
2523.43 1418
2523.91 1445
2524.38 1468
2524.86 1376
2525.33 1385
2525.80 1369
2526.28 1415
2526.75 1366
2527.23 1372
2527.70 1408
2528.18 1316
2528.65 1356
2529.12 1454
2529.60 1387
2530.07 1323
2530.55 1431
2531.02 1505
2531.50 1383
2531.97 1389
2532.45 1554
2532.92 1497
2533.40 1501
2533.87 1485
2534.35 1429
2534.82 1469
2535.30 1436
2535.77 1472
2536.25 1451
2536.72 1383
2537.20 1535
2537.67 1476
2538.15 1535
2538.62 1506
2539.10 1529
2539.57 1586
2540.05 1528
2540.53 1527
2541.00 1477
2541.48 1462
2541.95 1501
2542.43 1467
2542.90 1451
2543.38 1509
2543.86 1494
2544.33 1463
2544.81 1449
2545.28 1499
2545.76 1472
2546.24 1510
2546.71 1586
2547.19 1566
2547.66 1610
2548.14 1724
2548.62 1817
2549.09 1737
2549.57 1700
2550.05 1683
2550.52 1779
2551.00 1727
2551.48 1724
2551.95 1785
2552.43 1817
2552.91 1777
2553.38 1692
2553.86 1699
2554.34 1718
2554.81 1652
2555.29 1568
2555.77 1568
2556.24 1573
2556.72 1580
2557.20 1592
2557.68 1523
2558.15 1521
2558.63 1452
2559.11 1416
2559.58 1409
2560.06 1418
2560.54 1474
2561.02 1374
2561.49 1369
2561.97 1356
2562.45 1322
2562.93 1353
2563.41 1353
2563.88 1402
2564.36 1290
2564.84 1344
2565.32 1343
2565.79 1330
2566.27 1331
2566.75 1373
2567.23 1419
2567.71 1419
2568.18 1390
2568.66 1409
2569.14 1382
2569.62 1359
2570.10 1371
2570.58 1322
2571.05 1422
2571.53 1395
2572.01 1325
2572.49 1399
2572.97 1365
2573.45 1329
2573.93 1353
2574.40 1380
2574.88 1300
2575.36 1272
2575.84 1356
2576.32 1369
2576.80 1324
2577.28 1350
2577.76 1338
2578.24 1381
2578.72 1392
2579.19 1382
2579.67 1351
2580.15 1348
2580.63 1412
2581.11 1370
2581.59 1278
2582.07 1341
2582.55 1383
2583.03 1343
2583.51 1358
2583.99 1359
2584.47 1258
2584.95 1359
2585.43 1333
2585.91 1283
2586.39 1341
2586.87 1378
2587.35 1408
2587.83 1386
2588.31 1402
2588.79 1408
2589.27 1314
2589.75 1318
2590.23 1318
2590.71 1350
2591.19 1360
2591.67 1351
2592.15 1384
2592.63 1382
2593.11 1360
2593.59 1336
2594.07 1336
2594.55 1391
2595.03 1332
2595.51 1302
2595.99 1198
2596.47 1274
2596.96 1315
2597.44 1295
2597.92 1295
2598.40 1296
2598.88 1272
2599.36 1257
2599.84 1320
2600.32 1296
2600.80 1265
2601.28 1227
2601.77 1262
2602.25 1324
2602.73 1289
2603.21 1251
2603.69 1313
2604.17 1317
2604.65 1317
2605.14 1362
2605.62 1357
2606.10 1307
2606.58 1404
2607.06 1370
2607.54 1393
2608.03 1361
2608.51 1417
2608.99 1446
2609.47 1386
2609.95 1434
2610.44 1435
2610.92 1425
2611.40 1422
2611.88 1461
2612.37 1367
2612.85 1318
2613.33 1374
2613.81 1327
2614.29 1266
2614.78 1314
2615.26 1259
2615.74 1266
2616.22 1303
2616.71 1357
2617.19 1377
2617.67 1402
2618.16 1376
2618.64 1429
2619.12 1333
2619.60 1366
2620.09 1462
2620.57 1384
2621.05 1349
2621.54 1361
2622.02 1380
2622.50 1397
2622.99 1425
2623.47 1374
2623.95 1358
2624.44 1422
2624.92 1370
2625.40 1404
2625.89 1379
2626.37 1437
2626.85 1515
2627.34 1460
2627.82 1394
2628.30 1471
2628.79 1458
2629.27 1458
2629.76 1436
2630.24 1362
2630.72 1451
2631.21 1365
2631.69 1331
2632.18 1409
2632.66 1342
2633.14 1397
2633.63 1455
2634.11 1438
2634.60 1381
2635.08 1338
2635.57 1385
2636.05 1385
2636.53 1327
2637.02 1268
2637.50 1374
2637.99 1340
2638.47 1354
2638.96 1343
2639.44 1397
2639.93 1389
2640.41 1379
2640.90 1326
2641.38 1340
2641.87 1344
2642.35 1213
2642.84 1348
2643.32 1357
2643.81 1254
2644.29 1238
2644.78 1259
2645.26 1304
2645.75 1279
2646.23 1340
2646.72 1434
2647.20 1362
2647.69 1386
2648.18 1478
2648.66 1383
2649.15 1404
2649.63 1451
2650.12 1399
2650.60 1433
2651.09 1420
2651.58 1442
2652.06 1428
2652.55 1452
2653.03 1427
2653.52 1473
2654.01 1398
2654.49 1370
2654.98 1438
2655.46 1519
2655.95 1432
2656.44 1479
2656.92 1450
2657.41 1451
2657.90 1430
2658.38 1461
2658.87 1493
2659.36 1478
2659.84 1408
2660.33 1377
2660.82 1321
2661.30 1295
2661.79 1342
2662.28 1380
2662.76 1396
2663.25 1328
2663.74 1388
2664.22 1442
2664.71 1371
2665.20 1417
2665.68 1379
2666.17 1352
2666.66 1432
2667.15 1497
2667.63 1578
2668.12 1447
2668.61 1415
2669.10 1453
2669.58 1474
2670.07 1400
2670.56 1421
2671.05 1355
2671.53 1431
2672.02 1441
2672.51 1414
2673.00 1460
2673.48 1492
2673.97 1562
2674.46 1570
2674.95 1666
2675.44 1573
2675.92 1591
2676.41 1601
2676.90 1579
2677.39 1661
2677.88 1513
2678.37 1524
2678.85 1454
2679.34 1508
2679.83 1457
2680.32 1472
2680.81 1403
2681.30 1404
2681.79 1458
2682.27 1367
2682.76 1302
2683.25 1406
2683.74 1423
2684.23 1463
2684.72 1443
2685.21 1296
2685.70 1383
2686.18 1414
2686.67 1407
2687.16 1349
2687.65 1322
2688.14 1343
2688.63 1406
2689.12 1392
2689.61 1421
2690.10 1513
2690.59 1503
2691.08 1471
2691.57 1445
2692.06 1515
2692.55 1497
2693.04 1509
2693.53 1445
2694.02 1503
2694.51 1403
2694.99 1480
2695.48 1500
2695.97 1532
2696.46 1521
2696.95 1391
2697.44 1443
2697.93 1513
2698.42 1411
2698.92 1401
2699.41 1396
2699.90 1402
2700.39 1372
2700.88 1428
2701.37 1470
2701.86 1409
2702.35 1441
2702.84 1426
2703.33 1450
2703.82 1491
2704.31 1442
2704.80 1429
2705.29 1365
2705.78 1470
2706.27 1517
2706.76 1436
2707.25 1471
2707.75 1416
2708.24 1339
2708.73 1407
2709.22 1390
2709.71 1378
2710.20 1397
2710.69 1375
2711.18 1396
2711.68 1354
2712.17 1387
2712.66 1405
2713.15 1305
2713.64 1348
2714.13 1402
2714.62 1388
2715.12 1437
2715.61 1355
2716.10 1358
2716.59 1340
2717.08 1315
2717.57 1283
2718.07 1368
2718.56 1343
2719.05 1416
2719.54 1393
2720.03 1305
2720.53 1401
2721.02 1437
2721.51 1482
2722.00 1512
2722.50 1536
2722.99 1572
2723.48 1435
2723.97 1401
2724.47 1616
2724.96 1568
2725.45 1369
2725.94 1359
2726.44 1459
2726.93 1432
2727.42 1377
2727.91 1449
2728.41 1467
2728.90 1407
2729.39 1410
2729.89 1520
2730.38 1471
2730.87 1520
2731.37 1385
2731.86 1459
2732.35 1473
2732.84 1483
2733.34 1512
2733.83 1605
2734.32 1556
2734.82 1525
2735.31 1571
2735.81 1584
2736.30 1631
2736.79 1547
2737.29 1499
2737.78 1573
2738.27 1578
2738.77 1489
2739.26 1541
2739.75 1561
2740.25 1505
2740.74 1516
2741.24 1466
2741.73 1451
2742.22 1509
2742.72 1387
2743.21 1313
2743.71 1377
2744.20 1382
2744.70 1415
2745.19 1374
2745.68 1314
2746.18 1263
2746.67 1378
2747.17 1279
2747.66 1410
2748.16 1420
2748.65 1513
2749.15 1430
2749.64 1439
2750.14 1444
2750.63 1357
2751.13 1386
2751.62 1369
2752.12 1418
2752.61 1354
2753.11 1292
2753.60 1354
2754.10 1358
2754.59 1283
2755.09 1328
2755.58 1412
2756.08 1411
2756.57 1381
2757.07 1308
2757.56 1355
2758.06 1426
2758.56 1414
2759.05 1349
2759.55 1405
2760.04 1417
2760.54 1469
2761.03 1479
2761.53 1508
2762.03 1516
2762.52 1471
2763.02 1409
2763.51 1400
2764.01 1430
2764.51 1383
2765.00 1347
2765.50 1475
2765.99 1390
2766.49 1320
2766.99 1356
2767.48 1335
2767.98 1272
2768.48 1285
2768.97 1349
2769.47 1337
2769.97 1305
2770.46 1331
2770.96 1349
2771.46 1362
2771.95 1377
2772.45 1386
2772.95 1377
2773.44 1367
2773.94 1399
2774.44 1429
2774.93 1391
2775.43 1397
2775.93 1296
2776.43 1276
2776.92 1318
2777.42 1382
2777.92 1391
2778.41 1356
2778.91 1406
2779.41 1412
2779.91 1413
2780.40 1457
2780.90 1372
2781.40 1321
2781.90 1383
2782.39 1328
2782.89 1280
2783.39 1324
2783.89 1366
2784.39 1357
2784.88 1334
2785.38 1303
2785.88 1360
2786.38 1346
2786.88 1399
2787.37 1388
2787.87 1422
2788.37 1419
2788.87 1530
2789.37 1445
2789.87 1384
2790.36 1410
2790.86 1449
2791.36 1414
2791.86 1360
2792.36 1347
2792.86 1328
2793.36 1317
2793.85 1308
2794.35 1356
2794.85 1408
2795.35 1387
2795.85 1476
2796.35 1405
2796.85 1532
2797.35 1459
2797.85 1496
2798.34 1452
2798.84 1493
2799.34 1494
2799.84 1417
2800.34 1502
2800.84 1575
2801.34 1491
2801.84 1432
2802.34 1336
2802.84 1333
2803.34 1366
2803.84 1293
2804.34 1302
2804.84 1358
2805.34 1368
2805.84 1341
2806.34 1334
2806.84 1362
2807.34 1357
2807.84 1338
2808.34 1544
2808.84 1504
2809.34 1478
2809.84 1502
2810.34 1502
2810.84 1534
2811.34 1515
2811.84 1536
2812.34 1561
2812.84 1555
2813.34 1613
2813.84 1590
2814.34 1527
2814.84 1540
2815.34 1581
2815.84 1533
2816.34 1476
2816.84 1415
2817.34 1467
2817.85 1472
2818.35 1460
2818.85 1451
2819.35 1474
2819.85 1400
2820.35 1448
2820.85 1487
2821.35 1364
2821.85 1299
2822.35 1326
2822.86 1297
2823.36 1342
2823.86 1271
2824.36 1279
2824.86 1306
2825.36 1385
2825.87 1343
2826.37 1352
2826.87 1291
2827.37 1280
2827.87 1322
2828.37 1312
2828.88 1299
2829.38 1310
2829.88 1359
2830.38 1230
2830.88 1264
2831.39 1267
2831.89 1314
2832.39 1334
2832.89 1305
2833.39 1300
2833.90 1334
2834.40 1370
2834.90 1374
2835.40 1357
2835.91 1366
2836.41 1410
2836.91 1369
2837.41 1315
2837.92 1414
2838.42 1424
2838.92 1317
2839.42 1348
2839.93 1320
2840.43 1366
2840.93 1328
2841.44 1298
2841.94 1377
2842.44 1397
2842.95 1406
2843.45 1411
2843.95 1260
2844.45 1337
2844.96 1346
2845.46 1247
2845.96 1341
2846.47 1449
2846.97 1465
2847.48 1395
2847.98 1493
2848.48 1455
2848.99 1420
2849.49 1447
2849.99 1503
2850.50 1556
2851.00 1471
2851.50 1433
2852.01 1482
2852.51 1496
2853.02 1437
2853.52 1411
2854.02 1369
2854.53 1386
2855.03 1339
2855.54 1327
2856.04 1308
2856.55 1328
2857.05 1295
2857.55 1387
2858.06 1453
2858.56 1431
2859.07 1401
2859.57 1381
2860.08 1407
2860.58 1409
2861.09 1402
2861.59 1508
2862.10 1494
2862.60 1432
2863.11 1492
2863.61 1474
2864.12 1469
2864.62 1494
2865.13 1391
2865.63 1430
2866.14 1398
2866.64 1388
2867.15 1523
2867.65 1481
2868.16 1452
2868.66 1436
2869.17 1437
2869.67 1446
2870.18 1448
2870.68 1490
2871.19 1472
2871.69 1466
2872.20 1485
2872.71 1563
2873.21 1530
2873.72 1551
2874.22 1587
2874.73 1566
2875.24 1606
2875.74 1516
2876.25 1495
2876.75 1450
2877.26 1470
2877.77 1504
2878.27 1455
2878.78 1420
2879.28 1392
2879.79 1441
2880.30 1414
2880.80 1414
2881.31 1374
2881.82 1445
2882.32 1451
2882.83 1448
2883.34 1376
2883.84 1449
2884.35 1449
2884.86 1529
2885.36 1536
2885.87 1600
2886.38 1697
2886.88 1729
2887.39 1799
2887.90 1747
2888.41 1739
2888.91 1904
2889.42 1863
2889.93 1771
2890.43 1781
2890.94 1807
2891.45 1890
2891.96 1835
2892.46 1692
2892.97 1697
2893.48 1662
2893.99 1697
2894.49 1640
2895.00 1729
2895.51 1747
2896.02 1762
2896.53 1903
2897.03 1947
2897.54 1780
2898.05 1816
2898.56 1800
2899.07 1819
2899.57 1705
2900.08 1681
2900.59 1671
2901.10 1556
2901.61 1668
2902.11 1615
2902.62 1627
2903.13 1559
2903.64 1626
2904.15 1601
2904.66 1726
2905.16 1778
2905.67 1752
2906.18 1720
2906.69 1765
2907.20 1736
2907.71 1847
2908.22 1834
2908.73 1766
2909.24 1607
2909.74 1569
2910.25 1580
2910.76 1437
2911.27 1429
2911.78 1446
2912.29 1467
2912.80 1473
2913.31 1461
2913.82 1557
2914.33 1471
2914.84 1464
2915.35 1476
2915.86 1456
2916.36 1443
2916.87 1528
2917.38 1518
2917.89 1524
2918.40 1519
2918.91 1586
2919.42 1496
2919.93 1585
2920.44 1585
2920.95 1580
2921.46 1630
2921.97 1594
2922.48 1617
2922.99 1568
2923.50 1580
2924.01 1627
2924.52 1652
2925.03 1680
2925.54 1574
2926.05 1605
2926.57 1539
2927.08 1607
2927.59 1585
2928.10 1480
2928.61 1543
2929.12 1543
2929.63 1446
2930.14 1397
2930.65 1430
2931.16 1494
2931.67 1407
2932.18 1392
2932.69 1389
2933.20 1373
2933.72 1349
2934.23 1384
2934.74 1429
2935.25 1521
2935.76 1477
2936.27 1492
2936.78 1565
2937.29 1551
2937.81 1547
2938.32 1589
2938.83 1694
2939.34 1648
2939.85 1631
2940.36 1697
2940.88 1766
2941.39 1808
2941.90 1697
2942.41 1720
2942.92 1695
2943.43 1746
2943.95 1728
2944.46 1726
2944.97 1648
2945.48 1654
2945.99 1664
2946.51 1651
2947.02 1619
2947.53 1566
2948.04 1571
2948.56 1506
2949.07 1438
2949.58 1444
2950.09 1408
2950.61 1387
2951.12 1391
2951.63 1380
2952.14 1356
2952.66 1401
2953.17 1364
2953.68 1367
2954.19 1424
2954.71 1349
2955.22 1418
2955.73 1475
2956.25 1438
2956.76 1500
2957.27 1483
2957.79 1386
2958.30 1346
2958.81 1346
2959.33 1320
2959.84 1347
2960.35 1479
2960.87 1454
2961.38 1446
2961.89 1420
2962.41 1471
2962.92 1555
2963.43 1576
2963.95 1611
2964.46 1614
2964.97 1659
2965.49 1657
2966.00 1709
2966.52 1726
2967.03 1639
2967.54 1573
2968.06 1602
2968.57 1524
2969.09 1549
2969.60 1605
2970.12 1568
2970.63 1577
2971.14 1518
2971.66 1540
2972.17 1586
2972.69 1476
2973.20 1458
2973.72 1610
2974.23 1564
2974.75 1613
2975.26 1630
2975.77 1635
2976.29 1725
2976.80 1615
2977.32 1645
2977.83 1608
2978.35 1672
2978.86 1675
2979.38 1638
2979.89 1646
2980.41 1769
2980.92 1787
2981.44 1786
2981.95 1680
2982.47 1777
2982.99 1773
2983.50 1810
2984.02 1860
2984.53 1916
2985.05 1975
2985.56 1918
2986.08 1953
2986.59 1870
2987.11 1947
2987.63 1972
2988.14 2098
2988.66 2071
2989.17 2025
2989.69 2026
2990.20 2039
2990.72 2076
2991.24 2069
2991.75 2013
2992.27 2052
2992.79 2043
2993.30 1949
2993.82 1922
2994.33 2008
2994.85 2035
2995.37 2062
2995.88 2090
2996.40 2214
2996.92 2329
2997.43 2384
2997.95 2549
2998.47 2747
2998.98 2761
2999.50 2767
3000.02 2740
3000.53 2701
3001.05 2622
3001.57 2699
3002.08 2761
3002.60 2928
3003.12 3300
3003.64 4024
3004.15 4868
3004.67 5916
3005.19 7015
3005.70 7802
3006.22 8426
3006.74 8147
3007.26 7922
3007.77 7139
3008.29 6222
3008.81 5609
3009.33 4586
3009.84 3911
3010.36 3321
3010.88 3144
3011.40 2819
3011.92 2532
3012.43 2420
3012.95 2388
3013.47 2299
3013.99 2306
3014.50 2222
3015.02 2181
3015.54 2065
3016.06 2228
3016.58 2239
3017.10 2087
3017.61 2154
3018.13 2028
3018.65 2134
3019.17 2207
3019.69 2140
3020.21 1986
3020.73 1997
3021.24 2064
3021.76 1950
3022.28 1937
3022.80 2054
3023.32 2038
3023.84 2220
3024.36 2306
3024.88 2310
3025.39 2228
3025.91 2298
3026.43 2360
3026.95 2360
3027.47 2273
3027.99 2119
3028.51 1988
3029.03 1803
3029.55 1795
3030.07 1782
3030.59 1770
3031.11 1826
3031.63 1791
3032.15 1788
3032.66 1733
3033.18 1655
3033.70 1693
3034.22 1838
3034.74 1866
3035.26 1822
3035.78 1826
3036.30 1792
3036.82 1871
3037.34 1868
3037.86 1874
3038.38 1878
3038.90 1804
3039.42 1802
3039.94 1813
3040.46 1821
3040.98 1876
3041.51 1794
3042.03 1831
3042.55 1809
3043.07 1792
3043.59 1804
3044.11 1822
3044.63 1803
3045.15 1861
3045.67 1743
3046.19 1714
3046.71 1712
3047.23 1683
3047.75 1746
3048.27 1741
3048.79 1755
3049.32 1722
3049.84 1797
3050.36 1811
3050.88 1734
3051.40 1818
3051.92 1732
3052.44 1716
3052.96 1728
3053.49 1710
3054.01 1773
3054.53 1763
3055.05 1675
3055.57 1741
3056.09 1808
3056.62 1749
3057.14 1654
3057.66 1867
3058.18 1860
3058.70 1803
3059.22 1805
3059.75 1755
3060.27 1723
3060.79 1755
3061.31 1698
3061.83 1732
3062.36 1811
3062.88 1777
3063.40 1821
3063.92 1835
3064.45 1896
3064.97 1880
3065.49 1831
3066.01 1914
3066.54 2019
3067.06 1987
3067.58 2068
3068.10 2087
3068.63 2178
3069.15 2285
3069.67 2228
3070.19 2155
3070.72 2132
3071.24 2194
3071.76 2042
3072.29 1980
3072.81 2037
3073.33 1997
3073.85 1988
3074.38 2027
3074.90 2024
3075.42 1967
3075.95 2035
3076.47 2169
3076.99 2212
3077.52 2197
3078.04 2379
3078.57 2495
3079.09 2461
3079.61 2557
3080.14 2659
3080.66 2711
3081.18 2845
3081.71 2889
3082.23 2901
3082.76 2861
3083.28 2854
3083.80 2740
3084.33 2651
3084.85 2587
3085.38 2582
3085.90 2662
3086.42 2522
3086.95 2473
3087.47 2488
3088.00 2626
3088.52 2860
3089.05 3071
3089.57 3540
3090.09 4086
3090.62 4652
3091.14 4744
3091.67 4740
3092.19 4654
3092.72 4434
3093.24 4073
3093.77 3958
3094.29 3653
3094.82 3504
3095.34 3357
3095.87 3518
3096.39 3682
3096.92 3636
3097.44 3706
3097.97 3763
3098.49 3693
3099.02 3673
3099.54 3729
3100.07 3680
3100.59 3734
3101.12 3924
3101.64 4641
3102.17 5585
3102.70 7102
3103.22 8613
3103.75 9832
3104.27 10606
3104.80 10501
3105.32 9588
3105.85 8656
3106.38 7362
3106.90 6206
3107.43 5269
3107.95 4492
3108.48 3914
3109.01 3436
3109.53 3188
3110.06 2884
3110.58 2846
3111.11 2753
3111.64 2652
3112.16 2521
3112.69 2435
3113.22 2448
3113.74 2446
3114.27 2366
3114.80 2357
3115.32 2270
3115.85 2194
3116.38 2151
3116.90 2201
3117.43 2096
3117.96 2016
3118.48 2005
3119.01 2084
3119.54 2112
3120.06 2238
3120.59 2265
3121.12 2423
3121.65 2523
3122.17 2631
3122.70 2789
3123.23 2808
3123.76 2738
3124.28 2663
3124.81 2536
3125.34 2532
3125.87 2351
3126.39 2280
3126.92 2196
3127.45 2126
3127.98 2055
3128.50 1994
3129.03 2040
3129.56 1922
3130.09 1991
3130.62 1884
3131.14 1840
3131.67 1925
3132.20 1834
3132.73 1851
3133.26 1912
3133.78 1865
3134.31 1842
3134.84 1818
3135.37 1880
3135.90 1850
3136.43 1824
3136.95 1893
3137.48 1894
3138.01 1889
3138.54 1912
3139.07 1839
3139.60 1758
3140.13 1749
3140.65 1798
3141.18 1745
3141.71 1808
3142.24 1831
3142.77 1740
3143.30 1784
3143.83 1678
3144.36 1629
3144.89 1695
3145.42 1717
3145.94 1641
3146.47 1705
3147.00 1728
3147.53 1704
3148.06 1661
3148.59 1735
3149.12 1843
3149.65 1869
3150.18 1908
3150.71 1832
3151.24 1882
3151.77 1862
3152.30 1883
3152.83 1840
3153.36 1828
3153.89 1789
3154.42 1808
3154.95 1725
3155.48 1717
3156.01 1791
3156.54 1845
3157.07 1755
3157.60 1625
3158.13 1738
3158.66 1712
3159.19 1802
3159.72 1804
3160.25 1878
3160.78 1827
3161.31 1755
3161.84 1829
3162.37 1843
3162.90 1735
3163.43 1693
3163.97 1750
3164.50 1628
3165.03 1761
3165.56 1777
3166.09 1754
3166.62 1691
3167.15 1573
3167.68 1584
3168.21 1555
3168.74 1583
3169.28 1598
3169.81 1641
3170.34 1627
3170.87 1606
3171.40 1652
3171.93 1640
3172.46 1602
3172.99 1650
3173.53 1699
3174.06 1753
3174.59 1767
3175.12 1783
3175.65 1795
3176.18 1783
3176.72 1797
3177.25 1892
3177.78 1727
3178.31 1677
3178.84 1646
3179.38 1603
3179.91 1520
3180.44 1570
3180.97 1537
3181.50 1546
3182.04 1566
3182.57 1486
3183.10 1537
3183.63 1598
3184.17 1575
3184.70 1496
3185.23 1548
3185.76 1530
3186.30 1524
3186.83 1594
3187.36 1589
3187.89 1638
3188.43 1570
3188.96 1530
3189.49 1611
3190.03 1670
3190.56 1712
3191.09 1639
3191.63 1617
3192.16 1560
3192.69 1524
3193.22 1595
3193.76 1604
3194.29 1640
3194.82 1575
3195.36 1614
3195.89 1611
3196.43 1704
3196.96 1661
3197.49 1762
3198.03 1727
3198.56 1671
3199.09 1616
3199.63 1638
3200.16 1692
3200.69 1778
3201.23 1677
3201.76 1717
3202.30 1852
3202.83 1716
3203.36 1712
3203.90 1695
3204.43 1686
3204.97 1627
3205.50 1700
3206.04 1836
3206.57 1841
3207.10 1852
3207.64 2006
3208.17 2158
3208.71 2232
3209.24 2214
3209.78 2381
3210.31 2566
3210.85 2701
3211.38 2645
3211.91 2764
3212.45 2759
3212.98 2654
3213.52 2661
3214.05 2445
3214.59 2276
3215.12 2178
3215.66 2126
3216.19 1945
3216.73 1869
3217.26 1733
3217.80 1827
3218.34 1762
3218.87 1708
3219.41 1705
3219.94 1680
3220.48 1716
3221.01 1694
3221.55 1669
3222.08 1687
3222.62 1749
3223.15 1895
3223.69 1936
3224.23 2169
3224.76 2301
3225.30 2383
3225.83 2312
3226.37 2350
3226.91 2389
3227.44 2238
3227.98 2149
3228.51 2138
3229.05 2060
3229.59 2099
3230.12 2061
3230.66 1983
3231.20 1933
3231.73 1939
3232.27 2018
3232.81 1975
3233.34 2127
3233.88 2151
3234.41 2162
3234.95 2188
3235.49 2142
3236.02 2182
3236.56 2119
3237.10 2247
3237.64 2378
3238.17 2507
3238.71 2515
3239.25 2424
3239.78 2360
3240.32 2372
3240.86 2381
3241.39 2193
3241.93 2193
3242.47 2269
3243.01 2262
3243.54 2365
3244.08 2250
3244.62 2320
3245.16 2394
3245.69 2282
3246.23 2334
3246.77 2544
3247.31 2479
3247.84 2362
3248.38 2451
3248.92 2503
3249.46 2576
3250.00 2613
3250.53 2741
3251.07 2940
3251.61 3331
3252.15 3906
3252.69 4693
3253.22 5540
3253.76 6138
3254.30 6212
3254.84 6235
3255.38 5958
3255.92 5580
3256.45 4972
3256.99 4333
3257.53 3880
3258.07 3602
3258.61 3293
3259.15 3159
3259.69 3100
3260.23 3180
3260.76 3178
3261.30 3365
3261.84 3736
3262.38 3946
3262.92 4180
3263.46 4549
3264.00 4661
3264.54 4671
3265.08 4663
3265.62 4586
3266.15 4620
3266.69 4806
3267.23 4983
3267.77 5440
3268.31 5594
3268.85 5341
3269.39 5023
3269.93 4646
3270.47 4280
3271.01 3794
3271.55 3486
3272.09 3279
3272.63 3103
3273.17 2952
3273.71 2954
3274.25 2913
3274.79 2852
3275.33 2712
3275.87 2693
3276.41 2720
3276.95 2754
3277.49 2664
3278.03 2692
3278.57 2742
3279.11 2667
3279.65 2709
3280.19 2785
3280.73 2872
3281.27 2867
3281.81 2790
3282.35 2766
3282.89 2704
3283.43 2684
3283.97 2678
3284.52 2715
3285.06 2708
3285.60 2704
3286.14 2759
3286.68 2699
3287.22 2788
3287.76 2747
3288.30 2782
3288.84 2753
3289.38 2865
3289.93 2812
3290.47 2999
3291.01 2983
3291.55 3184
3292.09 3392
3292.63 3663
3293.17 3768
3293.72 4047
3294.26 4273
3294.80 4484
3295.34 4648
3295.88 5012
3296.42 5429
3296.97 5520
3297.51 5540
3298.05 5465
3298.59 5139
3299.13 4842
3299.68 4462
3300.22 4325
3300.76 3957
3301.30 3700
3301.84 3488
3302.39 3373
3302.93 3366
3303.47 3219
3304.01 3256
3304.56 3198
3305.10 3084
3305.64 3152
3306.18 3210
3306.73 3119
3307.27 3094
3307.81 3049
3308.35 3172
3308.90 3265
3309.44 3315
3309.98 3617
3310.52 3670
3311.07 3628
3311.61 3669
3312.15 3755
3312.70 3623
3313.24 3711
3313.78 3570
3314.33 3600
3314.87 3688
3315.41 3676
3315.96 3896
3316.50 4226
3317.04 4509
3317.59 4647
3318.13 4949
3318.67 5241
3319.22 5711
3319.76 6131
3320.30 6332
3320.85 6609
3321.39 6694
3321.94 6553
3322.48 6251
3323.02 5930
3323.57 5578
3324.11 5342
3324.66 5165
3325.20 4824
3325.74 4636
3326.29 4540
3326.83 4432
3327.38 4523
3327.92 4434
3328.47 4331
3329.01 4451
3329.55 4485
3330.10 4433
3330.64 4636
3331.19 4809
3331.73 5139
3332.28 5934
3332.82 7319
3333.37 10029
3333.91 13950
3334.46 19455
3335.00 24628
3335.55 27469
3336.09 29199
3336.64 30175
3337.18 30799
3337.73 31102
3338.27 30593
3338.82 29780
3339.36 27906
3339.91 24779
3340.45 21102
3341.00 17176
3341.54 13758
3342.09 11149
3342.63 8957
3343.18 7260
3343.73 6300
3344.27 5302
3344.82 4753
3345.36 4294
3345.91 4041
3346.45 3876
3347.00 3735
3347.55 3696
3348.09 3539
3348.64 3496
3349.18 3300
3349.73 3242
3350.28 2965
3350.82 2915
3351.37 2784
3351.92 2711
3352.46 2778
3353.01 2570
3353.55 2553
3354.10 2623
3354.65 2653
3355.19 2697
3355.74 2696
3356.29 2918
3356.83 2937
3357.38 2832
3357.93 3024
3358.47 3143
3359.02 3115
3359.57 3024
3360.12 2971
3360.66 3088
3361.21 2970
3361.76 2999
3362.30 3079
3362.85 3213
3363.40 3311
3363.95 3380
3364.49 3392
3365.04 3304
3365.59 3280
3366.14 3331
3366.68 3250
3367.23 3250
3367.78 3266
3368.33 3081
3368.87 3005
3369.42 3020
3369.97 2997
3370.52 3144
3371.06 3292
3371.61 3478
3372.16 4011
3372.71 4652
3373.26 5570
3373.80 6266
3374.35 6727
3374.90 6897
3375.45 7117
3376.00 6966
3376.54 6426
3377.09 6118
3377.64 5443
3378.19 4827
3378.74 4335
3379.29 4008
3379.84 3552
3380.38 3250
3380.93 3057
3381.48 2886
3382.03 2810
3382.58 2632
3383.13 2534
3383.68 2572
3384.23 2501
3384.77 2552
3385.32 2407
3385.87 2357
3386.42 2398
3386.97 2257
3387.52 2267
3388.07 2235
3388.62 2156
3389.17 2130
3389.72 2055
3390.27 2157
3390.82 2229
3391.37 2183
3391.92 2158
3392.46 2153
3393.01 2168
3393.56 2213
3394.11 2268
3394.66 2378
3395.21 2386
3395.76 2431
3396.31 2463
3396.86 2594
3397.41 2670
3397.96 2782
3398.51 2868
3399.06 2988
3399.61 3062
3400.16 3024
3400.71 2973
3401.26 2871
3401.81 2765
3402.37 2644
3402.92 2599
3403.47 2570
3404.02 2449
3404.57 2412
3405.12 2256
3405.67 2188
3406.22 2137
3406.77 2031
3407.32 2066
3407.87 2100
3408.42 2079
3408.97 2133
3409.52 2251
3410.08 2500
3410.63 2645
3411.18 2836
3411.73 2954
3412.28 3220
3412.83 3217
3413.38 3270
3413.93 3210
3414.48 3075
3415.04 3020
3415.59 2855
3416.14 2822
3416.69 2683
3417.24 2708
3417.79 2631
3418.35 2632
3418.90 2695
3419.45 2603
3420.00 2641
3420.55 2481
3421.10 2358
3421.66 2343
3422.21 2265
3422.76 2236
3423.31 2092
3423.86 2173
3424.42 2239
3424.97 2315
3425.52 2422
3426.07 2375
3426.63 2263
3427.18 2198
3427.73 2147
3428.28 2071
3428.84 1984
3429.39 1949
3429.94 2069
3430.49 1982
3431.05 1853
3431.60 1873
3432.15 1864
3432.70 1834
3433.26 1802
3433.81 1706
3434.36 1767
3434.92 1813
3435.47 1840
3436.02 1968
3436.58 2051
3437.13 2028
3437.68 1983
3438.24 2098
3438.79 2083
3439.34 2066
3439.90 2086
3440.45 2070
3441.00 2035
3441.56 2008
3442.11 1932
3442.66 1914
3443.22 1875
3443.77 1892
3444.32 1945
3444.88 1964
3445.43 2044
3445.99 1937
3446.54 1954
3447.09 1831
3447.65 1804
3448.20 1867
3448.76 1865
3449.31 1782
3449.86 1782
3450.42 1780
3450.97 1862
3451.53 1821
3452.08 1761
3452.64 1742
3453.19 1747
3453.75 1717
3454.30 1894
3454.85 1739
3455.41 1747
3455.96 1669
3456.52 1721
3457.07 1801
3457.63 1832
3458.18 1779
3458.74 1793
3459.29 1752
3459.85 1744
3460.40 1759
3460.96 1832
3461.51 1806
3462.07 1863
3462.62 1889
3463.18 1978
3463.73 1881
3464.29 1894
3464.85 1904
3465.40 1905
3465.96 1906
3466.51 1959
3467.07 2173
3467.62 2098
3468.18 2001
3468.73 1978
3469.29 2092
3469.85 2102
3470.40 2094
3470.96 2153
3471.51 2262
3472.07 2350
3472.63 2369
3473.18 2354
3473.74 2412
3474.29 2336
3474.85 2306
3475.41 2259
3475.96 2259
3476.52 2205
3477.08 2206
3477.63 2246
3478.19 2316
3478.75 2222
3479.30 2312
3479.86 2478
3480.42 2524
3480.97 2520
3481.53 2591
3482.09 2527
3482.64 2691
3483.20 2739
3483.76 2745
3484.31 2770
3484.87 2814
3485.43 2958
3485.98 3010
3486.54 2897
3487.10 2855
3487.66 2837
3488.21 2919
3488.77 3146
3489.33 3387
3489.89 3678
3490.44 4380
3491.00 5684
3491.56 7584
3492.12 9547
3492.67 11819
3493.23 13207
3493.79 13743
3494.35 13177
3494.90 12001
3495.46 10359
3496.02 8630
3496.58 7077
3497.14 5633
3497.69 4748
3498.25 4240
3498.81 3824
3499.37 3491
3499.93 3371
3500.49 3461
3501.04 3325
3501.60 3262
3502.16 3398
3502.72 3558
3503.28 3824
3503.84 4136
3504.39 4531
3504.95 5012
3505.51 5479
3506.07 5552
3506.63 5387
3507.19 5250
3507.75 5191
3508.31 4823
3508.86 4482
3509.42 4084
3509.98 3801
3510.54 3518
3511.10 3340
3511.66 3380
3512.22 3358
3512.78 3406
3513.34 3280
3513.90 2964
3514.46 2699
3515.02 2536
3515.58 2310
3516.13 2200
3516.69 2149
3517.25 1991
3517.81 2022
3518.37 2085
3518.93 2031
3519.49 1997
3520.05 2050
3520.61 1977
3521.17 2041
3521.73 2026
3522.29 2126
3522.85 2116
3523.41 2035
3523.97 2094
3524.53 2191
3525.09 2176
3525.65 2318
3526.21 2234
3526.77 2250
3527.33 2191
3527.89 2209
3528.46 2190
3529.02 2191
3529.58 2129
3530.14 2235
3530.70 2223
3531.26 2264
3531.82 2248
3532.38 2113
3532.94 2145
3533.50 2161
3534.06 2181
3534.62 2065
3535.18 2067
3535.75 2046
3536.31 2054
3536.87 2043
3537.43 2083
3537.99 2050
3538.55 1960
3539.11 1928
3539.67 1927
3540.24 1921
3540.80 1897
3541.36 1841
3541.92 1968
3542.48 2054
3543.04 2055
3543.61 2047
3544.17 2083
3544.73 2135
3545.29 2003
3545.85 2004
3546.41 2041
3546.98 1994
3547.54 2059
3548.10 2015
3548.66 2017
3549.23 1937
3549.79 1852
3550.35 1850
3550.91 1876
3551.47 1752
3552.04 1714
3552.60 1763
3553.16 1750
3553.72 1706
3554.29 1666
3554.85 1642
3555.41 1624
3555.97 1674
3556.54 1592
3557.10 1670
3557.66 1647
3558.23 1638
3558.79 1698
3559.35 1690
3559.91 1748
3560.48 1735
3561.04 1744
3561.60 1760
3562.17 1689
3562.73 1776
3563.29 1763
3563.86 1821
3564.42 1865
3564.98 1824
3565.55 1920
3566.11 1907
3566.67 1934
3567.24 1911
3567.80 1932
3568.36 1828
3568.93 1867
3569.49 1787
3570.06 1792
3570.62 1761
3571.18 1812
3571.75 1715
3572.31 1714
3572.88 1712
3573.44 1768
3574.00 1739
3574.57 1895
3575.13 2086
3575.70 2411
3576.26 2819
3576.82 3075
3577.39 3327
3577.95 3608
3578.52 3650
3579.08 3632
3579.65 3602
3580.21 3326
3580.78 3090
3581.34 2901
3581.91 2578
3582.47 2370
3583.04 2288
3583.60 2066
3584.17 1927
3584.73 1797
3585.30 1793
3585.86 1663
3586.43 1651
3586.99 1623
3587.56 1568
3588.12 1543
3588.69 1527
3589.25 1545
3589.82 1512
3590.38 1537
3590.95 1461
3591.51 1566
3592.08 1602
3592.64 1550
3593.21 1515
3593.78 1509
3594.34 1502
3594.91 1570
3595.47 1641
3596.04 1619
3596.60 1533
3597.17 1580
3597.74 1545
3598.30 1606
3598.87 1574
3599.43 1612
3600.00 1735
3600.57 1608
3601.13 1576
3601.70 1598
3602.27 1523
3602.83 1560
3603.40 1541
3603.96 1514
3604.53 1491
3605.10 1498
3605.66 1512
3606.23 1547
3606.80 1543
3607.36 1559
3607.93 1474
3608.50 1509
3609.07 1438
3609.63 1401
3610.20 1412
3610.77 1430
3611.33 1416
3611.90 1421
3612.47 1489
3613.03 1426
3613.60 1395
3614.17 1473
3614.74 1505
3615.30 1485
3615.87 1555
3616.44 1572
3617.01 1631
3617.57 1855
3618.14 1970
3618.71 2047
3619.28 2131
3619.84 2092
3620.41 2007
3620.98 1897
3621.55 1846
3622.12 1802
3622.68 1768
3623.25 1669
3623.82 1621
3624.39 1576
3624.96 1552
3625.52 1530
3626.09 1488
3626.66 1414
3627.23 1345
3627.80 1383
3628.37 1393
3628.93 1361
3629.50 1333
3630.07 1356
3630.64 1309
3631.21 1352
3631.78 1365
3632.34 1391
3632.91 1426
3633.48 1429
3634.05 1429
3634.62 1385
3635.19 1416
3635.76 1497
3636.33 1445
3636.90 1450
3637.47 1499
3638.03 1448
3638.60 1435
3639.17 1412
3639.74 1440
3640.31 1462
3640.88 1553
3641.45 1670
3642.02 1752
3642.59 1812
3643.16 1804
3643.73 1846
3644.30 1897
3644.87 1789
3645.44 1759
3646.01 1676
3646.58 1609
3647.15 1500
3647.72 1483
3648.29 1563
3648.86 1532
3649.43 1464
3650.00 1471
3650.57 1516
3651.14 1595
3651.71 1655
3652.28 1657
3652.85 1714
3653.42 1939
3653.99 1881
3654.56 1903
3655.13 1851
3655.70 1833
3656.27 1853
3656.84 1785
3657.41 1824
3657.98 1773
3658.55 1767
3659.12 1779
3659.69 1901
3660.27 1914
3660.84 1932
3661.41 2030
3661.98 1981
3662.55 1914
3663.12 1877
3663.69 1893
3664.26 1859
3664.83 1872
3665.41 1883
3665.98 1995
3666.55 2024
3667.12 2236
3667.69 2296
3668.26 2253
3668.83 2227
3669.41 2153
3669.98 2115
3670.55 1894
3671.12 1853
3671.69 1750
3672.26 1708
3672.84 1658
3673.41 1554
3673.98 1636
3674.55 1703
3675.12 1660
3675.70 1702
3676.27 1648
3676.84 1710
3677.41 1802
3677.98 1825
3678.56 1739
3679.13 1741
3679.70 1724
3680.27 1927
3680.85 1794
3681.42 1880
3681.99 1753
3682.56 1692
3683.14 1625
3683.71 1492
3684.28 1495
3684.86 1567
3685.43 1506
3686.00 1448
3686.57 1470
3687.15 1511
3687.72 1479
3688.29 1556
3688.87 1547
3689.44 1623
3690.01 1635
3690.59 1642
3691.16 1733
3691.73 1806
3692.31 1748
3692.88 1763
3693.45 1766
3694.03 1650
3694.60 1603
3695.17 1530
3695.75 1486
3696.32 1521
3696.89 1503
3697.47 1465
3698.04 1453
3698.62 1393
3699.19 1412
3699.76 1492
3700.34 1445
3700.91 1471
3701.49 1471
3702.06 1456
3702.63 1438
3703.21 1443
3703.78 1557
3704.36 1564
3704.93 1534
3705.51 1506
3706.08 1578
3706.65 1486
3707.23 1529
3707.80 1529
3708.38 1615
3708.95 1619
3709.53 1616
3710.10 1632
3710.68 1704
3711.25 1698
3711.83 1659
3712.40 1628
3712.98 1543
3713.55 1529
3714.13 1513
3714.70 1532
3715.28 1479
3715.85 1503
3716.43 1494
3717.00 1412
3717.58 1463
3718.15 1441
3718.73 1432
3719.30 1408
3719.88 1371
3720.46 1352
3721.03 1328
3721.61 1343
3722.18 1370
3722.76 1417
3723.33 1288
3723.91 1278
3724.49 1344
3725.06 1290
3725.64 1320
3726.21 1382
3726.79 1317
3727.37 1297
3727.94 1336
3728.52 1295
3729.09 1361
3729.67 1439
3730.25 1404
3730.82 1430
3731.40 1509
3731.98 1569
3732.55 1582
3733.13 1735
3733.71 1719
3734.28 1664
3734.86 1704
3735.44 1692
3736.01 1616
3736.59 1577
3737.17 1594
3737.74 1499
3738.32 1440
3738.90 1406
3739.47 1414
3740.05 1416
3740.63 1433
3741.20 1403
3741.78 1374
3742.36 1379
3742.94 1426
3743.51 1380
3744.09 1370
3744.67 1292
3745.25 1413
3745.82 1458
3746.40 1334
3746.98 1348
3747.56 1385
3748.13 1382
3748.71 1340
3749.29 1347
3749.87 1380
3750.45 1381
3751.02 1351
3751.60 1426
3752.18 1388
3752.76 1317
3753.34 1355
3753.91 1341
3754.49 1342
3755.07 1287
3755.65 1274
3756.23 1368
3756.80 1297
3757.38 1322
3757.96 1384
3758.54 1428
3759.12 1425
3759.70 1450
3760.28 1507
3760.85 1468
3761.43 1439
3762.01 1464
3762.59 1462
3763.17 1429
3763.75 1375
3764.33 1512
3764.91 1554
3765.49 1421
3766.06 1371
3766.64 1452
3767.22 1393
3767.80 1405
3768.38 1317
3768.96 1337
3769.54 1380
3770.12 1382
3770.70 1351
3771.28 1421
3771.86 1386
3772.44 1414
3773.02 1430
3773.60 1408
3774.18 1453
3774.76 1419
3775.34 1477
3775.92 1451
3776.50 1335
3777.08 1331
3777.66 1409
3778.24 1424
3778.82 1403
3779.40 1351
3779.98 1363
3780.56 1476
3781.14 1417
3781.72 1434
3782.30 1392
3782.88 1297
3783.46 1364
3784.04 1392
3784.62 1288
3785.20 1400
3785.78 1346
3786.36 1309
3786.94 1302
3787.52 1274
3788.10 1416
3788.68 1404
3789.26 1335
3789.84 1358
3790.43 1403
3791.01 1319
3791.59 1340
3792.17 1359
3792.75 1302
3793.33 1387
3793.91 1349
3794.49 1369
3795.07 1349
3795.66 1412
3796.24 1401
3796.82 1424
3797.40 1429
3797.98 1399
3798.56 1386
3799.15 1378
3799.73 1458
3800.31 1482
3800.89 1496
3801.47 1513
3802.05 1503
3802.64 1567
3803.22 1598
3803.80 1619
3804.38 1572
3804.96 1610
3805.55 1532
3806.13 1480
3806.71 1548
3807.29 1562
3807.87 1668
3808.46 1732
3809.04 1877
3809.62 1892
3810.20 1986
3810.79 1970
3811.37 2063
3811.95 1974
3812.53 1869
3813.12 1858
3813.70 1889
3814.28 1811
3814.87 1815
3815.45 1783
3816.03 1877
3816.61 1940
3817.20 2080
3817.78 1939
3818.36 1782
3818.95 1737
3819.53 1649
3820.11 1713
3820.70 1591
3821.28 1603
3821.86 1601
3822.45 1668
3823.03 1762
3823.61 1704
3824.20 1672
3824.78 1640
3825.36 1684
3825.95 1674
3826.53 1617
3827.11 1579
3827.70 1554
3828.28 1622
3828.87 1501
3829.45 1504
3830.03 1496
3830.62 1489
3831.20 1430
3831.79 1513
3832.37 1557
3832.95 1651
3833.54 1576
3834.12 1606
3834.71 1535
3835.29 1569
3835.88 1623
3836.46 1685
3837.05 1584
3837.63 1537
3838.21 1597
3838.80 1573
3839.38 1494
3839.97 1512
3840.55 1388
3841.14 1463
3841.72 1475
3842.31 1475
3842.89 1474
3843.48 1415
3844.06 1545
3844.65 1462
3845.23 1479
3845.82 1612
3846.40 1648
3846.99 1622
3847.57 1672
3848.16 1653
3848.74 1667
3849.33 1647
3849.92 1481
3850.50 1538
3851.09 1537
3851.67 1468
3852.26 1508
3852.84 1464
3853.43 1421
3854.02 1448
3854.60 1428
3855.19 1384
3855.77 1488
3856.36 1546
3856.94 1467
3857.53 1393
3858.12 1422
3858.70 1455
3859.29 1476
3859.88 1642
3860.46 1678
3861.05 1751
3861.63 1802
3862.22 1822
3862.81 1885
3863.39 1906
3863.98 1940
3864.57 2042
3865.15 1912
3865.74 1802
3866.33 1689
3866.91 1651
3867.50 1676
3868.09 1622
3868.67 1531
3869.26 1490
3869.85 1490
3870.44 1432
3871.02 1446
3871.61 1464
3872.20 1416
3872.78 1454
3873.37 1480
3873.96 1581
3874.55 1606
3875.13 1655
3875.72 1563
3876.31 1607
3876.90 1495
3877.48 1456
3878.07 1515
3878.66 1486
3879.25 1442
3879.83 1473
3880.42 1422
3881.01 1405
3881.60 1417
3882.19 1375
3882.77 1414
3883.36 1372
3883.95 1235
3884.54 1329
3885.13 1315
3885.71 1298
3886.30 1334
3886.89 1296
3887.48 1285
3888.07 1390
3888.66 1514
3889.24 1528
3889.83 1542
3890.42 1570
3891.01 1537
3891.60 1511
3892.19 1498
3892.78 1472
3893.36 1494
3893.95 1480
3894.54 1483
3895.13 1439
3895.72 1353
3896.31 1453
3896.90 1461
3897.49 1400
3898.08 1328
3898.67 1335
3899.26 1372
3899.84 1368
3900.43 1341
3901.02 1387
3901.61 1428
3902.20 1327
3902.79 1313
3903.38 1296
3903.97 1325
3904.56 1274
3905.15 1305
3905.74 1380
3906.33 1374
3906.92 1362
3907.51 1328
3908.10 1368
3908.69 1418
3909.28 1408
3909.87 1353
3910.46 1347
3911.05 1346
3911.64 1281
3912.23 1320
3912.82 1246
3913.41 1298
3914.00 1289
3914.59 1306
3915.18 1266
3915.77 1221
3916.36 1260
3916.95 1263
3917.54 1318
3918.13 1391
3918.72 1337
3919.32 1249
3919.91 1257
3920.50 1307
3921.09 1233
3921.68 1306
3922.27 1280
3922.86 1274
3923.45 1289
3924.04 1268
3924.63 1192
3925.23 1175
3925.82 1143
3926.41 1213
3927.00 1249
3927.59 1253
3928.18 1264
3928.77 1196
3929.36 1272
3929.96 1230
3930.55 1228
3931.14 1247
3931.73 1202
3932.32 1155
3932.91 1143
3933.51 1134
3934.10 1221
3934.69 1219
3935.28 1159
3935.87 1210
3936.47 1204
3937.06 1196
3937.65 1150
3938.24 1113
3938.83 1274
3939.43 1263
3940.02 1322
3940.61 1309
3941.20 1228
3941.80 1282
3942.39 1332
3942.98 1345
3943.57 1293
3944.17 1380
3944.76 1332
3945.35 1335
3945.94 1306
3946.54 1210
3947.13 1234
3947.72 1263
3948.32 1209
3948.91 1202
3949.50 1151
3950.10 1203
3950.69 1271
3951.28 1231
3951.87 1321
3952.47 1260
3953.06 1278
3953.65 1257
3954.25 1378
3954.84 1322
3955.43 1346
3956.03 1413
3956.62 1398
3957.22 1401
3957.81 1519
3958.40 1482
3959.00 1466
3959.59 1461
3960.18 1422
3960.78 1496
3961.37 1472
3961.97 1397
3962.56 1503
3963.15 1424
3963.75 1446
3964.34 1461
3964.94 1499
3965.53 1494
3966.12 1591
3966.72 1610
3967.31 1687
3967.91 1769
3968.50 1803
3969.10 1934
3969.69 2063
3970.29 2000
3970.88 1815
3971.47 1756
3972.07 1642
3972.66 1587
3973.26 1584
3973.85 1448
3974.45 1501
3975.04 1516
3975.64 1491
3976.23 1461
3976.83 1617
3977.42 1751
3978.02 1793
3978.61 1878
3979.21 1878
3979.80 1827
3980.40 1833
3981.00 1822
3981.59 1755
3982.19 1621
3982.78 1584
3983.38 1531
3983.97 1548
3984.57 1528
3985.16 1464
3985.76 1440
3986.36 1491
3986.95 1566
3987.55 1471
3988.14 1507
3988.74 1505
3989.34 1484
3989.93 1448
3990.53 1427
3991.12 1525
3991.72 1546
3992.32 1571
3992.91 1579
3993.51 1680
3994.10 1666
3994.70 1616
3995.30 1611
3995.89 1647
3996.49 1649
3997.09 1556
3997.68 1649
3998.28 1684
3998.88 1681
3999.47 1598
4000.07 1575
4000.67 1616
4001.26 1699
4001.86 1590
4002.46 1576
4003.06 1641
4003.65 1522
4004.25 1479
4004.85 1489
4005.44 1460
4006.04 1466
4006.64 1510
4007.24 1569
4007.83 1544
4008.43 1547
4009.03 1483
4009.63 1418
4010.22 1366
4010.82 1366
4011.42 1403
4012.02 1377
4012.61 1386
4013.21 1369
4013.81 1423
4014.41 1397
4015.01 1320
4015.60 1456
4016.20 1495
4016.80 1435
4017.40 1477
4018.00 1479
4018.59 1534
4019.19 1668
4019.79 1657
4020.39 1706
4020.99 1631
4021.59 1655
4022.18 1657
4022.78 1598
4023.38 1520
4023.98 1462
4024.58 1440
4025.18 1480
4025.78 1413
4026.37 1500
4026.97 1518
4027.57 1562
4028.17 1567
4028.77 1629
4029.37 1642
4029.97 1622
4030.57 1693
4031.17 1555
4031.76 1560
4032.36 1560
4032.96 1518
4033.56 1629
4034.16 1653
4034.76 1663
4035.36 1768
4035.96 1831
4036.56 1841
4037.16 1863
4037.76 1799
4038.36 1638
4038.96 1550
4039.56 1505
4040.16 1374
4040.76 1275
4041.36 1299
4041.96 1289
4042.56 1338
4043.16 1278
4043.76 1313
4044.36 1277
4044.96 1319
4045.56 1319
4046.16 1278
4046.76 1304
4047.36 1273
4047.96 1260
4048.56 1248
4049.16 1244
4049.76 1277
4050.36 1235
4050.96 1200
4051.56 1294
4052.16 1218
4052.76 1210
4053.36 1307
4053.97 1273
4054.57 1227
4055.17 1219
4055.77 1173
4056.37 1271
4056.97 1254
4057.57 1250
4058.17 1215
4058.77 1186
4059.37 1219
4059.98 1227
4060.58 1210
4061.18 1186
4061.78 1229
4062.38 1222
4062.98 1258
4063.58 1313
4064.19 1275
4064.79 1281
4065.39 1347
4065.99 1378
4066.59 1361
4067.19 1409
4067.80 1443
4068.40 1326
4069.00 1298
4069.60 1316
4070.20 1251
4070.81 1282
4071.41 1240
4072.01 1208
4072.61 1206
4073.21 1174
4073.82 1186
4074.42 1178
4075.02 1144
4075.62 1182
4076.23 1241
4076.83 1207
4077.43 1182
4078.03 1138
4078.64 1208
4079.24 1163
4079.84 1224
4080.44 1193
4081.05 1121
4081.65 1103
4082.25 1112
4082.86 1170
4083.46 1200
4084.06 1237
4084.67 1193
4085.27 1169
4085.87 1070
4086.47 1173
4087.08 1257
4087.68 1128
4088.28 1136
4088.89 1117
4089.49 1245
4090.09 1242
4090.70 1201
4091.30 1228
4091.91 1220
4092.51 1153
4093.11 1198
4093.72 1250
4094.32 1220
4094.92 1162
4095.53 1162
4096.13 1138
4096.74 1206
4097.34 1260
4097.94 1237
4098.55 1206
4099.15 1206
4099.76 1143
4100.36 1173
4100.97 1188
4101.57 1160
4102.17 1244
4102.78 1181
4103.38 1235
4103.99 1326
4104.59 1265
4105.20 1264
4105.80 1247
4106.41 1199
4107.01 1234
4107.62 1190
4108.22 1214
4108.82 1166
4109.43 1180
4110.03 1153
4110.64 1139
4111.24 1188
4111.85 1143
4112.45 1100
4113.06 1138
4113.67 1115
4114.27 1156
4114.88 1160
4115.48 1127
4116.09 1103
4116.69 1126
4117.30 1176
4117.90 1179
4118.51 1146
4119.11 1112
4119.72 1175
4120.33 1228
4120.93 1143
4121.54 1081
4122.14 1176
4122.75 1146
4123.35 1127
4123.96 1132
4124.57 1169
4125.17 1153
4125.78 1116
4126.39 1136
4126.99 1110
4127.60 1107
4128.20 1098
4128.81 1077
4129.42 1093
4130.02 1168
4130.63 1088
4131.24 1107
4131.84 1230
4132.45 1169
4133.06 1171
4133.66 1183
4134.27 1184
4134.88 1183
4135.48 1258
4136.09 1234
4136.70 1253
4137.30 1269
4137.91 1253
4138.52 1235
4139.12 1228
4139.73 1258
4140.34 1292
4140.95 1302
4141.55 1312
4142.16 1268
4142.77 1190
4143.38 1245
4143.98 1268
4144.59 1218
4145.20 1283
4145.81 1229
4146.41 1240
4147.02 1282
4147.63 1195
4148.24 1246
4148.84 1268
4149.45 1221
4150.06 1146
4150.67 1116
4151.28 1126
4151.88 1093
4152.49 1117
4153.10 1110
4153.71 1099
4154.32 1114
4154.92 1154
4155.53 1083
4156.14 1149
4156.75 1148
4157.36 1107
4157.97 1157
4158.57 1171
4159.18 1198
4159.79 1181
4160.40 1305
4161.01 1336
4161.62 1282
4162.23 1333
4162.84 1296
4163.44 1308
4164.05 1248
4164.66 1250
4165.27 1200
4165.88 1219
4166.49 1257
4167.10 1224
4167.71 1218
4168.32 1264
4168.93 1306
4169.54 1307
4170.15 1296
4170.75 1281
4171.36 1316
4171.97 1295
4172.58 1302
4173.19 1390
4173.80 1305
4174.41 1264
4175.02 1300
4175.63 1213
4176.24 1252
4176.85 1277
4177.46 1296
4178.07 1245
4178.68 1215
4179.29 1214
4179.90 1214
4180.51 1249
4181.12 1189
4181.73 1173
4182.34 1213
4182.95 1186
4183.56 1159
4184.17 1174
4184.78 1265
4185.39 1297
4186.00 1263
4186.61 1298
4187.23 1230
4187.84 1169
4188.45 1195
4189.06 1241
4189.67 1196
4190.28 1145
4190.89 1209
4191.50 1151
4192.11 1217
4192.72 1324
4193.33 1275
4193.94 1267
4194.56 1306
4195.17 1373
4195.78 1373
4196.39 1352
4197.00 1355
4197.61 1314
4198.22 1294
4198.84 1360
4199.45 1255
4200.06 1274
4200.67 1245
4201.28 1239
4201.89 1262
4202.50 1188
4203.12 1144
4203.73 1162
4204.34 1193
4204.95 1205
4205.56 1168
4206.18 1244
4206.79 1250
4207.40 1241
4208.01 1191
4208.62 1254
4209.24 1190
4209.85 1300
4210.46 1254
4211.07 1334
4211.69 1333
4212.30 1414
4212.91 1394
4213.52 1407
4214.14 1319
4214.75 1393
4215.36 1310
4215.97 1274
4216.59 1317
4217.20 1308
4217.81 1279
4218.43 1252
4219.04 1304
4219.65 1381
4220.26 1361
4220.88 1395
4221.49 1481
4222.10 1442
4222.72 1449
4223.33 1499
4223.94 1451
4224.56 1503
4225.17 1503
4225.78 1544
4226.40 1587
4227.01 1633
4227.62 1666
4228.24 1921
4228.85 2173
4229.46 2322
4230.08 2345
4230.69 2425
4231.31 2285
4231.92 2172
4232.53 1997
4233.15 1764
4233.76 1765
4234.38 1656
4234.99 1549
4235.60 1518
4236.22 1550
4236.83 1567
4237.45 1628
4238.06 1608
4238.68 1530
4239.29 1407
4239.90 1493
4240.52 1464
4241.13 1521
4241.75 1423
4242.36 1467
4242.98 1509
4243.59 1535
4244.21 1538
4244.82 1568
4245.44 1561
4246.05 1540
4246.67 1560
4247.28 1523
4247.90 1551
4248.51 1489
4249.13 1445
4249.74 1437
4250.36 1466
4250.97 1474
4251.59 1452
4252.20 1490
4252.82 1424
4253.43 1356
4254.05 1384
4254.66 1397
4255.28 1386
4255.89 1421
4256.51 1374
4257.13 1361
4257.74 1440
4258.36 1443
4258.97 1386
4259.59 1402
4260.21 1436
4260.82 1449
4261.44 1430
4262.05 1490
4262.67 1643
4263.29 1690
4263.90 1735
4264.52 1868
4265.13 1852
4265.75 1823
4266.37 1874
4266.98 1784
4267.60 1739
4268.22 1693
4268.83 1568
4269.45 1568
4270.07 1618
4270.68 1541
4271.30 1529
4271.92 1493
4272.53 1546
4273.15 1496
4273.77 1426
4274.38 1448
4275.00 1430
4275.62 1522
4276.23 1542
4276.85 1610
4277.47 1728
4278.09 1811
4278.70 1824
4279.32 1953
4279.94 2006
4280.56 1818
4281.17 1680
4281.79 1555
4282.41 1486
4283.03 1453
4283.64 1477
4284.26 1429
4284.88 1444
4285.50 1394
4286.11 1429
4286.73 1402
4287.35 1317
4287.97 1330
4288.59 1378
4289.20 1433
4289.82 1320
4290.44 1310
4291.06 1318
4291.68 1414
4292.29 1245
4292.91 1308
4293.53 1279
4294.15 1306
4294.77 1366
4295.39 1372
4296.00 1333
4296.62 1393
4297.24 1350
4297.86 1382
4298.48 1314
4299.10 1338
4299.72 1330
4300.33 1307
4300.95 1425
4301.57 1387
4302.19 1301
4302.81 1341
4303.43 1480
4304.05 1416
4304.67 1412
4305.29 1479
4305.91 1387
4306.53 1375
4307.14 1424
4307.76 1397
4308.38 1416
4309.00 1375
4309.62 1382
4310.24 1414
4310.86 1398
4311.48 1404
4312.10 1465
4312.72 1447
4313.34 1559
4313.96 1537
4314.58 1640
4315.20 1471
4315.82 1520
4316.44 1526
4317.06 1541
4317.68 1675
4318.30 1593
4318.92 1561
4319.54 1571
4320.16 1625
4320.78 1710
4321.40 1670
4322.02 1573
4322.64 1677
4323.26 1739
4323.88 1686
4324.50 1654
4325.12 1772
4325.74 1887
4326.36 1840
4326.99 1877
4327.61 1914
4328.23 1982
4328.85 2097
4329.47 2059
4330.09 2115
4330.71 2197
4331.33 2299
4331.95 2547
4332.57 2968
4333.19 3398
4333.82 3779
4334.44 4041
4335.06 4118
4335.68 4088
4336.30 3866
4336.92 3757
4337.54 3727
4338.17 3813
4338.79 4118
4339.41 4051
4340.03 3862
4340.65 3826
4341.27 3640
4341.90 3242
4342.52 2972
4343.14 2797
4343.76 2714
4344.38 2754
4345.01 2833
4345.63 3183
4346.25 3613
4346.87 4142
4347.49 4810
4348.12 5202
4348.74 5607
4349.36 5253
4349.98 5034
4350.61 4507
4351.23 4048
4351.85 3834
4352.47 3675
4353.10 3700
4353.72 3464
4354.34 3326
4354.96 3101
4355.59 2884
4356.21 2606
4356.83 2504
4357.46 2387
4358.08 2337
4358.70 2299
4359.32 2193
4359.95 2178
4360.57 2127
4361.19 2152
4361.82 2209
4362.44 2100
4363.06 2090
4363.69 1965
4364.31 1997
4364.93 1907
4365.56 1955
4366.18 1905
4366.80 1978
4367.43 1973
4368.05 1909
4368.67 1933
4369.30 1902
4369.92 1827
4370.55 1808
4371.17 1756
4371.79 1838
4372.42 1714
4373.04 1681
4373.67 1652
4374.29 1695
4374.91 1617
4375.54 1645
4376.16 1557
4376.79 1661
4377.41 1673
4378.04 1721
4378.66 1756
4379.28 1821
4379.91 1816
4380.53 1799
4381.16 1879
4381.78 1968
4382.41 1932
4383.03 1786
4383.66 1779
4384.28 1763
4384.91 1741
4385.53 1731
4386.16 1703
4386.78 1694
4387.41 1736
4388.03 1675
4388.66 1606
4389.28 1589
4389.91 1582
4390.53 1576
4391.16 1731
4391.78 1723
4392.41 1636
4393.03 1624
4393.66 1686
4394.28 1674
4394.91 1708
4395.54 1726
4396.16 1765
4396.79 1687
4397.41 1697
4398.04 1539
4398.66 1557
4399.29 1589
4399.92 1588
4400.54 1581
4401.17 1580
4401.79 1646
4402.42 1585
4403.05 1561
4403.67 1575
4404.30 1620
4404.93 1530
4405.55 1492
4406.18 1502
4406.80 1519
4407.43 1566
4408.06 1472
4408.68 1482
4409.31 1555
4409.94 1540
4410.56 1531
4411.19 1618
4411.82 1607
4412.44 1395
4413.07 1506
4413.70 1482
4414.33 1515
4414.95 1390
4415.58 1444
4416.21 1457
4416.83 1463
4417.46 1417
4418.09 1409
4418.72 1400
4419.34 1427
4419.97 1443
4420.60 1398
4421.22 1368
4421.85 1378
4422.48 1426
4423.11 1401
4423.73 1344
4424.36 1352
4424.99 1357
4425.62 1379
4426.25 1322
4426.87 1283
4427.50 1284
4428.13 1310
4428.76 1210
4429.39 1267
4430.01 1322
4430.64 1317
4431.27 1261
4431.90 1259
4432.53 1311
4433.15 1321
4433.78 1398
4434.41 1342
4435.04 1340
4435.67 1268
4436.30 1349
4436.93 1361
4437.55 1477
4438.18 1377
4438.81 1509
4439.44 1418
4440.07 1383
4440.70 1415
4441.33 1358
4441.96 1383
4442.58 1394
4443.21 1418
4443.84 1327
4444.47 1361
4445.10 1406
4445.73 1432
4446.36 1396
4446.99 1384
4447.62 1542
4448.25 1476
4448.88 1510
4449.51 1565
4450.14 1492
4450.76 1528
4451.39 1485
4452.02 1497
4452.65 1519
4453.28 1420
4453.91 1430
4454.54 1399
4455.17 1408
4455.80 1518
4456.43 1655
4457.06 1719
4457.69 1765
4458.32 1781
4458.95 1813
4459.58 1797
4460.21 1698
4460.84 1564
4461.47 1460
4462.10 1528
4462.73 1451
4463.36 1372
4464.00 1351
4464.63 1335
4465.26 1303
4465.89 1331
4466.52 1287
4467.15 1270
4467.78 1351
4468.41 1341
4469.04 1366
4469.67 1424
4470.30 1397
4470.93 1334
4471.56 1336
4472.20 1303
4472.83 1231
4473.46 1236
4474.09 1232
4474.72 1239
4475.35 1269
4475.98 1224
4476.61 1180
4477.25 1305
4477.88 1328
4478.51 1251
4479.14 1323
4479.77 1289
4480.40 1268
4481.03 1257
4481.67 1297
4482.30 1276
4482.93 1288
4483.56 1297
4484.19 1291
4484.83 1360
4485.46 1324
4486.09 1303
4486.72 1331
4487.35 1331
4487.99 1358
4488.62 1336
4489.25 1364
4489.88 1375
4490.52 1425
4491.15 1353
4491.78 1373
4492.41 1301
4493.05 1299
4493.68 1353
4494.31 1286
4494.94 1280
4495.58 1325
4496.21 1333
4496.84 1390
4497.47 1301
4498.11 1276
4498.74 1347
4499.37 1442
4500.01 1481
4500.64 1601
4501.27 1621
4501.91 1697
4502.54 1839
4503.17 1977
4503.80 2114
4504.44 2174
4505.07 2122
4505.71 2009
4506.34 1842
4506.97 1828
4507.61 1757
4508.24 1710
4508.87 1693
4509.51 1625
4510.14 1576
4510.77 1608
4511.41 1605
4512.04 1588
4512.68 1534
4513.31 1493
4513.94 1533
4514.58 1535
4515.21 1490
4515.85 1467
4516.48 1456
4517.11 1461
4517.75 1335
4518.38 1305
4519.02 1307
4519.65 1278
4520.29 1287
4520.92 1337
4521.55 1324
4522.19 1349
4522.82 1325
4523.46 1325
4524.09 1362
4524.73 1315
4525.36 1339
4526.00 1332
4526.63 1330
4527.27 1349
4527.90 1251
4528.54 1294
4529.17 1360
4529.81 1490
4530.44 1576
4531.08 1652
4531.71 1698
4532.35 1744
4532.98 1798
4533.62 1794
4534.25 1777
4534.89 1707
4535.53 1679
4536.16 1585
4536.80 1549
4537.43 1483
4538.07 1424
4538.70 1306
4539.34 1349
4539.98 1281
4540.61 1307
4541.25 1226
4541.88 1193
4542.52 1188
4543.16 1199
4543.79 1173
4544.43 1197
4545.06 1216
4545.70 1197
4546.34 1239
4546.97 1283
4547.61 1221
4548.25 1122
4548.88 1168
4549.52 1197
4550.15 1222
4550.79 1158
4551.43 1118
4552.06 1188
4552.70 1223
4553.34 1185
4553.97 1112
4554.61 1209
4555.25 1205
4555.89 1163
4556.52 1140
4557.16 1146
4557.80 1175
4558.43 1178
4559.07 1192
4559.71 1161
4560.35 1252
4560.98 1186
4561.62 1137
4562.26 1179
4562.89 1216
4563.53 1198
4564.17 1145
4564.81 1265
4565.44 1117
4566.08 1129
4566.72 1208
4567.36 1261
4568.00 1203
4568.63 1257
4569.27 1359
4569.91 1328
4570.55 1281
4571.19 1357
4571.82 1260
4572.46 1273
4573.10 1287
4573.74 1216
4574.38 1208
4575.01 1242
4575.65 1228
4576.29 1308
4576.93 1278
4577.57 1198
4578.21 1182
4578.84 1245
4579.48 1305
4580.12 1263
4580.76 1274
4581.40 1196
4582.04 1270
4582.68 1242
4583.32 1224
4583.95 1283
4584.59 1277
4585.23 1288
4585.87 1370
4586.51 1393
4587.15 1520
4587.79 1585
4588.43 1674
4589.07 1786
4589.71 1875
4590.35 2017
4590.99 1924
4591.62 1871
4592.26 1851
4592.90 2069
4593.54 2059
4594.18 2102
4594.82 2038
4595.46 1898
4596.10 1770
4596.74 1738
4597.38 1554
4598.02 1469
4598.66 1421
4599.30 1395
4599.94 1430
4600.58 1394
4601.22 1396
4601.86 1477
4602.50 1412
4603.14 1403
4603.78 1370
4604.42 1396
4605.06 1423
4605.70 1479
4606.34 1373
4606.98 1323
4607.62 1282
4608.27 1377
4608.91 1365
4609.55 1359
4610.19 1293
4610.83 1292
4611.47 1338
4612.11 1397
4612.75 1372
4613.39 1292
4614.03 1269
4614.67 1372
4615.31 1362
4615.96 1304
4616.60 1235
4617.24 1261
4617.88 1321
4618.52 1242
4619.16 1242
4619.80 1294
4620.44 1287
4621.09 1214
4621.73 1187
4622.37 1168
4623.01 1193
4623.65 1222
4624.29 1306
4624.94 1221
4625.58 1173
4626.22 1203
4626.86 1217
4627.50 1227
4628.15 1245
4628.79 1278
4629.43 1238
4630.07 1279
4630.71 1248
4631.36 1252
4632.00 1330
4632.64 1421
4633.28 1469
4633.93 1579
4634.57 1675
4635.21 1682
4635.85 1531
4636.50 1490
4637.14 1440
4637.78 1470
4638.42 1489
4639.07 1515
4639.71 1573
4640.35 1509
4640.99 1465
4641.64 1459
4642.28 1482
4642.92 1441
4643.57 1513
4644.21 1502
4644.85 1385
4645.50 1377
4646.14 1373
4646.78 1389
4647.43 1360
4648.07 1363
4648.71 1341
4649.36 1362
4650.00 1308
4650.64 1347
4651.29 1369
4651.93 1373
4652.57 1475
4653.22 1473
4653.86 1513
4654.50 1456
4655.15 1466
4655.79 1451
4656.44 1407
4657.08 1447
4657.72 1338
4658.37 1341
4659.01 1331
4659.66 1323
4660.30 1292
4660.94 1252
4661.59 1301
4662.23 1215
4662.88 1166
4663.52 1149
4664.17 1103
4664.81 1097
4665.46 1065
4666.10 1110
4666.74 1151
4667.39 1182
4668.03 1139
4668.68 1147
4669.32 1109
4669.97 1111
4670.61 1109
4671.26 1137
4671.90 1145
4672.55 1169
4673.19 1172
4673.84 1195
4674.48 1173
4675.13 1108
4675.77 1166
4676.42 1184
4677.07 1235
4677.71 1219
4678.36 1209
4679.00 1199
4679.65 1202
4680.29 1207
4680.94 1265
4681.58 1202
4682.23 1232
4682.88 1199
4683.52 1216
4684.17 1228
4684.81 1250
4685.46 1195
4686.10 1259
4686.75 1294
4687.40 1268
4688.04 1233
4688.69 1219
4689.34 1280
4689.98 1305
4690.63 1399
4691.27 1397
4691.92 1427
4692.57 1542
4693.21 1554
4693.86 1511
4694.51 1491
4695.15 1507
4695.80 1454
4696.45 1503
4697.09 1521
4697.74 1545
4698.39 1594
4699.03 1569
4699.68 1597
4700.33 1789
4700.97 1831
4701.62 1911
4702.27 1877
4702.92 1741
4703.56 1651
4704.21 1625
4704.86 1543
4705.50 1504
4706.15 1544
4706.80 1473
4707.45 1527
4708.09 1499
4708.74 1509
4709.39 1473
4710.04 1429
4710.68 1420
4711.33 1465
4711.98 1435
4712.63 1411
4713.28 1455
4713.92 1388
4714.57 1328
4715.22 1416
4715.87 1398
4716.52 1447
4717.16 1474
4717.81 1459
4718.46 1427
4719.11 1332
4719.76 1318
4720.41 1353
4721.05 1432
4721.70 1432
4722.35 1510
4723.00 1470
4723.65 1486
4724.30 1437
4724.94 1466
4725.59 1463
4726.24 1450
4726.89 1503
4727.54 1510
4728.19 1509
4728.84 1541
4729.49 1521
4730.14 1481
4730.78 1365
4731.43 1426
4732.08 1449
4732.73 1323
4733.38 1308
4734.03 1318
4734.68 1342
4735.33 1377
4735.98 1370
4736.63 1355
4737.28 1334
4737.93 1396
4738.58 1376
4739.23 1381
4739.88 1338
4740.53 1327
4741.18 1350
4741.83 1393
4742.47 1455
4743.12 1446
4743.77 1384
4744.42 1482
4745.07 1355
4745.72 1357
4746.37 1384
4747.03 1375
4747.68 1367
4748.33 1360
4748.98 1418
4749.63 1426
4750.28 1388
4750.93 1402
4751.58 1460
4752.23 1517
4752.88 1541
4753.53 1555
4754.18 1592
4754.83 1580
4755.48 1580
4756.13 1597
4756.78 1516
4757.43 1557
4758.08 1590
4758.74 1510
4759.39 1560
4760.04 1457
4760.69 1527
4761.34 1549
4761.99 1685
4762.64 1851
4763.29 1788
4763.94 1739
4764.60 1743
4765.25 1732
4765.90 1690
4766.55 1571
4767.20 1545
4767.85 1513
4768.51 1509
4769.16 1518
4769.81 1460
4770.46 1527
4771.11 1527
4771.76 1513
4772.42 1506
4773.07 1451
4773.72 1465
4774.37 1462
4775.02 1367
4775.68 1407
4776.33 1284
4776.98 1365
4777.63 1402
4778.29 1396
4778.94 1416
4779.59 1430
4780.24 1483
4780.89 1448
4781.55 1538
4782.20 1546
4782.85 1527
4783.51 1475
4784.16 1410
4784.81 1525
4785.46 1466
4786.12 1479
4786.77 1490
4787.42 1440
4788.08 1392
4788.73 1378
4789.38 1504
4790.03 1497
4790.69 1482
4791.34 1480
4791.99 1477
4792.65 1556
4793.30 1577
4793.95 1665
4794.61 1637
4795.26 1626
4795.91 1620
4796.57 1574
4797.22 1540
4797.87 1569
4798.53 1633
4799.18 1705
4799.84 1764
4800.49 1837
4801.14 2034
4801.80 2247
4802.45 2298
4803.11 2237
4803.76 2178
4804.41 2104
4805.07 2044
4805.72 1979
4806.38 1805
4807.03 1775
4807.68 1761
4808.34 1758
4808.99 1742
4809.65 1775
4810.30 1791
4810.96 1740
4811.61 1675
4812.27 1672
4812.92 1775
4813.58 1791
4814.23 1890
4814.89 1856
4815.54 1832
4816.19 1789
4816.85 1813
4817.50 1815
4818.16 1860
4818.81 1866
4819.47 1815
4820.13 1876
4820.78 1917
4821.44 1908
4822.09 2071
4822.75 2189
4823.40 2348
4824.06 2389
4824.71 2399
4825.37 2474
4826.02 2446
4826.68 2459
4827.33 2204
4827.99 2276
4828.65 2265
4829.30 2168
4829.96 2023
4830.61 2068
4831.27 2126
4831.93 2134
4832.58 2057
4833.24 2141
4833.89 2112
4834.55 2156
4835.21 2210
4835.86 2209
4836.52 2249
4837.17 2308
4837.83 2389
4838.49 2451
4839.14 2502
4839.80 2624
4840.46 2648
4841.11 2520
4841.77 2541
4842.43 2700
4843.08 2771
4843.74 2633
4844.40 2680
4845.05 2683
4845.71 2716
4846.37 2652
4847.02 2654
4847.68 2768
4848.34 2848
4849.00 2849
4849.65 2970
4850.31 3148
4850.97 3398
4851.62 3638
4852.28 3769
4852.94 3873
4853.60 3859
4854.25 3726
4854.91 3353
4855.57 3144
4856.23 3140
4856.88 3278
4857.54 3543
4858.20 3661
4858.86 4085
4859.52 4573
4860.17 4704
4860.83 4874
4861.49 4741
4862.15 4449
4862.81 4147
4863.46 3807
4864.12 3471
4864.78 3264
4865.44 3153
4866.10 3075
4866.75 3150
4867.41 3184
4868.07 3246
4868.73 3239
4869.39 3181
4870.05 3177
4870.71 3216
4871.36 3156
4872.02 3102
4872.68 2928
4873.34 2856
4874.00 2763
4874.66 2778
4875.32 2767
4875.98 2682
4876.63 2595
4877.29 2592
4877.95 2538
4878.61 2528
4879.27 2633
4879.93 2818
4880.59 2921
4881.25 2910
4881.91 2823
4882.57 2796
4883.23 2643
4883.89 2616
4884.55 2305
4885.21 2282
4885.87 2372
4886.52 2338
4887.18 2302
4887.84 2203
4888.50 2169
4889.16 2082
4889.82 2114
4890.48 2155
4891.14 2218
4891.80 2168
4892.46 2173
4893.12 2178
4893.78 2273
4894.44 2210
4895.10 2279
4895.76 2184
4896.42 2008
4897.09 1932
4897.75 2004
4898.41 2098
4899.07 2058
4899.73 2068
4900.39 2061
4901.05 2121
4901.71 2120
4902.37 2085
4903.03 1997
4903.69 1937
4904.35 1911
4905.01 1824
4905.67 1762
4906.33 1822
4907.00 1808
4907.66 1788
4908.32 1758
4908.98 1676
4909.64 1630
4910.30 1718
4910.96 1706
4911.62 1644
4912.29 1671
4912.95 1704
4913.61 1566
4914.27 1561
4914.93 1615
4915.59 1619
4916.26 1620
4916.92 1487
4917.58 1483
4918.24 1512
4918.90 1490
4919.56 1546
4920.23 1528
4920.89 1539
4921.55 1560
4922.21 1560
4922.87 1551
4923.54 1487
4924.20 1458
4924.86 1547
4925.52 1481
4926.19 1507
4926.85 1438
4927.51 1463
4928.17 1467
4928.84 1446
4929.50 1400
4930.16 1408
4930.82 1408
4931.49 1510
4932.15 1481
4932.81 1384
4933.47 1503
4934.14 1456
4934.80 1450
4935.46 1389
4936.13 1344
4936.79 1394
4937.45 1399
4938.11 1415
4938.78 1411
4939.44 1421
4940.10 1429
4940.77 1402
4941.43 1357
4942.09 1353
4942.76 1351
4943.42 1323
4944.08 1320
4944.75 1326
4945.41 1385
4946.08 1380
4946.74 1340
4947.40 1310
4948.07 1322
4948.73 1300
4949.39 1232
4950.06 1275
4950.72 1266
4951.39 1238
4952.05 1263
4952.71 1337
4953.38 1310
4954.04 1330
4954.71 1360
4955.37 1321
4956.04 1273
4956.70 1308
4957.36 1363
4958.03 1324
4958.69 1319
4959.36 1324
4960.02 1393
4960.69 1424
4961.35 1440
4962.02 1455
4962.68 1393
4963.35 1512
4964.01 1633
4964.68 1667
4965.34 1701
4966.01 1627
4966.67 1682
4967.34 1618
4968.00 1633
4968.67 1490
4969.33 1455
4970.00 1381
4970.66 1285
4971.33 1267
4971.99 1351
4972.66 1352
4973.32 1269
4973.99 1298
4974.66 1325
4975.32 1337
4975.99 1372
4976.65 1465
4977.32 1465
4977.98 1471
4978.65 1447
4979.32 1471
4979.98 1420
4980.65 1467
4981.31 1444
4981.98 1423
4982.65 1410
4983.31 1336
4983.98 1277
4984.64 1215
4985.31 1213
4985.98 1219
4986.64 1204
4987.31 1267
4987.98 1252
4988.64 1242
4989.31 1248
4989.98 1176
4990.64 1240
4991.31 1297
4991.98 1239
4992.64 1252
4993.31 1223
4993.98 1200
4994.64 1210
4995.31 1196
4995.98 1238
4996.64 1234
4997.31 1173
4997.98 1217
4998.65 1228
4999.31 1189
4999.98 1232
5000.65 1173
5001.31 1088
5001.98 1172
5002.65 1139
5003.32 1103
5003.98 1036
5004.65 1105
5005.32 1138
5005.99 1140
5006.66 1124
5007.32 1121
5007.99 1182
5008.66 1131
5009.33 1126
5009.99 1121
5010.66 1160
5011.33 1235
5012.00 1202
5012.67 1206
5013.33 1154
5014.00 1134
5014.67 1172
5015.34 1198
5016.01 1151
5016.68 1133
5017.34 1170
5018.01 1165
5018.68 1074
5019.35 1114
5020.02 1084
5020.69 1086
5021.36 1099
5022.02 1101
5022.69 1095
5023.36 1138
5024.03 1235
5024.70 1247
5025.37 1154
5026.04 1152
5026.71 1187
5027.38 1163
5028.05 1173
5028.71 1145
5029.38 1144
5030.05 1126
5030.72 1079
5031.39 1143
5032.06 1086
5032.73 1066
5033.40 1075
5034.07 1084
5034.74 1029
5035.41 1099
5036.08 1063
5036.75 1039
5037.42 1069
5038.09 1077
5038.76 1094
5039.43 1088
5040.10 1179
5040.77 1113
5041.44 1080
5042.11 1115
5042.78 1102
5043.45 1095
5044.12 1088
5044.79 1127
5045.46 1112
5046.13 1104
5046.80 1089
5047.47 1114
5048.14 1131
5048.81 1149
5049.48 1124
5050.15 1145
5050.82 1132
5051.49 1157
5052.16 1141
5052.83 1168
5053.51 1139
5054.18 1152
5054.85 1124
5055.52 1113
5056.19 1139
5056.86 1124
5057.53 1093
5058.20 1076
5058.87 1140
5059.55 1108
5060.22 1112
5060.89 1127
5061.56 1098
5062.23 1063
5062.90 1144
5063.57 1115
5064.25 1200
5064.92 1122
5065.59 1107
5066.26 1142
5066.93 1115
5067.60 1107
5068.28 1103
5068.95 1086
5069.62 1055
5070.29 1065
5070.96 1115
5071.64 1110
5072.31 1109
5072.98 1123
5073.65 1130
5074.32 1166
5075.00 1227
5075.67 1249
5076.34 1197
5077.01 1195
5077.69 1162
5078.36 1182
5079.03 1207
5079.70 1245
5080.38 1321
5081.05 1320
5081.72 1281
5082.39 1278
5083.07 1289
5083.74 1219
5084.41 1186
5085.09 1224
5085.76 1337
5086.43 1240
5087.10 1179
5087.78 1226
5088.45 1237
5089.12 1259
5089.80 1277
5090.47 1314
5091.14 1329
5091.82 1406
5092.49 1383
5093.16 1431
5093.84 1395
5094.51 1402
5095.18 1335
5095.86 1406
5096.53 1317
5097.21 1292
5097.88 1301
5098.55 1253
5099.23 1257
5099.90 1210
5100.57 1223
5101.25 1230
5101.92 1202
5102.60 1236
5103.27 1273
5103.95 1289
5104.62 1362
5105.29 1381
5105.97 1386
5106.64 1388
5107.32 1372
5107.99 1351
5108.67 1341
5109.34 1282
5110.01 1281
5110.69 1288
5111.36 1279
5112.04 1239
5112.71 1214
5113.39 1154
5114.06 1221
5114.74 1218
5115.41 1247
5116.09 1261
5116.76 1284
5117.44 1291
5118.11 1321
5118.79 1475
5119.46 1528
5120.14 1596
5120.81 1630
5121.49 1753
5122.16 1692
5122.84 1681
5123.52 1583
5124.19 1589
5124.87 1623
5125.54 1561
5126.22 1481
5126.89 1420
5127.57 1380
5128.24 1291
5128.92 1291
5129.60 1288
5130.27 1287
5130.95 1284
5131.62 1245
5132.30 1300
5132.98 1347
5133.65 1343
5134.33 1340
5135.01 1325
5135.68 1373
5136.36 1282
5137.03 1264
5137.71 1277
5138.39 1267
5139.06 1237
5139.74 1213
5140.42 1233
5141.09 1243
5141.77 1164
5142.45 1156
5143.12 1147
5143.80 1135
5144.48 1186
5145.15 1142
5145.83 1136
5146.51 1169
5147.18 1155
5147.86 1094
5148.54 1172
5149.22 1134
5149.89 1093
5150.57 1101
5151.25 1175
5151.93 1109
5152.60 1053
5153.28 1059
5153.96 1096
5154.63 1049
5155.31 1089
5155.99 1103
5156.67 1109
5157.35 1141
5158.02 1116
5158.70 1178
5159.38 1164
5160.06 1185
5160.73 1127
5161.41 1185
5162.09 1201
5162.77 1161
5163.45 1099
5164.12 1058
5164.80 1002
5165.48 1105
5166.16 1114
5166.84 1136
5167.52 1151
5168.19 1105
5168.87 1128
5169.55 1154
5170.23 1090
5170.91 1065
5171.59 1070
5172.27 1055
5172.94 1099
5173.62 1074
5174.30 1063
5174.98 1060
5175.66 1107
5176.34 1104
5177.02 1041
5177.70 1058
5178.38 1046
5179.06 1077
5179.73 1001
5180.41 1142
5181.09 1063
5181.77 1052
5182.45 1056
5183.13 1088
5183.81 1062
5184.49 1125
5185.17 1036
5185.85 1070
5186.53 1026
5187.21 982
5187.89 1000
5188.57 1037
5189.25 1033
5189.93 1029
5190.61 1053
5191.29 1015
5191.97 1015
5192.65 1038
5193.33 1045
5194.01 1084
5194.69 1036
5195.37 998
5196.05 994
5196.73 1040
5197.41 1024
5198.09 1091
5198.77 1050
5199.45 1076
5200.13 1038
5200.81 1078
5201.49 1065
5202.17 1124
5202.85 1080
5203.53 1085
5204.21 1082
5204.89 1100
5205.58 1061
5206.26 1068
5206.94 1120
5207.62 1167
5208.30 1143
5208.98 1107
5209.66 1104
5210.34 1107
5211.02 1132
5211.71 1114
5212.39 1100
5213.07 1091
5213.75 1177
5214.43 1148
5215.11 1209
5215.79 1285
5216.48 1272
5217.16 1248
5217.84 1327
5218.52 1313
5219.20 1278
5219.88 1186
5220.57 1174
5221.25 1252
5221.93 1275
5222.61 1273
5223.29 1217
5223.98 1388
5224.66 1407
5225.34 1418
5226.02 1445
5226.70 1400
5227.39 1297
5228.07 1217
5228.75 1154
5229.43 1180
5230.12 1191
5230.80 1232
5231.48 1275
5232.16 1211
5232.85 1138
5233.53 1150
5234.21 1258
5234.89 1288
5235.58 1320
5236.26 1271
5236.94 1329
5237.63 1292
5238.31 1292
5238.99 1259
5239.67 1322
5240.36 1404
5241.04 1336
5241.72 1354
5242.41 1347
5243.09 1340
5243.77 1352
5244.46 1412
5245.14 1299
5245.82 1234
5246.51 1283
5247.19 1327
5247.88 1247
5248.56 1225
5249.24 1209
5249.93 1171
5250.61 1182
5251.29 1191
5251.98 1217
5252.66 1303
5253.35 1426
5254.03 1397
5254.71 1340
5255.40 1386
5256.08 1429
5256.77 1358
5257.45 1271
5258.14 1224
5258.82 1244
5259.50 1246
5260.19 1165
5260.87 1179
5261.56 1265
5262.24 1299
5262.93 1374
5263.61 1348
5264.30 1320
5264.98 1423
5265.67 1353
5266.35 1385
5267.03 1285
5267.72 1372
5268.40 1327
5269.09 1254
5269.77 1256
5270.46 1274
5271.14 1298
5271.83 1232
5272.52 1204
5273.20 1243
5273.89 1188
5274.57 1189
5275.26 1241
5275.94 1180
5276.63 1287
5277.31 1256
5278.00 1216
5278.68 1167
5279.37 1176
5280.06 1254
5280.74 1237
5281.43 1236
5282.11 1253
5282.80 1256
5283.48 1262
5284.17 1301
5284.86 1283
5285.54 1226
5286.23 1198
5286.92 1231
5287.60 1153
5288.29 1174
5288.97 1195
5289.66 1194
5290.35 1147
5291.03 1184
5291.72 1247
5292.41 1187
5293.09 1238
5293.78 1195
5294.47 1158
5295.15 1074
5295.84 1135
5296.53 1201
5297.21 1168
5297.90 1156
5298.59 1234
5299.27 1271
5299.96 1294
5300.65 1300
5301.33 1289
5302.02 1430
5302.71 1493
5303.40 1401
5304.08 1469
5304.77 1538
5305.46 1664
5306.15 1795
5306.83 1739
5307.52 1774
5308.21 1781
5308.90 1824
5309.58 1647
5310.27 1642
5310.96 1562
5311.65 1538
5312.33 1675
5313.02 1750
5313.71 1860
5314.40 1930
5315.09 1923
5315.77 1923
5316.46 1946
5317.15 1784
5317.84 1727
5318.53 1723
5319.21 1697
5319.90 1611
5320.59 1642
5321.28 1700
5321.97 1743
5322.66 1741
5323.35 1787
5324.03 1688
5324.72 1639
5325.41 1617
5326.10 1507
5326.79 1504
5327.48 1450
5328.17 1358
5328.86 1309
5329.54 1367
5330.23 1347
5330.92 1360
5331.61 1309
5332.30 1226
5332.99 1262
5333.68 1281
5334.37 1254
5335.06 1252
5335.75 1222
5336.44 1282
5337.12 1300
5337.81 1292
5338.50 1314
5339.19 1264
5339.88 1237
5340.57 1175
5341.26 1258
5341.95 1289
5342.64 1262
5343.33 1275
5344.02 1242
5344.71 1206
5345.40 1223
5346.09 1316
5346.78 1244
5347.47 1356
5348.16 1281
5348.85 1346
5349.54 1388
5350.23 1445
5350.92 1487
5351.61 1478
5352.30 1593
5352.99 1587
5353.68 1510
5354.37 1513
5355.07 1425
5355.76 1466
5356.45 1344
5357.14 1301
5357.83 1256
5358.52 1247
5359.21 1207
5359.90 1181
5360.59 1263
5361.28 1223
5361.97 1296
5362.66 1335
5363.36 1397
5364.05 1412
5364.74 1365
5365.43 1332
5366.12 1250
5366.81 1255
5367.50 1237
5368.19 1157
5368.89 1125
5369.58 1191
5370.27 1145
5370.96 1161
5371.65 1145
5372.34 1148
5373.04 1191
5373.73 1147
5374.42 1067
5375.11 1077
5375.80 1032
5376.49 1114
5377.19 1096
5377.88 1119
5378.57 1123
5379.26 1147
5379.96 1147
5380.65 1135
5381.34 1177
5382.03 1150
5382.72 1132
5383.42 1126
5384.11 1111
5384.80 1108
5385.49 1154
5386.19 1166
5386.88 1192
5387.57 1165
5388.26 1131
5388.96 1167
5389.65 1193
5390.34 1318
5391.04 1290
5391.73 1364
5392.42 1357
5393.12 1302
5393.81 1227
5394.50 1251
5395.19 1255
5395.89 1237
5396.58 1208
5397.27 1162
5397.97 1177
5398.66 1192
5399.35 1201
5400.05 1142
5400.74 1128
5401.43 1189
5402.13 1232
5402.82 1182
5403.52 1154
5404.21 1154
5404.90 1172
5405.60 1201
5406.29 1191
5406.98 1209
5407.68 1243
5408.37 1249
5409.07 1180
5409.76 1151
5410.45 1171
5411.15 1184
5411.84 1221
5412.54 1194
5413.23 1163
5413.93 1169
5414.62 1162
5415.32 1193
5416.01 1219
5416.70 1253
5417.40 1275
5418.09 1305
5418.79 1259
5419.48 1218
5420.18 1232
5420.87 1228
5421.57 1266
5422.26 1276
5422.96 1253
5423.65 1306
5424.35 1299
5425.04 1231
5425.74 1249
5426.43 1263
5427.13 1220
5427.82 1230
5428.52 1210
5429.21 1180
5429.91 1230
5430.60 1246
5431.30 1291
5432.00 1287
5432.69 1298
5433.39 1336
5434.08 1266
5434.78 1273
5435.47 1290
5436.17 1273
5436.86 1306
5437.56 1307
5438.26 1330
5438.95 1419
5439.65 1391
5440.34 1393
5441.04 1411
5441.74 1349
5442.43 1391
5443.13 1309
5443.83 1358
5444.52 1381
5445.22 1332
5445.91 1416
5446.61 1603
5447.31 1747
5448.00 1744
5448.70 1791
5449.40 1902
5450.09 1954
5450.79 1890
5451.49 1844
5452.18 1815
5452.88 1764
5453.58 1709
5454.27 1724
5454.97 1577
5455.67 1534
5456.37 1505
5457.06 1452
5457.76 1434
5458.46 1448
5459.15 1562
5459.85 1544
5460.55 1579
5461.25 1628
5461.94 1624
5462.64 1570
5463.34 1607
5464.04 1639
5464.73 1569
5465.43 1606
5466.13 1622
5466.83 1577
5467.53 1568
5468.22 1570
5468.92 1589
5469.62 1638
5470.32 1645
5471.01 1616
5471.71 1750
5472.41 1671
5473.11 1706
5473.81 1779
5474.51 1896
5475.20 1826
5475.90 1813
5476.60 1930
5477.30 1967
5478.00 2000
5478.70 2044
5479.39 2267
5480.09 2503
5480.79 2816
5481.49 3147
5482.19 3556
5482.89 3665
5483.59 3628
5484.29 3423
5484.98 3250
5485.68 3021
5486.38 2801
5487.08 2696
5487.78 2556
5488.48 2448
5489.18 2282
5489.88 2298
5490.58 2289
5491.28 2252
5491.98 2220
5492.68 2288
5493.37 2277
5494.07 2436
5494.77 2423
5495.47 2470
5496.17 2574
5496.87 2502
5497.57 2453
5498.27 2556
5498.97 2708
5499.67 2951
5500.37 3222
5501.07 3933
5501.77 4785
5502.47 5410
5503.17 5795
5503.87 6002
5504.57 5663
5505.27 5093
5505.97 4475
5506.67 3926
5507.37 3445
5508.07 3116
5508.77 2710
5509.47 2413
5510.17 2300
5510.87 2222
5511.58 2233
5512.28 2082
5512.98 2086
5513.68 2036
5514.38 2078
5515.08 2022
5515.78 2051
5516.48 2088
5517.18 2137
5517.88 2139
5518.58 2185
5519.28 2183
5519.99 2041
5520.69 2115
5521.39 2199
5522.09 2187
5522.79 2120
5523.49 2109
5524.19 2028
5524.90 1953
5525.60 1773
5526.30 1690
5527.00 1681
5527.70 1642
5528.40 1560
5529.10 1544
5529.81 1569
5530.51 1630
5531.21 1637
5531.91 1643
5532.61 1575
5533.32 1602
5534.02 1678
5534.72 1607
5535.42 1526
5536.12 1534
5536.83 1527
5537.53 1496
5538.23 1566
5538.93 1531
5539.64 1558
5540.34 1514
5541.04 1536
5541.74 1552
5542.45 1549
5543.15 1507
5543.85 1485
5544.55 1460
5545.26 1460
5545.96 1367
5546.66 1449
5547.36 1436
5548.07 1368
5548.77 1353
5549.47 1373
5550.18 1361
5550.88 1383
5551.58 1389
5552.29 1419
5552.99 1400
5553.69 1389
5554.40 1335
5555.10 1342
5555.80 1374
5556.51 1384
5557.21 1340
5557.91 1392
5558.62 1415
5559.32 1361
5560.02 1299
5560.73 1361
5561.43 1389
5562.14 1436
5562.84 1412
5563.54 1495
5564.25 1458
5564.95 1419
5565.65 1486
5566.36 1430
5567.06 1381
5567.77 1408
5568.47 1369
5569.18 1373
5569.88 1329
5570.58 1392
5571.29 1341
5571.99 1310
5572.70 1351
5573.40 1391
5574.11 1370
5574.81 1314
5575.52 1345
5576.22 1397
5576.93 1445
5577.63 1385
5578.33 1453
5579.04 1455
5579.74 1455
5580.45 1407
5581.15 1340
5581.86 1360
5582.56 1399
5583.27 1304
5583.97 1222
5584.68 1206
5585.39 1249
5586.09 1173
5586.80 1308
5587.50 1304
5588.21 1254
5588.91 1289
5589.62 1281
5590.32 1269
5591.03 1270
5591.73 1206
5592.44 1209
5593.15 1223
5593.85 1212
5594.56 1196
5595.26 1234
5595.97 1168
5596.68 1197
5597.38 1251
5598.09 1223
5598.79 1259
5599.50 1268
5600.21 1197
5600.91 1224
5601.62 1187
5602.33 1178
5603.03 1242
5603.74 1228
5604.44 1200
5605.15 1277
5605.86 1237
5606.56 1286
5607.27 1327
5607.98 1361
5608.68 1314
5609.39 1289
5610.10 1267
5610.80 1284
5611.51 1207
5612.22 1246
5612.93 1228
5613.63 1349
5614.34 1295
5615.05 1228
5615.75 1305
5616.46 1295
5617.17 1251
5617.88 1265
5618.58 1272
5619.29 1321
5620.00 1282
5620.71 1294
5621.41 1304
5622.12 1253
5622.83 1256
5623.54 1250
5624.24 1250
5624.95 1291
5625.66 1300
5626.37 1345
5627.08 1319
5627.78 1341
5628.49 1316
5629.20 1387
5629.91 1447
5630.62 1330
5631.32 1385
5632.03 1473
5632.74 1528
5633.45 1537
5634.16 1587
5634.86 1608
5635.57 1663
5636.28 1691
5636.99 1759
5637.70 1708
5638.41 1740
5639.12 1803
5639.82 1779
5640.53 1764
5641.24 1840
5641.95 1924
5642.66 1915
5643.37 1938
5644.08 1808
5644.79 1756
5645.50 1706
5646.21 1672
5646.91 1701
5647.62 1546
5648.33 1622
5649.04 1611
5649.75 1552
5650.46 1484
5651.17 1502
5651.88 1536
5652.59 1561
5653.30 1552
5654.01 1519
5654.72 1605
5655.43 1505
5656.14 1527
5656.85 1628
5657.56 1563
5658.27 1644
5658.98 1609
5659.69 1596
5660.40 1733
5661.11 1783
5661.82 1752
5662.53 1737
5663.24 1692
5663.95 1690
5664.66 1725
5665.37 1666
5666.08 1607
5666.79 1610
5667.50 1528
5668.21 1552
5668.92 1473
5669.63 1482
5670.34 1578
5671.05 1591
5671.76 1675
5672.47 1822
5673.18 1786
5673.89 1754
5674.61 1804
5675.32 1806
5676.03 1747
5676.74 1652
5677.45 1668
5678.16 1600
5678.87 1533
5679.58 1432
5680.29 1482
5681.01 1471
5681.72 1514
5682.43 1514
5683.14 1483
5683.85 1470
5684.56 1478
5685.27 1507
5685.99 1431
5686.70 1391
5687.41 1351
5688.12 1396
5688.83 1395
5689.54 1342
5690.26 1349
5690.97 1323
5691.68 1406
5692.39 1381
5693.10 1249
5693.82 1352
5694.53 1323
5695.24 1345
5695.95 1329
5696.67 1264
5697.38 1292
5698.09 1227
5698.80 1220
5699.51 1211
5700.23 1291
5700.94 1256
5701.65 1287
5702.36 1365
5703.08 1349
5703.79 1327
5704.50 1334
5705.22 1334
5705.93 1314
5706.64 1323
5707.35 1400
5708.07 1358
5708.78 1356
5709.49 1313
5710.21 1268
5710.92 1290
5711.63 1279
5712.35 1211
5713.06 1214
5713.77 1235
5714.49 1208
5715.20 1169
5715.91 1233
5716.63 1240
5717.34 1161
5718.05 1205
5718.77 1224
5719.48 1153
5720.19 1176
5720.91 1165
5721.62 1199
5722.34 1190
5723.05 1158
5723.76 1229
5724.48 1251
5725.19 1240
5725.91 1223
5726.62 1266
5727.33 1299
5728.05 1338
5728.76 1325
5729.48 1423
5730.19 1406
5730.91 1492
5731.62 1389
5732.34 1404
5733.05 1396
5733.76 1347
5734.48 1343
5735.19 1313
5735.91 1283
5736.62 1299
5737.34 1234
5738.05 1242
5738.77 1253
5739.48 1235
5740.20 1232
5740.91 1188
5741.63 1203
5742.34 1236
5743.06 1248
5743.77 1256
5744.49 1252
5745.20 1245
5745.92 1231
5746.63 1161
5747.35 1222
5748.07 1265
5748.78 1262
5749.50 1241
5750.21 1264
5750.93 1303
5751.64 1269
5752.36 1294
5753.07 1377
5753.79 1333
5754.51 1353
5755.22 1272
5755.94 1241
5756.65 1363
5757.37 1422
5758.09 1423
5758.80 1460
5759.52 1575
5760.24 1565
5760.95 1468
5761.67 1408
5762.38 1520
5763.10 1481
5763.82 1490
5764.53 1457
5765.25 1470
5765.97 1518
5766.68 1523
5767.40 1568
5768.12 1620
5768.83 1689
5769.55 1771
5770.27 1951
5770.98 2173
5771.70 2340
5772.42 2710
5773.13 2794
5773.85 2830
5774.57 2834
5775.29 2479
5776.00 2286
5776.72 2143
5777.44 1990
5778.16 1800
5778.87 1748
5779.59 1675
5780.31 1698
5781.03 1657
5781.74 1616
5782.46 1595
5783.18 1592
5783.90 1625
5784.61 1528
5785.33 1611
5786.05 1625
5786.77 1619
5787.48 1590
5788.20 1593
5788.92 1621
5789.64 1565
5790.36 1629
5791.08 1601
5791.79 1597
5792.51 1566
5793.23 1552
5793.95 1532
5794.67 1491
5795.38 1491
5796.10 1506
5796.82 1500
5797.54 1476
5798.26 1420
5798.98 1433
5799.70 1477
5800.41 1459
5801.13 1519
5801.85 1602
5802.57 1654
5803.29 1689
5804.01 1745
5804.73 1658
5805.45 1533
5806.17 1538
5806.89 1566
5807.60 1477
5808.32 1380
5809.04 1435
5809.76 1413
5810.48 1379
5811.20 1378
5811.92 1392
5812.64 1367
5813.36 1347
5814.08 1347
5814.80 1263
5815.52 1293
5816.24 1331
5816.96 1343
5817.68 1302
5818.40 1296
5819.12 1271
5819.84 1310
5820.56 1343
5821.28 1248
5822.00 1281
5822.72 1296
5823.44 1310
5824.16 1356
5824.88 1345
5825.60 1227
5826.32 1275
5827.04 1304
5827.76 1323
5828.48 1278
5829.20 1283
5829.92 1300
5830.64 1264
5831.36 1370
5832.08 1239
5832.80 1283
5833.52 1272
5834.25 1327
5834.97 1337
5835.69 1304
5836.41 1320
5837.13 1286
5837.85 1258
5838.57 1272
5839.29 1209
5840.01 1203
5840.73 1261
5841.46 1269
5842.18 1259
5842.90 1222
5843.62 1269
5844.34 1216
5845.06 1267
5845.78 1244
5846.51 1266
5847.23 1224
5847.95 1227
5848.67 1229
5849.39 1264
5850.11 1270
5850.84 1278
5851.56 1214
5852.28 1282
5853.00 1303
5853.72 1311
5854.45 1295
5855.17 1378
5855.89 1438
5856.61 1344
5857.33 1304
5858.06 1256
5858.78 1345
5859.50 1404
5860.22 1342
5860.95 1288
5861.67 1305
5862.39 1294
5863.11 1282
5863.84 1274
5864.56 1262
5865.28 1252
5866.01 1252
5866.73 1324
5867.45 1325
5868.17 1307
5868.90 1271
5869.62 1284
5870.34 1305
5871.07 1266
5871.79 1366
5872.51 1481
5873.24 1382
5873.96 1328
5874.68 1282
5875.41 1275
5876.13 1300
5876.85 1291
5877.58 1345
5878.30 1372
5879.02 1395
5879.75 1445
5880.47 1517
5881.19 1490
5881.92 1562
5882.64 1536
5883.37 1534
5884.09 1567
5884.81 1607
5885.54 1577
5886.26 1516
5886.99 1471
5887.71 1424
5888.43 1584
5889.16 1601
5889.88 1553
5890.61 1496
5891.33 1605
5892.05 1581
5892.78 1515
5893.50 1464
5894.23 1514
5894.95 1560
5895.68 1521
5896.40 1455
5897.13 1571
5897.85 1576
5898.58 1537
5899.30 1517
5900.03 1485
5900.75 1528
5901.48 1464
5902.20 1539
5902.93 1561
5903.65 1524
5904.38 1539
5905.10 1558
5905.83 1599
5906.55 1650
5907.28 1612
5908.00 1734
5908.73 1693
5909.45 1627
5910.18 1587
5910.90 1625
5911.63 1733
5912.36 1738
5913.08 1735
5913.81 1725
5914.53 1736
5915.26 1747
5915.98 1815
5916.71 1786
5917.44 1717
5918.16 1750
5918.89 1781
5919.61 1868
5920.34 1853
5921.07 1854
5921.79 1865
5922.52 1812
5923.25 1843
5923.97 1915
5924.70 1911
5925.42 1979
5926.15 1989
5926.88 2101
5927.60 2061
5928.33 2034
5929.06 2046
5929.78 2044
5930.51 2044
5931.24 2151
5931.96 2171
5932.69 2230
5933.42 2244
5934.15 2165
5934.87 2320
5935.60 2325
5936.33 2459
5937.05 2417
5937.78 2447
5938.51 2463
5939.24 2533
5939.96 2589
5940.69 2604
5941.42 2670
5942.14 2735
5942.87 2725
5943.60 2673
5944.33 2816
5945.06 2938
5945.78 3060
5946.51 3026
5947.24 3148
5947.97 3218
5948.69 3242
5949.42 3302
5950.15 3345
5950.88 3501
5951.61 3630
5952.33 3985
5953.06 4291
5953.79 4793
5954.52 5186
5955.25 5427
5955.98 5547
5956.70 5647
5957.43 5341
5958.16 5118
5958.89 4898
5959.62 4888
5960.35 4625
5961.07 4489
5961.80 4353
5962.53 4333
5963.26 4334
5963.99 4318
5964.72 4347
5965.45 4564
5966.18 4691
5966.90 4992
5967.63 5430
5968.36 5936
5969.09 6177
5969.82 6293
5970.55 6362
5971.28 6324
5972.01 6213
5972.74 6027
5973.47 5701
5974.20 5581
5974.93 5320
5975.66 5283
5976.39 5211
5977.12 5115
5977.84 5071
5978.57 5159
5979.30 5282
5980.03 5328
5980.76 5466
5981.49 5645
5982.22 5720
5982.95 5854
5983.68 5923
5984.41 6153
5985.14 6265
5985.87 6203
5986.60 6375
5987.33 6430
5988.06 6219
5988.79 6260
5989.53 6331
5990.26 6108
5990.99 6161
5991.72 6252
5992.45 6367
5993.18 6497
5993.91 6391
5994.64 6424
5995.37 6458
5996.10 6507
5996.83 6701
5997.56 6902
5998.29 7057
5999.02 7161
5999.75 7084
6000.49 7035
6001.22 6994
6001.95 6981
6002.68 6815
6003.41 6790
6004.14 6520
6004.87 6439
6005.60 6403
6006.34 6269
6007.07 6357
6007.80 6433
6008.53 6596
6009.26 6815
6009.99 7280
6010.72 8286
6011.46 9597
6012.19 11283
6012.92 13396
6013.65 15510
6014.38 17904
6015.12 20138
6015.85 21197
6016.58 21376
6017.31 20993
6018.04 19983
6018.78 18597
6019.51 16664
6020.24 14486
6020.97 12928
6021.70 11293
6022.44 9816
6023.17 8699
6023.90 7857
6024.63 7106
6025.37 6628
6026.10 6197
6026.83 5933
6027.56 5861
6028.30 5542
6029.03 5429
6029.76 5348
6030.50 5447
6031.23 5607
6031.96 5684
6032.69 5572
6033.43 5536
6034.16 5204
6034.89 5066
6035.63 4836
6036.36 4657
6037.09 4505
6037.83 4360
6038.56 4388
6039.29 4359
6040.03 4293
6040.76 4493
6041.49 4576
6042.23 4503
6042.96 4487
6043.69 4522
6044.43 4612
6045.16 4788
6045.90 4759
6046.63 4804
6047.36 4971
6048.10 4953
6048.83 4982
6049.57 5155
6050.30 5293
6051.03 5402
6051.77 5576
6052.50 5823
6053.24 6182
6053.97 6688
6054.70 6985
6055.44 7237
6056.17 7241
6056.91 6991
6057.64 6573
6058.38 6511
6059.11 6049
6059.85 5675
6060.58 5428
6061.32 5266
6062.05 5176
6062.79 4986
6063.52 4801
6064.26 4698
6064.99 4659
6065.72 4567
6066.46 4550
6067.20 4537
6067.93 4379
6068.67 4352
6069.40 4182
6070.14 4122
6070.87 4173
6071.61 4129
6072.34 3963
6073.08 3960
6073.81 4033
6074.55 4041
6075.28 3896
6076.02 3834
6076.76 3811
6077.49 3812
6078.23 3786
6078.96 3706
6079.70 3747
6080.43 3651
6081.17 3675
6081.91 3516
6082.64 3524
6083.38 3545
6084.11 3427
6084.85 3360
6085.59 3309
6086.32 3300
6087.06 3311
6087.80 3284
6088.53 3204
6089.27 3328
6090.00 3303
6090.74 3351
6091.48 3361
6092.21 3465
6092.95 3451
6093.69 3395
6094.42 3426
6095.16 3406
6095.90 3406
6096.63 3287
6097.37 3352
6098.11 3123
6098.85 3157
6099.58 3189
6100.32 3185
6101.06 3171
6101.79 3097
6102.53 3074
6103.27 2955
6104.01 2923
6104.74 2977
6105.48 2960
6106.22 2968
6106.96 2953
6107.69 2956
6108.43 3016
6109.17 3036
6109.91 3035
6110.64 2902
6111.38 3001
6112.12 3079
6112.86 3114
6113.59 3033
6114.33 3112
6115.07 3151
6115.81 3093
6116.55 3159
6117.28 3311
6118.02 3365
6118.76 3439
6119.50 3478
6120.24 3339
6120.98 3377
6121.71 3395
6122.45 3286
6123.19 3230
6123.93 3313
6124.67 3327
6125.41 3260
6126.15 3238
6126.88 3366
6127.62 3306
6128.36 3267
6129.10 3335
6129.84 3428
6130.58 3424
6131.32 3322
6132.06 3338
6132.80 3273
6133.53 3288
6134.27 3284
6135.01 3295
6135.75 3370
6136.49 3357
6137.23 3532
6137.97 3659
6138.71 3836
6139.45 3964
6140.19 4028
6140.93 4036
6141.67 4256
6142.41 4302
6143.15 4308
6143.89 4105
6144.63 4117
6145.37 4225
6146.11 4068
6146.85 4127
6147.59 3958
6148.33 3930
6149.07 3947
6149.81 3902
6150.55 3840
6151.29 3832
6152.03 3881
6152.77 3873
6153.51 3927
6154.25 3976
6154.99 3961
6155.73 3975
6156.47 4041
6157.21 4092
6157.95 4150
6158.69 4183
6159.43 4207
6160.17 4328
6160.91 4287
6161.65 4387
6162.39 4468
6163.13 4592
6163.88 4659
6164.62 4836
6165.36 5209
6166.10 5338
6166.84 5559
6167.58 5791
6168.32 6121
6169.06 6203
6169.80 6213
6170.55 5973
6171.29 5989
6172.03 6004
6172.77 5825
6173.51 5721
6174.25 5578
6174.99 5498
6175.74 5596
6176.48 5482
6177.22 5464
6177.96 5564
6178.70 5741
6179.44 5938
6180.19 6354
6180.93 6829
6181.67 7559
6182.41 8668
6183.15 9858
6183.90 10798
6184.64 11584
6185.38 12096
6186.12 12166
6186.87 12116
6187.61 11657
6188.35 10916
6189.09 10099
6189.84 9275
6190.58 8430
6191.32 8019
6192.06 7707
6192.81 7435
6193.55 7200
6194.29 7106
6195.03 6892
6195.78 6869
6196.52 6657
6197.26 6674
6198.01 6455
6198.75 6485
6199.49 6415
6200.23 6384
6200.98 6341
6201.72 6263
6202.46 6139
6203.21 6343
6203.95 6538
6204.69 6869
6205.44 7463
6206.18 8446
6206.92 9962
6207.67 12097
6208.41 14713
6209.15 17791
6209.90 21376
6210.64 23994
6211.39 25316
6212.13 26057
6212.87 25767
6213.62 24067
6214.36 21887
6215.11 19197
6215.85 16761
6216.59 14313
6217.34 12307
6218.08 10578
6218.83 9038
6219.57 7863
6220.31 7086
6221.06 6619
6221.80 6263
6222.55 5904
6223.29 5539
6224.04 5353
6224.78 5202
6225.53 5087
6226.27 4836
6227.02 4676
6227.76 4388
6228.50 4232
6229.25 4094
6229.99 3871
6230.74 3716
6231.48 3653
6232.23 3478
6232.97 3409
6233.72 3467
6234.46 3497
6235.21 3475
6235.96 3454
6236.70 3455
6237.45 3523
6238.19 3617
6238.94 3740
6239.68 3769
6240.43 3959
6241.17 4165
6241.92 4557
6242.66 4634
6243.41 4813
6244.16 4748
6244.90 4764
6245.65 4886
6246.39 4788
6247.14 4774
6247.88 4930
6248.63 5003
6249.38 5164
6250.12 5141
6250.87 5056
6251.62 4903
6252.36 4714
6253.11 4740
6253.85 4565
6254.60 4295
6255.35 4161
6256.09 4187
6256.84 3924
6257.59 3878
6258.33 3798
6259.08 3808
6259.83 3811
6260.57 3779
6261.32 3720
6262.07 3605
6262.81 3601
6263.56 3668
6264.31 3473
6265.05 3469
6265.80 3484
6266.55 3399
6267.30 3429
6268.04 3387
6268.79 3347
6269.54 3343
6270.28 3349
6271.03 3238
6271.78 3234
6272.53 3255
6273.27 3296
6274.02 3264
6274.77 3283
6275.52 3294
6276.26 3293
6277.01 3321
6277.76 3368
6278.51 3441
6279.25 3446
6280.00 3499
6280.75 3334
6281.50 3352
6282.25 3330
6282.99 3346
6283.74 3219
6284.49 3184
6285.24 3076
6285.99 3107
6286.74 3026
6287.48 2958
6288.23 3022
6288.98 2949
6289.73 2858
6290.48 2828
6291.23 2870
6291.97 2782
6292.72 2740
6293.47 2671
6294.22 2648
6294.97 2719
6295.72 2682
6296.47 2644
6297.22 2586
6297.96 2513
6298.71 2571
6299.46 2579
6300.21 2545
6300.96 2527
6301.71 2470
6302.46 2421
6303.21 2437
6303.96 2398
6304.71 2355
6305.46 2385
6306.21 2318
6306.96 2339
6307.71 2398
6308.45 2386
6309.20 2406
6309.95 2413
6310.70 2430
6311.45 2476
6312.20 2498
6312.95 2613
6313.70 2642
6314.45 2591
6315.20 2620
6315.95 2751
6316.70 2753
6317.45 2666
6318.20 2697
6318.95 2771
6319.70 2717
6320.45 2758
6321.20 2708
6321.95 2565
6322.70 2538
6323.46 2538
6324.21 2452
6324.96 2363
6325.71 2265
6326.46 2314
6327.21 2282
6327.96 2277
6328.71 2197
6329.46 2237
6330.21 2248
6330.96 2258
6331.71 2217
6332.46 2182
6333.21 2237
6333.97 2225
6334.72 2137
6335.47 2278
6336.22 2229
6336.97 2130
6337.72 2127
6338.47 2177
6339.22 2179
6339.98 2138
6340.73 2162
6341.48 2145
6342.23 2125
6342.98 2236
6343.73 2185
6344.49 2121
6345.24 2157
6345.99 2158
6346.74 2197
6347.49 2151
6348.24 2147
6349.00 2129
6349.75 2190
6350.50 2221
6351.25 2192
6352.01 2204
6352.76 2253
6353.51 2341
6354.26 2469
6355.01 2585
6355.77 2675
6356.52 2627
6357.27 2523
6358.02 2656
6358.78 2729
6359.53 2681
6360.28 2539
6361.03 2432
6361.79 2460
6362.54 2362
6363.29 2401
6364.05 2303
6364.80 2230
6365.55 2259
6366.30 2286
6367.06 2299
6367.81 2319
6368.56 2447
6369.32 2579
6370.07 2656
6370.82 2852
6371.58 2860
6372.33 2739
6373.08 2731
6373.84 2684
6374.59 2506
6375.34 2360
6376.10 2355
6376.85 2313
6377.60 2270
6378.36 2213
6379.11 2223
6379.87 2323
6380.62 2270
6381.37 2278
6382.13 2257
6382.88 2388
6383.64 2344
6384.39 2319
6385.14 2249
6385.90 2336
6386.65 2322
6387.41 2221
6388.16 2228
6388.91 2231
6389.67 2199
6390.42 2145
6391.18 2141
6391.93 2144
6392.69 2114
6393.44 2034
6394.20 2040
6394.95 2045
6395.71 2057
6396.46 2099
6397.21 2089
6397.97 2054
6398.72 2087
6399.48 2062
6400.23 2058
6400.99 2009
6401.74 1952
6402.50 1949
6403.26 2021
6404.01 2087
6404.77 2083
6405.52 1972
6406.28 1914
6407.03 1878
6407.79 1920
6408.54 1912
6409.30 2018
6410.05 2083
6410.81 2092
6411.56 2163
6412.32 2209
6413.08 2169
6413.83 2172
6414.59 2190
6415.34 2101
6416.10 2103
6416.86 2153
6417.61 2143
6418.37 2192
6419.12 2192
6419.88 2233
6420.64 2196
6421.39 2139
6422.15 2133
6422.91 2066
6423.66 2041
6424.42 2124
6425.17 2082
6425.93 1996
6426.69 1928
6427.44 1986
6428.20 1967
6428.96 2031
6429.71 1922
6430.47 1967
6431.23 1987
6431.98 2000
6432.74 2050
6433.50 1985
6434.26 2129
6435.01 2124
6435.77 2090
6436.53 2136
6437.28 2120
6438.04 2054
6438.80 2006
6439.56 2096
6440.31 2157
6441.07 2139
6441.83 2155
6442.59 2202
6443.34 2187
6444.10 2200
6444.86 2210
6445.62 2199
6446.37 2271
6447.13 2315
6447.89 2222
6448.65 2284
6449.40 2261
6450.16 2240
6450.92 2266
6451.68 2272
6452.44 2282
6453.19 2330
6453.95 2303
6454.71 2262
6455.47 2246
6456.23 2367
6456.99 2352
6457.74 2407
6458.50 2346
6459.26 2393
6460.02 2450
6460.78 2357
6461.54 2486
6462.30 2590
6463.05 2477
6463.81 2499
6464.57 2565
6465.33 2630
6466.09 2774
6466.85 2784
6467.61 2782
6468.37 2775
6469.13 2782
6469.88 2828
6470.64 2883
6471.40 2824
6472.16 2806
6472.92 2836
6473.68 2873
6474.44 2911
6475.20 2939
6475.96 2873
6476.72 2924
6477.48 2950
6478.24 3070
6479.00 3093
6479.76 3205
6480.52 3230
6481.28 3243
6482.04 3260
6482.80 3340
6483.56 3349
6484.32 3353
6485.08 3305
6485.84 3378
6486.60 3561
6487.36 3676
6488.12 3721
6488.88 3733
6489.64 3781
6490.40 3854
6491.16 3931
6491.92 4015
6492.68 4057
6493.44 4193
6494.20 4268
6494.96 4315
6495.72 4340
6496.48 4389
6497.24 4439
6498.00 4485
6498.76 4526
6499.52 4335
6500.28 4371
6501.05 4438
6501.81 4414
6502.57 4453
6503.33 4453
6504.09 4809
6504.85 5114
6505.61 5653
6506.37 6435
6507.13 7751
6507.90 9560
6508.66 11505
6509.42 13205
6510.18 14792
6510.94 15615
6511.70 15689
6512.46 15191
6513.23 14167
6513.99 12986
6514.75 11675
6515.51 10401
6516.27 9227
6517.03 8145
6517.80 7381
6518.56 6764
6519.32 6361
6520.08 6110
6520.84 5756
6521.61 5543
6522.37 5419
6523.13 5391
6523.89 5467
6524.66 5515
6525.42 5566
6526.18 5802
6526.94 6156
6527.71 6696
6528.47 7108
6529.23 7443
6529.99 7607
6530.76 7769
6531.52 7943
6532.28 7680
6533.04 7668
6533.81 7629
6534.57 7877
6535.33 8231
6536.10 9186
6536.86 9902
6537.62 10524
6538.38 11296
6539.15 11592
6539.91 11381
6540.67 10906
6541.44 9948
6542.20 9295
6542.96 8590
6543.73 7871
6544.49 7060
6545.25 6394
6546.02 6095
6546.78 5862
6547.55 5791
6548.31 5656
6549.07 5527
6549.84 5377
6550.60 5272
6551.36 5142
6552.13 5058
6552.89 4931
6553.66 4698
6554.42 4482
6555.18 4565
6555.95 4592
6556.71 4410
6557.48 4412
6558.24 4439
6559.01 4343
6559.77 4292
6560.53 4303
6561.30 4412
6562.06 4413
6562.83 4438
6563.59 4439
6564.36 4436
6565.12 4520
6565.89 4566
6566.65 4640
6567.42 4693
6568.18 4759
6568.95 4826
6569.71 4765
6570.48 4722
6571.24 4758
6572.01 4873
6572.77 4935
6573.54 4910
6574.30 5050
6575.07 5058
6575.83 5066
6576.60 5165
6577.36 5192
6578.13 5200
6578.89 5141
6579.66 5127
6580.42 5076
6581.19 5189
6581.96 5100
6582.72 5262
6583.49 5172
6584.25 5157
6585.02 5184
6585.78 5103
6586.55 5286
6587.32 5312
6588.08 5152
6588.85 5186
6589.61 5135
6590.38 5222
6591.15 5156
6591.91 5202
6592.68 5409
6593.45 5599
6594.21 6041
6594.98 6413
6595.74 6758
6596.51 7185
6597.28 7426
6598.04 7431
6598.81 7438
6599.58 7338
6600.34 6961
6601.11 6571
6601.88 6338
6602.64 5967
6603.41 5627
6604.18 5603
6604.95 5310
6605.71 5041
6606.48 4842
6607.25 4632
6608.01 4600
6608.78 4516
6609.55 4545
6610.32 4463
6611.08 4588
6611.85 4644
6612.62 4574
6613.38 4505
6614.15 4498
6614.92 4453
6615.69 4478
6616.46 4324
6617.22 4411
6617.99 4396
6618.76 4278
6619.53 4282
6620.29 4446
6621.06 4662
6621.83 4775
6622.60 5004
6623.37 5069
6624.13 5382
6624.90 5569
6625.67 5734
6626.44 5735
6627.21 5670
6627.98 5453
6628.74 5325
6629.51 5226
6630.28 5047
6631.05 4897
6631.82 4855
6632.59 4859
6633.35 4943
6634.12 4961
6634.89 5143
6635.66 5433
6636.43 5627
6637.20 5811
6637.97 6012
6638.74 6167
6639.51 6219
6640.27 6229
6641.04 6333
6641.81 6409
6642.58 6476
6643.35 6684
6644.12 6822
6644.89 6770
6645.66 6767
6646.43 6488
6647.20 6189
6647.97 5808
6648.74 5519
6649.51 5238
6650.28 4814
6651.05 4603
6651.82 4345
6652.58 4246
6653.35 4257
6654.12 4157
6654.89 4061
6655.66 3903
6656.43 3842
6657.20 3919
6657.97 3976
6658.74 3917
6659.51 3893
6660.28 3896
6661.05 3755
6661.83 3720
6662.60 3776
6663.37 3727
6664.14 3686
6664.91 3617
6665.68 3611
6666.45 3694
6667.22 3613
6667.99 3644
6668.76 3609
6669.53 3674
6670.30 3768
6671.07 3852
6671.84 3805
6672.61 4015
6673.38 4079
6674.16 4112
6674.93 4193
6675.70 4280
6676.47 4112
6677.24 4095
6678.01 4162
6678.78 4231
6679.55 4119
6680.33 4205
6681.10 4162
6681.87 4167
6682.64 4232
6683.41 4393
6684.18 4362
6684.95 4529
6685.73 4650
6686.50 4808
6687.27 5074
6688.04 5237
6688.81 5290
6689.58 5277
6690.36 5176
6691.13 4857
6691.90 4644
6692.67 4429
6693.44 4287
6694.22 4151
6694.99 3895
6695.76 3827
6696.53 3808
6697.31 3633
6698.08 3438
6698.85 3508
6699.62 3466
6700.40 3423
6701.17 3556
6701.94 3446
6702.71 3360
6703.49 3382
6704.26 3380
6705.03 3420
6705.80 3358
6706.58 3297
6707.35 3342
6708.12 3197
6708.90 3303
6709.67 3233
6710.44 3200
6711.22 3179
6711.99 3218
6712.76 3165
6713.54 3142
6714.31 3078
6715.08 3070
6715.86 3088
6716.63 3019
6717.40 3075
6718.18 3006
6718.95 3019
6719.72 3075
6720.50 3060
6721.27 2986
6722.04 2914
6722.82 2886
6723.59 2986
6724.37 2976
6725.14 2908
6725.91 2896
6726.69 2997
6727.46 3008
6728.24 2958
6729.01 2915
6729.78 2881
6730.56 2847
6731.33 2890
6732.11 2956
6732.88 3000
6733.66 3006
6734.43 2957
6735.20 2945
6735.98 3047
6736.75 3037
6737.53 3117
6738.30 3128
6739.08 3080
6739.85 3094
6740.63 3160
6741.40 3185
6742.18 3145
6742.95 3244
6743.73 3198
6744.50 3188
6745.28 3214
6746.05 3223
6746.83 3310
6747.60 3348
6748.38 3392
6749.15 3333
6749.93 3376
6750.70 3408
6751.48 3495
6752.25 3612
6753.03 3992
6753.81 4206
6754.58 4215
6755.36 4541
6756.13 4651
6756.91 4569
6757.68 4555
6758.46 4492
6759.24 4389
6760.01 4179
6760.79 4067
6761.56 3925
6762.34 3931
6763.12 3855
6763.89 3790
6764.67 3748
6765.44 3743
6766.22 3717
6767.00 3566
6767.77 3476
6768.55 3580
6769.33 3534
6770.10 3619
6770.88 3495
6771.66 3489
6772.43 3538
6773.21 3453
6773.99 3378
6774.76 3393
6775.54 3265
6776.32 3177
6777.09 3092
6777.87 2988
6778.65 2974
6779.42 2991
6780.20 2978
6780.98 2881
6781.76 2877
6782.53 2919
6783.31 2882
6784.09 2937
6784.87 2852
6785.64 2888
6786.42 2882
6787.20 2775
6787.98 2850
6788.75 2853
6789.53 2725
6790.31 2748
6791.09 2763
6791.86 2759
6792.64 2691
6793.42 2717
6794.20 2595
6794.98 2527
6795.75 2574
6796.53 2591
6797.31 2632
6798.09 2543
6798.87 2559
6799.64 2544
6800.42 2535
6801.20 2572
6801.98 2548
6802.76 2500
6803.54 2496
6804.31 2552
6805.09 2604
6805.87 2681
6806.65 2679
6807.43 2688
6808.21 2736
6808.99 2782
6809.76 2673
6810.54 2640
6811.32 2698
6812.10 2610
6812.88 2588
6813.66 2582
6814.44 2549
6815.22 2516
6816.00 2581
6816.78 2579
6817.55 2498
6818.33 2594
6819.11 2603
6819.89 2467
6820.67 2528
6821.45 2542
6822.23 2465
6823.01 2581
6823.79 2512
6824.57 2603
6825.35 2535
6826.13 2553
6826.91 2505
6827.69 2434
6828.47 2453
6829.25 2496
6830.03 2471
6830.81 2466
6831.59 2436
6832.37 2435
6833.15 2497
6833.93 2511
6834.71 2424
6835.49 2520
6836.27 2736
6837.05 2775
6837.83 2920
6838.61 3287
6839.39 3534
6840.17 3810
6840.95 3967
6841.73 4137
6842.51 4074
6843.29 3961
6844.08 3852
6844.86 3728
6845.64 3561
6846.42 3389
6847.20 3301
6847.98 3221
6848.76 3188
6849.54 3296
6850.32 3509
6851.10 3681
6851.89 3852
6852.67 4062
6853.45 4202
6854.23 4144
6855.01 4091
6855.79 3972
6856.57 3743
6857.35 3596
6858.14 3395
6858.92 3279
6859.70 3174
6860.48 3080
6861.26 2952
6862.04 2812
6862.83 2814
6863.61 2807
6864.39 2830
6865.17 2766
6865.95 2859
6866.74 2868
6867.52 2784
6868.30 2845
6869.08 2913
6869.86 2879
6870.65 2850
6871.43 2896
6872.21 2909
6872.99 2914
6873.78 2950
6874.56 2971
6875.34 3040
6876.12 3063
6876.91 3158
6877.69 3280
6878.47 3161
6879.25 3342
6880.04 3521
6880.82 3582
6881.60 3819
6882.39 4147
6883.17 4407
6883.95 4753
6884.74 4987
6885.52 5068
6886.30 4982
6887.08 5010
6887.87 5129
6888.65 5219
6889.43 5391
6890.22 5622
6891.00 5804
6891.78 5729
6892.57 5663
6893.35 5632
6894.14 5275
6894.92 4972
6895.70 4658
6896.49 4529
6897.27 4341
6898.05 4100
6898.84 4011
6899.62 3863
6900.41 3847
6901.19 3763
6901.97 3631
6902.76 3602
6903.54 3668
6904.33 3642
6905.11 3589
6905.89 3622
6906.68 3545
6907.46 3369
6908.25 3539
6909.03 3439
6909.82 3392
6910.60 3348
6911.39 3303
6912.17 3294
6912.96 3261
6913.74 3290
6914.52 3258
6915.31 3241
6916.09 3165
6916.88 3148
6917.66 3057
6918.45 3147
6919.23 3178
6920.02 3151
6920.80 3177
6921.59 3192
6922.37 3190
6923.16 3165
6923.95 3155
6924.73 3274
6925.52 3192
6926.30 3247
6927.09 3307
6927.87 3323
6928.66 3289
6929.44 3385
6930.23 3430
6931.01 3506
6931.80 3464
6932.59 3500
6933.37 3477
6934.16 3452
6934.94 3512
6935.73 3589
6936.52 3588
6937.30 3553
6938.09 3590
6938.87 3674
6939.66 3859
6940.45 4074
6941.23 4157
6942.02 4357
6942.81 4619
6943.59 4874
6944.38 5056
6945.16 5263
6945.95 5386
6946.74 5338
6947.52 5413
6948.31 5327
6949.10 5425
6949.88 5552
6950.67 5770
6951.46 5856
6952.25 5828
6953.03 5728
6953.82 5648
6954.61 5475
6955.39 5342
6956.18 5271
6956.97 4995
6957.75 4986
6958.54 4960
6959.33 4906
6960.12 4948
6960.90 4920
6961.69 4873
6962.48 4858
6963.27 4898
6964.05 4849
6964.84 4979
6965.63 5177
6966.42 5268
6967.20 5442
6967.99 5752
6968.78 6022
6969.57 6302
6970.36 6493
6971.14 6649
6971.93 6668
6972.72 6705
6973.51 6897
6974.30 6973
6975.08 6854
6975.87 6871
6976.66 6948
6977.45 6966
6978.24 6985
6979.03 7007
6979.81 7342
6980.60 7515
6981.39 8284
6982.18 9360
6982.97 10573
6983.76 12145
6984.55 14464
6985.34 17003
6986.12 19972
6986.91 22877
6987.70 25301
6988.49 26577
6989.28 26721
6990.07 25846
6990.86 24259
6991.65 21996
6992.44 19723
6993.23 17427
6994.01 15296
6994.80 13287
6995.59 11460
6996.38 10011
6997.17 8820
6997.96 7786
6998.75 7050
6999.54 6258
7000.33 5718
7001.12 5432
7001.91 5131
7002.70 4953
7003.49 4880
7004.28 4627
7005.07 4496
7005.86 4258
7006.65 4108
7007.44 3996
7008.23 3834
7009.02 3722
7009.81 3602
7010.60 3641
7011.39 3591
7012.18 3662
7012.97 3718
7013.76 3821
7014.55 4121
7015.34 4375
7016.13 4336
7016.92 4254
7017.71 4198
7018.50 4233
7019.29 4182
7020.08 4208
7020.88 4257
7021.67 4387
7022.46 4501
7023.25 4549
7024.04 4808
7024.83 5000
7025.62 5135
7026.41 5010
7027.20 5222
7027.99 5194
7028.79 5204
7029.58 4993
7030.37 4861
7031.16 4778
7031.95 4578
7032.74 4447
7033.53 4279
7034.33 4197
7035.12 4125
7035.91 4102
7036.70 4037
7037.49 4127
7038.28 4163
7039.08 4263
7039.87 4389
7040.66 4414
7041.45 4395
7042.24 4435
7043.04 4242
7043.83 4376
7044.62 4437
7045.41 4368
7046.20 4474
7047.00 4353
7047.79 4359
7048.58 4327
7049.37 4402
7050.17 4531
7050.96 4704
7051.75 4826
7052.54 5012
7053.34 5087
7054.13 5146
7054.92 5038
7055.71 4888
7056.51 4747
7057.30 4474
7058.09 4445
7058.89 4325
7059.68 4203
7060.47 4286
7061.26 4394
7062.06 4347
7062.85 4245
7063.64 4187
7064.44 4243
7065.23 4122
7066.02 4077
7066.82 4003
7067.61 3906
7068.40 3688
7069.20 3709
7069.99 3702
7070.78 3590
7071.58 3465
7072.37 3474
7073.17 3407
7073.96 3330
7074.75 3274
7075.55 3217
7076.34 3200
7077.13 3131
7077.93 3093
7078.72 3046
7079.52 3052
7080.31 2986
7081.10 2926
7081.90 2896
7082.69 2901
7083.49 2909
7084.28 2925
7085.08 2896
7085.87 2901
7086.67 2898
7087.46 2802
7088.25 2850
7089.05 2864
7089.84 2922
7090.64 2886
7091.43 2823
7092.23 2795
7093.02 2735
7093.82 2680
7094.61 2731
7095.41 2693
7096.20 2646
7097.00 2634
7097.79 2523
7098.59 2540
7099.38 2536
7100.18 2434
7100.97 2478
7101.77 2485
7102.56 2415
7103.36 2456
7104.15 2453
7104.95 2537
7105.75 2466
7106.54 2355
7107.34 2322
7108.13 2308
7108.93 2203
7109.72 2203
7110.52 2259
7111.32 2266
7112.11 2199
7112.91 2145
7113.70 2188
7114.50 2217
7115.30 2188
7116.09 2185
7116.89 2200
7117.68 2201
7118.48 2113
7119.28 2056
7120.07 2102
7120.87 2158
7121.67 2064
7122.46 2171
7123.26 2095
7124.06 2077
7124.85 2126
7125.65 2113
7126.45 2096
7127.24 2183
7128.04 2147
7128.84 2139
7129.63 2118
7130.43 2159
7131.23 2206
7132.02 2226
7132.82 2272
7133.62 2319
7134.41 2302
7135.21 2193
7136.01 2123
7136.81 2085
7137.60 2089
7138.40 2035
7139.20 2052
7140.00 1996
7140.79 1952
7141.59 1990
7142.39 2003
7143.19 1894
7143.98 1853
7144.78 1936
7145.58 1899
7146.38 1886
7147.18 1830
7147.97 1838
7148.77 1825
7149.57 1797
7150.37 1813
7151.17 1805
7151.96 1796
7152.76 1836
7153.56 1787
7154.36 1793
7155.16 1742
7155.95 1782
7156.75 1767
7157.55 1811
7158.35 1846
7159.15 1850
7159.95 1918
7160.75 1813
7161.54 1897
7162.34 1834
7163.14 1838
7163.94 1821
7164.74 1808
7165.54 1757
7166.34 1744
7167.14 1753
7167.93 1712
7168.73 1762
7169.53 1803
7170.33 1778
7171.13 1709
7171.93 1635
7172.73 1669
7173.53 1725
7174.33 1668
7175.13 1650
7175.93 1685
7176.73 1602
7177.53 1576
7178.33 1572
7179.13 1632
7179.93 1605
7180.73 1641
7181.53 1675
7182.32 1605
7183.12 1626
7183.92 1616
7184.72 1660
7185.52 1725
7186.32 1592
7187.12 1578
7187.92 1604
7188.72 1602
7189.53 1562
7190.33 1490
7191.13 1556
7191.93 1570
7192.73 1555
7193.53 1502
7194.33 1511
7195.13 1554
7195.93 1549
7196.73 1533
7197.53 1527
7198.33 1583
7199.13 1610
7199.93 1495
7200.73 1557
7201.53 1602
7202.33 1536
7203.14 1620
7203.94 1612
7204.74 1499
7205.54 1551
7206.34 1493
7207.14 1517
7207.94 1540
7208.74 1485
7209.55 1535
7210.35 1587
7211.15 1569
7211.95 1588
7212.75 1577
7213.55 1535
7214.35 1560
7215.16 1661
7215.96 1667
7216.76 1682
7217.56 1608
7218.36 1605
7219.16 1587
7219.97 1619
7220.77 1700
7221.57 1694
7222.37 1626
7223.17 1661
7223.98 1622
7224.78 1665
7225.58 1648
7226.38 1588
7227.19 1603
7227.99 1568
7228.79 1591
7229.59 1542
7230.40 1571
7231.20 1629
7232.00 1606
7232.80 1591
7233.61 1656
7234.41 1657
7235.21 1707
7236.01 1686
7236.82 1770
7237.62 1827
7238.42 1878
7239.23 1939
7240.03 2015
7240.83 1965
7241.63 1888
7242.44 1822
7243.24 1841
7244.04 1794
7244.85 1683
7245.65 1668
7246.45 1658
7247.26 1680
7248.06 1611
7248.86 1606
7249.67 1627
7250.47 1559
7251.28 1594
7252.08 1583
7252.88 1605
7253.69 1542
7254.49 1499
7255.29 1579
7256.10 1644
7256.90 1660
7257.71 1670
7258.51 1675
7259.31 1663
7260.12 1560
7260.92 1606
7261.73 1641
7262.53 1598
7263.34 1546
7264.14 1539
7264.94 1522
7265.75 1550
7266.55 1521
7267.36 1564
7268.16 1589
7268.97 1522
7269.77 1628
7270.58 1604
7271.38 1645
7272.19 1617
7272.99 1580
7273.80 1567
7274.60 1599
7275.41 1630
7276.21 1588
7277.02 1611
7277.82 1682
7278.63 1757
7279.43 1745
7280.24 1743
7281.04 1804
7281.85 1813
7282.65 1910
7283.46 1970
7284.26 2154
7285.07 2331
7285.87 2429
7286.68 2464
7287.49 2581
7288.29 2601
7289.10 2622
7289.90 2595
7290.71 2501
7291.52 2444
7292.32 2326
7293.13 2185
7293.93 2018
7294.74 2016
7295.55 1969
7296.35 1862
7297.16 1809
7297.96 1841
7298.77 1883
7299.58 1853
7300.38 1835
7301.19 1877
7302.00 1807
7302.80 1810
7303.61 1860
7304.42 1848
7305.22 1863
7306.03 1912
7306.84 1910
7307.64 1885
7308.45 1902
7309.26 1933
7310.06 1977
7310.87 2004
7311.68 1996
7312.48 2077
7313.29 2070
7314.10 2068
7314.90 2170
7315.71 2102
7316.52 2111
7317.33 2232
7318.13 2425
7318.94 2655
7319.75 2786
7320.56 3107
7321.36 3325
7322.17 3612
7322.98 3636
7323.79 3647
7324.59 3610
7325.40 3512
7326.21 3298
7327.02 3088
7327.83 2899
7328.63 2836
7329.44 2660
7330.25 2527
7331.06 2412
7331.87 2319
7332.67 2236
7333.48 2209
7334.29 2198
7335.10 2108
7335.91 2130
7336.72 2152
7337.52 2066
7338.33 2116
7339.14 2158
7339.95 2154
7340.76 2147
7341.57 2148
7342.38 2219
7343.18 2188
7343.99 2191
7344.80 2199
7345.61 2123
7346.42 2045
7347.23 2002
7348.04 1994
7348.85 1961
7349.66 1903
7350.46 1846
7351.27 1818
7352.08 1793
7352.89 1791
7353.70 1777
7354.51 1736
7355.32 1790
7356.13 1763
7356.94 1723
7357.75 1727
7358.56 1812
7359.37 1768
7360.18 1799
7360.99 1930
7361.80 1972
7362.61 1928
7363.42 1985
7364.23 1937
7365.04 1920
7365.85 2017
7366.66 1955
7367.47 1864
7368.28 1919
7369.09 1946
7369.90 1801
7370.71 1749
7371.52 1771
7372.33 1700
7373.14 1755
7373.95 1676
7374.76 1691
7375.57 1689
7376.38 1631
7377.19 1611
7378.00 1610
7378.81 1657
7379.62 1692
7380.43 1832
7381.24 1793
7382.06 1875
7382.87 1892
7383.68 1985
7384.49 1979
7385.30 2006
7386.11 2004
7386.92 1913
7387.73 1888
7388.54 1856
7389.36 1788
7390.17 1720
7390.98 1712
7391.79 1703
7392.60 1628
7393.41 1550
7394.22 1558
7395.04 1544
7395.85 1540
7396.66 1559
7397.47 1549
7398.28 1503
7399.09 1530
7399.91 1547
7400.72 1543
7401.53 1516
7402.34 1573
7403.15 1578
7403.97 1532
7404.78 1522
7405.59 1514
7406.40 1517
7407.21 1485
7408.03 1496
7408.84 1404
7409.65 1400
7410.46 1430
7411.28 1411
7412.09 1419
7412.90 1308
7413.71 1327
7414.53 1374
7415.34 1393
7416.15 1372
7416.96 1321
7417.78 1366
7418.59 1300
7419.40 1298
7420.22 1297
7421.03 1351
7421.84 1331
7422.66 1309
7423.47 1326
7424.28 1297
7425.09 1309
7425.91 1280
7426.72 1275
7427.53 1301
7428.35 1334
7429.16 1271
7429.98 1249
7430.79 1307
7431.60 1289
7432.42 1348
7433.23 1290
7434.04 1300
7434.86 1330
7435.67 1285
7436.48 1336
7437.30 1280
7438.11 1314
7438.93 1276
7439.74 1314
7440.55 1352
7441.37 1330
7442.18 1288
7443.00 1292
7443.81 1325
7444.63 1254
7445.44 1311
7446.25 1221
7447.07 1278
7447.88 1280
7448.70 1307
7449.51 1274
7450.33 1179
7451.14 1242
7451.96 1259
7452.77 1264
7453.59 1234
7454.40 1234
7455.22 1197
7456.03 1265
7456.85 1268
7457.66 1186
7458.48 1251
7459.29 1251
7460.11 1232
7460.92 1180
7461.74 1208
7462.55 1240
7463.37 1235
7464.18 1277
7465.00 1227
7465.81 1199
7466.63 1204
7467.44 1222
7468.26 1234
7469.08 1230
7469.89 1220
7470.71 1247
7471.52 1275
7472.34 1295
7473.15 1288
7473.97 1328
7474.79 1322
7475.60 1338
7476.42 1412
7477.23 1368
7478.05 1314
7478.87 1384
7479.68 1405
7480.50 1393
7481.32 1403
7482.13 1429
7482.95 1401
7483.76 1331
7484.58 1373
7485.40 1349
7486.21 1331
7487.03 1302
7487.85 1269
7488.66 1270
7489.48 1311
7490.30 1355
7491.11 1306
7491.93 1310
7492.75 1367
7493.57 1378
7494.38 1342
7495.20 1269
7496.02 1255
7496.83 1269
7497.65 1282
7498.47 1253
7499.29 1242
7500.10 1261
7500.92 1271
7501.74 1240
7502.55 1275
7503.37 1252
7504.19 1251
7505.01 1256
7505.83 1262
7506.64 1240
7507.46 1279
7508.28 1325
7509.10 1283
7509.91 1267
7510.73 1314
7511.55 1300
7512.37 1281
7513.19 1223
7514.00 1213
7514.82 1224
7515.64 1280
7516.46 1279
7517.28 1284
7518.10 1251
7518.91 1273
7519.73 1298
7520.55 1298
7521.37 1241
7522.19 1202
7523.01 1260
7523.82 1304
7524.64 1222
7525.46 1233
7526.28 1312
7527.10 1267
7527.92 1254
7528.74 1264
7529.56 1269
7530.38 1349
7531.19 1284
7532.01 1254
7532.83 1293
7533.65 1239
7534.47 1246
7535.29 1325
7536.11 1306
7536.93 1273
7537.75 1260
7538.57 1266
7539.39 1219
7540.21 1222
7541.03 1268
7541.85 1270
7542.67 1266
7543.48 1239
7544.30 1224
7545.12 1229
7545.94 1184
7546.76 1220
7547.58 1234
7548.40 1280
7549.22 1285
7550.04 1263
7550.86 1244
7551.68 1264
7552.50 1261
7553.32 1240
7554.14 1222
7554.97 1296
7555.79 1258
7556.61 1301
7557.43 1282
7558.25 1280
7559.07 1330
7559.89 1276
7560.71 1240
7561.53 1277
7562.35 1278
7563.17 1321
7563.99 1331
7564.81 1321
7565.63 1320
7566.45 1292
7567.28 1292
7568.10 1264
7568.92 1319
7569.74 1291
7570.56 1353
7571.38 1324
7572.20 1377
7573.02 1340
7573.84 1370
7574.67 1383
7575.49 1342
7576.31 1357
7577.13 1407
7577.95 1407
7578.77 1431
7579.60 1402
7580.42 1376
7581.24 1416
7582.06 1427
7582.88 1427
7583.70 1353
7584.53 1377
7585.35 1387
7586.17 1410
7586.99 1440
7587.81 1448
7588.64 1466
7589.46 1493
7590.28 1516
7591.10 1549
7591.93 1529
7592.75 1530
7593.57 1572
7594.39 1576
7595.22 1572
7596.04 1578
7596.86 1633
7597.68 1668
7598.51 1664
7599.33 1711
7600.15 1785
7600.97 1696
7601.80 1663
7602.62 1782
7603.44 1792
7604.27 1915
7605.09 1889
7605.91 1945
7606.73 2046
7607.56 2090
7608.38 2080
7609.20 2036
7610.03 2011
7610.85 2002
7611.67 1934
7612.50 1922
7613.32 1891
7614.15 1994
7614.97 1942
7615.79 2080
7616.62 2055
7617.44 1973
7618.26 2128
7619.09 2224
7619.91 2353
7620.73 2429
7621.56 2529
7622.38 2511
7623.21 2481
7624.03 2414
7624.85 2371
7625.68 2374
7626.50 2325
7627.33 2380
7628.15 2293
7628.98 2267
7629.80 2216
7630.62 2280
7631.45 2342
7632.27 2382
7633.10 2456
7633.92 2507
7634.75 2540
7635.57 2470
7636.40 2418
7637.22 2410
7638.05 2363
7638.87 2199
7639.70 2174
7640.52 2118
7641.35 2015
7642.17 1941
7643.00 1972
7643.82 1962
7644.65 1998
7645.47 1966
7646.30 2011
7647.12 1966
7647.95 2031
7648.77 1986
7649.60 2011
7650.42 2085
7651.25 2056
7652.08 2036
7652.90 1992
7653.73 1892
7654.55 1901
7655.38 1890
7656.20 1845
7657.03 1849
7657.86 1803
7658.68 1734
7659.51 1681
7660.33 1646
7661.16 1663
7661.99 1645
7662.81 1659
7663.64 1568
7664.46 1573
7665.29 1565
7666.12 1570
7666.94 1566
7667.77 1613
7668.60 1594
7669.42 1587
7670.25 1554
7671.08 1565
7671.90 1524
7672.73 1560
7673.56 1589
7674.38 1570
7675.21 1511
7676.04 1497
7676.86 1565
7677.69 1512
7678.52 1487
7679.34 1494
7680.17 1456
7681.00 1514
7681.83 1513
7682.65 1522
7683.48 1572
7684.31 1590
7685.13 1623
7685.96 1639
7686.79 1716
7687.62 1796
7688.44 1885
7689.27 1873
7690.10 1841
7690.93 1776
7691.76 1753
7692.58 1727
7693.41 1677
7694.24 1703
7695.07 1631
7695.89 1626
7696.72 1589
7697.55 1580
7698.38 1651
7699.21 1635
7700.03 1695
7700.86 1685
7701.69 1678
7702.52 1733
7703.35 1695
7704.18 1732
7705.00 1658
7705.83 1547
7706.66 1582
7707.49 1619
7708.32 1611
7709.15 1547
7709.98 1464
7710.80 1481
7711.63 1481
7712.46 1441
7713.29 1411
7714.12 1391
7714.95 1376
7715.78 1389
7716.61 1378
7717.44 1427
7718.27 1362
7719.09 1345
7719.92 1380
7720.75 1335
7721.58 1358
7722.41 1398
7723.24 1384
7724.07 1333
7724.90 1353
7725.73 1373
7726.56 1349
7727.39 1339
7728.22 1340
7729.05 1362
7729.88 1386
7730.71 1411
7731.54 1447
7732.37 1408
7733.20 1421
7734.03 1383
7734.86 1410
7735.69 1362
7736.52 1279
7737.35 1327
7738.18 1328
7739.01 1370
7739.84 1323
7740.67 1275
7741.50 1280
7742.33 1317
7743.16 1279
7743.99 1222
7744.82 1309
7745.65 1294
7746.48 1297
7747.31 1397
7748.14 1502
7748.98 1479
7749.81 1529
7750.64 1537
7751.47 1603
7752.30 1591
7753.13 1563
7753.96 1536
7754.79 1425
7755.62 1446
7756.45 1413
7757.29 1391
7758.12 1342
7758.95 1280
7759.78 1273
7760.61 1287
7761.44 1308
7762.27 1253
7763.11 1246
7763.94 1249
7764.77 1215
7765.60 1219
7766.43 1216
7767.26 1197
7768.10 1198
7768.93 1182
7769.76 1231
7770.59 1186
7771.42 1201
7772.26 1185
7773.09 1222
7773.92 1258
7774.75 1221
7775.58 1215
7776.42 1281
7777.25 1211
7778.08 1214
7778.91 1293
7779.75 1207
7780.58 1244
7781.41 1233
7782.24 1205
7783.08 1241
7783.91 1299
7784.74 1227
7785.57 1281
7786.41 1289
7787.24 1254
7788.07 1217
7788.91 1227
7789.74 1271
7790.57 1305
7791.40 1255
7792.24 1257
7793.07 1261
7793.90 1287
7794.74 1321
7795.57 1308
7796.40 1262
7797.24 1307
7798.07 1274
7798.90 1280
7799.74 1323
7800.57 1337
7801.40 1328
7802.24 1285
7803.07 1379
7803.91 1400
7804.74 1371
7805.57 1388
7806.41 1418
7807.24 1373
7808.07 1441
7808.91 1455
7809.74 1482
7810.58 1504
7811.41 1402
7812.25 1502
7813.08 1548
7813.91 1539
7814.75 1622
7815.58 1629
7816.42 1715
7817.25 1769
7818.09 1747
7818.92 1775
7819.75 1807
7820.59 1790
7821.42 1890
7822.26 1881
7823.09 1822
7823.93 1849
7824.76 1967
7825.60 1949
7826.43 1990
7827.27 1959
7828.10 2023
7828.94 2017
7829.77 1993
7830.61 1877
7831.44 1877
7832.28 1905
7833.11 1825
7833.95 1869
7834.78 1961
7835.62 2034
7836.46 2055
7837.29 2071
7838.13 2051
7838.96 2075
7839.80 1993
7840.63 1977
7841.47 1947
7842.31 1934
7843.14 1903
7843.98 1822
7844.81 1727
7845.65 1683
7846.48 1655
7847.32 1623
7848.16 1617
7848.99 1585
7849.83 1520
7850.67 1522
7851.50 1516
7852.34 1547
7853.17 1503
7854.01 1574
7854.85 1584
7855.68 1557
7856.52 1549
7857.36 1515
7858.19 1545
7859.03 1508
7859.87 1479
7860.70 1523
7861.54 1589
7862.38 1567
7863.21 1562
7864.05 1550
7864.89 1545
7865.73 1454
7866.56 1441
7867.40 1459
7868.24 1496
7869.07 1511
7869.91 1474
7870.75 1507
7871.59 1521
7872.42 1558
7873.26 1534
7874.10 1507
7874.94 1526
7875.77 1632
7876.61 1623
7877.45 1754
7878.29 1815
7879.12 1814
7879.96 1922
7880.80 2045
7881.64 2116
7882.47 2140
7883.31 2125
7884.15 2077
7884.99 2210
7885.83 2126
7886.67 1996
7887.50 2077
7888.34 1946
7889.18 1850
7890.02 1767
7890.86 1803
7891.69 1834
7892.53 1841
7893.37 1807
7894.21 1861
7895.05 1932
7895.89 1924
7896.73 1834
7897.57 1845
7898.40 1835
7899.24 1836
7900.08 1749
7900.92 1770
7901.76 1706
7902.60 1639
7903.44 1679
7904.28 1585
7905.12 1567
7905.95 1550
7906.79 1580
7907.63 1536
7908.47 1589
7909.31 1525
7910.15 1539
7910.99 1510
7911.83 1518
7912.67 1529
7913.51 1528
7914.35 1572
7915.19 1567
7916.03 1659
7916.87 1677
7917.71 1717
7918.55 1798
7919.39 1837
7920.23 1789
7921.07 1832
7921.91 1777
7922.75 1769
7923.59 1651
7924.43 1635
7925.27 1636
7926.11 1600
7926.95 1550
7927.79 1544
7928.63 1470
7929.47 1431
7930.31 1377
7931.15 1487
7931.99 1396
7932.83 1344
7933.67 1403
7934.51 1419
7935.35 1426
7936.19 1403
7937.04 1372
7937.88 1359
7938.72 1396
7939.56 1406
7940.40 1320
7941.24 1314
7942.08 1358
7942.92 1291
7943.76 1365
7944.60 1393
7945.45 1377
7946.29 1380
7947.13 1366
7947.97 1371
7948.81 1370
7949.65 1426
7950.49 1426
7951.34 1444
7952.18 1521
7953.02 1499
7953.86 1528
7954.70 1604
7955.54 1640
7956.39 1635
7957.23 1701
7958.07 1708
7958.91 1756
7959.75 1776
7960.60 1763
7961.44 1792
7962.28 1822
7963.12 1737
7963.96 1683
7964.81 1756
7965.65 1822
7966.49 1806
7967.33 1884
7968.18 1949
7969.02 2023
7969.86 2163
7970.70 2172
7971.55 2238
7972.39 2237
7973.23 2123
7974.08 2022
7974.92 2001
7975.76 1884
7976.60 1853
7977.45 1747
7978.29 1705
7979.13 1700
7979.98 1556
7980.82 1533
7981.66 1503
7982.51 1425
7983.35 1490
7984.19 1414
7985.04 1396
7985.88 1429
7986.72 1462
7987.57 1377
7988.41 1333
7989.25 1374
7990.10 1329
7990.94 1270
7991.78 1291
7992.63 1302
7993.47 1263
7994.32 1231
7995.16 1232
7996.00 1197
7996.85 1225
7997.69 1212
7998.53 1159
7999.38 1181
8000.22 1155
8001.07 1164
8001.91 1146
8002.76 1137
8003.60 1115
8004.44 1158
8005.29 1134
8006.13 1148
8006.98 1093
8007.82 1100
8008.67 1119
8009.51 1070
8010.36 1089
8011.20 1105
8012.05 1075
8012.89 1032
8013.74 1031
8014.58 999
8015.43 1049
8016.27 1058
8017.12 1026
8017.96 1006
8018.81 1008
8019.65 1002
8020.50 978
8021.34 1037
8022.19 1014
8023.03 968
8023.88 991
8024.72 973
8025.57 1012
8026.41 985
8027.26 993
8028.11 1042
8028.95 1026
8029.80 1001
8030.64 956
8031.49 984
8032.33 975
8033.18 1002
8034.03 979
8034.87 962
8035.72 971
8036.56 1005
8037.41 965
8038.26 975
8039.10 1002
8039.95 989
8040.80 967
8041.64 994
8042.49 994
8043.33 1003
8044.18 1043
8045.03 1067
8045.87 1000
8046.72 1024
8047.57 999
8048.41 935
8049.26 990
8050.11 1004
8050.95 1015
8051.80 975
8052.65 984
8053.49 962
8054.34 930
8055.19 988
8056.04 960
8056.88 953
8057.73 927
8058.58 942
8059.42 948
8060.27 958
8061.12 900
8061.97 892
8062.81 958
8063.66 919
8064.51 900
8065.36 935
8066.20 951
8067.05 960
8067.90 905
8068.75 891
8069.60 907
8070.44 898
8071.29 900
8072.14 845
8072.99 883
8073.84 861
8074.68 862
8075.53 855
8076.38 880
8077.23 868
8078.08 928
8078.92 932
8079.77 907
8080.62 825
8081.47 853
8082.32 908
8083.17 861
8084.02 828
8084.86 916
8085.71 865
8086.56 855
8087.41 827
8088.26 864
8089.11 876
8089.96 903
8090.81 923
8091.65 913
8092.50 867
8093.35 871
8094.20 871
8095.05 893
8095.90 869
8096.75 849
8097.60 903
8098.45 890
8099.30 813
8100.15 833
8101.00 819
8101.85 838
8102.70 862
8103.54 873
8104.39 856
8105.24 862
8106.09 860
8106.94 881
8107.79 909
8108.64 915
8109.49 889
8110.34 898
8111.19 891
8112.04 883
8112.89 882
8113.74 901
8114.59 893
8115.44 885
8116.29 826
8117.14 900
8117.99 878
8118.84 886
8119.70 952
8120.55 932
8121.40 875
8122.25 918
8123.10 954
8123.95 958
8124.80 880
8125.65 942
8126.50 940
8127.35 908
8128.20 846
8129.05 950
8129.90 979
8130.76 978
8131.61 951
8132.46 997
8133.31 994
8134.16 1022
8135.01 1001
8135.86 1021
8136.71 1080
8137.56 1011
8138.42 1018
8139.27 982
8140.12 973
8140.97 974
8141.82 991
8142.67 975
8143.53 907
8144.38 954
8145.23 997
8146.08 977
8146.93 964
8147.78 971
8148.64 947
8149.49 1002
8150.34 990
8151.19 967
8152.05 947
8152.90 976
8153.75 1024
8154.60 992
8155.45 1049
8156.31 1071
8157.16 1039
8158.01 1119
8158.86 1049
8159.72 1057
8160.57 1056
8161.42 1014
8162.27 1051
8163.13 1025
8163.98 980
8164.83 1010
8165.69 954
8166.54 958
8167.39 954
8168.24 914
8169.10 911
8169.95 898
8170.80 889
8171.66 869
8172.51 860
8173.36 883
8174.22 911
8175.07 858
8175.92 854
8176.78 874
8177.63 906
8178.48 861
8179.34 900
8180.19 844
8181.04 863
8181.90 851
8182.75 892
8183.61 912
8184.46 870
8185.31 852
8186.17 857
8187.02 832
8187.87 849
8188.73 858
8189.58 894
8190.44 857
8191.29 830
8192.15 833
8193.00 847
8193.85 842
8194.71 828
8195.56 847
8196.42 867
8197.27 850
8198.13 812
8198.98 851
8199.84 858
8200.69 869
8201.55 837
8202.40 863
8203.25 847
8204.11 811
8204.96 823
8205.82 800
8206.67 828
8207.53 820
8208.38 840
8209.24 904
8210.09 831
8210.95 790
8211.81 805
8212.66 881
8213.52 863
8214.37 857
8215.23 844
8216.08 893
8216.94 853
8217.79 832
8218.65 895
8219.50 818
8220.36 860
8221.22 841
8222.07 869
8222.93 889
8223.78 888
8224.64 888
8225.50 846
8226.35 873
8227.21 899
8228.06 890
8228.92 860
8229.78 850
8230.63 843
8231.49 840
8232.34 797
8233.20 840
8234.06 860
8234.91 831
8235.77 838
8236.63 837
8237.48 836
8238.34 811
8239.20 820
8240.05 803
8240.91 867
8241.77 878
8242.62 825
8243.48 797
8244.34 810
8245.19 869
8246.05 840
8246.91 798
8247.77 805
8248.62 777
8249.48 817
8250.34 825
8251.20 831
8252.05 858
8252.91 820
8253.77 843
8254.62 845
8255.48 825
8256.34 834
8257.20 873
8258.06 801
8258.91 792
8259.77 862
8260.63 838
8261.49 848
8262.34 909
8263.20 860
8264.06 875
8264.92 852
8265.78 865
8266.63 853
8267.49 887
8268.35 903
8269.21 855
8270.07 869
8270.93 928
8271.78 933
8272.64 890
8273.50 905
8274.36 865
8275.22 900
8276.08 905
8276.93 965
8277.79 970
8278.65 913
8279.51 990
8280.37 1044
8281.23 1046
8282.09 1052
8282.95 1113
8283.81 1098
8284.66 1116
8285.52 1098
8286.38 1027
8287.24 1027
8288.10 1036
8288.96 1006
8289.82 1006
8290.68 1003
8291.54 1067
8292.40 1009
8293.26 1009
8294.12 1007
8294.98 958
8295.84 1022
8296.70 1042
8297.56 1075
8298.42 1065
8299.28 982
8300.13 984
8300.99 992
8301.85 989
8302.71 988
8303.57 937
8304.43 968
8305.29 937
8306.16 997
8307.02 943
8307.88 908
8308.74 934
8309.60 917
8310.46 910
8311.32 911
8312.18 877
8313.04 910
8313.90 935
8314.76 893
8315.62 891
8316.48 851
8317.34 883
8318.20 870
8319.06 860
8319.92 887
8320.78 879
8321.65 865
8322.51 847
8323.37 884
8324.23 863
8325.09 865
8325.95 890
8326.81 885
8327.67 831
8328.53 815
8329.40 834
8330.26 846
8331.12 878
8331.98 872
8332.84 813
8333.70 815
8334.57 882
8335.43 873
8336.29 874
8337.15 864
8338.01 877
8338.87 847
8339.74 869
8340.60 863
8341.46 832
8342.32 850
8343.18 879
8344.05 872
8344.91 895
8345.77 911
8346.63 885
8347.49 861
8348.36 894
8349.22 861
8350.08 889
8350.94 889
8351.81 948
8352.67 951
8353.53 913
8354.39 881
8355.26 876
8356.12 874
8356.98 889
8357.85 900
8358.71 925
8359.57 904
8360.43 958
8361.30 923
8362.16 905
8363.02 924
8363.89 874
8364.75 855
8365.61 909
8366.48 911
8367.34 906
8368.20 901
8369.07 896
8369.93 905
8370.79 937
8371.66 867
8372.52 917
8373.38 925
8374.25 945
8375.11 885
8375.98 894
8376.84 878
8377.70 932
8378.57 935
8379.43 948
8380.30 917
8381.16 911
8382.02 963
8382.89 906
8383.75 901
8384.62 914
8385.48 945
8386.34 954
8387.21 988
8388.07 973
8388.94 931
8389.80 920
8390.67 935
8391.53 956
8392.40 961
8393.26 970
8394.13 911
8394.99 930
8395.85 970
8396.72 970
8397.58 976
8398.45 960
8399.31 996
8400.18 970
8401.04 1008
8401.91 974
8402.77 957
8403.64 971
8404.50 1015
8405.37 1028
8406.24 1011
8407.10 1039
8407.97 1017
8408.83 983
8409.70 1032
8410.56 1068
8411.43 1061
8412.29 1116
8413.16 1113
8414.03 1068
8414.89 1123
8415.76 1108
8416.62 1106
8417.49 1127
8418.35 1141
8419.22 1175
8420.09 1106
8420.95 1128
8421.82 1119
8422.69 1238
8423.55 1221
8424.42 1205
8425.28 1209
8426.15 1262
8427.02 1203
8427.88 1247
8428.75 1298
8429.62 1252
8430.48 1224
8431.35 1300
8432.22 1315
8433.08 1307
8433.95 1329
8434.82 1344
8435.68 1400
8436.55 1444
8437.42 1426
8438.28 1451
8439.15 1531
8440.02 1546
8440.89 1591
8441.75 1632
8442.62 1658
8443.49 1779
8444.35 1779
8445.22 1759
8446.09 1816
8446.96 1850
8447.82 1820
8448.69 1963
8449.56 1950
8450.43 1990
8451.29 2078
8452.16 2167
8453.03 2185
8453.90 2297
8454.76 2376
8455.63 2647
8456.50 2825
8457.37 2933
8458.24 3204
8459.10 3366
8459.97 3448
8460.84 3373
8461.71 3230
8462.58 3042
8463.45 2986
8464.31 2792
8465.18 2711
8466.05 2594
8466.92 2382
8467.79 2317
8468.66 2163
8469.52 2070
8470.39 1967
8471.26 1902
8472.13 1858
8473.00 1788
8473.87 1730
8474.74 1748
8475.61 1569
8476.47 1562
8477.34 1609
8478.21 1611
8479.08 1634
8479.95 1658
8480.82 1656
8481.69 1621
8482.56 1625
8483.43 1706
8484.30 1717
8485.17 1684
8486.04 1636
8486.91 1707
8487.78 1666
8488.64 1621
8489.51 1613
8490.38 1652
8491.25 1613
8492.12 1580
8492.99 1589
8493.86 1585
8494.73 1589
8495.60 1565
8496.47 1608
8497.34 1620
8498.21 1593
8499.08 1599
8499.95 1605
8500.82 1616
8501.69 1609
8502.56 1528
8503.43 1513
8504.30 1486
8505.17 1535
8506.05 1518
8506.92 1504
8507.79 1485
8508.66 1580
8509.53 1528
8510.40 1539
8511.27 1504
8512.14 1564
8513.01 1534
8513.88 1577
8514.75 1538
8515.62 1524
8516.49 1584
8517.37 1577
8518.24 1581
8519.11 1626
8519.98 1670
8520.85 1661
8521.72 1667
8522.59 1824
8523.46 1812
8524.33 1829
8525.21 1882
8526.08 2100
8526.95 2157
8527.82 2205
8528.69 2381
8529.56 2332
8530.44 2293
8531.31 2229
8532.18 2273
8533.05 2191
8533.92 2151
8534.80 2030
8535.67 1978
8536.54 1987
8537.41 1916
8538.28 1846
8539.16 1807
8540.03 1748
8540.90 1732
8541.77 1697
8542.64 1582
8543.52 1576
8544.39 1601
8545.26 1535
8546.13 1535
8547.01 1492
8547.88 1490
8548.75 1552
8549.62 1543
8550.50 1608
8551.37 1628
8552.24 1613
8553.12 1611
8553.99 1756
8554.86 1805
8555.73 1871
8556.61 1942
8557.48 1986
8558.35 2041
8559.23 1997
8560.10 2008
8560.97 1917
8561.85 1866
8562.72 1764
8563.59 1731
8564.47 1735
8565.34 1697
8566.21 1587
8567.09 1537
8567.96 1600
8568.83 1524
8569.71 1500
8570.58 1539
8571.46 1525
8572.33 1484
8573.20 1432
8574.08 1474
8574.95 1409
8575.83 1355
8576.70 1401
8577.57 1421
8578.45 1452
8579.32 1376
8580.20 1415
8581.07 1392
8581.94 1398
8582.82 1436
8583.69 1483
8584.57 1442
8585.44 1439
8586.32 1424
8587.19 1419
8588.07 1432
8588.94 1438
8589.82 1528
8590.69 1532
8591.57 1510
8592.44 1500
8593.32 1532
8594.19 1577
8595.07 1522
8595.94 1530
8596.82 1531
8597.69 1546
8598.57 1527
8599.44 1628
8600.32 1654
8601.19 1649
8602.07 1613
8602.94 1622
8603.82 1663
8604.69 1669
8605.57 1610
8606.44 1689
8607.32 1662
8608.20 1717
8609.07 1686
8609.95 1733
8610.82 1760
8611.70 1703
8612.57 1824
8613.45 1813
8614.33 1731
8615.20 1737
8616.08 1746
8616.95 1815
8617.83 1892
8618.71 1875
8619.58 1881
8620.46 1953
8621.34 1961
8622.21 2009
8623.09 2048
8623.97 2063
8624.84 2060
8625.72 2126
8626.59 2156
8627.47 2135
8628.35 2181
8629.22 2185
8630.10 2228
8630.98 2234
8631.86 2242
8632.73 2292
8633.61 2313
8634.49 2325
8635.36 2270
8636.24 2415
8637.12 2445
8637.99 2451
8638.87 2449
8639.75 2415
8640.63 2455
8641.50 2457
8642.38 2518
8643.26 2525
8644.14 2647
8645.01 2639
8645.89 2713
8646.77 2763
8647.65 2767
8648.52 2870
8649.40 2822
8650.28 2868
8651.16 2832
8652.04 2951
8652.91 3011
8653.79 3031
8654.67 3046
8655.55 3037
8656.43 3079
8657.30 3194
8658.18 3243
8659.06 3410
8659.94 3515
8660.82 3553
8661.70 3683
8662.57 3964
8663.45 4230
8664.33 4391
8665.21 4731
8666.09 5041
8666.97 5178
8667.85 5175
8668.72 5329
8669.60 5420
8670.48 5333
8671.36 5424
8672.24 5410
8673.12 5377
8674.00 5393
8674.88 5453
8675.76 5466
8676.63 5573
8677.51 5517
8678.39 5395
8679.27 5270
8680.15 5083
8681.03 4942
8681.91 4762
8682.79 4434
8683.67 4363
8684.55 4239
8685.43 4030
8686.31 3923
8687.19 3913
8688.07 3900
8688.95 3975
8689.83 4129
8690.71 4182
8691.59 4338
8692.47 4745
8693.35 5071
8694.23 5297
8695.11 5475
8695.99 5575
8696.87 5552
8697.75 5536
8698.63 5387
8699.51 5173
8700.39 5076
8701.27 4860
8702.15 4691
8703.03 4585
8703.91 4427
8704.79 4417
8705.67 4227
8706.55 4088
8707.43 3944
8708.31 3733
8709.19 3582
8710.07 3398
8710.96 3267
8711.84 3016
8712.72 2877
8713.60 2835
8714.48 2724
8715.36 2652
8716.24 2558
8717.12 2460
8718.00 2379
8718.89 2379
8719.77 2329
8720.65 2229
8721.53 2224
8722.41 2231
8723.29 2215
8724.17 2203
8725.06 2200
8725.94 2200
8726.82 2154
8727.70 2155
8728.58 2206
8729.46 2202
8730.35 2165
8731.23 2231
8732.11 2200
8732.99 2201
8733.87 2235
8734.76 2250
8735.64 2247
8736.52 2309
8737.40 2256
8738.29 2208
8739.17 2251
8740.05 2262
8740.93 2259
8741.81 2206
8742.70 2210
8743.58 2266
8744.46 2234
8745.34 2212
8746.23 2165
8747.11 2124
8747.99 2147
8748.88 2232
8749.76 2172
8750.64 2099
8751.52 2121
8752.41 2077
8753.29 2153
8754.17 2158
8755.06 2190
8755.94 2241
8756.82 2234
8757.71 2308
8758.59 2333
8759.47 2326
8760.36 2341
8761.24 2352
8762.12 2313
8763.01 2348
8763.89 2173
8764.77 2242
8765.66 2215
8766.54 2255
8767.42 2260
8768.31 2177
8769.19 2213
8770.08 2210
8770.96 2174
8771.84 2172
8772.73 2185
8773.61 2130
8774.50 2111
8775.38 2141
8776.26 2115
8777.15 2030
8778.03 2056
8778.92 2094
8779.80 2108
8780.69 2127
8781.57 2128
8782.46 2131
8783.34 2113
8784.22 2141
8785.11 2196
8785.99 2251
8786.88 2100
8787.76 2131
8788.65 2138
8789.53 2121
8790.42 2107
8791.30 2066
8792.19 2136
8793.07 2026
8793.96 1974
8794.84 1930
8795.73 1946
8796.61 1967
8797.50 1960
8798.38 1905
8799.27 1860
8800.15 1835
8801.04 1839
8801.93 1851
8802.81 1800
8803.70 1835
8804.58 1780
8805.47 1783
8806.35 1702
8807.24 1724
8808.12 1746
8809.01 1617
8809.90 1705
8810.78 1745
8811.67 1732
8812.55 1724
8813.44 1738
8814.33 1678
8815.21 1714
8816.10 1751
8816.98 1821
8817.87 1797
8818.76 1809
8819.64 1811
8820.53 1833
8821.42 1776
8822.30 1822
8823.19 1892
8824.08 1820
8824.96 1753
8825.85 1669
8826.74 1708
8827.62 1661
8828.51 1677
8829.40 1707
8830.28 1599
8831.17 1564
8832.06 1576
8832.94 1499
8833.83 1526
8834.72 1528
8835.61 1465
8836.49 1456
8837.38 1430
8838.27 1437
8839.16 1460
8840.04 1468
8840.93 1421
8841.82 1379
8842.70 1408
8843.59 1377
8844.48 1348
8845.37 1328
8846.26 1337
8847.14 1406
8848.03 1342
8848.92 1316
8849.81 1274
8850.69 1323
8851.58 1302
8852.47 1319
8853.36 1310
8854.25 1276
8855.13 1215
8856.02 1244
8856.91 1256
8857.80 1235
8858.69 1255
8859.58 1190
8860.46 1198
8861.35 1225
8862.24 1196
8863.13 1183
8864.02 1186
8864.91 1194
8865.80 1228
8866.68 1201
8867.57 1175
8868.46 1180
8869.35 1195
8870.24 1181
8871.13 1141
8872.02 1130
8872.91 1097
8873.80 1051
8874.69 1162
8875.57 1138
8876.46 1071
8877.35 1105
8878.24 1142
8879.13 1122
8880.02 1073
8880.91 1059
8881.80 1101
8882.69 1045
8883.58 1096
8884.47 1106
8885.36 1034
8886.25 1056
8887.14 1074
8888.03 1073
8888.92 1076
8889.81 1038
8890.70 1080
8891.59 1057
8892.48 1003
8893.37 1029
8894.26 1011
8895.15 981
8896.04 1001
8896.93 1028
8897.82 997
8898.71 996
8899.60 970
8900.49 1000
8901.38 962
8902.27 941
8903.16 961
8904.05 957
8904.94 975
8905.83 952
8906.72 982
8907.61 959
8908.50 912
8909.40 931
8910.29 865
8911.18 915
8912.07 950
8912.96 933
8913.85 899
8914.74 892
8915.63 862
8916.52 863
8917.42 891
8918.31 893
8919.20 877
8920.09 872
8920.98 891
8921.87 895
8922.76 865
8923.66 857
8924.55 857
8925.44 865
8926.33 856
8927.22 862
8928.11 829
8929.01 850
8929.90 823
8930.79 813
8931.68 826
8932.57 826
8933.47 802
8934.36 784
8935.25 818
8936.14 849
8937.03 796
8937.93 807
8938.82 817
8939.71 812
8940.60 768
8941.50 831
8942.39 817
8943.28 861
8944.17 811
8945.07 821
8945.96 754
8946.85 809
8947.75 821
8948.64 788
8949.53 790
8950.42 818
8951.32 795
8952.21 783
8953.10 808
8954.00 765
8954.89 759
8955.78 829
8956.68 791
8957.57 766
8958.46 758
8959.36 765
8960.25 784
8961.14 801
8962.04 787
8962.93 790
8963.82 783
8964.72 778
8965.61 771
8966.50 766
8967.40 746
8968.29 778
8969.19 780
8970.08 773
8970.97 764
8971.87 764
8972.76 732
8973.66 801
8974.55 786
8975.44 732
8976.34 750
8977.23 759
8978.13 803
8979.02 825
8979.91 792
8980.81 808
8981.70 805
8982.60 800
8983.49 738
8984.39 747
8985.28 764
8986.18 756
8987.07 760
8987.97 724
8988.86 749
8989.76 763
8990.65 769
8991.55 766
8992.44 743
8993.34 717
8994.23 740
8995.13 790
8996.02 775
8996.92 751
8997.81 756
8998.71 756
8999.60 765
9000.50 742
9001.39 739
9002.29 794
9003.18 755
9004.08 750
9004.98 743
9005.87 706
9006.77 728
9007.66 755
9008.56 727
9009.45 723
9010.35 757
9011.25 767
9012.14 717
9013.04 757
9013.93 763
9014.83 749
9015.73 796
9016.62 808
9017.52 762
9018.42 712
9019.31 740
9020.21 735
9021.10 715
9022.00 720
9022.90 725
9023.79 739
9024.69 714
9025.59 727
9026.48 749
9027.38 759
9028.28 774
9029.17 763
9030.07 733
9030.97 678
9031.87 737
9032.76 758
9033.66 703
9034.56 708
9035.45 738
9036.35 719
9037.25 705
9038.15 714
9039.04 695
9039.94 726
9040.84 718
9041.73 729
9042.63 737
9043.53 709
9044.43 700
9045.33 728
9046.22 723
9047.12 711
9048.02 701
9048.92 722
9049.81 766
9050.71 758
9051.61 740
9052.51 684
9053.41 733
9054.30 763
9055.20 734
9056.10 727
9057.00 716
9057.90 751
9058.80 743
9059.69 779
9060.59 754
9061.49 732
9062.39 732
9063.29 761
9064.19 754
9065.08 797
9065.98 777
9066.88 822
9067.78 820
9068.68 778
9069.58 764
9070.48 763
9071.38 775
9072.27 776
9073.17 784
9074.07 805
9074.97 799
9075.87 753
9076.77 733
9077.67 761
9078.57 766
9079.47 731
9080.37 727
9081.27 743
9082.17 730
9083.07 789
9083.97 762
9084.87 770
9085.76 762
9086.66 773
9087.56 791
9088.46 734
9089.36 783
9090.26 808
9091.16 821
9092.06 822
9092.96 830
9093.86 778
9094.76 771
9095.66 811
9096.56 819
9097.46 798
9098.36 806
9099.26 842
9100.17 811
9101.07 785
9101.97 805
9102.87 823
9103.77 816
9104.67 787
9105.57 762
9106.47 791
9107.37 800
9108.27 791
9109.17 819
9110.07 812
9110.97 740
9111.87 717
9112.77 769
9113.68 779
9114.58 748
9115.48 799
9116.38 750
9117.28 745
9118.18 744
9119.08 758
9119.98 762
9120.89 747
9121.79 750
9122.69 752
9123.59 813
9124.49 787
9125.39 768
9126.29 763
9127.20 747
9128.10 748
9129.00 709
9129.90 753
9130.80 711
9131.71 730
9132.61 758
9133.51 758
9134.41 775
9135.31 745
9136.22 748
9137.12 750
9138.02 752
9138.92 784
9139.83 756
9140.73 738
9141.63 735
9142.53 723
9143.43 793
9144.34 752
9145.24 685
9146.14 677
9147.05 749
9147.95 694
9148.85 699
9149.75 713
9150.66 751
9151.56 729
9152.46 702
9153.37 729
9154.27 764
9155.17 729
9156.07 736
9156.98 779
9157.88 773
9158.78 782
9159.69 724
9160.59 714
9161.49 765
9162.40 746
9163.30 687
9164.20 734
9165.11 716
9166.01 749
9166.92 764
9167.82 758
9168.72 739
9169.63 743
9170.53 743
9171.43 735
9172.34 796
9173.24 772
9174.15 765
9175.05 789
9175.95 734
9176.86 737
9177.76 769
9178.67 720
9179.57 770
9180.48 755
9181.38 741
9182.28 702
9183.19 749
9184.09 760
9185.00 746
9185.90 721
9186.81 751
9187.71 767
9188.62 745
9189.52 736
9190.43 734
9191.33 762
9192.24 745
9193.14 747
9194.05 763
9194.95 747
9195.86 701
9196.76 692
9197.67 710
9198.57 747
9199.48 736
9200.38 797
9201.29 766
9202.19 733
9203.10 800
9204.00 763
9204.91 808
9205.81 788
9206.72 770
9207.63 786
9208.53 779
9209.44 757
9210.34 758
9211.25 732
9212.15 740
9213.06 805
9213.97 729
9214.87 753
9215.78 755
9216.68 745
9217.59 742
9218.50 767
9219.40 739
9220.31 795
9221.22 786
9222.12 790
9223.03 758
9223.94 737
9224.84 718
9225.75 721
9226.65 731
9227.56 738
9228.47 746
9229.37 730
9230.28 722
9231.19 754
9232.10 741
9233.00 722
9233.91 775
9234.82 759
9235.72 741
9236.63 708
9237.54 741
9238.44 724
9239.35 751
9240.26 757
9241.17 701
9242.07 753
9242.98 726
9243.89 691
9244.80 680
9245.70 764
9246.61 696
9247.52 726
9248.43 694
9249.33 736
9250.24 761
9251.15 751
9252.06 746
9252.97 722
9253.87 687
9254.78 728
9255.69 763
9256.60 714
9257.51 737
9258.41 707
9259.32 707
9260.23 719
9261.14 722
9262.05 718
9262.96 732
9263.86 747
9264.77 738
9265.68 704
9266.59 694
9267.50 699
9268.41 690
9269.32 717
9270.22 762
9271.13 738
9272.04 737
9272.95 740
9273.86 719
9274.77 729
9275.68 715
9276.59 724
9277.50 725
9278.40 756
9279.31 725
9280.22 728
9281.13 725
9282.04 709
9282.95 725
9283.86 707
9284.77 718
9285.68 734
9286.59 704
9287.50 770
9288.41 759
9289.32 720
9290.23 716
9291.14 717
9292.05 749
9292.96 762
9293.87 767
9294.78 741
9295.69 744
9296.60 753
9297.51 757
9298.42 794
9299.33 782
9300.24 830
9301.15 828
9302.06 793
9302.97 754
9303.88 772
9304.79 788
9305.70 809
9306.61 798
9307.52 848
9308.43 835
9309.34 825
9310.25 816
9311.16 873
9312.07 872
9312.98 871
9313.90 857
9314.81 860
9315.72 855
9316.63 808
9317.54 826
9318.45 833
9319.36 845
9320.27 788
9321.18 808
9322.10 826
9323.01 826
9323.92 795
9324.83 823
9325.74 829
9326.65 795
9327.56 762
9328.48 769
9329.39 801
9330.30 794
9331.21 802
9332.12 780
9333.03 795
9333.95 795
9334.86 824
9335.77 830
9336.68 832
9337.59 802
9338.51 833
9339.42 857
9340.33 878
9341.24 859
9342.15 802
9343.07 841
9343.98 800
9344.89 806
9345.80 821
9346.72 860
9347.63 855
9348.54 842
9349.45 866
9350.37 872
9351.28 875
9352.19 839
9353.11 864
9354.02 791
9354.93 780
9355.84 815
9356.76 826
9357.67 794
9358.58 831
9359.50 770
9360.41 788
9361.32 813
9362.24 759
9363.15 741
9364.06 746
9364.98 809
9365.89 820
9366.80 788
9367.72 780
9368.63 788
9369.54 774
9370.46 783
9371.37 782
9372.28 808
9373.20 829
9374.11 780
9375.03 765
9375.94 788
9376.85 804
9377.77 827
9378.68 792
9379.60 788
9380.51 821
9381.42 818
9382.34 789
9383.25 836
9384.17 849
9385.08 784
9386.00 862
9386.91 883
9387.82 847
9388.74 846
9389.65 876
9390.57 878
9391.48 830
9392.40 854
9393.31 854
9394.23 871
9395.14 852
9396.06 875
9396.97 890
9397.89 914
9398.80 925
9399.72 937
9400.63 945
9401.55 908
9402.46 946
9403.38 914
9404.29 874
9405.21 876
9406.12 862
9407.04 899
9407.95 856
9408.87 862
9409.79 889
9410.70 888
9411.62 868
9412.53 830
9413.45 843
9414.36 897
9415.28 894
9416.20 867
9417.11 886
9418.03 890
9418.94 883
9419.86 852
9420.78 845
9421.69 846
9422.61 878
9423.52 888
9424.44 862
9425.36 880
9426.27 875
9427.19 852
9428.11 894
9429.02 888
9429.94 897
9430.86 891
9431.77 906
9432.69 902
9433.61 944
9434.52 894
9435.44 890
9436.36 913
9437.27 945
9438.19 985
9439.11 999
9440.02 977
9440.94 940
9441.86 986
9442.78 1000
9443.69 1009
9444.61 1014
9445.53 1029
9446.44 1060
9447.36 1031
9448.28 1039
9449.20 990
9450.11 1030
9451.03 1093
9451.95 1037
9452.87 1059
9453.78 1074
9454.70 1100
9455.62 1075
9456.54 1095
9457.46 1080
9458.37 1085
9459.29 1055
9460.21 1018
9461.13 1064
9462.05 1067
9462.96 1031
9463.88 1057
9464.80 1031
9465.72 1018
9466.64 988
9467.56 1028
9468.47 992
9469.39 1005
9470.31 1005
9471.23 1069
9472.15 1019
9473.07 1015
9473.98 995
9474.90 977
9475.82 1022
9476.74 1022
9477.66 1009
9478.58 1001
9479.50 981
9480.42 1056
9481.34 1087
9482.26 1050
9483.17 1079
9484.09 1122
9485.01 1118
9485.93 1073
9486.85 1046
9487.77 1045
9488.69 1123
9489.61 1097
9490.53 1072
9491.45 1094
9492.37 1080
9493.29 1026
9494.21 1059
9495.13 1085
9496.05 1113
9496.97 1059
9497.89 1049
9498.81 1065
9499.73 1022
9500.65 1066
9501.57 1047
9502.49 1090
9503.41 1089
9504.33 1072
9505.25 1103
9506.17 1083
9507.09 1064
9508.01 1124
9508.93 1084
9509.85 1111
9510.77 1119
9511.69 1128
9512.61 1168
9513.53 1165
9514.45 1099
9515.37 1190
9516.29 1176
9517.21 1199
9518.13 1228
9519.05 1289
9519.98 1348
9520.90 1368
9521.82 1498
9522.74 1412
9523.66 1467
9524.58 1501
9525.50 1457
9526.42 1518
9527.34 1476
9528.27 1517
9529.19 1475
9530.11 1430
9531.03 1504
9531.95 1467
9532.87 1455
9533.79 1421
9534.72 1401
9535.64 1365
9536.56 1371
9537.48 1345
9538.40 1372
9539.32 1368
9540.25 1311
9541.17 1321
9542.09 1306
9543.01 1302
9543.93 1277
9544.86 1251
9545.78 1243
9546.70 1257
9547.62 1251
9548.55 1266
9549.47 1323
9550.39 1337
9551.31 1359
9552.24 1343
9553.16 1340
9554.08 1276
9555.00 1298
9555.93 1376
9556.85 1339
9557.77 1365
9558.69 1385
9559.62 1395
9560.54 1341
9561.46 1358
9562.39 1418
9563.31 1479
9564.23 1486
9565.15 1484
9566.08 1451
9567.00 1449
9567.92 1458
9568.85 1432
9569.77 1439
9570.69 1469
9571.62 1509
9572.54 1463
9573.46 1491
9574.39 1478
9575.31 1485
9576.23 1475
9577.16 1525
9578.08 1573
9579.01 1573
9579.93 1546
9580.85 1615
9581.78 1613
9582.70 1604
9583.63 1635
9584.55 1600
9585.47 1618
9586.40 1627
9587.32 1678
9588.25 1630
9589.17 1652
9590.09 1649
9591.02 1724
9591.94 1706
9592.87 1663
9593.79 1722
9594.72 1767
9595.64 1806
9596.57 1856
9597.49 1877
9598.42 1919
9599.34 1908
9600.26 2021
9601.19 2095
9602.11 2116
9603.04 2091
9603.96 2160
9604.89 2148
9605.81 2110
9606.74 2059
9607.66 2167
9608.59 2084
9609.51 2029
9610.44 2042
9611.37 2060
9612.29 2066
9613.22 1956
9614.14 1904
9615.07 1915
9615.99 1936
9616.92 1919
9617.84 1856
9618.77 1965
9619.70 1903
9620.62 1902
9621.55 1894
9622.47 1881
9623.40 1944
9624.32 1916
9625.25 1950
9626.18 1897
9627.10 1981
9628.03 1976
9628.95 1955
9629.88 1992
9630.81 2005
9631.73 1996
9632.66 2079
9633.59 2053
9634.51 2090
9635.44 2154
9636.37 2139
9637.29 2105
9638.22 2198
9639.15 2235
9640.07 2202
9641.00 2248
9641.93 2316
9642.85 2405
9643.78 2357
9644.71 2371
9645.63 2429
9646.56 2480
9647.49 2472
9648.41 2443
9649.34 2450
9650.27 2475
9651.20 2504
9652.12 2460
9653.05 2497
9653.98 2453
9654.91 2548
9655.83 2555
9656.76 2525
9657.69 2514
9658.62 2484
9659.54 2503
9660.47 2493
9661.40 2469
9662.33 2499
9663.25 2493
9664.18 2559
9665.11 2515
9666.04 2528
9666.97 2532
9667.89 2515
9668.82 2554
9669.75 2622
9670.68 2620
9671.61 2635
9672.53 2707
9673.46 2798
9674.39 2809
9675.32 2778
9676.25 2796
9677.18 2848
9678.11 2916
9679.03 2858
9679.96 2992
9680.89 3002
9681.82 2976
9682.75 3028
9683.68 2993
9684.61 3005
9685.54 2964
9686.46 3090
9687.39 3118
9688.32 3085
9689.25 3094
9690.18 3183
9691.11 3232
9692.04 3136
9692.97 3092
9693.90 3216
9694.83 3292
9695.76 3234
9696.69 3371
9697.61 3396
9698.54 3480
9699.47 3600
9700.40 3574
9701.33 3724
9702.26 3852
9703.19 3870
9704.12 3870
9705.05 3824
9705.98 3747
9706.91 3746
9707.84 3661
9708.77 3536
9709.70 3441
9710.63 3477
9711.56 3538
9712.49 3613
9713.42 3566
9714.35 3592
9715.28 3639
9716.21 3630
9717.14 3655
9718.07 3605
9719.00 3591
9719.94 3597
9720.87 3559
9721.80 3478
9722.73 3426
9723.66 3418
9724.59 3240
9725.52 3262
9726.45 3161
9727.38 3059
9728.31 3002
9729.24 2958
9730.17 2885
9731.10 2858
9732.04 2744
9732.97 2678
9733.90 2691
9734.83 2659
9735.76 2625
9736.69 2593
9737.62 2685
9738.55 2635
9739.49 2549
9740.42 2548
9741.35 2526
9742.28 2531
9743.21 2397
9744.14 2259
9745.08 2348
9746.01 2338
9746.94 2269
9747.87 2272
9748.80 2191
9749.74 2176
9750.67 2201
9751.60 2077
9752.53 2080
9753.46 2071
9754.40 2101
9755.33 2026
9756.26 2052
9757.19 2097
9758.13 2054
9759.06 2075
9759.99 2041
9760.92 2002
9761.85 1992
9762.79 1948
9763.72 1979
9764.65 1962
9765.59 2002
9766.52 1908
9767.45 1909
9768.38 1916
9769.32 1891
9770.25 1983
9771.18 1974
9772.12 1960
9773.05 1915
9773.98 1974
9774.92 1907
9775.85 1948
9776.78 1952
9777.71 1926
9778.65 1959
9779.58 1959
9780.52 1905
9781.45 1896
9782.38 1937
9783.32 2013
9784.25 1999
9785.18 2000
9786.12 1991
9787.05 2051
9787.98 2010
9788.92 1964
9789.85 1945
9790.79 1930
9791.72 1960
9792.65 1879
9793.59 1849
9794.52 1863
9795.46 1891
9796.39 1883
9797.32 1893
9798.26 1896
9799.19 1825
9800.13 1848
9801.06 1827
9802.00 1787
9802.93 1818
9803.87 1797
9804.80 1760
9805.73 1715
9806.67 1720
9807.60 1782
9808.54 1742
9809.47 1693
9810.41 1695
9811.34 1625
9812.28 1569
9813.21 1590
9814.15 1517
9815.08 1532
9816.02 1555
9816.95 1521
9817.89 1493
9818.82 1512
9819.76 1495
9820.69 1453
9821.63 1411
9822.57 1410
9823.50 1431
9824.44 1375
9825.37 1388
9826.31 1375
9827.24 1397
9828.18 1400
9829.11 1364
9830.05 1356
9830.99 1332
9831.92 1406
9832.86 1365
9833.79 1378
9834.73 1335
9835.67 1322
9836.60 1328
9837.54 1355
9838.47 1349
9839.41 1312
9840.35 1340
9841.28 1317
9842.22 1314
9843.16 1335
9844.09 1306
9845.03 1255
9845.97 1301
9846.90 1309
9847.84 1283
9848.78 1307
9849.71 1272
9850.65 1331
9851.59 1313
9852.52 1311
9853.46 1370
9854.40 1303
9855.33 1314
9856.27 1327
9857.21 1346
9858.14 1276
9859.08 1269
9860.02 1337
9860.96 1283
9861.89 1262
9862.83 1274
9863.77 1226
9864.71 1235
9865.64 1261
9866.58 1258
9867.52 1230
9868.46 1221
9869.39 1242
9870.33 1234
9871.27 1182
9872.21 1229
9873.15 1219
9874.08 1225
9875.02 1250
9875.96 1241
9876.90 1215
9877.83 1204
9878.77 1154
9879.71 1128
9880.65 1162
9881.59 1183
9882.53 1144
9883.46 1174
9884.40 1176
9885.34 1197
9886.28 1183
9887.22 1122
9888.16 1152
9889.10 1141
9890.03 1185
9890.97 1133
9891.91 1121
9892.85 1167
9893.79 1129
9894.73 1112
9895.67 1188
9896.61 1117
9897.54 1108
9898.48 1097
9899.42 1147
9900.36 1152
9901.30 1127
9902.24 1151
9903.18 1121
9904.12 1129
9905.06 1142
9906.00 1147
9906.94 1121
9907.88 1125
9908.82 1128
9909.76 1142
9910.70 1127
9911.63 1104
9912.57 1108
9913.51 1085
9914.45 1111
9915.39 1112
9916.33 1116
9917.27 1112
9918.21 1096
9919.15 1110
9920.09 1129
9921.03 1208
9921.97 1231
9922.91 1225
9923.85 1241
9924.79 1259
9925.74 1276
9926.68 1282
9927.62 1361
9928.56 1381
9929.50 1368
9930.44 1443
9931.38 1420
9932.32 1414
9933.26 1333
9934.20 1304
9935.14 1314
9936.08 1311
9937.02 1322
9937.96 1207
9938.90 1238
9939.85 1291
9940.79 1198
9941.73 1186
9942.67 1218
9943.61 1190
9944.55 1158
9945.49 1198
9946.43 1189
9947.38 1187
9948.32 1220
9949.26 1170
9950.20 1207
9951.14 1208
9952.08 1224
9953.02 1216
9953.97 1255
9954.91 1262
9955.85 1246
9956.79 1270
9957.73 1249
9958.68 1248
9959.62 1197
9960.56 1195
9961.50 1166
9962.44 1177
9963.39 1100
9964.33 1082
9965.27 1107
9966.21 1092
9967.15 1072
9968.10 1042
9969.04 1034
9969.98 1029
9970.92 1062
9971.87 1034
9972.81 1004
9973.75 1006
9974.69 978
9975.64 927
9976.58 938
9977.52 944
9978.47 972
9979.41 985
9980.35 1002
9981.29 1002
9982.24 935
9983.18 935
9984.12 944
9985.07 935
9986.01 930
9986.95 932
9987.90 910
9988.84 945
9989.78 938
9990.73 940
9991.67 927
9992.61 924
9993.56 929
9994.50 989
9995.44 977
9996.39 931
9997.33 926
9998.27 943
9999.22 934
10000.16 889
10001.11 928
10002.05 903
10002.99 904
10003.94 913
10004.88 932
10005.83 893
10006.77 870
10007.72 876
10008.66 897
10009.60 871
10010.55 890
10011.49 879
10012.44 898
10013.38 889
10014.33 925
10015.27 901
10016.21 866
10017.16 895
10018.10 916
10019.05 888
10019.99 848
10020.94 862
10021.88 870
10022.83 880
10023.77 826
10024.72 867
10025.66 878
10026.61 853
10027.55 860
10028.50 870
10029.44 895
10030.39 873
10031.33 892
10032.28 871
10033.23 870
10034.17 891
10035.12 859
10036.06 872
10037.01 860
10037.95 833
10038.90 805
10039.84 785
10040.79 856
10041.74 857
10042.68 874
10043.63 864
10044.57 807
10045.52 806
10046.47 828
10047.41 821
10048.36 823
10049.30 807
10050.25 786
10051.20 810
10052.14 782
10053.09 794
10054.04 803
10054.98 806
10055.93 802
10056.88 826
10057.82 854
10058.77 829
10059.72 812
10060.66 827
10061.61 822
10062.56 791
10063.50 784
10064.45 793
10065.40 768
10066.34 799
10067.29 762
10068.24 792
10069.18 819
10070.13 778
10071.08 744
10072.03 772
10072.97 776
10073.92 795
10074.87 792
10075.82 787
10076.76 780
10077.71 792
10078.66 807
10079.61 778
10080.55 745
10081.50 774
10082.45 757
10083.40 753
10084.34 820
10085.29 798
10086.24 800
10087.19 785
10088.14 827
10089.08 791
10090.03 769
10090.98 795
10091.93 800
10092.88 783
10093.83 759
10094.77 755
10095.72 781
10096.67 773
10097.62 772
10098.57 801
10099.52 810
10100.46 785
10101.41 797
10102.36 791
10103.31 795
10104.26 788
10105.21 802
10106.16 795
10107.11 801
10108.05 803
10109.00 798
10109.95 794
10110.90 788
10111.85 788
10112.80 797
10113.75 849
10114.70 782
10115.65 775
10116.60 790
10117.55 812
10118.50 820
10119.45 822
10120.39 783
10121.34 822
10122.29 818
10123.24 840
10124.19 814
10125.14 809
10126.09 813
10127.04 798
10127.99 779
10128.94 842
10129.89 830
10130.84 883
10131.79 860
10132.74 859
10133.69 873
10134.64 862
10135.59 810
10136.54 808
10137.49 818
10138.44 885
10139.39 848
10140.34 897
10141.30 862
10142.25 840
10143.20 865
10144.15 914
10145.10 931
10146.05 915
10147.00 898
10147.95 922
10148.90 892
10149.85 873
10150.80 898
10151.75 923
10152.70 914
10153.66 934
10154.61 974
10155.56 976
10156.51 924
10157.46 904
10158.41 919
10159.36 931
10160.31 987
10161.27 995
10162.22 959
10163.17 979
10164.12 975
10165.07 968
10166.02 1016
10166.98 987
10167.93 984
10168.88 961
10169.83 1008
10170.78 1017
10171.73 1021
10172.69 1031
10173.64 1000
10174.59 1098
10175.54 1088
10176.50 1115
10177.45 1154
10178.40 1149
10179.35 1124
10180.30 1116
10181.26 1170
10182.21 1197
10183.16 1173
10184.11 1170
10185.07 1177
10186.02 1136
10186.97 1145
10187.92 1193
10188.88 1113
10189.83 1174
10190.78 1191
10191.74 1171
10192.69 1187
10193.64 1165
10194.59 1150
10195.55 1111
10196.50 1136
10197.45 1165
10198.41 1150
10199.36 1151
10200.31 1149
10201.27 1129
10202.22 1135
10203.17 1177
10204.13 1181
10205.08 1215
10206.03 1235
10206.99 1268
10207.94 1261
10208.89 1267
10209.85 1258
10210.80 1337
10211.76 1311
10212.71 1241
10213.66 1306
10214.62 1303
10215.57 1259
10216.53 1274
10217.48 1242
10218.43 1238
10219.39 1151
10220.34 1191
10221.30 1236
10222.25 1167
10223.21 1164
10224.16 1184
10225.11 1169
10226.07 1172
10227.02 1112
10227.98 1080
10228.93 1152
10229.89 1161
10230.84 1160
10231.80 1174
10232.75 1199
10233.71 1239
10234.66 1222
10235.62 1272
10236.57 1254
10237.53 1297
10238.48 1347
10239.44 1342
10240.39 1339
10241.35 1289
10242.30 1282
10243.26 1287
10244.21 1306
10245.17 1330
10246.12 1194
10247.08 1225
10248.03 1174
10248.99 1172
10249.94 1182
10250.90 1197
10251.86 1137
10252.81 1114
10253.77 1125
10254.72 1082
10255.68 1067
10256.63 1014
10257.59 1072
10258.55 1057
10259.50 982
10260.46 986
10261.41 1012
10262.37 1009
10263.33 971
10264.28 937
10265.24 957
10266.20 969
10267.15 964
10268.11 945
10269.07 996
10270.02 956
10270.98 968
10271.94 954
10272.89 941
10273.85 915
10274.81 917
10275.76 898
10276.72 907
10277.68 921
10278.63 916
10279.59 909
10280.55 888
10281.50 906
10282.46 906
10283.42 907
10284.38 906
10285.33 894
10286.29 904
10287.25 868
10288.20 894
10289.16 880
10290.12 877
10291.08 857
10292.03 834
10292.99 836
10293.95 853
10294.91 844
10295.86 838
10296.82 851
10297.78 887
10298.74 889
10299.70 845
10300.65 891
10301.61 840
10302.57 868
10303.53 840
10304.49 818
10305.44 843
10306.40 816
10307.36 808
10308.32 836
10309.28 870
10310.24 882
10311.19 799
10312.15 800
10313.11 827
10314.07 844
10315.03 841
10315.99 818
10316.95 778
10317.90 774
10318.86 833
10319.82 812
10320.78 840
10321.74 887
10322.70 896
10323.66 799
10324.62 797
10325.58 796
10326.54 802
10327.49 833
10328.45 824
10329.41 867
10330.37 882
10331.33 880
10332.29 816
10333.25 791
10334.21 793
10335.17 768
10336.13 786
10337.09 809
10338.05 772
10339.01 719
10339.97 749
10340.93 730
10341.89 769
10342.85 785
10343.81 812
10344.77 756
10345.73 718
10346.69 760
10347.65 753
10348.61 754
10349.57 759
10350.53 805
10351.49 806
10352.45 747
10353.41 743
10354.37 733
10355.33 738
10356.29 760
10357.25 705
10358.21 713
10359.17 718
10360.13 742
10361.09 741
10362.06 737
10363.02 703
10363.98 722
10364.94 717
10365.90 725
10366.86 708
10367.82 709
10368.78 756
10369.74 719
10370.70 695
10371.67 739
10372.63 747
10373.59 728
10374.55 715
10375.51 715
10376.47 726
10377.43 688
10378.40 694
10379.36 739
10380.32 697
10381.28 658
10382.24 735
10383.20 748
10384.17 732
10385.13 731
10386.09 748
10387.05 741
10388.01 722
10388.98 679
10389.94 641
10390.90 661
10391.86 669
10392.82 680
10393.79 700
10394.75 692
10395.71 680
10396.67 629
10397.64 673
10398.60 656
10399.56 664
10400.52 672
10401.49 672
10402.45 654
10403.41 651
10404.37 700
10405.34 671
10406.30 649
10407.26 678
10408.23 733
10409.19 710
10410.15 684
10411.11 656
10412.08 638
10413.04 686
10414.00 679
10414.97 681
10415.93 676
10416.89 668
10417.86 677
10418.82 675
10419.78 675
10420.75 673
10421.71 669
10422.68 701
10423.64 681
10424.60 729
10425.57 708
10426.53 708
10427.49 698
10428.46 709
10429.42 676
10430.39 681
10431.35 649
10432.31 666
10433.28 654
10434.24 659
10435.21 679
10436.17 609
10437.13 686
10438.10 635
10439.06 649
10440.03 645
10440.99 646
10441.96 644
10442.92 669
10443.89 647
10444.85 654
10445.82 630
10446.78 618
10447.74 622
10448.71 611
10449.67 618
10450.64 648
10451.60 658
10452.57 640
10453.53 639
10454.50 652
10455.46 646
10456.43 662
10457.39 647
10458.36 617
10459.33 630
10460.29 642
10461.26 618
10462.22 651
10463.19 626
10464.15 599
10465.12 622
10466.08 639
10467.05 611
10468.01 589
10468.98 605
10469.95 645
10470.91 594
10471.88 601
10472.84 649
10473.81 637
10474.78 625
10475.74 623
10476.71 649
10477.67 682
10478.64 658
10479.61 645
10480.57 632
10481.54 646
10482.51 637
10483.47 681
10484.44 666
10485.41 658
10486.37 661
10487.34 674
10488.30 679
10489.27 667
10490.24 611
10491.20 665
10492.17 659
10493.14 666
10494.11 639
10495.07 648
10496.04 610
10497.01 643
10497.97 632
10498.94 594
10499.91 636
10500.88 616
10501.84 638
10502.81 600
10503.78 624
10504.74 582
10505.71 623
10506.68 604
10507.65 609
10508.61 621
10509.58 595
10510.55 608
10511.52 620
10512.49 641
10513.45 628
10514.42 605
10515.39 585
10516.36 651
10517.32 595
10518.29 606
10519.26 645
10520.23 639
10521.20 635
10522.17 575
10523.13 603
10524.10 622
10525.07 605
10526.04 618
10527.01 638
10527.98 666
10528.94 635
10529.91 628
10530.88 631
10531.85 612
10532.82 614
10533.79 585
10534.76 655
10535.72 608
10536.69 641
10537.66 649
10538.63 628
10539.60 627
10540.57 622
10541.54 666
10542.51 657
10543.48 642
10544.45 711
10545.42 669
10546.38 681
10547.35 628
10548.32 652
10549.29 666
10550.26 658
10551.23 687
10552.20 678
10553.17 664
10554.14 665
10555.11 683
10556.08 627
10557.05 632
10558.02 641
10558.99 647
10559.96 691
10560.93 681
10561.90 679
10562.87 708
10563.84 713
10564.81 684
10565.78 630
10566.75 640
10567.72 696
10568.69 674
10569.66 635
10570.63 673
10571.60 695
10572.57 664
10573.54 702
10574.51 710
10575.48 695
10576.46 707
10577.43 689
10578.40 684
10579.37 669
10580.34 648
10581.31 681
10582.28 706
10583.25 687
10584.22 694
10585.19 692
10586.16 688
10587.14 661
10588.11 691
10589.08 689
10590.05 663
10591.02 722
10591.99 725
10592.96 698
10593.94 694
10594.91 725
10595.88 772
10596.85 739
10597.82 725
10598.79 759
10599.77 730
10600.74 710
10601.71 742
10602.68 771
10603.65 786
10604.62 777
10605.60 786
10606.57 825
10607.54 786
10608.51 844
10609.49 856
10610.46 842
10611.43 873
10612.40 864
10613.37 881
10614.35 927
10615.32 902
10616.29 874
10617.26 873
10618.24 872
10619.21 847
10620.18 868
10621.16 871
10622.13 867
10623.10 834
10624.07 815
10625.05 797
10626.02 773
10626.99 813
10627.97 779
10628.94 804
10629.91 811
10630.89 779
10631.86 740
10632.83 735
10633.80 770
10634.78 751
10635.75 770
10636.73 811
10637.70 829
10638.67 812
10639.65 853
10640.62 886
10641.59 856
10642.57 858
10643.54 852
10644.51 855
10645.49 846
10646.46 822
10647.44 807
10648.41 845
10649.38 795
10650.36 793
10651.33 784
10652.31 820
10653.28 778
10654.25 770
10655.23 785
10656.20 743
10657.18 770
10658.15 738
10659.13 754
10660.10 723
10661.08 702
10662.05 751
10663.03 691
10664.00 701
10664.97 679
10665.95 706
10666.92 685
10667.90 670
10668.87 712
10669.85 729
10670.82 706
10671.80 696
10672.77 662
10673.75 686
10674.72 645
10675.70 663
10676.68 709
10677.65 671
10678.63 654
10679.60 667
10680.58 681
10681.55 702
10682.53 670
10683.50 649
10684.48 670
10685.45 670
10686.43 698
10687.41 719
10688.38 717
10689.36 691
10690.33 695
10691.31 715
10692.29 706
10693.26 691
10694.24 682
10695.21 682
10696.19 678
10697.17 666
10698.14 668
10699.12 655
10700.10 701
10701.07 680
10702.05 699
10703.02 682
10704.00 668
10704.98 653
10705.95 666
10706.93 665
10707.91 667
10708.88 674
10709.86 670
10710.84 674
10711.82 674
10712.79 687
10713.77 673
10714.75 677
10715.72 660
10716.70 677
10717.68 693
10718.65 697
10719.63 716
10720.61 678
10721.59 711
10722.56 688
10723.54 721
10724.52 675
10725.50 686
10726.47 656
10727.45 669
10728.43 731
10729.41 686
10730.38 710
10731.36 704
10732.34 689
10733.32 675
10734.30 693
10735.27 716
10736.25 734
10737.23 691
10738.21 672
10739.19 663
10740.16 707
10741.14 706
10742.12 698
10743.10 675
10744.08 703
10745.06 695
10746.03 691
10747.01 688
10747.99 668
10748.97 733
10749.95 715
10750.93 696
10751.91 715
10752.88 737
10753.86 719
10754.84 712
10755.82 743
10756.80 726
10757.78 726
10758.76 738
10759.74 740
10760.72 736
10761.70 749
10762.67 748
10763.65 764
10764.63 732
10765.61 753
10766.59 743
10767.57 740
10768.55 774
10769.53 756
10770.51 769
10771.49 791
10772.47 779
10773.45 787
10774.43 779
10775.41 816
10776.39 772
10777.37 774
10778.35 797
10779.33 808
10780.31 822
10781.29 809
10782.27 863
10783.25 838
10784.23 858
10785.21 809
10786.19 859
10787.17 872
10788.15 826
10789.13 842
10790.11 820
10791.09 815
10792.07 807
10793.05 804
10794.03 826
10795.01 833
10795.99 807
10796.97 803
10797.96 798
10798.94 805
10799.92 764
10800.90 764
10801.88 782
10802.86 760
10803.84 766
10804.82 794
10805.80 749
10806.79 770
10807.77 818
10808.75 764
10809.73 770
10810.71 792
10811.69 795
10812.67 756
10813.65 788
10814.64 783
10815.62 745
10816.60 767
10817.58 758
10818.56 753
10819.54 758
10820.53 763
10821.51 781
10822.49 803
10823.47 795
10824.45 782
10825.44 790
10826.42 785
10827.40 789
10828.38 776
10829.37 730
10830.35 781
10831.33 762
10832.31 774
10833.29 795
10834.28 806
10835.26 782
10836.24 811
10837.22 786
10838.21 779
10839.19 771
10840.17 797
10841.16 819
10842.14 788
10843.12 804
10844.10 772
10845.09 806
10846.07 800
10847.05 782
10848.04 824
10849.02 819
10850.00 828
10850.99 808
10851.97 871
10852.95 836
10853.94 813
10854.92 865
10855.90 846
10856.89 832
10857.87 845
10858.85 842
10859.84 861
10860.82 881
10861.80 857
10862.79 871
10863.77 866
10864.76 872
10865.74 816
10866.72 851
10867.71 896
10868.69 910
10869.68 915
10870.66 951
10871.64 928
10872.63 929
10873.61 943
10874.60 927
10875.58 923
10876.56 900
10877.55 916
10878.53 942
10879.52 957
10880.50 948
10881.49 912
10882.47 872
10883.46 932
10884.44 948
10885.43 982
10886.41 963
10887.40 956
10888.38 952
10889.37 968
10890.35 941
10891.34 960
10892.32 1007
10893.31 1019
10894.29 1016
10895.28 1004
10896.26 1024
10897.25 1063
10898.23 985
10899.22 1033
10900.20 1103
10901.19 1060
10902.17 1093
10903.16 1121
10904.15 1098
10905.13 1106
10906.12 1115
10907.10 1086
10908.09 1149
10909.07 1065
10910.06 1117
10911.05 1141
10912.03 1139
10913.02 1138
10914.00 1182
10914.99 1145
10915.98 1167
10916.96 1202
10917.95 1238
10918.94 1230
10919.92 1201
10920.91 1238
10921.89 1244
10922.88 1259
10923.87 1290
10924.85 1322
10925.84 1296
10926.83 1237
10927.81 1268
10928.80 1290
10929.79 1290
10930.77 1287
10931.76 1331
10932.75 1375
10933.74 1353
10934.72 1342
10935.71 1422
10936.70 1360
10937.68 1405
10938.67 1374
10939.66 1382
10940.65 1450
10941.63 1462
10942.62 1505
10943.61 1539
10944.59 1533
10945.58 1536
10946.57 1567
10947.56 1545
10948.54 1579
10949.53 1592
10950.52 1647
10951.51 1703
10952.50 1783
10953.48 1730
10954.47 1775
10955.46 1873
10956.45 1946
10957.44 1984
10958.42 2026
10959.41 2095
10960.40 2159
10961.39 2140
10962.38 2159
10963.36 2162
10964.35 2192
10965.34 2165
10966.33 2126
10967.32 2148
10968.31 2094
10969.30 2105
10970.28 2066
10971.27 1993
10972.26 1968
10973.25 1997
10974.24 1981
10975.23 1928
10976.22 1915
10977.21 1894
10978.19 1859
10979.18 1865
10980.17 1819
10981.16 1872
10982.15 1931
10983.14 1869
10984.13 1798
10985.12 1885
10986.11 1809
10987.10 1879
10988.09 1920
10989.08 1893
10990.07 1953
10991.06 1994
10992.04 1982
10993.03 2060
10994.02 2152
10995.01 2277
10996.00 2332
10996.99 2443
10997.98 2513
10998.97 2667
10999.96 2773
11000.95 2878
11001.94 2841
11002.93 2900
11003.92 2962
11004.91 2984
11005.90 2812
11006.89 2728
11007.88 2665
11008.87 2642
11009.87 2575
11010.86 2582
11011.85 2467
11012.84 2345
11013.83 2304
11014.82 2203
11015.81 2112
11016.80 2025
11017.79 2018
11018.78 1957
11019.77 1853
11020.76 1805
11021.75 1714
11022.74 1650
11023.74 1641
11024.73 1553
11025.72 1499
11026.71 1515
11027.70 1495
11028.69 1442
11029.68 1461
11030.67 1466
11031.67 1417
11032.66 1369
11033.65 1347
11034.64 1394
11035.63 1395
11036.62 1347
11037.61 1334
11038.61 1381
11039.60 1372
11040.59 1363
11041.58 1373
11042.57 1359
11043.56 1356
11044.56 1284
11045.55 1301
11046.54 1329
11047.53 1307
11048.53 1248
11049.52 1308
11050.51 1277
11051.50 1235
11052.49 1292
11053.49 1269
11054.48 1274
11055.47 1211
11056.46 1213
11057.46 1205
11058.45 1234
11059.44 1252
11060.43 1213
11061.43 1208
11062.42 1217
11063.41 1221
11064.41 1212
11065.40 1162
11066.39 1209
11067.38 1226
11068.38 1217
11069.37 1191
11070.36 1209
11071.36 1210
11072.35 1173
11073.34 1244
11074.34 1191
11075.33 1196
11076.32 1186
11077.32 1231
11078.31 1231
11079.30 1203
11080.30 1211
11081.29 1184
11082.28 1212
11083.28 1204
11084.27 1155
11085.27 1169
11086.26 1213
11087.25 1223
11088.25 1180
11089.24 1160
11090.24 1179
11091.23 1179
11092.22 1164
11093.22 1072
11094.21 1127
11095.21 1124
11096.20 1087
11097.19 1110
11098.19 1175
11099.18 1073
11100.18 1058
11101.17 1069
11102.17 1054
11103.16 1060
11104.16 1038
11105.15 1108
11106.15 1075
11107.14 1061
11108.13 1063
11109.13 1080
11110.12 1031
11111.12 1086
11112.11 1081
11113.11 1033
11114.10 1029
11115.10 1025
11116.09 1045
11117.09 1042
11118.09 1041
11119.08 1032
11120.08 1079
11121.07 1081
11122.07 1039
11123.06 1000
11124.06 1015
11125.05 1007
11126.05 1062
11127.04 1046
11128.04 1072
11129.04 1034
11130.03 1057
11131.03 1028
11132.02 981
11133.02 964
11134.02 1013
11135.01 988
11136.01 1002
11137.00 968
11138.00 1021
11139.00 1001
11139.99 947
11140.99 1015
11141.98 1008
11142.98 1018
11143.98 1026
11144.97 992
11145.97 1049
11146.97 978
11147.96 964
11148.96 994
11149.96 972
11150.95 985
11151.95 977
11152.95 971
11153.94 996
11154.94 1000
11155.94 1011
11156.93 951
11157.93 952
11158.93 939
11159.93 958
11160.92 993
11161.92 985
11162.92 953
11163.92 1027
11164.91 1005
11165.91 1002
11166.91 994
11167.90 982
11168.90 940
11169.90 928
11170.90 937
11171.90 963
11172.89 973
11173.89 924
11174.89 941
11175.89 986
11176.88 946
11177.88 954
11178.88 946
11179.88 934
11180.88 953
11181.87 917
11182.87 963
11183.87 971
11184.87 984
11185.87 946
11186.87 962
11187.86 955
11188.86 974
11189.86 933
11190.86 974
11191.86 974
11192.86 1010
11193.86 981
11194.85 918
11195.85 936
11196.85 892
11197.85 973
11198.85 992
11199.85 964
11200.85 991
11201.85 970
11202.84 997
11203.84 991
11204.84 998
11205.84 980
11206.84 999
11207.84 1035
11208.84 1041
11209.84 1062
11210.84 1077
11211.84 1062
11212.84 1074
11213.84 1056
11214.84 1068
11215.84 1055
11216.84 1059
11217.84 1036
11218.84 1085
11219.84 1080
11220.84 1048
11221.84 1023
11222.84 1068
11223.84 1005
11224.84 1012
11225.84 1040
11226.84 990
11227.84 996
11228.84 1029
11229.84 994
11230.84 1046
11231.84 974
11232.84 1040
11233.84 995
11234.84 1027
11235.84 1034
11236.84 1031
11237.84 990
11238.84 1005
11239.84 995
11240.84 943
11241.84 1009
11242.84 1006
11243.84 1016
11244.84 983
11245.85 1026
11246.85 1011
11247.85 1038
11248.85 1043
11249.85 1056
11250.85 1043
11251.85 1049
11252.85 1089
11253.86 1092
11254.86 1084
11255.86 1077
11256.86 1097
11257.86 1125
11258.86 1103
11259.86 1070
11260.87 1107
11261.87 1096
11262.87 1083
11263.87 1124
11264.87 1145
11265.87 1099
11266.88 1144
11267.88 1125
11268.88 1142
11269.88 1175
11270.88 1159
11271.89 1162
11272.89 1184
11273.89 1126
11274.89 1178
11275.90 1212
11276.90 1223
11277.90 1232
11278.90 1221
11279.90 1274
11280.91 1243
11281.91 1226
11282.91 1269
11283.92 1229
11284.92 1213
11285.92 1221
11286.92 1161
11287.93 1174
11288.93 1145
11289.93 1183
11290.94 1142
11291.94 1117
11292.94 1151
11293.94 1064
11294.95 1097
11295.95 1107
11296.95 1075
11297.96 1045
11298.96 1001
11299.96 1002
11300.97 1028
11301.97 1061
11302.97 1020
11303.98 963
11304.98 960
11305.98 974
11306.99 1000
11307.99 1001
11309.00 984
11310.00 1019
11311.00 1049
11312.01 984
11313.01 1000
11314.02 1026
11315.02 989
11316.02 1060
11317.03 1076
11318.03 1071
11319.04 1048
11320.04 1081
11321.04 1059
11322.05 1060
11323.05 1089
11324.06 1082
11325.06 1057
11326.07 1039
11327.07 1049
11328.08 1034
11329.08 1094
11330.09 1068
11331.09 1091
11332.10 1046
11333.10 1083
11334.10 1073
11335.11 1081
11336.11 1028
11337.12 1044
11338.12 1051
11339.13 1018
11340.14 1049
11341.14 1068
11342.15 1085
11343.15 1028
11344.16 1070
11345.16 1056
11346.17 1082
11347.17 1067
11348.18 1051
11349.18 1043
11350.19 1030
11351.19 1051
11352.20 1024
11353.21 1042
11354.21 1035
11355.22 1011
11356.22 978
11357.23 985
11358.24 1055
11359.24 1005
11360.25 938
11361.25 1000
11362.26 1012
11363.27 1000
11364.27 949
11365.28 966
11366.28 954
11367.29 920
11368.30 936
11369.30 866
11370.31 894
11371.32 913
11372.32 921
11373.33 877
11374.34 862
11375.34 862
11376.35 888
11377.36 930
11378.36 863
11379.37 889
11380.38 851
11381.38 870
11382.39 820
11383.40 869
11384.41 824
11385.41 863
11386.42 879
11387.43 848
11388.43 857
11389.44 859
11390.45 835
11391.46 813
11392.46 871
11393.47 820
11394.48 834
11395.49 827
11396.49 846
11397.50 828
11398.51 868
11399.52 810
11400.53 818
11401.53 786
11402.54 888
11403.55 899
11404.56 850
11405.57 846
11406.57 839
11407.58 811
11408.59 872
11409.60 839
11410.61 830
11411.61 885
11412.62 793
11413.63 822
11414.64 865
11415.65 845
11416.66 819
11417.67 787
11418.67 830
11419.68 842
11420.69 850
11421.70 850
11422.71 860
11423.72 839
11424.73 838
11425.74 834
11426.74 809
11427.75 850
11428.76 855
11429.77 854
11430.78 829
11431.79 837
11432.80 817
11433.81 808
11434.82 827
11435.83 855
11436.84 848
11437.85 856
11438.86 824
11439.87 843
11440.88 810
11441.88 835
11442.89 811
11443.90 832
11444.91 806
11445.92 820
11446.93 800
11447.94 812
11448.95 797
11449.96 774
11450.97 835
11451.98 839
11452.99 829
11454.00 824
11455.01 784
11456.02 763
11457.04 800
11458.05 844
11459.06 843
11460.07 804
11461.08 789
11462.09 844
11463.10 819
11464.11 801
11465.12 764
11466.13 777
11467.14 812
11468.15 816
11469.16 817
11470.17 788
11471.18 797
11472.20 797
11473.21 818
11474.22 816
11475.23 802
11476.24 861
11477.25 839
11478.26 819
11479.27 777
11480.28 814
11481.30 798
11482.31 791
11483.32 803
11484.33 825
11485.34 840
11486.35 823
11487.37 840
11488.38 808
11489.39 854
11490.40 840
11491.41 800
11492.42 788
11493.44 809
11494.45 846
11495.46 820
11496.47 862
11497.48 841
11498.50 855
11499.51 902
11500.52 864
11501.53 877
11502.55 859
11503.56 878
11504.57 870
11505.58 895
11506.60 866
11507.61 920
11508.62 921
11509.63 919
11510.65 964
11511.66 904
11512.67 895
11513.68 925
11514.70 927
11515.71 979
11516.72 1000
11517.74 943
11518.75 981
11519.76 1051
11520.78 1049
11521.79 1054
11522.80 1067
11523.81 1058
11524.83 1090
11525.84 1107
11526.85 1199
11527.87 1155
11528.88 1194
11529.90 1176
11530.91 1177
11531.92 1222
11532.94 1251
11533.95 1318
11534.96 1346
11535.98 1365
11536.99 1493
11538.01 1511
11539.02 1585
11540.03 1605
11541.05 1599
11542.06 1625
11543.08 1628
11544.09 1603
11545.10 1564
11546.12 1664
11547.13 1575
11548.15 1534
11549.16 1483
11550.18 1470
11551.19 1471
11552.20 1416
11553.22 1409
11554.23 1310
11555.25 1316
11556.26 1263
11557.28 1233
11558.29 1220
11559.31 1150
11560.32 1124
11561.34 1115
11562.35 1098
11563.37 1049
11564.38 1004
11565.40 993
11566.41 1011
11567.43 961
11568.44 972
11569.46 986
11570.47 956
11571.49 974
11572.50 956
11573.52 962
11574.53 916
11575.55 926
11576.57 924
11577.58 925
11578.60 926
11579.61 925
11580.63 942
11581.64 967
11582.66 963
11583.68 953
11584.69 946
11585.71 925
11586.72 954
11587.74 900
11588.76 920
11589.77 925
11590.79 943
11591.81 964
11592.82 952
11593.84 936
11594.85 953
11595.87 944
11596.89 952
11597.90 908
11598.92 970
11599.94 970
11600.95 1001
11601.97 968
11602.99 991
11604.00 982
11605.02 1040
11606.04 1011
11607.05 992
11608.07 941
11609.09 965
11610.11 926
11611.12 925
11612.14 937
11613.16 926
11614.17 952
11615.19 971
11616.21 976
11617.23 945
11618.24 897
11619.26 891
11620.28 900
11621.30 901
11622.31 899
11623.33 865
11624.35 867
11625.37 848
11626.38 863
11627.40 862
11628.42 860
11629.44 854
11630.46 873
11631.47 882
11632.49 825
11633.51 813
11634.53 828
11635.55 830
11636.56 861
11637.58 834
11638.60 816
11639.62 819
11640.64 837
11641.66 797
11642.67 771
11643.69 774
11644.71 767
11645.73 764
11646.75 747
11647.77 815
11648.79 773
11649.80 765
11650.82 758
11651.84 740
11652.86 735
11653.88 758
11654.90 802
11655.92 771
11656.94 764
11657.96 735
11658.98 743
11660.00 765
11661.01 727
11662.03 751
11663.05 769
11664.07 768
11665.09 727
11666.11 754
11667.13 752
11668.15 739
11669.17 739
11670.19 723
11671.21 738
11672.23 702
11673.25 719
11674.27 742
11675.29 728
11676.31 723
11677.33 732
11678.35 712
11679.37 721
11680.39 728
11681.41 691
11682.43 731
11683.45 760
11684.47 708
11685.49 731
11686.51 734
11687.53 769
11688.55 727
11689.57 719
11690.59 718
11691.61 749
11692.63 746
11693.66 717
11694.68 687
11695.70 733
11696.72 722
11697.74 704
11698.76 730
11699.78 704
11700.80 734
11701.82 727
11702.84 665
11703.86 684
11704.89 689
11705.91 694
11706.93 679
11707.95 719
11708.97 714
11709.99 691
11711.01 719
11712.04 689
11713.06 692
11714.08 713
11715.10 711
11716.12 698
11717.14 694
11718.17 700
11719.19 674
11720.21 693
11721.23 682
11722.25 699
11723.28 738
11724.30 729
11725.32 692
11726.34 649
11727.36 646
11728.39 688
11729.41 690
11730.43 712
11731.45 732
11732.48 714
11733.50 736
11734.52 725
11735.54 718
11736.57 695
11737.59 698
11738.61 726
11739.63 735
11740.66 705
11741.68 699
11742.70 752
11743.72 720
11744.75 690
11745.77 700
11746.79 705
11747.82 701
11748.84 726
11749.86 703
11750.89 706
11751.91 677
11752.93 721
11753.96 693
11754.98 723
11756.00 716
11757.03 729
11758.05 731
11759.07 691
11760.10 724
11761.12 726
11762.14 713
11763.17 693
11764.19 677
11765.22 726
11766.24 720
11767.26 763
11768.29 735
11769.31 703
11770.34 727
11771.36 738
11772.38 757
11773.41 732
11774.43 753
11775.46 758
11776.48 780
11777.51 758
11778.53 766
11779.55 744
11780.58 765
11781.60 742
11782.63 770
11783.65 763
11784.68 757
11785.70 768
11786.73 748
11787.75 808
11788.78 801
11789.80 792
11790.83 791
11791.85 805
11792.88 785
11793.90 761
11794.93 772
11795.95 773
11796.98 761
11798.00 801
11799.03 784
11800.05 820
11801.08 822
11802.10 793
11803.13 814
11804.15 822
11805.18 840
11806.21 835
11807.23 800
11808.26 797
11809.28 838
11810.31 818
11811.33 830
11812.36 787
11813.39 865
11814.41 823
11815.44 799
11816.46 849
11817.49 819
11818.52 819
11819.54 860
11820.57 866
11821.59 869
11822.62 847
11823.65 884
11824.67 872
11825.70 886
11826.73 905
11827.75 903
11828.78 895
11829.81 919
11830.83 941
11831.86 914
11832.89 896
11833.91 892
11834.94 916
11835.97 913
11836.99 937
11838.02 896
11839.05 890
11840.08 932
11841.10 952
11842.13 1007
11843.16 968
11844.18 965
11845.21 940
11846.24 986
11847.27 960
11848.29 945
11849.32 953
11850.35 948
11851.38 948
11852.40 1014
11853.43 1011
11854.46 999
11855.49 1038
11856.51 1036
11857.54 1003
11858.57 1045
11859.60 1013
11860.63 1076
11861.65 1064
11862.68 1111
11863.71 1086
11864.74 1072
11865.77 1081
11866.80 1097
11867.82 1119
11868.85 1088
11869.88 1138
11870.91 1110
11871.94 1151
11872.97 1141
11873.99 1116
11875.02 1158
11876.05 1203
11877.08 1216
11878.11 1166
11879.14 1194
11880.17 1253
11881.20 1250
11882.22 1292
11883.25 1260
11884.28 1274
11885.31 1292
11886.34 1263
11887.37 1248
11888.40 1320
11889.43 1390
11890.46 1393
11891.49 1386
11892.52 1357
11893.55 1374
11894.57 1443
11895.60 1487
11896.63 1477
11897.66 1553
11898.69 1599
11899.72 1632
11900.75 1725
11901.78 1843
11902.81 1772
11903.84 1808
11904.87 1862
11905.90 1928
11906.93 1904
11907.96 1869
11908.99 1874
11910.02 1915
11911.05 1828
11912.08 1913
11913.11 1895
11914.14 1810
11915.17 1818
11916.20 1787
11917.23 1833
11918.26 1843
11919.29 1815
11920.33 1804
11921.36 1831
11922.39 1797
11923.42 1709
11924.45 1753
11925.48 1801
11926.51 1771
11927.54 1732
11928.57 1814
11929.60 1810
11930.63 1797
11931.66 1838
11932.70 1839
11933.73 1837
11934.76 1859
11935.79 1805
11936.82 1829
11937.85 1831
11938.88 1778
11939.91 1811
11940.95 1751
11941.98 1694
11943.01 1700
11944.04 1699
11945.07 1672
11946.10 1637
11947.14 1570
11948.17 1566
11949.20 1502
11950.23 1492
11951.26 1516
11952.29 1495
11953.33 1408
11954.36 1410
11955.39 1421
11956.42 1384
11957.46 1342
11958.49 1282
11959.52 1320
11960.55 1302
11961.58 1309
11962.62 1315
11963.65 1255
11964.68 1334
11965.71 1310
11966.75 1268
11967.78 1269
11968.81 1282
11969.84 1330
11970.88 1262
11971.91 1293
11972.94 1261
11973.98 1240
11975.01 1264
11976.04 1296
11977.07 1225
11978.11 1254
11979.14 1309
11980.17 1278
11981.21 1246
11982.24 1316
11983.27 1264
11984.31 1306
11985.34 1309
11986.37 1263
11987.41 1307
11988.44 1295
11989.47 1286
11990.51 1323
11991.54 1316
11992.58 1330
11993.61 1380
11994.64 1387
11995.68 1361
11996.71 1351
11997.74 1392
11998.78 1354
11999.81 1300
12000.85 1355
12001.88 1374
12002.91 1349
12003.95 1379
12004.98 1396
12006.02 1422
12007.05 1420
12008.09 1431
12009.12 1399
12010.15 1454
12011.19 1398
12012.22 1406
12013.26 1430
12014.29 1440
12015.33 1468
12016.36 1520
12017.40 1482
12018.43 1532
12019.47 1524
12020.50 1532
12021.54 1557
12022.57 1517
12023.61 1559
12024.64 1607
12025.68 1564
12026.71 1577
12027.75 1583
12028.78 1569
12029.82 1592
12030.85 1582
12031.89 1560
12032.92 1592
12033.96 1584
12034.99 1610
12036.03 1623
12037.07 1575
12038.10 1566
12039.14 1577
12040.17 1642
12041.21 1639
12042.24 1623
12043.28 1630
12044.32 1584
12045.35 1644
12046.39 1577
12047.42 1645
12048.46 1613
12049.50 1610
12050.53 1652
12051.57 1663
12052.61 1709
12053.64 1661
12054.68 1695
12055.71 1773
12056.75 1823
12057.79 1823
12058.82 1724
12059.86 1725
12060.90 1690
12061.93 1772
12062.97 1788
12064.01 1740
12065.04 1730
12066.08 1728
12067.12 1710
12068.15 1710
12069.19 1680
12070.23 1633
12071.27 1646
12072.30 1651
12073.34 1621
12074.38 1650
12075.41 1610
12076.45 1593
12077.49 1540
12078.53 1557
12079.56 1554
12080.60 1521
12081.64 1539
12082.68 1539
12083.71 1552
12084.75 1520
12085.79 1546
12086.83 1551
12087.86 1543
12088.90 1522
12089.94 1542
12090.98 1573
12092.02 1562
12093.05 1563
12094.09 1584
12095.13 1580
12096.17 1621
12097.21 1662
12098.25 1647
12099.28 1682
12100.32 1709
12101.36 1732
12102.40 1701
12103.44 1749
12104.48 1743
12105.51 1704
12106.55 1670
12107.59 1732
12108.63 1706
12109.67 1696
12110.71 1742
12111.75 1689
12112.79 1668
12113.82 1600
12114.86 1499
12115.90 1557
12116.94 1525
12117.98 1494
12119.02 1450
12120.06 1424
12121.10 1462
12122.14 1454
12123.18 1376
12124.22 1335
12125.25 1265
12126.29 1244
12127.33 1248
12128.37 1217
12129.41 1223
12130.45 1150
12131.49 1182
12132.53 1219
12133.57 1133
12134.61 1091
12135.65 1155
12136.69 1144
12137.73 1147
12138.77 1146
12139.81 1154
12140.85 1163
12141.89 1117
12142.93 1076
12143.97 1098
12145.01 1099
12146.05 1113
12147.09 1099
12148.13 1112
12149.17 1072
12150.21 1068
12151.25 1061
12152.29 1074
12153.34 1045
12154.38 1019
12155.42 1040
12156.46 1071
12157.50 1064
12158.54 1088
12159.58 1003
12160.62 1088
12161.66 1065
12162.70 1043
12163.74 1035
12164.78 1010
12165.83 1012
12166.87 986
12167.91 1049
12168.95 976
12169.99 976
12171.03 971
12172.07 1013
12173.11 982
12174.16 947
12175.20 977
12176.24 996
12177.28 1009
12178.32 1057
12179.36 971
12180.41 966
12181.45 984
12182.49 987
12183.53 972
12184.57 952
12185.62 991
12186.66 971
12187.70 992
12188.74 987
12189.78 968
12190.83 911
12191.87 959
12192.91 957
12193.95 943
12195.00 948
12196.04 967
12197.08 940
12198.12 947
12199.17 974
12200.21 933
12201.25 960
12202.29 939
12203.34 946
12204.38 909
12205.42 931
12206.46 912
12207.51 917
12208.55 908
12209.59 938
12210.64 954
12211.68 901
12212.72 904
12213.77 867
12214.81 875
12215.85 877
12216.90 872
12217.94 894
12218.98 915
12220.03 886
12221.07 873
12222.11 850
12223.16 872
12224.20 870
12225.24 916
12226.29 898
12227.33 875
12228.37 859
12229.42 875
12230.46 853
12231.51 864
12232.55 865
12233.59 862
12234.64 838
12235.68 842
12236.73 880
12237.77 865
12238.82 823
12239.86 846
12240.90 852
12241.95 880
12242.99 855
12244.04 817
12245.08 834
12246.13 808
12247.17 851
12248.22 816
12249.26 799
12250.31 848
12251.35 830
12252.39 828
12253.44 817
12254.48 809
12255.53 800
12256.57 808
12257.62 782
12258.66 782
12259.71 789
12260.75 798
12261.80 825
12262.85 793
12263.89 761
12264.94 750
12265.98 774
12267.03 784
12268.07 794
12269.12 794
12270.16 783
12271.21 737
12272.25 763
12273.30 751
12274.35 719
12275.39 754
12276.44 731
12277.48 722
12278.53 751
12279.58 749
12280.62 737
12281.67 726
12282.71 772
12283.76 768
12284.81 738
12285.85 736
12286.90 697
12287.95 708
12288.99 706
12290.04 750
12291.08 736
12292.13 720
12293.18 725
12294.22 723
12295.27 718
12296.32 690
12297.36 736
12298.41 716
12299.46 706
12300.50 735
12301.55 743
12302.60 717
12303.65 743
12304.69 721
12305.74 720
12306.79 687
12307.83 727
12308.88 721
12309.93 723
12310.98 734
12312.02 706
12313.07 723
12314.12 694
12315.17 707
12316.21 734
12317.26 733
12318.31 717
12319.36 723
12320.40 701
12321.45 703
12322.50 700
12323.55 691
12324.60 673
12325.64 672
12326.69 701
12327.74 694
12328.79 693
12329.84 672
12330.88 686
12331.93 702
12332.98 697
12334.03 692
12335.08 665
12336.13 652
12337.17 688
12338.22 682
12339.27 704
12340.32 692
12341.37 674
12342.42 691
12343.47 700
12344.51 687
12345.56 686
12346.61 680
12347.66 658
12348.71 698
12349.76 685
12350.81 678
12351.86 642
12352.91 675
12353.95 666
12355.00 665
12356.05 656
12357.10 688
12358.15 658
12359.20 660
12360.25 648
12361.30 683
12362.35 691
12363.40 655
12364.45 704
12365.50 647
12366.55 650
12367.60 686
12368.65 691
12369.70 693
12370.75 650
12371.80 679
12372.85 669
12373.90 669
12374.95 704
12376.00 721
12377.05 683
12378.10 676
12379.15 673
12380.20 736
12381.25 705
12382.30 708
12383.35 679
12384.40 678
12385.45 684
12386.50 649
12387.55 671
12388.60 738
12389.65 697
12390.70 692
12391.75 682
12392.80 697
12393.86 718
12394.91 699
12395.96 687
12397.01 676
12398.06 649
12399.11 662
12400.16 711
12401.21 701
12402.26 701
12403.32 689
12404.37 672
12405.42 695
12406.47 667
12407.52 681
12408.57 697
12409.62 749
12410.68 743
12411.73 743
12412.78 701
12413.83 713
12414.88 708
12415.93 720
12416.99 735
12418.04 708
12419.09 740
12420.14 728
12421.19 719
12422.25 760
12423.30 723
12424.35 735
12425.40 739
12426.45 767
12427.51 738
12428.56 741
12429.61 736
12430.66 737
12431.72 743
12432.77 757
12433.82 728
12434.87 765
12435.93 739
12436.98 719
12438.03 780
12439.08 774
12440.14 730
12441.19 746
12442.24 763
12443.30 789
12444.35 795
12445.40 807
12446.45 780
12447.51 806
12448.56 799
12449.61 764
12450.67 785
12451.72 828
12452.77 841
12453.83 848
12454.88 816
12455.93 840
12456.99 846
12458.04 877
12459.10 886
12460.15 848
12461.20 900
12462.26 924
12463.31 952
12464.36 911
12465.42 951
12466.47 962
12467.53 1066
12468.58 1061
12469.63 1082
12470.69 1084
12471.74 1104
12472.80 1180
12473.85 1246
12474.90 1220
12475.96 1297
12477.01 1356
12478.07 1345
12479.12 1354
12480.18 1336
12481.23 1373
12482.29 1349
12483.34 1300
12484.40 1365
12485.45 1311
12486.50 1334
12487.56 1276
12488.61 1284
12489.67 1285
12490.72 1246
12491.78 1239
12492.83 1267
12493.89 1199
12494.94 1171
12496.00 1171
12497.05 1100
12498.11 1128
12499.17 1106
12500.22 1081
12501.28 1028
12502.33 992
12503.39 1018
12504.44 1044
12505.50 997
12506.55 1000
12507.61 993
12508.67 986
12509.72 967
12510.78 931
12511.83 950
12512.89 1008
12513.94 989
12515.00 953
12516.06 873
12517.11 929
12518.17 990
12519.22 958
12520.28 935
12521.34 934
12522.39 937
12523.45 956
12524.51 976
12525.56 948
12526.62 950
12527.68 943
12528.73 942
12529.79 935
12530.85 956
12531.90 1007
12532.96 1010
12534.02 931
12535.07 1000
12536.13 962
12537.19 956
12538.24 946
12539.30 952
12540.36 983
12541.41 1010
12542.47 996
12543.53 976
12544.59 1006
12545.64 979
12546.70 976
12547.76 1022
12548.82 1012
12549.87 1037
12550.93 1060
12551.99 1071
12553.05 1101
12554.10 1087
12555.16 1106
12556.22 1100
12557.28 1093
12558.33 1120
12559.39 1121
12560.45 1110
12561.51 1114
12562.57 1099
12563.62 1122
12564.68 1138
12565.74 1073
12566.80 1098
12567.86 1067
12568.91 1056
12569.97 1034
12571.03 1074
12572.09 1012
12573.15 1063
12574.21 1059
12575.26 996
12576.32 1007
12577.38 976
12578.44 1030
12579.50 1025
12580.56 978
12581.62 958
12582.68 969
12583.73 996
12584.79 995
12585.85 927
12586.91 941
12587.97 964
12589.03 956
12590.09 956
12591.15 959
12592.21 948
12593.27 950
12594.33 911
12595.38 933
12596.44 948
12597.50 972
12598.56 958
12599.62 950
12600.68 1006
12601.74 977
12602.80 947
12603.86 957
12604.92 962
12605.98 966
12607.04 986
12608.10 997
12609.16 967
12610.22 1003
12611.28 1021
12612.34 994
12613.40 1002
12614.46 984
12615.52 1010
12616.58 1014
12617.64 1013
12618.70 1066
12619.76 1051
12620.82 1027
12621.88 1061
12622.94 1113
12624.00 1084
12625.07 1098
12626.13 1104
12627.19 1116
12628.25 1105
12629.31 1100
12630.37 1164
12631.43 1130
12632.49 1117
12633.55 1127
12634.61 1172
12635.67 1178
12636.73 1123
12637.80 1154
12638.86 1164
12639.92 1142
12640.98 1065
12642.04 1124
12643.10 1127
12644.16 1098
12645.23 1050
12646.29 1054
12647.35 1037
12648.41 1021
12649.47 1001
12650.53 985
12651.59 1013
12652.66 990
12653.72 972
12654.78 946
12655.84 990
12656.90 932
12657.97 989
12659.03 950
12660.09 920
12661.15 921
12662.21 977
12663.28 941
12664.34 952
12665.40 949
12666.46 971
12667.53 896
12668.59 938
12669.65 942
12670.71 924
12671.78 935
12672.84 977
12673.90 990
12674.96 990
12676.03 979
12677.09 983
12678.15 1053
12679.22 993
12680.28 964
12681.34 926
12682.40 939
12683.47 956
12684.53 925
12685.59 978
12686.66 957
12687.72 965
12688.78 964
12689.85 994
12690.91 988
12691.97 980
12693.04 993
12694.10 1009
12695.16 1035
12696.23 1005
12697.29 1017
12698.35 1043
12699.42 1046
12700.48 1007
12701.55 1016
12702.61 1050
12703.67 1040
12704.74 1047
12705.80 1083
12706.87 1056
12707.93 1125
12708.99 1106
12710.06 1090
12711.12 1102
12712.19 1105
12713.25 1078
12714.32 1151
12715.38 1127
12716.44 1157
12717.51 1105
12718.57 1128
12719.64 1139
12720.70 1161
12721.77 1202
12722.83 1162
12723.90 1148
12724.96 1137
12726.03 1182
12727.09 1185
12728.16 1194
12729.22 1232
12730.29 1203
12731.35 1197
12732.42 1260
12733.48 1262
12734.55 1238
12735.61 1252
12736.68 1247
12737.74 1214
12738.81 1196
12739.87 1218
12740.94 1214
12742.00 1218
12743.07 1242
12744.14 1213
12745.20 1169
12746.27 1191
12747.33 1144
12748.40 1124
12749.46 1148
12750.53 1147
12751.60 1113
12752.66 1090
12753.73 1137
12754.79 1107
12755.86 1110
12756.93 1035
12757.99 1069
12759.06 1033
12760.12 1028
12761.19 1005
12762.26 998
12763.32 958
12764.39 978
12765.46 1001
12766.52 938
12767.59 963
12768.66 902
12769.72 925
12770.79 939
12771.86 948
12772.92 937
12773.99 939
12775.06 906
12776.12 948
12777.19 920
12778.26 911
12779.33 923
12780.39 880
12781.46 906
12782.53 941
12783.59 902
12784.66 876
12785.73 915
12786.80 885
12787.86 877
12788.93 842
12790.00 877
12791.07 875
12792.13 889
12793.20 866
12794.27 876
12795.34 915
12796.40 888
12797.47 875
12798.54 866
12799.61 886
12800.68 855
12801.74 875
12802.81 848
12803.88 897
12804.95 881
12806.02 875
12807.09 887
12808.15 854
12809.22 851
12810.29 883
12811.36 902
12812.43 917
12813.50 894
12814.56 855
12815.63 882
12816.70 881
12817.77 920
12818.84 853
12819.91 903
12820.98 920
12822.04 938
12823.11 898
12824.18 930
12825.25 868
12826.32 899
12827.39 905
12828.46 931
12829.53 931
12830.60 898
12831.67 900
12832.74 909
12833.81 917
12834.87 881
12835.94 904
12837.01 921
12838.08 890
12839.15 858
12840.22 858
12841.29 864
12842.36 874
12843.43 824
12844.50 848
12845.57 825
12846.64 786
12847.71 777
12848.78 797
12849.85 825
12850.92 762
12851.99 780
12853.06 772
12854.13 778
12855.20 760
12856.27 730
12857.34 688
12858.41 716
12859.48 748
12860.55 770
12861.62 744
12862.69 723
12863.77 719
12864.84 717
12865.91 767
12866.98 699
12868.05 696
12869.12 683
12870.19 713
12871.26 723
12872.33 683
12873.40 669
12874.47 684
12875.54 693
12876.62 711
12877.69 673
12878.76 685
12879.83 691
12880.90 686
12881.97 683
12883.04 655
12884.12 668
12885.19 671
12886.26 696
12887.33 704
12888.40 636
12889.47 651
12890.54 689
12891.62 679
12892.69 694
12893.76 654
12894.83 662
12895.90 642
12896.98 619
12898.05 671
12899.12 601
12900.19 623
12901.26 640
12902.34 644
12903.41 650
12904.48 640
12905.55 640
12906.63 658
12907.70 662
12908.77 650
12909.84 622
12910.92 635
12911.99 628
12913.06 605
12914.13 653
12915.21 620
12916.28 598
12917.35 606
12918.42 629
12919.50 619
12920.57 602
12921.64 550
12922.72 600
12923.79 590
12924.86 616
12925.94 586
12927.01 607
12928.08 602
12929.16 595
12930.23 595
12931.30 559
12932.38 572
12933.45 585
12934.52 589
12935.60 591
12936.67 604
12937.74 594
12938.82 594
12939.89 591
12940.97 587
12942.04 573
12943.11 574
12944.19 591
12945.26 597
12946.34 580
12947.41 586
12948.48 572
12949.56 571
12950.63 559
12951.71 522
12952.78 567
12953.85 591
12954.93 580
12956.00 597
12957.08 584
12958.15 560
12959.23 568
12960.30 581
12961.38 573
12962.45 563
12963.53 553
12964.60 536
12965.68 539
12966.75 559
12967.83 579
12968.90 573
12969.98 563
12971.05 550
12972.13 561
12973.20 550
12974.28 588
12975.35 543
12976.43 546
12977.50 541
12978.58 562
12979.65 567
12980.73 553
12981.80 590
12982.88 565
12983.95 564
12985.03 557
12986.11 541
12987.18 573
12988.26 571
12989.33 569
12990.41 550
12991.48 575
12992.56 549
12993.64 568
12994.71 555
12995.79 543
12996.86 548
12997.94 582
12999.02 580
13000.09 564
13001.17 552
13002.25 555
13003.32 601
13004.40 590
13005.48 601
13006.55 576
13007.63 584
13008.71 553
13009.78 545
13010.86 544
13011.94 543
13013.01 581
13014.09 583
13015.17 542
13016.24 569
13017.32 584
13018.40 559
13019.47 558
13020.55 606
13021.63 577
13022.71 567
13023.78 584
13024.86 566
13025.94 556
13027.01 577
13028.09 579
13029.17 589
13030.25 587
13031.32 561
13032.40 595
13033.48 595
13034.56 588
13035.64 577
13036.71 605
13037.79 618
13038.87 598
13039.95 600
13041.02 597
13042.10 588
13043.18 597
13044.26 608
13045.34 623
13046.41 620
13047.49 618
13048.57 611
13049.65 610
13050.73 608
13051.81 607
13052.88 581
13053.96 568
13055.04 601
13056.12 623
13057.20 604
13058.28 615
13059.36 624
13060.44 645
13061.51 577
13062.59 570
13063.67 590
13064.75 589
13065.83 585
13066.91 613
13067.99 586
13069.07 607
13070.15 634
13071.23 618
13072.30 610
13073.38 615
13074.46 604
13075.54 579
13076.62 575
13077.70 596
13078.78 603
13079.86 602
13080.94 574
13082.02 599
13083.10 605
13084.18 578
13085.26 598
13086.34 615
13087.42 573
13088.50 568
13089.58 605
13090.66 589
13091.74 588
13092.82 580
13093.90 585
13094.98 614
13096.06 602
13097.14 598
13098.22 581
13099.30 597
13100.38 559
13101.46 577
13102.54 573
13103.62 587
13104.70 585
13105.78 604
13106.86 606
13107.94 593
13109.03 580
13110.11 592
13111.19 604
13112.27 608
13113.35 601
13114.43 634
13115.51 636
13116.59 621
13117.67 626
13118.75 608
13119.84 623
13120.92 614
13122.00 653
13123.08 632
13124.16 608
13125.24 603
13126.32 631
13127.41 616
13128.49 589
13129.57 626
13130.65 643
13131.73 629
13132.81 593
13133.90 666
13134.98 644
13136.06 622
13137.14 614
13138.22 603
13139.30 635
13140.39 667
13141.47 659
13142.55 630
13143.63 659
13144.72 621
13145.80 625
13146.88 649
13147.96 598
13149.04 608
13150.13 623
13151.21 664
13152.29 609
13153.38 620
13154.46 601
13155.54 639
13156.62 632
13157.71 621
13158.79 652
13159.87 674
13160.95 669
13162.04 617
13163.12 671
13164.20 643
13165.29 609
13166.37 657
13167.45 638
13168.54 637
13169.62 600
13170.70 646
13171.79 623
13172.87 639
13173.95 665
13175.04 684
13176.12 656
13177.20 669
13178.29 624
13179.37 640
13180.45 643
13181.54 643
13182.62 651
13183.71 645
13184.79 619
13185.87 673
13186.96 672
13188.04 656
13189.13 658
13190.21 667
13191.29 678
13192.38 669
13193.46 685
13194.55 685
13195.63 696
13196.72 680
13197.80 677
13198.88 685
13199.97 649
13201.05 668
13202.14 652
13203.22 702
13204.31 674
13205.39 654
13206.48 657
13207.56 682
13208.65 670
13209.73 655
13210.82 685
13211.90 685
13212.99 667
13214.07 713
13215.16 698
13216.24 702
13217.33 706
13218.41 663
13219.50 707
13220.58 691
13221.67 673
13222.75 686
13223.84 682
13224.92 691
13226.01 739
13227.10 703
13228.18 714
13229.27 697
13230.35 733
13231.44 687
13232.52 698
13233.61 729
13234.70 692
13235.78 724
13236.87 689
13237.95 720
13239.04 680
13240.13 710
13241.21 711
13242.30 737
13243.39 723
13244.47 739
13245.56 745
13246.64 733
13247.73 783
13248.82 783
13249.90 761
13250.99 773
13252.08 791
13253.16 767
13254.25 782
13255.34 783
13256.42 791
13257.51 800
13258.60 833
13259.69 804
13260.77 823
13261.86 804
13262.95 859
13264.03 845
13265.12 808
13266.21 854
13267.30 846
13268.38 856
13269.47 847
13270.56 838
13271.64 856
13272.73 884
13273.82 836
13274.91 889
13275.99 883
13277.08 893
13278.17 863
13279.26 889
13280.35 933
13281.43 950
13282.52 934
13283.61 915
13284.70 914
13285.79 879
13286.87 929
13287.96 938
13289.05 921
13290.14 929
13291.23 963
13292.31 983
13293.40 988
13294.49 961
13295.58 970
13296.67 1000
13297.76 987
13298.85 981
13299.93 982
13301.02 1028
13302.11 1006
13303.20 1033
13304.29 1038
13305.38 1052
13306.47 1094
13307.56 1097
13308.64 1076
13309.73 1067
13310.82 1105
13311.91 1128
13313.00 1124
13314.09 1132
13315.18 1136
13316.27 1125
13317.36 1159
13318.45 1139
13319.54 1146
13320.63 1129
13321.72 1156
13322.81 1194
13323.89 1223
13324.98 1186
13326.07 1223
13327.16 1206
13328.25 1193
13329.34 1218
13330.43 1196
13331.52 1152
13332.61 1207
13333.70 1190
13334.79 1212
13335.88 1250
13336.97 1234
13338.06 1233
13339.15 1225
13340.24 1310
13341.33 1223
13342.42 1276
13343.52 1305
13344.61 1283
13345.70 1311
13346.79 1359
13347.88 1319
13348.97 1294
13350.06 1346
13351.15 1337
13352.24 1349
13353.33 1314
13354.42 1372
13355.51 1355
13356.60 1338
13357.69 1334
13358.79 1396
13359.88 1361
13360.97 1404
13362.06 1374
13363.15 1454
13364.24 1488
13365.33 1416
13366.42 1419
13367.51 1462
13368.61 1482
13369.70 1439
13370.79 1495
13371.88 1530
13372.97 1482
13374.06 1471
13375.16 1473
13376.25 1450
13377.34 1433
13378.43 1389
13379.52 1427
13380.61 1425
13381.71 1444
13382.80 1418
13383.89 1362
13384.98 1335
13386.08 1295
13387.17 1338
13388.26 1316
13389.35 1275
13390.44 1237
13391.54 1252
13392.63 1255
13393.72 1234
13394.81 1196
13395.91 1243
13397.00 1227
13398.09 1212
13399.18 1137
13400.28 1158
13401.37 1163
13402.46 1146
13403.56 1111
13404.65 1113
13405.74 1126
13406.83 1107
13407.93 1119
13409.02 1131
13410.11 1138
13411.21 1106
13412.30 1138
13413.39 1124
13414.49 1098
13415.58 1117
13416.67 1112
13417.77 1101
13418.86 1145
13419.95 1138
13421.05 1070
13422.14 1083
13423.23 1083
13424.33 1143
13425.42 1094
13426.52 1114
13427.61 1095
13428.70 1073
13429.80 1115
13430.89 1135
13431.98 1143
13433.08 1105
13434.17 1112
13435.27 1151
13436.36 1180
13437.46 1121
13438.55 1109
13439.64 1156
13440.74 1203
13441.83 1141
13442.93 1183
13444.02 1141
13445.12 1158
13446.21 1193
13447.31 1168
13448.40 1201
13449.50 1196
13450.59 1183
13451.68 1249
13452.78 1195
13453.87 1196
13454.97 1280
13456.06 1246
13457.16 1249
13458.25 1260
13459.35 1254
13460.44 1252
13461.54 1276
13462.64 1305
13463.73 1311
13464.83 1335
13465.92 1325
13467.02 1301
13468.11 1330
13469.21 1329
13470.30 1291
13471.40 1343
13472.49 1366
13473.59 1379
13474.69 1397
13475.78 1384
13476.88 1340
13477.97 1332
13479.07 1380
13480.17 1399
13481.26 1358
13482.36 1363
13483.45 1386
13484.55 1393
13485.65 1430
13486.74 1410
13487.84 1479
13488.93 1422
13490.03 1457
13491.13 1459
13492.22 1470
13493.32 1478
13494.42 1521
13495.51 1532
13496.61 1509
13497.71 1541
13498.80 1612
13499.90 1539
13501.00 1581
13502.09 1626
13503.19 1653
13504.29 1663
13505.38 1674
13506.48 1666
13507.58 1656
13508.68 1658
13509.77 1657
13510.87 1671
13511.97 1701
13513.07 1671
13514.16 1643
13515.26 1626
13516.36 1646
13517.45 1645
13518.55 1572
13519.65 1640
13520.75 1622
13521.85 1600
13522.94 1614
13524.04 1539
13525.14 1514
13526.24 1486
13527.33 1471
13528.43 1429
13529.53 1370
13530.63 1374
13531.73 1402
13532.82 1401
13533.92 1346
13535.02 1335
13536.12 1348
13537.22 1332
13538.32 1376
13539.41 1291
13540.51 1260
13541.61 1230
13542.71 1223
13543.81 1224
13544.91 1239
13546.00 1228
13547.10 1179
13548.20 1185
13549.30 1173
13550.40 1172
13551.50 1144
13552.60 1109
13553.70 1165
13554.80 1147
13555.89 1110
13556.99 1097
13558.09 1098
13559.19 1097
13560.29 1095
13561.39 1108
13562.49 1121
13563.59 1122
13564.69 1091
13565.79 1084
13566.89 1083
13567.99 1124
13569.09 1051
13570.19 1041
13571.29 1045
13572.39 1087
13573.49 1044
13574.59 1075
13575.69 1036
13576.79 1035
13577.88 1077
13578.98 1060
13580.08 1033
13581.19 1048
13582.29 1045
13583.39 1040
13584.49 1032
13585.59 1052
13586.69 1014
13587.79 993
13588.89 1016
13589.99 1021
13591.09 1044
13592.19 1012
13593.29 1020
13594.39 1048
13595.49 1021
13596.59 1027
13597.69 1022
13598.79 1014
13599.89 1048
13600.99 1054
13602.09 1004
13603.20 1032
13604.30 1035
13605.40 1065
13606.50 1022
13607.60 1033
13608.70 1010
13609.80 1006
13610.90 1026
13612.01 1056
13613.11 1039
13614.21 1024
13615.31 1055
13616.41 1033
13617.51 1016
13618.61 1033
13619.72 997
13620.82 1019
13621.92 1067
13623.02 1055
13624.12 1038
13625.22 1025
13626.33 1018
13627.43 1015
13628.53 1044
13629.63 1038
13630.73 1040
13631.84 1021
13632.94 1032
13634.04 1034
13635.14 1037
13636.25 1034
13637.35 1069
13638.45 1092
13639.55 1071
13640.65 1072
13641.76 1094
13642.86 1043
13643.96 1063
13645.07 1051
13646.17 1069
13647.27 1042
13648.37 1047
13649.48 1039
13650.58 1038
13651.68 1068
13652.79 1070
13653.89 1061
13654.99 1080
13656.09 1003
13657.20 1009
13658.30 1084
13659.40 1045
13660.51 1059
13661.61 1045
13662.71 1025
13663.82 1024
13664.92 1060
13666.02 1020
13667.13 1024
13668.23 1020
13669.34 1082
13670.44 1037
13671.54 1042
13672.65 1000
13673.75 1027
13674.85 998
13675.96 1042
13677.06 1022
13678.17 1014
13679.27 1036
13680.37 1009
13681.48 966
13682.58 1006
13683.69 1031
13684.79 1006
13685.89 1019
13687.00 1043
13688.10 1065
13689.21 1072
13690.31 1034
13691.42 1009
13692.52 1052
13693.63 1016
13694.73 1030
13695.84 1029
13696.94 1054
13698.05 1055
13699.15 1032
13700.25 1045
13701.36 1057
13702.46 1054
13703.57 1072
13704.67 1114
13705.78 1099
13706.89 1101
13707.99 1107
13709.10 1083
13710.20 1111
13711.31 1104
13712.41 1170
13713.52 1170
13714.62 1110
13715.73 1181
13716.83 1192
13717.94 1162
13719.04 1226
13720.15 1198
13721.26 1220
13722.36 1183
13723.47 1213
13724.57 1226
13725.68 1260
13726.79 1202
13727.89 1268
13729.00 1249
13730.10 1246
13731.21 1272
13732.32 1300
13733.42 1341
13734.53 1333
13735.63 1277
13736.74 1352
13737.85 1388
13738.95 1399
13740.06 1418
13741.17 1412
13742.27 1429
13743.38 1441
13744.49 1439
13745.59 1444
13746.70 1518
13747.81 1541
13748.91 1598
13750.02 1500
13751.13 1567
13752.23 1557
13753.34 1622
13754.45 1666
13755.56 1686
13756.66 1778
13757.77 1743
13758.88 1812
13759.98 1888
13761.09 1853
13762.20 1886
13763.31 1916
13764.41 1950
13765.52 1992
13766.63 1957
13767.74 2007
13768.84 1999
13769.95 2039
13771.06 2103
13772.17 2084
13773.28 2036
13774.38 2049
13775.49 2074
13776.60 2048
13777.71 2038
13778.82 2025
13779.92 1958
13781.03 2000
13782.14 1965
13783.25 1988
13784.36 1969
13785.46 1857
13786.57 1808
13787.68 1793
13788.79 1797
13789.90 1790
13791.01 1738
13792.12 1689
13793.22 1626
13794.33 1636
13795.44 1581
13796.55 1566
13797.66 1521
13798.77 1457
13799.88 1427
13800.99 1425
13802.10 1375
13803.20 1337
13804.31 1385
13805.42 1346
13806.53 1339
13807.64 1296
13808.75 1279
13809.86 1271
13810.97 1240
13812.08 1203
13813.19 1180
13814.30 1211
13815.41 1218
13816.52 1194
13817.63 1231
13818.74 1176
13819.84 1171
13820.95 1165
13822.06 1187
13823.17 1154
13824.28 1139
13825.39 1185
13826.50 1167
13827.61 1159
13828.72 1140
13829.83 1170
13830.94 1157
13832.05 1112
13833.16 1107
13834.28 1126
13835.39 1119
13836.50 1086
13837.61 1142
13838.72 1130
13839.83 1128
13840.94 1134
13842.05 1128
13843.16 1136
13844.27 1116
13845.38 1125
13846.49 1110
13847.60 1107
13848.71 1098
13849.82 1096
13850.93 1111
13852.05 1115
13853.16 1108
13854.27 1152
13855.38 1105
13856.49 1142
13857.60 1111
13858.71 1113
13859.82 1147
13860.94 1146
13862.05 1142
13863.16 1121
13864.27 1135
13865.38 1127
13866.49 1142
13867.60 1194
13868.72 1160
13869.83 1126
13870.94 1125
13872.05 1119
13873.16 1148
13874.27 1166
13875.39 1170
13876.50 1137
13877.61 1139
13878.72 1173
13879.83 1160
13880.95 1158
13882.06 1189
13883.17 1198
13884.28 1248
13885.40 1220
13886.51 1214
13887.62 1250
13888.73 1262
13889.85 1250
13890.96 1285
13892.07 1259
13893.18 1298
13894.30 1314
13895.41 1284
13896.52 1352
13897.63 1317
13898.75 1345
13899.86 1365
13900.97 1321
13902.09 1321
13903.20 1360
13904.31 1319
13905.43 1284
13906.54 1284
13907.65 1304
13908.77 1284
13909.88 1297
13910.99 1280
13912.11 1240
13913.22 1241
13914.33 1246
13915.45 1260
13916.56 1241
13917.67 1203
13918.79 1199
13919.90 1238
13921.01 1208
13922.13 1163
13923.24 1110
13924.36 1123
13925.47 1163
13926.58 1122
13927.70 1136
13928.81 1079
13929.93 1089
13931.04 1112
13932.15 1086
13933.27 1068
13934.38 1102
13935.50 1074
13936.61 1077
13937.73 1052
13938.84 1058
13939.95 1067
13941.07 1083
13942.18 1077
13943.30 1091
13944.41 1039
13945.53 1038
13946.64 1026
13947.76 1046
13948.87 1010
13949.99 1023
13951.10 1016
13952.22 1025
13953.33 1031
13954.45 1009
13955.56 1018
13956.68 1036
13957.79 1029
13958.91 1009
13960.02 981
13961.14 978
13962.25 1016
13963.37 1036
13964.49 1009
13965.60 993
13966.72 1029
13967.83 1036
13968.95 949
13970.06 979
13971.18 1007
13972.30 1019
13973.41 1002
13974.53 981
13975.64 998
13976.76 1002
13977.88 1013
13978.99 1002
13980.11 1021
13981.22 1020
13982.34 971
13983.46 986
13984.57 973
13985.69 1014
13986.80 1031
13987.92 984
13989.04 972
13990.15 1006
13991.27 1005
13992.39 1008
13993.50 986
13994.62 974
13995.74 1015
13996.85 1045
13997.97 1053
13999.09 1057
14000.21 1032
14001.32 1017
14002.44 1035
14003.56 1048
14004.67 1016
14005.79 1036
14006.91 1050
14008.02 1015
14009.14 1012
14010.26 1010
14011.38 1008
14012.49 1032
14013.61 1097
14014.73 1057
14015.85 1045
14016.96 1062
14018.08 1044
14019.20 1063
14020.32 1052
14021.44 1070
14022.55 1039
14023.67 1054
14024.79 1052
14025.91 1087
14027.02 1059
14028.14 1055
14029.26 1068
14030.38 1040
14031.50 1042
14032.62 1047
14033.73 1080
14034.85 1055
14035.97 1058
14037.09 1041
14038.21 1097
14039.33 1090
14040.44 1070
14041.56 1076
14042.68 1089
14043.80 1086
14044.92 1085
14046.04 1083
14047.16 1113
14048.27 1140
14049.39 1143
14050.51 1122
14051.63 1134
14052.75 1146
14053.87 1130
14054.99 1158
14056.11 1137
14057.23 1187
14058.35 1210
14059.47 1208
14060.59 1207
14061.70 1170
14062.82 1175
14063.94 1195
14065.06 1260
14066.18 1241
14067.30 1295
14068.42 1260
14069.54 1282
14070.66 1301
14071.78 1373
14072.90 1333
14074.02 1338
14075.14 1324
14076.26 1327
14077.38 1347
14078.50 1369
14079.62 1352
14080.74 1343
14081.86 1382
14082.98 1372
14084.10 1404
14085.22 1411
14086.34 1404
14087.46 1423
14088.58 1403
14089.70 1401
14090.82 1472
14091.94 1474
14093.07 1462
14094.19 1420
14095.31 1421
14096.43 1488
14097.55 1462
14098.67 1431
14099.79 1466
14100.91 1463
14102.03 1422
14103.15 1461
14104.27 1387
14105.39 1399
14106.52 1379
14107.64 1384
14108.76 1405
14109.88 1405
14111.00 1413
14112.12 1403
14113.24 1399
14114.37 1379
14115.49 1346
14116.61 1344
14117.73 1349
14118.85 1326
14119.97 1325
14121.10 1286
14122.22 1236
14123.34 1279
14124.46 1251
14125.58 1259
14126.70 1234
14127.83 1172
14128.95 1192
14130.07 1138
14131.19 1169
14132.32 1143
14133.44 1157
14134.56 1163
14135.68 1119
14136.80 1128
14137.93 1084
14139.05 1102
14140.17 1130
14141.29 1181
14142.42 1118
14143.54 1103
14144.66 1106
14145.78 1091
14146.91 1102
14148.03 1052
14149.15 1034
14150.28 1039
14151.40 1097
14152.52 1018
14153.65 1062
14154.77 1028
14155.89 1034
14157.01 1037
14158.14 1043
14159.26 1035
14160.38 1047
14161.51 1042
14162.63 1022
14163.75 1053
14164.88 984
14166.00 1005
14167.12 1013
14168.25 1054
14169.37 1002
14170.50 974
14171.62 1000
14172.74 1009
14173.87 1046
14174.99 983
14176.12 1033
14177.24 989
14178.36 1020
14179.49 964
14180.61 962
14181.74 956
14182.86 994
14183.98 1009
14185.11 947
14186.23 892
14187.36 963
14188.48 957
14189.61 942
14190.73 931
14191.85 935
14192.98 920
14194.10 967
14195.23 989
14196.35 937
14197.48 964
14198.60 945
14199.73 944
14200.85 944
14201.98 939
14203.10 939
14204.23 927
14205.35 927
14206.48 923
14207.60 875
14208.73 923
14209.85 919
14210.98 908
14212.10 902
14213.23 906
14214.36 906
14215.48 937
14216.61 919
14217.73 915
14218.86 897
14219.98 866
14221.11 900
14222.23 906
14223.36 925
14224.49 930
14225.61 882
14226.74 848
14227.86 852
14228.99 868
14230.12 830
14231.24 852
14232.37 831
14233.49 855
14234.62 881
14235.75 902
14236.87 855
14238.00 855
14239.13 866
14240.25 884
14241.38 849
14242.51 838
14243.63 811
14244.76 809
14245.89 809
14247.01 803
14248.14 808
14249.27 806
14250.39 831
14251.52 831
14252.65 839
14253.77 840
14254.90 849
14256.03 808
14257.15 783
14258.28 803
14259.41 827
14260.54 787
14261.66 806
14262.79 796
14263.92 777
14265.05 826
14266.17 788
14267.30 775
14268.43 785
14269.56 729
14270.68 796
14271.81 774
14272.94 755
14274.07 794
14275.20 779
14276.32 781
14277.45 708
14278.58 769
14279.71 776
14280.83 816
14281.96 790
14283.09 744
14284.22 742
14285.35 741
14286.48 756
14287.60 772
14288.73 748
14289.86 722
14290.99 788
14292.12 754
14293.25 744
14294.38 721
14295.50 714
14296.63 731
14297.76 680
14298.89 683
14300.02 735
14301.15 733
14302.28 690
14303.41 704
14304.53 645
14305.66 681
14306.79 659
14307.92 666
14309.05 680
14310.18 686
14311.31 689
14312.44 686
14313.57 694
14314.70 660
14315.83 657
14316.96 682
14318.09 731
14319.22 701
14320.35 676
14321.48 680
14322.60 663
14323.73 660
14324.86 703
14325.99 661
14327.12 658
14328.25 634
14329.38 632
14330.51 655
14331.64 676
14332.77 640
14333.90 667
14335.03 668
14336.17 674
14337.30 650
14338.43 634
14339.56 646
14340.69 652
14341.82 627
14342.95 660
14344.08 662
14345.21 631
14346.34 666
14347.47 664
14348.60 621
14349.73 643
14350.86 618
14351.99 646
14353.12 627
14354.26 611
14355.39 629
14356.52 636
14357.65 610
14358.78 626
14359.91 633
14361.04 617
14362.17 639
14363.30 637
14364.44 649
14365.57 602
14366.70 636
14367.83 633
14368.96 630
14370.09 610
14371.23 629
14372.36 639
14373.49 637
14374.62 632
14375.75 662
14376.88 670
14378.02 688
14379.15 638
14380.28 641
14381.41 633
14382.54 631
14383.68 638
14384.81 646
14385.94 632
14387.07 634
14388.21 645
14389.34 636
14390.47 626
14391.60 640
14392.73 664
14393.87 649
14395.00 678
14396.13 616
14397.27 615
14398.40 627
14399.53 629
14400.66 633
14401.80 645
14402.93 625
14404.06 612
14405.19 673
14406.33 677
14407.46 649
14408.59 618
14409.73 642
14410.86 654
14411.99 638
14413.13 631
14414.26 612
14415.39 619
14416.53 638
14417.66 662
14418.79 676
14419.93 681
14421.06 675
14422.19 653
14423.33 669
14424.46 658
14425.60 661
14426.73 652
14427.86 672
14429.00 670
14430.13 707
14431.27 672
14432.40 646
14433.53 690
14434.67 670
14435.80 663
14436.94 707
14438.07 699
14439.21 699
14440.34 683
14441.47 695
14442.61 655
14443.74 710
14444.88 691
14446.01 684
14447.15 696
14448.28 691
14449.42 728
14450.55 700
14451.69 706
14452.82 662
14453.96 728
14455.09 683
14456.23 713
14457.36 696
14458.50 685
14459.63 653
14460.77 694
14461.90 694
14463.04 677
14464.17 699
14465.31 712
14466.44 717
14467.58 655
14468.71 697
14469.85 683
14470.98 720
14472.12 707
14473.26 747
14474.39 711
14475.53 753
14476.66 703
14477.80 696
14478.93 690
14480.07 700
14481.21 709
14482.34 707
14483.48 690
14484.61 690
14485.75 722
14486.89 722
14488.02 699
14489.16 679
14490.30 696
14491.43 681
14492.57 682
14493.70 686
14494.84 690
14495.98 699
14497.11 675
14498.25 701
14499.39 687
14500.52 685
14501.66 671
14502.80 682
14503.93 695
14505.07 731
14506.21 683
14507.35 689
14508.48 711
14509.62 665
14510.76 691
14511.89 716
14513.03 695
14514.17 679
14515.31 689
14516.44 672
14517.58 668
14518.72 660
14519.86 687
14520.99 677
14522.13 669
14523.27 679
14524.41 660
14525.54 668
14526.68 645
14527.82 644
14528.96 640
14530.09 644
14531.23 652
14532.37 651
14533.51 637
14534.65 674
14535.78 666
14536.92 662
14538.06 658
14539.20 668
14540.34 654
14541.48 640
14542.61 647
14543.75 646
14544.89 676
14546.03 654
14547.17 648
14548.31 658
14549.45 659
14550.58 633
14551.72 649
14552.86 669
14554.00 658
14555.14 659
14556.28 678
14557.42 673
14558.56 683
14559.70 678
14560.83 681
14561.97 666
14563.11 686
14564.25 649
14565.39 685
14566.53 708
14567.67 672
14568.81 696
14569.95 683
14571.09 704
14572.23 707
14573.37 725
14574.51 692
14575.65 698
14576.79 711
14577.93 709
14579.07 716
14580.21 740
14581.35 695
14582.49 714
14583.63 743
14584.77 713
14585.91 715
14587.05 740
14588.19 724
14589.33 714
14590.47 728
14591.61 730
14592.75 736
14593.89 758
14595.03 764
14596.17 742
14597.31 746
14598.45 785
14599.59 804
14600.73 740
14601.87 757
14603.01 765
14604.15 789
14605.29 798
14606.43 769
14607.58 778
14608.72 815
14609.86 845
14611.00 793
14612.14 829
14613.28 829
14614.42 833
14615.56 817
14616.70 834
14617.85 864
14618.99 885
14620.13 853
14621.27 868
14622.41 876
14623.55 896
14624.69 891
14625.84 864
14626.98 908
14628.12 930
14629.26 932
14630.40 979
14631.54 1011
14632.69 1003
14633.83 1019
14634.97 984
14636.11 989
14637.25 1009
14638.40 986
14639.54 1002
14640.68 1028
14641.82 994
14642.97 970
14644.11 991
14645.25 951
14646.39 945
14647.54 949
14648.68 950
14649.82 901
14650.96 979
14652.11 923
14653.25 868
14654.39 920
14655.53 883
14656.68 867
14657.82 836
14658.96 864
14660.11 842
14661.25 821
14662.39 798
14663.53 797
14664.68 792
14665.82 780
14666.96 757
14668.11 759
14669.25 709
14670.39 719
14671.54 726
14672.68 704
14673.82 699
14674.97 695
14676.11 649
14677.26 674
14678.40 664
14679.54 665
14680.69 662
14681.83 683
14682.97 655
14684.12 614
14685.26 604
14686.41 583
14687.55 613
14688.69 659
14689.84 662
14690.98 639
14692.13 625
14693.27 631
14694.42 612
14695.56 612
14696.70 649
14697.85 609
14698.99 632
14700.14 629
14701.28 587
14702.43 599
14703.57 600
14704.72 582
14705.86 609
14707.01 593
14708.15 566
14709.30 586
14710.44 593
14711.58 606
14712.73 546
14713.87 546
14715.02 604
14716.17 606
14717.31 587
14718.46 563
14719.60 594
14720.75 557
14721.89 609
14723.04 545
14724.18 565
14725.33 553
14726.47 611
14727.62 586
14728.76 573
14729.91 549
14731.06 568
14732.20 595
14733.35 566
14734.49 556
14735.64 602
14736.79 552
14737.93 544
14739.08 563
14740.22 550
14741.37 561
14742.52 535
14743.66 560
14744.81 538
14745.95 535
14747.10 563
14748.25 564
14749.39 554
14750.54 569
14751.69 540
14752.83 525
14753.98 543
14755.13 546
14756.27 537
14757.42 533
14758.57 546
14759.71 543
14760.86 513
14762.01 510
14763.15 522
14764.30 522
14765.45 505
14766.60 540
14767.74 566
14768.89 528
14770.04 530
14771.18 507
14772.33 531
14773.48 533
14774.63 531
14775.77 524
14776.92 507
14778.07 532
14779.22 551
14780.36 502
14781.51 496
14782.66 541
14783.81 509
14784.96 493
14786.10 490
14787.25 485
14788.40 472
14789.55 492
14790.70 522
14791.84 492
14792.99 483
14794.14 485
14795.29 498
14796.44 499
14797.58 478
14798.73 499
14799.88 449
14801.03 463
14802.18 458
14803.33 466
14804.48 464
14805.62 466
14806.77 462
14807.92 501
14809.07 481
14810.22 473
14811.37 469
14812.52 487
14813.67 471
14814.81 490
14815.96 478
14817.11 461
14818.26 470
14819.41 485
14820.56 467
14821.71 466
14822.86 426
14824.01 466
14825.16 466
14826.31 454
14827.46 439
14828.61 449
14829.76 469
14830.91 457
14832.06 483
14833.20 456
14834.35 440
14835.50 457
14836.65 428
14837.80 427
14838.95 428
14840.10 456
14841.25 430
14842.40 442
14843.55 411
14844.70 398
14845.85 412
14847.00 434
14848.15 410
14849.31 438
14850.46 466
14851.61 443
14852.76 413
14853.91 432
14855.06 443
14856.21 421
14857.36 433
14858.51 461
14859.66 432
14860.81 453
14861.96 414
14863.11 406
14864.26 436
14865.41 458
14866.57 447
14867.72 447
14868.87 417
14870.02 413
14871.17 406
14872.32 419
14873.47 408
14874.62 408
14875.77 421
14876.93 441
14878.08 413
14879.23 421
14880.38 417
14881.53 409
14882.68 394
14883.84 405
14884.99 426
14886.14 417
14887.29 439
14888.44 414
14889.59 386
14890.75 411
14891.90 404
14893.05 404
14894.20 407
14895.35 381
14896.51 422
14897.66 415
14898.81 425
14899.96 425
14901.12 401
14902.27 456
14903.42 403
14904.57 381
14905.73 409
14906.88 417
14908.03 409
14909.18 398
14910.34 391
14911.49 410
14912.64 425
14913.79 401
14914.95 374
14916.10 417
14917.25 428
14918.41 398
14919.56 428
14920.71 421
14921.87 397
14923.02 418
14924.17 399
14925.33 419
14926.48 390
14927.63 421
14928.79 409
14929.94 394
14931.09 410
14932.25 393
14933.40 405
14934.55 426
14935.71 399
14936.86 404
14938.01 397
14939.17 417
14940.32 433
14941.48 407
14942.63 395
14943.78 432
14944.94 422
14946.09 435
14947.25 402
14948.40 421
14949.55 404
14950.71 419
14951.86 422
14953.02 427
14954.17 416
14955.33 384
14956.48 414
14957.63 414
14958.79 431
14959.94 410
14961.10 392
14962.25 395
14963.41 406
14964.56 393
14965.72 429
14966.87 430
14968.03 391
14969.18 394
14970.34 408
14971.49 418
14972.65 418
14973.80 443
14974.96 419
14976.11 424
14977.27 432
14978.42 412
14979.58 449
14980.73 438
14981.89 429
14983.05 429
14984.20 416
14985.36 431
14986.51 409
14987.67 448
14988.82 415
14989.98 399
14991.13 408
14992.29 420
14993.45 385
14994.60 397
14995.76 416
14996.91 401
14998.07 404
14999.23 408
15000.38 429
15001.54 420
15002.70 412
15003.85 411
15005.01 391
15006.16 419
15007.32 386
15008.48 389
15009.63 393
15010.79 402
15011.95 377
15013.10 368
15014.26 392
15015.42 392
15016.57 407
15017.73 419
15018.89 395
15020.04 394
15021.20 398
15022.36 395
15023.52 362
15024.67 367
15025.83 386
15026.99 400
15028.14 402
15029.30 407
15030.46 429
15031.62 396
15032.77 390
15033.93 385
15035.09 403
15036.25 396
15037.40 381
15038.56 393
15039.72 413
15040.88 380
15042.03 388
15043.19 400
15044.35 392
15045.51 394
15046.67 405
15047.82 401
15048.98 372
15050.14 362
15051.30 400
15052.46 390
15053.61 371
15054.77 403
15055.93 384
15057.09 380
15058.25 361
15059.41 376
15060.56 381
15061.72 401
15062.88 373
15064.04 399
15065.20 398
15066.36 373
15067.52 387
15068.68 365
15069.83 413
15070.99 378
15072.15 384
15073.31 379
15074.47 402
15075.63 381
15076.79 363
15077.95 371
15079.11 379
15080.27 406
15081.43 430
15082.58 392
15083.74 364
15084.90 390
15086.06 386
15087.22 419
15088.38 342
15089.54 380
15090.70 382
15091.86 407
15093.02 384
15094.18 362
15095.34 388
15096.50 363
15097.66 379
15098.82 380
15099.98 409
15101.14 380
15102.30 415
15103.46 400
15104.62 390
15105.78 390
15106.94 418
15108.10 408
15109.26 405
15110.42 383
15111.58 393
15112.74 405
15113.90 399
15115.06 405
15116.22 426
15117.39 425
15118.55 416
15119.71 436
15120.87 389
15122.03 396
15123.19 391
15124.35 401
15125.51 426
15126.67 418
15127.83 395
15128.99 433
15130.16 436
15131.32 405
15132.48 401
15133.64 394
15134.80 439
15135.96 432
15137.12 423
15138.28 423
15139.45 431
15140.61 430
15141.77 439
15142.93 425
15144.09 424
15145.25 447
15146.42 456
15147.58 459
15148.74 446
15149.90 441
15151.06 446
15152.23 463
15153.39 441
15154.55 436
15155.71 437
15156.87 471
15158.04 429
15159.20 448
15160.36 462
15161.52 426
15162.69 450
15163.85 435
15165.01 458
15166.17 454
15167.34 463
15168.50 478
15169.66 440
15170.82 448
15171.99 472
15173.15 481
15174.31 498
15175.48 492
15176.64 489
15177.80 460
15178.96 495
15180.13 465
15181.29 484
15182.45 475
15183.62 482
15184.78 461
15185.94 494
15187.11 488
15188.27 508
15189.43 526
15190.60 491
15191.76 517
15192.92 513
15194.09 507
15195.25 498
15196.42 507
15197.58 520
15198.74 529
15199.91 536
15201.07 529
15202.23 523
15203.40 538
15204.56 518
15205.73 543
15206.89 524
15208.05 552
15209.22 551
15210.38 547
15211.55 537
15212.71 539
15213.88 565
15215.04 527
15216.21 548
15217.37 530
15218.53 557
15219.70 534
15220.86 543
15222.03 557
15223.19 544
15224.36 539
15225.52 525
15226.69 563
15227.85 565
15229.02 629
15230.18 563
15231.35 608
15232.51 604
15233.68 591
15234.84 624
15236.01 587
15237.17 592
15238.34 574
15239.50 592
15240.67 626
15241.83 645
15243.00 597
15244.17 580
15245.33 592
15246.50 646
15247.66 595
15248.83 607
15249.99 610
15251.16 612
15252.33 618
15253.49 639
15254.66 583
15255.82 608
15256.99 587
15258.16 583
15259.32 594
15260.49 567
15261.65 605
15262.82 586
15263.99 590
15265.15 568
15266.32 574
15267.49 557
15268.65 575
15269.82 528
15270.98 533
15272.15 554
15273.32 583
15274.48 571
15275.65 538
15276.82 570
15277.99 548
15279.15 550
15280.32 519
15281.49 518
15282.65 556
15283.82 556
15284.99 530
15286.15 546
15287.32 546
15288.49 560
15289.66 560
15290.82 535
15291.99 540
15293.16 524
15294.33 518
15295.49 536
15296.66 563
15297.83 534
15299.00 575
15300.16 551
15301.33 548
15302.50 520
15303.67 562
15304.83 546
15306.00 515
15307.17 539
15308.34 559
15309.51 569
15310.67 559
15311.84 558
15313.01 521
15314.18 540
15315.35 541
15316.52 553
15317.68 576
15318.85 545
15320.02 554
15321.19 556
15322.36 570
15323.53 560
15324.69 545
15325.86 557
15327.03 527
15328.20 543
15329.37 538
15330.54 575
15331.71 565
15332.88 584
15334.05 597
15335.21 572
15336.38 547
15337.55 533
15338.72 573
15339.89 585
15341.06 589
15342.23 568
15343.40 572
15344.57 563
15345.74 578
15346.91 595
15348.08 561
15349.25 599
15350.42 559
15351.58 557
15352.75 534
15353.92 611
15355.09 573
15356.26 585
15357.43 597
15358.60 583
15359.77 596
15360.94 575
15362.11 598
15363.28 642
15364.45 607
15365.62 629
15366.79 637
15367.96 630
15369.13 597
15370.31 623
15371.48 611
15372.65 620
15373.82 647
15374.99 593
15376.16 625
15377.33 622
15378.50 619
15379.67 616
15380.84 616
15382.01 594
15383.18 611
15384.35 636
15385.52 635
15386.69 644
15387.87 611
15389.04 593
15390.21 588
15391.38 650
15392.55 630
15393.72 628
15394.89 596
15396.06 601
15397.24 593
15398.41 593
15399.58 594
15400.75 581
15401.92 579
15403.09 557
15404.26 572
15405.44 581
15406.61 556
15407.78 560
15408.95 581
15410.12 546
15411.30 562
15412.47 521
15413.64 535
15414.81 501
15415.98 512
15417.16 523
15418.33 513
15419.50 540
15420.67 540
15421.84 546
15423.02 479
15424.19 503
15425.36 487
15426.53 505
15427.71 496
15428.88 485
15430.05 467
15431.22 482
15432.40 454
15433.57 513
15434.74 484
15435.92 465
15437.09 462
15438.26 481
15439.43 483
15440.61 500
15441.78 472
15442.95 459
15444.13 460
15445.30 480
15446.47 467
15447.65 443
15448.82 469
15449.99 484
15451.17 490
15452.34 460
15453.51 496
15454.69 468
15455.86 444
15457.03 449
15458.21 433
15459.38 458
15460.56 438
15461.73 454
15462.90 469
15464.08 456
15465.25 449
15466.43 453
15467.60 485
15468.77 460
15469.95 454
15471.12 446
15472.30 465
15473.47 425
15474.64 459
15475.82 448
15476.99 463
15478.17 444
15479.34 466
15480.52 474
15481.69 487
15482.87 478
15484.04 455
15485.22 469
15486.39 451
15487.56 468
15488.74 454
15489.91 462
15491.09 452
15492.26 402
15493.44 470
15494.61 459
15495.79 476
15496.96 476
15498.14 458
15499.32 493
15500.49 478
15501.67 447
15502.84 471
15504.02 500
15505.19 476
15506.37 465
15507.54 443
15508.72 489
15509.89 453
15511.07 433
15512.25 456
15513.42 445
15514.60 435
15515.77 445
15516.95 424
15518.13 434
15519.30 420
15520.48 463
15521.65 476
15522.83 455
15524.01 461
15525.18 465
15526.36 499
15527.53 444
15528.71 448
15529.89 455
15531.06 458
15532.24 461
15533.42 471
15534.59 476
15535.77 471
15536.95 483
15538.12 476
15539.30 496
15540.48 485
15541.65 480
15542.83 481
15544.01 482
15545.18 481
15546.36 492
15547.54 482
15548.72 498
15549.89 512
15551.07 483
15552.25 466
15553.42 496
15554.60 481
15555.78 499
15556.96 481
15558.13 492
15559.31 488
15560.49 527
15561.67 494
15562.84 488
15564.02 496
15565.20 476
15566.38 499
15567.56 501
15568.73 470
15569.91 479
15571.09 484
15572.27 485
15573.45 499
15574.62 503
15575.80 525
15576.98 543
15578.16 485
15579.34 501
15580.52 510
15581.69 517
15582.87 527
15584.05 552
15585.23 571
15586.41 546
15587.59 535
15588.76 541
15589.94 510
15591.12 565
15592.30 551
15593.48 545
15594.66 556
15595.84 546
15597.02 565
15598.20 554
15599.37 550
15600.55 572
15601.73 583
15602.91 546
15604.09 553
15605.27 559
15606.45 555
15607.63 579
15608.81 587
15609.99 608
15611.17 596
15612.35 577
15613.53 569
15614.71 582
15615.89 600
15617.07 605
15618.25 615
15619.43 640
15620.60 626
15621.78 642
15622.96 630
15624.14 602
15625.32 607
15626.50 641
15627.68 649
15628.87 676
15630.05 642
15631.23 670
15632.41 666
15633.59 657
15634.77 692
15635.95 688
15637.13 682
15638.31 688
15639.49 680
15640.67 688
15641.85 734
15643.03 719
15644.21 708
15645.39 723
15646.57 718
15647.75 689
15648.93 685
15650.12 745
15651.30 708
15652.48 732
15653.66 733
15654.84 729
15656.02 748
15657.20 765
15658.38 756
15659.56 710
15660.75 737
15661.93 773
15663.11 744
15664.29 731
15665.47 734
15666.65 739
15667.84 734
15669.02 737
15670.20 744
15671.38 745
15672.56 740
15673.74 749
15674.93 733
15676.11 721
15677.29 707
15678.47 692
15679.65 730
15680.84 733
15682.02 724
15683.20 742
15684.38 710
15685.56 707
15686.75 716
15687.93 684
15689.11 716
15690.29 714
15691.48 716
15692.66 683
15693.84 682
15695.02 703
15696.21 684
15697.39 678
15698.57 715
15699.76 691
15700.94 652
15702.12 675
15703.30 665
15704.49 692
15705.67 695
15706.85 694
15708.04 717
15709.22 718
15710.40 694
15711.59 698
15712.77 701
15713.95 684
15715.14 696
15716.32 672
15717.50 699
15718.69 672
15719.87 706
15721.05 717
15722.24 704
15723.42 729
15724.61 757
15725.79 755
15726.97 747
15728.16 767
15729.34 758
15730.53 725
15731.71 739
15732.89 769
15734.08 797
15735.26 752
15736.45 748
15737.63 747
15738.81 782
15740.00 764
15741.18 773
15742.37 788
15743.55 786
15744.74 808
15745.92 785
15747.11 798
15748.29 810
15749.48 773
15750.66 829
15751.84 831
15753.03 795
15754.21 863
15755.40 860
15756.58 828
15757.77 773
15758.95 854
15760.14 859
15761.32 863
15762.51 881
15763.70 888
15764.88 819
15766.07 859
15767.25 827
15768.44 824
15769.62 864
15770.81 833
15771.99 851
15773.18 839
15774.36 842
15775.55 843
15776.74 838
15777.92 838
15779.11 828
15780.29 845
15781.48 836
15782.67 844
15783.85 821
15785.04 821
15786.22 799
15787.41 779
15788.60 782
15789.78 757
15790.97 775
15792.15 735
15793.34 750
15794.53 784
15795.71 776
15796.90 742
15798.09 767
15799.27 772
15800.46 768
15801.65 694
15802.83 740
15804.02 746
15805.21 730
15806.39 724
15807.58 690
15808.77 716
15809.95 713
15811.14 696
15812.33 687
15813.52 680
15814.70 678
15815.89 686
15817.08 691
15818.26 678
15819.45 667
15820.64 684
15821.83 668
15823.01 677
15824.20 646
15825.39 644
15826.58 653
15827.76 643
15828.95 658
15830.14 635
15831.33 658
15832.52 653
15833.70 671
15834.89 633
15836.08 621
15837.27 638
15838.46 620
15839.64 642
15840.83 651
15842.02 638
15843.21 656
15844.40 656
15845.58 676
15846.77 642
15847.96 671
15849.15 682
15850.34 651
15851.53 622
15852.72 658
15853.90 664
15855.09 643
15856.28 656
15857.47 653
15858.66 655
15859.85 641
15861.04 666
15862.23 674
15863.41 649
15864.60 594
15865.79 619
15866.98 648
15868.17 660
15869.36 650
15870.55 629
15871.74 615
15872.93 661
15874.12 654
15875.31 643
15876.50 656
15877.69 657
15878.88 686
15880.06 671
15881.25 690
15882.44 651
15883.63 666
15884.82 670
15886.01 677
15887.20 628
15888.39 674
15889.58 688
15890.77 717
15891.96 700
15893.15 690
15894.34 739
15895.53 718
15896.72 694
15897.91 733
15899.10 707
15900.30 717
15901.49 726
15902.68 746
15903.87 731
15905.06 732
15906.25 770
15907.44 776
15908.63 761
15909.82 796
15911.01 747
15912.20 762
15913.39 771
15914.58 793
15915.77 799
15916.96 775
15918.16 780
15919.35 775
15920.54 768
15921.73 798
15922.92 807
15924.11 808
15925.30 816
15926.49 831
15927.69 817
15928.88 800
15930.07 813
15931.26 810
15932.45 824
15933.64 820
15934.84 806
15936.03 814
15937.22 799
15938.41 762
15939.60 729
15940.79 774
15941.99 751
15943.18 781
15944.37 761
15945.56 742
15946.75 745
15947.95 744
15949.14 717
15950.33 714
15951.52 721
15952.72 672
15953.91 671
15955.10 672
15956.29 677
15957.49 657
15958.68 640
15959.87 637
15961.06 650
15962.26 634
15963.45 590
15964.64 598
15965.83 600
15967.03 624
15968.22 619
15969.41 574
15970.61 552
15971.80 560
15972.99 568
15974.19 580
15975.38 555
15976.57 523
15977.76 530
15978.96 532
15980.15 539
15981.34 535
15982.54 515
15983.73 544
15984.93 503
15986.12 511
15987.31 532
15988.51 491
15989.70 522
15990.89 496
15992.09 470
15993.28 485
15994.48 491
15995.67 500
15996.86 487
15998.06 518
15999.25 510
16000.45 475
16001.64 473
16002.83 489
16004.03 497
16005.22 460
16006.42 469
16007.61 491
16008.81 491
16010.00 461
16011.19 464
16012.39 440
16013.58 479
16014.78 469
16015.97 444
16017.17 440
16018.36 440
16019.56 465
16020.75 465
16021.95 475
16023.14 446
16024.34 461
16025.53 464
16026.73 430
16027.92 427
16029.12 414
16030.31 432
16031.51 461
16032.70 464
16033.90 453
16035.09 450
16036.29 440
16037.48 466
16038.68 440
16039.88 444
16041.07 456
16042.27 452
16043.46 440
16044.66 445
16045.85 434
16047.05 444
16048.25 422
16049.44 456
16050.64 441
16051.83 403
16053.03 403
16054.23 428
16055.42 444
16056.62 436
16057.82 437
16059.01 425
16060.21 417
16061.40 437
16062.60 434
16063.80 417
16064.99 406
16066.19 434
16067.39 429
16068.58 412
16069.78 371
16070.98 404
16072.17 422
16073.37 413
16074.57 388
16075.76 389
16076.96 413
16078.16 394
16079.36 404
16080.55 409
16081.75 385
16082.95 420
16084.14 413
16085.34 415
16086.54 389
16087.74 392
16088.93 385
16090.13 400
16091.33 396
16092.53 420
16093.72 392
16094.92 405
16096.12 399
16097.32 392
16098.51 389
16099.71 384
16100.91 391
16102.11 398
16103.31 385
16104.50 387
16105.70 369
16106.90 371
16108.10 399
16109.30 390
16110.49 392
16111.69 378
16112.89 384
16114.09 370
16115.29 377
16116.49 393
16117.68 358
16118.88 360
16120.08 387
16121.28 369
16122.48 374
16123.68 376
16124.88 361
16126.08 380
16127.27 380
16128.47 348
16129.67 362
16130.87 359
16132.07 350
16133.27 365
16134.47 364
16135.67 349
16136.87 365
16138.07 363
16139.27 386
16140.46 343
16141.66 351
16142.86 371
16144.06 364
16145.26 377
16146.46 376
16147.66 373
16148.86 353
16150.06 349
16151.26 359
16152.46 366
16153.66 395
16154.86 338
16156.06 371
16157.26 375
16158.46 348
16159.66 345
16160.86 355
16162.06 368
16163.26 350
16164.46 363
16165.66 364
16166.86 352
16168.06 354
16169.26 369
16170.46 363
16171.66 318
16172.86 341
16174.06 347
16175.26 342
16176.47 327
16177.67 354
16178.87 344
16180.07 343
16181.27 391
16182.47 367
16183.67 347
16184.87 353
16186.07 363
16187.27 353
16188.47 374
16189.68 367
16190.88 359
16192.08 344
16193.28 350
16194.48 331
16195.68 346
16196.88 330
16198.08 354
16199.29 373
16200.49 367
16201.69 352
16202.89 358
16204.09 363
16205.29 380
16206.50 365
16207.70 358
16208.90 334
16210.10 354
16211.30 353
16212.51 344
16213.71 337
16214.91 377
16216.11 384
16217.31 377
16218.52 391
16219.72 359
16220.92 367
16222.12 358
16223.33 378
16224.53 379
16225.73 382
16226.93 362
16228.14 375
16229.34 386
16230.54 384
16231.74 360
16232.95 376
16234.15 386
16235.35 367
16236.56 373
16237.76 374
16238.96 367
16240.16 382
16241.37 403
16242.57 403
16243.77 386
16244.98 404
16246.18 409
16247.38 399
16248.59 393
16249.79 407
16250.99 388
16252.20 373
16253.40 368
16254.60 407
16255.81 393
16257.01 385
16258.22 407
16259.42 404
16260.62 402
16261.83 399
16263.03 417
16264.23 406
16265.44 386
16266.64 382
16267.85 398
16269.05 422
16270.25 395
16271.46 396
16272.66 393
16273.87 410
16275.07 385
16276.28 373
16277.48 403
16278.69 439
16279.89 435
16281.09 420
16282.30 425
16283.50 427
16284.71 412
16285.91 422
16287.12 425
16288.32 433
16289.53 416
16290.73 412
16291.94 405
16293.14 413
16294.35 420
16295.55 423
16296.76 419
16297.96 415
16299.17 387
16300.37 406
16301.58 420
16302.78 407
16303.99 426
16305.19 402
16306.40 393
16307.61 367
16308.81 386
16310.02 399
16311.22 404
16312.43 394
16313.63 405
16314.84 413
16316.05 397
16317.25 369
16318.46 398
16319.66 385
16320.87 416
16322.08 417
16323.28 400
16324.49 403
16325.69 390
16326.90 414
16328.11 389
16329.31 377
16330.52 363
16331.73 359
16332.93 403
16334.14 371
16335.35 400
16336.55 407
16337.76 391
16338.97 397
16340.17 358
16341.38 368
16342.59 383
16343.79 369
16345.00 364
16346.21 393
16347.41 383
16348.62 393
16349.83 390
16351.03 372
16352.24 351
16353.45 349
16354.66 366
16355.86 368
16357.07 354
16358.28 365
16359.49 363
16360.69 348
16361.90 357
16363.11 354
16364.32 359
16365.52 356
16366.73 355
16367.94 340
16369.15 340
16370.35 347
16371.56 369
16372.77 341
16373.98 350
16375.19 365
16376.39 356
16377.60 360
16378.81 349
16380.02 330
16381.23 373
16382.44 362
16383.64 365
16384.85 352
16386.06 340
16387.27 340
16388.48 362
16389.69 356
16390.90 353
16392.10 352
16393.31 346
16394.52 350
16395.73 355
16396.94 341
16398.15 349
16399.36 352
16400.57 349
16401.77 338
16402.98 348
16404.19 348
16405.40 327
16406.61 336
16407.82 324
16409.03 351
16410.24 354
16411.45 330
16412.66 360
16413.87 367
16415.08 336
16416.29 339
16417.50 343
16418.71 351
16419.92 328
16421.12 338
16422.33 366
16423.54 350
16424.75 313
16425.96 314
16427.17 343
16428.38 358
16429.59 345
16430.80 362
16432.01 338
16433.22 343
16434.43 352
16435.64 339
16436.86 350
16438.07 326
16439.28 328
16440.49 343
16441.70 343
16442.91 344
16444.12 339
16445.33 347
16446.54 341
16447.75 357
16448.96 352
16450.17 329
16451.38 343
16452.59 344
16453.80 379
16455.02 374
16456.23 320
16457.44 302
16458.65 352
16459.86 344
16461.07 332
16462.28 357
16463.49 320
16464.70 299
16465.92 325
16467.13 319
16468.34 327
16469.55 339
16470.76 339
16471.97 333
16473.19 341
16474.40 318
16475.61 347
16476.82 349
16478.03 352
16479.24 338
16480.46 331
16481.67 362
16482.88 330
16484.09 356
16485.30 340
16486.52 328
16487.73 331
16488.94 333
16490.15 329
16491.37 333
16492.58 320
16493.79 351
16495.00 338
16496.21 358
16497.43 337
16498.64 323
16499.85 346
16501.07 354
16502.28 346
16503.49 330
16504.70 345
16505.92 355
16507.13 348
16508.34 356
16509.56 341
16510.77 328
16511.98 357
16513.19 357
16514.41 378
16515.62 347
16516.83 360
16518.05 349
16519.26 351
16520.47 357
16521.69 347
16522.90 354
16524.11 360
16525.33 382
16526.54 367
16527.76 384
16528.97 339
16530.18 398
16531.40 397
16532.61 375
16533.82 400
16535.04 371
16536.25 380
16537.47 364
16538.68 333
16539.89 390
16541.11 396
16542.32 372
16543.54 387
16544.75 377
16545.97 385
16547.18 381
16548.39 387
16549.61 380
16550.82 400
16552.04 378
16553.25 383
16554.47 390
16555.68 375
16556.90 395
16558.11 403
16559.33 418
16560.54 382
16561.76 386
16562.97 393
16564.19 378
16565.40 392
16566.62 386
16567.83 403
16569.05 415
16570.26 407
16571.48 427
16572.69 380
16573.91 396
16575.12 378
16576.34 401
16577.55 400
16578.77 388
16579.98 389
16581.20 392
16582.42 411
16583.63 392
16584.85 391
16586.06 382
16587.28 393
16588.49 371
16589.71 375
16590.93 370
16592.14 384
16593.36 378
16594.57 368
16595.79 377
16597.01 347
16598.22 384
16599.44 375
16600.66 369
16601.87 358
16603.09 374
16604.30 353
16605.52 372
16606.74 354
16607.95 345
16609.17 352
16610.39 363
16611.60 350
16612.82 378
16614.04 374
16615.25 367
16616.47 349
16617.69 365
16618.91 363
16620.12 337
16621.34 343
16622.56 374
16623.77 349
16624.99 341
16626.21 369
16627.43 346
16628.64 352
16629.86 335
16631.08 346
16632.30 366
16633.51 346
16634.73 339
16635.95 343
16637.17 346
16638.38 331
16639.60 343
16640.82 340
16642.04 345
16643.26 320
16644.47 334
16645.69 340
16646.91 325
16648.13 328
16649.35 326
16650.56 356
16651.78 335
16653.00 321
16654.22 336
16655.44 356
16656.65 322
16657.87 303
16659.09 321
16660.31 312
16661.53 312
16662.75 300
16663.97 319
16665.18 325
16666.40 333
16667.62 365
16668.84 330
16670.06 336
16671.28 320
16672.50 326
16673.72 339
16674.94 320
16676.15 323
16677.37 343
16678.59 360
16679.81 328
16681.03 327
16682.25 312
16683.47 309
16684.69 331
16685.91 335
16687.13 346
16688.35 317
16689.57 340
16690.79 317
16692.01 306
16693.23 318
16694.45 288
16695.67 323
16696.89 304
16698.11 323
16699.33 311
16700.55 319
16701.77 323
16702.99 305
16704.21 336
16705.43 325
16706.65 334
16707.87 311
16709.09 272
16710.31 313
16711.53 298
16712.75 323
16713.97 327
16715.19 336
16716.41 317
16717.63 309
16718.85 306
16720.07 305
16721.29 290
16722.51 301
16723.73 314
16724.95 312
16726.18 334
16727.40 322
16728.62 325
16729.84 328
16731.06 301
16732.28 291
16733.50 311
16734.72 291
16735.94 307
16737.17 330
16738.39 321
16739.61 316
16740.83 310
16742.05 305
16743.27 287
16744.49 314
16745.72 309
16746.94 343
16748.16 333
16749.38 310
16750.60 295
16751.83 324
16753.05 313
16754.27 310
16755.49 311
16756.71 317
16757.94 293
16759.16 298
16760.38 315
16761.60 295
16762.82 296
16764.05 319
16765.27 309
16766.49 326
16767.71 326
16768.94 306
16770.16 305
16771.38 295
16772.60 306
16773.83 295
16775.05 324
16776.27 307
16777.49 321
16778.72 303
16779.94 331
16781.16 325
16782.39 331
16783.61 331
16784.83 317
16786.06 318
16787.28 306
16788.50 296
16789.73 309
16790.95 320
16792.17 319
16793.40 334
16794.62 309
16795.84 318
16797.07 329
16798.29 318
16799.51 333
16800.74 344
16801.96 325
16803.18 337
16804.41 321
16805.63 321
16806.86 340
16808.08 346
16809.30 324
16810.53 294
16811.75 336
16812.98 319
16814.20 339
16815.42 328
16816.65 336
16817.87 358
16819.10 335
16820.32 340
16821.54 364
16822.77 308
16823.99 350
16825.22 333
16826.44 355
16827.67 340
16828.89 343
16830.12 347
16831.34 324
16832.57 340
16833.79 339
16835.02 355
16836.24 340
16837.47 355
16838.69 384
16839.92 354
16841.14 373
16842.37 352
16843.59 374
16844.82 373
16846.04 369
16847.27 377
16848.49 391
16849.72 360
16850.94 378
16852.17 393
16853.39 402
16854.62 401
16855.85 393
16857.07 408
16858.30 411
16859.52 394
16860.75 398
16861.97 426
16863.20 430
16864.43 416
16865.65 440
16866.88 420
16868.10 415
16869.33 450
16870.56 453
16871.78 423
16873.01 456
16874.24 444
16875.46 467
16876.69 463
16877.92 443
16879.14 470
16880.37 442
16881.59 479
16882.82 457
16884.05 465
16885.27 473
16886.50 478
16887.73 499
16888.96 510
16890.18 506
16891.41 500
16892.64 486
16893.86 533
16895.09 519
16896.32 498
16897.54 471
16898.77 498
16900.00 494
16901.23 490
16902.45 499
16903.68 477
16904.91 474
16906.14 499
16907.36 507
16908.59 519
16909.82 478
16911.05 501
16912.27 492
16913.50 474
16914.73 458
16915.96 485
16917.19 454
16918.41 447
16919.64 471
16920.87 467
16922.10 465
16923.33 451
16924.55 463
16925.78 478
16927.01 445
16928.24 458
16929.47 444
16930.69 451
16931.92 498
16933.15 443
16934.38 468
16935.61 432
16936.84 456
16938.07 443
16939.29 439
16940.52 420
16941.75 440
16942.98 443
16944.21 430
16945.44 445
16946.67 418
16947.90 439
16949.13 421
16950.35 427
16951.58 432
16952.81 445
16954.04 442
16955.27 427
16956.50 423
16957.73 416
16958.96 406
16960.19 399
16961.42 416
16962.65 402
16963.88 390
16965.11 417
16966.34 413
16967.57 420
16968.80 413
16970.03 397
16971.26 410
16972.49 415
16973.72 412
16974.95 428
16976.18 415
16977.41 399
16978.64 410
16979.87 395
16981.10 406
16982.33 386
16983.56 388
16984.79 364
16986.02 379
16987.25 363
16988.48 371
16989.71 373
16990.94 391
16992.17 402
16993.40 382
16994.63 382
16995.86 356
16997.09 381
16998.32 403
16999.55 352
17000.79 339
17002.02 360
17003.25 363
17004.48 343
17005.71 348
17006.94 354
17008.17 370
17009.40 382
17010.63 354
17011.87 357
17013.10 360
17014.33 356
17015.56 358
17016.79 371
17018.02 366
17019.25 333
17020.49 348
17021.72 394
17022.95 338
17024.18 352
17025.41 342
17026.64 329
17027.88 339
17029.11 335
17030.34 313
17031.57 337
17032.80 318
17034.04 336
17035.27 325
17036.50 332
17037.73 335
17038.97 309
17040.20 330
17041.43 309
17042.66 327
17043.90 316
17045.13 350
17046.36 333
17047.59 319
17048.83 342
17050.06 322
17051.29 337
17052.52 318
17053.76 345
17054.99 331
17056.22 317
17057.46 326
17058.69 331
17059.92 326
17061.15 341
17062.39 320
17063.62 309
17064.85 307
17066.09 314
17067.32 331
17068.55 345
17069.79 311
17071.02 316
17072.25 300
17073.49 296
17074.72 319
17075.96 336
17077.19 319
17078.42 285
17079.66 289
17080.89 306
17082.12 318
17083.36 328
17084.59 322
17085.83 325
17087.06 305
17088.29 299
17089.53 303
17090.76 287
17092.00 287
17093.23 310
17094.46 333
17095.70 325
17096.93 301
17098.17 314
17099.40 313
17100.64 305
17101.87 313
17103.11 288
17104.34 293
17105.58 293
17106.81 285
17108.05 314
17109.28 300
17110.51 286
17111.75 281
17112.98 299
17114.22 314
17115.45 288
17116.69 321
17117.93 297
17119.16 295
17120.40 276
17121.63 270
17122.87 277
17124.10 288
17125.34 278
17126.57 280
17127.81 281
17129.04 275
17130.28 273
17131.51 293
17132.75 277
17133.99 301
17135.22 287
17136.46 284
17137.69 273
17138.93 275
17140.17 258
17141.40 270
17142.64 275
17143.87 271
17145.11 265
17146.35 275
17147.58 264
17148.82 256
17150.05 265
17151.29 270
17152.53 287
17153.76 286
17155.00 291
17156.24 272
17157.47 261
17158.71 271
17159.95 270
17161.18 260
17162.42 276
17163.66 267
17164.89 271
17166.13 257
17167.37 278
17168.60 280
17169.84 288
17171.08 228
17172.32 253
17173.55 262
17174.79 259
17176.03 266
17177.26 253
17178.50 271
17179.74 246
17180.98 237
17182.21 268
17183.45 264
17184.69 251
17185.93 243
17187.16 261
17188.40 256
17189.64 259
17190.88 261
17192.12 246
17193.35 257
17194.59 294
17195.83 283
17197.07 265
17198.31 249
17199.54 252
17200.78 261
17202.02 266
17203.26 259
17204.50 256
17205.73 264
17206.97 263
17208.21 228
17209.45 258
17210.69 260
17211.93 261
17213.17 271
17214.40 268
17215.64 244
17216.88 268
17218.12 262
17219.36 253
17220.60 243
17221.84 236
17223.08 237
17224.31 255
17225.55 249
17226.79 233
17228.03 253
17229.27 247
17230.51 244
17231.75 245
17232.99 266
17234.23 225
17235.47 251
17236.71 255
17237.95 257
17239.19 252
17240.43 252
17241.66 257
17242.90 228
17244.14 226
17245.38 258
17246.62 244
17247.86 252
17249.10 233
17250.34 240
17251.58 249
17252.82 242
17254.06 252
17255.30 250
17256.54 243
17257.78 238
17259.02 251
17260.26 249
17261.50 247
17262.74 224
17263.99 242
17265.23 266
17266.47 259
17267.71 249
17268.95 229
17270.19 253
17271.43 239
17272.67 231
17273.91 235
17275.15 238
17276.39 256
17277.63 247
17278.87 242
17280.11 240
17281.36 238
17282.60 250
17283.84 229
17285.08 213
17286.32 233
17287.56 236
17288.80 251
17290.04 234
17291.29 231
17292.53 244
17293.77 246
17295.01 243
17296.25 261
17297.49 246
17298.73 234
17299.98 233
17301.22 246
17302.46 249
17303.70 225
17304.94 219
17306.19 243
17307.43 217
17308.67 231
17309.91 240
17311.15 253
17312.40 256
17313.64 258
17314.88 229
17316.12 268
17317.37 250
17318.61 233
17319.85 243
17321.09 245
17322.33 214
17323.58 238
17324.82 252
17326.06 217
17327.31 220
17328.55 242
17329.79 246
17331.03 233
17332.28 211
17333.52 229
17334.76 246
17336.01 239
17337.25 228
17338.49 247
17339.73 239
17340.98 253
17342.22 235
17343.46 242
17344.71 251
17345.95 259
17347.19 242
17348.44 227
17349.68 234
17350.92 238
17352.17 253
17353.41 245
17354.66 241
17355.90 216
17357.14 225
17358.39 240
17359.63 227
17360.87 214
17362.12 240
17363.36 245
17364.61 229
17365.85 230
17367.09 234
17368.34 257
17369.58 238
17370.83 251
17372.07 233
17373.32 242
17374.56 242
17375.80 244
17377.05 241
17378.29 222
17379.54 251
17380.78 243
17382.03 253
17383.27 243
17384.52 248
17385.76 238
17387.01 260
17388.25 236
17389.50 251
17390.74 267
17391.99 254
17393.23 251
17394.48 265
17395.72 233
17396.97 249
17398.21 228
17399.46 241
17400.70 249
17401.95 239
17403.19 273
17404.44 245
17405.68 231
17406.93 261
17408.18 243
17409.42 243
17410.67 244
17411.91 247
17413.16 246
17414.40 242
17415.65 250
17416.90 266
17418.14 264
17419.39 268
17420.63 276
17421.88 273
17423.13 226
17424.37 238
17425.62 243
17426.86 234
17428.11 238
17429.36 234
17430.60 238
17431.85 249
17433.10 243
17434.34 248
17435.59 258
17436.84 288
17438.08 251
17439.33 265
17440.58 261
17441.82 236
17443.07 241
17444.32 233
17445.56 249
17446.81 252
17448.06 267
17449.30 260
17450.55 253
17451.80 247
17453.05 250
17454.29 260
17455.54 226
17456.79 259
17458.04 231
17459.28 266
17460.53 232
17461.78 253
17463.03 274
17464.27 259
17465.52 276
17466.77 255
17468.02 263
17469.26 244
17470.51 255
17471.76 281
17473.01 278
17474.25 292
17475.50 273
17476.75 275
17478.00 264
17479.25 254
17480.50 260
17481.74 266
17482.99 269
17484.24 261
17485.49 283
17486.74 255
17487.99 264
17489.23 258
17490.48 264
17491.73 249
17492.98 260
17494.23 285
17495.48 285
17496.73 293
17497.97 296
17499.22 291
17500.47 302
17501.72 285
17502.97 280
17504.22 270
17505.47 264
17506.72 242
17507.97 272
17509.22 270
17510.46 280
17511.71 266
17512.96 254
17514.21 255
17515.46 278
17516.71 286
17517.96 279
17519.21 288
17520.46 284
17521.71 292
17522.96 298
17524.21 299
17525.46 317
17526.71 267
17527.96 292
17529.21 285
17530.46 283
17531.71 288
17532.96 287
17534.21 298
17535.46 283
17536.71 315
17537.96 304
17539.21 306
17540.46 287
17541.71 298
17542.96 286
17544.21 294
17545.46 303
17546.71 333
17547.96 330
17549.21 311
17550.46 337
17551.71 323
17552.97 316
17554.22 301
17555.47 313
17556.72 335
17557.97 344
17559.22 301
17560.47 335
17561.72 305
17562.97 309
17564.22 311
17565.48 325
17566.73 309
17567.98 292
17569.23 309
17570.48 313
17571.73 304
17572.98 301
17574.24 317
17575.49 310
17576.74 310
17577.99 300
17579.24 296
17580.49 305
17581.75 324
17583.00 309
17584.25 314
17585.50 330
17586.75 335
17588.00 337
17589.26 339
17590.51 326
17591.76 319
17593.01 335
17594.27 354
17595.52 352
17596.77 339
17598.02 355
17599.27 349
17600.53 347
17601.78 363
17603.03 338
17604.28 342
17605.54 350
17606.79 352
17608.04 337
17609.30 332
17610.55 341
17611.80 342
17613.05 357
17614.31 360
17615.56 354
17616.81 361
17618.07 330
17619.32 364
17620.57 366
17621.83 357
17623.08 347
17624.33 342
17625.59 340
17626.84 353
17628.09 344
17629.35 380
17630.60 372
17631.85 361
17633.11 349
17634.36 352
17635.61 359
17636.87 344
17638.12 331
17639.38 338
17640.63 363
17641.88 371
17643.14 366
17644.39 371
17645.65 365
17646.90 341
17648.15 386
17649.41 359
17650.66 349
17651.92 341
17653.17 357
17654.42 347
17655.68 330
17656.93 357
17658.19 328
17659.44 359
17660.70 342
17661.95 314
17663.21 346
17664.46 339
17665.72 307
17666.97 337
17668.23 357
17669.48 322
17670.74 317
17671.99 316
17673.25 318
17674.50 297
17675.76 318
17677.01 342
17678.27 339
17679.52 318
17680.78 293
17682.03 299
17683.29 323
17684.54 290
17685.80 316
17687.05 297
17688.31 308
17689.57 294
17690.82 282
17692.08 308
17693.33 276
17694.59 311
17695.84 292
17697.10 328
17698.36 280
17699.61 291
17700.87 298
17702.12 304
17703.38 303
17704.64 317
17705.89 293
17707.15 286
17708.40 276
17709.66 313
17710.92 295
17712.17 284
17713.43 290
17714.69 302
17715.94 316
17717.20 255
17718.46 290
17719.71 290
17720.97 281
17722.23 249
17723.48 287
17724.74 274
17726.00 272
17727.25 288
17728.51 290
17729.77 294
17731.03 285
17732.28 289
17733.54 301
17734.80 299
17736.05 265
17737.31 280
17738.57 275
17739.83 277
17741.08 266
17742.34 283
17743.60 281
17744.86 264
17746.11 291
17747.37 292
17748.63 290
17749.89 278
17751.15 309
17752.40 275
17753.66 263
17754.92 270
17756.18 301
17757.43 293
17758.69 289
17759.95 258
17761.21 268
17762.47 251
17763.73 274
17764.98 267
17766.24 300
17767.50 298
17768.76 261
17770.02 281
17771.28 267
17772.53 276
17773.79 255
17775.05 276
17776.31 255
17777.57 278
17778.83 248
17780.09 255
17781.35 250
17782.60 277
17783.86 255
17785.12 263
17786.38 265
17787.64 265
17788.90 252
17790.16 251
17791.42 273
17792.68 254
17793.94 233
17795.20 249
17796.46 237
17797.72 258
17798.97 264
17800.23 252
17801.49 253
17802.75 269
17804.01 261
17805.27 240
17806.53 253
17807.79 254
17809.05 231
17810.31 248
17811.57 241
17812.83 253
17814.09 230
17815.35 240
17816.61 224
17817.87 266
17819.13 251
17820.39 246
17821.65 239
17822.91 228
17824.17 251
17825.43 224
17826.69 255
17827.96 254
17829.22 244
17830.48 244
17831.74 244
17833.00 231
17834.26 234
17835.52 218
17836.78 244
17838.04 216
17839.30 220
17840.56 223
17841.82 230
17843.09 220
17844.35 238
17845.61 228
17846.87 233
17848.13 232
17849.39 233
17850.65 230
17851.91 222
17853.18 225
17854.44 222
17855.70 247
17856.96 216
17858.22 236
17859.48 209
17860.74 223
17862.01 213
17863.27 240
17864.53 224
17865.79 221
17867.05 225
17868.32 194
17869.58 207
17870.84 212
17872.10 223
17873.36 218
17874.63 229
17875.89 206
17877.15 219
17878.41 212
17879.68 218
17880.94 211
17882.20 213
17883.46 226
17884.73 212
17885.99 218
17887.25 213
17888.51 220
17889.78 214
17891.04 211
17892.30 206
17893.56 230
17894.83 204
17896.09 208
17897.35 191
17898.62 213
17899.88 224
17901.14 209
17902.41 218
17903.67 216
17904.93 230
17906.20 200
17907.46 216
17908.72 213
17909.99 212
17911.25 185
17912.51 216
17913.78 211
17915.04 214
17916.30 218
17917.57 208
17918.83 230
17920.09 209
17921.36 194
17922.62 198
17923.89 218
17925.15 224
17926.41 209
17927.68 189
17928.94 215
17930.21 220
17931.47 219
17932.73 215
17934.00 243
17935.26 216
17936.53 210
17937.79 243
17939.06 233
17940.32 228
17941.59 216
17942.85 197
17944.11 226
17945.38 219
17946.64 204
17947.91 237
17949.17 209
17950.44 232
17951.70 211
17952.97 211
17954.23 205
17955.50 212
17956.76 228
17958.03 224
17959.29 226
17960.56 212
17961.82 214
17963.09 210
17964.35 220
17965.62 222
17966.89 199
17968.15 224
17969.42 210
17970.68 201
17971.95 221
17973.21 223
17974.48 215
17975.74 221
17977.01 199
17978.28 210
17979.54 201
17980.81 188
17982.07 219
17983.34 219
17984.61 213
17985.87 198
17987.14 212
17988.40 207
17989.67 207
17990.94 211
17992.20 184
17993.47 209
17994.74 194
17996.00 201
17997.27 224
17998.54 213
17999.80 225
18001.07 219
18002.34 201
18003.60 228
18004.87 207
18006.14 212
18007.40 199
18008.67 218
18009.94 215
18011.20 204
18012.47 208
18013.74 200
18015.00 203
18016.27 202
18017.54 209
18018.81 184
18020.07 217
18021.34 209
18022.61 205
18023.88 214
18025.14 210
18026.41 218
18027.68 218
18028.95 216
18030.21 189
18031.48 191
18032.75 206
18034.02 216
18035.28 226
18036.55 215
18037.82 230
18039.09 213
18040.36 236
18041.62 207
18042.89 218
18044.16 219
18045.43 200
18046.70 203
18047.97 197
18049.23 240
18050.50 204
18051.77 207
18053.04 199
18054.31 206
18055.58 206
18056.84 212
18058.11 215
18059.38 205
18060.65 210
18061.92 213
18063.19 212
18064.46 218
18065.73 188
18067.00 209
18068.26 194
18069.53 218
18070.80 208
18072.07 213
18073.34 216
18074.61 225
18075.88 206
18077.15 204
18078.42 206
18079.69 229
18080.96 233
18082.23 242
18083.50 214
18084.77 209
18086.03 219
18087.30 218
18088.57 210
18089.84 213
18091.11 223
18092.38 215
18093.65 218
18094.92 217
18096.19 204
18097.46 221
18098.73 234
18100.00 219
18101.27 223
18102.54 229
18103.81 235
18105.08 209
18106.35 204
18107.63 214
18108.90 219
18110.17 226
18111.44 202
18112.71 214
18113.98 201
18115.25 219
18116.52 196
18117.79 230
18119.06 243
18120.33 220
18121.60 228
18122.87 217
18124.14 213
18125.42 220
18126.69 205
18127.96 227
18129.23 230
18130.50 226
18131.77 234
18133.04 187
18134.31 228
18135.58 233
18136.86 224
18138.13 214
18139.40 225
18140.67 207
18141.94 211
18143.21 210
18144.49 238
18145.76 236
18147.03 218
18148.30 215
18149.57 211
18150.84 221
18152.12 192
18153.39 203
18154.66 205
18155.93 217
18157.20 201
18158.48 210
18159.75 192
18161.02 202
18162.29 200
18163.57 219
18164.84 213
18166.11 226
18167.38 215
18168.66 212
18169.93 217
18171.20 207
18172.47 228
18173.75 219
18175.02 208
18176.29 224
18177.56 221
18178.84 207
18180.11 201
18181.38 224
18182.66 208
18183.93 201
18185.20 226
18186.48 210
18187.75 228
18189.02 206
18190.30 201
18191.57 202
18192.84 186
18194.12 229
18195.39 208
18196.66 215
18197.94 198
18199.21 196
18200.48 215
18201.76 210
18203.03 201
18204.30 206
18205.58 237
18206.85 226
18208.13 212
18209.40 200
18210.67 205
18211.95 209
18213.22 198
18214.50 198
18215.77 215
18217.04 199
18218.32 215
18219.59 221
18220.87 213
18222.14 206
18223.42 221
18224.69 219
18225.97 203
18227.24 192
18228.51 211
18229.79 219
18231.06 226
18232.34 230
18233.61 206
18234.89 222
18236.16 202
18237.44 215
18238.71 234
18239.99 212
18241.26 209
18242.54 219
18243.81 246
18245.09 220
18246.36 210
18247.64 222
18248.91 222
18250.19 207
18251.47 212
18252.74 214
18254.02 224
18255.29 209
18256.57 204
18257.84 220
18259.12 194
18260.39 187
18261.67 193
18262.95 204
18264.22 210
18265.50 213
18266.77 218
18268.05 220
18269.33 219
18270.60 211
18271.88 198
18273.15 227
18274.43 208
18275.71 223
18276.98 201
18278.26 229
18279.54 234
18280.81 229
18282.09 227
18283.37 219
18284.64 231
18285.92 203
18287.20 217
18288.47 219
18289.75 215
18291.03 220
18292.30 200
18293.58 242
18294.86 225
18296.13 215
18297.41 212
18298.69 209
18299.96 198
18301.24 207
18302.52 232
18303.80 209
18305.07 225
18306.35 236
18307.63 219
18308.91 207
18310.18 231
18311.46 225
18312.74 225
18314.02 227
18315.29 209
18316.57 209
18317.85 211
18319.13 213
18320.40 191
18321.68 222
18322.96 213
18324.24 199
18325.52 200
18326.79 205
18328.07 217
18329.35 227
18330.63 244
18331.91 251
18333.19 217
18334.46 215
18335.74 217
18337.02 238
18338.30 239
18339.58 221
18340.86 213
18342.13 235
18343.41 222
18344.69 224
18345.97 230
18347.25 217
18348.53 226
18349.81 217
18351.09 222
18352.36 215
18353.64 205
18354.92 221
18356.20 224
18357.48 222
18358.76 208
18360.04 240
18361.32 218
18362.60 225
18363.88 221
18365.16 207
18366.44 218
18367.72 201
18369.00 208
18370.27 210
18371.55 205
18372.83 212
18374.11 228
18375.39 223
18376.67 213
18377.95 199
18379.23 223
18380.51 221
18381.79 206
18383.07 189
18384.35 217
18385.63 230
18386.91 226
18388.19 197
18389.47 219
18390.75 242
18392.03 222
18393.31 213
18394.60 208
18395.88 213
18397.16 224
18398.44 215
18399.72 203
18401.00 205
18402.28 184
18403.56 191
18404.84 240
18406.12 225
18407.40 220
18408.68 200
18409.96 212
18411.24 214
18412.53 213
18413.81 214
18415.09 217
18416.37 216
18417.65 216
18418.93 219
18420.21 205
18421.49 202
18422.78 214
18424.06 174
18425.34 203
18426.62 211
18427.90 220
18429.18 190
18430.46 196
18431.75 200
18433.03 213
18434.31 210
18435.59 187
18436.87 214
18438.16 207
18439.44 205
18440.72 203
18442.00 204
18443.28 204
18444.57 219
18445.85 205
18447.13 181
18448.41 191
18449.70 217
18450.98 219
18452.26 201
18453.54 212
18454.83 232
18456.11 218
18457.39 208
18458.67 216
18459.96 219
18461.24 207
18462.52 192
18463.80 208
18465.09 184
18466.37 195
18467.65 185
18468.94 227
18470.22 224
18471.50 194
18472.78 185
18474.07 180
18475.35 229
18476.63 182
18477.92 199
18479.20 188
18480.48 204
18481.77 194
18483.05 203
18484.34 211
18485.62 201
18486.90 212
18488.19 231
18489.47 215
18490.75 212
18492.04 210
18493.32 223
18494.61 209
18495.89 198
18497.17 201
18498.46 213
18499.74 222
18501.03 209
18502.31 206
18503.59 202
18504.88 202
18506.16 191
18507.45 190
18508.73 201
18510.02 219
18511.30 191
18512.58 184
18513.87 196
18515.15 187
18516.44 204
18517.72 205
18519.01 195
18520.29 199
18521.58 230
18522.86 228
18524.15 235
18525.43 210
18526.72 203
18528.00 228
18529.29 204
18530.57 205
18531.86 206
18533.14 223
18534.43 216
18535.71 219
18537.00 197
18538.28 199
18539.57 230
18540.86 224
18542.14 216
18543.43 191
18544.71 207
18546.00 218
18547.28 228
18548.57 190
18549.85 203
18551.14 209
18552.43 213
18553.71 209
18555.00 210
18556.28 220
18557.57 199
18558.86 238
18560.14 245
18561.43 218
18562.72 213
18564.00 224
18565.29 221
18566.57 230
18567.86 205
18569.15 243
18570.43 236
18571.72 212
18573.01 200
18574.29 222
18575.58 199
18576.87 199
18578.15 222
18579.44 235
18580.73 228
18582.01 220
18583.30 205
18584.59 232
18585.88 224
18587.16 219
18588.45 225
18589.74 215
18591.02 210
18592.31 211
18593.60 223
18594.89 206
18596.17 224
18597.46 217
18598.75 205
18600.04 231
18601.32 253
18602.61 221
18603.90 234
18605.19 226
18606.47 209
18607.76 223
18609.05 232
18610.34 223
18611.63 238
18612.91 229
18614.20 216
18615.49 231
18616.78 218
18618.07 247
18619.35 240
18620.64 222
18621.93 237
18623.22 236
18624.51 225
18625.80 217
18627.09 214
18628.37 215
18629.66 225
18630.95 237
18632.24 228
18633.53 230
18634.82 228
18636.11 226
18637.39 238
18638.68 218
18639.97 213
18641.26 224
18642.55 223
18643.84 211
18645.13 211
18646.42 212
18647.71 229
18649.00 210
18650.29 215
18651.58 224
18652.86 201
18654.15 204
18655.44 212
18656.73 224
18658.02 220
18659.31 204
18660.60 210
18661.89 214
18663.18 200
18664.47 183
18665.76 219
18667.05 210
18668.34 196
18669.63 211
18670.92 186
18672.21 207
18673.50 171
18674.79 193
18676.08 204
18677.37 194
18678.66 196
18679.95 198
18681.24 191
18682.53 187
18683.82 185
18685.11 185
18686.40 194
18687.69 183
18688.99 197
18690.28 207
18691.57 202
18692.86 201
18694.15 203
18695.44 200
18696.73 198
18698.02 222
18699.31 197
18700.60 198
18701.89 192
18703.19 202
18704.48 184
18705.77 178
18707.06 199
18708.35 196
18709.64 192
18710.93 184
18712.22 191
18713.52 217
18714.81 184
18716.10 205
18717.39 213
18718.68 210
18719.97 207
18721.27 203
18722.56 199
18723.85 174
18725.14 170
18726.43 175
18727.72 204
18729.02 191
18730.31 184
18731.60 175
18732.89 167
18734.19 192
18735.48 184
18736.77 181
18738.06 180
18739.35 175
18740.65 184
18741.94 191
18743.23 200
18744.52 190
18745.82 175
18747.11 168
18748.40 186
18749.70 212
18750.99 189
18752.28 188
18753.57 206
18754.87 199
18756.16 192
18757.45 212
18758.75 188
18760.04 172
18761.33 184
18762.63 187
18763.92 193
18765.21 212
18766.50 202
18767.80 174
18769.09 184
18770.38 183
18771.68 194
18772.97 195
18774.27 177
18775.56 193
18776.85 203
18778.15 193
18779.44 183
18780.73 203
18782.03 198
18783.32 168
18784.62 164
18785.91 190
18787.20 195
18788.50 183
18789.79 187
18791.09 182
18792.38 198
18793.67 191
18794.97 202
18796.26 202
18797.56 194
18798.85 196
18800.15 176
18801.44 187
18802.74 183
18804.03 171
18805.32 196
18806.62 180
18807.91 200
18809.21 201
18810.50 191
18811.80 177
18813.09 198
18814.39 171
18815.68 163
18816.98 182
18818.27 185
18819.57 191
18820.86 193
18822.16 176
18823.45 189
18824.75 181
18826.05 174
18827.34 182
18828.64 190
18829.93 177
18831.23 196
18832.52 182
18833.82 195
18835.11 189
18836.41 171
18837.71 204
18839.00 173
18840.30 182
18841.59 188
18842.89 185
18844.18 196
18845.48 190
18846.78 191
18848.07 162
18849.37 190
18850.67 181
18851.96 185
18853.26 201
18854.55 204
18855.85 201
18857.15 193
18858.44 185
18859.74 192
18861.04 179
18862.33 174
18863.63 197
18864.93 203
18866.22 178
18867.52 168
18868.82 181
18870.11 189
18871.41 175
18872.71 195
18874.00 198
18875.30 186
18876.60 179
18877.90 189
18879.19 179
18880.49 176
18881.79 204
18883.09 173
18884.38 196
18885.68 190
18886.98 175
18888.27 184
18889.57 179
18890.87 189
18892.17 180
18893.47 197
18894.76 196
18896.06 179
18897.36 166
18898.66 162
18899.95 193
18901.25 170
18902.55 177
18903.85 191
18905.15 180
18906.44 175
18907.74 148
18909.04 175
18910.34 175
18911.64 214
18912.94 184
18914.23 183
18915.53 179
18916.83 196
18918.13 189
18919.43 196
18920.73 203
18922.03 192
18923.32 180
18924.62 184
18925.92 186
18927.22 182
18928.52 197
18929.82 184
18931.12 199
18932.42 174
18933.72 204
18935.01 191
18936.31 171
18937.61 168
18938.91 200
18940.21 210
18941.51 179
18942.81 205
18944.11 205
18945.41 195
18946.71 155
18948.01 153
18949.31 188
18950.61 196
18951.91 174
18953.21 183
18954.51 162
18955.81 192
18957.11 182
18958.41 190
18959.71 171
18961.01 184
18962.31 169
18963.61 183
18964.91 170
18966.21 177
18967.51 185
18968.81 205
18970.11 193
18971.41 172
18972.71 161
18974.01 178
18975.31 190
18976.61 158
18977.91 174
18979.21 177
18980.51 173
18981.81 196
18983.11 186
18984.41 178
18985.71 189
18987.02 171
18988.32 187
18989.62 162
18990.92 175
18992.22 178
18993.52 160
18994.82 163
18996.12 157
18997.42 193
18998.73 182
19000.03 204
19001.33 181
19002.63 174
19003.93 179
19005.23 163
19006.53 181
19007.84 177
19009.14 172
19010.44 179
19011.74 198
19013.04 165
19014.34 173
19015.65 187
19016.95 191
19018.25 185
19019.55 184
19020.85 185
19022.16 193
19023.46 186
19024.76 174
19026.06 171
19027.37 186
19028.67 203
19029.97 180
19031.27 204
19032.57 174
19033.88 176
19035.18 175
19036.48 179
19037.79 161
19039.09 180
19040.39 152
19041.69 191
19043.00 189
19044.30 181
19045.60 197
19046.90 181
19048.21 193
19049.51 185
19050.81 190
19052.12 177
19053.42 174
19054.72 181
19056.03 189
19057.33 194
19058.63 169
19059.94 178
19061.24 183
19062.54 179
19063.85 195
19065.15 186
19066.45 183
19067.76 175
19069.06 168
19070.37 192
19071.67 174
19072.97 191
19074.28 184
19075.58 160
19076.88 171
19078.19 175
19079.49 187
19080.80 185
19082.10 181
19083.41 189
19084.71 183
19086.01 171
19087.32 195
19088.62 183
19089.93 181
19091.23 171
19092.54 193
19093.84 180
19095.14 180
19096.45 159
19097.75 173
19099.06 169
19100.36 190
19101.67 194
19102.97 171
19104.28 172
19105.58 187
19106.89 180
19108.19 174
19109.50 175
19110.80 174
19112.11 180
19113.41 190
19114.72 194
19116.02 190
19117.33 203
19118.64 197
19119.94 201
19121.25 186
19122.55 189
19123.86 186
19125.16 184
19126.47 191
19127.77 207
19129.08 193
19130.39 192
19131.69 193
19133.00 189
19134.30 182
19135.61 182
19136.92 169
19138.22 177
19139.53 172
19140.83 181
19142.14 189
19143.45 215
19144.75 190
19146.06 195
19147.37 176
19148.67 186
19149.98 189
19151.28 174
19152.59 182
19153.90 193
19155.20 195
19156.51 186
19157.82 172
19159.12 175
19160.43 190
19161.74 190
19163.05 187
19164.35 178
19165.66 160
19166.97 182
19168.27 191
19169.58 180
19170.89 196
19172.19 173
19173.50 189
19174.81 201
19176.12 192
19177.42 180
19178.73 178
19180.04 164
19181.35 192
19182.65 180
19183.96 180
19185.27 172
19186.58 172
19187.89 189
19189.19 169
19190.50 175
19191.81 172
19193.12 183
19194.42 174
19195.73 179
19197.04 197
19198.35 179
19199.66 187
19200.97 165
19202.27 164
19203.58 196
19204.89 205
19206.20 167
19207.51 180
19208.82 172
19210.12 178
19211.43 181
19212.74 174
19214.05 173
19215.36 183
19216.67 178
19217.98 181
19219.28 177
19220.59 192
19221.90 197
19223.21 185
19224.52 177
19225.83 149
19227.14 174
19228.45 173
19229.76 180
19231.07 194
19232.38 177
19233.68 167
19234.99 165
19236.30 170
19237.61 158
19238.92 160
19240.23 187
19241.54 186
19242.85 192
19244.16 171
19245.47 182
19246.78 173
19248.09 180
19249.40 176
19250.71 195
19252.02 167
19253.33 180
19254.64 187
19255.95 170
19257.26 175
19258.57 171
19259.88 186
19261.19 163
19262.50 175
19263.81 171
19265.12 164
19266.43 174
19267.74 183
19269.05 155
19270.36 165
19271.67 183
19272.99 179
19274.30 171
19275.61 167
19276.92 181
19278.23 188
19279.54 199
19280.85 171
19282.16 147
19283.47 194
19284.78 187
19286.09 192
19287.41 175
19288.72 189
19290.03 170
19291.34 172
19292.65 176
19293.96 181
19295.27 174
19296.58 170
19297.90 160
19299.21 179
19300.52 162
19301.83 179
19303.14 169
19304.45 147
19305.77 161
19307.08 170
19308.39 190
19309.70 175
19311.01 185
19312.33 187
19313.64 178
19314.95 166
19316.26 167
19317.57 166
19318.89 170
19320.20 172
19321.51 164
19322.82 184
19324.14 174
19325.45 176
19326.76 176
19328.07 169
19329.39 174
19330.70 154
19332.01 181
19333.32 188
19334.64 163
19335.95 183
19337.26 155
19338.58 176
19339.89 173
19341.20 177
19342.51 165
19343.83 171
19345.14 168
19346.45 153
19347.77 169
19349.08 179
19350.39 162
19351.71 179
19353.02 176
19354.33 170
19355.65 196
19356.96 172
19358.27 167
19359.59 165
19360.90 167
19362.21 171
19363.53 157
19364.84 181
19366.16 179
19367.47 174
19368.78 162
19370.10 188
19371.41 186
19372.73 176
19374.04 185
19375.35 178
19376.67 178
19377.98 176
19379.30 159
19380.61 181
19381.93 160
19383.24 164
19384.55 179
19385.87 173
19387.18 166
19388.50 167
19389.81 165
19391.13 152
19392.44 150
19393.76 154
19395.07 174
19396.39 183
19397.70 181
19399.02 177
19400.33 158
19401.65 177
19402.96 159
19404.28 169
19405.59 158
19406.91 176
19408.22 194
19409.54 169
19410.85 158
19412.17 172
19413.48 189
19414.80 175
19416.11 173
19417.43 191
19418.75 172
19420.06 179
19421.38 171
19422.69 161
19424.01 155
19425.32 165
19426.64 158
19427.96 154
19429.27 168
19430.59 171
19431.90 177
19433.22 154
19434.54 169
19435.85 154
19437.17 160
19438.49 169
19439.80 181
19441.12 157
19442.43 170
19443.75 177
19445.07 159
19446.38 174
19447.70 170
19449.02 164
19450.33 158
19451.65 158
19452.97 180
19454.28 162
19455.60 164
19456.92 166
19458.23 190
19459.55 183
19460.87 186
19462.19 187
19463.50 172
19464.82 168
19466.14 180
19467.45 173
19468.77 157
19470.09 156
19471.41 180
19472.72 174
19474.04 190
19475.36 188
19476.68 166
19477.99 175
19479.31 174
19480.63 188
19481.95 191
19483.27 189
19484.58 185
19485.90 175
19487.22 177
19488.54 175
19489.85 192
19491.17 186
19492.49 169
19493.81 165
19495.13 198
19496.45 170
19497.76 171
19499.08 166
19500.40 187
19501.72 153
19503.04 181
19504.36 170
19505.67 177
19506.99 153
19508.31 164
19509.63 181
19510.95 161
19512.27 162
19513.59 193
19514.91 164
19516.22 164
19517.54 149
19518.86 171
19520.18 162
19521.50 168
19522.82 141
19524.14 173
19525.46 159
19526.78 161
19528.10 180
19529.42 177
19530.74 167
19532.06 168
19533.37 166
19534.69 162
19536.01 159
19537.33 181
19538.65 186
19539.97 168
19541.29 166
19542.61 165
19543.93 165
19545.25 177
19546.57 144
19547.89 187
19549.21 192
19550.53 175
19551.85 168
19553.17 173
19554.49 170
19555.81 190
19557.13 166
19558.45 174
19559.77 155
19561.09 170
19562.41 163
19563.74 195
19565.06 179
19566.38 183
19567.70 169
19569.02 155
19570.34 188
19571.66 162
19572.98 165
19574.30 166
19575.62 177
19576.94 171
19578.26 172
19579.59 186
19580.91 167
19582.23 174
19583.55 166
19584.87 165
19586.19 158
19587.51 174
19588.83 163
19590.16 178
19591.48 180
19592.80 171
19594.12 157
19595.44 173
19596.76 163
19598.08 165
19599.41 182
19600.73 162
19602.05 176
19603.37 170
19604.69 179
19606.02 178
19607.34 169
19608.66 170
19609.98 164
19611.30 191
19612.63 184
19613.95 175
19615.27 178
19616.59 152
19617.91 177
19619.24 169
19620.56 165
19621.88 178
19623.20 175
19624.53 176
19625.85 159
19627.17 178
19628.50 156
19629.82 172
19631.14 183
19632.46 176
19633.79 176
19635.11 160
19636.43 169
19637.76 192
19639.08 191
19640.40 156
19641.72 157
19643.05 178
19644.37 179
19645.69 178
19647.02 164
19648.34 169
19649.66 171
19650.99 178
19652.31 175
19653.64 193
19654.96 198
19656.28 176
19657.61 172
19658.93 191
19660.25 163
19661.58 166
19662.90 188
19664.23 194
19665.55 168
19666.87 180
19668.20 176
19669.52 183
19670.85 173
19672.17 174
19673.49 178
19674.82 192
19676.14 196
19677.47 192
19678.79 167
19680.12 181
19681.44 181
19682.76 193
19684.09 168
19685.41 183
19686.74 187
19688.06 193
19689.39 174
19690.71 189
19692.04 164
19693.36 157
19694.69 168
19696.01 197
19697.34 184
19698.66 183
19699.99 175
19701.31 164
19702.64 171
19703.96 150
19705.29 181
19706.61 184
19707.94 191
19709.26 187
19710.59 161
19711.92 188
19713.24 167
19714.57 166
19715.89 172
19717.22 179
19718.54 172
19719.87 179
19721.20 180
19722.52 172
19723.85 184
19725.17 183
19726.50 188
19727.83 182
19729.15 160
19730.48 186
19731.80 183
19733.13 180
19734.46 178
19735.78 182
19737.11 186
19738.44 165
19739.76 176
19741.09 164
19742.41 168
19743.74 175
19745.07 184
19746.39 184
19747.72 181
19749.05 183
19750.37 175
19751.70 175
19753.03 154
19754.36 180
19755.68 176
19757.01 182
19758.34 167
19759.66 159
19760.99 166
19762.32 159
19763.65 163
19764.97 164
19766.30 177
19767.63 186
19768.95 167
19770.28 172
19771.61 158
19772.94 160
19774.27 157
19775.59 173
19776.92 211
19778.25 185
19779.58 166
19780.90 166
19782.23 163
19783.56 166
19784.89 172
19786.22 192
19787.54 175
19788.87 186
19790.20 182
19791.53 165
19792.86 169
19794.18 170
19795.51 170
19796.84 185
19798.17 167
19799.50 207
19800.83 173
19802.16 168
19803.48 181
19804.81 166
19806.14 174
19807.47 196
19808.80 185
19810.13 178
19811.46 159
19812.79 162
19814.11 181
19815.44 178
19816.77 171
19818.10 187
19819.43 166
19820.76 174
19822.09 179
19823.42 177
19824.75 180
19826.08 186
19827.41 197
19828.74 158
19830.07 172
19831.39 156
19832.72 172
19834.05 190
19835.38 162
19836.71 179
19838.04 172
19839.37 180
19840.70 188
19842.03 169
19843.36 187
19844.69 180
19846.02 191
19847.35 166
19848.68 182
19850.01 148
19851.34 177
19852.67 172
19854.00 190
19855.33 174
19856.66 178
19857.99 177
19859.33 188
19860.66 191
19861.99 162
19863.32 183
19864.65 193
19865.98 171
19867.31 194
19868.64 190
19869.97 164
19871.30 200
19872.63 161
19873.96 183
19875.29 177
19876.63 180
19877.96 186
19879.29 177
19880.62 189
19881.95 170
19883.28 168
19884.61 204
19885.94 175
19887.28 154
19888.61 188
19889.94 178
19891.27 172
19892.60 189
19893.93 174
19895.26 167
19896.60 205
19897.93 173
19899.26 164
19900.59 187
19901.92 169
19903.26 190
19904.59 184
19905.92 172
19907.25 162
19908.58 159
19909.92 150
19911.25 170
19912.58 167
19913.91 179
19915.24 179
19916.58 173
19917.91 167
19919.24 163
19920.57 183
19921.91 165
19923.24 165
19924.57 167
19925.91 187
19927.24 186
19928.57 179
19929.90 182
19931.24 186
19932.57 173
19933.90 175
19935.24 188
19936.57 168
19937.90 163
19939.23 169
19940.57 187
19941.90 169
19943.23 183
19944.57 150
19945.90 195
19947.23 197
19948.57 189
19949.90 169
19951.23 189
19952.57 173
19953.90 186
19955.24 182
19956.57 179
19957.90 199
19959.24 182
19960.57 173
19961.90 165
19963.24 170
19964.57 195
19965.91 174
19967.24 174
19968.58 176
19969.91 185
19971.24 180
19972.58 168
19973.91 186
19975.25 177
19976.58 193
19977.92 187
19979.25 145
19980.58 177
19981.92 168
19983.25 168
19984.59 178
19985.92 192
19987.26 164
19988.59 180
19989.93 172
19991.26 171
19992.60 178
19993.93 185
19995.27 176
19996.60 165
19997.94 183
19999.27 181
20000.61 191
20001.94 180
20003.28 185
20004.61 189
20005.95 176
20007.28 203
20008.62 158
20009.96 202
20011.29 185
20012.63 190
20013.96 189
20015.30 181
20016.63 171
20017.97 173
20019.30 196
20020.64 194
20021.98 169
20023.31 179
20024.65 193
20025.98 190
20027.32 194
20028.66 192
20029.99 194
20031.33 199
20032.67 193
20034.00 198
20035.34 184
20036.67 175
20038.01 188
20039.35 194
20040.68 195
20042.02 164
20043.36 174
20044.69 194
20046.03 174
20047.37 193
20048.70 172
20050.04 185
20051.38 193
20052.71 187
20054.05 179
20055.39 173
20056.73 185
20058.06 181
20059.40 194
20060.74 179
20062.07 188
20063.41 172
20064.75 181
20066.09 186
20067.42 187
20068.76 181
20070.10 184
20071.44 196
20072.77 185
20074.11 173
20075.45 177
20076.79 183
20078.13 183
20079.46 194
20080.80 190
20082.14 166
20083.48 183
20084.81 197
20086.15 189
20087.49 192
20088.83 190
20090.17 194
20091.51 177
20092.84 225
20094.18 204
20095.52 184
20096.86 177
20098.20 198
20099.54 193
20100.87 176
20102.21 192
20103.55 181
20104.89 202
20106.23 183
20107.57 188
20108.91 175
20110.25 178
20111.58 197
20112.92 195
20114.26 200
20115.60 174
20116.94 186
20118.28 195
20119.62 182
20120.96 194
20122.30 192
20123.64 194
20124.98 181
20126.31 203
20127.65 213
20128.99 198
