# Supplementary material for: MALDI-TOF MS typing enables the classification of brewing yeasts of the genus Saccharomyces to major beer styles
Source: PLoS One. 2017 Aug 9;12(8):e0181694. doi: 10.1371/journal.pone.0181694 (PMC5549903; doi:10.1371/journal.pone.0181694)
Supplement: S8 File — The directory includes 90 raw files and was zipped to “.zip”; the folder has three strains with 30 spectra per strain; S1 Text explains the raw files with an example and Table 1 represents the yeast strains used within the experiment. (ZIP) [file pone.0181694.s011.zip › 22-24/30281-168-Lag-Lag-Lag-YPG-18h-E-E_2016-09-22_6_0_C10_1.dat]

1999.90 480
2000.32 457
2000.75 524
2001.17 502
2001.59 470
2002.01 422
2002.43 429
2002.86 466
2003.28 468
2003.70 445
2004.12 384
2004.54 446
2004.97 434
2005.39 389
2005.81 421
2006.23 446
2006.66 468
2007.08 453
2007.50 429
2007.92 423
2008.35 431
2008.77 458
2009.19 405
2009.61 453
2010.04 448
2010.46 464
2010.88 426
2011.31 439
2011.73 436
2012.15 468
2012.57 413
2013.00 418
2013.42 447
2013.84 382
2014.27 350
2014.69 398
2015.11 400
2015.54 434
2015.96 438
2016.38 414
2016.81 388
2017.23 432
2017.65 461
2018.08 467
2018.50 421
2018.93 461
2019.35 508
2019.77 473
2020.20 449
2020.62 426
2021.04 480
2021.47 445
2021.89 418
2022.32 442
2022.74 433
2023.17 453
2023.59 403
2024.01 397
2024.44 361
2024.86 377
2025.29 399
2025.71 412
2026.14 414
2026.56 389
2026.98 394
2027.41 413
2027.83 410
2028.26 350
2028.68 409
2029.11 409
2029.53 389
2029.96 408
2030.38 375
2030.81 402
2031.23 413
2031.66 385
2032.08 381
2032.51 389
2032.93 426
2033.36 409
2033.78 431
2034.21 401
2034.63 373
2035.06 408
2035.49 383
2035.91 380
2036.34 420
2036.76 420
2037.19 423
2037.61 421
2038.04 403
2038.47 415
2038.89 387
2039.32 424
2039.74 419
2040.17 431
2040.59 461
2041.02 426
2041.45 480
2041.87 414
2042.30 423
2042.73 415
2043.15 401
2043.58 396
2044.00 377
2044.43 428
2044.86 461
2045.28 443
2045.71 469
2046.14 453
2046.56 430
2046.99 435
2047.42 430
2047.84 427
2048.27 413
2048.70 409
2049.12 427
2049.55 395
2049.98 430
2050.40 424
2050.83 453
2051.26 439
2051.69 416
2052.11 402
2052.54 402
2052.97 444
2053.40 471
2053.82 387
2054.25 403
2054.68 447
2055.10 446
2055.53 417
2055.96 398
2056.39 389
2056.82 447
2057.24 465
2057.67 450
2058.10 441
2058.53 403
2058.95 432
2059.38 422
2059.81 458
2060.24 429
2060.67 420
2061.09 434
2061.52 468
2061.95 446
2062.38 464
2062.81 450
2063.24 481
2063.66 544
2064.09 516
2064.52 525
2064.95 498
2065.38 542
2065.81 555
2066.24 521
2066.66 505
2067.09 540
2067.52 556
2067.95 499
2068.38 546
2068.81 529
2069.24 470
2069.67 462
2070.10 418
2070.52 412
2070.95 432
2071.38 440
2071.81 387
2072.24 380
2072.67 424
2073.10 396
2073.53 414
2073.96 449
2074.39 426
2074.82 448
2075.25 422
2075.68 459
2076.11 458
2076.54 477
2076.97 422
2077.40 424
2077.83 434
2078.26 449
2078.69 455
2079.12 497
2079.55 492
2079.98 486
2080.41 446
2080.84 393
2081.27 422
2081.70 469
2082.13 431
2082.56 430
2082.99 471
2083.42 469
2083.85 455
2084.28 425
2084.71 399
2085.14 434
2085.57 463
2086.00 475
2086.43 440
2086.86 397
2087.29 362
2087.73 377
2088.16 406
2088.59 428
2089.02 419
2089.45 413
2089.88 476
2090.31 474
2090.74 461
2091.17 417
2091.61 430
2092.04 458
2092.47 428
2092.90 412
2093.33 386
2093.76 417
2094.19 411
2094.63 428
2095.06 391
2095.49 418
2095.92 408
2096.35 417
2096.78 420
2097.22 425
2097.65 428
2098.08 407
2098.51 408
2098.94 454
2099.38 388
2099.81 382
2100.24 384
2100.67 426
2101.11 431
2101.54 379
2101.97 396
2102.40 391
2102.83 398
2103.27 396
2103.70 414
2104.13 432
2104.56 437
2105.00 408
2105.43 386
2105.86 436
2106.30 424
2106.73 427
2107.16 416
2107.59 452
2108.03 386
2108.46 408
2108.89 408
2109.33 389
2109.76 429
2110.19 434
2110.63 407
2111.06 402
2111.49 399
2111.93 413
2112.36 432
2112.79 414
2113.23 413
2113.66 425
2114.09 420
2114.53 408
2114.96 415
2115.40 425
2115.83 393
2116.26 417
2116.70 409
2117.13 387
2117.56 376
2118.00 377
2118.43 371
2118.87 395
2119.30 409
2119.73 385
2120.17 412
2120.60 371
2121.04 368
2121.47 417
2121.91 427
2122.34 464
2122.78 402
2123.21 399
2123.64 428
2124.08 477
2124.51 445
2124.95 428
2125.38 468
2125.82 439
2126.25 427
2126.69 427
2127.12 420
2127.56 448
2127.99 459
2128.43 427
2128.86 478
2129.30 464
2129.73 498
2130.17 532
2130.60 562
2131.04 540
2131.47 525
2131.91 508
2132.35 546
2132.78 486
2133.22 467
2133.65 466
2134.09 505
2134.52 470
2134.96 422
2135.40 446
2135.83 421
2136.27 442
2136.70 407
2137.14 396
2137.57 429
2138.01 419
2138.45 425
2138.88 421
2139.32 413
2139.76 387
2140.19 424
2140.63 423
2141.06 369
2141.50 397
2141.94 413
2142.37 440
2142.81 412
2143.25 431
2143.68 402
2144.12 400
2144.56 426
2144.99 388
2145.43 432
2145.87 419
2146.30 431
2146.74 491
2147.18 444
2147.62 437
2148.05 468
2148.49 436
2148.93 502
2149.36 566
2149.80 569
2150.24 543
2150.68 536
2151.11 568
2151.55 574
2151.99 527
2152.43 521
2152.86 521
2153.30 497
2153.74 497
2154.18 529
2154.61 496
2155.05 468
2155.49 422
2155.93 420
2156.37 429
2156.80 416
2157.24 409
2157.68 397
2158.12 369
2158.56 395
2158.99 449
2159.43 384
2159.87 471
2160.31 481
2160.75 456
2161.19 456
2161.62 464
2162.06 470
2162.50 439
2162.94 422
2163.38 497
2163.82 451
2164.26 478
2164.69 483
2165.13 545
2165.57 514
2166.01 506
2166.45 534
2166.89 539
2167.33 498
2167.77 541
2168.21 529
2168.65 491
2169.08 452
2169.52 471
2169.96 521
2170.40 463
2170.84 450
2171.28 478
2171.72 446
2172.16 452
2172.60 457
2173.04 475
2173.48 502
2173.92 500
2174.36 506
2174.80 541
2175.24 542
2175.68 503
2176.12 491
2176.56 537
2177.00 541
2177.44 517
2177.88 570
2178.32 604
2178.76 518
2179.20 509
2179.64 443
2180.08 509
2180.52 539
2180.96 460
2181.40 458
2181.84 465
2182.28 501
2182.72 455
2183.16 488
2183.60 458
2184.04 465
2184.48 468
2184.93 474
2185.37 447
2185.81 422
2186.25 418
2186.69 423
2187.13 450
2187.57 489
2188.01 478
2188.45 523
2188.89 503
2189.34 508
2189.78 488
2190.22 463
2190.66 470
2191.10 503
2191.54 530
2191.98 461
2192.43 490
2192.87 557
2193.31 532
2193.75 519
2194.19 495
2194.63 514
2195.08 585
2195.52 498
2195.96 553
2196.40 498
2196.84 526
2197.29 492
2197.73 492
2198.17 506
2198.61 474
2199.06 484
2199.50 522
2199.94 458
2200.38 497
2200.82 482
2201.27 447
2201.71 487
2202.15 449
2202.59 516
2203.04 487
2203.48 492
2203.92 469
2204.37 451
2204.81 483
2205.25 464
2205.69 495
2206.14 491
2206.58 487
2207.02 504
2207.47 509
2207.91 530
2208.35 562
2208.80 567
2209.24 537
2209.68 527
2210.13 528
2210.57 582
2211.01 570
2211.46 506
2211.90 525
2212.34 533
2212.79 528
2213.23 513
2213.67 550
2214.12 544
2214.56 546
2215.01 546
2215.45 560
2215.89 526
2216.34 501
2216.78 524
2217.23 504
2217.67 477
2218.11 509
2218.56 497
2219.00 494
2219.45 466
2219.89 498
2220.34 432
2220.78 469
2221.22 554
2221.67 501
2222.11 494
2222.56 520
2223.00 502
2223.45 532
2223.89 574
2224.34 526
2224.78 537
2225.23 583
2225.67 578
2226.12 542
2226.56 573
2227.01 538
2227.45 563
2227.90 612
2228.34 629
2228.79 633
2229.23 575
2229.68 561
2230.12 629
2230.57 611
2231.01 626
2231.46 618
2231.90 643
2232.35 683
2232.80 651
2233.24 642
2233.69 623
2234.13 545
2234.58 556
2235.02 564
2235.47 518
2235.92 585
2236.36 547
2236.81 520
2237.25 513
2237.70 512
2238.15 443
2238.59 464
2239.04 508
2239.49 469
2239.93 459
2240.38 472
2240.82 526
2241.27 535
2241.72 496
2242.16 504
2242.61 521
2243.06 467
2243.50 422
2243.95 438
2244.40 441
2244.84 456
2245.29 437
2245.74 451
2246.19 440
2246.63 470
2247.08 495
2247.53 494
2247.97 455
2248.42 433
2248.87 486
2249.32 509
2249.76 486
2250.21 511
2250.66 477
2251.10 480
2251.55 499
2252.00 527
2252.45 543
2252.89 503
2253.34 491
2253.79 502
2254.24 484
2254.69 524
2255.13 491
2255.58 493
2256.03 510
2256.48 487
2256.93 482
2257.37 442
2257.82 475
2258.27 512
2258.72 460
2259.17 464
2259.61 499
2260.06 494
2260.51 602
2260.96 582
2261.41 552
2261.86 614
2262.31 594
2262.75 649
2263.20 604
2263.65 650
2264.10 617
2264.55 649
2265.00 643
2265.45 569
2265.90 590
2266.34 630
2266.79 569
2267.24 536
2267.69 568
2268.14 581
2268.59 658
2269.04 612
2269.49 645
2269.94 660
2270.39 633
2270.84 633
2271.29 630
2271.74 613
2272.18 614
2272.63 652
2273.08 641
2273.53 597
2273.98 606
2274.43 672
2274.88 743
2275.33 766
2275.78 792
2276.23 835
2276.68 878
2277.13 860
2277.58 874
2278.03 826
2278.48 784
2278.93 783
2279.38 717
2279.83 687
2280.28 631
2280.73 605
2281.19 617
2281.64 571
2282.09 536
2282.54 586
2282.99 579
2283.44 539
2283.89 575
2284.34 560
2284.79 558
2285.24 483
2285.69 489
2286.14 539
2286.59 582
2287.04 555
2287.50 557
2287.95 586
2288.40 646
2288.85 654
2289.30 669
2289.75 746
2290.20 766
2290.65 859
2291.11 897
2291.56 890
2292.01 936
2292.46 867
2292.91 872
2293.36 872
2293.82 889
2294.27 791
2294.72 797
2295.17 763
2295.62 686
2296.07 700
2296.53 684
2296.98 684
2297.43 620
2297.88 582
2298.33 586
2298.79 564
2299.24 536
2299.69 538
2300.14 549
2300.60 563
2301.05 519
2301.50 530
2301.95 510
2302.41 486
2302.86 492
2303.31 523
2303.76 479
2304.22 478
2304.67 441
2305.12 501
2305.57 478
2306.03 501
2306.48 487
2306.93 561
2307.39 558
2307.84 582
2308.29 551
2308.75 563
2309.20 600
2309.65 628
2310.11 632
2310.56 628
2311.01 655
2311.47 617
2311.92 605
2312.37 631
2312.83 596
2313.28 610
2313.73 642
2314.19 603
2314.64 582
2315.09 552
2315.55 541
2316.00 515
2316.46 610
2316.91 598
2317.36 598
2317.82 560
2318.27 560
2318.73 591
2319.18 591
2319.63 620
2320.09 627
2320.54 610
2321.00 578
2321.45 607
2321.91 632
2322.36 590
2322.82 589
2323.27 604
2323.72 580
2324.18 592
2324.63 628
2325.09 623
2325.54 624
2326.00 626
2326.45 660
2326.91 642
2327.36 621
2327.82 609
2328.27 614
2328.73 628
2329.18 567
2329.64 571
2330.09 598
2330.55 603
2331.00 568
2331.46 575
2331.92 561
2332.37 542
2332.83 550
2333.28 586
2333.74 592
2334.19 532
2334.65 498
2335.10 464
2335.56 500
2336.02 531
2336.47 476
2336.93 455
2337.38 497
2337.84 589
2338.30 566
2338.75 510
2339.21 542
2339.66 520
2340.12 571
2340.58 562
2341.03 562
2341.49 592
2341.95 556
2342.40 551
2342.86 558
2343.32 585
2343.77 582
2344.23 565
2344.68 567
2345.14 549
2345.60 566
2346.06 615
2346.51 627
2346.97 645
2347.43 589
2347.88 631
2348.34 614
2348.80 592
2349.25 608
2349.71 610
2350.17 573
2350.63 585
2351.08 583
2351.54 606
2352.00 564
2352.46 468
2352.91 520
2353.37 483
2353.83 533
2354.29 494
2354.74 467
2355.20 478
2355.66 508
2356.12 488
2356.57 467
2357.03 527
2357.49 487
2357.95 479
2358.41 533
2358.86 562
2359.32 580
2359.78 568
2360.24 524
2360.70 538
2361.15 535
2361.61 566
2362.07 591
2362.53 562
2362.99 577
2363.45 580
2363.91 579
2364.36 536
2364.82 594
2365.28 566
2365.74 565
2366.20 570
2366.66 518
2367.12 563
2367.57 593
2368.03 574
2368.49 525
2368.95 501
2369.41 616
2369.87 571
2370.33 544
2370.79 525
2371.25 496
2371.71 533
2372.17 539
2372.63 555
2373.09 602
2373.54 554
2374.00 533
2374.46 540
2374.92 544
2375.38 585
2375.84 552
2376.30 578
2376.76 525
2377.22 559
2377.68 570
2378.14 564
2378.60 543
2379.06 570
2379.52 599
2379.98 522
2380.44 524
2380.90 564
2381.36 519
2381.82 536
2382.28 551
2382.74 549
2383.20 532
2383.66 533
2384.12 513
2384.59 513
2385.05 544
2385.51 493
2385.97 532
2386.43 494
2386.89 524
2387.35 561
2387.81 551
2388.27 535
2388.73 578
2389.19 601
2389.65 592
2390.12 509
2390.58 570
2391.04 607
2391.50 573
2391.96 554
2392.42 567
2392.88 573
2393.34 567
2393.81 524
2394.27 503
2394.73 493
2395.19 519
2395.65 568
2396.11 534
2396.57 506
2397.04 475
2397.50 499
2397.96 547
2398.42 538
2398.88 593
2399.35 562
2399.81 563
2400.27 542
2400.73 560
2401.19 500
2401.66 569
2402.12 538
2402.58 489
2403.04 551
2403.51 546
2403.97 552
2404.43 539
2404.89 594
2405.36 538
2405.82 516
2406.28 531
2406.74 526
2407.21 514
2407.67 524
2408.13 540
2408.59 503
2409.06 484
2409.52 500
2409.98 559
2410.45 567
2410.91 501
2411.37 518
2411.84 465
2412.30 468
2412.76 543
2413.23 509
2413.69 530
2414.15 506
2414.62 489
2415.08 527
2415.54 543
2416.01 563
2416.47 574
2416.93 521
2417.40 608
2417.86 560
2418.32 577
2418.79 558
2419.25 577
2419.72 616
2420.18 586
2420.64 565
2421.11 562
2421.57 572
2422.04 596
2422.50 590
2422.96 630
2423.43 637
2423.89 576
2424.36 548
2424.82 548
2425.29 542
2425.75 542
2426.22 545
2426.68 570
2427.15 543
2427.61 495
2428.07 523
2428.54 478
2429.00 517
2429.47 521
2429.93 484
2430.40 509
2430.86 515
2431.33 522
2431.79 501
2432.26 509
2432.72 481
2433.19 470
2433.65 492
2434.12 557
2434.59 541
2435.05 469
2435.52 544
2435.98 543
2436.45 541
2436.91 540
2437.38 523
2437.84 527
2438.31 582
2438.78 582
2439.24 565
2439.71 594
2440.17 571
2440.64 610
2441.10 582
2441.57 631
2442.04 607
2442.50 570
2442.97 588
2443.44 596
2443.90 571
2444.37 583
2444.83 572
2445.30 544
2445.77 543
2446.23 557
2446.70 478
2447.17 502
2447.63 513
2448.10 495
2448.57 510
2449.03 510
2449.50 558
2449.97 527
2450.43 520
2450.90 510
2451.37 516
2451.83 484
2452.30 503
2452.77 511
2453.24 536
2453.70 538
2454.17 518
2454.64 532
2455.10 451
2455.57 519
2456.04 522
2456.51 492
2456.97 515
2457.44 490
2457.91 455
2458.38 456
2458.84 480
2459.31 491
2459.78 532
2460.25 522
2460.72 527
2461.18 542
2461.65 539
2462.12 492
2462.59 508
2463.06 507
2463.52 510
2463.99 536
2464.46 533
2464.93 486
2465.40 508
2465.86 502
2466.33 486
2466.80 465
2467.27 468
2467.74 470
2468.21 471
2468.68 498
2469.14 507
2469.61 492
2470.08 473
2470.55 521
2471.02 538
2471.49 608
2471.96 547
2472.43 553
2472.90 536
2473.36 554
2473.83 550
2474.30 523
2474.77 527
2475.24 527
2475.71 540
2476.18 525
2476.65 543
2477.12 589
2477.59 610
2478.06 533
2478.53 511
2479.00 548
2479.47 549
2479.94 584
2480.41 582
2480.87 533
2481.34 548
2481.81 521
2482.28 571
2482.75 497
2483.22 507
2483.69 531
2484.16 504
2484.63 500
2485.10 555
2485.57 554
2486.05 574
2486.52 602
2486.99 598
2487.46 649
2487.93 638
2488.40 607
2488.87 640
2489.34 647
2489.81 643
2490.28 571
2490.75 572
2491.22 569
2491.69 493
2492.16 526
2492.63 571
2493.10 559
2493.58 528
2494.05 543
2494.52 569
2494.99 595
2495.46 533
2495.93 577
2496.40 533
2496.87 594
2497.34 632
2497.82 557
2498.29 498
2498.76 511
2499.23 549
2499.70 515
2500.17 542
2500.64 525
2501.12 525
2501.59 506
2502.06 529
2502.53 541
2503.00 503
2503.48 541
2503.95 547
2504.42 527
2504.89 568
2505.36 560
2505.84 513
2506.31 514
2506.78 556
2507.25 575
2507.72 541
2508.20 544
2508.67 590
2509.14 585
2509.61 607
2510.09 629
2510.56 679
2511.03 652
2511.50 667
2511.98 773
2512.45 775
2512.92 753
2513.40 733
2513.87 745
2514.34 747
2514.81 708
2515.29 733
2515.76 671
2516.23 675
2516.71 654
2517.18 564
2517.65 609
2518.13 572
2518.60 524
2519.07 599
2519.55 610
2520.02 631
2520.49 634
2520.97 641
2521.44 608
2521.91 575
2522.39 550
2522.86 579
2523.34 554
2523.81 555
2524.28 579
2524.76 573
2525.23 560
2525.70 574
2526.18 606
2526.65 567
2527.13 558
2527.60 584
2528.08 567
2528.55 598
2529.02 610
2529.50 626
2529.97 597
2530.45 640
2530.92 595
2531.40 576
2531.87 618
2532.34 608
2532.82 573
2533.29 619
2533.77 613
2534.24 598
2534.72 592
2535.19 617
2535.67 554
2536.14 576
2536.62 548
2537.09 551
2537.57 577
2538.04 626
2538.52 603
2538.99 595
2539.47 591
2539.94 620
2540.42 674
2540.90 617
2541.37 595
2541.85 560
2542.32 564
2542.80 598
2543.27 593
2543.75 568
2544.22 583
2544.70 614
2545.18 640
2545.65 571
2546.13 620
2546.60 665
2547.08 665
2547.56 722
2548.03 722
2548.51 679
2548.98 719
2549.46 700
2549.94 765
2550.41 759
2550.89 753
2551.37 713
2551.84 725
2552.32 754
2552.80 732
2553.27 759
2553.75 740
2554.23 715
2554.70 661
2555.18 669
2555.66 682
2556.13 733
2556.61 689
2557.09 644
2557.56 650
2558.04 628
2558.52 638
2558.99 676
2559.47 657
2559.95 663
2560.43 646
2560.90 573
2561.38 579
2561.86 583
2562.33 553
2562.81 537
2563.29 523
2563.77 548
2564.25 565
2564.72 548
2565.20 556
2565.68 566
2566.16 542
2566.63 524
2567.11 480
2567.59 509
2568.07 533
2568.55 534
2569.02 517
2569.50 514
2569.98 480
2570.46 527
2570.94 559
2571.41 536
2571.89 537
2572.37 522
2572.85 552
2573.33 572
2573.81 553
2574.28 577
2574.76 582
2575.24 535
2575.72 546
2576.20 623
2576.68 549
2577.16 533
2577.64 567
2578.11 587
2578.59 578
2579.07 543
2579.55 550
2580.03 517
2580.51 554
2580.99 501
2581.47 549
2581.95 517
2582.43 500
2582.91 532
2583.39 542
2583.86 545
2584.34 540
2584.82 525
2585.30 467
2585.78 499
2586.26 533
2586.74 539
2587.22 560
2587.70 580
2588.18 559
2588.66 565
2589.14 553
2589.62 549
2590.10 506
2590.58 552
2591.06 567
2591.54 586
2592.02 579
2592.50 539
2592.98 613
2593.46 638
2593.94 583
2594.42 592
2594.90 552
2595.38 566
2595.86 608
2596.35 605
2596.83 543
2597.31 545
2597.79 518
2598.27 533
2598.75 531
2599.23 537
2599.71 501
2600.19 547
2600.67 554
2601.15 538
2601.63 465
2602.12 478
2602.60 494
2603.08 520
2603.56 528
2604.04 531
2604.52 538
2605.00 537
2605.48 531
2605.97 550
2606.45 573
2606.93 542
2607.41 544
2607.89 515
2608.37 527
2608.86 519
2609.34 523
2609.82 585
2610.30 519
2610.78 513
2611.26 542
2611.75 537
2612.23 548
2612.71 569
2613.19 570
2613.68 526
2614.16 555
2614.64 583
2615.12 586
2615.60 535
2616.09 493
2616.57 463
2617.05 524
2617.53 549
2618.02 553
2618.50 542
2618.98 501
2619.46 481
2619.95 483
2620.43 464
2620.91 504
2621.40 489
2621.88 585
2622.36 562
2622.85 540
2623.33 531
2623.81 549
2624.29 562
2624.78 531
2625.26 515
2625.74 526
2626.23 593
2626.71 569
2627.19 565
2627.68 602
2628.16 589
2628.64 563
2629.13 583
2629.61 605
2630.10 597
2630.58 572
2631.06 574
2631.55 625
2632.03 591
2632.51 598
2633.00 606
2633.48 581
2633.97 596
2634.45 574
2634.94 571
2635.42 578
2635.90 605
2636.39 562
2636.87 565
2637.36 573
2637.84 561
2638.33 561
2638.81 572
2639.29 535
2639.78 527
2640.26 580
2640.75 609
2641.23 578
2641.72 543
2642.20 551
2642.69 559
2643.17 571
2643.66 538
2644.14 494
2644.63 495
2645.11 510
2645.60 531
2646.08 552
2646.57 544
2647.05 578
2647.54 601
2648.02 578
2648.51 556
2648.99 542
2649.48 560
2649.97 571
2650.45 602
2650.94 585
2651.42 546
2651.91 566
2652.39 599
2652.88 603
2653.37 624
2653.85 600
2654.34 589
2654.82 661
2655.31 680
2655.80 674
2656.28 619
2656.77 699
2657.25 683
2657.74 632
2658.23 661
2658.71 655
2659.20 610
2659.69 616
2660.17 591
2660.66 572
2661.14 547
2661.63 548
2662.12 576
2662.60 580
2663.09 554
2663.58 526
2664.06 507
2664.55 546
2665.04 586
2665.53 575
2666.01 577
2666.50 578
2666.99 600
2667.47 594
2667.96 625
2668.45 645
2668.94 597
2669.42 606
2669.91 701
2670.40 680
2670.88 663
2671.37 642
2671.86 661
2672.35 723
2672.83 733
2673.32 722
2673.81 839
2674.30 853
2674.79 930
2675.27 900
2675.76 863
2676.25 867
2676.74 830
2677.23 813
2677.71 781
2678.20 717
2678.69 696
2679.18 653
2679.67 637
2680.15 640
2680.64 620
2681.13 644
2681.62 672
2682.11 678
2682.60 713
2683.08 692
2683.57 633
2684.06 608
2684.55 586
2685.04 628
2685.53 667
2686.02 681
2686.51 642
2686.99 625
2687.48 652
2687.97 704
2688.46 611
2688.95 577
2689.44 632
2689.93 599
2690.42 616
2690.91 614
2691.40 571
2691.89 586
2692.38 591
2692.87 593
2693.35 633
2693.84 661
2694.33 660
2694.82 657
2695.31 661
2695.80 610
2696.29 624
2696.78 614
2697.27 637
2697.76 661
2698.25 668
2698.74 626
2699.23 575
2699.72 583
2700.21 607
2700.70 622
2701.19 625
2701.68 588
2702.17 618
2702.66 634
2703.15 636
2703.64 643
2704.13 664
2704.62 592
2705.12 615
2705.61 625
2706.10 561
2706.59 559
2707.08 546
2707.57 524
2708.06 610
2708.55 584
2709.04 538
2709.53 541
2710.02 481
2710.51 528
2711.01 567
2711.50 541
2711.99 566
2712.48 571
2712.97 576
2713.46 595
2713.95 501
2714.44 557
2714.94 606
2715.43 583
2715.92 585
2716.41 542
2716.90 591
2717.39 495
2717.89 541
2718.38 566
2718.87 542
2719.36 601
2719.85 565
2720.34 607
2720.84 616
2721.33 572
2721.82 561
2722.31 628
2722.80 622
2723.30 632
2723.79 613
2724.28 684
2724.77 605
2725.27 660
2725.76 606
2726.25 621
2726.74 567
2727.24 550
2727.73 549
2728.22 543
2728.71 521
2729.21 621
2729.70 551
2730.19 556
2730.69 584
2731.18 589
2731.67 637
2732.16 603
2732.66 686
2733.15 658
2733.64 620
2734.14 566
2734.63 611
2735.12 675
2735.62 647
2736.11 655
2736.60 653
2737.10 664
2737.59 663
2738.08 623
2738.58 635
2739.07 590
2739.56 662
2740.06 674
2740.55 638
2741.05 577
2741.54 567
2742.03 598
2742.53 557
2743.02 559
2743.52 617
2744.01 583
2744.50 563
2745.00 640
2745.49 568
2745.99 617
2746.48 584
2746.97 637
2747.47 617
2747.96 591
2748.46 615
2748.95 576
2749.45 582
2749.94 571
2750.44 623
2750.93 549
2751.43 569
2751.92 594
2752.42 625
2752.91 657
2753.41 603
2753.90 583
2754.40 596
2754.89 591
2755.39 604
2755.88 629
2756.38 659
2756.87 575
2757.37 591
2757.86 612
2758.36 577
2758.85 595
2759.35 564
2759.84 599
2760.34 675
2760.83 613
2761.33 642
2761.83 636
2762.32 576
2762.82 564
2763.31 596
2763.81 597
2764.30 623
2764.80 624
2765.30 616
2765.79 608
2766.29 594
2766.78 587
2767.28 606
2767.78 617
2768.27 584
2768.77 583
2769.27 594
2769.76 614
2770.26 569
2770.76 572
2771.25 569
2771.75 568
2772.24 578
2772.74 580
2773.24 587
2773.73 612
2774.23 606
2774.73 633
2775.23 649
2775.72 605
2776.22 659
2776.72 713
2777.21 714
2777.71 762
2778.21 721
2778.70 744
2779.20 682
2779.70 730
2780.20 706
2780.69 665
2781.19 643
2781.69 626
2782.19 619
2782.68 610
2783.18 593
2783.68 585
2784.18 607
2784.67 617
2785.17 565
2785.67 612
2786.17 572
2786.67 566
2787.16 624
2787.66 588
2788.16 568
2788.66 587
2789.16 559
2789.65 590
2790.15 578
2790.65 605
2791.15 593
2791.65 622
2792.15 631
2792.64 565
2793.14 573
2793.64 626
2794.14 655
2794.64 662
2795.14 677
2795.64 655
2796.13 697
2796.63 738
2797.13 812
2797.63 808
2798.13 739
2798.63 750
2799.13 712
2799.63 709
2800.13 642
2800.62 573
2801.12 660
2801.62 638
2802.12 637
2802.62 615
2803.12 625
2803.62 581
2804.12 587
2804.62 616
2805.12 661
2805.62 653
2806.12 630
2806.62 632
2807.12 699
2807.62 748
2808.12 663
2808.62 683
2809.12 732
2809.62 740
2810.12 691
2810.62 745
2811.12 730
2811.62 774
2812.12 776
2812.62 773
2813.12 770
2813.62 723
2814.12 772
2814.62 764
2815.12 741
2815.62 723
2816.12 715
2816.62 644
2817.12 651
2817.62 672
2818.12 641
2818.62 645
2819.12 656
2819.63 672
2820.13 672
2820.63 580
2821.13 579
2821.63 603
2822.13 616
2822.63 577
2823.13 567
2823.63 577
2824.13 617
2824.64 626
2825.14 631
2825.64 617
2826.14 602
2826.64 646
2827.14 621
2827.64 600
2828.15 629
2828.65 592
2829.15 580
2829.65 588
2830.15 550
2830.65 651
2831.16 599
2831.66 571
2832.16 560
2832.66 573
2833.16 616
2833.67 619
2834.17 596
2834.67 605
2835.17 624
2835.68 638
2836.18 668
2836.68 692
2837.18 671
2837.68 671
2838.19 686
2838.69 621
2839.19 636
2839.70 647
2840.20 640
2840.70 650
2841.20 626
2841.71 642
2842.21 662
2842.71 627
2843.21 636
2843.72 676
2844.22 644
2844.72 705
2845.23 688
2845.73 680
2846.23 709
2846.74 716
2847.24 713
2847.74 729
2848.25 732
2848.75 669
2849.25 716
2849.76 739
2850.26 693
2850.76 675
2851.27 707
2851.77 684
2852.28 664
2852.78 659
2853.28 614
2853.79 651
2854.29 645
2854.79 631
2855.30 618
2855.80 638
2856.31 626
2856.81 649
2857.31 599
2857.82 674
2858.32 699
2858.83 670
2859.33 638
2859.84 692
2860.34 659
2860.85 686
2861.35 705
2861.85 701
2862.36 606
2862.86 604
2863.37 640
2863.87 666
2864.38 658
2864.88 605
2865.39 601
2865.89 602
2866.40 597
2866.90 596
2867.41 614
2867.91 582
2868.42 582
2868.92 576
2869.43 654
2869.93 639
2870.44 616
2870.94 642
2871.45 595
2871.96 658
2872.46 660
2872.97 704
2873.47 647
2873.98 679
2874.48 656
2874.99 668
2875.49 696
2876.00 643
2876.51 656
2877.01 698
2877.52 662
2878.02 671
2878.53 658
2879.04 637
2879.54 685
2880.05 729
2880.55 731
2881.06 720
2881.57 710
2882.07 788
2882.58 789
2883.09 824
2883.59 796
2884.10 843
2884.61 729
2885.11 741
2885.62 754
2886.13 694
2886.63 781
2887.14 771
2887.65 814
2888.15 777
2888.66 813
2889.17 736
2889.67 756
2890.18 711
2890.69 727
2891.20 708
2891.70 676
2892.21 703
2892.72 688
2893.22 676
2893.73 653
2894.24 656
2894.75 660
2895.25 707
2895.76 679
2896.27 638
2896.78 699
2897.29 707
2897.79 728
2898.30 719
2898.81 726
2899.32 700
2899.82 687
2900.33 741
2900.84 738
2901.35 717
2901.86 642
2902.36 682
2902.87 762
2903.38 743
2903.89 694
2904.40 733
2904.91 712
2905.41 737
2905.92 726
2906.43 676
2906.94 693
2907.45 689
2907.96 672
2908.47 690
2908.97 665
2909.48 651
2909.99 733
2910.50 685
2911.01 615
2911.52 623
2912.03 650
2912.54 690
2913.05 625
2913.55 627
2914.06 625
2914.57 660
2915.08 664
2915.59 669
2916.10 660
2916.61 683
2917.12 761
2917.63 708
2918.14 724
2918.65 686
2919.16 697
2919.67 690
2920.18 726
2920.69 724
2921.20 770
2921.71 782
2922.22 839
2922.73 820
2923.24 869
2923.75 812
2924.26 875
2924.77 910
2925.28 882
2925.79 904
2926.30 936
2926.81 969
2927.32 850
2927.83 870
2928.34 839
2928.85 821
2929.36 802
2929.87 771
2930.38 698
2930.89 698
2931.40 626
2931.91 651
2932.42 692
2932.93 636
2933.45 645
2933.96 707
2934.47 651
2934.98 664
2935.49 702
2936.00 718
2936.51 661
2937.02 693
2937.53 782
2938.04 782
2938.56 828
2939.07 883
2939.58 935
2940.09 1019
2940.60 1084
2941.11 1074
2941.62 1088
2942.14 1105
2942.65 1106
2943.16 1165
2943.67 1130
2944.18 1009
2944.70 1000
2945.21 899
2945.72 917
2946.23 870
2946.74 879
2947.26 889
2947.77 803
2948.28 762
2948.79 762
2949.30 772
2949.82 728
2950.33 704
2950.84 714
2951.35 685
2951.87 692
2952.38 695
2952.89 672
2953.40 654
2953.92 625
2954.43 594
2954.94 616
2955.45 656
2955.97 644
2956.48 617
2956.99 687
2957.51 673
2958.02 659
2958.53 674
2959.04 676
2959.56 675
2960.07 666
2960.58 687
2961.10 691
2961.61 722
2962.12 720
2962.64 699
2963.15 706
2963.66 720
2964.18 773
2964.69 729
2965.21 726
2965.72 722
2966.23 721
2966.75 707
2967.26 708
2967.77 780
2968.29 724
2968.80 665
2969.32 666
2969.83 712
2970.34 682
2970.86 717
2971.37 756
2971.89 703
2972.40 717
2972.91 671
2973.43 697
2973.94 688
2974.46 646
2974.97 694
2975.49 702
2976.00 663
2976.52 661
2977.03 688
2977.55 695
2978.06 711
2978.57 696
2979.09 709
2979.60 724
2980.12 723
2980.63 768
2981.15 823
2981.66 784
2982.18 781
2982.69 773
2983.21 810
2983.73 782
2984.24 744
2984.76 767
2985.27 731
2985.79 803
2986.30 766
2986.82 764
2987.33 835
2987.85 824
2988.36 868
2988.88 808
2989.40 848
2989.91 832
2990.43 835
2990.94 820
2991.46 808
2991.97 876
2992.49 821
2993.01 807
2993.52 823
2994.04 809
2994.55 787
2995.07 862
2995.59 958
2996.10 945
2996.62 974
2997.14 914
2997.65 977
2998.17 1112
2998.69 1136
2999.20 1090
2999.72 1093
3000.24 1090
3000.75 1114
3001.27 1108
3001.79 1216
3002.30 1341
3002.82 1394
3003.34 1668
3003.85 1852
3004.37 2089
3004.89 2246
3005.40 2311
3005.92 2476
3006.44 2295
3006.96 2200
3007.47 2091
3007.99 1961
3008.51 1701
3009.03 1475
3009.54 1318
3010.06 1231
3010.58 1154
3011.10 1019
3011.61 934
3012.13 906
3012.65 875
3013.17 854
3013.68 898
3014.20 887
3014.72 873
3015.24 895
3015.76 887
3016.27 868
3016.79 779
3017.31 854
3017.83 867
3018.35 795
3018.86 762
3019.38 831
3019.90 814
3020.42 828
3020.94 848
3021.46 902
3021.97 808
3022.49 837
3023.01 891
3023.53 868
3024.05 879
3024.57 895
3025.09 872
3025.61 892
3026.12 811
3026.64 857
3027.16 842
3027.68 846
3028.20 798
3028.72 726
3029.24 736
3029.76 704
3030.28 739
3030.80 775
3031.32 745
3031.84 707
3032.35 694
3032.87 677
3033.39 721
3033.91 740
3034.43 725
3034.95 757
3035.47 796
3035.99 727
3036.51 783
3037.03 801
3037.55 748
3038.07 714
3038.59 746
3039.11 751
3039.63 752
3040.15 746
3040.67 705
3041.19 679
3041.71 667
3042.23 680
3042.75 658
3043.27 687
3043.79 754
3044.31 711
3044.83 701
3045.35 740
3045.87 722
3046.40 727
3046.92 679
3047.44 656
3047.96 675
3048.48 730
3049.00 720
3049.52 715
3050.04 778
3050.56 708
3051.08 677
3051.60 670
3052.12 659
3052.65 652
3053.17 636
3053.69 676
3054.21 683
3054.73 689
3055.25 723
3055.77 681
3056.30 649
3056.82 677
3057.34 674
3057.86 682
3058.38 675
3058.90 644
3059.42 663
3059.95 666
3060.47 713
3060.99 687
3061.51 659
3062.03 649
3062.56 725
3063.08 764
3063.60 701
3064.12 760
3064.64 778
3065.17 799
3065.69 805
3066.21 817
3066.73 814
3067.26 744
3067.78 816
3068.30 810
3068.82 876
3069.35 894
3069.87 832
3070.39 834
3070.91 823
3071.44 793
3071.96 713
3072.48 762
3073.01 779
3073.53 800
3074.05 817
3074.57 782
3075.10 765
3075.62 778
3076.14 819
3076.67 841
3077.19 812
3077.71 849
3078.24 864
3078.76 865
3079.28 984
3079.81 932
3080.33 1006
3080.85 944
3081.38 996
3081.90 1024
3082.42 965
3082.95 1083
3083.47 1059
3084.00 955
3084.52 917
3085.04 933
3085.57 910
3086.09 938
3086.62 920
3087.14 899
3087.66 913
3088.19 848
3088.71 827
3089.24 824
3089.76 838
3090.29 851
3090.81 840
3091.33 909
3091.86 930
3092.38 822
3092.91 873
3093.43 935
3093.96 901
3094.48 1004
3095.01 1037
3095.53 1121
3096.06 1088
3096.58 1081
3097.11 1054
3097.63 1068
3098.16 1061
3098.68 1105
3099.21 1197
3099.73 1410
3100.26 1591
3100.78 1902
3101.31 2290
3101.83 2713
3102.36 3094
3102.88 3550
3103.41 3919
3103.93 3974
3104.46 3948
3104.99 3592
3105.51 3310
3106.04 2998
3106.56 2588
3107.09 2153
3107.61 1884
3108.14 1583
3108.67 1384
3109.19 1220
3109.72 1162
3110.24 1137
3110.77 1167
3111.30 1108
3111.82 1075
3112.35 1070
3112.87 1061
3113.40 993
3113.93 960
3114.45 951
3114.98 956
3115.51 914
3116.03 865
3116.56 837
3117.09 848
3117.61 789
3118.14 868
3118.67 870
3119.19 836
3119.72 875
3120.25 936
3120.77 908
3121.30 927
3121.83 986
3122.35 932
3122.88 978
3123.41 968
3123.94 1005
3124.46 964
3124.99 946
3125.52 909
3126.05 905
3126.57 944
3127.10 856
3127.63 833
3128.16 830
3128.68 794
3129.21 749
3129.74 801
3130.27 817
3130.79 838
3131.32 790
3131.85 780
3132.38 765
3132.91 827
3133.43 804
3133.96 757
3134.49 876
3135.02 914
3135.55 860
3136.07 852
3136.60 822
3137.13 847
3137.66 771
3138.19 752
3138.72 786
3139.24 776
3139.77 713
3140.30 701
3140.83 706
3141.36 697
3141.89 734
3142.42 750
3142.95 692
3143.47 691
3144.00 667
3144.53 723
3145.06 717
3145.59 713
3146.12 756
3146.65 806
3147.18 811
3147.71 787
3148.24 818
3148.76 868
3149.29 857
3149.82 824
3150.35 828
3150.88 814
3151.41 812
3151.94 767
3152.47 815
3153.00 831
3153.53 742
3154.06 733
3154.59 745
3155.12 721
3155.65 719
3156.18 678
3156.71 718
3157.24 723
3157.77 745
3158.30 778
3158.83 750
3159.36 759
3159.89 785
3160.42 774
3160.95 771
3161.48 779
3162.01 747
3162.54 748
3163.07 700
3163.60 756
3164.13 775
3164.66 744
3165.20 715
3165.73 676
3166.26 706
3166.79 657
3167.32 709
3167.85 703
3168.38 651
3168.91 699
3169.44 679
3169.97 721
3170.50 751
3171.04 665
3171.57 707
3172.10 770
3172.63 750
3173.16 729
3173.69 781
3174.22 816
3174.75 877
3175.29 873
3175.82 806
3176.35 842
3176.88 825
3177.41 782
3177.94 808
3178.48 763
3179.01 741
3179.54 744
3180.07 751
3180.60 764
3181.14 696
3181.67 721
3182.20 710
3182.73 658
3183.26 672
3183.80 650
3184.33 623
3184.86 625
3185.39 634
3185.93 682
3186.46 727
3186.99 716
3187.52 721
3188.06 654
3188.59 677
3189.12 695
3189.65 648
3190.19 674
3190.72 718
3191.25 655
3191.79 715
3192.32 726
3192.85 684
3193.38 735
3193.92 720
3194.45 717
3194.98 719
3195.52 786
3196.05 734
3196.58 757
3197.12 753
3197.65 742
3198.18 751
3198.72 760
3199.25 741
3199.78 751
3200.32 745
3200.85 798
3201.39 818
3201.92 783
3202.45 743
3202.99 747
3203.52 770
3204.05 793
3204.59 824
3205.12 796
3205.66 794
3206.19 845
3206.72 809
3207.26 886
3207.79 873
3208.33 893
3208.86 921
3209.40 936
3209.93 961
3210.47 985
3211.00 1017
3211.53 982
3212.07 1018
3212.60 1030
3213.14 990
3213.67 900
3214.21 947
3214.74 951
3215.28 911
3215.81 853
3216.35 820
3216.88 779
3217.42 813
3217.95 728
3218.49 705
3219.02 690
3219.56 660
3220.09 728
3220.63 756
3221.16 716
3221.70 701
3222.23 746
3222.77 845
3223.31 831
3223.84 818
3224.38 867
3224.91 870
3225.45 880
3225.98 915
3226.52 882
3227.06 866
3227.59 856
3228.13 853
3228.66 791
3229.20 836
3229.74 845
3230.27 765
3230.81 801
3231.34 748
3231.88 766
3232.42 806
3232.95 792
3233.49 784
3234.03 851
3234.56 798
3235.10 838
3235.64 833
3236.17 834
3236.71 876
3237.25 922
3237.78 897
3238.32 921
3238.86 979
3239.39 983
3239.93 966
3240.47 906
3241.00 830
3241.54 845
3242.08 855
3242.61 900
3243.15 893
3243.69 829
3244.23 862
3244.76 871
3245.30 915
3245.84 919
3246.38 968
3246.91 977
3247.45 962
3247.99 914
3248.53 922
3249.06 1001
3249.60 1025
3250.14 1079
3250.68 1188
3251.21 1322
3251.75 1464
3252.29 1615
3252.83 1673
3253.37 1704
3253.90 1743
3254.44 1856
3254.98 1704
3255.52 1555
3256.06 1471
3256.60 1414
3257.13 1347
3257.67 1293
3258.21 1252
3258.75 1262
3259.29 1157
3259.83 1180
3260.36 1213
3260.90 1307
3261.44 1352
3261.98 1282
3262.52 1254
3263.06 1376
3263.60 1455
3264.14 1564
3264.68 1614
3265.21 1579
3265.75 1566
3266.29 1478
3266.83 1472
3267.37 1625
3267.91 1560
3268.45 1455
3268.99 1483
3269.53 1357
3270.07 1223
3270.61 1116
3271.15 1129
3271.69 1133
3272.23 1099
3272.76 1016
3273.30 959
3273.84 1090
3274.38 1060
3274.92 989
3275.46 1036
3276.00 1002
3276.54 981
3277.08 1080
3277.62 1062
3278.16 1023
3278.70 1055
3279.24 1038
3279.78 1146
3280.32 1057
3280.86 1043
3281.41 1101
3281.95 1056
3282.49 1085
3283.03 1086
3283.57 1037
3284.11 1122
3284.65 1091
3285.19 1117
3285.73 1129
3286.27 1152
3286.81 1090
3287.35 1143
3287.89 1141
3288.43 1126
3288.97 1175
3289.52 1191
3290.06 1208
3290.60 1210
3291.14 1289
3291.68 1298
3292.22 1377
3292.76 1541
3293.30 1615
3293.85 1640
3294.39 1776
3294.93 1798
3295.47 1907
3296.01 1987
3296.55 2051
3297.09 2040
3297.64 1981
3298.18 1912
3298.72 1866
3299.26 1791
3299.80 1671
3300.34 1611
3300.89 1508
3301.43 1461
3301.97 1425
3302.51 1463
3303.06 1376
3303.60 1375
3304.14 1294
3304.68 1366
3305.22 1370
3305.77 1303
3306.31 1248
3306.85 1315
3307.39 1310
3307.94 1351
3308.48 1353
3309.02 1439
3309.56 1475
3310.11 1466
3310.65 1560
3311.19 1499
3311.74 1440
3312.28 1462
3312.82 1464
3313.36 1449
3313.91 1414
3314.45 1440
3314.99 1468
3315.54 1498
3316.08 1590
3316.62 1656
3317.17 1738
3317.71 1850
3318.25 2070
3318.80 2084
3319.34 2079
3319.88 2237
3320.43 2358
3320.97 2447
3321.51 2410
3322.06 2361
3322.60 2325
3323.14 2231
3323.69 2071
3324.23 1927
3324.78 1812
3325.32 1810
3325.86 1819
3326.41 1715
3326.95 1702
3327.50 1710
3328.04 1643
3328.59 1617
3329.13 1746
3329.67 1702
3330.22 1792
3330.76 1979
3331.31 2153
3331.85 2433
3332.40 3205
3332.94 4046
3333.49 5150
3334.03 6416
3334.57 7682
3335.12 8768
3335.66 9898
3336.21 10798
3336.75 10990
3337.30 10783
3337.84 9982
3338.39 9324
3338.93 8183
3339.48 7088
3340.02 5978
3340.57 4865
3341.11 4018
3341.66 3198
3342.20 2706
3342.75 2281
3343.30 1926
3343.84 1684
3344.39 1578
3344.93 1516
3345.48 1449
3346.02 1312
3346.57 1339
3347.11 1294
3347.66 1336
3348.21 1218
3348.75 1242
3349.30 1237
3349.84 1227
3350.39 1182
3350.94 1099
3351.48 1091
3352.03 1057
3352.57 1055
3353.12 1057
3353.67 1091
3354.21 1076
3354.76 1110
3355.31 1132
3355.85 1151
3356.40 1126
3356.95 1156
3357.49 1163
3358.04 1101
3358.59 1070
3359.13 1084
3359.68 1067
3360.23 1049
3360.77 1018
3361.32 1067
3361.87 1017
3362.41 1013
3362.96 1055
3363.51 1121
3364.05 1097
3364.60 1073
3365.15 1046
3365.70 1094
3366.24 1103
3366.79 1074
3367.34 1068
3367.89 1040
3368.43 1041
3368.98 993
3369.53 1031
3370.08 1082
3370.62 1121
3371.17 1164
3371.72 1247
3372.27 1420
3372.81 1503
3373.36 1549
3373.91 1589
3374.46 1621
3375.01 1579
3375.55 1519
3376.10 1512
3376.65 1516
3377.20 1435
3377.75 1294
3378.30 1211
3378.84 1080
3379.39 1007
3379.94 994
3380.49 1000
3381.04 977
3381.59 934
3382.13 925
3382.68 931
3383.23 929
3383.78 928
3384.33 941
3384.88 908
3385.43 896
3385.98 859
3386.52 864
3387.07 823
3387.62 782
3388.17 808
3388.72 867
3389.27 834
3389.82 791
3390.37 867
3390.92 833
3391.47 922
3392.02 883
3392.57 861
3393.12 875
3393.66 847
3394.21 837
3394.76 888
3395.31 872
3395.86 894
3396.41 987
3396.96 1031
3397.51 1045
3398.06 984
3398.61 1037
3399.16 975
3399.71 1047
3400.26 1011
3400.81 1032
3401.36 962
3401.91 960
3402.46 889
3403.01 892
3403.56 843
3404.11 825
3404.66 813
3405.21 805
3405.77 781
3406.32 817
3406.87 812
3407.42 811
3407.97 814
3408.52 818
3409.07 871
3409.62 818
3410.17 939
3410.72 989
3411.27 971
3411.82 947
3412.37 931
3412.93 926
3413.48 942
3414.03 885
3414.58 930
3415.13 915
3415.68 918
3416.23 946
3416.78 923
3417.34 881
3417.89 969
3418.44 976
3418.99 897
3419.54 899
3420.09 967
3420.65 859
3421.20 887
3421.75 885
3422.30 844
3422.85 868
3423.40 852
3423.96 800
3424.51 822
3425.06 846
3425.61 797
3426.17 771
3426.72 867
3427.27 793
3427.82 780
3428.37 833
3428.93 787
3429.48 847
3430.03 776
3430.58 731
3431.14 770
3431.69 760
3432.24 741
3432.79 713
3433.35 709
3433.90 756
3434.45 731
3435.01 764
3435.56 774
3436.11 782
3436.66 773
3437.22 847
3437.77 832
3438.32 826
3438.88 793
3439.43 785
3439.98 839
3440.54 780
3441.09 802
3441.64 749
3442.20 754
3442.75 769
3443.30 731
3443.86 741
3444.41 739
3444.96 753
3445.52 740
3446.07 742
3446.63 760
3447.18 717
3447.73 728
3448.29 778
3448.84 744
3449.40 719
3449.95 720
3450.50 719
3451.06 735
3451.61 680
3452.17 675
3452.72 702
3453.27 724
3453.83 774
3454.38 799
3454.94 708
3455.49 771
3456.05 752
3456.60 740
3457.16 740
3457.71 662
3458.27 766
3458.82 755
3459.38 740
3459.93 729
3460.49 793
3461.04 764
3461.60 738
3462.15 804
3462.71 758
3463.26 754
3463.82 808
3464.37 880
3464.93 880
3465.48 832
3466.04 827
3466.59 823
3467.15 782
3467.70 806
3468.26 809
3468.81 866
3469.37 954
3469.93 891
3470.48 914
3471.04 950
3471.59 959
3472.15 955
3472.70 952
3473.26 1003
3473.82 924
3474.37 963
3474.93 979
3475.48 929
3476.04 914
3476.60 948
3477.15 912
3477.71 961
3478.27 986
3478.82 999
3479.38 1038
3479.93 1005
3480.49 1046
3481.05 1051
3481.60 1088
3482.16 1119
3482.72 1110
3483.27 1062
3483.83 1002
3484.39 1094
3484.95 1144
3485.50 1160
3486.06 1145
3486.62 1215
3487.17 1248
3487.73 1329
3488.29 1450
3488.84 1505
3489.40 1765
3489.96 2179
3490.52 2742
3491.07 2931
3491.63 3333
3492.19 3634
3492.75 3648
3493.30 3670
3493.86 3713
3494.42 3386
3494.98 3174
3495.53 2721
3496.09 2327
3496.65 1955
3497.21 1804
3497.77 1634
3498.32 1572
3498.88 1460
3499.44 1388
3500.00 1360
3500.56 1408
3501.11 1520
3501.67 1572
3502.23 1681
3502.79 1848
3503.35 2035
3503.91 2211
3504.46 2418
3505.02 2552
3505.58 2556
3506.14 2510
3506.70 2334
3507.26 2327
3507.81 2172
3508.37 2043
3508.93 1947
3509.49 1815
3510.05 1661
3510.61 1515
3511.17 1409
3511.73 1324
3512.29 1236
3512.85 1169
3513.40 1149
3513.96 1101
3514.52 1101
3515.08 1005
3515.64 916
3516.20 930
3516.76 926
3517.32 906
3517.88 871
3518.44 916
3519.00 951
3519.56 892
3520.12 840
3520.68 883
3521.24 921
3521.80 910
3522.36 899
3522.92 859
3523.48 925
3524.04 887
3524.60 930
3525.16 937
3525.72 940
3526.28 941
3526.84 884
3527.40 906
3527.96 846
3528.52 878
3529.08 916
3529.64 875
3530.20 854
3530.76 871
3531.32 893
3531.88 970
3532.44 1003
3533.00 966
3533.56 974
3534.12 1005
3534.68 1013
3535.25 958
3535.81 959
3536.37 938
3536.93 938
3537.49 923
3538.05 919
3538.61 912
3539.17 889
3539.73 889
3540.30 933
3540.86 940
3541.42 952
3541.98 962
3542.54 994
3543.10 1018
3543.66 1043
3544.23 1046
3544.79 1074
3545.35 1172
3545.91 1015
3546.47 937
3547.03 946
3547.60 962
3548.16 926
3548.72 990
3549.28 891
3549.84 895
3550.41 883
3550.97 882
3551.53 872
3552.09 840
3552.65 865
3553.22 861
3553.78 832
3554.34 842
3554.90 852
3555.47 820
3556.03 760
3556.59 780
3557.15 796
3557.72 836
3558.28 917
3558.84 859
3559.41 840
3559.97 818
3560.53 822
3561.09 804
3561.66 855
3562.22 908
3562.78 785
3563.35 825
3563.91 905
3564.47 913
3565.04 914
3565.60 937
3566.16 938
3566.73 930
3567.29 896
3567.85 886
3568.42 862
3568.98 872
3569.54 853
3570.11 851
3570.67 866
3571.23 904
3571.80 889
3572.36 863
3572.93 867
3573.49 960
3574.05 989
3574.62 1143
3575.18 1233
3575.75 1368
3576.31 1433
3576.87 1487
3577.44 1459
3578.00 1554
3578.57 1537
3579.13 1524
3579.70 1472
3580.26 1459
3580.82 1357
3581.39 1216
3581.95 1156
3582.52 1072
3583.08 1004
3583.65 928
3584.21 978
3584.78 885
3585.34 805
3585.91 784
3586.47 816
3587.04 793
3587.60 777
3588.17 779
3588.73 757
3589.30 727
3589.86 726
3590.43 747
3590.99 726
3591.56 701
3592.12 779
3592.69 714
3593.25 718
3593.82 779
3594.39 705
3594.95 755
3595.52 737
3596.08 754
3596.65 739
3597.21 773
3597.78 790
3598.35 775
3598.91 840
3599.48 903
3600.04 861
3600.61 812
3601.18 834
3601.74 780
3602.31 764
3602.87 802
3603.44 870
3604.01 856
3604.57 876
3605.14 812
3605.71 757
3606.27 781
3606.84 828
3607.41 815
3607.97 775
3608.54 800
3609.11 748
3609.67 697
3610.24 781
3610.81 752
3611.37 736
3611.94 747
3612.51 779
3613.07 756
3613.64 783
3614.21 869
3614.78 998
3615.34 1117
3615.91 1231
3616.48 1390
3617.04 1537
3617.61 1629
3618.18 1799
3618.75 1813
3619.31 1793
3619.88 1837
3620.45 1780
3621.02 1637
3621.58 1432
3622.15 1351
3622.72 1196
3623.29 1102
3623.86 962
3624.42 991
3624.99 883
3625.56 810
3626.13 794
3626.70 777
3627.26 741
3627.83 744
3628.40 742
3628.97 725
3629.54 727
3630.11 754
3630.67 706
3631.24 703
3631.81 747
3632.38 703
3632.95 742
3633.52 748
3634.08 699
3634.65 724
3635.22 735
3635.79 750
3636.36 725
3636.93 698
3637.50 720
3638.07 732
3638.64 762
3639.20 761
3639.77 786
3640.34 781
3640.91 825
3641.48 882
3642.05 885
3642.62 823
3643.19 882
3643.76 884
3644.33 829
3644.90 863
3645.47 924
3646.04 915
3646.61 870
3647.18 883
3647.75 871
3648.32 865
3648.89 872
3649.46 806
3650.03 849
3650.60 888
3651.17 891
3651.74 957
3652.31 996
3652.88 911
3653.45 850
3654.02 825
3654.59 885
3655.16 861
3655.73 871
3656.30 930
3656.87 936
3657.44 925
3658.01 909
3658.58 946
3659.15 947
3659.72 917
3660.29 903
3660.86 919
3661.43 842
3662.00 854
3662.58 915
3663.15 859
3663.72 881
3664.29 848
3664.86 845
3665.43 854
3666.00 915
3666.57 888
3667.14 871
3667.72 915
3668.29 943
3668.86 882
3669.43 823
3670.00 803
3670.57 880
3671.14 849
3671.72 798
3672.29 827
3672.86 773
3673.43 756
3674.00 773
3674.57 795
3675.15 798
3675.72 869
3676.29 826
3676.86 786
3677.43 914
3678.01 888
3678.58 831
3679.15 847
3679.72 855
3680.30 884
3680.87 893
3681.44 864
3682.01 800
3682.58 826
3683.16 734
3683.73 704
3684.30 707
3684.88 715
3685.45 731
3686.02 726
3686.59 763
3687.17 748
3687.74 787
3688.31 806
3688.88 720
3689.46 773
3690.03 865
3690.60 848
3691.18 849
3691.75 847
3692.32 780
3692.90 817
3693.47 765
3694.04 827
3694.62 825
3695.19 738
3695.76 755
3696.34 714
3696.91 710
3697.48 711
3698.06 703
3698.63 736
3699.21 761
3699.78 726
3700.35 737
3700.93 713
3701.50 687
3702.08 717
3702.65 712
3703.22 741
3703.80 718
3704.37 801
3704.95 780
3705.52 726
3706.09 756
3706.67 811
3707.24 779
3707.82 753
3708.39 813
3708.97 778
3709.54 792
3710.12 809
3710.69 789
3711.26 737
3711.84 760
3712.41 769
3712.99 764
3713.56 748
3714.14 768
3714.71 764
3715.29 784
3715.86 740
3716.44 816
3717.01 816
3717.59 776
3718.16 715
3718.74 775
3719.32 771
3719.89 721
3720.47 745
3721.04 707
3721.62 743
3722.19 737
3722.77 704
3723.34 698
3723.92 675
3724.49 690
3725.07 646
3725.65 708
3726.22 750
3726.80 728
3727.37 711
3727.95 755
3728.53 816
3729.10 884
3729.68 890
3730.25 959
3730.83 1091
3731.41 1071
3731.98 1210
3732.56 1249
3733.14 1413
3733.71 1492
3734.29 1488
3734.87 1494
3735.44 1396
3736.02 1293
3736.60 1272
3737.17 1215
3737.75 1087
3738.33 1005
3738.90 958
3739.48 894
3740.06 819
3740.63 869
3741.21 807
3741.79 814
3742.36 806
3742.94 760
3743.52 740
3744.10 726
3744.67 746
3745.25 751
3745.83 741
3746.40 717
3746.98 689
3747.56 692
3748.14 718
3748.71 705
3749.29 738
3749.87 687
3750.45 746
3751.03 760
3751.60 722
3752.18 729
3752.76 653
3753.34 657
3753.92 728
3754.49 693
3755.07 679
3755.65 719
3756.23 750
3756.81 751
3757.38 738
3757.96 737
3758.54 766
3759.12 748
3759.70 820
3760.28 808
3760.85 853
3761.43 889
3762.01 877
3762.59 872
3763.17 853
3763.75 845
3764.33 838
3764.91 904
3765.48 841
3766.06 859
3766.64 844
3767.22 828
3767.80 830
3768.38 833
3768.96 786
3769.54 812
3770.12 794
3770.70 759
3771.28 821
3771.85 781
3772.43 753
3773.01 818
3773.59 827
3774.17 753
3774.75 730
3775.33 761
3775.91 746
3776.49 726
3777.07 742
3777.65 742
3778.23 728
3778.81 696
3779.39 701
3779.97 696
3780.55 700
3781.13 743
3781.71 744
3782.29 703
3782.87 693
3783.45 721
3784.03 710
3784.61 675
3785.19 735
3785.77 747
3786.35 750
3786.93 739
3787.51 732
3788.10 729
3788.68 698
3789.26 752
3789.84 693
3790.42 770
3791.00 834
3791.58 763
3792.16 801
3792.74 825
3793.32 822
3793.90 756
3794.48 801
3795.07 798
3795.65 752
3796.23 782
3796.81 802
3797.39 773
3797.97 762
3798.55 792
3799.14 708
3799.72 749
3800.30 784
3800.88 864
3801.46 879
3802.04 858
3802.62 929
3803.21 900
3803.79 902
3804.37 905
3804.95 888
3805.53 938
3806.12 948
3806.70 988
3807.28 1038
3807.86 1095
3808.44 1121
3809.03 1191
3809.61 1185
3810.19 1185
3810.77 1119
3811.36 1151
3811.94 1070
3812.52 1104
3813.10 1114
3813.69 1100
3814.27 1103
3814.85 1050
3815.43 1105
3816.02 1084
3816.60 1077
3817.18 1030
3817.77 969
3818.35 934
3818.93 906
3819.51 924
3820.10 864
3820.68 904
3821.26 889
3821.85 915
3822.43 878
3823.01 904
3823.60 864
3824.18 840
3824.76 903
3825.35 808
3825.93 888
3826.51 896
3827.10 811
3827.68 752
3828.27 781
3828.85 810
3829.43 872
3830.02 843
3830.60 902
3831.18 908
3831.77 825
3832.35 825
3832.94 847
3833.52 894
3834.10 892
3834.69 805
3835.27 858
3835.86 860
3836.44 898
3837.03 838
3837.61 872
3838.19 898
3838.78 882
3839.36 872
3839.95 861
3840.53 877
3841.12 909
3841.70 862
3842.29 833
3842.87 855
3843.46 909
3844.04 897
3844.63 882
3845.21 953
3845.80 1008
3846.38 946
3846.97 932
3847.55 916
3848.14 902
3848.72 940
3849.31 928
3849.89 884
3850.48 874
3851.06 944
3851.65 920
3852.23 867
3852.82 893
3853.41 902
3853.99 869
3854.58 881
3855.16 854
3855.75 877
3856.33 965
3856.92 1015
3857.51 1120
3858.09 1330
3858.68 1466
3859.26 1757
3859.85 2038
3860.44 2312
3861.02 2565
3861.61 2777
3862.20 3053
3862.78 3020
3863.37 2825
3863.95 2611
3864.54 2415
3865.13 2173
3865.71 1933
3866.30 1703
3866.89 1602
3867.47 1339
3868.06 1159
3868.65 1109
3869.23 1029
3869.82 1003
3870.41 931
3870.99 901
3871.58 893
3872.17 886
3872.76 988
3873.34 1024
3873.93 988
3874.52 906
3875.10 924
3875.69 918
3876.28 873
3876.87 848
3877.45 827
3878.04 864
3878.63 824
3879.22 745
3879.80 785
3880.39 844
3880.98 804
3881.57 751
3882.15 755
3882.74 796
3883.33 786
3883.92 793
3884.51 794
3885.09 741
3885.68 786
3886.27 896
3886.86 835
3887.45 836
3888.04 831
3888.62 947
3889.21 967
3889.80 1049
3890.39 1115
3890.98 1037
3891.57 1069
3892.15 999
3892.74 1014
3893.33 996
3893.92 974
3894.51 941
3895.10 949
3895.69 943
3896.28 893
3896.86 921
3897.45 969
3898.04 928
3898.63 937
3899.22 947
3899.81 981
3900.40 1007
3900.99 970
3901.58 931
3902.17 924
3902.76 932
3903.34 930
3903.93 896
3904.52 815
3905.11 774
3905.70 798
3906.29 796
3906.88 787
3907.47 815
3908.06 800
3908.65 764
3909.24 796
3909.83 782
3910.42 759
3911.01 711
3911.60 699
3912.19 692
3912.78 715
3913.37 735
3913.96 732
3914.55 667
3915.14 662
3915.73 719
3916.32 703
3916.91 723
3917.50 673
3918.09 732
3918.68 704
3919.28 703
3919.87 671
3920.46 672
3921.05 706
3921.64 656
3922.23 651
3922.82 638
3923.41 664
3924.00 680
3924.59 645
3925.18 648
3925.77 659
3926.37 698
3926.96 643
3927.55 658
3928.14 665
3928.73 609
3929.32 583
3929.91 640
3930.51 719
3931.10 695
3931.69 629
3932.28 620
3932.87 662
3933.46 667
3934.05 656
3934.65 653
3935.24 660
3935.83 649
3936.42 652
3937.01 660
3937.61 626
3938.20 656
3938.79 699
3939.38 692
3939.97 686
3940.57 688
3941.16 715
3941.75 720
3942.34 731
3942.94 734
3943.53 725
3944.12 710
3944.71 749
3945.31 742
3945.90 677
3946.49 724
3947.08 652
3947.68 631
3948.27 669
3948.86 686
3949.45 652
3950.05 668
3950.64 636
3951.23 674
3951.83 731
3952.42 691
3953.01 636
3953.61 632
3954.20 661
3954.79 649
3955.39 703
3955.98 695
3956.57 688
3957.17 699
3957.76 716
3958.35 719
3958.95 660
3959.54 752
3960.13 724
3960.73 680
3961.32 665
3961.92 705
3962.51 747
3963.10 724
3963.70 733
3964.29 781
3964.88 779
3965.48 713
3966.07 745
3966.67 796
3967.26 817
3967.86 846
3968.45 854
3969.04 812
3969.64 744
3970.23 775
3970.83 732
3971.42 718
3972.02 715
3972.61 725
3973.21 704
3973.80 694
3974.40 646
3974.99 737
3975.58 736
3976.18 734
3976.77 746
3977.37 771
3977.96 762
3978.56 767
3979.15 756
3979.75 796
3980.35 801
3980.94 721
3981.54 716
3982.13 721
3982.73 776
3983.32 796
3983.92 764
3984.51 746
3985.11 696
3985.70 748
3986.30 766
3986.90 771
3987.49 752
3988.09 721
3988.68 736
3989.28 684
3989.87 755
3990.47 752
3991.07 709
3991.66 664
3992.26 752
3992.85 755
3993.45 761
3994.05 755
3994.64 759
3995.24 774
3995.84 787
3996.43 855
3997.03 797
3997.62 796
3998.22 754
3998.82 840
3999.41 833
4000.01 818
4000.61 771
4001.20 772
4001.80 830
4002.40 777
4003.00 819
4003.59 714
4004.19 739
4004.79 723
4005.38 693
4005.98 686
4006.58 736
4007.17 674
4007.77 731
4008.37 682
4008.97 684
4009.56 695
4010.16 765
4010.76 684
4011.36 708
4011.95 759
4012.55 711
4013.15 719
4013.75 721
4014.34 723
4014.94 763
4015.54 861
4016.14 789
4016.74 775
4017.33 793
4017.93 819
4018.53 817
4019.13 799
4019.73 804
4020.32 781
4020.92 716
4021.52 768
4022.12 749
4022.72 715
4023.32 690
4023.91 665
4024.51 686
4025.11 670
4025.71 734
4026.31 698
4026.91 748
4027.51 724
4028.10 711
4028.70 724
4029.30 749
4029.90 765
4030.50 743
4031.10 760
4031.70 734
4032.30 763
4032.90 758
4033.49 767
4034.09 740
4034.69 744
4035.29 715
4035.89 680
4036.49 690
4037.09 670
4037.69 652
4038.29 661
4038.89 657
4039.49 636
4040.09 637
4040.69 625
4041.29 618
4041.89 588
4042.49 592
4043.09 630
4043.69 619
4044.29 624
4044.89 635
4045.49 620
4046.09 610
4046.69 661
4047.29 677
4047.89 630
4048.49 663
4049.09 647
4049.69 690
4050.29 660
4050.89 632
4051.49 690
4052.09 697
4052.69 701
4053.29 676
4053.89 677
4054.49 637
4055.09 669
4055.69 673
4056.30 613
4056.90 567
4057.50 611
4058.10 625
4058.70 637
4059.30 722
4059.90 619
4060.50 657
4061.10 680
4061.71 674
4062.31 647
4062.91 694
4063.51 695
4064.11 763
4064.71 840
4065.31 817
4065.92 815
4066.52 830
4067.12 795
4067.72 818
4068.32 819
4068.92 785
4069.53 704
4070.13 699
4070.73 665
4071.33 662
4071.93 644
4072.54 638
4073.14 639
4073.74 616
4074.34 620
4074.94 618
4075.55 628
4076.15 565
4076.75 610
4077.35 616
4077.96 577
4078.56 597
4079.16 639
4079.76 596
4080.37 579
4080.97 605
4081.57 611
4082.17 588
4082.78 620
4083.38 615
4083.98 581
4084.59 585
4085.19 563
4085.79 601
4086.39 613
4087.00 577
4087.60 601
4088.20 588
4088.81 601
4089.41 586
4090.01 587
4090.62 582
4091.22 603
4091.82 576
4092.43 600
4093.03 615
4093.63 635
4094.24 621
4094.84 586
4095.45 587
4096.05 626
4096.65 659
4097.26 655
4097.86 665
4098.47 619
4099.07 621
4099.67 625
4100.28 620
4100.88 591
4101.49 619
4102.09 622
4102.69 609
4103.30 621
4103.90 661
4104.51 675
4105.11 590
4105.72 585
4106.32 569
4106.93 565
4107.53 574
4108.13 590
4108.74 605
4109.34 574
4109.95 582
4110.55 589
4111.16 584
4111.76 614
4112.37 564
4112.97 596
4113.58 579
4114.18 543
4114.79 606
4115.39 555
4116.00 583
4116.60 651
4117.21 619
4117.82 578
4118.42 607
4119.03 598
4119.63 619
4120.24 578
4120.84 557
4121.45 596
4122.05 626
4122.66 666
4123.27 611
4123.87 615
4124.48 629
4125.08 607
4125.69 590
4126.30 567
4126.90 585
4127.51 583
4128.11 562
4128.72 604
4129.33 601
4129.93 596
4130.54 589
4131.15 615
4131.75 633
4132.36 605
4132.96 685
4133.57 683
4134.18 671
4134.78 634
4135.39 686
4136.00 678
4136.60 708
4137.21 679
4137.82 728
4138.43 756
4139.03 724
4139.64 702
4140.25 709
4140.85 725
4141.46 779
4142.07 782
4142.68 824
4143.28 817
4143.89 814
4144.50 809
4145.10 815
4145.71 821
4146.32 842
4146.93 766
4147.53 753
4148.14 714
4148.75 712
4149.36 631
4149.97 639
4150.57 667
4151.18 652
4151.79 599
4152.40 631
4153.00 578
4153.61 568
4154.22 604
4154.83 603
4155.44 586
4156.05 590
4156.65 589
4157.26 565
4157.87 570
4158.48 599
4159.09 617
4159.70 641
4160.30 642
4160.91 610
4161.52 645
4162.13 611
4162.74 633
4163.35 605
4163.96 642
4164.56 651
4165.17 654
4165.78 642
4166.39 644
4167.00 647
4167.61 693
4168.22 734
4168.83 748
4169.44 745
4170.05 730
4170.66 786
4171.26 824
4171.87 854
4172.48 925
4173.09 931
4173.70 925
4174.31 874
4174.92 862
4175.53 853
4176.14 833
4176.75 805
4177.36 719
4177.97 782
4178.58 769
4179.19 747
4179.80 717
4180.41 701
4181.02 673
4181.63 695
4182.24 655
4182.85 627
4183.46 648
4184.07 678
4184.68 663
4185.29 669
4185.90 585
4186.51 611
4187.12 636
4187.73 621
4188.34 631
4188.95 643
4189.56 628
4190.18 602
4190.79 605
4191.40 631
4192.01 651
4192.62 671
4193.23 695
4193.84 704
4194.45 689
4195.06 705
4195.67 702
4196.28 778
4196.90 700
4197.51 689
4198.12 698
4198.73 700
4199.34 683
4199.95 736
4200.56 688
4201.18 674
4201.79 672
4202.40 645
4203.01 639
4203.62 646
4204.23 638
4204.85 700
4205.46 675
4206.07 676
4206.68 723
4207.29 706
4207.90 681
4208.52 707
4209.13 752
4209.74 710
4210.35 648
4210.97 703
4211.58 701
4212.19 648
4212.80 719
4213.41 736
4214.03 719
4214.64 697
4215.25 662
4215.86 759
4216.48 723
4217.09 717
4217.70 733
4218.32 860
4218.93 920
4219.54 905
4220.15 968
4220.77 1008
4221.38 1022
4221.99 1081
4222.61 1156
4223.22 1092
4223.83 1118
4224.44 1080
4225.06 1034
4225.67 1031
4226.28 1052
4226.90 1027
4227.51 1025
4228.13 1039
4228.74 964
4229.35 1022
4229.97 942
4230.58 960
4231.19 908
4231.81 813
4232.42 825
4233.03 844
4233.65 848
4234.26 775
4234.88 745
4235.49 748
4236.10 769
4236.72 732
4237.33 737
4237.95 703
4238.56 716
4239.17 685
4239.79 697
4240.40 656
4241.02 694
4241.63 706
4242.25 703
4242.86 674
4243.48 687
4244.09 698
4244.71 736
4245.32 748
4245.93 727
4246.55 750
4247.16 724
4247.78 721
4248.39 696
4249.01 712
4249.62 714
4250.24 713
4250.85 694
4251.47 691
4252.08 651
4252.70 633
4253.32 692
4253.93 708
4254.55 718
4255.16 698
4255.78 684
4256.39 652
4257.01 711
4257.62 706
4258.24 702
4258.85 790
4259.47 826
4260.09 752
4260.70 815
4261.32 845
4261.93 842
4262.55 875
4263.17 923
4263.78 842
4264.40 862
4265.01 850
4265.63 809
4266.25 831
4266.86 795
4267.48 806
4268.10 747
4268.71 749
4269.33 745
4269.94 741
4270.56 704
4271.18 740
4271.79 717
4272.41 734
4273.03 717
4273.64 753
4274.26 711
4274.88 759
4275.49 800
4276.11 832
4276.73 863
4277.35 840
4277.96 872
4278.58 912
4279.20 823
4279.81 793
4280.43 865
4281.05 853
4281.67 757
4282.28 717
4282.90 714
4283.52 634
4284.14 699
4284.75 654
4285.37 642
4285.99 647
4286.61 638
4287.22 659
4287.84 625
4288.46 649
4289.08 621
4289.70 633
4290.31 603
4290.93 593
4291.55 600
4292.17 609
4292.79 605
4293.40 606
4294.02 621
4294.64 596
4295.26 589
4295.88 608
4296.50 657
4297.11 637
4297.73 615
4298.35 636
4298.97 637
4299.59 666
4300.21 635
4300.83 622
4301.44 646
4302.06 626
4302.68 658
4303.30 681
4303.92 701
4304.54 633
4305.16 646
4305.78 652
4306.40 671
4307.02 710
4307.63 668
4308.25 669
4308.87 619
4309.49 636
4310.11 629
4310.73 696
4311.35 646
4311.97 652
4312.59 673
4313.21 675
4313.83 655
4314.45 669
4315.07 727
4315.69 657
4316.31 717
4316.93 672
4317.55 673
4318.17 660
4318.79 727
4319.41 701
4320.03 629
4320.65 660
4321.27 703
4321.89 733
4322.51 714
4323.13 693
4323.75 679
4324.37 750
4324.99 823
4325.61 786
4326.23 867
4326.85 872
4327.47 817
4328.09 855
4328.71 848
4329.33 936
4329.96 969
4330.58 1090
4331.20 1143
4331.82 1284
4332.44 1368
4333.06 1486
4333.68 1517
4334.30 1473
4334.92 1349
4335.54 1294
4336.17 1219
4336.79 1222
4337.41 1283
4338.03 1167
4338.65 1174
4339.27 1160
4339.89 1085
4340.52 1033
4341.14 1034
4341.76 1010
4342.38 978
4343.00 1047
4343.62 1136
4344.25 1197
4344.87 1264
4345.49 1404
4346.11 1502
4346.73 1581
4347.36 1579
4347.98 1549
4348.60 1507
4349.22 1403
4349.84 1417
4350.47 1421
4351.09 1263
4351.71 1175
4352.33 1215
4352.96 1134
4353.58 1011
4354.20 966
4354.82 997
4355.45 961
4356.07 851
4356.69 812
4357.31 804
4357.94 815
4358.56 822
4359.18 850
4359.81 883
4360.43 825
4361.05 766
4361.68 815
4362.30 827
4362.92 853
4363.55 883
4364.17 777
4364.79 767
4365.42 749
4366.04 735
4366.66 745
4367.29 789
4367.91 763
4368.53 776
4369.16 761
4369.78 712
4370.40 725
4371.03 759
4371.65 768
4372.27 732
4372.90 674
4373.52 697
4374.15 702
4374.77 739
4375.39 730
4376.02 776
4376.64 772
4377.27 769
4377.89 771
4378.52 714
4379.14 784
4379.76 758
4380.39 754
4381.01 773
4381.64 784
4382.26 790
4382.89 792
4383.51 801
4384.14 784
4384.76 769
4385.39 797
4386.01 802
4386.64 774
4387.26 778
4387.89 794
4388.51 779
4389.14 856
4389.76 839
4390.39 831
4391.01 851
4391.64 897
4392.26 927
4392.89 873
4393.51 858
4394.14 917
4394.76 807
4395.39 748
4396.01 771
4396.64 791
4397.26 771
4397.89 791
4398.52 741
4399.14 720
4399.77 691
4400.39 686
4401.02 692
4401.65 702
4402.27 698
4402.90 651
4403.52 696
4404.15 767
4404.78 719
4405.40 693
4406.03 718
4406.65 723
4407.28 682
4407.91 703
4408.53 732
4409.16 717
4409.79 700
4410.41 733
4411.04 717
4411.67 695
4412.29 672
4412.92 703
4413.55 683
4414.17 669
4414.80 701
4415.43 709
4416.05 683
4416.68 668
4417.31 634
4417.94 625
4418.56 683
4419.19 662
4419.82 675
4420.44 644
4421.07 694
4421.70 677
4422.33 652
4422.95 674
4423.58 635
4424.21 589
4424.84 593
4425.46 572
4426.09 603
4426.72 588
4427.35 575
4427.97 618
4428.60 592
4429.23 593
4429.86 596
4430.49 594
4431.11 588
4431.74 614
4432.37 589
4433.00 615
4433.63 653
4434.26 651
4434.88 655
4435.51 610
4436.14 616
4436.77 657
4437.40 632
4438.03 580
4438.65 612
4439.28 666
4439.91 608
4440.54 587
4441.17 605
4441.80 600
4442.43 615
4443.06 625
4443.68 643
4444.31 646
4444.94 682
4445.57 693
4446.20 698
4446.83 719
4447.46 700
4448.09 682
4448.72 711
4449.35 691
4449.98 666
4450.61 686
4451.24 739
4451.86 723
4452.49 720
4453.12 619
4453.75 660
4454.38 669
4455.01 714
4455.64 738
4456.27 740
4456.90 765
4457.53 739
4458.16 713
4458.79 729
4459.42 671
4460.05 661
4460.68 657
4461.31 613
4461.94 624
4462.57 605
4463.20 561
4463.83 600
4464.46 607
4465.09 640
4465.72 616
4466.36 584
4466.99 612
4467.62 607
4468.25 553
4468.88 584
4469.51 613
4470.14 601
4470.77 598
4471.40 593
4472.03 649
4472.66 639
4473.29 573
4473.93 568
4474.56 592
4475.19 652
4475.82 661
4476.45 663
4477.08 609
4477.71 626
4478.34 671
4478.98 629
4479.61 602
4480.24 613
4480.87 631
4481.50 617
4482.13 594
4482.76 635
4483.40 662
4484.03 643
4484.66 667
4485.29 654
4485.92 714
4486.56 676
4487.19 671
4487.82 677
4488.45 652
4489.08 699
4489.72 676
4490.35 644
4490.98 691
4491.61 661
4492.25 686
4492.88 676
4493.51 657
4494.14 698
4494.78 675
4495.41 668
4496.04 672
4496.67 683
4497.31 701
4497.94 697
4498.57 682
4499.20 747
4499.84 824
4500.47 851
4501.10 852
4501.74 892
4502.37 971
4503.00 958
4503.64 945
4504.27 928
4504.90 873
4505.53 889
4506.17 889
4506.80 841
4507.43 792
4508.07 829
4508.70 806
4509.34 776
4509.97 739
4510.60 804
4511.24 801
4511.87 773
4512.50 736
4513.14 782
4513.77 794
4514.41 856
4515.04 844
4515.67 760
4516.31 748
4516.94 797
4517.58 792
4518.21 762
4518.84 771
4519.48 736
4520.11 727
4520.75 737
4521.38 763
4522.02 808
4522.65 777
4523.28 835
4523.92 892
4524.55 899
4525.19 924
4525.82 957
4526.46 1092
4527.09 1206
4527.73 1414
4528.36 1706
4529.00 2045
4529.63 2345
4530.27 2838
4530.90 3192
4531.54 3350
4532.17 3548
4532.81 3616
4533.44 3465
4534.08 3127
4534.71 2878
4535.35 2487
4535.99 2113
4536.62 1757
4537.26 1483
4537.89 1218
4538.53 1092
4539.16 931
4539.80 857
4540.43 817
4541.07 749
4541.71 768
4542.34 738
4542.98 714
4543.61 709
4544.25 750
4544.89 813
4545.52 750
4546.16 790
4546.79 824
4547.43 844
4548.07 810
4548.70 755
4549.34 780
4549.98 844
4550.61 775
4551.25 745
4551.89 761
4552.52 734
4553.16 747
4553.80 756
4554.43 727
4555.07 720
4555.71 740
4556.34 748
4556.98 756
4557.62 749
4558.25 757
4558.89 752
4559.53 811
4560.16 846
4560.80 883
4561.44 837
4562.08 875
4562.71 824
4563.35 840
4563.99 884
4564.63 885
4565.26 863
4565.90 897
4566.54 953
4567.18 996
4567.81 1037
4568.45 1028
4569.09 1052
4569.73 1124
4570.36 1096
4571.00 1084
4571.64 1111
4572.28 1081
4572.92 1031
4573.55 963
4574.19 951
4574.83 952
4575.47 902
4576.11 906
4576.75 833
4577.38 836
4578.02 793
4578.66 744
4579.30 732
4579.94 740
4580.58 717
4581.21 731
4581.85 730
4582.49 740
4583.13 750
4583.77 767
4584.41 800
4585.05 781
4585.69 805
4586.32 814
4586.96 860
4587.60 865
4588.24 881
4588.88 899
4589.52 829
4590.16 811
4590.80 843
4591.44 857
4592.08 919
4592.72 880
4593.36 846
4594.00 803
4594.63 788
4595.27 744
4595.91 709
4596.55 683
4597.19 637
4597.83 732
4598.47 660
4599.11 675
4599.75 644
4600.39 704
4601.03 675
4601.67 657
4602.31 659
4602.95 670
4603.59 661
4604.23 647
4604.87 711
4605.51 688
4606.15 683
4606.79 663
4607.43 677
4608.08 715
4608.72 714
4609.36 714
4610.00 715
4610.64 713
4611.28 674
4611.92 693
4612.56 656
4613.20 680
4613.84 676
4614.48 624
4615.12 646
4615.76 592
4616.41 617
4617.05 631
4617.69 642
4618.33 642
4618.97 625
4619.61 625
4620.25 642
4620.89 619
4621.54 586
4622.18 587
4622.82 612
4623.46 621
4624.10 610
4624.74 580
4625.38 576
4626.03 595
4626.67 569
4627.31 581
4627.95 581
4628.59 612
4629.24 605
4629.88 571
4630.52 625
4631.16 624
4631.80 672
4632.45 727
4633.09 653
4633.73 642
4634.37 672
4635.02 638
4635.66 681
4636.30 651
4636.94 639
4637.58 650
4638.23 681
4638.87 689
4639.51 689
4640.16 662
4640.80 752
4641.44 720
4642.08 685
4642.73 647
4643.37 642
4644.01 652
4644.66 667
4645.30 611
4645.94 635
4646.58 663
4647.23 668
4647.87 689
4648.51 643
4649.16 628
4649.80 653
4650.44 586
4651.09 629
4651.73 702
4652.37 707
4653.02 677
4653.66 715
4654.31 682
4654.95 678
4655.59 657
4656.24 695
4656.88 640
4657.52 638
4658.17 624
4658.81 560
4659.46 555
4660.10 543
4660.75 555
4661.39 534
4662.03 540
4662.68 599
4663.32 577
4663.97 547
4664.61 582
4665.26 547
4665.90 548
4666.54 539
4667.19 561
4667.83 532
4668.48 531
4669.12 551
4669.77 539
4670.41 570
4671.06 527
4671.70 541
4672.35 521
4672.99 521
4673.64 530
4674.28 554
4674.93 572
4675.57 636
4676.22 585
4676.86 565
4677.51 577
4678.15 626
4678.80 592
4679.44 571
4680.09 566
4680.73 568
4681.38 594
4682.03 579
4682.67 562
4683.32 576
4683.96 639
4684.61 582
4685.25 604
4685.90 624
4686.55 588
4687.19 644
4687.84 659
4688.48 670
4689.13 611
4689.78 606
4690.42 610
4691.07 650
4691.72 637
4692.36 618
4693.01 633
4693.65 664
4694.30 738
4694.95 687
4695.59 677
4696.24 644
4696.89 662
4697.53 703
4698.18 693
4698.83 679
4699.47 754
4700.12 799
4700.77 779
4701.41 701
4702.06 745
4702.71 673
4703.36 652
4704.00 647
4704.65 663
4705.30 676
4705.94 607
4706.59 674
4707.24 683
4707.89 643
4708.53 628
4709.18 641
4709.83 620
4710.48 634
4711.12 637
4711.77 631
4712.42 611
4713.07 630
4713.71 634
4714.36 648
4715.01 687
4715.66 591
4716.31 620
4716.95 578
4717.60 642
4718.25 618
4718.90 648
4719.55 621
4720.19 650
4720.84 658
4721.49 662
4722.14 693
4722.79 664
4723.44 661
4724.08 645
4724.73 650
4725.38 640
4726.03 596
4726.68 637
4727.33 655
4727.98 613
4728.63 594
4729.27 628
4729.92 616
4730.57 602
4731.22 590
4731.87 579
4732.52 576
4733.17 558
4733.82 556
4734.47 611
4735.12 584
4735.77 597
4736.41 618
4737.06 599
4737.71 604
4738.36 607
4739.01 640
4739.66 606
4740.31 610
4740.96 650
4741.61 640
4742.26 660
4742.91 691
4743.56 618
4744.21 618
4744.86 637
4745.51 631
4746.16 615
4746.81 564
4747.46 596
4748.11 622
4748.76 587
4749.41 634
4750.06 649
4750.71 661
4751.36 658
4752.01 612
4752.66 648
4753.31 618
4753.96 689
4754.61 639
4755.26 672
4755.92 653
4756.57 664
4757.22 714
4757.87 684
4758.52 669
4759.17 689
4759.82 676
4760.47 704
4761.12 698
4761.77 769
4762.42 785
4763.08 783
4763.73 764
4764.38 776
4765.03 769
4765.68 747
4766.33 701
4766.98 676
4767.64 651
4768.29 603
4768.94 667
4769.59 682
4770.24 668
4770.89 634
4771.54 662
4772.20 664
4772.85 659
4773.50 641
4774.15 633
4774.80 669
4775.46 678
4776.11 628
4776.76 640
4777.41 600
4778.06 622
4778.72 623
4779.37 622
4780.02 601
4780.67 635
4781.33 687
4781.98 641
4782.63 612
4783.28 623
4783.94 634
4784.59 632
4785.24 614
4785.89 624
4786.55 634
4787.20 687
4787.85 697
4788.51 706
4789.16 703
4789.81 683
4790.46 707
4791.12 715
4791.77 707
4792.42 689
4793.08 658
4793.73 748
4794.38 725
4795.04 747
4795.69 746
4796.34 814
4797.00 772
4797.65 806
4798.30 794
4798.96 871
4799.61 884
4800.27 873
4800.92 1006
4801.57 961
4802.23 912
4802.88 872
4803.53 861
4804.19 811
4804.84 806
4805.50 836
4806.15 798
4806.81 758
4807.46 819
4808.11 762
4808.77 714
4809.42 735
4810.08 740
4810.73 678
4811.39 689
4812.04 713
4812.69 742
4813.35 769
4814.00 769
4814.66 712
4815.31 760
4815.97 796
4816.62 788
4817.28 760
4817.93 756
4818.59 810
4819.24 839
4819.90 829
4820.55 799
4821.21 854
4821.86 891
4822.52 928
4823.17 960
4823.83 978
4824.48 892
4825.14 939
4825.79 943
4826.45 895
4827.11 894
4827.76 821
4828.42 831
4829.07 826
4829.73 833
4830.38 754
4831.04 773
4831.70 836
4832.35 847
4833.01 913
4833.66 889
4834.32 964
4834.98 911
4835.63 941
4836.29 945
4836.94 1019
4837.60 1027
4838.26 997
4838.91 1007
4839.57 1029
4840.23 1002
4840.88 996
4841.54 1054
4842.20 1003
4842.85 947
4843.51 930
4844.17 971
4844.82 945
4845.48 977
4846.14 943
4846.79 1026
4847.45 1018
4848.11 1110
4848.76 1104
4849.42 1164
4850.08 1197
4850.73 1220
4851.39 1295
4852.05 1306
4852.71 1229
4853.36 1150
4854.02 1097
4854.68 1085
4855.34 1086
4855.99 1092
4856.65 1192
4857.31 1325
4857.97 1360
4858.62 1363
4859.28 1467
4859.94 1421
4860.60 1323
4861.25 1275
4861.91 1168
4862.57 1123
4863.23 1064
4863.89 991
4864.54 1013
4865.20 1012
4865.86 1007
4866.52 1033
4867.18 1110
4867.84 1009
4868.49 985
4869.15 968
4869.81 936
4870.47 975
4871.13 974
4871.79 942
4872.44 904
4873.10 882
4873.76 859
4874.42 866
4875.08 880
4875.74 842
4876.40 871
4877.06 844
4877.72 871
4878.37 921
4879.03 877
4879.69 890
4880.35 922
4881.01 833
4881.67 838
4882.33 847
4882.99 799
4883.65 808
4884.31 797
4884.97 770
4885.63 775
4886.29 732
4886.95 751
4887.61 763
4888.26 753
4888.92 796
4889.58 830
4890.24 845
4890.90 826
4891.56 845
4892.22 818
4892.88 889
4893.54 868
4894.20 822
4894.86 770
4895.52 760
4896.18 817
4896.84 831
4897.51 752
4898.17 809
4898.83 826
4899.49 871
4900.15 904
4900.81 935
4901.47 925
4902.13 866
4902.79 836
4903.45 780
4904.11 790
4904.77 751
4905.43 731
4906.09 713
4906.75 741
4907.41 701
4908.08 662
4908.74 702
4909.40 706
4910.06 650
4910.72 662
4911.38 717
4912.04 695
4912.70 682
4913.37 707
4914.03 665
4914.69 665
4915.35 655
4916.01 687
4916.67 673
4917.33 652
4918.00 636
4918.66 601
4919.32 618
4919.98 588
4920.64 594
4921.31 562
4921.97 626
4922.63 584
4923.29 591
4923.95 602
4924.62 597
4925.28 621
4925.94 613
4926.60 612
4927.26 616
4927.93 604
4928.59 548
4929.25 583
4929.91 621
4930.58 605
4931.24 606
4931.90 592
4932.56 534
4933.23 622
4933.89 616
4934.55 614
4935.22 598
4935.88 576
4936.54 577
4937.20 603
4937.87 542
4938.53 578
4939.19 634
4939.86 583
4940.52 525
4941.18 562
4941.85 592
4942.51 554
4943.17 562
4943.84 568
4944.50 568
4945.16 563
4945.83 579
4946.49 599
4947.15 586
4947.82 561
4948.48 557
4949.15 556
4949.81 583
4950.47 544
4951.14 527
4951.80 560
4952.47 606
4953.13 575
4953.79 558
4954.46 562
4955.12 579
4955.79 570
4956.45 564
4957.11 644
4957.78 632
4958.44 652
4959.11 717
4959.77 707
4960.44 781
4961.10 870
4961.77 868
4962.43 880
4963.10 882
4963.76 883
4964.42 828
4965.09 753
4965.75 805
4966.42 742
4967.08 659
4967.75 622
4968.41 628
4969.08 593
4969.74 610
4970.41 580
4971.08 616
4971.74 601
4972.41 544
4973.07 583
4973.74 564
4974.40 616
4975.07 612
4975.73 582
4976.40 612
4977.06 620
4977.73 653
4978.40 624
4979.06 609
4979.73 620
4980.39 557
4981.06 525
4981.73 579
4982.39 545
4983.06 587
4983.72 606
4984.39 590
4985.06 576
4985.72 612
4986.39 625
4987.05 596
4987.72 599
4988.39 546
4989.05 587
4989.72 565
4990.39 554
4991.05 579
4991.72 581
4992.39 534
4993.05 537
4993.72 506
4994.39 576
4995.05 545
4995.72 545
4996.39 595
4997.05 571
4997.72 526
4998.39 525
4999.06 542
4999.72 535
5000.39 518
5001.06 504
5001.73 513
5002.39 550
5003.06 566
5003.73 539
5004.39 545
5005.06 518
5005.73 515
5006.40 528
5007.07 485
5007.73 559
5008.40 543
5009.07 514
5009.74 517
5010.40 513
5011.07 545
5011.74 564
5012.41 544
5013.08 507
5013.74 555
5014.41 536
5015.08 524
5015.75 513
5016.42 496
5017.09 504
5017.75 528
5018.42 491
5019.09 509
5019.76 531
5020.43 546
5021.10 544
5021.76 593
5022.43 575
5023.10 587
5023.77 624
5024.44 620
5025.11 596
5025.78 576
5026.45 561
5027.12 528
5027.78 516
5028.45 544
5029.12 532
5029.79 518
5030.46 514
5031.13 495
5031.80 492
5032.47 505
5033.14 509
5033.81 514
5034.48 493
5035.15 532
5035.82 544
5036.49 528
5037.16 536
5037.83 459
5038.50 494
5039.16 516
5039.83 533
5040.50 499
5041.17 552
5041.84 561
5042.51 536
5043.18 493
5043.85 529
5044.52 536
5045.20 529
5045.87 504
5046.54 527
5047.21 502
5047.88 471
5048.55 488
5049.22 514
5049.89 489
5050.56 513
5051.23 501
5051.90 499
5052.57 499
5053.24 521
5053.91 518
5054.58 527
5055.25 503
5055.92 517
5056.60 542
5057.27 482
5057.94 489
5058.61 537
5059.28 474
5059.95 464
5060.62 495
5061.29 544
5061.96 535
5062.64 509
5063.31 568
5063.98 562
5064.65 531
5065.32 556
5065.99 512
5066.66 517
5067.34 534
5068.01 517
5068.68 516
5069.35 538
5070.02 539
5070.70 541
5071.37 528
5072.04 528
5072.71 532
5073.38 549
5074.06 554
5074.73 513
5075.40 537
5076.07 481
5076.74 535
5077.42 531
5078.09 554
5078.76 567
5079.43 579
5080.11 575
5080.78 567
5081.45 543
5082.12 552
5082.80 551
5083.47 504
5084.14 549
5084.82 539
5085.49 547
5086.16 542
5086.83 603
5087.51 600
5088.18 583
5088.85 561
5089.53 626
5090.20 654
5090.87 606
5091.55 619
5092.22 622
5092.89 643
5093.57 613
5094.24 623
5094.91 573
5095.59 535
5096.26 568
5096.93 575
5097.61 538
5098.28 503
5098.96 525
5099.63 526
5100.30 491
5100.98 502
5101.65 532
5102.32 564
5103.00 582
5103.67 602
5104.35 573
5105.02 578
5105.70 598
5106.37 557
5107.04 533
5107.72 550
5108.39 541
5109.07 541
5109.74 554
5110.42 575
5111.09 554
5111.77 562
5112.44 575
5113.11 541
5113.79 555
5114.46 545
5115.14 582
5115.81 585
5116.49 642
5117.16 636
5117.84 676
5118.51 728
5119.19 758
5119.86 798
5120.54 793
5121.21 763
5121.89 711
5122.57 727
5123.24 708
5123.92 664
5124.59 590
5125.27 577
5125.94 606
5126.62 550
5127.29 541
5127.97 548
5128.64 573
5129.32 591
5130.00 556
5130.67 559
5131.35 550
5132.02 571
5132.70 601
5133.38 603
5134.05 587
5134.73 564
5135.40 581
5136.08 570
5136.76 553
5137.43 542
5138.11 529
5138.79 575
5139.46 576
5140.14 565
5140.82 552
5141.49 519
5142.17 558
5142.85 532
5143.52 505
5144.20 529
5144.88 510
5145.55 519
5146.23 499
5146.91 499
5147.58 528
5148.26 519
5148.94 497
5149.61 524
5150.29 517
5150.97 499
5151.65 520
5152.32 498
5153.00 489
5153.68 517
5154.36 549
5155.03 568
5155.71 548
5156.39 524
5157.07 544
5157.74 560
5158.42 567
5159.10 496
5159.78 502
5160.45 544
5161.13 568
5161.81 501
5162.49 494
5163.17 539
5163.84 510
5164.52 574
5165.20 551
5165.88 555
5166.56 544
5167.24 527
5167.91 543
5168.59 532
5169.27 555
5169.95 524
5170.63 505
5171.31 464
5171.98 499
5172.66 461
5173.34 530
5174.02 518
5174.70 469
5175.38 453
5176.06 434
5176.74 458
5177.41 441
5178.09 496
5178.77 485
5179.45 527
5180.13 504
5180.81 522
5181.49 524
5182.17 501
5182.85 509
5183.53 491
5184.21 464
5184.89 493
5185.57 482
5186.24 437
5186.92 489
5187.60 493
5188.28 467
5188.96 455
5189.64 490
5190.32 459
5191.00 471
5191.68 463
5192.36 479
5193.04 488
5193.72 468
5194.40 472
5195.08 488
5195.76 443
5196.44 455
5197.12 480
5197.80 484
5198.48 448
5199.16 487
5199.84 482
5200.52 476
5201.21 513
5201.89 501
5202.57 491
5203.25 468
5203.93 476
5204.61 510
5205.29 479
5205.97 467
5206.65 477
5207.33 473
5208.01 508
5208.69 512
5209.37 512
5210.06 485
5210.74 523
5211.42 542
5212.10 504
5212.78 516
5213.46 511
5214.14 560
5214.82 552
5215.51 544
5216.19 616
5216.87 551
5217.55 512
5218.23 543
5218.91 513
5219.60 523
5220.28 538
5220.96 611
5221.64 580
5222.32 602
5223.00 567
5223.69 582
5224.37 576
5225.05 584
5225.73 514
5226.41 561
5227.10 535
5227.78 497
5228.46 514
5229.14 505
5229.83 490
5230.51 489
5231.19 484
5231.87 510
5232.56 533
5233.24 517
5233.92 592
5234.60 553
5235.29 549
5235.97 564
5236.65 508
5237.34 544
5238.02 577
5238.70 591
5239.38 558
5240.07 513
5240.75 539
5241.43 592
5242.12 544
5242.80 562
5243.48 520
5244.17 540
5244.85 543
5245.53 537
5246.22 536
5246.90 506
5247.58 503
5248.27 514
5248.95 520
5249.63 519
5250.32 522
5251.00 530
5251.69 517
5252.37 530
5253.05 523
5253.74 535
5254.42 565
5255.11 507
5255.79 480
5256.47 496
5257.16 488
5257.84 503
5258.53 507
5259.21 507
5259.89 531
5260.58 565
5261.26 590
5261.95 592
5262.63 585
5263.32 581
5264.00 605
5264.69 599
5265.37 617
5266.06 577
5266.74 566
5267.43 565
5268.11 600
5268.79 552
5269.48 538
5270.16 564
5270.85 583
5271.53 545
5272.22 517
5272.91 536
5273.59 562
5274.28 550
5274.96 558
5275.65 579
5276.33 574
5277.02 561
5277.70 508
5278.39 501
5279.07 523
5279.76 516
5280.45 567
5281.13 509
5281.82 594
5282.50 551
5283.19 572
5283.87 573
5284.56 530
5285.25 515
5285.93 579
5286.62 559
5287.30 558
5287.99 545
5288.68 551
5289.36 523
5290.05 554
5290.74 538
5291.42 531
5292.11 527
5292.79 602
5293.48 561
5294.17 594
5294.85 532
5295.54 576
5296.23 606
5296.91 651
5297.60 615
5298.29 627
5298.98 611
5299.66 641
5300.35 692
5301.04 692
5301.72 663
5302.41 671
5303.10 708
5303.78 729
5304.47 750
5305.16 730
5305.85 763
5306.53 786
5307.22 757
5307.91 728
5308.60 757
5309.28 781
5309.97 835
5310.66 801
5311.35 839
5312.03 862
5312.72 935
5313.41 952
5314.10 973
5314.79 1010
5315.47 1005
5316.16 1054
5316.85 965
5317.54 940
5318.23 923
5318.91 908
5319.60 815
5320.29 850
5320.98 757
5321.67 776
5322.36 755
5323.04 749
5323.73 727
5324.42 662
5325.11 626
5325.80 642
5326.49 598
5327.18 629
5327.86 659
5328.55 693
5329.24 631
5329.93 616
5330.62 634
5331.31 609
5332.00 612
5332.69 616
5333.38 647
5334.06 649
5334.75 617
5335.44 594
5336.13 625
5336.82 625
5337.51 604
5338.20 620
5338.89 611
5339.58 631
5340.27 620
5340.96 617
5341.65 637
5342.34 674
5343.03 670
5343.72 681
5344.41 700
5345.10 730
5345.79 741
5346.48 867
5347.17 868
5347.86 929
5348.55 1007
5349.24 1152
5349.93 1312
5350.62 1372
5351.31 1392
5352.00 1370
5352.69 1422
5353.38 1363
5354.07 1213
5354.76 1101
5355.45 1056
5356.14 926
5356.83 817
5357.52 753
5358.21 690
5358.90 667
5359.59 672
5360.29 648
5360.98 654
5361.67 652
5362.36 618
5363.05 631
5363.74 593
5364.43 592
5365.12 573
5365.81 614
5366.50 556
5367.20 529
5367.89 582
5368.58 595
5369.27 551
5369.96 492
5370.65 521
5371.34 534
5372.04 554
5372.73 571
5373.42 520
5374.11 515
5374.80 556
5375.49 538
5376.19 577
5376.88 572
5377.57 580
5378.26 622
5378.95 617
5379.65 625
5380.34 632
5381.03 586
5381.72 562
5382.42 555
5383.11 626
5383.80 554
5384.49 519
5385.19 583
5385.88 631
5386.57 589
5387.26 632
5387.96 661
5388.65 682
5389.34 685
5390.03 713
5390.73 664
5391.42 673
5392.11 697
5392.80 656
5393.50 664
5394.19 621
5394.88 630
5395.58 638
5396.27 628
5396.96 612
5397.66 610
5398.35 593
5399.04 581
5399.74 566
5400.43 600
5401.12 581
5401.82 565
5402.51 574
5403.20 521
5403.90 525
5404.59 620
5405.29 589
5405.98 602
5406.67 587
5407.37 613
5408.06 602
5408.75 560
5409.45 593
5410.14 608
5410.84 559
5411.53 566
5412.23 615
5412.92 609
5413.61 555
5414.31 585
5415.00 577
5415.70 569
5416.39 553
5417.09 580
5417.78 657
5418.47 603
5419.17 591
5419.86 601
5420.56 644
5421.25 632
5421.95 663
5422.64 630
5423.34 611
5424.03 615
5424.73 631
5425.42 603
5426.12 572
5426.81 618
5427.51 634
5428.20 614
5428.90 584
5429.59 584
5430.29 610
5430.99 574
5431.68 616
5432.38 650
5433.07 643
5433.77 628
5434.46 609
5435.16 620
5435.85 623
5436.55 622
5437.25 629
5437.94 632
5438.64 636
5439.33 642
5440.03 652
5440.73 606
5441.42 590
5442.12 605
5442.81 611
5443.51 642
5444.21 678
5444.90 699
5445.60 753
5446.29 833
5446.99 876
5447.69 902
5448.38 876
5449.08 937
5449.78 918
5450.47 908
5451.17 861
5451.87 776
5452.56 817
5453.26 759
5453.96 744
5454.65 737
5455.35 701
5456.05 714
5456.75 752
5457.44 725
5458.14 686
5458.84 699
5459.53 721
5460.23 718
5460.93 718
5461.63 699
5462.32 668
5463.02 717
5463.72 701
5464.42 751
5465.11 707
5465.81 726
5466.51 816
5467.21 749
5467.90 687
5468.60 732
5469.30 663
5470.00 691
5470.70 718
5471.39 741
5472.09 765
5472.79 782
5473.49 834
5474.19 838
5474.88 885
5475.58 863
5476.28 844
5476.98 871
5477.68 929
5478.38 1055
5479.07 1223
5479.77 1315
5480.47 1407
5481.17 1502
5481.87 1383
5482.57 1400
5483.27 1397
5483.96 1202
5484.66 1174
5485.36 1137
5486.06 1029
5486.76 934
5487.46 937
5488.16 940
5488.86 964
5489.56 908
5490.26 937
5490.96 961
5491.65 1038
5492.35 1051
5493.05 1006
5493.75 1012
5494.45 1076
5495.15 1038
5495.85 1094
5496.55 1078
5497.25 1038
5497.95 1191
5498.65 1361
5499.35 1525
5500.05 1726
5500.75 1991
5501.45 2069
5502.15 2057
5502.85 2024
5503.55 1959
5504.25 1738
5504.95 1414
5505.65 1265
5506.35 1126
5507.05 1008
5507.75 987
5508.45 945
5509.15 883
5509.85 826
5510.55 850
5511.25 871
5511.95 827
5512.65 846
5513.35 858
5514.05 857
5514.76 878
5515.46 860
5516.16 847
5516.86 844
5517.56 828
5518.26 820
5518.96 806
5519.66 813
5520.36 798
5521.06 814
5521.77 756
5522.47 689
5523.17 738
5523.87 753
5524.57 742
5525.27 683
5525.97 645
5526.67 652
5527.38 669
5528.08 666
5528.78 656
5529.48 625
5530.18 644
5530.88 680
5531.59 658
5532.29 648
5532.99 653
5533.69 702
5534.39 681
5535.10 617
5535.80 621
5536.50 650
5537.20 637
5537.90 607
5538.61 678
5539.31 674
5540.01 666
5540.71 695
5541.42 679
5542.12 642
5542.82 631
5543.52 652
5544.23 692
5544.93 665
5545.63 660
5546.33 643
5547.04 622
5547.74 627
5548.44 675
5549.15 652
5549.85 604
5550.55 594
5551.26 602
5551.96 644
5552.66 629
5553.36 652
5554.07 633
5554.77 642
5555.47 682
5556.18 629
5556.88 630
5557.58 575
5558.29 619
5558.99 656
5559.70 638
5560.40 622
5561.10 647
5561.81 728
5562.51 696
5563.21 722
5563.92 726
5564.62 756
5565.33 719
5566.03 752
5566.73 727
5567.44 671
5568.14 672
5568.85 645
5569.55 575
5570.25 571
5570.96 604
5571.66 605
5572.37 604
5573.07 589
5573.78 586
5574.48 668
5575.19 687
5575.89 642
5576.59 633
5577.30 670
5578.00 656
5578.71 659
5579.41 637
5580.12 585
5580.82 595
5581.53 570
5582.23 552
5582.94 580
5583.64 572
5584.35 597
5585.05 579
5585.76 599
5586.46 568
5587.17 568
5587.88 626
5588.58 605
5589.29 611
5589.99 575
5590.70 572
5591.40 588
5592.11 575
5592.81 555
5593.52 530
5594.23 529
5594.93 589
5595.64 557
5596.34 554
5597.05 572
5597.76 569
5598.46 580
5599.17 567
5599.87 570
5600.58 571
5601.29 603
5601.99 587
5602.70 585
5603.41 567
5604.11 590
5604.82 595
5605.52 557
5606.23 556
5606.94 536
5607.64 561
5608.35 576
5609.06 518
5609.76 544
5610.47 559
5611.18 544
5611.88 561
5612.59 575
5613.30 536
5614.01 548
5614.71 585
5615.42 624
5616.13 587
5616.83 558
5617.54 567
5618.25 587
5618.96 558
5619.66 588
5620.37 552
5621.08 575
5621.79 595
5622.49 567
5623.20 584
5623.91 594
5624.62 564
5625.32 540
5626.03 572
5626.74 587
5627.45 577
5628.16 572
5628.86 571
5629.57 558
5630.28 604
5630.99 635
5631.70 600
5632.40 578
5633.11 609
5633.82 597
5634.53 646
5635.24 632
5635.95 655
5636.65 662
5637.36 676
5638.07 705
5638.78 652
5639.49 725
5640.20 723
5640.91 748
5641.61 765
5642.32 762
5643.03 681
5643.74 636
5644.45 663
5645.16 653
5645.87 630
5646.58 581
5647.29 612
5648.00 630
5648.70 627
5649.41 662
5650.12 646
5650.83 621
5651.54 619
5652.25 627
5652.96 644
5653.67 618
5654.38 633
5655.09 635
5655.80 650
5656.51 676
5657.22 686
5657.93 694
5658.64 712
5659.35 771
5660.06 780
5660.77 717
5661.48 713
5662.19 699
5662.90 679
5663.61 681
5664.32 689
5665.03 629
5665.74 641
5666.45 655
5667.16 653
5667.87 632
5668.58 656
5669.29 683
5670.00 746
5670.71 687
5671.42 735
5672.13 745
5672.84 719
5673.56 729
5674.27 682
5674.98 662
5675.69 669
5676.40 623
5677.11 635
5677.82 630
5678.53 602
5679.24 643
5679.95 660
5680.67 635
5681.38 604
5682.09 620
5682.80 633
5683.51 628
5684.22 621
5684.93 628
5685.65 641
5686.36 641
5687.07 607
5687.78 607
5688.49 592
5689.20 618
5689.92 572
5690.63 587
5691.34 608
5692.05 586
5692.76 618
5693.47 594
5694.19 608
5694.90 567
5695.61 573
5696.32 604
5697.04 580
5697.75 570
5698.46 582
5699.17 583
5699.89 579
5700.60 614
5701.31 559
5702.02 591
5702.74 595
5703.45 608
5704.16 593
5704.87 574
5705.59 587
5706.30 648
5707.01 586
5707.72 583
5708.44 599
5709.15 568
5709.86 583
5710.58 572
5711.29 628
5712.00 581
5712.72 588
5713.43 579
5714.14 597
5714.86 581
5715.57 614
5716.28 596
5717.00 600
5717.71 569
5718.42 579
5719.14 595
5719.85 571
5720.56 580
5721.28 576
5721.99 603
5722.71 598
5723.42 575
5724.13 625
5724.85 615
5725.56 636
5726.28 675
5726.99 699
5727.70 691
5728.42 709
5729.13 740
5729.85 712
5730.56 673
5731.28 647
5731.99 681
5732.70 669
5733.42 651
5734.13 589
5734.85 652
5735.56 648
5736.28 637
5736.99 593
5737.71 588
5738.42 617
5739.14 659
5739.85 672
5740.57 632
5741.28 643
5742.00 621
5742.71 681
5743.43 690
5744.14 638
5744.86 659
5745.57 671
5746.29 679
5747.00 680
5747.72 652
5748.43 700
5749.15 695
5749.87 723
5750.58 716
5751.30 724
5752.01 725
5752.73 821
5753.44 886
5754.16 858
5754.88 918
5755.59 957
5756.31 989
5757.02 951
5757.74 951
5758.46 965
5759.17 937
5759.89 930
5760.60 933
5761.32 936
5762.04 956
5762.75 932
5763.47 924
5764.19 920
5764.90 965
5765.62 941
5766.34 949
5767.05 1014
5767.77 1144
5768.49 1365
5769.20 1432
5769.92 1606
5770.64 1864
5771.35 2009
5772.07 2017
5772.79 1831
5773.50 1571
5774.22 1378
5774.94 1231
5775.65 1085
5776.37 1033
5777.09 949
5777.81 991
5778.52 993
5779.24 945
5779.96 919
5780.68 1013
5781.39 987
5782.11 989
5782.83 1009
5783.55 1040
5784.26 971
5784.98 1052
5785.70 1035
5786.42 963
5787.14 922
5787.85 964
5788.57 964
5789.29 931
5790.01 890
5790.73 883
5791.44 862
5792.16 898
5792.88 924
5793.60 898
5794.32 886
5795.03 862
5795.75 876
5796.47 877
5797.19 891
5797.91 909
5798.63 919
5799.35 1067
5800.06 1084
5800.78 1149
5801.50 1192
5802.22 1190
5802.94 1132
5803.66 1041
5804.38 986
5805.10 930
5805.82 880
5806.53 837
5807.25 855
5807.97 794
5808.69 820
5809.41 788
5810.13 813
5810.85 827
5811.57 811
5812.29 792
5813.01 802
5813.73 775
5814.45 746
5815.17 731
5815.89 715
5816.61 712
5817.33 751
5818.05 730
5818.77 771
5819.49 788
5820.20 753
5820.92 768
5821.64 713
5822.36 768
5823.09 729
5823.81 688
5824.53 706
5825.25 700
5825.97 678
5826.69 653
5827.41 686
5828.13 678
5828.85 713
5829.57 691
5830.29 677
5831.01 716
5831.73 714
5832.45 711
5833.17 685
5833.89 704
5834.61 644
5835.33 651
5836.05 684
5836.78 667
5837.50 664
5838.22 663
5838.94 631
5839.66 660
5840.38 652
5841.10 617
5841.82 664
5842.54 677
5843.27 680
5843.99 623
5844.71 647
5845.43 638
5846.15 671
5846.87 658
5847.59 634
5848.32 651
5849.04 690
5849.76 691
5850.48 663
5851.20 665
5851.93 650
5852.65 664
5853.37 655
5854.09 688
5854.81 653
5855.54 682
5856.26 689
5856.98 671
5857.70 633
5858.42 657
5859.15 683
5859.87 655
5860.59 663
5861.31 636
5862.04 638
5862.76 623
5863.48 616
5864.20 608
5864.93 616
5865.65 648
5866.37 666
5867.10 618
5867.82 636
5868.54 656
5869.26 625
5869.99 608
5870.71 663
5871.43 692
5872.16 654
5872.88 633
5873.60 659
5874.33 679
5875.05 692
5875.77 624
5876.50 628
5877.22 652
5877.94 633
5878.67 677
5879.39 654
5880.11 652
5880.84 649
5881.56 639
5882.28 676
5883.01 733
5883.73 671
5884.46 691
5885.18 722
5885.90 678
5886.63 713
5887.35 684
5888.08 708
5888.80 712
5889.52 694
5890.25 698
5890.97 709
5891.70 706
5892.42 720
5893.15 706
5893.87 720
5894.59 736
5895.32 721
5896.04 713
5896.77 689
5897.49 665
5898.22 738
5898.94 734
5899.67 716
5900.39 702
5901.12 717
5901.84 742
5902.57 714
5903.29 743
5904.02 765
5904.74 749
5905.47 729
5906.19 780
5906.92 785
5907.64 755
5908.37 761
5909.09 794
5909.82 796
5910.55 799
5911.27 786
5912.00 807
5912.72 799
5913.45 776
5914.17 809
5914.90 860
5915.63 875
5916.35 832
5917.08 874
5917.80 916
5918.53 859
5919.25 837
5919.98 863
5920.71 893
5921.43 926
5922.16 899
5922.89 925
5923.61 971
5924.34 937
5925.06 947
5925.79 909
5926.52 968
5927.24 991
5927.97 959
5928.70 987
5929.42 1014
5930.15 1054
5930.88 1035
5931.60 1045
5932.33 1076
5933.06 1067
5933.78 1074
5934.51 1041
5935.24 1123
5935.97 1140
5936.69 1170
5937.42 1222
5938.15 1193
5938.87 1245
5939.60 1275
5940.33 1314
5941.06 1275
5941.78 1292
5942.51 1323
5943.24 1329
5943.97 1397
5944.69 1383
5945.42 1455
5946.15 1441
5946.88 1474
5947.60 1440
5948.33 1507
5949.06 1475
5949.79 1530
5950.52 1602
5951.24 1837
5951.97 1816
5952.70 1922
5953.43 2043
5954.16 2123
5954.88 2091
5955.61 2079
5956.34 2128
5957.07 1933
5957.80 1973
5958.53 1947
5959.25 1963
5959.98 2012
5960.71 1926
5961.44 1895
5962.17 1916
5962.90 1902
5963.63 1969
5964.36 2031
5965.08 2178
5965.81 2356
5966.54 2438
5967.27 2685
5968.00 2745
5968.73 2777
5969.46 2718
5970.19 2612
5970.92 2513
5971.65 2370
5972.37 2473
5973.10 2472
5973.83 2418
5974.56 2364
5975.29 2300
5976.02 2354
5976.75 2305
5977.48 2419
5978.21 2419
5978.94 2438
5979.67 2520
5980.40 2613
5981.13 2720
5981.86 2747
5982.59 2770
5983.32 2897
5984.05 2893
5984.78 2876
5985.51 2854
5986.24 2882
5986.97 2882
5987.70 2820
5988.43 2844
5989.16 2898
5989.89 2877
5990.62 2860
5991.35 2931
5992.08 2931
5992.81 2911
5993.54 2995
5994.27 3036
5995.00 3140
5995.74 3197
5996.47 3226
5997.20 3306
5997.93 3356
5998.66 3294
5999.39 3233
6000.12 3220
6000.85 3217
6001.58 3230
6002.31 3084
6003.04 3029
6003.78 2929
6004.51 2871
6005.24 2945
6005.97 2913
6006.70 2871
6007.43 2877
6008.16 3115
6008.90 3366
6009.63 3856
6010.36 4498
6011.09 5502
6011.82 6539
6012.55 7723
6013.29 8910
6014.02 9654
6014.75 10000
6015.48 9855
6016.21 9465
6016.95 8618
6017.68 7793
6018.41 6717
6019.14 5769
6019.87 4799
6020.61 4200
6021.34 3598
6022.07 3200
6022.80 2822
6023.54 2579
6024.27 2342
6025.00 2300
6025.73 2247
6026.47 2161
6027.20 2117
6027.93 2063
6028.66 2071
6029.40 2104
6030.13 2108
6030.86 2085
6031.59 2001
6032.33 1975
6033.06 1905
6033.79 1915
6034.53 1781
6035.26 1748
6035.99 1698
6036.73 1706
6037.46 1757
6038.19 1737
6038.93 1758
6039.66 1821
6040.39 1802
6041.13 1853
6041.86 1853
6042.59 1866
6043.33 1862
6044.06 1894
6044.79 1891
6045.53 1937
6046.26 2034
6047.00 2002
6047.73 2036
6048.46 2091
6049.20 2167
6049.93 2059
6050.67 2201
6051.40 2386
6052.13 2461
6052.87 2577
6053.60 2579
6054.34 2522
6055.07 2599
6055.81 2521
6056.54 2359
6057.27 2215
6058.01 2108
6058.74 2089
6059.48 2066
6060.21 2011
6060.95 2076
6061.68 2003
6062.42 2012
6063.15 1984
6063.89 1944
6064.62 1927
6065.36 1831
6066.09 1896
6066.83 1859
6067.56 1841
6068.30 1773
6069.03 1757
6069.77 1732
6070.50 1682
6071.24 1642
6071.97 1637
6072.71 1690
6073.44 1598
6074.18 1596
6074.91 1594
6075.65 1602
6076.39 1599
6077.12 1579
6077.86 1610
6078.59 1599
6079.33 1533
6080.06 1516
6080.80 1524
6081.54 1475
6082.27 1471
6083.01 1477
6083.74 1377
6084.48 1386
6085.22 1374
6085.95 1298
6086.69 1399
6087.42 1360
6088.16 1305
6088.90 1398
6089.63 1418
6090.37 1415
6091.11 1427
6091.84 1426
6092.58 1405
6093.32 1414
6094.05 1425
6094.79 1349
6095.53 1366
6096.26 1373
6097.00 1342
6097.74 1317
6098.47 1278
6099.21 1279
6099.95 1228
6100.69 1273
6101.42 1291
6102.16 1231
6102.90 1266
6103.63 1205
6104.37 1264
6105.11 1276
6105.85 1269
6106.58 1247
6107.32 1216
6108.06 1233
6108.80 1142
6109.53 1235
6110.27 1279
6111.01 1265
6111.75 1262
6112.49 1198
6113.22 1359
6113.96 1370
6114.70 1346
6115.44 1324
6116.17 1339
6116.91 1397
6117.65 1376
6118.39 1359
6119.13 1388
6119.87 1339
6120.60 1414
6121.34 1359
6122.08 1376
6122.82 1454
6123.56 1379
6124.30 1362
6125.03 1350
6125.77 1343
6126.51 1359
6127.25 1402
6127.99 1390
6128.73 1415
6129.47 1378
6130.21 1453
6130.94 1386
6131.68 1396
6132.42 1421
6133.16 1445
6133.90 1364
6134.64 1424
6135.38 1452
6136.12 1433
6136.86 1468
6137.60 1562
6138.34 1496
6139.08 1553
6139.81 1560
6140.55 1575
6141.29 1528
6142.03 1557
6142.77 1489
6143.51 1542
6144.25 1522
6144.99 1509
6145.73 1549
6146.47 1583
6147.21 1513
6147.95 1495
6148.69 1578
6149.43 1654
6150.17 1640
6150.91 1622
6151.65 1695
6152.39 1606
6153.13 1656
6153.87 1662
6154.61 1703
6155.35 1752
6156.09 1792
6156.83 1802
6157.58 1839
6158.32 1822
6159.06 1814
6159.80 1882
6160.54 1902
6161.28 1923
6162.02 2047
6162.76 2098
6163.50 2221
6164.24 2390
6164.98 2525
6165.72 2775
6166.46 2830
6167.21 2950
6167.95 3044
6168.69 2970
6169.43 2907
6170.17 2886
6170.91 2832
6171.65 2803
6172.39 2696
6173.14 2608
6173.88 2574
6174.62 2518
6175.36 2559
6176.10 2451
6176.84 2340
6177.59 2459
6178.33 2432
6179.07 2494
6179.81 2452
6180.55 2463
6181.30 2570
6182.04 2531
6182.78 2516
6183.52 2571
6184.26 2670
6185.01 2634
6185.75 2697
6186.49 2748
6187.23 2695
6187.97 2782
6188.72 2752
6189.46 2792
6190.20 2922
6190.94 3130
6191.69 3267
6192.43 3361
6193.17 3445
6193.92 3556
6194.66 3550
6195.40 3508
6196.14 3490
6196.89 3412
6197.63 3425
6198.37 3463
6199.12 3385
6199.86 3306
6200.60 3400
6201.34 3446
6202.09 3397
6202.83 3627
6203.57 3778
6204.32 4122
6205.06 4913
6205.80 6065
6206.55 7871
6207.29 9924
6208.03 12308
6208.78 14482
6209.52 16210
6210.27 17003
6211.01 16667
6211.75 15698
6212.50 14164
6213.24 12186
6213.98 10098
6214.73 8195
6215.47 6550
6216.22 5351
6216.96 4394
6217.71 3628
6218.45 3110
6219.19 2807
6219.94 2516
6220.68 2327
6221.43 2225
6222.17 2195
6222.92 2123
6223.66 2085
6224.40 2166
6225.15 2002
6225.89 1950
6226.64 1949
6227.38 1881
6228.13 1722
6228.87 1613
6229.62 1478
6230.36 1445
6231.11 1392
6231.85 1355
6232.60 1363
6233.34 1406
6234.09 1431
6234.83 1464
6235.58 1590
6236.32 1651
6237.07 1666
6237.81 1692
6238.56 1751
6239.30 1856
6240.05 2013
6240.80 2026
6241.54 1973
6242.29 2060
6243.03 2040
6243.78 2028
6244.52 2004
6245.27 2107
6246.02 2150
6246.76 2222
6247.51 2246
6248.25 2314
6249.00 2296
6249.75 2233
6250.49 2283
6251.24 2148
6251.98 2120
6252.73 1995
6253.48 1941
6254.22 1868
6254.97 1815
6255.72 1812
6256.46 1860
6257.21 1830
6257.95 1738
6258.70 1729
6259.45 1736
6260.19 1722
6260.94 1711
6261.69 1725
6262.43 1720
6263.18 1709
6263.93 1650
6264.68 1561
6265.42 1516
6266.17 1584
6266.92 1535
6267.66 1509
6268.41 1565
6269.16 1619
6269.91 1578
6270.65 1634
6271.40 1574
6272.15 1608
6272.89 1586
6273.64 1606
6274.39 1570
6275.14 1607
6275.88 1575
6276.63 1513
6277.38 1624
6278.13 1583
6278.88 1579
6279.62 1524
6280.37 1546
6281.12 1487
6281.87 1472
6282.62 1432
6283.36 1368
6284.11 1373
6284.86 1363
6285.61 1318
6286.36 1305
6287.10 1276
6287.85 1325
6288.60 1284
6289.35 1197
6290.10 1225
6290.85 1208
6291.59 1216
6292.34 1128
6293.09 1164
6293.84 1171
6294.59 1207
6295.34 1202
6296.09 1154
6296.84 1168
6297.58 1183
6298.33 1231
6299.08 1221
6299.83 1161
6300.58 1106
6301.33 1095
6302.08 1040
6302.83 1078
6303.58 1110
6304.33 997
6305.08 1012
6305.83 1002
6306.58 1020
6307.32 1041
6308.07 1087
6308.82 1137
6309.57 1102
6310.32 1149
6311.07 1124
6311.82 1113
6312.57 1062
6313.32 1096
6314.07 1073
6314.82 1065
6315.57 1064
6316.32 1065
6317.07 1074
6317.82 1108
6318.57 1028
6319.32 1023
6320.07 1029
6320.82 1032
6321.57 968
6322.32 885
6323.07 895
6323.82 988
6324.58 936
6325.33 953
6326.08 939
6326.83 905
6327.58 896
6328.33 893
6329.08 865
6329.83 887
6330.58 910
6331.33 950
6332.08 945
6332.83 942
6333.58 948
6334.34 943
6335.09 956
6335.84 951
6336.59 931
6337.34 942
6338.09 976
6338.84 935
6339.59 954
6340.35 917
6341.10 934
6341.85 954
6342.60 940
6343.35 971
6344.10 948
6344.86 952
6345.61 968
6346.36 984
6347.11 971
6347.86 941
6348.62 1056
6349.37 1056
6350.12 1086
6350.87 1072
6351.62 1123
6352.38 1200
6353.13 1247
6353.88 1276
6354.63 1337
6355.38 1295
6356.14 1302
6356.89 1279
6357.64 1269
6358.39 1114
6359.15 1090
6359.90 1065
6360.65 1084
6361.40 1004
6362.16 1050
6362.91 1032
6363.66 1055
6364.42 1051
6365.17 1044
6365.92 1055
6366.67 1104
6367.43 1186
6368.18 1280
6368.93 1314
6369.69 1312
6370.44 1227
6371.19 1217
6371.95 1099
6372.70 1045
6373.45 972
6374.21 996
6374.96 993
6375.71 1009
6376.47 1001
6377.22 974
6377.98 995
6378.73 955
6379.48 958
6380.24 996
6380.99 1019
6381.74 1074
6382.50 1016
6383.25 995
6384.01 953
6384.76 1039
6385.51 1035
6386.27 981
6387.02 933
6387.78 979
6388.53 1002
6389.29 1008
6390.04 956
6390.79 889
6391.55 932
6392.30 931
6393.06 921
6393.81 984
6394.57 947
6395.32 942
6396.08 940
6396.83 897
6397.59 877
6398.34 953
6399.10 880
6399.85 901
6400.61 919
6401.36 902
6402.12 902
6402.87 878
6403.63 884
6404.38 883
6405.14 883
6405.89 892
6406.65 848
6407.40 806
6408.16 868
6408.91 855
6409.67 944
6410.43 974
6411.18 950
6411.94 970
6412.69 887
6413.45 910
6414.20 890
6414.96 924
6415.72 926
6416.47 967
6417.23 979
6417.98 965
6418.74 947
6419.50 968
6420.25 926
6421.01 934
6421.77 901
6422.52 934
6423.28 907
6424.03 957
6424.79 960
6425.55 924
6426.30 914
6427.06 936
6427.82 931
6428.57 938
6429.33 878
6430.09 888
6430.84 944
6431.60 946
6432.36 937
6433.11 982
6433.87 970
6434.63 942
6435.39 954
6436.14 934
6436.90 954
6437.66 988
6438.41 952
6439.17 965
6439.93 992
6440.69 993
6441.44 1091
6442.20 1105
6442.96 1102
6443.72 1112
6444.47 1026
6445.23 1052
6445.99 1082
6446.75 1060
6447.50 1060
6448.26 1057
6449.02 1090
6449.78 1136
6450.54 1081
6451.29 1061
6452.05 1094
6452.81 1119
6453.57 1141
6454.33 1141
6455.08 1187
6455.84 1197
6456.60 1260
6457.36 1287
6458.12 1305
6458.88 1290
6459.64 1302
6460.39 1269
6461.15 1231
6461.91 1238
6462.67 1253
6463.43 1252
6464.19 1241
6464.95 1256
6465.70 1341
6466.46 1326
6467.22 1299
6467.98 1227
6468.74 1295
6469.50 1341
6470.26 1315
6471.02 1340
6471.78 1345
6472.54 1269
6473.30 1273
6474.05 1324
6474.81 1338
6475.57 1348
6476.33 1336
6477.09 1260
6477.85 1355
6478.61 1449
6479.37 1418
6480.13 1405
6480.89 1503
6481.65 1521
6482.41 1556
6483.17 1555
6483.93 1600
6484.69 1591
6485.45 1583
6486.21 1649
6486.97 1659
6487.73 1655
6488.49 1710
6489.25 1662
6490.01 1741
6490.77 1701
6491.53 1714
6492.29 1791
6493.05 1863
6493.81 1926
6494.57 1957
6495.33 1934
6496.10 1964
6496.86 1972
6497.62 1957
6498.38 1924
6499.14 1896
6499.90 1914
6500.66 1898
6501.42 1924
6502.18 1936
6502.94 2077
6503.70 2139
6504.47 2390
6505.23 2702
6505.99 3363
6506.75 4020
6507.51 5008
6508.27 5916
6509.03 6580
6509.79 6827
6510.56 6613
6511.32 6290
6512.08 5720
6512.84 4853
6513.60 4162
6514.36 3604
6515.13 3115
6515.89 2766
6516.65 2514
6517.41 2383
6518.17 2296
6518.94 2259
6519.70 2235
6520.46 2158
6521.22 2192
6521.98 2187
6522.75 2255
6523.51 2303
6524.27 2353
6525.03 2475
6525.79 2553
6526.56 2764
6527.32 2936
6528.08 3104
6528.84 3153
6529.61 3098
6530.37 2981
6531.13 2968
6531.90 2820
6532.66 2828
6533.42 2953
6534.18 3204
6534.95 3711
6535.71 4190
6536.47 4539
6537.24 4803
6538.00 4843
6538.76 4675
6539.53 4468
6540.29 3944
6541.05 3410
6541.82 3101
6542.58 2761
6543.34 2543
6544.11 2392
6544.87 2253
6545.63 2199
6546.40 2218
6547.16 2231
6547.92 2288
6548.69 2181
6549.45 2098
6550.21 2062
6550.98 2058
6551.74 2108
6552.51 2055
6553.27 1989
6554.03 1944
6554.80 1957
6555.56 1959
6556.33 1960
6557.09 1954
6557.85 1999
6558.62 1919
6559.38 1946
6560.15 1960
6560.91 2017
6561.68 2098
6562.44 2110
6563.21 2149
6563.97 2261
6564.74 2290
6565.50 2222
6566.26 2153
6567.03 2130
6567.79 2131
6568.56 2167
6569.32 2162
6570.09 2162
6570.85 2211
6571.62 2260
6572.38 2308
6573.15 2324
6573.91 2274
6574.68 2428
6575.44 2348
6576.21 2395
6576.98 2408
6577.74 2437
6578.51 2442
6579.27 2446
6580.04 2398
6580.80 2376
6581.57 2438
6582.33 2460
6583.10 2456
6583.87 2436
6584.63 2513
6585.40 2564
6586.16 2466
6586.93 2427
6587.70 2437
6588.46 2371
6589.23 2465
6589.99 2448
6590.76 2460
6591.53 2624
6592.29 2817
6593.06 2992
6593.82 3198
6594.59 3363
6595.36 3488
6596.12 3565
6596.89 3622
6597.66 3629
6598.42 3477
6599.19 3443
6599.96 3353
6600.72 3091
6601.49 2893
6602.26 2712
6603.02 2605
6603.79 2456
6604.56 2401
6605.33 2332
6606.09 2291
6606.86 2304
6607.63 2276
6608.39 2229
6609.16 2227
6609.93 2170
6610.70 2113
6611.46 2143
6612.23 2154
6613.00 2188
6613.77 2214
6614.53 2182
6615.30 2140
6616.07 2142
6616.84 2190
6617.60 2148
6618.37 2179
6619.14 2257
6619.91 2381
6620.68 2576
6621.44 2744
6622.21 2934
6622.98 3011
6623.75 3133
6624.52 3130
6625.28 2995
6626.05 3005
6626.82 2826
6627.59 2743
6628.36 2525
6629.13 2468
6629.89 2377
6630.66 2360
6631.43 2273
6632.20 2253
6632.97 2372
6633.74 2442
6634.51 2540
6635.27 2671
6636.04 2763
6636.81 2770
6637.58 2740
6638.35 2913
6639.12 2990
6639.89 3035
6640.66 3277
6641.43 3398
6642.19 3529
6642.96 3586
6643.73 3495
6644.50 3355
6645.27 3172
6646.04 2962
6646.81 2721
6647.58 2399
6648.35 2234
6649.12 2048
6649.89 1884
6650.66 1880
6651.43 1817
6652.20 1741
6652.97 1762
6653.74 1698
6654.51 1702
6655.28 1691
6656.05 1686
6656.82 1726
6657.59 1694
6658.36 1686
6659.13 1653
6659.90 1621
6660.67 1629
6661.44 1582
6662.21 1594
6662.98 1619
6663.75 1605
6664.52 1608
6665.29 1617
6666.06 1610
6666.83 1626
6667.60 1681
6668.37 1612
6669.14 1648
6669.91 1726
6670.68 1726
6671.46 1761
6672.23 1748
6673.00 1738
6673.77 1769
6674.54 1704
6675.31 1729
6676.08 1700
6676.85 1703
6677.62 1687
6678.40 1661
6679.17 1662
6679.94 1686
6680.71 1769
6681.48 1788
6682.25 1826
6683.02 1828
6683.80 1928
6684.57 2013
6685.34 2051
6686.11 2102
6686.88 2107
6687.65 2076
6688.43 2029
6689.20 1884
6689.97 1793
6690.74 1632
6691.51 1600
6692.29 1581
6693.06 1447
6693.83 1484
6694.60 1465
6695.37 1438
6696.15 1399
6696.92 1401
6697.69 1421
6698.46 1429
6699.24 1394
6700.01 1413
6700.78 1363
6701.55 1387
6702.33 1363
6703.10 1387
6703.87 1314
6704.64 1282
6705.42 1326
6706.19 1340
6706.96 1314
6707.74 1305
6708.51 1217
6709.28 1193
6710.06 1227
6710.83 1204
6711.60 1202
6712.37 1176
6713.15 1184
6713.92 1139
6714.69 1118
6715.47 1150
6716.24 1174
6717.01 1162
6717.79 1120
6718.56 1117
6719.34 1179
6720.11 1209
6720.88 1135
6721.66 1135
6722.43 1135
6723.20 1145
6723.98 1128
6724.75 1121
6725.53 1150
6726.30 1119
6727.07 1118
6727.85 1117
6728.62 1063
6729.40 1093
6730.17 1084
6730.95 1096
6731.72 1081
6732.49 1144
6733.27 1120
6734.04 1095
6734.82 1105
6735.59 1190
6736.37 1164
6737.14 1149
6737.92 1186
6738.69 1140
6739.47 1178
6740.24 1166
6741.01 1192
6741.79 1160
6742.56 1165
6743.34 1174
6744.11 1204
6744.89 1188
6745.67 1192
6746.44 1179
6747.22 1179
6747.99 1197
6748.77 1215
6749.54 1247
6750.32 1274
6751.09 1296
6751.87 1369
6752.64 1397
6753.42 1408
6754.19 1568
6754.97 1531
6755.75 1469
6756.52 1355
6757.30 1329
6758.07 1362
6758.85 1336
6759.63 1320
6760.40 1330
6761.18 1371
6761.95 1364
6762.73 1347
6763.51 1300
6764.28 1228
6765.06 1203
6765.83 1247
6766.61 1257
6767.39 1191
6768.16 1249
6768.94 1269
6769.72 1206
6770.49 1245
6771.27 1215
6772.05 1177
6772.82 1168
6773.60 1177
6774.38 1154
6775.15 1075
6775.93 1072
6776.71 1068
6777.48 1150
6778.26 1121
6779.04 1113
6779.82 1116
6780.59 1121
6781.37 1108
6782.15 1072
6782.92 1067
6783.70 1130
6784.48 1052
6785.26 1052
6786.03 1021
6786.81 1049
6787.59 1076
6788.37 1013
6789.14 996
6789.92 1018
6790.70 1018
6791.48 974
6792.25 1013
6793.03 993
6793.81 989
6794.59 910
6795.37 964
6796.14 994
6796.92 988
6797.70 1026
6798.48 1021
6799.26 1008
6800.04 1056
6800.81 1047
6801.59 982
6802.37 1063
6803.15 989
6803.93 1014
6804.71 1011
6805.48 1054
6806.26 1034
6807.04 1036
6807.82 950
6808.60 992
6809.38 979
6810.16 1019
6810.94 1012
6811.71 982
6812.49 962
6813.27 962
6814.05 965
6814.83 952
6815.61 968
6816.39 970
6817.17 1010
6817.95 971
6818.73 1023
6819.51 996
6820.29 1002
6821.07 984
6821.84 998
6822.62 995
6823.40 977
6824.18 1030
6824.96 1024
6825.74 962
6826.52 1031
6827.30 998
6828.08 983
6828.86 929
6829.64 930
6830.42 948
6831.20 993
6831.98 987
6832.76 983
6833.54 956
6834.32 956
6835.10 1064
6835.88 1191
6836.66 1319
6837.44 1436
6838.22 1635
6839.01 1902
6839.79 1972
6840.57 1978
6841.35 1936
6842.13 1846
6842.91 1697
6843.69 1556
6844.47 1409
6845.25 1242
6846.03 1228
6846.81 1110
6847.59 1164
6848.37 1246
6849.16 1327
6849.94 1441
6850.72 1540
6851.50 1698
6852.28 1669
6853.06 1649
6853.84 1585
6854.62 1517
6855.41 1456
6856.19 1350
6856.97 1259
6857.75 1217
6858.53 1168
6859.31 1120
6860.10 1102
6860.88 1056
6861.66 1081
6862.44 1085
6863.22 1071
6864.00 1090
6864.79 1077
6865.57 1125
6866.35 1094
6867.13 1135
6867.91 1166
6868.70 1134
6869.48 1100
6870.26 1099
6871.04 1135
6871.83 1155
6872.61 1132
6873.39 1100
6874.17 1185
6874.96 1205
6875.74 1223
6876.52 1340
6877.30 1266
6878.09 1289
6878.87 1421
6879.65 1490
6880.43 1626
6881.22 1759
6882.00 1914
6882.78 2033
6883.57 2065
6884.35 2033
6885.13 1964
6885.92 1878
6886.70 1889
6887.48 1931
6888.27 1966
6889.05 1980
6889.83 2060
6890.62 2050
6891.40 1929
6892.18 1832
6892.97 1703
6893.75 1653
6894.53 1565
6895.32 1471
6896.10 1482
6896.88 1445
6897.67 1475
6898.45 1453
6899.24 1478
6900.02 1471
6900.80 1439
6901.59 1491
6902.37 1417
6903.16 1466
6903.94 1425
6904.73 1461
6905.51 1479
6906.29 1450
6907.08 1404
6907.86 1368
6908.65 1377
6909.43 1371
6910.22 1386
6911.00 1401
6911.79 1355
6912.57 1387
6913.35 1364
6914.14 1350
6914.92 1389
6915.71 1378
6916.49 1342
6917.28 1390
6918.06 1375
6918.85 1330
6919.63 1376
6920.42 1370
6921.20 1483
6921.99 1418
6922.78 1390
6923.56 1417
6924.35 1457
6925.13 1444
6925.92 1443
6926.70 1556
6927.49 1522
6928.27 1511
6929.06 1583
6929.84 1605
6930.63 1524
6931.42 1531
6932.20 1614
6932.99 1560
6933.77 1537
6934.56 1483
6935.35 1511
6936.13 1576
6936.92 1640
6937.70 1633
6938.49 1780
6939.28 1816
6940.06 1946
6940.85 2060
6941.63 2163
6942.42 2235
6943.21 2369
6943.99 2488
6944.78 2509
6945.57 2507
6946.35 2551
6947.14 2655
6947.93 2608
6948.71 2613
6949.50 2567
6950.29 2452
6951.07 2502
6951.86 2453
6952.65 2279
6953.44 2231
6954.22 2195
6955.01 2166
6955.80 2188
6956.58 2138
6957.37 2164
6958.16 2120
6958.95 2115
6959.73 2138
6960.52 2189
6961.31 2206
6962.09 2178
6962.88 2218
6963.67 2277
6964.46 2309
6965.25 2413
6966.03 2494
6966.82 2573
6967.61 2804
6968.40 2917
6969.18 3050
6969.97 3168
6970.76 3233
6971.55 3276
6972.34 3265
6973.12 3144
6973.91 3150
6974.70 3068
6975.49 3058
6976.28 3080
6977.07 3123
6977.85 3148
6978.64 3287
6979.43 3449
6980.22 3584
6981.01 3935
6981.80 4544
6982.59 5510
6983.37 6783
6984.16 8584
6984.95 10400
6985.74 12035
6986.53 12973
6987.32 13156
6988.11 12865
6988.90 11557
6989.69 10295
6990.47 8709
6991.26 7142
6992.05 5831
6992.84 4682
6993.63 3846
6994.42 3288
6995.21 2877
6996.00 2539
6996.79 2318
6997.58 2152
6998.37 2128
6999.16 2020
6999.95 1994
7000.74 1937
7001.53 1917
7002.32 1848
7003.11 1748
7003.90 1772
7004.69 1681
7005.48 1637
7006.27 1571
7007.06 1476
7007.85 1461
7008.64 1456
7009.43 1460
7010.22 1414
7011.01 1591
7011.80 1719
7012.59 1666
7013.38 1713
7014.17 1893
7014.96 1836
7015.75 1870
7016.54 1850
7017.33 1755
7018.12 1739
7018.91 1746
7019.70 1720
7020.49 1695
7021.28 1778
7022.07 1900
7022.87 2011
7023.66 2030
7024.45 2128
7025.24 2128
7026.03 2200
7026.82 2229
7027.61 2203
7028.40 2220
7029.19 2075
7029.99 2108
7030.78 2074
7031.57 1936
7032.36 1799
7033.15 1785
7033.94 1662
7034.74 1735
7035.53 1724
7036.32 1728
7037.11 1680
7037.90 1717
7038.69 1741
7039.49 1806
7040.28 1719
7041.07 1758
7041.86 1770
7042.65 1834
7043.45 1814
7044.24 1817
7045.03 1780
7045.82 1754
7046.61 1813
7047.41 1823
7048.20 1876
7048.99 1921
7049.78 2014
7050.58 2074
7051.37 2100
7052.16 2127
7052.95 2036
7053.75 1935
7054.54 1885
7055.33 1784
7056.13 1773
7056.92 1693
7057.71 1641
7058.50 1616
7059.30 1646
7060.09 1726
7060.88 1723
7061.68 1687
7062.47 1692
7063.26 1626
7064.06 1607
7064.85 1630
7065.64 1586
7066.44 1572
7067.23 1535
7068.02 1443
7068.82 1494
7069.61 1449
7070.40 1415
7071.20 1403
7071.99 1419
7072.78 1340
7073.58 1386
7074.37 1312
7075.17 1289
7075.96 1300
7076.75 1287
7077.55 1270
7078.34 1311
7079.14 1317
7079.93 1257
7080.72 1242
7081.52 1173
7082.31 1229
7083.11 1254
7083.90 1270
7084.70 1313
7085.49 1386
7086.28 1500
7087.08 1588
7087.87 1717
7088.67 1786
7089.46 1815
7090.26 1819
7091.05 1743
7091.85 1665
7092.64 1553
7093.44 1385
7094.23 1308
7095.03 1226
7095.82 1094
7096.62 1092
7097.41 1074
7098.21 1038
7099.00 1010
7099.80 958
7100.59 995
7101.39 986
7102.18 972
7102.98 931
7103.77 938
7104.57 959
7105.37 927
7106.16 913
7106.96 867
7107.75 929
7108.55 872
7109.34 886
7110.14 919
7110.94 879
7111.73 833
7112.53 835
7113.32 854
7114.12 843
7114.92 834
7115.71 826
7116.51 869
7117.30 877
7118.10 867
7118.90 892
7119.69 871
7120.49 862
7121.29 879
7122.08 883
7122.88 831
7123.68 809
7124.47 857
7125.27 879
7126.07 908
7126.86 873
7127.66 933
7128.46 938
7129.25 918
7130.05 980
7130.85 988
7131.64 1002
7132.44 981
7133.24 960
7134.04 940
7134.83 933
7135.63 867
7136.43 887
7137.23 873
7138.02 900
7138.82 858
7139.62 853
7140.42 851
7141.21 836
7142.01 846
7142.81 812
7143.61 797
7144.40 815
7145.20 839
7146.00 836
7146.80 797
7147.59 790
7148.39 792
7149.19 788
7149.99 794
7150.79 789
7151.59 760
7152.38 779
7153.18 748
7153.98 729
7154.78 778
7155.58 826
7156.38 783
7157.17 801
7157.97 793
7158.77 764
7159.57 777
7160.37 818
7161.17 760
7161.97 757
7162.76 772
7163.56 756
7164.36 726
7165.16 743
7165.96 710
7166.76 744
7167.56 744
7168.36 735
7169.16 743
7169.96 752
7170.75 740
7171.55 679
7172.35 693
7173.15 679
7173.95 718
7174.75 669
7175.55 681
7176.35 661
7177.15 664
7177.95 662
7178.75 666
7179.55 664
7180.35 624
7181.15 657
7181.95 676
7182.75 671
7183.55 705
7184.35 670
7185.15 688
7185.95 677
7186.75 655
7187.55 664
7188.35 680
7189.15 669
7189.95 671
7190.75 676
7191.55 680
7192.35 649
7193.15 631
7193.95 614
7194.75 667
7195.55 656
7196.35 647
7197.15 640
7197.95 649
7198.76 607
7199.56 607
7200.36 626
7201.16 661
7201.96 679
7202.76 644
7203.56 639
7204.36 634
7205.16 621
7205.96 675
7206.77 659
7207.57 608
7208.37 625
7209.17 648
7209.97 623
7210.77 614
7211.57 640
7212.38 663
7213.18 637
7213.98 653
7214.78 640
7215.58 650
7216.38 681
7217.19 662
7217.99 690
7218.79 697
7219.59 723
7220.39 691
7221.20 731
7222.00 713
7222.80 690
7223.60 656
7224.40 683
7225.21 655
7226.01 704
7226.81 705
7227.61 670
7228.42 688
7229.22 656
7230.02 691
7230.82 668
7231.63 729
7232.43 714
7233.23 741
7234.03 779
7234.84 852
7235.64 878
7236.44 946
7237.25 983
7238.05 958
7238.85 1008
7239.65 967
7240.46 919
7241.26 862
7242.06 807
7242.87 782
7243.67 715
7244.47 687
7245.28 686
7246.08 746
7246.88 694
7247.69 711
7248.49 703
7249.30 703
7250.10 691
7250.90 684
7251.71 679
7252.51 675
7253.31 640
7254.12 669
7254.92 697
7255.73 719
7256.53 728
7257.33 736
7258.14 716
7258.94 722
7259.75 704
7260.55 657
7261.35 660
7262.16 696
7262.96 706
7263.77 696
7264.57 692
7265.38 700
7266.18 740
7266.99 797
7267.79 705
7268.59 702
7269.40 721
7270.20 756
7271.01 746
7271.81 774
7272.62 739
7273.42 743
7274.23 761
7275.03 799
7275.84 793
7276.64 800
7277.45 767
7278.25 796
7279.06 790
7279.86 763
7280.67 850
7281.48 907
7282.28 1000
7283.09 1086
7283.89 1263
7284.70 1318
7285.50 1396
7286.31 1395
7287.11 1340
7287.92 1267
7288.73 1199
7289.53 1134
7290.34 1064
7291.14 940
7291.95 882
7292.76 847
7293.56 803
7294.37 779
7295.17 771
7295.98 798
7296.79 820
7297.59 794
7298.40 837
7299.21 810
7300.01 825
7300.82 828
7301.62 771
7302.43 829
7303.24 859
7304.04 846
7304.85 834
7305.66 810
7306.46 837
7307.27 915
7308.08 898
7308.89 857
7309.69 912
7310.50 946
7311.31 1008
7312.11 973
7312.92 934
7313.73 944
7314.53 981
7315.34 1006
7316.15 961
7316.96 1026
7317.76 1141
7318.57 1300
7319.38 1441
7320.19 1630
7320.99 1651
7321.80 1649
7322.61 1556
7323.42 1475
7324.22 1372
7325.03 1234
7325.84 1188
7326.65 1090
7327.46 1009
7328.26 967
7329.07 930
7329.88 892
7330.69 904
7331.50 927
7332.30 903
7333.11 891
7333.92 872
7334.73 877
7335.54 937
7336.35 937
7337.15 932
7337.96 1000
7338.77 972
7339.58 1015
7340.39 1073
7341.20 1063
7342.01 1024
7342.82 1034
7343.62 1035
7344.43 950
7345.24 955
7346.05 911
7346.86 878
7347.67 872
7348.48 869
7349.29 835
7350.10 829
7350.91 828
7351.71 814
7352.52 763
7353.33 773
7354.14 764
7354.95 750
7355.76 738
7356.57 767
7357.38 829
7358.19 862
7359.00 872
7359.81 913
7360.62 957
7361.43 920
7362.24 980
7363.05 915
7363.86 905
7364.67 930
7365.48 930
7366.29 848
7367.10 837
7367.91 806
7368.72 792
7369.53 745
7370.34 753
7371.15 748
7371.96 747
7372.77 713
7373.58 765
7374.39 677
7375.20 713
7376.01 731
7376.82 740
7377.63 767
7378.45 788
7379.26 830
7380.07 862
7380.88 862
7381.69 867
7382.50 889
7383.31 898
7384.12 880
7384.93 873
7385.74 839
7386.56 793
7387.37 744
7388.18 750
7388.99 759
7389.80 720
7390.61 712
7391.42 712
7392.24 671
7393.05 703
7393.86 665
7394.67 678
7395.48 695
7396.29 664
7397.10 693
7397.92 682
7398.73 652
7399.54 696
7400.35 770
7401.16 761
7401.98 736
7402.79 753
7403.60 728
7404.41 709
7405.23 692
7406.04 658
7406.85 652
7407.66 666
7408.47 646
7409.29 589
7410.10 589
7410.91 608
7411.72 592
7412.54 591
7413.35 576
7414.16 588
7414.98 585
7415.79 585
7416.60 586
7417.41 571
7418.23 549
7419.04 599
7419.85 587
7420.67 583
7421.48 563
7422.29 613
7423.11 567
7423.92 574
7424.73 577
7425.54 544
7426.36 577
7427.17 558
7427.99 554
7428.80 534
7429.61 549
7430.43 573
7431.24 566
7432.05 556
7432.87 568
7433.68 549
7434.49 585
7435.31 555
7436.12 547
7436.94 565
7437.75 576
7438.56 608
7439.38 578
7440.19 574
7441.01 567
7441.82 564
7442.64 546
7443.45 570
7444.26 583
7445.08 622
7445.89 584
7446.71 575
7447.52 579
7448.34 562
7449.15 507
7449.97 518
7450.78 526
7451.59 500
7452.41 529
7453.22 522
7454.04 531
7454.85 562
7455.67 542
7456.48 530
7457.30 561
7458.11 524
7458.93 541
7459.74 525
7460.56 546
7461.38 531
7462.19 514
7463.01 524
7463.82 522
7464.64 492
7465.45 538
7466.27 539
7467.08 535
7467.90 541
7468.72 576
7469.53 560
7470.35 539
7471.16 584
7471.98 561
7472.79 569
7473.61 575
7474.43 535
7475.24 579
7476.06 583
7476.87 550
7477.69 513
7478.51 517
7479.32 533
7480.14 546
7480.96 561
7481.77 570
7482.59 533
7483.41 538
7484.22 524
7485.04 545
7485.85 523
7486.67 488
7487.49 536
7488.31 549
7489.12 536
7489.94 531
7490.76 535
7491.57 557
7492.39 545
7493.21 525
7494.02 564
7494.84 532
7495.66 542
7496.48 553
7497.29 537
7498.11 527
7498.93 554
7499.74 566
7500.56 570
7501.38 560
7502.20 536
7503.01 520
7503.83 519
7504.65 522
7505.47 557
7506.29 520
7507.10 515
7507.92 553
7508.74 550
7509.56 529
7510.37 548
7511.19 573
7512.01 547
7512.83 540
7513.65 529
7514.47 548
7515.28 562
7516.10 551
7516.92 543
7517.74 515
7518.56 516
7519.38 526
7520.19 551
7521.01 564
7521.83 565
7522.65 567
7523.47 571
7524.29 552
7525.11 610
7525.92 588
7526.74 595
7527.56 530
7528.38 566
7529.20 579
7530.02 578
7530.84 619
7531.66 591
7532.48 612
7533.30 588
7534.12 584
7534.93 611
7535.75 581
7536.57 580
7537.39 577
7538.21 557
7539.03 550
7539.85 566
7540.67 542
7541.49 580
7542.31 627
7543.13 616
7543.95 578
7544.77 578
7545.59 593
7546.41 585
7547.23 589
7548.05 626
7548.87 620
7549.69 648
7550.51 615
7551.33 626
7552.15 636
7552.97 621
7553.79 615
7554.61 586
7555.43 597
7556.25 601
7557.07 606
7557.89 653
7558.71 623
7559.53 637
7560.36 631
7561.18 675
7562.00 670
7562.82 664
7563.64 650
7564.46 663
7565.28 681
7566.10 679
7566.92 680
7567.74 687
7568.56 678
7569.39 697
7570.21 678
7571.03 688
7571.85 652
7572.67 677
7573.49 691
7574.31 736
7575.14 718
7575.96 727
7576.78 744
7577.60 719
7578.42 741
7579.24 682
7580.06 719
7580.89 711
7581.71 732
7582.53 718
7583.35 698
7584.17 720
7585.00 766
7585.82 792
7586.64 769
7587.46 784
7588.29 832
7589.11 818
7589.93 836
7590.75 798
7591.57 817
7592.40 826
7593.22 817
7594.04 817
7594.86 826
7595.69 879
7596.51 875
7597.33 883
7598.15 897
7598.98 896
7599.80 926
7600.62 976
7601.45 919
7602.27 942
7603.09 984
7603.92 1021
7604.74 1063
7605.56 1054
7606.38 1071
7607.21 992
7608.03 1020
7608.85 1018
7609.68 939
7610.50 927
7611.32 954
7612.15 974
7612.97 1002
7613.80 974
7614.62 993
7615.44 1030
7616.27 1020
7617.09 1096
7617.91 1191
7618.74 1237
7619.56 1241
7620.39 1274
7621.21 1251
7622.03 1172
7622.86 1212
7623.68 1120
7624.51 1077
7625.33 1050
7626.15 1066
7626.98 1065
7627.80 1047
7628.63 1122
7629.45 1111
7630.28 1112
7631.10 1234
7631.93 1279
7632.75 1297
7633.58 1285
7634.40 1243
7635.22 1205
7636.05 1163
7636.87 1115
7637.70 1025
7638.52 1023
7639.35 926
7640.17 897
7641.00 867
7641.82 865
7642.65 863
7643.47 882
7644.30 886
7645.13 932
7645.95 1003
7646.78 1052
7647.60 1025
7648.43 1006
7649.25 1003
7650.08 1011
7650.90 1029
7651.73 955
7652.55 921
7653.38 829
7654.21 806
7655.03 806
7655.86 756
7656.68 751
7657.51 741
7658.34 727
7659.16 740
7659.99 689
7660.81 681
7661.64 710
7662.47 696
7663.29 678
7664.12 696
7664.95 692
7665.77 660
7666.60 752
7667.42 688
7668.25 690
7669.08 699
7669.90 668
7670.73 672
7671.56 688
7672.38 637
7673.21 661
7674.04 696
7674.87 659
7675.69 681
7676.52 676
7677.35 676
7678.17 691
7679.00 710
7679.83 704
7680.65 699
7681.48 703
7682.31 678
7683.14 653
7683.96 737
7684.79 775
7685.62 796
7686.45 766
7687.27 784
7688.10 778
7688.93 762
7689.76 722
7690.58 736
7691.41 698
7692.24 742
7693.07 744
7693.90 739
7694.72 716
7695.55 717
7696.38 764
7697.21 753
7698.04 795
7698.86 820
7699.69 825
7700.52 833
7701.35 785
7702.18 756
7703.01 747
7703.83 736
7704.66 743
7705.49 684
7706.32 652
7707.15 669
7707.98 686
7708.81 655
7709.63 636
7710.46 648
7711.29 674
7712.12 691
7712.95 682
7713.78 682
7714.61 654
7715.44 634
7716.27 642
7717.10 624
7717.93 649
7718.75 646
7719.58 666
7720.41 624
7721.24 660
7722.07 658
7722.90 659
7723.73 634
7724.56 646
7725.39 641
7726.22 675
7727.05 690
7727.88 729
7728.71 713
7729.54 661
7730.37 700
7731.20 662
7732.03 643
7732.86 675
7733.69 624
7734.52 614
7735.35 597
7736.18 569
7737.01 582
7737.84 614
7738.67 593
7739.50 589
7740.33 591
7741.16 621
7741.99 589
7742.82 627
7743.65 684
7744.48 676
7745.31 770
7746.14 823
7746.98 904
7747.81 1031
7748.64 1093
7749.47 1088
7750.30 1105
7751.13 985
7751.96 944
7752.79 862
7753.62 783
7754.45 707
7755.29 659
7756.12 631
7756.95 643
7757.78 609
7758.61 593
7759.44 588
7760.27 599
7761.11 606
7761.94 558
7762.77 586
7763.60 566
7764.43 543
7765.26 540
7766.10 558
7766.93 541
7767.76 533
7768.59 550
7769.42 540
7770.26 515
7771.09 532
7771.92 535
7772.75 486
7773.58 513
7774.42 539
7775.25 578
7776.08 541
7776.91 530
7777.75 562
7778.58 556
7779.41 541
7780.24 551
7781.08 550
7781.91 555
7782.74 516
7783.57 580
7784.41 560
7785.24 553
7786.07 550
7786.91 607
7787.74 607
7788.57 598
7789.40 596
7790.24 591
7791.07 642
7791.90 619
7792.74 540
7793.57 542
7794.40 556
7795.24 575
7796.07 589
7796.90 555
7797.74 562
7798.57 577
7799.40 603
7800.24 627
7801.07 618
7801.91 626
7802.74 594
7803.57 611
7804.41 640
7805.24 597
7806.07 587
7806.91 619
7807.74 620
7808.58 663
7809.41 630
7810.25 633
7811.08 669
7811.91 677
7812.75 695
7813.58 693
7814.42 780
7815.25 727
7816.09 733
7816.92 771
7817.75 765
7818.59 766
7819.42 804
7820.26 799
7821.09 803
7821.93 866
7822.76 869
7823.60 892
7824.43 874
7825.27 859
7826.10 843
7826.94 814
7827.77 787
7828.61 754
7829.44 766
7830.28 715
7831.11 715
7831.95 740
7832.78 759
7833.62 751
7834.46 787
7835.29 823
7836.13 805
7836.96 812
7837.80 800
7838.63 769
7839.47 741
7840.31 702
7841.14 687
7841.98 703
7842.81 684
7843.65 640
7844.48 630
7845.32 630
7846.16 627
7846.99 583
7847.83 581
7848.67 602
7849.50 569
7850.34 610
7851.17 625
7852.01 581
7852.85 580
7853.68 619
7854.52 568
7855.36 605
7856.19 595
7857.03 602
7857.87 600
7858.70 575
7859.54 628
7860.38 627
7861.21 607
7862.05 593
7862.89 585
7863.72 569
7864.56 618
7865.40 593
7866.24 583
7867.07 576
7867.91 619
7868.75 573
7869.59 583
7870.42 582
7871.26 585
7872.10 595
7872.94 615
7873.77 646
7874.61 643
7875.45 669
7876.29 674
7877.12 671
7877.96 717
7878.80 773
7879.64 780
7880.47 768
7881.31 764
7882.15 800
7882.99 800
7883.83 732
7884.66 716
7885.50 733
7886.34 728
7887.18 704
7888.02 672
7888.86 697
7889.69 694
7890.53 711
7891.37 762
7892.21 733
7893.05 749
7893.89 800
7894.73 731
7895.56 715
7896.40 650
7897.24 639
7898.08 645
7898.92 640
7899.76 614
7900.60 617
7901.44 596
7902.28 620
7903.12 583
7903.95 556
7904.79 606
7905.63 626
7906.47 588
7907.31 603
7908.15 610
7908.99 573
7909.83 583
7910.67 588
7911.51 644
7912.35 618
7913.19 604
7914.03 593
7914.87 677
7915.71 742
7916.55 738
7917.39 817
7918.23 877
7919.07 888
7919.91 876
7920.75 888
7921.59 878
7922.43 813
7923.27 753
7924.11 704
7924.95 707
7925.79 648
7926.63 610
7927.47 586
7928.31 575
7929.15 553
7929.99 550
7930.83 586
7931.67 564
7932.51 548
7933.35 538
7934.19 523
7935.04 546
7935.88 531
7936.72 569
7937.56 564
7938.40 519
7939.24 504
7940.08 535
7940.92 562
7941.76 515
7942.60 547
7943.45 541
7944.29 561
7945.13 576
7945.97 569
7946.81 561
7947.65 557
7948.49 564
7949.34 560
7950.18 582
7951.02 624
7951.86 631
7952.70 630
7953.54 597
7954.39 616
7955.23 657
7956.07 727
7956.91 704
7957.75 692
7958.60 669
7959.44 654
7960.28 676
7961.12 629
7961.96 635
7962.81 612
7963.65 679
7964.49 660
7965.33 729
7966.18 684
7967.02 760
7967.86 814
7968.70 850
7969.55 832
7970.39 815
7971.23 724
7972.08 738
7972.92 694
7973.76 642
7974.60 620
7975.45 579
7976.29 592
7977.13 548
7977.98 520
7978.82 540
7979.66 567
7980.51 548
7981.35 538
7982.19 497
7983.04 538
7983.88 560
7984.72 508
7985.57 534
7986.41 544
7987.25 532
7988.10 507
7988.94 495
7989.78 479
7990.63 497
7991.47 465
7992.32 443
7993.16 480
7994.00 460
7994.85 458
7995.69 477
7996.54 476
7997.38 456
7998.22 450
7999.07 460
7999.91 453
8000.76 453
8001.60 451
8002.45 456
8003.29 436
8004.13 440
8004.98 439
8005.82 428
8006.67 437
8007.51 424
8008.36 408
8009.20 422
8010.05 399
8010.89 416
8011.74 402
8012.58 374
8013.43 387
8014.27 439
8015.12 412
8015.96 385
8016.81 391
8017.65 408
8018.50 391
8019.34 407
8020.19 396
8021.03 388
8021.88 395
8022.72 380
8023.57 420
8024.41 413
8025.26 393
8026.11 405
8026.95 388
8027.80 378
8028.64 398
8029.49 390
8030.33 409
8031.18 411
8032.03 392
8032.87 378
8033.72 405
8034.56 389
8035.41 380
8036.26 404
8037.10 400
8037.95 410
8038.80 377
8039.64 397
8040.49 380
8041.34 425
8042.18 384
8043.03 398
8043.87 378
8044.72 376
8045.57 367
8046.41 384
8047.26 360
8048.11 418
8048.96 408
8049.80 436
8050.65 426
8051.50 410
8052.34 438
8053.19 413
8054.04 377
8054.88 375
8055.73 410
8056.58 412
8057.43 404
8058.27 362
8059.12 355
8059.97 358
8060.82 349
8061.66 401
8062.51 378
8063.36 374
8064.21 332
8065.05 315
8065.90 368
8066.75 366
8067.60 375
8068.44 392
8069.29 363
8070.14 366
8070.99 321
8071.84 363
8072.68 357
8073.53 368
8074.38 376
8075.23 358
8076.08 343
8076.93 355
8077.77 352
8078.62 376
8079.47 351
8080.32 325
8081.17 339
8082.02 380
8082.87 375
8083.71 357
8084.56 342
8085.41 329
8086.26 362
8087.11 357
8087.96 354
8088.81 362
8089.66 362
8090.51 365
8091.35 362
8092.20 347
8093.05 342
8093.90 374
8094.75 378
8095.60 371
8096.45 372
8097.30 361
8098.15 352
8099.00 358
8099.85 369
8100.70 356
8101.55 349
8102.40 374
8103.25 370
8104.10 373
8104.95 335
8105.80 357
8106.65 378
8107.50 377
8108.35 373
8109.20 370
8110.05 393
8110.90 376
8111.75 352
8112.60 366
8113.45 370
8114.30 378
8115.15 403
8116.00 343
8116.85 367
8117.70 351
8118.55 347
8119.40 405
8120.25 388
8121.10 377
8121.95 385
8122.80 401
8123.65 406
8124.50 383
8125.35 351
8126.20 418
8127.06 417
8127.91 375
8128.76 410
8129.61 407
8130.46 438
8131.31 438
8132.16 447
8133.01 426
8133.86 451
8134.72 436
8135.57 403
8136.42 404
8137.27 429
8138.12 363
8138.97 383
8139.83 411
8140.68 394
8141.53 383
8142.38 369
8143.23 390
8144.08 390
8144.94 371
8145.79 391
8146.64 384
8147.49 405
8148.34 387
8149.20 390
8150.05 409
8150.90 378
8151.75 394
8152.60 372
8153.46 410
8154.31 427
8155.16 418
8156.01 460
8156.87 446
8157.72 448
8158.57 449
8159.42 397
8160.28 381
8161.13 386
8161.98 405
8162.84 373
8163.69 377
8164.54 348
8165.39 364
8166.25 386
8167.10 357
8167.95 356
8168.81 372
8169.66 383
8170.51 362
8171.37 327
8172.22 350
8173.07 347
8173.93 341
8174.78 363
8175.63 333
8176.49 347
8177.34 331
8178.19 342
8179.05 352
8179.90 339
8180.76 308
8181.61 310
8182.46 336
8183.32 332
8184.17 346
8185.02 343
8185.88 352
8186.73 347
8187.59 324
8188.44 335
8189.30 345
8190.15 324
8191.00 326
8191.86 335
8192.71 331
8193.57 344
8194.42 338
8195.28 313
8196.13 354
8196.99 350
8197.84 340
8198.69 353
8199.55 324
8200.40 313
8201.26 322
8202.11 358
8202.97 367
8203.82 342
8204.68 330
8205.53 339
8206.39 331
8207.24 329
8208.10 314
8208.95 292
8209.81 333
8210.67 339
8211.52 366
8212.38 352
8213.23 339
8214.09 327
8214.94 331
8215.80 319
8216.65 330
8217.51 348
8218.37 362
8219.22 357
8220.08 348
8220.93 331
8221.79 365
8222.64 345
8223.50 347
8224.36 354
8225.21 352
8226.07 348
8226.92 359
8227.78 363
8228.64 348
8229.49 351
8230.35 356
8231.21 319
8232.06 335
8232.92 326
8233.78 317
8234.63 335
8235.49 310
8236.35 323
8237.20 340
8238.06 360
8238.92 341
8239.77 330
8240.63 323
8241.49 346
8242.34 328
8243.20 305
8244.06 334
8244.91 345
8245.77 308
8246.63 298
8247.49 324
8248.34 338
8249.20 361
8250.06 332
8250.92 318
8251.77 340
8252.63 315
8253.49 313
8254.35 317
8255.20 305
8256.06 324
8256.92 314
8257.78 361
8258.63 294
8259.49 317
8260.35 341
8261.21 340
8262.07 354
8262.92 342
8263.78 313
8264.64 323
8265.50 340
8266.36 306
8267.22 308
8268.07 317
8268.93 337
8269.79 338
8270.65 329
8271.51 318
8272.37 323
8273.22 348
8274.08 333
8274.94 324
8275.80 322
8276.66 326
8277.52 358
8278.38 336
8279.24 358
8280.09 385
8280.95 389
8281.81 359
8282.67 359
8283.53 368
8284.39 372
8285.25 350
8286.11 348
8286.97 348
8287.83 332
8288.69 354
8289.55 342
8290.41 332
8291.26 332
8292.12 362
8292.98 378
8293.84 353
8294.70 376
8295.56 376
8296.42 377
8297.28 364
8298.14 378
8299.00 349
8299.86 337
8300.72 367
8301.58 332
8302.44 339
8303.30 350
8304.16 336
8305.02 366
8305.88 317
8306.74 342
8307.60 332
8308.46 333
8309.33 346
8310.19 329
8311.05 354
8311.91 336
8312.77 328
8313.63 315
8314.49 351
8315.35 328
8316.21 323
8317.07 342
8317.93 360
8318.79 350
8319.65 334
8320.52 332
8321.38 372
8322.24 341
8323.10 350
8323.96 355
8324.82 343
8325.68 347
8326.54 323
8327.41 314
8328.27 315
8329.13 328
8329.99 324
8330.85 351
8331.71 353
8332.57 323
8333.44 350
8334.30 333
8335.16 360
8336.02 348
8336.88 310
8337.75 307
8338.61 338
8339.47 371
8340.33 352
8341.19 342
8342.06 354
8342.92 337
8343.78 337
8344.64 386
8345.50 356
8346.37 387
8347.23 391
8348.09 357
8348.95 380
8349.82 381
8350.68 374
8351.54 373
8352.40 384
8353.27 369
8354.13 369
8354.99 376
8355.86 334
8356.72 376
8357.58 329
8358.45 336
8359.31 335
8360.17 338
8361.03 329
8361.90 351
8362.76 336
8363.62 325
8364.49 352
8365.35 354
8366.21 367
8367.08 358
8367.94 340
8368.80 350
8369.67 340
8370.53 346
8371.40 378
8372.26 358
8373.12 393
8373.99 368
8374.85 356
8375.71 337
8376.58 341
8377.44 371
8378.31 357
8379.17 354
8380.03 391
8380.90 376
8381.76 384
8382.63 359
8383.49 363
8384.36 375
8385.22 401
8386.08 359
8386.95 363
8387.81 385
8388.68 404
8389.54 405
8390.41 409
8391.27 405
8392.14 362
8393.00 379
8393.87 386
8394.73 404
8395.60 382
8396.46 377
8397.33 380
8398.19 375
8399.06 399
8399.92 414
8400.79 408
8401.65 412
8402.52 414
8403.38 427
8404.25 414
8405.11 426
8405.98 469
8406.84 445
8407.71 440
8408.58 411
8409.44 422
8410.31 446
8411.17 454
8412.04 432
8412.90 454
8413.77 442
8414.64 461
8415.50 442
8416.37 426
8417.23 474
8418.10 479
8418.97 437
8419.83 458
8420.70 462
8421.56 469
8422.43 460
8423.30 444
8424.16 489
8425.03 468
8425.90 466
8426.76 450
8427.63 533
8428.50 553
8429.36 521
8430.23 550
8431.10 533
8431.96 538
8432.83 540
8433.70 563
8434.56 544
8435.43 556
8436.30 561
8437.16 571
8438.03 560
8438.90 563
8439.77 603
8440.63 645
8441.50 650
8442.37 653
8443.24 659
8444.10 667
8444.97 670
8445.84 725
8446.71 722
8447.57 730
8448.44 707
8449.31 767
8450.18 760
8451.04 715
8451.91 736
8452.78 758
8453.65 894
8454.52 941
8455.38 1097
8456.25 1259
8457.12 1336
8457.99 1326
8458.86 1352
8459.72 1270
8460.59 1195
8461.46 1066
8462.33 961
8463.20 901
8464.07 790
8464.93 788
8465.80 704
8466.67 612
8467.54 652
8468.41 662
8469.28 620
8470.15 612
8471.02 598
8471.88 621
8472.75 620
8473.62 554
8474.49 585
8475.36 600
8476.23 599
8477.10 611
8477.97 593
8478.84 610
8479.71 625
8480.58 645
8481.44 647
8482.31 674
8483.18 708
8484.05 724
8484.92 686
8485.79 664
8486.66 652
8487.53 654
8488.40 658
8489.27 650
8490.14 615
8491.01 591
8491.88 593
8492.75 631
8493.62 611
8494.49 611
8495.36 586
8496.23 568
8497.10 576
8497.97 603
8498.84 586
8499.71 583
8500.58 620
8501.45 562
8502.32 577
8503.19 561
8504.06 581
8504.93 555
8505.80 572
8506.67 596
8507.55 598
8508.42 617
8509.29 607
8510.16 611
8511.03 618
8511.90 655
8512.77 666
8513.64 668
8514.51 623
8515.38 623
8516.25 640
8517.13 642
8518.00 641
8518.87 657
8519.74 640
8520.61 673
8521.48 679
8522.35 726
8523.23 789
8524.10 876
8524.97 955
8525.84 1052
8526.71 1104
8527.58 1207
8528.46 1233
8529.33 1198
8530.20 1099
8531.07 1013
8531.94 925
8532.81 847
8533.69 774
8534.56 755
8535.43 720
8536.30 682
8537.18 729
8538.05 659
8538.92 632
8539.79 622
8540.66 626
8541.54 613
8542.41 656
8543.28 577
8544.15 588
8545.03 567
8545.90 591
8546.77 561
8547.64 577
8548.52 586
8549.39 581
8550.26 584
8551.14 586
8552.01 627
8552.88 681
8553.76 681
8554.63 728
8555.50 772
8556.37 798
8557.25 794
8558.12 734
8558.99 703
8559.87 671
8560.74 673
8561.61 651
8562.49 601
8563.36 618
8564.24 593
8565.11 599
8565.98 645
8566.86 585
8567.73 593
8568.60 591
8569.48 566
8570.35 597
8571.23 564
8572.10 560
8572.97 527
8573.85 576
8574.72 561
8575.60 566
8576.47 576
8577.34 540
8578.22 558
8579.09 570
8579.97 562
8580.84 585
8581.72 587
8582.59 564
8583.47 587
8584.34 581
8585.21 581
8586.09 600
8586.96 603
8587.84 594
8588.71 602
8589.59 584
8590.46 607
8591.34 604
8592.21 639
8593.09 611
8593.96 625
8594.84 697
8595.71 683
8596.59 675
8597.46 652
8598.34 654
8599.22 648
8600.09 677
8600.97 702
8601.84 674
8602.72 693
8603.59 709
8604.47 684
8605.34 706
8606.22 713
8607.10 719
8607.97 781
8608.85 735
8609.72 741
8610.60 736
8611.47 746
8612.35 744
8613.23 762
8614.10 715
8614.98 712
8615.86 750
8616.73 782
8617.61 752
8618.48 822
8619.36 833
8620.24 875
8621.11 829
8621.99 787
8622.87 851
8623.74 879
8624.62 867
8625.50 870
8626.37 873
8627.25 889
8628.13 922
8629.00 875
8629.88 858
8630.76 902
8631.64 914
8632.51 908
8633.39 967
8634.27 935
8635.14 899
8636.02 912
8636.90 916
8637.78 936
8638.65 994
8639.53 1024
8640.41 1031
8641.29 1006
8642.16 1015
8643.04 1043
8643.92 1045
8644.80 1109
8645.67 1100
8646.55 1122
8647.43 1130
8648.31 1167
8649.18 1124
8650.06 1124
8650.94 1190
8651.82 1173
8652.70 1196
8653.58 1216
8654.45 1200
8655.33 1250
8656.21 1257
8657.09 1231
8657.97 1273
8658.84 1324
8659.72 1408
8660.60 1501
8661.48 1540
8662.36 1797
8663.24 1984
8664.12 2164
8664.99 2399
8665.87 2521
8666.75 2499
8667.63 2450
8668.51 2252
8669.39 2092
8670.27 1936
8671.15 1878
8672.03 1825
8672.91 1809
8673.78 1810
8674.66 1800
8675.54 1877
8676.42 1812
8677.30 1808
8678.18 1700
8679.06 1636
8679.94 1517
8680.82 1367
8681.70 1311
8682.58 1279
8683.46 1228
8684.34 1205
8685.22 1154
8686.10 1158
8686.98 1165
8687.86 1236
8688.74 1312
8689.62 1421
8690.50 1539
8691.38 1674
8692.26 2002
8693.14 2128
8694.02 2241
8694.90 2191
8695.78 2038
8696.66 1913
8697.54 1856
8698.42 1646
8699.30 1571
8700.18 1491
8701.06 1470
8701.94 1444
8702.82 1405
8703.70 1400
8704.58 1438
8705.46 1358
8706.34 1270
8707.23 1183
8708.11 1132
8708.99 1029
8709.87 1002
8710.75 933
8711.63 929
8712.51 906
8713.39 912
8714.27 848
8715.16 830
8716.04 771
8716.92 803
8717.80 790
8718.68 778
8719.56 792
8720.44 839
8721.33 802
8722.21 791
8723.09 822
8723.97 796
8724.85 822
8725.73 792
8726.62 808
8727.50 801
8728.38 837
8729.26 835
8730.14 896
8731.03 909
8731.91 849
8732.79 903
8733.67 900
8734.55 869
8735.44 867
8736.32 827
8737.20 865
8738.08 823
8738.97 838
8739.85 817
8740.73 820
8741.61 846
8742.50 843
8743.38 831
8744.26 828
8745.14 800
8746.03 802
8746.91 837
8747.79 822
8748.68 795
8749.56 782
8750.44 826
8751.33 809
8752.21 819
8753.09 809
8753.97 885
8754.86 830
8755.74 875
8756.62 916
8757.51 864
8758.39 873
8759.28 930
8760.16 892
8761.04 887
8761.93 891
8762.81 919
8763.69 944
8764.58 907
8765.46 906
8766.34 904
8767.23 916
8768.11 927
8769.00 959
8769.88 931
8770.76 917
8771.65 890
8772.53 840
8773.42 854
8774.30 897
8775.19 866
8776.07 842
8776.95 843
8777.84 868
8778.72 892
8779.61 1033
8780.49 1149
8781.38 1200
8782.26 1319
8783.15 1425
8784.03 1381
8784.92 1342
8785.80 1309
8786.69 1242
8787.57 1159
8788.46 1070
8789.34 996
8790.23 908
8791.11 798
8792.00 800
8792.88 720
8793.77 694
8794.65 704
8795.54 712
8796.42 712
8797.31 667
8798.19 646
8799.08 706
8799.96 639
8800.85 653
8801.74 625
8802.62 611
8803.51 657
8804.39 663
8805.28 601
8806.16 587
8807.05 563
8807.94 585
8808.82 605
8809.71 566
8810.59 588
8811.48 594
8812.37 597
8813.25 620
8814.14 579
8815.03 621
8815.91 650
8816.80 610
8817.68 587
8818.57 618
8819.46 573
8820.34 606
8821.23 583
8822.12 646
8823.00 644
8823.89 594
8824.78 590
8825.66 628
8826.55 591
8827.44 570
8828.33 557
8829.21 549
8830.10 518
8830.99 501
8831.87 531
8832.76 554
8833.65 513
8834.54 503
8835.42 539
8836.31 530
8837.20 537
8838.08 540
8838.97 512
8839.86 507
8840.75 504
8841.64 520
8842.52 561
8843.41 551
8844.30 526
8845.19 513
8846.07 511
8846.96 529
8847.85 512
8848.74 543
8849.63 511
8850.51 526
8851.40 510
8852.29 519
8853.18 533
8854.07 498
8854.96 494
8855.84 521
8856.73 505
8857.62 536
8858.51 504
8859.40 487
8860.29 485
8861.17 459
8862.06 480
8862.95 496
8863.84 497
8864.73 503
8865.62 465
8866.51 447
8867.40 412
8868.29 448
8869.17 447
8870.06 437
8870.95 416
8871.84 393
8872.73 411
8873.62 421
8874.51 448
8875.40 404
8876.29 419
8877.18 424
8878.07 443
8878.96 370
8879.85 384
8880.74 451
8881.63 416
8882.51 366
8883.40 399
8884.29 376
8885.18 363
8886.07 384
8886.96 412
8887.85 429
8888.74 379
8889.63 373
8890.52 371
8891.41 396
8892.30 354
8893.19 389
8894.09 386
8894.98 349
8895.87 384
8896.76 404
8897.65 393
8898.54 376
8899.43 357
8900.32 349
8901.21 348
8902.10 347
8902.99 353
8903.88 322
8904.77 356
8905.66 328
8906.55 341
8907.44 366
8908.34 345
8909.23 369
8910.12 340
8911.01 329
8911.90 350
8912.79 339
8913.68 323
8914.57 365
8915.47 350
8916.36 340
8917.25 366
8918.14 360
8919.03 372
8919.92 339
8920.81 343
8921.71 344
8922.60 320
8923.49 344
8924.38 323
8925.27 337
8926.16 318
8927.06 327
8927.95 296
8928.84 324
8929.73 302
8930.62 344
8931.52 329
8932.41 305
8933.30 312
8934.19 323
8935.09 333
8935.98 320
8936.87 315
8937.76 311
8938.66 326
8939.55 340
8940.44 322
8941.33 332
8942.23 297
8943.12 328
8944.01 310
8944.90 317
8945.80 317
8946.69 308
8947.58 335
8948.48 325
8949.37 327
8950.26 283
8951.16 318
8952.05 337
8952.94 332
8953.84 319
8954.73 325
8955.62 335
8956.52 333
8957.41 288
8958.30 306
8959.20 297
8960.09 291
8960.98 306
8961.88 321
8962.77 291
8963.66 319
8964.56 302
8965.45 323
8966.35 306
8967.24 313
8968.13 312
8969.03 314
8969.92 306
8970.82 313
8971.71 319
8972.60 303
8973.50 308
8974.39 309
8975.29 319
8976.18 291
8977.08 307
8977.97 303
8978.87 306
8979.76 303
8980.65 296
8981.55 306
8982.44 302
8983.34 280
8984.23 313
8985.13 276
8986.02 291
8986.92 281
8987.81 290
8988.71 315
8989.60 305
8990.50 319
8991.39 279
8992.29 316
8993.18 300
8994.08 296
8994.97 328
8995.87 294
8996.76 286
8997.66 321
8998.56 287
8999.45 294
9000.35 289
9001.24 302
9002.14 323
9003.03 281
9003.93 289
9004.83 282
9005.72 289
9006.62 271
9007.51 283
9008.41 288
9009.31 272
9010.20 275
9011.10 283
9011.99 289
9012.89 269
9013.79 263
9014.68 267
9015.58 303
9016.48 289
9017.37 308
9018.27 307
9019.16 280
9020.06 271
9020.96 287
9021.85 291
9022.75 288
9023.65 271
9024.54 309
9025.44 274
9026.34 248
9027.24 262
9028.13 270
9029.03 288
9029.93 270
9030.82 279
9031.72 247
9032.62 299
9033.52 291
9034.41 287
9035.31 280
9036.21 259
9037.10 282
9038.00 319
9038.90 277
9039.80 291
9040.69 266
9041.59 268
9042.49 292
9043.39 273
9044.29 258
9045.18 266
9046.08 291
9046.98 285
9047.88 283
9048.78 266
9049.67 308
9050.57 300
9051.47 279
9052.37 290
9053.27 283
9054.16 271
9055.06 281
9055.96 282
9056.86 314
9057.76 331
9058.66 267
9059.55 268
9060.45 296
9061.35 312
9062.25 298
9063.15 294
9064.05 329
9064.95 321
9065.85 287
9066.74 290
9067.64 275
9068.54 292
9069.44 286
9070.34 280
9071.24 320
9072.14 313
9073.04 292
9073.94 296
9074.84 287
9075.74 293
9076.64 307
9077.53 303
9078.43 278
9079.33 271
9080.23 290
9081.13 314
9082.03 282
9082.93 300
9083.83 306
9084.73 312
9085.63 298
9086.53 284
9087.43 310
9088.33 310
9089.23 284
9090.13 304
9091.03 288
9091.93 321
9092.83 292
9093.73 288
9094.63 328
9095.53 303
9096.43 316
9097.33 271
9098.23 286
9099.13 284
9100.04 281
9100.94 296
9101.84 304
9102.74 307
9103.64 287
9104.54 282
9105.44 280
9106.34 284
9107.24 269
9108.14 287
9109.04 295
9109.94 300
9110.85 263
9111.75 274
9112.65 260
9113.55 279
9114.45 267
9115.35 285
9116.25 295
9117.15 288
9118.06 279
9118.96 292
9119.86 281
9120.76 291
9121.66 293
9122.56 293
9123.46 289
9124.37 308
9125.27 304
9126.17 311
9127.07 318
9127.97 279
9128.88 307
9129.78 306
9130.68 305
9131.58 288
9132.48 316
9133.39 306
9134.29 320
9135.19 269
9136.09 287
9137.00 295
9137.90 280
9138.80 281
9139.70 270
9140.61 274
9141.51 279
9142.41 281
9143.31 265
9144.22 287
9145.12 274
9146.02 266
9146.92 281
9147.83 275
9148.73 320
9149.63 283
9150.54 299
9151.44 277
9152.34 292
9153.25 274
9154.15 295
9155.05 282
9155.96 297
9156.86 292
9157.76 300
9158.67 285
9159.57 298
9160.47 287
9161.38 286
9162.28 275
9163.18 290
9164.09 285
9164.99 283
9165.90 274
9166.80 281
9167.70 280
9168.61 314
9169.51 308
9170.42 316
9171.32 332
9172.22 311
9173.13 301
9174.03 300
9174.94 286
9175.84 312
9176.74 299
9177.65 288
9178.55 295
9179.46 277
9180.36 283
9181.27 288
9182.17 279
9183.08 315
9183.98 298
9184.89 303
9185.79 281
9186.70 304
9187.60 302
9188.51 302
9189.41 286
9190.32 318
9191.22 321
9192.13 294
9193.03 317
9193.94 308
9194.84 310
9195.75 326
9196.65 343
9197.56 309
9198.46 322
9199.37 326
9200.27 312
9201.18 347
9202.08 355
9202.99 350
9203.90 334
9204.80 343
9205.71 309
9206.61 326
9207.52 311
9208.42 315
9209.33 305
9210.24 319
9211.14 298
9212.05 306
9212.95 287
9213.86 296
9214.77 292
9215.67 333
9216.58 325
9217.49 301
9218.39 310
9219.30 295
9220.21 310
9221.11 264
9222.02 275
9222.93 284
9223.83 276
9224.74 266
9225.65 280
9226.55 268
9227.46 300
9228.37 291
9229.27 280
9230.18 281
9231.09 284
9231.99 295
9232.90 304
9233.81 309
9234.72 299
9235.62 280
9236.53 272
9237.44 284
9238.34 293
9239.25 293
9240.16 273
9241.07 274
9241.97 293
9242.88 301
9243.79 294
9244.70 298
9245.61 317
9246.51 309
9247.42 279
9248.33 278
9249.24 299
9250.14 261
9251.05 311
9251.96 265
9252.87 299
9253.78 314
9254.69 307
9255.59 287
9256.50 284
9257.41 276
9258.32 289
9259.23 269
9260.14 275
9261.04 284
9261.95 274
9262.86 300
9263.77 299
9264.68 301
9265.59 300
9266.50 291
9267.40 288
9268.31 291
9269.22 294
9270.13 290
9271.04 298
9271.95 283
9272.86 282
9273.77 310
9274.68 293
9275.59 315
9276.49 275
9277.40 297
9278.31 281
9279.22 302
9280.13 322
9281.04 311
9281.95 327
9282.86 293
9283.77 296
9284.68 294
9285.59 276
9286.50 299
9287.41 278
9288.32 315
9289.23 302
9290.14 284
9291.05 300
9291.96 309
9292.87 328
9293.78 330
9294.69 288
9295.60 288
9296.51 303
9297.42 320
9298.33 325
9299.24 330
9300.15 366
9301.06 325
9301.97 323
9302.88 302
9303.79 327
9304.70 324
9305.61 312
9306.53 309
9307.44 309
9308.35 320
9309.26 322
9310.17 329
9311.08 336
9311.99 317
9312.90 324
9313.81 305
9314.72 323
9315.63 323
9316.55 333
9317.46 317
9318.37 351
9319.28 312
9320.19 343
9321.10 312
9322.01 355
9322.93 313
9323.84 280
9324.75 309
9325.66 289
9326.57 302
9327.48 317
9328.40 283
9329.31 291
9330.22 299
9331.13 318
9332.04 325
9332.96 312
9333.87 300
9334.78 333
9335.69 319
9336.60 303
9337.52 291
9338.43 317
9339.34 309
9340.25 306
9341.17 333
9342.08 303
9342.99 306
9343.90 331
9344.82 322
9345.73 312
9346.64 315
9347.55 330
9348.47 335
9349.38 309
9350.29 310
9351.21 319
9352.12 315
9353.03 343
9353.94 323
9354.86 308
9355.77 312
9356.68 327
9357.60 291
9358.51 304
9359.42 294
9360.34 302
9361.25 307
9362.16 354
9363.08 323
9363.99 288
9364.90 296
9365.82 334
9366.73 348
9367.65 305
9368.56 327
9369.47 316
9370.39 335
9371.30 317
9372.21 314
9373.13 320
9374.04 357
9374.96 355
9375.87 335
9376.79 315
9377.70 303
9378.61 328
9379.53 349
9380.44 331
9381.36 327
9382.27 328
9383.19 324
9384.10 336
9385.01 316
9385.93 333
9386.84 334
9387.76 367
9388.67 347
9389.59 351
9390.50 363
9391.42 374
9392.33 369
9393.25 372
9394.16 398
9395.08 405
9395.99 409
9396.91 402
9397.82 381
9398.74 393
9399.65 397
9400.57 379
9401.48 376
9402.40 350
9403.32 349
9404.23 365
9405.15 326
9406.06 342
9406.98 336
9407.89 339
9408.81 317
9409.73 343
9410.64 329
9411.56 347
9412.47 345
9413.39 349
9414.30 354
9415.22 342
9416.14 339
9417.05 345
9417.97 360
9418.89 376
9419.80 349
9420.72 363
9421.63 359
9422.55 359
9423.47 338
9424.38 377
9425.30 391
9426.22 372
9427.13 370
9428.05 373
9428.97 394
9429.88 354
9430.80 342
9431.72 340
9432.63 364
9433.55 370
9434.47 375
9435.38 367
9436.30 385
9437.22 410
9438.14 398
9439.05 406
9439.97 389
9440.89 412
9441.81 433
9442.72 443
9443.64 409
9444.56 444
9445.47 416
9446.39 434
9447.31 394
9448.23 383
9449.15 426
9450.06 443
9450.98 458
9451.90 458
9452.82 439
9453.73 467
9454.65 451
9455.57 487
9456.49 441
9457.41 391
9458.32 385
9459.24 397
9460.16 393
9461.08 374
9462.00 428
9462.92 402
9463.83 397
9464.75 401
9465.67 402
9466.59 391
9467.51 420
9468.43 420
9469.35 399
9470.26 415
9471.18 427
9472.10 400
9473.02 387
9473.94 410
9474.86 402
9475.78 405
9476.70 382
9477.62 407
9478.54 410
9479.45 421
9480.37 445
9481.29 417
9482.21 444
9483.13 473
9484.05 472
9484.97 457
9485.89 435
9486.81 425
9487.73 445
9488.65 441
9489.57 436
9490.49 451
9491.41 454
9492.33 408
9493.25 403
9494.17 428
9495.09 422
9496.01 425
9496.93 417
9497.85 439
9498.77 425
9499.69 437
9500.61 453
9501.53 452
9502.45 433
9503.37 393
9504.29 442
9505.21 439
9506.13 419
9507.05 451
9507.97 435
9508.89 431
9509.81 392
9510.73 432
9511.65 446
9512.57 440
9513.49 479
9514.42 506
9515.34 480
9516.26 477
9517.18 509
9518.10 498
9519.02 501
9519.94 545
9520.86 592
9521.78 582
9522.71 618
9523.63 595
9524.55 616
9525.47 643
9526.39 609
9527.31 595
9528.23 582
9529.16 554
9530.08 532
9531.00 536
9531.92 502
9532.84 514
9533.76 518
9534.69 518
9535.61 524
9536.53 480
9537.45 493
9538.37 472
9539.30 498
9540.22 495
9541.14 490
9542.06 512
9542.98 502
9543.91 494
9544.83 492
9545.75 509
9546.67 487
9547.60 507
9548.52 512
9549.44 556
9550.36 538
9551.29 554
9552.21 511
9553.13 547
9554.06 544
9554.98 536
9555.90 523
9556.82 548
9557.75 556
9558.67 602
9559.59 565
9560.52 563
9561.44 587
9562.36 575
9563.29 610
9564.21 618
9565.13 590
9566.06 593
9566.98 611
9567.90 586
9568.83 599
9569.75 574
9570.67 572
9571.60 586
9572.52 623
9573.44 619
9574.37 561
9575.29 585
9576.22 626
9577.14 675
9578.06 600
9578.99 608
9579.91 615
9580.84 664
9581.76 652
9582.68 644
9583.61 646
9584.53 672
9585.46 656
9586.38 645
9587.31 675
9588.23 678
9589.15 653
9590.08 653
9591.00 677
9591.93 717
9592.85 668
9593.78 680
9594.70 735
9595.63 756
9596.55 756
9597.48 824
9598.40 829
9599.33 854
9600.25 900
9601.18 942
9602.10 909
9603.03 901
9603.95 869
9604.88 868
9605.80 828
9606.73 776
9607.65 773
9608.58 749
9609.50 713
9610.43 722
9611.35 738
9612.28 751
9613.21 713
9614.13 708
9615.06 723
9615.98 763
9616.91 731
9617.84 743
9618.76 780
9619.69 738
9620.61 729
9621.54 742
9622.47 765
9623.39 744
9624.32 739
9625.24 769
9626.17 742
9627.10 768
9628.02 750
9628.95 791
9629.88 767
9630.80 847
9631.73 839
9632.65 854
9633.58 821
9634.51 878
9635.43 818
9636.36 820
9637.29 865
9638.22 846
9639.14 899
9640.07 909
9641.00 862
9641.92 953
9642.85 967
9643.78 989
9644.70 977
9645.63 1042
9646.56 997
9647.49 983
9648.41 981
9649.34 1004
9650.27 1009
9651.20 1051
9652.12 1050
9653.05 992
9653.98 1009
9654.91 999
9655.83 997
9656.76 952
9657.69 947
9658.62 944
9659.55 944
9660.47 994
9661.40 962
9662.33 979
9663.26 991
9664.19 985
9665.11 990
9666.04 983
9666.97 991
9667.90 1030
9668.83 1048
9669.75 1064
9670.68 1072
9671.61 1046
9672.54 1088
9673.47 1090
9674.40 1062
9675.33 1080
9676.25 1077
9677.18 1103
9678.11 1127
9679.04 1104
9679.97 1126
9680.90 1107
9681.83 1130
9682.76 1134
9683.69 1179
9684.61 1166
9685.54 1202
9686.47 1184
9687.40 1129
9688.33 1171
9689.26 1211
9690.19 1144
9691.12 1201
9692.05 1165
9692.98 1171
9693.91 1207
9694.84 1193
9695.77 1253
9696.70 1290
9697.63 1363
9698.56 1455
9699.49 1493
9700.42 1487
9701.35 1525
9702.28 1485
9703.21 1467
9704.14 1405
9705.07 1338
9706.00 1263
9706.93 1264
9707.86 1222
9708.79 1190
9709.72 1178
9710.65 1192
9711.58 1225
9712.51 1206
9713.44 1233
9714.37 1281
9715.30 1389
9716.23 1424
9717.16 1373
9718.09 1357
9719.02 1316
9719.95 1216
9720.88 1231
9721.81 1199
9722.75 1087
9723.68 1057
9724.61 996
9725.54 946
9726.47 944
9727.40 914
9728.33 936
9729.26 921
9730.19 910
9731.13 917
9732.06 928
9732.99 935
9733.92 917
9734.85 902
9735.78 880
9736.71 886
9737.65 866
9738.58 866
9739.51 904
9740.44 849
9741.37 854
9742.30 818
9743.24 825
9744.17 817
9745.10 833
9746.03 833
9746.96 844
9747.90 826
9748.83 840
9749.76 825
9750.69 802
9751.63 820
9752.56 835
9753.49 789
9754.42 781
9755.36 728
9756.29 787
9757.22 775
9758.15 771
9759.09 745
9760.02 770
9760.95 749
9761.88 766
9762.82 752
9763.75 778
9764.68 764
9765.62 784
9766.55 775
9767.48 738
9768.41 761
9769.35 721
9770.28 733
9771.21 750
9772.15 744
9773.08 722
9774.01 753
9774.95 773
9775.88 775
9776.81 730
9777.75 748
9778.68 820
9779.62 863
9780.55 794
9781.48 795
9782.42 836
9783.35 848
9784.28 872
9785.22 823
9786.15 843
9787.09 802
9788.02 808
9788.95 802
9789.89 769
9790.82 735
9791.76 790
9792.69 732
9793.63 737
9794.56 710
9795.49 758
9796.43 794
9797.36 806
9798.30 829
9799.23 874
9800.17 844
9801.10 822
9802.04 827
9802.97 798
9803.91 756
9804.84 732
9805.78 666
9806.71 662
9807.65 636
9808.58 598
9809.52 598
9810.45 597
9811.39 573
9812.32 570
9813.26 532
9814.19 563
9815.13 539
9816.06 556
9817.00 559
9817.93 534
9818.87 565
9819.80 565
9820.74 557
9821.68 544
9822.61 503
9823.55 537
9824.48 536
9825.42 521
9826.35 533
9827.29 509
9828.23 550
9829.16 511
9830.10 512
9831.03 516
9831.97 513
9832.91 540
9833.84 531
9834.78 548
9835.72 563
9836.65 538
9837.59 525
9838.52 539
9839.46 506
9840.40 494
9841.33 508
9842.27 505
9843.21 509
9844.14 518
9845.08 509
9846.02 483
9846.95 509
9847.89 535
9848.83 544
9849.77 555
9850.70 523
9851.64 549
9852.58 531
9853.51 522
9854.45 505
9855.39 534
9856.33 522
9857.26 509
9858.20 511
9859.14 533
9860.08 505
9861.01 523
9861.95 493
9862.89 482
9863.83 525
9864.76 489
9865.70 475
9866.64 492
9867.58 461
9868.51 487
9869.45 495
9870.39 476
9871.33 518
9872.27 463
9873.20 493
9874.14 507
9875.08 474
9876.02 484
9876.96 456
9877.90 487
9878.83 485
9879.77 479
9880.71 464
9881.65 488
9882.59 456
9883.53 479
9884.47 483
9885.40 472
9886.34 452
9887.28 438
9888.22 450
9889.16 466
9890.10 465
9891.04 435
9891.98 466
9892.91 480
9893.85 466
9894.79 447
9895.73 433
9896.67 458
9897.61 444
9898.55 436
9899.49 438
9900.43 494
9901.37 422
9902.31 425
9903.25 423
9904.19 416
9905.13 440
9906.07 449
9907.01 458
9907.95 453
9908.89 462
9909.83 461
9910.77 429
9911.71 449
9912.65 464
9913.59 446
9914.53 472
9915.47 443
9916.41 454
9917.35 446
9918.29 470
9919.23 471
9920.17 461
9921.11 477
9922.05 465
9922.99 514
9923.93 524
9924.87 564
9925.81 601
9926.75 633
9927.69 662
9928.63 697
9929.57 655
9930.51 644
9931.45 624
9932.39 567
9933.34 535
9934.28 532
9935.22 485
9936.16 495
9937.10 474
9938.04 452
9938.98 448
9939.92 464
9940.87 426
9941.81 431
9942.75 430
9943.69 462
9944.63 434
9945.57 418
9946.51 453
9947.46 492
9948.40 494
9949.34 504
9950.28 555
9951.22 564
9952.16 555
9953.11 585
9954.05 536
9954.99 519
9955.93 499
9956.87 475
9957.82 470
9958.76 440
9959.70 444
9960.64 382
9961.59 389
9962.53 395
9963.47 402
9964.41 395
9965.35 370
9966.30 393
9967.24 396
9968.18 375
9969.13 349
9970.07 400
9971.01 388
9971.95 354
9972.90 359
9973.84 365
9974.78 377
9975.73 357
9976.67 331
9977.61 346
9978.55 375
9979.50 344
9980.44 326
9981.38 334
9982.33 348
9983.27 338
9984.21 341
9985.16 339
9986.10 358
9987.04 365
9987.99 363
9988.93 367
9989.88 341
9990.82 353
9991.76 376
9992.71 379
9993.65 359
9994.59 319
9995.54 333
9996.48 355
9997.43 377
9998.37 350
9999.31 375
10000.26 370
10001.20 356
10002.15 351
10003.09 339
10004.04 322
10004.98 366
10005.92 341
10006.87 360
10007.81 358
10008.76 370
10009.70 377
10010.65 348
10011.59 322
10012.54 343
10013.48 375
10014.43 354
10015.37 341
10016.32 350
10017.26 323
10018.21 354
10019.15 369
10020.10 368
10021.04 348
10021.99 344
10022.93 348
10023.88 361
10024.82 317
10025.77 327
10026.71 342
10027.66 326
10028.60 334
10029.55 356
10030.49 350
10031.44 350
10032.39 346
10033.33 296
10034.28 336
10035.22 362
10036.17 332
10037.11 336
10038.06 335
10039.01 343
10039.95 312
10040.90 356
10041.84 336
10042.79 327
10043.74 325
10044.68 319
10045.63 309
10046.58 327
10047.52 343
10048.47 338
10049.41 326
10050.36 308
10051.31 309
10052.25 320
10053.20 332
10054.15 334
10055.09 304
10056.04 320
10056.99 315
10057.93 304
10058.88 329
10059.83 332
10060.78 324
10061.72 338
10062.67 324
10063.62 305
10064.56 322
10065.51 329
10066.46 340
10067.41 341
10068.35 325
10069.30 324
10070.25 337
10071.20 315
10072.14 298
10073.09 330
10074.04 329
10074.99 300
10075.93 294
10076.88 306
10077.83 333
10078.78 299
10079.72 330
10080.67 323
10081.62 315
10082.57 309
10083.52 306
10084.46 308
10085.41 305
10086.36 301
10087.31 293
10088.26 324
10089.21 293
10090.15 294
10091.10 322
10092.05 338
10093.00 307
10093.95 295
10094.90 306
10095.85 339
10096.79 321
10097.74 321
10098.69 319
10099.64 330
10100.59 326
10101.54 308
10102.49 316
10103.44 327
10104.39 359
10105.33 311
10106.28 311
10107.23 307
10108.18 346
10109.13 348
10110.08 323
10111.03 319
10111.98 313
10112.93 329
10113.88 315
10114.83 309
10115.78 299
10116.73 321
10117.68 332
10118.63 324
10119.58 337
10120.53 319
10121.48 325
10122.43 349
10123.38 317
10124.33 335
10125.28 331
10126.23 353
10127.18 316
10128.13 347
10129.08 348
10130.03 340
10130.98 331
10131.93 328
10132.88 324
10133.83 348
10134.78 358
10135.73 349
10136.68 356
10137.63 333
10138.58 360
10139.53 345
10140.48 370
10141.43 354
10142.38 339
10143.33 355
10144.29 344
10145.24 341
10146.19 375
10147.14 349
10148.09 386
10149.04 398
10149.99 334
10150.94 370
10151.89 367
10152.85 389
10153.80 381
10154.75 392
10155.70 389
10156.65 365
10157.60 394
10158.55 392
10159.51 406
10160.46 382
10161.41 413
10162.36 417
10163.31 381
10164.26 382
10165.22 382
10166.17 410
10167.12 400
10168.07 375
10169.02 411
10169.98 420
10170.93 431
10171.88 413
10172.83 429
10173.79 428
10174.74 445
10175.69 452
10176.64 454
10177.60 448
10178.55 453
10179.50 470
10180.45 448
10181.41 468
10182.36 426
10183.31 452
10184.26 468
10185.22 450
10186.17 444
10187.12 477
10188.08 432
10189.03 459
10189.98 433
10190.93 448
10191.89 456
10192.84 453
10193.79 502
10194.75 463
10195.70 458
10196.65 453
10197.61 469
10198.56 485
10199.51 476
10200.47 460
10201.42 445
10202.38 499
10203.33 497
10204.28 485
10205.24 515
10206.19 566
10207.14 544
10208.10 597
10209.05 558
10210.01 542
10210.96 540
10211.91 544
10212.87 523
10213.82 532
10214.78 480
10215.73 466
10216.69 461
10217.64 482
10218.59 459
10219.55 443
10220.50 458
10221.46 466
10222.41 496
10223.37 449
10224.32 449
10225.28 434
10226.23 449
10227.19 442
10228.14 447
10229.10 465
10230.05 472
10231.01 493
10231.96 501
10232.92 554
10233.87 584
10234.83 600
10235.78 637
10236.74 648
10237.69 678
10238.65 683
10239.60 666
10240.56 673
10241.51 631
10242.47 579
10243.42 559
10244.38 527
10245.34 483
10246.29 458
10247.25 427
10248.20 436
10249.16 435
10250.11 424
10251.07 445
10252.03 445
10252.98 425
10253.94 444
10254.89 416
10255.85 383
10256.81 402
10257.76 384
10258.72 370
10259.68 360
10260.63 346
10261.59 356
10262.55 353
10263.50 377
10264.46 364
10265.41 365
10266.37 363
10267.33 374
10268.28 356
10269.24 370
10270.20 396
10271.16 355
10272.11 374
10273.07 359
10274.03 389
10274.98 364
10275.94 362
10276.90 381
10277.85 370
10278.81 331
10279.77 332
10280.73 355
10281.68 326
10282.64 331
10283.60 306
10284.56 331
10285.51 348
10286.47 336
10287.43 352
10288.39 311
10289.34 303
10290.30 356
10291.26 355
10292.22 355
10293.18 364
10294.13 345
10295.09 368
10296.05 348
10297.01 351
10297.97 392
10298.92 364
10299.88 332
10300.84 327
10301.80 337
10302.76 347
10303.72 349
10304.67 358
10305.63 370
10306.59 343
10307.55 348
10308.51 344
10309.47 341
10310.43 338
10311.38 335
10312.34 348
10313.30 342
10314.26 310
10315.22 342
10316.18 360
10317.14 330
10318.10 337
10319.06 336
10320.01 330
10320.97 320
10321.93 346
10322.89 336
10323.85 336
10324.81 324
10325.77 338
10326.73 359
10327.69 303
10328.65 321
10329.61 348
10330.57 334
10331.53 323
10332.49 312
10333.45 316
10334.41 334
10335.37 327
10336.33 326
10337.29 329
10338.25 335
10339.21 318
10340.17 313
10341.13 311
10342.09 294
10343.05 305
10344.01 319
10344.97 306
10345.93 283
10346.89 293
10347.85 292
10348.81 292
10349.77 299
10350.73 275
10351.69 300
10352.65 303
10353.61 284
10354.57 291
10355.53 299
10356.49 308
10357.46 297
10358.42 271
10359.38 282
10360.34 267
10361.30 274
10362.26 260
10363.22 258
10364.18 264
10365.14 273
10366.11 271
10367.07 298
10368.03 268
10368.99 278
10369.95 288
10370.91 273
10371.87 288
10372.84 268
10373.80 268
10374.76 294
10375.72 292
10376.68 281
10377.64 285
10378.61 277
10379.57 280
10380.53 277
10381.49 279
10382.45 271
10383.42 278
10384.38 286
10385.34 260
10386.30 293
10387.27 296
10388.23 281
10389.19 289
10390.15 283
10391.11 255
10392.08 304
10393.04 271
10394.00 290
10394.96 264
10395.93 250
10396.89 265
10397.85 254
10398.82 287
10399.78 285
10400.74 261
10401.70 275
10402.67 288
10403.63 268
10404.59 289
10405.56 271
10406.52 275
10407.48 276
10408.45 274
10409.41 288
10410.37 251
10411.34 262
10412.30 277
10413.26 285
10414.23 275
10415.19 276
10416.15 264
10417.12 274
10418.08 287
10419.04 280
10420.01 261
10420.97 274
10421.94 278
10422.90 301
10423.86 270
10424.83 287
10425.79 293
10426.76 294
10427.72 310
10428.68 268
10429.65 263
10430.61 256
10431.58 252
10432.54 239
10433.51 257
10434.47 258
10435.44 284
10436.40 250
10437.36 263
10438.33 247
10439.29 260
10440.26 254
10441.22 251
10442.19 279
10443.15 257
10444.12 266
10445.08 240
10446.05 232
10447.01 235
10447.98 271
10448.94 261
10449.91 247
10450.87 240
10451.84 263
10452.80 263
10453.77 252
10454.73 288
10455.70 250
10456.67 269
10457.63 240
10458.60 257
10459.56 280
10460.53 278
10461.49 257
10462.46 264
10463.43 245
10464.39 260
10465.36 265
10466.32 259
10467.29 260
10468.25 256
10469.22 258
10470.19 268
10471.15 256
10472.12 253
10473.09 242
10474.05 245
10475.02 266
10475.98 271
10476.95 275
10477.92 288
10478.88 289
10479.85 298
10480.82 283
10481.78 278
10482.75 266
10483.72 282
10484.68 275
10485.65 275
10486.62 291
10487.58 266
10488.55 254
10489.52 274
10490.49 274
10491.45 315
10492.42 276
10493.39 246
10494.35 260
10495.32 272
10496.29 262
10497.26 225
10498.22 278
10499.19 259
10500.16 278
10501.13 267
10502.09 257
10503.06 239
10504.03 269
10505.00 256
10505.96 272
10506.93 285
10507.90 275
10508.87 263
10509.84 276
10510.80 277
10511.77 269
10512.74 275
10513.71 270
10514.68 269
10515.64 263
10516.61 266
10517.58 262
10518.55 271
10519.52 264
10520.49 280
10521.45 267
10522.42 271
10523.39 260
10524.36 259
10525.33 235
10526.30 265
10527.27 273
10528.23 277
10529.20 293
10530.17 277
10531.14 259
10532.11 268
10533.08 285
10534.05 262
10535.02 279
10535.99 285
10536.96 310
10537.93 288
10538.89 281
10539.86 270
10540.83 276
10541.80 285
10542.77 297
10543.74 290
10544.71 264
10545.68 263
10546.65 253
10547.62 276
10548.59 296
10549.56 276
10550.53 273
10551.50 284
10552.47 284
10553.44 270
10554.41 297
10555.38 274
10556.35 274
10557.32 288
10558.29 274
10559.26 273
10560.23 290
10561.20 315
10562.17 325
10563.14 313
10564.11 302
10565.08 310
10566.05 316
10567.02 324
10567.99 320
10568.96 259
10569.93 291
10570.91 301
10571.88 298
10572.85 297
10573.82 307
10574.79 305
10575.76 290
10576.73 269
10577.70 252
10578.67 268
10579.64 320
10580.62 275
10581.59 258
10582.56 284
10583.53 275
10584.50 280
10585.47 278
10586.44 252
10587.42 308
10588.39 306
10589.36 305
10590.33 301
10591.30 299
10592.27 304
10593.25 299
10594.22 308
10595.19 301
10596.16 291
10597.13 282
10598.10 313
10599.08 298
10600.05 304
10601.02 304
10601.99 311
10602.97 316
10603.94 294
10604.91 316
10605.88 337
10606.85 372
10607.83 357
10608.80 344
10609.77 345
10610.74 367
10611.72 372
10612.69 351
10613.66 380
10614.64 360
10615.61 340
10616.58 327
10617.55 380
10618.53 338
10619.50 318
10620.47 354
10621.45 339
10622.42 281
10623.39 299
10624.37 295
10625.34 291
10626.31 296
10627.29 321
10628.26 297
10629.23 294
10630.21 290
10631.18 311
10632.15 276
10633.13 312
10634.10 323
10635.07 331
10636.05 313
10637.02 309
10638.00 323
10638.97 325
10639.94 338
10640.92 328
10641.89 327
10642.87 327
10643.84 337
10644.81 324
10645.79 326
10646.76 286
10647.74 343
10648.71 282
10649.68 305
10650.66 287
10651.63 280
10652.61 280
10653.58 281
10654.56 291
10655.53 296
10656.51 301
10657.48 292
10658.46 292
10659.43 282
10660.41 285
10661.38 267
10662.36 279
10663.33 277
10664.31 274
10665.28 266
10666.26 283
10667.23 282
10668.21 285
10669.18 281
10670.16 257
10671.13 272
10672.11 286
10673.08 283
10674.06 269
10675.03 264
10676.01 276
10676.99 279
10677.96 300
10678.94 309
10679.91 286
10680.89 266
10681.86 280
10682.84 301
10683.82 262
10684.79 282
10685.77 282
10686.74 288
10687.72 285
10688.70 283
10689.67 262
10690.65 270
10691.63 276
10692.60 245
10693.58 281
10694.55 289
10695.53 288
10696.51 295
10697.48 281
10698.46 280
10699.44 273
10700.41 297
10701.39 285
10702.37 292
10703.34 254
10704.32 260
10705.30 279
10706.27 286
10707.25 288
10708.23 286
10709.21 280
10710.18 280
10711.16 286
10712.14 268
10713.11 285
10714.09 260
10715.07 305
10716.05 293
10717.02 280
10718.00 274
10718.98 269
10719.96 271
10720.93 282
10721.91 276
10722.89 281
10723.87 268
10724.85 284
10725.82 302
10726.80 276
10727.78 290
10728.76 287
10729.74 292
10730.71 268
10731.69 281
10732.67 270
10733.65 282
10734.63 278
10735.60 252
10736.58 287
10737.56 282
10738.54 307
10739.52 307
10740.50 280
10741.48 276
10742.45 294
10743.43 284
10744.41 295
10745.39 299
10746.37 285
10747.35 273
10748.33 257
10749.31 267
10750.28 291
10751.26 268
10752.24 277
10753.22 292
10754.20 284
10755.18 300
10756.16 278
10757.14 287
10758.12 280
10759.10 293
10760.08 309
10761.06 271
10762.04 285
10763.01 293
10763.99 292
10764.97 294
10765.95 321
10766.93 328
10767.91 306
10768.89 309
10769.87 296
10770.85 300
10771.83 283
10772.81 306
10773.79 292
10774.77 292
10775.75 295
10776.73 288
10777.71 302
10778.69 312
10779.67 298
10780.65 320
10781.63 304
10782.62 337
10783.60 325
10784.58 306
10785.56 312
10786.54 354
10787.52 353
10788.50 340
10789.48 339
10790.46 327
10791.44 345
10792.42 316
10793.40 334
10794.38 304
10795.37 329
10796.35 317
10797.33 310
10798.31 321
10799.29 322
10800.27 292
10801.25 310
10802.23 320
10803.21 297
10804.20 325
10805.18 327
10806.16 339
10807.14 342
10808.12 293
10809.10 308
10810.09 328
10811.07 320
10812.05 342
10813.03 321
10814.01 314
10815.00 327
10815.98 330
10816.96 331
10817.94 346
10818.92 351
10819.91 315
10820.89 360
10821.87 348
10822.85 337
10823.83 371
10824.82 343
10825.80 343
10826.78 350
10827.76 363
10828.75 369
10829.73 357
10830.71 332
10831.69 343
10832.68 339
10833.66 335
10834.64 314
10835.63 361
10836.61 344
10837.59 359
10838.57 329
10839.56 345
10840.54 356
10841.52 354
10842.51 367
10843.49 381
10844.47 373
10845.46 371
10846.44 388
10847.42 398
10848.41 378
10849.39 377
10850.37 398
10851.36 411
10852.34 387
10853.32 392
10854.31 391
10855.29 399
10856.28 410
10857.26 388
10858.24 415
10859.23 409
10860.21 412
10861.20 406
10862.18 397
10863.16 392
10864.15 423
10865.13 428
10866.12 410
10867.10 422
10868.08 433
10869.07 387
10870.05 419
10871.04 436
10872.02 426
10873.01 443
10873.99 430
10874.98 448
10875.96 411
10876.95 436
10877.93 446
10878.92 430
10879.90 466
10880.89 441
10881.87 451
10882.86 465
10883.84 479
10884.83 439
10885.81 450
10886.80 463
10887.78 461
10888.77 486
10889.75 461
10890.74 457
10891.72 478
10892.71 457
10893.69 465
10894.68 486
10895.66 477
10896.65 474
10897.64 495
10898.62 479
10899.61 513
10900.59 491
10901.58 554
10902.56 552
10903.55 545
10904.54 542
10905.52 584
10906.51 566
10907.49 590
10908.48 547
10909.47 520
10910.45 527
10911.44 579
10912.43 568
10913.41 578
10914.40 572
10915.39 615
10916.37 592
10917.36 600
10918.35 608
10919.33 602
10920.32 635
10921.31 596
10922.29 624
10923.28 607
10924.27 602
10925.25 625
10926.24 634
10927.23 640
10928.21 641
10929.20 633
10930.19 638
10931.18 627
10932.16 650
10933.15 662
10934.14 618
10935.12 629
10936.11 669
10937.10 678
10938.09 711
10939.07 696
10940.06 722
10941.05 717
10942.04 706
10943.02 727
10944.01 712
10945.00 723
10945.99 729
10946.98 772
10947.96 775
10948.95 767
10949.94 769
10950.93 805
10951.92 842
10952.90 874
10953.89 890
10954.88 937
10955.87 952
10956.86 1071
10957.85 1113
10958.83 1102
10959.82 1115
10960.81 1095
10961.80 1161
10962.79 1136
10963.78 1098
10964.77 1032
10965.75 972
10966.74 977
10967.73 940
10968.72 914
10969.71 841
10970.70 804
10971.69 803
10972.68 787
10973.67 780
10974.66 774
10975.64 792
10976.63 777
10977.62 745
10978.61 760
10979.60 773
10980.59 778
10981.58 794
10982.57 833
10983.56 818
10984.55 811
10985.54 838
10986.53 821
10987.52 831
10988.51 803
10989.50 842
10990.49 858
10991.48 938
10992.47 930
10993.46 950
10994.45 1066
10995.44 1107
10996.43 1198
10997.42 1287
10998.41 1337
10999.40 1445
11000.39 1468
11001.38 1498
11002.37 1540
11003.36 1518
11004.35 1460
11005.34 1375
11006.33 1248
11007.32 1131
11008.31 1082
11009.30 967
11010.30 870
11011.29 859
11012.28 797
11013.27 760
11014.26 711
11015.25 675
11016.24 658
11017.23 637
11018.22 612
11019.21 611
11020.21 614
11021.20 598
11022.19 582
11023.18 597
11024.17 607
11025.16 585
11026.15 574
11027.14 610
11028.14 582
11029.13 574
11030.12 538
11031.11 568
11032.10 549
11033.09 556
11034.09 559
11035.08 558
11036.07 554
11037.06 592
11038.05 599
11039.05 588
11040.04 581
11041.03 583
11042.02 561
11043.02 555
11044.01 575
11045.00 569
11045.99 539
11046.98 537
11047.98 532
11048.97 538
11049.96 554
11050.95 524
11051.95 517
11052.94 506
11053.93 496
11054.93 512
11055.92 485
11056.91 501
11057.90 501
11058.90 498
11059.89 501
11060.88 514
11061.88 498
11062.87 530
11063.86 543
11064.86 520
11065.85 511
11066.84 568
11067.84 534
11068.83 533
11069.82 496
11070.82 518
11071.81 518
11072.80 568
11073.80 527
11074.79 492
11075.78 493
11076.78 548
11077.77 555
11078.77 534
11079.76 521
11080.75 529
11081.75 542
11082.74 501
11083.74 480
11084.73 460
11085.72 481
11086.72 474
11087.71 472
11088.71 484
11089.70 475
11090.70 492
11091.69 485
11092.68 465
11093.68 446
11094.67 442
11095.67 484
11096.66 477
11097.66 450
11098.65 451
11099.65 446
11100.64 458
11101.64 496
11102.63 462
11103.63 460
11104.62 439
11105.62 466
11106.61 436
11107.61 437
11108.60 432
11109.60 431
11110.59 442
11111.59 425
11112.58 441
11113.58 462
11114.57 471
11115.57 436
11116.56 432
11117.56 415
11118.56 411
11119.55 410
11120.55 430
11121.54 426
11122.54 397
11123.54 457
11124.53 426
11125.53 437
11126.52 418
11127.52 419
11128.51 440
11129.51 399
11130.51 428
11131.50 414
11132.50 401
11133.50 372
11134.49 412
11135.49 398
11136.49 395
11137.48 412
11138.48 422
11139.47 427
11140.47 404
11141.47 406
11142.46 385
11143.46 405
11144.46 399
11145.46 413
11146.45 392
11147.45 409
11148.45 404
11149.44 391
11150.44 382
11151.44 373
11152.43 390
11153.43 384
11154.43 407
11155.43 398
11156.42 415
11157.42 372
11158.42 386
11159.42 392
11160.41 385
11161.41 373
11162.41 369
11163.41 398
11164.40 376
11165.40 363
11166.40 380
11167.40 377
11168.39 378
11169.39 386
11170.39 390
11171.39 383
11172.39 374
11173.38 368
11174.38 359
11175.38 356
11176.38 378
11177.38 361
11178.38 379
11179.37 359
11180.37 341
11181.37 348
11182.37 386
11183.37 367
11184.37 394
11185.37 392
11186.36 378
11187.36 373
11188.36 382
11189.36 381
11190.36 371
11191.36 350
11192.36 391
11193.36 374
11194.36 383
11195.35 366
11196.35 384
11197.35 380
11198.35 363
11199.35 379
11200.35 368
11201.35 390
11202.35 373
11203.35 410
11204.35 388
11205.35 399
11206.35 374
11207.35 357
11208.35 367
11209.35 387
11210.35 400
11211.35 417
11212.35 344
11213.35 344
11214.35 371
11215.34 378
11216.35 372
11217.35 367
11218.35 385
11219.35 370
11220.35 370
11221.35 376
11222.35 353
11223.35 378
11224.35 365
11225.35 372
11226.35 384
11227.35 381
11228.35 373
11229.35 393
11230.35 409
11231.35 405
11232.35 390
11233.35 394
11234.35 388
11235.35 406
11236.35 396
11237.36 411
11238.36 416
11239.36 404
11240.36 389
11241.36 402
11242.36 418
11243.36 394
11244.36 393
11245.36 402
11246.37 407
11247.37 428
11248.37 431
11249.37 423
11250.37 420
11251.37 414
11252.38 429
11253.38 439
11254.38 390
11255.38 417
11256.38 425
11257.38 428
11258.39 447
11259.39 425
11260.39 409
11261.39 453
11262.39 445
11263.40 436
11264.40 425
11265.40 420
11266.40 431
11267.40 430
11268.41 458
11269.41 459
11270.41 459
11271.41 484
11272.42 453
11273.42 481
11274.42 527
11275.42 519
11276.43 526
11277.43 502
11278.43 514
11279.44 527
11280.44 494
11281.44 517
11282.44 486
11283.45 512
11284.45 465
11285.45 463
11286.46 433
11287.46 455
11288.46 425
11289.47 404
11290.47 388
11291.47 373
11292.48 385
11293.48 408
11294.48 379
11295.49 394
11296.49 411
11297.49 402
11298.50 404
11299.50 384
11300.51 410
11301.51 377
11302.51 407
11303.52 389
11304.52 380
11305.53 387
11306.53 379
11307.53 407
11308.54 418
11309.54 409
11310.55 439
11311.55 427
11312.55 428
11313.56 433
11314.56 448
11315.57 428
11316.57 428
11317.58 436
11318.58 447
11319.59 455
11320.59 433
11321.59 439
11322.60 445
11323.60 455
11324.61 440
11325.61 445
11326.62 433
11327.62 452
11328.63 459
11329.63 414
11330.64 421
11331.64 422
11332.65 399
11333.65 410
11334.66 402
11335.67 428
11336.67 439
11337.68 443
11338.68 448
11339.69 452
11340.69 456
11341.70 431
11342.70 493
11343.71 493
11344.72 451
11345.72 432
11346.73 453
11347.73 440
11348.74 412
11349.74 416
11350.75 422
11351.76 440
11352.76 413
11353.77 402
11354.78 369
11355.78 397
11356.79 388
11357.79 381
11358.80 398
11359.81 428
11360.81 408
11361.82 421
11362.83 404
11363.83 381
11364.84 398
11365.85 420
11366.85 402
11367.86 432
11368.87 372
11369.87 418
11370.88 411
11371.89 368
11372.89 373
11373.90 357
11374.91 375
11375.92 393
11376.92 410
11377.93 375
11378.94 375
11379.94 405
11380.95 399
11381.96 401
11382.97 411
11383.97 383
11384.98 386
11385.99 413
11387.00 395
11388.00 404
11389.01 388
11390.02 427
11391.03 393
11392.04 402
11393.04 383
11394.05 379
11395.06 355
11396.07 396
11397.08 417
11398.08 383
11399.09 352
11400.10 426
11401.11 399
11402.12 381
11403.12 399
11404.13 405
11405.14 405
11406.15 399
11407.16 407
11408.17 396
11409.18 384
11410.18 383
11411.19 417
11412.20 417
11413.21 430
11414.22 420
11415.23 417
11416.24 404
11417.25 401
11418.25 404
11419.26 413
11420.27 396
11421.28 395
11422.29 396
11423.30 405
11424.31 443
11425.32 406
11426.33 390
11427.34 411
11428.35 422
11429.36 411
11430.37 401
11431.38 406
11432.39 417
11433.39 444
11434.40 432
11435.41 417
11436.42 436
11437.43 426
11438.44 428
11439.45 436
11440.46 422
11441.47 399
11442.48 411
11443.49 428
11444.50 433
11445.51 425
11446.52 435
11447.53 444
11448.55 441
11449.56 432
11450.57 467
11451.58 465
11452.59 448
11453.60 461
11454.61 398
11455.62 416
11456.63 441
11457.64 426
11458.65 445
11459.66 431
11460.67 434
11461.68 434
11462.69 426
11463.71 444
11464.72 427
11465.73 446
11466.74 460
11467.75 459
11468.76 458
11469.77 443
11470.78 460
11471.80 462
11472.81 469
11473.82 455
11474.83 480
11475.84 456
11476.85 477
11477.86 495
11478.88 483
11479.89 490
11480.90 488
11481.91 496
11482.92 519
11483.93 508
11484.95 490
11485.96 506
11486.97 505
11487.98 532
11489.00 529
11490.01 549
11491.02 502
11492.03 525
11493.04 532
11494.06 532
11495.07 557
11496.08 526
11497.09 506
11498.11 535
11499.12 557
11500.13 565
11501.14 577
11502.16 579
11503.17 565
11504.18 562
11505.20 575
11506.21 566
11507.22 556
11508.23 578
11509.25 603
11510.26 572
11511.27 557
11512.29 601
11513.30 641
11514.31 664
11515.33 649
11516.34 655
11517.35 711
11518.37 779
11519.38 747
11520.39 751
11521.41 763
11522.42 814
11523.43 821
11524.45 831
11525.46 833
11526.47 832
11527.49 841
11528.50 888
11529.52 895
11530.53 932
11531.54 972
11532.56 1049
11533.57 1085
11534.59 1167
11535.60 1232
11536.62 1325
11537.63 1463
11538.64 1430
11539.66 1593
11540.67 1722
11541.69 1693
11542.70 1691
11543.72 1567
11544.73 1511
11545.75 1427
11546.76 1343
11547.77 1206
11548.79 1078
11549.80 983
11550.82 940
11551.83 846
11552.85 762
11553.86 717
11554.88 708
11555.89 709
11556.91 683
11557.92 654
11558.94 625
11559.95 638
11560.97 642
11561.99 607
11563.00 626
11564.02 617
11565.03 618
11566.05 584
11567.06 613
11568.08 582
11569.09 598
11570.11 631
11571.13 625
11572.14 593
11573.16 583
11574.17 621
11575.19 640
11576.20 599
11577.22 609
11578.24 623
11579.25 659
11580.27 656
11581.29 667
11582.30 615
11583.32 630
11584.33 639
11585.35 614
11586.37 593
11587.38 618
11588.40 618
11589.42 629
11590.43 631
11591.45 639
11592.47 674
11593.48 689
11594.50 709
11595.52 709
11596.53 756
11597.55 813
11598.57 894
11599.58 912
11600.60 903
11601.62 934
11602.64 916
11603.65 929
11604.67 874
11605.69 823
11606.70 782
11607.72 798
11608.74 762
11609.76 717
11610.77 656
11611.79 667
11612.81 615
11613.83 639
11614.84 602
11615.86 634
11616.88 616
11617.90 644
11618.92 630
11619.93 628
11620.95 605
11621.97 615
11622.99 604
11624.01 599
11625.02 587
11626.04 580
11627.06 579
11628.08 559
11629.10 551
11630.11 568
11631.13 522
11632.15 530
11633.17 548
11634.19 510
11635.21 497
11636.23 534
11637.24 532
11638.26 490
11639.28 515
11640.30 550
11641.32 508
11642.34 490
11643.36 481
11644.38 476
11645.39 484
11646.41 500
11647.43 495
11648.45 461
11649.47 465
11650.49 499
11651.51 488
11652.53 430
11653.55 450
11654.57 438
11655.59 485
11656.61 456
11657.63 447
11658.65 443
11659.67 482
11660.69 470
11661.70 433
11662.72 448
11663.74 457
11664.76 416
11665.78 418
11666.80 436
11667.82 438
11668.84 425
11669.86 388
11670.88 424
11671.90 450
11672.92 415
11673.95 395
11674.97 414
11675.99 420
11677.01 446
11678.03 427
11679.05 414
11680.07 423
11681.09 443
11682.11 432
11683.13 391
11684.15 449
11685.17 404
11686.19 389
11687.21 375
11688.23 406
11689.25 403
11690.28 372
11691.30 387
11692.32 395
11693.34 373
11694.36 367
11695.38 373
11696.40 380
11697.42 383
11698.44 357
11699.47 376
11700.49 378
11701.51 375
11702.53 396
11703.55 363
11704.57 353
11705.60 376
11706.62 371
11707.64 361
11708.66 361
11709.68 353
11710.70 338
11711.73 358
11712.75 358
11713.77 340
11714.79 353
11715.81 369
11716.84 367
11717.86 329
11718.88 346
11719.90 326
11720.92 335
11721.95 342
11722.97 353
11723.99 346
11725.01 354
11726.04 349
11727.06 354
11728.08 337
11729.11 343
11730.13 353
11731.15 357
11732.17 332
11733.20 351
11734.22 334
11735.24 331
11736.26 340
11737.29 330
11738.31 341
11739.33 331
11740.36 372
11741.38 358
11742.40 348
11743.43 317
11744.45 343
11745.47 328
11746.50 332
11747.52 321
11748.54 305
11749.57 327
11750.59 354
11751.62 341
11752.64 344
11753.66 344
11754.69 320
11755.71 354
11756.73 308
11757.76 323
11758.78 303
11759.81 327
11760.83 326
11761.85 343
11762.88 317
11763.90 339
11764.93 326
11765.95 336
11766.98 333
11768.00 319
11769.02 322
11770.05 319
11771.07 304
11772.10 331
11773.12 342
11774.15 325
11775.17 334
11776.20 325
11777.22 309
11778.25 329
11779.27 344
11780.30 320
11781.32 301
11782.35 310
11783.37 349
11784.40 338
11785.42 342
11786.45 337
11787.47 346
11788.50 342
11789.52 315
11790.55 322
11791.57 326
11792.60 337
11793.62 352
11794.65 332
11795.67 356
11796.70 336
11797.73 337
11798.75 331
11799.78 305
11800.80 332
11801.83 326
11802.85 305
11803.88 318
11804.91 335
11805.93 333
11806.96 342
11807.98 355
11809.01 337
11810.04 345
11811.06 351
11812.09 363
11813.12 333
11814.14 344
11815.17 335
11816.19 336
11817.22 361
11818.25 370
11819.27 340
11820.30 373
11821.33 403
11822.35 390
11823.38 355
11824.41 376
11825.44 400
11826.46 403
11827.49 370
11828.52 375
11829.54 367
11830.57 405
11831.60 370
11832.62 393
11833.65 390
11834.68 415
11835.71 392
11836.73 376
11837.76 388
11838.79 392
11839.82 390
11840.84 378
11841.87 389
11842.90 400
11843.93 404
11844.95 402
11845.98 401
11847.01 396
11848.04 385
11849.07 379
11850.09 400
11851.12 410
11852.15 372
11853.18 415
11854.21 429
11855.23 426
11856.26 436
11857.29 434
11858.32 432
11859.35 423
11860.38 429
11861.40 434
11862.43 464
11863.46 478
11864.49 429
11865.52 426
11866.55 447
11867.58 425
11868.60 455
11869.63 444
11870.66 482
11871.69 471
11872.72 470
11873.75 485
11874.78 457
11875.81 455
11876.84 476
11877.86 468
11878.89 475
11879.92 470
11880.95 490
11881.98 477
11883.01 457
11884.04 507
11885.07 521
11886.10 523
11887.13 483
11888.16 494
11889.19 542
11890.22 554
11891.25 558
11892.28 587
11893.31 540
11894.34 598
11895.37 574
11896.40 586
11897.43 618
11898.46 628
11899.49 650
11900.52 689
11901.55 714
11902.58 697
11903.61 728
11904.64 749
11905.67 752
11906.70 760
11907.73 783
11908.76 720
11909.79 728
11910.82 686
11911.85 723
11912.88 699
11913.91 626
11914.94 629
11915.97 639
11917.01 590
11918.04 603
11919.07 623
11920.10 601
11921.13 597
11922.16 606
11923.19 609
11924.22 621
11925.25 637
11926.28 644
11927.32 646
11928.35 745
11929.38 774
11930.41 771
11931.44 778
11932.47 787
11933.50 808
11934.54 814
11935.57 796
11936.60 733
11937.63 723
11938.66 685
11939.70 656
11940.73 637
11941.76 615
11942.79 572
11943.82 590
11944.85 561
11945.89 542
11946.92 524
11947.95 518
11948.98 528
11950.02 503
11951.05 529
11952.08 515
11953.11 484
11954.15 478
11955.18 492
11956.21 494
11957.24 489
11958.28 483
11959.31 499
11960.34 519
11961.37 488
11962.41 497
11963.44 471
11964.47 483
11965.51 499
11966.54 498
11967.57 474
11968.60 465
11969.64 469
11970.67 489
11971.70 478
11972.74 501
11973.77 493
11974.80 502
11975.84 493
11976.87 487
11977.90 505
11978.94 497
11979.97 507
11981.00 496
11982.04 483
11983.07 462
11984.11 447
11985.14 502
11986.17 499
11987.21 499
11988.24 479
11989.28 529
11990.31 529
11991.34 513
11992.38 527
11993.41 521
11994.45 561
11995.48 554
11996.51 514
11997.55 543
11998.58 548
11999.62 566
12000.65 537
12001.69 526
12002.72 535
12003.76 580
12004.79 546
12005.82 532
12006.86 585
12007.89 570
12008.93 544
12009.96 543
12011.00 570
12012.03 577
12013.07 605
12014.10 614
12015.14 581
12016.17 616
12017.21 619
12018.24 607
12019.28 594
12020.32 585
12021.35 580
12022.39 620
12023.42 623
12024.46 600
12025.49 615
12026.53 630
12027.56 646
12028.60 599
12029.64 597
12030.67 601
12031.71 598
12032.74 628
12033.78 653
12034.81 610
12035.85 604
12036.89 616
12037.92 620
12038.96 622
12039.99 610
12041.03 609
12042.07 579
12043.10 606
12044.14 613
12045.18 616
12046.21 557
12047.25 595
12048.29 576
12049.32 592
12050.36 600
12051.40 560
12052.43 581
12053.47 603
12054.51 587
12055.54 588
12056.58 580
12057.62 611
12058.65 618
12059.69 604
12060.73 620
12061.76 623
12062.80 597
12063.84 607
12064.88 592
12065.91 548
12066.95 522
12067.99 539
12069.03 544
12070.06 535
12071.10 520
12072.14 514
12073.18 513
12074.21 517
12075.25 526
12076.29 527
12077.33 517
12078.36 506
12079.40 474
12080.44 498
12081.48 494
12082.52 518
12083.55 501
12084.59 523
12085.63 514
12086.67 511
12087.71 530
12088.74 538
12089.78 519
12090.82 551
12091.86 527
12092.90 518
12093.94 536
12094.98 533
12096.01 545
12097.05 542
12098.09 565
12099.13 565
12100.17 594
12101.21 579
12102.25 603
12103.28 624
12104.32 634
12105.36 610
12106.40 597
12107.44 586
12108.48 575
12109.52 612
12110.56 551
12111.60 538
12112.64 530
12113.68 523
12114.72 482
12115.76 479
12116.79 475
12117.83 446
12118.87 406
12119.91 392
12120.95 433
12121.99 427
12123.03 388
12124.07 411
12125.11 430
12126.15 404
12127.19 416
12128.23 396
12129.27 400
12130.31 405
12131.35 435
12132.39 407
12133.43 396
12134.47 436
12135.51 415
12136.55 384
12137.59 417
12138.63 399
12139.67 386
12140.71 406
12141.76 389
12142.80 395
12143.84 367
12144.88 371
12145.92 399
12146.96 417
12148.00 370
12149.04 379
12150.08 416
12151.12 377
12152.16 362
12153.20 367
12154.25 362
12155.29 345
12156.33 349
12157.37 377
12158.41 372
12159.45 345
12160.49 367
12161.53 343
12162.58 374
12163.62 384
12164.66 373
12165.70 378
12166.74 337
12167.78 348
12168.82 353
12169.87 368
12170.91 376
12171.95 377
12172.99 336
12174.03 315
12175.08 326
12176.12 368
12177.16 361
12178.20 375
12179.24 349
12180.29 366
12181.33 338
12182.37 359
12183.41 364
12184.46 374
12185.50 352
12186.54 352
12187.58 360
12188.63 350
12189.67 355
12190.71 362
12191.75 338
12192.80 312
12193.84 336
12194.88 326
12195.92 325
12196.97 367
12198.01 361
12199.05 342
12200.10 331
12201.14 321
12202.18 336
12203.23 369
12204.27 331
12205.31 337
12206.36 325
12207.40 342
12208.44 353
12209.49 349
12210.53 345
12211.57 327
12212.62 337
12213.66 347
12214.70 355
12215.75 347
12216.79 337
12217.84 335
12218.88 319
12219.92 332
12220.97 322
12222.01 362
12223.06 341
12224.10 326
12225.14 339
12226.19 334
12227.23 317
12228.28 332
12229.32 309
12230.36 308
12231.41 319
12232.45 310
12233.50 336
12234.54 351
12235.59 320
12236.63 326
12237.68 310
12238.72 311
12239.77 308
12240.81 323
12241.86 353
12242.90 322
12243.94 316
12244.99 304
12246.03 333
12247.08 314
12248.13 299
12249.17 319
12250.22 333
12251.26 342
12252.31 310
12253.35 323
12254.40 301
12255.44 309
12256.49 293
12257.53 296
12258.58 296
12259.62 316
12260.67 279
12261.72 298
12262.76 302
12263.81 283
12264.85 294
12265.90 284
12266.94 283
12267.99 264
12269.04 298
12270.08 298
12271.13 285
12272.17 286
12273.22 250
12274.27 291
12275.31 270
12276.36 290
12277.41 259
12278.45 278
12279.50 280
12280.55 273
12281.59 285
12282.64 275
12283.69 272
12284.73 280
12285.78 275
12286.83 283
12287.87 271
12288.92 277
12289.97 259
12291.01 255
12292.06 296
12293.11 246
12294.15 267
12295.20 264
12296.25 274
12297.30 291
12298.34 279
12299.39 282
12300.44 268
12301.48 263
12302.53 271
12303.58 275
12304.63 277
12305.67 294
12306.72 248
12307.77 277
12308.82 274
12309.87 303
12310.91 298
12311.96 281
12313.01 277
12314.06 275
12315.10 274
12316.15 255
12317.20 276
12318.25 260
12319.30 264
12320.34 262
12321.39 232
12322.44 273
12323.49 310
12324.54 287
12325.59 264
12326.63 264
12327.68 256
12328.73 267
12329.78 282
12330.83 268
12331.88 270
12332.93 247
12333.98 251
12335.02 255
12336.07 275
12337.12 277
12338.17 259
12339.22 263
12340.27 272
12341.32 271
12342.37 273
12343.42 264
12344.47 250
12345.51 249
12346.56 268
12347.61 264
12348.66 276
12349.71 267
12350.76 267
12351.81 294
12352.86 246
12353.91 284
12354.96 262
12356.01 255
12357.06 282
12358.11 263
12359.16 289
12360.21 252
12361.26 261
12362.31 280
12363.36 278
12364.41 268
12365.46 259
12366.51 259
12367.56 270
12368.61 252
12369.66 249
12370.71 277
12371.76 257
12372.81 292
12373.86 270
12374.91 285
12375.96 281
12377.01 291
12378.06 255
12379.11 254
12380.17 272
12381.22 275
12382.27 293
12383.32 283
12384.37 273
12385.42 286
12386.47 278
12387.52 274
12388.57 284
12389.62 293
12390.67 293
12391.73 276
12392.78 280
12393.83 256
12394.88 255
12395.93 294
12396.98 274
12398.03 265
12399.09 280
12400.14 294
12401.19 276
12402.24 255
12403.29 272
12404.34 307
12405.40 285
12406.45 292
12407.50 290
12408.55 307
12409.60 286
12410.66 291
12411.71 297
12412.76 300
12413.81 295
12414.86 302
12415.92 285
12416.97 301
12418.02 300
12419.07 300
12420.13 315
12421.18 300
12422.23 301
12423.28 308
12424.34 315
12425.39 321
12426.44 286
12427.49 312
12428.55 312
12429.60 321
12430.65 311
12431.71 265
12432.76 305
12433.81 319
12434.86 314
12435.92 289
12436.97 307
12438.02 337
12439.08 335
12440.13 299
12441.18 296
12442.24 293
12443.29 320
12444.34 314
12445.40 304
12446.45 294
12447.50 316
12448.56 340
12449.61 333
12450.67 328
12451.72 327
12452.77 320
12453.83 342
12454.88 359
12455.94 313
12456.99 317
12458.04 362
12459.10 368
12460.15 372
12461.21 390
12462.26 397
12463.31 387
12464.37 383
12465.42 376
12466.48 390
12467.53 392
12468.59 453
12469.64 467
12470.70 482
12471.75 508
12472.80 547
12473.86 542
12474.91 580
12475.97 658
12477.02 671
12478.08 666
12479.13 688
12480.19 677
12481.24 669
12482.30 705
12483.35 646
12484.41 615
12485.46 594
12486.52 553
12487.57 528
12488.63 501
12489.69 448
12490.74 476
12491.80 452
12492.85 421
12493.91 383
12494.96 367
12496.02 407
12497.07 394
12498.13 349
12499.19 358
12500.24 361
12501.30 386
12502.35 387
12503.41 344
12504.47 362
12505.52 350
12506.58 373
12507.63 348
12508.69 347
12509.75 362
12510.80 353
12511.86 364
12512.91 356
12513.97 362
12515.03 383
12516.08 352
12517.14 361
12518.20 345
12519.25 384
12520.31 364
12521.37 360
12522.42 379
12523.48 340
12524.54 371
12525.59 357
12526.65 359
12527.71 368
12528.77 353
12529.82 362
12530.88 371
12531.94 366
12532.99 363
12534.05 360
12535.11 347
12536.17 373
12537.22 369
12538.28 362
12539.34 371
12540.40 401
12541.45 374
12542.51 376
12543.57 372
12544.63 366
12545.68 409
12546.74 366
12547.80 376
12548.86 411
12549.92 409
12550.97 409
12552.03 400
12553.09 409
12554.15 442
12555.21 469
12556.26 455
12557.32 471
12558.38 483
12559.44 473
12560.50 482
12561.56 427
12562.61 427
12563.67 437
12564.73 457
12565.79 472
12566.85 438
12567.91 434
12568.97 411
12570.02 428
12571.08 407
12572.14 373
12573.20 374
12574.26 400
12575.32 398
12576.38 406
12577.44 380
12578.50 381
12579.56 372
12580.61 391
12581.67 357
12582.73 372
12583.79 376
12584.85 374
12585.91 367
12586.97 365
12588.03 367
12589.09 366
12590.15 375
12591.21 361
12592.27 372
12593.33 360
12594.39 362
12595.45 393
12596.51 395
12597.57 379
12598.63 370
12599.69 381
12600.75 375
12601.81 386
12602.87 369
12603.93 385
12604.99 380
12606.05 389
12607.11 368
12608.17 383
12609.23 403
12610.29 392
12611.35 405
12612.41 386
12613.47 413
12614.53 414
12615.59 408
12616.66 417
12617.72 454
12618.78 460
12619.84 447
12620.90 427
12621.96 420
12623.02 377
12624.08 422
12625.14 431
12626.20 417
12627.26 448
12628.33 432
12629.39 436
12630.45 425
12631.51 447
12632.57 449
12633.63 427
12634.69 461
12635.76 417
12636.82 412
12637.88 441
12638.94 410
12640.00 419
12641.06 394
12642.13 385
12643.19 385
12644.25 405
12645.31 411
12646.37 375
12647.44 402
12648.50 393
12649.56 401
12650.62 367
12651.68 379
12652.75 360
12653.81 384
12654.87 392
12655.93 394
12657.00 396
12658.06 388
12659.12 403
12660.18 394
12661.25 388
12662.31 353
12663.37 389
12664.43 407
12665.50 388
12666.56 387
12667.62 391
12668.69 426
12669.75 433
12670.81 430
12671.88 409
12672.94 369
12674.00 401
12675.06 414
12676.13 412
12677.19 455
12678.25 430
12679.32 452
12680.38 438
12681.44 426
12682.51 433
12683.57 438
12684.64 454
12685.70 435
12686.76 420
12687.83 460
12688.89 492
12689.95 474
12691.02 493
12692.08 474
12693.15 451
12694.21 446
12695.27 467
12696.34 488
12697.40 491
12698.47 491
12699.53 499
12700.59 516
12701.66 525
12702.72 536
12703.79 539
12704.85 560
12705.92 586
12706.98 552
12708.05 543
12709.11 591
12710.18 563
12711.24 568
12712.30 568
12713.37 554
12714.43 543
12715.50 545
12716.56 551
12717.63 539
12718.69 535
12719.76 521
12720.82 525
12721.89 535
12722.95 525
12724.02 511
12725.09 514
12726.15 510
12727.22 518
12728.28 543
12729.35 558
12730.41 555
12731.48 596
12732.54 571
12733.61 623
12734.68 607
12735.74 632
12736.81 597
12737.87 591
12738.94 588
12740.00 568
12741.07 584
12742.14 528
12743.20 556
12744.27 521
12745.33 488
12746.40 494
12747.47 471
12748.53 461
12749.60 456
12750.67 443
12751.73 413
12752.80 442
12753.87 406
12754.93 425
12756.00 449
12757.07 432
12758.13 398
12759.20 434
12760.27 432
12761.33 434
12762.40 409
12763.47 386
12764.53 412
12765.60 400
12766.67 403
12767.73 386
12768.80 406
12769.87 386
12770.94 395
12772.00 356
12773.07 380
12774.14 372
12775.21 366
12776.27 390
12777.34 371
12778.41 359
12779.48 388
12780.54 356
12781.61 371
12782.68 384
12783.75 394
12784.81 397
12785.88 365
12786.95 351
12788.02 375
12789.09 342
12790.15 358
12791.22 364
12792.29 361
12793.36 360
12794.43 342
12795.49 360
12796.56 354
12797.63 374
12798.70 342
12799.77 354
12800.84 360
12801.90 343
12802.97 359
12804.04 365
12805.11 333
12806.18 350
12807.25 352
12808.32 355
12809.39 367
12810.45 327
12811.52 357
12812.59 337
12813.66 349
12814.73 357
12815.80 383
12816.87 384
12817.94 394
12819.01 377
12820.08 361
12821.15 403
12822.21 377
12823.28 385
12824.35 363
12825.42 383
12826.49 395
12827.56 378
12828.63 395
12829.70 377
12830.77 358
12831.84 355
12832.91 394
12833.98 357
12835.05 342
12836.12 356
12837.19 353
12838.26 356
12839.33 331
12840.40 338
12841.47 332
12842.54 329
12843.61 369
12844.68 345
12845.75 294
12846.82 321
12847.89 327
12848.96 326
12850.03 339
12851.10 335
12852.18 340
12853.25 299
12854.32 309
12855.39 341
12856.46 290
12857.53 275
12858.60 331
12859.67 306
12860.74 294
12861.81 292
12862.88 297
12863.96 305
12865.03 291
12866.10 279
12867.17 277
12868.24 286
12869.31 289
12870.38 296
12871.45 293
12872.53 250
12873.60 270
12874.67 273
12875.74 277
12876.81 267
12877.88 263
12878.96 276
12880.03 270
12881.10 280
12882.17 271
12883.24 270
12884.31 283
12885.39 270
12886.46 291
12887.53 294
12888.60 269
12889.68 284
12890.75 245
12891.82 254
12892.89 289
12893.96 251
12895.04 274
12896.11 253
12897.18 266
12898.25 246
12899.33 256
12900.40 287
12901.47 253
12902.54 258
12903.62 244
12904.69 259
12905.76 251
12906.84 234
12907.91 245
12908.98 258
12910.06 255
12911.13 240
12912.20 238
12913.27 268
12914.35 288
12915.42 267
12916.49 246
12917.57 226
12918.64 230
12919.71 256
12920.79 247
12921.86 229
12922.94 229
12924.01 258
12925.08 259
12926.16 279
12927.23 246
12928.30 246
12929.38 257
12930.45 258
12931.53 252
12932.60 242
12933.67 228
12934.75 238
12935.82 243
12936.90 241
12937.97 221
12939.04 249
12940.12 249
12941.19 242
12942.27 227
12943.34 222
12944.42 224
12945.49 261
12946.56 240
12947.64 239
12948.71 234
12949.79 229
12950.86 238
12951.94 231
12953.01 226
12954.09 218
12955.16 211
12956.24 213
12957.31 227
12958.39 238
12959.46 242
12960.54 225
12961.61 229
12962.69 222
12963.76 222
12964.84 244
12965.91 215
12966.99 213
12968.07 231
12969.14 235
12970.22 216
12971.29 239
12972.37 236
12973.44 219
12974.52 207
12975.59 226
12976.67 221
12977.75 242
12978.82 231
12979.90 261
12980.97 246
12982.05 259
12983.13 240
12984.20 277
12985.28 228
12986.35 211
12987.43 206
12988.51 229
12989.58 229
12990.66 244
12991.74 234
12992.81 235
12993.89 228
12994.97 214
12996.04 234
12997.12 243
12998.20 226
12999.27 226
13000.35 229
13001.43 238
13002.50 218
13003.58 257
13004.66 264
13005.73 233
13006.81 245
13007.89 233
13008.97 249
13010.04 227
13011.12 221
13012.20 240
13013.27 247
13014.35 235
13015.43 221
13016.51 218
13017.58 230
13018.66 228
13019.74 231
13020.82 227
13021.89 253
13022.97 248
13024.05 214
13025.13 223
13026.21 228
13027.28 236
13028.36 227
13029.44 240
13030.52 233
13031.60 238
13032.67 245
13033.75 256
13034.83 239
13035.91 216
13036.99 246
13038.07 234
13039.14 260
13040.22 243
13041.30 239
13042.38 254
13043.46 239
13044.54 252
13045.62 228
13046.69 255
13047.77 256
13048.85 258
13049.93 247
13051.01 246
13052.09 260
13053.17 210
13054.25 237
13055.33 239
13056.40 256
13057.48 268
13058.56 261
13059.64 250
13060.72 235
13061.80 248
13062.88 237
13063.96 243
13065.04 249
13066.12 231
13067.20 247
13068.28 241
13069.36 243
13070.44 265
13071.52 250
13072.60 234
13073.68 245
13074.76 237
13075.84 223
13076.92 240
13078.00 244
13079.08 236
13080.16 237
13081.24 229
13082.32 245
13083.40 237
13084.48 236
13085.56 246
13086.64 236
13087.72 243
13088.80 251
13089.88 274
13090.96 249
13092.04 233
13093.12 244
13094.20 231
13095.28 247
13096.36 253
13097.44 219
13098.52 235
13099.61 213
13100.69 230
13101.77 242
13102.85 278
13103.93 264
13105.01 248
13106.09 259
13107.17 266
13108.25 260
13109.34 264
13110.42 248
13111.50 262
13112.58 273
13113.66 249
13114.74 249
13115.82 259
13116.91 264
13117.99 267
13119.07 274
13120.15 282
13121.23 267
13122.31 297
13123.40 281
13124.48 266
13125.56 287
13126.64 284
13127.72 273
13128.81 260
13129.89 276
13130.97 257
13132.05 270
13133.14 276
13134.22 278
13135.30 267
13136.38 257
13137.47 269
13138.55 267
13139.63 249
13140.71 252
13141.80 269
13142.88 274
13143.96 273
13145.04 261
13146.13 261
13147.21 276
13148.29 260
13149.38 258
13150.46 262
13151.54 281
13152.62 275
13153.71 298
13154.79 284
13155.87 276
13156.96 267
13158.04 260
13159.12 274
13160.21 277
13161.29 282
13162.37 251
13163.46 268
13164.54 256
13165.62 262
13166.71 235
13167.79 246
13168.88 267
13169.96 245
13171.04 267
13172.13 269
13173.21 261
13174.30 267
13175.38 250
13176.46 260
13177.55 259
13178.63 254
13179.72 244
13180.80 263
13181.88 252
13182.97 264
13184.05 257
13185.14 284
13186.22 259
13187.31 251
13188.39 273
13189.48 277
13190.56 269
13191.65 301
13192.73 293
13193.81 277
13194.90 268
13195.98 286
13197.07 266
13198.15 261
13199.24 271
13200.32 277
13201.41 268
13202.49 297
13203.58 272
13204.67 300
13205.75 273
13206.84 297
13207.92 274
13209.01 260
13210.09 288
13211.18 294
13212.26 290
13213.35 268
13214.43 286
13215.52 280
13216.61 288
13217.69 294
13218.78 266
13219.86 282
13220.95 286
13222.04 272
13223.12 295
13224.21 309
13225.29 302
13226.38 267
13227.47 277
13228.55 274
13229.64 316
13230.72 311
13231.81 319
13232.90 309
13233.98 297
13235.07 303
13236.16 299
13237.24 295
13238.33 299
13239.42 289
13240.50 296
13241.59 299
13242.68 292
13243.76 295
13244.85 304
13245.94 313
13247.02 288
13248.11 310
13249.20 299
13250.29 316
13251.37 348
13252.46 323
13253.55 312
13254.63 324
13255.72 309
13256.81 304
13257.90 287
13258.98 329
13260.07 324
13261.16 315
13262.25 327
13263.33 331
13264.42 313
13265.51 337
13266.60 325
13267.69 344
13268.77 351
13269.86 327
13270.95 330
13272.04 316
13273.13 360
13274.21 359
13275.30 383
13276.39 378
13277.48 382
13278.57 337
13279.65 357
13280.74 370
13281.83 339
13282.92 337
13284.01 334
13285.10 387
13286.19 376
13287.27 381
13288.36 364
13289.45 368
13290.54 381
13291.63 380
13292.72 347
13293.81 385
13294.90 382
13295.98 391
13297.07 375
13298.16 391
13299.25 392
13300.34 420
13301.43 415
13302.52 374
13303.61 390
13304.70 386
13305.79 444
13306.88 409
13307.97 396
13309.06 413
13310.15 413
13311.24 413
13312.32 443
13313.41 425
13314.50 399
13315.59 415
13316.68 461
13317.77 425
13318.86 400
13319.95 412
13321.04 446
13322.13 439
13323.22 411
13324.31 442
13325.40 428
13326.49 463
13327.58 450
13328.68 446
13329.77 470
13330.86 487
13331.95 468
13333.04 485
13334.13 473
13335.22 451
13336.31 466
13337.40 471
13338.49 481
13339.58 498
13340.67 480
13341.76 473
13342.85 484
13343.94 473
13345.04 493
13346.13 500
13347.22 513
13348.31 478
13349.40 500
13350.49 491
13351.58 468
13352.67 465
13353.77 475
13354.86 471
13355.95 478
13357.04 472
13358.13 483
13359.22 509
13360.31 497
13361.41 526
13362.50 551
13363.59 518
13364.68 544
13365.77 530
13366.87 535
13367.96 569
13369.05 580
13370.14 552
13371.23 557
13372.33 599
13373.42 576
13374.51 537
13375.60 528
13376.69 545
13377.79 518
13378.88 529
13379.97 493
13381.06 476
13382.16 465
13383.25 482
13384.34 450
13385.43 408
13386.53 412
13387.62 460
13388.71 402
13389.81 420
13390.90 405
13391.99 424
13393.08 397
13394.18 427
13395.27 452
13396.36 405
13397.46 400
13398.55 388
13399.64 393
13400.74 396
13401.83 397
13402.92 392
13404.02 407
13405.11 361
13406.20 382
13407.30 388
13408.39 384
13409.48 388
13410.58 404
13411.67 390
13412.77 386
13413.86 400
13414.95 394
13416.05 380
13417.14 384
13418.23 385
13419.33 378
13420.42 386
13421.52 417
13422.61 382
13423.71 421
13424.80 389
13425.89 375
13426.99 398
13428.08 426
13429.18 408
13430.27 428
13431.37 419
13432.46 417
13433.56 402
13434.65 406
13435.74 424
13436.84 412
13437.93 403
13439.03 406
13440.12 427
13441.22 416
13442.31 407
13443.41 409
13444.50 431
13445.60 400
13446.69 424
13447.79 422
13448.88 403
13449.98 412
13451.08 428
13452.17 426
13453.27 431
13454.36 403
13455.46 410
13456.55 438
13457.65 451
13458.74 457
13459.84 435
13460.94 443
13462.03 446
13463.13 479
13464.22 438
13465.32 464
13466.41 453
13467.51 453
13468.61 450
13469.70 432
13470.80 447
13471.90 464
13472.99 443
13474.09 420
13475.18 432
13476.28 461
13477.38 472
13478.47 467
13479.57 479
13480.67 483
13481.76 484
13482.86 480
13483.96 473
13485.05 508
13486.15 471
13487.25 465
13488.34 505
13489.44 509
13490.54 485
13491.63 500
13492.73 534
13493.83 491
13494.93 501
13496.02 496
13497.12 559
13498.22 567
13499.31 522
13500.41 537
13501.51 537
13502.61 562
13503.70 544
13504.80 560
13505.90 556
13507.00 544
13508.09 539
13509.19 576
13510.29 581
13511.39 586
13512.49 541
13513.58 542
13514.68 540
13515.78 520
13516.88 547
13517.98 526
13519.07 524
13520.17 506
13521.27 483
13522.37 487
13523.47 461
13524.57 471
13525.66 482
13526.76 478
13527.86 468
13528.96 440
13530.06 440
13531.16 466
13532.25 471
13533.35 447
13534.45 444
13535.55 418
13536.65 441
13537.75 433
13538.85 421
13539.95 423
13541.05 400
13542.14 402
13543.24 406
13544.34 417
13545.44 404
13546.54 407
13547.64 407
13548.74 398
13549.84 381
13550.94 362
13552.04 378
13553.14 368
13554.24 365
13555.34 372
13556.44 373
13557.54 364
13558.64 373
13559.74 367
13560.84 389
13561.94 352
13563.04 370
13564.13 375
13565.23 367
13566.34 346
13567.44 350
13568.54 365
13569.64 367
13570.74 384
13571.84 386
13572.94 379
13574.04 375
13575.14 363
13576.24 389
13577.34 349
13578.44 354
13579.54 408
13580.64 385
13581.74 367
13582.84 374
13583.94 373
13585.04 359
13586.14 365
13587.24 352
13588.35 397
13589.45 384
13590.55 366
13591.65 381
13592.75 357
13593.85 360
13594.95 385
13596.05 398
13597.15 381
13598.26 356
13599.36 378
13600.46 354
13601.56 373
13602.66 364
13603.76 386
13604.86 389
13605.97 382
13607.07 361
13608.17 363
13609.27 370
13610.37 381
13611.47 374
13612.58 371
13613.68 352
13614.78 379
13615.88 394
13616.98 366
13618.09 374
13619.19 355
13620.29 371
13621.39 338
13622.50 365
13623.60 347
13624.70 374
13625.80 397
13626.91 396
13628.01 377
13629.11 383
13630.21 355
13631.32 398
13632.42 409
13633.52 378
13634.62 374
13635.73 375
13636.83 406
13637.93 365
13639.04 377
13640.14 384
13641.24 340
13642.35 345
13643.45 380
13644.55 370
13645.65 397
13646.76 410
13647.86 405
13648.96 396
13650.07 374
13651.17 392
13652.28 381
13653.38 396
13654.48 384
13655.59 391
13656.69 381
13657.79 385
13658.90 384
13660.00 379
13661.11 390
13662.21 394
13663.31 387
13664.42 374
13665.52 385
13666.63 383
13667.73 384
13668.83 368
13669.94 397
13671.04 376
13672.15 379
13673.25 394
13674.36 376
13675.46 405
13676.56 393
13677.67 402
13678.77 401
13679.88 405
13680.98 377
13682.09 391
13683.19 384
13684.30 395
13685.40 395
13686.51 379
13687.61 395
13688.72 393
13689.82 410
13690.93 413
13692.03 430
13693.14 411
13694.24 381
13695.35 407
13696.45 419
13697.56 403
13698.66 409
13699.77 412
13700.87 453
13701.98 414
13703.09 429
13704.19 452
13705.30 432
13706.40 439
13707.51 437
13708.61 467
13709.72 467
13710.83 469
13711.93 479
13713.04 442
13714.14 455
13715.25 433
13716.36 458
13717.46 467
13718.57 476
13719.67 492
13720.78 527
13721.89 497
13722.99 495
13724.10 522
13725.21 490
13726.31 539
13727.42 535
13728.53 525
13729.63 512
13730.74 529
13731.85 503
13732.95 522
13734.06 551
13735.17 560
13736.27 521
13737.38 535
13738.49 540
13739.59 557
13740.70 549
13741.81 533
13742.92 565
13744.02 560
13745.13 551
13746.24 576
13747.35 625
13748.45 622
13749.56 601
13750.67 641
13751.78 646
13752.88 688
13753.99 677
13755.10 698
13756.21 730
13757.31 745
13758.42 761
13759.53 838
13760.64 783
13761.75 786
13762.85 841
13763.96 885
13765.07 856
13766.18 861
13767.29 854
13768.39 858
13769.50 883
13770.61 876
13771.72 881
13772.83 815
13773.94 788
13775.04 784
13776.15 799
13777.26 800
13778.37 759
13779.48 751
13780.59 743
13781.70 712
13782.80 658
13783.91 656
13785.02 610
13786.13 611
13787.24 619
13788.35 570
13789.46 559
13790.57 564
13791.68 515
13792.79 544
13793.90 488
13795.00 498
13796.11 504
13797.22 484
13798.33 481
13799.44 470
13800.55 457
13801.66 459
13802.77 457
13803.88 440
13804.99 457
13806.10 448
13807.21 442
13808.32 450
13809.43 435
13810.54 417
13811.65 425
13812.76 423
13813.87 431
13814.98 427
13816.09 424
13817.20 429
13818.31 412
13819.42 443
13820.53 420
13821.64 457
13822.75 446
13823.86 417
13824.97 418
13826.08 427
13827.19 398
13828.30 431
13829.41 448
13830.53 404
13831.64 409
13832.75 434
13833.86 440
13834.97 399
13836.08 437
13837.19 450
13838.30 420
13839.41 434
13840.52 439
13841.64 459
13842.75 405
13843.86 424
13844.97 425
13846.08 414
13847.19 425
13848.30 436
13849.41 428
13850.53 447
13851.64 450
13852.75 441
13853.86 430
13854.97 431
13856.08 432
13857.20 445
13858.31 430
13859.42 449
13860.53 454
13861.64 455
13862.76 433
13863.87 446
13864.98 448
13866.09 421
13867.20 436
13868.32 478
13869.43 462
13870.54 441
13871.65 441
13872.77 433
13873.88 487
13874.99 445
13876.10 466
13877.22 445
13878.33 464
13879.44 450
13880.55 464
13881.67 439
13882.78 445
13883.89 460
13885.01 449
13886.12 472
13887.23 463
13888.34 486
13889.46 487
13890.57 518
13891.68 520
13892.80 496
13893.91 511
13895.02 540
13896.14 528
13897.25 529
13898.36 535
13899.48 526
13900.59 515
13901.70 523
13902.82 523
13903.93 496
13905.05 478
13906.16 476
13907.27 484
13908.39 470
13909.50 447
13910.61 438
13911.73 431
13912.84 410
13913.96 424
13915.07 414
13916.19 413
13917.30 429
13918.41 428
13919.53 407
13920.64 394
13921.76 386
13922.87 402
13923.99 434
13925.10 409
13926.21 395
13927.33 387
13928.44 377
13929.56 383
13930.67 383
13931.79 411
13932.90 366
13934.02 399
13935.13 405
13936.25 387
13937.36 386
13938.48 385
13939.59 381
13940.71 402
13941.82 394
13942.94 409
13944.05 382
13945.17 384
13946.28 384
13947.40 374
13948.52 353
13949.63 355
13950.75 369
13951.86 356
13952.98 361
13954.09 364
13955.21 362
13956.32 365
13957.44 377
13958.56 358
13959.67 346
13960.79 362
13961.90 382
13963.02 359
13964.14 354
13965.25 344
13966.37 366
13967.48 372
13968.60 375
13969.72 373
13970.83 377
13971.95 371
13973.07 346
13974.18 341
13975.30 346
13976.42 357
13977.53 367
13978.65 377
13979.77 343
13980.88 350
13982.00 351
13983.12 366
13984.23 375
13985.35 352
13986.47 324
13987.58 359
13988.70 350
13989.82 352
13990.94 343
13992.05 342
13993.17 381
13994.29 367
13995.40 379
13996.52 348
13997.64 380
13998.76 376
13999.87 364
14000.99 363
14002.11 359
14003.23 387
14004.35 360
14005.46 373
14006.58 355
14007.70 375
14008.82 377
14009.93 354
14011.05 367
14012.17 366
14013.29 368
14014.41 397
14015.52 375
14016.64 356
14017.76 375
14018.88 361
14020.00 345
14021.12 367
14022.23 370
14023.35 373
14024.47 351
14025.59 353
14026.71 361
14027.83 345
14028.95 350
14030.06 390
14031.18 378
14032.30 382
14033.42 367
14034.54 367
14035.66 367
14036.78 387
14037.90 387
14039.02 338
14040.14 378
14041.25 395
14042.37 389
14043.49 372
14044.61 387
14045.73 392
14046.85 376
14047.97 407
14049.09 378
14050.21 403
14051.33 421
14052.45 422
14053.57 416
14054.69 395
14055.81 382
14056.93 424
14058.05 417
14059.17 381
14060.29 413
14061.41 412
14062.53 441
14063.65 452
14064.77 455
14065.89 440
14067.01 414
14068.13 456
14069.25 473
14070.37 478
14071.49 458
14072.61 455
14073.73 468
14074.85 464
14075.97 467
14077.09 489
14078.21 490
14079.33 491
14080.45 488
14081.57 470
14082.69 498
14083.82 479
14084.94 493
14086.06 492
14087.18 491
14088.30 513
14089.42 498
14090.54 507
14091.66 514
14092.78 511
14093.91 504
14095.03 509
14096.15 514
14097.27 520
14098.39 527
14099.51 522
14100.63 543
14101.76 512
14102.88 524
14104.00 488
14105.12 519
14106.24 495
14107.36 483
14108.49 487
14109.61 479
14110.73 444
14111.85 431
14112.97 444
14114.10 443
14115.22 406
14116.34 399
14117.46 436
14118.58 405
14119.71 409
14120.83 388
14121.95 388
14123.07 387
14124.20 391
14125.32 369
14126.44 392
14127.56 378
14128.69 351
14129.81 366
14130.93 394
14132.06 384
14133.18 335
14134.30 349
14135.42 341
14136.55 360
14137.67 351
14138.79 361
14139.92 356
14141.04 336
14142.16 349
14143.29 361
14144.41 365
14145.53 349
14146.66 353
14147.78 330
14148.90 338
14150.03 340
14151.15 337
14152.27 337
14153.40 338
14154.52 324
14155.64 335
14156.77 336
14157.89 354
14159.02 330
14160.14 314
14161.26 306
14162.39 308
14163.51 334
14164.64 329
14165.76 344
14166.88 335
14168.01 317
14169.13 310
14170.26 313
14171.38 338
14172.51 331
14173.63 316
14174.75 322
14175.88 346
14177.00 315
14178.13 323
14179.25 324
14180.38 347
14181.50 313
14182.63 333
14183.75 339
14184.88 328
14186.00 299
14187.13 311
14188.25 281
14189.38 292
14190.50 288
14191.63 310
14192.75 324
14193.88 297
14195.00 304
14196.13 313
14197.25 287
14198.38 285
14199.50 276
14200.63 305
14201.76 273
14202.88 284
14204.01 311
14205.13 268
14206.26 287
14207.38 299
14208.51 300
14209.64 294
14210.76 261
14211.89 257
14213.01 300
14214.14 273
14215.27 298
14216.39 272
14217.52 276
14218.64 276
14219.77 285
14220.90 285
14222.02 290
14223.15 319
14224.28 283
14225.40 274
14226.53 267
14227.66 275
14228.78 286
14229.91 277
14231.04 270
14232.16 259
14233.29 289
14234.42 268
14235.54 252
14236.67 269
14237.80 270
14238.92 275
14240.05 283
14241.18 248
14242.31 236
14243.43 282
14244.56 260
14245.69 256
14246.82 245
14247.94 279
14249.07 274
14250.20 271
14251.33 260
14252.45 259
14253.58 286
14254.71 260
14255.84 238
14256.96 247
14258.09 227
14259.22 253
14260.35 265
14261.47 256
14262.60 247
14263.73 259
14264.86 256
14265.99 241
14267.12 240
14268.24 240
14269.37 243
14270.50 263
14271.63 257
14272.76 244
14273.89 228
14275.01 275
14276.14 238
14277.27 229
14278.40 246
14279.53 239
14280.66 243
14281.79 242
14282.91 228
14284.04 252
14285.17 240
14286.30 243
14287.43 229
14288.56 245
14289.69 235
14290.82 248
14291.95 248
14293.08 234
14294.20 231
14295.33 217
14296.46 239
14297.59 233
14298.72 230
14299.85 229
14300.98 245
14302.11 230
14303.24 235
14304.37 242
14305.50 235
14306.63 212
14307.76 237
14308.89 234
14310.02 206
14311.15 225
14312.28 247
14313.41 228
14314.54 233
14315.67 220
14316.80 227
14317.93 213
14319.06 216
14320.19 234
14321.32 234
14322.45 198
14323.58 210
14324.71 213
14325.84 222
14326.97 206
14328.10 207
14329.23 223
14330.36 211
14331.49 222
14332.62 218
14333.76 196
14334.89 199
14336.02 214
14337.15 224
14338.28 212
14339.41 223
14340.54 207
14341.67 218
14342.80 235
14343.93 195
14345.07 196
14346.20 228
14347.33 219
14348.46 223
14349.59 229
14350.72 178
14351.85 210
14352.99 199
14354.12 194
14355.25 209
14356.38 202
14357.51 222
14358.64 217
14359.78 212
14360.91 222
14362.04 225
14363.17 207
14364.30 232
14365.44 198
14366.57 223
14367.70 201
14368.83 214
14369.96 221
14371.10 221
14372.23 219
14373.36 213
14374.49 225
14375.63 236
14376.76 213
14377.89 192
14379.02 230
14380.16 226
14381.29 220
14382.42 227
14383.55 207
14384.69 201
14385.82 198
14386.95 214
14388.09 241
14389.22 217
14390.35 211
14391.49 225
14392.62 238
14393.75 228
14394.89 220
14396.02 217
14397.15 213
14398.28 223
14399.42 203
14400.55 227
14401.69 213
14402.82 208
14403.95 228
14405.09 220
14406.22 218
14407.35 216
14408.49 236
14409.62 231
14410.75 200
14411.89 200
14413.02 219
14414.16 235
14415.29 232
14416.42 228
14417.56 207
14418.69 220
14419.83 228
14420.96 223
14422.10 222
14423.23 225
14424.36 222
14425.50 237
14426.63 221
14427.77 229
14428.90 195
14430.04 231
14431.17 199
14432.31 224
14433.44 219
14434.58 208
14435.71 228
14436.85 219
14437.98 233
14439.12 248
14440.25 228
14441.39 215
14442.52 234
14443.66 234
14444.79 225
14445.93 214
14447.06 214
14448.20 223
14449.33 238
14450.47 233
14451.60 229
14452.74 238
14453.87 224
14455.01 250
14456.14 216
14457.28 244
14458.42 257
14459.55 249
14460.69 265
14461.82 238
14462.96 244
14464.10 255
14465.23 254
14466.37 251
14467.50 229
14468.64 253
14469.78 269
14470.91 255
14472.05 249
14473.18 279
14474.32 240
14475.46 253
14476.59 245
14477.73 243
14478.87 216
14480.00 258
14481.14 273
14482.28 235
14483.41 242
14484.55 243
14485.69 247
14486.82 245
14487.96 240
14489.10 245
14490.23 215
14491.37 247
14492.51 229
14493.65 210
14494.78 237
14495.92 242
14497.06 243
14498.19 252
14499.33 235
14500.47 252
14501.61 253
14502.74 270
14503.88 253
14505.02 227
14506.16 236
14507.29 245
14508.43 240
14509.57 263
14510.71 238
14511.85 242
14512.98 236
14514.12 242
14515.26 234
14516.40 235
14517.54 245
14518.67 238
14519.81 208
14520.95 203
14522.09 222
14523.23 219
14524.36 244
14525.50 236
14526.64 238
14527.78 211
14528.92 252
14530.06 238
14531.19 218
14532.33 233
14533.47 226
14534.61 232
14535.75 206
14536.89 198
14538.03 230
14539.17 226
14540.31 221
14541.44 223
14542.58 231
14543.72 220
14544.86 245
14546.00 227
14547.14 207
14548.28 225
14549.42 244
14550.56 242
14551.70 232
14552.84 238
14553.98 249
14555.12 247
14556.25 229
14557.39 247
14558.53 249
14559.67 232
14560.81 243
14561.95 214
14563.09 250
14564.23 234
14565.37 250
14566.51 240
14567.65 228
14568.79 238
14569.93 230
14571.07 233
14572.21 240
14573.35 240
14574.49 234
14575.63 239
14576.77 251
14577.92 237
14579.06 245
14580.20 251
14581.34 248
14582.48 243
14583.62 237
14584.76 263
14585.90 266
14587.04 252
14588.18 280
14589.32 276
14590.46 240
14591.60 242
14592.74 272
14593.89 266
14595.03 258
14596.17 253
14597.31 275
14598.45 298
14599.59 263
14600.73 255
14601.87 245
14603.02 281
14604.16 264
14605.30 275
14606.44 291
14607.58 273
14608.72 318
14609.86 321
14611.01 300
14612.15 290
14613.29 261
14614.43 290
14615.57 287
14616.72 269
14617.86 261
14619.00 262
14620.14 290
14621.28 304
14622.43 276
14623.57 321
14624.71 308
14625.85 300
14627.00 297
14628.14 342
14629.28 332
14630.42 316
14631.56 327
14632.71 339
14633.85 343
14634.99 331
14636.14 359
14637.28 367
14638.42 359
14639.56 356
14640.71 351
14641.85 330
14642.99 319
14644.14 326
14645.28 339
14646.42 293
14647.56 298
14648.71 311
14649.85 295
14650.99 279
14652.14 261
14653.28 249
14654.42 261
14655.57 261
14656.71 257
14657.85 270
14659.00 251
14660.14 253
14661.29 219
14662.43 219
14663.57 228
14664.72 241
14665.86 205
14667.00 224
14668.15 219
14669.29 216
14670.44 221
14671.58 203
14672.73 189
14673.87 200
14675.01 218
14676.16 213
14677.30 187
14678.45 201
14679.59 185
14680.74 209
14681.88 232
14683.02 216
14684.17 228
14685.31 212
14686.46 202
14687.60 222
14688.75 210
14689.89 205
14691.04 189
14692.18 202
14693.33 215
14694.47 217
14695.62 198
14696.76 188
14697.91 179
14699.05 188
14700.20 214
14701.34 196
14702.49 182
14703.63 202
14704.78 197
14705.92 206
14707.07 213
14708.22 180
14709.36 192
14710.51 178
14711.65 200
14712.80 190
14713.94 196
14715.09 179
14716.23 185
14717.38 183
14718.53 200
14719.67 180
14720.82 188
14721.96 209
14723.11 207
14724.26 181
14725.40 183
14726.55 188
14727.70 192
14728.84 202
14729.99 194
14731.13 188
14732.28 188
14733.43 182
14734.57 188
14735.72 192
14736.87 188
14738.01 171
14739.16 186
14740.31 194
14741.45 203
14742.60 174
14743.75 180
14744.89 188
14746.04 177
14747.19 175
14748.34 164
14749.48 171
14750.63 177
14751.78 175
14752.92 194
14754.07 185
14755.22 177
14756.37 186
14757.51 170
14758.66 191
14759.81 178
14760.96 171
14762.10 177
14763.25 178
14764.40 187
14765.55 163
14766.70 176
14767.84 176
14768.99 178
14770.14 157
14771.29 159
14772.43 174
14773.58 148
14774.73 172
14775.88 196
14777.03 180
14778.18 183
14779.32 179
14780.47 175
14781.62 168
14782.77 166
14783.92 176
14785.07 155
14786.21 181
14787.36 163
14788.51 145
14789.66 145
14790.81 176
14791.96 179
14793.11 182
14794.26 164
14795.40 161
14796.55 170
14797.70 153
14798.85 162
14800.00 168
14801.15 160
14802.30 164
14803.45 175
14804.60 160
14805.75 162
14806.90 154
14808.05 140
14809.19 143
14810.34 168
14811.49 171
14812.64 136
14813.79 151
14814.94 136
14816.09 136
14817.24 155
14818.39 143
14819.54 142
14820.69 163
14821.84 138
14822.99 137
14824.14 137
14825.29 158
14826.44 160
14827.59 164
14828.74 156
14829.89 159
14831.04 169
14832.19 155
14833.34 147
14834.49 157
14835.64 136
14836.79 149
14837.95 153
14839.10 156
14840.25 147
14841.40 152
14842.55 151
14843.70 171
14844.85 142
14846.00 141
14847.15 145
14848.30 153
14849.45 137
14850.60 159
14851.76 150
14852.91 140
14854.06 143
14855.21 142
14856.36 149
14857.51 136
14858.66 129
14859.81 140
14860.97 142
14862.12 163
14863.27 147
14864.42 122
14865.57 152
14866.72 150
14867.88 138
14869.03 149
14870.18 156
14871.33 172
14872.48 154
14873.64 148
14874.79 148
14875.94 141
14877.09 142
14878.24 126
14879.40 133
14880.55 146
14881.70 133
14882.85 153
14884.00 130
14885.16 133
14886.31 147
14887.46 134
14888.61 145
14889.77 144
14890.92 132
14892.07 149
14893.23 149
14894.38 151
14895.53 138
14896.68 122
14897.84 126
14898.99 134
14900.14 149
14901.30 132
14902.45 137
14903.60 152
14904.75 135
14905.91 113
14907.06 124
14908.21 137
14909.37 140
14910.52 142
14911.67 136
14912.83 137
14913.98 134
14915.14 148
14916.29 145
14917.44 149
14918.60 147
14919.75 139
14920.90 135
14922.06 133
14923.21 140
14924.37 150
14925.52 142
14926.67 130
14927.83 121
14928.98 125
14930.14 132
14931.29 135
14932.44 133
14933.60 143
14934.75 129
14935.91 133
14937.06 128
14938.22 136
14939.37 143
14940.52 117
14941.68 138
14942.83 127
14943.99 140
14945.14 133
14946.30 130
14947.45 131
14948.61 148
14949.76 140
14950.92 137
14952.07 128
14953.23 148
14954.38 165
14955.54 123
14956.69 128
14957.85 130
14959.00 125
14960.16 141
14961.31 151
14962.47 138
14963.62 137
14964.78 145
14965.94 151
14967.09 132
14968.25 125
14969.40 140
14970.56 159
14971.71 133
14972.87 138
14974.03 144
14975.18 124
14976.34 127
14977.49 125
14978.65 138
14979.81 132
14980.96 136
14982.12 153
14983.27 149
14984.43 131
14985.59 135
14986.74 138
14987.90 158
14989.06 149
14990.21 131
14991.37 116
14992.53 145
14993.68 151
14994.84 128
14996.00 145
14997.15 137
14998.31 128
14999.47 150
15000.62 134
15001.78 130
15002.94 142
15004.09 137
15005.25 129
15006.41 129
15007.56 130
15008.72 126
15009.88 145
15011.04 139
15012.19 143
15013.35 141
15014.51 142
15015.67 164
15016.82 127
15017.98 116
15019.14 148
15020.30 134
15021.45 132
15022.61 152
15023.77 146
15024.93 142
15026.08 145
15027.24 126
15028.40 136
15029.56 133
15030.72 133
15031.87 155
15033.03 146
15034.19 154
15035.35 147
15036.51 146
15037.67 137
15038.82 155
15039.98 141
15041.14 123
15042.30 128
15043.46 141
15044.62 144
15045.78 147
15046.93 143
15048.09 127
15049.25 146
15050.41 157
15051.57 144
15052.73 133
15053.89 142
15055.05 144
15056.20 120
15057.36 136
15058.52 159
15059.68 133
15060.84 150
15062.00 136
15063.16 161
15064.32 155
15065.48 131
15066.64 126
15067.80 147
15068.96 134
15070.12 122
15071.28 145
15072.44 151
15073.60 139
15074.76 131
15075.91 137
15077.07 151
15078.23 137
15079.39 147
15080.55 147
15081.71 132
15082.87 156
15084.03 162
15085.19 150
15086.35 159
15087.51 139
15088.68 152
15089.84 141
15091.00 162
15092.16 152
15093.32 134
15094.48 137
15095.64 136
15096.80 157
15097.96 167
15099.12 147
15100.28 133
15101.44 160
15102.60 162
15103.76 166
15104.92 160
15106.08 146
15107.25 154
15108.41 152
15109.57 147
15110.73 138
15111.89 140
15113.05 168
15114.21 152
15115.37 161
15116.54 165
15117.70 153
15118.86 142
15120.02 159
15121.18 194
15122.34 156
15123.50 168
15124.67 148
15125.83 148
15126.99 163
15128.15 138
15129.31 151
15130.47 144
15131.64 150
15132.80 160
15133.96 160
15135.12 142
15136.28 146
15137.45 158
15138.61 150
15139.77 171
15140.93 152
15142.10 170
15143.26 163
15144.42 176
15145.58 167
15146.75 152
15147.91 165
15149.07 148
15150.23 188
15151.40 157
15152.56 171
15153.72 172
15154.88 155
15156.05 177
15157.21 154
15158.37 168
15159.54 158
15160.70 165
15161.86 168
15163.03 150
15164.19 167
15165.35 177
15166.52 188
15167.68 200
15168.84 200
15170.01 157
15171.17 155
15172.33 163
15173.50 179
15174.66 176
15175.82 167
15176.99 205
15178.15 179
15179.31 154
15180.48 177
15181.64 182
15182.81 190
15183.97 197
15185.13 188
15186.30 186
15187.46 188
15188.63 193
15189.79 187
15190.95 184
15192.12 181
15193.28 197
15194.45 202
15195.61 202
15196.78 192
15197.94 212
15199.10 206
15200.27 197
15201.43 178
15202.60 178
15203.76 211
15204.93 199
15206.09 216
15207.26 189
15208.42 190
15209.59 206
15210.75 218
15211.92 195
15213.08 185
15214.25 212
15215.41 184
15216.58 186
15217.74 182
15218.91 196
15220.07 187
15221.24 197
15222.40 217
15223.57 195
15224.74 195
15225.90 204
15227.07 212
15228.23 218
15229.40 210
15230.56 210
15231.73 226
15232.89 207
15234.06 203
15235.23 203
15236.39 221
15237.56 228
15238.72 223
15239.89 212
15241.06 229
15242.22 231
15243.39 219
15244.56 230
15245.72 218
15246.89 235
15248.05 208
15249.22 212
15250.39 216
15251.55 213
15252.72 231
15253.89 198
15255.05 190
15256.22 191
15257.39 196
15258.55 206
15259.72 209
15260.89 200
15262.05 202
15263.22 200
15264.39 210
15265.56 185
15266.72 203
15267.89 193
15269.06 201
15270.22 190
15271.39 178
15272.56 184
15273.73 194
15274.89 176
15276.06 173
15277.23 197
15278.40 188
15279.56 202
15280.73 199
15281.90 167
15283.07 184
15284.23 190
15285.40 191
15286.57 190
15287.74 175
15288.91 166
15290.07 170
15291.24 180
15292.41 181
15293.58 176
15294.75 181
15295.92 196
15297.08 195
15298.25 187
15299.42 189
15300.59 176
15301.76 181
15302.93 187
15304.09 190
15305.26 173
15306.43 185
15307.60 184
15308.77 187
15309.94 177
15311.11 177
15312.28 183
15313.44 189
15314.61 199
15315.78 187
15316.95 176
15318.12 181
15319.29 195
15320.46 177
15321.63 190
15322.80 180
15323.97 185
15325.14 195
15326.30 196
15327.47 186
15328.64 169
15329.81 209
15330.98 208
15332.15 195
15333.32 188
15334.49 197
15335.66 189
15336.83 187
15338.00 205
15339.17 193
15340.34 201
15341.51 204
15342.68 221
15343.85 193
15345.02 196
15346.19 202
15347.36 182
15348.53 202
15349.70 166
15350.87 182
15352.04 190
15353.21 191
15354.38 211
15355.55 175
15356.72 200
15357.90 217
15359.07 192
15360.24 213
15361.41 210
15362.58 202
15363.75 219
15364.92 205
15366.09 228
15367.26 212
15368.43 212
15369.60 221
15370.77 223
15371.95 217
15373.12 240
15374.29 190
15375.46 209
15376.63 208
15377.80 204
15378.97 206
15380.15 202
15381.32 206
15382.49 220
15383.66 211
15384.83 212
15386.00 211
15387.17 218
15388.35 201
15389.52 209
15390.69 204
15391.86 192
15393.03 205
15394.21 195
15395.38 203
15396.55 214
15397.72 191
15398.89 198
15400.07 212
15401.24 202
15402.41 172
15403.58 183
15404.76 204
15405.93 203
15407.10 182
15408.27 198
15409.45 178
15410.62 180
15411.79 186
15412.96 171
15414.14 168
15415.31 174
15416.48 174
15417.66 163
15418.83 172
15420.00 169
15421.17 149
15422.35 168
15423.52 168
15424.69 183
15425.87 173
15427.04 174
15428.21 163
15429.39 171
15430.56 176
15431.73 177
15432.91 182
15434.08 179
15435.25 171
15436.43 173
15437.60 172
15438.77 175
15439.95 144
15441.12 148
15442.30 176
15443.47 148
15444.64 153
15445.82 136
15446.99 155
15448.17 169
15449.34 173
15450.51 163
15451.69 191
15452.86 165
15454.04 179
15455.21 188
15456.39 182
15457.56 167
15458.73 153
15459.91 149
15461.08 153
15462.26 160
15463.43 170
15464.61 166
15465.78 169
15466.96 156
15468.13 165
15469.31 169
15470.48 172
15471.66 173
15472.83 165
15474.01 177
15475.18 183
15476.36 177
15477.53 167
15478.71 178
15479.88 183
15481.06 179
15482.23 171
15483.41 174
15484.58 185
15485.76 167
15486.93 157
15488.11 153
15489.29 155
15490.46 164
15491.64 191
15492.81 177
15493.99 182
15495.16 154
15496.34 182
15497.52 183
15498.69 188
15499.87 180
15501.04 156
15502.22 183
15503.40 173
15504.57 177
15505.75 170
15506.92 197
15508.10 171
15509.28 194
15510.45 175
15511.63 189
15512.81 172
15513.98 181
15515.16 173
15516.34 165
15517.51 172
15518.69 180
15519.87 183
15521.04 178
15522.22 188
15523.40 183
15524.57 191
15525.75 170
15526.93 181
15528.11 161
15529.28 201
15530.46 204
15531.64 182
15532.81 190
15533.99 174
15535.17 189
15536.35 168
15537.52 176
15538.70 176
15539.88 198
15541.06 184
15542.23 169
15543.41 172
15544.59 195
15545.77 199
15546.95 177
15548.12 187
15549.30 198
15550.48 173
15551.66 173
15552.83 182
15554.01 175
15555.19 187
15556.37 202
15557.55 195
15558.73 192
15559.90 215
15561.08 204
15562.26 183
15563.44 183
15564.62 205
15565.80 200
15566.97 221
15568.15 181
15569.33 196
15570.51 198
15571.69 206
15572.87 191
15574.05 203
15575.23 204
15576.40 198
15577.58 208
15578.76 235
15579.94 220
15581.12 198
15582.30 215
15583.48 219
15584.66 227
15585.84 218
15587.02 203
15588.20 183
15589.38 205
15590.56 221
15591.73 229
15592.91 203
15594.09 218
15595.27 226
15596.45 225
15597.63 222
15598.81 228
15599.99 225
15601.17 240
15602.35 243
15603.53 234
15604.71 229
15605.89 243
15607.07 247
15608.25 251
15609.43 258
15610.61 223
15611.79 240
15612.97 242
15614.15 266
15615.33 274
15616.51 253
15617.69 253
15618.88 251
15620.06 262
15621.24 249
15622.42 244
15623.60 279
15624.78 283
15625.96 261
15627.14 275
15628.32 275
15629.50 284
15630.68 268
15631.86 282
15633.05 286
15634.23 283
15635.41 315
15636.59 302
15637.77 290
15638.95 282
15640.13 303
15641.31 303
15642.50 289
15643.68 277
15644.86 292
15646.04 320
15647.22 307
15648.40 300
15649.58 322
15650.77 325
15651.95 320
15653.13 322
15654.31 330
15655.49 324
15656.68 323
15657.86 292
15659.04 293
15660.22 313
15661.40 289
15662.59 312
15663.77 306
15664.95 291
15666.13 301
15667.32 297
15668.50 302
15669.68 293
15670.86 296
15672.05 276
15673.23 318
15674.41 298
15675.59 272
15676.78 277
15677.96 273
15679.14 270
15680.32 259
15681.51 264
15682.69 261
15683.87 255
15685.06 268
15686.24 268
15687.42 284
15688.61 270
15689.79 273
15690.97 265
15692.16 251
15693.34 279
15694.52 262
15695.71 264
15696.89 275
15698.07 261
15699.26 248
15700.44 262
15701.62 274
15702.81 276
15703.99 280
15705.17 273
15706.36 275
15707.54 276
15708.73 276
15709.91 263
15711.09 275
15712.28 280
15713.46 267
15714.65 255
15715.83 305
15717.02 315
15718.20 271
15719.38 288
15720.57 278
15721.75 296
15722.94 293
15724.12 288
15725.31 277
15726.49 290
15727.68 280
15728.86 274
15730.04 287
15731.23 288
15732.41 301
15733.60 284
15734.78 307
15735.97 280
15737.15 285
15738.34 288
15739.52 286
15740.71 306
15741.89 313
15743.08 313
15744.27 258
15745.45 274
15746.64 335
15747.82 320
15749.01 304
15750.19 290
15751.38 351
15752.56 321
15753.75 313
15754.93 322
15756.12 315
15757.31 317
15758.49 304
15759.68 325
15760.86 325
15762.05 314
15763.24 318
15764.42 299
15765.61 325
15766.79 317
15767.98 326
15769.17 323
15770.35 295
15771.54 288
15772.72 286
15773.91 342
15775.10 315
15776.28 282
15777.47 308
15778.66 297
15779.84 293
15781.03 289
15782.22 287
15783.40 287
15784.59 286
15785.78 288
15786.96 279
15788.15 267
15789.34 261
15790.53 280
15791.71 280
15792.90 291
15794.09 272
15795.27 268
15796.46 264
15797.65 272
15798.84 245
15800.02 261
15801.21 243
15802.40 259
15803.59 244
15804.77 222
15805.96 258
15807.15 275
15808.34 251
15809.52 254
15810.71 238
15811.90 242
15813.09 230
15814.28 247
15815.46 259
15816.65 247
15817.84 251
15819.03 260
15820.22 249
15821.40 251
15822.59 260
15823.78 249
15824.97 241
15826.16 219
15827.35 250
15828.53 243
15829.72 249
15830.91 225
15832.10 247
15833.29 242
15834.48 222
15835.67 212
15836.85 223
15838.04 228
15839.23 245
15840.42 230
15841.61 210
15842.80 233
15843.99 210
15845.18 237
15846.37 239
15847.55 230
15848.74 232
15849.93 228
15851.12 230
15852.31 233
15853.50 227
15854.69 255
15855.88 200
15857.07 255
15858.26 244
15859.45 225
15860.64 238
15861.83 234
15863.02 241
15864.21 233
15865.40 217
15866.59 222
15867.78 258
15868.97 255
15870.16 255
15871.35 249
15872.54 254
15873.73 256
15874.92 250
15876.11 244
15877.30 245
15878.49 282
15879.68 256
15880.87 250
15882.06 256
15883.25 255
15884.44 231
15885.63 246
15886.82 243
15888.01 252
15889.20 274
15890.39 279
15891.59 277
15892.78 264
15893.97 263
15895.16 284
15896.35 273
15897.54 264
15898.73 270
15899.92 263
15901.11 264
15902.30 291
15903.50 308
15904.69 262
15905.88 253
15907.07 263
15908.26 293
15909.45 287
15910.64 302
15911.84 303
15913.03 293
15914.22 277
15915.41 267
15916.60 283
15917.79 293
15918.99 298
15920.18 282
15921.37 266
15922.56 309
15923.75 286
15924.95 307
15926.14 327
15927.33 294
15928.52 315
15929.71 314
15930.91 291
15932.10 299
15933.29 279
15934.48 296
15935.68 292
15936.87 271
15938.06 301
15939.25 293
15940.45 263
15941.64 241
15942.83 265
15944.03 253
15945.22 246
15946.41 245
15947.60 228
15948.80 239
15949.99 234
15951.18 211
15952.38 213
15953.57 218
15954.76 206
15955.96 214
15957.15 211
15958.34 218
15959.54 190
15960.73 210
15961.92 193
15963.12 216
15964.31 192
15965.50 207
15966.70 208
15967.89 202
15969.08 185
15970.28 185
15971.47 177
15972.67 188
15973.86 182
15975.05 176
15976.25 189
15977.44 173
15978.64 171
15979.83 176
15981.02 171
15982.22 188
15983.41 174
15984.61 190
15985.80 176
15987.00 165
15988.19 170
15989.38 176
15990.58 170
15991.77 164
15992.97 163
15994.16 162
15995.36 167
15996.55 167
15997.75 181
15998.94 161
16000.14 200
16001.33 174
16002.53 168
16003.72 160
16004.92 184
16006.11 183
16007.31 178
16008.50 159
16009.70 157
16010.89 165
16012.09 164
16013.28 163
16014.48 180
16015.67 151
16016.87 171
16018.07 171
16019.26 161
16020.46 175
16021.65 162
16022.85 169
16024.04 153
16025.24 160
16026.44 154
16027.63 150
16028.83 156
16030.02 162
16031.22 153
16032.42 144
16033.61 164
16034.81 168
16036.00 150
16037.20 155
16038.40 156
16039.59 160
16040.79 171
16041.99 162
16043.18 162
16044.38 161
16045.58 154
16046.77 151
16047.97 157
16049.17 162
16050.36 155
16051.56 161
16052.76 176
16053.95 163
16055.15 163
16056.35 151
16057.54 136
16058.74 158
16059.94 178
16061.14 166
16062.33 147
16063.53 146
16064.73 149
16065.92 155
16067.12 142
16068.32 146
16069.52 154
16070.71 153
16071.91 143
16073.11 161
16074.31 167
16075.50 148
16076.70 152
16077.90 145
16079.10 125
16080.30 146
16081.49 156
16082.69 174
16083.89 145
16085.09 134
16086.29 152
16087.48 142
16088.68 131
16089.88 153
16091.08 158
16092.28 148
16093.48 139
16094.67 136
16095.87 138
16097.07 141
16098.27 131
16099.47 134
16100.67 132
16101.87 135
16103.06 150
16104.26 153
16105.46 156
16106.66 134
16107.86 149
16109.06 147
16110.26 121
16111.46 141
16112.66 153
16113.86 141
16115.05 134
16116.25 123
16117.45 140
16118.65 141
16119.85 155
16121.05 129
16122.25 131
16123.45 147
16124.65 130
16125.85 122
16127.05 134
16128.25 154
16129.45 149
16130.65 130
16131.85 117
16133.05 131
16134.25 138
16135.45 145
16136.65 142
16137.85 125
16139.05 143
16140.25 132
16141.45 144
16142.65 134
16143.85 127
16145.05 125
16146.25 129
16147.45 142
16148.65 129
16149.85 137
16151.05 123
16152.25 133
16153.45 124
16154.65 120
16155.85 153
16157.05 149
16158.25 140
16159.46 135
16160.66 151
16161.86 126
16163.06 128
16164.26 122
16165.46 117
16166.66 130
16167.86 115
16169.06 126
16170.27 115
16171.47 152
16172.67 142
16173.87 148
16175.07 128
16176.27 133
16177.47 142
16178.67 133
16179.88 120
16181.08 130
16182.28 150
16183.48 140
16184.68 127
16185.89 136
16187.09 133
16188.29 114
16189.49 139
16190.69 139
16191.90 132
16193.10 152
16194.30 134
16195.50 138
16196.70 135
16197.91 139
16199.11 144
16200.31 142
16201.51 133
16202.72 133
16203.92 154
16205.12 135
16206.32 145
16207.53 135
16208.73 120
16209.93 150
16211.13 140
16212.34 134
16213.54 134
16214.74 143
16215.95 143
16217.15 131
16218.35 145
16219.55 122
16220.76 146
16221.96 122
16223.16 117
16224.37 147
16225.57 157
16226.77 124
16227.98 138
16229.18 131
16230.38 143
16231.59 149
16232.79 142
16233.99 148
16235.20 150
16236.40 135
16237.61 145
16238.81 154
16240.01 146
16241.22 129
16242.42 156
16243.63 148
16244.83 148
16246.03 145
16247.24 166
16248.44 152
16249.65 151
16250.85 137
16252.05 146
16253.26 148
16254.46 149
16255.67 169
16256.87 159
16258.08 158
16259.28 145
16260.49 145
16261.69 142
16262.89 148
16264.10 166
16265.30 164
16266.51 153
16267.71 153
16268.92 152
16270.12 156
16271.33 149
16272.53 150
16273.74 140
16274.94 156
16276.15 162
16277.35 160
16278.56 146
16279.77 138
16280.97 164
16282.18 152
16283.38 150
16284.59 168
16285.79 170
16287.00 152
16288.20 134
16289.41 155
16290.61 159
16291.82 143
16293.03 163
16294.23 165
16295.44 153
16296.64 159
16297.85 158
16299.06 149
16300.26 150
16301.47 172
16302.67 164
16303.88 148
16305.09 155
16306.29 143
16307.50 151
16308.71 146
16309.91 155
16311.12 161
16312.33 159
16313.53 147
16314.74 143
16315.95 161
16317.15 165
16318.36 156
16319.57 164
16320.77 144
16321.98 156
16323.19 146
16324.39 156
16325.60 144
16326.81 144
16328.01 140
16329.22 145
16330.43 137
16331.64 147
16332.84 138
16334.05 152
16335.26 140
16336.47 129
16337.67 121
16338.88 134
16340.09 137
16341.30 148
16342.50 135
16343.71 139
16344.92 142
16346.13 131
16347.33 139
16348.54 147
16349.75 125
16350.96 138
16352.17 132
16353.37 109
16354.58 122
16355.79 134
16357.00 122
16358.21 134
16359.41 127
16360.62 126
16361.83 124
16363.04 117
16364.25 128
16365.46 118
16366.67 120
16367.87 116
16369.08 123
16370.29 113
16371.50 112
16372.71 124
16373.92 126
16375.13 127
16376.34 128
16377.54 118
16378.75 121
16379.96 129
16381.17 123
16382.38 124
16383.59 131
16384.80 140
16386.01 143
16387.22 133
16388.43 128
16389.64 124
16390.85 109
16392.05 129
16393.26 113
16394.47 138
16395.68 139
16396.89 117
16398.10 125
16399.31 134
16400.52 117
16401.73 103
16402.94 126
16404.15 114
16405.36 146
16406.57 127
16407.78 113
16408.99 118
16410.20 126
16411.41 129
16412.62 116
16413.83 130
16415.04 111
16416.25 129
16417.46 129
16418.67 109
16419.88 136
16421.10 129
16422.31 116
16423.52 124
16424.73 131
16425.94 121
16427.15 130
16428.36 124
16429.57 140
16430.78 120
16431.99 142
16433.20 140
16434.41 125
16435.63 127
16436.84 115
16438.05 111
16439.26 117
16440.47 111
16441.68 126
16442.89 120
16444.10 125
16445.32 125
16446.53 129
16447.74 115
16448.95 112
16450.16 112
16451.37 101
16452.59 121
16453.80 110
16455.01 125
16456.22 117
16457.43 131
16458.64 105
16459.86 107
16461.07 109
16462.28 126
16463.49 125
16464.70 116
16465.92 121
16467.13 119
16468.34 116
16469.55 108
16470.77 104
16471.98 104
16473.19 122
16474.40 108
16475.62 132
16476.83 110
16478.04 118
16479.25 124
16480.47 111
16481.68 120
16482.89 130
16484.11 123
16485.32 121
16486.53 126
16487.74 118
16488.96 122
16490.17 131
16491.38 124
16492.60 123
16493.81 113
16495.02 115
16496.24 115
16497.45 146
16498.66 125
16499.88 128
16501.09 109
16502.30 93
16503.52 103
16504.73 129
16505.94 123
16507.16 96
16508.37 107
16509.59 130
16510.80 134
16512.01 132
16513.23 121
16514.44 104
16515.66 117
16516.87 118
16518.08 125
16519.30 108
16520.51 112
16521.73 128
16522.94 116
16524.16 119
16525.37 120
16526.58 106
16527.80 136
16529.01 122
16530.23 120
16531.44 118
16532.66 143
16533.87 136
16535.09 122
16536.30 120
16537.52 129
16538.73 109
16539.95 126
16541.16 138
16542.38 134
16543.59 106
16544.81 113
16546.02 122
16547.24 131
16548.45 117
16549.67 121
16550.88 117
16552.10 114
16553.31 116
16554.53 122
16555.74 136
16556.96 117
16558.18 123
16559.39 127
16560.61 142
16561.82 123
16563.04 121
16564.25 136
16565.47 138
16566.69 135
16567.90 130
16569.12 127
16570.33 127
16571.55 123
16572.77 125
16573.98 125
16575.20 127
16576.41 129
16577.63 134
16578.85 137
16580.06 127
16581.28 130
16582.50 127
16583.71 127
16584.93 136
16586.15 126
16587.36 123
16588.58 109
16589.80 108
16591.01 135
16592.23 113
16593.45 115
16594.66 130
16595.88 128
16597.10 127
16598.32 116
16599.53 110
16600.75 110
16601.97 115
16603.18 112
16604.40 111
16605.62 126
16606.84 120
16608.05 121
16609.27 116
16610.49 123
16611.71 114
16612.92 106
16614.14 100
16615.36 104
16616.58 117
16617.79 114
16619.01 113
16620.23 121
16621.45 101
16622.67 112
16623.88 120
16625.10 121
16626.32 104
16627.54 120
16628.76 123
16629.97 127
16631.19 125
16632.41 132
16633.63 103
16634.85 122
16636.07 98
16637.29 116
16638.50 110
16639.72 133
16640.94 124
16642.16 110
16643.38 104
16644.60 105
16645.82 101
16647.03 111
16648.25 121
16649.47 107
16650.69 94
16651.91 120
16653.13 118
16654.35 104
16655.57 108
16656.79 118
16658.01 103
16659.23 114
16660.45 113
16661.66 104
16662.88 124
16664.10 121
16665.32 116
16666.54 110
16667.76 111
16668.98 122
16670.20 130
16671.42 119
16672.64 119
16673.86 118
16675.08 126
16676.30 120
16677.52 134
16678.74 104
16679.96 120
16681.18 125
16682.40 118
16683.62 105
16684.84 110
16686.06 124
16687.28 102
16688.50 115
16689.72 105
16690.94 90
16692.16 110
16693.39 98
16694.61 104
16695.83 111
16697.05 98
16698.27 117
16699.49 103
16700.71 120
16701.93 118
16703.15 113
16704.37 105
16705.59 129
16706.81 117
16708.04 107
16709.26 105
16710.48 117
16711.70 122
16712.92 100
16714.14 107
16715.36 109
16716.58 109
16717.81 110
16719.03 94
16720.25 99
16721.47 95
16722.69 104
16723.91 112
16725.14 123
16726.36 114
16727.58 102
16728.80 85
16730.02 95
16731.24 108
16732.47 106
16733.69 105
16734.91 120
16736.13 111
16737.36 102
16738.58 99
16739.80 103
16741.02 119
16742.24 108
16743.47 102
16744.69 103
16745.91 98
16747.13 104
16748.36 110
16749.58 104
16750.80 122
16752.02 104
16753.25 104
16754.47 96
16755.69 107
16756.92 101
16758.14 108
16759.36 114
16760.59 93
16761.81 102
16763.03 96
16764.25 95
16765.48 115
16766.70 127
16767.92 116
16769.15 112
16770.37 105
16771.59 90
16772.82 104
16774.04 115
16775.27 101
16776.49 104
16777.71 105
16778.94 104
16780.16 103
16781.38 91
16782.61 88
16783.83 110
16785.06 118
16786.28 101
16787.50 111
16788.73 100
16789.95 97
16791.18 104
16792.40 113
16793.62 112
16794.85 109
16796.07 91
16797.30 105
16798.52 113
16799.75 99
16800.97 117
16802.19 103
16803.42 127
16804.64 120
16805.87 85
16807.09 95
16808.32 86
16809.54 115
16810.77 111
16811.99 120
16813.22 113
16814.44 118
16815.67 113
16816.89 104
16818.12 102
16819.34 113
16820.57 100
16821.79 113
16823.02 103
16824.24 101
16825.47 96
16826.70 101
16827.92 117
16829.15 100
16830.37 101
16831.60 118
16832.82 112
16834.05 121
16835.27 107
16836.50 108
16837.73 116
16838.95 107
16840.18 120
16841.40 99
16842.63 101
16843.86 101
16845.08 122
16846.31 106
16847.53 106
16848.76 109
16849.99 114
16851.21 114
16852.44 112
16853.67 141
16854.89 128
16856.12 118
16857.35 121
16858.57 128
16859.80 109
16861.03 120
16862.25 121
16863.48 128
16864.71 142
16865.93 116
16867.16 132
16868.39 123
16869.61 124
16870.84 128
16872.07 139
16873.30 134
16874.52 143
16875.75 132
16876.98 127
16878.20 136
16879.43 121
16880.66 141
16881.89 135
16883.11 136
16884.34 144
16885.57 127
16886.80 145
16888.02 169
16889.25 161
16890.48 143
16891.71 145
16892.94 132
16894.16 126
16895.39 144
16896.62 135
16897.85 121
16899.08 132
16900.30 150
16901.53 146
16902.76 139
16903.99 135
16905.22 151
16906.45 151
16907.67 139
16908.90 127
16910.13 123
16911.36 143
16912.59 148
16913.82 158
16915.04 129
16916.27 117
16917.50 119
16918.73 105
16919.96 126
16921.19 109
16922.42 110
16923.65 114
16924.88 109
16926.10 120
16927.33 128
16928.56 115
16929.79 126
16931.02 117
16932.25 108
16933.48 121
16934.71 121
16935.94 145
16937.17 142
16938.40 116
16939.63 113
16940.86 130
16942.09 118
16943.32 121
16944.55 119
16945.78 114
16947.01 134
16948.24 142
16949.47 120
16950.70 125
16951.93 137
16953.16 138
16954.39 132
16955.62 127
16956.85 127
16958.08 115
16959.31 132
16960.54 134
16961.77 140
16963.00 108
16964.23 103
16965.46 132
16966.69 110
16967.92 106
16969.15 118
16970.38 119
16971.61 125
16972.84 123
16974.07 115
16975.30 116
16976.54 149
16977.77 127
16979.00 121
16980.23 121
16981.46 124
16982.69 107
16983.92 117
16985.15 115
16986.38 107
16987.62 105
16988.85 128
16990.08 108
16991.31 114
16992.54 111
16993.77 116
16995.00 114
16996.24 128
16997.47 105
16998.70 116
16999.93 120
17001.16 107
17002.39 114
17003.63 109
17004.86 118
17006.09 108
17007.32 124
17008.55 97
17009.79 113
17011.02 120
17012.25 112
17013.48 125
17014.72 119
17015.95 123
17017.18 113
17018.41 103
17019.64 116
17020.88 116
17022.11 102
17023.34 104
17024.58 97
17025.81 117
17027.04 119
17028.27 117
17029.51 113
17030.74 102
17031.97 96
17033.21 105
17034.44 100
17035.67 97
17036.90 95
17038.14 95
17039.37 118
17040.60 112
17041.84 87
17043.07 102
17044.30 109
17045.54 92
17046.77 95
17048.00 109
17049.24 110
17050.47 108
17051.70 108
17052.94 108
17054.17 88
17055.41 92
17056.64 105
17057.87 109
17059.11 99
17060.34 103
17061.58 108
17062.81 92
17064.04 107
17065.28 101
17066.51 104
17067.75 90
17068.98 103
17070.21 116
17071.45 106
17072.68 91
17073.92 100
17075.15 95
17076.39 94
17077.62 93
17078.86 108
17080.09 97
17081.33 108
17082.56 104
17083.80 87
17085.03 86
17086.26 109
17087.50 108
17088.73 104
17089.97 113
17091.20 104
17092.44 111
17093.68 101
17094.91 97
17096.15 95
17097.38 109
17098.62 123
17099.85 97
17101.09 88
17102.32 98
17103.56 104
17104.79 108
17106.03 80
17107.26 87
17108.50 90
17109.74 106
17110.97 94
17112.21 99
17113.44 96
17114.68 78
17115.92 108
17117.15 93
17118.39 98
17119.62 95
17120.86 85
17122.10 114
17123.33 91
17124.57 100
17125.80 82
17127.04 114
17128.28 97
17129.51 83
17130.75 68
17131.99 86
17133.22 94
17134.46 97
17135.70 109
17136.93 98
17138.17 99
17139.41 103
17140.64 91
17141.88 86
17143.12 85
17144.35 112
17145.59 88
17146.83 100
17148.07 105
17149.30 110
17150.54 103
17151.78 96
17153.02 93
17154.25 94
17155.49 112
17156.73 116
17157.96 96
17159.20 84
17160.44 90
17161.68 105
17162.92 103
17164.15 101
17165.39 95
17166.63 87
17167.87 94
17169.10 84
17170.34 99
17171.58 101
17172.82 90
17174.06 81
17175.29 92
17176.53 80
17177.77 115
17179.01 103
17180.25 99
17181.49 84
17182.72 89
17183.96 82
17185.20 110
17186.44 85
17187.68 90
17188.92 87
17190.15 79
17191.39 94
17192.63 84
17193.87 97
17195.11 86
17196.35 85
17197.59 86
17198.83 96
17200.07 92
17201.30 86
17202.54 92
17203.78 95
17205.02 93
17206.26 92
17207.50 98
17208.74 92
17209.98 103
17211.22 90
17212.46 99
17213.70 88
17214.94 87
17216.18 81
17217.42 98
17218.66 90
17219.90 86
17221.14 86
17222.38 93
17223.62 89
17224.86 101
17226.10 81
17227.34 88
17228.58 103
17229.82 91
17231.06 92
17232.30 96
17233.54 93
17234.78 105
17236.02 96
17237.26 82
17238.50 88
17239.74 104
17240.98 93
17242.22 107
17243.46 103
17244.70 98
17245.94 100
17247.18 80
17248.42 89
17249.66 76
17250.90 85
17252.14 95
17253.39 88
17254.63 81
17255.87 86
17257.11 113
17258.35 91
17259.59 99
17260.83 72
17262.07 86
17263.31 71
17264.56 79
17265.80 89
17267.04 90
17268.28 78
17269.52 88
17270.76 94
17272.00 91
17273.25 84
17274.49 87
17275.73 108
17276.97 86
17278.21 92
17279.45 93
17280.70 81
17281.94 78
17283.18 75
17284.42 85
17285.66 86
17286.91 71
17288.15 86
17289.39 97
17290.63 84
17291.88 82
17293.12 81
17294.36 77
17295.60 82
17296.85 90
17298.09 79
17299.33 76
17300.57 83
17301.82 93
17303.06 76
17304.30 84
17305.54 85
17306.79 94
17308.03 78
17309.27 91
17310.52 97
17311.76 79
17313.00 87
17314.25 90
17315.49 87
17316.73 86
17317.97 79
17319.22 75
17320.46 81
17321.71 98
17322.95 82
17324.19 84
17325.44 73
17326.68 97
17327.92 97
17329.17 86
17330.41 74
17331.65 95
17332.90 78
17334.14 87
17335.39 87
17336.63 85
17337.87 81
17339.12 75
17340.36 101
17341.61 80
17342.85 65
17344.09 107
17345.34 70
17346.58 82
17347.83 85
17349.07 86
17350.32 90
17351.56 71
17352.80 89
17354.05 84
17355.29 74
17356.54 81
17357.78 92
17359.03 98
17360.27 73
17361.52 74
17362.76 63
17364.01 71
17365.25 85
17366.50 83
17367.74 90
17368.99 88
17370.23 83
17371.48 90
17372.72 93
17373.97 82
17375.21 85
17376.46 93
17377.70 93
17378.95 75
17380.19 101
17381.44 83
17382.69 76
17383.93 71
17385.18 86
17386.42 84
17387.67 67
17388.91 80
17390.16 82
17391.41 92
17392.65 87
17393.90 94
17395.14 88
17396.39 87
17397.64 86
17398.88 89
17400.13 67
17401.37 91
17402.62 79
17403.87 78
17405.11 77
17406.36 88
17407.61 71
17408.85 75
17410.10 83
17411.35 85
17412.59 80
17413.84 92
17415.09 107
17416.33 74
17417.58 85
17418.83 89
17420.07 79
17421.32 90
17422.57 78
17423.82 78
17425.06 87
17426.31 96
17427.56 90
17428.80 87
17430.05 80
17431.30 78
17432.55 102
17433.79 91
17435.04 81
17436.29 81
17437.54 94
17438.78 74
17440.03 68
17441.28 86
17442.53 97
17443.77 99
17445.02 98
17446.27 79
17447.52 95
17448.77 92
17450.01 96
17451.26 80
17452.51 87
17453.76 82
17455.01 86
17456.25 77
17457.50 84
17458.75 81
17460.00 98
17461.25 78
17462.50 80
17463.74 71
17464.99 82
17466.24 92
17467.49 87
17468.74 91
17469.99 92
17471.24 88
17472.49 82
17473.73 100
17474.98 104
17476.23 77
17477.48 91
17478.73 88
17479.98 100
17481.23 83
17482.48 81
17483.73 91
17484.98 111
17486.23 89
17487.47 84
17488.72 100
17489.97 94
17491.22 96
17492.47 96
17493.72 89
17494.97 90
17496.22 96
17497.47 92
17498.72 90
17499.97 90
17501.22 86
17502.47 89
17503.72 76
17504.97 96
17506.22 99
17507.47 76
17508.72 76
17509.97 75
17511.22 77
17512.47 89
17513.72 90
17514.97 88
17516.22 99
17517.47 90
17518.72 110
17519.97 98
17521.22 94
17522.47 90
17523.72 91
17524.98 108
17526.23 91
17527.48 92
17528.73 87
17529.98 82
17531.23 89
17532.48 91
17533.73 91
17534.98 95
17536.23 85
17537.48 85
17538.74 94
17539.99 85
17541.24 99
17542.49 105
17543.74 99
17544.99 79
17546.24 90
17547.50 85
17548.75 79
17550.00 82
17551.25 82
17552.50 83
17553.75 93
17555.01 93
17556.26 92
17557.51 90
17558.76 91
17560.01 97
17561.26 105
17562.52 101
17563.77 95
17565.02 98
17566.27 92
17567.53 99
17568.78 102
17570.03 92
17571.28 87
17572.53 110
17573.79 100
17575.04 92
17576.29 94
17577.54 100
17578.80 100
17580.05 92
17581.30 107
17582.56 93
17583.81 104
17585.06 104
17586.31 87
17587.57 97
17588.82 90
17590.07 97
17591.33 107
17592.58 104
17593.83 108
17595.08 106
17596.34 97
17597.59 77
17598.84 96
17600.10 98
17601.35 91
17602.61 107
17603.86 87
17605.11 94
17606.37 92
17607.62 99
17608.87 94
17610.13 116
17611.38 83
17612.63 89
17613.89 94
17615.14 99
17616.40 115
17617.65 107
17618.90 94
17620.16 94
17621.41 106
17622.67 95
17623.92 97
17625.17 95
17626.43 103
17627.68 104
17628.94 99
17630.19 103
17631.45 105
17632.70 101
17633.96 131
17635.21 97
17636.47 106
17637.72 101
17638.97 117
17640.23 114
17641.48 98
17642.74 101
17643.99 84
17645.25 89
17646.50 100
17647.76 114
17649.01 104
17650.27 114
17651.52 92
17652.78 85
17654.04 92
17655.29 91
17656.55 97
17657.80 95
17659.06 105
17660.31 102
17661.57 103
17662.82 95
17664.08 92
17665.33 94
17666.59 117
17667.85 117
17669.10 94
17670.36 91
17671.61 88
17672.87 107
17674.13 92
17675.38 100
17676.64 112
17677.89 105
17679.15 106
17680.41 108
17681.66 84
17682.92 107
17684.18 90
17685.43 99
17686.69 111
17687.95 93
17689.20 93
17690.46 97
17691.71 103
17692.97 92
17694.23 79
17695.49 79
17696.74 98
17698.00 111
17699.26 85
17700.51 103
17701.77 89
17703.03 108
17704.28 91
17705.54 90
17706.80 100
17708.06 97
17709.31 99
17710.57 85
17711.83 95
17713.08 93
17714.34 114
17715.60 85
17716.86 90
17718.11 91
17719.37 90
17720.63 90
17721.89 76
17723.15 118
17724.40 101
17725.66 105
17726.92 105
17728.18 107
17729.43 95
17730.69 102
17731.95 102
17733.21 101
17734.47 82
17735.73 84
17736.98 82
17738.24 94
17739.50 92
17740.76 94
17742.02 96
17743.28 102
17744.53 104
17745.79 99
17747.05 81
17748.31 88
17749.57 93
17750.83 87
17752.09 90
17753.34 80
17754.60 83
17755.86 103
17757.12 98
17758.38 94
17759.64 89
17760.90 96
17762.16 95
17763.42 99
17764.68 98
17765.94 100
17767.19 92
17768.45 83
17769.71 86
17770.97 89
17772.23 82
17773.49 79
17774.75 80
17776.01 84
17777.27 86
17778.53 91
17779.79 92
17781.05 92
17782.31 95
17783.57 78
17784.83 107
17786.09 91
17787.35 85
17788.61 65
17789.87 81
17791.13 97
17792.39 82
17793.65 94
17794.91 90
17796.17 96
17797.43 89
17798.69 92
17799.95 76
17801.21 94
17802.47 92
17803.73 82
17805.00 89
17806.26 92
17807.52 79
17808.78 100
17810.04 75
17811.30 84
17812.56 86
17813.82 89
17815.08 78
17816.34 85
17817.60 86
17818.87 82
17820.13 84
17821.39 78
17822.65 88
17823.91 98
17825.17 78
17826.43 80
17827.69 83
17828.96 88
17830.22 89
17831.48 79
17832.74 81
17834.00 75
17835.26 85
17836.53 82
17837.79 91
17839.05 86
17840.31 94
17841.57 83
17842.84 76
17844.10 81
17845.36 85
17846.62 88
17847.88 83
17849.15 84
17850.41 94
17851.67 84
17852.93 87
17854.20 80
17855.46 76
17856.72 82
17857.98 93
17859.25 88
17860.51 90
17861.77 80
17863.03 90
17864.30 82
17865.56 88
17866.82 86
17868.09 66
17869.35 77
17870.61 80
17871.87 72
17873.14 83
17874.40 69
17875.66 79
17876.93 78
17878.19 77
17879.45 72
17880.72 79
17881.98 81
17883.24 88
17884.51 81
17885.77 74
17887.03 74
17888.30 87
17889.56 86
17890.83 84
17892.09 86
17893.35 76
17894.62 88
17895.88 84
17897.14 74
17898.41 80
17899.67 65
17900.94 69
17902.20 83
17903.46 75
17904.73 68
17905.99 72
17907.26 74
17908.52 73
17909.79 61
17911.05 76
17912.32 95
17913.58 93
17914.84 86
17916.11 78
17917.37 88
17918.64 85
17919.90 77
17921.17 78
17922.43 82
17923.70 92
17924.96 77
17926.23 65
17927.49 71
17928.76 82
17930.02 91
17931.29 80
17932.55 76
17933.82 64
17935.08 75
17936.35 81
17937.61 79
17938.88 71
17940.14 81
17941.41 79
17942.68 74
17943.94 86
17945.21 69
17946.47 69
17947.74 71
17949.00 76
17950.27 82
17951.54 85
17952.80 83
17954.07 87
17955.33 78
17956.60 66
17957.87 59
17959.13 75
17960.40 98
17961.66 70
17962.93 80
17964.20 78
17965.46 89
17966.73 94
17968.00 83
17969.26 69
17970.53 69
17971.80 93
17973.06 85
17974.33 79
17975.60 86
17976.86 91
17978.13 91
17979.40 89
17980.66 81
17981.93 96
17983.20 82
17984.46 92
17985.73 89
17987.00 87
17988.26 86
17989.53 96
17990.80 73
17992.07 87
17993.33 97
17994.60 82
17995.87 81
17997.14 90
17998.40 77
17999.67 68
18000.94 76
18002.21 74
18003.47 75
18004.74 89
18006.01 64
18007.28 82
18008.55 98
18009.81 75
18011.08 74
18012.35 79
18013.62 76
18014.89 77
18016.15 101
18017.42 82
18018.69 77
18019.96 72
18021.23 74
18022.49 85
18023.76 77
18025.03 75
18026.30 84
18027.57 81
18028.84 61
18030.11 77
18031.37 90
18032.64 82
18033.91 74
18035.18 90
18036.45 94
18037.72 84
18038.99 104
18040.26 84
18041.53 90
18042.79 92
18044.06 80
18045.33 81
18046.60 75
18047.87 71
18049.14 88
18050.41 85
18051.68 93
18052.95 79
18054.22 93
18055.49 85
18056.76 78
18058.03 86
18059.30 88
18060.57 101
18061.84 75
18063.11 74
18064.38 82
18065.65 78
18066.92 87
18068.19 83
18069.46 73
18070.73 71
18072.00 77
18073.27 92
18074.54 68
18075.81 83
18077.08 73
18078.35 78
18079.62 76
18080.89 79
18082.16 93
18083.43 91
18084.70 73
18085.97 73
18087.24 86
18088.51 109
18089.78 87
18091.05 90
18092.32 82
18093.59 74
18094.87 91
18096.14 105
18097.41 87
18098.68 77
18099.95 93
18101.22 91
18102.49 89
18103.76 86
18105.03 71
18106.31 74
18107.58 102
18108.85 82
18110.12 78
18111.39 76
18112.66 82
18113.93 98
18115.21 91
18116.48 84
18117.75 78
18119.02 87
18120.29 95
18121.56 96
18122.84 71
18124.11 66
18125.38 82
18126.65 89
18127.92 76
18129.20 79
18130.47 93
18131.74 83
18133.01 84
18134.29 95
18135.56 81
18136.83 81
18138.10 71
18139.38 84
18140.65 83
18141.92 83
18143.19 89
18144.47 76
18145.74 71
18147.01 77
18148.28 89
18149.56 96
18150.83 75
18152.10 83
18153.38 76
18154.65 87
18155.92 89
18157.19 92
18158.47 96
18159.74 87
18161.01 84
18162.29 72
18163.56 76
18164.83 93
18166.11 86
18167.38 83
18168.65 77
18169.93 68
18171.20 80
18172.48 85
18173.75 72
18175.02 78
18176.30 87
18177.57 91
18178.84 82
18180.12 79
18181.39 90
18182.67 96
18183.94 81
18185.21 79
18186.49 78
18187.76 75
18189.04 77
18190.31 90
18191.59 90
18192.86 71
18194.13 69
18195.41 87
18196.68 85
18197.96 85
18199.23 92
18200.51 79
18201.78 73
18203.06 88
18204.33 69
18205.61 84
18206.88 73
18208.16 84
18209.43 83
18210.71 108
18211.98 95
18213.26 75
18214.53 91
18215.81 84
18217.08 89
18218.36 78
18219.63 91
18220.91 95
18222.18 80
18223.46 89
18224.73 75
18226.01 83
18227.28 81
18228.56 87
18229.84 81
18231.11 89
18232.39 91
18233.66 87
18234.94 80
18236.21 71
18237.49 92
18238.77 95
18240.04 84
18241.32 80
18242.59 77
18243.87 74
18245.15 93
18246.42 105
18247.70 81
18248.98 90
18250.25 90
18251.53 100
18252.81 76
18254.08 79
18255.36 80
18256.63 71
18257.91 78
18259.19 61
18260.46 76
18261.74 88
18263.02 81
18264.30 68
18265.57 73
18266.85 79
18268.13 74
18269.40 84
18270.68 82
18271.96 79
18273.23 78
18274.51 62
18275.79 82
18277.07 101
18278.34 92
18279.62 79
18280.90 91
18282.18 82
18283.45 89
18284.73 84
18286.01 91
18287.29 94
18288.56 91
18289.84 79
18291.12 77
18292.40 81
18293.68 93
18294.95 77
18296.23 80
18297.51 83
18298.79 82
18300.07 79
18301.34 79
18302.62 82
18303.90 87
18305.18 88
18306.46 99
18307.74 93
18309.01 78
18310.29 80
18311.57 79
18312.85 102
18314.13 101
18315.41 82
18316.69 84
18317.96 95
18319.24 98
18320.52 85
18321.80 79
18323.08 100
18324.36 89
18325.64 82
18326.92 91
18328.20 103
18329.47 102
18330.75 88
18332.03 70
18333.31 85
18334.59 87
18335.87 89
18337.15 88
18338.43 97
18339.71 70
18340.99 82
18342.27 89
18343.55 88
18344.83 81
18346.11 86
18347.39 90
18348.67 91
18349.95 89
18351.23 87
18352.51 91
18353.79 91
18355.07 87
18356.35 85
18357.63 90
18358.91 82
18360.19 91
18361.47 93
18362.75 86
18364.03 81
18365.31 91
18366.59 87
18367.87 88
18369.15 77
18370.43 77
18371.71 99
18372.99 89
18374.27 89
18375.55 102
18376.83 73
18378.12 83
18379.40 93
18380.68 77
18381.96 88
18383.24 77
18384.52 83
18385.80 88
18387.08 93
18388.36 84
18389.65 88
18390.93 87
18392.21 78
18393.49 91
18394.77 81
18396.05 89
18397.33 81
18398.62 78
18399.90 81
18401.18 80
18402.46 83
18403.74 89
18405.02 69
18406.31 80
18407.59 75
18408.87 83
18410.15 78
18411.43 99
18412.72 83
18414.00 83
18415.28 84
18416.56 75
18417.84 74
18419.13 91
18420.41 85
18421.69 83
18422.97 95
18424.26 82
18425.54 90
18426.82 92
18428.10 86
18429.39 85
18430.67 79
18431.95 81
18433.23 76
18434.52 81
18435.80 78
18437.08 79
18438.37 62
18439.65 84
18440.93 80
18442.22 84
18443.50 89
18444.78 83
18446.06 103
18447.35 89
18448.63 88
18449.91 78
18451.20 66
18452.48 83
18453.76 85
18455.05 82
18456.33 89
18457.62 89
18458.90 91
18460.18 105
18461.47 79
18462.75 82
18464.03 80
18465.32 91
18466.60 75
18467.89 76
18469.17 82
18470.45 90
18471.74 82
18473.02 76
18474.31 86
18475.59 70
18476.88 88
18478.16 70
18479.44 85
18480.73 93
18482.01 87
18483.30 84
18484.58 82
18485.87 72
18487.15 65
18488.44 77
18489.72 88
18491.01 79
18492.29 83
18493.58 84
18494.86 84
18496.15 84
18497.43 72
18498.72 86
18500.00 87
18501.29 65
18502.57 73
18503.86 62
18505.14 64
18506.43 69
18507.71 92
18509.00 81
18510.28 92
18511.57 78
18512.85 92
18514.14 82
18515.42 73
18516.71 85
18518.00 88
18519.28 87
18520.57 83
18521.85 79
18523.14 78
18524.43 76
18525.71 66
18527.00 77
18528.28 86
18529.57 88
18530.86 87
18532.14 78
18533.43 80
18534.71 75
18536.00 80
18537.29 88
18538.57 90
18539.86 93
18541.15 80
18542.43 80
18543.72 67
18545.01 80
18546.29 68
18547.58 87
18548.87 98
18550.15 84
18551.44 103
18552.73 74
18554.01 81
18555.30 76
18556.59 89
18557.88 81
18559.16 67
18560.45 83
18561.74 79
18563.02 86
18564.31 73
18565.60 86
18566.89 87
18568.17 76
18569.46 83
18570.75 101
18572.04 83
18573.32 78
18574.61 85
18575.90 85
18577.19 99
18578.48 87
18579.76 88
18581.05 75
18582.34 80
18583.63 89
18584.92 92
18586.20 91
18587.49 98
18588.78 100
18590.07 73
18591.36 69
18592.64 95
18593.93 92
18595.22 105
18596.51 71
18597.80 88
18599.09 83
18600.38 97
18601.66 90
18602.95 86
18604.24 91
18605.53 87
18606.82 80
18608.11 80
18609.40 80
18610.69 99
18611.98 110
18613.26 88
18614.55 93
18615.84 82
18617.13 91
18618.42 100
18619.71 97
18621.00 108
18622.29 82
18623.58 83
18624.87 88
18626.16 86
18627.45 82
18628.74 91
18630.03 90
18631.32 81
18632.61 73
18633.89 90
18635.18 82
18636.47 85
18637.76 90
18639.05 105
18640.34 86
18641.63 89
18642.92 82
18644.21 87
18645.50 85
18646.79 87
18648.09 74
18649.38 90
18650.67 96
18651.96 89
18653.25 80
18654.54 85
18655.83 75
18657.12 87
18658.41 70
18659.70 80
18660.99 81
18662.28 80
18663.57 78
18664.86 84
18666.15 95
18667.44 74
18668.74 74
18670.03 74
18671.32 73
18672.61 85
18673.90 81
18675.19 92
18676.48 98
18677.77 74
18679.06 93
18680.36 90
18681.65 83
18682.94 68
18684.23 75
18685.52 88
18686.81 93
18688.11 85
18689.40 75
18690.69 80
18691.98 77
18693.27 88
18694.56 88
18695.86 90
18697.15 60
18698.44 67
18699.73 81
18701.02 83
18702.32 72
18703.61 87
18704.90 78
18706.19 81
18707.48 78
18708.78 95
18710.07 77
18711.36 86
18712.65 71
18713.95 68
18715.24 68
18716.53 86
18717.83 91
18719.12 69
18720.41 66
18721.70 78
18723.00 69
18724.29 61
18725.58 89
18726.87 72
18728.17 78
18729.46 75
18730.75 91
18732.05 89
18733.34 86
18734.63 101
18735.93 65
18737.22 73
18738.51 65
18739.81 77
18741.10 86
18742.39 76
18743.69 79
18744.98 77
18746.27 94
18747.57 75
18748.86 77
18750.16 76
18751.45 77
18752.74 71
18754.04 57
18755.33 73
18756.63 77
18757.92 69
18759.21 79
18760.51 63
18761.80 85
18763.10 74
18764.39 87
18765.69 91
18766.98 90
18768.27 85
18769.57 83
18770.86 79
18772.16 84
18773.45 76
18774.75 73
18776.04 78
18777.34 67
18778.63 61
18779.93 80
18781.22 79
18782.52 60
18783.81 77
18785.11 78
18786.40 71
18787.70 86
18788.99 80
18790.29 73
18791.58 72
18792.88 76
18794.17 78
18795.47 65
18796.76 78
18798.06 63
18799.35 75
18800.65 72
18801.94 61
18803.24 72
18804.54 69
18805.83 83
18807.13 75
18808.42 77
18809.72 71
18811.01 78
18812.31 61
18813.61 75
18814.90 82
18816.20 73
18817.49 74
18818.79 75
18820.09 73
18821.38 76
18822.68 77
18823.98 80
18825.27 79
18826.57 58
18827.87 76
18829.16 80
18830.46 80
18831.75 79
18833.05 69
18834.35 64
18835.64 78
18836.94 67
18838.24 82
18839.54 68
18840.83 77
18842.13 75
18843.43 83
18844.72 87
18846.02 86
18847.32 83
18848.61 77
18849.91 84
18851.21 70
18852.51 87
18853.80 70
18855.10 72
18856.40 75
18857.70 93
18858.99 89
18860.29 87
18861.59 71
18862.89 64
18864.18 91
18865.48 83
18866.78 76
18868.08 74
18869.38 78
18870.67 70
18871.97 79
18873.27 84
18874.57 70
18875.87 82
18877.16 63
18878.46 76
18879.76 78
18881.06 95
18882.36 75
18883.66 82
18884.95 88
18886.25 79
18887.55 80
18888.85 72
18890.15 70
18891.45 89
18892.75 68
18894.04 71
18895.34 78
18896.64 78
18897.94 85
18899.24 78
18900.54 75
18901.84 83
18903.14 64
18904.44 77
18905.74 86
18907.03 78
18908.33 78
18909.63 68
18910.93 74
18912.23 69
18913.53 74
18914.83 62
18916.13 72
18917.43 91
18918.73 74
18920.03 75
18921.33 76
18922.63 78
18923.93 80
18925.23 77
18926.53 87
18927.83 80
18929.13 74
18930.43 70
18931.73 78
18933.03 78
18934.33 78
18935.63 73
18936.93 73
18938.23 67
18939.53 68
18940.83 68
18942.13 58
18943.43 78
18944.73 70
18946.03 71
18947.33 91
18948.63 72
18949.93 81
18951.23 82
18952.53 78
18953.84 68
18955.14 73
18956.44 77
18957.74 79
18959.04 71
18960.34 67
18961.64 73
18962.94 74
18964.24 80
18965.54 88
18966.85 65
18968.15 80
18969.45 77
18970.75 67
18972.05 72
18973.35 65
18974.65 61
18975.96 68
18977.26 68
18978.56 67
18979.86 63
18981.16 64
18982.46 72
18983.77 80
18985.07 70
18986.37 79
18987.67 72
18988.97 72
18990.28 85
18991.58 79
18992.88 80
18994.18 60
18995.49 77
18996.79 68
18998.09 68
18999.39 82
19000.69 77
19002.00 70
19003.30 74
19004.60 64
19005.90 82
19007.21 63
19008.51 77
19009.81 86
19011.12 82
19012.42 80
19013.72 67
19015.02 81
19016.33 72
19017.63 71
19018.93 70
19020.24 80
19021.54 71
19022.84 73
19024.15 79
19025.45 78
19026.75 82
19028.06 91
19029.36 79
19030.66 86
19031.97 68
19033.27 62
19034.57 71
19035.88 70
19037.18 72
19038.48 77
19039.79 81
19041.09 81
19042.40 88
19043.70 70
19045.00 75
19046.31 69
19047.61 77
19048.92 75
19050.22 87
19051.52 77
19052.83 67
19054.13 73
19055.44 67
19056.74 78
19058.05 93
19059.35 68
19060.65 86
19061.96 76
19063.26 70
19064.57 82
19065.87 59
19067.18 67
19068.48 64
19069.79 74
19071.09 92
19072.40 73
19073.70 73
19075.01 71
19076.31 65
19077.62 85
19078.92 70
19080.23 65
19081.53 76
19082.84 70
19084.14 77
19085.45 72
19086.75 63
19088.06 72
19089.36 74
19090.67 76
19091.98 73
19093.28 72
19094.59 76
19095.89 79
19097.20 69
19098.50 69
19099.81 76
19101.12 74
19102.42 82
19103.73 67
19105.03 55
19106.34 81
19107.65 75
19108.95 79
19110.26 81
19111.56 71
19112.87 81
19114.18 92
19115.48 76
19116.79 80
19118.10 62
19119.40 72
19120.71 74
19122.02 73
19123.32 80
19124.63 71
19125.94 73
19127.24 80
19128.55 72
19129.86 68
19131.16 88
19132.47 70
19133.78 68
19135.08 62
19136.39 88
19137.70 79
19139.01 79
19140.31 73
19141.62 86
19142.93 81
19144.23 81
19145.54 86
19146.85 76
19148.16 77
19149.46 63
19150.77 86
19152.08 81
19153.39 64
19154.69 68
19156.00 77
19157.31 71
19158.62 91
19159.93 90
19161.23 79
19162.54 78
19163.85 84
19165.16 92
19166.47 73
19167.77 70
19169.08 69
19170.39 78
19171.70 82
19173.01 71
19174.32 63
19175.62 76
19176.93 65
19178.24 57
19179.55 66
19180.86 79
19182.17 71
19183.48 66
19184.78 70
19186.09 78
19187.40 73
19188.71 82
19190.02 76
19191.33 68
19192.64 71
19193.95 69
19195.26 62
19196.56 67
19197.87 76
19199.18 80
19200.49 74
19201.80 89
19203.11 73
19204.42 71
19205.73 86
19207.04 76
19208.35 74
19209.66 91
19210.97 62
19212.28 73
19213.59 63
19214.90 71
19216.21 77
19217.52 79
19218.83 75
19220.14 77
19221.45 77
19222.76 70
19224.07 76
19225.38 71
19226.69 76
19228.00 77
19229.31 76
19230.62 77
19231.93 80
19233.24 72
19234.55 97
19235.86 70
19237.17 83
19238.48 66
19239.79 82
19241.10 68
19242.41 63
19243.72 71
19245.03 67
19246.35 70
19247.66 81
19248.97 65
19250.28 70
19251.59 72
19252.90 70
19254.21 76
19255.52 63
19256.83 73
19258.14 69
19259.46 72
19260.77 73
19262.08 64
19263.39 71
19264.70 71
19266.01 60
19267.32 88
19268.64 78
19269.95 72
19271.26 69
19272.57 76
19273.88 71
19275.20 69
19276.51 71
19277.82 67
19279.13 68
19280.44 58
19281.75 67
19283.07 67
19284.38 65
19285.69 56
19287.00 67
19288.32 71
19289.63 66
19290.94 74
19292.25 80
19293.57 82
19294.88 76
19296.19 71
19297.50 76
19298.82 90
19300.13 72
19301.44 64
19302.75 70
19304.07 84
19305.38 68
19306.69 66
19308.01 61
19309.32 76
19310.63 76
19311.94 83
19313.26 63
19314.57 83
19315.88 66
19317.20 60
19318.51 65
19319.82 73
19321.14 79
19322.45 78
19323.76 85
19325.08 72
19326.39 75
19327.70 70
19329.02 69
19330.33 76
19331.65 85
19332.96 84
19334.27 69
19335.59 76
19336.90 83
19338.22 91
19339.53 69
19340.84 64
19342.16 77
19343.47 73
19344.79 83
19346.10 75
19347.41 66
19348.73 76
19350.04 67
19351.36 80
19352.67 67
19353.99 73
19355.30 83
19356.62 69
19357.93 64
19359.25 78
19360.56 59
19361.87 76
19363.19 82
19364.50 79
19365.82 66
19367.13 70
19368.45 53
19369.76 77
19371.08 75
19372.39 83
19373.71 67
19375.02 57
19376.34 74
19377.66 67
19378.97 72
19380.29 76
19381.60 74
19382.92 69
19384.23 66
19385.55 68
19386.86 77
19388.18 85
19389.50 90
19390.81 78
19392.13 64
19393.44 70
19394.76 70
19396.07 81
19397.39 78
19398.71 76
19400.02 86
19401.34 71
19402.65 73
19403.97 60
19405.29 75
19406.60 72
19407.92 82
19409.24 92
19410.55 92
19411.87 86
19413.19 70
19414.50 61
19415.82 80
19417.14 75
19418.45 89
19419.77 64
19421.09 55
19422.40 73
19423.72 74
19425.04 77
19426.35 75
19427.67 75
19428.99 72
19430.30 86
19431.62 81
19432.94 71
19434.26 69
19435.57 77
19436.89 80
19438.21 81
19439.53 59
19440.84 68
19442.16 74
19443.48 75
19444.80 77
19446.11 68
19447.43 76
19448.75 85
19450.07 75
19451.38 67
19452.70 73
19454.02 65
19455.34 80
19456.66 77
19457.97 95
19459.29 66
19460.61 58
19461.93 65
19463.25 73
19464.57 64
19465.88 85
19467.20 76
19468.52 80
19469.84 80
19471.16 70
19472.48 76
19473.79 82
19475.11 83
19476.43 77
19477.75 67
19479.07 73
19480.39 81
19481.71 69
19483.03 70
19484.34 81
19485.66 91
19486.98 70
19488.30 62
19489.62 69
19490.94 77
19492.26 73
19493.58 83
19494.90 87
19496.22 80
19497.54 70
19498.86 70
19500.18 70
19501.50 64
19502.81 71
19504.13 68
19505.45 79
19506.77 72
19508.09 83
19509.41 74
19510.73 77
19512.05 75
19513.37 65
19514.69 67
19516.01 66
19517.33 85
19518.65 83
19519.97 73
19521.29 90
19522.61 84
19523.93 68
19525.25 66
19526.57 74
19527.89 79
19529.22 69
19530.54 71
19531.86 82
19533.18 71
19534.50 71
19535.82 67
19537.14 77
19538.46 79
19539.78 76
19541.10 59
19542.42 75
19543.74 66
19545.06 72
19546.39 70
19547.71 87
19549.03 80
19550.35 73
19551.67 68
19552.99 88
19554.31 74
19555.63 74
19556.96 73
19558.28 76
19559.60 68
19560.92 73
19562.24 78
19563.56 73
19564.88 82
19566.21 72
19567.53 70
19568.85 70
19570.17 71
19571.49 72
19572.82 66
19574.14 75
19575.46 70
19576.78 73
19578.10 71
19579.43 65
19580.75 69
19582.07 83
19583.39 69
19584.72 74
19586.04 74
19587.36 80
19588.68 87
19590.01 82
19591.33 74
19592.65 76
19593.97 76
19595.30 69
19596.62 58
19597.94 69
19599.26 74
19600.59 83
19601.91 85
19603.23 69
19604.56 76
19605.88 79
19607.20 75
19608.53 83
19609.85 70
19611.17 77
19612.49 68
19613.82 81
19615.14 63
19616.47 71
19617.79 66
19619.11 76
19620.44 73
19621.76 71
19623.08 72
19624.41 64
19625.73 74
19627.05 65
19628.38 60
19629.70 72
19631.03 74
19632.35 69
19633.67 71
19635.00 71
19636.32 68
19637.65 81
19638.97 74
19640.29 69
19641.62 71
19642.94 89
19644.27 86
19645.59 81
19646.92 66
19648.24 64
19649.57 75
19650.89 85
19652.21 70
19653.54 81
19654.86 72
19656.19 69
19657.51 75
19658.84 96
19660.16 75
19661.49 91
19662.81 100
19664.14 93
19665.46 64
19666.79 86
19668.11 75
19669.44 76
19670.76 64
19672.09 67
19673.41 83
19674.74 68
19676.07 66
19677.39 67
19678.72 69
19680.04 63
19681.37 88
19682.69 75
19684.02 85
19685.34 74
19686.67 76
19688.00 69
19689.32 70
19690.65 86
19691.97 81
19693.30 76
19694.63 82
19695.95 80
19697.28 74
19698.60 87
19699.93 71
19701.26 81
19702.58 90
19703.91 80
19705.24 72
19706.56 82
19707.89 79
19709.22 81
19710.54 74
19711.87 77
19713.20 81
19714.52 68
19715.85 82
19717.18 85
19718.50 69
19719.83 80
19721.16 73
19722.48 87
19723.81 64
19725.14 60
19726.47 74
19727.79 64
19729.12 62
19730.45 73
19731.77 75
19733.10 64
19734.43 78
19735.76 58
19737.08 83
19738.41 88
19739.74 63
19741.07 71
19742.39 72
19743.72 75
19745.05 69
19746.38 72
19747.71 74
19749.03 68
19750.36 68
19751.69 73
19753.02 79
19754.35 77
19755.67 66
19757.00 73
19758.33 70
19759.66 78
19760.99 89
19762.31 79
19763.64 64
19764.97 79
19766.30 69
19767.63 72
19768.96 65
19770.29 63
19771.61 61
19772.94 74
19774.27 77
19775.60 77
19776.93 68
19778.26 75
19779.59 72
19780.92 73
19782.25 68
19783.57 73
19784.90 79
19786.23 75
19787.56 75
19788.89 70
19790.22 61
19791.55 54
19792.88 75
19794.21 70
19795.54 61
19796.87 65
19798.20 84
19799.53 67
19800.86 76
19802.19 73
19803.52 74
19804.85 67
19806.18 63
19807.50 80
19808.83 59
19810.16 80
19811.49 69
19812.82 71
19814.15 70
19815.49 69
19816.82 69
19818.15 65
19819.48 82
19820.81 77
19822.14 95
19823.47 85
19824.80 74
19826.13 83
19827.46 72
19828.79 81
19830.12 73
19831.45 68
19832.78 82
19834.11 89
19835.44 67
19836.77 61
19838.10 73
19839.44 85
19840.77 74
19842.10 76
19843.43 75
19844.76 75
19846.09 74
19847.42 70
19848.75 59
19850.08 64
19851.42 69
19852.75 62
19854.08 76
19855.41 72
19856.74 70
19858.07 61
19859.40 80
19860.74 83
19862.07 73
19863.40 76
19864.73 84
19866.06 85
19867.40 77
19868.73 71
19870.06 71
19871.39 79
19872.72 76
19874.06 72
19875.39 82
19876.72 89
19878.05 69
19879.38 83
19880.72 77
19882.05 89
19883.38 82
19884.71 79
19886.05 66
19887.38 74
19888.71 66
19890.04 81
19891.38 77
19892.71 83
19894.04 76
19895.38 76
19896.71 75
19898.04 85
19899.37 91
19900.71 95
19902.04 64
19903.37 81
19904.71 80
19906.04 71
19907.37 64
19908.71 79
19910.04 64
19911.37 64
19912.71 77
19914.04 82
19915.37 67
19916.71 54
19918.04 63
19919.37 75
19920.71 72
19922.04 88
19923.37 68
19924.71 60
19926.04 81
19927.38 72
19928.71 81
19930.04 72
19931.38 75
19932.71 66
19934.05 70
19935.38 80
19936.71 76
19938.05 78
19939.38 74
19940.72 72
19942.05 69
19943.39 71
19944.72 75
19946.06 80
19947.39 85
19948.72 77
19950.06 59
19951.39 79
19952.73 81
19954.06 85
19955.40 57
19956.73 78
19958.07 72
19959.40 68
19960.74 81
19962.07 62
19963.41 85
19964.74 86
19966.08 78
19967.41 75
19968.75 83
19970.08 82
19971.42 71
19972.76 70
19974.09 78
19975.43 69
19976.76 82
19978.10 85
19979.43 76
19980.77 79
19982.10 73
19983.44 82
19984.78 75
19986.11 80
19987.45 86
19988.78 83
19990.12 92
19991.46 81
19992.79 75
19994.13 77
19995.46 69
19996.80 68
19998.14 68
19999.47 77
20000.81 73
20002.15 91
20003.48 80
20004.82 73
20006.16 69
20007.49 81
20008.83 84
20010.17 77
20011.50 69
20012.84 81
20014.18 88
20015.51 71
20016.85 81
20018.19 79
20019.52 87
20020.86 78
20022.20 62
20023.53 84
20024.87 84
20026.21 77
20027.55 78
20028.88 80
20030.22 71
20031.56 79
20032.90 74
20034.23 77
20035.57 70
20036.91 74
20038.25 82
20039.58 72
20040.92 72
20042.26 80
20043.60 63
20044.93 70
20046.27 68
20047.61 78
20048.95 84
20050.29 89
20051.62 75
20052.96 94
20054.30 84
20055.64 80
20056.98 69
20058.32 98
20059.65 72
20060.99 85
20062.33 78
20063.67 86
20065.01 79
20066.35 76
20067.68 77
20069.02 81
20070.36 82
20071.70 75
20073.04 75
20074.38 81
20075.72 72
20077.06 75
20078.40 72
20079.73 87
20081.07 72
20082.41 67
20083.75 71
20085.09 76
20086.43 70
20087.77 90
20089.11 70
20090.45 76
20091.79 85
20093.13 68
20094.47 65
20095.81 72
20097.15 72
20098.48 71
20099.82 89
20101.16 70
20102.50 73
20103.84 76
20105.18 66
20106.52 80
20107.86 77
20109.20 78
20110.54 75
20111.88 86
20113.22 84
20114.56 83
20115.90 78
20117.24 73
20118.58 86
20119.93 74
20121.27 73
20122.61 80
20123.95 87
20125.29 79
20126.63 75
20127.97 75
20129.31 73
20130.65 66
20131.99 84
20133.33 96
20134.67 83
20136.01 75
