# Supplementary material for: MALDI-TOF MS typing enables the classification of brewing yeasts of the genus Saccharomyces to major beer styles
Source: PLoS One. 2017 Aug 9;12(8):e0181694. doi: 10.1371/journal.pone.0181694 (PMC5549903; doi:10.1371/journal.pone.0181694)
Supplement: S8 File — The directory includes 90 raw files and was zipped to “.zip”; the folder has three strains with 30 spectra per strain; S1 Text explains the raw files with an example and Table 1 represents the yeast strains used within the experiment. (ZIP) [file pone.0181694.s011.zip › 22-24/30283-8J4-Lag-Lag-Lag-YPG-18h-E-E_2016-09-21_4_0_D12_1.dat]

1999.90 1210
2000.32 1131
2000.75 1168
2001.17 1184
2001.59 1259
2002.01 1286
2002.43 1210
2002.86 1238
2003.28 1229
2003.70 1200
2004.12 1209
2004.54 1218
2004.97 1191
2005.39 1169
2005.81 1183
2006.23 1146
2006.66 1174
2007.08 1235
2007.50 1179
2007.92 1190
2008.35 1213
2008.77 1257
2009.19 1202
2009.61 1175
2010.04 1159
2010.46 1152
2010.88 1221
2011.31 1111
2011.73 1096
2012.15 1099
2012.57 1139
2013.00 1227
2013.42 1113
2013.84 1124
2014.27 1193
2014.69 1233
2015.11 1310
2015.54 1305
2015.96 1306
2016.38 1375
2016.81 1415
2017.23 1347
2017.65 1329
2018.08 1403
2018.50 1439
2018.93 1419
2019.35 1403
2019.77 1444
2020.20 1368
2020.62 1362
2021.04 1337
2021.47 1288
2021.89 1330
2022.32 1351
2022.74 1265
2023.17 1277
2023.59 1301
2024.01 1266
2024.44 1164
2024.86 1237
2025.29 1257
2025.71 1203
2026.14 1174
2026.56 1230
2026.98 1189
2027.41 1175
2027.83 1174
2028.26 1175
2028.68 1107
2029.11 1116
2029.53 1138
2029.96 1203
2030.38 1121
2030.81 1115
2031.23 1145
2031.66 1123
2032.08 1151
2032.51 1166
2032.93 1145
2033.36 1169
2033.78 1148
2034.21 1189
2034.63 1186
2035.06 1179
2035.49 1203
2035.91 1171
2036.34 1107
2036.76 1154
2037.19 1195
2037.61 1173
2038.04 1153
2038.47 1211
2038.89 1221
2039.32 1214
2039.74 1186
2040.17 1134
2040.59 1121
2041.02 1143
2041.45 1172
2041.87 1087
2042.30 1174
2042.73 1172
2043.15 1200
2043.58 1150
2044.00 1084
2044.43 1125
2044.86 1211
2045.28 1160
2045.71 1152
2046.14 1140
2046.56 1167
2046.99 1177
2047.42 1213
2047.84 1212
2048.27 1215
2048.70 1269
2049.12 1261
2049.55 1214
2049.98 1281
2050.40 1304
2050.83 1247
2051.26 1297
2051.69 1324
2052.11 1299
2052.54 1301
2052.97 1275
2053.40 1234
2053.82 1206
2054.25 1185
2054.68 1218
2055.10 1218
2055.53 1206
2055.96 1242
2056.39 1175
2056.82 1172
2057.24 1237
2057.67 1246
2058.10 1218
2058.53 1254
2058.95 1184
2059.38 1218
2059.81 1305
2060.24 1287
2060.67 1255
2061.09 1304
2061.52 1288
2061.95 1315
2062.38 1373
2062.81 1340
2063.24 1357
2063.66 1369
2064.09 1332
2064.52 1364
2064.95 1301
2065.38 1224
2065.81 1236
2066.24 1330
2066.66 1274
2067.09 1242
2067.52 1272
2067.95 1265
2068.38 1233
2068.81 1253
2069.24 1193
2069.67 1144
2070.10 1167
2070.52 1145
2070.95 1151
2071.38 1235
2071.81 1268
2072.24 1270
2072.67 1278
2073.10 1321
2073.53 1316
2073.96 1329
2074.39 1326
2074.82 1289
2075.25 1308
2075.68 1292
2076.11 1296
2076.54 1290
2076.97 1311
2077.40 1281
2077.83 1284
2078.26 1279
2078.69 1259
2079.12 1213
2079.55 1252
2079.98 1274
2080.41 1265
2080.84 1272
2081.27 1223
2081.70 1284
2082.13 1259
2082.56 1155
2082.99 1131
2083.42 1215
2083.85 1196
2084.28 1268
2084.71 1249
2085.14 1282
2085.57 1237
2086.00 1225
2086.43 1255
2086.86 1217
2087.29 1233
2087.73 1269
2088.16 1243
2088.59 1255
2089.02 1245
2089.45 1232
2089.88 1251
2090.31 1209
2090.74 1152
2091.17 1215
2091.61 1270
2092.04 1350
2092.47 1283
2092.90 1218
2093.33 1256
2093.76 1291
2094.19 1335
2094.63 1294
2095.06 1249
2095.49 1283
2095.92 1328
2096.35 1252
2096.78 1214
2097.22 1253
2097.65 1235
2098.08 1236
2098.51 1178
2098.94 1160
2099.38 1220
2099.81 1224
2100.24 1241
2100.67 1211
2101.11 1221
2101.54 1160
2101.97 1273
2102.40 1257
2102.83 1258
2103.27 1189
2103.70 1228
2104.13 1237
2104.56 1262
2105.00 1272
2105.43 1256
2105.86 1303
2106.30 1338
2106.73 1373
2107.16 1432
2107.59 1458
2108.03 1561
2108.46 1500
2108.89 1481
2109.33 1515
2109.76 1537
2110.19 1579
2110.63 1541
2111.06 1578
2111.49 1563
2111.93 1478
2112.36 1431
2112.79 1323
2113.23 1345
2113.66 1345
2114.09 1235
2114.53 1281
2114.96 1253
2115.40 1287
2115.83 1306
2116.26 1206
2116.70 1165
2117.13 1187
2117.56 1171
2118.00 1176
2118.43 1141
2118.87 1235
2119.30 1175
2119.73 1169
2120.17 1209
2120.60 1240
2121.04 1217
2121.47 1211
2121.91 1246
2122.34 1289
2122.78 1228
2123.21 1323
2123.64 1287
2124.08 1268
2124.51 1279
2124.95 1291
2125.38 1248
2125.82 1245
2126.25 1315
2126.69 1358
2127.12 1311
2127.56 1284
2127.99 1424
2128.43 1462
2128.86 1423
2129.30 1471
2129.73 1432
2130.17 1398
2130.60 1534
2131.04 1552
2131.47 1467
2131.91 1427
2132.35 1384
2132.78 1434
2133.22 1416
2133.65 1366
2134.09 1381
2134.52 1376
2134.96 1399
2135.40 1287
2135.83 1311
2136.27 1273
2136.70 1282
2137.14 1283
2137.57 1230
2138.01 1235
2138.45 1241
2138.88 1293
2139.32 1279
2139.76 1293
2140.19 1310
2140.63 1324
2141.06 1271
2141.50 1310
2141.94 1259
2142.37 1260
2142.81 1256
2143.25 1383
2143.68 1397
2144.12 1432
2144.56 1432
2144.99 1343
2145.43 1378
2145.87 1431
2146.30 1447
2146.74 1320
2147.18 1388
2147.62 1366
2148.05 1400
2148.49 1416
2148.93 1485
2149.36 1568
2149.80 1520
2150.24 1524
2150.68 1500
2151.11 1537
2151.55 1592
2151.99 1515
2152.43 1550
2152.86 1513
2153.30 1493
2153.74 1452
2154.18 1397
2154.61 1378
2155.05 1421
2155.49 1411
2155.93 1401
2156.37 1362
2156.80 1311
2157.24 1399
2157.68 1355
2158.12 1257
2158.56 1351
2158.99 1452
2159.43 1379
2159.87 1388
2160.31 1412
2160.75 1450
2161.19 1487
2161.62 1378
2162.06 1393
2162.50 1437
2162.94 1444
2163.38 1515
2163.82 1532
2164.26 1433
2164.69 1493
2165.13 1505
2165.57 1446
2166.01 1460
2166.45 1436
2166.89 1418
2167.33 1389
2167.77 1382
2168.21 1373
2168.65 1381
2169.08 1373
2169.52 1456
2169.96 1417
2170.40 1419
2170.84 1466
2171.28 1463
2171.72 1424
2172.16 1507
2172.60 1466
2173.04 1494
2173.48 1425
2173.92 1534
2174.36 1506
2174.80 1464
2175.24 1485
2175.68 1481
2176.12 1515
2176.56 1463
2177.00 1555
2177.44 1478
2177.88 1455
2178.32 1519
2178.76 1553
2179.20 1580
2179.64 1557
2180.08 1615
2180.52 1606
2180.96 1570
2181.40 1624
2181.84 1618
2182.28 1573
2182.72 1599
2183.16 1527
2183.60 1458
2184.04 1497
2184.48 1473
2184.93 1467
2185.37 1436
2185.81 1498
2186.25 1529
2186.69 1451
2187.13 1447
2187.57 1495
2188.01 1606
2188.45 1618
2188.89 1645
2189.34 1609
2189.78 1570
2190.22 1539
2190.66 1601
2191.10 1558
2191.54 1564
2191.98 1529
2192.43 1540
2192.87 1507
2193.31 1492
2193.75 1493
2194.19 1506
2194.63 1571
2195.08 1622
2195.52 1560
2195.96 1607
2196.40 1644
2196.84 1595
2197.29 1611
2197.73 1615
2198.17 1695
2198.61 1607
2199.06 1558
2199.50 1535
2199.94 1599
2200.38 1516
2200.82 1404
2201.27 1448
2201.71 1358
2202.15 1350
2202.59 1402
2203.04 1369
2203.48 1378
2203.92 1382
2204.37 1386
2204.81 1406
2205.25 1399
2205.69 1447
2206.14 1443
2206.58 1483
2207.02 1400
2207.47 1478
2207.91 1488
2208.35 1421
2208.80 1454
2209.24 1457
2209.68 1442
2210.13 1420
2210.57 1403
2211.01 1368
2211.46 1447
2211.90 1464
2212.34 1445
2212.79 1359
2213.23 1428
2213.67 1399
2214.12 1379
2214.56 1436
2215.01 1323
2215.45 1378
2215.89 1402
2216.34 1293
2216.78 1364
2217.23 1480
2217.67 1398
2218.11 1405
2218.56 1376
2219.00 1347
2219.45 1458
2219.89 1455
2220.34 1410
2220.78 1473
2221.22 1534
2221.67 1457
2222.11 1556
2222.56 1588
2223.00 1612
2223.45 1567
2223.89 1664
2224.34 1748
2224.78 1879
2225.23 1881
2225.67 1944
2226.12 2019
2226.56 2062
2227.01 1960
2227.45 2026
2227.90 1979
2228.34 1887
2228.79 1886
2229.23 1921
2229.68 1882
2230.12 1795
2230.57 1779
2231.01 1724
2231.46 1746
2231.90 1789
2232.35 1794
2232.80 1676
2233.24 1646
2233.69 1639
2234.13 1551
2234.58 1548
2235.02 1561
2235.47 1542
2235.92 1540
2236.36 1568
2236.81 1576
2237.25 1632
2237.70 1625
2238.15 1564
2238.59 1586
2239.04 1640
2239.49 1670
2239.93 1634
2240.38 1514
2240.82 1541
2241.27 1530
2241.72 1506
2242.16 1494
2242.61 1379
2243.06 1319
2243.50 1398
2243.95 1410
2244.40 1378
2244.84 1416
2245.29 1377
2245.74 1399
2246.19 1462
2246.63 1487
2247.08 1358
2247.53 1301
2247.97 1440
2248.42 1482
2248.87 1453
2249.32 1423
2249.76 1329
2250.21 1408
2250.66 1453
2251.10 1367
2251.55 1400
2252.00 1559
2252.45 1546
2252.89 1483
2253.34 1480
2253.79 1574
2254.24 1588
2254.69 1447
2255.13 1547
2255.58 1583
2256.03 1599
2256.48 1531
2256.93 1535
2257.37 1539
2257.82 1508
2258.27 1450
2258.72 1475
2259.17 1515
2259.61 1447
2260.06 1385
2260.51 1422
2260.96 1408
2261.41 1363
2261.86 1416
2262.31 1454
2262.75 1417
2263.20 1485
2263.65 1460
2264.10 1508
2264.55 1453
2265.00 1425
2265.45 1480
2265.90 1488
2266.34 1438
2266.79 1475
2267.24 1537
2267.69 1496
2268.14 1556
2268.59 1495
2269.04 1546
2269.49 1527
2269.94 1504
2270.39 1575
2270.84 1587
2271.29 1592
2271.74 1628
2272.18 1698
2272.63 1652
2273.08 1733
2273.53 1756
2273.98 1810
2274.43 1918
2274.88 2045
2275.33 2108
2275.78 2213
2276.23 2175
2276.68 2297
2277.13 2261
2277.58 2211
2278.03 2189
2278.48 2169
2278.93 2022
2279.38 1983
2279.83 1880
2280.28 1920
2280.73 1734
2281.19 1693
2281.64 1675
2282.09 1608
2282.54 1541
2282.99 1557
2283.44 1486
2283.89 1453
2284.34 1407
2284.79 1412
2285.24 1456
2285.69 1534
2286.14 1516
2286.59 1458
2287.04 1473
2287.50 1572
2287.95 1616
2288.40 1619
2288.85 1680
2289.30 1803
2289.75 1865
2290.20 1819
2290.65 1931
2291.11 1958
2291.56 2016
2292.01 1990
2292.46 1919
2292.91 1943
2293.36 1956
2293.82 1859
2294.27 1876
2294.72 1774
2295.17 1781
2295.62 1668
2296.07 1605
2296.53 1572
2296.98 1548
2297.43 1503
2297.88 1500
2298.33 1429
2298.79 1444
2299.24 1403
2299.69 1446
2300.14 1492
2300.60 1559
2301.05 1604
2301.50 1619
2301.95 1573
2302.41 1537
2302.86 1522
2303.31 1499
2303.76 1548
2304.22 1590
2304.67 1510
2305.12 1580
2305.57 1601
2306.03 1607
2306.48 1653
2306.93 1594
2307.39 1596
2307.84 1608
2308.29 1596
2308.75 1581
2309.20 1625
2309.65 1571
2310.11 1540
2310.56 1601
2311.01 1616
2311.47 1608
2311.92 1551
2312.37 1548
2312.83 1518
2313.28 1526
2313.73 1500
2314.19 1536
2314.64 1526
2315.09 1592
2315.55 1622
2316.00 1674
2316.46 1764
2316.91 1719
2317.36 1682
2317.82 1817
2318.27 1736
2318.73 1707
2319.18 1755
2319.63 1680
2320.09 1692
2320.54 1794
2321.00 1725
2321.45 1688
2321.91 1654
2322.36 1630
2322.82 1656
2323.27 1603
2323.72 1675
2324.18 1587
2324.63 1587
2325.09 1612
2325.54 1489
2326.00 1545
2326.45 1469
2326.91 1569
2327.36 1580
2327.82 1540
2328.27 1558
2328.73 1584
2329.18 1533
2329.64 1560
2330.09 1471
2330.55 1517
2331.00 1564
2331.46 1531
2331.92 1438
2332.37 1446
2332.83 1449
2333.28 1467
2333.74 1456
2334.19 1510
2334.65 1529
2335.10 1574
2335.56 1521
2336.02 1533
2336.47 1528
2336.93 1479
2337.38 1553
2337.84 1534
2338.30 1617
2338.75 1622
2339.21 1586
2339.66 1608
2340.12 1619
2340.58 1747
2341.03 1618
2341.49 1660
2341.95 1728
2342.40 1704
2342.86 1565
2343.32 1476
2343.77 1510
2344.23 1468
2344.68 1495
2345.14 1450
2345.60 1388
2346.06 1376
2346.51 1415
2346.97 1484
2347.43 1452
2347.88 1376
2348.34 1379
2348.80 1357
2349.25 1458
2349.71 1480
2350.17 1505
2350.63 1466
2351.08 1516
2351.54 1530
2352.00 1544
2352.46 1567
2352.91 1572
2353.37 1537
2353.83 1504
2354.29 1588
2354.74 1566
2355.20 1499
2355.66 1575
2356.12 1559
2356.57 1508
2357.03 1503
2357.49 1527
2357.95 1518
2358.41 1546
2358.86 1546
2359.32 1546
2359.78 1553
2360.24 1481
2360.70 1560
2361.15 1583
2361.61 1585
2362.07 1603
2362.53 1572
2362.99 1629
2363.45 1514
2363.91 1502
2364.36 1566
2364.82 1680
2365.28 1648
2365.74 1605
2366.20 1661
2366.66 1597
2367.12 1626
2367.57 1571
2368.03 1605
2368.49 1675
2368.95 1766
2369.41 1732
2369.87 1816
2370.33 1778
2370.79 1787
2371.25 1883
2371.71 1891
2372.17 1932
2372.63 2066
2373.09 2146
2373.54 2232
2374.00 2200
2374.46 2120
2374.92 2062
2375.38 2088
2375.84 2134
2376.30 2135
2376.76 2037
2377.22 2029
2377.68 1943
2378.14 1947
2378.60 1921
2379.06 1875
2379.52 1898
2379.98 1889
2380.44 1840
2380.90 1782
2381.36 1764
2381.82 1814
2382.28 1771
2382.74 1736
2383.20 1674
2383.66 1648
2384.12 1536
2384.59 1588
2385.05 1545
2385.51 1485
2385.97 1463
2386.43 1567
2386.89 1534
2387.35 1603
2387.81 1559
2388.27 1559
2388.73 1595
2389.19 1618
2389.65 1836
2390.12 1763
2390.58 1702
2391.04 1701
2391.50 1752
2391.96 1803
2392.42 1719
2392.88 1671
2393.34 1754
2393.81 1764
2394.27 1684
2394.73 1734
2395.19 1664
2395.65 1763
2396.11 1747
2396.57 1754
2397.04 1730
2397.50 1674
2397.96 1716
2398.42 1700
2398.88 1837
2399.35 1756
2399.81 1770
2400.27 1740
2400.73 1662
2401.19 1635
2401.66 1620
2402.12 1636
2402.58 1531
2403.04 1530
2403.51 1517
2403.97 1565
2404.43 1628
2404.89 1637
2405.36 1507
2405.82 1547
2406.28 1527
2406.74 1509
2407.21 1509
2407.67 1529
2408.13 1563
2408.59 1540
2409.06 1550
2409.52 1483
2409.98 1479
2410.45 1533
2410.91 1522
2411.37 1547
2411.84 1526
2412.30 1558
2412.76 1598
2413.23 1560
2413.69 1538
2414.15 1556
2414.62 1569
2415.08 1630
2415.54 1634
2416.01 1662
2416.47 1730
2416.93 1820
2417.40 1800
2417.86 1916
2418.32 1980
2418.79 1986
2419.25 2032
2419.72 2088
2420.18 2162
2420.64 2193
2421.11 2203
2421.57 2274
2422.04 2161
2422.50 2178
2422.96 2238
2423.43 2121
2423.89 2095
2424.36 1973
2424.82 1956
2425.29 1943
2425.75 1919
2426.22 1842
2426.68 1778
2427.15 1827
2427.61 1846
2428.07 1771
2428.54 1746
2429.00 1745
2429.47 1803
2429.93 1677
2430.40 1689
2430.86 1737
2431.33 1711
2431.79 1782
2432.26 1740
2432.72 1811
2433.19 1822
2433.65 1799
2434.12 1862
2434.59 1768
2435.05 1826
2435.52 1796
2435.98 1872
2436.45 1861
2436.91 1843
2437.38 1753
2437.84 1831
2438.31 1872
2438.78 1726
2439.24 1792
2439.71 1704
2440.17 1803
2440.64 1756
2441.10 1773
2441.57 1790
2442.04 1715
2442.50 1655
2442.97 1721
2443.44 1714
2443.90 1740
2444.37 1679
2444.83 1555
2445.30 1692
2445.77 1717
2446.23 1749
2446.70 1741
2447.17 1746
2447.63 1841
2448.10 1880
2448.57 2026
2449.03 1997
2449.50 2069
2449.97 2127
2450.43 2128
2450.90 2183
2451.37 2121
2451.83 2173
2452.30 2123
2452.77 2123
2453.24 2151
2453.70 2097
2454.17 2085
2454.64 2049
2455.10 1949
2455.57 1831
2456.04 1807
2456.51 1837
2456.97 1790
2457.44 1748
2457.91 1770
2458.38 1708
2458.84 1700
2459.31 1709
2459.78 1626
2460.25 1635
2460.72 1591
2461.18 1572
2461.65 1651
2462.12 1552
2462.59 1583
2463.06 1656
2463.52 1726
2463.99 1799
2464.46 1840
2464.93 1843
2465.40 1872
2465.86 2019
2466.33 2053
2466.80 2137
2467.27 2201
2467.74 2272
2468.21 2220
2468.68 2223
2469.14 2198
2469.61 2089
2470.08 2057
2470.55 1957
2471.02 1931
2471.49 1892
2471.96 1908
2472.43 1824
2472.90 1739
2473.36 1707
2473.83 1728
2474.30 1808
2474.77 1797
2475.24 1824
2475.71 1774
2476.18 1844
2476.65 1865
2477.12 1968
2477.59 1914
2478.06 1836
2478.53 1932
2479.00 1971
2479.47 1881
2479.94 1843
2480.41 1794
2480.87 1719
2481.34 1687
2481.81 1667
2482.28 1686
2482.75 1669
2483.22 1619
2483.69 1637
2484.16 1568
2484.63 1513
2485.10 1535
2485.57 1564
2486.05 1564
2486.52 1637
2486.99 1646
2487.46 1605
2487.93 1529
2488.40 1594
2488.87 1598
2489.34 1617
2489.81 1607
2490.28 1647
2490.75 1646
2491.22 1657
2491.69 1658
2492.16 1765
2492.63 1878
2493.10 1763
2493.58 1763
2494.05 1757
2494.52 1824
2494.99 1799
2495.46 1810
2495.93 1794
2496.40 1837
2496.87 1796
2497.34 1768
2497.82 1705
2498.29 1700
2498.76 1726
2499.23 1650
2499.70 1713
2500.17 1562
2500.64 1590
2501.12 1629
2501.59 1533
2502.06 1554
2502.53 1503
2503.00 1484
2503.48 1515
2503.95 1579
2504.42 1578
2504.89 1575
2505.36 1595
2505.84 1620
2506.31 1589
2506.78 1638
2507.25 1669
2507.72 1733
2508.20 1714
2508.67 1658
2509.14 1694
2509.61 1704
2510.09 1760
2510.56 1727
2511.03 1703
2511.50 1752
2511.98 1769
2512.45 1750
2512.92 1704
2513.40 1783
2513.87 1812
2514.34 1746
2514.81 1642
2515.29 1705
2515.76 1720
2516.23 1666
2516.71 1737
2517.18 1638
2517.65 1580
2518.13 1600
2518.60 1539
2519.07 1576
2519.55 1595
2520.02 1613
2520.49 1578
2520.97 1567
2521.44 1630
2521.91 1530
2522.39 1552
2522.86 1585
2523.34 1590
2523.81 1501
2524.28 1537
2524.76 1578
2525.23 1583
2525.70 1582
2526.18 1556
2526.65 1554
2527.13 1497
2527.60 1528
2528.08 1599
2528.55 1560
2529.02 1502
2529.50 1504
2529.97 1550
2530.45 1494
2530.92 1453
2531.40 1480
2531.87 1596
2532.34 1526
2532.82 1475
2533.29 1540
2533.77 1576
2534.24 1574
2534.72 1576
2535.19 1532
2535.67 1587
2536.14 1609
2536.62 1604
2537.09 1602
2537.57 1535
2538.04 1597
2538.52 1596
2538.99 1573
2539.47 1610
2539.94 1564
2540.42 1590
2540.90 1610
2541.37 1573
2541.85 1513
2542.32 1575
2542.80 1572
2543.27 1602
2543.75 1620
2544.22 1627
2544.70 1596
2545.18 1688
2545.65 1745
2546.13 1736
2546.60 1811
2547.08 1788
2547.56 1829
2548.03 1879
2548.51 1945
2548.98 2045
2549.46 2019
2549.94 2023
2550.41 2038
2550.89 2062
2551.37 1961
2551.84 1984
2552.32 1970
2552.80 1868
2553.27 1838
2553.75 1757
2554.23 1752
2554.70 1838
2555.18 1744
2555.66 1677
2556.13 1618
2556.61 1702
2557.09 1706
2557.56 1602
2558.04 1664
2558.52 1705
2558.99 1730
2559.47 1666
2559.95 1638
2560.43 1571
2560.90 1615
2561.38 1583
2561.86 1629
2562.33 1523
2562.81 1555
2563.29 1557
2563.77 1540
2564.25 1554
2564.72 1619
2565.20 1562
2565.68 1499
2566.16 1584
2566.63 1616
2567.11 1647
2567.59 1610
2568.07 1593
2568.55 1566
2569.02 1552
2569.50 1553
2569.98 1611
2570.46 1584
2570.94 1551
2571.41 1589
2571.89 1553
2572.37 1592
2572.85 1598
2573.33 1520
2573.81 1550
2574.28 1597
2574.76 1562
2575.24 1535
2575.72 1589
2576.20 1567
2576.68 1552
2577.16 1582
2577.64 1555
2578.11 1563
2578.59 1586
2579.07 1675
2579.55 1717
2580.03 1600
2580.51 1607
2580.99 1730
2581.47 1743
2581.95 1723
2582.43 1760
2582.91 1734
2583.39 1696
2583.86 1730
2584.34 1691
2584.82 1720
2585.30 1708
2585.78 1674
2586.26 1669
2586.74 1734
2587.22 1587
2587.70 1713
2588.18 1661
2588.66 1637
2589.14 1665
2589.62 1635
2590.10 1617
2590.58 1657
2591.06 1620
2591.54 1602
2592.02 1628
2592.50 1632
2592.98 1705
2593.46 1692
2593.94 1685
2594.42 1675
2594.90 1705
2595.38 1679
2595.86 1648
2596.35 1621
2596.83 1640
2597.31 1662
2597.79 1719
2598.27 1664
2598.75 1638
2599.23 1667
2599.71 1587
2600.19 1546
2600.67 1540
2601.15 1553
2601.63 1572
2602.12 1614
2602.60 1559
2603.08 1563
2603.56 1573
2604.04 1619
2604.52 1601
2605.00 1593
2605.48 1559
2605.97 1513
2606.45 1489
2606.93 1556
2607.41 1551
2607.89 1617
2608.37 1532
2608.86 1529
2609.34 1652
2609.82 1517
2610.30 1595
2610.78 1608
2611.26 1518
2611.75 1590
2612.23 1602
2612.71 1573
2613.19 1668
2613.68 1703
2614.16 1671
2614.64 1600
2615.12 1595
2615.60 1657
2616.09 1657
2616.57 1609
2617.05 1552
2617.53 1643
2618.02 1716
2618.50 1743
2618.98 1723
2619.46 1775
2619.95 1801
2620.43 1758
2620.91 1779
2621.40 1795
2621.88 1881
2622.36 1993
2622.85 1927
2623.33 1945
2623.81 1913
2624.29 2004
2624.78 1942
2625.26 1941
2625.74 1916
2626.23 1933
2626.71 1959
2627.19 1855
2627.68 1852
2628.16 1849
2628.64 1799
2629.13 1781
2629.61 1807
2630.10 1850
2630.58 1807
2631.06 1832
2631.55 1946
2632.03 2013
2632.51 1933
2633.00 1820
2633.48 1946
2633.97 1913
2634.45 1950
2634.94 1846
2635.42 1764
2635.90 1756
2636.39 1796
2636.87 1718
2637.36 1648
2637.84 1599
2638.33 1628
2638.81 1669
2639.29 1629
2639.78 1587
2640.26 1585
2640.75 1568
2641.23 1542
2641.72 1526
2642.20 1572
2642.69 1549
2643.17 1527
2643.66 1562
2644.14 1552
2644.63 1589
2645.11 1563
2645.60 1573
2646.08 1562
2646.57 1602
2647.05 1605
2647.54 1521
2648.02 1506
2648.51 1709
2648.99 1732
2649.48 1685
2649.97 1777
2650.45 1779
2650.94 1789
2651.42 1817
2651.91 1786
2652.39 1736
2652.88 1780
2653.37 1751
2653.85 1781
2654.34 1776
2654.82 1739
2655.31 1682
2655.80 1612
2656.28 1634
2656.77 1611
2657.25 1515
2657.74 1492
2658.23 1501
2658.71 1567
2659.20 1529
2659.69 1576
2660.17 1593
2660.66 1640
2661.14 1506
2661.63 1567
2662.12 1579
2662.60 1644
2663.09 1662
2663.58 1718
2664.06 1683
2664.55 1628
2665.04 1625
2665.53 1665
2666.01 1586
2666.50 1622
2666.99 1592
2667.47 1670
2667.96 1574
2668.45 1659
2668.94 1678
2669.42 1661
2669.91 1686
2670.40 1628
2670.88 1692
2671.37 1727
2671.86 1689
2672.35 1718
2672.83 1821
2673.32 1798
2673.81 1810
2674.30 1918
2674.79 1975
2675.27 2005
2675.76 2019
2676.25 1990
2676.74 1983
2677.23 1951
2677.71 1935
2678.20 1922
2678.69 1867
2679.18 1780
2679.67 1724
2680.15 1718
2680.64 1766
2681.13 1660
2681.62 1674
2682.11 1643
2682.60 1554
2683.08 1613
2683.57 1638
2684.06 1543
2684.55 1527
2685.04 1559
2685.53 1632
2686.02 1702
2686.51 1593
2686.99 1623
2687.48 1606
2687.97 1681
2688.46 1655
2688.95 1602
2689.44 1626
2689.93 1650
2690.42 1711
2690.91 1615
2691.40 1729
2691.89 1720
2692.38 1772
2692.87 1705
2693.35 1819
2693.84 1851
2694.33 1914
2694.82 1875
2695.31 1924
2695.80 1913
2696.29 2040
2696.78 1986
2697.27 1990
2697.76 2034
2698.25 1878
2698.74 1840
2699.23 1873
2699.72 1811
2700.21 1842
2700.70 1745
2701.19 1680
2701.68 1601
2702.17 1671
2702.66 1623
2703.15 1613
2703.64 1637
2704.13 1603
2704.62 1629
2705.12 1625
2705.61 1617
2706.10 1545
2706.59 1591
2707.08 1553
2707.57 1638
2708.06 1617
2708.55 1526
2709.04 1638
2709.53 1696
2710.02 1632
2710.51 1669
2711.01 1686
2711.50 1762
2711.99 1731
2712.48 1686
2712.97 1712
2713.46 1657
2713.95 1674
2714.44 1593
2714.94 1609
2715.43 1691
2715.92 1646
2716.41 1545
2716.90 1569
2717.39 1610
2717.89 1583
2718.38 1505
2718.87 1521
2719.36 1597
2719.85 1562
2720.34 1608
2720.84 1603
2721.33 1576
2721.82 1634
2722.31 1673
2722.80 1720
2723.30 1744
2723.79 1795
2724.28 1736
2724.77 1717
2725.27 1714
2725.76 1660
2726.25 1622
2726.74 1744
2727.24 1734
2727.73 1693
2728.22 1668
2728.71 1667
2729.21 1707
2729.70 1700
2730.19 1772
2730.69 1692
2731.18 1683
2731.67 1696
2732.16 1684
2732.66 1671
2733.15 1669
2733.64 1704
2734.14 1727
2734.63 1740
2735.12 1785
2735.62 1836
2736.11 1892
2736.60 1852
2737.10 1963
2737.59 1993
2738.08 1994
2738.58 2058
2739.07 2116
2739.56 2158
2740.06 2163
2740.55 2123
2741.05 1984
2741.54 2006
2742.03 2014
2742.53 1928
2743.02 1930
2743.52 1819
2744.01 1759
2744.50 1755
2745.00 1735
2745.49 1667
2745.99 1736
2746.48 1730
2746.97 1655
2747.47 1680
2747.96 1679
2748.46 1607
2748.95 1629
2749.45 1573
2749.94 1600
2750.44 1648
2750.93 1644
2751.43 1693
2751.92 1613
2752.42 1578
2752.91 1577
2753.41 1527
2753.90 1627
2754.40 1664
2754.89 1615
2755.39 1569
2755.88 1619
2756.38 1612
2756.87 1595
2757.37 1645
2757.86 1706
2758.36 1721
2758.85 1806
2759.35 1725
2759.84 1746
2760.34 1828
2760.83 1760
2761.33 1764
2761.83 1771
2762.32 1795
2762.82 1829
2763.31 1830
2763.81 1912
2764.30 1796
2764.80 1821
2765.30 1939
2765.79 1930
2766.29 1898
2766.78 1873
2767.28 1852
2767.78 1862
2768.27 1805
2768.77 1835
2769.27 1790
2769.76 1800
2770.26 1843
2770.76 1708
2771.25 1726
2771.75 1769
2772.24 1749
2772.74 1781
2773.24 1766
2773.73 1727
2774.23 1754
2774.73 1751
2775.23 1803
2775.72 1771
2776.22 1736
2776.72 1721
2777.21 1720
2777.71 1746
2778.21 1704
2778.70 1752
2779.20 1692
2779.70 1584
2780.20 1600
2780.69 1634
2781.19 1590
2781.69 1634
2782.19 1686
2782.68 1626
2783.18 1609
2783.68 1621
2784.18 1708
2784.67 1677
2785.17 1655
2785.67 1665
2786.17 1615
2786.67 1637
2787.16 1596
2787.66 1654
2788.16 1647
2788.66 1638
2789.16 1661
2789.65 1696
2790.15 1678
2790.65 1597
2791.15 1586
2791.65 1611
2792.15 1608
2792.64 1538
2793.14 1562
2793.64 1508
2794.14 1643
2794.64 1648
2795.14 1579
2795.64 1646
2796.13 1596
2796.63 1639
2797.13 1622
2797.63 1636
2798.13 1679
2798.63 1599
2799.13 1669
2799.63 1654
2800.13 1734
2800.62 1755
2801.12 1692
2801.62 1731
2802.12 1649
2802.62 1701
2803.12 1699
2803.62 1673
2804.12 1706
2804.62 1688
2805.12 1769
2805.62 1752
2806.12 1708
2806.62 1725
2807.12 1792
2807.62 1759
2808.12 1830
2808.62 1921
2809.12 1759
2809.62 1733
2810.12 1732
2810.62 1704
2811.12 1830
2811.62 1785
2812.12 1741
2812.62 1708
2813.12 1630
2813.62 1628
2814.12 1593
2814.62 1627
2815.12 1585
2815.62 1570
2816.12 1520
2816.62 1512
2817.12 1497
2817.62 1534
2818.12 1515
2818.62 1472
2819.12 1488
2819.63 1471
2820.13 1431
2820.63 1422
2821.13 1521
2821.63 1505
2822.13 1516
2822.63 1450
2823.13 1440
2823.63 1510
2824.13 1488
2824.64 1447
2825.14 1528
2825.64 1540
2826.14 1568
2826.64 1483
2827.14 1405
2827.64 1378
2828.15 1454
2828.65 1513
2829.15 1494
2829.65 1545
2830.15 1472
2830.65 1506
2831.16 1579
2831.66 1437
2832.16 1451
2832.66 1486
2833.16 1473
2833.67 1439
2834.17 1426
2834.67 1432
2835.17 1525
2835.68 1516
2836.18 1557
2836.68 1545
2837.18 1563
2837.68 1498
2838.19 1473
2838.69 1477
2839.19 1502
2839.70 1540
2840.20 1586
2840.70 1500
2841.20 1493
2841.71 1447
2842.21 1493
2842.71 1526
2843.21 1413
2843.72 1418
2844.22 1461
2844.72 1489
2845.23 1479
2845.73 1436
2846.23 1404
2846.74 1461
2847.24 1515
2847.74 1553
2848.25 1543
2848.75 1488
2849.25 1559
2849.76 1553
2850.26 1551
2850.76 1561
2851.27 1605
2851.77 1517
2852.28 1509
2852.78 1547
2853.28 1554
2853.79 1484
2854.29 1466
2854.79 1495
2855.30 1453
2855.80 1496
2856.31 1497
2856.81 1504
2857.31 1528
2857.82 1551
2858.32 1480
2858.83 1486
2859.33 1568
2859.84 1568
2860.34 1549
2860.85 1552
2861.35 1627
2861.85 1623
2862.36 1611
2862.86 1615
2863.37 1688
2863.87 1716
2864.38 1698
2864.88 1667
2865.39 1696
2865.89 1671
2866.40 1637
2866.90 1771
2867.41 1863
2867.91 1849
2868.42 1896
2868.92 1960
2869.43 2034
2869.93 2092
2870.44 1999
2870.94 2057
2871.45 2001
2871.96 1952
2872.46 1922
2872.97 1899
2873.47 1832
2873.98 1834
2874.48 1802
2874.99 1836
2875.49 1775
2876.00 1787
2876.51 1782
2877.01 1824
2877.52 1857
2878.02 1717
2878.53 1712
2879.04 1706
2879.54 1683
2880.05 1653
2880.55 1631
2881.06 1551
2881.57 1502
2882.07 1581
2882.58 1525
2883.09 1504
2883.59 1516
2884.10 1499
2884.61 1467
2885.11 1523
2885.62 1512
2886.13 1446
2886.63 1482
2887.14 1501
2887.65 1517
2888.15 1538
2888.66 1528
2889.17 1555
2889.67 1498
2890.18 1458
2890.69 1539
2891.20 1509
2891.70 1548
2892.21 1589
2892.72 1610
2893.22 1654
2893.73 1595
2894.24 1574
2894.75 1630
2895.25 1646
2895.76 1656
2896.27 1657
2896.78 1650
2897.29 1619
2897.79 1649
2898.30 1577
2898.81 1656
2899.32 1702
2899.82 1622
2900.33 1687
2900.84 1706
2901.35 1598
2901.86 1595
2902.36 1630
2902.87 1635
2903.38 1548
2903.89 1581
2904.40 1597
2904.91 1589
2905.41 1546
2905.92 1509
2906.43 1546
2906.94 1557
2907.45 1493
2907.96 1471
2908.47 1496
2908.97 1530
2909.48 1541
2909.99 1509
2910.50 1537
2911.01 1528
2911.52 1503
2912.03 1555
2912.54 1508
2913.05 1523
2913.55 1498
2914.06 1434
2914.57 1480
2915.08 1443
2915.59 1479
2916.10 1598
2916.61 1517
2917.12 1498
2917.63 1585
2918.14 1620
2918.65 1630
2919.16 1644
2919.67 1615
2920.18 1672
2920.69 1631
2921.20 1581
2921.71 1624
2922.22 1612
2922.73 1653
2923.24 1637
2923.75 1659
2924.26 1623
2924.77 1657
2925.28 1631
2925.79 1610
2926.30 1613
2926.81 1621
2927.32 1544
2927.83 1618
2928.34 1567
2928.85 1577
2929.36 1559
2929.87 1510
2930.38 1605
2930.89 1628
2931.40 1579
2931.91 1555
2932.42 1615
2932.93 1645
2933.45 1635
2933.96 1614
2934.47 1614
2934.98 1650
2935.49 1680
2936.00 1719
2936.51 1697
2937.02 1774
2937.53 1739
2938.04 1759
2938.56 1833
2939.07 1796
2939.58 1785
2940.09 1765
2940.60 1916
2941.11 1820
2941.62 1826
2942.14 1779
2942.65 1821
2943.16 1756
2943.67 1738
2944.18 1665
2944.70 1637
2945.21 1688
2945.72 1649
2946.23 1656
2946.74 1666
2947.26 1632
2947.77 1658
2948.28 1680
2948.79 1697
2949.30 1683
2949.82 1608
2950.33 1580
2950.84 1568
2951.35 1542
2951.87 1458
2952.38 1482
2952.89 1509
2953.40 1536
2953.92 1588
2954.43 1520
2954.94 1461
2955.45 1568
2955.97 1511
2956.48 1429
2956.99 1415
2957.51 1506
2958.02 1518
2958.53 1445
2959.04 1512
2959.56 1534
2960.07 1470
2960.58 1462
2961.10 1478
2961.61 1483
2962.12 1550
2962.64 1518
2963.15 1565
2963.66 1605
2964.18 1529
2964.69 1557
2965.21 1587
2965.72 1599
2966.23 1576
2966.75 1596
2967.26 1585
2967.77 1562
2968.29 1588
2968.80 1527
2969.32 1482
2969.83 1519
2970.34 1555
2970.86 1528
2971.37 1628
2971.89 1551
2972.40 1599
2972.91 1593
2973.43 1603
2973.94 1605
2974.46 1673
2974.97 1754
2975.49 1690
2976.00 1674
2976.52 1782
2977.03 1753
2977.55 1715
2978.06 1658
2978.57 1716
2979.09 1750
2979.60 1726
2980.12 1626
2980.63 1669
2981.15 1684
2981.66 1669
2982.18 1678
2982.69 1661
2983.21 1629
2983.73 1695
2984.24 1633
2984.76 1606
2985.27 1597
2985.79 1663
2986.30 1686
2986.82 1696
2987.33 1659
2987.85 1733
2988.36 1707
2988.88 1658
2989.40 1641
2989.91 1703
2990.43 1749
2990.94 1676
2991.46 1723
2991.97 1749
2992.49 1648
2993.01 1719
2993.52 1818
2994.04 1733
2994.55 1678
2995.07 1778
2995.59 1788
2996.10 1807
2996.62 1820
2997.14 1761
2997.65 1849
2998.17 1862
2998.69 1902
2999.20 1853
2999.72 1907
3000.24 1933
3000.75 2026
3001.27 2065
3001.79 2098
3002.30 2155
3002.82 2288
3003.34 2456
3003.85 2518
3004.37 2676
3004.89 2894
3005.40 2811
3005.92 2913
3006.44 2946
3006.96 2968
3007.47 2858
3007.99 2686
3008.51 2548
3009.03 2372
3009.54 2143
3010.06 2093
3010.58 2065
3011.10 1868
3011.61 1840
3012.13 1848
3012.65 1784
3013.17 1798
3013.68 1741
3014.20 1682
3014.72 1714
3015.24 1699
3015.76 1671
3016.27 1747
3016.79 1781
3017.31 1757
3017.83 1766
3018.35 1724
3018.86 1730
3019.38 1741
3019.90 1767
3020.42 1632
3020.94 1675
3021.46 1705
3021.97 1736
3022.49 1671
3023.01 1661
3023.53 1676
3024.05 1621
3024.57 1638
3025.09 1633
3025.61 1580
3026.12 1563
3026.64 1574
3027.16 1559
3027.68 1595
3028.20 1595
3028.72 1619
3029.24 1636
3029.76 1601
3030.28 1663
3030.80 1653
3031.32 1630
3031.84 1663
3032.35 1719
3032.87 1727
3033.39 1687
3033.91 1794
3034.43 1780
3034.95 1712
3035.47 1724
3035.99 1706
3036.51 1693
3037.03 1769
3037.55 1786
3038.07 1795
3038.59 1708
3039.11 1661
3039.63 1631
3040.15 1622
3040.67 1645
3041.19 1630
3041.71 1615
3042.23 1591
3042.75 1579
3043.27 1579
3043.79 1647
3044.31 1571
3044.83 1537
3045.35 1540
3045.87 1667
3046.40 1560
3046.92 1557
3047.44 1617
3047.96 1611
3048.48 1545
3049.00 1536
3049.52 1499
3050.04 1511
3050.56 1601
3051.08 1567
3051.60 1555
3052.12 1596
3052.65 1494
3053.17 1562
3053.69 1641
3054.21 1631
3054.73 1578
3055.25 1525
3055.77 1561
3056.30 1558
3056.82 1560
3057.34 1617
3057.86 1598
3058.38 1578
3058.90 1539
3059.42 1609
3059.95 1551
3060.47 1571
3060.99 1559
3061.51 1585
3062.03 1659
3062.56 1642
3063.08 1668
3063.60 1674
3064.12 1669
3064.64 1742
3065.17 1639
3065.69 1725
3066.21 1806
3066.73 1731
3067.26 1617
3067.78 1596
3068.30 1619
3068.82 1645
3069.35 1643
3069.87 1621
3070.39 1617
3070.91 1590
3071.44 1585
3071.96 1616
3072.48 1579
3073.01 1555
3073.53 1555
3074.05 1556
3074.57 1582
3075.10 1549
3075.62 1596
3076.14 1623
3076.67 1645
3077.19 1639
3077.71 1798
3078.24 1718
3078.76 1703
3079.28 1814
3079.81 1793
3080.33 1738
3080.85 1808
3081.38 1955
3081.90 1907
3082.42 1825
3082.95 1892
3083.47 1872
3084.00 1908
3084.52 1959
3085.04 2001
3085.57 1878
3086.09 1823
3086.62 1943
3087.14 1996
3087.66 1969
3088.19 1889
3088.71 1975
3089.24 2076
3089.76 2070
3090.29 2099
3090.81 2198
3091.33 2225
3091.86 2154
3092.38 2133
3092.91 2107
3093.43 2038
3093.96 2020
3094.48 2052
3095.01 1937
3095.53 1872
3096.06 1956
3096.58 1839
3097.11 1857
3097.63 1799
3098.16 1825
3098.68 1894
3099.21 1867
3099.73 2035
3100.26 2155
3100.78 2281
3101.31 2373
3101.83 2534
3102.36 2667
3102.88 2710
3103.41 2871
3103.93 2915
3104.46 3002
3104.99 2906
3105.51 2791
3106.04 2604
3106.56 2396
3107.09 2097
3107.61 2084
3108.14 2011
3108.67 2032
3109.19 1943
3109.72 1805
3110.24 1713
3110.77 1702
3111.30 1799
3111.82 1774
3112.35 1730
3112.87 1699
3113.40 1663
3113.93 1684
3114.45 1617
3114.98 1621
3115.51 1617
3116.03 1627
3116.56 1645
3117.09 1652
3117.61 1685
3118.14 1705
3118.67 1716
3119.19 1762
3119.72 1627
3120.25 1726
3120.77 1800
3121.30 1765
3121.83 1731
3122.35 1750
3122.88 1729
3123.41 1752
3123.94 1721
3124.46 1713
3124.99 1776
3125.52 1713
3126.05 1707
3126.57 1741
3127.10 1707
3127.63 1728
3128.16 1751
3128.68 1806
3129.21 1800
3129.74 1694
3130.27 1618
3130.79 1683
3131.32 1703
3131.85 1737
3132.38 1728
3132.91 1719
3133.43 1634
3133.96 1628
3134.49 1589
3135.02 1556
3135.55 1566
3136.07 1516
3136.60 1549
3137.13 1554
3137.66 1557
3138.19 1602
3138.72 1521
3139.24 1588
3139.77 1556
3140.30 1525
3140.83 1507
3141.36 1523
3141.89 1617
3142.42 1578
3142.95 1597
3143.47 1608
3144.00 1565
3144.53 1619
3145.06 1635
3145.59 1608
3146.12 1610
3146.65 1650
3147.18 1648
3147.71 1698
3148.24 1755
3148.76 1722
3149.29 1701
3149.82 1746
3150.35 1707
3150.88 1678
3151.41 1746
3151.94 1654
3152.47 1702
3153.00 1748
3153.53 1739
3154.06 1745
3154.59 1719
3155.12 1733
3155.65 1815
3156.18 1755
3156.71 1831
3157.24 1822
3157.77 1891
3158.30 1797
3158.83 1875
3159.36 1935
3159.89 1930
3160.42 1929
3160.95 1850
3161.48 1794
3162.01 1865
3162.54 1830
3163.07 1723
3163.60 1804
3164.13 1773
3164.66 1714
3165.20 1705
3165.73 1754
3166.26 1689
3166.79 1635
3167.32 1629
3167.85 1688
3168.38 1629
3168.91 1646
3169.44 1598
3169.97 1667
3170.50 1732
3171.04 1690
3171.57 1831
3172.10 1891
3172.63 1949
3173.16 1956
3173.69 1995
3174.22 2022
3174.75 2050
3175.29 2064
3175.82 2139
3176.35 1996
3176.88 1976
3177.41 1875
3177.94 1746
3178.48 1696
3179.01 1684
3179.54 1666
3180.07 1634
3180.60 1628
3181.14 1637
3181.67 1642
3182.20 1623
3182.73 1501
3183.26 1560
3183.80 1546
3184.33 1568
3184.86 1601
3185.39 1714
3185.93 1686
3186.46 1580
3186.99 1577
3187.52 1720
3188.06 1645
3188.59 1568
3189.12 1593
3189.65 1603
3190.19 1681
3190.72 1648
3191.25 1695
3191.79 1656
3192.32 1667
3192.85 1743
3193.38 1689
3193.92 1769
3194.45 1672
3194.98 1666
3195.52 1702
3196.05 1697
3196.58 1742
3197.12 1694
3197.65 1681
3198.18 1709
3198.72 1609
3199.25 1673
3199.78 1734
3200.32 1676
3200.85 1706
3201.39 1738
3201.92 1715
3202.45 1629
3202.99 1638
3203.52 1659
3204.05 1762
3204.59 1639
3205.12 1603
3205.66 1702
3206.19 1789
3206.72 1773
3207.26 1776
3207.79 1905
3208.33 1906
3208.86 1910
3209.40 1976
3209.93 1870
3210.47 1976
3211.00 2133
3211.53 2035
3212.07 1973
3212.60 2089
3213.14 2060
3213.67 2018
3214.21 2037
3214.74 1961
3215.28 1935
3215.81 1914
3216.35 1808
3216.88 1739
3217.42 1707
3217.95 1716
3218.49 1693
3219.02 1625
3219.56 1738
3220.09 1827
3220.63 1819
3221.16 1801
3221.70 1861
3222.23 1994
3222.77 2095
3223.31 2148
3223.84 2089
3224.38 2179
3224.91 2174
3225.45 2189
3225.98 2286
3226.52 2247
3227.06 2227
3227.59 2144
3228.13 2108
3228.66 2008
3229.20 1932
3229.74 1927
3230.27 1964
3230.81 1873
3231.34 1828
3231.88 1858
3232.42 1918
3232.95 1918
3233.49 1846
3234.03 1905
3234.56 1900
3235.10 1854
3235.64 1854
3236.17 1903
3236.71 1869
3237.25 1844
3237.78 1861
3238.32 1814
3238.86 1791
3239.39 1743
3239.93 1734
3240.47 1728
3241.00 1633
3241.54 1691
3242.08 1713
3242.61 1684
3243.15 1697
3243.69 1789
3244.23 1775
3244.76 1738
3245.30 1793
3245.84 1790
3246.38 1811
3246.91 1835
3247.45 1816
3247.99 1889
3248.53 1892
3249.06 2023
3249.60 2092
3250.14 2231
3250.68 2305
3251.21 2467
3251.75 2460
3252.29 2695
3252.83 2830
3253.37 3074
3253.90 3015
3254.44 3017
3254.98 3049
3255.52 2938
3256.06 2790
3256.60 2754
3257.13 2621
3257.67 2489
3258.21 2383
3258.75 2246
3259.29 2301
3259.83 2270
3260.36 2327
3260.90 2383
3261.44 2416
3261.98 2443
3262.52 2473
3263.06 2437
3263.60 2637
3264.14 2731
3264.68 2821
3265.21 2865
3265.75 2838
3266.29 2784
3266.83 2792
3267.37 2637
3267.91 2603
3268.45 2537
3268.99 2454
3269.53 2378
3270.07 2360
3270.61 2111
3271.15 2067
3271.69 2147
3272.23 2067
3272.76 2008
3273.30 1940
3273.84 1980
3274.38 1929
3274.92 1876
3275.46 1949
3276.00 2024
3276.54 1900
3277.08 1892
3277.62 1958
3278.16 1903
3278.70 1956
3279.24 2015
3279.78 2118
3280.32 1994
3280.86 1910
3281.41 1898
3281.95 1972
3282.49 1902
3283.03 1850
3283.57 1864
3284.11 1910
3284.65 1878
3285.19 1905
3285.73 1887
3286.27 1866
3286.81 1943
3287.35 1878
3287.89 1931
3288.43 1960
3288.97 1971
3289.52 1958
3290.06 1982
3290.60 2048
3291.14 2026
3291.68 1933
3292.22 2053
3292.76 2128
3293.30 2126
3293.85 2234
3294.39 2328
3294.93 2260
3295.47 2307
3296.01 2322
3296.55 2330
3297.09 2474
3297.64 2412
3298.18 2338
3298.72 2291
3299.26 2305
3299.80 2162
3300.34 2050
3300.89 2127
3301.43 2109
3301.97 2040
3302.51 1984
3303.06 2010
3303.60 2071
3304.14 1965
3304.68 2032
3305.22 2019
3305.77 1943
3306.31 1831
3306.85 1870
3307.39 1882
3307.94 1901
3308.48 1823
3309.02 1752
3309.56 1673
3310.11 1835
3310.65 1845
3311.19 1816
3311.74 1880
3312.28 1853
3312.82 1857
3313.36 1883
3313.91 1926
3314.45 1915
3314.99 1980
3315.54 1922
3316.08 1991
3316.62 2059
3317.17 2081
3317.71 2082
3318.25 2124
3318.80 2206
3319.34 2159
3319.88 2117
3320.43 2199
3320.97 2186
3321.51 2170
3322.06 2203
3322.60 2205
3323.14 2201
3323.69 2195
3324.23 2135
3324.78 2032
3325.32 2066
3325.86 1981
3326.41 2091
3326.95 2017
3327.50 1841
3328.04 1899
3328.59 1940
3329.13 1939
3329.67 1977
3330.22 2104
3330.76 2077
3331.31 2223
3331.85 2527
3332.40 2717
3332.94 2950
3333.49 3151
3334.03 3564
3334.57 4023
3335.12 4422
3335.66 4783
3336.21 4974
3336.75 5215
3337.30 5301
3337.84 5239
3338.39 4942
3338.93 4682
3339.48 4365
3340.02 3958
3340.57 3617
3341.11 3178
3341.66 2914
3342.20 2713
3342.75 2498
3343.30 2288
3343.84 2064
3344.39 2028
3344.93 1981
3345.48 1863
3346.02 1817
3346.57 1832
3347.11 1837
3347.66 1839
3348.21 1793
3348.75 1792
3349.30 1880
3349.84 1864
3350.39 1899
3350.94 1788
3351.48 1814
3352.03 1833
3352.57 1747
3353.12 1633
3353.67 1670
3354.21 1678
3354.76 1594
3355.31 1611
3355.85 1662
3356.40 1618
3356.95 1617
3357.49 1571
3358.04 1609
3358.59 1582
3359.13 1602
3359.68 1580
3360.23 1580
3360.77 1571
3361.32 1538
3361.87 1519
3362.41 1529
3362.96 1636
3363.51 1489
3364.05 1575
3364.60 1622
3365.15 1607
3365.70 1615
3366.24 1558
3366.79 1551
3367.34 1542
3367.89 1556
3368.43 1545
3368.98 1543
3369.53 1488
3370.08 1600
3370.62 1560
3371.17 1603
3371.72 1577
3372.27 1518
3372.81 1516
3373.36 1547
3373.91 1587
3374.46 1670
3375.01 1643
3375.55 1639
3376.10 1652
3376.65 1611
3377.20 1559
3377.75 1597
3378.30 1528
3378.84 1535
3379.39 1522
3379.94 1465
3380.49 1483
3381.04 1448
3381.59 1459
3382.13 1394
3382.68 1508
3383.23 1446
3383.78 1425
3384.33 1423
3384.88 1440
3385.43 1480
3385.98 1481
3386.52 1467
3387.07 1485
3387.62 1580
3388.17 1560
3388.72 1517
3389.27 1521
3389.82 1462
3390.37 1509
3390.92 1509
3391.47 1501
3392.02 1532
3392.57 1452
3393.12 1430
3393.66 1519
3394.21 1409
3394.76 1457
3395.31 1523
3395.86 1476
3396.41 1482
3396.96 1508
3397.51 1472
3398.06 1448
3398.61 1403
3399.16 1495
3399.71 1502
3400.26 1504
3400.81 1535
3401.36 1466
3401.91 1482
3402.46 1469
3403.01 1542
3403.56 1496
3404.11 1545
3404.66 1513
3405.21 1526
3405.77 1451
3406.32 1486
3406.87 1482
3407.42 1511
3407.97 1480
3408.52 1469
3409.07 1539
3409.62 1527
3410.17 1481
3410.72 1463
3411.27 1479
3411.82 1483
3412.37 1518
3412.93 1478
3413.48 1500
3414.03 1564
3414.58 1553
3415.13 1558
3415.68 1569
3416.23 1581
3416.78 1564
3417.34 1604
3417.89 1648
3418.44 1672
3418.99 1671
3419.54 1717
3420.09 1790
3420.65 1775
3421.20 1838
3421.75 1724
3422.30 1761
3422.85 1873
3423.40 1930
3423.96 1789
3424.51 1772
3425.06 1673
3425.61 1701
3426.17 1556
3426.72 1572
3427.27 1590
3427.82 1556
3428.37 1526
3428.93 1518
3429.48 1525
3430.03 1514
3430.58 1536
3431.14 1533
3431.69 1559
3432.24 1520
3432.79 1487
3433.35 1461
3433.90 1528
3434.45 1511
3435.01 1537
3435.56 1428
3436.11 1491
3436.66 1455
3437.22 1457
3437.77 1455
3438.32 1471
3438.88 1527
3439.43 1474
3439.98 1418
3440.54 1439
3441.09 1467
3441.64 1462
3442.20 1481
3442.75 1505
3443.30 1517
3443.86 1473
3444.41 1454
3444.96 1480
3445.52 1496
3446.07 1486
3446.63 1419
3447.18 1450
3447.73 1534
3448.29 1488
3448.84 1456
3449.40 1513
3449.95 1530
3450.50 1513
3451.06 1556
3451.61 1546
3452.17 1533
3452.72 1519
3453.27 1517
3453.83 1560
3454.38 1744
3454.94 1640
3455.49 1642
3456.05 1648
3456.60 1686
3457.16 1759
3457.71 1753
3458.27 1712
3458.82 1708
3459.38 1670
3459.93 1762
3460.49 1800
3461.04 1725
3461.60 1716
3462.15 1718
3462.71 1649
3463.26 1626
3463.82 1585
3464.37 1617
3464.93 1602
3465.48 1619
3466.04 1591
3466.59 1612
3467.15 1634
3467.70 1628
3468.26 1616
3468.81 1614
3469.37 1690
3469.93 1753
3470.48 1701
3471.04 1709
3471.59 1765
3472.15 1760
3472.70 1612
3473.26 1605
3473.82 1604
3474.37 1685
3474.93 1666
3475.48 1651
3476.04 1681
3476.60 1778
3477.15 1698
3477.71 1721
3478.27 1745
3478.82 1714
3479.38 1751
3479.93 1859
3480.49 1827
3481.05 1790
3481.60 1846
3482.16 1779
3482.72 1796
3483.27 1826
3483.83 1879
3484.39 1776
3484.95 1733
3485.50 1830
3486.06 1857
3486.62 1826
3487.17 1879
3487.73 1877
3488.29 2000
3488.84 2242
3489.40 2336
3489.96 2472
3490.52 2682
3491.07 2898
3491.63 3098
3492.19 3239
3492.75 3401
3493.30 3535
3493.86 3551
3494.42 3483
3494.98 3351
3495.53 3069
3496.09 2921
3496.65 2733
3497.21 2518
3497.77 2305
3498.32 2220
3498.88 2221
3499.44 2262
3500.00 2174
3500.56 2158
3501.11 2123
3501.67 2109
3502.23 2294
3502.79 2338
3503.35 2269
3503.91 2289
3504.46 2305
3505.02 2250
3505.58 2303
3506.14 2272
3506.70 2286
3507.26 2144
3507.81 2016
3508.37 2018
3508.93 1963
3509.49 1889
3510.05 1888
3510.61 1855
3511.17 1734
3511.73 1673
3512.29 1742
3512.85 1673
3513.40 1665
3513.96 1614
3514.52 1676
3515.08 1683
3515.64 1588
3516.20 1569
3516.76 1639
3517.32 1596
3517.88 1649
3518.44 1616
3519.00 1665
3519.56 1580
3520.12 1553
3520.68 1580
3521.24 1606
3521.80 1619
3522.36 1584
3522.92 1620
3523.48 1639
3524.04 1671
3524.60 1695
3525.16 1662
3525.72 1724
3526.28 1727
3526.84 1771
3527.40 1872
3527.96 1830
3528.52 1813
3529.08 1889
3529.64 1818
3530.20 1751
3530.76 1680
3531.32 1744
3531.88 1677
3532.44 1659
3533.00 1624
3533.56 1631
3534.12 1625
3534.68 1595
3535.25 1591
3535.81 1624
3536.37 1608
3536.93 1597
3537.49 1555
3538.05 1516
3538.61 1493
3539.17 1554
3539.73 1518
3540.30 1482
3540.86 1492
3541.42 1485
3541.98 1512
3542.54 1568
3543.10 1544
3543.66 1496
3544.23 1531
3544.79 1534
3545.35 1524
3545.91 1513
3546.47 1543
3547.03 1535
3547.60 1553
3548.16 1522
3548.72 1496
3549.28 1491
3549.84 1498
3550.41 1484
3550.97 1454
3551.53 1465
3552.09 1472
3552.65 1484
3553.22 1536
3553.78 1511
3554.34 1536
3554.90 1426
3555.47 1434
3556.03 1445
3556.59 1433
3557.15 1445
3557.72 1444
3558.28 1447
3558.84 1415
3559.41 1435
3559.97 1498
3560.53 1556
3561.09 1531
3561.66 1538
3562.22 1567
3562.78 1545
3563.35 1560
3563.91 1561
3564.47 1624
3565.04 1549
3565.60 1530
3566.16 1540
3566.73 1540
3567.29 1494
3567.85 1445
3568.42 1449
3568.98 1420
3569.54 1482
3570.11 1466
3570.67 1447
3571.23 1444
3571.80 1338
3572.36 1366
3572.93 1431
3573.49 1474
3574.05 1496
3574.62 1560
3575.18 1551
3575.75 1548
3576.31 1518
3576.87 1453
3577.44 1552
3578.00 1556
3578.57 1512
3579.13 1510
3579.70 1592
3580.26 1595
3580.82 1538
3581.39 1520
3581.95 1470
3582.52 1523
3583.08 1447
3583.65 1413
3584.21 1480
3584.78 1504
3585.34 1507
3585.91 1435
3586.47 1417
3587.04 1463
3587.60 1454
3588.17 1407
3588.73 1464
3589.30 1442
3589.86 1403
3590.43 1501
3590.99 1468
3591.56 1439
3592.12 1400
3592.69 1431
3593.25 1422
3593.82 1453
3594.39 1450
3594.95 1505
3595.52 1576
3596.08 1547
3596.65 1541
3597.21 1590
3597.78 1658
3598.35 1654
3598.91 1638
3599.48 1641
3600.04 1609
3600.61 1617
3601.18 1650
3601.74 1573
3602.31 1494
3602.87 1496
3603.44 1498
3604.01 1512
3604.57 1604
3605.14 1584
3605.71 1577
3606.27 1542
3606.84 1492
3607.41 1485
3607.97 1469
3608.54 1389
3609.11 1409
3609.67 1420
3610.24 1384
3610.81 1385
3611.37 1417
3611.94 1348
3612.51 1362
3613.07 1351
3613.64 1390
3614.21 1354
3614.78 1371
3615.34 1364
3615.91 1447
3616.48 1471
3617.04 1430
3617.61 1540
3618.18 1509
3618.75 1502
3619.31 1550
3619.88 1570
3620.45 1517
3621.02 1580
3621.58 1513
3622.15 1483
3622.72 1469
3623.29 1487
3623.86 1458
3624.42 1359
3624.99 1412
3625.56 1322
3626.13 1391
3626.70 1361
3627.26 1362
3627.83 1359
3628.40 1403
3628.97 1443
3629.54 1383
3630.11 1375
3630.67 1400
3631.24 1353
3631.81 1380
3632.38 1348
3632.95 1380
3633.52 1378
3634.08 1359
3634.65 1421
3635.22 1407
3635.79 1369
3636.36 1367
3636.93 1360
3637.50 1346
3638.07 1338
3638.64 1394
3639.20 1361
3639.77 1427
3640.34 1356
3640.91 1317
3641.48 1366
3642.05 1382
3642.62 1430
3643.19 1432
3643.76 1417
3644.33 1387
3644.90 1429
3645.47 1475
3646.04 1400
3646.61 1400
3647.18 1331
3647.75 1350
3648.32 1438
3648.89 1385
3649.46 1389
3650.03 1402
3650.60 1381
3651.17 1412
3651.74 1430
3652.31 1422
3652.88 1350
3653.45 1339
3654.02 1368
3654.59 1374
3655.16 1377
3655.73 1391
3656.30 1414
3656.87 1394
3657.44 1382
3658.01 1358
3658.58 1450
3659.15 1499
3659.72 1517
3660.29 1451
3660.86 1393
3661.43 1460
3662.00 1459
3662.58 1515
3663.15 1526
3663.72 1557
3664.29 1493
3664.86 1432
3665.43 1418
3666.00 1487
3666.57 1464
3667.14 1470
3667.72 1391
3668.29 1420
3668.86 1461
3669.43 1348
3670.00 1388
3670.57 1416
3671.14 1302
3671.72 1370
3672.29 1391
3672.86 1393
3673.43 1419
3674.00 1457
3674.57 1406
3675.15 1415
3675.72 1482
3676.29 1498
3676.86 1444
3677.43 1484
3678.01 1501
3678.58 1470
3679.15 1432
3679.72 1412
3680.30 1430
3680.87 1437
3681.44 1433
3682.01 1385
3682.58 1309
3683.16 1348
3683.73 1371
3684.30 1360
3684.88 1385
3685.45 1309
3686.02 1343
3686.59 1334
3687.17 1281
3687.74 1322
3688.31 1343
3688.88 1300
3689.46 1335
3690.03 1335
3690.60 1418
3691.18 1403
3691.75 1341
3692.32 1352
3692.90 1369
3693.47 1422
3694.04 1375
3694.62 1383
3695.19 1393
3695.76 1334
3696.34 1322
3696.91 1408
3697.48 1422
3698.06 1369
3698.63 1307
3699.21 1339
3699.78 1345
3700.35 1287
3700.93 1356
3701.50 1343
3702.08 1391
3702.65 1367
3703.22 1435
3703.80 1387
3704.37 1364
3704.95 1396
3705.52 1462
3706.09 1450
3706.67 1414
3707.24 1473
3707.82 1422
3708.39 1408
3708.97 1426
3709.54 1468
3710.12 1456
3710.69 1459
3711.26 1490
3711.84 1497
3712.41 1423
3712.99 1483
3713.56 1486
3714.14 1409
3714.71 1303
3715.29 1407
3715.86 1454
3716.44 1418
3717.01 1308
3717.59 1306
3718.16 1343
3718.74 1352
3719.32 1393
3719.89 1352
3720.47 1326
3721.04 1397
3721.62 1369
3722.19 1393
3722.77 1379
3723.34 1383
3723.92 1372
3724.49 1415
3725.07 1388
3725.65 1337
3726.22 1274
3726.80 1345
3727.37 1382
3727.95 1362
3728.53 1391
3729.10 1395
3729.68 1336
3730.25 1414
3730.83 1455
3731.41 1486
3731.98 1523
3732.56 1479
3733.14 1484
3733.71 1558
3734.29 1622
3734.87 1547
3735.44 1634
3736.02 1611
3736.60 1534
3737.17 1525
3737.75 1554
3738.33 1492
3738.90 1396
3739.48 1427
3740.06 1406
3740.63 1427
3741.21 1375
3741.79 1321
3742.36 1235
3742.94 1317
3743.52 1305
3744.10 1308
3744.67 1325
3745.25 1343
3745.83 1375
3746.40 1382
3746.98 1377
3747.56 1361
3748.14 1364
3748.71 1357
3749.29 1427
3749.87 1430
3750.45 1371
3751.03 1368
3751.60 1362
3752.18 1361
3752.76 1407
3753.34 1327
3753.92 1365
3754.49 1406
3755.07 1388
3755.65 1429
3756.23 1373
3756.81 1424
3757.38 1479
3757.96 1502
3758.54 1536
3759.12 1487
3759.70 1491
3760.28 1487
3760.85 1439
3761.43 1558
3762.01 1547
3762.59 1645
3763.17 1759
3763.75 1656
3764.33 1626
3764.91 1686
3765.48 1685
3766.06 1718
3766.64 1736
3767.22 1753
3767.80 1809
3768.38 1689
3768.96 1632
3769.54 1604
3770.12 1606
3770.70 1568
3771.28 1505
3771.85 1362
3772.43 1477
3773.01 1478
3773.59 1406
3774.17 1352
3774.75 1376
3775.33 1373
3775.91 1384
3776.49 1385
3777.07 1333
3777.65 1431
3778.23 1414
3778.81 1441
3779.39 1439
3779.97 1511
3780.55 1456
3781.13 1422
3781.71 1426
3782.29 1413
3782.87 1392
3783.45 1435
3784.03 1422
3784.61 1402
3785.19 1400
3785.77 1504
3786.35 1436
3786.93 1410
3787.51 1477
3788.10 1364
3788.68 1449
3789.26 1458
3789.84 1449
3790.42 1425
3791.00 1370
3791.58 1456
3792.16 1539
3792.74 1490
3793.32 1415
3793.90 1463
3794.48 1494
3795.07 1506
3795.65 1520
3796.23 1471
3796.81 1454
3797.39 1471
3797.97 1449
3798.55 1406
3799.14 1430
3799.72 1364
3800.30 1349
3800.88 1365
3801.46 1322
3802.04 1302
3802.62 1365
3803.21 1439
3803.79 1409
3804.37 1398
3804.95 1352
3805.53 1390
3806.12 1386
3806.70 1474
3807.28 1421
3807.86 1419
3808.44 1409
3809.03 1433
3809.61 1436
3810.19 1453
3810.77 1513
3811.36 1461
3811.94 1489
3812.52 1375
3813.10 1342
3813.69 1391
3814.27 1383
3814.85 1395
3815.43 1388
3816.02 1394
3816.60 1480
3817.18 1386
3817.77 1397
3818.35 1381
3818.93 1412
3819.51 1470
3820.10 1364
3820.68 1347
3821.26 1368
3821.85 1344
3822.43 1357
3823.01 1331
3823.60 1389
3824.18 1385
3824.76 1326
3825.35 1405
3825.93 1425
3826.51 1444
3827.10 1465
3827.68 1372
3828.27 1361
3828.85 1322
3829.43 1349
3830.02 1347
3830.60 1331
3831.18 1341
3831.77 1357
3832.35 1293
3832.94 1336
3833.52 1375
3834.10 1335
3834.69 1376
3835.27 1357
3835.86 1418
3836.44 1398
3837.03 1412
3837.61 1390
3838.19 1388
3838.78 1377
3839.36 1365
3839.95 1340
3840.53 1364
3841.12 1295
3841.70 1333
3842.29 1359
3842.87 1321
3843.46 1364
3844.04 1322
3844.63 1336
3845.21 1334
3845.80 1374
3846.38 1381
3846.97 1351
3847.55 1405
3848.14 1421
3848.72 1453
3849.31 1408
3849.89 1393
3850.48 1369
3851.06 1430
3851.65 1489
3852.23 1479
3852.82 1467
3853.41 1465
3853.99 1573
3854.58 1570
3855.16 1500
3855.75 1474
3856.33 1518
3856.92 1543
3857.51 1638
3858.09 1615
3858.68 1664
3859.26 1743
3859.85 1767
3860.44 1886
3861.02 1971
3861.61 1894
3862.20 1950
3862.78 2025
3863.37 1957
3863.95 1936
3864.54 1992
3865.13 1889
3865.71 1794
3866.30 1709
3866.89 1639
3867.47 1599
3868.06 1622
3868.65 1562
3869.23 1474
3869.82 1439
3870.41 1468
3870.99 1407
3871.58 1478
3872.17 1467
3872.76 1445
3873.34 1438
3873.93 1452
3874.52 1414
3875.10 1404
3875.69 1406
3876.28 1381
3876.87 1444
3877.45 1497
3878.04 1450
3878.63 1394
3879.22 1365
3879.80 1307
3880.39 1327
3880.98 1308
3881.57 1276
3882.15 1282
3882.74 1302
3883.33 1338
3883.92 1330
3884.51 1313
3885.09 1348
3885.68 1351
3886.27 1363
3886.86 1386
3887.45 1434
3888.04 1413
3888.62 1466
3889.21 1490
3889.80 1499
3890.39 1581
3890.98 1569
3891.57 1623
3892.15 1623
3892.74 1592
3893.33 1570
3893.92 1573
3894.51 1564
3895.10 1518
3895.69 1410
3896.28 1467
3896.86 1363
3897.45 1360
3898.04 1309
3898.63 1307
3899.22 1375
3899.81 1361
3900.40 1372
3900.99 1372
3901.58 1337
3902.17 1418
3902.76 1361
3903.34 1369
3903.93 1345
3904.52 1405
3905.11 1424
3905.70 1405
3906.29 1331
3906.88 1357
3907.47 1354
3908.06 1403
3908.65 1412
3909.24 1318
3909.83 1307
3910.42 1367
3911.01 1323
3911.60 1297
3912.19 1354
3912.78 1319
3913.37 1315
3913.96 1303
3914.55 1326
3915.14 1279
3915.73 1292
3916.32 1265
3916.91 1380
3917.50 1359
3918.09 1357
3918.68 1304
3919.28 1302
3919.87 1309
3920.46 1302
3921.05 1276
3921.64 1293
3922.23 1321
3922.82 1340
3923.41 1374
3924.00 1363
3924.59 1355
3925.18 1341
3925.77 1323
3926.37 1325
3926.96 1282
3927.55 1370
3928.14 1316
3928.73 1324
3929.32 1326
3929.91 1310
3930.51 1315
3931.10 1312
3931.69 1328
3932.28 1301
3932.87 1272
3933.46 1365
3934.05 1322
3934.65 1280
3935.24 1321
3935.83 1315
3936.42 1281
3937.01 1291
3937.61 1321
3938.20 1314
3938.79 1280
3939.38 1318
3939.97 1299
3940.57 1278
3941.16 1401
3941.75 1434
3942.34 1373
3942.94 1452
3943.53 1482
3944.12 1437
3944.71 1405
3945.31 1365
3945.90 1373
3946.49 1395
3947.08 1348
3947.68 1371
3948.27 1323
3948.86 1282
3949.45 1297
3950.05 1352
3950.64 1319
3951.23 1291
3951.83 1346
3952.42 1333
3953.01 1368
3953.61 1315
3954.20 1321
3954.79 1389
3955.39 1279
3955.98 1367
3956.57 1386
3957.17 1318
3957.76 1310
3958.35 1315
3958.95 1311
3959.54 1339
3960.13 1316
3960.73 1352
3961.32 1316
3961.92 1267
3962.51 1348
3963.10 1448
3963.70 1384
3964.29 1370
3964.88 1427
3965.48 1373
3966.07 1342
3966.67 1318
3967.26 1408
3967.86 1432
3968.45 1361
3969.04 1394
3969.64 1459
3970.23 1400
3970.83 1443
3971.42 1493
3972.02 1473
3972.61 1371
3973.21 1386
3973.80 1414
3974.40 1400
3974.99 1345
3975.58 1353
3976.18 1360
3976.77 1379
3977.37 1371
3977.96 1342
3978.56 1414
3979.15 1316
3979.75 1361
3980.35 1326
3980.94 1330
3981.54 1434
3982.13 1363
3982.73 1375
3983.32 1366
3983.92 1416
3984.51 1333
3985.11 1342
3985.70 1376
3986.30 1360
3986.90 1322
3987.49 1300
3988.09 1341
3988.68 1320
3989.28 1358
3989.87 1344
3990.47 1378
3991.07 1426
3991.66 1394
3992.26 1382
3992.85 1515
3993.45 1535
3994.05 1511
3994.64 1564
3995.24 1565
3995.84 1576
3996.43 1583
3997.03 1616
3997.62 1588
3998.22 1569
3998.82 1542
3999.41 1530
4000.01 1603
4000.61 1566
4001.20 1594
4001.80 1488
4002.40 1430
4003.00 1500
4003.59 1446
4004.19 1351
4004.79 1407
4005.38 1425
4005.98 1424
4006.58 1382
4007.17 1377
4007.77 1368
4008.37 1278
4008.97 1320
4009.56 1333
4010.16 1294
4010.76 1370
4011.36 1278
4011.95 1288
4012.55 1337
4013.15 1273
4013.75 1310
4014.34 1275
4014.94 1267
4015.54 1277
4016.14 1278
4016.74 1332
4017.33 1303
4017.93 1299
4018.53 1302
4019.13 1340
4019.73 1389
4020.32 1373
4020.92 1336
4021.52 1328
4022.12 1387
4022.72 1402
4023.32 1442
4023.91 1455
4024.51 1486
4025.11 1574
4025.71 1654
4026.31 1689
4026.91 1649
4027.51 1652
4028.10 1797
4028.70 1892
4029.30 1904
4029.90 1966
4030.50 1916
4031.10 1814
4031.70 1719
4032.30 1779
4032.90 1678
4033.49 1662
4034.09 1653
4034.69 1557
4035.29 1513
4035.89 1460
4036.49 1429
4037.09 1429
4037.69 1514
4038.29 1382
4038.89 1318
4039.49 1290
4040.09 1197
4040.69 1295
4041.29 1288
4041.89 1271
4042.49 1251
4043.09 1239
4043.69 1244
4044.29 1209
4044.89 1185
4045.49 1256
4046.09 1286
4046.69 1296
4047.29 1256
4047.89 1285
4048.49 1433
4049.09 1425
4049.69 1354
4050.29 1378
4050.89 1401
4051.49 1401
4052.09 1400
4052.69 1480
4053.29 1408
4053.89 1397
4054.49 1386
4055.09 1393
4055.69 1351
4056.30 1309
4056.90 1317
4057.50 1348
4058.10 1400
4058.70 1336
4059.30 1393
4059.90 1467
4060.50 1451
4061.10 1496
4061.71 1552
4062.31 1531
4062.91 1597
4063.51 1582
4064.11 1513
4064.71 1513
4065.31 1533
4065.92 1564
4066.52 1483
4067.12 1441
4067.72 1461
4068.32 1392
4068.92 1401
4069.53 1312
4070.13 1356
4070.73 1343
4071.33 1239
4071.93 1206
4072.54 1242
4073.14 1254
4073.74 1285
4074.34 1234
4074.94 1225
4075.55 1231
4076.15 1283
4076.75 1198
4077.35 1221
4077.96 1263
4078.56 1208
4079.16 1214
4079.76 1231
4080.37 1227
4080.97 1268
4081.57 1231
4082.17 1264
4082.78 1304
4083.38 1263
4083.98 1222
4084.59 1218
4085.19 1215
4085.79 1273
4086.39 1249
4087.00 1242
4087.60 1194
4088.20 1246
4088.81 1298
4089.41 1296
4090.01 1306
4090.62 1347
4091.22 1341
4091.82 1244
4092.43 1249
4093.03 1320
4093.63 1303
4094.24 1349
4094.84 1437
4095.45 1322
4096.05 1344
4096.65 1393
4097.26 1420
4097.86 1469
4098.47 1441
4099.07 1385
4099.67 1323
4100.28 1327
4100.88 1289
4101.49 1369
4102.09 1290
4102.69 1291
4103.30 1295
4103.90 1247
4104.51 1249
4105.11 1213
4105.72 1204
4106.32 1226
4106.93 1225
4107.53 1229
4108.13 1247
4108.74 1232
4109.34 1252
4109.95 1232
4110.55 1212
4111.16 1212
4111.76 1197
4112.37 1218
4112.97 1233
4113.58 1232
4114.18 1202
4114.79 1194
4115.39 1155
4116.00 1140
4116.60 1165
4117.21 1221
4117.82 1243
4118.42 1218
4119.03 1234
4119.63 1222
4120.24 1243
4120.84 1227
4121.45 1145
4122.05 1140
4122.66 1118
4123.27 1146
4123.87 1138
4124.48 1123
4125.08 1120
4125.69 1181
4126.30 1191
4126.90 1162
4127.51 1111
4128.11 1097
4128.72 1144
4129.33 1208
4129.93 1213
4130.54 1218
4131.15 1257
4131.75 1212
4132.36 1288
4132.96 1219
4133.57 1248
4134.18 1260
4134.78 1291
4135.39 1247
4136.00 1304
4136.60 1318
4137.21 1316
4137.82 1345
4138.43 1291
4139.03 1296
4139.64 1240
4140.25 1238
4140.85 1219
4141.46 1207
4142.07 1173
4142.68 1181
4143.28 1233
4143.89 1246
4144.50 1245
4145.10 1247
4145.71 1195
4146.32 1225
4146.93 1189
4147.53 1157
4148.14 1124
4148.75 1203
4149.36 1206
4149.97 1191
4150.57 1158
4151.18 1132
4151.79 1160
4152.40 1181
4153.00 1191
4153.61 1119
4154.22 1076
4154.83 1159
4155.44 1141
4156.05 1181
4156.65 1162
4157.26 1183
4157.87 1165
4158.48 1157
4159.09 1172
4159.70 1067
4160.30 1140
4160.91 1113
4161.52 1162
4162.13 1175
4162.74 1121
4163.35 1131
4163.96 1152
4164.56 1194
4165.17 1201
4165.78 1189
4166.39 1179
4167.00 1168
4167.61 1196
4168.22 1137
4168.83 1250
4169.44 1203
4170.05 1130
4170.66 1220
4171.26 1195
4171.87 1227
4172.48 1186
4173.09 1189
4173.70 1184
4174.31 1182
4174.92 1251
4175.53 1234
4176.14 1237
4176.75 1234
4177.36 1241
4177.97 1246
4178.58 1222
4179.19 1232
4179.80 1233
4180.41 1270
4181.02 1173
4181.63 1152
4182.24 1179
4182.85 1162
4183.46 1174
4184.07 1139
4184.68 1168
4185.29 1181
4185.90 1216
4186.51 1210
4187.12 1240
4187.73 1195
4188.34 1274
4188.95 1287
4189.56 1183
4190.18 1200
4190.79 1185
4191.40 1267
4192.01 1293
4192.62 1244
4193.23 1214
4193.84 1193
4194.45 1245
4195.06 1203
4195.67 1212
4196.28 1185
4196.90 1167
4197.51 1174
4198.12 1171
4198.73 1187
4199.34 1179
4199.95 1082
4200.56 1110
4201.18 1139
4201.79 1137
4202.40 1098
4203.01 1140
4203.62 1181
4204.23 1148
4204.85 1167
4205.46 1140
4206.07 1127
4206.68 1191
4207.29 1180
4207.90 1191
4208.52 1242
4209.13 1200
4209.74 1170
4210.35 1127
4210.97 1175
4211.58 1160
4212.19 1205
4212.80 1151
4213.41 1155
4214.03 1167
4214.64 1221
4215.25 1185
4215.86 1178
4216.48 1255
4217.09 1199
4217.70 1285
4218.32 1232
4218.93 1218
4219.54 1245
4220.15 1279
4220.77 1325
4221.38 1272
4221.99 1290
4222.61 1299
4223.22 1286
4223.83 1303
4224.44 1295
4225.06 1255
4225.67 1260
4226.28 1350
4226.90 1335
4227.51 1344
4228.13 1350
4228.74 1448
4229.35 1364
4229.97 1388
4230.58 1423
4231.19 1432
4231.81 1499
4232.42 1424
4233.03 1413
4233.65 1363
4234.26 1389
4234.88 1366
4235.49 1461
4236.10 1417
4236.72 1348
4237.33 1441
4237.95 1371
4238.56 1394
4239.17 1380
4239.79 1351
4240.40 1355
4241.02 1353
4241.63 1252
4242.25 1239
4242.86 1212
4243.48 1174
4244.09 1200
4244.71 1215
4245.32 1177
4245.93 1270
4246.55 1259
4247.16 1223
4247.78 1301
4248.39 1325
4249.01 1292
4249.62 1248
4250.24 1283
4250.85 1250
4251.47 1288
4252.08 1284
4252.70 1274
4253.32 1318
4253.93 1277
4254.55 1244
4255.16 1236
4255.78 1262
4256.39 1260
4257.01 1212
4257.62 1265
4258.24 1292
4258.85 1277
4259.47 1332
4260.09 1269
4260.70 1363
4261.32 1343
4261.93 1429
4262.55 1436
4263.17 1397
4263.78 1476
4264.40 1433
4265.01 1478
4265.63 1448
4266.25 1473
4266.86 1418
4267.48 1459
4268.10 1459
4268.71 1464
4269.33 1434
4269.94 1439
4270.56 1422
4271.18 1441
4271.79 1494
4272.41 1565
4273.03 1543
4273.64 1598
4274.26 1646
4274.88 1616
4275.49 1600
4276.11 1639
4276.73 1618
4277.35 1673
4277.96 1632
4278.58 1528
4279.20 1441
4279.81 1375
4280.43 1390
4281.05 1327
4281.67 1270
4282.28 1297
4282.90 1245
4283.52 1239
4284.14 1248
4284.75 1190
4285.37 1232
4285.99 1196
4286.61 1173
4287.22 1122
4287.84 1156
4288.46 1138
4289.08 1159
4289.70 1156
4290.31 1167
4290.93 1176
4291.55 1195
4292.17 1195
4292.79 1203
4293.40 1217
4294.02 1150
4294.64 1188
4295.26 1233
4295.88 1254
4296.50 1258
4297.11 1267
4297.73 1296
4298.35 1268
4298.97 1279
4299.59 1289
4300.21 1267
4300.83 1335
4301.44 1412
4302.06 1356
4302.68 1408
4303.30 1404
4303.92 1364
4304.54 1338
4305.16 1301
4305.78 1333
4306.40 1300
4307.02 1267
4307.63 1199
4308.25 1158
4308.87 1151
4309.49 1158
4310.11 1190
4310.73 1199
4311.35 1207
4311.97 1250
4312.59 1235
4313.21 1198
4313.83 1210
4314.45 1267
4315.07 1275
4315.69 1224
4316.31 1259
4316.93 1268
4317.55 1269
4318.17 1225
4318.79 1218
4319.41 1249
4320.03 1223
4320.65 1161
4321.27 1208
4321.89 1234
4322.51 1210
4323.13 1228
4323.75 1229
4324.37 1284
4324.99 1280
4325.61 1277
4326.23 1230
4326.85 1243
4327.47 1259
4328.09 1242
4328.71 1316
4329.33 1396
4329.96 1393
4330.58 1383
4331.20 1351
4331.82 1401
4332.44 1476
4333.06 1490
4333.68 1466
4334.30 1451
4334.92 1627
4335.54 1600
4336.17 1479
4336.79 1460
4337.41 1446
4338.03 1452
4338.65 1425
4339.27 1366
4339.89 1408
4340.52 1380
4341.14 1386
4341.76 1399
4342.38 1390
4343.00 1377
4343.62 1438
4344.25 1455
4344.87 1532
4345.49 1603
4346.11 1543
4346.73 1613
4347.36 1661
4347.98 1596
4348.60 1533
4349.22 1644
4349.84 1543
4350.47 1494
4351.09 1372
4351.71 1309
4352.33 1322
4352.96 1265
4353.58 1318
4354.20 1348
4354.82 1387
4355.45 1381
4356.07 1323
4356.69 1261
4357.31 1272
4357.94 1262
4358.56 1321
4359.18 1312
4359.81 1290
4360.43 1282
4361.05 1266
4361.68 1235
4362.30 1249
4362.92 1236
4363.55 1185
4364.17 1185
4364.79 1252
4365.42 1283
4366.04 1356
4366.66 1325
4367.29 1231
4367.91 1197
4368.53 1214
4369.16 1208
4369.78 1174
4370.40 1189
4371.03 1190
4371.65 1146
4372.27 1239
4372.90 1252
4373.52 1174
4374.15 1186
4374.77 1214
4375.39 1183
4376.02 1125
4376.64 1122
4377.27 1197
4377.89 1178
4378.52 1191
4379.14 1185
4379.76 1174
4380.39 1186
4381.01 1267
4381.64 1188
4382.26 1175
4382.89 1181
4383.51 1210
4384.14 1200
4384.76 1250
4385.39 1197
4386.01 1161
4386.64 1251
4387.26 1212
4387.89 1202
4388.51 1171
4389.14 1193
4389.76 1186
4390.39 1189
4391.01 1135
4391.64 1100
4392.26 1130
4392.89 1168
4393.51 1163
4394.14 1079
4394.76 1068
4395.39 1066
4396.01 1131
4396.64 1099
4397.26 1049
4397.89 1049
4398.52 1064
4399.14 1115
4399.77 1115
4400.39 1111
4401.02 1218
4401.65 1096
4402.27 1127
4402.90 1055
4403.52 1043
4404.15 1097
4404.78 1176
4405.40 1184
4406.03 1211
4406.65 1188
4407.28 1159
4407.91 1178
4408.53 1216
4409.16 1253
4409.79 1284
4410.41 1243
4411.04 1289
4411.67 1277
4412.29 1239
4412.92 1315
4413.55 1279
4414.17 1319
4414.80 1281
4415.43 1276
4416.05 1275
4416.68 1266
4417.31 1172
4417.94 1174
4418.56 1172
4419.19 1133
4419.82 1114
4420.44 1122
4421.07 1073
4421.70 1086
4422.33 1064
4422.95 1056
4423.58 1094
4424.21 1085
4424.84 1103
4425.46 1041
4426.09 1033
4426.72 1033
4427.35 994
4427.97 1033
4428.60 1049
4429.23 1036
4429.86 1053
4430.49 1045
4431.11 1109
4431.74 1048
4432.37 1058
4433.00 1147
4433.63 1150
4434.26 1136
4434.88 1095
4435.51 1166
4436.14 1185
4436.77 1146
4437.40 1119
4438.03 1099
4438.65 1100
4439.28 1125
4439.91 1146
4440.54 1187
4441.17 1149
4441.80 1155
4442.43 1169
4443.06 1194
4443.68 1168
4444.31 1121
4444.94 1141
4445.57 1175
4446.20 1185
4446.83 1180
4447.46 1158
4448.09 1155
4448.72 1077
4449.35 1115
4449.98 1133
4450.61 1119
4451.24 1129
4451.86 1107
4452.49 1188
4453.12 1149
4453.75 1174
4454.38 1170
4455.01 1150
4455.64 1150
4456.27 1163
4456.90 1140
4457.53 1122
4458.16 1170
4458.79 1165
4459.42 1102
4460.05 1076
4460.68 1045
4461.31 1038
4461.94 1036
4462.57 1028
4463.20 1041
4463.83 1031
4464.46 1069
4465.09 1069
4465.72 1060
4466.36 1076
4466.99 1051
4467.62 1050
4468.25 1097
4468.88 1172
4469.51 1192
4470.14 1126
4470.77 1143
4471.40 1126
4472.03 1160
4472.66 1175
4473.29 1185
4473.93 1155
4474.56 1096
4475.19 1128
4475.82 1115
4476.45 1121
4477.08 1169
4477.71 1133
4478.34 1149
4478.98 1145
4479.61 1132
4480.24 1161
4480.87 1097
4481.50 1155
4482.13 1151
4482.76 1128
4483.40 1106
4484.03 1104
4484.66 1090
4485.29 1102
4485.92 1153
4486.56 1160
4487.19 1136
4487.82 1130
4488.45 1173
4489.08 1174
4489.72 1167
4490.35 1168
4490.98 1177
4491.61 1228
4492.25 1184
4492.88 1155
4493.51 1151
4494.14 1126
4494.78 1162
4495.41 1162
4496.04 1115
4496.67 1199
4497.31 1183
4497.94 1161
4498.57 1219
4499.20 1271
4499.84 1321
4500.47 1364
4501.10 1398
4501.74 1429
4502.37 1477
4503.00 1532
4503.64 1586
4504.27 1517
4504.90 1512
4505.53 1472
4506.17 1485
4506.80 1460
4507.43 1410
4508.07 1416
4508.70 1300
4509.34 1265
4509.97 1197
4510.60 1133
4511.24 1158
4511.87 1208
4512.50 1210
4513.14 1202
4513.77 1144
4514.41 1132
4515.04 1203
4515.67 1238
4516.31 1189
4516.94 1123
4517.58 1168
4518.21 1159
4518.84 1155
4519.48 1106
4520.11 1181
4520.75 1186
4521.38 1191
4522.02 1183
4522.65 1254
4523.28 1251
4523.92 1268
4524.55 1248
4525.19 1220
4525.82 1262
4526.46 1294
4527.09 1408
4527.73 1515
4528.36 1495
4529.00 1550
4529.63 1665
4530.27 1773
4530.90 1854
4531.54 1940
4532.17 2018
4532.81 2056
4533.44 2026
4534.08 2090
4534.71 2052
4535.35 1896
4535.99 1926
4536.62 1924
4537.26 1825
4537.89 1806
4538.53 1928
4539.16 1871
4539.80 1827
4540.43 1725
4541.07 1667
4541.71 1524
4542.34 1447
4542.98 1407
4543.61 1368
4544.25 1314
4544.89 1279
4545.52 1229
4546.16 1195
4546.79 1179
4547.43 1099
4548.07 1077
4548.70 1100
4549.34 1102
4549.98 1135
4550.61 1098
4551.25 1067
4551.89 1070
4552.52 1121
4553.16 1107
4553.80 1131
4554.43 1136
4555.07 1130
4555.71 1161
4556.34 1143
4556.98 1086
4557.62 1050
4558.25 1093
4558.89 1131
4559.53 1148
4560.16 1166
4560.80 1159
4561.44 1179
4562.08 1154
4562.71 1189
4563.35 1204
4563.99 1233
4564.63 1260
4565.26 1271
4565.90 1228
4566.54 1263
4567.18 1249
4567.81 1315
4568.45 1387
4569.09 1362
4569.73 1273
4570.36 1290
4571.00 1245
4571.64 1263
4572.28 1243
4572.92 1275
4573.55 1227
4574.19 1200
4574.83 1265
4575.47 1253
4576.11 1212
4576.75 1160
4577.38 1204
4578.02 1161
4578.66 1150
4579.30 1151
4579.94 1150
4580.58 1141
4581.21 1132
4581.85 1183
4582.49 1152
4583.13 1164
4583.77 1165
4584.41 1147
4585.05 1130
4585.69 1173
4586.32 1188
4586.96 1243
4587.60 1287
4588.24 1216
4588.88 1256
4589.52 1236
4590.16 1331
4590.80 1225
4591.44 1178
4592.08 1220
4592.72 1201
4593.36 1188
4594.00 1187
4594.63 1191
4595.27 1162
4595.91 1175
4596.55 1167
4597.19 1218
4597.83 1258
4598.47 1243
4599.11 1266
4599.75 1335
4600.39 1332
4601.03 1408
4601.67 1480
4602.31 1618
4602.95 1614
4603.59 1619
4604.23 1688
4604.87 1742
4605.51 1785
4606.15 1731
4606.79 1694
4607.43 1607
4608.08 1515
4608.72 1522
4609.36 1465
4610.00 1360
4610.64 1333
4611.28 1300
4611.92 1360
4612.56 1359
4613.20 1315
4613.84 1399
4614.48 1387
4615.12 1423
4615.76 1382
4616.41 1354
4617.05 1382
4617.69 1345
4618.33 1345
4618.97 1238
4619.61 1259
4620.25 1245
4620.89 1186
4621.54 1119
4622.18 1081
4622.82 1115
4623.46 1139
4624.10 1037
4624.74 1111
4625.38 1090
4626.03 1086
4626.67 1075
4627.31 1113
4627.95 1124
4628.59 1117
4629.24 1181
4629.88 1175
4630.52 1176
4631.16 1166
4631.80 1133
4632.45 1122
4633.09 1174
4633.73 1165
4634.37 1094
4635.02 1138
4635.66 1111
4636.30 1079
4636.94 1067
4637.58 1174
4638.23 1137
4638.87 1161
4639.51 1185
4640.16 1197
4640.80 1243
4641.44 1225
4642.08 1203
4642.73 1167
4643.37 1180
4644.01 1160
4644.66 1226
4645.30 1163
4645.94 1154
4646.58 1145
4647.23 1190
4647.87 1148
4648.51 1129
4649.16 1117
4649.80 1127
4650.44 1128
4651.09 1081
4651.73 1128
4652.37 1168
4653.02 1109
4653.66 1123
4654.31 1183
4654.95 1074
4655.59 1143
4656.24 1154
4656.88 1149
4657.52 1129
4658.17 1128
4658.81 1173
4659.46 1107
4660.10 1115
4660.75 1069
4661.39 1046
4662.03 1089
4662.68 1113
4663.32 1077
4663.97 1068
4664.61 1081
4665.26 1057
4665.90 1028
4666.54 1028
4667.19 1057
4667.83 1025
4668.48 980
4669.12 989
4669.77 1046
4670.41 1060
4671.06 1077
4671.70 1086
4672.35 1071
4672.99 1106
4673.64 1131
4674.28 1115
4674.93 1086
4675.57 1066
4676.22 1063
4676.86 1117
4677.51 1082
4678.15 1078
4678.80 1081
4679.44 1067
4680.09 1116
4680.73 1085
4681.38 1103
4682.03 1109
4682.67 1119
4683.32 1202
4683.96 1182
4684.61 1120
4685.25 1116
4685.90 1113
4686.55 1105
4687.19 1118
4687.84 1127
4688.48 1060
4689.13 1080
4689.78 1115
4690.42 1065
4691.07 1079
4691.72 1088
4692.36 1127
4693.01 1114
4693.65 1128
4694.30 1112
4694.95 1110
4695.59 1106
4696.24 1151
4696.89 1149
4697.53 1182
4698.18 1176
4698.83 1166
4699.47 1203
4700.12 1233
4700.77 1207
4701.41 1197
4702.06 1195
4702.71 1172
4703.36 1089
4704.00 1115
4704.65 1128
4705.30 1152
4705.94 1111
4706.59 1155
4707.24 1196
4707.89 1267
4708.53 1211
4709.18 1161
4709.83 1148
4710.48 1102
4711.12 1099
4711.77 1111
4712.42 1078
4713.07 1074
4713.71 1107
4714.36 1135
4715.01 1039
4715.66 1076
4716.31 1032
4716.95 1035
4717.60 1072
4718.25 1025
4718.90 1078
4719.55 1054
4720.19 1078
4720.84 1095
4721.49 1103
4722.14 1115
4722.79 1148
4723.44 1133
4724.08 1094
4724.73 1105
4725.38 1137
4726.03 1085
4726.68 1057
4727.33 1099
4727.98 1095
4728.63 1087
4729.27 1027
4729.92 1064
4730.57 1076
4731.22 1015
4731.87 1029
4732.52 1043
4733.17 1050
4733.82 1064
4734.47 1081
4735.12 1125
4735.77 1036
4736.41 1086
4737.06 990
4737.71 1018
4738.36 1039
4739.01 1049
4739.66 1046
4740.31 1019
4740.96 1054
4741.61 1064
4742.26 1062
4742.91 1054
4743.56 1095
4744.21 1113
4744.86 1054
4745.51 1076
4746.16 1038
4746.81 1063
4747.46 1092
4748.11 1135
4748.76 1102
4749.41 1144
4750.06 1183
4750.71 1140
4751.36 1187
4752.01 1224
4752.66 1304
4753.31 1252
4753.96 1214
4754.61 1310
4755.26 1268
4755.92 1292
4756.57 1226
4757.22 1238
4757.87 1270
4758.52 1212
4759.17 1147
4759.82 1101
4760.47 1089
4761.12 1090
4761.77 1138
4762.42 1118
4763.08 1028
4763.73 1069
4764.38 1090
4765.03 1104
4765.68 1109
4766.33 1096
4766.98 1122
4767.64 1113
4768.29 1157
4768.94 1209
4769.59 1241
4770.24 1206
4770.89 1223
4771.54 1252
4772.20 1243
4772.85 1205
4773.50 1155
4774.15 1172
4774.80 1129
4775.46 1110
4776.11 1142
4776.76 1094
4777.41 1063
4778.06 1061
4778.72 1059
4779.37 1074
4780.02 1095
4780.67 1070
4781.33 1031
4781.98 1077
4782.63 1100
4783.28 1103
4783.94 1128
4784.59 1099
4785.24 1088
4785.89 1091
4786.55 1077
4787.20 1138
4787.85 1171
4788.51 1113
4789.16 1089
4789.81 1078
4790.46 1047
4791.12 1087
4791.77 1128
4792.42 1096
4793.08 1077
4793.73 1137
4794.38 1137
4795.04 1183
4795.69 1172
4796.34 1161
4797.00 1162
4797.65 1211
4798.30 1213
4798.96 1206
4799.61 1206
4800.27 1230
4800.92 1243
4801.57 1281
4802.23 1275
4802.88 1246
4803.53 1207
4804.19 1176
4804.84 1220
4805.50 1205
4806.15 1138
4806.81 1168
4807.46 1136
4808.11 1172
4808.77 1136
4809.42 1117
4810.08 1179
4810.73 1178
4811.39 1138
4812.04 1176
4812.69 1198
4813.35 1189
4814.00 1176
4814.66 1166
4815.31 1173
4815.97 1230
4816.62 1179
4817.28 1208
4817.93 1147
4818.59 1163
4819.24 1172
4819.90 1221
4820.55 1278
4821.21 1284
4821.86 1269
4822.52 1339
4823.17 1337
4823.83 1344
4824.48 1313
4825.14 1335
4825.79 1313
4826.45 1299
4827.11 1280
4827.76 1267
4828.42 1288
4829.07 1214
4829.73 1308
4830.38 1291
4831.04 1274
4831.70 1205
4832.35 1269
4833.01 1235
4833.66 1280
4834.32 1365
4834.98 1366
4835.63 1361
4836.29 1454
4836.94 1432
4837.60 1418
4838.26 1435
4838.91 1414
4839.57 1487
4840.23 1462
4840.88 1446
4841.54 1482
4842.20 1468
4842.85 1442
4843.51 1448
4844.17 1416
4844.82 1384
4845.48 1386
4846.14 1513
4846.79 1533
4847.45 1417
4848.11 1407
4848.76 1470
4849.42 1496
4850.08 1575
4850.73 1546
4851.39 1517
4852.05 1522
4852.71 1460
4853.36 1524
4854.02 1535
4854.68 1483
4855.34 1536
4855.99 1588
4856.65 1645
4857.31 1709
4857.97 1761
4858.62 1853
4859.28 1837
4859.94 1697
4860.60 1708
4861.25 1642
4861.91 1667
4862.57 1603
4863.23 1542
4863.89 1449
4864.54 1409
4865.20 1441
4865.86 1422
4866.52 1456
4867.18 1434
4867.84 1424
4868.49 1485
4869.15 1478
4869.81 1449
4870.47 1420
4871.13 1424
4871.79 1424
4872.44 1398
4873.10 1551
4873.76 1419
4874.42 1442
4875.08 1409
4875.74 1514
4876.40 1526
4877.06 1437
4877.72 1471
4878.37 1490
4879.03 1442
4879.69 1412
4880.35 1422
4881.01 1427
4881.67 1354
4882.33 1324
4882.99 1416
4883.65 1343
4884.31 1301
4884.97 1343
4885.63 1329
4886.29 1316
4886.95 1264
4887.61 1246
4888.26 1247
4888.92 1188
4889.58 1178
4890.24 1196
4890.90 1181
4891.56 1179
4892.22 1201
4892.88 1208
4893.54 1190
4894.20 1197
4894.86 1136
4895.52 1142
4896.18 1162
4896.84 1145
4897.51 1176
4898.17 1146
4898.83 1161
4899.49 1179
4900.15 1177
4900.81 1181
4901.47 1238
4902.13 1186
4902.79 1206
4903.45 1168
4904.11 1185
4904.77 1198
4905.43 1206
4906.09 1140
4906.75 1127
4907.41 1110
4908.08 1140
4908.74 1148
4909.40 1150
4910.06 1163
4910.72 1165
4911.38 1091
4912.04 1119
4912.70 1143
4913.37 1127
4914.03 1127
4914.69 1111
4915.35 1084
4916.01 1063
4916.67 1053
4917.33 1047
4918.00 1054
4918.66 1069
4919.32 1056
4919.98 1016
4920.64 1068
4921.31 1073
4921.97 1040
4922.63 1023
4923.29 1083
4923.95 1050
4924.62 1081
4925.28 1012
4925.94 1067
4926.60 1052
4927.26 1125
4927.93 1050
4928.59 1007
4929.25 1000
4929.91 1051
4930.58 1023
4931.24 1030
4931.90 986
4932.56 981
4933.23 1027
4933.89 1044
4934.55 1050
4935.22 1019
4935.88 1082
4936.54 1081
4937.20 1044
4937.87 1031
4938.53 1039
4939.19 1104
4939.86 1066
4940.52 1069
4941.18 1044
4941.85 1113
4942.51 1069
4943.17 1049
4943.84 1066
4944.50 1055
4945.16 1021
4945.83 1036
4946.49 1032
4947.15 1065
4947.82 1030
4948.48 1042
4949.15 1024
4949.81 1096
4950.47 1046
4951.14 991
4951.80 999
4952.47 1051
4953.13 1040
4953.79 1058
4954.46 1119
4955.12 1092
4955.79 1108
4956.45 1103
4957.11 1100
4957.78 1083
4958.44 1145
4959.11 1179
4959.77 1155
4960.44 1150
4961.10 1215
4961.77 1245
4962.43 1198
4963.10 1202
4963.76 1171
4964.42 1205
4965.09 1157
4965.75 1132
4966.42 1083
4967.08 1052
4967.75 1023
4968.41 1018
4969.08 1014
4969.74 982
4970.41 1012
4971.08 998
4971.74 995
4972.41 997
4973.07 1060
4973.74 1022
4974.40 1060
4975.07 1078
4975.73 1095
4976.40 1081
4977.06 1066
4977.73 1043
4978.40 1040
4979.06 1091
4979.73 1072
4980.39 1115
4981.06 1065
4981.73 1029
4982.39 1107
4983.06 1095
4983.72 1066
4984.39 1048
4985.06 1029
4985.72 1071
4986.39 1036
4987.05 1064
4987.72 1040
4988.39 1036
4989.05 1014
4989.72 1023
4990.39 1034
4991.05 1019
4991.72 1037
4992.39 1087
4993.05 1073
4993.72 1155
4994.39 1085
4995.05 1049
4995.72 1103
4996.39 1102
4997.05 1112
4997.72 1129
4998.39 1168
4999.06 1116
4999.72 1047
5000.39 1062
5001.06 1030
5001.73 1041
5002.39 1048
5003.06 997
5003.73 979
5004.39 972
5005.06 1014
5005.73 1017
5006.40 1001
5007.07 967
5007.73 1036
5008.40 1027
5009.07 992
5009.74 1029
5010.40 1070
5011.07 1106
5011.74 1056
5012.41 1074
5013.08 1031
5013.74 1083
5014.41 1065
5015.08 1083
5015.75 1087
5016.42 1058
5017.09 1114
5017.75 1089
5018.42 1120
5019.09 1147
5019.76 1167
5020.43 1167
5021.10 1205
5021.76 1168
5022.43 1250
5023.10 1293
5023.77 1218
5024.44 1312
5025.11 1255
5025.78 1282
5026.45 1213
5027.12 1219
5027.78 1237
5028.45 1200
5029.12 1177
5029.79 1129
5030.46 1175
5031.13 1202
5031.80 1180
5032.47 1099
5033.14 1081
5033.81 1122
5034.48 1082
5035.15 1120
5035.82 1104
5036.49 1074
5037.16 1103
5037.83 1075
5038.50 1064
5039.16 1051
5039.83 1057
5040.50 1092
5041.17 1079
5041.84 1123
5042.51 1161
5043.18 1156
5043.85 1146
5044.52 1153
5045.20 1066
5045.87 1107
5046.54 1134
5047.21 1209
5047.88 1227
5048.55 1187
5049.22 1219
5049.89 1229
5050.56 1271
5051.23 1258
5051.90 1284
5052.57 1283
5053.24 1329
5053.91 1323
5054.58 1327
5055.25 1255
5055.92 1256
5056.60 1308
5057.27 1298
5057.94 1269
5058.61 1206
5059.28 1199
5059.95 1180
5060.62 1136
5061.29 1147
5061.96 1108
5062.64 1142
5063.31 1157
5063.98 1145
5064.65 1061
5065.32 1098
5065.99 1128
5066.66 1170
5067.34 1216
5068.01 1122
5068.68 1198
5069.35 1169
5070.02 1161
5070.70 1150
5071.37 1121
5072.04 1158
5072.71 1161
5073.38 1134
5074.06 1176
5074.73 1166
5075.40 1149
5076.07 1160
5076.74 1170
5077.42 1148
5078.09 1210
5078.76 1259
5079.43 1319
5080.11 1278
5080.78 1281
5081.45 1279
5082.12 1256
5082.80 1335
5083.47 1304
5084.14 1255
5084.82 1264
5085.49 1257
5086.16 1260
5086.83 1219
5087.51 1261
5088.18 1349
5088.85 1366
5089.53 1423
5090.20 1549
5090.87 1646
5091.55 1566
5092.22 1716
5092.89 1709
5093.57 1597
5094.24 1646
5094.91 1653
5095.59 1601
5096.26 1561
5096.93 1462
5097.61 1356
5098.28 1292
5098.96 1323
5099.63 1272
5100.30 1258
5100.98 1291
5101.65 1285
5102.32 1246
5103.00 1320
5103.67 1339
5104.35 1285
5105.02 1303
5105.70 1248
5106.37 1263
5107.04 1276
5107.72 1233
5108.39 1270
5109.07 1281
5109.74 1171
5110.42 1171
5111.09 1192
5111.77 1213
5112.44 1191
5113.11 1186
5113.79 1239
5114.46 1203
5115.14 1171
5115.81 1251
5116.49 1373
5117.16 1376
5117.84 1371
5118.51 1479
5119.19 1558
5119.86 1554
5120.54 1638
5121.21 1580
5121.89 1599
5122.57 1556
5123.24 1494
5123.92 1405
5124.59 1357
5125.27 1382
5125.94 1331
5126.62 1296
5127.29 1266
5127.97 1208
5128.64 1168
5129.32 1181
5130.00 1187
5130.67 1219
5131.35 1213
5132.02 1167
5132.70 1178
5133.38 1163
5134.05 1237
5134.73 1238
5135.40 1193
5136.08 1132
5136.76 1135
5137.43 1092
5138.11 1104
5138.79 1100
5139.46 1228
5140.14 1183
5140.82 1091
5141.49 1128
5142.17 1162
5142.85 1140
5143.52 1091
5144.20 1110
5144.88 1087
5145.55 1085
5146.23 1111
5146.91 1111
5147.58 1160
5148.26 1121
5148.94 1058
5149.61 1140
5150.29 1090
5150.97 1073
5151.65 1085
5152.32 1046
5153.00 1026
5153.68 1058
5154.36 1056
5155.03 1040
5155.71 1023
5156.39 967
5157.07 1011
5157.74 1055
5158.42 1030
5159.10 1055
5159.78 1040
5160.45 1020
5161.13 1041
5161.81 1061
5162.49 1006
5163.17 978
5163.84 971
5164.52 998
5165.20 1005
5165.88 1019
5166.56 1020
5167.24 1040
5167.91 1009
5168.59 1027
5169.27 1026
5169.95 1006
5170.63 989
5171.31 1083
5171.98 987
5172.66 1024
5173.34 1027
5174.02 1103
5174.70 1081
5175.38 1081
5176.06 1098
5176.74 1086
5177.41 1133
5178.09 1159
5178.77 1128
5179.45 1130
5180.13 1085
5180.81 1123
5181.49 1081
5182.17 997
5182.85 1053
5183.53 1074
5184.21 1049
5184.89 997
5185.57 983
5186.24 1025
5186.92 1010
5187.60 977
5188.28 966
5188.96 983
5189.64 1006
5190.32 1006
5191.00 982
5191.68 984
5192.36 996
5193.04 930
5193.72 949
5194.40 939
5195.08 901
5195.76 973
5196.44 1011
5197.12 1001
5197.80 969
5198.48 927
5199.16 956
5199.84 989
5200.52 938
5201.21 931
5201.89 961
5202.57 978
5203.25 986
5203.93 1006
5204.61 950
5205.29 963
5205.97 973
5206.65 884
5207.33 967
5208.01 882
5208.69 908
5209.37 1003
5210.06 954
5210.74 980
5211.42 972
5212.10 933
5212.78 951
5213.46 928
5214.14 930
5214.82 918
5215.51 895
5216.19 949
5216.87 1018
5217.55 941
5218.23 959
5218.91 923
5219.60 890
5220.28 913
5220.96 918
5221.64 942
5222.32 888
5223.00 902
5223.69 950
5224.37 978
5225.05 920
5225.73 921
5226.41 955
5227.10 943
5227.78 915
5228.46 903
5229.14 937
5229.83 960
5230.51 984
5231.19 967
5231.87 997
5232.56 922
5233.24 892
5233.92 934
5234.60 952
5235.29 950
5235.97 956
5236.65 981
5237.34 942
5238.02 967
5238.70 1007
5239.38 978
5240.07 967
5240.75 956
5241.43 985
5242.12 970
5242.80 973
5243.48 1047
5244.17 1053
5244.85 1063
5245.53 1040
5246.22 958
5246.90 1007
5247.58 965
5248.27 1011
5248.95 996
5249.63 990
5250.32 1023
5251.00 976
5251.69 985
5252.37 944
5253.05 959
5253.74 934
5254.42 952
5255.11 934
5255.79 916
5256.47 931
5257.16 920
5257.84 899
5258.53 932
5259.21 901
5259.89 901
5260.58 923
5261.26 915
5261.95 912
5262.63 883
5263.32 902
5264.00 913
5264.69 915
5265.37 942
5266.06 978
5266.74 1014
5267.43 1015
5268.11 994
5268.79 959
5269.48 934
5270.16 979
5270.85 959
5271.53 969
5272.22 940
5272.91 1011
5273.59 959
5274.28 908
5274.96 927
5275.65 943
5276.33 912
5277.02 911
5277.70 980
5278.39 927
5279.07 924
5279.76 1005
5280.45 978
5281.13 992
5281.82 1004
5282.50 963
5283.19 990
5283.87 991
5284.56 960
5285.25 946
5285.93 933
5286.62 951
5287.30 902
5287.99 940
5288.68 936
5289.36 900
5290.05 897
5290.74 899
5291.42 943
5292.11 939
5292.79 957
5293.48 952
5294.17 978
5294.85 975
5295.54 965
5296.23 969
5296.91 961
5297.60 1023
5298.29 995
5298.98 994
5299.66 1040
5300.35 1102
5301.04 1059
5301.72 1091
5302.41 1088
5303.10 1080
5303.78 1048
5304.47 1102
5305.16 1116
5305.85 1102
5306.53 1055
5307.22 1076
5307.91 1068
5308.60 1081
5309.28 1037
5309.97 1050
5310.66 1066
5311.35 1076
5312.03 1082
5312.72 1077
5313.41 1124
5314.10 1154
5314.79 1148
5315.47 1164
5316.16 1202
5316.85 1209
5317.54 1177
5318.23 1148
5318.91 1202
5319.60 1248
5320.29 1232
5320.98 1181
5321.67 1086
5322.36 1078
5323.04 1077
5323.73 1070
5324.42 991
5325.11 961
5325.80 935
5326.49 937
5327.18 971
5327.86 984
5328.55 965
5329.24 977
5329.93 1014
5330.62 964
5331.31 929
5332.00 928
5332.69 902
5333.38 969
5334.06 954
5334.75 942
5335.44 941
5336.13 904
5336.82 942
5337.51 949
5338.20 971
5338.89 934
5339.58 891
5340.27 913
5340.96 963
5341.65 1002
5342.34 953
5343.03 927
5343.72 908
5344.41 911
5345.10 941
5345.79 962
5346.48 1004
5347.17 982
5347.86 1043
5348.55 1050
5349.24 999
5349.93 998
5350.62 1033
5351.31 1068
5352.00 1021
5352.69 1022
5353.38 998
5354.07 1018
5354.76 996
5355.45 1028
5356.14 1031
5356.83 958
5357.52 973
5358.21 1042
5358.90 976
5359.59 986
5360.29 975
5360.98 973
5361.67 981
5362.36 988
5363.05 1013
5363.74 1009
5364.43 1015
5365.12 1000
5365.81 963
5366.50 933
5367.20 892
5367.89 905
5368.58 939
5369.27 891
5369.96 905
5370.65 898
5371.34 900
5372.04 935
5372.73 959
5373.42 921
5374.11 858
5374.80 888
5375.49 875
5376.19 880
5376.88 895
5377.57 870
5378.26 874
5378.95 878
5379.65 827
5380.34 844
5381.03 861
5381.72 850
5382.42 901
5383.11 866
5383.80 867
5384.49 938
5385.19 914
5385.88 935
5386.57 995
5387.26 982
5387.96 957
5388.65 945
5389.34 1014
5390.03 1033
5390.73 1016
5391.42 954
5392.11 980
5392.80 978
5393.50 994
5394.19 970
5394.88 1006
5395.58 922
5396.27 950
5396.96 904
5397.66 861
5398.35 908
5399.04 943
5399.74 948
5400.43 888
5401.12 913
5401.82 920
5402.51 928
5403.20 877
5403.90 900
5404.59 887
5405.29 879
5405.98 891
5406.67 875
5407.37 815
5408.06 946
5408.75 938
5409.45 968
5410.14 941
5410.84 939
5411.53 938
5412.23 961
5412.92 900
5413.61 885
5414.31 920
5415.00 936
5415.70 898
5416.39 913
5417.09 897
5417.78 923
5418.47 913
5419.17 945
5419.86 957
5420.56 954
5421.25 939
5421.95 967
5422.64 954
5423.34 961
5424.03 962
5424.73 940
5425.42 983
5426.12 1003
5426.81 957
5427.51 876
5428.20 899
5428.90 893
5429.59 936
5430.29 923
5430.99 918
5431.68 949
5432.38 831
5433.07 896
5433.77 946
5434.46 963
5435.16 981
5435.85 931
5436.55 955
5437.25 925
5437.94 978
5438.64 951
5439.33 901
5440.03 904
5440.73 972
5441.42 984
5442.12 994
5442.81 990
5443.51 1049
5444.21 1083
5444.90 1040
5445.60 1061
5446.29 1115
5446.99 1131
5447.69 1126
5448.38 1157
5449.08 1169
5449.78 1185
5450.47 1162
5451.17 1155
5451.87 1102
5452.56 1071
5453.26 1074
5453.96 1058
5454.65 1063
5455.35 1059
5456.05 1023
5456.75 1068
5457.44 1033
5458.14 974
5458.84 966
5459.53 1039
5460.23 1063
5460.93 1035
5461.63 1010
5462.32 1105
5463.02 1037
5463.72 1145
5464.42 1187
5465.11 1144
5465.81 1148
5466.51 1126
5467.21 1092
5467.90 1111
5468.60 1079
5469.30 1041
5470.00 1055
5470.70 1020
5471.39 1103
5472.09 1081
5472.79 1008
5473.49 1056
5474.19 1113
5474.88 1123
5475.58 1066
5476.28 1100
5476.98 1134
5477.68 1122
5478.38 1165
5479.07 1212
5479.77 1311
5480.47 1337
5481.17 1325
5481.87 1301
5482.57 1277
5483.27 1254
5483.96 1217
5484.66 1165
5485.36 1134
5486.06 1155
5486.76 1151
5487.46 1140
5488.16 1139
5488.86 1147
5489.56 1120
5490.26 1143
5490.96 1112
5491.65 1113
5492.35 1139
5493.05 1164
5493.75 1227
5494.45 1208
5495.15 1175
5495.85 1177
5496.55 1248
5497.25 1274
5497.95 1322
5498.65 1419
5499.35 1557
5500.05 1616
5500.75 1705
5501.45 1652
5502.15 1685
5502.85 1606
5503.55 1554
5504.25 1451
5504.95 1274
5505.65 1228
5506.35 1165
5507.05 1077
5507.75 1065
5508.45 1052
5509.15 1068
5509.85 1021
5510.55 1024
5511.25 1015
5511.95 1062
5512.65 1023
5513.35 991
5514.05 969
5514.76 971
5515.46 1006
5516.16 983
5516.86 1007
5517.56 1017
5518.26 1055
5518.96 1038
5519.66 987
5520.36 972
5521.06 957
5521.77 942
5522.47 962
5523.17 912
5523.87 942
5524.57 904
5525.27 879
5525.97 890
5526.67 895
5527.38 903
5528.08 874
5528.78 890
5529.48 884
5530.18 894
5530.88 928
5531.59 912
5532.29 929
5532.99 917
5533.69 917
5534.39 921
5535.10 984
5535.80 943
5536.50 889
5537.20 917
5537.90 913
5538.61 934
5539.31 943
5540.01 918
5540.71 976
5541.42 939
5542.12 914
5542.82 930
5543.52 937
5544.23 941
5544.93 890
5545.63 905
5546.33 902
5547.04 853
5547.74 898
5548.44 934
5549.15 904
5549.85 884
5550.55 805
5551.26 845
5551.96 895
5552.66 874
5553.36 866
5554.07 899
5554.77 940
5555.47 893
5556.18 867
5556.88 817
5557.58 801
5558.29 841
5558.99 846
5559.70 914
5560.40 952
5561.10 944
5561.81 908
5562.51 922
5563.21 874
5563.92 956
5564.62 915
5565.33 896
5566.03 900
5566.73 911
5567.44 910
5568.14 916
5568.85 902
5569.55 858
5570.25 901
5570.96 915
5571.66 938
5572.37 907
5573.07 887
5573.78 879
5574.48 934
5575.19 877
5575.89 909
5576.59 887
5577.30 938
5578.00 909
5578.71 890
5579.41 899
5580.12 912
5580.82 873
5581.53 933
5582.23 915
5582.94 860
5583.64 911
5584.35 894
5585.05 917
5585.76 893
5586.46 865
5587.17 943
5587.88 876
5588.58 922
5589.29 909
5589.99 883
5590.70 912
5591.40 860
5592.11 906
5592.81 883
5593.52 863
5594.23 887
5594.93 863
5595.64 848
5596.34 844
5597.05 881
5597.76 877
5598.46 809
5599.17 853
5599.87 831
5600.58 839
5601.29 803
5601.99 816
5602.70 826
5603.41 835
5604.11 871
5604.82 870
5605.52 850
5606.23 847
5606.94 832
5607.64 885
5608.35 861
5609.06 842
5609.76 886
5610.47 833
5611.18 864
5611.88 849
5612.59 867
5613.30 901
5614.01 870
5614.71 852
5615.42 905
5616.13 886
5616.83 857
5617.54 887
5618.25 872
5618.96 830
5619.66 847
5620.37 809
5621.08 817
5621.79 793
5622.49 807
5623.20 785
5623.91 841
5624.62 890
5625.32 830
5626.03 855
5626.74 889
5627.45 851
5628.16 883
5628.86 839
5629.57 796
5630.28 816
5630.99 846
5631.70 900
5632.40 849
5633.11 845
5633.82 880
5634.53 869
5635.24 866
5635.95 889
5636.65 915
5637.36 966
5638.07 941
5638.78 948
5639.49 923
5640.20 891
5640.91 883
5641.61 894
5642.32 931
5643.03 944
5643.74 884
5644.45 895
5645.16 958
5645.87 922
5646.58 871
5647.29 890
5648.00 914
5648.70 915
5649.41 889
5650.12 911
5650.83 879
5651.54 961
5652.25 904
5652.96 962
5653.67 918
5654.38 961
5655.09 1027
5655.80 1041
5656.51 1107
5657.22 1107
5657.93 1068
5658.64 1072
5659.35 1095
5660.06 1050
5660.77 1044
5661.48 1021
5662.19 974
5662.90 979
5663.61 952
5664.32 917
5665.03 938
5665.74 947
5666.45 925
5667.16 939
5667.87 871
5668.58 917
5669.29 942
5670.00 971
5670.71 1015
5671.42 970
5672.13 959
5672.84 939
5673.56 946
5674.27 920
5674.98 889
5675.69 907
5676.40 911
5677.11 877
5677.82 868
5678.53 902
5679.24 903
5679.95 878
5680.67 912
5681.38 892
5682.09 838
5682.80 822
5683.51 875
5684.22 882
5684.93 885
5685.65 870
5686.36 844
5687.07 843
5687.78 858
5688.49 930
5689.20 883
5689.92 857
5690.63 884
5691.34 896
5692.05 895
5692.76 914
5693.47 882
5694.19 832
5694.90 903
5695.61 859
5696.32 881
5697.04 865
5697.75 860
5698.46 866
5699.17 808
5699.89 860
5700.60 875
5701.31 882
5702.02 882
5702.74 869
5703.45 869
5704.16 873
5704.87 882
5705.59 870
5706.30 906
5707.01 870
5707.72 808
5708.44 828
5709.15 870
5709.86 867
5710.58 868
5711.29 817
5712.00 834
5712.72 848
5713.43 845
5714.14 803
5714.86 804
5715.57 833
5716.28 835
5717.00 889
5717.71 839
5718.42 846
5719.14 842
5719.85 869
5720.56 829
5721.28 844
5721.99 856
5722.71 843
5723.42 854
5724.13 877
5724.85 869
5725.56 861
5726.28 878
5726.99 864
5727.70 870
5728.42 853
5729.13 834
5729.85 837
5730.56 861
5731.28 856
5731.99 858
5732.70 868
5733.42 905
5734.13 890
5734.85 834
5735.56 865
5736.28 866
5736.99 896
5737.71 908
5738.42 886
5739.14 844
5739.85 836
5740.57 877
5741.28 880
5742.00 821
5742.71 840
5743.43 825
5744.14 878
5744.86 819
5745.57 801
5746.29 840
5747.00 824
5747.72 849
5748.43 851
5749.15 872
5749.87 835
5750.58 850
5751.30 840
5752.01 835
5752.73 860
5753.44 835
5754.16 880
5754.88 834
5755.59 827
5756.31 895
5757.02 898
5757.74 902
5758.46 874
5759.17 905
5759.89 866
5760.60 898
5761.32 917
5762.04 872
5762.75 874
5763.47 870
5764.19 912
5764.90 871
5765.62 908
5766.34 926
5767.05 930
5767.77 966
5768.49 1031
5769.20 1110
5769.92 1132
5770.64 1122
5771.35 1159
5772.07 1208
5772.79 1162
5773.50 1079
5774.22 1113
5774.94 1030
5775.65 980
5776.37 948
5777.09 988
5777.81 942
5778.52 958
5779.24 936
5779.96 921
5780.68 899
5781.39 920
5782.11 976
5782.83 925
5783.55 881
5784.26 913
5784.98 877
5785.70 912
5786.42 917
5787.14 919
5787.85 880
5788.57 874
5789.29 850
5790.01 845
5790.73 836
5791.44 871
5792.16 871
5792.88 870
5793.60 898
5794.32 832
5795.03 860
5795.75 866
5796.47 890
5797.19 874
5797.91 913
5798.63 929
5799.35 938
5800.06 959
5800.78 867
5801.50 927
5802.22 1015
5802.94 936
5803.66 939
5804.38 993
5805.10 922
5805.82 916
5806.53 964
5807.25 930
5807.97 927
5808.69 967
5809.41 994
5810.13 937
5810.85 980
5811.57 979
5812.29 932
5813.01 915
5813.73 919
5814.45 928
5815.17 921
5815.89 943
5816.61 913
5817.33 865
5818.05 906
5818.77 917
5819.49 949
5820.20 947
5820.92 954
5821.64 916
5822.36 962
5823.09 947
5823.81 1022
5824.53 1032
5825.25 999
5825.97 990
5826.69 1023
5827.41 972
5828.13 908
5828.85 945
5829.57 909
5830.29 932
5831.01 857
5831.73 899
5832.45 895
5833.17 917
5833.89 908
5834.61 866
5835.33 881
5836.05 912
5836.78 910
5837.50 884
5838.22 902
5838.94 922
5839.66 919
5840.38 880
5841.10 918
5841.82 910
5842.54 865
5843.27 882
5843.99 870
5844.71 912
5845.43 892
5846.15 860
5846.87 845
5847.59 896
5848.32 908
5849.04 896
5849.76 932
5850.48 916
5851.20 924
5851.93 906
5852.65 897
5853.37 881
5854.09 847
5854.81 948
5855.54 901
5856.26 881
5856.98 901
5857.70 921
5858.42 930
5859.15 931
5859.87 909
5860.59 908
5861.31 957
5862.04 909
5862.76 938
5863.48 950
5864.20 953
5864.93 918
5865.65 921
5866.37 945
5867.10 933
5867.82 946
5868.54 907
5869.26 921
5869.99 918
5870.71 912
5871.43 946
5872.16 952
5872.88 947
5873.60 983
5874.33 945
5875.05 961
5875.77 949
5876.50 968
5877.22 930
5877.94 938
5878.67 910
5879.39 924
5880.11 967
5880.84 920
5881.56 1021
5882.28 1035
5883.01 1004
5883.73 1003
5884.46 1032
5885.18 1029
5885.90 1054
5886.63 1033
5887.35 984
5888.08 1002
5888.80 992
5889.52 996
5890.25 978
5890.97 972
5891.70 957
5892.42 934
5893.15 972
5893.87 988
5894.59 962
5895.32 968
5896.04 928
5896.77 905
5897.49 914
5898.22 924
5898.94 998
5899.67 969
5900.39 959
5901.12 1017
5901.84 1005
5902.57 1003
5903.29 1014
5904.02 1016
5904.74 978
5905.47 1030
5906.19 1034
5906.92 1068
5907.64 1051
5908.37 1065
5909.09 1012
5909.82 1036
5910.55 1068
5911.27 1082
5912.00 1082
5912.72 1092
5913.45 1104
5914.17 1101
5914.90 1146
5915.63 1113
5916.35 1159
5917.08 1165
5917.80 1134
5918.53 1164
5919.25 1149
5919.98 1140
5920.71 1115
5921.43 1151
5922.16 1193
5922.89 1187
5923.61 1194
5924.34 1190
5925.06 1211
5925.79 1272
5926.52 1294
5927.24 1274
5927.97 1229
5928.70 1289
5929.42 1318
5930.15 1342
5930.88 1307
5931.60 1300
5932.33 1322
5933.06 1359
5933.78 1332
5934.51 1355
5935.24 1422
5935.97 1400
5936.69 1435
5937.42 1451
5938.15 1422
5938.87 1437
5939.60 1519
5940.33 1515
5941.06 1560
5941.78 1558
5942.51 1613
5943.24 1591
5943.97 1598
5944.69 1639
5945.42 1656
5946.15 1645
5946.88 1647
5947.60 1759
5948.33 1759
5949.06 1763
5949.79 1824
5950.52 1860
5951.24 1921
5951.97 1960
5952.70 2036
5953.43 2021
5954.16 2130
5954.88 2170
5955.61 2104
5956.34 2118
5957.07 2127
5957.80 2071
5958.53 2105
5959.25 2103
5959.98 2150
5960.71 2128
5961.44 2140
5962.17 2132
5962.90 2201
5963.63 2153
5964.36 2191
5965.08 2278
5965.81 2333
5966.54 2404
5967.27 2362
5968.00 2422
5968.73 2474
5969.46 2477
5970.19 2515
5970.92 2487
5971.65 2522
5972.37 2519
5973.10 2472
5973.83 2482
5974.56 2482
5975.29 2526
5976.02 2562
5976.75 2550
5977.48 2610
5978.21 2687
5978.94 2691
5979.67 2774
5980.40 2839
5981.13 2818
5981.86 2882
5982.59 2927
5983.32 3015
5984.05 3006
5984.78 3002
5985.51 3057
5986.24 3059
5986.97 3143
5987.70 3180
5988.43 3188
5989.16 3269
5989.89 3305
5990.62 3208
5991.35 3229
5992.08 3255
5992.81 3244
5993.54 3320
5994.27 3370
5995.00 3403
5995.74 3537
5996.47 3548
5997.20 3494
5997.93 3513
5998.66 3612
5999.39 3648
6000.12 3736
6000.85 3636
6001.58 3502
6002.31 3430
6003.04 3448
6003.78 3342
6004.51 3259
6005.24 3244
6005.97 3268
6006.70 3241
6007.43 3285
6008.16 3463
6008.90 3838
6009.63 4392
6010.36 5033
6011.09 5802
6011.82 6920
6012.55 8018
6013.29 8974
6014.02 9762
6014.75 10196
6015.48 10055
6016.21 9694
6016.95 8988
6017.68 8078
6018.41 6966
6019.14 6069
6019.87 5222
6020.61 4291
6021.34 3929
6022.07 3480
6022.80 3063
6023.54 2828
6024.27 2600
6025.00 2451
6025.73 2396
6026.47 2399
6027.20 2371
6027.93 2349
6028.66 2354
6029.40 2362
6030.13 2335
6030.86 2308
6031.59 2246
6032.33 2138
6033.06 2070
6033.79 1990
6034.53 1982
6035.26 1966
6035.99 1870
6036.73 1857
6037.46 1916
6038.19 1920
6038.93 1953
6039.66 1935
6040.39 2013
6041.13 2051
6041.86 2051
6042.59 2075
6043.33 2161
6044.06 2096
6044.79 2094
6045.53 2129
6046.26 2099
6047.00 2133
6047.73 2183
6048.46 2208
6049.20 2224
6049.93 2260
6050.67 2360
6051.40 2416
6052.13 2482
6052.87 2615
6053.60 2674
6054.34 2592
6055.07 2610
6055.81 2639
6056.54 2473
6057.27 2354
6058.01 2354
6058.74 2332
6059.48 2234
6060.21 2226
6060.95 2177
6061.68 2183
6062.42 2203
6063.15 2176
6063.89 2193
6064.62 2159
6065.36 2127
6066.09 2113
6066.83 2057
6067.56 2098
6068.30 2043
6069.03 2005
6069.77 1952
6070.50 1995
6071.24 1916
6071.97 1891
6072.71 1869
6073.44 1817
6074.18 1823
6074.91 1840
6075.65 1830
6076.39 1877
6077.12 1798
6077.86 1774
6078.59 1783
6079.33 1760
6080.06 1740
6080.80 1725
6081.54 1719
6082.27 1676
6083.01 1674
6083.74 1711
6084.48 1585
6085.22 1587
6085.95 1647
6086.69 1704
6087.42 1703
6088.16 1652
6088.90 1635
6089.63 1618
6090.37 1641
6091.11 1607
6091.84 1655
6092.58 1590
6093.32 1594
6094.05 1573
6094.79 1562
6095.53 1536
6096.26 1536
6097.00 1461
6097.74 1495
6098.47 1511
6099.21 1464
6099.95 1423
6100.69 1452
6101.42 1490
6102.16 1449
6102.90 1439
6103.63 1477
6104.37 1457
6105.11 1442
6105.85 1454
6106.58 1470
6107.32 1402
6108.06 1439
6108.80 1416
6109.53 1444
6110.27 1452
6111.01 1466
6111.75 1471
6112.49 1474
6113.22 1445
6113.96 1452
6114.70 1477
6115.44 1438
6116.17 1484
6116.91 1470
6117.65 1442
6118.39 1492
6119.13 1488
6119.87 1487
6120.60 1519
6121.34 1567
6122.08 1579
6122.82 1524
6123.56 1495
6124.30 1556
6125.03 1621
6125.77 1547
6126.51 1555
6127.25 1641
6127.99 1667
6128.73 1590
6129.47 1592
6130.21 1599
6130.94 1657
6131.68 1668
6132.42 1657
6133.16 1655
6133.90 1724
6134.64 1705
6135.38 1758
6136.12 1741
6136.86 1791
6137.60 1831
6138.34 1874
6139.08 1846
6139.81 1893
6140.55 1991
6141.29 1990
6142.03 1952
6142.77 1973
6143.51 1977
6144.25 1893
6144.99 1941
6145.73 1927
6146.47 1933
6147.21 1982
6147.95 1990
6148.69 1946
6149.43 1929
6150.17 1994
6150.91 2008
6151.65 1959
6152.39 1946
6153.13 1975
6153.87 2049
6154.61 2098
6155.35 2038
6156.09 2067
6156.83 2134
6157.58 2103
6158.32 2092
6159.06 2199
6159.80 2265
6160.54 2313
6161.28 2310
6162.02 2337
6162.76 2419
6163.50 2511
6164.24 2610
6164.98 2695
6165.72 2785
6166.46 2921
6167.21 2927
6167.95 2996
6168.69 3063
6169.43 3052
6170.17 3087
6170.91 2984
6171.65 2914
6172.39 2854
6173.14 2880
6173.88 2809
6174.62 2780
6175.36 2747
6176.10 2811
6176.84 2769
6177.59 2864
6178.33 3026
6179.07 3208
6179.81 3480
6180.55 3837
6181.30 4373
6182.04 4737
6182.78 5048
6183.52 5378
6184.26 5435
6185.01 5501
6185.75 5276
6186.49 4947
6187.23 4566
6187.97 4233
6188.72 3873
6189.46 3642
6190.20 3379
6190.94 3210
6191.69 3187
6192.43 3126
6193.17 3117
6193.92 3225
6194.66 3224
6195.40 3162
6196.14 3112
6196.89 3136
6197.63 3091
6198.37 3023
6199.12 2954
6199.86 3015
6200.60 3023
6201.34 3037
6202.09 2997
6202.83 3159
6203.57 3387
6204.32 3763
6205.06 4272
6205.80 5085
6206.55 6058
6207.29 7188
6208.03 8481
6208.78 9924
6209.52 10651
6210.27 10859
6211.01 10574
6211.75 10107
6212.50 9295
6213.24 8239
6213.98 7038
6214.73 5981
6215.47 4915
6216.22 4217
6216.96 3494
6217.71 3118
6218.45 2777
6219.19 2649
6219.94 2458
6220.68 2378
6221.43 2248
6222.17 2274
6222.92 2211
6223.66 2106
6224.40 2077
6225.15 1964
6225.89 1947
6226.64 1956
6227.38 1844
6228.13 1794
6228.87 1733
6229.62 1752
6230.36 1662
6231.11 1604
6231.85 1592
6232.60 1617
6233.34 1639
6234.09 1664
6234.83 1643
6235.58 1692
6236.32 1733
6237.07 1767
6237.81 1785
6238.56 1775
6239.30 1800
6240.05 1800
6240.80 1818
6241.54 1841
6242.29 1813
6243.03 1864
6243.78 1839
6244.52 1934
6245.27 2013
6246.02 1978
6246.76 2064
6247.51 1996
6248.25 1960
6249.00 1944
6249.75 1977
6250.49 2001
6251.24 1967
6251.98 1949
6252.73 1909
6253.48 1838
6254.22 1878
6254.97 1889
6255.72 1811
6256.46 1811
6257.21 1805
6257.95 1860
6258.70 1797
6259.45 1812
6260.19 1810
6260.94 1716
6261.69 1720
6262.43 1718
6263.18 1677
6263.93 1762
6264.68 1683
6265.42 1658
6266.17 1668
6266.92 1680
6267.66 1695
6268.41 1617
6269.16 1608
6269.91 1619
6270.65 1633
6271.40 1663
6272.15 1652
6272.89 1682
6273.64 1694
6274.39 1704
6275.14 1708
6275.88 1681
6276.63 1669
6277.38 1699
6278.13 1643
6278.88 1592
6279.62 1600
6280.37 1634
6281.12 1568
6281.87 1493
6282.62 1491
6283.36 1436
6284.11 1468
6284.86 1391
6285.61 1429
6286.36 1419
6287.10 1442
6287.85 1422
6288.60 1379
6289.35 1364
6290.10 1383
6290.85 1350
6291.59 1387
6292.34 1344
6293.09 1360
6293.84 1322
6294.59 1404
6295.34 1369
6296.09 1399
6296.84 1309
6297.58 1274
6298.33 1279
6299.08 1280
6299.83 1280
6300.58 1248
6301.33 1204
6302.08 1187
6302.83 1226
6303.58 1202
6304.33 1216
6305.08 1182
6305.83 1185
6306.58 1218
6307.32 1203
6308.07 1240
6308.82 1227
6309.57 1228
6310.32 1240
6311.07 1256
6311.82 1242
6312.57 1304
6313.32 1279
6314.07 1296
6314.82 1301
6315.57 1237
6316.32 1277
6317.07 1292
6317.82 1304
6318.57 1314
6319.32 1258
6320.07 1221
6320.82 1193
6321.57 1245
6322.32 1200
6323.07 1144
6323.82 1174
6324.58 1186
6325.33 1107
6326.08 1199
6326.83 1182
6327.58 1140
6328.33 1184
6329.08 1197
6329.83 1197
6330.58 1158
6331.33 1135
6332.08 1198
6332.83 1138
6333.58 1139
6334.34 1093
6335.09 1104
6335.84 1108
6336.59 1148
6337.34 1084
6338.09 1089
6338.84 1153
6339.59 1144
6340.35 1143
6341.10 1147
6341.85 1140
6342.60 1103
6343.35 1073
6344.10 1087
6344.86 1094
6345.61 1060
6346.36 1124
6347.11 1118
6347.86 1186
6348.62 1162
6349.37 1210
6350.12 1192
6350.87 1181
6351.62 1170
6352.38 1177
6353.13 1203
6353.88 1187
6354.63 1257
6355.38 1244
6356.14 1206
6356.89 1223
6357.64 1196
6358.39 1187
6359.15 1137
6359.90 1123
6360.65 1149
6361.40 1153
6362.16 1153
6362.91 1127
6363.66 1094
6364.42 1132
6365.17 1132
6365.92 1140
6366.67 1189
6367.43 1204
6368.18 1156
6368.93 1144
6369.69 1079
6370.44 1127
6371.19 1131
6371.95 1137
6372.70 1067
6373.45 1043
6374.21 1074
6374.96 1095
6375.71 1098
6376.47 1119
6377.22 1078
6377.98 1064
6378.73 1100
6379.48 1142
6380.24 1095
6380.99 1101
6381.74 1116
6382.50 1092
6383.25 1124
6384.01 1132
6384.76 1107
6385.51 1151
6386.27 1159
6387.02 1086
6387.78 1067
6388.53 1052
6389.29 1037
6390.04 1127
6390.79 1102
6391.55 1050
6392.30 1033
6393.06 1048
6393.81 1099
6394.57 1066
6395.32 1093
6396.08 1112
6396.83 1089
6397.59 1075
6398.34 1083
6399.10 1038
6399.85 1082
6400.61 1089
6401.36 1159
6402.12 1118
6402.87 1083
6403.63 1066
6404.38 1079
6405.14 1094
6405.89 1073
6406.65 1070
6407.40 1063
6408.16 1136
6408.91 1137
6409.67 1147
6410.43 1126
6411.18 1149
6411.94 1088
6412.69 1115
6413.45 1123
6414.20 1155
6414.96 1162
6415.72 1096
6416.47 1119
6417.23 1154
6417.98 1096
6418.74 1083
6419.50 1115
6420.25 1127
6421.01 1153
6421.77 1143
6422.52 1168
6423.28 1168
6424.03 1152
6424.79 1138
6425.55 1123
6426.30 1202
6427.06 1135
6427.82 1107
6428.57 1151
6429.33 1154
6430.09 1146
6430.84 1165
6431.60 1197
6432.36 1252
6433.11 1273
6433.87 1267
6434.63 1260
6435.39 1242
6436.14 1337
6436.90 1390
6437.66 1293
6438.41 1283
6439.17 1330
6439.93 1364
6440.69 1385
6441.44 1360
6442.20 1352
6442.96 1378
6443.72 1398
6444.47 1367
6445.23 1436
6445.99 1449
6446.75 1411
6447.50 1404
6448.26 1470
6449.02 1459
6449.78 1489
6450.54 1530
6451.29 1466
6452.05 1521
6452.81 1480
6453.57 1534
6454.33 1523
6455.08 1586
6455.84 1556
6456.60 1583
6457.36 1595
6458.12 1596
6458.88 1578
6459.64 1579
6460.39 1650
6461.15 1652
6461.91 1661
6462.67 1683
6463.43 1662
6464.19 1691
6464.95 1819
6465.70 1865
6466.46 1804
6467.22 1873
6467.98 1937
6468.74 1883
6469.50 1935
6470.26 1957
6471.02 1920
6471.78 1932
6472.54 1927
6473.30 1942
6474.05 1963
6474.81 2015
6475.57 1960
6476.33 2006
6477.09 1975
6477.85 2069
6478.61 2084
6479.37 2114
6480.13 2245
6480.89 2257
6481.65 2338
6482.41 2281
6483.17 2357
6483.93 2471
6484.69 2487
6485.45 2474
6486.21 2388
6486.97 2451
6487.73 2474
6488.49 2481
6489.25 2486
6490.01 2631
6490.77 2602
6491.53 2755
6492.29 2854
6493.05 2847
6493.81 2892
6494.57 2924
6495.33 2894
6496.10 2898
6496.86 2847
6497.62 2824
6498.38 2825
6499.14 2812
6499.90 2772
6500.66 2885
6501.42 2968
6502.18 3009
6502.94 3150
6503.70 3514
6504.47 4119
6505.23 4901
6505.99 5942
6506.75 7235
6507.51 8770
6508.27 10125
6509.03 11238
6509.79 11813
6510.56 11580
6511.32 10800
6512.08 9645
6512.84 8222
6513.60 7150
6514.36 6101
6515.13 5281
6515.89 4350
6516.65 3925
6517.41 3481
6518.17 3219
6518.94 3022
6519.70 2903
6520.46 2855
6521.22 2849
6521.98 2800
6522.75 2879
6523.51 2922
6524.27 3005
6525.03 3111
6525.79 3209
6526.56 3313
6527.32 3422
6528.08 3420
6528.84 3474
6529.61 3410
6530.37 3303
6531.13 3422
6531.90 3417
6532.66 3507
6533.42 3753
6534.18 4115
6534.95 4692
6535.71 5236
6536.47 5792
6537.24 6070
6538.00 6260
6538.76 6116
6539.53 5555
6540.29 5039
6541.05 4546
6541.82 3989
6542.58 3577
6543.34 3189
6544.11 2957
6544.87 2813
6545.63 2691
6546.40 2559
6547.16 2552
6547.92 2604
6548.69 2526
6549.45 2596
6550.21 2591
6550.98 2482
6551.74 2419
6552.51 2431
6553.27 2450
6554.03 2441
6554.80 2436
6555.56 2505
6556.33 2403
6557.09 2443
6557.85 2369
6558.62 2334
6559.38 2419
6560.15 2409
6560.91 2355
6561.68 2451
6562.44 2514
6563.21 2495
6563.97 2520
6564.74 2467
6565.50 2493
6566.26 2513
6567.03 2499
6567.79 2458
6568.56 2436
6569.32 2414
6570.09 2428
6570.85 2427
6571.62 2485
6572.38 2515
6573.15 2463
6573.91 2435
6574.68 2460
6575.44 2489
6576.21 2476
6576.98 2467
6577.74 2465
6578.51 2552
6579.27 2498
6580.04 2472
6580.80 2495
6581.57 2472
6582.33 2445
6583.10 2469
6583.87 2475
6584.63 2438
6585.40 2378
6586.16 2430
6586.93 2403
6587.70 2479
6588.46 2473
6589.23 2486
6589.99 2413
6590.76 2538
6591.53 2625
6592.29 2730
6593.06 2771
6593.82 2934
6594.59 3128
6595.36 3170
6596.12 3136
6596.89 3141
6597.66 2981
6598.42 2854
6599.19 2804
6599.96 2644
6600.72 2514
6601.49 2356
6602.26 2217
6603.02 2179
6603.79 2146
6604.56 2062
6605.33 2030
6606.09 2021
6606.86 1990
6607.63 1977
6608.39 1994
6609.16 2031
6609.93 2013
6610.70 2009
6611.46 2002
6612.23 2023
6613.00 1970
6613.77 1907
6614.53 1929
6615.30 1921
6616.07 1968
6616.84 1939
6617.60 1948
6618.37 2035
6619.14 2048
6619.91 2075
6620.68 2162
6621.44 2220
6622.21 2204
6622.98 2273
6623.75 2298
6624.52 2241
6625.28 2240
6626.05 2156
6626.82 2127
6627.59 2107
6628.36 2033
6629.13 1977
6629.89 1940
6630.66 1967
6631.43 2013
6632.20 1981
6632.97 2044
6633.74 2117
6634.51 2250
6635.27 2305
6636.04 2385
6636.81 2423
6637.58 2460
6638.35 2428
6639.12 2423
6639.89 2448
6640.66 2472
6641.43 2564
6642.19 2567
6642.96 2460
6643.73 2359
6644.50 2363
6645.27 2212
6646.04 2080
6646.81 1994
6647.58 1816
6648.35 1766
6649.12 1801
6649.89 1668
6650.66 1588
6651.43 1585
6652.20 1589
6652.97 1630
6653.74 1587
6654.51 1617
6655.28 1636
6656.05 1583
6656.82 1528
6657.59 1581
6658.36 1582
6659.13 1514
6659.90 1498
6660.67 1512
6661.44 1508
6662.21 1493
6662.98 1469
6663.75 1489
6664.52 1524
6665.29 1511
6666.06 1502
6666.83 1474
6667.60 1475
6668.37 1460
6669.14 1458
6669.91 1508
6670.68 1536
6671.46 1525
6672.23 1496
6673.00 1571
6673.77 1528
6674.54 1471
6675.31 1586
6676.08 1580
6676.85 1526
6677.62 1543
6678.40 1538
6679.17 1605
6679.94 1617
6680.71 1705
6681.48 1714
6682.25 1675
6683.02 1723
6683.80 1759
6684.57 1724
6685.34 1766
6686.11 1856
6686.88 1780
6687.65 1706
6688.43 1621
6689.20 1548
6689.97 1506
6690.74 1404
6691.51 1420
6692.29 1374
6693.06 1371
6693.83 1371
6694.60 1392
6695.37 1416
6696.15 1391
6696.92 1312
6697.69 1385
6698.46 1428
6699.24 1361
6700.01 1316
6700.78 1291
6701.55 1319
6702.33 1265
6703.10 1310
6703.87 1271
6704.64 1237
6705.42 1279
6706.19 1315
6706.96 1259
6707.74 1251
6708.51 1225
6709.28 1213
6710.06 1259
6710.83 1265
6711.60 1242
6712.37 1200
6713.15 1197
6713.92 1164
6714.69 1112
6715.47 1149
6716.24 1195
6717.01 1150
6717.79 1156
6718.56 1125
6719.34 1132
6720.11 1148
6720.88 1186
6721.66 1200
6722.43 1162
6723.20 1133
6723.98 1193
6724.75 1242
6725.53 1221
6726.30 1132
6727.07 1154
6727.85 1192
6728.62 1197
6729.40 1140
6730.17 1157
6730.95 1172
6731.72 1147
6732.49 1190
6733.27 1192
6734.04 1195
6734.82 1164
6735.59 1181
6736.37 1172
6737.14 1195
6737.92 1193
6738.69 1198
6739.47 1266
6740.24 1253
6741.01 1144
6741.79 1211
6742.56 1203
6743.34 1211
6744.11 1238
6744.89 1284
6745.67 1295
6746.44 1232
6747.22 1261
6747.99 1250
6748.77 1266
6749.54 1321
6750.32 1331
6751.09 1346
6751.87 1412
6752.64 1504
6753.42 1487
6754.19 1455
6754.97 1457
6755.75 1416
6756.52 1370
6757.30 1352
6758.07 1277
6758.85 1288
6759.63 1248
6760.40 1247
6761.18 1251
6761.95 1236
6762.73 1203
6763.51 1222
6764.28 1162
6765.06 1244
6765.83 1229
6766.61 1170
6767.39 1197
6768.16 1185
6768.94 1196
6769.72 1163
6770.49 1119
6771.27 1145
6772.05 1136
6772.82 1117
6773.60 1082
6774.38 1103
6775.15 1101
6775.93 1075
6776.71 1080
6777.48 1132
6778.26 1120
6779.04 1075
6779.82 1048
6780.59 1029
6781.37 1032
6782.15 1036
6782.92 1072
6783.70 1067
6784.48 1126
6785.26 1072
6786.03 1074
6786.81 1049
6787.59 1046
6788.37 1056
6789.14 1072
6789.92 1069
6790.70 1023
6791.48 1018
6792.25 1017
6793.03 1060
6793.81 1015
6794.59 968
6795.37 978
6796.14 1019
6796.92 1002
6797.70 1072
6798.48 1009
6799.26 1004
6800.04 1015
6800.81 1000
6801.59 963
6802.37 975
6803.15 1010
6803.93 1016
6804.71 1049
6805.48 1009
6806.26 1003
6807.04 1018
6807.82 1005
6808.60 1020
6809.38 1007
6810.16 1018
6810.94 1069
6811.71 1024
6812.49 1036
6813.27 1014
6814.05 1058
6814.83 1042
6815.61 1025
6816.39 1054
6817.17 1052
6817.95 1032
6818.73 1052
6819.51 1024
6820.29 1056
6821.07 1054
6821.84 1072
6822.62 1079
6823.40 1034
6824.18 1050
6824.96 1026
6825.74 1055
6826.52 1043
6827.30 1010
6828.08 1040
6828.86 1031
6829.64 1022
6830.42 1058
6831.20 1049
6831.98 1087
6832.76 1052
6833.54 1071
6834.32 1134
6835.10 1204
6835.88 1314
6836.66 1434
6837.44 1518
6838.22 1577
6839.01 1671
6839.79 1799
6840.57 1775
6841.35 1669
6842.13 1651
6842.91 1574
6843.69 1510
6844.47 1438
6845.25 1341
6846.03 1281
6846.81 1273
6847.59 1376
6848.37 1411
6849.16 1463
6849.94 1597
6850.72 1683
6851.50 1758
6852.28 1839
6853.06 1812
6853.84 1747
6854.62 1623
6855.41 1538
6856.19 1424
6856.97 1379
6857.75 1333
6858.53 1243
6859.31 1251
6860.10 1224
6860.88 1194
6861.66 1166
6862.44 1139
6863.22 1167
6864.00 1178
6864.79 1207
6865.57 1233
6866.35 1263
6867.13 1211
6867.91 1186
6868.70 1202
6869.48 1187
6870.26 1225
6871.04 1201
6871.83 1254
6872.61 1237
6873.39 1213
6874.17 1247
6874.96 1240
6875.74 1234
6876.52 1305
6877.30 1371
6878.09 1395
6878.87 1452
6879.65 1506
6880.43 1502
6881.22 1600
6882.00 1687
6882.78 1652
6883.57 1623
6884.35 1603
6885.13 1577
6885.92 1613
6886.70 1620
6887.48 1656
6888.27 1743
6889.05 1771
6889.83 1776
6890.62 1763
6891.40 1730
6892.18 1600
6892.97 1558
6893.75 1538
6894.53 1521
6895.32 1438
6896.10 1455
6896.88 1457
6897.67 1451
6898.45 1442
6899.24 1489
6900.02 1466
6900.80 1434
6901.59 1463
6902.37 1447
6903.16 1408
6903.94 1407
6904.73 1393
6905.51 1402
6906.29 1355
6907.08 1374
6907.86 1358
6908.65 1372
6909.43 1378
6910.22 1326
6911.00 1348
6911.79 1327
6912.57 1308
6913.35 1394
6914.14 1439
6914.92 1446
6915.71 1444
6916.49 1378
6917.28 1380
6918.06 1441
6918.85 1370
6919.63 1369
6920.42 1415
6921.20 1403
6921.99 1419
6922.78 1434
6923.56 1422
6924.35 1436
6925.13 1459
6925.92 1480
6926.70 1501
6927.49 1505
6928.27 1518
6929.06 1468
6929.84 1494
6930.63 1569
6931.42 1614
6932.20 1580
6932.99 1568
6933.77 1583
6934.56 1595
6935.35 1560
6936.13 1647
6936.92 1662
6937.70 1645
6938.49 1808
6939.28 1877
6940.06 1898
6940.85 2004
6941.63 2105
6942.42 2217
6943.21 2338
6943.99 2339
6944.78 2397
6945.57 2474
6946.35 2513
6947.14 2477
6947.93 2452
6948.71 2385
6949.50 2333
6950.29 2201
6951.07 2200
6951.86 2146
6952.65 2083
6953.44 1995
6954.22 2023
6955.01 2061
6955.80 2017
6956.58 2112
6957.37 2055
6958.16 2105
6958.95 2122
6959.73 2111
6960.52 2101
6961.31 2106
6962.09 2179
6962.88 2188
6963.67 2251
6964.46 2251
6965.25 2340
6966.03 2432
6966.82 2490
6967.61 2639
6968.40 2738
6969.18 2795
6969.97 2994
6970.76 3056
6971.55 3056
6972.34 3086
6973.12 3090
6973.91 2970
6974.70 2916
6975.49 3004
6976.28 3031
6977.07 3015
6977.85 3011
6978.64 3137
6979.43 3330
6980.22 3643
6981.01 4073
6981.80 4836
6982.59 5833
6983.37 7105
6984.16 8531
6984.95 9894
6985.74 11042
6986.53 11888
6987.32 11843
6988.11 11185
6988.90 10323
6989.69 9103
6990.47 7646
6991.26 6336
6992.05 5190
6992.84 4281
6993.63 3618
6994.42 3075
6995.21 2584
6996.00 2448
6996.79 2240
6997.58 2094
6998.37 2001
6999.16 1949
6999.95 1912
7000.74 1846
7001.53 1809
7002.32 1793
7003.11 1754
7003.90 1672
7004.69 1623
7005.48 1580
7006.27 1490
7007.06 1456
7007.85 1423
7008.64 1401
7009.43 1457
7010.22 1471
7011.01 1486
7011.80 1557
7012.59 1569
7013.38 1591
7014.17 1724
7014.96 1679
7015.75 1692
7016.54 1695
7017.33 1663
7018.12 1597
7018.91 1583
7019.70 1586
7020.49 1593
7021.28 1642
7022.07 1625
7022.87 1619
7023.66 1652
7024.45 1742
7025.24 1721
7026.03 1747
7026.82 1688
7027.61 1665
7028.40 1718
7029.19 1752
7029.99 1686
7030.78 1640
7031.57 1675
7032.36 1574
7033.15 1559
7033.94 1633
7034.74 1607
7035.53 1595
7036.32 1591
7037.11 1638
7037.90 1600
7038.69 1617
7039.49 1575
7040.28 1594
7041.07 1595
7041.86 1615
7042.65 1595
7043.45 1599
7044.24 1583
7045.03 1601
7045.82 1611
7046.61 1597
7047.41 1620
7048.20 1649
7048.99 1720
7049.78 1705
7050.58 1707
7051.37 1773
7052.16 1721
7052.95 1724
7053.75 1588
7054.54 1588
7055.33 1557
7056.13 1532
7056.92 1478
7057.71 1479
7058.50 1520
7059.30 1507
7060.09 1543
7060.88 1510
7061.68 1496
7062.47 1450
7063.26 1426
7064.06 1421
7064.85 1443
7065.64 1404
7066.44 1428
7067.23 1434
7068.02 1435
7068.82 1433
7069.61 1417
7070.40 1383
7071.20 1367
7071.99 1335
7072.78 1346
7073.58 1313
7074.37 1317
7075.17 1323
7075.96 1326
7076.75 1309
7077.55 1287
7078.34 1252
7079.14 1274
7079.93 1188
7080.72 1214
7081.52 1192
7082.31 1165
7083.11 1151
7083.90 1119
7084.70 1200
7085.49 1168
7086.28 1211
7087.08 1197
7087.87 1215
7088.67 1227
7089.46 1211
7090.26 1229
7091.05 1212
7091.85 1138
7092.64 1156
7093.44 1144
7094.23 1142
7095.03 1143
7095.82 1087
7096.62 1052
7097.41 1084
7098.21 1120
7099.00 1120
7099.80 1035
7100.59 1059
7101.39 1080
7102.18 1131
7102.98 1160
7103.77 1048
7104.57 1075
7105.37 1036
7106.16 1036
7106.96 1060
7107.75 991
7108.55 997
7109.34 1026
7110.14 1011
7110.94 987
7111.73 987
7112.53 992
7113.32 984
7114.12 988
7114.92 1036
7115.71 999
7116.51 992
7117.30 979
7118.10 970
7118.90 940
7119.69 966
7120.49 940
7121.29 957
7122.08 961
7122.88 950
7123.68 962
7124.47 939
7125.27 918
7126.07 932
7126.86 984
7127.66 943
7128.46 951
7129.25 983
7130.05 978
7130.85 998
7131.64 1012
7132.44 988
7133.24 1006
7134.04 975
7134.83 931
7135.63 954
7136.43 954
7137.23 906
7138.02 959
7138.82 926
7139.62 910
7140.42 928
7141.21 896
7142.01 948
7142.81 968
7143.61 882
7144.40 878
7145.20 909
7146.00 889
7146.80 832
7147.59 846
7148.39 892
7149.19 924
7149.99 900
7150.79 917
7151.59 945
7152.38 907
7153.18 899
7153.98 914
7154.78 905
7155.58 933
7156.38 899
7157.17 914
7157.97 924
7158.77 913
7159.57 957
7160.37 909
7161.17 872
7161.97 885
7162.76 895
7163.56 895
7164.36 852
7165.16 899
7165.96 859
7166.76 832
7167.56 882
7168.36 840
7169.16 844
7169.96 893
7170.75 834
7171.55 851
7172.35 806
7173.15 812
7173.95 862
7174.75 876
7175.55 827
7176.35 784
7177.15 803
7177.95 792
7178.75 823
7179.55 799
7180.35 805
7181.15 818
7181.95 825
7182.75 867
7183.55 850
7184.35 887
7185.15 883
7185.95 830
7186.75 825
7187.55 829
7188.35 834
7189.15 832
7189.95 790
7190.75 797
7191.55 829
7192.35 818
7193.15 813
7193.95 755
7194.75 712
7195.55 782
7196.35 764
7197.15 754
7197.95 756
7198.76 792
7199.56 809
7200.36 795
7201.16 782
7201.96 839
7202.76 813
7203.56 774
7204.36 793
7205.16 830
7205.96 772
7206.77 769
7207.57 827
7208.37 733
7209.17 748
7209.97 792
7210.77 764
7211.57 752
7212.38 776
7213.18 793
7213.98 784
7214.78 771
7215.58 781
7216.38 753
7217.19 727
7217.99 795
7218.79 794
7219.59 755
7220.39 764
7221.20 743
7222.00 773
7222.80 757
7223.60 785
7224.40 768
7225.21 757
7226.01 759
7226.81 761
7227.61 767
7228.42 756
7229.22 786
7230.02 759
7230.82 744
7231.63 723
7232.43 782
7233.23 784
7234.03 779
7234.84 814
7235.64 859
7236.44 819
7237.25 762
7238.05 845
7238.85 836
7239.65 813
7240.46 791
7241.26 808
7242.06 772
7242.87 785
7243.67 736
7244.47 759
7245.28 744
7246.08 743
7246.88 769
7247.69 744
7248.49 726
7249.30 720
7250.10 729
7250.90 715
7251.71 720
7252.51 747
7253.31 732
7254.12 728
7254.92 722
7255.73 750
7256.53 752
7257.33 777
7258.14 800
7258.94 778
7259.75 761
7260.55 759
7261.35 750
7262.16 745
7262.96 753
7263.77 758
7264.57 748
7265.38 722
7266.18 720
7266.99 752
7267.79 755
7268.59 783
7269.40 776
7270.20 786
7271.01 810
7271.81 785
7272.62 774
7273.42 749
7274.23 767
7275.03 742
7275.84 782
7276.64 771
7277.45 752
7278.25 775
7279.06 753
7279.86 771
7280.67 780
7281.48 827
7282.28 856
7283.09 902
7283.89 959
7284.70 937
7285.50 953
7286.31 1003
7287.11 920
7287.92 880
7288.73 927
7289.53 850
7290.34 798
7291.14 793
7291.95 811
7292.76 790
7293.56 796
7294.37 788
7295.17 782
7295.98 770
7296.79 777
7297.59 766
7298.40 778
7299.21 793
7300.01 800
7300.82 791
7301.62 762
7302.43 806
7303.24 826
7304.04 817
7304.85 816
7305.66 808
7306.46 842
7307.27 804
7308.08 772
7308.89 753
7309.69 839
7310.50 808
7311.31 816
7312.11 805
7312.92 825
7313.73 818
7314.53 863
7315.34 881
7316.15 938
7316.96 967
7317.76 1068
7318.57 1130
7319.38 1152
7320.19 1126
7320.99 1091
7321.80 1110
7322.61 1059
7323.42 986
7324.22 905
7325.03 865
7325.84 862
7326.65 884
7327.46 852
7328.26 816
7329.07 830
7329.88 870
7330.69 802
7331.50 793
7332.30 793
7333.11 805
7333.92 860
7334.73 815
7335.54 792
7336.35 769
7337.15 769
7337.96 813
7338.77 812
7339.58 808
7340.39 813
7341.20 846
7342.01 780
7342.82 785
7343.62 811
7344.43 779
7345.24 787
7346.05 780
7346.86 753
7347.67 748
7348.48 790
7349.29 760
7350.10 756
7350.91 753
7351.71 727
7352.52 785
7353.33 748
7354.14 760
7354.95 695
7355.76 699
7356.57 750
7357.38 777
7358.19 765
7359.00 767
7359.81 748
7360.62 776
7361.43 725
7362.24 753
7363.05 722
7363.86 744
7364.67 733
7365.48 705
7366.29 705
7367.10 745
7367.91 700
7368.72 701
7369.53 744
7370.34 670
7371.15 710
7371.96 738
7372.77 711
7373.58 679
7374.39 686
7375.20 689
7376.01 697
7376.82 720
7377.63 675
7378.45 754
7379.26 763
7380.07 725
7380.88 730
7381.69 746
7382.50 757
7383.31 734
7384.12 808
7384.93 756
7385.74 762
7386.56 726
7387.37 779
7388.18 734
7388.99 688
7389.80 719
7390.61 685
7391.42 682
7392.24 663
7393.05 688
7393.86 710
7394.67 709
7395.48 683
7396.29 674
7397.10 687
7397.92 676
7398.73 689
7399.54 700
7400.35 701
7401.16 648
7401.98 673
7402.79 655
7403.60 698
7404.41 666
7405.23 677
7406.04 650
7406.85 640
7407.66 657
7408.47 664
7409.29 663
7410.10 649
7410.91 683
7411.72 685
7412.54 673
7413.35 677
7414.16 645
7414.98 640
7415.79 670
7416.60 634
7417.41 667
7418.23 660
7419.04 662
7419.85 615
7420.67 657
7421.48 652
7422.29 640
7423.11 677
7423.92 663
7424.73 663
7425.54 640
7426.36 610
7427.17 654
7427.99 657
7428.80 628
7429.61 629
7430.43 601
7431.24 629
7432.05 655
7432.87 642
7433.68 632
7434.49 639
7435.31 656
7436.12 667
7436.94 671
7437.75 628
7438.56 649
7439.38 641
7440.19 640
7441.01 683
7441.82 648
7442.64 643
7443.45 652
7444.26 667
7445.08 669
7445.89 638
7446.71 640
7447.52 625
7448.34 640
7449.15 629
7449.97 634
7450.78 639
7451.59 636
7452.41 645
7453.22 635
7454.04 618
7454.85 613
7455.67 650
7456.48 671
7457.30 637
7458.11 604
7458.93 639
7459.74 638
7460.56 645
7461.38 624
7462.19 656
7463.01 652
7463.82 670
7464.64 622
7465.45 625
7466.27 592
7467.08 623
7467.90 596
7468.72 654
7469.53 627
7470.35 607
7471.16 628
7471.98 634
7472.79 643
7473.61 642
7474.43 648
7475.24 654
7476.06 654
7476.87 627
7477.69 611
7478.51 619
7479.32 648
7480.14 626
7480.96 662
7481.77 642
7482.59 640
7483.41 650
7484.22 643
7485.04 641
7485.85 648
7486.67 605
7487.49 664
7488.31 645
7489.12 654
7489.94 634
7490.76 594
7491.57 610
7492.39 674
7493.21 631
7494.02 667
7494.84 622
7495.66 673
7496.48 650
7497.29 678
7498.11 644
7498.93 626
7499.74 659
7500.56 653
7501.38 675
7502.20 655
7503.01 610
7503.83 635
7504.65 667
7505.47 632
7506.29 660
7507.10 640
7507.92 648
7508.74 663
7509.56 687
7510.37 646
7511.19 683
7512.01 685
7512.83 672
7513.65 666
7514.47 673
7515.28 674
7516.10 685
7516.92 716
7517.74 678
7518.56 659
7519.38 660
7520.19 661
7521.01 649
7521.83 657
7522.65 705
7523.47 721
7524.29 704
7525.11 697
7525.92 680
7526.74 719
7527.56 752
7528.38 746
7529.20 707
7530.02 711
7530.84 733
7531.66 734
7532.48 715
7533.30 679
7534.12 674
7534.93 704
7535.75 702
7536.57 708
7537.39 690
7538.21 715
7539.03 665
7539.85 686
7540.67 661
7541.49 643
7542.31 680
7543.13 667
7543.95 648
7544.77 686
7545.59 673
7546.41 654
7547.23 688
7548.05 664
7548.87 636
7549.69 647
7550.51 643
7551.33 665
7552.15 672
7552.97 641
7553.79 675
7554.61 694
7555.43 649
7556.25 673
7557.07 676
7557.89 704
7558.71 683
7559.53 696
7560.36 715
7561.18 687
7562.00 669
7562.82 693
7563.64 732
7564.46 681
7565.28 702
7566.10 687
7566.92 652
7567.74 644
7568.56 700
7569.39 722
7570.21 676
7571.03 687
7571.85 650
7572.67 683
7573.49 695
7574.31 669
7575.14 680
7575.96 694
7576.78 650
7577.60 677
7578.42 698
7579.24 657
7580.06 652
7580.89 676
7581.71 654
7582.53 675
7583.35 685
7584.17 667
7585.00 681
7585.82 748
7586.64 689
7587.46 756
7588.29 720
7589.11 725
7589.93 738
7590.75 767
7591.57 722
7592.40 759
7593.22 745
7594.04 758
7594.86 758
7595.69 740
7596.51 744
7597.33 738
7598.15 753
7598.98 774
7599.80 762
7600.62 786
7601.45 760
7602.27 763
7603.09 760
7603.92 767
7604.74 782
7605.56 805
7606.38 791
7607.21 769
7608.03 769
7608.85 701
7609.68 753
7610.50 754
7611.32 731
7612.15 722
7612.97 781
7613.80 762
7614.62 773
7615.44 810
7616.27 811
7617.09 845
7617.91 833
7618.74 835
7619.56 841
7620.39 846
7621.21 823
7622.03 801
7622.86 815
7623.68 782
7624.51 758
7625.33 801
7626.15 781
7626.98 741
7627.80 763
7628.63 790
7629.45 783
7630.28 829
7631.10 828
7631.93 816
7632.75 835
7633.58 812
7634.40 794
7635.22 785
7636.05 714
7636.87 741
7637.70 738
7638.52 706
7639.35 710
7640.17 705
7641.00 714
7641.82 738
7642.65 704
7643.47 723
7644.30 741
7645.13 760
7645.95 782
7646.78 749
7647.60 782
7648.43 764
7649.25 781
7650.08 783
7650.90 749
7651.73 760
7652.55 766
7653.38 777
7654.21 759
7655.03 752
7655.86 710
7656.68 700
7657.51 723
7658.34 711
7659.16 749
7659.99 678
7660.81 643
7661.64 706
7662.47 708
7663.29 698
7664.12 696
7664.95 741
7665.77 688
7666.60 667
7667.42 648
7668.25 680
7669.08 674
7669.90 708
7670.73 696
7671.56 716
7672.38 684
7673.21 690
7674.04 652
7674.87 636
7675.69 647
7676.52 647
7677.35 659
7678.17 660
7679.00 687
7679.83 669
7680.65 673
7681.48 691
7682.31 678
7683.14 689
7683.96 699
7684.79 680
7685.62 698
7686.45 702
7687.27 727
7688.10 734
7688.93 713
7689.76 722
7690.58 702
7691.41 705
7692.24 695
7693.07 647
7693.90 672
7694.72 685
7695.55 672
7696.38 725
7697.21 755
7698.04 754
7698.86 745
7699.69 750
7700.52 761
7701.35 722
7702.18 695
7703.01 712
7703.83 698
7704.66 609
7705.49 656
7706.32 658
7707.15 683
7707.98 680
7708.81 689
7709.63 690
7710.46 665
7711.29 713
7712.12 739
7712.95 756
7713.78 733
7714.61 704
7715.44 685
7716.27 651
7717.10 703
7717.93 675
7718.75 645
7719.58 684
7720.41 664
7721.24 652
7722.07 641
7722.90 632
7723.73 701
7724.56 647
7725.39 649
7726.22 676
7727.05 670
7727.88 670
7728.71 691
7729.54 694
7730.37 665
7731.20 654
7732.03 688
7732.86 674
7733.69 660
7734.52 667
7735.35 692
7736.18 683
7737.01 686
7737.84 658
7738.67 671
7739.50 638
7740.33 649
7741.16 693
7741.99 650
7742.82 623
7743.65 628
7744.48 671
7745.31 706
7746.14 693
7746.98 742
7747.81 787
7748.64 737
7749.47 762
7750.30 764
7751.13 752
7751.96 745
7752.79 713
7753.62 694
7754.45 655
7755.29 672
7756.12 656
7756.95 679
7757.78 670
7758.61 651
7759.44 624
7760.27 647
7761.11 675
7761.94 658
7762.77 648
7763.60 664
7764.43 680
7765.26 666
7766.10 702
7766.93 752
7767.76 778
7768.59 755
7769.42 744
7770.26 715
7771.09 750
7771.92 723
7772.75 700
7773.58 684
7774.42 669
7775.25 645
7776.08 644
7776.91 624
7777.75 624
7778.58 648
7779.41 683
7780.24 665
7781.08 628
7781.91 620
7782.74 648
7783.57 649
7784.41 628
7785.24 621
7786.07 595
7786.91 614
7787.74 619
7788.57 599
7789.40 581
7790.24 578
7791.07 605
7791.90 636
7792.74 608
7793.57 569
7794.40 586
7795.24 640
7796.07 607
7796.90 609
7797.74 629
7798.57 610
7799.40 627
7800.24 608
7801.07 613
7801.91 653
7802.74 609
7803.57 626
7804.41 614
7805.24 623
7806.07 640
7806.91 672
7807.74 638
7808.58 626
7809.41 663
7810.25 647
7811.08 646
7811.91 627
7812.75 694
7813.58 725
7814.42 711
7815.25 725
7816.09 745
7816.92 755
7817.75 745
7818.59 707
7819.42 724
7820.26 704
7821.09 746
7821.93 736
7822.76 736
7823.60 723
7824.43 696
7825.27 722
7826.10 733
7826.94 724
7827.77 675
7828.61 715
7829.44 689
7830.28 697
7831.11 660
7831.95 690
7832.78 697
7833.62 683
7834.46 717
7835.29 700
7836.13 675
7836.96 654
7837.80 692
7838.63 694
7839.47 659
7840.31 641
7841.14 680
7841.98 686
7842.81 666
7843.65 621
7844.48 597
7845.32 620
7846.16 627
7846.99 650
7847.83 634
7848.67 610
7849.50 657
7850.34 638
7851.17 605
7852.01 634
7852.85 617
7853.68 582
7854.52 581
7855.36 628
7856.19 628
7857.03 647
7857.87 608
7858.70 665
7859.54 644
7860.38 654
7861.21 653
7862.05 654
7862.89 619
7863.72 610
7864.56 610
7865.40 645
7866.24 649
7867.07 661
7867.91 643
7868.75 627
7869.59 611
7870.42 645
7871.26 661
7872.10 637
7872.94 671
7873.77 684
7874.61 675
7875.45 699
7876.29 723
7877.12 781
7877.96 761
7878.80 785
7879.64 779
7880.47 817
7881.31 783
7882.15 838
7882.99 832
7883.83 810
7884.66 769
7885.50 756
7886.34 760
7887.18 726
7888.02 676
7888.86 721
7889.69 717
7890.53 684
7891.37 670
7892.21 672
7893.05 663
7893.89 644
7894.73 672
7895.56 652
7896.40 669
7897.24 681
7898.08 673
7898.92 627
7899.76 646
7900.60 672
7901.44 652
7902.28 672
7903.12 634
7903.95 645
7904.79 686
7905.63 634
7906.47 647
7907.31 667
7908.15 643
7908.99 662
7909.83 667
7910.67 666
7911.51 643
7912.35 653
7913.19 687
7914.03 696
7914.87 707
7915.71 746
7916.55 758
7917.39 800
7918.23 842
7919.07 833
7919.91 865
7920.75 831
7921.59 840
7922.43 791
7923.27 718
7924.11 705
7924.95 702
7925.79 677
7926.63 631
7927.47 621
7928.31 631
7929.15 634
7929.99 599
7930.83 634
7931.67 593
7932.51 611
7933.35 621
7934.19 612
7935.04 595
7935.88 609
7936.72 605
7937.56 619
7938.40 631
7939.24 621
7940.08 637
7940.92 605
7941.76 628
7942.60 626
7943.45 672
7944.29 661
7945.13 652
7945.97 679
7946.81 640
7947.65 653
7948.49 656
7949.34 688
7950.18 667
7951.02 638
7951.86 679
7952.70 659
7953.54 645
7954.39 635
7955.23 633
7956.07 630
7956.91 661
7957.75 638
7958.60 667
7959.44 636
7960.28 649
7961.12 637
7961.96 646
7962.81 681
7963.65 656
7964.49 665
7965.33 666
7966.18 754
7967.02 722
7967.86 783
7968.70 766
7969.55 740
7970.39 705
7971.23 693
7972.08 691
7972.92 728
7973.76 699
7974.60 685
7975.45 705
7976.29 685
7977.13 690
7977.98 681
7978.82 663
7979.66 665
7980.51 625
7981.35 636
7982.19 630
7983.04 606
7983.88 645
7984.72 621
7985.57 568
7986.41 569
7987.25 573
7988.10 608
7988.94 622
7989.78 590
7990.63 609
7991.47 604
7992.32 568
7993.16 560
7994.00 594
7994.85 572
7995.69 588
7996.54 546
7997.38 567
7998.22 565
7999.07 578
7999.91 558
8000.76 529
8001.60 554
8002.45 556
8003.29 502
8004.13 538
8004.98 564
8005.82 537
8006.67 546
8007.51 549
8008.36 538
8009.20 565
8010.05 593
8010.89 573
8011.74 569
8012.58 563
8013.43 567
8014.27 540
8015.12 555
8015.96 526
8016.81 513
8017.65 494
8018.50 528
8019.34 534
8020.19 535
8021.03 543
8021.88 541
8022.72 537
8023.57 551
8024.41 553
8025.26 507
8026.11 539
8026.95 527
8027.80 491
8028.64 545
8029.49 519
8030.33 552
8031.18 524
8032.03 522
8032.87 531
8033.72 512
8034.56 529
8035.41 541
8036.26 549
8037.10 531
8037.95 521
8038.80 538
8039.64 541
8040.49 556
8041.34 530
8042.18 550
8043.03 520
8043.87 509
8044.72 485
8045.57 479
8046.41 504
8047.26 480
8048.11 501
8048.96 523
8049.80 509
8050.65 462
8051.50 517
8052.34 517
8053.19 526
8054.04 556
8054.88 506
8055.73 486
8056.58 529
8057.43 502
8058.27 528
8059.12 485
8059.97 502
8060.82 520
8061.66 530
8062.51 500
8063.36 498
8064.21 488
8065.05 509
8065.90 468
8066.75 473
8067.60 490
8068.44 483
8069.29 489
8070.14 486
8070.99 494
8071.84 486
8072.68 490
8073.53 511
8074.38 487
8075.23 502
8076.08 478
8076.93 470
8077.77 451
8078.62 508
8079.47 499
8080.32 512
8081.17 511
8082.02 490
8082.87 491
8083.71 500
8084.56 518
8085.41 457
8086.26 499
8087.11 489
8087.96 502
8088.81 490
8089.66 507
8090.51 499
8091.35 473
8092.20 480
8093.05 476
8093.90 455
8094.75 487
8095.60 489
8096.45 476
8097.30 468
8098.15 495
8099.00 495
8099.85 494
8100.70 505
8101.55 489
8102.40 489
8103.25 496
8104.10 496
8104.95 540
8105.80 481
8106.65 520
8107.50 493
8108.35 460
8109.20 463
8110.05 474
8110.90 488
8111.75 493
8112.60 525
8113.45 498
8114.30 507
8115.15 485
8116.00 480
8116.85 479
8117.70 485
8118.55 491
8119.40 484
8120.25 465
8121.10 480
8121.95 517
8122.80 493
8123.65 521
8124.50 524
8125.35 502
8126.20 517
8127.06 506
8127.91 504
8128.76 488
8129.61 483
8130.46 500
8131.31 486
8132.16 478
8133.01 492
8133.86 498
8134.72 488
8135.57 507
8136.42 508
8137.27 451
8138.12 439
8138.97 490
8139.83 485
8140.68 504
8141.53 488
8142.38 498
8143.23 491
8144.08 499
8144.94 495
8145.79 523
8146.64 499
8147.49 504
8148.34 504
8149.20 507
8150.05 485
8150.90 475
8151.75 525
8152.60 495
8153.46 523
8154.31 526
8155.16 547
8156.01 526
8156.87 509
8157.72 533
8158.57 478
8159.42 511
8160.28 471
8161.13 497
8161.98 487
8162.84 449
8163.69 469
8164.54 505
8165.39 483
8166.25 495
8167.10 478
8167.95 475
8168.81 476
8169.66 470
8170.51 502
8171.37 468
8172.22 460
8173.07 499
8173.93 493
8174.78 474
8175.63 476
8176.49 480
8177.34 476
8178.19 469
8179.05 487
8179.90 496
8180.76 479
8181.61 487
8182.46 471
8183.32 470
8184.17 466
8185.02 453
8185.88 454
8186.73 490
8187.59 456
8188.44 440
8189.30 483
8190.15 481
8191.00 447
8191.86 475
8192.71 458
8193.57 466
8194.42 477
8195.28 473
8196.13 498
8196.99 489
8197.84 466
8198.69 490
8199.55 485
8200.40 472
8201.26 448
8202.11 464
8202.97 490
8203.82 437
8204.68 471
8205.53 469
8206.39 485
8207.24 482
8208.10 466
8208.95 495
8209.81 497
8210.67 494
8211.52 491
8212.38 488
8213.23 471
8214.09 458
8214.94 453
8215.80 474
8216.65 470
8217.51 505
8218.37 485
8219.22 457
8220.08 481
8220.93 468
8221.79 489
8222.64 485
8223.50 505
8224.36 494
8225.21 489
8226.07 523
8226.92 488
8227.78 450
8228.64 497
8229.49 483
8230.35 466
8231.21 502
8232.06 450
8232.92 453
8233.78 456
8234.63 463
8235.49 492
8236.35 464
8237.20 496
8238.06 489
8238.92 488
8239.77 471
8240.63 469
8241.49 489
8242.34 471
8243.20 506
8244.06 464
8244.91 501
8245.77 479
8246.63 488
8247.49 483
8248.34 435
8249.20 452
8250.06 451
8250.92 488
8251.77 471
8252.63 495
8253.49 506
8254.35 532
8255.20 503
8256.06 496
8256.92 487
8257.78 482
8258.63 462
8259.49 500
8260.35 459
8261.21 507
8262.07 472
8262.92 462
8263.78 496
8264.64 482
8265.50 490
8266.36 511
8267.22 532
8268.07 488
8268.93 492
8269.79 493
8270.65 561
8271.51 518
8272.37 524
8273.22 517
8274.08 529
8274.94 521
8275.80 474
8276.66 496
8277.52 520
8278.38 520
8279.24 545
8280.09 534
8280.95 508
8281.81 507
8282.67 440
8283.53 509
8284.39 503
8285.25 488
8286.11 514
8286.97 522
8287.83 500
8288.69 507
8289.55 494
8290.41 496
8291.26 483
8292.12 500
8292.98 509
8293.84 512
8294.70 533
8295.56 533
8296.42 507
8297.28 514
8298.14 520
8299.00 496
8299.86 493
8300.72 490
8301.58 490
8302.44 502
8303.30 468
8304.16 488
8305.02 466
8305.88 452
8306.74 459
8307.60 494
8308.46 468
8309.33 494
8310.19 475
8311.05 486
8311.91 510
8312.77 490
8313.63 482
8314.49 483
8315.35 495
8316.21 489
8317.07 496
8317.93 481
8318.79 493
8319.65 484
8320.52 480
8321.38 464
8322.24 490
8323.10 529
8323.96 519
8324.82 488
8325.68 491
8326.54 515
8327.41 519
8328.27 493
8329.13 487
8329.99 525
8330.85 525
8331.71 502
8332.57 501
8333.44 528
8334.30 505
8335.16 520
8336.02 517
8336.88 496
8337.75 516
8338.61 496
8339.47 520
8340.33 498
8341.19 521
8342.06 511
8342.92 532
8343.78 529
8344.64 509
8345.50 531
8346.37 552
8347.23 572
8348.09 576
8348.95 564
8349.82 568
8350.68 540
8351.54 556
8352.40 540
8353.27 538
8354.13 533
8354.99 546
8355.86 518
8356.72 557
8357.58 539
8358.45 530
8359.31 529
8360.17 509
8361.03 493
8361.90 536
8362.76 494
8363.62 517
8364.49 507
8365.35 522
8366.21 490
8367.08 501
8367.94 506
8368.80 514
8369.67 522
8370.53 534
8371.40 557
8372.26 504
8373.12 527
8373.99 511
8374.85 503
8375.71 507
8376.58 501
8377.44 507
8378.31 511
8379.17 539
8380.03 516
8380.90 484
8381.76 508
8382.63 505
8383.49 519
8384.36 514
8385.22 527
8386.08 533
8386.95 552
8387.81 491
8388.68 531
8389.54 500
8390.41 512
8391.27 475
8392.14 489
8393.00 517
8393.87 518
8394.73 521
8395.60 522
8396.46 564
8397.33 580
8398.19 572
8399.06 544
8399.92 532
8400.79 556
8401.65 547
8402.52 536
8403.38 552
8404.25 544
8405.11 525
8405.98 526
8406.84 586
8407.71 567
8408.58 555
8409.44 545
8410.31 536
8411.17 582
8412.04 544
8412.90 551
8413.77 529
8414.64 564
8415.50 578
8416.37 522
8417.23 517
8418.10 562
8418.97 580
8419.83 554
8420.70 583
8421.56 579
8422.43 600
8423.30 599
8424.16 600
8425.03 582
8425.90 607
8426.76 574
8427.63 592
8428.50 623
8429.36 611
8430.23 646
8431.10 599
8431.96 601
8432.83 560
8433.70 553
8434.56 562
8435.43 594
8436.30 634
8437.16 631
8438.03 630
8438.90 621
8439.77 702
8440.63 642
8441.50 633
8442.37 645
8443.24 665
8444.10 669
8444.97 617
8445.84 609
8446.71 655
8447.57 698
8448.44 662
8449.31 637
8450.18 651
8451.04 702
8451.91 737
8452.78 769
8453.65 819
8454.52 940
8455.38 1049
8456.25 1110
8457.12 1098
8457.99 1050
8458.86 1046
8459.72 1052
8460.59 944
8461.46 851
8462.33 823
8463.20 758
8464.07 728
8464.93 694
8465.80 694
8466.67 737
8467.54 741
8468.41 705
8469.28 674
8470.15 678
8471.02 714
8471.88 657
8472.75 659
8473.62 623
8474.49 601
8475.36 660
8476.23 634
8477.10 653
8477.97 602
8478.84 641
8479.71 684
8480.58 636
8481.44 612
8482.31 615
8483.18 641
8484.05 648
8484.92 664
8485.79 641
8486.66 614
8487.53 616
8488.40 635
8489.27 627
8490.14 582
8491.01 613
8491.88 605
8492.75 585
8493.62 612
8494.49 637
8495.36 609
8496.23 621
8497.10 650
8497.97 624
8498.84 600
8499.71 599
8500.58 608
8501.45 591
8502.32 565
8503.19 617
8504.06 598
8504.93 624
8505.80 600
8506.67 616
8507.55 614
8508.42 597
8509.29 630
8510.16 648
8511.03 631
8511.90 641
8512.77 660
8513.64 626
8514.51 618
8515.38 646
8516.25 645
8517.13 644
8518.00 678
8518.87 666
8519.74 677
8520.61 662
8521.48 665
8522.35 668
8523.23 699
8524.10 754
8524.97 789
8525.84 809
8526.71 828
8527.58 835
8528.46 835
8529.33 788
8530.20 768
8531.07 761
8531.94 750
8532.81 700
8533.69 642
8534.56 680
8535.43 698
8536.30 650
8537.18 654
8538.05 651
8538.92 651
8539.79 606
8540.66 603
8541.54 614
8542.41 612
8543.28 630
8544.15 637
8545.03 636
8545.90 598
8546.77 555
8547.64 603
8548.52 648
8549.39 670
8550.26 674
8551.14 700
8552.01 722
8552.88 729
8553.76 792
8554.63 785
8555.50 712
8556.37 717
8557.25 736
8558.12 727
8558.99 639
8559.87 636
8560.74 637
8561.61 609
8562.49 625
8563.36 590
8564.24 596
8565.11 563
8565.98 596
8566.86 623
8567.73 594
8568.60 588
8569.48 555
8570.35 594
8571.23 582
8572.10 581
8572.97 580
8573.85 623
8574.72 580
8575.60 588
8576.47 602
8577.34 585
8578.22 575
8579.09 584
8579.97 618
8580.84 582
8581.72 605
8582.59 598
8583.47 602
8584.34 621
8585.21 618
8586.09 595
8586.96 605
8587.84 627
8588.71 637
8589.59 616
8590.46 615
8591.34 597
8592.21 607
8593.09 623
8593.96 650
8594.84 657
8595.71 641
8596.59 659
8597.46 636
8598.34 649
8599.22 648
8600.09 661
8600.97 690
8601.84 667
8602.72 691
8603.59 701
8604.47 676
8605.34 705
8606.22 707
8607.10 703
8607.97 684
8608.85 700
8609.72 712
8610.60 670
8611.47 644
8612.35 706
8613.23 727
8614.10 722
8614.98 715
8615.86 713
8616.73 728
8617.61 753
8618.48 721
8619.36 787
8620.24 792
8621.11 780
8621.99 791
8622.87 793
8623.74 782
8624.62 799
8625.50 775
8626.37 816
8627.25 817
8628.13 822
8629.00 818
8629.88 799
8630.76 836
8631.64 839
8632.51 819
8633.39 843
8634.27 827
8635.14 803
8636.02 830
8636.90 821
8637.78 826
8638.65 826
8639.53 859
8640.41 849
8641.29 826
8642.16 878
8643.04 879
8643.92 899
8644.80 931
8645.67 881
8646.55 941
8647.43 952
8648.31 953
8649.18 995
8650.06 1037
8650.94 1065
8651.82 949
8652.70 987
8653.58 984
8654.45 1012
8655.33 964
8656.21 990
8657.09 979
8657.97 1036
8658.84 1034
8659.72 1156
8660.60 1155
8661.48 1257
8662.36 1411
8663.24 1490
8664.12 1606
8664.99 1641
8665.87 1686
8666.75 1632
8667.63 1560
8668.51 1470
8669.39 1402
8670.27 1378
8671.15 1294
8672.03 1336
8672.91 1336
8673.78 1306
8674.66 1301
8675.54 1353
8676.42 1348
8677.30 1296
8678.18 1240
8679.06 1191
8679.94 1127
8680.82 1073
8681.70 1048
8682.58 1036
8683.46 985
8684.34 1010
8685.22 1054
8686.10 1042
8686.98 1050
8687.86 1097
8688.74 1170
8689.62 1301
8690.50 1493
8691.38 1613
8692.26 1716
8693.14 1725
8694.02 1751
8694.90 1664
8695.78 1548
8696.66 1425
8697.54 1332
8698.42 1228
8699.30 1147
8700.18 1084
8701.06 1077
8701.94 1037
8702.82 998
8703.70 993
8704.58 938
8705.46 917
8706.34 882
8707.23 819
8708.11 785
8708.99 771
8709.87 742
8710.75 731
8711.63 709
8712.51 725
8713.39 721
8714.27 725
8715.16 663
8716.04 684
8716.92 658
8717.80 661
8718.68 687
8719.56 697
8720.44 684
8721.33 706
8722.21 705
8723.09 682
8723.97 679
8724.85 720
8725.73 732
8726.62 690
8727.50 691
8728.38 695
8729.26 713
8730.14 721
8731.03 736
8731.91 723
8732.79 680
8733.67 684
8734.55 671
8735.44 677
8736.32 691
8737.20 711
8738.08 661
8738.97 660
8739.85 679
8740.73 685
8741.61 704
8742.50 743
8743.38 711
8744.26 690
8745.14 709
8746.03 658
8746.91 680
8747.79 646
8748.68 676
8749.56 720
8750.44 679
8751.33 659
8752.21 712
8753.09 724
8753.97 688
8754.86 696
8755.74 727
8756.62 756
8757.51 706
8758.39 716
8759.28 730
8760.16 688
8761.04 726
8761.93 710
8762.81 688
8763.69 711
8764.58 682
8765.46 663
8766.34 645
8767.23 654
8768.11 664
8769.00 661
8769.88 663
8770.76 662
8771.65 643
8772.53 674
8773.42 644
8774.30 642
8775.19 657
8776.07 632
8776.95 633
8777.84 639
8778.72 651
8779.61 650
8780.49 624
8781.38 620
8782.26 629
8783.15 624
8784.03 645
8784.92 635
8785.80 616
8786.69 652
8787.57 608
8788.46 609
8789.34 609
8790.23 587
8791.11 577
8792.00 612
8792.88 620
8793.77 585
8794.65 573
8795.54 570
8796.42 586
8797.31 569
8798.19 523
8799.08 561
8799.96 543
8800.85 555
8801.74 535
8802.62 568
8803.51 552
8804.39 560
8805.28 597
8806.16 565
8807.05 553
8807.94 538
8808.82 538
8809.71 540
8810.59 560
8811.48 553
8812.37 570
8813.25 557
8814.14 549
8815.03 574
8815.91 539
8816.80 568
8817.68 552
8818.57 545
8819.46 570
8820.34 581
8821.23 573
8822.12 543
8823.00 530
8823.89 546
8824.78 529
8825.66 548
8826.55 533
8827.44 525
8828.33 506
8829.21 521
8830.10 541
8830.99 518
8831.87 537
8832.76 519
8833.65 528
8834.54 554
8835.42 518
8836.31 535
8837.20 532
8838.08 533
8838.97 510
8839.86 489
8840.75 493
8841.64 500
8842.52 467
8843.41 474
8844.30 487
8845.19 519
8846.07 539
8846.96 477
8847.85 500
8848.74 469
8849.63 485
8850.51 487
8851.40 490
8852.29 521
8853.18 483
8854.07 454
8854.96 490
8855.84 459
8856.73 475
8857.62 455
8858.51 470
8859.40 472
8860.29 471
8861.17 491
8862.06 519
8862.95 497
8863.84 483
8864.73 476
8865.62 460
8866.51 441
8867.40 430
8868.29 448
8869.17 483
8870.06 485
8870.95 458
8871.84 489
8872.73 489
8873.62 483
8874.51 444
8875.40 471
8876.29 441
8877.18 478
8878.07 473
8878.96 461
8879.85 454
8880.74 475
8881.63 448
8882.51 445
8883.40 430
8884.29 450
8885.18 442
8886.07 433
8886.96 446
8887.85 425
8888.74 438
8889.63 445
8890.52 449
8891.41 443
8892.30 443
8893.19 458
8894.09 438
8894.98 413
8895.87 428
8896.76 424
8897.65 420
8898.54 453
8899.43 454
8900.32 411
8901.21 451
8902.10 483
8902.99 467
8903.88 407
8904.77 428
8905.66 440
8906.55 439
8907.44 421
8908.34 429
8909.23 438
8910.12 456
8911.01 456
8911.90 407
8912.79 413
8913.68 422
8914.57 447
8915.47 421
8916.36 417
8917.25 421
8918.14 442
8919.03 466
8919.92 442
8920.81 400
8921.71 395
8922.60 391
8923.49 432
8924.38 421
8925.27 415
8926.16 440
8927.06 430
8927.95 442
8928.84 443
8929.73 440
8930.62 448
8931.52 428
8932.41 461
8933.30 465
8934.19 444
8935.09 427
8935.98 459
8936.87 461
8937.76 424
8938.66 431
8939.55 425
8940.44 434
8941.33 426
8942.23 437
8943.12 426
8944.01 406
8944.90 361
8945.80 451
8946.69 404
8947.58 393
8948.48 420
8949.37 413
8950.26 417
8951.16 394
8952.05 393
8952.94 420
8953.84 446
8954.73 433
8955.62 420
8956.52 454
8957.41 436
8958.30 450
8959.20 402
8960.09 430
8960.98 427
8961.88 433
8962.77 408
8963.66 412
8964.56 425
8965.45 423
8966.35 418
8967.24 420
8968.13 432
8969.03 415
8969.92 400
8970.82 440
8971.71 416
8972.60 409
8973.50 424
8974.39 422
8975.29 418
8976.18 428
8977.08 452
8977.97 441
8978.87 454
8979.76 464
8980.65 464
8981.55 445
8982.44 413
8983.34 392
8984.23 440
8985.13 447
8986.02 442
8986.92 453
8987.81 433
8988.71 429
8989.60 432
8990.50 415
8991.39 417
8992.29 395
8993.18 407
8994.08 401
8994.97 397
8995.87 408
8996.76 431
8997.66 445
8998.56 453
8999.45 454
9000.35 412
9001.24 425
9002.14 434
9003.03 425
9003.93 425
9004.83 423
9005.72 433
9006.62 437
9007.51 417
9008.41 417
9009.31 430
9010.20 417
9011.10 397
9011.99 402
9012.89 441
9013.79 430
9014.68 426
9015.58 407
9016.48 424
9017.37 437
9018.27 429
9019.16 440
9020.06 435
9020.96 442
9021.85 435
9022.75 426
9023.65 410
9024.54 414
9025.44 457
9026.34 430
9027.24 427
9028.13 395
9029.03 412
9029.93 436
9030.82 407
9031.72 419
9032.62 396
9033.52 433
9034.41 410
9035.31 398
9036.21 388
9037.10 408
9038.00 423
9038.90 414
9039.80 435
9040.69 402
9041.59 436
9042.49 425
9043.39 430
9044.29 430
9045.18 393
9046.08 455
9046.98 452
9047.88 429
9048.78 430
9049.67 435
9050.57 445
9051.47 466
9052.37 459
9053.27 422
9054.16 449
9055.06 463
9055.96 457
9056.86 471
9057.76 443
9058.66 453
9059.55 457
9060.45 448
9061.35 450
9062.25 443
9063.15 416
9064.05 438
9064.95 464
9065.85 428
9066.74 458
9067.64 425
9068.54 465
9069.44 475
9070.34 449
9071.24 449
9072.14 451
9073.04 444
9073.94 485
9074.84 457
9075.74 478
9076.64 486
9077.53 487
9078.43 446
9079.33 450
9080.23 429
9081.13 410
9082.03 412
9082.93 423
9083.83 431
9084.73 456
9085.63 446
9086.53 469
9087.43 461
9088.33 438
9089.23 428
9090.13 424
9091.03 432
9091.93 390
9092.83 426
9093.73 424
9094.63 398
9095.53 446
9096.43 443
9097.33 425
9098.23 444
9099.13 432
9100.04 427
9100.94 447
9101.84 456
9102.74 437
9103.64 434
9104.54 439
9105.44 447
9106.34 426
9107.24 434
9108.14 412
9109.04 410
9109.94 404
9110.85 417
9111.75 421
9112.65 430
9113.55 488
9114.45 454
9115.35 443
9116.25 433
9117.15 415
9118.06 422
9118.96 403
9119.86 414
9120.76 439
9121.66 423
9122.56 463
9123.46 442
9124.37 446
9125.27 475
9126.17 442
9127.07 426
9127.97 389
9128.88 435
9129.78 424
9130.68 434
9131.58 441
9132.48 454
9133.39 431
9134.29 431
9135.19 460
9136.09 422
9137.00 425
9137.90 435
9138.80 436
9139.70 421
9140.61 427
9141.51 408
9142.41 404
9143.31 408
9144.22 405
9145.12 420
9146.02 409
9146.92 433
9147.83 440
9148.73 424
9149.63 402
9150.54 424
9151.44 433
9152.34 445
9153.25 443
9154.15 420
9155.05 411
9155.96 412
9156.86 410
9157.76 428
9158.67 421
9159.57 411
9160.47 430
9161.38 427
9162.28 421
9163.18 417
9164.09 404
9164.99 398
9165.90 420
9166.80 387
9167.70 425
9168.61 412
9169.51 423
9170.42 423
9171.32 426
9172.22 424
9173.13 440
9174.03 428
9174.94 436
9175.84 436
9176.74 445
9177.65 447
9178.55 424
9179.46 426
9180.36 444
9181.27 443
9182.17 412
9183.08 428
9183.98 446
9184.89 441
9185.79 431
9186.70 439
9187.60 432
9188.51 441
9189.41 438
9190.32 477
9191.22 433
9192.13 457
9193.03 455
9193.94 436
9194.84 435
9195.75 446
9196.65 471
9197.56 464
9198.46 482
9199.37 464
9200.27 461
9201.18 469
9202.08 463
9202.99 474
9203.90 471
9204.80 511
9205.71 501
9206.61 437
9207.52 449
9208.42 450
9209.33 441
9210.24 435
9211.14 442
9212.05 437
9212.95 431
9213.86 434
9214.77 430
9215.67 418
9216.58 423
9217.49 440
9218.39 459
9219.30 456
9220.21 447
9221.11 449
9222.02 476
9222.93 440
9223.83 436
9224.74 447
9225.65 464
9226.55 448
9227.46 444
9228.37 440
9229.27 433
9230.18 417
9231.09 420
9231.99 416
9232.90 445
9233.81 416
9234.72 436
9235.62 442
9236.53 452
9237.44 415
9238.34 394
9239.25 414
9240.16 421
9241.07 448
9241.97 446
9242.88 432
9243.79 400
9244.70 443
9245.61 436
9246.51 457
9247.42 440
9248.33 407
9249.24 406
9250.14 413
9251.05 433
9251.96 419
9252.87 401
9253.78 432
9254.69 415
9255.59 421
9256.50 443
9257.41 441
9258.32 442
9259.23 402
9260.14 448
9261.04 432
9261.95 462
9262.86 424
9263.77 434
9264.68 445
9265.59 447
9266.50 409
9267.40 416
9268.31 443
9269.22 423
9270.13 393
9271.04 429
9271.95 413
9272.86 439
9273.77 469
9274.68 427
9275.59 430
9276.49 402
9277.40 403
9278.31 404
9279.22 400
9280.13 417
9281.04 403
9281.95 399
9282.86 400
9283.77 420
9284.68 390
9285.59 439
9286.50 419
9287.41 410
9288.32 407
9289.23 403
9290.14 404
9291.05 418
9291.96 388
9292.87 437
9293.78 432
9294.69 414
9295.60 443
9296.51 464
9297.42 449
9298.33 416
9299.24 433
9300.15 417
9301.06 433
9301.97 425
9302.88 451
9303.79 447
9304.70 434
9305.61 432
9306.53 434
9307.44 440
9308.35 430
9309.26 425
9310.17 421
9311.08 419
9311.99 417
9312.90 440
9313.81 400
9314.72 409
9315.63 404
9316.55 435
9317.46 416
9318.37 427
9319.28 374
9320.19 398
9321.10 412
9322.01 373
9322.93 396
9323.84 427
9324.75 411
9325.66 406
9326.57 425
9327.48 403
9328.40 389
9329.31 379
9330.22 426
9331.13 420
9332.04 389
9332.96 414
9333.87 404
9334.78 382
9335.69 399
9336.60 421
9337.52 409
9338.43 409
9339.34 421
9340.25 443
9341.17 420
9342.08 406
9342.99 406
9343.90 412
9344.82 453
9345.73 444
9346.64 465
9347.55 432
9348.47 409
9349.38 407
9350.29 439
9351.21 423
9352.12 427
9353.03 445
9353.94 440
9354.86 448
9355.77 428
9356.68 403
9357.60 426
9358.51 447
9359.42 420
9360.34 441
9361.25 441
9362.16 448
9363.08 436
9363.99 420
9364.90 431
9365.82 404
9366.73 440
9367.65 416
9368.56 425
9369.47 423
9370.39 386
9371.30 427
9372.21 391
9373.13 434
9374.04 440
9374.96 458
9375.87 457
9376.79 428
9377.70 430
9378.61 417
9379.53 463
9380.44 426
9381.36 432
9382.27 439
9383.19 400
9384.10 422
9385.01 482
9385.93 451
9386.84 433
9387.76 451
9388.67 470
9389.59 455
9390.50 443
9391.42 461
9392.33 477
9393.25 469
9394.16 461
9395.08 468
9395.99 454
9396.91 436
9397.82 445
9398.74 447
9399.65 450
9400.57 473
9401.48 409
9402.40 446
9403.32 464
9404.23 482
9405.15 478
9406.06 449
9406.98 429
9407.89 443
9408.81 445
9409.73 458
9410.64 447
9411.56 442
9412.47 443
9413.39 414
9414.30 483
9415.22 474
9416.14 455
9417.05 457
9417.97 492
9418.89 447
9419.80 453
9420.72 445
9421.63 455
9422.55 451
9423.47 490
9424.38 475
9425.30 460
9426.22 418
9427.13 433
9428.05 449
9428.97 439
9429.88 447
9430.80 461
9431.72 436
9432.63 472
9433.55 483
9434.47 469
9435.38 486
9436.30 464
9437.22 473
9438.14 451
9439.05 483
9439.97 494
9440.89 486
9441.81 538
9442.72 491
9443.64 505
9444.56 502
9445.47 470
9446.39 492
9447.31 513
9448.23 515
9449.15 517
9450.06 527
9450.98 518
9451.90 500
9452.82 529
9453.73 540
9454.65 507
9455.57 517
9456.49 479
9457.41 479
9458.32 515
9459.24 490
9460.16 459
9461.08 497
9462.00 479
9462.92 466
9463.83 497
9464.75 456
9465.67 473
9466.59 449
9467.51 510
9468.43 505
9469.35 516
9470.26 495
9471.18 474
9472.10 480
9473.02 520
9473.94 483
9474.86 462
9475.78 457
9476.70 482
9477.62 481
9478.54 499
9479.45 513
9480.37 492
9481.29 510
9482.21 501
9483.13 502
9484.05 495
9484.97 531
9485.89 501
9486.81 483
9487.73 491
9488.65 499
9489.57 461
9490.49 485
9491.41 502
9492.33 489
9493.25 468
9494.17 476
9495.09 487
9496.01 510
9496.93 536
9497.85 499
9498.77 509
9499.69 512
9500.61 517
9501.53 525
9502.45 545
9503.37 550
9504.29 530
9505.21 559
9506.13 527
9507.05 508
9507.97 532
9508.89 530
9509.81 530
9510.73 544
9511.65 541
9512.57 546
9513.49 569
9514.42 541
9515.34 534
9516.26 574
9517.18 556
9518.10 568
9519.02 600
9519.94 605
9520.86 583
9521.78 611
9522.71 620
9523.63 598
9524.55 597
9525.47 614
9526.39 628
9527.31 591
9528.23 568
9529.16 565
9530.08 543
9531.00 582
9531.92 586
9532.84 596
9533.76 582
9534.69 596
9535.61 589
9536.53 590
9537.45 566
9538.37 580
9539.30 596
9540.22 607
9541.14 597
9542.06 579
9542.98 585
9543.91 579
9544.83 583
9545.75 644
9546.67 628
9547.60 611
9548.52 574
9549.44 616
9550.36 614
9551.29 587
9552.21 612
9553.13 625
9554.06 638
9554.98 652
9555.90 631
9556.82 639
9557.75 653
9558.67 650
9559.59 641
9560.52 670
9561.44 664
9562.36 652
9563.29 682
9564.21 671
9565.13 676
9566.06 666
9566.98 678
9567.90 694
9568.83 674
9569.75 685
9570.67 708
9571.60 697
9572.52 681
9573.44 704
9574.37 706
9575.29 706
9576.22 748
9577.14 765
9578.06 744
9578.99 763
9579.91 776
9580.84 791
9581.76 791
9582.68 759
9583.61 755
9584.53 778
9585.46 748
9586.38 779
9587.31 723
9588.23 752
9589.15 762
9590.08 786
9591.00 825
9591.93 799
9592.85 780
9593.78 804
9594.70 849
9595.63 867
9596.55 914
9597.48 961
9598.40 1026
9599.33 981
9600.25 977
9601.18 982
9602.10 979
9603.03 1005
9603.95 926
9604.88 886
9605.80 852
9606.73 880
9607.65 858
9608.58 879
9609.50 889
9610.43 878
9611.35 847
9612.28 879
9613.21 900
9614.13 846
9615.06 833
9615.98 856
9616.91 889
9617.84 873
9618.76 894
9619.69 898
9620.61 848
9621.54 863
9622.47 863
9623.39 866
9624.32 862
9625.24 879
9626.17 876
9627.10 884
9628.02 896
9628.95 937
9629.88 918
9630.80 930
9631.73 932
9632.65 947
9633.58 931
9634.51 972
9635.43 935
9636.36 981
9637.29 982
9638.22 1004
9639.14 1000
9640.07 1024
9641.00 1101
9641.92 1086
9642.85 1103
9643.78 1102
9644.70 1139
9645.63 1136
9646.56 1094
9647.49 1114
9648.41 1103
9649.34 1122
9650.27 1107
9651.20 1097
9652.12 1075
9653.05 1066
9653.98 1065
9654.91 1050
9655.83 1027
9656.76 1067
9657.69 1064
9658.62 1045
9659.55 1045
9660.47 1066
9661.40 1049
9662.33 1052
9663.26 1032
9664.19 1041
9665.11 1105
9666.04 1056
9666.97 1104
9667.90 1108
9668.83 1134
9669.75 1134
9670.68 1119
9671.61 1135
9672.54 1206
9673.47 1192
9674.40 1199
9675.33 1163
9676.25 1149
9677.18 1205
9678.11 1168
9679.04 1209
9679.97 1211
9680.90 1218
9681.83 1210
9682.76 1252
9683.69 1223
9684.61 1189
9685.54 1240
9686.47 1238
9687.40 1249
9688.33 1247
9689.26 1257
9690.19 1212
9691.12 1202
9692.05 1219
9692.98 1236
9693.91 1248
9694.84 1298
9695.77 1365
9696.70 1411
9697.63 1464
9698.56 1493
9699.49 1559
9700.42 1570
9701.35 1538
9702.28 1459
9703.21 1406
9704.14 1358
9705.07 1329
9706.00 1304
9706.93 1256
9707.86 1221
9708.79 1228
9709.72 1235
9710.65 1324
9711.58 1344
9712.51 1396
9713.44 1423
9714.37 1496
9715.30 1554
9716.23 1547
9717.16 1489
9718.09 1483
9719.02 1424
9719.95 1359
9720.88 1270
9721.81 1198
9722.75 1137
9723.68 1065
9724.61 1049
9725.54 1015
9726.47 999
9727.40 1027
9728.33 986
9729.26 977
9730.19 984
9731.13 1018
9732.06 1029
9732.99 1032
9733.92 1050
9734.85 991
9735.78 1017
9736.71 1029
9737.65 992
9738.58 913
9739.51 853
9740.44 879
9741.37 906
9742.30 850
9743.24 851
9744.17 847
9745.10 830
9746.03 840
9746.96 834
9747.90 816
9748.83 828
9749.76 816
9750.69 784
9751.63 782
9752.56 768
9753.49 763
9754.42 778
9755.36 828
9756.29 832
9757.22 797
9758.15 797
9759.09 811
9760.02 789
9760.95 799
9761.88 793
9762.82 782
9763.75 763
9764.68 792
9765.62 823
9766.55 798
9767.48 743
9768.41 766
9769.35 732
9770.28 733
9771.21 735
9772.15 778
9773.08 758
9774.01 765
9774.95 737
9775.88 762
9776.81 780
9777.75 759
9778.68 754
9779.62 761
9780.55 777
9781.48 791
9782.42 775
9783.35 764
9784.28 783
9785.22 792
9786.15 768
9787.09 779
9788.02 781
9788.95 753
9789.89 701
9790.82 732
9791.76 715
9792.69 753
9793.63 717
9794.56 715
9795.49 723
9796.43 727
9797.36 733
9798.30 762
9799.23 688
9800.17 706
9801.10 738
9802.04 712
9802.97 724
9803.91 709
9804.84 698
9805.78 650
9806.71 673
9807.65 651
9808.58 634
9809.52 661
9810.45 644
9811.39 608
9812.32 629
9813.26 633
9814.19 604
9815.13 604
9816.06 635
9817.00 635
9817.93 646
9818.87 623
9819.80 599
9820.74 599
9821.68 617
9822.61 612
9823.55 618
9824.48 582
9825.42 578
9826.35 568
9827.29 598
9828.23 601
9829.16 592
9830.10 587
9831.03 556
9831.97 561
9832.91 569
9833.84 568
9834.78 567
9835.72 579
9836.65 576
9837.59 547
9838.52 555
9839.46 515
9840.40 555
9841.33 572
9842.27 579
9843.21 533
9844.14 556
9845.08 533
9846.02 554
9846.95 560
9847.89 550
9848.83 523
9849.77 563
9850.70 590
9851.64 552
9852.58 558
9853.51 568
9854.45 573
9855.39 576
9856.33 554
9857.26 560
9858.20 561
9859.14 560
9860.08 556
9861.01 542
9861.95 522
9862.89 530
9863.83 535
9864.76 555
9865.70 534
9866.64 557
9867.58 541
9868.51 579
9869.45 561
9870.39 557
9871.33 556
9872.27 563
9873.20 541
9874.14 535
9875.08 515
9876.02 533
9876.96 548
9877.90 516
9878.83 541
9879.77 514
9880.71 545
9881.65 509
9882.59 496
9883.53 511
9884.47 517
9885.40 514
9886.34 550
9887.28 523
9888.22 501
9889.16 530
9890.10 515
9891.04 504
9891.98 484
9892.91 507
9893.85 505
9894.79 495
9895.73 496
9896.67 509
9897.61 487
9898.55 492
9899.49 492
9900.43 486
9901.37 492
9902.31 506
9903.25 482
9904.19 493
9905.13 483
9906.07 497
9907.01 525
9907.95 525
9908.89 532
9909.83 502
9910.77 523
9911.71 490
9912.65 522
9913.59 511
9914.53 511
9915.47 481
9916.41 489
9917.35 477
9918.29 487
9919.23 471
9920.17 478
9921.11 489
9922.05 526
9922.99 558
9923.93 559
9924.87 591
9925.81 579
9926.75 534
9927.69 573
9928.63 583
9929.57 583
9930.51 575
9931.45 558
9932.39 564
9933.34 518
9934.28 519
9935.22 499
9936.16 487
9937.10 486
9938.04 492
9938.98 489
9939.92 511
9940.87 508
9941.81 507
9942.75 483
9943.69 471
9944.63 497
9945.57 496
9946.51 503
9947.46 547
9948.40 571
9949.34 584
9950.28 564
9951.22 590
9952.16 557
9953.11 545
9954.05 545
9954.99 520
9955.93 519
9956.87 522
9957.82 508
9958.76 490
9959.70 494
9960.64 473
9961.59 461
9962.53 445
9963.47 482
9964.41 462
9965.35 474
9966.30 433
9967.24 446
9968.18 443
9969.13 430
9970.07 426
9971.01 472
9971.95 468
9972.90 450
9973.84 430
9974.78 452
9975.73 430
9976.67 426
9977.61 405
9978.55 404
9979.50 409
9980.44 444
9981.38 406
9982.33 425
9983.27 457
9984.21 417
9985.16 447
9986.10 434
9987.04 474
9987.99 499
9988.93 442
9989.88 419
9990.82 437
9991.76 454
9992.71 456
9993.65 436
9994.59 412
9995.54 395
9996.48 429
9997.43 446
9998.37 459
9999.31 446
10000.26 427
10001.20 420
10002.15 437
10003.09 456
10004.04 444
10004.98 431
10005.92 463
10006.87 433
10007.81 455
10008.76 431
10009.70 419
10010.65 428
10011.59 422
10012.54 419
10013.48 414
10014.43 426
10015.37 420
10016.32 435
10017.26 428
10018.21 435
10019.15 396
10020.10 442
10021.04 458
10021.99 466
10022.93 439
10023.88 430
10024.82 415
10025.77 403
10026.71 418
10027.66 436
10028.60 451
10029.55 409
10030.49 446
10031.44 452
10032.39 447
10033.33 431
10034.28 424
10035.22 400
10036.17 412
10037.11 422
10038.06 443
10039.01 419
10039.95 429
10040.90 449
10041.84 460
10042.79 434
10043.74 411
10044.68 408
10045.63 400
10046.58 429
10047.52 427
10048.47 448
10049.41 418
10050.36 442
10051.31 394
10052.25 415
10053.20 407
10054.15 402
10055.09 431
10056.04 408
10056.99 417
10057.93 403
10058.88 382
10059.83 429
10060.78 420
10061.72 405
10062.67 431
10063.62 389
10064.56 433
10065.51 399
10066.46 367
10067.41 392
10068.35 419
10069.30 377
10070.25 379
10071.20 391
10072.14 439
10073.09 411
10074.04 415
10074.99 402
10075.93 433
10076.88 417
10077.83 417
10078.78 429
10079.72 429
10080.67 459
10081.62 433
10082.57 429
10083.52 445
10084.46 398
10085.41 461
10086.36 435
10087.31 388
10088.26 434
10089.21 398
10090.15 381
10091.10 394
10092.05 422
10093.00 447
10093.95 422
10094.90 409
10095.85 429
10096.79 391
10097.74 386
10098.69 399
10099.64 409
10100.59 391
10101.54 390
10102.49 416
10103.44 443
10104.39 439
10105.33 404
10106.28 411
10107.23 437
10108.18 413
10109.13 441
10110.08 418
10111.03 414
10111.98 431
10112.93 427
10113.88 427
10114.83 401
10115.78 396
10116.73 450
10117.68 398
10118.63 392
10119.58 406
10120.53 425
10121.48 431
10122.43 424
10123.38 410
10124.33 420
10125.28 383
10126.23 451
10127.18 416
10128.13 392
10129.08 422
10130.03 404
10130.98 410
10131.93 411
10132.88 438
10133.83 429
10134.78 420
10135.73 427
10136.68 413
10137.63 401
10138.58 425
10139.53 432
10140.48 405
10141.43 403
10142.38 403
10143.33 439
10144.29 434
10145.24 446
10146.19 431
10147.14 429
10148.09 434
10149.04 446
10149.99 451
10150.94 437
10151.89 421
10152.85 413
10153.80 437
10154.75 436
10155.70 399
10156.65 404
10157.60 439
10158.55 441
10159.51 431
10160.46 429
10161.41 447
10162.36 450
10163.31 404
10164.26 434
10165.22 429
10166.17 445
10167.12 449
10168.07 450
10169.02 477
10169.98 477
10170.93 438
10171.88 438
10172.83 433
10173.79 464
10174.74 484
10175.69 486
10176.64 480
10177.60 488
10178.55 448
10179.50 465
10180.45 464
10181.41 452
10182.36 491
10183.31 448
10184.26 474
10185.22 456
10186.17 459
10187.12 444
10188.08 468
10189.03 440
10189.98 464
10190.93 455
10191.89 426
10192.84 440
10193.79 462
10194.75 477
10195.70 453
10196.65 445
10197.61 443
10198.56 436
10199.51 428
10200.47 470
10201.42 458
10202.38 471
10203.33 445
10204.28 467
10205.24 482
10206.19 438
10207.14 472
10208.10 497
10209.05 508
10210.01 485
10210.96 469
10211.91 452
10212.87 472
10213.82 466
10214.78 441
10215.73 489
10216.69 470
10217.64 463
10218.59 490
10219.55 441
10220.50 463
10221.46 426
10222.41 472
10223.37 488
10224.32 447
10225.28 445
10226.23 451
10227.19 463
10228.14 465
10229.10 502
10230.05 499
10231.01 491
10231.96 513
10232.92 554
10233.87 545
10234.83 555
10235.78 566
10236.74 596
10237.69 557
10238.65 561
10239.60 553
10240.56 549
10241.51 543
10242.47 519
10243.42 482
10244.38 495
10245.34 490
10246.29 456
10247.25 454
10248.20 449
10249.16 427
10250.11 451
10251.07 448
10252.03 461
10252.98 437
10253.94 439
10254.89 462
10255.85 430
10256.81 425
10257.76 407
10258.72 440
10259.68 438
10260.63 450
10261.59 432
10262.55 439
10263.50 427
10264.46 416
10265.41 428
10266.37 409
10267.33 433
10268.28 424
10269.24 420
10270.20 438
10271.16 431
10272.11 417
10273.07 425
10274.03 408
10274.98 413
10275.94 410
10276.90 422
10277.85 436
10278.81 404
10279.77 389
10280.73 388
10281.68 440
10282.64 436
10283.60 396
10284.56 394
10285.51 401
10286.47 406
10287.43 408
10288.39 452
10289.34 448
10290.30 440
10291.26 414
10292.22 448
10293.18 408
10294.13 391
10295.09 432
10296.05 387
10297.01 405
10297.97 421
10298.92 386
10299.88 386
10300.84 394
10301.80 426
10302.76 431
10303.72 404
10304.67 420
10305.63 432
10306.59 397
10307.55 407
10308.51 400
10309.47 429
10310.43 431
10311.38 439
10312.34 421
10313.30 439
10314.26 452
10315.22 448
10316.18 412
10317.14 412
10318.10 430
10319.06 441
10320.01 455
10320.97 418
10321.93 394
10322.89 384
10323.85 426
10324.81 427
10325.77 427
10326.73 448
10327.69 429
10328.65 419
10329.61 443
10330.57 449
10331.53 465
10332.49 450
10333.45 436
10334.41 413
10335.37 431
10336.33 431
10337.29 404
10338.25 378
10339.21 380
10340.17 413
10341.13 397
10342.09 405
10343.05 417
10344.01 394
10344.97 398
10345.93 395
10346.89 398
10347.85 410
10348.81 397
10349.77 403
10350.73 391
10351.69 392
10352.65 384
10353.61 381
10354.57 381
10355.53 411
10356.49 391
10357.46 379
10358.42 381
10359.38 408
10360.34 394
10361.30 378
10362.26 343
10363.22 363
10364.18 387
10365.14 404
10366.11 380
10367.07 374
10368.03 382
10368.99 383
10369.95 361
10370.91 378
10371.87 368
10372.84 406
10373.80 385
10374.76 394
10375.72 374
10376.68 352
10377.64 381
10378.61 417
10379.57 412
10380.53 416
10381.49 378
10382.45 367
10383.42 378
10384.38 374
10385.34 392
10386.30 370
10387.27 401
10388.23 406
10389.19 394
10390.15 404
10391.11 433
10392.08 383
10393.04 387
10394.00 366
10394.96 374
10395.93 370
10396.89 371
10397.85 390
10398.82 388
10399.78 394
10400.74 345
10401.70 395
10402.67 368
10403.63 360
10404.59 390
10405.56 382
10406.52 399
10407.48 384
10408.45 369
10409.41 377
10410.37 384
10411.34 395
10412.30 401
10413.26 373
10414.23 395
10415.19 425
10416.15 413
10417.12 387
10418.08 370
10419.04 393
10420.01 409
10420.97 424
10421.94 379
10422.90 394
10423.86 418
10424.83 392
10425.79 388
10426.76 403
10427.72 415
10428.68 406
10429.65 380
10430.61 395
10431.58 439
10432.54 421
10433.51 392
10434.47 389
10435.44 382
10436.40 400
10437.36 371
10438.33 372
10439.29 382
10440.26 389
10441.22 407
10442.19 423
10443.15 415
10444.12 388
10445.08 386
10446.05 398
10447.01 387
10447.98 379
10448.94 374
10449.91 364
10450.87 373
10451.84 386
10452.80 391
10453.77 389
10454.73 373
10455.70 388
10456.67 397
10457.63 398
10458.60 417
10459.56 430
10460.53 422
10461.49 414
10462.46 425
10463.43 403
10464.39 423
10465.36 388
10466.32 386
10467.29 388
10468.25 421
10469.22 411
10470.19 388
10471.15 389
10472.12 397
10473.09 373
10474.05 404
10475.02 440
10475.98 419
10476.95 426
10477.92 442
10478.88 402
10479.85 465
10480.82 444
10481.78 435
10482.75 427
10483.72 425
10484.68 424
10485.65 396
10486.62 418
10487.58 430
10488.55 403
10489.52 397
10490.49 413
10491.45 430
10492.42 419
10493.39 439
10494.35 435
10495.32 391
10496.29 378
10497.26 398
10498.22 380
10499.19 361
10500.16 438
10501.13 421
10502.09 381
10503.06 413
10504.03 439
10505.00 437
10505.96 419
10506.93 420
10507.90 429
10508.87 425
10509.84 374
10510.80 389
10511.77 400
10512.74 405
10513.71 405
10514.68 408
10515.64 387
10516.61 376
10517.58 381
10518.55 370
10519.52 362
10520.49 348
10521.45 367
10522.42 384
10523.39 395
10524.36 377
10525.33 392
10526.30 399
10527.27 424
10528.23 376
10529.20 389
10530.17 379
10531.14 394
10532.11 421
10533.08 433
10534.05 383
10535.02 395
10535.99 375
10536.96 395
10537.93 401
10538.89 371
10539.86 393
10540.83 396
10541.80 396
10542.77 409
10543.74 384
10544.71 398
10545.68 391
10546.65 400
10547.62 395
10548.59 413
10549.56 391
10550.53 385
10551.50 400
10552.47 372
10553.44 392
10554.41 397
10555.38 407
10556.35 412
10557.32 413
10558.29 384
10559.26 399
10560.23 405
10561.20 386
10562.17 389
10563.14 398
10564.11 405
10565.08 415
10566.05 408
10567.02 425
10567.99 401
10568.96 385
10569.93 424
10570.91 407
10571.88 397
10572.85 414
10573.82 409
10574.79 438
10575.76 409
10576.73 407
10577.70 404
10578.67 391
10579.64 394
10580.62 386
10581.59 403
10582.56 385
10583.53 414
10584.50 423
10585.47 398
10586.44 404
10587.42 384
10588.39 427
10589.36 426
10590.33 432
10591.30 427
10592.27 424
10593.25 442
10594.22 428
10595.19 411
10596.16 454
10597.13 428
10598.10 423
10599.08 437
10600.05 433
10601.02 433
10601.99 448
10602.97 452
10603.94 444
10604.91 469
10605.88 441
10606.85 481
10607.83 492
10608.80 519
10609.77 502
10610.74 497
10611.72 463
10612.69 459
10613.66 445
10614.64 447
10615.61 448
10616.58 424
10617.55 410
10618.53 415
10619.50 421
10620.47 414
10621.45 400
10622.42 415
10623.39 413
10624.37 421
10625.34 373
10626.31 397
10627.29 417
10628.26 396
10629.23 413
10630.21 394
10631.18 381
10632.15 423
10633.13 429
10634.10 428
10635.07 405
10636.05 432
10637.02 442
10638.00 461
10638.97 448
10639.94 461
10640.92 429
10641.89 428
10642.87 419
10643.84 418
10644.81 439
10645.79 406
10646.76 404
10647.74 421
10648.71 400
10649.68 407
10650.66 386
10651.63 391
10652.61 403
10653.58 394
10654.56 383
10655.53 392
10656.51 380
10657.48 374
10658.46 369
10659.43 389
10660.41 389
10661.38 365
10662.36 360
10663.33 380
10664.31 377
10665.28 361
10666.26 351
10667.23 353
10668.21 392
10669.18 383
10670.16 390
10671.13 388
10672.11 395
10673.08 396
10674.06 391
10675.03 369
10676.01 382
10676.99 392
10677.96 377
10678.94 399
10679.91 408
10680.89 374
10681.86 373
10682.84 405
10683.82 380
10684.79 404
10685.77 401
10686.74 377
10687.72 384
10688.70 379
10689.67 364
10690.65 370
10691.63 363
10692.60 374
10693.58 360
10694.55 377
10695.53 360
10696.51 399
10697.48 360
10698.46 347
10699.44 357
10700.41 390
10701.39 388
10702.37 381
10703.34 386
10704.32 375
10705.30 377
10706.27 384
10707.25 379
10708.23 334
10709.21 365
10710.18 365
10711.16 359
10712.14 392
10713.11 360
10714.09 364
10715.07 380
10716.05 382
10717.02 378
10718.00 378
10718.98 362
10719.96 364
10720.93 371
10721.91 366
10722.89 358
10723.87 394
10724.85 383
10725.82 355
10726.80 340
10727.78 359
10728.76 369
10729.74 383
10730.71 374
10731.69 341
10732.67 366
10733.65 383
10734.63 331
10735.60 364
10736.58 398
10737.56 367
10738.54 374
10739.52 375
10740.50 376
10741.48 403
10742.45 371
10743.43 389
10744.41 400
10745.39 397
10746.37 387
10747.35 390
10748.33 379
10749.31 366
10750.28 349
10751.26 378
10752.24 383
10753.22 374
10754.20 382
10755.18 352
10756.16 378
10757.14 364
10758.12 392
10759.10 395
10760.08 376
10761.06 360
10762.04 381
10763.01 383
10763.99 381
10764.97 391
10765.95 389
10766.93 394
10767.91 375
10768.89 381
10769.87 383
10770.85 378
10771.83 391
10772.81 405
10773.79 383
10774.77 347
10775.75 387
10776.73 397
10777.71 379
10778.69 397
10779.67 389
10780.65 392
10781.63 367
10782.62 389
10783.60 389
10784.58 385
10785.56 408
10786.54 385
10787.52 408
10788.50 374
10789.48 392
10790.46 392
10791.44 406
10792.42 381
10793.40 365
10794.38 366
10795.37 376
10796.35 392
10797.33 382
10798.31 383
10799.29 363
10800.27 380
10801.25 391
10802.23 343
10803.21 374
10804.20 397
10805.18 403
10806.16 386
10807.14 382
10808.12 391
10809.10 412
10810.09 402
10811.07 401
10812.05 399
10813.03 407
10814.01 394
10815.00 404
10815.98 400
10816.96 393
10817.94 399
10818.92 390
10819.91 403
10820.89 361
10821.87 396
10822.85 404
10823.83 390
10824.82 430
10825.80 411
10826.78 387
10827.76 426
10828.75 447
10829.73 427
10830.71 398
10831.69 387
10832.68 392
10833.66 425
10834.64 417
10835.63 421
10836.61 420
10837.59 441
10838.57 411
10839.56 413
10840.54 427
10841.52 456
10842.51 428
10843.49 429
10844.47 430
10845.46 423
10846.44 426
10847.42 430
10848.41 435
10849.39 411
10850.37 435
10851.36 453
10852.34 446
10853.32 459
10854.31 475
10855.29 461
10856.28 465
10857.26 450
10858.24 439
10859.23 450
10860.21 453
10861.20 447
10862.18 441
10863.16 451
10864.15 443
10865.13 452
10866.12 460
10867.10 422
10868.08 440
10869.07 455
10870.05 480
10871.04 470
10872.02 460
10873.01 461
10873.99 496
10874.98 495
10875.96 464
10876.95 474
10877.93 464
10878.92 471
10879.90 472
10880.89 471
10881.87 470
10882.86 464
10883.84 474
10884.83 479
10885.81 488
10886.80 518
10887.78 484
10888.77 491
10889.75 476
10890.74 503
10891.72 507
10892.71 516
10893.69 533
10894.68 511
10895.66 524
10896.65 530
10897.64 510
10898.62 531
10899.61 529
10900.59 533
10901.58 507
10902.56 512
10903.55 561
10904.54 552
10905.52 525
10906.51 536
10907.49 533
10908.48 550
10909.47 535
10910.45 577
10911.44 561
10912.43 554
10913.41 574
10914.40 598
10915.39 563
10916.37 585
10917.36 590
10918.35 609
10919.33 592
10920.32 585
10921.31 614
10922.29 589
10923.28 575
10924.27 573
10925.25 586
10926.24 596
10927.23 598
10928.21 611
10929.20 586
10930.19 593
10931.18 604
10932.16 617
10933.15 597
10934.14 586
10935.12 618
10936.11 603
10937.10 623
10938.09 655
10939.07 627
10940.06 638
10941.05 676
10942.04 661
10943.02 640
10944.01 603
10945.00 634
10945.99 700
10946.98 702
10947.96 673
10948.95 667
10949.94 682
10950.93 697
10951.92 760
10952.90 764
10953.89 770
10954.88 802
10955.87 824
10956.86 898
10957.85 898
10958.83 894
10959.82 886
10960.81 888
10961.80 894
10962.79 850
10963.78 809
10964.77 796
10965.75 792
10966.74 731
10967.73 721
10968.72 707
10969.71 729
10970.70 705
10971.69 689
10972.68 693
10973.67 689
10974.66 672
10975.64 668
10976.63 595
10977.62 661
10978.61 667
10979.60 652
10980.59 719
10981.58 712
10982.57 671
10983.56 709
10984.55 727
10985.54 684
10986.53 686
10987.52 717
10988.51 769
10989.50 728
10990.49 714
10991.48 743
10992.47 750
10993.46 818
10994.45 854
10995.44 909
10996.43 976
10997.42 998
10998.41 1071
10999.40 1093
11000.39 1145
11001.38 1172
11002.37 1095
11003.36 1035
11004.35 981
11005.34 883
11006.33 868
11007.32 791
11008.31 701
11009.30 666
11010.30 611
11011.29 643
11012.28 625
11013.27 595
11014.26 570
11015.25 545
11016.24 539
11017.23 551
11018.22 534
11019.21 547
11020.21 548
11021.20 569
11022.19 542
11023.18 532
11024.17 522
11025.16 539
11026.15 530
11027.14 532
11028.14 506
11029.13 513
11030.12 504
11031.11 515
11032.10 495
11033.09 503
11034.09 522
11035.08 492
11036.07 527
11037.06 492
11038.05 504
11039.05 521
11040.04 504
11041.03 513
11042.02 495
11043.02 479
11044.01 502
11045.00 496
11045.99 497
11046.98 491
11047.98 488
11048.97 494
11049.96 481
11050.95 504
11051.95 465
11052.94 471
11053.93 475
11054.93 478
11055.92 485
11056.91 458
11057.90 481
11058.90 465
11059.89 511
11060.88 514
11061.88 500
11062.87 482
11063.86 470
11064.86 497
11065.85 525
11066.84 498
11067.84 455
11068.83 480
11069.82 520
11070.82 514
11071.81 495
11072.80 456
11073.80 473
11074.79 473
11075.78 498
11076.78 465
11077.77 483
11078.77 468
11079.76 486
11080.75 494
11081.75 473
11082.74 502
11083.74 509
11084.73 486
11085.72 475
11086.72 494
11087.71 461
11088.71 443
11089.70 431
11090.70 443
11091.69 464
11092.68 484
11093.68 448
11094.67 436
11095.67 445
11096.66 417
11097.66 434
11098.65 460
11099.65 423
11100.64 441
11101.64 434
11102.63 419
11103.63 436
11104.62 434
11105.62 431
11106.61 436
11107.61 413
11108.60 421
11109.60 395
11110.59 418
11111.59 443
11112.58 428
11113.58 427
11114.57 412
11115.57 401
11116.56 422
11117.56 413
11118.56 413
11119.55 426
11120.55 425
11121.54 446
11122.54 419
11123.54 402
11124.53 406
11125.53 412
11126.52 398
11127.52 415
11128.51 413
11129.51 401
11130.51 392
11131.50 402
11132.50 389
11133.50 405
11134.49 395
11135.49 397
11136.49 385
11137.48 394
11138.48 383
11139.47 376
11140.47 407
11141.47 384
11142.46 385
11143.46 371
11144.46 419
11145.46 399
11146.45 384
11147.45 382
11148.45 403
11149.44 392
11150.44 382
11151.44 376
11152.43 371
11153.43 365
11154.43 366
11155.43 397
11156.42 375
11157.42 369
11158.42 387
11159.42 397
11160.41 365
11161.41 386
11162.41 367
11163.41 378
11164.40 366
11165.40 383
11166.40 380
11167.40 387
11168.39 368
11169.39 361
11170.39 393
11171.39 341
11172.39 377
11173.38 364
11174.38 382
11175.38 390
11176.38 368
11177.38 352
11178.38 348
11179.37 377
11180.37 362
11181.37 374
11182.37 354
11183.37 376
11184.37 353
11185.37 384
11186.36 405
11187.36 369
11188.36 346
11189.36 371
11190.36 378
11191.36 365
11192.36 344
11193.36 364
11194.36 367
11195.35 349
11196.35 370
11197.35 379
11198.35 380
11199.35 391
11200.35 385
11201.35 349
11202.35 368
11203.35 372
11204.35 367
11205.35 364
11206.35 393
11207.35 366
11208.35 390
11209.35 367
11210.35 383
11211.35 391
11212.35 373
11213.35 397
11214.35 376
11215.34 341
11216.35 362
11217.35 351
11218.35 363
11219.35 349
11220.35 375
11221.35 354
11222.35 356
11223.35 359
11224.35 361
11225.35 363
11226.35 378
11227.35 391
11228.35 376
11229.35 389
11230.35 376
11231.35 385
11232.35 383
11233.35 375
11234.35 346
11235.35 361
11236.35 393
11237.36 367
11238.36 364
11239.36 388
11240.36 363
11241.36 362
11242.36 365
11243.36 371
11244.36 377
11245.36 349
11246.37 350
11247.37 370
11248.37 360
11249.37 379
11250.37 391
11251.37 388
11252.38 372
11253.38 354
11254.38 382
11255.38 382
11256.38 368
11257.38 377
11258.39 367
11259.39 375
11260.39 371
11261.39 358
11262.39 379
11263.40 371
11264.40 377
11265.40 376
11266.40 396
11267.40 401
11268.41 413
11269.41 421
11270.41 427
11271.41 425
11272.42 417
11273.42 402
11274.42 394
11275.42 376
11276.43 413
11277.43 392
11278.43 399
11279.44 387
11280.44 371
11281.44 403
11282.44 388
11283.45 387
11284.45 380
11285.45 399
11286.46 400
11287.46 355
11288.46 385
11289.47 353
11290.47 365
11291.47 371
11292.48 377
11293.48 358
11294.48 376
11295.49 374
11296.49 357
11297.49 332
11298.50 369
11299.50 365
11300.51 372
11301.51 370
11302.51 363
11303.52 343
11304.52 378
11305.53 350
11306.53 390
11307.53 384
11308.54 375
11309.54 385
11310.55 350
11311.55 380
11312.55 364
11313.56 377
11314.56 361
11315.57 372
11316.57 365
11317.58 382
11318.58 378
11319.59 376
11320.59 372
11321.59 396
11322.60 390
11323.60 374
11324.61 369
11325.61 372
11326.62 373
11327.62 380
11328.63 365
11329.63 386
11330.64 393
11331.64 374
11332.65 371
11333.65 383
11334.66 378
11335.67 383
11336.67 386
11337.68 364
11338.68 388
11339.69 411
11340.69 412
11341.70 418
11342.70 406
11343.71 388
11344.72 399
11345.72 367
11346.73 390
11347.73 368
11348.74 349
11349.74 338
11350.75 379
11351.76 370
11352.76 360
11353.77 366
11354.78 327
11355.78 325
11356.79 401
11357.79 382
11358.80 349
11359.81 343
11360.81 350
11361.82 365
11362.83 350
11363.83 349
11364.84 357
11365.85 361
11366.85 358
11367.86 335
11368.87 347
11369.87 381
11370.88 342
11371.89 316
11372.89 343
11373.90 357
11374.91 342
11375.92 348
11376.92 331
11377.93 335
11378.94 348
11379.94 375
11380.95 359
11381.96 351
11382.97 371
11383.97 363
11384.98 338
11385.99 340
11387.00 346
11388.00 337
11389.01 325
11390.02 330
11391.03 365
11392.04 320
11393.04 340
11394.05 328
11395.06 371
11396.07 372
11397.08 338
11398.08 356
11399.09 365
11400.10 315
11401.11 351
11402.12 373
11403.12 336
11404.13 331
11405.14 354
11406.15 370
11407.16 346
11408.17 352
11409.18 344
11410.18 323
11411.19 346
11412.20 345
11413.21 341
11414.22 352
11415.23 355
11416.24 357
11417.25 336
11418.25 344
11419.26 375
11420.27 363
11421.28 363
11422.29 328
11423.30 355
11424.31 356
11425.32 351
11426.33 357
11427.34 336
11428.35 344
11429.36 336
11430.37 354
11431.38 346
11432.39 350
11433.39 366
11434.40 362
11435.41 354
11436.42 329
11437.43 350
11438.44 362
11439.45 387
11440.46 369
11441.47 364
11442.48 372
11443.49 367
11444.50 368
11445.51 376
11446.52 336
11447.53 344
11448.55 355
11449.56 338
11450.57 339
11451.58 370
11452.59 365
11453.60 377
11454.61 372
11455.62 343
11456.63 366
11457.64 388
11458.65 376
11459.66 354
11460.67 363
11461.68 383
11462.69 358
11463.71 352
11464.72 329
11465.73 353
11466.74 353
11467.75 377
11468.76 344
11469.77 327
11470.78 377
11471.80 361
11472.81 369
11473.82 350
11474.83 361
11475.84 370
11476.85 390
11477.86 395
11478.88 347
11479.89 344
11480.90 364
11481.91 362
11482.92 368
11483.93 349
11484.95 388
11485.96 353
11486.97 365
11487.98 363
11489.00 365
11490.01 356
11491.02 361
11492.03 380
11493.04 386
11494.06 360
11495.07 359
11496.08 383
11497.09 373
11498.11 372
11499.12 371
11500.13 388
11501.14 385
11502.16 392
11503.17 374
11504.18 420
11505.20 377
11506.21 354
11507.22 395
11508.23 367
11509.25 401
11510.26 391
11511.27 402
11512.29 422
11513.30 389
11514.31 398
11515.33 405
11516.34 404
11517.35 417
11518.37 409
11519.38 416
11520.39 398
11521.41 406
11522.42 419
11523.43 424
11524.45 436
11525.46 436
11526.47 462
11527.49 423
11528.50 457
11529.52 479
11530.53 448
11531.54 460
11532.56 463
11533.57 468
11534.59 506
11535.60 526
11536.62 554
11537.63 601
11538.64 616
11539.66 625
11540.67 649
11541.69 594
11542.70 570
11543.72 566
11544.73 530
11545.75 505
11546.76 462
11547.77 443
11548.79 442
11549.80 422
11550.82 412
11551.83 414
11552.85 403
11553.86 381
11554.88 379
11555.89 377
11556.91 381
11557.92 379
11558.94 351
11559.95 364
11560.97 357
11561.99 369
11563.00 348
11564.02 379
11565.03 367
11566.05 368
11567.06 381
11568.08 381
11569.09 388
11570.11 378
11571.13 358
11572.14 355
11573.16 365
11574.17 357
11575.19 365
11576.20 387
11577.22 346
11578.24 389
11579.25 388
11580.27 357
11581.29 373
11582.30 398
11583.32 363
11584.33 338
11585.35 363
11586.37 350
11587.38 370
11588.40 372
11589.42 360
11590.43 367
11591.45 361
11592.47 384
11593.48 410
11594.50 390
11595.52 401
11596.53 439
11597.55 411
11598.57 431
11599.58 425
11600.60 412
11601.62 418
11602.64 398
11603.65 401
11604.67 399
11605.69 383
11606.70 373
11607.72 369
11608.74 364
11609.76 363
11610.77 377
11611.79 398
11612.81 377
11613.83 350
11614.84 358
11615.86 355
11616.88 395
11617.90 361
11618.92 364
11619.93 372
11620.95 393
11621.97 403
11622.99 374
11624.01 358
11625.02 378
11626.04 361
11627.06 347
11628.08 347
11629.10 357
11630.11 354
11631.13 351
11632.15 379
11633.17 366
11634.19 330
11635.21 324
11636.23 345
11637.24 335
11638.26 334
11639.28 365
11640.30 358
11641.32 352
11642.34 348
11643.36 351
11644.38 372
11645.39 347
11646.41 367
11647.43 356
11648.45 347
11649.47 331
11650.49 345
11651.51 356
11652.53 353
11653.55 338
11654.57 323
11655.59 364
11656.61 378
11657.63 339
11658.65 349
11659.67 358
11660.69 332
11661.70 345
11662.72 337
11663.74 352
11664.76 358
11665.78 334
11666.80 348
11667.82 320
11668.84 336
11669.86 339
11670.88 337
11671.90 337
11672.92 351
11673.95 340
11674.97 334
11675.99 341
11677.01 341
11678.03 325
11679.05 328
11680.07 316
11681.09 330
11682.11 306
11683.13 331
11684.15 337
11685.17 345
11686.19 342
11687.21 345
11688.23 330
11689.25 324
11690.28 354
11691.30 347
11692.32 341
11693.34 340
11694.36 338
11695.38 348
11696.40 355
11697.42 347
11698.44 336
11699.47 324
11700.49 347
11701.51 361
11702.53 339
11703.55 330
11704.57 336
11705.60 330
11706.62 320
11707.64 311
11708.66 333
11709.68 313
11710.70 339
11711.73 320
11712.75 343
11713.77 338
11714.79 325
11715.81 325
11716.84 358
11717.86 327
11718.88 282
11719.90 327
11720.92 332
11721.95 301
11722.97 313
11723.99 342
11725.01 337
11726.04 338
11727.06 355
11728.08 332
11729.11 338
11730.13 342
11731.15 331
11732.17 332
11733.20 333
11734.22 361
11735.24 334
11736.26 336
11737.29 350
11738.31 368
11739.33 352
11740.36 314
11741.38 350
11742.40 341
11743.43 347
11744.45 337
11745.47 356
11746.50 354
11747.52 338
11748.54 342
11749.57 346
11750.59 333
11751.62 344
11752.64 327
11753.66 338
11754.69 345
11755.71 335
11756.73 335
11757.76 333
11758.78 324
11759.81 346
11760.83 324
11761.85 363
11762.88 358
11763.90 346
11764.93 351
11765.95 330
11766.98 334
11768.00 350
11769.02 342
11770.05 377
11771.07 346
11772.10 350
11773.12 344
11774.15 325
11775.17 364
11776.20 351
11777.22 355
11778.25 362
11779.27 330
11780.30 367
11781.32 375
11782.35 355
11783.37 346
11784.40 357
11785.42 358
11786.45 349
11787.47 360
11788.50 368
11789.52 356
11790.55 337
11791.57 339
11792.60 368
11793.62 362
11794.65 367
11795.67 376
11796.70 378
11797.73 341
11798.75 363
11799.78 365
11800.80 395
11801.83 362
11802.85 358
11803.88 370
11804.91 358
11805.93 381
11806.96 394
11807.98 388
11809.01 350
11810.04 362
11811.06 341
11812.09 361
11813.12 405
11814.14 385
11815.17 387
11816.19 363
11817.22 387
11818.25 380
11819.27 387
11820.30 385
11821.33 399
11822.35 389
11823.38 378
11824.41 390
11825.44 375
11826.46 392
11827.49 392
11828.52 391
11829.54 404
11830.57 408
11831.60 411
11832.62 420
11833.65 385
11834.68 370
11835.71 418
11836.73 417
11837.76 413
11838.79 421
11839.82 420
11840.84 388
11841.87 402
11842.90 435
11843.93 422
11844.95 404
11845.98 399
11847.01 418
11848.04 452
11849.07 440
11850.09 466
11851.12 415
11852.15 454
11853.18 439
11854.21 463
11855.23 448
11856.26 464
11857.29 455
11858.32 445
11859.35 469
11860.38 462
11861.40 447
11862.43 476
11863.46 481
11864.49 445
11865.52 425
11866.55 455
11867.58 435
11868.60 485
11869.63 450
11870.66 503
11871.69 496
11872.72 486
11873.75 479
11874.78 477
11875.81 479
11876.84 466
11877.86 494
11878.89 470
11879.92 489
11880.95 497
11881.98 521
11883.01 504
11884.04 513
11885.07 524
11886.10 532
11887.13 540
11888.16 508
11889.19 531
11890.22 545
11891.25 513
11892.28 494
11893.31 578
11894.34 548
11895.37 580
11896.40 578
11897.43 615
11898.46 630
11899.49 633
11900.52 694
11901.55 673
11902.58 728
11903.61 752
11904.64 729
11905.67 684
11906.70 672
11907.73 672
11908.76 663
11909.79 638
11910.82 626
11911.85 606
11912.88 595
11913.91 557
11914.94 549
11915.97 547
11917.01 525
11918.04 558
11919.07 569
11920.10 543
11921.13 533
11922.16 547
11923.19 572
11924.22 589
11925.25 629
11926.28 604
11927.32 622
11928.35 641
11929.38 685
11930.41 670
11931.44 704
11932.47 705
11933.50 672
11934.54 649
11935.57 641
11936.60 632
11937.63 613
11938.66 575
11939.70 574
11940.73 585
11941.76 531
11942.79 510
11943.82 529
11944.85 522
11945.89 506
11946.92 484
11947.95 500
11948.98 476
11950.02 469
11951.05 476
11952.08 469
11953.11 496
11954.15 450
11955.18 479
11956.21 471
11957.24 428
11958.28 464
11959.31 477
11960.34 522
11961.37 495
11962.41 491
11963.44 474
11964.47 487
11965.51 473
11966.54 507
11967.57 500
11968.60 503
11969.64 489
11970.67 503
11971.70 513
11972.74 505
11973.77 480
11974.80 500
11975.84 532
11976.87 530
11977.90 497
11978.94 519
11979.97 536
11981.00 536
11982.04 531
11983.07 522
11984.11 512
11985.14 525
11986.17 542
11987.21 505
11988.24 516
11989.28 505
11990.31 558
11991.34 561
11992.38 524
11993.41 526
11994.45 566
11995.48 555
11996.51 545
11997.55 555
11998.58 563
11999.62 529
12000.65 570
12001.69 564
12002.72 554
12003.76 561
12004.79 570
12005.82 556
12006.86 541
12007.89 546
12008.93 571
12009.96 614
12011.00 604
12012.03 626
12013.07 587
12014.10 583
12015.14 580
12016.17 617
12017.21 624
12018.24 605
12019.28 613
12020.32 619
12021.35 603
12022.39 619
12023.42 622
12024.46 603
12025.49 587
12026.53 606
12027.56 611
12028.60 594
12029.64 614
12030.67 611
12031.71 621
12032.74 636
12033.78 609
12034.81 601
12035.85 596
12036.89 577
12037.92 614
12038.96 610
12039.99 608
12041.03 606
12042.07 619
12043.10 628
12044.14 623
12045.18 654
12046.21 655
12047.25 641
12048.29 633
12049.32 642
12050.36 709
12051.40 667
12052.43 712
12053.47 730
12054.51 735
12055.54 721
12056.58 752
12057.62 736
12058.65 755
12059.69 764
12060.73 790
12061.76 745
12062.80 689
12063.84 674
12064.88 662
12065.91 639
12066.95 625
12067.99 588
12069.03 602
12070.06 591
12071.10 581
12072.14 589
12073.18 565
12074.21 561
12075.25 578
12076.29 562
12077.33 598
12078.36 567
12079.40 556
12080.44 554
12081.48 550
12082.52 569
12083.55 570
12084.59 599
12085.63 599
12086.67 586
12087.71 607
12088.74 605
12089.78 630
12090.82 632
12091.86 586
12092.90 612
12093.94 608
12094.98 596
12096.01 632
12097.05 667
12098.09 687
12099.13 684
12100.17 705
12101.21 713
12102.25 726
12103.28 751
12104.32 715
12105.36 727
12106.40 730
12107.44 699
12108.48 665
12109.52 627
12110.56 604
12111.60 582
12112.64 560
12113.68 540
12114.72 562
12115.76 529
12116.79 488
12117.83 502
12118.87 496
12119.91 476
12120.95 500
12121.99 488
12123.03 476
12124.07 469
12125.11 444
12126.15 458
12127.19 449
12128.23 460
12129.27 467
12130.31 444
12131.35 435
12132.39 437
12133.43 454
12134.47 467
12135.51 449
12136.55 485
12137.59 450
12138.63 463
12139.67 427
12140.71 428
12141.76 439
12142.80 419
12143.84 443
12144.88 432
12145.92 428
12146.96 442
12148.00 428
12149.04 422
12150.08 439
12151.12 416
12152.16 428
12153.20 417
12154.25 449
12155.29 420
12156.33 397
12157.37 443
12158.41 444
12159.45 438
12160.49 418
12161.53 408
12162.58 419
12163.62 406
12164.66 430
12165.70 407
12166.74 395
12167.78 443
12168.82 426
12169.87 430
12170.91 397
12171.95 393
12172.99 428
12174.03 429
12175.08 384
12176.12 390
12177.16 415
12178.20 434
12179.24 447
12180.29 418
12181.33 432
12182.37 433
12183.41 432
12184.46 419
12185.50 375
12186.54 400
12187.58 419
12188.63 410
12189.67 410
12190.71 420
12191.75 433
12192.80 430
12193.84 424
12194.88 416
12195.92 399
12196.97 394
12198.01 410
12199.05 405
12200.10 397
12201.14 410
12202.18 415
12203.23 404
12204.27 402
12205.31 375
12206.36 380
12207.40 395
12208.44 420
12209.49 396
12210.53 378
12211.57 385
12212.62 397
12213.66 372
12214.70 390
12215.75 373
12216.79 361
12217.84 354
12218.88 308
12219.92 343
12220.97 349
12222.01 362
12223.06 402
12224.10 370
12225.14 351
12226.19 350
12227.23 362
12228.28 385
12229.32 346
12230.36 368
12231.41 349
12232.45 366
12233.50 355
12234.54 357
12235.59 358
12236.63 358
12237.68 351
12238.72 365
12239.77 397
12240.81 397
12241.86 334
12242.90 347
12243.94 381
12244.99 364
12246.03 362
12247.08 357
12248.13 369
12249.17 340
12250.22 348
12251.26 353
12252.31 366
12253.35 361
12254.40 345
12255.44 350
12256.49 365
12257.53 358
12258.58 360
12259.62 342
12260.67 364
12261.72 357
12262.76 367
12263.81 374
12264.85 329
12265.90 327
12266.94 327
12267.99 343
12269.04 346
12270.08 359
12271.13 343
12272.17 332
12273.22 351
12274.27 325
12275.31 337
12276.36 358
12277.41 332
12278.45 315
12279.50 323
12280.55 337
12281.59 302
12282.64 343
12283.69 334
12284.73 314
12285.78 317
12286.83 336
12287.87 337
12288.92 333
12289.97 330
12291.01 331
12292.06 341
12293.11 330
12294.15 337
12295.20 324
12296.25 335
12297.30 319
12298.34 325
12299.39 302
12300.44 310
12301.48 339
12302.53 331
12303.58 332
12304.63 343
12305.67 331
12306.72 329
12307.77 323
12308.82 339
12309.87 340
12310.91 321
12311.96 322
12313.01 323
12314.06 319
12315.10 296
12316.15 309
12317.20 326
12318.25 338
12319.30 324
12320.34 310
12321.39 297
12322.44 302
12323.49 327
12324.54 325
12325.59 321
12326.63 301
12327.68 312
12328.73 317
12329.78 308
12330.83 314
12331.88 306
12332.93 308
12333.98 275
12335.02 298
12336.07 301
12337.12 318
12338.17 331
12339.22 326
12340.27 320
12341.32 308
12342.37 322
12343.42 312
12344.47 311
12345.51 306
12346.56 311
12347.61 314
12348.66 331
12349.71 306
12350.76 318
12351.81 321
12352.86 326
12353.91 318
12354.96 333
12356.01 325
12357.06 304
12358.11 319
12359.16 365
12360.21 344
12361.26 350
12362.31 333
12363.36 344
12364.41 344
12365.46 332
12366.51 343
12367.56 331
12368.61 341
12369.66 318
12370.71 313
12371.76 303
12372.81 329
12373.86 309
12374.91 319
12375.96 324
12377.01 328
12378.06 319
12379.11 305
12380.17 314
12381.22 333
12382.27 306
12383.32 332
12384.37 323
12385.42 306
12386.47 314
12387.52 317
12388.57 317
12389.62 324
12390.67 315
12391.73 325
12392.78 316
12393.83 304
12394.88 301
12395.93 287
12396.98 313
12398.03 305
12399.09 320
12400.14 338
12401.19 302
12402.24 314
12403.29 316
12404.34 316
12405.40 297
12406.45 310
12407.50 299
12408.55 298
12409.60 305
12410.66 318
12411.71 305
12412.76 301
12413.81 319
12414.86 299
12415.92 320
12416.97 323
12418.02 318
12419.07 309
12420.13 327
12421.18 322
12422.23 308
12423.28 308
12424.34 353
12425.39 325
12426.44 331
12427.49 322
12428.55 307
12429.60 334
12430.65 332
12431.71 304
12432.76 335
12433.81 332
12434.86 314
12435.92 307
12436.97 329
12438.02 349
12439.08 322
12440.13 324
12441.18 323
12442.24 334
12443.29 323
12444.34 328
12445.40 312
12446.45 305
12447.50 351
12448.56 341
12449.61 351
12450.67 334
12451.72 337
12452.77 337
12453.83 338
12454.88 350
12455.94 338
12456.99 352
12458.04 352
12459.10 352
12460.15 315
12461.21 316
12462.26 346
12463.31 339
12464.37 361
12465.42 364
12466.48 356
12467.53 378
12468.59 374
12469.64 381
12470.70 396
12471.75 428
12472.80 406
12473.86 422
12474.91 432
12475.97 432
12477.02 476
12478.08 442
12479.13 445
12480.19 441
12481.24 445
12482.30 413
12483.35 402
12484.41 391
12485.46 381
12486.52 366
12487.57 351
12488.63 363
12489.69 361
12490.74 355
12491.80 355
12492.85 353
12493.91 358
12494.96 325
12496.02 369
12497.07 368
12498.13 352
12499.19 340
12500.24 351
12501.30 334
12502.35 347
12503.41 348
12504.47 350
12505.52 365
12506.58 362
12507.63 364
12508.69 350
12509.75 353
12510.80 367
12511.86 363
12512.91 350
12513.97 377
12515.03 365
12516.08 360
12517.14 362
12518.20 387
12519.25 384
12520.31 386
12521.37 351
12522.42 347
12523.48 361
12524.54 378
12525.59 351
12526.65 350
12527.71 363
12528.77 376
12529.82 361
12530.88 359
12531.94 331
12532.99 339
12534.05 354
12535.11 357
12536.17 334
12537.22 358
12538.28 348
12539.34 362
12540.40 363
12541.45 371
12542.51 344
12543.57 336
12544.63 344
12545.68 353
12546.74 365
12547.80 355
12548.86 354
12549.92 358
12550.97 341
12552.03 366
12553.09 351
12554.15 372
12555.21 356
12556.26 370
12557.32 363
12558.38 361
12559.44 330
12560.50 345
12561.56 341
12562.61 340
12563.67 340
12564.73 336
12565.79 361
12566.85 350
12567.91 364
12568.97 349
12570.02 359
12571.08 327
12572.14 347
12573.20 362
12574.26 360
12575.32 322
12576.38 337
12577.44 339
12578.50 345
12579.56 345
12580.61 355
12581.67 330
12582.73 341
12583.79 344
12584.85 338
12585.91 375
12586.97 369
12588.03 343
12589.09 355
12590.15 365
12591.21 357
12592.27 351
12593.33 372
12594.39 372
12595.45 339
12596.51 331
12597.57 345
12598.63 355
12599.69 356
12600.75 353
12601.81 344
12602.87 362
12603.93 345
12604.99 371
12606.05 361
12607.11 347
12608.17 367
12609.23 359
12610.29 353
12611.35 369
12612.41 364
12613.47 362
12614.53 357
12615.59 351
12616.66 338
12617.72 358
12618.78 339
12619.84 350
12620.90 366
12621.96 364
12623.02 375
12624.08 384
12625.14 404
12626.20 398
12627.26 386
12628.33 399
12629.39 410
12630.45 401
12631.51 391
12632.57 371
12633.63 384
12634.69 370
12635.76 381
12636.82 390
12637.88 400
12638.94 398
12640.00 361
12641.06 363
12642.13 344
12643.19 347
12644.25 358
12645.31 356
12646.37 360
12647.44 370
12648.50 369
12649.56 355
12650.62 376
12651.68 361
12652.75 371
12653.81 354
12654.87 368
12655.93 341
12657.00 322
12658.06 331
12659.12 349
12660.18 374
12661.25 357
12662.31 371
12663.37 366
12664.43 373
12665.50 360
12666.56 373
12667.62 348
12668.69 335
12669.75 375
12670.81 373
12671.88 346
12672.94 362
12674.00 345
12675.06 368
12676.13 342
12677.19 365
12678.25 371
12679.32 384
12680.38 371
12681.44 354
12682.51 346
12683.57 343
12684.64 353
12685.70 385
12686.76 369
12687.83 376
12688.89 392
12689.95 387
12691.02 376
12692.08 376
12693.15 376
12694.21 345
12695.27 352
12696.34 351
12697.40 366
12698.47 371
12699.53 371
12700.59 394
12701.66 387
12702.72 363
12703.79 374
12704.85 397
12705.92 364
12706.98 389
12708.05 402
12709.11 389
12710.18 367
12711.24 408
12712.30 406
12713.37 406
12714.43 402
12715.50 388
12716.56 400
12717.63 381
12718.69 417
12719.76 405
12720.82 376
12721.89 376
12722.95 432
12724.02 417
12725.09 411
12726.15 400
12727.22 426
12728.28 422
12729.35 439
12730.41 462
12731.48 430
12732.54 443
12733.61 440
12734.68 429
12735.74 435
12736.81 418
12737.87 436
12738.94 415
12740.00 395
12741.07 403
12742.14 405
12743.20 391
12744.27 383
12745.33 373
12746.40 384
12747.47 361
12748.53 354
12749.60 349
12750.67 361
12751.73 349
12752.80 381
12753.87 334
12754.93 335
12756.00 354
12757.07 350
12758.13 352
12759.20 346
12760.27 372
12761.33 343
12762.40 359
12763.47 337
12764.53 334
12765.60 344
12766.67 329
12767.73 322
12768.80 317
12769.87 324
12770.94 341
12772.00 344
12773.07 313
12774.14 336
12775.21 354
12776.27 345
12777.34 344
12778.41 328
12779.48 333
12780.54 338
12781.61 348
12782.68 373
12783.75 340
12784.81 337
12785.88 337
12786.95 334
12788.02 337
12789.09 322
12790.15 328
12791.22 340
12792.29 342
12793.36 345
12794.43 318
12795.49 312
12796.56 365
12797.63 370
12798.70 341
12799.77 319
12800.84 343
12801.90 336
12802.97 318
12804.04 310
12805.11 335
12806.18 326
12807.25 322
12808.32 370
12809.39 339
12810.45 320
12811.52 350
12812.59 366
12813.66 368
12814.73 349
12815.80 351
12816.87 347
12817.94 356
12819.01 339
12820.08 317
12821.15 325
12822.21 346
12823.28 370
12824.35 323
12825.42 338
12826.49 337
12827.56 340
12828.63 362
12829.70 360
12830.77 347
12831.84 339
12832.91 347
12833.98 322
12835.05 348
12836.12 273
12837.19 307
12838.26 342
12839.33 344
12840.40 317
12841.47 307
12842.54 298
12843.61 323
12844.68 335
12845.75 332
12846.82 303
12847.89 335
12848.96 306
12850.03 310
12851.10 302
12852.18 317
12853.25 303
12854.32 296
12855.39 288
12856.46 292
12857.53 314
12858.60 298
12859.67 289
12860.74 321
12861.81 320
12862.88 309
12863.96 298
12865.03 293
12866.10 317
12867.17 306
12868.24 326
12869.31 300
12870.38 286
12871.45 320
12872.53 322
12873.60 317
12874.67 321
12875.74 314
12876.81 304
12877.88 313
12878.96 315
12880.03 324
12881.10 307
12882.17 335
12883.24 300
12884.31 311
12885.39 302
12886.46 319
12887.53 295
12888.60 297
12889.68 282
12890.75 309
12891.82 320
12892.89 305
12893.96 302
12895.04 278
12896.11 306
12897.18 294
12898.25 290
12899.33 283
12900.40 303
12901.47 306
12902.54 311
12903.62 293
12904.69 259
12905.76 293
12906.84 268
12907.91 306
12908.98 325
12910.06 310
12911.13 299
12912.20 297
12913.27 286
12914.35 268
12915.42 260
12916.49 300
12917.57 279
12918.64 310
12919.71 288
12920.79 283
12921.86 276
12922.94 277
12924.01 306
12925.08 295
12926.16 292
12927.23 272
12928.30 298
12929.38 337
12930.45 284
12931.53 272
12932.60 301
12933.67 299
12934.75 297
12935.82 302
12936.90 281
12937.97 300
12939.04 303
12940.12 286
12941.19 281
12942.27 286
12943.34 297
12944.42 294
12945.49 315
12946.56 296
12947.64 259
12948.71 290
12949.79 288
12950.86 286
12951.94 273
12953.01 281
12954.09 292
12955.16 289
12956.24 278
12957.31 291
12958.39 272
12959.46 290
12960.54 300
12961.61 302
12962.69 264
12963.76 286
12964.84 313
12965.91 286
12966.99 286
12968.07 284
12969.14 294
12970.22 284
12971.29 279
12972.37 279
12973.44 269
12974.52 285
12975.59 302
12976.67 288
12977.75 276
12978.82 275
12979.90 285
12980.97 280
12982.05 276
12983.13 277
12984.20 273
12985.28 321
12986.35 278
12987.43 282
12988.51 271
12989.58 293
12990.66 300
12991.74 302
12992.81 278
12993.89 277
12994.97 290
12996.04 300
12997.12 307
12998.20 291
12999.27 305
13000.35 313
13001.43 309
13002.50 303
13003.58 270
13004.66 312
13005.73 295
13006.81 313
13007.89 306
13008.97 302
13010.04 300
13011.12 299
13012.20 298
13013.27 289
13014.35 283
13015.43 298
13016.51 297
13017.58 293
13018.66 282
13019.74 310
13020.82 282
13021.89 297
13022.97 267
13024.05 282
13025.13 293
13026.21 291
13027.28 273
13028.36 288
13029.44 298
13030.52 302
13031.60 291
13032.67 289
13033.75 284
13034.83 292
13035.91 301
13036.99 297
13038.07 310
13039.14 303
13040.22 292
13041.30 316
13042.38 327
13043.46 317
13044.54 270
13045.62 320
13046.69 301
13047.77 311
13048.85 326
13049.93 305
13051.01 300
13052.09 297
13053.17 319
13054.25 311
13055.33 292
13056.40 283
13057.48 317
13058.56 280
13059.64 296
13060.72 304
13061.80 314
13062.88 288
13063.96 289
13065.04 289
13066.12 293
13067.20 290
13068.28 299
13069.36 296
13070.44 287
13071.52 317
13072.60 306
13073.68 294
13074.76 275
13075.84 304
13076.92 302
13078.00 297
13079.08 312
13080.16 309
13081.24 281
13082.32 295
13083.40 305
13084.48 280
13085.56 296
13086.64 291
13087.72 277
13088.80 294
13089.88 292
13090.96 284
13092.04 305
13093.12 302
13094.20 293
13095.28 289
13096.36 289
13097.44 296
13098.52 286
13099.61 316
13100.69 317
13101.77 317
13102.85 322
13103.93 287
13105.01 305
13106.09 281
13107.17 294
13108.25 308
13109.34 302
13110.42 317
13111.50 297
13112.58 312
13113.66 280
13114.74 311
13115.82 310
13116.91 309
13117.99 303
13119.07 303
13120.15 310
13121.23 332
13122.31 323
13123.40 297
13124.48 310
13125.56 327
13126.64 305
13127.72 295
13128.81 310
13129.89 302
13130.97 287
13132.05 294
13133.14 316
13134.22 292
13135.30 318
13136.38 299
13137.47 302
13138.55 304
13139.63 285
13140.71 342
13141.80 301
13142.88 305
13143.96 295
13145.04 305
13146.13 324
13147.21 320
13148.29 295
13149.38 305
13150.46 344
13151.54 326
13152.62 330
13153.71 310
13154.79 308
13155.87 341
13156.96 311
13158.04 307
13159.12 331
13160.21 314
13161.29 308
13162.37 337
13163.46 336
13164.54 307
13165.62 307
13166.71 313
13167.79 311
13168.88 324
13169.96 324
13171.04 326
13172.13 345
13173.21 312
13174.30 322
13175.38 316
13176.46 323
13177.55 310
13178.63 322
13179.72 337
13180.80 316
13181.88 330
13182.97 344
13184.05 322
13185.14 340
13186.22 341
13187.31 324
13188.39 327
13189.48 311
13190.56 328
13191.65 324
13192.73 333
13193.81 321
13194.90 323
13195.98 328
13197.07 311
13198.15 346
13199.24 355
13200.32 339
13201.41 345
13202.49 341
13203.58 312
13204.67 338
13205.75 318
13206.84 329
13207.92 311
13209.01 328
13210.09 302
13211.18 324
13212.26 336
13213.35 307
13214.43 314
13215.52 332
13216.61 322
13217.69 324
13218.78 308
13219.86 308
13220.95 347
13222.04 334
13223.12 335
13224.21 302
13225.29 343
13226.38 331
13227.47 325
13228.55 311
13229.64 321
13230.72 335
13231.81 357
13232.90 334
13233.98 314
13235.07 367
13236.16 340
13237.24 367
13238.33 365
13239.42 386
13240.50 362
13241.59 367
13242.68 375
13243.76 339
13244.85 327
13245.94 356
13247.02 363
13248.11 365
13249.20 369
13250.29 373
13251.37 360
13252.46 343
13253.55 338
13254.63 378
13255.72 372
13256.81 342
13257.90 351
13258.98 367
13260.07 382
13261.16 385
13262.25 367
13263.33 371
13264.42 374
13265.51 397
13266.60 369
13267.69 375
13268.77 381
13269.86 419
13270.95 403
13272.04 387
13273.13 364
13274.21 364
13275.30 385
13276.39 406
13277.48 364
13278.57 358
13279.65 387
13280.74 394
13281.83 426
13282.92 418
13284.01 406
13285.10 413
13286.19 437
13287.27 402
13288.36 395
13289.45 389
13290.54 446
13291.63 423
13292.72 421
13293.81 412
13294.90 398
13295.98 405
13297.07 424
13298.16 438
13299.25 425
13300.34 452
13301.43 451
13302.52 409
13303.61 433
13304.70 435
13305.79 452
13306.88 459
13307.97 445
13309.06 476
13310.15 458
13311.24 453
13312.32 471
13313.41 434
13314.50 433
13315.59 447
13316.68 419
13317.77 435
13318.86 450
13319.95 491
13321.04 449
13322.13 463
13323.22 470
13324.31 473
13325.40 474
13326.49 495
13327.58 467
13328.68 443
13329.77 440
13330.86 482
13331.95 486
13333.04 481
13334.13 506
13335.22 505
13336.31 498
13337.40 482
13338.49 485
13339.58 477
13340.67 502
13341.76 525
13342.85 529
13343.94 518
13345.04 493
13346.13 502
13347.22 509
13348.31 503
13349.40 484
13350.49 515
13351.58 501
13352.67 514
13353.77 517
13354.86 496
13355.95 552
13357.04 535
13358.13 499
13359.22 526
13360.31 513
13361.41 527
13362.50 534
13363.59 525
13364.68 565
13365.77 541
13366.87 580
13367.96 587
13369.05 566
13370.14 564
13371.23 583
13372.33 563
13373.42 578
13374.51 560
13375.60 527
13376.69 541
13377.79 517
13378.88 515
13379.97 459
13381.06 447
13382.16 441
13383.25 455
13384.34 440
13385.43 449
13386.53 437
13387.62 446
13388.71 452
13389.81 427
13390.90 428
13391.99 408
13393.08 426
13394.18 439
13395.27 434
13396.36 443
13397.46 430
13398.55 434
13399.64 407
13400.74 425
13401.83 464
13402.92 419
13404.02 393
13405.11 399
13406.20 449
13407.30 433
13408.39 437
13409.48 419
13410.58 427
13411.67 452
13412.77 428
13413.86 468
13414.95 436
13416.05 417
13417.14 431
13418.23 446
13419.33 429
13420.42 421
13421.52 407
13422.61 417
13423.71 432
13424.80 416
13425.89 439
13426.99 428
13428.08 452
13429.18 445
13430.27 447
13431.37 439
13432.46 441
13433.56 453
13434.65 443
13435.74 441
13436.84 426
13437.93 424
13439.03 467
13440.12 463
13441.22 446
13442.31 460
13443.41 449
13444.50 479
13445.60 439
13446.69 453
13447.79 434
13448.88 452
13449.98 466
13451.08 448
13452.17 448
13453.27 472
13454.36 488
13455.46 492
13456.55 466
13457.65 477
13458.74 494
13459.84 488
13460.94 489
13462.03 455
13463.13 468
13464.22 501
13465.32 487
13466.41 478
13467.51 467
13468.61 494
13469.70 509
13470.80 497
13471.90 501
13472.99 482
13474.09 508
13475.18 468
13476.28 492
13477.38 491
13478.47 492
13479.57 471
13480.67 483
13481.76 500
13482.86 482
13483.96 513
13485.05 490
13486.15 503
13487.25 527
13488.34 492
13489.44 521
13490.54 520
13491.63 538
13492.73 523
13493.83 525
13494.93 531
13496.02 539
13497.12 571
13498.22 597
13499.31 579
13500.41 592
13501.51 585
13502.61 598
13503.70 584
13504.80 605
13505.90 584
13507.00 583
13508.09 577
13509.19 518
13510.29 514
13511.39 509
13512.49 550
13513.58 521
13514.68 515
13515.78 512
13516.88 484
13517.98 487
13519.07 496
13520.17 520
13521.27 495
13522.37 499
13523.47 483
13524.57 463
13525.66 450
13526.76 472
13527.86 471
13528.96 451
13530.06 435
13531.16 445
13532.25 426
13533.35 429
13534.45 473
13535.55 436
13536.65 495
13537.75 454
13538.85 435
13539.95 425
13541.05 379
13542.14 437
13543.24 417
13544.34 411
13545.44 406
13546.54 377
13547.64 397
13548.74 392
13549.84 379
13550.94 411
13552.04 409
13553.14 395
13554.24 431
13555.34 399
13556.44 366
13557.54 399
13558.64 413
13559.74 417
13560.84 408
13561.94 409
13563.04 387
13564.13 392
13565.23 375
13566.34 387
13567.44 402
13568.54 386
13569.64 379
13570.74 422
13571.84 412
13572.94 412
13574.04 433
13575.14 405
13576.24 408
13577.34 391
13578.44 391
13579.54 388
13580.64 372
13581.74 391
13582.84 387
13583.94 385
13585.04 359
13586.14 401
13587.24 388
13588.35 382
13589.45 390
13590.55 379
13591.65 380
13592.75 376
13593.85 398
13594.95 410
13596.05 376
13597.15 410
13598.26 393
13599.36 373
13600.46 373
13601.56 409
13602.66 401
13603.76 402
13604.86 377
13605.97 417
13607.07 406
13608.17 391
13609.27 388
13610.37 384
13611.47 375
13612.58 384
13613.68 364
13614.78 387
13615.88 402
13616.98 396
13618.09 410
13619.19 374
13620.29 395
13621.39 393
13622.50 389
13623.60 376
13624.70 430
13625.80 401
13626.91 373
13628.01 364
13629.11 372
13630.21 386
13631.32 385
13632.42 380
13633.52 406
13634.62 394
13635.73 379
13636.83 371
13637.93 379
13639.04 392
13640.14 375
13641.24 376
13642.35 401
13643.45 372
13644.55 393
13645.65 381
13646.76 367
13647.86 407
13648.96 362
13650.07 388
13651.17 356
13652.28 379
13653.38 402
13654.48 399
13655.59 390
13656.69 407
13657.79 402
13658.90 377
13660.00 372
13661.11 393
13662.21 395
13663.31 383
13664.42 380
13665.52 381
13666.63 397
13667.73 390
13668.83 388
13669.94 389
13671.04 400
13672.15 398
13673.25 395
13674.36 420
13675.46 400
13676.56 392
13677.67 425
13678.77 415
13679.88 405
13680.98 398
13682.09 384
13683.19 385
13684.30 369
13685.40 382
13686.51 389
13687.61 390
13688.72 421
13689.82 426
13690.93 411
13692.03 397
13693.14 409
13694.24 413
13695.35 436
13696.45 393
13697.56 413
13698.66 418
13699.77 405
13700.87 397
13701.98 410
13703.09 394
13704.19 428
13705.30 429
13706.40 442
13707.51 420
13708.61 428
13709.72 397
13710.83 426
13711.93 465
13713.04 472
13714.14 443
13715.25 452
13716.36 438
13717.46 452
13718.57 467
13719.67 450
13720.78 461
13721.89 452
13722.99 481
13724.10 472
13725.21 446
13726.31 484
13727.42 476
13728.53 461
13729.63 467
13730.74 490
13731.85 453
13732.95 458
13734.06 461
13735.17 490
13736.27 529
13737.38 499
13738.49 486
13739.59 512
13740.70 503
13741.81 499
13742.92 509
13744.02 498
13745.13 497
13746.24 529
13747.35 541
13748.45 543
13749.56 563
13750.67 567
13751.78 581
13752.88 573
13753.99 608
13755.10 625
13756.21 645
13757.31 638
13758.42 693
13759.53 664
13760.64 679
13761.75 695
13762.85 671
13763.96 725
13765.07 735
13766.18 706
13767.29 681
13768.39 719
13769.50 695
13770.61 719
13771.72 644
13772.83 668
13773.94 670
13775.04 655
13776.15 649
13777.26 598
13778.37 601
13779.48 619
13780.59 620
13781.70 553
13782.80 496
13783.91 535
13785.02 529
13786.13 503
13787.24 489
13788.35 446
13789.46 461
13790.57 471
13791.68 445
13792.79 436
13793.90 421
13795.00 415
13796.11 434
13797.22 429
13798.33 390
13799.44 397
13800.55 431
13801.66 414
13802.77 372
13803.88 360
13804.99 427
13806.10 405
13807.21 394
13808.32 421
13809.43 413
13810.54 375
13811.65 401
13812.76 396
13813.87 384
13814.98 386
13816.09 400
13817.20 375
13818.31 385
13819.42 371
13820.53 380
13821.64 355
13822.75 374
13823.86 395
13824.97 389
13826.08 381
13827.19 369
13828.30 413
13829.41 409
13830.53 415
13831.64 401
13832.75 401
13833.86 399
13834.97 361
13836.08 368
13837.19 383
13838.30 440
13839.41 397
13840.52 402
13841.64 403
13842.75 392
13843.86 395
13844.97 413
13846.08 382
13847.19 384
13848.30 406
13849.41 414
13850.53 402
13851.64 394
13852.75 377
13853.86 404
13854.97 385
13856.08 410
13857.20 417
13858.31 437
13859.42 384
13860.53 394
13861.64 392
13862.76 383
13863.87 378
13864.98 397
13866.09 413
13867.20 403
13868.32 404
13869.43 414
13870.54 380
13871.65 402
13872.77 411
13873.88 399
13874.99 403
13876.10 393
13877.22 378
13878.33 414
13879.44 398
13880.55 400
13881.67 390
13882.78 418
13883.89 390
13885.01 411
13886.12 409
13887.23 389
13888.34 409
13889.46 420
13890.57 452
13891.68 406
13892.80 415
13893.91 425
13895.02 425
13896.14 387
13897.25 418
13898.36 398
13899.48 414
13900.59 424
13901.70 420
13902.82 428
13903.93 413
13905.05 417
13906.16 394
13907.27 406
13908.39 381
13909.50 357
13910.61 370
13911.73 403
13912.84 373
13913.96 360
13915.07 362
13916.19 373
13917.30 336
13918.41 371
13919.53 365
13920.64 379
13921.76 381
13922.87 347
13923.99 355
13925.10 363
13926.21 376
13927.33 378
13928.44 381
13929.56 362
13930.67 367
13931.79 361
13932.90 327
13934.02 340
13935.13 359
13936.25 366
13937.36 353
13938.48 332
13939.59 350
13940.71 340
13941.82 367
13942.94 335
13944.05 324
13945.17 324
13946.28 343
13947.40 343
13948.52 324
13949.63 360
13950.75 340
13951.86 333
13952.98 356
13954.09 325
13955.21 366
13956.32 341
13957.44 348
13958.56 361
13959.67 355
13960.79 353
13961.90 342
13963.02 332
13964.14 338
13965.25 342
13966.37 343
13967.48 343
13968.60 323
13969.72 347
13970.83 341
13971.95 360
13973.07 341
13974.18 337
13975.30 358
13976.42 356
13977.53 324
13978.65 332
13979.77 341
13980.88 357
13982.00 343
13983.12 347
13984.23 336
13985.35 365
13986.47 344
13987.58 368
13988.70 344
13989.82 345
13990.94 326
13992.05 363
13993.17 344
13994.29 355
13995.40 372
13996.52 334
13997.64 348
13998.76 336
13999.87 332
14000.99 353
14002.11 325
14003.23 356
14004.35 353
14005.46 322
14006.58 349
14007.70 350
14008.82 379
14009.93 362
14011.05 356
14012.17 362
14013.29 350
14014.41 349
14015.52 347
14016.64 350
14017.76 377
14018.88 379
14020.00 363
14021.12 369
14022.23 330
14023.35 359
14024.47 330
14025.59 357
14026.71 343
14027.83 360
14028.95 388
14030.06 384
14031.18 377
14032.30 377
14033.42 396
14034.54 394
14035.66 385
14036.78 396
14037.90 389
14039.02 374
14040.14 376
14041.25 374
14042.37 382
14043.49 386
14044.61 358
14045.73 411
14046.85 381
14047.97 378
14049.09 403
14050.21 412
14051.33 376
14052.45 398
14053.57 398
14054.69 377
14055.81 412
14056.93 392
14058.05 374
14059.17 393
14060.29 370
14061.41 393
14062.53 406
14063.65 419
14064.77 390
14065.89 396
14067.01 424
14068.13 429
14069.25 462
14070.37 434
14071.49 428
14072.61 434
14073.73 458
14074.85 437
14075.97 474
14077.09 426
14078.21 436
14079.33 432
14080.45 406
14081.57 444
14082.69 458
14083.82 455
14084.94 459
14086.06 429
14087.18 428
14088.30 437
14089.42 419
14090.54 458
14091.66 439
14092.78 402
14093.91 406
14095.03 424
14096.15 444
14097.27 443
14098.39 407
14099.51 429
14100.63 440
14101.76 443
14102.88 419
14104.00 433
14105.12 436
14106.24 422
14107.36 404
14108.49 421
14109.61 398
14110.73 397
14111.85 378
14112.97 367
14114.10 396
14115.22 373
14116.34 391
14117.46 399
14118.58 382
14119.71 387
14120.83 380
14121.95 381
14123.07 381
14124.20 382
14125.32 364
14126.44 380
14127.56 392
14128.69 362
14129.81 350
14130.93 360
14132.06 353
14133.18 353
14134.30 358
14135.42 362
14136.55 383
14137.67 364
14138.79 370
14139.92 390
14141.04 350
14142.16 352
14143.29 366
14144.41 380
14145.53 338
14146.66 351
14147.78 343
14148.90 345
14150.03 356
14151.15 342
14152.27 336
14153.40 361
14154.52 343
14155.64 348
14156.77 354
14157.89 353
14159.02 364
14160.14 357
14161.26 331
14162.39 339
14163.51 340
14164.64 339
14165.76 319
14166.88 343
14168.01 359
14169.13 349
14170.26 348
14171.38 354
14172.51 348
14173.63 328
14174.75 368
14175.88 345
14177.00 325
14178.13 323
14179.25 336
14180.38 341
14181.50 334
14182.63 333
14183.75 337
14184.88 332
14186.00 334
14187.13 358
14188.25 337
14189.38 303
14190.50 325
14191.63 316
14192.75 333
14193.88 338
14195.00 315
14196.13 331
14197.25 325
14198.38 331
14199.50 335
14200.63 323
14201.76 344
14202.88 341
14204.01 369
14205.13 304
14206.26 330
14207.38 338
14208.51 337
14209.64 344
14210.76 309
14211.89 311
14213.01 300
14214.14 309
14215.27 327
14216.39 310
14217.52 313
14218.64 336
14219.77 313
14220.90 313
14222.02 312
14223.15 314
14224.28 324
14225.40 324
14226.53 317
14227.66 300
14228.78 316
14229.91 320
14231.04 327
14232.16 320
14233.29 318
14234.42 296
14235.54 320
14236.67 328
14237.80 314
14238.92 302
14240.05 318
14241.18 321
14242.31 319
14243.43 315
14244.56 321
14245.69 309
14246.82 317
14247.94 316
14249.07 323
14250.20 302
14251.33 306
14252.45 319
14253.58 291
14254.71 282
14255.84 302
14256.96 307
14258.09 319
14259.22 288
14260.35 292
14261.47 295
14262.60 295
14263.73 288
14264.86 267
14265.99 269
14267.12 283
14268.24 278
14269.37 267
14270.50 272
14271.63 300
14272.76 283
14273.89 267
14275.01 268
14276.14 285
14277.27 273
14278.40 293
14279.53 275
14280.66 270
14281.79 281
14282.91 293
14284.04 266
14285.17 281
14286.30 275
14287.43 267
14288.56 278
14289.69 263
14290.82 271
14291.95 277
14293.08 277
14294.20 275
14295.33 292
14296.46 272
14297.59 272
14298.72 286
14299.85 261
14300.98 246
14302.11 268
14303.24 272
14304.37 263
14305.50 271
14306.63 274
14307.76 279
14308.89 283
14310.02 300
14311.15 293
14312.28 296
14313.41 266
14314.54 272
14315.67 282
14316.80 290
14317.93 281
14319.06 280
14320.19 282
14321.32 276
14322.45 280
14323.58 263
14324.71 271
14325.84 285
14326.97 280
14328.10 270
14329.23 272
14330.36 258
14331.49 262
14332.62 252
14333.76 257
14334.89 269
14336.02 270
14337.15 268
14338.28 263
14339.41 272
14340.54 251
14341.67 253
14342.80 259
14343.93 280
14345.07 271
14346.20 244
14347.33 265
14348.46 283
14349.59 269
14350.72 280
14351.85 256
14352.99 262
14354.12 267
14355.25 265
14356.38 276
14357.51 252
14358.64 264
14359.78 289
14360.91 272
14362.04 252
14363.17 272
14364.30 290
14365.44 281
14366.57 270
14367.70 244
14368.83 260
14369.96 285
14371.10 242
14372.23 232
14373.36 240
14374.49 254
14375.63 276
14376.76 284
14377.89 249
14379.02 244
14380.16 249
14381.29 274
14382.42 243
14383.55 232
14384.69 250
14385.82 260
14386.95 280
14388.09 263
14389.22 253
14390.35 243
14391.49 270
14392.62 282
14393.75 274
14394.89 226
14396.02 267
14397.15 289
14398.28 270
14399.42 266
14400.55 272
14401.69 270
14402.82 256
14403.95 261
14405.09 268
14406.22 239
14407.35 263
14408.49 271
14409.62 264
14410.75 261
14411.89 264
14413.02 291
14414.16 296
14415.29 294
14416.42 291
14417.56 268
14418.69 259
14419.83 268
14420.96 261
14422.10 273
14423.23 269
14424.36 272
14425.50 269
14426.63 283
14427.77 260
14428.90 262
14430.04 270
14431.17 303
14432.31 281
14433.44 271
14434.58 256
14435.71 276
14436.85 272
14437.98 258
14439.12 285
14440.25 270
14441.39 279
14442.52 294
14443.66 272
14444.79 290
14445.93 294
14447.06 298
14448.20 278
14449.33 276
14450.47 295
14451.60 283
14452.74 288
14453.87 260
14455.01 278
14456.14 281
14457.28 279
14458.42 288
14459.55 301
14460.69 261
14461.82 266
14462.96 261
14464.10 287
14465.23 295
14466.37 283
14467.50 271
14468.64 258
14469.78 286
14470.91 280
14472.05 296
14473.18 281
14474.32 300
14475.46 299
14476.59 312
14477.73 268
14478.87 260
14480.00 273
14481.14 288
14482.28 266
14483.41 293
14484.55 272
14485.69 253
14486.82 264
14487.96 282
14489.10 242
14490.23 295
14491.37 281
14492.51 311
14493.65 282
14494.78 284
14495.92 270
14497.06 291
14498.19 276
14499.33 270
14500.47 268
14501.61 242
14502.74 278
14503.88 267
14505.02 277
14506.16 291
14507.29 288
14508.43 282
14509.57 304
14510.71 275
14511.85 258
14512.98 258
14514.12 265
14515.26 262
14516.40 267
14517.54 266
14518.67 271
14519.81 271
14520.95 233
14522.09 267
14523.23 255
14524.36 276
14525.50 281
14526.64 266
14527.78 252
14528.92 272
14530.06 284
14531.19 287
14532.33 259
14533.47 262
14534.61 253
14535.75 286
14536.89 269
14538.03 267
14539.17 256
14540.31 268
14541.44 269
14542.58 292
14543.72 271
14544.86 282
14546.00 265
14547.14 283
14548.28 288
14549.42 292
14550.56 278
14551.70 273
14552.84 279
14553.98 272
14555.12 273
14556.25 278
14557.39 285
14558.53 291
14559.67 276
14560.81 293
14561.95 310
14563.09 296
14564.23 284
14565.37 256
14566.51 260
14567.65 302
14568.79 288
14569.93 293
14571.07 297
14572.21 288
14573.35 296
14574.49 295
14575.63 317
14576.77 302
14577.92 305
14579.06 318
14580.20 308
14581.34 293
14582.48 321
14583.62 309
14584.76 324
14585.90 302
14587.04 316
14588.18 313
14589.32 298
14590.46 320
14591.60 333
14592.74 312
14593.89 296
14595.03 321
14596.17 317
14597.31 299
14598.45 325
14599.59 323
14600.73 323
14601.87 331
14603.02 322
14604.16 309
14605.30 334
14606.44 326
14607.58 326
14608.72 325
14609.86 331
14611.01 327
14612.15 352
14613.29 337
14614.43 353
14615.57 346
14616.72 340
14617.86 345
14619.00 352
14620.14 337
14621.28 348
14622.43 369
14623.57 366
14624.71 370
14625.85 370
14627.00 391
14628.14 399
14629.28 400
14630.42 408
14631.56 436
14632.71 422
14633.85 407
14634.99 403
14636.14 411
14637.28 411
14638.42 409
14639.56 380
14640.71 407
14641.85 412
14642.99 396
14644.14 378
14645.28 342
14646.42 321
14647.56 316
14648.71 322
14649.85 301
14650.99 310
14652.14 306
14653.28 294
14654.42 274
14655.57 313
14656.71 327
14657.85 284
14659.00 306
14660.14 311
14661.29 288
14662.43 285
14663.57 299
14664.72 295
14665.86 249
14667.00 301
14668.15 303
14669.29 278
14670.44 284
14671.58 274
14672.73 273
14673.87 258
14675.01 255
14676.16 267
14677.30 258
14678.45 264
14679.59 285
14680.74 268
14681.88 238
14683.02 270
14684.17 284
14685.31 245
14686.46 266
14687.60 267
14688.75 253
14689.89 259
14691.04 255
14692.18 245
14693.33 260
14694.47 253
14695.62 285
14696.76 263
14697.91 268
14699.05 254
14700.20 257
14701.34 258
14702.49 256
14703.63 247
14704.78 239
14705.92 241
14707.07 249
14708.22 244
14709.36 239
14710.51 259
14711.65 240
14712.80 269
14713.94 244
14715.09 262
14716.23 236
14717.38 231
14718.53 257
14719.67 264
14720.82 247
14721.96 269
14723.11 279
14724.26 260
14725.40 258
14726.55 240
14727.70 263
14728.84 257
14729.99 268
14731.13 269
14732.28 260
14733.43 264
14734.57 263
14735.72 268
14736.87 272
14738.01 264
14739.16 262
14740.31 248
14741.45 265
14742.60 243
14743.75 258
14744.89 263
14746.04 240
14747.19 242
14748.34 238
14749.48 262
14750.63 247
14751.78 273
14752.92 244
14754.07 273
14755.22 261
14756.37 257
14757.51 231
14758.66 236
14759.81 247
14760.96 249
14762.10 261
14763.25 243
14764.40 270
14765.55 258
14766.70 252
14767.84 242
14768.99 252
14770.14 252
14771.29 241
14772.43 241
14773.58 231
14774.73 216
14775.88 239
14777.03 231
14778.18 235
14779.32 236
14780.47 238
14781.62 223
14782.77 238
14783.92 224
14785.07 229
14786.21 234
14787.36 243
14788.51 238
14789.66 226
14790.81 231
14791.96 211
14793.11 247
14794.26 215
14795.40 232
14796.55 248
14797.70 241
14798.85 211
14800.00 239
14801.15 239
14802.30 252
14803.45 225
14804.60 232
14805.75 225
14806.90 218
14808.05 230
14809.19 226
14810.34 219
14811.49 228
14812.64 230
14813.79 229
14814.94 234
14816.09 221
14817.24 215
14818.39 216
14819.54 226
14820.69 219
14821.84 215
14822.99 223
14824.14 213
14825.29 213
14826.44 185
14827.59 208
14828.74 231
14829.89 220
14831.04 212
14832.19 218
14833.34 223
14834.49 234
14835.64 201
14836.79 204
14837.95 199
14839.10 223
14840.25 204
14841.40 208
14842.55 199
14843.70 211
14844.85 212
14846.00 211
14847.15 201
14848.30 223
14849.45 183
14850.60 202
14851.76 214
14852.91 224
14854.06 209
14855.21 216
14856.36 228
14857.51 202
14858.66 210
14859.81 200
14860.97 202
14862.12 230
14863.27 221
14864.42 222
14865.57 215
14866.72 208
14867.88 197
14869.03 204
14870.18 220
14871.33 209
14872.48 223
14873.64 228
14874.79 223
14875.94 208
14877.09 212
14878.24 216
14879.40 188
14880.55 194
14881.70 195
14882.85 223
14884.00 214
14885.16 197
14886.31 213
14887.46 212
14888.61 212
14889.77 227
14890.92 205
14892.07 180
14893.23 198
14894.38 219
14895.53 217
14896.68 219
14897.84 188
14898.99 225
14900.14 222
14901.30 199
14902.45 196
14903.60 205
14904.75 216
14905.91 206
14907.06 223
14908.21 201
14909.37 218
14910.52 216
14911.67 199
14912.83 201
14913.98 195
14915.14 223
14916.29 212
14917.44 227
14918.60 191
14919.75 211
14920.90 211
14922.06 224
14923.21 214
14924.37 210
14925.52 203
14926.67 207
14927.83 230
14928.98 208
14930.14 209
14931.29 190
14932.44 224
14933.60 233
14934.75 210
14935.91 216
14937.06 206
14938.22 209
14939.37 214
14940.52 205
14941.68 189
14942.83 218
14943.99 195
14945.14 209
14946.30 198
14947.45 189
14948.61 203
14949.76 201
14950.92 190
14952.07 193
14953.23 194
14954.38 207
14955.54 229
14956.69 209
14957.85 215
14959.00 215
14960.16 201
14961.31 219
14962.47 191
14963.62 213
14964.78 236
14965.94 197
14967.09 219
14968.25 184
14969.40 188
14970.56 210
14971.71 200
14972.87 217
14974.03 219
14975.18 199
14976.34 207
14977.49 194
14978.65 201
14979.81 213
14980.96 195
14982.12 221
14983.27 205
14984.43 209
14985.59 188
14986.74 194
14987.90 180
14989.06 182
14990.21 202
14991.37 216
14992.53 223
14993.68 208
14994.84 196
14996.00 202
14997.15 194
14998.31 213
14999.47 220
15000.62 205
15001.78 198
15002.94 215
15004.09 196
15005.25 188
15006.41 189
15007.56 191
15008.72 206
15009.88 221
15011.04 221
15012.19 224
15013.35 212
15014.51 198
15015.67 184
15016.82 213
15017.98 206
15019.14 204
15020.30 214
15021.45 208
15022.61 197
15023.77 205
15024.93 204
15026.08 215
15027.24 221
15028.40 203
15029.56 198
15030.72 215
15031.87 196
15033.03 198
15034.19 183
15035.35 217
15036.51 192
15037.67 208
15038.82 214
15039.98 186
15041.14 185
15042.30 212
15043.46 191
15044.62 218
15045.78 210
15046.93 204
15048.09 208
15049.25 192
15050.41 209
15051.57 195
15052.73 212
15053.89 196
15055.05 210
15056.20 201
15057.36 190
15058.52 163
15059.68 180
15060.84 208
15062.00 212
15063.16 196
15064.32 189
15065.48 201
15066.64 197
15067.80 191
15068.96 198
15070.12 201
15071.28 204
15072.44 221
15073.60 209
15074.76 212
15075.91 200
15077.07 201
15078.23 197
15079.39 221
15080.55 181
15081.71 198
15082.87 201
15084.03 210
15085.19 220
15086.35 214
15087.51 217
15088.68 196
15089.84 229
15091.00 213
15092.16 207
15093.32 180
15094.48 229
15095.64 199
15096.80 177
15097.96 199
15099.12 192
15100.28 204
15101.44 201
15102.60 198
15103.76 198
15104.92 191
15106.08 190
15107.25 205
15108.41 188
15109.57 173
15110.73 212
15111.89 189
15113.05 209
15114.21 186
15115.37 203
15116.54 198
15117.70 209
15118.86 219
15120.02 222
15121.18 214
15122.34 210
15123.50 201
15124.67 217
15125.83 176
15126.99 198
15128.15 200
15129.31 221
15130.47 215
15131.64 208
15132.80 206
15133.96 205
15135.12 209
15136.28 201
15137.45 215
15138.61 196
15139.77 226
15140.93 210
15142.10 221
15143.26 205
15144.42 198
15145.58 219
15146.75 195
15147.91 219
15149.07 175
15150.23 194
15151.40 218
15152.56 245
15153.72 203
15154.88 200
15156.05 214
15157.21 226
15158.37 204
15159.54 213
15160.70 202
15161.86 201
15163.03 220
15164.19 232
15165.35 246
15166.52 217
15167.68 234
15168.84 228
15170.01 219
15171.17 209
15172.33 220
15173.50 212
15174.66 229
15175.82 218
15176.99 227
15178.15 242
15179.31 215
15180.48 204
15181.64 210
15182.81 210
15183.97 228
15185.13 234
15186.30 240
15187.46 219
15188.63 239
15189.79 221
15190.95 217
15192.12 228
15193.28 218
15194.45 221
15195.61 232
15196.78 215
15197.94 225
15199.10 225
15200.27 224
15201.43 231
15202.60 214
15203.76 213
15204.93 219
15206.09 195
15207.26 210
15208.42 221
15209.59 222
15210.75 215
15211.92 210
15213.08 235
15214.25 229
15215.41 218
15216.58 217
15217.74 235
15218.91 228
15220.07 223
15221.24 206
15222.40 221
15223.57 219
15224.74 229
15225.90 223
15227.07 220
15228.23 217
15229.40 241
15230.56 239
15231.73 214
15232.89 215
15234.06 235
15235.23 237
15236.39 242
15237.56 234
15238.72 220
15239.89 252
15241.06 245
15242.22 251
15243.39 225
15244.56 219
15245.72 237
15246.89 237
15248.05 218
15249.22 229
15250.39 212
15251.55 213
15252.72 206
15253.89 225
15255.05 197
15256.22 213
15257.39 204
15258.55 209
15259.72 219
15260.89 203
15262.05 208
15263.22 205
15264.39 204
15265.56 188
15266.72 204
15267.89 230
15269.06 236
15270.22 235
15271.39 225
15272.56 207
15273.73 208
15274.89 217
15276.06 206
15277.23 222
15278.40 211
15279.56 219
15280.73 220
15281.90 223
15283.07 210
15284.23 199
15285.40 211
15286.57 224
15287.74 213
15288.91 225
15290.07 220
15291.24 245
15292.41 216
15293.58 205
15294.75 220
15295.92 212
15297.08 238
15298.25 235
15299.42 228
15300.59 213
15301.76 216
15302.93 196
15304.09 218
15305.26 230
15306.43 215
15307.60 217
15308.77 207
15309.94 233
15311.11 216
15312.28 218
15313.44 232
15314.61 231
15315.78 216
15316.95 197
15318.12 229
15319.29 214
15320.46 221
15321.63 207
15322.80 218
15323.97 233
15325.14 225
15326.30 192
15327.47 216
15328.64 232
15329.81 234
15330.98 214
15332.15 208
15333.32 225
15334.49 224
15335.66 209
15336.83 225
15338.00 214
15339.17 216
15340.34 225
15341.51 230
15342.68 232
15343.85 216
15345.02 213
15346.19 216
15347.36 221
15348.53 219
15349.70 211
15350.87 230
15352.04 251
15353.21 221
15354.38 243
15355.55 222
15356.72 226
15357.90 240
15359.07 231
15360.24 224
15361.41 228
15362.58 243
15363.75 231
15364.92 241
15366.09 239
15367.26 251
15368.43 252
15369.60 222
15370.77 222
15371.95 247
15373.12 222
15374.29 221
15375.46 223
15376.63 244
15377.80 228
15378.97 230
15380.15 257
15381.32 241
15382.49 237
15383.66 228
15384.83 238
15386.00 220
15387.17 220
15388.35 222
15389.52 221
15390.69 226
15391.86 232
15393.03 233
15394.21 207
15395.38 257
15396.55 238
15397.72 222
15398.89 219
15400.07 237
15401.24 219
15402.41 221
15403.58 224
15404.76 209
15405.93 211
15407.10 209
15408.27 207
15409.45 209
15410.62 229
15411.79 202
15412.96 209
15414.14 230
15415.31 204
15416.48 208
15417.66 225
15418.83 214
15420.00 206
15421.17 211
15422.35 207
15423.52 217
15424.69 214
15425.87 187
15427.04 208
15428.21 213
15429.39 217
15430.56 212
15431.73 201
15432.91 209
15434.08 194
15435.25 229
15436.43 214
15437.60 217
15438.77 197
15439.95 198
15441.12 188
15442.30 185
15443.47 186
15444.64 201
15445.82 202
15446.99 204
15448.17 237
15449.34 213
15450.51 210
15451.69 214
15452.86 193
15454.04 190
15455.21 216
15456.39 208
15457.56 201
15458.73 218
15459.91 216
15461.08 213
15462.26 215
15463.43 204
15464.61 206
15465.78 195
15466.96 215
15468.13 216
15469.31 223
15470.48 206
15471.66 200
15472.83 221
15474.01 198
15475.18 200
15476.36 196
15477.53 203
15478.71 219
15479.88 216
15481.06 216
15482.23 203
15483.41 192
15484.58 217
15485.76 216
15486.93 219
15488.11 196
15489.29 192
15490.46 201
15491.64 210
15492.81 209
15493.99 196
15495.16 171
15496.34 206
15497.52 184
15498.69 189
15499.87 203
15501.04 197
15502.22 223
15503.40 197
15504.57 205
15505.75 203
15506.92 224
15508.10 200
15509.28 192
15510.45 224
15511.63 204
15512.81 223
15513.98 191
15515.16 222
15516.34 197
15517.51 177
15518.69 204
15519.87 204
15521.04 204
15522.22 212
15523.40 213
15524.57 236
15525.75 207
15526.93 189
15528.11 192
15529.28 194
15530.46 182
15531.64 203
15532.81 230
15533.99 215
15535.17 193
15536.35 185
15537.52 208
15538.70 210
15539.88 206
15541.06 192
15542.23 208
15543.41 209
15544.59 217
15545.77 212
15546.95 201
15548.12 208
15549.30 199
15550.48 201
15551.66 202
15552.83 218
15554.01 222
15555.19 191
15556.37 207
15557.55 214
15558.73 223
15559.90 213
15561.08 214
15562.26 225
15563.44 232
15564.62 219
15565.80 195
15566.97 209
15568.15 224
15569.33 224
15570.51 210
15571.69 200
15572.87 195
15574.05 213
15575.23 225
15576.40 214
15577.58 209
15578.76 212
15579.94 241
15581.12 207
15582.30 210
15583.48 200
15584.66 197
15585.84 219
15587.02 226
15588.20 202
15589.38 204
15590.56 229
15591.73 230
15592.91 219
15594.09 222
15595.27 214
15596.45 221
15597.63 231
15598.81 234
15599.99 213
15601.17 200
15602.35 218
15603.53 243
15604.71 237
15605.89 211
15607.07 217
15608.25 227
15609.43 237
15610.61 215
15611.79 206
15612.97 219
15614.15 237
15615.33 243
15616.51 224
15617.69 221
15618.88 209
15620.06 220
15621.24 230
15622.42 212
15623.60 238
15624.78 250
15625.96 246
15627.14 229
15628.32 233
15629.50 221
15630.68 225
15631.86 234
15633.05 236
15634.23 234
15635.41 207
15636.59 239
15637.77 233
15638.95 215
15640.13 240
15641.31 244
15642.50 243
15643.68 228
15644.86 252
15646.04 250
15647.22 234
15648.40 239
15649.58 251
15650.77 258
15651.95 250
15653.13 250
15654.31 227
15655.49 238
15656.68 228
15657.86 260
15659.04 232
15660.22 238
15661.40 255
15662.59 242
15663.77 228
15664.95 231
15666.13 243
15667.32 257
15668.50 263
15669.68 239
15670.86 235
15672.05 226
15673.23 247
15674.41 231
15675.59 214
15676.78 236
15677.96 244
15679.14 238
15680.32 245
15681.51 225
15682.69 253
15683.87 253
15685.06 254
15686.24 223
15687.42 222
15688.61 226
15689.79 232
15690.97 222
15692.16 211
15693.34 246
15694.52 235
15695.71 239
15696.89 231
15698.07 194
15699.26 223
15700.44 222
15701.62 236
15702.81 247
15703.99 228
15705.17 255
15706.36 245
15707.54 210
15708.73 222
15709.91 219
15711.09 229
15712.28 250
15713.46 226
15714.65 237
15715.83 234
15717.02 223
15718.20 237
15719.38 244
15720.57 254
15721.75 240
15722.94 252
15724.12 238
15725.31 219
15726.49 220
15727.68 232
15728.86 241
15730.04 250
15731.23 237
15732.41 251
15733.60 252
15734.78 237
15735.97 224
15737.15 222
15738.34 263
15739.52 239
15740.71 235
15741.89 229
15743.08 241
15744.27 240
15745.45 228
15746.64 249
15747.82 250
15749.01 250
15750.19 258
15751.38 273
15752.56 263
15753.75 253
15754.93 259
15756.12 269
15757.31 278
15758.49 277
15759.68 266
15760.86 261
15762.05 246
15763.24 239
15764.42 261
15765.61 265
15766.79 279
15767.98 256
15769.17 258
15770.35 268
15771.54 269
15772.72 226
15773.91 238
15775.10 255
15776.28 247
15777.47 266
15778.66 264
15779.84 263
15781.03 252
15782.22 248
15783.40 234
15784.59 277
15785.78 262
15786.96 247
15788.15 256
15789.34 265
15790.53 236
15791.71 245
15792.90 247
15794.09 233
15795.27 233
15796.46 243
15797.65 223
15798.84 255
15800.02 233
15801.21 254
15802.40 234
15803.59 217
15804.77 226
15805.96 227
15807.15 227
15808.34 233
15809.52 240
15810.71 223
15811.90 227
15813.09 232
15814.28 222
15815.46 194
15816.65 206
15817.84 238
15819.03 234
15820.22 217
15821.40 192
15822.59 215
15823.78 233
15824.97 219
15826.16 208
15827.35 227
15828.53 225
15829.72 220
15830.91 206
15832.10 207
15833.29 235
15834.48 218
15835.67 240
15836.85 223
15838.04 217
15839.23 222
15840.42 224
15841.61 212
15842.80 220
15843.99 223
15845.18 221
15846.37 245
15847.55 243
15848.74 238
15849.93 236
15851.12 209
15852.31 220
15853.50 216
15854.69 227
15855.88 213
15857.07 226
15858.26 223
15859.45 232
15860.64 223
15861.83 213
15863.02 227
15864.21 234
15865.40 241
15866.59 231
15867.78 225
15868.97 231
15870.16 236
15871.35 233
15872.54 242
15873.73 235
15874.92 233
15876.11 241
15877.30 227
15878.49 237
15879.68 241
15880.87 266
15882.06 221
15883.25 219
15884.44 216
15885.63 218
15886.82 241
15888.01 230
15889.20 222
15890.39 236
15891.59 252
15892.78 269
15893.97 254
15895.16 243
15896.35 245
15897.54 236
15898.73 250
15899.92 250
15901.11 241
15902.30 262
15903.50 240
15904.69 239
15905.88 250
15907.07 244
15908.26 246
15909.45 278
15910.64 257
15911.84 249
15913.03 252
15914.22 266
15915.41 251
15916.60 243
15917.79 259
15918.99 236
15920.18 254
15921.37 270
15922.56 260
15923.75 242
15924.95 241
15926.14 252
15927.33 283
15928.52 248
15929.71 253
15930.91 268
15932.10 253
15933.29 265
15934.48 258
15935.68 274
15936.87 301
15938.06 256
15939.25 252
15940.45 252
15941.64 254
15942.83 242
15944.03 255
15945.22 222
15946.41 247
15947.60 253
15948.80 239
15949.99 233
15951.18 235
15952.38 235
15953.57 228
15954.76 215
15955.96 217
15957.15 244
15958.34 213
15959.54 213
15960.73 222
15961.92 198
15963.12 192
15964.31 222
15965.50 225
15966.70 225
15967.89 227
15969.08 196
15970.28 208
15971.47 186
15972.67 199
15973.86 200
15975.05 213
15976.25 194
15977.44 196
15978.64 222
15979.83 204
15981.02 195
15982.22 209
15983.41 213
15984.61 206
15985.80 193
15987.00 207
15988.19 165
15989.38 210
15990.58 202
15991.77 193
15992.97 214
15994.16 225
15995.36 226
15996.55 200
15997.75 191
15998.94 205
16000.14 215
16001.33 204
16002.53 199
16003.72 173
16004.92 163
16006.11 186
16007.31 208
16008.50 187
16009.70 181
16010.89 215
16012.09 193
16013.28 189
16014.48 171
16015.67 173
16016.87 192
16018.07 198
16019.26 208
16020.46 207
16021.65 196
16022.85 208
16024.04 193
16025.24 197
16026.44 186
16027.63 199
16028.83 198
16030.02 196
16031.22 189
16032.42 176
16033.61 182
16034.81 195
16036.00 205
16037.20 186
16038.40 185
16039.59 185
16040.79 200
16041.99 179
16043.18 176
16044.38 203
16045.58 193
16046.77 210
16047.97 204
16049.17 186
16050.36 201
16051.56 216
16052.76 190
16053.95 187
16055.15 173
16056.35 196
16057.54 191
16058.74 202
16059.94 180
16061.14 179
16062.33 182
16063.53 193
16064.73 196
16065.92 188
16067.12 167
16068.32 197
16069.52 195
16070.71 186
16071.91 190
16073.11 190
16074.31 202
16075.50 186
16076.70 189
16077.90 197
16079.10 201
16080.30 201
16081.49 202
16082.69 197
16083.89 186
16085.09 187
16086.29 191
16087.48 178
16088.68 185
16089.88 202
16091.08 187
16092.28 189
16093.48 186
16094.67 183
16095.87 175
16097.07 181
16098.27 200
16099.47 192
16100.67 199
16101.87 189
16103.06 174
16104.26 185
16105.46 195
16106.66 195
16107.86 176
16109.06 200
16110.26 185
16111.46 195
16112.66 186
16113.86 177
16115.05 199
16116.25 188
16117.45 190
16118.65 186
16119.85 184
16121.05 178
16122.25 182
16123.45 194
16124.65 164
16125.85 185
16127.05 169
16128.25 183
16129.45 181
16130.65 170
16131.85 167
16133.05 188
16134.25 176
16135.45 185
16136.65 172
16137.85 168
16139.05 192
16140.25 183
16141.45 169
16142.65 185
16143.85 175
16145.05 188
16146.25 184
16147.45 181
16148.65 199
16149.85 186
16151.05 181
16152.25 169
16153.45 175
16154.65 178
16155.85 172
16157.05 193
16158.25 189
16159.46 184
16160.66 181
16161.86 188
16163.06 191
16164.26 187
16165.46 183
16166.66 187
16167.86 191
16169.06 172
16170.27 176
16171.47 177
16172.67 185
16173.87 180
16175.07 193
16176.27 186
16177.47 183
16178.67 189
16179.88 194
16181.08 181
16182.28 168
16183.48 170
16184.68 190
16185.89 208
16187.09 184
16188.29 183
16189.49 190
16190.69 192
16191.90 171
16193.10 176
16194.30 176
16195.50 179
16196.70 206
16197.91 194
16199.11 190
16200.31 200
16201.51 198
16202.72 198
16203.92 189
16205.12 181
16206.32 182
16207.53 198
16208.73 198
16209.93 183
16211.13 186
16212.34 182
16213.54 194
16214.74 186
16215.95 190
16217.15 191
16218.35 185
16219.55 171
16220.76 174
16221.96 175
16223.16 172
16224.37 203
16225.57 191
16226.77 192
16227.98 192
16229.18 179
16230.38 188
16231.59 177
16232.79 177
16233.99 175
16235.20 177
16236.40 203
16237.61 184
16238.81 186
16240.01 172
16241.22 178
16242.42 185
16243.63 195
16244.83 190
16246.03 196
16247.24 191
16248.44 201
16249.65 190
16250.85 193
16252.05 178
16253.26 188
16254.46 197
16255.67 198
16256.87 176
16258.08 194
16259.28 195
16260.49 173
16261.69 172
16262.89 186
16264.10 204
16265.30 213
16266.51 187
16267.71 187
16268.92 174
16270.12 202
16271.33 208
16272.53 183
16273.74 194
16274.94 175
16276.15 195
16277.35 195
16278.56 205
16279.77 178
16280.97 198
16282.18 196
16283.38 191
16284.59 190
16285.79 183
16287.00 192
16288.20 191
16289.41 202
16290.61 177
16291.82 171
16293.03 184
16294.23 177
16295.44 194
16296.64 192
16297.85 188
16299.06 194
16300.26 188
16301.47 185
16302.67 192
16303.88 190
16305.09 206
16306.29 176
16307.50 188
16308.71 193
16309.91 191
16311.12 181
16312.33 192
16313.53 175
16314.74 182
16315.95 184
16317.15 200
16318.36 176
16319.57 196
16320.77 184
16321.98 191
16323.19 181
16324.39 179
16325.60 201
16326.81 193
16328.01 198
16329.22 163
16330.43 179
16331.64 178
16332.84 185
16334.05 186
16335.26 202
16336.47 184
16337.67 179
16338.88 206
16340.09 186
16341.30 176
16342.50 188
16343.71 188
16344.92 161
16346.13 164
16347.33 179
16348.54 168
16349.75 181
16350.96 165
16352.17 190
16353.37 183
16354.58 178
16355.79 178
16357.00 172
16358.21 158
16359.41 180
16360.62 185
16361.83 170
16363.04 169
16364.25 192
16365.46 195
16366.67 171
16367.87 191
16369.08 169
16370.29 166
16371.50 151
16372.71 167
16373.92 164
16375.13 179
16376.34 191
16377.54 181
16378.75 205
16379.96 178
16381.17 179
16382.38 154
16383.59 159
16384.80 163
16386.01 161
16387.22 191
16388.43 171
16389.64 177
16390.85 182
16392.05 159
16393.26 167
16394.47 167
16395.68 167
16396.89 165
16398.10 194
16399.31 173
16400.52 157
16401.73 175
16402.94 173
16404.15 152
16405.36 168
16406.57 162
16407.78 182
16408.99 182
16410.20 172
16411.41 184
16412.62 158
16413.83 167
16415.04 167
16416.25 177
16417.46 179
16418.67 175
16419.88 160
16421.10 157
16422.31 181
16423.52 174
16424.73 182
16425.94 179
16427.15 181
16428.36 165
16429.57 164
16430.78 169
16431.99 164
16433.20 159
16434.41 190
16435.63 178
16436.84 175
16438.05 180
16439.26 161
16440.47 168
16441.68 181
16442.89 184
16444.10 173
16445.32 178
16446.53 181
16447.74 190
16448.95 191
16450.16 175
16451.37 173
16452.59 173
16453.80 169
16455.01 169
16456.22 173
16457.43 177
16458.64 146
16459.86 173
16461.07 179
16462.28 172
16463.49 183
16464.70 182
16465.92 180
16467.13 172
16468.34 157
16469.55 167
16470.77 179
16471.98 168
16473.19 170
16474.40 169
16475.62 178
16476.83 176
16478.04 166
16479.25 176
16480.47 179
16481.68 185
16482.89 169
16484.11 173
16485.32 184
16486.53 183
16487.74 165
16488.96 177
16490.17 172
16491.38 174
16492.60 160
16493.81 170
16495.02 179
16496.24 163
16497.45 170
16498.66 160
16499.88 157
16501.09 173
16502.30 181
16503.52 178
16504.73 178
16505.94 168
16507.16 187
16508.37 190
16509.59 178
16510.80 166
16512.01 167
16513.23 186
16514.44 177
16515.66 155
16516.87 187
16518.08 194
16519.30 195
16520.51 172
16521.73 149
16522.94 176
16524.16 175
16525.37 188
16526.58 187
16527.80 171
16529.01 189
16530.23 206
16531.44 193
16532.66 178
16533.87 171
16535.09 182
16536.30 183
16537.52 181
16538.73 187
16539.95 195
16541.16 188
16542.38 175
16543.59 172
16544.81 186
16546.02 187
16547.24 175
16548.45 179
16549.67 185
16550.88 170
16552.10 183
16553.31 183
16554.53 207
16555.74 201
16556.96 179
16558.18 192
16559.39 177
16560.61 154
16561.82 169
16563.04 187
16564.25 169
16565.47 168
16566.69 175
16567.90 194
16569.12 176
16570.33 175
16571.55 169
16572.77 162
16573.98 180
16575.20 168
16576.41 167
16577.63 184
16578.85 163
16580.06 168
16581.28 182
16582.50 185
16583.71 181
16584.93 179
16586.15 175
16587.36 184
16588.58 185
16589.80 174
16591.01 171
16592.23 175
16593.45 168
16594.66 187
16595.88 177
16597.10 175
16598.32 168
16599.53 154
16600.75 167
16601.97 194
16603.18 201
16604.40 168
16605.62 159
16606.84 170
16608.05 165
16609.27 175
16610.49 183
16611.71 174
16612.92 187
16614.14 194
16615.36 163
16616.58 186
16617.79 197
16619.01 168
16620.23 176
16621.45 148
16622.67 180
16623.88 186
16625.10 157
16626.32 161
16627.54 171
16628.76 172
16629.97 168
16631.19 172
16632.41 171
16633.63 158
16634.85 172
16636.07 150
16637.29 159
16638.50 187
16639.72 184
16640.94 175
16642.16 161
16643.38 164
16644.60 174
16645.82 167
16647.03 149
16648.25 166
16649.47 178
16650.69 147
16651.91 162
16653.13 155
16654.35 141
16655.57 172
16656.79 160
16658.01 166
16659.23 162
16660.45 188
16661.66 180
16662.88 164
16664.10 175
16665.32 169
16666.54 166
16667.76 161
16668.98 175
16670.20 181
16671.42 186
16672.64 161
16673.86 191
16675.08 166
16676.30 165
16677.52 178
16678.74 167
16679.96 160
16681.18 151
16682.40 175
16683.62 179
16684.84 153
16686.06 160
16687.28 154
16688.50 175
16689.72 177
16690.94 159
16692.16 148
16693.39 157
16694.61 190
16695.83 173
16697.05 158
16698.27 160
16699.49 175
16700.71 169
16701.93 162
16703.15 151
16704.37 181
16705.59 164
16706.81 165
16708.04 149
16709.26 163
16710.48 181
16711.70 193
16712.92 153
16714.14 161
16715.36 176
16716.58 143
16717.81 171
16719.03 177
16720.25 168
16721.47 158
16722.69 167
16723.91 165
16725.14 145
16726.36 172
16727.58 151
16728.80 154
16730.02 171
16731.24 162
16732.47 172
16733.69 151
16734.91 133
16736.13 158
16737.36 140
16738.58 142
16739.80 166
16741.02 169
16742.24 151
16743.47 120
16744.69 150
16745.91 163
16747.13 145
16748.36 157
16749.58 185
16750.80 160
16752.02 147
16753.25 170
16754.47 157
16755.69 156
16756.92 165
16758.14 175
16759.36 158
16760.59 174
16761.81 163
16763.03 147
16764.25 147
16765.48 156
16766.70 160
16767.92 150
16769.15 174
16770.37 161
16771.59 175
16772.82 176
16774.04 147
16775.27 177
16776.49 159
16777.71 168
16778.94 182
16780.16 178
16781.38 152
16782.61 166
16783.83 173
16785.06 175
16786.28 152
16787.50 159
16788.73 164
16789.95 153
16791.18 166
16792.40 151
16793.62 177
16794.85 166
16796.07 159
16797.30 161
16798.52 155
16799.75 158
16800.97 159
16802.19 157
16803.42 145
16804.64 153
16805.87 164
16807.09 155
16808.32 155
16809.54 167
16810.77 166
16811.99 160
16813.22 166
16814.44 159
16815.67 165
16816.89 156
16818.12 162
16819.34 150
16820.57 155
16821.79 160
16823.02 167
16824.24 153
16825.47 168
16826.70 150
16827.92 146
16829.15 152
16830.37 143
16831.60 166
16832.82 155
16834.05 173
16835.27 166
16836.50 153
16837.73 145
16838.95 171
16840.18 168
16841.40 175
16842.63 201
16843.86 168
16845.08 160
16846.31 171
16847.53 180
16848.76 167
16849.99 155
16851.21 176
16852.44 171
16853.67 172
16854.89 166
16856.12 167
16857.35 189
16858.57 187
16859.80 163
16861.03 170
16862.25 156
16863.48 147
16864.71 176
16865.93 173
16867.16 161
16868.39 181
16869.61 166
16870.84 195
16872.07 173
16873.30 173
16874.52 164
16875.75 170
16876.98 194
16878.20 181
16879.43 195
16880.66 192
16881.89 183
16883.11 200
16884.34 174
16885.57 176
16886.80 178
16888.02 171
16889.25 180
16890.48 165
16891.71 160
16892.94 170
16894.16 179
16895.39 180
16896.62 162
16897.85 174
16899.08 158
16900.30 182
16901.53 193
16902.76 179
16903.99 176
16905.22 172
16906.45 166
16907.67 177
16908.90 184
16910.13 177
16911.36 190
16912.59 170
16913.82 163
16915.04 185
16916.27 179
16917.50 172
16918.73 178
16919.96 201
16921.19 189
16922.42 175
16923.65 155
16924.88 168
16926.10 163
16927.33 191
16928.56 180
16929.79 162
16931.02 152
16932.25 191
16933.48 181
16934.71 162
16935.94 161
16937.17 170
16938.40 169
16939.63 159
16940.86 133
16942.09 173
16943.32 190
16944.55 173
16945.78 194
16947.01 160
16948.24 175
16949.47 182
16950.70 195
16951.93 179
16953.16 170
16954.39 184
16955.62 193
16956.85 174
16958.08 172
16959.31 173
16960.54 168
16961.77 186
16963.00 196
16964.23 161
16965.46 178
16966.69 191
16967.92 170
16969.15 166
16970.38 170
16971.61 171
16972.84 164
16974.07 171
16975.30 176
16976.54 179
16977.77 154
16979.00 145
16980.23 162
16981.46 178
16982.69 183
16983.92 165
16985.15 164
16986.38 160
16987.62 151
16988.85 144
16990.08 154
16991.31 161
16992.54 155
16993.77 164
16995.00 181
16996.24 166
16997.47 151
16998.70 163
16999.93 172
17001.16 162
17002.39 154
17003.63 166
17004.86 175
17006.09 172
17007.32 163
17008.55 145
17009.79 161
17011.02 168
17012.25 175
17013.48 158
17014.72 161
17015.95 176
17017.18 164
17018.41 162
17019.64 161
17020.88 185
17022.11 158
17023.34 163
17024.58 168
17025.81 163
17027.04 173
17028.27 175
17029.51 157
17030.74 168
17031.97 150
17033.21 156
17034.44 162
17035.67 165
17036.90 153
17038.14 162
17039.37 166
17040.60 150
17041.84 151
17043.07 157
17044.30 160
17045.54 172
17046.77 179
17048.00 167
17049.24 170
17050.47 160
17051.70 168
17052.94 157
17054.17 152
17055.41 141
17056.64 173
17057.87 174
17059.11 175
17060.34 152
17061.58 158
17062.81 169
17064.04 171
17065.28 140
17066.51 153
17067.75 162
17068.98 149
17070.21 162
17071.45 160
17072.68 147
17073.92 139
17075.15 153
17076.39 154
17077.62 153
17078.86 156
17080.09 157
17081.33 157
17082.56 167
17083.80 154
17085.03 145
17086.26 153
17087.50 176
17088.73 161
17089.97 162
17091.20 146
17092.44 157
17093.68 163
17094.91 154
17096.15 149
17097.38 160
17098.62 167
17099.85 150
17101.09 156
17102.32 150
17103.56 138
17104.79 149
17106.03 153
17107.26 165
17108.50 161
17109.74 161
17110.97 165
17112.21 165
17113.44 168
17114.68 140
17115.92 151
17117.15 167
17118.39 153
17119.62 161
17120.86 141
17122.10 136
17123.33 167
17124.57 149
17125.80 152
17127.04 153
17128.28 147
17129.51 162
17130.75 157
17131.99 154
17133.22 145
17134.46 171
17135.70 162
17136.93 164
17138.17 154
17139.41 148
17140.64 152
17141.88 150
17143.12 145
17144.35 168
17145.59 162
17146.83 155
17148.07 140
17149.30 172
17150.54 162
17151.78 157
17153.02 174
17154.25 168
17155.49 147
17156.73 166
17157.96 138
17159.20 163
17160.44 159
17161.68 149
17162.92 146
17164.15 138
17165.39 160
17166.63 153
17167.87 156
17169.10 142
17170.34 170
17171.58 153
17172.82 163
17174.06 144
17175.29 138
17176.53 154
17177.77 161
17179.01 163
17180.25 155
17181.49 152
17182.72 137
17183.96 151
17185.20 161
17186.44 154
17187.68 152
17188.92 145
17190.15 166
17191.39 155
17192.63 158
17193.87 154
17195.11 152
17196.35 152
17197.59 131
17198.83 164
17200.07 157
17201.30 158
17202.54 163
17203.78 143
17205.02 163
17206.26 157
17207.50 145
17208.74 156
17209.98 146
17211.22 148
17212.46 164
17213.70 164
17214.94 158
17216.18 168
17217.42 138
17218.66 143
17219.90 139
17221.14 154
17222.38 158
17223.62 147
17224.86 156
17226.10 138
17227.34 158
17228.58 165
17229.82 155
17231.06 145
17232.30 135
17233.54 151
17234.78 163
17236.02 149
17237.26 130
17238.50 163
17239.74 149
17240.98 156
17242.22 161
17243.46 164
17244.70 162
17245.94 146
17247.18 136
17248.42 139
17249.66 153
17250.90 140
17252.14 150
17253.39 165
17254.63 164
17255.87 188
17257.11 155
17258.35 142
17259.59 144
17260.83 165
17262.07 157
17263.31 153
17264.56 153
17265.80 141
17267.04 158
17268.28 161
17269.52 155
17270.76 159
17272.00 157
17273.25 144
17274.49 162
17275.73 157
17276.97 147
17278.21 151
17279.45 161
17280.70 160
17281.94 145
17283.18 139
17284.42 169
17285.66 155
17286.91 140
17288.15 148
17289.39 161
17290.63 151
17291.88 171
17293.12 144
17294.36 152
17295.60 132
17296.85 152
17298.09 170
17299.33 157
17300.57 153
17301.82 156
17303.06 146
17304.30 143
17305.54 131
17306.79 158
17308.03 156
17309.27 170
17310.52 172
17311.76 162
17313.00 142
17314.25 145
17315.49 160
17316.73 158
17317.97 150
17319.22 153
17320.46 149
17321.71 177
17322.95 174
17324.19 157
17325.44 153
17326.68 141
17327.92 149
17329.17 143
17330.41 157
17331.65 166
17332.90 150
17334.14 148
17335.39 150
17336.63 144
17337.87 141
17339.12 151
17340.36 153
17341.61 149
17342.85 146
17344.09 165
17345.34 165
17346.58 162
17347.83 138
17349.07 166
17350.32 168
17351.56 140
17352.80 138
17354.05 135
17355.29 142
17356.54 148
17357.78 159
17359.03 153
17360.27 135
17361.52 164
17362.76 155
17364.01 146
17365.25 146
17366.50 146
17367.74 146
17368.99 158
17370.23 153
17371.48 175
17372.72 167
17373.97 151
17375.21 147
17376.46 150
17377.70 137
17378.95 153
17380.19 167
17381.44 146
17382.69 149
17383.93 145
17385.18 171
17386.42 141
17387.67 139
17388.91 149
17390.16 160
17391.41 146
17392.65 161
17393.90 141
17395.14 135
17396.39 162
17397.64 158
17398.88 150
17400.13 155
17401.37 148
17402.62 159
17403.87 168
17405.11 156
17406.36 155
17407.61 152
17408.85 153
17410.10 172
17411.35 139
17412.59 143
17413.84 147
17415.09 166
17416.33 154
17417.58 169
17418.83 156
17420.07 151
17421.32 154
17422.57 146
17423.82 162
17425.06 155
17426.31 149
17427.56 157
17428.80 151
17430.05 140
17431.30 157
17432.55 165
17433.79 133
17435.04 129
17436.29 138
17437.54 130
17438.78 143
17440.03 161
17441.28 155
17442.53 176
17443.77 142
17445.02 177
17446.27 150
17447.52 163
17448.77 157
17450.01 146
17451.26 155
17452.51 144
17453.76 149
17455.01 141
17456.25 130
17457.50 153
17458.75 167
17460.00 153
17461.25 171
17462.50 162
17463.74 169
17464.99 149
17466.24 162
17467.49 145
17468.74 146
17469.99 149
17471.24 153
17472.49 167
17473.73 160
17474.98 155
17476.23 152
17477.48 163
17478.73 177
17479.98 171
17481.23 156
17482.48 156
17483.73 146
17484.98 160
17486.23 147
17487.47 144
17488.72 160
17489.97 154
17491.22 155
17492.47 150
17493.72 163
17494.97 150
17496.22 144
17497.47 150
17498.72 155
17499.97 139
17501.22 151
17502.47 157
17503.72 159
17504.97 164
17506.22 137
17507.47 134
17508.72 167
17509.97 148
17511.22 147
17512.47 134
17513.72 142
17514.97 164
17516.22 150
17517.47 152
17518.72 140
17519.97 168
17521.22 166
17522.47 159
17523.72 125
17524.98 146
17526.23 143
17527.48 171
17528.73 165
17529.98 164
17531.23 152
17532.48 131
17533.73 167
17534.98 152
17536.23 148
17537.48 156
17538.74 148
17539.99 138
17541.24 155
17542.49 139
17543.74 134
17544.99 147
17546.24 140
17547.50 141
17548.75 135
17550.00 154
17551.25 170
17552.50 161
17553.75 161
17555.01 169
17556.26 171
17557.51 149
17558.76 149
17560.01 151
17561.26 152
17562.52 150
17563.77 160
17565.02 173
17566.27 152
17567.53 157
17568.78 170
17570.03 143
17571.28 153
17572.53 157
17573.79 160
17575.04 150
17576.29 161
17577.54 170
17578.80 171
17580.05 164
17581.30 160
17582.56 165
17583.81 163
17585.06 170
17586.31 150
17587.57 158
17588.82 158
17590.07 168
17591.33 189
17592.58 174
17593.83 177
17595.08 183
17596.34 160
17597.59 153
17598.84 172
17600.10 168
17601.35 176
17602.61 173
17603.86 171
17605.11 173
17606.37 169
17607.62 178
17608.87 162
17610.13 167
17611.38 168
17612.63 189
17613.89 180
17615.14 162
17616.40 159
17617.65 174
17618.90 169
17620.16 159
17621.41 157
17622.67 169
17623.92 164
17625.17 171
17626.43 163
17627.68 173
17628.94 193
17630.19 185
17631.45 163
17632.70 166
17633.96 176
17635.21 157
17636.47 161
17637.72 168
17638.97 175
17640.23 177
17641.48 174
17642.74 164
17643.99 170
17645.25 166
17646.50 138
17647.76 183
17649.01 165
17650.27 163
17651.52 153
17652.78 159
17654.04 150
17655.29 158
17656.55 169
17657.80 169
17659.06 145
17660.31 165
17661.57 176
17662.82 168
17664.08 169
17665.33 172
17666.59 160
17667.85 164
17669.10 150
17670.36 144
17671.61 163
17672.87 163
17674.13 161
17675.38 151
17676.64 159
17677.89 149
17679.15 149
17680.41 164
17681.66 149
17682.92 154
17684.18 164
17685.43 161
17686.69 140
17687.95 162
17689.20 155
17690.46 178
17691.71 149
17692.97 147
17694.23 158
17695.49 154
17696.74 153
17698.00 170
17699.26 146
17700.51 136
17701.77 149
17703.03 160
17704.28 149
17705.54 145
17706.80 145
17708.06 157
17709.31 141
17710.57 154
17711.83 152
17713.08 157
17714.34 163
17715.60 150
17716.86 134
17718.11 142
17719.37 143
17720.63 155
17721.89 150
17723.15 155
17724.40 159
17725.66 165
17726.92 167
17728.18 163
17729.43 153
17730.69 136
17731.95 150
17733.21 178
17734.47 154
17735.73 137
17736.98 149
17738.24 130
17739.50 151
17740.76 154
17742.02 134
17743.28 140
17744.53 162
17745.79 177
17747.05 153
17748.31 153
17749.57 144
17750.83 151
17752.09 144
17753.34 133
17754.60 156
17755.86 131
17757.12 151
17758.38 158
17759.64 143
17760.90 138
17762.16 146
17763.42 151
17764.68 127
17765.94 162
17767.19 152
17768.45 154
17769.71 161
17770.97 138
17772.23 157
17773.49 160
17774.75 172
17776.01 138
17777.27 155
17778.53 138
17779.79 146
17781.05 132
17782.31 156
17783.57 149
17784.83 138
17786.09 159
17787.35 137
17788.61 134
17789.87 138
17791.13 156
17792.39 149
17793.65 154
17794.91 126
17796.17 159
17797.43 145
17798.69 156
17799.95 152
17801.21 148
17802.47 131
17803.73 144
17805.00 149
17806.26 140
17807.52 135
17808.78 157
17810.04 165
17811.30 138
17812.56 146
17813.82 145
17815.08 142
17816.34 154
17817.60 145
17818.87 151
17820.13 159
17821.39 142
17822.65 130
17823.91 151
17825.17 136
17826.43 152
17827.69 144
17828.96 144
17830.22 128
17831.48 144
17832.74 143
17834.00 168
17835.26 149
17836.53 142
17837.79 131
17839.05 147
17840.31 138
17841.57 132
17842.84 132
17844.10 135
17845.36 143
17846.62 140
17847.88 136
17849.15 123
17850.41 128
17851.67 141
17852.93 127
17854.20 152
17855.46 150
17856.72 143
17857.98 131
17859.25 151
17860.51 136
17861.77 154
17863.03 151
17864.30 128
17865.56 141
17866.82 143
17868.09 133
17869.35 157
17870.61 142
17871.87 122
17873.14 137
17874.40 138
17875.66 146
17876.93 129
17878.19 160
17879.45 142
17880.72 150
17881.98 146
17883.24 144
17884.51 141
17885.77 160
17887.03 130
17888.30 140
17889.56 153
17890.83 146
17892.09 143
17893.35 143
17894.62 136
17895.88 155
17897.14 147
17898.41 145
17899.67 145
17900.94 136
17902.20 137
17903.46 136
17904.73 158
17905.99 152
17907.26 146
17908.52 141
17909.79 148
17911.05 143
17912.32 138
17913.58 153
17914.84 138
17916.11 142
17917.37 130
17918.64 132
17919.90 146
17921.17 131
17922.43 129
17923.70 136
17924.96 135
17926.23 138
17927.49 148
17928.76 150
17930.02 147
17931.29 151
17932.55 164
17933.82 144
17935.08 155
17936.35 134
17937.61 138
17938.88 149
17940.14 142
17941.41 138
17942.68 139
17943.94 135
17945.21 133
17946.47 129
17947.74 139
17949.00 137
17950.27 143
17951.54 138
17952.80 151
17954.07 159
17955.33 141
17956.60 158
17957.87 143
17959.13 157
17960.40 139
17961.66 149
17962.93 138
17964.20 165
17965.46 124
17966.73 146
17968.00 143
17969.26 158
17970.53 157
17971.80 146
17973.06 162
17974.33 142
17975.60 158
17976.86 162
17978.13 130
17979.40 140
17980.66 134
17981.93 132
17983.20 136
17984.46 133
17985.73 143
17987.00 140
17988.26 148
17989.53 129
17990.80 113
17992.07 136
17993.33 125
17994.60 151
17995.87 157
17997.14 142
17998.40 146
17999.67 131
18000.94 148
18002.21 145
18003.47 145
18004.74 141
18006.01 127
18007.28 142
18008.55 153
18009.81 136
18011.08 138
18012.35 138
18013.62 144
18014.89 134
18016.15 136
18017.42 146
18018.69 146
18019.96 139
18021.23 145
18022.49 134
18023.76 132
18025.03 143
18026.30 153
18027.57 136
18028.84 152
18030.11 145
18031.37 135
18032.64 140
18033.91 154
18035.18 155
18036.45 128
18037.72 137
18038.99 142
18040.26 143
18041.53 140
18042.79 153
18044.06 122
18045.33 159
18046.60 155
18047.87 161
18049.14 143
18050.41 152
18051.68 139
18052.95 133
18054.22 154
18055.49 140
18056.76 146
18058.03 139
18059.30 155
18060.57 152
18061.84 120
18063.11 134
18064.38 150
18065.65 134
18066.92 140
18068.19 146
18069.46 130
18070.73 150
18072.00 142
18073.27 144
18074.54 151
18075.81 147
18077.08 141
18078.35 126
18079.62 134
18080.89 149
18082.16 137
18083.43 139
18084.70 139
18085.97 133
18087.24 144
18088.51 134
18089.78 121
18091.05 145
18092.32 145
18093.59 138
18094.87 139
18096.14 128
18097.41 148
18098.68 140
18099.95 152
18101.22 128
18102.49 137
18103.76 152
18105.03 138
18106.31 132
18107.58 127
18108.85 141
18110.12 135
18111.39 145
18112.66 144
18113.93 133
18115.21 130
18116.48 141
18117.75 164
18119.02 148
18120.29 132
18121.56 146
18122.84 152
18124.11 132
18125.38 126
18126.65 139
18127.92 133
18129.20 134
18130.47 136
18131.74 137
18133.01 133
18134.29 132
18135.56 146
18136.83 142
18138.10 148
18139.38 146
18140.65 139
18141.92 147
18143.19 140
18144.47 124
18145.74 159
18147.01 162
18148.28 136
18149.56 138
18150.83 138
18152.10 143
18153.38 142
18154.65 147
18155.92 139
18157.19 131
18158.47 127
18159.74 136
18161.01 132
18162.29 155
18163.56 130
18164.83 142
18166.11 141
18167.38 137
18168.65 136
18169.93 132
18171.20 153
18172.48 137
18173.75 131
18175.02 131
18176.30 138
18177.57 143
18178.84 130
18180.12 145
18181.39 145
18182.67 147
18183.94 150
18185.21 142
18186.49 157
18187.76 137
18189.04 141
18190.31 170
18191.59 138
18192.86 139
18194.13 160
18195.41 167
18196.68 149
18197.96 141
18199.23 142
18200.51 137
18201.78 114
18203.06 142
18204.33 142
18205.61 148
18206.88 148
18208.16 142
18209.43 130
18210.71 140
18211.98 156
18213.26 158
18214.53 140
18215.81 123
18217.08 160
18218.36 164
18219.63 138
18220.91 144
18222.18 142
18223.46 118
18224.73 137
18226.01 156
18227.28 148
18228.56 135
18229.84 140
18231.11 146
18232.39 138
18233.66 136
18234.94 130
18236.21 135
18237.49 141
18238.77 137
18240.04 135
18241.32 137
18242.59 135
18243.87 137
18245.15 147
18246.42 154
18247.70 148
18248.98 136
18250.25 135
18251.53 123
18252.81 143
18254.08 121
18255.36 155
18256.63 157
18257.91 142
18259.19 142
18260.46 143
18261.74 131
18263.02 143
18264.30 129
18265.57 143
18266.85 143
18268.13 141
18269.40 143
18270.68 132
18271.96 143
18273.23 147
18274.51 160
18275.79 153
18277.07 146
18278.34 143
18279.62 137
18280.90 142
18282.18 144
18283.45 147
18284.73 142
18286.01 147
18287.29 156
18288.56 150
18289.84 139
18291.12 123
18292.40 138
18293.68 143
18294.95 134
18296.23 136
18297.51 136
18298.79 138
18300.07 141
18301.34 159
18302.62 145
18303.90 128
18305.18 137
18306.46 155
18307.74 155
18309.01 151
18310.29 132
18311.57 138
18312.85 135
18314.13 133
18315.41 127
18316.69 148
18317.96 140
18319.24 136
18320.52 145
18321.80 148
18323.08 136
18324.36 161
18325.64 174
18326.92 137
18328.20 146
18329.47 145
18330.75 154
18332.03 139
18333.31 147
18334.59 137
18335.87 145
18337.15 134
18338.43 138
18339.71 124
18340.99 143
18342.27 142
18343.55 128
18344.83 136
18346.11 142
18347.39 157
18348.67 150
18349.95 131
18351.23 137
18352.51 142
18353.79 149
18355.07 135
18356.35 162
18357.63 147
18358.91 143
18360.19 143
18361.47 153
18362.75 146
18364.03 139
18365.31 120
18366.59 156
18367.87 153
18369.15 155
18370.43 140
18371.71 145
18372.99 146
18374.27 138
18375.55 148
18376.83 121
18378.12 147
18379.40 128
18380.68 136
18381.96 124
18383.24 142
18384.52 141
18385.80 155
18387.08 147
18388.36 140
18389.65 132
18390.93 143
18392.21 145
18393.49 148
18394.77 143
18396.05 127
18397.33 137
18398.62 139
18399.90 126
18401.18 143
18402.46 152
18403.74 139
18405.02 124
18406.31 128
18407.59 138
18408.87 144
18410.15 137
18411.43 119
18412.72 140
18414.00 153
18415.28 147
18416.56 145
18417.84 143
18419.13 134
18420.41 151
18421.69 167
18422.97 156
18424.26 126
18425.54 139
18426.82 131
18428.10 144
18429.39 125
18430.67 129
18431.95 142
18433.23 140
18434.52 139
18435.80 132
18437.08 142
18438.37 130
18439.65 145
18440.93 124
18442.22 125
18443.50 146
18444.78 150
18446.06 155
18447.35 141
18448.63 138
18449.91 130
18451.20 137
18452.48 123
18453.76 136
18455.05 136
18456.33 142
18457.62 128
18458.90 137
18460.18 137
18461.47 130
18462.75 146
18464.03 143
18465.32 138
18466.60 150
18467.89 127
18469.17 135
18470.45 131
18471.74 150
18473.02 134
18474.31 137
18475.59 132
18476.88 121
18478.16 130
18479.44 120
18480.73 141
18482.01 153
18483.30 144
18484.58 143
18485.87 149
18487.15 154
18488.44 135
18489.72 119
18491.01 164
18492.29 163
18493.58 138
18494.86 116
18496.15 129
18497.43 118
18498.72 147
18500.00 129
18501.29 125
18502.57 132
18503.86 133
18505.14 149
18506.43 138
18507.71 124
18509.00 139
18510.28 137
18511.57 123
18512.85 114
18514.14 136
18515.42 134
18516.71 115
18518.00 136
18519.28 121
18520.57 134
18521.85 125
18523.14 134
18524.43 137
18525.71 134
18527.00 162
18528.28 137
18529.57 137
18530.86 139
18532.14 151
18533.43 150
18534.71 127
18536.00 139
18537.29 137
18538.57 135
18539.86 141
18541.15 131
18542.43 135
18543.72 129
18545.01 128
18546.29 144
18547.58 121
18548.87 116
18550.15 117
18551.44 126
18552.73 144
18554.01 141
18555.30 132
18556.59 135
18557.88 136
18559.16 124
18560.45 140
18561.74 141
18563.02 151
18564.31 137
18565.60 123
18566.89 137
18568.17 128
18569.46 146
18570.75 140
18572.04 137
18573.32 118
18574.61 126
18575.90 148
18577.19 147
18578.48 126
18579.76 134
18581.05 135
18582.34 143
18583.63 152
18584.92 130
18586.20 128
18587.49 142
18588.78 141
18590.07 116
18591.36 133
18592.64 146
18593.93 138
18595.22 140
18596.51 134
18597.80 163
18599.09 137
18600.38 139
18601.66 145
18602.95 130
18604.24 137
18605.53 148
18606.82 151
18608.11 140
18609.40 134
18610.69 145
18611.98 139
18613.26 138
18614.55 142
18615.84 130
18617.13 136
18618.42 135
18619.71 159
18621.00 146
18622.29 132
18623.58 149
18624.87 135
18626.16 157
18627.45 146
18628.74 148
18630.03 156
18631.32 132
18632.61 137
18633.89 134
18635.18 151
18636.47 133
18637.76 144
18639.05 142
18640.34 156
18641.63 148
18642.92 144
18644.21 116
18645.50 163
18646.79 149
18648.09 130
18649.38 128
18650.67 145
18651.96 137
18653.25 146
18654.54 146
18655.83 129
18657.12 128
18658.41 143
18659.70 142
18660.99 128
18662.28 137
18663.57 157
18664.86 154
18666.15 142
18667.44 124
18668.74 132
18670.03 138
18671.32 128
18672.61 121
18673.90 128
18675.19 120
18676.48 126
18677.77 119
18679.06 122
18680.36 140
18681.65 139
18682.94 153
18684.23 126
18685.52 125
18686.81 138
18688.11 131
18689.40 134
18690.69 129
18691.98 129
18693.27 143
18694.56 117
18695.86 134
18697.15 116
18698.44 149
18699.73 127
18701.02 128
18702.32 143
18703.61 133
18704.90 126
18706.19 119
18707.48 141
18708.78 132
18710.07 135
18711.36 120
18712.65 126
18713.95 110
18715.24 136
18716.53 123
18717.83 134
18719.12 119
18720.41 129
18721.70 119
18723.00 133
18724.29 136
18725.58 117
18726.87 138
18728.17 124
18729.46 147
18730.75 143
18732.05 146
18733.34 123
18734.63 138
18735.93 136
18737.22 137
18738.51 131
18739.81 129
18741.10 135
18742.39 147
18743.69 118
18744.98 141
18746.27 132
18747.57 141
18748.86 134
18750.16 119
18751.45 135
18752.74 141
18754.04 141
18755.33 124
18756.63 132
18757.92 123
18759.21 127
18760.51 134
18761.80 144
18763.10 133
18764.39 130
18765.69 127
18766.98 130
18768.27 125
18769.57 140
18770.86 145
18772.16 126
18773.45 148
18774.75 134
18776.04 122
18777.34 126
18778.63 146
18779.93 157
18781.22 147
18782.52 136
18783.81 131
18785.11 142
18786.40 115
18787.70 136
18788.99 122
18790.29 117
18791.58 115
18792.88 117
18794.17 146
18795.47 151
18796.76 130
18798.06 139
18799.35 131
18800.65 134
18801.94 145
18803.24 124
18804.54 141
18805.83 134
18807.13 121
18808.42 125
18809.72 133
18811.01 136
18812.31 117
18813.61 117
18814.90 126
18816.20 126
18817.49 131
18818.79 139
18820.09 135
18821.38 121
18822.68 126
18823.98 125
18825.27 121
18826.57 121
18827.87 138
18829.16 137
18830.46 129
18831.75 134
18833.05 127
18834.35 150
18835.64 151
18836.94 138
18838.24 121
18839.54 139
18840.83 140
18842.13 134
18843.43 139
18844.72 137
18846.02 142
18847.32 132
18848.61 142
18849.91 125
18851.21 121
18852.51 134
18853.80 132
18855.10 143
18856.40 134
18857.70 131
18858.99 135
18860.29 137
18861.59 128
18862.89 131
18864.18 121
18865.48 137
18866.78 135
18868.08 117
18869.38 139
18870.67 128
18871.97 123
18873.27 130
18874.57 123
18875.87 131
18877.16 142
18878.46 143
18879.76 124
18881.06 130
18882.36 120
18883.66 130
18884.95 139
18886.25 131
18887.55 134
18888.85 122
18890.15 115
18891.45 124
18892.75 119
18894.04 120
18895.34 120
18896.64 108
18897.94 131
18899.24 124
18900.54 138
18901.84 154
18903.14 132
18904.44 128
18905.74 144
18907.03 137
18908.33 117
18909.63 121
18910.93 134
18912.23 116
18913.53 133
18914.83 113
18916.13 133
18917.43 134
18918.73 144
18920.03 147
18921.33 116
18922.63 126
18923.93 113
18925.23 131
18926.53 138
18927.83 127
18929.13 125
18930.43 137
18931.73 143
18933.03 138
18934.33 116
18935.63 115
18936.93 135
18938.23 144
18939.53 142
18940.83 132
18942.13 131
18943.43 128
18944.73 117
18946.03 110
18947.33 115
18948.63 123
18949.93 130
18951.23 128
18952.53 123
18953.84 127
18955.14 122
18956.44 151
18957.74 124
18959.04 143
18960.34 148
18961.64 125
18962.94 133
18964.24 136
18965.54 133
18966.85 116
18968.15 117
18969.45 135
18970.75 144
18972.05 148
18973.35 134
18974.65 122
18975.96 125
18977.26 111
18978.56 117
18979.86 128
18981.16 131
18982.46 127
18983.77 124
18985.07 133
18986.37 122
18987.67 132
18988.97 136
18990.28 134
18991.58 143
18992.88 130
18994.18 120
18995.49 145
18996.79 118
18998.09 124
18999.39 122
19000.69 120
19002.00 131
19003.30 129
19004.60 121
19005.90 120
19007.21 116
19008.51 122
19009.81 143
19011.12 126
19012.42 122
19013.72 112
19015.02 124
19016.33 128
19017.63 147
19018.93 127
19020.24 120
19021.54 123
19022.84 136
19024.15 118
19025.45 131
19026.75 123
19028.06 124
19029.36 124
19030.66 126
19031.97 144
19033.27 135
19034.57 123
19035.88 127
19037.18 137
19038.48 124
19039.79 133
19041.09 127
19042.40 126
19043.70 146
19045.00 130
19046.31 129
19047.61 145
19048.92 135
19050.22 131
19051.52 129
19052.83 140
19054.13 133
19055.44 122
19056.74 131
19058.05 139
19059.35 137
19060.65 132
19061.96 126
19063.26 129
19064.57 108
19065.87 126
19067.18 122
19068.48 114
19069.79 123
19071.09 128
19072.40 130
19073.70 121
19075.01 131
19076.31 129
19077.62 133
19078.92 137
19080.23 125
19081.53 114
19082.84 129
19084.14 142
19085.45 146
19086.75 133
19088.06 124
19089.36 129
19090.67 139
19091.98 128
19093.28 132
19094.59 126
19095.89 141
19097.20 122
19098.50 119
19099.81 124
19101.12 136
19102.42 122
19103.73 108
19105.03 122
19106.34 114
19107.65 124
19108.95 124
19110.26 138
19111.56 117
19112.87 127
19114.18 113
19115.48 141
19116.79 131
19118.10 121
19119.40 132
19120.71 129
19122.02 124
19123.32 126
19124.63 133
19125.94 139
19127.24 123
19128.55 142
19129.86 130
19131.16 132
19132.47 134
19133.78 143
19135.08 127
19136.39 131
19137.70 127
19139.01 138
19140.31 137
19141.62 125
19142.93 116
19144.23 119
19145.54 113
19146.85 119
19148.16 128
19149.46 148
19150.77 143
19152.08 150
19153.39 149
19154.69 139
19156.00 126
19157.31 129
19158.62 112
19159.93 126
19161.23 127
19162.54 129
19163.85 109
19165.16 122
19166.47 101
19167.77 117
19169.08 108
19170.39 121
19171.70 108
19173.01 127
19174.32 141
19175.62 111
19176.93 116
19178.24 119
19179.55 124
19180.86 141
19182.17 136
19183.48 119
19184.78 124
19186.09 112
19187.40 121
19188.71 143
19190.02 120
19191.33 125
19192.64 124
19193.95 133
19195.26 109
19196.56 120
19197.87 122
19199.18 130
19200.49 123
19201.80 114
19203.11 133
19204.42 117
19205.73 129
19207.04 122
19208.35 123
19209.66 122
19210.97 128
19212.28 141
19213.59 115
19214.90 118
19216.21 126
19217.52 123
19218.83 118
19220.14 119
19221.45 136
19222.76 111
19224.07 121
19225.38 101
19226.69 132
19228.00 136
19229.31 125
19230.62 125
19231.93 123
19233.24 130
19234.55 120
19235.86 134
19237.17 132
19238.48 134
19239.79 137
19241.10 115
19242.41 118
19243.72 123
19245.03 114
19246.35 130
19247.66 130
19248.97 115
19250.28 117
19251.59 122
19252.90 123
19254.21 131
19255.52 110
19256.83 113
19258.14 119
19259.46 136
19260.77 118
19262.08 122
19263.39 112
19264.70 128
19266.01 119
19267.32 134
19268.64 129
19269.95 113
19271.26 114
19272.57 125
19273.88 143
19275.20 130
19276.51 131
19277.82 124
19279.13 134
19280.44 126
19281.75 119
19283.07 127
19284.38 130
19285.69 128
19287.00 122
19288.32 123
19289.63 119
19290.94 117
19292.25 120
19293.57 134
19294.88 127
19296.19 129
19297.50 123
19298.82 125
19300.13 131
19301.44 117
19302.75 132
19304.07 136
19305.38 131
19306.69 133
19308.01 121
19309.32 119
19310.63 118
19311.94 142
19313.26 127
19314.57 116
19315.88 126
19317.20 127
19318.51 130
19319.82 118
19321.14 115
19322.45 125
19323.76 111
19325.08 136
19326.39 135
19327.70 134
19329.02 127
19330.33 120
19331.65 116
19332.96 115
19334.27 128
19335.59 115
19336.90 109
19338.22 130
19339.53 118
19340.84 106
19342.16 130
19343.47 122
19344.79 124
19346.10 112
19347.41 126
19348.73 131
19350.04 130
19351.36 133
19352.67 107
19353.99 109
19355.30 108
19356.62 120
19357.93 128
19359.25 127
19360.56 113
19361.87 104
19363.19 127
19364.50 131
19365.82 130
19367.13 110
19368.45 114
19369.76 105
19371.08 128
19372.39 114
19373.71 124
19375.02 119
19376.34 116
19377.66 125
19378.97 116
19380.29 124
19381.60 121
19382.92 122
19384.23 123
19385.55 126
19386.86 131
19388.18 137
19389.50 134
19390.81 152
19392.13 113
19393.44 117
19394.76 116
19396.07 116
19397.39 120
19398.71 120
19400.02 125
19401.34 130
19402.65 140
19403.97 118
19405.29 115
19406.60 124
19407.92 128
19409.24 122
19410.55 124
19411.87 132
19413.19 122
19414.50 122
19415.82 148
19417.14 116
19418.45 120
19419.77 129
19421.09 125
19422.40 134
19423.72 134
19425.04 120
19426.35 133
19427.67 128
19428.99 112
19430.30 119
19431.62 141
19432.94 125
19434.26 145
19435.57 134
19436.89 118
19438.21 104
19439.53 125
19440.84 126
19442.16 123
19443.48 126
19444.80 132
19446.11 127
19447.43 144
19448.75 133
19450.07 114
19451.38 113
19452.70 137
19454.02 134
19455.34 126
19456.66 113
19457.97 127
19459.29 130
19460.61 110
19461.93 124
19463.25 118
19464.57 143
19465.88 123
19467.20 128
19468.52 121
19469.84 133
19471.16 123
19472.48 144
19473.79 125
19475.11 129
19476.43 128
19477.75 131
19479.07 127
19480.39 147
19481.71 143
19483.03 154
19484.34 142
19485.66 129
19486.98 131
19488.30 132
19489.62 142
19490.94 112
19492.26 131
19493.58 128
19494.90 135
19496.22 143
19497.54 125
19498.86 142
19500.18 130
19501.50 139
19502.81 133
19504.13 135
19505.45 143
19506.77 133
19508.09 153
19509.41 127
19510.73 133
19512.05 110
19513.37 116
19514.69 141
19516.01 147
19517.33 120
19518.65 131
19519.97 122
19521.29 106
19522.61 120
19523.93 124
19525.25 136
19526.57 140
19527.89 114
19529.22 134
19530.54 140
19531.86 139
19533.18 127
19534.50 136
19535.82 134
19537.14 143
19538.46 125
19539.78 131
19541.10 141
19542.42 111
19543.74 123
19545.06 125
19546.39 128
19547.71 135
19549.03 111
19550.35 116
19551.67 114
19552.99 136
19554.31 128
19555.63 109
19556.96 124
19558.28 135
19559.60 123
19560.92 112
19562.24 115
19563.56 126
19564.88 117
19566.21 136
19567.53 131
19568.85 118
19570.17 115
19571.49 131
19572.82 118
19574.14 146
19575.46 122
19576.78 136
19578.10 116
19579.43 140
19580.75 137
19582.07 142
19583.39 125
19584.72 108
19586.04 114
19587.36 128
19588.68 136
19590.01 133
19591.33 131
19592.65 132
19593.97 132
19595.30 126
19596.62 116
19597.94 130
19599.26 138
19600.59 135
19601.91 114
19603.23 121
19604.56 102
19605.88 98
19607.20 121
19608.53 97
19609.85 113
19611.17 114
19612.49 112
19613.82 129
19615.14 126
19616.47 129
19617.79 117
19619.11 104
19620.44 112
19621.76 128
19623.08 109
19624.41 138
19625.73 123
19627.05 141
19628.38 129
19629.70 136
19631.03 151
19632.35 126
19633.67 133
19635.00 150
19636.32 102
19637.65 114
19638.97 127
19640.29 129
19641.62 123
19642.94 115
19644.27 123
19645.59 121
19646.92 138
19648.24 122
19649.57 130
19650.89 120
19652.21 147
19653.54 123
19654.86 113
19656.19 120
19657.51 104
19658.84 115
19660.16 113
19661.49 121
19662.81 115
19664.14 116
19665.46 124
19666.79 130
19668.11 125
19669.44 110
19670.76 126
19672.09 110
19673.41 125
19674.74 119
19676.07 123
19677.39 114
19678.72 116
19680.04 131
19681.37 134
19682.69 108
19684.02 134
19685.34 109
19686.67 124
19688.00 127
19689.32 111
19690.65 126
19691.97 121
19693.30 131
19694.63 124
19695.95 133
19697.28 115
19698.60 126
19699.93 127
19701.26 122
19702.58 114
19703.91 134
19705.24 118
19706.56 127
19707.89 114
19709.22 128
19710.54 127
19711.87 131
19713.20 117
19714.52 110
19715.85 124
19717.18 137
19718.50 118
19719.83 136
19721.16 125
19722.48 128
19723.81 121
19725.14 125
19726.47 122
19727.79 127
19729.12 132
19730.45 133
19731.77 142
19733.10 119
19734.43 136
19735.76 140
19737.08 124
19738.41 125
19739.74 132
19741.07 130
19742.39 124
19743.72 122
19745.05 135
19746.38 132
19747.71 127
19749.03 128
19750.36 131
19751.69 142
19753.02 128
19754.35 142
19755.67 123
19757.00 121
19758.33 149
19759.66 126
19760.99 140
19762.31 129
19763.64 128
19764.97 99
19766.30 127
19767.63 116
19768.96 146
19770.29 124
19771.61 133
19772.94 123
19774.27 126
19775.60 126
19776.93 121
19778.26 105
19779.59 127
19780.92 129
19782.25 137
19783.57 134
19784.90 122
19786.23 121
19787.56 134
19788.89 134
19790.22 113
19791.55 122
19792.88 128
19794.21 107
19795.54 133
19796.87 114
19798.20 112
19799.53 139
19800.86 128
19802.19 117
19803.52 126
19804.85 122
19806.18 130
19807.50 112
19808.83 124
19810.16 123
19811.49 114
19812.82 123
19814.15 123
19815.49 115
19816.82 119
19818.15 117
19819.48 124
19820.81 126
19822.14 131
19823.47 145
19824.80 112
19826.13 126
19827.46 122
19828.79 131
19830.12 122
19831.45 126
19832.78 121
19834.11 131
19835.44 136
19836.77 114
19838.10 139
19839.44 128
19840.77 128
19842.10 132
19843.43 137
19844.76 129
19846.09 125
19847.42 118
19848.75 134
19850.08 109
19851.42 125
19852.75 128
19854.08 123
19855.41 133
19856.74 124
19858.07 125
19859.40 112
19860.74 121
19862.07 133
19863.40 138
19864.73 123
19866.06 124
19867.40 112
19868.73 117
19870.06 106
19871.39 113
19872.72 121
19874.06 129
19875.39 123
19876.72 121
19878.05 134
19879.38 129
19880.72 138
19882.05 114
19883.38 133
19884.71 127
19886.05 115
19887.38 134
19888.71 116
19890.04 117
19891.38 123
19892.71 116
19894.04 128
19895.38 131
19896.71 126
19898.04 116
19899.37 107
19900.71 128
19902.04 153
19903.37 113
19904.71 117
19906.04 122
19907.37 128
19908.71 134
19910.04 138
19911.37 128
19912.71 124
19914.04 127
19915.37 131
19916.71 119
19918.04 111
19919.37 112
19920.71 109
19922.04 127
19923.37 116
19924.71 117
19926.04 113
19927.38 141
19928.71 127
19930.04 141
19931.38 120
19932.71 128
19934.05 129
19935.38 118
19936.71 137
19938.05 118
19939.38 132
19940.72 122
19942.05 126
19943.39 120
19944.72 122
19946.06 122
19947.39 128
19948.72 128
19950.06 130
19951.39 120
19952.73 133
19954.06 119
19955.40 116
19956.73 131
19958.07 122
19959.40 119
19960.74 118
19962.07 131
19963.41 123
19964.74 144
19966.08 126
19967.41 132
19968.75 125
19970.08 129
19971.42 134
19972.76 104
19974.09 144
19975.43 118
19976.76 119
19978.10 139
19979.43 132
19980.77 141
19982.10 132
19983.44 128
19984.78 136
19986.11 112
19987.45 145
19988.78 135
19990.12 125
19991.46 119
19992.79 134
19994.13 126
19995.46 137
19996.80 131
19998.14 123
19999.47 124
20000.81 139
20002.15 105
20003.48 122
20004.82 136
20006.16 132
20007.49 126
20008.83 141
20010.17 138
20011.50 149
20012.84 120
20014.18 121
20015.51 141
20016.85 122
20018.19 135
20019.52 122
20020.86 112
20022.20 120
20023.53 134
20024.87 125
20026.21 120
20027.55 142
20028.88 127
20030.22 139
20031.56 128
20032.90 120
20034.23 105
20035.57 141
20036.91 138
20038.25 123
20039.58 119
20040.92 117
20042.26 133
20043.60 136
20044.93 134
20046.27 124
20047.61 129
20048.95 137
20050.29 120
20051.62 112
20052.96 125
20054.30 117
20055.64 126
20056.98 126
20058.32 128
20059.65 118
20060.99 112
20062.33 122
20063.67 123
20065.01 127
20066.35 129
20067.68 133
20069.02 133
20070.36 129
20071.70 130
20073.04 117
20074.38 124
20075.72 136
20077.06 115
20078.40 135
20079.73 127
20081.07 121
20082.41 130
20083.75 131
20085.09 115
20086.43 129
20087.77 121
20089.11 133
20090.45 120
20091.79 126
20093.13 140
20094.47 110
20095.81 136
20097.15 127
20098.48 132
20099.82 128
20101.16 115
20102.50 133
20103.84 124
20105.18 138
20106.52 122
20107.86 120
20109.20 150
20110.54 106
20111.88 133
20113.22 129
20114.56 138
20115.90 131
20117.24 109
20118.58 118
20119.93 131
20121.27 139
20122.61 129
20123.95 141
20125.29 109
20126.63 116
20127.97 124
20129.31 132
20130.65 132
20131.99 139
20133.33 126
20134.67 121
20136.01 130
20137.35 128
20138.69 122
