# Supplementary material for: MALDI-TOF MS typing enables the classification of brewing yeasts of the genus Saccharomyces to major beer styles
Source: PLoS One. 2017 Aug 9;12(8):e0181694. doi: 10.1371/journal.pone.0181694 (PMC5549903; doi:10.1371/journal.pone.0181694)
Supplement: S8 File — The directory includes 90 raw files and was zipped to “.zip”; the folder has three strains with 30 spectra per strain; S1 Text explains the raw files with an example and Table 1 represents the yeast strains used within the experiment. (ZIP) [file pone.0181694.s011.zip › 22-24/30282-8I4-Lag-Lag-Lag-YPG-18h-E-E_2016-09-20_2_0_D4_1.dat]

1999.90 708
2000.32 711
2000.75 705
2001.17 721
2001.59 703
2002.01 708
2002.43 748
2002.86 641
2003.28 692
2003.70 726
2004.12 673
2004.54 692
2004.97 722
2005.39 721
2005.81 731
2006.23 746
2006.66 715
2007.08 732
2007.50 711
2007.92 756
2008.35 775
2008.77 758
2009.19 796
2009.61 781
2010.04 706
2010.46 707
2010.88 708
2011.31 678
2011.73 711
2012.15 703
2012.57 698
2013.00 687
2013.42 655
2013.84 642
2014.27 682
2014.69 719
2015.11 687
2015.54 647
2015.96 646
2016.38 695
2016.81 717
2017.23 706
2017.65 737
2018.08 718
2018.50 801
2018.93 737
2019.35 734
2019.77 736
2020.20 779
2020.62 784
2021.04 766
2021.47 780
2021.89 679
2022.32 717
2022.74 756
2023.17 765
2023.59 746
2024.01 740
2024.44 751
2024.86 721
2025.29 657
2025.71 682
2026.14 755
2026.56 697
2026.98 750
2027.41 748
2027.83 751
2028.26 659
2028.68 674
2029.11 660
2029.53 683
2029.96 725
2030.38 702
2030.81 649
2031.23 634
2031.66 661
2032.08 631
2032.51 671
2032.93 691
2033.36 712
2033.78 684
2034.21 687
2034.63 645
2035.06 692
2035.49 661
2035.91 643
2036.34 732
2036.76 726
2037.19 679
2037.61 673
2038.04 673
2038.47 747
2038.89 712
2039.32 695
2039.74 721
2040.17 708
2040.59 665
2041.02 673
2041.45 725
2041.87 728
2042.30 739
2042.73 692
2043.15 710
2043.58 700
2044.00 665
2044.43 687
2044.86 671
2045.28 751
2045.71 713
2046.14 703
2046.56 700
2046.99 691
2047.42 685
2047.84 707
2048.27 748
2048.70 720
2049.12 729
2049.55 730
2049.98 688
2050.40 692
2050.83 736
2051.26 700
2051.69 694
2052.11 689
2052.54 660
2052.97 665
2053.40 663
2053.82 691
2054.25 705
2054.68 737
2055.10 755
2055.53 729
2055.96 730
2056.39 733
2056.82 761
2057.24 717
2057.67 703
2058.10 742
2058.53 760
2058.95 790
2059.38 728
2059.81 757
2060.24 796
2060.67 743
2061.09 750
2061.52 751
2061.95 736
2062.38 733
2062.81 731
2063.24 728
2063.66 798
2064.09 787
2064.52 809
2064.95 745
2065.38 786
2065.81 767
2066.24 761
2066.66 679
2067.09 742
2067.52 739
2067.95 765
2068.38 734
2068.81 759
2069.24 690
2069.67 720
2070.10 720
2070.52 679
2070.95 674
2071.38 689
2071.81 697
2072.24 658
2072.67 701
2073.10 727
2073.53 716
2073.96 699
2074.39 774
2074.82 794
2075.25 782
2075.68 757
2076.11 733
2076.54 766
2076.97 736
2077.40 737
2077.83 758
2078.26 801
2078.69 755
2079.12 752
2079.55 783
2079.98 802
2080.41 786
2080.84 780
2081.27 807
2081.70 754
2082.13 764
2082.56 724
2082.99 775
2083.42 749
2083.85 707
2084.28 749
2084.71 737
2085.14 712
2085.57 690
2086.00 680
2086.43 715
2086.86 630
2087.29 688
2087.73 688
2088.16 680
2088.59 693
2089.02 711
2089.45 692
2089.88 711
2090.31 723
2090.74 691
2091.17 740
2091.61 758
2092.04 719
2092.47 696
2092.90 680
2093.33 700
2093.76 729
2094.19 674
2094.63 676
2095.06 736
2095.49 710
2095.92 700
2096.35 690
2096.78 650
2097.22 646
2097.65 665
2098.08 662
2098.51 652
2098.94 637
2099.38 675
2099.81 667
2100.24 707
2100.67 720
2101.11 667
2101.54 612
2101.97 699
2102.40 692
2102.83 681
2103.27 693
2103.70 747
2104.13 699
2104.56 639
2105.00 672
2105.43 714
2105.86 694
2106.30 664
2106.73 702
2107.16 727
2107.59 725
2108.03 728
2108.46 716
2108.89 759
2109.33 718
2109.76 709
2110.19 708
2110.63 676
2111.06 657
2111.49 683
2111.93 724
2112.36 740
2112.79 690
2113.23 695
2113.66 678
2114.09 743
2114.53 699
2114.96 736
2115.40 708
2115.83 686
2116.26 681
2116.70 692
2117.13 697
2117.56 623
2118.00 628
2118.43 666
2118.87 665
2119.30 655
2119.73 651
2120.17 680
2120.60 684
2121.04 646
2121.47 673
2121.91 660
2122.34 729
2122.78 710
2123.21 711
2123.64 725
2124.08 676
2124.51 680
2124.95 757
2125.38 671
2125.82 679
2126.25 696
2126.69 718
2127.12 777
2127.56 797
2127.99 776
2128.43 793
2128.86 862
2129.30 902
2129.73 918
2130.17 952
2130.60 878
2131.04 889
2131.47 934
2131.91 926
2132.35 949
2132.78 919
2133.22 845
2133.65 796
2134.09 839
2134.52 843
2134.96 717
2135.40 775
2135.83 755
2136.27 709
2136.70 687
2137.14 700
2137.57 697
2138.01 695
2138.45 736
2138.88 675
2139.32 697
2139.76 686
2140.19 710
2140.63 711
2141.06 748
2141.50 700
2141.94 680
2142.37 777
2142.81 748
2143.25 718
2143.68 715
2144.12 736
2144.56 693
2144.99 687
2145.43 723
2145.87 724
2146.30 761
2146.74 778
2147.18 749
2147.62 821
2148.05 839
2148.49 808
2148.93 881
2149.36 872
2149.80 969
2150.24 940
2150.68 960
2151.11 1034
2151.55 921
2151.99 901
2152.43 935
2152.86 870
2153.30 914
2153.74 847
2154.18 824
2154.61 746
2155.05 742
2155.49 727
2155.93 748
2156.37 733
2156.80 696
2157.24 730
2157.68 693
2158.12 701
2158.56 719
2158.99 700
2159.43 714
2159.87 666
2160.31 721
2160.75 762
2161.19 739
2161.62 758
2162.06 734
2162.50 667
2162.94 716
2163.38 733
2163.82 727
2164.26 716
2164.69 771
2165.13 778
2165.57 750
2166.01 761
2166.45 787
2166.89 754
2167.33 784
2167.77 727
2168.21 767
2168.65 775
2169.08 788
2169.52 753
2169.96 783
2170.40 767
2170.84 763
2171.28 811
2171.72 751
2172.16 759
2172.60 785
2173.04 782
2173.48 804
2173.92 863
2174.36 848
2174.80 809
2175.24 857
2175.68 875
2176.12 846
2176.56 917
2177.00 855
2177.44 844
2177.88 891
2178.32 889
2178.76 813
2179.20 904
2179.64 844
2180.08 837
2180.52 850
2180.96 860
2181.40 825
2181.84 792
2182.28 795
2182.72 771
2183.16 820
2183.60 804
2184.04 741
2184.48 759
2184.93 794
2185.37 743
2185.81 765
2186.25 767
2186.69 742
2187.13 718
2187.57 732
2188.01 771
2188.45 754
2188.89 729
2189.34 785
2189.78 811
2190.22 821
2190.66 729
2191.10 712
2191.54 752
2191.98 778
2192.43 795
2192.87 851
2193.31 755
2193.75 795
2194.19 881
2194.63 868
2195.08 858
2195.52 851
2195.96 812
2196.40 799
2196.84 798
2197.29 783
2197.73 826
2198.17 835
2198.61 784
2199.06 767
2199.50 800
2199.94 764
2200.38 781
2200.82 838
2201.27 802
2201.71 770
2202.15 763
2202.59 775
2203.04 782
2203.48 733
2203.92 779
2204.37 780
2204.81 809
2205.25 874
2205.69 816
2206.14 792
2206.58 794
2207.02 782
2207.47 809
2207.91 840
2208.35 876
2208.80 850
2209.24 797
2209.68 801
2210.13 821
2210.57 866
2211.01 878
2211.46 810
2211.90 840
2212.34 862
2212.79 919
2213.23 871
2213.67 853
2214.12 801
2214.56 806
2215.01 846
2215.45 825
2215.89 778
2216.34 777
2216.78 776
2217.23 770
2217.67 790
2218.11 754
2218.56 764
2219.00 882
2219.45 807
2219.89 784
2220.34 823
2220.78 787
2221.22 804
2221.67 793
2222.11 776
2222.56 766
2223.00 784
2223.45 833
2223.89 864
2224.34 897
2224.78 900
2225.23 864
2225.67 906
2226.12 870
2226.56 821
2227.01 890
2227.45 896
2227.90 875
2228.34 896
2228.79 930
2229.23 937
2229.68 922
2230.12 919
2230.57 985
2231.01 960
2231.46 940
2231.90 986
2232.35 1016
2232.80 1001
2233.24 945
2233.69 943
2234.13 916
2234.58 936
2235.02 958
2235.47 955
2235.92 900
2236.36 843
2236.81 861
2237.25 835
2237.70 846
2238.15 872
2238.59 802
2239.04 790
2239.49 792
2239.93 793
2240.38 773
2240.82 801
2241.27 768
2241.72 759
2242.16 752
2242.61 762
2243.06 716
2243.50 715
2243.95 755
2244.40 804
2244.84 765
2245.29 757
2245.74 743
2246.19 743
2246.63 743
2247.08 751
2247.53 746
2247.97 709
2248.42 759
2248.87 803
2249.32 803
2249.76 810
2250.21 815
2250.66 799
2251.10 801
2251.55 802
2252.00 790
2252.45 783
2252.89 797
2253.34 792
2253.79 779
2254.24 779
2254.69 813
2255.13 801
2255.58 840
2256.03 833
2256.48 748
2256.93 708
2257.37 731
2257.82 742
2258.27 762
2258.72 741
2259.17 754
2259.61 760
2260.06 752
2260.51 751
2260.96 797
2261.41 777
2261.86 755
2262.31 736
2262.75 806
2263.20 796
2263.65 747
2264.10 756
2264.55 865
2265.00 792
2265.45 830
2265.90 813
2266.34 813
2266.79 853
2267.24 802
2267.69 831
2268.14 850
2268.59 824
2269.04 870
2269.49 914
2269.94 914
2270.39 1007
2270.84 947
2271.29 1010
2271.74 995
2272.18 999
2272.63 977
2273.08 989
2273.53 996
2273.98 1032
2274.43 1061
2274.88 1106
2275.33 1075
2275.78 1128
2276.23 1164
2276.68 1213
2277.13 1263
2277.58 1222
2278.03 1166
2278.48 1171
2278.93 1134
2279.38 1043
2279.83 1071
2280.28 991
2280.73 992
2281.19 908
2281.64 850
2282.09 847
2282.54 854
2282.99 875
2283.44 851
2283.89 912
2284.34 831
2284.79 804
2285.24 784
2285.69 848
2286.14 822
2286.59 785
2287.04 804
2287.50 851
2287.95 848
2288.40 863
2288.85 945
2289.30 996
2289.75 1079
2290.20 1043
2290.65 1115
2291.11 1154
2291.56 1109
2292.01 1132
2292.46 1152
2292.91 1141
2293.36 1150
2293.82 1142
2294.27 1204
2294.72 1104
2295.17 1034
2295.62 1026
2296.07 1056
2296.53 993
2296.98 918
2297.43 908
2297.88 950
2298.33 921
2298.79 906
2299.24 883
2299.69 852
2300.14 869
2300.60 850
2301.05 860
2301.50 803
2301.95 834
2302.41 848
2302.86 796
2303.31 810
2303.76 794
2304.22 774
2304.67 708
2305.12 719
2305.57 819
2306.03 778
2306.48 796
2306.93 818
2307.39 855
2307.84 823
2308.29 868
2308.75 890
2309.20 906
2309.65 923
2310.11 850
2310.56 940
2311.01 897
2311.47 896
2311.92 909
2312.37 869
2312.83 919
2313.28 924
2313.73 888
2314.19 888
2314.64 865
2315.09 875
2315.55 878
2316.00 801
2316.46 799
2316.91 849
2317.36 866
2317.82 867
2318.27 874
2318.73 831
2319.18 838
2319.63 871
2320.09 877
2320.54 906
2321.00 867
2321.45 887
2321.91 882
2322.36 897
2322.82 917
2323.27 893
2323.72 906
2324.18 883
2324.63 924
2325.09 877
2325.54 877
2326.00 872
2326.45 884
2326.91 902
2327.36 883
2327.82 858
2328.27 822
2328.73 819
2329.18 787
2329.64 821
2330.09 807
2330.55 853
2331.00 870
2331.46 823
2331.92 807
2332.37 788
2332.83 794
2333.28 772
2333.74 779
2334.19 765
2334.65 805
2335.10 757
2335.56 725
2336.02 779
2336.47 770
2336.93 732
2337.38 736
2337.84 786
2338.30 774
2338.75 816
2339.21 772
2339.66 764
2340.12 763
2340.58 839
2341.03 836
2341.49 753
2341.95 735
2342.40 764
2342.86 786
2343.32 812
2343.77 831
2344.23 883
2344.68 852
2345.14 785
2345.60 810
2346.06 852
2346.51 876
2346.97 877
2347.43 797
2347.88 858
2348.34 867
2348.80 885
2349.25 817
2349.71 815
2350.17 855
2350.63 817
2351.08 834
2351.54 835
2352.00 831
2352.46 824
2352.91 815
2353.37 805
2353.83 805
2354.29 770
2354.74 792
2355.20 774
2355.66 752
2356.12 789
2356.57 791
2357.03 818
2357.49 885
2357.95 823
2358.41 810
2358.86 808
2359.32 813
2359.78 799
2360.24 810
2360.70 806
2361.15 835
2361.61 868
2362.07 839
2362.53 799
2362.99 861
2363.45 818
2363.91 859
2364.36 836
2364.82 838
2365.28 859
2365.74 893
2366.20 852
2366.66 797
2367.12 854
2367.57 862
2368.03 842
2368.49 859
2368.95 825
2369.41 854
2369.87 803
2370.33 797
2370.79 763
2371.25 747
2371.71 789
2372.17 816
2372.63 830
2373.09 814
2373.54 768
2374.00 836
2374.46 927
2374.92 838
2375.38 868
2375.84 840
2376.30 855
2376.76 903
2377.22 845
2377.68 897
2378.14 875
2378.60 850
2379.06 879
2379.52 811
2379.98 808
2380.44 779
2380.90 776
2381.36 868
2381.82 780
2382.28 784
2382.74 816
2383.20 845
2383.66 816
2384.12 788
2384.59 845
2385.05 826
2385.51 841
2385.97 808
2386.43 796
2386.89 797
2387.35 804
2387.81 799
2388.27 831
2388.73 867
2389.19 892
2389.65 912
2390.12 886
2390.58 878
2391.04 910
2391.50 919
2391.96 882
2392.42 888
2392.88 872
2393.34 913
2393.81 898
2394.27 842
2394.73 787
2395.19 807
2395.65 812
2396.11 790
2396.57 813
2397.04 863
2397.50 867
2397.96 845
2398.42 817
2398.88 808
2399.35 824
2399.81 787
2400.27 850
2400.73 808
2401.19 783
2401.66 782
2402.12 767
2402.58 801
2403.04 802
2403.51 796
2403.97 824
2404.43 790
2404.89 812
2405.36 748
2405.82 761
2406.28 784
2406.74 775
2407.21 810
2407.67 702
2408.13 744
2408.59 774
2409.06 785
2409.52 770
2409.98 733
2410.45 735
2410.91 717
2411.37 710
2411.84 743
2412.30 761
2412.76 745
2413.23 733
2413.69 810
2414.15 773
2414.62 810
2415.08 779
2415.54 807
2416.01 789
2416.47 750
2416.93 768
2417.40 818
2417.86 768
2418.32 737
2418.79 784
2419.25 815
2419.72 793
2420.18 714
2420.64 831
2421.11 801
2421.57 818
2422.04 859
2422.50 825
2422.96 834
2423.43 810
2423.89 845
2424.36 858
2424.82 807
2425.29 783
2425.75 827
2426.22 837
2426.68 801
2427.15 801
2427.61 747
2428.07 773
2428.54 757
2429.00 725
2429.47 702
2429.93 741
2430.40 741
2430.86 772
2431.33 695
2431.79 695
2432.26 753
2432.72 812
2433.19 733
2433.65 769
2434.12 757
2434.59 774
2435.05 779
2435.52 761
2435.98 781
2436.45 806
2436.91 801
2437.38 774
2437.84 795
2438.31 813
2438.78 840
2439.24 873
2439.71 806
2440.17 825
2440.64 826
2441.10 834
2441.57 837
2442.04 862
2442.50 783
2442.97 809
2443.44 802
2443.90 835
2444.37 809
2444.83 781
2445.30 773
2445.77 822
2446.23 799
2446.70 803
2447.17 722
2447.63 798
2448.10 753
2448.57 718
2449.03 764
2449.50 749
2449.97 798
2450.43 769
2450.90 686
2451.37 734
2451.83 770
2452.30 708
2452.77 741
2453.24 786
2453.70 775
2454.17 766
2454.64 710
2455.10 737
2455.57 724
2456.04 773
2456.51 720
2456.97 684
2457.44 795
2457.91 770
2458.38 716
2458.84 709
2459.31 722
2459.78 781
2460.25 764
2460.72 736
2461.18 705
2461.65 725
2462.12 731
2462.59 741
2463.06 719
2463.52 707
2463.99 708
2464.46 712
2464.93 740
2465.40 796
2465.86 819
2466.33 781
2466.80 812
2467.27 796
2467.74 788
2468.21 764
2468.68 776
2469.14 734
2469.61 772
2470.08 710
2470.55 824
2471.02 776
2471.49 755
2471.96 774
2472.43 786
2472.90 729
2473.36 773
2473.83 730
2474.30 724
2474.77 736
2475.24 766
2475.71 777
2476.18 753
2476.65 813
2477.12 729
2477.59 765
2478.06 793
2478.53 776
2479.00 736
2479.47 688
2479.94 753
2480.41 684
2480.87 728
2481.34 808
2481.81 751
2482.28 703
2482.75 790
2483.22 720
2483.69 810
2484.16 829
2484.63 757
2485.10 788
2485.57 830
2486.05 909
2486.52 884
2486.99 921
2487.46 957
2487.93 934
2488.40 948
2488.87 958
2489.34 966
2489.81 927
2490.28 926
2490.75 950
2491.22 956
2491.69 879
2492.16 867
2492.63 873
2493.10 836
2493.58 858
2494.05 875
2494.52 853
2494.99 841
2495.46 855
2495.93 776
2496.40 791
2496.87 799
2497.34 791
2497.82 819
2498.29 787
2498.76 794
2499.23 777
2499.70 783
2500.17 799
2500.64 778
2501.12 784
2501.59 748
2502.06 720
2502.53 763
2503.00 747
2503.48 760
2503.95 786
2504.42 823
2504.89 844
2505.36 812
2505.84 792
2506.31 792
2506.78 817
2507.25 806
2507.72 846
2508.20 889
2508.67 913
2509.14 916
2509.61 985
2510.09 967
2510.56 963
2511.03 986
2511.50 1053
2511.98 1114
2512.45 1067
2512.92 1097
2513.40 1093
2513.87 1096
2514.34 1113
2514.81 1084
2515.29 1075
2515.76 1043
2516.23 988
2516.71 1001
2517.18 986
2517.65 865
2518.13 922
2518.60 867
2519.07 949
2519.55 878
2520.02 863
2520.49 864
2520.97 850
2521.44 938
2521.91 901
2522.39 879
2522.86 894
2523.34 917
2523.81 877
2524.28 844
2524.76 824
2525.23 865
2525.70 913
2526.18 983
2526.65 898
2527.13 919
2527.60 900
2528.08 879
2528.55 874
2529.02 925
2529.50 945
2529.97 934
2530.45 880
2530.92 841
2531.40 834
2531.87 903
2532.34 927
2532.82 855
2533.29 891
2533.77 893
2534.24 914
2534.72 822
2535.19 806
2535.67 846
2536.14 878
2536.62 824
2537.09 826
2537.57 844
2538.04 827
2538.52 839
2538.99 859
2539.47 859
2539.94 807
2540.42 862
2540.90 837
2541.37 821
2541.85 830
2542.32 890
2542.80 938
2543.27 834
2543.75 889
2544.22 890
2544.70 848
2545.18 845
2545.65 923
2546.13 883
2546.60 899
2547.08 912
2547.56 975
2548.03 986
2548.51 978
2548.98 962
2549.46 1029
2549.94 1062
2550.41 1081
2550.89 997
2551.37 1019
2551.84 1024
2552.32 1020
2552.80 1045
2553.27 997
2553.75 949
2554.23 973
2554.70 944
2555.18 922
2555.66 890
2556.13 881
2556.61 866
2557.09 892
2557.56 899
2558.04 861
2558.52 848
2558.99 876
2559.47 833
2559.95 847
2560.43 804
2560.90 832
2561.38 782
2561.86 823
2562.33 818
2562.81 759
2563.29 795
2563.77 763
2564.25 738
2564.72 755
2565.20 795
2565.68 810
2566.16 826
2566.63 805
2567.11 796
2567.59 782
2568.07 765
2568.55 827
2569.02 838
2569.50 743
2569.98 764
2570.46 793
2570.94 727
2571.41 805
2571.89 823
2572.37 832
2572.85 816
2573.33 777
2573.81 804
2574.28 750
2574.76 763
2575.24 805
2575.72 759
2576.20 828
2576.68 809
2577.16 821
2577.64 784
2578.11 823
2578.59 806
2579.07 766
2579.55 835
2580.03 809
2580.51 812
2580.99 804
2581.47 800
2581.95 776
2582.43 789
2582.91 770
2583.39 756
2583.86 803
2584.34 771
2584.82 742
2585.30 759
2585.78 806
2586.26 793
2586.74 769
2587.22 827
2587.70 777
2588.18 781
2588.66 788
2589.14 774
2589.62 797
2590.10 820
2590.58 859
2591.06 837
2591.54 842
2592.02 867
2592.50 853
2592.98 853
2593.46 796
2593.94 774
2594.42 752
2594.90 827
2595.38 863
2595.86 837
2596.35 809
2596.83 785
2597.31 798
2597.79 791
2598.27 754
2598.75 772
2599.23 743
2599.71 750
2600.19 766
2600.67 731
2601.15 733
2601.63 753
2602.12 713
2602.60 749
2603.08 769
2603.56 784
2604.04 728
2604.52 757
2605.00 781
2605.48 727
2605.97 769
2606.45 754
2606.93 718
2607.41 728
2607.89 747
2608.37 728
2608.86 744
2609.34 683
2609.82 736
2610.30 792
2610.78 801
2611.26 724
2611.75 698
2612.23 720
2612.71 755
2613.19 785
2613.68 812
2614.16 775
2614.64 744
2615.12 824
2615.60 800
2616.09 813
2616.57 811
2617.05 767
2617.53 826
2618.02 760
2618.50 810
2618.98 778
2619.46 688
2619.95 742
2620.43 825
2620.91 805
2621.40 787
2621.88 772
2622.36 737
2622.85 737
2623.33 738
2623.81 747
2624.29 718
2624.78 762
2625.26 812
2625.74 782
2626.23 739
2626.71 799
2627.19 732
2627.68 812
2628.16 869
2628.64 794
2629.13 806
2629.61 786
2630.10 839
2630.58 800
2631.06 814
2631.55 780
2632.03 848
2632.51 809
2633.00 753
2633.48 726
2633.97 744
2634.45 764
2634.94 765
2635.42 796
2635.90 773
2636.39 771
2636.87 796
2637.36 712
2637.84 738
2638.33 713
2638.81 792
2639.29 772
2639.78 741
2640.26 788
2640.75 763
2641.23 766
2641.72 725
2642.20 708
2642.69 789
2643.17 798
2643.66 722
2644.14 727
2644.63 817
2645.11 774
2645.60 739
2646.08 769
2646.57 724
2647.05 749
2647.54 741
2648.02 741
2648.51 715
2648.99 749
2649.48 798
2649.97 771
2650.45 753
2650.94 801
2651.42 749
2651.91 793
2652.39 779
2652.88 731
2653.37 733
2653.85 796
2654.34 817
2654.82 818
2655.31 793
2655.80 805
2656.28 779
2656.77 765
2657.25 810
2657.74 760
2658.23 792
2658.71 798
2659.20 779
2659.69 847
2660.17 807
2660.66 767
2661.14 773
2661.63 751
2662.12 713
2662.60 718
2663.09 767
2663.58 786
2664.06 809
2664.55 787
2665.04 800
2665.53 812
2666.01 784
2666.50 815
2666.99 785
2667.47 785
2667.96 882
2668.45 803
2668.94 794
2669.42 832
2669.91 815
2670.40 806
2670.88 780
2671.37 816
2671.86 798
2672.35 788
2672.83 816
2673.32 871
2673.81 916
2674.30 936
2674.79 899
2675.27 856
2675.76 887
2676.25 954
2676.74 935
2677.23 883
2677.71 949
2678.20 933
2678.69 904
2679.18 869
2679.67 838
2680.15 793
2680.64 829
2681.13 794
2681.62 745
2682.11 777
2682.60 786
2683.08 758
2683.57 787
2684.06 859
2684.55 801
2685.04 797
2685.53 779
2686.02 797
2686.51 838
2686.99 798
2687.48 805
2687.97 771
2688.46 759
2688.95 758
2689.44 784
2689.93 793
2690.42 788
2690.91 810
2691.40 813
2691.89 782
2692.38 789
2692.87 793
2693.35 790
2693.84 855
2694.33 770
2694.82 793
2695.31 827
2695.80 871
2696.29 819
2696.78 816
2697.27 802
2697.76 807
2698.25 847
2698.74 832
2699.23 800
2699.72 795
2700.21 815
2700.70 857
2701.19 840
2701.68 794
2702.17 806
2702.66 823
2703.15 861
2703.64 842
2704.13 839
2704.62 818
2705.12 801
2705.61 840
2706.10 819
2706.59 879
2707.08 788
2707.57 725
2708.06 778
2708.55 812
2709.04 789
2709.53 801
2710.02 775
2710.51 715
2711.01 740
2711.50 741
2711.99 764
2712.48 745
2712.97 786
2713.46 791
2713.95 748
2714.44 787
2714.94 719
2715.43 768
2715.92 765
2716.41 718
2716.90 784
2717.39 802
2717.89 810
2718.38 803
2718.87 742
2719.36 755
2719.85 802
2720.34 807
2720.84 771
2721.33 756
2721.82 795
2722.31 796
2722.80 801
2723.30 838
2723.79 868
2724.28 842
2724.77 834
2725.27 832
2725.76 792
2726.25 760
2726.74 734
2727.24 785
2727.73 776
2728.22 742
2728.71 753
2729.21 773
2729.70 798
2730.19 731
2730.69 752
2731.18 755
2731.67 811
2732.16 770
2732.66 792
2733.15 792
2733.64 831
2734.14 823
2734.63 835
2735.12 832
2735.62 840
2736.11 848
2736.60 880
2737.10 814
2737.59 845
2738.08 931
2738.58 865
2739.07 841
2739.56 846
2740.06 843
2740.55 781
2741.05 797
2741.54 787
2742.03 795
2742.53 801
2743.02 768
2743.52 696
2744.01 736
2744.50 760
2745.00 808
2745.49 806
2745.99 744
2746.48 743
2746.97 775
2747.47 856
2747.96 830
2748.46 843
2748.95 785
2749.45 758
2749.94 788
2750.44 774
2750.93 762
2751.43 755
2751.92 725
2752.42 743
2752.91 784
2753.41 762
2753.90 786
2754.40 810
2754.89 809
2755.39 746
2755.88 775
2756.38 784
2756.87 798
2757.37 785
2757.86 769
2758.36 754
2758.85 807
2759.35 770
2759.84 737
2760.34 774
2760.83 773
2761.33 774
2761.83 809
2762.32 797
2762.82 750
2763.31 807
2763.81 836
2764.30 820
2764.80 768
2765.30 802
2765.79 840
2766.29 817
2766.78 774
2767.28 777
2767.78 782
2768.27 785
2768.77 762
2769.27 755
2769.76 766
2770.26 837
2770.76 842
2771.25 791
2771.75 828
2772.24 835
2772.74 815
2773.24 760
2773.73 797
2774.23 813
2774.73 861
2775.23 821
2775.72 807
2776.22 798
2776.72 834
2777.21 824
2777.71 845
2778.21 837
2778.70 821
2779.20 839
2779.70 852
2780.20 867
2780.69 814
2781.19 796
2781.69 795
2782.19 760
2782.68 826
2783.18 789
2783.68 738
2784.18 774
2784.67 731
2785.17 770
2785.67 742
2786.17 756
2786.67 761
2787.16 800
2787.66 818
2788.16 806
2788.66 797
2789.16 818
2789.65 801
2790.15 780
2790.65 775
2791.15 786
2791.65 796
2792.15 765
2792.64 768
2793.14 770
2793.64 785
2794.14 766
2794.64 819
2795.14 809
2795.64 795
2796.13 807
2796.63 801
2797.13 827
2797.63 795
2798.13 798
2798.63 800
2799.13 733
2799.63 750
2800.13 799
2800.62 782
2801.12 786
2801.62 740
2802.12 766
2802.62 803
2803.12 762
2803.62 753
2804.12 754
2804.62 761
2805.12 768
2805.62 758
2806.12 823
2806.62 754
2807.12 757
2807.62 802
2808.12 765
2808.62 765
2809.12 792
2809.62 791
2810.12 814
2810.62 741
2811.12 820
2811.62 833
2812.12 815
2812.62 818
2813.12 769
2813.62 763
2814.12 843
2814.62 854
2815.12 835
2815.62 823
2816.12 869
2816.62 859
2817.12 802
2817.62 784
2818.12 763
2818.62 787
2819.12 753
2819.63 763
2820.13 781
2820.63 784
2821.13 761
2821.63 743
2822.13 768
2822.63 790
2823.13 744
2823.63 742
2824.13 763
2824.64 791
2825.14 785
2825.64 746
2826.14 776
2826.64 741
2827.14 753
2827.64 715
2828.15 750
2828.65 770
2829.15 762
2829.65 724
2830.15 739
2830.65 680
2831.16 732
2831.66 744
2832.16 806
2832.66 724
2833.16 713
2833.67 809
2834.17 793
2834.67 737
2835.17 789
2835.68 798
2836.18 810
2836.68 887
2837.18 823
2837.68 764
2838.19 761
2838.69 823
2839.19 883
2839.70 785
2840.20 759
2840.70 778
2841.20 785
2841.71 750
2842.21 800
2842.71 818
2843.21 833
2843.72 771
2844.22 803
2844.72 828
2845.23 800
2845.73 859
2846.23 852
2846.74 868
2847.24 846
2847.74 830
2848.25 838
2848.75 866
2849.25 888
2849.76 866
2850.26 864
2850.76 846
2851.27 812
2851.77 825
2852.28 791
2852.78 771
2853.28 805
2853.79 776
2854.29 749
2854.79 761
2855.30 778
2855.80 783
2856.31 755
2856.81 738
2857.31 762
2857.82 764
2858.32 795
2858.83 804
2859.33 859
2859.84 816
2860.34 819
2860.85 804
2861.35 834
2861.85 872
2862.36 824
2862.86 745
2863.37 726
2863.87 814
2864.38 804
2864.88 832
2865.39 821
2865.89 826
2866.40 778
2866.90 783
2867.41 828
2867.91 820
2868.42 821
2868.92 827
2869.43 816
2869.93 796
2870.44 847
2870.94 836
2871.45 859
2871.96 866
2872.46 830
2872.97 868
2873.47 875
2873.98 832
2874.48 801
2874.99 832
2875.49 848
2876.00 846
2876.51 820
2877.01 822
2877.52 788
2878.02 734
2878.53 772
2879.04 801
2879.54 786
2880.05 839
2880.55 798
2881.06 803
2881.57 790
2882.07 826
2882.58 855
2883.09 828
2883.59 848
2884.10 808
2884.61 798
2885.11 855
2885.62 900
2886.13 908
2886.63 945
2887.14 929
2887.65 899
2888.15 883
2888.66 913
2889.17 935
2889.67 899
2890.18 872
2890.69 902
2891.20 889
2891.70 864
2892.21 842
2892.72 828
2893.22 913
2893.73 918
2894.24 899
2894.75 903
2895.25 939
2895.76 947
2896.27 970
2896.78 888
2897.29 892
2897.79 866
2898.30 961
2898.81 902
2899.32 890
2899.82 818
2900.33 848
2900.84 895
2901.35 894
2901.86 884
2902.36 924
2902.87 938
2903.38 941
2903.89 944
2904.40 916
2904.91 898
2905.41 953
2905.92 934
2906.43 876
2906.94 866
2907.45 899
2907.96 886
2908.47 840
2908.97 856
2909.48 889
2909.99 889
2910.50 869
2911.01 852
2911.52 826
2912.03 822
2912.54 858
2913.05 822
2913.55 821
2914.06 818
2914.57 799
2915.08 750
2915.59 875
2916.10 812
2916.61 845
2917.12 833
2917.63 871
2918.14 788
2918.65 812
2919.16 852
2919.67 863
2920.18 862
2920.69 849
2921.20 824
2921.71 828
2922.22 905
2922.73 930
2923.24 896
2923.75 851
2924.26 884
2924.77 870
2925.28 909
2925.79 886
2926.30 887
2926.81 912
2927.32 901
2927.83 900
2928.34 901
2928.85 900
2929.36 841
2929.87 822
2930.38 791
2930.89 808
2931.40 788
2931.91 877
2932.42 783
2932.93 867
2933.45 849
2933.96 822
2934.47 813
2934.98 819
2935.49 873
2936.00 805
2936.51 813
2937.02 873
2937.53 912
2938.04 900
2938.56 910
2939.07 899
2939.58 918
2940.09 971
2940.60 964
2941.11 993
2941.62 974
2942.14 995
2942.65 994
2943.16 981
2943.67 972
2944.18 997
2944.70 963
2945.21 1014
2945.72 942
2946.23 946
2946.74 909
2947.26 914
2947.77 870
2948.28 891
2948.79 891
2949.30 844
2949.82 826
2950.33 793
2950.84 847
2951.35 825
2951.87 792
2952.38 783
2952.89 819
2953.40 820
2953.92 772
2954.43 765
2954.94 817
2955.45 844
2955.97 829
2956.48 741
2956.99 761
2957.51 807
2958.02 796
2958.53 817
2959.04 828
2959.56 845
2960.07 853
2960.58 905
2961.10 884
2961.61 876
2962.12 843
2962.64 924
2963.15 890
2963.66 872
2964.18 933
2964.69 922
2965.21 868
2965.72 874
2966.23 903
2966.75 878
2967.26 816
2967.77 857
2968.29 871
2968.80 858
2969.32 868
2969.83 804
2970.34 857
2970.86 803
2971.37 843
2971.89 815
2972.40 834
2972.91 871
2973.43 869
2973.94 911
2974.46 811
2974.97 809
2975.49 872
2976.00 958
2976.52 899
2977.03 885
2977.55 853
2978.06 846
2978.57 848
2979.09 870
2979.60 912
2980.12 890
2980.63 884
2981.15 930
2981.66 862
2982.18 935
2982.69 954
2983.21 971
2983.73 1011
2984.24 973
2984.76 1047
2985.27 1083
2985.79 1045
2986.30 982
2986.82 1010
2987.33 1008
2987.85 1038
2988.36 1072
2988.88 1095
2989.40 1007
2989.91 1032
2990.43 997
2990.94 1031
2991.46 958
2991.97 998
2992.49 1067
2993.01 1000
2993.52 996
2994.04 1013
2994.55 1070
2995.07 1069
2995.59 1092
2996.10 1086
2996.62 1116
2997.14 1205
2997.65 1133
2998.17 1139
2998.69 1157
2999.20 1208
2999.72 1195
3000.24 1240
3000.75 1278
3001.27 1334
3001.79 1432
3002.30 1537
3002.82 1701
3003.34 1756
3003.85 1954
3004.37 2105
3004.89 2065
3005.40 2153
3005.92 2124
3006.44 2270
3006.96 2125
3007.47 1961
3007.99 1914
3008.51 1768
3009.03 1629
3009.54 1485
3010.06 1388
3010.58 1320
3011.10 1202
3011.61 1178
3012.13 1137
3012.65 1079
3013.17 1055
3013.68 1052
3014.20 1026
3014.72 1024
3015.24 1013
3015.76 985
3016.27 1028
3016.79 1044
3017.31 1036
3017.83 1012
3018.35 976
3018.86 958
3019.38 937
3019.90 968
3020.42 950
3020.94 953
3021.46 1001
3021.97 996
3022.49 987
3023.01 971
3023.53 969
3024.05 999
3024.57 947
3025.09 987
3025.61 979
3026.12 1034
3026.64 1008
3027.16 955
3027.68 927
3028.20 979
3028.72 949
3029.24 982
3029.76 959
3030.28 942
3030.80 907
3031.32 931
3031.84 897
3032.35 821
3032.87 881
3033.39 893
3033.91 912
3034.43 848
3034.95 906
3035.47 888
3035.99 904
3036.51 893
3037.03 905
3037.55 911
3038.07 888
3038.59 879
3039.11 867
3039.63 876
3040.15 862
3040.67 927
3041.19 912
3041.71 933
3042.23 871
3042.75 859
3043.27 965
3043.79 910
3044.31 846
3044.83 865
3045.35 892
3045.87 903
3046.40 891
3046.92 879
3047.44 904
3047.96 869
3048.48 875
3049.00 913
3049.52 881
3050.04 821
3050.56 848
3051.08 867
3051.60 879
3052.12 863
3052.65 897
3053.17 884
3053.69 897
3054.21 856
3054.73 856
3055.25 865
3055.77 909
3056.30 883
3056.82 822
3057.34 835
3057.86 905
3058.38 919
3058.90 866
3059.42 884
3059.95 872
3060.47 898
3060.99 916
3061.51 961
3062.03 950
3062.56 936
3063.08 905
3063.60 910
3064.12 1019
3064.64 999
3065.17 939
3065.69 971
3066.21 1006
3066.73 1080
3067.26 1073
3067.78 1097
3068.30 1098
3068.82 1119
3069.35 1047
3069.87 992
3070.39 1022
3070.91 1037
3071.44 1037
3071.96 1046
3072.48 1009
3073.01 990
3073.53 968
3074.05 1008
3074.57 1055
3075.10 1045
3075.62 1014
3076.14 1108
3076.67 1086
3077.19 1117
3077.71 1088
3078.24 1195
3078.76 1229
3079.28 1150
3079.81 1263
3080.33 1230
3080.85 1250
3081.38 1233
3081.90 1285
3082.42 1278
3082.95 1266
3083.47 1242
3084.00 1347
3084.52 1259
3085.04 1228
3085.57 1243
3086.09 1247
3086.62 1322
3087.14 1415
3087.66 1490
3088.19 1563
3088.71 1575
3089.24 1688
3089.76 1756
3090.29 1862
3090.81 1935
3091.33 1833
3091.86 1873
3092.38 1867
3092.91 1718
3093.43 1596
3093.96 1547
3094.48 1516
3095.01 1527
3095.53 1478
3096.06 1414
3096.58 1413
3097.11 1328
3097.63 1261
3098.16 1299
3098.68 1416
3099.21 1349
3099.73 1460
3100.26 1545
3100.78 1679
3101.31 1921
3101.83 1979
3102.36 2187
3102.88 2303
3103.41 2406
3103.93 2507
3104.46 2304
3104.99 2330
3105.51 2198
3106.04 2052
3106.56 1939
3107.09 1705
3107.61 1628
3108.14 1501
3108.67 1376
3109.19 1289
3109.72 1258
3110.24 1138
3110.77 1144
3111.30 1116
3111.82 1072
3112.35 1040
3112.87 1031
3113.40 1061
3113.93 1041
3114.45 1052
3114.98 1030
3115.51 1010
3116.03 1007
3116.56 1008
3117.09 988
3117.61 957
3118.14 971
3118.67 963
3119.19 953
3119.72 970
3120.25 986
3120.77 1072
3121.30 1097
3121.83 1065
3122.35 1085
3122.88 1026
3123.41 1029
3123.94 1036
3124.46 1063
3124.99 1019
3125.52 1070
3126.05 1035
3126.57 989
3127.10 980
3127.63 951
3128.16 926
3128.68 939
3129.21 916
3129.74 877
3130.27 900
3130.79 850
3131.32 868
3131.85 832
3132.38 848
3132.91 862
3133.43 923
3133.96 856
3134.49 874
3135.02 864
3135.55 895
3136.07 873
3136.60 843
3137.13 828
3137.66 841
3138.19 871
3138.72 811
3139.24 784
3139.77 794
3140.30 789
3140.83 827
3141.36 804
3141.89 829
3142.42 813
3142.95 825
3143.47 847
3144.00 849
3144.53 816
3145.06 876
3145.59 934
3146.12 876
3146.65 915
3147.18 907
3147.71 897
3148.24 890
3148.76 906
3149.29 966
3149.82 956
3150.35 1016
3150.88 971
3151.41 960
3151.94 974
3152.47 970
3153.00 935
3153.53 887
3154.06 881
3154.59 913
3155.12 977
3155.65 916
3156.18 1005
3156.71 1004
3157.24 976
3157.77 973
3158.30 936
3158.83 939
3159.36 990
3159.89 941
3160.42 958
3160.95 956
3161.48 1028
3162.01 970
3162.54 939
3163.07 909
3163.60 925
3164.13 910
3164.66 913
3165.20 901
3165.73 893
3166.26 889
3166.79 930
3167.32 917
3167.85 916
3168.38 867
3168.91 881
3169.44 882
3169.97 917
3170.50 878
3171.04 881
3171.57 881
3172.10 952
3172.63 888
3173.16 963
3173.69 959
3174.22 967
3174.75 917
3175.29 967
3175.82 957
3176.35 923
3176.88 890
3177.41 946
3177.94 941
3178.48 920
3179.01 924
3179.54 849
3180.07 853
3180.60 865
3181.14 816
3181.67 836
3182.20 875
3182.73 840
3183.26 786
3183.80 852
3184.33 863
3184.86 860
3185.39 830
3185.93 910
3186.46 861
3186.99 842
3187.52 810
3188.06 872
3188.59 811
3189.12 856
3189.65 881
3190.19 858
3190.72 924
3191.25 897
3191.79 910
3192.32 914
3192.85 927
3193.38 914
3193.92 882
3194.45 834
3194.98 870
3195.52 873
3196.05 908
3196.58 877
3197.12 908
3197.65 893
3198.18 915
3198.72 906
3199.25 903
3199.78 892
3200.32 906
3200.85 909
3201.39 943
3201.92 970
3202.45 928
3202.99 979
3203.52 983
3204.05 968
3204.59 964
3205.12 992
3205.66 963
3206.19 976
3206.72 1030
3207.26 1132
3207.79 1093
3208.33 1121
3208.86 1230
3209.40 1269
3209.93 1237
3210.47 1310
3211.00 1321
3211.53 1268
3212.07 1346
3212.60 1302
3213.14 1249
3213.67 1238
3214.21 1199
3214.74 1198
3215.28 1161
3215.81 1044
3216.35 1009
3216.88 1049
3217.42 1013
3217.95 957
3218.49 889
3219.02 923
3219.56 969
3220.09 965
3220.63 912
3221.16 921
3221.70 987
3222.23 962
3222.77 959
3223.31 1034
3223.84 1038
3224.38 1080
3224.91 1076
3225.45 1127
3225.98 1114
3226.52 1105
3227.06 1059
3227.59 1071
3228.13 1074
3228.66 1075
3229.20 1041
3229.74 1088
3230.27 1043
3230.81 976
3231.34 1010
3231.88 946
3232.42 1016
3232.95 1033
3233.49 1038
3234.03 1047
3234.56 1056
3235.10 1012
3235.64 1042
3236.17 1141
3236.71 1133
3237.25 1133
3237.78 1054
3238.32 1127
3238.86 1143
3239.39 1121
3239.93 1139
3240.47 1062
3241.00 1148
3241.54 1111
3242.08 1127
3242.61 1130
3243.15 1131
3243.69 1166
3244.23 1204
3244.76 1217
3245.30 1181
3245.84 1202
3246.38 1259
3246.91 1169
3247.45 1211
3247.99 1190
3248.53 1322
3249.06 1384
3249.60 1487
3250.14 1561
3250.68 1780
3251.21 1760
3251.75 1913
3252.29 2122
3252.83 2120
3253.37 2164
3253.90 2223
3254.44 2295
3254.98 2166
3255.52 2175
3256.06 2048
3256.60 1929
3257.13 1838
3257.67 1806
3258.21 1793
3258.75 1731
3259.29 1692
3259.83 1594
3260.36 1635
3260.90 1710
3261.44 1808
3261.98 1804
3262.52 1883
3263.06 1873
3263.60 1980
3264.14 2088
3264.68 2081
3265.21 2157
3265.75 2131
3266.29 2057
3266.83 2028
3267.37 1972
3267.91 1972
3268.45 1926
3268.99 1942
3269.53 1865
3270.07 1786
3270.61 1755
3271.15 1612
3271.69 1491
3272.23 1447
3272.76 1404
3273.30 1408
3273.84 1377
3274.38 1337
3274.92 1334
3275.46 1350
3276.00 1390
3276.54 1411
3277.08 1429
3277.62 1339
3278.16 1423
3278.70 1495
3279.24 1527
3279.78 1474
3280.32 1454
3280.86 1484
3281.41 1454
3281.95 1410
3282.49 1374
3283.03 1480
3283.57 1409
3284.11 1415
3284.65 1373
3285.19 1436
3285.73 1461
3286.27 1475
3286.81 1410
3287.35 1498
3287.89 1467
3288.43 1471
3288.97 1490
3289.52 1539
3290.06 1541
3290.60 1570
3291.14 1692
3291.68 1747
3292.22 1769
3292.76 1908
3293.30 1912
3293.85 2035
3294.39 2127
3294.93 2214
3295.47 2308
3296.01 2277
3296.55 2324
3297.09 2303
3297.64 2277
3298.18 2267
3298.72 2233
3299.26 2161
3299.80 2017
3300.34 2071
3300.89 1943
3301.43 1905
3301.97 1891
3302.51 1764
3303.06 1799
3303.60 1763
3304.14 1772
3304.68 1717
3305.22 1647
3305.77 1750
3306.31 1705
3306.85 1623
3307.39 1677
3307.94 1660
3308.48 1755
3309.02 1802
3309.56 1856
3310.11 1805
3310.65 1795
3311.19 1812
3311.74 1824
3312.28 1878
3312.82 1753
3313.36 1841
3313.91 1857
3314.45 1847
3314.99 1867
3315.54 1948
3316.08 2150
3316.62 2238
3317.17 2362
3317.71 2457
3318.25 2634
3318.80 2665
3319.34 2754
3319.88 2781
3320.43 2826
3320.97 2950
3321.51 2964
3322.06 3007
3322.60 2941
3323.14 2833
3323.69 2758
3324.23 2571
3324.78 2563
3325.32 2514
3325.86 2464
3326.41 2415
3326.95 2304
3327.50 2319
3328.04 2373
3328.59 2326
3329.13 2391
3329.67 2571
3330.22 2917
3330.76 3390
3331.31 3975
3331.85 4769
3332.40 5743
3332.94 6866
3333.49 8018
3334.03 9424
3334.57 10554
3335.12 11433
3335.66 12318
3336.21 13017
3336.75 13577
3337.30 13725
3337.84 13368
3338.39 12592
3338.93 11537
3339.48 10429
3340.02 9268
3340.57 7889
3341.11 6738
3341.66 5555
3342.20 4577
3342.75 3784
3343.30 3143
3343.84 2679
3344.39 2363
3344.93 2193
3345.48 1966
3346.02 1823
3346.57 1769
3347.11 1694
3347.66 1608
3348.21 1594
3348.75 1529
3349.30 1475
3349.84 1532
3350.39 1484
3350.94 1398
3351.48 1314
3352.03 1261
3352.57 1252
3353.12 1212
3353.67 1238
3354.21 1318
3354.76 1291
3355.31 1333
3355.85 1267
3356.40 1310
3356.95 1350
3357.49 1304
3358.04 1335
3358.59 1413
3359.13 1386
3359.68 1368
3360.23 1379
3360.77 1384
3361.32 1413
3361.87 1458
3362.41 1451
3362.96 1537
3363.51 1500
3364.05 1406
3364.60 1429
3365.15 1433
3365.70 1465
3366.24 1484
3366.79 1426
3367.34 1381
3367.89 1343
3368.43 1337
3368.98 1385
3369.53 1309
3370.08 1414
3370.62 1492
3371.17 1481
3371.72 1578
3372.27 1616
3372.81 1595
3373.36 1724
3373.91 1814
3374.46 1716
3375.01 1770
3375.55 1748
3376.10 1777
3376.65 1706
3377.20 1685
3377.75 1609
3378.30 1553
3378.84 1434
3379.39 1335
3379.94 1299
3380.49 1269
3381.04 1238
3381.59 1182
3382.13 1173
3382.68 1170
3383.23 1085
3383.78 1127
3384.33 1104
3384.88 1115
3385.43 1017
3385.98 1034
3386.52 1062
3387.07 1045
3387.62 1045
3388.17 1026
3388.72 1002
3389.27 1023
3389.82 1002
3390.37 1038
3390.92 1102
3391.47 1059
3392.02 1002
3392.57 1012
3393.12 1058
3393.66 1042
3394.21 1020
3394.76 1044
3395.31 1079
3395.86 1056
3396.41 1144
3396.96 1145
3397.51 1155
3398.06 1178
3398.61 1106
3399.16 1135
3399.71 1161
3400.26 1150
3400.81 1088
3401.36 1071
3401.91 1138
3402.46 1094
3403.01 1019
3403.56 1058
3404.11 1048
3404.66 1030
3405.21 1039
3405.77 941
3406.32 993
3406.87 1022
3407.42 1016
3407.97 1059
3408.52 958
3409.07 1006
3409.62 1064
3410.17 1084
3410.72 1105
3411.27 1053
3411.82 1047
3412.37 1033
3412.93 1025
3413.48 1065
3414.03 1089
3414.58 1096
3415.13 1084
3415.68 1069
3416.23 1043
3416.78 1048
3417.34 1017
3417.89 1022
3418.44 1005
3418.99 1052
3419.54 1057
3420.09 1044
3420.65 992
3421.20 979
3421.75 1045
3422.30 1028
3422.85 1010
3423.40 1030
3423.96 1042
3424.51 1041
3425.06 1049
3425.61 1063
3426.17 1032
3426.72 1017
3427.27 1056
3427.82 1007
3428.37 912
3428.93 955
3429.48 963
3430.03 876
3430.58 895
3431.14 935
3431.69 996
3432.24 896
3432.79 853
3433.35 927
3433.90 929
3434.45 929
3435.01 969
3435.56 959
3436.11 911
3436.66 913
3437.22 918
3437.77 905
3438.32 914
3438.88 930
3439.43 948
3439.98 980
3440.54 994
3441.09 976
3441.64 970
3442.20 950
3442.75 916
3443.30 948
3443.86 921
3444.41 953
3444.96 915
3445.52 844
3446.07 908
3446.63 951
3447.18 956
3447.73 868
3448.29 904
3448.84 860
3449.40 866
3449.95 877
3450.50 825
3451.06 865
3451.61 845
3452.17 852
3452.72 845
3453.27 927
3453.83 924
3454.38 889
3454.94 851
3455.49 917
3456.05 911
3456.60 901
3457.16 883
3457.71 924
3458.27 856
3458.82 871
3459.38 935
3459.93 924
3460.49 936
3461.04 921
3461.60 943
3462.15 915
3462.71 977
3463.26 965
3463.82 971
3464.37 998
3464.93 972
3465.48 930
3466.04 988
3466.59 999
3467.15 1032
3467.70 1044
3468.26 997
3468.81 1022
3469.37 1027
3469.93 1134
3470.48 1069
3471.04 1029
3471.59 1069
3472.15 1060
3472.70 1108
3473.26 1166
3473.82 1132
3474.37 1157
3474.93 1171
3475.48 1180
3476.04 1172
3476.60 1099
3477.15 1116
3477.71 1171
3478.27 1160
3478.82 1179
3479.38 1193
3479.93 1271
3480.49 1281
3481.05 1287
3481.60 1252
3482.16 1358
3482.72 1291
3483.27 1286
3483.83 1268
3484.39 1316
3484.95 1296
3485.50 1310
3486.06 1352
3486.62 1400
3487.17 1419
3487.73 1525
3488.29 1686
3488.84 2022
3489.40 2182
3489.96 2470
3490.52 2724
3491.07 3081
3491.63 3252
3492.19 3413
3492.75 3523
3493.30 3674
3493.86 3642
3494.42 3420
3494.98 3330
3495.53 2966
3496.09 2720
3496.65 2360
3497.21 2179
3497.77 1996
3498.32 1792
3498.88 1730
3499.44 1635
3500.00 1619
3500.56 1514
3501.11 1521
3501.67 1569
3502.23 1568
3502.79 1624
3503.35 1715
3503.91 1712
3504.46 1732
3505.02 1763
3505.58 1836
3506.14 1895
3506.70 1901
3507.26 1900
3507.81 1837
3508.37 1715
3508.93 1734
3509.49 1707
3510.05 1514
3510.61 1428
3511.17 1365
3511.73 1250
3512.29 1194
3512.85 1211
3513.40 1133
3513.96 1150
3514.52 1106
3515.08 1075
3515.64 1082
3516.20 1090
3516.76 982
3517.32 960
3517.88 1005
3518.44 1016
3519.00 926
3519.56 998
3520.12 976
3520.68 905
3521.24 923
3521.80 935
3522.36 1028
3522.92 1042
3523.48 1059
3524.04 998
3524.60 948
3525.16 962
3525.72 956
3526.28 1004
3526.84 981
3527.40 946
3527.96 939
3528.52 977
3529.08 1012
3529.64 964
3530.20 974
3530.76 939
3531.32 942
3531.88 964
3532.44 955
3533.00 992
3533.56 889
3534.12 927
3534.68 909
3535.25 882
3535.81 926
3536.37 940
3536.93 948
3537.49 943
3538.05 933
3538.61 947
3539.17 970
3539.73 942
3540.30 934
3540.86 910
3541.42 916
3541.98 917
3542.54 907
3543.10 884
3543.66 911
3544.23 942
3544.79 962
3545.35 972
3545.91 923
3546.47 950
3547.03 909
3547.60 942
3548.16 909
3548.72 889
3549.28 902
3549.84 941
3550.41 864
3550.97 885
3551.53 931
3552.09 897
3552.65 866
3553.22 865
3553.78 816
3554.34 804
3554.90 800
3555.47 796
3556.03 824
3556.59 801
3557.15 782
3557.72 809
3558.28 841
3558.84 801
3559.41 839
3559.97 813
3560.53 865
3561.09 821
3561.66 865
3562.22 880
3562.78 859
3563.35 844
3563.91 882
3564.47 890
3565.04 912
3565.60 864
3566.16 876
3566.73 864
3567.29 861
3567.85 851
3568.42 869
3568.98 913
3569.54 842
3570.11 832
3570.67 795
3571.23 789
3571.80 828
3572.36 866
3572.93 907
3573.49 890
3574.05 874
3574.62 867
3575.18 939
3575.75 982
3576.31 1033
3576.87 1154
3577.44 1190
3578.00 1111
3578.57 1182
3579.13 1156
3579.70 1125
3580.26 1044
3580.82 1102
3581.39 1020
3581.95 1041
3582.52 1021
3583.08 889
3583.65 916
3584.21 906
3584.78 881
3585.34 870
3585.91 891
3586.47 848
3587.04 859
3587.60 768
3588.17 818
3588.73 776
3589.30 798
3589.86 777
3590.43 831
3590.99 861
3591.56 787
3592.12 782
3592.69 776
3593.25 779
3593.82 767
3594.39 806
3594.95 774
3595.52 788
3596.08 779
3596.65 802
3597.21 777
3597.78 804
3598.35 827
3598.91 800
3599.48 882
3600.04 854
3600.61 880
3601.18 810
3601.74 817
3602.31 814
3602.87 827
3603.44 778
3604.01 828
3604.57 797
3605.14 798
3605.71 739
3606.27 744
3606.84 789
3607.41 772
3607.97 748
3608.54 732
3609.11 770
3609.67 770
3610.24 785
3610.81 737
3611.37 745
3611.94 714
3612.51 772
3613.07 787
3613.64 728
3614.21 731
3614.78 807
3615.34 840
3615.91 847
3616.48 856
3617.04 910
3617.61 996
3618.18 967
3618.75 969
3619.31 1021
3619.88 1012
3620.45 895
3621.02 929
3621.58 927
3622.15 878
3622.72 851
3623.29 850
3623.86 886
3624.42 853
3624.99 813
3625.56 742
3626.13 789
3626.70 764
3627.26 720
3627.83 732
3628.40 741
3628.97 751
3629.54 722
3630.11 694
3630.67 772
3631.24 712
3631.81 722
3632.38 695
3632.95 737
3633.52 761
3634.08 742
3634.65 704
3635.22 717
3635.79 728
3636.36 705
3636.93 719
3637.50 753
3638.07 737
3638.64 730
3639.20 751
3639.77 713
3640.34 771
3640.91 800
3641.48 758
3642.05 722
3642.62 762
3643.19 801
3643.76 744
3644.33 737
3644.90 762
3645.47 793
3646.04 807
3646.61 721
3647.18 711
3647.75 800
3648.32 800
3648.89 787
3649.46 774
3650.03 768
3650.60 807
3651.17 858
3651.74 853
3652.31 842
3652.88 845
3653.45 844
3654.02 844
3654.59 834
3655.16 783
3655.73 837
3656.30 837
3656.87 827
3657.44 816
3658.01 816
3658.58 792
3659.15 777
3659.72 833
3660.29 853
3660.86 808
3661.43 830
3662.00 819
3662.58 886
3663.15 829
3663.72 793
3664.29 851
3664.86 893
3665.43 891
3666.00 957
3666.57 889
3667.14 939
3667.72 871
3668.29 812
3668.86 884
3669.43 857
3670.00 787
3670.57 773
3671.14 796
3671.72 779
3672.29 855
3672.86 811
3673.43 785
3674.00 827
3674.57 828
3675.15 817
3675.72 832
3676.29 812
3676.86 804
3677.43 818
3678.01 790
3678.58 835
3679.15 855
3679.72 826
3680.30 813
3680.87 875
3681.44 791
3682.01 834
3682.58 756
3683.16 773
3683.73 816
3684.30 790
3684.88 727
3685.45 755
3686.02 763
3686.59 750
3687.17 740
3687.74 746
3688.31 716
3688.88 769
3689.46 758
3690.03 757
3690.60 815
3691.18 792
3691.75 836
3692.32 763
3692.90 758
3693.47 716
3694.04 776
3694.62 751
3695.19 733
3695.76 753
3696.34 759
3696.91 755
3697.48 775
3698.06 756
3698.63 737
3699.21 757
3699.78 741
3700.35 747
3700.93 755
3701.50 760
3702.08 835
3702.65 787
3703.22 737
3703.80 779
3704.37 804
3704.95 798
3705.52 806
3706.09 758
3706.67 788
3707.24 824
3707.82 868
3708.39 821
3708.97 764
3709.54 832
3710.12 829
3710.69 836
3711.26 815
3711.84 790
3712.41 791
3712.99 726
3713.56 805
3714.14 831
3714.71 766
3715.29 768
3715.86 781
3716.44 699
3717.01 725
3717.59 727
3718.16 713
3718.74 739
3719.32 717
3719.89 684
3720.47 764
3721.04 741
3721.62 639
3722.19 705
3722.77 748
3723.34 718
3723.92 755
3724.49 732
3725.07 715
3725.65 708
3726.22 711
3726.80 719
3727.37 724
3727.95 761
3728.53 733
3729.10 735
3729.68 809
3730.25 803
3730.83 815
3731.41 864
3731.98 869
3732.56 881
3733.14 906
3733.71 908
3734.29 909
3734.87 870
3735.44 891
3736.02 872
3736.60 847
3737.17 859
3737.75 818
3738.33 814
3738.90 759
3739.48 828
3740.06 812
3740.63 787
3741.21 806
3741.79 805
3742.36 718
3742.94 721
3743.52 747
3744.10 745
3744.67 739
3745.25 696
3745.83 726
3746.40 746
3746.98 688
3747.56 675
3748.14 669
3748.71 763
3749.29 708
3749.87 755
3750.45 723
3751.03 703
3751.60 663
3752.18 706
3752.76 752
3753.34 726
3753.92 721
3754.49 711
3755.07 715
3755.65 714
3756.23 740
3756.81 758
3757.38 724
3757.96 733
3758.54 750
3759.12 785
3759.70 760
3760.28 759
3760.85 764
3761.43 720
3762.01 755
3762.59 806
3763.17 854
3763.75 813
3764.33 769
3764.91 853
3765.48 818
3766.06 804
3766.64 788
3767.22 761
3767.80 773
3768.38 779
3768.96 781
3769.54 744
3770.12 752
3770.70 723
3771.28 741
3771.85 715
3772.43 727
3773.01 716
3773.59 717
3774.17 705
3774.75 753
3775.33 785
3775.91 783
3776.49 740
3777.07 753
3777.65 756
3778.23 744
3778.81 710
3779.39 733
3779.97 686
3780.55 755
3781.13 733
3781.71 717
3782.29 652
3782.87 711
3783.45 683
3784.03 686
3784.61 711
3785.19 727
3785.77 705
3786.35 738
3786.93 736
3787.51 747
3788.10 715
3788.68 761
3789.26 741
3789.84 734
3790.42 752
3791.00 760
3791.58 781
3792.16 766
3792.74 771
3793.32 714
3793.90 743
3794.48 767
3795.07 811
3795.65 787
3796.23 732
3796.81 739
3797.39 799
3797.97 768
3798.55 756
3799.14 725
3799.72 696
3800.30 700
3800.88 751
3801.46 743
3802.04 750
3802.62 786
3803.21 789
3803.79 799
3804.37 790
3804.95 781
3805.53 812
3806.12 838
3806.70 836
3807.28 853
3807.86 939
3808.44 924
3809.03 897
3809.61 882
3810.19 859
3810.77 915
3811.36 884
3811.94 877
3812.52 857
3813.10 947
3813.69 893
3814.27 868
3814.85 852
3815.43 798
3816.02 800
3816.60 791
3817.18 800
3817.77 829
3818.35 777
3818.93 770
3819.51 781
3820.10 784
3820.68 819
3821.26 810
3821.85 793
3822.43 753
3823.01 799
3823.60 758
3824.18 823
3824.76 822
3825.35 803
3825.93 801
3826.51 790
3827.10 766
3827.68 762
3828.27 731
3828.85 717
3829.43 738
3830.02 777
3830.60 731
3831.18 707
3831.77 719
3832.35 740
3832.94 771
3833.52 742
3834.10 802
3834.69 725
3835.27 726
3835.86 760
3836.44 821
3837.03 762
3837.61 805
3838.19 815
3838.78 756
3839.36 772
3839.95 738
3840.53 703
3841.12 767
3841.70 749
3842.29 750
3842.87 743
3843.46 781
3844.04 758
3844.63 774
3845.21 747
3845.80 748
3846.38 797
3846.97 800
3847.55 747
3848.14 796
3848.72 789
3849.31 740
3849.89 753
3850.48 798
3851.06 769
3851.65 782
3852.23 780
3852.82 745
3853.41 786
3853.99 776
3854.58 761
3855.16 808
3855.75 801
3856.33 802
3856.92 858
3857.51 901
3858.09 882
3858.68 915
3859.26 900
3859.85 880
3860.44 988
3861.02 998
3861.61 1062
3862.20 1046
3862.78 1010
3863.37 1028
3863.95 1113
3864.54 1042
3865.13 996
3865.71 953
3866.30 927
3866.89 874
3867.47 857
3868.06 860
3868.65 808
3869.23 778
3869.82 787
3870.41 789
3870.99 788
3871.58 773
3872.17 791
3872.76 782
3873.34 739
3873.93 687
3874.52 723
3875.10 784
3875.69 759
3876.28 739
3876.87 709
3877.45 709
3878.04 751
3878.63 732
3879.22 762
3879.80 735
3880.39 754
3880.98 718
3881.57 707
3882.15 751
3882.74 712
3883.33 710
3883.92 730
3884.51 754
3885.09 726
3885.68 726
3886.27 692
3886.86 724
3887.45 746
3888.04 739
3888.62 774
3889.21 797
3889.80 798
3890.39 743
3890.98 715
3891.57 744
3892.15 782
3892.74 821
3893.33 804
3893.92 776
3894.51 803
3895.10 750
3895.69 759
3896.28 768
3896.86 799
3897.45 758
3898.04 731
3898.63 747
3899.22 753
3899.81 741
3900.40 706
3900.99 735
3901.58 714
3902.17 759
3902.76 755
3903.34 753
3903.93 696
3904.52 706
3905.11 717
3905.70 777
3906.29 711
3906.88 741
3907.47 728
3908.06 785
3908.65 750
3909.24 709
3909.83 714
3910.42 767
3911.01 739
3911.60 724
3912.19 741
3912.78 704
3913.37 744
3913.96 693
3914.55 692
3915.14 710
3915.73 725
3916.32 747
3916.91 640
3917.50 654
3918.09 716
3918.68 699
3919.28 708
3919.87 745
3920.46 671
3921.05 672
3921.64 636
3922.23 667
3922.82 693
3923.41 717
3924.00 660
3924.59 665
3925.18 661
3925.77 666
3926.37 677
3926.96 684
3927.55 682
3928.14 638
3928.73 674
3929.32 672
3929.91 672
3930.51 637
3931.10 645
3931.69 664
3932.28 634
3932.87 630
3933.46 623
3934.05 655
3934.65 616
3935.24 617
3935.83 685
3936.42 687
3937.01 628
3937.61 672
3938.20 686
3938.79 684
3939.38 685
3939.97 647
3940.57 684
3941.16 714
3941.75 666
3942.34 695
3942.94 732
3943.53 727
3944.12 698
3944.71 739
3945.31 717
3945.90 693
3946.49 743
3947.08 691
3947.68 707
3948.27 664
3948.86 701
3949.45 702
3950.05 722
3950.64 650
3951.23 675
3951.83 680
3952.42 704
3953.01 699
3953.61 743
3954.20 727
3954.79 718
3955.39 735
3955.98 751
3956.57 735
3957.17 785
3957.76 766
3958.35 805
3958.95 810
3959.54 758
3960.13 791
3960.73 752
3961.32 784
3961.92 788
3962.51 816
3963.10 780
3963.70 839
3964.29 855
3964.88 836
3965.48 894
3966.07 877
3966.67 890
3967.26 855
3967.86 827
3968.45 887
3969.04 887
3969.64 834
3970.23 843
3970.83 825
3971.42 837
3972.02 831
3972.61 778
3973.21 783
3973.80 786
3974.40 832
3974.99 830
3975.58 812
3976.18 828
3976.77 841
3977.37 842
3977.96 830
3978.56 866
3979.15 865
3979.75 836
3980.35 820
3980.94 811
3981.54 821
3982.13 830
3982.73 822
3983.32 745
3983.92 780
3984.51 826
3985.11 892
3985.70 841
3986.30 849
3986.90 831
3987.49 831
3988.09 879
3988.68 881
3989.28 842
3989.87 817
3990.47 783
3991.07 840
3991.66 889
3992.26 850
3992.85 876
3993.45 865
3994.05 845
3994.64 897
3995.24 887
3995.84 883
3996.43 878
3997.03 891
3997.62 896
3998.22 914
3998.82 913
3999.41 906
4000.01 918
4000.61 896
4001.20 867
4001.80 882
4002.40 831
4003.00 826
4003.59 805
4004.19 803
4004.79 816
4005.38 793
4005.98 763
4006.58 791
4007.17 779
4007.77 771
4008.37 736
4008.97 752
4009.56 723
4010.16 709
4010.76 721
4011.36 711
4011.95 720
4012.55 732
4013.15 744
4013.75 725
4014.34 729
4014.94 720
4015.54 728
4016.14 756
4016.74 738
4017.33 774
4017.93 793
4018.53 746
4019.13 771
4019.73 763
4020.32 737
4020.92 723
4021.52 755
4022.12 777
4022.72 749
4023.32 754
4023.91 772
4024.51 785
4025.11 728
4025.71 759
4026.31 795
4026.91 809
4027.51 767
4028.10 776
4028.70 756
4029.30 807
4029.90 790
4030.50 827
4031.10 828
4031.70 743
4032.30 735
4032.90 768
4033.49 796
4034.09 771
4034.69 776
4035.29 750
4035.89 808
4036.49 744
4037.09 724
4037.69 743
4038.29 752
4038.89 688
4039.49 642
4040.09 717
4040.69 754
4041.29 697
4041.89 677
4042.49 619
4043.09 659
4043.69 694
4044.29 682
4044.89 667
4045.49 646
4046.09 626
4046.69 678
4047.29 663
4047.89 640
4048.49 669
4049.09 692
4049.69 718
4050.29 695
4050.89 708
4051.49 737
4052.09 726
4052.69 677
4053.29 683
4053.89 684
4054.49 700
4055.09 688
4055.69 706
4056.30 731
4056.90 673
4057.50 661
4058.10 689
4058.70 643
4059.30 638
4059.90 658
4060.50 719
4061.10 724
4061.71 777
4062.31 761
4062.91 700
4063.51 732
4064.11 717
4064.71 715
4065.31 749
4065.92 748
4066.52 727
4067.12 774
4067.72 772
4068.32 713
4068.92 720
4069.53 720
4070.13 683
4070.73 639
4071.33 654
4071.93 714
4072.54 639
4073.14 611
4073.74 616
4074.34 645
4074.94 655
4075.55 605
4076.15 622
4076.75 584
4077.35 625
4077.96 597
4078.56 655
4079.16 630
4079.76 629
4080.37 634
4080.97 652
4081.57 607
4082.17 585
4082.78 604
4083.38 650
4083.98 644
4084.59 629
4085.19 625
4085.79 607
4086.39 637
4087.00 621
4087.60 652
4088.20 610
4088.81 651
4089.41 627
4090.01 662
4090.62 657
4091.22 618
4091.82 656
4092.43 718
4093.03 660
4093.63 640
4094.24 675
4094.84 675
4095.45 694
4096.05 680
4096.65 686
4097.26 702
4097.86 648
4098.47 659
4099.07 654
4099.67 655
4100.28 664
4100.88 643
4101.49 654
4102.09 641
4102.69 636
4103.30 661
4103.90 650
4104.51 668
4105.11 631
4105.72 648
4106.32 652
4106.93 695
4107.53 634
4108.13 651
4108.74 644
4109.34 700
4109.95 669
4110.55 652
4111.16 643
4111.76 620
4112.37 667
4112.97 617
4113.58 598
4114.18 638
4114.79 615
4115.39 606
4116.00 639
4116.60 593
4117.21 630
4117.82 664
4118.42 641
4119.03 649
4119.63 628
4120.24 625
4120.84 632
4121.45 633
4122.05 632
4122.66 627
4123.27 659
4123.87 643
4124.48 624
4125.08 648
4125.69 678
4126.30 619
4126.90 656
4127.51 673
4128.11 703
4128.72 658
4129.33 652
4129.93 569
4130.54 633
4131.15 589
4131.75 663
4132.36 671
4132.96 716
4133.57 681
4134.18 723
4134.78 717
4135.39 697
4136.00 747
4136.60 696
4137.21 724
4137.82 733
4138.43 735
4139.03 711
4139.64 745
4140.25 709
4140.85 742
4141.46 731
4142.07 714
4142.68 706
4143.28 736
4143.89 709
4144.50 750
4145.10 713
4145.71 738
4146.32 756
4146.93 728
4147.53 680
4148.14 692
4148.75 673
4149.36 670
4149.97 670
4150.57 704
4151.18 680
4151.79 634
4152.40 627
4153.00 619
4153.61 588
4154.22 637
4154.83 604
4155.44 593
4156.05 620
4156.65 598
4157.26 654
4157.87 644
4158.48 643
4159.09 638
4159.70 632
4160.30 654
4160.91 646
4161.52 678
4162.13 648
4162.74 659
4163.35 705
4163.96 705
4164.56 661
4165.17 693
4165.78 645
4166.39 633
4167.00 659
4167.61 661
4168.22 694
4168.83 684
4169.44 658
4170.05 675
4170.66 716
4171.26 736
4171.87 713
4172.48 694
4173.09 743
4173.70 715
4174.31 716
4174.92 693
4175.53 726
4176.14 695
4176.75 716
4177.36 721
4177.97 676
4178.58 699
4179.19 721
4179.80 740
4180.41 690
4181.02 682
4181.63 650
4182.24 676
4182.85 649
4183.46 636
4184.07 643
4184.68 633
4185.29 666
4185.90 677
4186.51 627
4187.12 651
4187.73 668
4188.34 685
4188.95 677
4189.56 656
4190.18 682
4190.79 691
4191.40 690
4192.01 696
4192.62 686
4193.23 733
4193.84 758
4194.45 752
4195.06 653
4195.67 661
4196.28 680
4196.90 705
4197.51 714
4198.12 699
4198.73 657
4199.34 686
4199.95 662
4200.56 710
4201.18 699
4201.79 702
4202.40 685
4203.01 668
4203.62 683
4204.23 680
4204.85 687
4205.46 665
4206.07 711
4206.68 702
4207.29 681
4207.90 700
4208.52 699
4209.13 688
4209.74 713
4210.35 709
4210.97 686
4211.58 681
4212.19 708
4212.80 676
4213.41 709
4214.03 689
4214.64 688
4215.25 688
4215.86 715
4216.48 727
4217.09 728
4217.70 734
4218.32 744
4218.93 716
4219.54 719
4220.15 770
4220.77 787
4221.38 801
4221.99 801
4222.61 816
4223.22 746
4223.83 779
4224.44 790
4225.06 802
4225.67 807
4226.28 805
4226.90 832
4227.51 837
4228.13 853
4228.74 886
4229.35 848
4229.97 866
4230.58 800
4231.19 817
4231.81 802
4232.42 807
4233.03 772
4233.65 772
4234.26 745
4234.88 734
4235.49 748
4236.10 732
4236.72 723
4237.33 770
4237.95 790
4238.56 756
4239.17 734
4239.79 721
4240.40 738
4241.02 702
4241.63 726
4242.25 763
4242.86 741
4243.48 772
4244.09 682
4244.71 665
4245.32 723
4245.93 746
4246.55 721
4247.16 707
4247.78 742
4248.39 771
4249.01 761
4249.62 763
4250.24 736
4250.85 710
4251.47 733
4252.08 766
4252.70 789
4253.32 719
4253.93 711
4254.55 739
4255.16 712
4255.78 698
4256.39 702
4257.01 677
4257.62 696
4258.24 734
4258.85 737
4259.47 779
4260.09 759
4260.70 785
4261.32 819
4261.93 860
4262.55 913
4263.17 862
4263.78 807
4264.40 854
4265.01 895
4265.63 890
4266.25 843
4266.86 803
4267.48 797
4268.10 792
4268.71 809
4269.33 779
4269.94 769
4270.56 776
4271.18 791
4271.79 761
4272.41 751
4273.03 742
4273.64 779
4274.26 761
4274.88 781
4275.49 803
4276.11 802
4276.73 846
4277.35 857
4277.96 832
4278.58 796
4279.20 812
4279.81 811
4280.43 797
4281.05 754
4281.67 756
4282.28 770
4282.90 793
4283.52 747
4284.14 737
4284.75 699
4285.37 714
4285.99 679
4286.61 707
4287.22 713
4287.84 740
4288.46 768
4289.08 730
4289.70 684
4290.31 720
4290.93 706
4291.55 713
4292.17 715
4292.79 693
4293.40 683
4294.02 709
4294.64 721
4295.26 723
4295.88 665
4296.50 769
4297.11 738
4297.73 741
4298.35 732
4298.97 716
4299.59 709
4300.21 705
4300.83 722
4301.44 741
4302.06 730
4302.68 715
4303.30 776
4303.92 781
4304.54 803
4305.16 810
4305.78 802
4306.40 790
4307.02 735
4307.63 817
4308.25 793
4308.87 770
4309.49 796
4310.11 835
4310.73 799
4311.35 783
4311.97 775
4312.59 783
4313.21 749
4313.83 817
4314.45 818
4315.07 850
4315.69 844
4316.31 805
4316.93 821
4317.55 836
4318.17 873
4318.79 820
4319.41 919
4320.03 834
4320.65 844
4321.27 838
4321.89 899
4322.51 899
4323.13 925
4323.75 945
4324.37 960
4324.99 993
4325.61 1010
4326.23 1032
4326.85 1042
4327.47 1022
4328.09 1052
4328.71 1084
4329.33 1228
4329.96 1307
4330.58 1341
4331.20 1464
4331.82 1542
4332.44 1629
4333.06 1662
4333.68 1678
4334.30 1700
4334.92 1867
4335.54 1879
4336.17 1867
4336.79 1867
4337.41 1801
4338.03 1818
4338.65 1777
4339.27 1735
4339.89 1643
4340.52 1625
4341.14 1613
4341.76 1518
4342.38 1487
4343.00 1557
4343.62 1628
4344.25 1669
4344.87 1763
4345.49 1930
4346.11 1926
4346.73 1932
4347.36 2068
4347.98 2101
4348.60 2117
4349.22 1937
4349.84 1883
4350.47 1841
4351.09 1855
4351.71 1723
4352.33 1596
4352.96 1492
4353.58 1521
4354.20 1427
4354.82 1307
4355.45 1255
4356.07 1203
4356.69 1178
4357.31 1097
4357.94 1170
4358.56 1113
4359.18 1087
4359.81 1070
4360.43 1045
4361.05 1019
4361.68 1021
4362.30 994
4362.92 1020
4363.55 1001
4364.17 931
4364.79 957
4365.42 1002
4366.04 1038
4366.66 1003
4367.29 943
4367.91 892
4368.53 877
4369.16 900
4369.78 883
4370.40 873
4371.03 872
4371.65 807
4372.27 821
4372.90 842
4373.52 791
4374.15 803
4374.77 828
4375.39 840
4376.02 812
4376.64 834
4377.27 820
4377.89 857
4378.52 772
4379.14 828
4379.76 831
4380.39 878
4381.01 829
4381.64 823
4382.26 816
4382.89 841
4383.51 836
4384.14 809
4384.76 842
4385.39 829
4386.01 830
4386.64 779
4387.26 812
4387.89 780
4388.51 759
4389.14 756
4389.76 778
4390.39 760
4391.01 777
4391.64 796
4392.26 763
4392.89 795
4393.51 850
4394.14 798
4394.76 789
4395.39 776
4396.01 792
4396.64 803
4397.26 755
4397.89 786
4398.52 812
4399.14 791
4399.77 766
4400.39 776
4401.02 787
4401.65 697
4402.27 719
4402.90 762
4403.52 765
4404.15 739
4404.78 760
4405.40 740
4406.03 722
4406.65 728
4407.28 731
4407.91 738
4408.53 782
4409.16 787
4409.79 765
4410.41 732
4411.04 730
4411.67 787
4412.29 761
4412.92 709
4413.55 751
4414.17 752
4414.80 758
4415.43 752
4416.05 717
4416.68 732
4417.31 719
4417.94 697
4418.56 747
4419.19 717
4419.82 704
4420.44 699
4421.07 721
4421.70 736
4422.33 705
4422.95 688
4423.58 720
4424.21 669
4424.84 671
4425.46 701
4426.09 718
4426.72 680
4427.35 667
4427.97 655
4428.60 705
4429.23 675
4429.86 642
4430.49 692
4431.11 676
4431.74 683
4432.37 717
4433.00 689
4433.63 747
4434.26 699
4434.88 705
4435.51 747
4436.14 675
4436.77 702
4437.40 742
4438.03 678
4438.65 704
4439.28 731
4439.91 709
4440.54 719
4441.17 669
4441.80 664
4442.43 712
4443.06 682
4443.68 686
4444.31 719
4444.94 764
4445.57 725
4446.20 739
4446.83 701
4447.46 736
4448.09 736
4448.72 756
4449.35 765
4449.98 739
4450.61 681
4451.24 692
4451.86 726
4452.49 734
4453.12 668
4453.75 708
4454.38 749
4455.01 769
4455.64 777
4456.27 754
4456.90 790
4457.53 742
4458.16 765
4458.79 790
4459.42 814
4460.05 758
4460.68 731
4461.31 683
4461.94 673
4462.57 678
4463.20 673
4463.83 655
4464.46 633
4465.09 669
4465.72 675
4466.36 667
4466.99 680
4467.62 663
4468.25 633
4468.88 670
4469.51 660
4470.14 706
4470.77 678
4471.40 639
4472.03 648
4472.66 601
4473.29 626
4473.93 659
4474.56 639
4475.19 663
4475.82 658
4476.45 696
4477.08 688
4477.71 631
4478.34 637
4478.98 676
4479.61 685
4480.24 672
4480.87 686
4481.50 675
4482.13 696
4482.76 732
4483.40 678
4484.03 716
4484.66 694
4485.29 715
4485.92 725
4486.56 651
4487.19 713
4487.82 709
4488.45 707
4489.08 688
4489.72 713
4490.35 699
4490.98 656
4491.61 693
4492.25 703
4492.88 700
4493.51 664
4494.14 652
4494.78 668
4495.41 632
4496.04 707
4496.67 713
4497.31 742
4497.94 728
4498.57 727
4499.20 766
4499.84 814
4500.47 876
4501.10 848
4501.74 865
4502.37 922
4503.00 925
4503.64 917
4504.27 902
4504.90 910
4505.53 922
4506.17 899
4506.80 864
4507.43 815
4508.07 778
4508.70 798
4509.34 839
4509.97 782
4510.60 769
4511.24 804
4511.87 807
4512.50 788
4513.14 738
4513.77 738
4514.41 712
4515.04 736
4515.67 743
4516.31 736
4516.94 633
4517.58 677
4518.21 668
4518.84 659
4519.48 684
4520.11 700
4520.75 697
4521.38 666
4522.02 669
4522.65 665
4523.28 649
4523.92 698
4524.55 694
4525.19 674
4525.82 716
4526.46 724
4527.09 794
4527.73 782
4528.36 821
4529.00 841
4529.63 916
4530.27 957
4530.90 965
4531.54 1019
4532.17 946
4532.81 976
4533.44 958
4534.08 952
4534.71 919
4535.35 870
4535.99 858
4536.62 843
4537.26 781
4537.89 748
4538.53 720
4539.16 711
4539.80 676
4540.43 671
4541.07 686
4541.71 670
4542.34 656
4542.98 665
4543.61 641
4544.25 652
4544.89 684
4545.52 639
4546.16 700
4546.79 640
4547.43 610
4548.07 664
4548.70 635
4549.34 602
4549.98 665
4550.61 678
4551.25 662
4551.89 652
4552.52 658
4553.16 675
4553.80 596
4554.43 648
4555.07 644
4555.71 684
4556.34 629
4556.98 648
4557.62 652
4558.25 645
4558.89 647
4559.53 643
4560.16 668
4560.80 676
4561.44 640
4562.08 661
4562.71 668
4563.35 675
4563.99 644
4564.63 645
4565.26 723
4565.90 672
4566.54 699
4567.18 656
4567.81 694
4568.45 707
4569.09 739
4569.73 737
4570.36 716
4571.00 694
4571.64 693
4572.28 693
4572.92 712
4573.55 700
4574.19 682
4574.83 716
4575.47 690
4576.11 669
4576.75 682
4577.38 674
4578.02 664
4578.66 631
4579.30 726
4579.94 718
4580.58 676
4581.21 666
4581.85 650
4582.49 676
4583.13 680
4583.77 687
4584.41 695
4585.05 721
4585.69 760
4586.32 756
4586.96 738
4587.60 811
4588.24 815
4588.88 811
4589.52 820
4590.16 835
4590.80 821
4591.44 847
4592.08 814
4592.72 788
4593.36 789
4594.00 797
4594.63 772
4595.27 704
4595.91 718
4596.55 770
4597.19 715
4597.83 736
4598.47 711
4599.11 721
4599.75 699
4600.39 669
4601.03 700
4601.67 636
4602.31 664
4602.95 646
4603.59 695
4604.23 733
4604.87 655
4605.51 672
4606.15 667
4606.79 646
4607.43 661
4608.08 642
4608.72 644
4609.36 657
4610.00 662
4610.64 652
4611.28 686
4611.92 700
4612.56 703
4613.20 678
4613.84 664
4614.48 653
4615.12 680
4615.76 642
4616.41 610
4617.05 631
4617.69 639
4618.33 620
4618.97 593
4619.61 660
4620.25 656
4620.89 625
4621.54 597
4622.18 608
4622.82 639
4623.46 657
4624.10 679
4624.74 647
4625.38 688
4626.03 646
4626.67 635
4627.31 656
4627.95 679
4628.59 647
4629.24 662
4629.88 659
4630.52 657
4631.16 685
4631.80 721
4632.45 705
4633.09 691
4633.73 665
4634.37 693
4635.02 710
4635.66 713
4636.30 750
4636.94 759
4637.58 737
4638.23 746
4638.87 746
4639.51 839
4640.16 761
4640.80 769
4641.44 841
4642.08 744
4642.73 740
4643.37 788
4644.01 745
4644.66 697
4645.30 741
4645.94 675
4646.58 657
4647.23 640
4647.87 625
4648.51 641
4649.16 650
4649.80 691
4650.44 699
4651.09 679
4651.73 714
4652.37 687
4653.02 678
4653.66 710
4654.31 665
4654.95 635
4655.59 698
4656.24 640
4656.88 672
4657.52 658
4658.17 666
4658.81 648
4659.46 683
4660.10 666
4660.75 683
4661.39 616
4662.03 625
4662.68 657
4663.32 594
4663.97 623
4664.61 613
4665.26 626
4665.90 630
4666.54 601
4667.19 624
4667.83 611
4668.48 619
4669.12 664
4669.77 628
4670.41 599
4671.06 622
4671.70 614
4672.35 629
4672.99 622
4673.64 631
4674.28 641
4674.93 631
4675.57 603
4676.22 596
4676.86 643
4677.51 665
4678.15 689
4678.80 650
4679.44 616
4680.09 649
4680.73 687
4681.38 662
4682.03 654
4682.67 647
4683.32 674
4683.96 661
4684.61 640
4685.25 653
4685.90 642
4686.55 678
4687.19 712
4687.84 710
4688.48 745
4689.13 709
4689.78 686
4690.42 649
4691.07 697
4691.72 688
4692.36 747
4693.01 693
4693.65 690
4694.30 722
4694.95 688
4695.59 718
4696.24 762
4696.89 743
4697.53 708
4698.18 754
4698.83 873
4699.47 820
4700.12 836
4700.77 850
4701.41 837
4702.06 831
4702.71 786
4703.36 786
4704.00 758
4704.65 723
4705.30 786
4705.94 750
4706.59 737
4707.24 729
4707.89 705
4708.53 660
4709.18 694
4709.83 689
4710.48 703
4711.12 657
4711.77 641
4712.42 667
4713.07 687
4713.71 654
4714.36 696
4715.01 647
4715.66 683
4716.31 653
4716.95 702
4717.60 697
4718.25 700
4718.90 737
4719.55 717
4720.19 675
4720.84 722
4721.49 652
4722.14 661
4722.79 732
4723.44 733
4724.08 744
4724.73 706
4725.38 701
4726.03 759
4726.68 729
4727.33 729
4727.98 705
4728.63 711
4729.27 712
4729.92 701
4730.57 688
4731.22 692
4731.87 697
4732.52 671
4733.17 679
4733.82 632
4734.47 637
4735.12 636
4735.77 671
4736.41 692
4737.06 636
4737.71 665
4738.36 687
4739.01 681
4739.66 683
4740.31 686
4740.96 666
4741.61 719
4742.26 676
4742.91 646
4743.56 674
4744.21 678
4744.86 678
4745.51 658
4746.16 651
4746.81 641
4747.46 622
4748.11 659
4748.76 681
4749.41 665
4750.06 722
4750.71 699
4751.36 689
4752.01 736
4752.66 739
4753.31 734
4753.96 703
4754.61 768
4755.26 766
4755.92 756
4756.57 705
4757.22 752
4757.87 737
4758.52 730
4759.17 738
4759.82 762
4760.47 735
4761.12 769
4761.77 715
4762.42 720
4763.08 763
4763.73 720
4764.38 698
4765.03 702
4765.68 710
4766.33 708
4766.98 726
4767.64 733
4768.29 704
4768.94 731
4769.59 726
4770.24 744
4770.89 722
4771.54 733
4772.20 728
4772.85 726
4773.50 686
4774.15 750
4774.80 750
4775.46 728
4776.11 718
4776.76 768
4777.41 728
4778.06 726
4778.72 717
4779.37 699
4780.02 693
4780.67 710
4781.33 718
4781.98 697
4782.63 725
4783.28 698
4783.94 698
4784.59 669
4785.24 700
4785.89 709
4786.55 751
4787.20 715
4787.85 744
4788.51 658
4789.16 690
4789.81 745
4790.46 739
4791.12 757
4791.77 749
4792.42 717
4793.08 717
4793.73 724
4794.38 716
4795.04 775
4795.69 770
4796.34 771
4797.00 774
4797.65 786
4798.30 795
4798.96 788
4799.61 808
4800.27 836
4800.92 858
4801.57 826
4802.23 855
4802.88 809
4803.53 800
4804.19 807
4804.84 800
4805.50 796
4806.15 812
4806.81 769
4807.46 815
4808.11 800
4808.77 783
4809.42 805
4810.08 773
4810.73 792
4811.39 808
4812.04 773
4812.69 797
4813.35 809
4814.00 826
4814.66 786
4815.31 807
4815.97 830
4816.62 897
4817.28 900
4817.93 840
4818.59 836
4819.24 807
4819.90 872
4820.55 946
4821.21 926
4821.86 945
4822.52 995
4823.17 1033
4823.83 986
4824.48 1004
4825.14 987
4825.79 1008
4826.45 946
4827.11 927
4827.76 913
4828.42 871
4829.07 946
4829.73 912
4830.38 901
4831.04 923
4831.70 972
4832.35 945
4833.01 953
4833.66 962
4834.32 1005
4834.98 979
4835.63 1006
4836.29 991
4836.94 1027
4837.60 1030
4838.26 1044
4838.91 1067
4839.57 1088
4840.23 1068
4840.88 1091
4841.54 1040
4842.20 1053
4842.85 1060
4843.51 1074
4844.17 1126
4844.82 1122
4845.48 1094
4846.14 1131
4846.79 1170
4847.45 1191
4848.11 1204
4848.76 1245
4849.42 1300
4850.08 1322
4850.73 1313
4851.39 1289
4852.05 1273
4852.71 1306
4853.36 1318
4854.02 1288
4854.68 1316
4855.34 1397
4855.99 1318
4856.65 1468
4857.31 1493
4857.97 1519
4858.62 1616
4859.28 1563
4859.94 1506
4860.60 1548
4861.25 1475
4861.91 1381
4862.57 1365
4863.23 1298
4863.89 1255
4864.54 1228
4865.20 1167
4865.86 1200
4866.52 1202
4867.18 1143
4867.84 1185
4868.49 1217
4869.15 1143
4869.81 1120
4870.47 1097
4871.13 1138
4871.79 1129
4872.44 1055
4873.10 1081
4873.76 1078
4874.42 1094
4875.08 1059
4875.74 1058
4876.40 1088
4877.06 1080
4877.72 1031
4878.37 1063
4879.03 1058
4879.69 1068
4880.35 1068
4881.01 993
4881.67 970
4882.33 1006
4882.99 1054
4883.65 980
4884.31 989
4884.97 919
4885.63 944
4886.29 946
4886.95 957
4887.61 895
4888.26 925
4888.92 904
4889.58 879
4890.24 959
4890.90 1020
4891.56 992
4892.22 921
4892.88 874
4893.54 870
4894.20 907
4894.86 885
4895.52 899
4896.18 909
4896.84 891
4897.51 889
4898.17 885
4898.83 886
4899.49 905
4900.15 868
4900.81 860
4901.47 848
4902.13 866
4902.79 847
4903.45 840
4904.11 806
4904.77 792
4905.43 842
4906.09 841
4906.75 773
4907.41 770
4908.08 769
4908.74 805
4909.40 777
4910.06 759
4910.72 758
4911.38 744
4912.04 749
4912.70 732
4913.37 728
4914.03 724
4914.69 687
4915.35 729
4916.01 753
4916.67 679
4917.33 644
4918.00 673
4918.66 687
4919.32 711
4919.98 691
4920.64 690
4921.31 691
4921.97 704
4922.63 695
4923.29 708
4923.95 733
4924.62 662
4925.28 659
4925.94 644
4926.60 682
4927.26 688
4927.93 685
4928.59 652
4929.25 719
4929.91 666
4930.58 676
4931.24 665
4931.90 685
4932.56 687
4933.23 717
4933.89 717
4934.55 691
4935.22 670
4935.88 659
4936.54 681
4937.20 663
4937.87 684
4938.53 673
4939.19 693
4939.86 696
4940.52 705
4941.18 682
4941.85 683
4942.51 707
4943.17 685
4943.84 660
4944.50 694
4945.16 684
4945.83 685
4946.49 624
4947.15 627
4947.82 650
4948.48 651
4949.15 610
4949.81 598
4950.47 668
4951.14 672
4951.80 700
4952.47 657
4953.13 638
4953.79 650
4954.46 616
4955.12 645
4955.79 643
4956.45 647
4957.11 629
4957.78 680
4958.44 690
4959.11 718
4959.77 695
4960.44 724
4961.10 755
4961.77 739
4962.43 751
4963.10 719
4963.76 764
4964.42 755
4965.09 808
4965.75 731
4966.42 712
4967.08 720
4967.75 714
4968.41 707
4969.08 669
4969.74 689
4970.41 650
4971.08 679
4971.74 711
4972.41 729
4973.07 662
4973.74 680
4974.40 708
4975.07 730
4975.73 761
4976.40 716
4977.06 708
4977.73 708
4978.40 727
4979.06 761
4979.73 678
4980.39 655
4981.06 657
4981.73 669
4982.39 654
4983.06 635
4983.72 653
4984.39 619
4985.06 657
4985.72 650
4986.39 644
4987.05 624
4987.72 624
4988.39 609
4989.05 593
4989.72 663
4990.39 657
4991.05 618
4991.72 633
4992.39 627
4993.05 587
4993.72 564
4994.39 641
4995.05 622
4995.72 592
4996.39 600
4997.05 603
4997.72 595
4998.39 586
4999.06 577
4999.72 581
5000.39 589
5001.06 606
5001.73 581
5002.39 576
5003.06 599
5003.73 598
5004.39 552
5005.06 574
5005.73 602
5006.40 622
5007.07 623
5007.73 601
5008.40 568
5009.07 630
5009.74 648
5010.40 637
5011.07 632
5011.74 637
5012.41 623
5013.08 588
5013.74 574
5014.41 615
5015.08 605
5015.75 616
5016.42 577
5017.09 579
5017.75 566
5018.42 575
5019.09 570
5019.76 558
5020.43 564
5021.10 575
5021.76 606
5022.43 584
5023.10 634
5023.77 627
5024.44 595
5025.11 591
5025.78 592
5026.45 631
5027.12 620
5027.78 623
5028.45 606
5029.12 602
5029.79 567
5030.46 591
5031.13 581
5031.80 567
5032.47 598
5033.14 571
5033.81 593
5034.48 625
5035.15 598
5035.82 602
5036.49 560
5037.16 602
5037.83 576
5038.50 566
5039.16 588
5039.83 564
5040.50 603
5041.17 562
5041.84 619
5042.51 628
5043.18 594
5043.85 590
5044.52 636
5045.20 580
5045.87 600
5046.54 610
5047.21 593
5047.88 609
5048.55 585
5049.22 613
5049.89 585
5050.56 610
5051.23 606
5051.90 596
5052.57 577
5053.24 616
5053.91 641
5054.58 599
5055.25 607
5055.92 563
5056.60 636
5057.27 595
5057.94 571
5058.61 578
5059.28 589
5059.95 592
5060.62 587
5061.29 606
5061.96 581
5062.64 610
5063.31 563
5063.98 595
5064.65 600
5065.32 591
5065.99 578
5066.66 557
5067.34 586
5068.01 568
5068.68 596
5069.35 601
5070.02 603
5070.70 589
5071.37 609
5072.04 584
5072.71 582
5073.38 620
5074.06 622
5074.73 542
5075.40 594
5076.07 626
5076.74 638
5077.42 630
5078.09 638
5078.76 670
5079.43 660
5080.11 697
5080.78 673
5081.45 642
5082.12 660
5082.80 603
5083.47 637
5084.14 692
5084.82 605
5085.49 606
5086.16 639
5086.83 684
5087.51 658
5088.18 692
5088.85 682
5089.53 675
5090.20 651
5090.87 638
5091.55 669
5092.22 678
5092.89 716
5093.57 697
5094.24 665
5094.91 673
5095.59 698
5096.26 669
5096.93 614
5097.61 626
5098.28 615
5098.96 628
5099.63 680
5100.30 647
5100.98 618
5101.65 645
5102.32 639
5103.00 598
5103.67 615
5104.35 630
5105.02 672
5105.70 704
5106.37 642
5107.04 621
5107.72 600
5108.39 624
5109.07 625
5109.74 624
5110.42 610
5111.09 624
5111.77 631
5112.44 645
5113.11 642
5113.79 679
5114.46 683
5115.14 679
5115.81 695
5116.49 673
5117.16 706
5117.84 722
5118.51 728
5119.19 737
5119.86 819
5120.54 732
5121.21 713
5121.89 730
5122.57 711
5123.24 691
5123.92 711
5124.59 660
5125.27 633
5125.94 620
5126.62 680
5127.29 646
5127.97 632
5128.64 644
5129.32 677
5130.00 666
5130.67 668
5131.35 712
5132.02 688
5132.70 664
5133.38 644
5134.05 656
5134.73 634
5135.40 646
5136.08 654
5136.76 665
5137.43 606
5138.11 577
5138.79 612
5139.46 639
5140.14 602
5140.82 585
5141.49 609
5142.17 601
5142.85 587
5143.52 588
5144.20 599
5144.88 563
5145.55 580
5146.23 590
5146.91 577
5147.58 578
5148.26 577
5148.94 536
5149.61 544
5150.29 593
5150.97 591
5151.65 559
5152.32 571
5153.00 599
5153.68 647
5154.36 635
5155.03 633
5155.71 603
5156.39 619
5157.07 634
5157.74 654
5158.42 609
5159.10 637
5159.78 642
5160.45 604
5161.13 555
5161.81 563
5162.49 600
5163.17 590
5163.84 570
5164.52 567
5165.20 601
5165.88 641
5166.56 632
5167.24 569
5167.91 628
5168.59 593
5169.27 557
5169.95 590
5170.63 592
5171.31 546
5171.98 565
5172.66 582
5173.34 580
5174.02 597
5174.70 611
5175.38 589
5176.06 584
5176.74 574
5177.41 609
5178.09 540
5178.77 558
5179.45 549
5180.13 554
5180.81 584
5181.49 596
5182.17 592
5182.85 547
5183.53 539
5184.21 579
5184.89 565
5185.57 535
5186.24 566
5186.92 581
5187.60 576
5188.28 564
5188.96 530
5189.64 555
5190.32 592
5191.00 559
5191.68 573
5192.36 578
5193.04 567
5193.72 564
5194.40 542
5195.08 595
5195.76 572
5196.44 536
5197.12 567
5197.80 616
5198.48 570
5199.16 566
5199.84 589
5200.52 605
5201.21 543
5201.89 548
5202.57 569
5203.25 537
5203.93 560
5204.61 595
5205.29 586
5205.97 533
5206.65 562
5207.33 572
5208.01 549
5208.69 550
5209.37 566
5210.06 569
5210.74 581
5211.42 611
5212.10 595
5212.78 624
5213.46 610
5214.14 613
5214.82 639
5215.51 638
5216.19 592
5216.87 602
5217.55 643
5218.23 678
5218.91 614
5219.60 604
5220.28 618
5220.96 614
5221.64 681
5222.32 647
5223.00 663
5223.69 617
5224.37 620
5225.05 603
5225.73 600
5226.41 589
5227.10 599
5227.78 628
5228.46 600
5229.14 583
5229.83 601
5230.51 574
5231.19 587
5231.87 581
5232.56 567
5233.24 614
5233.92 644
5234.60 689
5235.29 663
5235.97 654
5236.65 571
5237.34 627
5238.02 649
5238.70 640
5239.38 615
5240.07 667
5240.75 646
5241.43 657
5242.12 605
5242.80 620
5243.48 638
5244.17 619
5244.85 632
5245.53 615
5246.22 606
5246.90 620
5247.58 626
5248.27 637
5248.95 622
5249.63 595
5250.32 630
5251.00 604
5251.69 620
5252.37 589
5253.05 584
5253.74 607
5254.42 595
5255.11 607
5255.79 596
5256.47 612
5257.16 583
5257.84 612
5258.53 558
5259.21 574
5259.89 545
5260.58 608
5261.26 594
5261.95 596
5262.63 601
5263.32 612
5264.00 616
5264.69 560
5265.37 587
5266.06 593
5266.74 623
5267.43 614
5268.11 627
5268.79 612
5269.48 607
5270.16 601
5270.85 647
5271.53 608
5272.22 617
5272.91 591
5273.59 596
5274.28 583
5274.96 629
5275.65 638
5276.33 620
5277.02 602
5277.70 604
5278.39 591
5279.07 617
5279.76 626
5280.45 587
5281.13 599
5281.82 598
5282.50 580
5283.19 621
5283.87 617
5284.56 617
5285.25 594
5285.93 577
5286.62 599
5287.30 596
5287.99 603
5288.68 627
5289.36 577
5290.05 594
5290.74 606
5291.42 647
5292.11 614
5292.79 593
5293.48 624
5294.17 630
5294.85 589
5295.54 648
5296.23 653
5296.91 633
5297.60 618
5298.29 591
5298.98 616
5299.66 655
5300.35 708
5301.04 668
5301.72 664
5302.41 693
5303.10 679
5303.78 731
5304.47 708
5305.16 733
5305.85 752
5306.53 797
5307.22 779
5307.91 774
5308.60 784
5309.28 760
5309.97 782
5310.66 782
5311.35 819
5312.03 784
5312.72 809
5313.41 817
5314.10 788
5314.79 793
5315.47 723
5316.16 731
5316.85 761
5317.54 773
5318.23 750
5318.91 773
5319.60 761
5320.29 785
5320.98 764
5321.67 725
5322.36 714
5323.04 721
5323.73 717
5324.42 742
5325.11 732
5325.80 694
5326.49 651
5327.18 676
5327.86 669
5328.55 653
5329.24 635
5329.93 638
5330.62 671
5331.31 621
5332.00 614
5332.69 631
5333.38 639
5334.06 606
5334.75 585
5335.44 620
5336.13 639
5336.82 649
5337.51 640
5338.20 619
5338.89 619
5339.58 589
5340.27 601
5340.96 623
5341.65 622
5342.34 592
5343.03 645
5343.72 679
5344.41 678
5345.10 612
5345.79 665
5346.48 680
5347.17 674
5347.86 688
5348.55 673
5349.24 738
5349.93 737
5350.62 690
5351.31 725
5352.00 707
5352.69 704
5353.38 706
5354.07 699
5354.76 679
5355.45 644
5356.14 626
5356.83 613
5357.52 628
5358.21 639
5358.90 634
5359.59 657
5360.29 612
5360.98 573
5361.67 625
5362.36 636
5363.05 588
5363.74 627
5364.43 633
5365.12 611
5365.81 618
5366.50 612
5367.20 609
5367.89 586
5368.58 572
5369.27 584
5369.96 595
5370.65 630
5371.34 641
5372.04 601
5372.73 566
5373.42 599
5374.11 547
5374.80 578
5375.49 578
5376.19 605
5376.88 618
5377.57 604
5378.26 654
5378.95 577
5379.65 575
5380.34 614
5381.03 592
5381.72 598
5382.42 545
5383.11 609
5383.80 574
5384.49 592
5385.19 584
5385.88 589
5386.57 609
5387.26 591
5387.96 595
5388.65 663
5389.34 629
5390.03 629
5390.73 609
5391.42 634
5392.11 597
5392.80 615
5393.50 624
5394.19 599
5394.88 637
5395.58 662
5396.27 612
5396.96 608
5397.66 616
5398.35 598
5399.04 624
5399.74 630
5400.43 647
5401.12 613
5401.82 610
5402.51 590
5403.20 577
5403.90 600
5404.59 624
5405.29 643
5405.98 663
5406.67 624
5407.37 601
5408.06 597
5408.75 602
5409.45 672
5410.14 666
5410.84 649
5411.53 617
5412.23 666
5412.92 612
5413.61 646
5414.31 637
5415.00 632
5415.70 639
5416.39 633
5417.09 639
5417.78 645
5418.47 640
5419.17 671
5419.86 693
5420.56 662
5421.25 662
5421.95 632
5422.64 676
5423.34 672
5424.03 646
5424.73 678
5425.42 652
5426.12 636
5426.81 662
5427.51 664
5428.20 626
5428.90 637
5429.59 646
5430.29 659
5430.99 641
5431.68 679
5432.38 664
5433.07 692
5433.77 694
5434.46 694
5435.16 688
5435.85 643
5436.55 662
5437.25 688
5437.94 716
5438.64 719
5439.33 708
5440.03 689
5440.73 674
5441.42 708
5442.12 696
5442.81 716
5443.51 775
5444.21 745
5444.90 754
5445.60 766
5446.29 823
5446.99 904
5447.69 914
5448.38 875
5449.08 920
5449.78 951
5450.47 905
5451.17 932
5451.87 838
5452.56 829
5453.26 769
5453.96 813
5454.65 792
5455.35 777
5456.05 736
5456.75 782
5457.44 766
5458.14 772
5458.84 779
5459.53 805
5460.23 748
5460.93 804
5461.63 825
5462.32 829
5463.02 855
5463.72 820
5464.42 846
5465.11 852
5465.81 867
5466.51 874
5467.21 862
5467.90 892
5468.60 842
5469.30 832
5470.00 848
5470.70 869
5471.39 934
5472.09 943
5472.79 946
5473.49 953
5474.19 970
5474.88 1014
5475.58 1059
5476.28 1011
5476.98 1056
5477.68 1107
5478.38 1185
5479.07 1247
5479.77 1289
5480.47 1330
5481.17 1394
5481.87 1394
5482.57 1383
5483.27 1230
5483.96 1272
5484.66 1158
5485.36 1149
5486.06 1146
5486.76 1097
5487.46 1105
5488.16 1119
5488.86 1067
5489.56 1056
5490.26 1079
5490.96 1101
5491.65 1153
5492.35 1153
5493.05 1175
5493.75 1157
5494.45 1153
5495.15 1204
5495.85 1291
5496.55 1300
5497.25 1321
5497.95 1472
5498.65 1621
5499.35 1826
5500.05 2005
5500.75 2171
5501.45 2211
5502.15 2211
5502.85 2089
5503.55 1986
5504.25 1752
5504.95 1604
5505.65 1462
5506.35 1314
5507.05 1209
5507.75 1086
5508.45 1060
5509.15 991
5509.85 941
5510.55 1012
5511.25 979
5511.95 938
5512.65 972
5513.35 944
5514.05 941
5514.76 999
5515.46 970
5516.16 994
5516.86 935
5517.56 901
5518.26 966
5518.96 894
5519.66 867
5520.36 810
5521.06 813
5521.77 813
5522.47 811
5523.17 849
5523.87 827
5524.57 782
5525.27 757
5525.97 787
5526.67 734
5527.38 748
5528.08 737
5528.78 749
5529.48 774
5530.18 778
5530.88 737
5531.59 764
5532.29 775
5532.99 734
5533.69 743
5534.39 723
5535.10 718
5535.80 736
5536.50 723
5537.20 750
5537.90 717
5538.61 731
5539.31 676
5540.01 676
5540.71 706
5541.42 656
5542.12 695
5542.82 694
5543.52 649
5544.23 675
5544.93 651
5545.63 702
5546.33 698
5547.04 682
5547.74 667
5548.44 702
5549.15 690
5549.85 710
5550.55 682
5551.26 717
5551.96 696
5552.66 667
5553.36 675
5554.07 688
5554.77 693
5555.47 678
5556.18 706
5556.88 722
5557.58 677
5558.29 714
5558.99 678
5559.70 681
5560.40 651
5561.10 643
5561.81 699
5562.51 737
5563.21 692
5563.92 691
5564.62 685
5565.33 665
5566.03 644
5566.73 693
5567.44 710
5568.14 678
5568.85 673
5569.55 681
5570.25 677
5570.96 658
5571.66 659
5572.37 669
5573.07 650
5573.78 674
5574.48 682
5575.19 695
5575.89 690
5576.59 665
5577.30 686
5578.00 670
5578.71 695
5579.41 672
5580.12 678
5580.82 657
5581.53 635
5582.23 677
5582.94 640
5583.64 611
5584.35 625
5585.05 660
5585.76 623
5586.46 631
5587.17 653
5587.88 632
5588.58 652
5589.29 665
5589.99 669
5590.70 633
5591.40 631
5592.11 609
5592.81 604
5593.52 618
5594.23 606
5594.93 617
5595.64 663
5596.34 643
5597.05 604
5597.76 636
5598.46 636
5599.17 605
5599.87 610
5600.58 628
5601.29 589
5601.99 612
5602.70 618
5603.41 626
5604.11 614
5604.82 628
5605.52 606
5606.23 608
5606.94 627
5607.64 612
5608.35 628
5609.06 644
5609.76 611
5610.47 622
5611.18 639
5611.88 625
5612.59 610
5613.30 597
5614.01 628
5614.71 678
5615.42 629
5616.13 658
5616.83 615
5617.54 618
5618.25 623
5618.96 635
5619.66 621
5620.37 629
5621.08 651
5621.79 615
5622.49 614
5623.20 654
5623.91 667
5624.62 648
5625.32 641
5626.03 641
5626.74 634
5627.45 614
5628.16 620
5628.86 645
5629.57 646
5630.28 648
5630.99 641
5631.70 711
5632.40 690
5633.11 626
5633.82 680
5634.53 697
5635.24 691
5635.95 658
5636.65 721
5637.36 706
5638.07 718
5638.78 722
5639.49 708
5640.20 691
5640.91 659
5641.61 716
5642.32 720
5643.03 686
5643.74 655
5644.45 672
5645.16 673
5645.87 664
5646.58 678
5647.29 700
5648.00 674
5648.70 596
5649.41 618
5650.12 648
5650.83 652
5651.54 659
5652.25 698
5652.96 710
5653.67 708
5654.38 687
5655.09 678
5655.80 711
5656.51 716
5657.22 688
5657.93 675
5658.64 704
5659.35 708
5660.06 733
5660.77 750
5661.48 725
5662.19 723
5662.90 747
5663.61 741
5664.32 750
5665.03 739
5665.74 676
5666.45 700
5667.16 694
5667.87 676
5668.58 717
5669.29 748
5670.00 752
5670.71 704
5671.42 734
5672.13 785
5672.84 792
5673.56 736
5674.27 706
5674.98 696
5675.69 665
5676.40 696
5677.11 648
5677.82 653
5678.53 647
5679.24 658
5679.95 709
5680.67 661
5681.38 670
5682.09 657
5682.80 639
5683.51 685
5684.22 640
5684.93 634
5685.65 649
5686.36 626
5687.07 629
5687.78 648
5688.49 649
5689.20 664
5689.92 666
5690.63 619
5691.34 644
5692.05 633
5692.76 643
5693.47 676
5694.19 611
5694.90 650
5695.61 629
5696.32 627
5697.04 639
5697.75 646
5698.46 636
5699.17 610
5699.89 625
5700.60 629
5701.31 612
5702.02 625
5702.74 611
5703.45 629
5704.16 646
5704.87 634
5705.59 663
5706.30 657
5707.01 668
5707.72 654
5708.44 650
5709.15 613
5709.86 648
5710.58 629
5711.29 605
5712.00 630
5712.72 632
5713.43 611
5714.14 579
5714.86 632
5715.57 626
5716.28 613
5717.00 596
5717.71 595
5718.42 608
5719.14 592
5719.85 604
5720.56 604
5721.28 654
5721.99 612
5722.71 614
5723.42 608
5724.13 606
5724.85 626
5725.56 614
5726.28 619
5726.99 670
5727.70 657
5728.42 667
5729.13 621
5729.85 646
5730.56 664
5731.28 645
5731.99 634
5732.70 638
5733.42 656
5734.13 596
5734.85 641
5735.56 652
5736.28 620
5736.99 588
5737.71 682
5738.42 637
5739.14 621
5739.85 593
5740.57 610
5741.28 638
5742.00 642
5742.71 624
5743.43 601
5744.14 636
5744.86 607
5745.57 649
5746.29 608
5747.00 619
5747.72 590
5748.43 627
5749.15 648
5749.87 629
5750.58 623
5751.30 648
5752.01 622
5752.73 620
5753.44 606
5754.16 643
5754.88 673
5755.59 655
5756.31 651
5757.02 648
5757.74 679
5758.46 653
5759.17 688
5759.89 661
5760.60 721
5761.32 644
5762.04 652
5762.75 689
5763.47 628
5764.19 662
5764.90 676
5765.62 675
5766.34 683
5767.05 668
5767.77 703
5768.49 753
5769.20 783
5769.92 786
5770.64 834
5771.35 875
5772.07 836
5772.79 847
5773.50 808
5774.22 782
5774.94 780
5775.65 787
5776.37 780
5777.09 741
5777.81 694
5778.52 719
5779.24 727
5779.96 702
5780.68 719
5781.39 716
5782.11 741
5782.83 738
5783.55 701
5784.26 682
5784.98 676
5785.70 681
5786.42 665
5787.14 661
5787.85 665
5788.57 669
5789.29 699
5790.01 719
5790.73 658
5791.44 656
5792.16 679
5792.88 722
5793.60 699
5794.32 707
5795.03 704
5795.75 686
5796.47 639
5797.19 640
5797.91 693
5798.63 722
5799.35 705
5800.06 651
5800.78 704
5801.50 735
5802.22 759
5802.94 684
5803.66 733
5804.38 749
5805.10 701
5805.82 659
5806.53 661
5807.25 692
5807.97 650
5808.69 643
5809.41 669
5810.13 630
5810.85 653
5811.57 645
5812.29 658
5813.01 697
5813.73 655
5814.45 630
5815.17 631
5815.89 640
5816.61 628
5817.33 652
5818.05 624
5818.77 704
5819.49 666
5820.20 668
5820.92 662
5821.64 701
5822.36 670
5823.09 657
5823.81 665
5824.53 666
5825.25 647
5825.97 634
5826.69 708
5827.41 698
5828.13 673
5828.85 657
5829.57 670
5830.29 666
5831.01 684
5831.73 641
5832.45 661
5833.17 659
5833.89 665
5834.61 698
5835.33 648
5836.05 596
5836.78 652
5837.50 724
5838.22 737
5838.94 685
5839.66 681
5840.38 684
5841.10 648
5841.82 677
5842.54 665
5843.27 664
5843.99 683
5844.71 673
5845.43 614
5846.15 644
5846.87 626
5847.59 647
5848.32 682
5849.04 666
5849.76 716
5850.48 667
5851.20 691
5851.93 668
5852.65 699
5853.37 648
5854.09 732
5854.81 684
5855.54 671
5856.26 705
5856.98 706
5857.70 710
5858.42 705
5859.15 705
5859.87 693
5860.59 691
5861.31 694
5862.04 732
5862.76 684
5863.48 714
5864.20 710
5864.93 655
5865.65 716
5866.37 729
5867.10 739
5867.82 721
5868.54 754
5869.26 780
5869.99 762
5870.71 721
5871.43 729
5872.16 681
5872.88 702
5873.60 729
5874.33 765
5875.05 723
5875.77 773
5876.50 753
5877.22 802
5877.94 794
5878.67 803
5879.39 769
5880.11 769
5880.84 809
5881.56 769
5882.28 814
5883.01 826
5883.73 849
5884.46 758
5885.18 818
5885.90 825
5886.63 840
5887.35 833
5888.08 798
5888.80 824
5889.52 871
5890.25 851
5890.97 867
5891.70 844
5892.42 819
5893.15 852
5893.87 865
5894.59 839
5895.32 837
5896.04 890
5896.77 865
5897.49 903
5898.22 867
5898.94 882
5899.67 908
5900.39 882
5901.12 857
5901.84 883
5902.57 875
5903.29 906
5904.02 940
5904.74 903
5905.47 897
5906.19 920
5906.92 938
5907.64 946
5908.37 924
5909.09 924
5909.82 975
5910.55 972
5911.27 940
5912.00 1005
5912.72 989
5913.45 985
5914.17 1002
5914.90 1028
5915.63 974
5916.35 999
5917.08 1025
5917.80 1056
5918.53 1027
5919.25 1060
5919.98 1046
5920.71 1114
5921.43 1065
5922.16 1099
5922.89 1044
5923.61 1104
5924.34 1106
5925.06 1171
5925.79 1246
5926.52 1137
5927.24 1194
5927.97 1241
5928.70 1247
5929.42 1213
5930.15 1239
5930.88 1251
5931.60 1250
5932.33 1267
5933.06 1320
5933.78 1351
5934.51 1365
5935.24 1365
5935.97 1390
5936.69 1392
5937.42 1431
5938.15 1478
5938.87 1463
5939.60 1504
5940.33 1517
5941.06 1472
5941.78 1518
5942.51 1602
5943.24 1549
5943.97 1612
5944.69 1698
5945.42 1767
5946.15 1741
5946.88 1823
5947.60 1859
5948.33 1917
5949.06 2044
5949.79 2035
5950.52 2124
5951.24 2195
5951.97 2272
5952.70 2388
5953.43 2505
5954.16 2478
5954.88 2538
5955.61 2528
5956.34 2408
5957.07 2383
5957.80 2322
5958.53 2273
5959.25 2260
5959.98 2295
5960.71 2306
5961.44 2318
5962.17 2359
5962.90 2434
5963.63 2478
5964.36 2649
5965.08 2764
5965.81 2926
5966.54 3001
5967.27 3221
5968.00 3331
5968.73 3205
5969.46 3017
5970.19 2983
5970.92 3025
5971.65 2918
5972.37 2788
5973.10 2759
5973.83 2735
5974.56 2761
5975.29 2672
5976.02 2664
5976.75 2705
5977.48 2734
5978.21 2832
5978.94 2873
5979.67 2910
5980.40 2912
5981.13 2913
5981.86 2935
5982.59 3109
5983.32 3070
5984.05 3025
5984.78 3068
5985.51 3205
5986.24 3155
5986.97 3123
5987.70 3124
5988.43 3125
5989.16 3084
5989.89 3109
5990.62 3233
5991.35 3287
5992.08 3206
5992.81 3287
5993.54 3345
5994.27 3351
5995.00 3426
5995.74 3453
5996.47 3498
5997.20 3527
5997.93 3606
5998.66 3634
5999.39 3554
6000.12 3637
6000.85 3582
6001.58 3472
6002.31 3452
6003.04 3425
6003.78 3281
6004.51 3249
6005.24 3223
6005.97 3272
6006.70 3408
6007.43 3516
6008.16 3856
6008.90 4147
6009.63 4645
6010.36 5345
6011.09 6009
6011.82 6833
6012.55 7674
6013.29 8182
6014.02 8731
6014.75 8940
6015.48 8859
6016.21 8508
6016.95 7930
6017.68 6998
6018.41 6250
6019.14 5448
6019.87 4666
6020.61 4174
6021.34 3649
6022.07 3269
6022.80 3057
6023.54 2868
6024.27 2699
6025.00 2600
6025.73 2523
6026.47 2438
6027.20 2471
6027.93 2512
6028.66 2526
6029.40 2490
6030.13 2477
6030.86 2462
6031.59 2373
6032.33 2286
6033.06 2316
6033.79 2210
6034.53 2126
6035.26 2052
6035.99 2095
6036.73 2015
6037.46 2048
6038.19 2093
6038.93 2047
6039.66 2158
6040.39 2145
6041.13 2183
6041.86 2164
6042.59 2150
6043.33 2108
6044.06 2182
6044.79 2276
6045.53 2314
6046.26 2342
6047.00 2289
6047.73 2238
6048.46 2359
6049.20 2471
6049.93 2544
6050.67 2567
6051.40 2746
6052.13 2741
6052.87 2840
6053.60 2952
6054.34 2896
6055.07 2825
6055.81 2735
6056.54 2589
6057.27 2585
6058.01 2496
6058.74 2345
6059.48 2398
6060.21 2337
6060.95 2414
6061.68 2345
6062.42 2312
6063.15 2262
6063.89 2237
6064.62 2227
6065.36 2222
6066.09 2209
6066.83 2149
6067.56 2142
6068.30 2115
6069.03 2067
6069.77 2016
6070.50 1976
6071.24 1905
6071.97 1954
6072.71 1909
6073.44 1883
6074.18 1898
6074.91 1838
6075.65 1766
6076.39 1754
6077.12 1734
6077.86 1779
6078.59 1748
6079.33 1767
6080.06 1726
6080.80 1678
6081.54 1679
6082.27 1672
6083.01 1682
6083.74 1630
6084.48 1643
6085.22 1605
6085.95 1586
6086.69 1531
6087.42 1554
6088.16 1592
6088.90 1586
6089.63 1572
6090.37 1524
6091.11 1524
6091.84 1508
6092.58 1496
6093.32 1513
6094.05 1563
6094.79 1511
6095.53 1576
6096.26 1518
6097.00 1597
6097.74 1517
6098.47 1493
6099.21 1505
6099.95 1518
6100.69 1510
6101.42 1550
6102.16 1498
6102.90 1494
6103.63 1507
6104.37 1427
6105.11 1526
6105.85 1484
6106.58 1451
6107.32 1441
6108.06 1544
6108.80 1470
6109.53 1461
6110.27 1431
6111.01 1500
6111.75 1526
6112.49 1506
6113.22 1553
6113.96 1581
6114.70 1600
6115.44 1611
6116.17 1640
6116.91 1670
6117.65 1722
6118.39 1692
6119.13 1614
6119.87 1610
6120.60 1640
6121.34 1685
6122.08 1676
6122.82 1684
6123.56 1706
6124.30 1670
6125.03 1705
6125.77 1729
6126.51 1684
6127.25 1777
6127.99 1801
6128.73 1692
6129.47 1751
6130.21 1751
6130.94 1737
6131.68 1801
6132.42 1812
6133.16 1824
6133.90 1843
6134.64 1842
6135.38 1876
6136.12 1952
6136.86 2021
6137.60 2038
6138.34 2155
6139.08 2274
6139.81 2307
6140.55 2304
6141.29 2364
6142.03 2364
6142.77 2317
6143.51 2310
6144.25 2369
6144.99 2321
6145.73 2251
6146.47 2146
6147.21 2194
6147.95 2183
6148.69 2162
6149.43 2095
6150.17 2113
6150.91 2208
6151.65 2252
6152.39 2204
6153.13 2232
6153.87 2286
6154.61 2274
6155.35 2285
6156.09 2378
6156.83 2397
6157.58 2332
6158.32 2502
6159.06 2499
6159.80 2445
6160.54 2519
6161.28 2500
6162.02 2581
6162.76 2658
6163.50 2693
6164.24 2829
6164.98 2915
6165.72 2962
6166.46 3201
6167.21 3242
6167.95 3323
6168.69 3268
6169.43 3335
6170.17 3389
6170.91 3266
6171.65 3223
6172.39 3181
6173.14 3143
6173.88 3130
6174.62 3022
6175.36 3171
6176.10 3164
6176.84 3218
6177.59 3433
6178.33 3672
6179.07 3915
6179.81 4381
6180.55 4963
6181.30 5583
6182.04 6126
6182.78 6631
6183.52 6956
6184.26 7300
6185.01 7071
6185.75 6924
6186.49 6433
6187.23 5858
6187.97 5390
6188.72 4937
6189.46 4323
6190.20 3973
6190.94 3737
6191.69 3566
6192.43 3429
6193.17 3201
6193.92 3214
6194.66 3176
6195.40 3153
6196.14 3102
6196.89 3096
6197.63 3042
6198.37 3056
6199.12 3053
6199.86 2964
6200.60 2999
6201.34 3043
6202.09 3136
6202.83 3184
6203.57 3352
6204.32 3679
6205.06 4216
6205.80 4831
6206.55 5649
6207.29 6501
6208.03 7628
6208.78 8527
6209.52 9367
6210.27 9555
6211.01 9540
6211.75 9007
6212.50 8278
6213.24 7488
6213.98 6544
6214.73 5593
6215.47 4709
6216.22 4007
6216.96 3468
6217.71 3052
6218.45 2802
6219.19 2564
6219.94 2418
6220.68 2270
6221.43 2225
6222.17 2174
6222.92 2091
6223.66 2090
6224.40 2089
6225.15 2072
6225.89 2046
6226.64 2033
6227.38 1945
6228.13 1853
6228.87 1745
6229.62 1685
6230.36 1658
6231.11 1673
6231.85 1662
6232.60 1635
6233.34 1647
6234.09 1604
6234.83 1678
6235.58 1677
6236.32 1743
6237.07 1772
6237.81 1743
6238.56 1747
6239.30 1827
6240.05 1823
6240.80 1856
6241.54 1903
6242.29 1918
6243.03 1809
6243.78 1819
6244.52 1818
6245.27 1846
6246.02 1825
6246.76 1852
6247.51 1903
6248.25 1889
6249.00 1870
6249.75 1804
6250.49 1786
6251.24 1794
6251.98 1771
6252.73 1748
6253.48 1749
6254.22 1719
6254.97 1713
6255.72 1714
6256.46 1691
6257.21 1650
6257.95 1634
6258.70 1679
6259.45 1708
6260.19 1624
6260.94 1644
6261.69 1611
6262.43 1570
6263.18 1596
6263.93 1610
6264.68 1539
6265.42 1522
6266.17 1560
6266.92 1544
6267.66 1492
6268.41 1444
6269.16 1522
6269.91 1503
6270.65 1439
6271.40 1493
6272.15 1512
6272.89 1487
6273.64 1466
6274.39 1508
6275.14 1446
6275.88 1442
6276.63 1480
6277.38 1484
6278.13 1475
6278.88 1407
6279.62 1345
6280.37 1349
6281.12 1314
6281.87 1342
6282.62 1314
6283.36 1326
6284.11 1258
6284.86 1237
6285.61 1264
6286.36 1244
6287.10 1295
6287.85 1212
6288.60 1250
6289.35 1251
6290.10 1247
6290.85 1235
6291.59 1270
6292.34 1206
6293.09 1199
6293.84 1231
6294.59 1200
6295.34 1177
6296.09 1146
6296.84 1195
6297.58 1159
6298.33 1166
6299.08 1181
6299.83 1162
6300.58 1150
6301.33 1165
6302.08 1114
6302.83 1096
6303.58 1086
6304.33 1078
6305.08 1105
6305.83 1085
6306.58 1149
6307.32 1112
6308.07 1174
6308.82 1128
6309.57 1182
6310.32 1231
6311.07 1249
6311.82 1238
6312.57 1241
6313.32 1240
6314.07 1226
6314.82 1196
6315.57 1236
6316.32 1263
6317.07 1268
6317.82 1266
6318.57 1257
6319.32 1283
6320.07 1220
6320.82 1200
6321.57 1192
6322.32 1141
6323.07 1130
6323.82 1106
6324.58 1130
6325.33 1042
6326.08 1080
6326.83 1085
6327.58 1088
6328.33 1063
6329.08 1106
6329.83 1131
6330.58 1132
6331.33 1086
6332.08 1040
6332.83 1048
6333.58 1129
6334.34 1053
6335.09 1002
6335.84 1020
6336.59 1043
6337.34 1026
6338.09 1071
6338.84 1056
6339.59 1060
6340.35 1083
6341.10 1026
6341.85 1039
6342.60 1063
6343.35 1022
6344.10 1021
6344.86 1006
6345.61 1027
6346.36 1059
6347.11 1053
6347.86 1056
6348.62 1089
6349.37 1100
6350.12 1141
6350.87 1096
6351.62 1092
6352.38 1141
6353.13 1137
6353.88 1225
6354.63 1312
6355.38 1235
6356.14 1234
6356.89 1195
6357.64 1168
6358.39 1164
6359.15 1106
6359.90 1077
6360.65 1118
6361.40 1103
6362.16 1068
6362.91 1065
6363.66 1136
6364.42 1093
6365.17 1088
6365.92 1174
6366.67 1156
6367.43 1167
6368.18 1136
6368.93 1192
6369.69 1151
6370.44 1144
6371.19 1095
6371.95 1083
6372.70 1109
6373.45 1063
6374.21 1086
6374.96 1062
6375.71 1079
6376.47 1080
6377.22 1081
6377.98 1041
6378.73 1102
6379.48 1048
6380.24 1087
6380.99 1123
6381.74 1135
6382.50 1109
6383.25 1110
6384.01 1118
6384.76 1123
6385.51 1063
6386.27 1082
6387.02 1056
6387.78 1017
6388.53 1052
6389.29 1035
6390.04 1048
6390.79 991
6391.55 1025
6392.30 1017
6393.06 1080
6393.81 1014
6394.57 1045
6395.32 1036
6396.08 993
6396.83 986
6397.59 1014
6398.34 1064
6399.10 1025
6399.85 983
6400.61 1017
6401.36 1043
6402.12 1010
6402.87 1024
6403.63 1068
6404.38 1021
6405.14 979
6405.89 1018
6406.65 1003
6407.40 1053
6408.16 1098
6408.91 1084
6409.67 1114
6410.43 1091
6411.18 1124
6411.94 1177
6412.69 1123
6413.45 1129
6414.20 1137
6414.96 1118
6415.72 1110
6416.47 1159
6417.23 1179
6417.98 1099
6418.74 1120
6419.50 1132
6420.25 1125
6421.01 1098
6421.77 1118
6422.52 1135
6423.28 1193
6424.03 1187
6424.79 1163
6425.55 1135
6426.30 1141
6427.06 1156
6427.82 1138
6428.57 1149
6429.33 1150
6430.09 1113
6430.84 1103
6431.60 1151
6432.36 1195
6433.11 1180
6433.87 1210
6434.63 1210
6435.39 1213
6436.14 1197
6436.90 1216
6437.66 1236
6438.41 1221
6439.17 1229
6439.93 1290
6440.69 1270
6441.44 1263
6442.20 1319
6442.96 1346
6443.72 1317
6444.47 1353
6445.23 1382
6445.99 1378
6446.75 1392
6447.50 1432
6448.26 1374
6449.02 1406
6449.78 1489
6450.54 1451
6451.29 1463
6452.05 1442
6452.81 1443
6453.57 1458
6454.33 1502
6455.08 1423
6455.84 1467
6456.60 1498
6457.36 1571
6458.12 1516
6458.88 1552
6459.64 1506
6460.39 1582
6461.15 1608
6461.91 1523
6462.67 1629
6463.43 1688
6464.19 1774
6464.95 1769
6465.70 1823
6466.46 1849
6467.22 1837
6467.98 1848
6468.74 1854
6469.50 1892
6470.26 1859
6471.02 1853
6471.78 1840
6472.54 1891
6473.30 1933
6474.05 1961
6474.81 1923
6475.57 1932
6476.33 1972
6477.09 1944
6477.85 2047
6478.61 2127
6479.37 2146
6480.13 2154
6480.89 2156
6481.65 2235
6482.41 2250
6483.17 2281
6483.93 2329
6484.69 2316
6485.45 2338
6486.21 2431
6486.97 2398
6487.73 2425
6488.49 2440
6489.25 2468
6490.01 2526
6490.77 2569
6491.53 2709
6492.29 2744
6493.05 2735
6493.81 2850
6494.57 2910
6495.33 2924
6496.10 2866
6496.86 2950
6497.62 2891
6498.38 2840
6499.14 2750
6499.90 2854
6500.66 2944
6501.42 2982
6502.18 3090
6502.94 3232
6503.70 3508
6504.47 3968
6505.23 4675
6505.99 5591
6506.75 6465
6507.51 7481
6508.27 8225
6509.03 9111
6509.79 9407
6510.56 9212
6511.32 8655
6512.08 8056
6512.84 7262
6513.60 6314
6514.36 5391
6515.13 4536
6515.89 4192
6516.65 3765
6517.41 3463
6518.17 3223
6518.94 3141
6519.70 3132
6520.46 3149
6521.22 3085
6521.98 3136
6522.75 3219
6523.51 3281
6524.27 3425
6525.03 3592
6525.79 3762
6526.56 3872
6527.32 4024
6528.08 4123
6528.84 4192
6529.61 4215
6530.37 4119
6531.13 4099
6531.90 4097
6532.66 4261
6533.42 4395
6534.18 4728
6534.95 5020
6535.71 5542
6536.47 5891
6537.24 6339
6538.00 6261
6538.76 6137
6539.53 5849
6540.29 5238
6541.05 4677
6541.82 4203
6542.58 3760
6543.34 3421
6544.11 3102
6544.87 2877
6545.63 2823
6546.40 2788
6547.16 2704
6547.92 2692
6548.69 2687
6549.45 2622
6550.21 2581
6550.98 2533
6551.74 2595
6552.51 2520
6553.27 2494
6554.03 2454
6554.80 2411
6555.56 2437
6556.33 2418
6557.09 2415
6557.85 2505
6558.62 2551
6559.38 2515
6560.15 2551
6560.91 2574
6561.68 2612
6562.44 2588
6563.21 2622
6563.97 2675
6564.74 2705
6565.50 2646
6566.26 2603
6567.03 2646
6567.79 2655
6568.56 2638
6569.32 2644
6570.09 2658
6570.85 2621
6571.62 2640
6572.38 2684
6573.15 2738
6573.91 2654
6574.68 2704
6575.44 2778
6576.21 2748
6576.98 2784
6577.74 2725
6578.51 2716
6579.27 2736
6580.04 2759
6580.80 2774
6581.57 2790
6582.33 2760
6583.10 2750
6583.87 2792
6584.63 2800
6585.40 2735
6586.16 2778
6586.93 2730
6587.70 2700
6588.46 2719
6589.23 2819
6589.99 2834
6590.76 2883
6591.53 2895
6592.29 3065
6593.06 3196
6593.82 3411
6594.59 3445
6595.36 3487
6596.12 3524
6596.89 3468
6597.66 3430
6598.42 3320
6599.19 3150
6599.96 2932
6600.72 2809
6601.49 2696
6602.26 2627
6603.02 2544
6603.79 2446
6604.56 2347
6605.33 2320
6606.09 2359
6606.86 2321
6607.63 2398
6608.39 2444
6609.16 2368
6609.93 2332
6610.70 2419
6611.46 2363
6612.23 2346
6613.00 2307
6613.77 2283
6614.53 2304
6615.30 2292
6616.07 2260
6616.84 2331
6617.60 2310
6618.37 2322
6619.14 2297
6619.91 2439
6620.68 2604
6621.44 2712
6622.21 2783
6622.98 2936
6623.75 2937
6624.52 2936
6625.28 2862
6626.05 2876
6626.82 2779
6627.59 2635
6628.36 2483
6629.13 2394
6629.89 2416
6630.66 2403
6631.43 2437
6632.20 2394
6632.97 2521
6633.74 2638
6634.51 2709
6635.27 2780
6636.04 2804
6636.81 2881
6637.58 2894
6638.35 2932
6639.12 3065
6639.89 3087
6640.66 3119
6641.43 3179
6642.19 3234
6642.96 3280
6643.73 3168
6644.50 3109
6645.27 2890
6646.04 2676
6646.81 2487
6647.58 2430
6648.35 2299
6649.12 2122
6649.89 2011
6650.66 2005
6651.43 1917
6652.20 1852
6652.97 1875
6653.74 1875
6654.51 1822
6655.28 1804
6656.05 1845
6656.82 1870
6657.59 1835
6658.36 1752
6659.13 1782
6659.90 1841
6660.67 1811
6661.44 1802
6662.21 1748
6662.98 1714
6663.75 1810
6664.52 1700
6665.29 1716
6666.06 1686
6666.83 1725
6667.60 1753
6668.37 1794
6669.14 1798
6669.91 1795
6670.68 1810
6671.46 1854
6672.23 1902
6673.00 1851
6673.77 1809
6674.54 1879
6675.31 1857
6676.08 1832
6676.85 1834
6677.62 1857
6678.40 1854
6679.17 1828
6679.94 1859
6680.71 1950
6681.48 1914
6682.25 2022
6683.02 2144
6683.80 2205
6684.57 2271
6685.34 2342
6686.11 2354
6686.88 2328
6687.65 2222
6688.43 2190
6689.20 2082
6689.97 1922
6690.74 1814
6691.51 1708
6692.29 1694
6693.06 1678
6693.83 1661
6694.60 1689
6695.37 1660
6696.15 1574
6696.92 1628
6697.69 1624
6698.46 1603
6699.24 1547
6700.01 1542
6700.78 1523
6701.55 1538
6702.33 1546
6703.10 1483
6703.87 1464
6704.64 1451
6705.42 1445
6706.19 1426
6706.96 1446
6707.74 1397
6708.51 1390
6709.28 1416
6710.06 1420
6710.83 1374
6711.60 1356
6712.37 1388
6713.15 1367
6713.92 1385
6714.69 1370
6715.47 1364
6716.24 1338
6717.01 1353
6717.79 1288
6718.56 1290
6719.34 1274
6720.11 1315
6720.88 1308
6721.66 1338
6722.43 1307
6723.20 1294
6723.98 1328
6724.75 1335
6725.53 1280
6726.30 1253
6727.07 1259
6727.85 1337
6728.62 1295
6729.40 1236
6730.17 1278
6730.95 1303
6731.72 1361
6732.49 1386
6733.27 1311
6734.04 1297
6734.82 1320
6735.59 1342
6736.37 1352
6737.14 1390
6737.92 1320
6738.69 1372
6739.47 1406
6740.24 1341
6741.01 1304
6741.79 1309
6742.56 1389
6743.34 1402
6744.11 1372
6744.89 1386
6745.67 1449
6746.44 1436
6747.22 1390
6747.99 1459
6748.77 1427
6749.54 1561
6750.32 1615
6751.09 1620
6751.87 1684
6752.64 1761
6753.42 1824
6754.19 1812
6754.97 1776
6755.75 1702
6756.52 1683
6757.30 1603
6758.07 1559
6758.85 1581
6759.63 1494
6760.40 1438
6761.18 1534
6761.95 1442
6762.73 1423
6763.51 1427
6764.28 1504
6765.06 1500
6765.83 1424
6766.61 1431
6767.39 1419
6768.16 1460
6768.94 1506
6769.72 1418
6770.49 1342
6771.27 1349
6772.05 1309
6772.82 1365
6773.60 1371
6774.38 1282
6775.15 1218
6775.93 1243
6776.71 1266
6777.48 1204
6778.26 1241
6779.04 1249
6779.82 1263
6780.59 1219
6781.37 1193
6782.15 1219
6782.92 1246
6783.70 1227
6784.48 1225
6785.26 1208
6786.03 1202
6786.81 1166
6787.59 1178
6788.37 1168
6789.14 1131
6789.92 1147
6790.70 1114
6791.48 1124
6792.25 1085
6793.03 1109
6793.81 1063
6794.59 1129
6795.37 1074
6796.14 1086
6796.92 1090
6797.70 1082
6798.48 1064
6799.26 1106
6800.04 1111
6800.81 1115
6801.59 1121
6802.37 1143
6803.15 1149
6803.93 1179
6804.71 1185
6805.48 1223
6806.26 1191
6807.04 1136
6807.82 1193
6808.60 1156
6809.38 1185
6810.16 1149
6810.94 1175
6811.71 1137
6812.49 1110
6813.27 1133
6814.05 1122
6814.83 1159
6815.61 1165
6816.39 1163
6817.17 1168
6817.95 1116
6818.73 1129
6819.51 1143
6820.29 1142
6821.07 1134
6821.84 1164
6822.62 1169
6823.40 1179
6824.18 1168
6824.96 1168
6825.74 1163
6826.52 1169
6827.30 1225
6828.08 1182
6828.86 1140
6829.64 1129
6830.42 1162
6831.20 1183
6831.98 1238
6832.76 1203
6833.54 1246
6834.32 1321
6835.10 1330
6835.88 1318
6836.66 1455
6837.44 1667
6838.22 1764
6839.01 1883
6839.79 2038
6840.57 2011
6841.35 1932
6842.13 1847
6842.91 1857
6843.69 1678
6844.47 1547
6845.25 1507
6846.03 1538
6846.81 1469
6847.59 1494
6848.37 1616
6849.16 1668
6849.94 1733
6850.72 1825
6851.50 1967
6852.28 2009
6853.06 2065
6853.84 2019
6854.62 1889
6855.41 1705
6856.19 1631
6856.97 1558
6857.75 1488
6858.53 1396
6859.31 1403
6860.10 1394
6860.88 1383
6861.66 1386
6862.44 1299
6863.22 1347
6864.00 1288
6864.79 1339
6865.57 1385
6866.35 1399
6867.13 1439
6867.91 1384
6868.70 1410
6869.48 1404
6870.26 1402
6871.04 1420
6871.83 1391
6872.61 1404
6873.39 1439
6874.17 1442
6874.96 1480
6875.74 1557
6876.52 1560
6877.30 1593
6878.09 1683
6878.87 1698
6879.65 1856
6880.43 2038
6881.22 2187
6882.00 2331
6882.78 2386
6883.57 2475
6884.35 2405
6885.13 2372
6885.92 2272
6886.70 2227
6887.48 2317
6888.27 2362
6889.05 2401
6889.83 2365
6890.62 2240
6891.40 2230
6892.18 2100
6892.97 2028
6893.75 1896
6894.53 1913
6895.32 1800
6896.10 1754
6896.88 1776
6897.67 1752
6898.45 1746
6899.24 1688
6900.02 1752
6900.80 1715
6901.59 1725
6902.37 1744
6903.16 1762
6903.94 1715
6904.73 1683
6905.51 1678
6906.29 1694
6907.08 1688
6907.86 1626
6908.65 1653
6909.43 1685
6910.22 1647
6911.00 1602
6911.79 1613
6912.57 1617
6913.35 1638
6914.14 1606
6914.92 1600
6915.71 1633
6916.49 1597
6917.28 1591
6918.06 1672
6918.85 1646
6919.63 1645
6920.42 1670
6921.20 1671
6921.99 1695
6922.78 1732
6923.56 1777
6924.35 1756
6925.13 1849
6925.92 1754
6926.70 1816
6927.49 1785
6928.27 1808
6929.06 1796
6929.84 1804
6930.63 1895
6931.42 1877
6932.20 1939
6932.99 1970
6933.77 1901
6934.56 1946
6935.35 1950
6936.13 1927
6936.92 2018
6937.70 2048
6938.49 2111
6939.28 2205
6940.06 2268
6940.85 2433
6941.63 2544
6942.42 2775
6943.21 2869
6943.99 2963
6944.78 2982
6945.57 2957
6946.35 3011
6947.14 2957
6947.93 2911
6948.71 2942
6949.50 2818
6950.29 2757
6951.07 2716
6951.86 2694
6952.65 2681
6953.44 2561
6954.22 2443
6955.01 2505
6955.80 2470
6956.58 2534
6957.37 2534
6958.16 2589
6958.95 2570
6959.73 2602
6960.52 2657
6961.31 2594
6962.09 2640
6962.88 2656
6963.67 2687
6964.46 2835
6965.25 2903
6966.03 2997
6966.82 3117
6967.61 3269
6968.40 3427
6969.18 3525
6969.97 3666
6970.76 3851
6971.55 3913
6972.34 3783
6973.12 3868
6973.91 3768
6974.70 3713
6975.49 3694
6976.28 3738
6977.07 3747
6977.85 3810
6978.64 3970
6979.43 4221
6980.22 4541
6981.01 5312
6981.80 6094
6982.59 7155
6983.37 8558
6984.16 10253
6984.95 11816
6985.74 13128
6986.53 13893
6987.32 14273
6988.11 13801
6988.90 12603
6989.69 11104
6990.47 9479
6991.26 7959
6992.05 6594
6992.84 5521
6993.63 4492
6994.42 3849
6995.21 3276
6996.00 2919
6996.79 2642
6997.58 2530
6998.37 2425
6999.16 2346
6999.95 2261
7000.74 2168
7001.53 2168
7002.32 2138
7003.11 2080
7003.90 2032
7004.69 1943
7005.48 1839
7006.27 1765
7007.06 1755
7007.85 1607
7008.64 1574
7009.43 1599
7010.22 1640
7011.01 1727
7011.80 1821
7012.59 1851
7013.38 1910
7014.17 2022
7014.96 1981
7015.75 2010
7016.54 1933
7017.33 1882
7018.12 1831
7018.91 1838
7019.70 1799
7020.49 1805
7021.28 1878
7022.07 1894
7022.87 1952
7023.66 2005
7024.45 2066
7025.24 2065
7026.03 2029
7026.82 2018
7027.61 2049
7028.40 1970
7029.19 1991
7029.99 1950
7030.78 1831
7031.57 1831
7032.36 1813
7033.15 1795
7033.94 1770
7034.74 1875
7035.53 1888
7036.32 1963
7037.11 1864
7037.90 1886
7038.69 1960
7039.49 1976
7040.28 1974
7041.07 1990
7041.86 2002
7042.65 2022
7043.45 2038
7044.24 2044
7045.03 2035
7045.82 2054
7046.61 2080
7047.41 2154
7048.20 2236
7048.99 2326
7049.78 2393
7050.58 2492
7051.37 2483
7052.16 2404
7052.95 2319
7053.75 2207
7054.54 2029
7055.33 1978
7056.13 1889
7056.92 1872
7057.71 1834
7058.50 1821
7059.30 1895
7060.09 1816
7060.88 1734
7061.68 1728
7062.47 1675
7063.26 1679
7064.06 1625
7064.85 1587
7065.64 1641
7066.44 1570
7067.23 1567
7068.02 1531
7068.82 1507
7069.61 1465
7070.40 1475
7071.20 1470
7071.99 1388
7072.78 1372
7073.58 1319
7074.37 1332
7075.17 1365
7075.96 1380
7076.75 1336
7077.55 1330
7078.34 1292
7079.14 1239
7079.93 1273
7080.72 1276
7081.52 1270
7082.31 1233
7083.11 1250
7083.90 1238
7084.70 1229
7085.49 1189
7086.28 1192
7087.08 1224
7087.87 1250
7088.67 1214
7089.46 1190
7090.26 1191
7091.05 1222
7091.85 1154
7092.64 1135
7093.44 1149
7094.23 1129
7095.03 1106
7095.82 1061
7096.62 1052
7097.41 1038
7098.21 1045
7099.00 1015
7099.80 1061
7100.59 1054
7101.39 1026
7102.18 1027
7102.98 998
7103.77 963
7104.57 981
7105.37 954
7106.16 982
7106.96 985
7107.75 937
7108.55 939
7109.34 936
7110.14 962
7110.94 956
7111.73 984
7112.53 961
7113.32 959
7114.12 937
7114.92 960
7115.71 965
7116.51 943
7117.30 924
7118.10 946
7118.90 936
7119.69 986
7120.49 926
7121.29 929
7122.08 913
7122.88 914
7123.68 965
7124.47 916
7125.27 934
7126.07 973
7126.86 928
7127.66 911
7128.46 974
7129.25 992
7130.05 1035
7130.85 978
7131.64 992
7132.44 977
7133.24 974
7134.04 967
7134.83 921
7135.63 916
7136.43 902
7137.23 900
7138.02 851
7138.82 840
7139.62 862
7140.42 865
7141.21 844
7142.01 841
7142.81 811
7143.61 794
7144.40 788
7145.20 836
7146.00 829
7146.80 814
7147.59 767
7148.39 781
7149.19 800
7149.99 742
7150.79 750
7151.59 745
7152.38 807
7153.18 806
7153.98 805
7154.78 801
7155.58 816
7156.38 803
7157.17 794
7157.97 813
7158.77 826
7159.57 840
7160.37 830
7161.17 790
7161.97 773
7162.76 800
7163.56 806
7164.36 812
7165.16 790
7165.96 813
7166.76 804
7167.56 756
7168.36 718
7169.16 735
7169.96 744
7170.75 746
7171.55 758
7172.35 741
7173.15 726
7173.95 703
7174.75 725
7175.55 707
7176.35 720
7177.15 705
7177.95 742
7178.75 709
7179.55 736
7180.35 744
7181.15 753
7181.95 721
7182.75 743
7183.55 727
7184.35 743
7185.15 748
7185.95 767
7186.75 739
7187.55 705
7188.35 719
7189.15 676
7189.95 704
7190.75 719
7191.55 670
7192.35 667
7193.15 710
7193.95 696
7194.75 676
7195.55 690
7196.35 649
7197.15 631
7197.95 646
7198.76 653
7199.56 664
7200.36 685
7201.16 710
7201.96 680
7202.76 675
7203.56 654
7204.36 664
7205.16 678
7205.96 671
7206.77 717
7207.57 676
7208.37 705
7209.17 674
7209.97 684
7210.77 713
7211.57 698
7212.38 699
7213.18 716
7213.98 723
7214.78 680
7215.58 682
7216.38 708
7217.19 695
7217.99 692
7218.79 725
7219.59 703
7220.39 716
7221.20 712
7222.00 710
7222.80 686
7223.60 694
7224.40 668
7225.21 722
7226.01 693
7226.81 700
7227.61 714
7228.42 744
7229.22 728
7230.02 714
7230.82 711
7231.63 744
7232.43 740
7233.23 732
7234.03 791
7234.84 798
7235.64 833
7236.44 907
7237.25 925
7238.05 952
7238.85 894
7239.65 876
7240.46 834
7241.26 804
7242.06 803
7242.87 774
7243.67 724
7244.47 728
7245.28 744
7246.08 715
7246.88 703
7247.69 736
7248.49 666
7249.30 669
7250.10 725
7250.90 715
7251.71 713
7252.51 755
7253.31 726
7254.12 729
7254.92 725
7255.73 730
7256.53 784
7257.33 755
7258.14 770
7258.94 764
7259.75 723
7260.55 708
7261.35 739
7262.16 720
7262.96 709
7263.77 730
7264.57 753
7265.38 739
7266.18 746
7266.99 739
7267.79 768
7268.59 789
7269.40 784
7270.20 784
7271.01 771
7271.81 763
7272.62 762
7273.42 776
7274.23 792
7275.03 770
7275.84 779
7276.64 767
7277.45 751
7278.25 794
7279.06 811
7279.86 829
7280.67 898
7281.48 942
7282.28 961
7283.09 1021
7283.89 1087
7284.70 1117
7285.50 1083
7286.31 1161
7287.11 1145
7287.92 1015
7288.73 1027
7289.53 989
7290.34 916
7291.14 883
7291.95 861
7292.76 829
7293.56 800
7294.37 826
7295.17 824
7295.98 855
7296.79 875
7297.59 824
7298.40 916
7299.21 928
7300.01 841
7300.82 895
7301.62 841
7302.43 861
7303.24 892
7304.04 874
7304.85 909
7305.66 897
7306.46 916
7307.27 891
7308.08 956
7308.89 978
7309.69 1000
7310.50 1033
7311.31 992
7312.11 1001
7312.92 1061
7313.73 1070
7314.53 1098
7315.34 1096
7316.15 1228
7316.96 1354
7317.76 1491
7318.57 1618
7319.38 1775
7320.19 1778
7320.99 1753
7321.80 1675
7322.61 1530
7323.42 1367
7324.22 1209
7325.03 1148
7325.84 1090
7326.65 1052
7327.46 1012
7328.26 1013
7329.07 1029
7329.88 977
7330.69 946
7331.50 953
7332.30 1006
7333.11 984
7333.92 1039
7334.73 997
7335.54 980
7336.35 945
7337.15 991
7337.96 960
7338.77 974
7339.58 964
7340.39 922
7341.20 924
7342.01 985
7342.82 993
7343.62 913
7344.43 898
7345.24 898
7346.05 907
7346.86 912
7347.67 841
7348.48 875
7349.29 847
7350.10 827
7350.91 857
7351.71 887
7352.52 859
7353.33 832
7354.14 789
7354.95 821
7355.76 818
7356.57 774
7357.38 801
7358.19 836
7359.00 856
7359.81 879
7360.62 898
7361.43 907
7362.24 887
7363.05 906
7363.86 884
7364.67 856
7365.48 811
7366.29 819
7367.10 841
7367.91 762
7368.72 788
7369.53 731
7370.34 720
7371.15 759
7371.96 760
7372.77 739
7373.58 712
7374.39 750
7375.20 725
7376.01 692
7376.82 714
7377.63 720
7378.45 708
7379.26 738
7380.07 803
7380.88 814
7381.69 828
7382.50 780
7383.31 780
7384.12 768
7384.93 776
7385.74 795
7386.56 760
7387.37 730
7388.18 744
7388.99 754
7389.80 727
7390.61 707
7391.42 679
7392.24 721
7393.05 677
7393.86 699
7394.67 704
7395.48 692
7396.29 655
7397.10 693
7397.92 707
7398.73 711
7399.54 678
7400.35 686
7401.16 719
7401.98 680
7402.79 689
7403.60 708
7404.41 717
7405.23 669
7406.04 670
7406.85 645
7407.66 627
7408.47 640
7409.29 623
7410.10 631
7410.91 604
7411.72 603
7412.54 595
7413.35 660
7414.16 605
7414.98 559
7415.79 615
7416.60 594
7417.41 613
7418.23 617
7419.04 621
7419.85 604
7420.67 577
7421.48 575
7422.29 569
7423.11 554
7423.92 565
7424.73 582
7425.54 600
7426.36 557
7427.17 583
7427.99 576
7428.80 601
7429.61 617
7430.43 612
7431.24 593
7432.05 610
7432.87 602
7433.68 563
7434.49 602
7435.31 555
7436.12 583
7436.94 603
7437.75 597
7438.56 621
7439.38 604
7440.19 634
7441.01 611
7441.82 588
7442.64 621
7443.45 620
7444.26 584
7445.08 569
7445.89 561
7446.71 602
7447.52 601
7448.34 528
7449.15 574
7449.97 608
7450.78 571
7451.59 571
7452.41 574
7453.22 587
7454.04 558
7454.85 560
7455.67 573
7456.48 586
7457.30 585
7458.11 575
7458.93 567
7459.74 604
7460.56 580
7461.38 621
7462.19 606
7463.01 597
7463.82 582
7464.64 564
7465.45 609
7466.27 570
7467.08 580
7467.90 599
7468.72 591
7469.53 575
7470.35 546
7471.16 615
7471.98 590
7472.79 601
7473.61 595
7474.43 634
7475.24 584
7476.06 595
7476.87 594
7477.69 607
7478.51 608
7479.32 605
7480.14 607
7480.96 616
7481.77 601
7482.59 603
7483.41 621
7484.22 626
7485.04 650
7485.85 617
7486.67 614
7487.49 590
7488.31 577
7489.12 574
7489.94 638
7490.76 579
7491.57 584
7492.39 591
7493.21 612
7494.02 641
7494.84 583
7495.66 601
7496.48 583
7497.29 604
7498.11 635
7498.93 605
7499.74 600
7500.56 600
7501.38 587
7502.20 631
7503.01 580
7503.83 599
7504.65 602
7505.47 606
7506.29 614
7507.10 616
7507.92 586
7508.74 594
7509.56 583
7510.37 580
7511.19 595
7512.01 620
7512.83 609
7513.65 595
7514.47 604
7515.28 581
7516.10 614
7516.92 615
7517.74 575
7518.56 592
7519.38 596
7520.19 634
7521.01 640
7521.83 608
7522.65 605
7523.47 607
7524.29 586
7525.11 611
7525.92 620
7526.74 625
7527.56 546
7528.38 581
7529.20 616
7530.02 598
7530.84 590
7531.66 618
7532.48 605
7533.30 573
7534.12 629
7534.93 611
7535.75 625
7536.57 618
7537.39 618
7538.21 600
7539.03 606
7539.85 636
7540.67 628
7541.49 648
7542.31 599
7543.13 623
7543.95 624
7544.77 640
7545.59 625
7546.41 629
7547.23 634
7548.05 660
7548.87 612
7549.69 651
7550.51 583
7551.33 614
7552.15 617
7552.97 599
7553.79 619
7554.61 649
7555.43 628
7556.25 637
7557.07 619
7557.89 612
7558.71 661
7559.53 694
7560.36 634
7561.18 612
7562.00 665
7562.82 660
7563.64 679
7564.46 654
7565.28 660
7566.10 625
7566.92 631
7567.74 639
7568.56 650
7569.39 666
7570.21 662
7571.03 692
7571.85 681
7572.67 662
7573.49 664
7574.31 643
7575.14 654
7575.96 688
7576.78 692
7577.60 715
7578.42 625
7579.24 659
7580.06 676
7580.89 670
7581.71 674
7582.53 683
7583.35 680
7584.17 714
7585.00 726
7585.82 725
7586.64 744
7587.46 746
7588.29 729
7589.11 723
7589.93 789
7590.75 747
7591.57 761
7592.40 772
7593.22 789
7594.04 758
7594.86 772
7595.69 798
7596.51 804
7597.33 820
7598.15 822
7598.98 828
7599.80 834
7600.62 830
7601.45 828
7602.27 830
7603.09 896
7603.92 871
7604.74 858
7605.56 889
7606.38 891
7607.21 890
7608.03 916
7608.85 884
7609.68 858
7610.50 846
7611.32 838
7612.15 805
7612.97 825
7613.80 832
7614.62 872
7615.44 889
7616.27 940
7617.09 1018
7617.91 1061
7618.74 1067
7619.56 1129
7620.39 1105
7621.21 1059
7622.03 1022
7622.86 1018
7623.68 1003
7624.51 965
7625.33 965
7626.15 940
7626.98 941
7627.80 876
7628.63 884
7629.45 915
7630.28 923
7631.10 924
7631.93 945
7632.75 947
7633.58 915
7634.40 927
7635.22 884
7636.05 860
7636.87 870
7637.70 798
7638.52 837
7639.35 786
7640.17 785
7641.00 770
7641.82 770
7642.65 820
7643.47 767
7644.30 792
7645.13 827
7645.95 860
7646.78 838
7647.60 812
7648.43 815
7649.25 829
7650.08 793
7650.90 815
7651.73 890
7652.55 773
7653.38 752
7654.21 700
7655.03 721
7655.86 709
7656.68 687
7657.51 684
7658.34 703
7659.16 655
7659.99 661
7660.81 665
7661.64 644
7662.47 694
7663.29 698
7664.12 697
7664.95 676
7665.77 673
7666.60 719
7667.42 721
7668.25 648
7669.08 665
7669.90 684
7670.73 704
7671.56 654
7672.38 640
7673.21 663
7674.04 664
7674.87 690
7675.69 683
7676.52 723
7677.35 692
7678.17 702
7679.00 719
7679.83 737
7680.65 683
7681.48 737
7682.31 782
7683.14 783
7683.96 801
7684.79 832
7685.62 928
7686.45 867
7687.27 815
7688.10 812
7688.93 779
7689.76 707
7690.58 732
7691.41 748
7692.24 733
7693.07 709
7693.90 750
7694.72 722
7695.55 726
7696.38 728
7697.21 788
7698.04 808
7698.86 837
7699.69 867
7700.52 853
7701.35 811
7702.18 770
7703.01 711
7703.83 735
7704.66 702
7705.49 698
7706.32 718
7707.15 682
7707.98 688
7708.81 654
7709.63 631
7710.46 660
7711.29 657
7712.12 675
7712.95 607
7713.78 646
7714.61 637
7715.44 606
7716.27 658
7717.10 644
7717.93 634
7718.75 624
7719.58 620
7720.41 606
7721.24 570
7722.07 605
7722.90 626
7723.73 636
7724.56 605
7725.39 591
7726.22 618
7727.05 632
7727.88 633
7728.71 636
7729.54 614
7730.37 655
7731.20 656
7732.03 664
7732.86 626
7733.69 593
7734.52 566
7735.35 588
7736.18 564
7737.01 564
7737.84 577
7738.67 581
7739.50 580
7740.33 525
7741.16 543
7741.99 585
7742.82 591
7743.65 574
7744.48 547
7745.31 594
7746.14 617
7746.98 654
7747.81 654
7748.64 658
7749.47 647
7750.30 671
7751.13 639
7751.96 609
7752.79 607
7753.62 628
7754.45 617
7755.29 585
7756.12 575
7756.95 554
7757.78 596
7758.61 570
7759.44 589
7760.27 561
7761.11 570
7761.94 557
7762.77 539
7763.60 545
7764.43 526
7765.26 559
7766.10 573
7766.93 559
7767.76 542
7768.59 581
7769.42 544
7770.26 553
7771.09 545
7771.92 581
7772.75 559
7773.58 567
7774.42 572
7775.25 530
7776.08 551
7776.91 575
7777.75 566
7778.58 557
7779.41 574
7780.24 576
7781.08 541
7781.91 582
7782.74 597
7783.57 567
7784.41 589
7785.24 602
7786.07 580
7786.91 567
7787.74 547
7788.57 599
7789.40 590
7790.24 585
7791.07 604
7791.90 589
7792.74 573
7793.57 570
7794.40 570
7795.24 581
7796.07 554
7796.90 612
7797.74 594
7798.57 581
7799.40 593
7800.24 643
7801.07 633
7801.91 593
7802.74 610
7803.57 598
7804.41 644
7805.24 642
7806.07 646
7806.91 691
7807.74 652
7808.58 660
7809.41 637
7810.25 692
7811.08 672
7811.91 690
7812.75 709
7813.58 737
7814.42 707
7815.25 732
7816.09 735
7816.92 748
7817.75 702
7818.59 752
7819.42 772
7820.26 772
7821.09 819
7821.93 817
7822.76 839
7823.60 842
7824.43 840
7825.27 864
7826.10 841
7826.94 813
7827.77 773
7828.61 782
7829.44 742
7830.28 755
7831.11 800
7831.95 759
7832.78 819
7833.62 837
7834.46 892
7835.29 888
7836.13 842
7836.96 808
7837.80 792
7838.63 767
7839.47 789
7840.31 763
7841.14 757
7841.98 715
7842.81 665
7843.65 701
7844.48 707
7845.32 664
7846.16 678
7846.99 661
7847.83 676
7848.67 658
7849.50 666
7850.34 622
7851.17 636
7852.01 667
7852.85 677
7853.68 603
7854.52 629
7855.36 670
7856.19 652
7857.03 653
7857.87 645
7858.70 639
7859.54 680
7860.38 682
7861.21 679
7862.05 687
7862.89 691
7863.72 658
7864.56 617
7865.40 626
7866.24 634
7867.07 643
7867.91 666
7868.75 637
7869.59 611
7870.42 657
7871.26 729
7872.10 690
7872.94 695
7873.77 685
7874.61 650
7875.45 730
7876.29 719
7877.12 723
7877.96 837
7878.80 790
7879.64 838
7880.47 830
7881.31 840
7882.15 843
7882.99 864
7883.83 866
7884.66 767
7885.50 792
7886.34 777
7887.18 737
7888.02 714
7888.86 693
7889.69 711
7890.53 684
7891.37 742
7892.21 771
7893.05 736
7893.89 727
7894.73 711
7895.56 731
7896.40 728
7897.24 706
7898.08 651
7898.92 663
7899.76 656
7900.60 654
7901.44 645
7902.28 647
7903.12 637
7903.95 618
7904.79 666
7905.63 634
7906.47 642
7907.31 659
7908.15 666
7908.99 676
7909.83 667
7910.67 655
7911.51 628
7912.35 690
7913.19 716
7914.03 704
7914.87 736
7915.71 785
7916.55 781
7917.39 841
7918.23 825
7919.07 855
7919.91 835
7920.75 796
7921.59 808
7922.43 758
7923.27 721
7924.11 690
7924.95 670
7925.79 657
7926.63 641
7927.47 626
7928.31 632
7929.15 621
7929.99 613
7930.83 578
7931.67 596
7932.51 592
7933.35 579
7934.19 595
7935.04 588
7935.88 584
7936.72 614
7937.56 592
7938.40 572
7939.24 597
7940.08 574
7940.92 595
7941.76 607
7942.60 607
7943.45 609
7944.29 612
7945.13 609
7945.97 590
7946.81 632
7947.65 647
7948.49 636
7949.34 669
7950.18 647
7951.02 651
7951.86 677
7952.70 677
7953.54 742
7954.39 675
7955.23 725
7956.07 718
7956.91 728
7957.75 731
7958.60 735
7959.44 753
7960.28 726
7961.12 741
7961.96 763
7962.81 789
7963.65 791
7964.49 802
7965.33 850
7966.18 971
7967.02 1005
7967.86 1056
7968.70 1079
7969.55 1089
7970.39 1014
7971.23 946
7972.08 835
7972.92 830
7973.76 762
7974.60 762
7975.45 738
7976.29 678
7977.13 666
7977.98 616
7978.82 657
7979.66 637
7980.51 670
7981.35 644
7982.19 632
7983.04 630
7983.88 651
7984.72 643
7985.57 596
7986.41 592
7987.25 594
7988.10 630
7988.94 614
7989.78 627
7990.63 599
7991.47 572
7992.32 531
7993.16 522
7994.00 575
7994.85 533
7995.69 537
7996.54 516
7997.38 540
7998.22 538
7999.07 519
7999.91 507
8000.76 537
8001.60 537
8002.45 518
8003.29 529
8004.13 530
8004.98 524
8005.82 511
8006.67 516
8007.51 539
8008.36 522
8009.20 515
8010.05 493
8010.89 491
8011.74 500
8012.58 512
8013.43 466
8014.27 499
8015.12 510
8015.96 496
8016.81 474
8017.65 494
8018.50 491
8019.34 479
8020.19 465
8021.03 455
8021.88 467
8022.72 494
8023.57 483
8024.41 470
8025.26 456
8026.11 464
8026.95 454
8027.80 483
8028.64 471
8029.49 466
8030.33 472
8031.18 515
8032.03 480
8032.87 455
8033.72 487
8034.56 474
8035.41 451
8036.26 509
8037.10 455
8037.95 491
8038.80 479
8039.64 466
8040.49 487
8041.34 501
8042.18 466
8043.03 484
8043.87 486
8044.72 455
8045.57 459
8046.41 478
8047.26 492
8048.11 449
8048.96 485
8049.80 481
8050.65 490
8051.50 427
8052.34 456
8053.19 480
8054.04 506
8054.88 460
8055.73 443
8056.58 447
8057.43 461
8058.27 414
8059.12 451
8059.97 440
8060.82 447
8061.66 447
8062.51 431
8063.36 475
8064.21 419
8065.05 426
8065.90 476
8066.75 451
8067.60 445
8068.44 438
8069.29 466
8070.14 447
8070.99 455
8071.84 437
8072.68 433
8073.53 426
8074.38 443
8075.23 413
8076.08 420
8076.93 433
8077.77 456
8078.62 444
8079.47 438
8080.32 433
8081.17 458
8082.02 452
8082.87 442
8083.71 423
8084.56 442
8085.41 461
8086.26 450
8087.11 468
8087.96 442
8088.81 419
8089.66 416
8090.51 451
8091.35 445
8092.20 454
8093.05 407
8093.90 414
8094.75 423
8095.60 444
8096.45 444
8097.30 414
8098.15 450
8099.00 411
8099.85 428
8100.70 409
8101.55 431
8102.40 433
8103.25 436
8104.10 424
8104.95 421
8105.80 433
8106.65 455
8107.50 434
8108.35 432
8109.20 426
8110.05 404
8110.90 430
8111.75 435
8112.60 445
8113.45 444
8114.30 453
8115.15 471
8116.00 468
8116.85 411
8117.70 439
8118.55 454
8119.40 426
8120.25 444
8121.10 476
8121.95 451
8122.80 447
8123.65 447
8124.50 435
8125.35 466
8126.20 447
8127.06 427
8127.91 430
8128.76 461
8129.61 475
8130.46 492
8131.31 488
8132.16 476
8133.01 488
8133.86 494
8134.72 466
8135.57 469
8136.42 457
8137.27 452
8138.12 438
8138.97 455
8139.83 468
8140.68 464
8141.53 459
8142.38 466
8143.23 455
8144.08 471
8144.94 466
8145.79 466
8146.64 429
8147.49 433
8148.34 435
8149.20 455
8150.05 469
8150.90 443
8151.75 444
8152.60 454
8153.46 463
8154.31 489
8155.16 494
8156.01 501
8156.87 457
8157.72 503
8158.57 486
8159.42 479
8160.28 473
8161.13 459
8161.98 464
8162.84 442
8163.69 438
8164.54 443
8165.39 453
8166.25 432
8167.10 419
8167.95 445
8168.81 447
8169.66 410
8170.51 421
8171.37 436
8172.22 465
8173.07 424
8173.93 406
8174.78 391
8175.63 441
8176.49 449
8177.34 452
8178.19 436
8179.05 416
8179.90 426
8180.76 417
8181.61 451
8182.46 413
8183.32 408
8184.17 403
8185.02 400
8185.88 413
8186.73 400
8187.59 408
8188.44 415
8189.30 412
8190.15 432
8191.00 419
8191.86 452
8192.71 427
8193.57 429
8194.42 419
8195.28 417
8196.13 399
8196.99 412
8197.84 420
8198.69 431
8199.55 429
8200.40 406
8201.26 397
8202.11 410
8202.97 426
8203.82 434
8204.68 408
8205.53 420
8206.39 418
8207.24 448
8208.10 410
8208.95 443
8209.81 400
8210.67 453
8211.52 436
8212.38 426
8213.23 437
8214.09 453
8214.94 437
8215.80 469
8216.65 436
8217.51 453
8218.37 465
8219.22 430
8220.08 467
8220.93 454
8221.79 442
8222.64 487
8223.50 465
8224.36 440
8225.21 423
8226.07 461
8226.92 445
8227.78 391
8228.64 407
8229.49 428
8230.35 435
8231.21 422
8232.06 414
8232.92 427
8233.78 425
8234.63 443
8235.49 463
8236.35 437
8237.20 388
8238.06 412
8238.92 414
8239.77 412
8240.63 393
8241.49 420
8242.34 405
8243.20 401
8244.06 428
8244.91 403
8245.77 397
8246.63 399
8247.49 450
8248.34 418
8249.20 408
8250.06 396
8250.92 431
8251.77 444
8252.63 447
8253.49 424
8254.35 440
8255.20 437
8256.06 416
8256.92 410
8257.78 401
8258.63 441
8259.49 409
8260.35 451
8261.21 425
8262.07 451
8262.92 456
8263.78 431
8264.64 444
8265.50 443
8266.36 430
8267.22 454
8268.07 449
8268.93 464
8269.79 445
8270.65 444
8271.51 447
8272.37 454
8273.22 469
8274.08 489
8274.94 473
8275.80 492
8276.66 470
8277.52 487
8278.38 491
8279.24 542
8280.09 541
8280.95 526
8281.81 529
8282.67 500
8283.53 484
8284.39 482
8285.25 481
8286.11 486
8286.97 495
8287.83 491
8288.69 478
8289.55 502
8290.41 499
8291.26 516
8292.12 528
8292.98 601
8293.84 570
8294.70 612
8295.56 576
8296.42 593
8297.28 540
8298.14 516
8299.00 516
8299.86 521
8300.72 499
8301.58 465
8302.44 500
8303.30 484
8304.16 477
8305.02 480
8305.88 477
8306.74 465
8307.60 438
8308.46 470
8309.33 467
8310.19 463
8311.05 465
8311.91 503
8312.77 480
8313.63 486
8314.49 472
8315.35 463
8316.21 451
8317.07 447
8317.93 439
8318.79 475
8319.65 460
8320.52 413
8321.38 467
8322.24 447
8323.10 425
8323.96 442
8324.82 461
8325.68 458
8326.54 435
8327.41 475
8328.27 469
8329.13 477
8329.99 470
8330.85 460
8331.71 460
8332.57 439
8333.44 443
8334.30 473
8335.16 461
8336.02 497
8336.88 491
8337.75 472
8338.61 456
8339.47 498
8340.33 455
8341.19 464
8342.06 469
8342.92 453
8343.78 437
8344.64 455
8345.50 432
8346.37 467
8347.23 471
8348.09 453
8348.95 491
8349.82 507
8350.68 503
8351.54 510
8352.40 475
8353.27 498
8354.13 495
8354.99 470
8355.86 515
8356.72 492
8357.58 503
8358.45 478
8359.31 467
8360.17 458
8361.03 472
8361.90 477
8362.76 482
8363.62 467
8364.49 468
8365.35 484
8366.21 479
8367.08 482
8367.94 497
8368.80 490
8369.67 464
8370.53 442
8371.40 476
8372.26 481
8373.12 452
8373.99 453
8374.85 490
8375.71 496
8376.58 487
8377.44 514
8378.31 526
8379.17 533
8380.03 484
8380.90 460
8381.76 482
8382.63 503
8383.49 510
8384.36 467
8385.22 472
8386.08 492
8386.95 505
8387.81 477
8388.68 492
8389.54 512
8390.41 515
8391.27 534
8392.14 527
8393.00 508
8393.87 505
8394.73 503
8395.60 496
8396.46 531
8397.33 547
8398.19 524
8399.06 526
8399.92 493
8400.79 476
8401.65 512
8402.52 528
8403.38 550
8404.25 533
8405.11 514
8405.98 521
8406.84 532
8407.71 564
8408.58 542
8409.44 578
8410.31 545
8411.17 566
8412.04 540
8412.90 533
8413.77 546
8414.64 588
8415.50 565
8416.37 574
8417.23 593
8418.10 598
8418.97 564
8419.83 603
8420.70 590
8421.56 631
8422.43 620
8423.30 621
8424.16 649
8425.03 627
8425.90 625
8426.76 632
8427.63 646
8428.50 638
8429.36 625
8430.23 610
8431.10 653
8431.96 649
8432.83 667
8433.70 666
8434.56 712
8435.43 743
8436.30 728
8437.16 668
8438.03 707
8438.90 767
8439.77 809
8440.63 796
8441.50 797
8442.37 849
8443.24 835
8444.10 825
8444.97 787
8445.84 797
8446.71 818
8447.57 844
8448.44 865
8449.31 847
8450.18 825
8451.04 876
8451.91 883
8452.78 956
8453.65 1027
8454.52 1197
8455.38 1307
8456.25 1483
8457.12 1509
8457.99 1463
8458.86 1491
8459.72 1350
8460.59 1290
8461.46 1183
8462.33 1073
8463.20 1030
8464.07 928
8464.93 873
8465.80 801
8466.67 789
8467.54 751
8468.41 788
8469.28 788
8470.15 707
8471.02 702
8471.88 714
8472.75 684
8473.62 722
8474.49 700
8475.36 712
8476.23 740
8477.10 771
8477.97 726
8478.84 795
8479.71 753
8480.58 787
8481.44 813
8482.31 778
8483.18 791
8484.05 816
8484.92 813
8485.79 812
8486.66 732
8487.53 765
8488.40 769
8489.27 730
8490.14 737
8491.01 727
8491.88 730
8492.75 764
8493.62 756
8494.49 750
8495.36 759
8496.23 728
8497.10 730
8497.97 768
8498.84 779
8499.71 768
8500.58 768
8501.45 750
8502.32 762
8503.19 783
8504.06 762
8504.93 738
8505.80 748
8506.67 770
8507.55 740
8508.42 774
8509.29 825
8510.16 824
8511.03 837
8511.90 802
8512.77 841
8513.64 834
8514.51 836
8515.38 895
8516.25 832
8517.13 836
8518.00 833
8518.87 844
8519.74 883
8520.61 888
8521.48 939
8522.35 955
8523.23 1003
8524.10 1076
8524.97 1195
8525.84 1252
8526.71 1287
8527.58 1286
8528.46 1273
8529.33 1241
8530.20 1207
8531.07 1144
8531.94 1079
8532.81 1008
8533.69 989
8534.56 915
8535.43 897
8536.30 888
8537.18 902
8538.05 864
8538.92 819
8539.79 836
8540.66 860
8541.54 828
8542.41 818
8543.28 821
8544.15 812
8545.03 808
8545.90 807
8546.77 796
8547.64 797
8548.52 783
8549.39 805
8550.26 837
8551.14 885
8552.01 916
8552.88 973
8553.76 982
8554.63 997
8555.50 1024
8556.37 1061
8557.25 1030
8558.12 1037
8558.99 965
8559.87 887
8560.74 839
8561.61 828
8562.49 843
8563.36 810
8564.24 815
8565.11 804
8565.98 789
8566.86 753
8567.73 778
8568.60 799
8569.48 764
8570.35 765
8571.23 797
8572.10 836
8572.97 812
8573.85 802
8574.72 821
8575.60 818
8576.47 816
8577.34 819
8578.22 823
8579.09 772
8579.97 798
8580.84 834
8581.72 838
8582.59 844
8583.47 808
8584.34 875
8585.21 909
8586.09 857
8586.96 849
8587.84 890
8588.71 913
8589.59 934
8590.46 976
8591.34 923
8592.21 960
8593.09 935
8593.96 949
8594.84 936
8595.71 948
8596.59 972
8597.46 962
8598.34 1008
8599.22 1039
8600.09 967
8600.97 973
8601.84 1032
8602.72 1002
8603.59 1005
8604.47 1091
8605.34 1089
8606.22 1087
8607.10 1061
8607.97 1087
8608.85 1126
8609.72 1139
8610.60 1207
8611.47 1121
8612.35 1116
8613.23 1186
8614.10 1175
8614.98 1215
8615.86 1226
8616.73 1239
8617.61 1233
8618.48 1267
8619.36 1302
8620.24 1337
8621.11 1314
8621.99 1365
8622.87 1385
8623.74 1394
8624.62 1437
8625.50 1429
8626.37 1419
8627.25 1460
8628.13 1439
8629.00 1533
8629.88 1537
8630.76 1518
8631.64 1536
8632.51 1549
8633.39 1552
8634.27 1550
8635.14 1575
8636.02 1544
8636.90 1591
8637.78 1623
8638.65 1657
8639.53 1598
8640.41 1613
8641.29 1599
8642.16 1607
8643.04 1695
8643.92 1749
8644.80 1793
8645.67 1772
8646.55 1838
8647.43 1918
8648.31 1919
8649.18 1999
8650.06 1938
8650.94 1986
8651.82 1965
8652.70 2042
8653.58 2031
8654.45 1983
8655.33 2071
8656.21 2067
8657.09 2092
8657.97 2164
8658.84 2248
8659.72 2311
8660.60 2411
8661.48 2583
8662.36 2822
8663.24 3034
8664.12 3264
8664.99 3430
8665.87 3415
8666.75 3453
8667.63 3327
8668.51 3305
8669.39 3169
8670.27 3111
8671.15 3061
8672.03 3131
8672.91 3305
8673.78 3467
8674.66 3473
8675.54 3497
8676.42 3457
8677.30 3348
8678.18 3177
8679.06 2968
8679.94 2718
8680.82 2570
8681.70 2376
8682.58 2213
8683.46 2138
8684.34 2075
8685.22 2045
8686.10 2057
8686.98 2034
8687.86 2222
8688.74 2338
8689.62 2545
8690.50 2771
8691.38 3096
8692.26 3425
8693.14 3590
8694.02 3607
8694.90 3515
8695.78 3319
8696.66 3087
8697.54 2865
8698.42 2687
8699.30 2522
8700.18 2398
8701.06 2264
8701.94 2290
8702.82 2333
8703.70 2255
8704.58 2180
8705.46 2093
8706.34 1971
8707.23 1817
8708.11 1717
8708.99 1570
8709.87 1484
8710.75 1366
8711.63 1328
8712.51 1329
8713.39 1247
8714.27 1207
8715.16 1164
8716.04 1195
8716.92 1153
8717.80 1161
8718.68 1205
8719.56 1185
8720.44 1181
8721.33 1172
8722.21 1169
8723.09 1181
8723.97 1140
8724.85 1173
8725.73 1159
8726.62 1154
8727.50 1194
8728.38 1220
8729.26 1174
8730.14 1229
8731.03 1247
8731.91 1240
8732.79 1219
8733.67 1178
8734.55 1244
8735.44 1189
8736.32 1205
8737.20 1216
8738.08 1207
8738.97 1185
8739.85 1137
8740.73 1166
8741.61 1181
8742.50 1193
8743.38 1164
8744.26 1168
8745.14 1184
8746.03 1219
8746.91 1173
8747.79 1180
8748.68 1179
8749.56 1155
8750.44 1147
8751.33 1122
8752.21 1138
8753.09 1189
8753.97 1205
8754.86 1237
8755.74 1203
8756.62 1174
8757.51 1178
8758.39 1199
8759.28 1227
8760.16 1185
8761.04 1182
8761.93 1175
8762.81 1176
8763.69 1141
8764.58 1127
8765.46 1154
8766.34 1108
8767.23 1117
8768.11 1080
8769.00 1079
8769.88 1123
8770.76 1143
8771.65 1117
8772.53 1099
8773.42 1017
8774.30 1068
8775.19 1044
8776.07 1071
8776.95 1033
8777.84 1018
8778.72 1035
8779.61 979
8780.49 988
8781.38 972
8782.26 1056
8783.15 1068
8784.03 1006
8784.92 1028
8785.80 1008
8786.69 1000
8787.57 987
8788.46 984
8789.34 999
8790.23 958
8791.11 967
8792.00 923
8792.88 913
8793.77 899
8794.65 925
8795.54 883
8796.42 831
8797.31 826
8798.19 831
8799.08 842
8799.96 828
8800.85 875
8801.74 880
8802.62 828
8803.51 833
8804.39 815
8805.28 873
8806.16 831
8807.05 836
8807.94 863
8808.82 802
8809.71 807
8810.59 827
8811.48 842
8812.37 835
8813.25 785
8814.14 774
8815.03 812
8815.91 794
8816.80 830
8817.68 834
8818.57 844
8819.46 831
8820.34 873
8821.23 833
8822.12 786
8823.00 759
8823.89 745
8824.78 751
8825.66 755
8826.55 790
8827.44 777
8828.33 760
8829.21 682
8830.10 764
8830.99 753
8831.87 746
8832.76 710
8833.65 655
8834.54 688
8835.42 720
8836.31 701
8837.20 687
8838.08 664
8838.97 699
8839.86 674
8840.75 700
8841.64 699
8842.52 669
8843.41 633
8844.30 703
8845.19 665
8846.07 673
8846.96 630
8847.85 645
8848.74 626
8849.63 597
8850.51 609
8851.40 603
8852.29 606
8853.18 597
8854.07 601
8854.96 578
8855.84 575
8856.73 581
8857.62 585
8858.51 588
8859.40 561
8860.29 546
8861.17 552
8862.06 541
8862.95 545
8863.84 557
8864.73 580
8865.62 564
8866.51 551
8867.40 580
8868.29 553
8869.17 558
8870.06 556
8870.95 541
8871.84 561
8872.73 521
8873.62 526
8874.51 529
8875.40 509
8876.29 532
8877.18 527
8878.07 490
8878.96 483
8879.85 476
8880.74 502
8881.63 516
8882.51 525
8883.40 491
8884.29 488
8885.18 484
8886.07 488
8886.96 461
8887.85 492
8888.74 483
8889.63 458
8890.52 471
8891.41 503
8892.30 502
8893.19 476
8894.09 478
8894.98 476
8895.87 450
8896.76 468
8897.65 488
8898.54 490
8899.43 457
8900.32 463
8901.21 488
8902.10 474
8902.99 468
8903.88 487
8904.77 495
8905.66 483
8906.55 451
8907.44 471
8908.34 455
8909.23 485
8910.12 502
8911.01 464
8911.90 493
8912.79 477
8913.68 458
8914.57 462
8915.47 471
8916.36 468
8917.25 491
8918.14 458
8919.03 462
8919.92 456
8920.81 463
8921.71 402
8922.60 423
8923.49 429
8924.38 423
8925.27 438
8926.16 432
8927.06 441
8927.95 459
8928.84 413
8929.73 399
8930.62 465
8931.52 435
8932.41 415
8933.30 382
8934.19 410
8935.09 423
8935.98 387
8936.87 386
8937.76 402
8938.66 409
8939.55 421
8940.44 440
8941.33 393
8942.23 396
8943.12 399
8944.01 412
8944.90 419
8945.80 410
8946.69 402
8947.58 404
8948.48 382
8949.37 408
8950.26 402
8951.16 382
8952.05 416
8952.94 396
8953.84 401
8954.73 401
8955.62 400
8956.52 396
8957.41 407
8958.30 400
8959.20 395
8960.09 415
8960.98 402
8961.88 413
8962.77 413
8963.66 415
8964.56 395
8965.45 415
8966.35 404
8967.24 426
8968.13 413
8969.03 408
8969.92 417
8970.82 433
8971.71 411
8972.60 427
8973.50 442
8974.39 404
8975.29 467
8976.18 424
8977.08 427
8977.97 438
8978.87 451
8979.76 433
8980.65 431
8981.55 429
8982.44 395
8983.34 430
8984.23 443
8985.13 389
8986.02 387
8986.92 394
8987.81 391
8988.71 432
8989.60 382
8990.50 427
8991.39 414
8992.29 382
8993.18 396
8994.08 394
8994.97 372
8995.87 401
8996.76 388
8997.66 370
8998.56 397
8999.45 392
9000.35 385
9001.24 425
9002.14 415
9003.03 400
9003.93 381
9004.83 393
9005.72 390
9006.62 391
9007.51 380
9008.41 403
9009.31 410
9010.20 402
9011.10 382
9011.99 389
9012.89 426
9013.79 398
9014.68 388
9015.58 379
9016.48 381
9017.37 402
9018.27 394
9019.16 375
9020.06 387
9020.96 389
9021.85 395
9022.75 378
9023.65 381
9024.54 378
9025.44 364
9026.34 377
9027.24 368
9028.13 340
9029.03 371
9029.93 391
9030.82 435
9031.72 395
9032.62 381
9033.52 399
9034.41 403
9035.31 369
9036.21 400
9037.10 385
9038.00 378
9038.90 362
9039.80 373
9040.69 398
9041.59 374
9042.49 407
9043.39 377
9044.29 400
9045.18 406
9046.08 413
9046.98 395
9047.88 394
9048.78 388
9049.67 372
9050.57 418
9051.47 410
9052.37 392
9053.27 376
9054.16 393
9055.06 409
9055.96 441
9056.86 404
9057.76 445
9058.66 383
9059.55 393
9060.45 400
9061.35 410
9062.25 378
9063.15 410
9064.05 458
9064.95 399
9065.85 357
9066.74 416
9067.64 404
9068.54 391
9069.44 414
9070.34 374
9071.24 386
9072.14 386
9073.04 397
9073.94 410
9074.84 430
9075.74 391
9076.64 417
9077.53 442
9078.43 392
9079.33 384
9080.23 412
9081.13 418
9082.03 399
9082.93 418
9083.83 380
9084.73 397
9085.63 379
9086.53 402
9087.43 403
9088.33 376
9089.23 411
9090.13 401
9091.03 407
9091.93 439
9092.83 415
9093.73 414
9094.63 439
9095.53 398
9096.43 412
9097.33 420
9098.23 434
9099.13 418
9100.04 397
9100.94 407
9101.84 433
9102.74 387
9103.64 422
9104.54 422
9105.44 425
9106.34 402
9107.24 429
9108.14 448
9109.04 411
9109.94 419
9110.85 393
9111.75 403
9112.65 389
9113.55 363
9114.45 399
9115.35 437
9116.25 396
9117.15 379
9118.06 353
9118.96 366
9119.86 403
9120.76 422
9121.66 411
9122.56 393
9123.46 407
9124.37 395
9125.27 403
9126.17 387
9127.07 395
9127.97 408
9128.88 404
9129.78 377
9130.68 370
9131.58 384
9132.48 388
9133.39 397
9134.29 386
9135.19 389
9136.09 366
9137.00 397
9137.90 384
9138.80 381
9139.70 382
9140.61 376
9141.51 399
9142.41 404
9143.31 387
9144.22 381
9145.12 410
9146.02 365
9146.92 356
9147.83 376
9148.73 373
9149.63 369
9150.54 358
9151.44 357
9152.34 363
9153.25 369
9154.15 391
9155.05 364
9155.96 369
9156.86 360
9157.76 394
9158.67 390
9159.57 380
9160.47 375
9161.38 374
9162.28 400
9163.18 369
9164.09 406
9164.99 389
9165.90 397
9166.80 385
9167.70 390
9168.61 378
9169.51 417
9170.42 384
9171.32 387
9172.22 404
9173.13 410
9174.03 401
9174.94 423
9175.84 411
9176.74 430
9177.65 398
9178.55 418
9179.46 397
9180.36 383
9181.27 393
9182.17 394
9183.08 398
9183.98 391
9184.89 389
9185.79 410
9186.70 401
9187.60 420
9188.51 408
9189.41 404
9190.32 403
9191.22 391
9192.13 406
9193.03 410
9193.94 397
9194.84 416
9195.75 431
9196.65 404
9197.56 411
9198.46 463
9199.37 464
9200.27 437
9201.18 426
9202.08 429
9202.99 438
9203.90 436
9204.80 447
9205.71 413
9206.61 424
9207.52 436
9208.42 372
9209.33 394
9210.24 426
9211.14 380
9212.05 423
9212.95 373
9213.86 393
9214.77 392
9215.67 418
9216.58 397
9217.49 411
9218.39 411
9219.30 421
9220.21 419
9221.11 405
9222.02 382
9222.93 379
9223.83 390
9224.74 371
9225.65 364
9226.55 383
9227.46 377
9228.37 392
9229.27 396
9230.18 394
9231.09 390
9231.99 397
9232.90 373
9233.81 386
9234.72 395
9235.62 397
9236.53 394
9237.44 382
9238.34 377
9239.25 379
9240.16 380
9241.07 386
9241.97 367
9242.88 370
9243.79 387
9244.70 397
9245.61 392
9246.51 408
9247.42 388
9248.33 377
9249.24 366
9250.14 384
9251.05 365
9251.96 366
9252.87 388
9253.78 361
9254.69 403
9255.59 358
9256.50 360
9257.41 398
9258.32 388
9259.23 363
9260.14 352
9261.04 347
9261.95 361
9262.86 372
9263.77 384
9264.68 395
9265.59 374
9266.50 389
9267.40 411
9268.31 377
9269.22 371
9270.13 401
9271.04 411
9271.95 396
9272.86 403
9273.77 393
9274.68 375
9275.59 409
9276.49 380
9277.40 379
9278.31 400
9279.22 389
9280.13 400
9281.04 395
9281.95 416
9282.86 386
9283.77 371
9284.68 382
9285.59 400
9286.50 381
9287.41 381
9288.32 385
9289.23 405
9290.14 390
9291.05 392
9291.96 403
9292.87 353
9293.78 360
9294.69 390
9295.60 401
9296.51 380
9297.42 382
9298.33 364
9299.24 378
9300.15 393
9301.06 395
9301.97 372
9302.88 360
9303.79 389
9304.70 405
9305.61 385
9306.53 397
9307.44 403
9308.35 397
9309.26 401
9310.17 404
9311.08 418
9311.99 463
9312.90 422
9313.81 400
9314.72 413
9315.63 406
9316.55 422
9317.46 428
9318.37 375
9319.28 382
9320.19 406
9321.10 401
9322.01 406
9322.93 366
9323.84 416
9324.75 379
9325.66 395
9326.57 398
9327.48 426
9328.40 389
9329.31 376
9330.22 389
9331.13 390
9332.04 406
9332.96 410
9333.87 397
9334.78 383
9335.69 388
9336.60 387
9337.52 386
9338.43 423
9339.34 411
9340.25 375
9341.17 384
9342.08 413
9342.99 423
9343.90 414
9344.82 414
9345.73 415
9346.64 407
9347.55 400
9348.47 418
9349.38 388
9350.29 389
9351.21 421
9352.12 430
9353.03 406
9353.94 390
9354.86 404
9355.77 424
9356.68 396
9357.60 398
9358.51 422
9359.42 420
9360.34 398
9361.25 387
9362.16 408
9363.08 437
9363.99 416
9364.90 433
9365.82 417
9366.73 406
9367.65 398
9368.56 415
9369.47 394
9370.39 391
9371.30 413
9372.21 394
9373.13 409
9374.04 440
9374.96 432
9375.87 416
9376.79 413
9377.70 434
9378.61 443
9379.53 409
9380.44 443
9381.36 389
9382.27 413
9383.19 397
9384.10 418
9385.01 434
9385.93 405
9386.84 407
9387.76 423
9388.67 425
9389.59 444
9390.50 441
9391.42 455
9392.33 451
9393.25 438
9394.16 482
9395.08 479
9395.99 480
9396.91 456
9397.82 472
9398.74 450
9399.65 446
9400.57 454
9401.48 464
9402.40 450
9403.32 452
9404.23 476
9405.15 469
9406.06 446
9406.98 436
9407.89 428
9408.81 395
9409.73 409
9410.64 432
9411.56 432
9412.47 432
9413.39 442
9414.30 433
9415.22 427
9416.14 427
9417.05 424
9417.97 427
9418.89 471
9419.80 470
9420.72 468
9421.63 479
9422.55 449
9423.47 464
9424.38 443
9425.30 464
9426.22 456
9427.13 457
9428.05 459
9428.97 462
9429.88 459
9430.80 476
9431.72 480
9432.63 476
9433.55 468
9434.47 460
9435.38 470
9436.30 481
9437.22 473
9438.14 482
9439.05 489
9439.97 481
9440.89 544
9441.81 517
9442.72 530
9443.64 506
9444.56 530
9445.47 531
9446.39 498
9447.31 523
9448.23 529
9449.15 554
9450.06 540
9450.98 563
9451.90 554
9452.82 590
9453.73 558
9454.65 550
9455.57 540
9456.49 573
9457.41 554
9458.32 557
9459.24 521
9460.16 486
9461.08 502
9462.00 511
9462.92 514
9463.83 482
9464.75 523
9465.67 488
9466.59 533
9467.51 519
9468.43 474
9469.35 468
9470.26 465
9471.18 510
9472.10 484
9473.02 461
9473.94 516
9474.86 467
9475.78 475
9476.70 515
9477.62 531
9478.54 563
9479.45 514
9480.37 514
9481.29 509
9482.21 529
9483.13 518
9484.05 550
9484.97 545
9485.89 508
9486.81 506
9487.73 514
9488.65 526
9489.57 493
9490.49 533
9491.41 515
9492.33 512
9493.25 498
9494.17 513
9495.09 519
9496.01 521
9496.93 520
9497.85 502
9498.77 529
9499.69 548
9500.61 540
9501.53 535
9502.45 538
9503.37 498
9504.29 535
9505.21 536
9506.13 546
9507.05 560
9507.97 583
9508.89 569
9509.81 543
9510.73 557
9511.65 572
9512.57 549
9513.49 593
9514.42 576
9515.34 562
9516.26 602
9517.18 609
9518.10 623
9519.02 623
9519.94 634
9520.86 637
9521.78 670
9522.71 675
9523.63 667
9524.55 687
9525.47 695
9526.39 683
9527.31 677
9528.23 664
9529.16 658
9530.08 630
9531.00 610
9531.92 651
9532.84 658
9533.76 642
9534.69 641
9535.61 652
9536.53 647
9537.45 680
9538.37 665
9539.30 642
9540.22 621
9541.14 642
9542.06 649
9542.98 626
9543.91 638
9544.83 604
9545.75 679
9546.67 667
9547.60 649
9548.52 673
9549.44 718
9550.36 664
9551.29 663
9552.21 660
9553.13 658
9554.06 674
9554.98 710
9555.90 695
9556.82 704
9557.75 699
9558.67 690
9559.59 676
9560.52 712
9561.44 681
9562.36 694
9563.29 706
9564.21 700
9565.13 685
9566.06 722
9566.98 708
9567.90 702
9568.83 723
9569.75 682
9570.67 721
9571.60 728
9572.52 742
9573.44 778
9574.37 733
9575.29 728
9576.22 781
9577.14 785
9578.06 783
9578.99 731
9579.91 763
9580.84 818
9581.76 781
9582.68 808
9583.61 800
9584.53 816
9585.46 807
9586.38 844
9587.31 832
9588.23 845
9589.15 814
9590.08 823
9591.00 802
9591.93 826
9592.85 886
9593.78 858
9594.70 877
9595.63 894
9596.55 932
9597.48 966
9598.40 945
9599.33 990
9600.25 1007
9601.18 988
9602.10 1021
9603.03 995
9603.95 972
9604.88 979
9605.80 995
9606.73 981
9607.65 933
9608.58 905
9609.50 901
9610.43 908
9611.35 891
9612.28 898
9613.21 923
9614.13 945
9615.06 958
9615.98 933
9616.91 945
9617.84 938
9618.76 949
9619.69 949
9620.61 974
9621.54 997
9622.47 951
9623.39 947
9624.32 974
9625.24 966
9626.17 1021
9627.10 980
9628.02 1012
9628.95 989
9629.88 1017
9630.80 997
9631.73 1027
9632.65 1053
9633.58 1020
9634.51 1019
9635.43 1073
9636.36 1098
9637.29 1090
9638.22 1103
9639.14 1099
9640.07 1129
9641.00 1166
9641.92 1207
9642.85 1207
9643.78 1216
9644.70 1212
9645.63 1210
9646.56 1223
9647.49 1246
9648.41 1229
9649.34 1228
9650.27 1228
9651.20 1221
9652.12 1246
9653.05 1189
9653.98 1186
9654.91 1191
9655.83 1239
9656.76 1231
9657.69 1161
9658.62 1201
9659.55 1232
9660.47 1215
9661.40 1197
9662.33 1205
9663.26 1163
9664.19 1225
9665.11 1205
9666.04 1252
9666.97 1239
9667.90 1252
9668.83 1339
9669.75 1265
9670.68 1274
9671.61 1302
9672.54 1314
9673.47 1344
9674.40 1330
9675.33 1329
9676.25 1332
9677.18 1296
9678.11 1367
9679.04 1347
9679.97 1360
9680.90 1349
9681.83 1318
9682.76 1345
9683.69 1419
9684.61 1385
9685.54 1397
9686.47 1394
9687.40 1380
9688.33 1411
9689.26 1397
9690.19 1382
9691.12 1373
9692.05 1388
9692.98 1399
9693.91 1443
9694.84 1473
9695.77 1549
9696.70 1552
9697.63 1619
9698.56 1681
9699.49 1733
9700.42 1718
9701.35 1743
9702.28 1658
9703.21 1618
9704.14 1586
9705.07 1504
9706.00 1449
9706.93 1462
9707.86 1395
9708.79 1395
9709.72 1392
9710.65 1449
9711.58 1489
9712.51 1492
9713.44 1555
9714.37 1550
9715.30 1641
9716.23 1647
9717.16 1646
9718.09 1590
9719.02 1561
9719.95 1496
9720.88 1464
9721.81 1331
9722.75 1266
9723.68 1248
9724.61 1161
9725.54 1107
9726.47 1106
9727.40 1043
9728.33 1047
9729.26 1083
9730.19 1059
9731.13 1075
9732.06 1140
9732.99 1122
9733.92 1087
9734.85 1090
9735.78 1060
9736.71 1043
9737.65 1038
9738.58 1027
9739.51 968
9740.44 938
9741.37 961
9742.30 934
9743.24 956
9744.17 941
9745.10 958
9746.03 966
9746.96 957
9747.90 907
9748.83 892
9749.76 895
9750.69 881
9751.63 861
9752.56 849
9753.49 920
9754.42 904
9755.36 873
9756.29 887
9757.22 895
9758.15 865
9759.09 894
9760.02 893
9760.95 894
9761.88 892
9762.82 908
9763.75 884
9764.68 877
9765.62 874
9766.55 951
9767.48 914
9768.41 888
9769.35 930
9770.28 923
9771.21 912
9772.15 945
9773.08 973
9774.01 910
9774.95 886
9775.88 894
9776.81 867
9777.75 875
9778.68 884
9779.62 876
9780.55 902
9781.48 952
9782.42 886
9783.35 918
9784.28 928
9785.22 936
9786.15 929
9787.09 921
9788.02 891
9788.95 867
9789.89 878
9790.82 867
9791.76 845
9792.69 830
9793.63 809
9794.56 842
9795.49 835
9796.43 813
9797.36 803
9798.30 847
9799.23 872
9800.17 862
9801.10 853
9802.04 826
9802.97 802
9803.91 819
9804.84 804
9805.78 724
9806.71 726
9807.65 740
9808.58 752
9809.52 703
9810.45 681
9811.39 687
9812.32 697
9813.26 702
9814.19 663
9815.13 676
9816.06 697
9817.00 689
9817.93 693
9818.87 674
9819.80 657
9820.74 655
9821.68 637
9822.61 659
9823.55 655
9824.48 630
9825.42 652
9826.35 668
9827.29 641
9828.23 625
9829.16 626
9830.10 639
9831.03 641
9831.97 610
9832.91 608
9833.84 646
9834.78 657
9835.72 633
9836.65 628
9837.59 625
9838.52 616
9839.46 614
9840.40 624
9841.33 584
9842.27 571
9843.21 620
9844.14 649
9845.08 645
9846.02 613
9846.95 637
9847.89 624
9848.83 635
9849.77 641
9850.70 644
9851.64 641
9852.58 642
9853.51 663
9854.45 610
9855.39 627
9856.33 617
9857.26 637
9858.20 607
9859.14 584
9860.08 629
9861.01 614
9861.95 589
9862.89 576
9863.83 595
9864.76 603
9865.70 596
9866.64 586
9867.58 596
9868.51 578
9869.45 601
9870.39 578
9871.33 578
9872.27 596
9873.20 574
9874.14 589
9875.08 600
9876.02 574
9876.96 593
9877.90 577
9878.83 576
9879.77 596
9880.71 606
9881.65 582
9882.59 593
9883.53 611
9884.47 584
9885.40 596
9886.34 552
9887.28 549
9888.22 533
9889.16 550
9890.10 589
9891.04 577
9891.98 565
9892.91 548
9893.85 558
9894.79 575
9895.73 574
9896.67 565
9897.61 561
9898.55 555
9899.49 560
9900.43 582
9901.37 566
9902.31 542
9903.25 546
9904.19 551
9905.13 556
9906.07 595
9907.01 604
9907.95 586
9908.89 576
9909.83 607
9910.77 589
9911.71 593
9912.65 603
9913.59 561
9914.53 566
9915.47 562
9916.41 562
9917.35 569
9918.29 579
9919.23 569
9920.17 589
9921.11 579
9922.05 616
9922.99 649
9923.93 683
9924.87 777
9925.81 750
9926.75 792
9927.69 848
9928.63 902
9929.57 816
9930.51 769
9931.45 736
9932.39 724
9933.34 701
9934.28 694
9935.22 648
9936.16 608
9937.10 577
9938.04 579
9938.98 566
9939.92 524
9940.87 553
9941.81 522
9942.75 562
9943.69 507
9944.63 507
9945.57 548
9946.51 575
9947.46 615
9948.40 603
9949.34 647
9950.28 660
9951.22 620
9952.16 674
9953.11 635
9954.05 638
9954.99 606
9955.93 605
9956.87 608
9957.82 551
9958.76 533
9959.70 555
9960.64 547
9961.59 500
9962.53 518
9963.47 531
9964.41 491
9965.35 473
9966.30 471
9967.24 478
9968.18 450
9969.13 476
9970.07 466
9971.01 478
9971.95 442
9972.90 460
9973.84 448
9974.78 462
9975.73 471
9976.67 471
9977.61 477
9978.55 477
9979.50 445
9980.44 472
9981.38 521
9982.33 512
9983.27 505
9984.21 470
9985.16 489
9986.10 472
9987.04 467
9987.99 468
9988.93 494
9989.88 470
9990.82 468
9991.76 496
9992.71 451
9993.65 468
9994.59 478
9995.54 469
9996.48 464
9997.43 455
9998.37 442
9999.31 466
10000.26 441
10001.20 450
10002.15 463
10003.09 464
10004.04 451
10004.98 438
10005.92 465
10006.87 453
10007.81 471
10008.76 491
10009.70 450
10010.65 454
10011.59 436
10012.54 445
10013.48 441
10014.43 454
10015.37 449
10016.32 462
10017.26 474
10018.21 440
10019.15 463
10020.10 451
10021.04 455
10021.99 449
10022.93 499
10023.88 487
10024.82 459
10025.77 462
10026.71 454
10027.66 474
10028.60 445
10029.55 439
10030.49 463
10031.44 449
10032.39 445
10033.33 423
10034.28 436
10035.22 433
10036.17 435
10037.11 424
10038.06 428
10039.01 424
10039.95 444
10040.90 430
10041.84 422
10042.79 424
10043.74 419
10044.68 459
10045.63 428
10046.58 408
10047.52 406
10048.47 395
10049.41 438
10050.36 428
10051.31 413
10052.25 434
10053.20 416
10054.15 423
10055.09 431
10056.04 422
10056.99 397
10057.93 414
10058.88 418
10059.83 418
10060.78 393
10061.72 400
10062.67 399
10063.62 396
10064.56 389
10065.51 395
10066.46 417
10067.41 427
10068.35 396
10069.30 385
10070.25 380
10071.20 358
10072.14 396
10073.09 398
10074.04 401
10074.99 412
10075.93 407
10076.88 382
10077.83 388
10078.78 422
10079.72 423
10080.67 420
10081.62 403
10082.57 402
10083.52 397
10084.46 399
10085.41 392
10086.36 400
10087.31 452
10088.26 426
10089.21 431
10090.15 419
10091.10 409
10092.05 415
10093.00 386
10093.95 406
10094.90 389
10095.85 401
10096.79 432
10097.74 402
10098.69 376
10099.64 416
10100.59 404
10101.54 418
10102.49 398
10103.44 385
10104.39 400
10105.33 400
10106.28 421
10107.23 383
10108.18 424
10109.13 389
10110.08 419
10111.03 403
10111.98 405
10112.93 405
10113.88 400
10114.83 427
10115.78 427
10116.73 414
10117.68 402
10118.63 388
10119.58 369
10120.53 406
10121.48 400
10122.43 395
10123.38 406
10124.33 414
10125.28 438
10126.23 446
10127.18 434
10128.13 433
10129.08 391
10130.03 408
10130.98 417
10131.93 443
10132.88 433
10133.83 424
10134.78 436
10135.73 425
10136.68 427
10137.63 421
10138.58 416
10139.53 396
10140.48 420
10141.43 400
10142.38 420
10143.33 397
10144.29 428
10145.24 462
10146.19 458
10147.14 443
10148.09 421
10149.04 415
10149.99 438
10150.94 426
10151.89 437
10152.85 445
10153.80 463
10154.75 462
10155.70 430
10156.65 429
10157.60 430
10158.55 451
10159.51 472
10160.46 476
10161.41 467
10162.36 459
10163.31 483
10164.26 473
10165.22 448
10166.17 447
10167.12 469
10168.07 454
10169.02 463
10169.98 499
10170.93 450
10171.88 462
10172.83 484
10173.79 493
10174.74 495
10175.69 514
10176.64 494
10177.60 515
10178.55 509
10179.50 520
10180.45 545
10181.41 580
10182.36 514
10183.31 545
10184.26 548
10185.22 512
10186.17 536
10187.12 517
10188.08 514
10189.03 533
10189.98 541
10190.93 529
10191.89 509
10192.84 532
10193.79 507
10194.75 540
10195.70 547
10196.65 521
10197.61 530
10198.56 541
10199.51 565
10200.47 506
10201.42 486
10202.38 557
10203.33 587
10204.28 620
10205.24 595
10206.19 597
10207.14 609
10208.10 610
10209.05 649
10210.01 633
10210.96 566
10211.91 578
10212.87 569
10213.82 548
10214.78 546
10215.73 527
10216.69 549
10217.64 511
10218.59 518
10219.55 519
10220.50 516
10221.46 500
10222.41 487
10223.37 489
10224.32 485
10225.28 471
10226.23 492
10227.19 518
10228.14 496
10229.10 485
10230.05 478
10231.01 483
10231.96 540
10232.92 554
10233.87 543
10234.83 590
10235.78 605
10236.74 596
10237.69 627
10238.65 565
10239.60 557
10240.56 538
10241.51 537
10242.47 519
10243.42 503
10244.38 490
10245.34 503
10246.29 458
10247.25 470
10248.20 473
10249.16 472
10250.11 488
10251.07 447
10252.03 468
10252.98 457
10253.94 426
10254.89 486
10255.85 417
10256.81 449
10257.76 418
10258.72 447
10259.68 408
10260.63 412
10261.59 424
10262.55 460
10263.50 403
10264.46 427
10265.41 428
10266.37 413
10267.33 433
10268.28 415
10269.24 431
10270.20 451
10271.16 420
10272.11 439
10273.07 444
10274.03 411
10274.98 402
10275.94 433
10276.90 426
10277.85 410
10278.81 431
10279.77 398
10280.73 395
10281.68 392
10282.64 392
10283.60 371
10284.56 410
10285.51 416
10286.47 404
10287.43 416
10288.39 419
10289.34 412
10290.30 392
10291.26 404
10292.22 391
10293.18 387
10294.13 369
10295.09 416
10296.05 425
10297.01 399
10297.97 430
10298.92 411
10299.88 408
10300.84 419
10301.80 411
10302.76 388
10303.72 373
10304.67 371
10305.63 401
10306.59 404
10307.55 409
10308.51 394
10309.47 425
10310.43 423
10311.38 414
10312.34 425
10313.30 441
10314.26 440
10315.22 429
10316.18 440
10317.14 406
10318.10 384
10319.06 387
10320.01 420
10320.97 401
10321.93 383
10322.89 428
10323.85 411
10324.81 417
10325.77 415
10326.73 409
10327.69 428
10328.65 452
10329.61 429
10330.57 426
10331.53 439
10332.49 415
10333.45 417
10334.41 412
10335.37 378
10336.33 417
10337.29 380
10338.25 367
10339.21 379
10340.17 359
10341.13 378
10342.09 367
10343.05 382
10344.01 402
10344.97 378
10345.93 372
10346.89 352
10347.85 352
10348.81 374
10349.77 376
10350.73 367
10351.69 390
10352.65 375
10353.61 361
10354.57 350
10355.53 362
10356.49 372
10357.46 364
10358.42 344
10359.38 337
10360.34 350
10361.30 367
10362.26 323
10363.22 314
10364.18 325
10365.14 334
10366.11 336
10367.07 369
10368.03 386
10368.99 341
10369.95 369
10370.91 330
10371.87 342
10372.84 404
10373.80 369
10374.76 348
10375.72 341
10376.68 352
10377.64 345
10378.61 341
10379.57 337
10380.53 327
10381.49 343
10382.45 337
10383.42 342
10384.38 355
10385.34 309
10386.30 340
10387.27 330
10388.23 349
10389.19 363
10390.15 331
10391.11 307
10392.08 339
10393.04 319
10394.00 342
10394.96 345
10395.93 307
10396.89 318
10397.85 319
10398.82 339
10399.78 325
10400.74 343
10401.70 346
10402.67 338
10403.63 325
10404.59 313
10405.56 320
10406.52 333
10407.48 357
10408.45 341
10409.41 318
10410.37 302
10411.34 333
10412.30 307
10413.26 328
10414.23 321
10415.19 332
10416.15 367
10417.12 342
10418.08 331
10419.04 330
10420.01 350
10420.97 347
10421.94 356
10422.90 338
10423.86 342
10424.83 358
10425.79 386
10426.76 307
10427.72 326
10428.68 303
10429.65 320
10430.61 325
10431.58 328
10432.54 332
10433.51 291
10434.47 298
10435.44 324
10436.40 318
10437.36 307
10438.33 324
10439.29 320
10440.26 339
10441.22 335
10442.19 320
10443.15 326
10444.12 314
10445.08 335
10446.05 346
10447.01 318
10447.98 295
10448.94 304
10449.91 321
10450.87 324
10451.84 330
10452.80 308
10453.77 304
10454.73 353
10455.70 316
10456.67 314
10457.63 317
10458.60 343
10459.56 336
10460.53 344
10461.49 307
10462.46 334
10463.43 324
10464.39 329
10465.36 330
10466.32 321
10467.29 343
10468.25 335
10469.22 321
10470.19 323
10471.15 323
10472.12 366
10473.09 338
10474.05 309
10475.02 302
10475.98 328
10476.95 353
10477.92 356
10478.88 338
10479.85 341
10480.82 347
10481.78 353
10482.75 346
10483.72 329
10484.68 321
10485.65 331
10486.62 352
10487.58 324
10488.55 312
10489.52 320
10490.49 331
10491.45 315
10492.42 320
10493.39 314
10494.35 305
10495.32 304
10496.29 320
10497.26 312
10498.22 339
10499.19 319
10500.16 329
10501.13 306
10502.09 288
10503.06 319
10504.03 337
10505.00 319
10505.96 299
10506.93 313
10507.90 329
10508.87 337
10509.84 319
10510.80 326
10511.77 304
10512.74 333
10513.71 314
10514.68 333
10515.64 343
10516.61 340
10517.58 313
10518.55 323
10519.52 321
10520.49 322
10521.45 317
10522.42 337
10523.39 299
10524.36 321
10525.33 318
10526.30 310
10527.27 307
10528.23 316
10529.20 338
10530.17 310
10531.14 330
10532.11 339
10533.08 348
10534.05 338
10535.02 312
10535.99 309
10536.96 342
10537.93 342
10538.89 334
10539.86 329
10540.83 339
10541.80 345
10542.77 332
10543.74 353
10544.71 329
10545.68 309
10546.65 330
10547.62 356
10548.59 346
10549.56 317
10550.53 335
10551.50 335
10552.47 311
10553.44 350
10554.41 340
10555.38 347
10556.35 333
10557.32 338
10558.29 349
10559.26 348
10560.23 345
10561.20 338
10562.17 381
10563.14 363
10564.11 352
10565.08 354
10566.05 361
10567.02 326
10567.99 331
10568.96 357
10569.93 361
10570.91 387
10571.88 306
10572.85 342
10573.82 351
10574.79 320
10575.76 354
10576.73 362
10577.70 362
10578.67 314
10579.64 330
10580.62 322
10581.59 351
10582.56 366
10583.53 349
10584.50 351
10585.47 359
10586.44 351
10587.42 354
10588.39 386
10589.36 401
10590.33 385
10591.30 379
10592.27 359
10593.25 347
10594.22 365
10595.19 387
10596.16 376
10597.13 383
10598.10 389
10599.08 378
10600.05 373
10601.02 370
10601.99 387
10602.97 406
10603.94 411
10604.91 410
10605.88 434
10606.85 440
10607.83 427
10608.80 454
10609.77 460
10610.74 441
10611.72 471
10612.69 441
10613.66 440
10614.64 417
10615.61 415
10616.58 420
10617.55 385
10618.53 373
10619.50 378
10620.47 409
10621.45 385
10622.42 381
10623.39 344
10624.37 359
10625.34 410
10626.31 384
10627.29 412
10628.26 376
10629.23 388
10630.21 401
10631.18 388
10632.15 375
10633.13 352
10634.10 348
10635.07 360
10636.05 413
10637.02 433
10638.00 414
10638.97 424
10639.94 432
10640.92 441
10641.89 440
10642.87 409
10643.84 431
10644.81 438
10645.79 404
10646.76 383
10647.74 377
10648.71 369
10649.68 352
10650.66 353
10651.63 329
10652.61 377
10653.58 366
10654.56 339
10655.53 327
10656.51 339
10657.48 360
10658.46 357
10659.43 342
10660.41 338
10661.38 341
10662.36 315
10663.33 348
10664.31 375
10665.28 346
10666.26 318
10667.23 336
10668.21 333
10669.18 350
10670.16 339
10671.13 350
10672.11 319
10673.08 317
10674.06 328
10675.03 357
10676.01 381
10676.99 340
10677.96 338
10678.94 365
10679.91 351
10680.89 338
10681.86 349
10682.84 378
10683.82 356
10684.79 330
10685.77 365
10686.74 380
10687.72 353
10688.70 326
10689.67 337
10690.65 347
10691.63 331
10692.60 342
10693.58 362
10694.55 351
10695.53 341
10696.51 348
10697.48 319
10698.46 334
10699.44 354
10700.41 362
10701.39 335
10702.37 330
10703.34 352
10704.32 362
10705.30 359
10706.27 347
10707.25 366
10708.23 335
10709.21 363
10710.18 347
10711.16 335
10712.14 362
10713.11 365
10714.09 350
10715.07 332
10716.05 321
10717.02 334
10718.00 391
10718.98 344
10719.96 354
10720.93 337
10721.91 349
10722.89 322
10723.87 324
10724.85 361
10725.82 358
10726.80 365
10727.78 345
10728.76 326
10729.74 345
10730.71 335
10731.69 342
10732.67 356
10733.65 348
10734.63 348
10735.60 335
10736.58 348
10737.56 362
10738.54 353
10739.52 345
10740.50 365
10741.48 344
10742.45 340
10743.43 361
10744.41 364
10745.39 374
10746.37 342
10747.35 403
10748.33 367
10749.31 361
10750.28 354
10751.26 359
10752.24 333
10753.22 347
10754.20 341
10755.18 350
10756.16 344
10757.14 325
10758.12 363
10759.10 376
10760.08 366
10761.06 366
10762.04 369
10763.01 391
10763.99 377
10764.97 363
10765.95 387
10766.93 374
10767.91 387
10768.89 341
10769.87 402
10770.85 375
10771.83 385
10772.81 369
10773.79 403
10774.77 386
10775.75 382
10776.73 383
10777.71 408
10778.69 392
10779.67 417
10780.65 406
10781.63 388
10782.62 387
10783.60 412
10784.58 422
10785.56 409
10786.54 386
10787.52 408
10788.50 391
10789.48 387
10790.46 429
10791.44 395
10792.42 383
10793.40 397
10794.38 359
10795.37 388
10796.35 404
10797.33 411
10798.31 376
10799.29 392
10800.27 389
10801.25 394
10802.23 419
10803.21 409
10804.20 401
10805.18 417
10806.16 406
10807.14 392
10808.12 425
10809.10 399
10810.09 399
10811.07 411
10812.05 391
10813.03 412
10814.01 410
10815.00 426
10815.98 397
10816.96 393
10817.94 408
10818.92 439
10819.91 412
10820.89 446
10821.87 420
10822.85 419
10823.83 443
10824.82 445
10825.80 446
10826.78 434
10827.76 451
10828.75 434
10829.73 437
10830.71 428
10831.69 428
10832.68 460
10833.66 464
10834.64 457
10835.63 446
10836.61 484
10837.59 457
10838.57 434
10839.56 463
10840.54 428
10841.52 467
10842.51 480
10843.49 457
10844.47 445
10845.46 472
10846.44 471
10847.42 485
10848.41 455
10849.39 457
10850.37 477
10851.36 478
10852.34 458
10853.32 497
10854.31 485
10855.29 500
10856.28 533
10857.26 507
10858.24 497
10859.23 509
10860.21 507
10861.20 504
10862.18 509
10863.16 489
10864.15 500
10865.13 504
10866.12 554
10867.10 554
10868.08 550
10869.07 515
10870.05 519
10871.04 537
10872.02 583
10873.01 565
10873.99 526
10874.98 549
10875.96 553
10876.95 573
10877.93 558
10878.92 545
10879.90 572
10880.89 577
10881.87 529
10882.86 562
10883.84 587
10884.83 564
10885.81 560
10886.80 589
10887.78 579
10888.77 614
10889.75 602
10890.74 574
10891.72 593
10892.71 587
10893.69 620
10894.68 577
10895.66 623
10896.65 612
10897.64 598
10898.62 636
10899.61 658
10900.59 629
10901.58 631
10902.56 659
10903.55 671
10904.54 678
10905.52 657
10906.51 672
10907.49 684
10908.48 668
10909.47 678
10910.45 709
10911.44 693
10912.43 706
10913.41 763
10914.40 750
10915.39 691
10916.37 714
10917.36 759
10918.35 723
10919.33 739
10920.32 745
10921.31 745
10922.29 706
10923.28 704
10924.27 751
10925.25 754
10926.24 738
10927.23 774
10928.21 765
10929.20 769
10930.19 758
10931.18 775
10932.16 767
10933.15 773
10934.14 743
10935.12 800
10936.11 810
10937.10 796
10938.09 809
10939.07 841
10940.06 869
10941.05 857
10942.04 902
10943.02 907
10944.01 895
10945.00 860
10945.99 892
10946.98 906
10947.96 894
10948.95 924
10949.94 955
10950.93 984
10951.92 967
10952.90 1004
10953.89 1069
10954.88 1109
10955.87 1146
10956.86 1167
10957.85 1165
10958.83 1230
10959.82 1284
10960.81 1273
10961.80 1179
10962.79 1214
10963.78 1170
10964.77 1151
10965.75 1059
10966.74 1030
10967.73 1016
10968.72 1007
10969.71 968
10970.70 952
10971.69 932
10972.68 965
10973.67 950
10974.66 899
10975.64 943
10976.63 918
10977.62 949
10978.61 939
10979.60 912
10980.59 913
10981.58 990
10982.57 966
10983.56 978
10984.55 986
10985.54 963
10986.53 1022
10987.52 1023
10988.51 1036
10989.50 1006
10990.49 1041
10991.48 1083
10992.47 1100
10993.46 1115
10994.45 1221
10995.44 1304
10996.43 1399
10997.42 1480
10998.41 1592
10999.40 1686
11000.39 1786
11001.38 1765
11002.37 1776
11003.36 1636
11004.35 1513
11005.34 1466
11006.33 1358
11007.32 1272
11008.31 1159
11009.30 1040
11010.30 960
11011.29 955
11012.28 895
11013.27 828
11014.26 797
11015.25 774
11016.24 767
11017.23 744
11018.22 763
11019.21 736
11020.21 732
11021.20 735
11022.19 754
11023.18 684
11024.17 719
11025.16 691
11026.15 677
11027.14 655
11028.14 630
11029.13 653
11030.12 676
11031.11 694
11032.10 658
11033.09 643
11034.09 667
11035.08 652
11036.07 631
11037.06 659
11038.05 670
11039.05 683
11040.04 630
11041.03 643
11042.02 606
11043.02 585
11044.01 655
11045.00 623
11045.99 604
11046.98 576
11047.98 615
11048.97 596
11049.96 578
11050.95 591
11051.95 593
11052.94 606
11053.93 594
11054.93 594
11055.92 591
11056.91 576
11057.90 593
11058.90 561
11059.89 597
11060.88 605
11061.88 591
11062.87 584
11063.86 609
11064.86 616
11065.85 607
11066.84 599
11067.84 613
11068.83 600
11069.82 601
11070.82 603
11071.81 571
11072.80 592
11073.80 607
11074.79 602
11075.78 601
11076.78 584
11077.77 594
11078.77 601
11079.76 592
11080.75 601
11081.75 578
11082.74 576
11083.74 595
11084.73 567
11085.72 557
11086.72 588
11087.71 571
11088.71 581
11089.70 568
11090.70 541
11091.69 536
11092.68 541
11093.68 546
11094.67 544
11095.67 528
11096.66 524
11097.66 517
11098.65 495
11099.65 517
11100.64 519
11101.64 507
11102.63 555
11103.63 504
11104.62 505
11105.62 505
11106.61 532
11107.61 513
11108.60 482
11109.60 512
11110.59 472
11111.59 482
11112.58 503
11113.58 495
11114.57 496
11115.57 496
11116.56 491
11117.56 475
11118.56 446
11119.55 436
11120.55 439
11121.54 459
11122.54 426
11123.54 475
11124.53 462
11125.53 469
11126.52 459
11127.52 484
11128.51 440
11129.51 446
11130.51 457
11131.50 436
11132.50 452
11133.50 463
11134.49 436
11135.49 442
11136.49 439
11137.48 440
11138.48 437
11139.47 415
11140.47 436
11141.47 450
11142.46 453
11143.46 450
11144.46 441
11145.46 434
11146.45 464
11147.45 457
11148.45 416
11149.44 442
11150.44 420
11151.44 445
11152.43 443
11153.43 446
11154.43 439
11155.43 450
11156.42 453
11157.42 429
11158.42 421
11159.42 416
11160.41 430
11161.41 420
11162.41 432
11163.41 412
11164.40 425
11165.40 421
11166.40 430
11167.40 409
11168.39 432
11169.39 446
11170.39 426
11171.39 441
11172.39 432
11173.38 434
11174.38 430
11175.38 419
11176.38 444
11177.38 445
11178.38 416
11179.37 428
11180.37 429
11181.37 424
11182.37 393
11183.37 442
11184.37 436
11185.37 414
11186.36 421
11187.36 420
11188.36 430
11189.36 415
11190.36 421
11191.36 405
11192.36 404
11193.36 401
11194.36 426
11195.35 430
11196.35 410
11197.35 425
11198.35 430
11199.35 403
11200.35 432
11201.35 445
11202.35 424
11203.35 447
11204.35 424
11205.35 425
11206.35 439
11207.35 437
11208.35 426
11209.35 444
11210.35 439
11211.35 431
11212.35 422
11213.35 416
11214.35 392
11215.34 418
11216.35 407
11217.35 443
11218.35 438
11219.35 405
11220.35 440
11221.35 427
11222.35 447
11223.35 391
11224.35 399
11225.35 412
11226.35 403
11227.35 431
11228.35 450
11229.35 424
11230.35 427
11231.35 427
11232.35 407
11233.35 433
11234.35 431
11235.35 414
11236.35 451
11237.36 397
11238.36 400
11239.36 414
11240.36 436
11241.36 446
11242.36 417
11243.36 412
11244.36 432
11245.36 433
11246.37 413
11247.37 414
11248.37 447
11249.37 455
11250.37 439
11251.37 441
11252.38 438
11253.38 443
11254.38 472
11255.38 473
11256.38 445
11257.38 446
11258.39 432
11259.39 429
11260.39 414
11261.39 417
11262.39 422
11263.40 418
11264.40 457
11265.40 456
11266.40 436
11267.40 424
11268.41 423
11269.41 461
11270.41 438
11271.41 458
11272.42 476
11273.42 488
11274.42 458
11275.42 456
11276.43 440
11277.43 464
11278.43 462
11279.44 435
11280.44 438
11281.44 456
11282.44 428
11283.45 438
11284.45 428
11285.45 394
11286.46 414
11287.46 408
11288.46 434
11289.47 382
11290.47 403
11291.47 387
11292.48 420
11293.48 394
11294.48 408
11295.49 382
11296.49 409
11297.49 420
11298.50 410
11299.50 412
11300.51 404
11301.51 390
11302.51 378
11303.52 393
11304.52 390
11305.53 381
11306.53 347
11307.53 394
11308.54 356
11309.54 380
11310.55 413
11311.55 410
11312.55 385
11313.56 396
11314.56 404
11315.57 413
11316.57 415
11317.58 395
11318.58 411
11319.59 383
11320.59 411
11321.59 394
11322.60 404
11323.60 359
11324.61 401
11325.61 410
11326.62 440
11327.62 405
11328.63 381
11329.63 393
11330.64 409
11331.64 395
11332.65 384
11333.65 393
11334.66 431
11335.67 429
11336.67 414
11337.68 411
11338.68 417
11339.69 416
11340.69 444
11341.70 446
11342.70 444
11343.71 450
11344.72 448
11345.72 448
11346.73 420
11347.73 420
11348.74 418
11349.74 411
11350.75 402
11351.76 361
11352.76 406
11353.77 366
11354.78 372
11355.78 369
11356.79 372
11357.79 357
11358.80 389
11359.81 383
11360.81 361
11361.82 385
11362.83 351
11363.83 371
11364.84 360
11365.85 390
11366.85 353
11367.86 365
11368.87 371
11369.87 366
11370.88 342
11371.89 333
11372.89 332
11373.90 348
11374.91 374
11375.92 355
11376.92 320
11377.93 350
11378.94 360
11379.94 356
11380.95 349
11381.96 362
11382.97 359
11383.97 347
11384.98 374
11385.99 356
11387.00 338
11388.00 308
11389.01 370
11390.02 354
11391.03 331
11392.04 342
11393.04 357
11394.05 345
11395.06 363
11396.07 339
11397.08 360
11398.08 353
11399.09 323
11400.10 353
11401.11 339
11402.12 366
11403.12 351
11404.13 381
11405.14 351
11406.15 355
11407.16 369
11408.17 368
11409.18 342
11410.18 342
11411.19 341
11412.20 356
11413.21 375
11414.22 328
11415.23 339
11416.24 353
11417.25 354
11418.25 338
11419.26 373
11420.27 332
11421.28 364
11422.29 341
11423.30 340
11424.31 337
11425.32 352
11426.33 344
11427.34 345
11428.35 342
11429.36 335
11430.37 365
11431.38 364
11432.39 344
11433.39 333
11434.40 358
11435.41 333
11436.42 358
11437.43 365
11438.44 340
11439.45 338
11440.46 346
11441.47 346
11442.48 371
11443.49 360
11444.50 343
11445.51 375
11446.52 364
11447.53 345
11448.55 339
11449.56 361
11450.57 338
11451.58 350
11452.59 351
11453.60 345
11454.61 355
11455.62 345
11456.63 359
11457.64 370
11458.65 346
11459.66 344
11460.67 344
11461.68 327
11462.69 348
11463.71 372
11464.72 378
11465.73 326
11466.74 328
11467.75 347
11468.76 352
11469.77 347
11470.78 330
11471.80 362
11472.81 381
11473.82 360
11474.83 353
11475.84 329
11476.85 334
11477.86 355
11478.88 356
11479.89 366
11480.90 329
11481.91 348
11482.92 349
11483.93 350
11484.95 345
11485.96 339
11486.97 354
11487.98 360
11489.00 358
11490.01 352
11491.02 368
11492.03 371
11493.04 346
11494.06 344
11495.07 376
11496.08 357
11497.09 360
11498.11 372
11499.12 409
11500.13 385
11501.14 362
11502.16 368
11503.17 367
11504.18 360
11505.20 361
11506.21 386
11507.22 388
11508.23 378
11509.25 356
11510.26 380
11511.27 356
11512.29 361
11513.30 395
11514.31 380
11515.33 378
11516.34 398
11517.35 395
11518.37 394
11519.38 381
11520.39 393
11521.41 423
11522.42 412
11523.43 463
11524.45 419
11525.46 440
11526.47 466
11527.49 443
11528.50 427
11529.52 418
11530.53 446
11531.54 464
11532.56 493
11533.57 515
11534.59 521
11535.60 527
11536.62 572
11537.63 580
11538.64 599
11539.66 599
11540.67 642
11541.69 592
11542.70 581
11543.72 524
11544.73 524
11545.75 546
11546.76 517
11547.77 466
11548.79 433
11549.80 415
11550.82 436
11551.83 432
11552.85 401
11553.86 380
11554.88 402
11555.89 402
11556.91 348
11557.92 361
11558.94 374
11559.95 361
11560.97 351
11561.99 383
11563.00 378
11564.02 366
11565.03 379
11566.05 366
11567.06 384
11568.08 353
11569.09 406
11570.11 408
11571.13 371
11572.14 359
11573.16 369
11574.17 372
11575.19 365
11576.20 334
11577.22 353
11578.24 380
11579.25 367
11580.27 361
11581.29 362
11582.30 366
11583.32 344
11584.33 357
11585.35 390
11586.37 359
11587.38 352
11588.40 377
11589.42 344
11590.43 354
11591.45 356
11592.47 376
11593.48 360
11594.50 357
11595.52 360
11596.53 375
11597.55 403
11598.57 381
11599.58 383
11600.60 364
11601.62 378
11602.64 389
11603.65 402
11604.67 397
11605.69 385
11606.70 357
11607.72 356
11608.74 339
11609.76 339
11610.77 346
11611.79 374
11612.81 383
11613.83 351
11614.84 361
11615.86 376
11616.88 360
11617.90 367
11618.92 346
11619.93 346
11620.95 353
11621.97 362
11622.99 347
11624.01 348
11625.02 364
11626.04 361
11627.06 361
11628.08 336
11629.10 336
11630.11 377
11631.13 341
11632.15 363
11633.17 349
11634.19 364
11635.21 342
11636.23 373
11637.24 337
11638.26 348
11639.28 353
11640.30 345
11641.32 357
11642.34 339
11643.36 329
11644.38 326
11645.39 349
11646.41 336
11647.43 342
11648.45 347
11649.47 341
11650.49 340
11651.51 328
11652.53 349
11653.55 356
11654.57 350
11655.59 330
11656.61 323
11657.63 338
11658.65 318
11659.67 318
11660.69 325
11661.70 326
11662.72 332
11663.74 351
11664.76 366
11665.78 337
11666.80 362
11667.82 370
11668.84 350
11669.86 350
11670.88 336
11671.90 344
11672.92 353
11673.95 327
11674.97 339
11675.99 337
11677.01 314
11678.03 356
11679.05 335
11680.07 350
11681.09 337
11682.11 356
11683.13 329
11684.15 308
11685.17 325
11686.19 340
11687.21 332
11688.23 352
11689.25 370
11690.28 330
11691.30 352
11692.32 343
11693.34 337
11694.36 312
11695.38 320
11696.40 343
11697.42 364
11698.44 344
11699.47 344
11700.49 342
11701.51 333
11702.53 349
11703.55 350
11704.57 322
11705.60 343
11706.62 345
11707.64 329
11708.66 358
11709.68 363
11710.70 340
11711.73 355
11712.75 345
11713.77 344
11714.79 348
11715.81 320
11716.84 356
11717.86 355
11718.88 359
11719.90 349
11720.92 318
11721.95 365
11722.97 333
11723.99 336
11725.01 369
11726.04 346
11727.06 353
11728.08 366
11729.11 340
11730.13 346
11731.15 347
11732.17 361
11733.20 341
11734.22 376
11735.24 354
11736.26 378
11737.29 378
11738.31 374
11739.33 379
11740.36 338
11741.38 333
11742.40 366
11743.43 403
11744.45 339
11745.47 370
11746.50 378
11747.52 370
11748.54 366
11749.57 399
11750.59 383
11751.62 384
11752.64 361
11753.66 360
11754.69 383
11755.71 386
11756.73 402
11757.76 388
11758.78 402
11759.81 383
11760.83 369
11761.85 367
11762.88 375
11763.90 387
11764.93 360
11765.95 398
11766.98 404
11768.00 383
11769.02 394
11770.05 412
11771.07 436
11772.10 404
11773.12 399
11774.15 423
11775.17 416
11776.20 443
11777.22 435
11778.25 453
11779.27 406
11780.30 430
11781.32 439
11782.35 419
11783.37 435
11784.40 400
11785.42 403
11786.45 445
11787.47 427
11788.50 397
11789.52 450
11790.55 422
11791.57 424
11792.60 412
11793.62 431
11794.65 417
11795.67 456
11796.70 430
11797.73 459
11798.75 448
11799.78 416
11800.80 463
11801.83 433
11802.85 468
11803.88 441
11804.91 442
11805.93 435
11806.96 454
11807.98 484
11809.01 490
11810.04 429
11811.06 471
11812.09 490
11813.12 458
11814.14 475
11815.17 488
11816.19 467
11817.22 478
11818.25 491
11819.27 488
11820.30 504
11821.33 475
11822.35 513
11823.38 493
11824.41 511
11825.44 467
11826.46 542
11827.49 534
11828.52 553
11829.54 528
11830.57 500
11831.60 524
11832.62 531
11833.65 555
11834.68 544
11835.71 552
11836.73 542
11837.76 543
11838.79 544
11839.82 575
11840.84 539
11841.87 582
11842.90 568
11843.93 547
11844.95 573
11845.98 579
11847.01 606
11848.04 584
11849.07 569
11850.09 593
11851.12 616
11852.15 562
11853.18 578
11854.21 588
11855.23 621
11856.26 582
11857.29 631
11858.32 616
11859.35 618
11860.38 610
11861.40 642
11862.43 684
11863.46 655
11864.49 659
11865.52 673
11866.55 681
11867.58 609
11868.60 633
11869.63 668
11870.66 659
11871.69 672
11872.72 711
11873.75 674
11874.78 678
11875.81 672
11876.84 671
11877.86 691
11878.89 716
11879.92 699
11880.95 733
11881.98 756
11883.01 735
11884.04 765
11885.07 758
11886.10 745
11887.13 746
11888.16 788
11889.19 779
11890.22 847
11891.25 807
11892.28 809
11893.31 831
11894.34 842
11895.37 879
11896.40 874
11897.43 892
11898.46 923
11899.49 980
11900.52 949
11901.55 977
11902.58 1028
11903.61 1084
11904.64 1082
11905.67 1077
11906.70 1063
11907.73 1062
11908.76 1020
11909.79 1029
11910.82 992
11911.85 924
11912.88 931
11913.91 953
11914.94 919
11915.97 919
11917.01 881
11918.04 870
11919.07 868
11920.10 870
11921.13 897
11922.16 895
11923.19 919
11924.22 973
11925.25 1002
11926.28 1070
11927.32 1094
11928.35 1085
11929.38 1148
11930.41 1136
11931.44 1196
11932.47 1258
11933.50 1202
11934.54 1197
11935.57 1195
11936.60 1128
11937.63 1049
11938.66 1002
11939.70 981
11940.73 939
11941.76 915
11942.79 892
11943.82 865
11944.85 809
11945.89 748
11946.92 737
11947.95 761
11948.98 722
11950.02 704
11951.05 687
11952.08 726
11953.11 742
11954.15 727
11955.18 706
11956.21 704
11957.24 710
11958.28 710
11959.31 706
11960.34 694
11961.37 686
11962.41 705
11963.44 750
11964.47 706
11965.51 711
11966.54 718
11967.57 726
11968.60 697
11969.64 691
11970.67 748
11971.70 718
11972.74 705
11973.77 720
11974.80 731
11975.84 729
11976.87 727
11977.90 724
11978.94 708
11979.97 701
11981.00 702
11982.04 742
11983.07 742
11984.11 768
11985.14 742
11986.17 748
11987.21 724
11988.24 733
11989.28 728
11990.31 733
11991.34 731
11992.38 724
11993.41 776
11994.45 728
11995.48 741
11996.51 764
11997.55 769
11998.58 785
11999.62 785
12000.65 797
12001.69 797
12002.72 797
12003.76 758
12004.79 758
12005.82 777
12006.86 800
12007.89 784
12008.93 853
12009.96 825
12011.00 841
12012.03 869
12013.07 867
12014.10 867
12015.14 855
12016.17 825
12017.21 855
12018.24 887
12019.28 855
12020.32 856
12021.35 857
12022.39 875
12023.42 866
12024.46 890
12025.49 896
12026.53 867
12027.56 873
12028.60 868
12029.64 852
12030.67 854
12031.71 846
12032.74 883
12033.78 856
12034.81 848
12035.85 831
12036.89 840
12037.92 861
12038.96 857
12039.99 843
12041.03 861
12042.07 826
12043.10 844
12044.14 841
12045.18 888
12046.21 893
12047.25 835
12048.29 854
12049.32 841
12050.36 893
12051.40 932
12052.43 923
12053.47 925
12054.51 924
12055.54 976
12056.58 929
12057.62 967
12058.65 950
12059.69 963
12060.73 992
12061.76 987
12062.80 955
12063.84 905
12064.88 833
12065.91 855
12066.95 861
12067.99 805
12069.03 805
12070.06 812
12071.10 785
12072.14 757
12073.18 791
12074.21 741
12075.25 759
12076.29 749
12077.33 774
12078.36 738
12079.40 714
12080.44 747
12081.48 753
12082.52 755
12083.55 777
12084.59 719
12085.63 760
12086.67 756
12087.71 818
12088.74 766
12089.78 771
12090.82 811
12091.86 799
12092.90 785
12093.94 787
12094.98 784
12096.01 794
12097.05 792
12098.09 868
12099.13 846
12100.17 851
12101.21 895
12102.25 898
12103.28 940
12104.32 938
12105.36 918
12106.40 924
12107.44 868
12108.48 901
12109.52 855
12110.56 813
12111.60 770
12112.64 723
12113.68 733
12114.72 729
12115.76 697
12116.79 660
12117.83 639
12118.87 627
12119.91 645
12120.95 634
12121.99 632
12123.03 609
12124.07 601
12125.11 587
12126.15 607
12127.19 552
12128.23 594
12129.27 588
12130.31 614
12131.35 608
12132.39 561
12133.43 604
12134.47 571
12135.51 538
12136.55 585
12137.59 600
12138.63 600
12139.67 566
12140.71 571
12141.76 562
12142.80 575
12143.84 553
12144.88 583
12145.92 600
12146.96 590
12148.00 554
12149.04 531
12150.08 525
12151.12 541
12152.16 539
12153.20 558
12154.25 533
12155.29 532
12156.33 531
12157.37 546
12158.41 483
12159.45 525
12160.49 533
12161.53 563
12162.58 535
12163.62 500
12164.66 512
12165.70 500
12166.74 536
12167.78 528
12168.82 516
12169.87 519
12170.91 528
12171.95 518
12172.99 503
12174.03 507
12175.08 542
12176.12 495
12177.16 483
12178.20 510
12179.24 494
12180.29 504
12181.33 513
12182.37 515
12183.41 508
12184.46 515
12185.50 475
12186.54 507
12187.58 490
12188.63 491
12189.67 469
12190.71 465
12191.75 500
12192.80 468
12193.84 499
12194.88 513
12195.92 480
12196.97 491
12198.01 486
12199.05 458
12200.10 469
12201.14 473
12202.18 493
12203.23 464
12204.27 464
12205.31 456
12206.36 512
12207.40 492
12208.44 443
12209.49 455
12210.53 485
12211.57 468
12212.62 441
12213.66 459
12214.70 421
12215.75 467
12216.79 441
12217.84 450
12218.88 443
12219.92 443
12220.97 445
12222.01 473
12223.06 467
12224.10 451
12225.14 427
12226.19 471
12227.23 416
12228.28 412
12229.32 422
12230.36 451
12231.41 440
12232.45 414
12233.50 419
12234.54 397
12235.59 408
12236.63 433
12237.68 410
12238.72 437
12239.77 395
12240.81 424
12241.86 448
12242.90 417
12243.94 438
12244.99 436
12246.03 412
12247.08 424
12248.13 420
12249.17 452
12250.22 426
12251.26 413
12252.31 390
12253.35 410
12254.40 435
12255.44 414
12256.49 396
12257.53 425
12258.58 401
12259.62 395
12260.67 380
12261.72 365
12262.76 379
12263.81 360
12264.85 389
12265.90 382
12266.94 379
12267.99 385
12269.04 380
12270.08 384
12271.13 354
12272.17 383
12273.22 378
12274.27 379
12275.31 365
12276.36 377
12277.41 391
12278.45 357
12279.50 361
12280.55 391
12281.59 370
12282.64 360
12283.69 362
12284.73 393
12285.78 366
12286.83 367
12287.87 366
12288.92 354
12289.97 361
12291.01 379
12292.06 365
12293.11 357
12294.15 345
12295.20 358
12296.25 373
12297.30 369
12298.34 356
12299.39 351
12300.44 342
12301.48 371
12302.53 384
12303.58 371
12304.63 358
12305.67 375
12306.72 367
12307.77 363
12308.82 371
12309.87 354
12310.91 372
12311.96 361
12313.01 383
12314.06 377
12315.10 372
12316.15 374
12317.20 344
12318.25 351
12319.30 338
12320.34 383
12321.39 382
12322.44 381
12323.49 375
12324.54 355
12325.59 348
12326.63 373
12327.68 379
12328.73 335
12329.78 355
12330.83 337
12331.88 343
12332.93 330
12333.98 354
12335.02 363
12336.07 351
12337.12 339
12338.17 365
12339.22 366
12340.27 367
12341.32 361
12342.37 365
12343.42 374
12344.47 364
12345.51 355
12346.56 345
12347.61 346
12348.66 347
12349.71 360
12350.76 351
12351.81 349
12352.86 356
12353.91 381
12354.96 383
12356.01 360
12357.06 357
12358.11 394
12359.16 365
12360.21 362
12361.26 344
12362.31 378
12363.36 342
12364.41 359
12365.46 370
12366.51 347
12367.56 362
12368.61 327
12369.66 361
12370.71 347
12371.76 367
12372.81 374
12373.86 370
12374.91 352
12375.96 346
12377.01 365
12378.06 376
12379.11 387
12380.17 358
12381.22 340
12382.27 348
12383.32 365
12384.37 333
12385.42 364
12386.47 379
12387.52 370
12388.57 375
12389.62 361
12390.67 357
12391.73 345
12392.78 370
12393.83 365
12394.88 380
12395.93 391
12396.98 383
12398.03 341
12399.09 381
12400.14 364
12401.19 373
12402.24 368
12403.29 373
12404.34 361
12405.40 400
12406.45 371
12407.50 370
12408.55 356
12409.60 369
12410.66 398
12411.71 389
12412.76 364
12413.81 369
12414.86 363
12415.92 365
12416.97 388
12418.02 390
12419.07 365
12420.13 397
12421.18 426
12422.23 359
12423.28 373
12424.34 372
12425.39 412
12426.44 401
12427.49 390
12428.55 418
12429.60 401
12430.65 403
12431.71 357
12432.76 391
12433.81 387
12434.86 386
12435.92 392
12436.97 400
12438.02 348
12439.08 382
12440.13 407
12441.18 407
12442.24 401
12443.29 414
12444.34 428
12445.40 400
12446.45 421
12447.50 385
12448.56 416
12449.61 404
12450.67 417
12451.72 405
12452.77 404
12453.83 410
12454.88 401
12455.94 425
12456.99 448
12458.04 443
12459.10 437
12460.15 439
12461.21 447
12462.26 444
12463.31 440
12464.37 463
12465.42 443
12466.48 484
12467.53 457
12468.59 496
12469.64 501
12470.70 514
12471.75 543
12472.80 587
12473.86 578
12474.91 592
12475.97 615
12477.02 641
12478.08 642
12479.13 648
12480.19 647
12481.24 639
12482.30 614
12483.35 632
12484.41 567
12485.46 578
12486.52 551
12487.57 527
12488.63 532
12489.69 484
12490.74 493
12491.80 477
12492.85 435
12493.91 457
12494.96 436
12496.02 437
12497.07 448
12498.13 437
12499.19 439
12500.24 461
12501.30 460
12502.35 445
12503.41 434
12504.47 430
12505.52 450
12506.58 410
12507.63 462
12508.69 451
12509.75 472
12510.80 434
12511.86 438
12512.91 450
12513.97 473
12515.03 472
12516.08 482
12517.14 423
12518.20 454
12519.25 464
12520.31 465
12521.37 460
12522.42 459
12523.48 464
12524.54 468
12525.59 466
12526.65 450
12527.71 491
12528.77 465
12529.82 485
12530.88 447
12531.94 461
12532.99 448
12534.05 453
12535.11 454
12536.17 464
12537.22 471
12538.28 472
12539.34 462
12540.40 458
12541.45 456
12542.51 457
12543.57 461
12544.63 460
12545.68 499
12546.74 472
12547.80 482
12548.86 500
12549.92 512
12550.97 505
12552.03 539
12553.09 517
12554.15 514
12555.21 537
12556.26 529
12557.32 519
12558.38 536
12559.44 530
12560.50 509
12561.56 515
12562.61 500
12563.67 530
12564.73 502
12565.79 482
12566.85 464
12567.91 498
12568.97 508
12570.02 476
12571.08 480
12572.14 444
12573.20 468
12574.26 443
12575.32 468
12576.38 446
12577.44 471
12578.50 464
12579.56 472
12580.61 473
12581.67 475
12582.73 449
12583.79 447
12584.85 483
12585.91 474
12586.97 456
12588.03 439
12589.09 483
12590.15 465
12591.21 430
12592.27 467
12593.33 479
12594.39 481
12595.45 471
12596.51 466
12597.57 459
12598.63 456
12599.69 462
12600.75 485
12601.81 490
12602.87 487
12603.93 484
12604.99 476
12606.05 497
12607.11 474
12608.17 477
12609.23 490
12610.29 464
12611.35 467
12612.41 507
12613.47 522
12614.53 501
12615.59 476
12616.66 504
12617.72 507
12618.78 513
12619.84 510
12620.90 497
12621.96 536
12623.02 527
12624.08 546
12625.14 527
12626.20 550
12627.26 547
12628.33 561
12629.39 586
12630.45 561
12631.51 583
12632.57 557
12633.63 575
12634.69 561
12635.76 563
12636.82 532
12637.88 537
12638.94 540
12640.00 512
12641.06 493
12642.13 482
12643.19 504
12644.25 495
12645.31 510
12646.37 475
12647.44 470
12648.50 488
12649.56 468
12650.62 493
12651.68 467
12652.75 483
12653.81 496
12654.87 478
12655.93 479
12657.00 449
12658.06 446
12659.12 463
12660.18 476
12661.25 478
12662.31 466
12663.37 472
12664.43 495
12665.50 477
12666.56 488
12667.62 503
12668.69 489
12669.75 485
12670.81 506
12671.88 481
12672.94 469
12674.00 477
12675.06 470
12676.13 491
12677.19 482
12678.25 484
12679.32 497
12680.38 509
12681.44 485
12682.51 506
12683.57 496
12684.64 498
12685.70 504
12686.76 523
12687.83 497
12688.89 523
12689.95 491
12691.02 502
12692.08 517
12693.15 491
12694.21 515
12695.27 510
12696.34 520
12697.40 526
12698.47 517
12699.53 547
12700.59 490
12701.66 534
12702.72 548
12703.79 549
12704.85 530
12705.92 578
12706.98 563
12708.05 593
12709.11 588
12710.18 537
12711.24 530
12712.30 571
12713.37 571
12714.43 559
12715.50 576
12716.56 575
12717.63 566
12718.69 558
12719.76 549
12720.82 515
12721.89 550
12722.95 562
12724.02 568
12725.09 589
12726.15 562
12727.22 555
12728.28 564
12729.35 564
12730.41 570
12731.48 586
12732.54 567
12733.61 583
12734.68 585
12735.74 562
12736.81 576
12737.87 603
12738.94 575
12740.00 567
12741.07 583
12742.14 558
12743.20 557
12744.27 554
12745.33 543
12746.40 537
12747.47 541
12748.53 506
12749.60 499
12750.67 488
12751.73 482
12752.80 462
12753.87 480
12754.93 485
12756.00 460
12757.07 473
12758.13 469
12759.20 486
12760.27 465
12761.33 458
12762.40 477
12763.47 481
12764.53 457
12765.60 433
12766.67 455
12767.73 437
12768.80 424
12769.87 433
12770.94 398
12772.00 431
12773.07 435
12774.14 402
12775.21 427
12776.27 429
12777.34 429
12778.41 423
12779.48 410
12780.54 412
12781.61 427
12782.68 419
12783.75 434
12784.81 439
12785.88 443
12786.95 439
12788.02 404
12789.09 430
12790.15 426
12791.22 384
12792.29 413
12793.36 425
12794.43 431
12795.49 388
12796.56 410
12797.63 414
12798.70 429
12799.77 392
12800.84 450
12801.90 423
12802.97 400
12804.04 450
12805.11 438
12806.18 413
12807.25 407
12808.32 434
12809.39 452
12810.45 415
12811.52 450
12812.59 425
12813.66 422
12814.73 432
12815.80 425
12816.87 483
12817.94 454
12819.01 426
12820.08 444
12821.15 426
12822.21 424
12823.28 438
12824.35 456
12825.42 450
12826.49 449
12827.56 436
12828.63 431
12829.70 432
12830.77 427
12831.84 423
12832.91 427
12833.98 421
12835.05 432
12836.12 428
12837.19 422
12838.26 415
12839.33 392
12840.40 402
12841.47 373
12842.54 387
12843.61 422
12844.68 365
12845.75 405
12846.82 388
12847.89 364
12848.96 372
12850.03 370
12851.10 375
12852.18 381
12853.25 371
12854.32 350
12855.39 370
12856.46 361
12857.53 354
12858.60 366
12859.67 349
12860.74 343
12861.81 315
12862.88 352
12863.96 352
12865.03 355
12866.10 344
12867.17 371
12868.24 354
12869.31 346
12870.38 322
12871.45 351
12872.53 348
12873.60 351
12874.67 347
12875.74 347
12876.81 337
12877.88 353
12878.96 325
12880.03 310
12881.10 339
12882.17 338
12883.24 321
12884.31 345
12885.39 342
12886.46 352
12887.53 328
12888.60 313
12889.68 334
12890.75 339
12891.82 342
12892.89 323
12893.96 310
12895.04 316
12896.11 317
12897.18 351
12898.25 333
12899.33 326
12900.40 342
12901.47 347
12902.54 334
12903.62 343
12904.69 308
12905.76 310
12906.84 311
12907.91 312
12908.98 332
12910.06 317
12911.13 333
12912.20 303
12913.27 322
12914.35 301
12915.42 316
12916.49 317
12917.57 347
12918.64 310
12919.71 295
12920.79 294
12921.86 304
12922.94 303
12924.01 295
12925.08 283
12926.16 300
12927.23 317
12928.30 288
12929.38 304
12930.45 311
12931.53 293
12932.60 308
12933.67 302
12934.75 305
12935.82 317
12936.90 316
12937.97 325
12939.04 308
12940.12 326
12941.19 299
12942.27 302
12943.34 309
12944.42 297
12945.49 315
12946.56 297
12947.64 330
12948.71 288
12949.79 308
12950.86 308
12951.94 288
12953.01 308
12954.09 307
12955.16 291
12956.24 297
12957.31 306
12958.39 295
12959.46 304
12960.54 283
12961.61 310
12962.69 282
12963.76 300
12964.84 342
12965.91 293
12966.99 269
12968.07 298
12969.14 284
12970.22 296
12971.29 300
12972.37 300
12973.44 305
12974.52 290
12975.59 280
12976.67 311
12977.75 303
12978.82 286
12979.90 291
12980.97 316
12982.05 308
12983.13 307
12984.20 295
12985.28 310
12986.35 299
12987.43 321
12988.51 309
12989.58 290
12990.66 306
12991.74 308
12992.81 310
12993.89 303
12994.97 296
12996.04 308
12997.12 321
12998.20 297
12999.27 295
13000.35 317
13001.43 301
13002.50 320
13003.58 301
13004.66 321
13005.73 302
13006.81 303
13007.89 301
13008.97 324
13010.04 300
13011.12 301
13012.20 307
13013.27 300
13014.35 319
13015.43 292
13016.51 308
13017.58 301
13018.66 312
13019.74 332
13020.82 310
13021.89 295
13022.97 310
13024.05 329
13025.13 306
13026.21 316
13027.28 311
13028.36 301
13029.44 310
13030.52 320
13031.60 332
13032.67 339
13033.75 311
13034.83 328
13035.91 323
13036.99 332
13038.07 317
13039.14 328
13040.22 310
13041.30 322
13042.38 349
13043.46 328
13044.54 343
13045.62 344
13046.69 353
13047.77 328
13048.85 346
13049.93 340
13051.01 310
13052.09 331
13053.17 333
13054.25 309
13055.33 313
13056.40 337
13057.48 319
13058.56 298
13059.64 306
13060.72 323
13061.80 335
13062.88 309
13063.96 306
13065.04 311
13066.12 296
13067.20 345
13068.28 326
13069.36 319
13070.44 309
13071.52 327
13072.60 307
13073.68 330
13074.76 320
13075.84 304
13076.92 313
13078.00 315
13079.08 312
13080.16 307
13081.24 343
13082.32 313
13083.40 320
13084.48 305
13085.56 332
13086.64 307
13087.72 308
13088.80 294
13089.88 305
13090.96 294
13092.04 307
13093.12 318
13094.20 304
13095.28 306
13096.36 318
13097.44 306
13098.52 325
13099.61 311
13100.69 314
13101.77 342
13102.85 324
13103.93 337
13105.01 327
13106.09 332
13107.17 309
13108.25 310
13109.34 326
13110.42 343
13111.50 319
13112.58 331
13113.66 360
13114.74 335
13115.82 344
13116.91 309
13117.99 302
13119.07 339
13120.15 374
13121.23 327
13122.31 341
13123.40 359
13124.48 332
13125.56 348
13126.64 340
13127.72 332
13128.81 361
13129.89 359
13130.97 329
13132.05 347
13133.14 344
13134.22 350
13135.30 338
13136.38 353
13137.47 329
13138.55 367
13139.63 338
13140.71 344
13141.80 342
13142.88 337
13143.96 342
13145.04 356
13146.13 335
13147.21 341
13148.29 350
13149.38 354
13150.46 332
13151.54 341
13152.62 376
13153.71 375
13154.79 351
13155.87 355
13156.96 343
13158.04 344
13159.12 363
13160.21 365
13161.29 352
13162.37 354
13163.46 360
13164.54 340
13165.62 340
13166.71 369
13167.79 369
13168.88 371
13169.96 373
13171.04 345
13172.13 363
13173.21 366
13174.30 360
13175.38 372
13176.46 385
13177.55 378
13178.63 377
13179.72 324
13180.80 371
13181.88 373
13182.97 347
13184.05 377
13185.14 360
13186.22 355
13187.31 346
13188.39 359
13189.48 385
13190.56 372
13191.65 391
13192.73 377
13193.81 385
13194.90 385
13195.98 385
13197.07 400
13198.15 413
13199.24 403
13200.32 399
13201.41 382
13202.49 380
13203.58 367
13204.67 380
13205.75 377
13206.84 408
13207.92 404
13209.01 396
13210.09 399
13211.18 373
13212.26 391
13213.35 404
13214.43 416
13215.52 398
13216.61 436
13217.69 407
13218.78 409
13219.86 427
13220.95 398
13222.04 422
13223.12 421
13224.21 428
13225.29 415
13226.38 400
13227.47 440
13228.55 429
13229.64 433
13230.72 434
13231.81 410
13232.90 414
13233.98 420
13235.07 432
13236.16 422
13237.24 422
13238.33 418
13239.42 415
13240.50 433
13241.59 454
13242.68 472
13243.76 429
13244.85 446
13245.94 465
13247.02 446
13248.11 458
13249.20 430
13250.29 437
13251.37 434
13252.46 446
13253.55 464
13254.63 454
13255.72 459
13256.81 481
13257.90 470
13258.98 472
13260.07 477
13261.16 487
13262.25 523
13263.33 469
13264.42 462
13265.51 482
13266.60 479
13267.69 497
13268.77 490
13269.86 496
13270.95 503
13272.04 512
13273.13 512
13274.21 518
13275.30 526
13276.39 500
13277.48 513
13278.57 504
13279.65 520
13280.74 522
13281.83 523
13282.92 522
13284.01 522
13285.10 509
13286.19 563
13287.27 568
13288.36 542
13289.45 536
13290.54 546
13291.63 548
13292.72 546
13293.81 550
13294.90 553
13295.98 578
13297.07 539
13298.16 599
13299.25 586
13300.34 571
13301.43 588
13302.52 586
13303.61 580
13304.70 595
13305.79 597
13306.88 608
13307.97 592
13309.06 605
13310.15 616
13311.24 634
13312.32 610
13313.41 596
13314.50 642
13315.59 614
13316.68 622
13317.77 608
13318.86 630
13319.95 650
13321.04 669
13322.13 651
13323.22 638
13324.31 662
13325.40 646
13326.49 646
13327.58 649
13328.68 632
13329.77 651
13330.86 676
13331.95 687
13333.04 698
13334.13 663
13335.22 725
13336.31 658
13337.40 669
13338.49 680
13339.58 688
13340.67 680
13341.76 708
13342.85 704
13343.94 712
13345.04 695
13346.13 722
13347.22 708
13348.31 687
13349.40 715
13350.49 677
13351.58 694
13352.67 702
13353.77 735
13354.86 689
13355.95 716
13357.04 771
13358.13 732
13359.22 722
13360.31 746
13361.41 780
13362.50 774
13363.59 783
13364.68 758
13365.77 780
13366.87 774
13367.96 813
13369.05 779
13370.14 778
13371.23 805
13372.33 792
13373.42 761
13374.51 762
13375.60 756
13376.69 747
13377.79 701
13378.88 683
13379.97 733
13381.06 668
13382.16 697
13383.25 653
13384.34 629
13385.43 625
13386.53 625
13387.62 592
13388.71 600
13389.81 621
13390.90 619
13391.99 598
13393.08 598
13394.18 604
13395.27 581
13396.36 551
13397.46 571
13398.55 604
13399.64 593
13400.74 585
13401.83 565
13402.92 555
13404.02 543
13405.11 584
13406.20 606
13407.30 575
13408.39 575
13409.48 576
13410.58 585
13411.67 596
13412.77 579
13413.86 575
13414.95 585
13416.05 565
13417.14 577
13418.23 565
13419.33 566
13420.42 581
13421.52 569
13422.61 579
13423.71 598
13424.80 604
13425.89 563
13426.99 562
13428.08 597
13429.18 615
13430.27 583
13431.37 592
13432.46 579
13433.56 609
13434.65 586
13435.74 605
13436.84 613
13437.93 607
13439.03 619
13440.12 621
13441.22 662
13442.31 618
13443.41 593
13444.50 598
13445.60 621
13446.69 629
13447.79 620
13448.88 635
13449.98 628
13451.08 640
13452.17 653
13453.27 620
13454.36 678
13455.46 641
13456.55 673
13457.65 663
13458.74 666
13459.84 664
13460.94 663
13462.03 673
13463.13 672
13464.22 663
13465.32 652
13466.41 663
13467.51 668
13468.61 658
13469.70 664
13470.80 701
13471.90 683
13472.99 697
13474.09 670
13475.18 677
13476.28 680
13477.38 682
13478.47 702
13479.57 685
13480.67 705
13481.76 698
13482.86 704
13483.96 676
13485.05 673
13486.15 686
13487.25 730
13488.34 721
13489.44 701
13490.54 695
13491.63 719
13492.73 740
13493.83 743
13494.93 737
13496.02 769
13497.12 809
13498.22 781
13499.31 802
13500.41 782
13501.51 822
13502.61 778
13503.70 817
13504.80 806
13505.90 795
13507.00 832
13508.09 856
13509.19 792
13510.29 787
13511.39 783
13512.49 745
13513.58 726
13514.68 729
13515.78 737
13516.88 708
13517.98 727
13519.07 701
13520.17 703
13521.27 713
13522.37 655
13523.47 686
13524.57 661
13525.66 650
13526.76 633
13527.86 632
13528.96 633
13530.06 639
13531.16 602
13532.25 624
13533.35 624
13534.45 599
13535.55 598
13536.65 633
13537.75 640
13538.85 574
13539.95 588
13541.05 597
13542.14 560
13543.24 569
13544.34 572
13545.44 597
13546.54 565
13547.64 569
13548.74 563
13549.84 536
13550.94 532
13552.04 551
13553.14 576
13554.24 547
13555.34 547
13556.44 524
13557.54 560
13558.64 535
13559.74 530
13560.84 519
13561.94 518
13563.04 549
13564.13 570
13565.23 557
13566.34 553
13567.44 537
13568.54 540
13569.64 539
13570.74 520
13571.84 551
13572.94 532
13574.04 524
13575.14 529
13576.24 555
13577.34 543
13578.44 535
13579.54 554
13580.64 556
13581.74 554
13582.84 544
13583.94 545
13585.04 543
13586.14 579
13587.24 548
13588.35 539
13589.45 539
13590.55 574
13591.65 582
13592.75 562
13593.85 553
13594.95 540
13596.05 530
13597.15 569
13598.26 562
13599.36 545
13600.46 535
13601.56 546
13602.66 551
13603.76 564
13604.86 570
13605.97 561
13607.07 569
13608.17 586
13609.27 576
13610.37 538
13611.47 584
13612.58 578
13613.68 571
13614.78 532
13615.88 519
13616.98 575
13618.09 566
13619.19 582
13620.29 564
13621.39 585
13622.50 575
13623.60 554
13624.70 567
13625.80 589
13626.91 554
13628.01 544
13629.11 609
13630.21 618
13631.32 574
13632.42 576
13633.52 596
13634.62 557
13635.73 570
13636.83 544
13637.93 608
13639.04 607
13640.14 614
13641.24 610
13642.35 589
13643.45 599
13644.55 610
13645.65 580
13646.76 590
13647.86 573
13648.96 557
13650.07 577
13651.17 592
13652.28 586
13653.38 545
13654.48 539
13655.59 561
13656.69 584
13657.79 552
13658.90 555
13660.00 564
13661.11 552
13662.21 578
13663.31 592
13664.42 574
13665.52 587
13666.63 549
13667.73 534
13668.83 581
13669.94 597
13671.04 609
13672.15 580
13673.25 568
13674.36 564
13675.46 560
13676.56 571
13677.67 568
13678.77 548
13679.88 551
13680.98 568
13682.09 569
13683.19 576
13684.30 606
13685.40 625
13686.51 598
13687.61 601
13688.72 609
13689.82 590
13690.93 587
13692.03 631
13693.14 584
13694.24 615
13695.35 595
13696.45 623
13697.56 612
13698.66 608
13699.77 615
13700.87 622
13701.98 633
13703.09 615
13704.19 646
13705.30 607
13706.40 599
13707.51 617
13708.61 635
13709.72 630
13710.83 634
13711.93 649
13713.04 649
13714.14 663
13715.25 680
13716.36 688
13717.46 665
13718.57 683
13719.67 688
13720.78 725
13721.89 704
13722.99 706
13724.10 704
13725.21 679
13726.31 717
13727.42 747
13728.53 715
13729.63 701
13730.74 717
13731.85 739
13732.95 731
13734.06 764
13735.17 781
13736.27 718
13737.38 769
13738.49 738
13739.59 765
13740.70 786
13741.81 786
13742.92 845
13744.02 830
13745.13 797
13746.24 852
13747.35 851
13748.45 851
13749.56 872
13750.67 894
13751.78 900
13752.88 908
13753.99 967
13755.10 962
13756.21 990
13757.31 1049
13758.42 1036
13759.53 1036
13760.64 1100
13761.75 1136
13762.85 1178
13763.96 1147
13765.07 1165
13766.18 1121
13767.29 1114
13768.39 1115
13769.50 1131
13770.61 1077
13771.72 1125
13772.83 1107
13773.94 1047
13775.04 1054
13776.15 1025
13777.26 988
13778.37 954
13779.48 966
13780.59 947
13781.70 912
13782.80 870
13783.91 858
13785.02 842
13786.13 784
13787.24 775
13788.35 763
13789.46 699
13790.57 689
13791.68 667
13792.79 656
13793.90 664
13795.00 625
13796.11 654
13797.22 666
13798.33 628
13799.44 584
13800.55 584
13801.66 634
13802.77 629
13803.88 598
13804.99 584
13806.10 569
13807.21 582
13808.32 563
13809.43 595
13810.54 561
13811.65 545
13812.76 560
13813.87 582
13814.98 565
13816.09 568
13817.20 582
13818.31 540
13819.42 572
13820.53 571
13821.64 531
13822.75 556
13823.86 556
13824.97 580
13826.08 571
13827.19 560
13828.30 566
13829.41 573
13830.53 549
13831.64 529
13832.75 532
13833.86 551
13834.97 553
13836.08 536
13837.19 563
13838.30 585
13839.41 579
13840.52 581
13841.64 544
13842.75 544
13843.86 551
13844.97 549
13846.08 564
13847.19 579
13848.30 595
13849.41 560
13850.53 559
13851.64 562
13852.75 587
13853.86 568
13854.97 558
13856.08 545
13857.20 558
13858.31 538
13859.42 543
13860.53 573
13861.64 582
13862.76 597
13863.87 572
13864.98 559
13866.09 517
13867.20 572
13868.32 596
13869.43 589
13870.54 562
13871.65 540
13872.77 572
13873.88 590
13874.99 564
13876.10 570
13877.22 565
13878.33 574
13879.44 581
13880.55 573
13881.67 563
13882.78 580
13883.89 589
13885.01 575
13886.12 598
13887.23 582
13888.34 597
13889.46 574
13890.57 607
13891.68 607
13892.80 599
13893.91 650
13895.02 629
13896.14 643
13897.25 612
13898.36 640
13899.48 586
13900.59 629
13901.70 631
13902.82 616
13903.93 612
13905.05 610
13906.16 568
13907.27 541
13908.39 561
13909.50 580
13910.61 538
13911.73 523
13912.84 518
13913.96 543
13915.07 521
13916.19 538
13917.30 522
13918.41 544
13919.53 501
13920.64 505
13921.76 527
13922.87 506
13923.99 514
13925.10 479
13926.21 481
13927.33 511
13928.44 520
13929.56 499
13930.67 507
13931.79 521
13932.90 525
13934.02 496
13935.13 507
13936.25 535
13937.36 530
13938.48 494
13939.59 507
13940.71 516
13941.82 527
13942.94 483
13944.05 495
13945.17 504
13946.28 505
13947.40 507
13948.52 490
13949.63 516
13950.75 502
13951.86 484
13952.98 478
13954.09 480
13955.21 482
13956.32 505
13957.44 507
13958.56 484
13959.67 460
13960.79 475
13961.90 507
13963.02 479
13964.14 499
13965.25 482
13966.37 492
13967.48 488
13968.60 494
13969.72 490
13970.83 505
13971.95 469
13973.07 483
13974.18 492
13975.30 479
13976.42 475
13977.53 488
13978.65 488
13979.77 463
13980.88 471
13982.00 464
13983.12 526
13984.23 487
13985.35 490
13986.47 460
13987.58 474
13988.70 487
13989.82 490
13990.94 508
13992.05 515
13993.17 503
13994.29 482
13995.40 499
13996.52 481
13997.64 486
13998.76 510
13999.87 509
14000.99 482
14002.11 484
14003.23 500
14004.35 494
14005.46 487
14006.58 500
14007.70 508
14008.82 500
14009.93 479
14011.05 518
14012.17 495
14013.29 504
14014.41 542
14015.52 513
14016.64 521
14017.76 508
14018.88 491
14020.00 521
14021.12 552
14022.23 547
14023.35 502
14024.47 531
14025.59 524
14026.71 544
14027.83 548
14028.95 516
14030.06 511
14031.18 512
14032.30 523
14033.42 535
14034.54 525
14035.66 566
14036.78 540
14037.90 545
14039.02 515
14040.14 524
14041.25 537
14042.37 558
14043.49 533
14044.61 533
14045.73 570
14046.85 566
14047.97 553
14049.09 556
14050.21 590
14051.33 569
14052.45 577
14053.57 608
14054.69 643
14055.81 606
14056.93 603
14058.05 628
14059.17 637
14060.29 649
14061.41 625
14062.53 631
14063.65 647
14064.77 664
14065.89 661
14067.01 659
14068.13 650
14069.25 699
14070.37 708
14071.49 686
14072.61 666
14073.73 691
14074.85 699
14075.97 708
14077.09 684
14078.21 675
14079.33 700
14080.45 737
14081.57 727
14082.69 760
14083.82 720
14084.94 745
14086.06 749
14087.18 729
14088.30 760
14089.42 744
14090.54 788
14091.66 772
14092.78 766
14093.91 759
14095.03 743
14096.15 766
14097.27 778
14098.39 757
14099.51 830
14100.63 775
14101.76 735
14102.88 765
14104.00 769
14105.12 769
14106.24 746
14107.36 721
14108.49 717
14109.61 693
14110.73 676
14111.85 648
14112.97 659
14114.10 612
14115.22 637
14116.34 642
14117.46 611
14118.58 629
14119.71 587
14120.83 564
14121.95 598
14123.07 622
14124.20 595
14125.32 592
14126.44 561
14127.56 567
14128.69 551
14129.81 541
14130.93 531
14132.06 549
14133.18 578
14134.30 546
14135.42 528
14136.55 522
14137.67 515
14138.79 539
14139.92 486
14141.04 512
14142.16 519
14143.29 511
14144.41 499
14145.53 507
14146.66 525
14147.78 501
14148.90 528
14150.03 546
14151.15 518
14152.27 485
14153.40 508
14154.52 513
14155.64 527
14156.77 523
14157.89 513
14159.02 510
14160.14 503
14161.26 500
14162.39 492
14163.51 492
14164.64 490
14165.76 521
14166.88 513
14168.01 490
14169.13 499
14170.26 475
14171.38 486
14172.51 506
14173.63 472
14174.75 519
14175.88 504
14177.00 500
14178.13 485
14179.25 469
14180.38 489
14181.50 477
14182.63 484
14183.75 495
14184.88 462
14186.00 459
14187.13 506
14188.25 487
14189.38 489
14190.50 443
14191.63 464
14192.75 454
14193.88 461
14195.00 464
14196.13 480
14197.25 459
14198.38 454
14199.50 437
14200.63 458
14201.76 468
14202.88 457
14204.01 472
14205.13 443
14206.26 451
14207.38 435
14208.51 457
14209.64 457
14210.76 454
14211.89 451
14213.01 434
14214.14 453
14215.27 476
14216.39 416
14217.52 436
14218.64 464
14219.77 423
14220.90 414
14222.02 427
14223.15 435
14224.28 415
14225.40 452
14226.53 434
14227.66 434
14228.78 434
14229.91 419
14231.04 424
14232.16 422
14233.29 417
14234.42 412
14235.54 399
14236.67 376
14237.80 425
14238.92 404
14240.05 421
14241.18 389
14242.31 416
14243.43 409
14244.56 407
14245.69 390
14246.82 419
14247.94 403
14249.07 396
14250.20 371
14251.33 379
14252.45 398
14253.58 379
14254.71 375
14255.84 377
14256.96 372
14258.09 370
14259.22 398
14260.35 405
14261.47 368
14262.60 359
14263.73 373
14264.86 398
14265.99 371
14267.12 381
14268.24 388
14269.37 389
14270.50 358
14271.63 352
14272.76 362
14273.89 392
14275.01 369
14276.14 364
14277.27 328
14278.40 361
14279.53 375
14280.66 367
14281.79 369
14282.91 376
14284.04 350
14285.17 364
14286.30 333
14287.43 342
14288.56 353
14289.69 320
14290.82 350
14291.95 350
14293.08 352
14294.20 345
14295.33 371
14296.46 359
14297.59 372
14298.72 341
14299.85 339
14300.98 321
14302.11 363
14303.24 360
14304.37 348
14305.50 319
14306.63 325
14307.76 336
14308.89 336
14310.02 307
14311.15 321
14312.28 326
14313.41 329
14314.54 334
14315.67 319
14316.80 317
14317.93 334
14319.06 330
14320.19 314
14321.32 297
14322.45 309
14323.58 312
14324.71 323
14325.84 308
14326.97 315
14328.10 294
14329.23 332
14330.36 320
14331.49 325
14332.62 305
14333.76 294
14334.89 303
14336.02 314
14337.15 307
14338.28 300
14339.41 323
14340.54 321
14341.67 299
14342.80 315
14343.93 302
14345.07 293
14346.20 291
14347.33 320
14348.46 310
14349.59 305
14350.72 319
14351.85 306
14352.99 335
14354.12 314
14355.25 304
14356.38 332
14357.51 306
14358.64 314
14359.78 302
14360.91 303
14362.04 313
14363.17 296
14364.30 316
14365.44 326
14366.57 312
14367.70 311
14368.83 327
14369.96 309
14371.10 279
14372.23 300
14373.36 325
14374.49 318
14375.63 316
14376.76 305
14377.89 306
14379.02 313
14380.16 324
14381.29 303
14382.42 339
14383.55 321
14384.69 297
14385.82 332
14386.95 309
14388.09 323
14389.22 305
14390.35 325
14391.49 300
14392.62 303
14393.75 302
14394.89 297
14396.02 304
14397.15 312
14398.28 296
14399.42 299
14400.55 291
14401.69 312
14402.82 324
14403.95 319
14405.09 320
14406.22 315
14407.35 323
14408.49 310
14409.62 332
14410.75 341
14411.89 315
14413.02 321
14414.16 332
14415.29 327
14416.42 314
14417.56 310
14418.69 304
14419.83 336
14420.96 349
14422.10 329
14423.23 308
14424.36 328
14425.50 351
14426.63 337
14427.77 305
14428.90 308
14430.04 331
14431.17 324
14432.31 309
14433.44 320
14434.58 322
14435.71 310
14436.85 344
14437.98 346
14439.12 339
14440.25 340
14441.39 353
14442.52 338
14443.66 324
14444.79 338
14445.93 327
14447.06 343
14448.20 334
14449.33 327
14450.47 351
14451.60 346
14452.74 336
14453.87 340
14455.01 337
14456.14 340
14457.28 341
14458.42 351
14459.55 343
14460.69 354
14461.82 377
14462.96 362
14464.10 353
14465.23 350
14466.37 388
14467.50 382
14468.64 360
14469.78 331
14470.91 355
14472.05 382
14473.18 387
14474.32 376
14475.46 358
14476.59 361
14477.73 367
14478.87 358
14480.00 326
14481.14 361
14482.28 368
14483.41 341
14484.55 355
14485.69 365
14486.82 373
14487.96 349
14489.10 365
14490.23 356
14491.37 351
14492.51 368
14493.65 328
14494.78 369
14495.92 392
14497.06 365
14498.19 388
14499.33 364
14500.47 364
14501.61 374
14502.74 345
14503.88 349
14505.02 355
14506.16 372
14507.29 353
14508.43 357
14509.57 365
14510.71 360
14511.85 375
14512.98 369
14514.12 375
14515.26 372
14516.40 355
14517.54 373
14518.67 377
14519.81 344
14520.95 366
14522.09 338
14523.23 349
14524.36 355
14525.50 369
14526.64 350
14527.78 351
14528.92 355
14530.06 380
14531.19 375
14532.33 363
14533.47 362
14534.61 358
14535.75 360
14536.89 377
14538.03 381
14539.17 365
14540.31 377
14541.44 354
14542.58 338
14543.72 358
14544.86 390
14546.00 395
14547.14 374
14548.28 362
14549.42 381
14550.56 390
14551.70 384
14552.84 375
14553.98 378
14555.12 367
14556.25 384
14557.39 413
14558.53 412
14559.67 391
14560.81 374
14561.95 390
14563.09 404
14564.23 405
14565.37 408
14566.51 404
14567.65 420
14568.79 395
14569.93 414
14571.07 439
14572.21 440
14573.35 412
14574.49 429
14575.63 406
14576.77 434
14577.92 427
14579.06 417
14580.20 424
14581.34 430
14582.48 421
14583.62 441
14584.76 443
14585.90 425
14587.04 446
14588.18 463
14589.32 435
14590.46 456
14591.60 460
14592.74 459
14593.89 482
14595.03 489
14596.17 513
14597.31 490
14598.45 487
14599.59 455
14600.73 473
14601.87 477
14603.02 522
14604.16 507
14605.30 502
14606.44 501
14607.58 476
14608.72 515
14609.86 526
14611.01 530
14612.15 528
14613.29 508
14614.43 528
14615.57 539
14616.72 510
14617.86 540
14619.00 541
14620.14 549
14621.28 553
14622.43 533
14623.57 530
14624.71 551
14625.85 535
14627.00 563
14628.14 587
14629.28 602
14630.42 625
14631.56 626
14632.71 642
14633.85 646
14634.99 623
14636.14 628
14637.28 698
14638.42 665
14639.56 642
14640.71 622
14641.85 592
14642.99 592
14644.14 589
14645.28 556
14646.42 550
14647.56 544
14648.71 518
14649.85 520
14650.99 483
14652.14 473
14653.28 471
14654.42 453
14655.57 439
14656.71 456
14657.85 413
14659.00 409
14660.14 417
14661.29 418
14662.43 431
14663.57 402
14664.72 402
14665.86 383
14667.00 398
14668.15 385
14669.29 363
14670.44 378
14671.58 358
14672.73 374
14673.87 383
14675.01 370
14676.16 343
14677.30 383
14678.45 359
14679.59 363
14680.74 336
14681.88 345
14683.02 341
14684.17 350
14685.31 347
14686.46 338
14687.60 344
14688.75 334
14689.89 321
14691.04 333
14692.18 356
14693.33 345
14694.47 337
14695.62 345
14696.76 337
14697.91 335
14699.05 351
14700.20 322
14701.34 318
14702.49 347
14703.63 326
14704.78 317
14705.92 319
14707.07 327
14708.22 301
14709.36 331
14710.51 333
14711.65 326
14712.80 323
14713.94 315
14715.09 329
14716.23 331
14717.38 339
14718.53 321
14719.67 345
14720.82 330
14721.96 315
14723.11 301
14724.26 336
14725.40 330
14726.55 326
14727.70 330
14728.84 323
14729.99 318
14731.13 323
14732.28 317
14733.43 329
14734.57 304
14735.72 335
14736.87 319
14738.01 306
14739.16 280
14740.31 307
14741.45 306
14742.60 344
14743.75 317
14744.89 309
14746.04 353
14747.19 311
14748.34 313
14749.48 300
14750.63 330
14751.78 313
14752.92 314
14754.07 296
14755.22 303
14756.37 291
14757.51 317
14758.66 317
14759.81 303
14760.96 296
14762.10 303
14763.25 298
14764.40 283
14765.55 300
14766.70 296
14767.84 310
14768.99 282
14770.14 302
14771.29 327
14772.43 294
14773.58 294
14774.73 285
14775.88 287
14777.03 279
14778.18 279
14779.32 286
14780.47 291
14781.62 274
14782.77 296
14783.92 270
14785.07 282
14786.21 270
14787.36 280
14788.51 302
14789.66 287
14790.81 286
14791.96 265
14793.11 301
14794.26 277
14795.40 263
14796.55 269
14797.70 276
14798.85 246
14800.00 259
14801.15 252
14802.30 273
14803.45 253
14804.60 245
14805.75 260
14806.90 270
14808.05 245
14809.19 244
14810.34 256
14811.49 257
14812.64 257
14813.79 255
14814.94 247
14816.09 245
14817.24 218
14818.39 225
14819.54 244
14820.69 217
14821.84 242
14822.99 223
14824.14 242
14825.29 236
14826.44 259
14827.59 250
14828.74 242
14829.89 218
14831.04 232
14832.19 237
14833.34 211
14834.49 237
14835.64 224
14836.79 244
14837.95 232
14839.10 260
14840.25 242
14841.40 244
14842.55 250
14843.70 247
14844.85 230
14846.00 252
14847.15 226
14848.30 229
14849.45 245
14850.60 235
14851.76 244
14852.91 235
14854.06 238
14855.21 206
14856.36 220
14857.51 246
14858.66 240
14859.81 236
14860.97 241
14862.12 222
14863.27 249
14864.42 219
14865.57 232
14866.72 243
14867.88 217
14869.03 225
14870.18 232
14871.33 227
14872.48 234
14873.64 210
14874.79 215
14875.94 212
14877.09 212
14878.24 252
14879.40 230
14880.55 241
14881.70 238
14882.85 226
14884.00 226
14885.16 236
14886.31 238
14887.46 216
14888.61 223
14889.77 219
14890.92 221
14892.07 217
14893.23 210
14894.38 202
14895.53 247
14896.68 241
14897.84 214
14898.99 198
14900.14 217
14901.30 213
14902.45 213
14903.60 221
14904.75 222
14905.91 215
14907.06 198
14908.21 242
14909.37 230
14910.52 233
14911.67 234
14912.83 230
14913.98 226
14915.14 238
14916.29 242
14917.44 228
14918.60 239
14919.75 230
14920.90 204
14922.06 216
14923.21 206
14924.37 214
14925.52 228
14926.67 218
14927.83 214
14928.98 213
14930.14 209
14931.29 199
14932.44 221
14933.60 210
14934.75 211
14935.91 226
14937.06 209
14938.22 231
14939.37 240
14940.52 219
14941.68 213
14942.83 212
14943.99 234
14945.14 230
14946.30 228
14947.45 234
14948.61 249
14949.76 224
14950.92 195
14952.07 223
14953.23 224
14954.38 217
14955.54 224
14956.69 232
14957.85 216
14959.00 226
14960.16 241
14961.31 246
14962.47 218
14963.62 200
14964.78 219
14965.94 228
14967.09 233
14968.25 222
14969.40 231
14970.56 239
14971.71 221
14972.87 226
14974.03 221
14975.18 222
14976.34 216
14977.49 232
14978.65 226
14979.81 208
14980.96 241
14982.12 234
14983.27 217
14984.43 218
14985.59 210
14986.74 226
14987.90 213
14989.06 206
14990.21 236
14991.37 221
14992.53 202
14993.68 230
14994.84 228
14996.00 196
14997.15 212
14998.31 235
14999.47 218
15000.62 230
15001.78 246
15002.94 204
15004.09 224
15005.25 212
15006.41 210
15007.56 207
15008.72 221
15009.88 223
15011.04 209
15012.19 213
15013.35 193
15014.51 217
15015.67 215
15016.82 218
15017.98 211
15019.14 205
15020.30 207
15021.45 210
15022.61 231
15023.77 209
15024.93 209
15026.08 224
15027.24 212
15028.40 184
15029.56 220
15030.72 219
15031.87 208
15033.03 218
15034.19 202
15035.35 206
15036.51 220
15037.67 220
15038.82 212
15039.98 222
15041.14 200
15042.30 202
15043.46 218
15044.62 217
15045.78 182
15046.93 211
15048.09 221
15049.25 236
15050.41 217
15051.57 220
15052.73 210
15053.89 232
15055.05 238
15056.20 213
15057.36 213
15058.52 215
15059.68 211
15060.84 195
15062.00 190
15063.16 187
15064.32 206
15065.48 226
15066.64 229
15067.80 216
15068.96 204
15070.12 241
15071.28 217
15072.44 196
15073.60 204
15074.76 212
15075.91 203
15077.07 192
15078.23 217
15079.39 183
15080.55 198
15081.71 211
15082.87 215
15084.03 207
15085.19 221
15086.35 220
15087.51 228
15088.68 206
15089.84 235
15091.00 215
15092.16 220
15093.32 210
15094.48 236
15095.64 206
15096.80 221
15097.96 208
15099.12 217
15100.28 236
15101.44 209
15102.60 235
15103.76 227
15104.92 236
15106.08 241
15107.25 214
15108.41 194
15109.57 228
15110.73 234
15111.89 242
15113.05 218
15114.21 228
15115.37 215
15116.54 227
15117.70 229
15118.86 222
15120.02 227
15121.18 220
15122.34 259
15123.50 231
15124.67 198
15125.83 243
15126.99 274
15128.15 251
15129.31 239
15130.47 228
15131.64 238
15132.80 242
15133.96 243
15135.12 215
15136.28 211
15137.45 228
15138.61 263
15139.77 247
15140.93 247
15142.10 257
15143.26 241
15144.42 260
15145.58 260
15146.75 228
15147.91 260
15149.07 259
15150.23 258
15151.40 268
15152.56 248
15153.72 247
15154.88 262
15156.05 247
15157.21 251
15158.37 258
15159.54 265
15160.70 247
15161.86 247
15163.03 255
15164.19 259
15165.35 257
15166.52 247
15167.68 262
15168.84 280
15170.01 281
15171.17 256
15172.33 270
15173.50 265
15174.66 266
15175.82 285
15176.99 286
15178.15 286
15179.31 295
15180.48 274
15181.64 267
15182.81 276
15183.97 299
15185.13 272
15186.30 294
15187.46 297
15188.63 323
15189.79 291
15190.95 321
15192.12 317
15193.28 289
15194.45 280
15195.61 315
15196.78 325
15197.94 303
15199.10 291
15200.27 307
15201.43 318
15202.60 323
15203.76 322
15204.93 291
15206.09 295
15207.26 277
15208.42 293
15209.59 295
15210.75 304
15211.92 300
15213.08 320
15214.25 337
15215.41 301
15216.58 334
15217.74 319
15218.91 328
15220.07 338
15221.24 317
15222.40 335
15223.57 323
15224.74 329
15225.90 310
15227.07 321
15228.23 322
15229.40 328
15230.56 324
15231.73 336
15232.89 333
15234.06 341
15235.23 333
15236.39 365
15237.56 357
15238.72 342
15239.89 338
15241.06 321
15242.22 344
15243.39 333
15244.56 313
15245.72 333
15246.89 314
15248.05 317
15249.22 323
15250.39 313
15251.55 310
15252.72 331
15253.89 321
15255.05 293
15256.22 296
15257.39 276
15258.55 315
15259.72 302
15260.89 297
15262.05 287
15263.22 300
15264.39 272
15265.56 276
15266.72 316
15267.89 301
15269.06 297
15270.22 294
15271.39 297
15272.56 266
15273.73 277
15274.89 296
15276.06 298
15277.23 267
15278.40 288
15279.56 307
15280.73 275
15281.90 270
15283.07 285
15284.23 283
15285.40 276
15286.57 309
15287.74 274
15288.91 284
15290.07 274
15291.24 291
15292.41 295
15293.58 294
15294.75 271
15295.92 279
15297.08 306
15298.25 278
15299.42 292
15300.59 287
15301.76 299
15302.93 275
15304.09 284
15305.26 306
15306.43 292
15307.60 284
15308.77 278
15309.94 303
15311.11 307
15312.28 292
15313.44 299
15314.61 301
15315.78 300
15316.95 297
15318.12 323
15319.29 295
15320.46 268
15321.63 288
15322.80 298
15323.97 312
15325.14 299
15326.30 316
15327.47 318
15328.64 329
15329.81 317
15330.98 302
15332.15 303
15333.32 300
15334.49 297
15335.66 313
15336.83 307
15338.00 309
15339.17 307
15340.34 314
15341.51 319
15342.68 294
15343.85 313
15345.02 331
15346.19 340
15347.36 307
15348.53 344
15349.70 325
15350.87 301
15352.04 348
15353.21 372
15354.38 356
15355.55 352
15356.72 358
15357.90 365
15359.07 350
15360.24 386
15361.41 361
15362.58 364
15363.75 365
15364.92 359
15366.09 381
15367.26 372
15368.43 364
15369.60 391
15370.77 406
15371.95 348
15373.12 384
15374.29 366
15375.46 381
15376.63 387
15377.80 348
15378.97 361
15380.15 357
15381.32 363
15382.49 336
15383.66 318
15384.83 340
15386.00 327
15387.17 343
15388.35 363
15389.52 342
15390.69 325
15391.86 348
15393.03 347
15394.21 354
15395.38 329
15396.55 323
15397.72 356
15398.89 335
15400.07 316
15401.24 323
15402.41 338
15403.58 332
15404.76 313
15405.93 313
15407.10 302
15408.27 300
15409.45 337
15410.62 281
15411.79 295
15412.96 282
15414.14 298
15415.31 300
15416.48 290
15417.66 269
15418.83 276
15420.00 280
15421.17 285
15422.35 282
15423.52 291
15424.69 285
15425.87 264
15427.04 265
15428.21 279
15429.39 262
15430.56 240
15431.73 282
15432.91 253
15434.08 269
15435.25 246
15436.43 272
15437.60 263
15438.77 240
15439.95 258
15441.12 276
15442.30 280
15443.47 267
15444.64 244
15445.82 264
15446.99 276
15448.17 243
15449.34 283
15450.51 256
15451.69 251
15452.86 257
15454.04 275
15455.21 257
15456.39 257
15457.56 246
15458.73 269
15459.91 277
15461.08 274
15462.26 263
15463.43 268
15464.61 270
15465.78 254
15466.96 265
15468.13 266
15469.31 255
15470.48 259
15471.66 246
15472.83 243
15474.01 261
15475.18 254
15476.36 270
15477.53 267
15478.71 283
15479.88 257
15481.06 264
15482.23 271
15483.41 257
15484.58 272
15485.76 262
15486.93 282
15488.11 277
15489.29 287
15490.46 271
15491.64 256
15492.81 237
15493.99 270
15495.16 276
15496.34 261
15497.52 284
15498.69 292
15499.87 270
15501.04 270
15502.22 272
15503.40 264
15504.57 291
15505.75 284
15506.92 276
15508.10 293
15509.28 278
15510.45 281
15511.63 285
15512.81 268
15513.98 279
15515.16 271
15516.34 262
15517.51 268
15518.69 292
15519.87 272
15521.04 276
15522.22 277
15523.40 273
15524.57 262
15525.75 255
15526.93 259
15528.11 252
15529.28 282
15530.46 268
15531.64 248
15532.81 279
15533.99 257
15535.17 246
15536.35 271
15537.52 278
15538.70 263
15539.88 274
15541.06 281
15542.23 288
15543.41 307
15544.59 285
15545.77 287
15546.95 290
15548.12 268
15549.30 274
15550.48 283
15551.66 282
15552.83 275
15554.01 259
15555.19 277
15556.37 260
15557.55 286
15558.73 275
15559.90 287
15561.08 283
15562.26 305
15563.44 276
15564.62 274
15565.80 272
15566.97 282
15568.15 298
15569.33 300
15570.51 299
15571.69 260
15572.87 298
15574.05 284
15575.23 292
15576.40 279
15577.58 284
15578.76 277
15579.94 282
15581.12 300
15582.30 299
15583.48 303
15584.66 323
15585.84 310
15587.02 291
15588.20 300
15589.38 314
15590.56 330
15591.73 311
15592.91 315
15594.09 311
15595.27 329
15596.45 304
15597.63 313
15598.81 312
15599.99 344
15601.17 307
15602.35 311
15603.53 330
15604.71 327
15605.89 315
15607.07 332
15608.25 329
15609.43 315
15610.61 326
15611.79 345
15612.97 327
15614.15 354
15615.33 348
15616.51 359
15617.69 347
15618.88 377
15620.06 350
15621.24 368
15622.42 330
15623.60 375
15624.78 335
15625.96 370
15627.14 360
15628.32 374
15629.50 368
15630.68 373
15631.86 374
15633.05 371
15634.23 346
15635.41 351
15636.59 374
15637.77 371
15638.95 376
15640.13 397
15641.31 391
15642.50 390
15643.68 396
15644.86 399
15646.04 392
15647.22 381
15648.40 419
15649.58 400
15650.77 398
15651.95 395
15653.13 380
15654.31 390
15655.49 372
15656.68 393
15657.86 388
15659.04 384
15660.22 376
15661.40 399
15662.59 399
15663.77 384
15664.95 377
15666.13 401
15667.32 376
15668.50 380
15669.68 416
15670.86 416
15672.05 372
15673.23 368
15674.41 363
15675.59 390
15676.78 340
15677.96 360
15679.14 367
15680.32 382
15681.51 379
15682.69 360
15683.87 345
15685.06 334
15686.24 354
15687.42 340
15688.61 359
15689.79 350
15690.97 349
15692.16 366
15693.34 342
15694.52 363
15695.71 353
15696.89 345
15698.07 353
15699.26 358
15700.44 367
15701.62 359
15702.81 359
15703.99 355
15705.17 368
15706.36 386
15707.54 393
15708.73 344
15709.91 395
15711.09 390
15712.28 373
15713.46 362
15714.65 389
15715.83 405
15717.02 402
15718.20 369
15719.38 374
15720.57 339
15721.75 369
15722.94 388
15724.12 390
15725.31 372
15726.49 384
15727.68 385
15728.86 405
15730.04 392
15731.23 387
15732.41 415
15733.60 395
15734.78 390
15735.97 369
15737.15 402
15738.34 398
15739.52 403
15740.71 401
15741.89 439
15743.08 370
15744.27 400
15745.45 415
15746.64 388
15747.82 398
15749.01 419
15750.19 428
15751.38 425
15752.56 399
15753.75 411
15754.93 438
15756.12 425
15757.31 427
15758.49 407
15759.68 446
15760.86 453
15762.05 417
15763.24 437
15764.42 423
15765.61 412
15766.79 404
15767.98 409
15769.17 393
15770.35 398
15771.54 396
15772.72 406
15773.91 391
15775.10 384
15776.28 358
15777.47 369
15778.66 377
15779.84 395
15781.03 366
15782.22 379
15783.40 359
15784.59 363
15785.78 391
15786.96 373
15788.15 386
15789.34 356
15790.53 354
15791.71 341
15792.90 368
15794.09 350
15795.27 368
15796.46 357
15797.65 323
15798.84 335
15800.02 339
15801.21 311
15802.40 337
15803.59 370
15804.77 331
15805.96 359
15807.15 341
15808.34 334
15809.52 324
15810.71 356
15811.90 332
15813.09 329
15814.28 324
15815.46 329
15816.65 332
15817.84 351
15819.03 357
15820.22 297
15821.40 340
15822.59 342
15823.78 310
15824.97 326
15826.16 360
15827.35 327
15828.53 338
15829.72 306
15830.91 330
15832.10 313
15833.29 339
15834.48 346
15835.67 327
15836.85 331
15838.04 315
15839.23 352
15840.42 342
15841.61 305
15842.80 302
15843.99 326
15845.18 339
15846.37 341
15847.55 325
15848.74 292
15849.93 315
15851.12 300
15852.31 310
15853.50 315
15854.69 322
15855.88 312
15857.07 343
15858.26 317
15859.45 311
15860.64 335
15861.83 341
15863.02 341
15864.21 347
15865.40 325
15866.59 330
15867.78 343
15868.97 344
15870.16 338
15871.35 349
15872.54 373
15873.73 374
15874.92 344
15876.11 333
15877.30 345
15878.49 336
15879.68 352
15880.87 351
15882.06 360
15883.25 358
15884.44 341
15885.63 357
15886.82 356
15888.01 349
15889.20 367
15890.39 375
15891.59 351
15892.78 374
15893.97 361
15895.16 377
15896.35 368
15897.54 372
15898.73 363
15899.92 348
15901.11 376
15902.30 361
15903.50 365
15904.69 379
15905.88 371
15907.07 377
15908.26 380
15909.45 383
15910.64 399
15911.84 375
15913.03 388
15914.22 387
15915.41 409
15916.60 383
15917.79 398
15918.99 374
15920.18 394
15921.37 388
15922.56 372
15923.75 419
15924.95 409
15926.14 422
15927.33 423
15928.52 421
15929.71 407
15930.91 426
15932.10 424
15933.29 421
15934.48 444
15935.68 430
15936.87 445
15938.06 403
15939.25 399
15940.45 400
15941.64 399
15942.83 395
15944.03 366
15945.22 347
15946.41 360
15947.60 373
15948.80 369
15949.99 328
15951.18 319
15952.38 323
15953.57 334
15954.76 317
15955.96 299
15957.15 309
15958.34 311
15959.54 315
15960.73 297
15961.92 288
15963.12 280
15964.31 261
15965.50 282
15966.70 263
15967.89 259
15969.08 273
15970.28 271
15971.47 259
15972.67 249
15973.86 249
15975.05 279
15976.25 270
15977.44 247
15978.64 264
15979.83 256
15981.02 238
15982.22 274
15983.41 267
15984.61 260
15985.80 245
15987.00 261
15988.19 256
15989.38 241
15990.58 241
15991.77 240
15992.97 240
15994.16 220
15995.36 235
15996.55 235
15997.75 246
15998.94 255
16000.14 245
16001.33 237
16002.53 263
16003.72 238
16004.92 254
16006.11 257
16007.31 274
16008.50 278
16009.70 246
16010.89 248
16012.09 256
16013.28 257
16014.48 253
16015.67 260
16016.87 263
16018.07 243
16019.26 249
16020.46 234
16021.65 256
16022.85 251
16024.04 260
16025.24 246
16026.44 225
16027.63 236
16028.83 244
16030.02 242
16031.22 232
16032.42 236
16033.61 241
16034.81 233
16036.00 230
16037.20 253
16038.40 231
16039.59 228
16040.79 217
16041.99 248
16043.18 249
16044.38 264
16045.58 233
16046.77 228
16047.97 235
16049.17 220
16050.36 229
16051.56 250
16052.76 221
16053.95 225
16055.15 239
16056.35 246
16057.54 206
16058.74 228
16059.94 219
16061.14 237
16062.33 229
16063.53 218
16064.73 222
16065.92 215
16067.12 241
16068.32 222
16069.52 215
16070.71 206
16071.91 209
16073.11 226
16074.31 200
16075.50 214
16076.70 227
16077.90 208
16079.10 208
16080.30 210
16081.49 206
16082.69 222
16083.89 198
16085.09 210
16086.29 198
16087.48 202
16088.68 221
16089.88 207
16091.08 202
16092.28 219
16093.48 210
16094.67 196
16095.87 204
16097.07 213
16098.27 213
16099.47 220
16100.67 183
16101.87 190
16103.06 190
16104.26 215
16105.46 205
16106.66 193
16107.86 178
16109.06 196
16110.26 220
16111.46 214
16112.66 195
16113.86 195
16115.05 199
16116.25 212
16117.45 213
16118.65 188
16119.85 191
16121.05 193
16122.25 185
16123.45 199
16124.65 206
16125.85 206
16127.05 198
16128.25 207
16129.45 200
16130.65 191
16131.85 212
16133.05 213
16134.25 207
16135.45 194
16136.65 183
16137.85 186
16139.05 201
16140.25 192
16141.45 199
16142.65 197
16143.85 193
16145.05 205
16146.25 205
16147.45 189
16148.65 196
16149.85 208
16151.05 195
16152.25 191
16153.45 188
16154.65 181
16155.85 200
16157.05 199
16158.25 172
16159.46 177
16160.66 203
16161.86 195
16163.06 182
16164.26 219
16165.46 213
16166.66 193
16167.86 190
16169.06 197
16170.27 189
16171.47 179
16172.67 184
16173.87 194
16175.07 198
16176.27 197
16177.47 193
16178.67 200
16179.88 194
16181.08 199
16182.28 186
16183.48 181
16184.68 225
16185.89 198
16187.09 175
16188.29 204
16189.49 202
16190.69 192
16191.90 183
16193.10 203
16194.30 187
16195.50 188
16196.70 187
16197.91 193
16199.11 180
16200.31 188
16201.51 193
16202.72 193
16203.92 209
16205.12 187
16206.32 209
16207.53 226
16208.73 218
16209.93 191
16211.13 196
16212.34 200
16213.54 188
16214.74 231
16215.95 191
16217.15 190
16218.35 223
16219.55 213
16220.76 205
16221.96 203
16223.16 203
16224.37 201
16225.57 215
16226.77 186
16227.98 199
16229.18 204
16230.38 212
16231.59 209
16232.79 220
16233.99 172
16235.20 192
16236.40 200
16237.61 216
16238.81 192
16240.01 216
16241.22 200
16242.42 215
16243.63 210
16244.83 210
16246.03 215
16247.24 219
16248.44 203
16249.65 206
16250.85 214
16252.05 206
16253.26 206
16254.46 206
16255.67 212
16256.87 186
16258.08 203
16259.28 211
16260.49 210
16261.69 228
16262.89 212
16264.10 210
16265.30 205
16266.51 212
16267.71 208
16268.92 195
16270.12 209
16271.33 211
16272.53 226
16273.74 224
16274.94 187
16276.15 215
16277.35 215
16278.56 244
16279.77 205
16280.97 201
16282.18 197
16283.38 209
16284.59 200
16285.79 196
16287.00 204
16288.20 202
16289.41 191
16290.61 215
16291.82 207
16293.03 203
16294.23 205
16295.44 208
16296.64 205
16297.85 198
16299.06 185
16300.26 202
16301.47 202
16302.67 199
16303.88 199
16305.09 209
16306.29 216
16307.50 204
16308.71 211
16309.91 212
16311.12 199
16312.33 200
16313.53 199
16314.74 202
16315.95 206
16317.15 201
16318.36 198
16319.57 222
16320.77 187
16321.98 197
16323.19 193
16324.39 214
16325.60 205
16326.81 186
16328.01 200
16329.22 182
16330.43 185
16331.64 210
16332.84 189
16334.05 183
16335.26 192
16336.47 185
16337.67 206
16338.88 195
16340.09 187
16341.30 185
16342.50 200
16343.71 185
16344.92 179
16346.13 184
16347.33 180
16348.54 182
16349.75 169
16350.96 201
16352.17 192
16353.37 179
16354.58 194
16355.79 194
16357.00 192
16358.21 185
16359.41 185
16360.62 179
16361.83 166
16363.04 195
16364.25 173
16365.46 176
16366.67 170
16367.87 174
16369.08 196
16370.29 211
16371.50 183
16372.71 177
16373.92 197
16375.13 181
16376.34 179
16377.54 185
16378.75 173
16379.96 172
16381.17 217
16382.38 194
16383.59 172
16384.80 163
16386.01 185
16387.22 202
16388.43 203
16389.64 182
16390.85 179
16392.05 165
16393.26 170
16394.47 201
16395.68 195
16396.89 176
16398.10 187
16399.31 198
16400.52 186
16401.73 163
16402.94 197
16404.15 188
16405.36 189
16406.57 191
16407.78 191
16408.99 199
16410.20 191
16411.41 177
16412.62 178
16413.83 176
16415.04 182
16416.25 204
16417.46 190
16418.67 176
16419.88 184
16421.10 198
16422.31 180
16423.52 185
16424.73 191
16425.94 193
16427.15 187
16428.36 201
16429.57 196
16430.78 168
16431.99 180
16433.20 181
16434.41 173
16435.63 190
16436.84 193
16438.05 194
16439.26 200
16440.47 193
16441.68 181
16442.89 152
16444.10 174
16445.32 212
16446.53 189
16447.74 174
16448.95 185
16450.16 172
16451.37 199
16452.59 183
16453.80 196
16455.01 165
16456.22 165
16457.43 183
16458.64 178
16459.86 178
16461.07 164
16462.28 199
16463.49 219
16464.70 194
16465.92 194
16467.13 178
16468.34 177
16469.55 196
16470.77 177
16471.98 191
16473.19 185
16474.40 193
16475.62 187
16476.83 173
16478.04 199
16479.25 211
16480.47 200
16481.68 200
16482.89 186
16484.11 164
16485.32 182
16486.53 178
16487.74 208
16488.96 177
16490.17 198
16491.38 177
16492.60 191
16493.81 172
16495.02 205
16496.24 188
16497.45 169
16498.66 187
16499.88 204
16501.09 196
16502.30 204
16503.52 196
16504.73 182
16505.94 213
16507.16 208
16508.37 203
16509.59 170
16510.80 192
16512.01 199
16513.23 206
16514.44 186
16515.66 193
16516.87 214
16518.08 199
16519.30 191
16520.51 193
16521.73 188
16522.94 192
16524.16 186
16525.37 208
16526.58 217
16527.80 201
16529.01 181
16530.23 183
16531.44 215
16532.66 196
16533.87 184
16535.09 221
16536.30 225
16537.52 195
16538.73 184
16539.95 197
16541.16 204
16542.38 202
16543.59 218
16544.81 208
16546.02 214
16547.24 188
16548.45 211
16549.67 238
16550.88 226
16552.10 238
16553.31 245
16554.53 242
16555.74 220
16556.96 232
16558.18 220
16559.39 219
16560.61 215
16561.82 202
16563.04 216
16564.25 204
16565.47 227
16566.69 211
16567.90 218
16569.12 206
16570.33 199
16571.55 221
16572.77 216
16573.98 216
16575.20 225
16576.41 230
16577.63 224
16578.85 212
16580.06 229
16581.28 231
16582.50 224
16583.71 224
16584.93 204
16586.15 228
16587.36 235
16588.58 222
16589.80 217
16591.01 234
16592.23 213
16593.45 202
16594.66 227
16595.88 206
16597.10 211
16598.32 200
16599.53 232
16600.75 191
16601.97 188
16603.18 195
16604.40 184
16605.62 192
16606.84 175
16608.05 182
16609.27 188
16610.49 192
16611.71 186
16612.92 196
16614.14 165
16615.36 179
16616.58 208
16617.79 210
16619.01 188
16620.23 189
16621.45 163
16622.67 192
16623.88 173
16625.10 195
16626.32 178
16627.54 167
16628.76 178
16629.97 184
16631.19 180
16632.41 181
16633.63 176
16634.85 191
16636.07 178
16637.29 159
16638.50 194
16639.72 169
16640.94 180
16642.16 163
16643.38 180
16644.60 175
16645.82 189
16647.03 185
16648.25 162
16649.47 191
16650.69 149
16651.91 170
16653.13 182
16654.35 179
16655.57 154
16656.79 180
16658.01 178
16659.23 179
16660.45 176
16661.66 187
16662.88 165
16664.10 173
16665.32 169
16666.54 178
16667.76 176
16668.98 154
16670.20 169
16671.42 172
16672.64 172
16673.86 159
16675.08 167
16676.30 178
16677.52 162
16678.74 174
16679.96 190
16681.18 181
16682.40 186
16683.62 188
16684.84 168
16686.06 201
16687.28 182
16688.50 167
16689.72 152
16690.94 168
16692.16 151
16693.39 186
16694.61 169
16695.83 181
16697.05 167
16698.27 180
16699.49 179
16700.71 160
16701.93 177
16703.15 165
16704.37 173
16705.59 169
16706.81 178
16708.04 191
16709.26 181
16710.48 142
16711.70 184
16712.92 183
16714.14 164
16715.36 147
16716.58 166
16717.81 171
16719.03 180
16720.25 157
16721.47 181
16722.69 145
16723.91 153
16725.14 166
16726.36 161
16727.58 156
16728.80 160
16730.02 162
16731.24 166
16732.47 172
16733.69 168
16734.91 158
16736.13 164
16737.36 153
16738.58 164
16739.80 167
16741.02 171
16742.24 168
16743.47 138
16744.69 169
16745.91 168
16747.13 148
16748.36 151
16749.58 146
16750.80 175
16752.02 176
16753.25 167
16754.47 163
16755.69 166
16756.92 165
16758.14 151
16759.36 160
16760.59 174
16761.81 149
16763.03 168
16764.25 137
16765.48 144
16766.70 149
16767.92 159
16769.15 159
16770.37 159
16771.59 157
16772.82 156
16774.04 137
16775.27 159
16776.49 142
16777.71 149
16778.94 173
16780.16 155
16781.38 165
16782.61 156
16783.83 164
16785.06 183
16786.28 180
16787.50 169
16788.73 141
16789.95 140
16791.18 173
16792.40 177
16793.62 153
16794.85 189
16796.07 180
16797.30 160
16798.52 148
16799.75 177
16800.97 155
16802.19 154
16803.42 165
16804.64 171
16805.87 172
16807.09 154
16808.32 169
16809.54 170
16810.77 163
16811.99 178
16813.22 172
16814.44 144
16815.67 159
16816.89 136
16818.12 168
16819.34 163
16820.57 163
16821.79 169
16823.02 145
16824.24 185
16825.47 156
16826.70 153
16827.92 142
16829.15 159
16830.37 143
16831.60 177
16832.82 172
16834.05 172
16835.27 152
16836.50 176
16837.73 150
16838.95 150
16840.18 165
16841.40 173
16842.63 183
16843.86 163
16845.08 176
16846.31 163
16847.53 183
16848.76 175
16849.99 175
16851.21 174
16852.44 187
16853.67 159
16854.89 158
16856.12 170
16857.35 157
16858.57 174
16859.80 179
16861.03 183
16862.25 178
16863.48 155
16864.71 186
16865.93 175
16867.16 189
16868.39 185
16869.61 178
16870.84 181
16872.07 157
16873.30 187
16874.52 192
16875.75 191
16876.98 195
16878.20 192
16879.43 199
16880.66 180
16881.89 209
16883.11 201
16884.34 222
16885.57 211
16886.80 193
16888.02 197
16889.25 196
16890.48 186
16891.71 190
16892.94 211
16894.16 206
16895.39 200
16896.62 188
16897.85 181
16899.08 182
16900.30 195
16901.53 179
16902.76 204
16903.99 178
16905.22 195
16906.45 182
16907.67 194
16908.90 174
16910.13 188
16911.36 195
16912.59 193
16913.82 178
16915.04 189
16916.27 187
16917.50 179
16918.73 170
16919.96 182
16921.19 175
16922.42 158
16923.65 191
16924.88 179
16926.10 186
16927.33 174
16928.56 187
16929.79 192
16931.02 180
16932.25 185
16933.48 203
16934.71 190
16935.94 179
16937.17 185
16938.40 171
16939.63 191
16940.86 189
16942.09 181
16943.32 185
16944.55 174
16945.78 164
16947.01 188
16948.24 184
16949.47 199
16950.70 187
16951.93 205
16953.16 163
16954.39 176
16955.62 192
16956.85 209
16958.08 198
16959.31 184
16960.54 201
16961.77 186
16963.00 166
16964.23 175
16965.46 184
16966.69 187
16967.92 184
16969.15 185
16970.38 185
16971.61 180
16972.84 166
16974.07 188
16975.30 190
16976.54 189
16977.77 167
16979.00 164
16980.23 169
16981.46 161
16982.69 155
16983.92 188
16985.15 177
16986.38 169
16987.62 171
16988.85 184
16990.08 165
16991.31 148
16992.54 169
16993.77 195
16995.00 188
16996.24 167
16997.47 193
16998.70 179
16999.93 179
17001.16 154
17002.39 169
17003.63 153
17004.86 154
17006.09 169
17007.32 165
17008.55 151
17009.79 137
17011.02 186
17012.25 188
17013.48 147
17014.72 152
17015.95 156
17017.18 161
17018.41 149
17019.64 155
17020.88 161
17022.11 174
17023.34 161
17024.58 167
17025.81 163
17027.04 146
17028.27 165
17029.51 154
17030.74 152
17031.97 149
17033.21 168
17034.44 175
17035.67 171
17036.90 157
17038.14 139
17039.37 158
17040.60 175
17041.84 148
17043.07 148
17044.30 161
17045.54 154
17046.77 159
17048.00 152
17049.24 155
17050.47 165
17051.70 166
17052.94 153
17054.17 153
17055.41 160
17056.64 170
17057.87 151
17059.11 149
17060.34 137
17061.58 169
17062.81 157
17064.04 134
17065.28 157
17066.51 167
17067.75 154
17068.98 154
17070.21 146
17071.45 145
17072.68 149
17073.92 137
17075.15 151
17076.39 151
17077.62 155
17078.86 152
17080.09 148
17081.33 155
17082.56 158
17083.80 155
17085.03 164
17086.26 146
17087.50 136
17088.73 148
17089.97 161
17091.20 134
17092.44 134
17093.68 155
17094.91 147
17096.15 144
17097.38 144
17098.62 160
17099.85 154
17101.09 141
17102.32 146
17103.56 156
17104.79 155
17106.03 159
17107.26 157
17108.50 142
17109.74 146
17110.97 146
17112.21 160
17113.44 156
17114.68 143
17115.92 144
17117.15 161
17118.39 155
17119.62 160
17120.86 145
17122.10 161
17123.33 168
17124.57 157
17125.80 154
17127.04 142
17128.28 152
17129.51 155
17130.75 135
17131.99 148
17133.22 151
17134.46 148
17135.70 157
17136.93 160
17138.17 155
17139.41 162
17140.64 148
17141.88 136
17143.12 147
17144.35 140
17145.59 138
17146.83 136
17148.07 122
17149.30 129
17150.54 139
17151.78 146
17153.02 133
17154.25 141
17155.49 147
17156.73 161
17157.96 147
17159.20 141
17160.44 149
17161.68 143
17162.92 119
17164.15 142
17165.39 145
17166.63 156
17167.87 151
17169.10 135
17170.34 131
17171.58 141
17172.82 142
17174.06 153
17175.29 150
17176.53 136
17177.77 152
17179.01 145
17180.25 141
17181.49 137
17182.72 150
17183.96 136
17185.20 163
17186.44 149
17187.68 122
17188.92 138
17190.15 129
17191.39 150
17192.63 138
17193.87 139
17195.11 136
17196.35 133
17197.59 126
17198.83 125
17200.07 144
17201.30 155
17202.54 124
17203.78 143
17205.02 145
17206.26 153
17207.50 140
17208.74 156
17209.98 152
17211.22 145
17212.46 150
17213.70 141
17214.94 132
17216.18 145
17217.42 146
17218.66 158
17219.90 146
17221.14 122
17222.38 133
17223.62 131
17224.86 142
17226.10 157
17227.34 116
17228.58 133
17229.82 135
17231.06 120
17232.30 117
17233.54 133
17234.78 124
17236.02 143
17237.26 137
17238.50 136
17239.74 119
17240.98 114
17242.22 128
17243.46 138
17244.70 126
17245.94 116
17247.18 124
17248.42 126
17249.66 134
17250.90 127
17252.14 139
17253.39 142
17254.63 156
17255.87 132
17257.11 134
17258.35 139
17259.59 158
17260.83 123
17262.07 136
17263.31 175
17264.56 145
17265.80 137
17267.04 121
17268.28 146
17269.52 144
17270.76 119
17272.00 137
17273.25 129
17274.49 131
17275.73 134
17276.97 127
17278.21 149
17279.45 138
17280.70 124
17281.94 121
17283.18 138
17284.42 146
17285.66 141
17286.91 146
17288.15 133
17289.39 129
17290.63 137
17291.88 164
17293.12 128
17294.36 124
17295.60 139
17296.85 144
17298.09 118
17299.33 128
17300.57 144
17301.82 136
17303.06 142
17304.30 132
17305.54 133
17306.79 126
17308.03 150
17309.27 137
17310.52 121
17311.76 137
17313.00 129
17314.25 144
17315.49 131
17316.73 133
17317.97 139
17319.22 158
17320.46 130
17321.71 129
17322.95 125
17324.19 115
17325.44 126
17326.68 139
17327.92 139
17329.17 141
17330.41 132
17331.65 133
17332.90 135
17334.14 124
17335.39 121
17336.63 136
17337.87 132
17339.12 136
17340.36 134
17341.61 135
17342.85 145
17344.09 139
17345.34 184
17346.58 158
17347.83 146
17349.07 131
17350.32 160
17351.56 141
17352.80 148
17354.05 134
17355.29 134
17356.54 140
17357.78 141
17359.03 141
17360.27 129
17361.52 152
17362.76 142
17364.01 147
17365.25 124
17366.50 132
17367.74 139
17368.99 148
17370.23 142
17371.48 149
17372.72 136
17373.97 124
17375.21 149
17376.46 123
17377.70 132
17378.95 128
17380.19 136
17381.44 139
17382.69 136
17383.93 131
17385.18 137
17386.42 130
17387.67 133
17388.91 148
17390.16 141
17391.41 136
17392.65 134
17393.90 152
17395.14 129
17396.39 142
17397.64 144
17398.88 166
17400.13 159
17401.37 153
17402.62 143
17403.87 141
17405.11 133
17406.36 142
17407.61 153
17408.85 159
17410.10 149
17411.35 148
17412.59 141
17413.84 137
17415.09 120
17416.33 126
17417.58 133
17418.83 137
17420.07 146
17421.32 142
17422.57 122
17423.82 116
17425.06 149
17426.31 141
17427.56 139
17428.80 142
17430.05 130
17431.30 142
17432.55 148
17433.79 157
17435.04 147
17436.29 160
17437.54 146
17438.78 150
17440.03 133
17441.28 144
17442.53 149
17443.77 161
17445.02 143
17446.27 172
17447.52 178
17448.77 155
17450.01 153
17451.26 165
17452.51 144
17453.76 156
17455.01 152
17456.25 151
17457.50 145
17458.75 130
17460.00 145
17461.25 157
17462.50 148
17463.74 153
17464.99 146
17466.24 154
17467.49 141
17468.74 161
17469.99 143
17471.24 165
17472.49 144
17473.73 158
17474.98 154
17476.23 157
17477.48 152
17478.73 163
17479.98 151
17481.23 171
17482.48 152
17483.73 142
17484.98 160
17486.23 153
17487.47 140
17488.72 159
17489.97 156
17491.22 156
17492.47 144
17493.72 164
17494.97 168
17496.22 149
17497.47 142
17498.72 145
17499.97 151
17501.22 145
17502.47 170
17503.72 148
17504.97 149
17506.22 164
17507.47 170
17508.72 185
17509.97 149
17511.22 178
17512.47 155
17513.72 166
17514.97 175
17516.22 168
17517.47 166
17518.72 162
17519.97 168
17521.22 165
17522.47 174
17523.72 188
17524.98 189
17526.23 160
17527.48 153
17528.73 135
17529.98 169
17531.23 167
17532.48 157
17533.73 135
17534.98 172
17536.23 197
17537.48 196
17538.74 183
17539.99 176
17541.24 178
17542.49 176
17543.74 175
17544.99 184
17546.24 137
17547.50 166
17548.75 184
17550.00 202
17551.25 183
17552.50 181
17553.75 181
17555.01 173
17556.26 176
17557.51 179
17558.76 165
17560.01 189
17561.26 203
17562.52 185
17563.77 164
17565.02 178
17566.27 176
17567.53 193
17568.78 179
17570.03 153
17571.28 167
17572.53 192
17573.79 188
17575.04 181
17576.29 193
17577.54 173
17578.80 186
17580.05 178
17581.30 175
17582.56 209
17583.81 182
17585.06 175
17586.31 186
17587.57 171
17588.82 176
17590.07 182
17591.33 168
17592.58 175
17593.83 174
17595.08 180
17596.34 211
17597.59 186
17598.84 205
17600.10 195
17601.35 206
17602.61 207
17603.86 199
17605.11 191
17606.37 180
17607.62 179
17608.87 203
17610.13 202
17611.38 193
17612.63 220
17613.89 195
17615.14 187
17616.40 193
17617.65 214
17618.90 198
17620.16 206
17621.41 190
17622.67 206
17623.92 209
17625.17 209
17626.43 207
17627.68 190
17628.94 219
17630.19 187
17631.45 179
17632.70 195
17633.96 196
17635.21 184
17636.47 195
17637.72 204
17638.97 218
17640.23 187
17641.48 188
17642.74 196
17643.99 169
17645.25 190
17646.50 186
17647.76 192
17649.01 186
17650.27 172
17651.52 192
17652.78 183
17654.04 162
17655.29 171
17656.55 183
17657.80 180
17659.06 181
17660.31 175
17661.57 170
17662.82 178
17664.08 170
17665.33 193
17666.59 165
17667.85 173
17669.10 167
17670.36 167
17671.61 171
17672.87 143
17674.13 182
17675.38 184
17676.64 198
17677.89 166
17679.15 145
17680.41 169
17681.66 171
17682.92 168
17684.18 165
17685.43 175
17686.69 144
17687.95 151
17689.20 154
17690.46 171
17691.71 158
17692.97 164
17694.23 151
17695.49 165
17696.74 169
17698.00 158
17699.26 172
17700.51 158
17701.77 162
17703.03 156
17704.28 147
17705.54 141
17706.80 145
17708.06 152
17709.31 167
17710.57 151
17711.83 143
17713.08 154
17714.34 160
17715.60 143
17716.86 168
17718.11 160
17719.37 145
17720.63 139
17721.89 155
17723.15 146
17724.40 143
17725.66 132
17726.92 134
17728.18 156
17729.43 135
17730.69 149
17731.95 137
17733.21 141
17734.47 155
17735.73 150
17736.98 137
17738.24 143
17739.50 149
17740.76 129
17742.02 137
17743.28 146
17744.53 154
17745.79 131
17747.05 155
17748.31 125
17749.57 142
17750.83 137
17752.09 151
17753.34 137
17754.60 128
17755.86 125
17757.12 137
17758.38 132
17759.64 146
17760.90 154
17762.16 149
17763.42 132
17764.68 139
17765.94 147
17767.19 124
17768.45 141
17769.71 134
17770.97 142
17772.23 137
17773.49 156
17774.75 138
17776.01 140
17777.27 139
17778.53 130
17779.79 138
17781.05 114
17782.31 133
17783.57 136
17784.83 146
17786.09 137
17787.35 129
17788.61 134
17789.87 144
17791.13 129
17792.39 130
17793.65 150
17794.91 145
17796.17 136
17797.43 154
17798.69 139
17799.95 133
17801.21 153
17802.47 154
17803.73 144
17805.00 114
17806.26 151
17807.52 146
17808.78 140
17810.04 132
17811.30 132
17812.56 133
17813.82 133
17815.08 117
17816.34 127
17817.60 137
17818.87 126
17820.13 136
17821.39 146
17822.65 122
17823.91 117
17825.17 128
17826.43 130
17827.69 134
17828.96 124
17830.22 113
17831.48 125
17832.74 139
17834.00 105
17835.26 118
17836.53 138
17837.79 126
17839.05 132
17840.31 147
17841.57 136
17842.84 114
17844.10 135
17845.36 124
17846.62 126
17847.88 125
17849.15 138
17850.41 131
17851.67 108
17852.93 119
17854.20 129
17855.46 115
17856.72 125
17857.98 124
17859.25 118
17860.51 121
17861.77 122
17863.03 111
17864.30 119
17865.56 131
17866.82 110
17868.09 136
17869.35 135
17870.61 110
17871.87 142
17873.14 125
17874.40 109
17875.66 119
17876.93 122
17878.19 146
17879.45 112
17880.72 123
17881.98 121
17883.24 135
17884.51 122
17885.77 133
17887.03 125
17888.30 124
17889.56 136
17890.83 113
17892.09 126
17893.35 114
17894.62 113
17895.88 138
17897.14 109
17898.41 117
17899.67 112
17900.94 139
17902.20 115
17903.46 125
17904.73 111
17905.99 113
17907.26 124
17908.52 118
17909.79 112
17911.05 106
17912.32 117
17913.58 120
17914.84 130
17916.11 113
17917.37 110
17918.64 114
17919.90 117
17921.17 132
17922.43 123
17923.70 128
17924.96 135
17926.23 120
17927.49 115
17928.76 123
17930.02 139
17931.29 114
17932.55 115
17933.82 118
17935.08 128
17936.35 133
17937.61 118
17938.88 129
17940.14 119
17941.41 138
17942.68 125
17943.94 130
17945.21 120
17946.47 111
17947.74 126
17949.00 125
17950.27 135
17951.54 134
17952.80 128
17954.07 125
17955.33 143
17956.60 126
17957.87 136
17959.13 109
17960.40 139
17961.66 129
17962.93 121
17964.20 122
17965.46 121
17966.73 115
17968.00 131
17969.26 134
17970.53 139
17971.80 136
17973.06 121
17974.33 134
17975.60 140
17976.86 138
17978.13 116
17979.40 140
17980.66 114
17981.93 133
17983.20 107
17984.46 132
17985.73 126
17987.00 127
17988.26 116
17989.53 107
17990.80 123
17992.07 145
17993.33 128
17994.60 127
17995.87 121
17997.14 112
17998.40 134
17999.67 107
18000.94 128
18002.21 110
18003.47 125
18004.74 133
18006.01 125
18007.28 115
18008.55 125
18009.81 125
18011.08 124
18012.35 130
18013.62 113
18014.89 117
18016.15 130
18017.42 129
18018.69 122
18019.96 132
18021.23 115
18022.49 129
18023.76 121
18025.03 111
18026.30 117
18027.57 110
18028.84 120
18030.11 120
18031.37 154
18032.64 143
18033.91 116
18035.18 124
18036.45 136
18037.72 115
18038.99 135
18040.26 126
18041.53 124
18042.79 119
18044.06 127
18045.33 113
18046.60 126
18047.87 131
18049.14 130
18050.41 130
18051.68 133
18052.95 133
18054.22 119
18055.49 143
18056.76 120
18058.03 124
18059.30 131
18060.57 113
18061.84 128
18063.11 135
18064.38 139
18065.65 134
18066.92 142
18068.19 110
18069.46 151
18070.73 130
18072.00 119
18073.27 104
18074.54 132
18075.81 126
18077.08 156
18078.35 100
18079.62 140
18080.89 132
18082.16 139
18083.43 135
18084.70 139
18085.97 135
18087.24 109
18088.51 133
18089.78 131
18091.05 130
18092.32 134
18093.59 140
18094.87 140
18096.14 128
18097.41 125
18098.68 134
18099.95 124
18101.22 142
18102.49 128
18103.76 124
18105.03 143
18106.31 125
18107.58 145
18108.85 115
18110.12 125
18111.39 132
18112.66 107
18113.93 113
18115.21 144
18116.48 117
18117.75 147
18119.02 123
18120.29 127
18121.56 137
18122.84 133
18124.11 147
18125.38 118
18126.65 125
18127.92 124
18129.20 128
18130.47 130
18131.74 130
18133.01 117
18134.29 99
18135.56 119
18136.83 114
18138.10 110
18139.38 114
18140.65 134
18141.92 131
18143.19 131
18144.47 114
18145.74 131
18147.01 131
18148.28 122
18149.56 121
18150.83 132
18152.10 127
18153.38 140
18154.65 133
18155.92 130
18157.19 105
18158.47 126
18159.74 135
18161.01 125
18162.29 122
18163.56 111
18164.83 127
18166.11 122
18167.38 128
18168.65 102
18169.93 120
18171.20 145
18172.48 141
18173.75 119
18175.02 114
18176.30 126
18177.57 127
18178.84 122
18180.12 114
18181.39 125
18182.67 137
18183.94 131
18185.21 125
18186.49 117
18187.76 116
18189.04 143
18190.31 120
18191.59 127
18192.86 107
18194.13 128
18195.41 118
18196.68 127
18197.96 118
18199.23 111
18200.51 127
18201.78 126
18203.06 126
18204.33 108
18205.61 116
18206.88 123
18208.16 125
18209.43 114
18210.71 125
18211.98 103
18213.26 128
18214.53 122
18215.81 114
18217.08 121
18218.36 109
18219.63 126
18220.91 116
18222.18 113
18223.46 125
18224.73 128
18226.01 124
18227.28 136
18228.56 110
18229.84 126
18231.11 111
18232.39 129
18233.66 112
18234.94 104
18236.21 111
18237.49 116
18238.77 110
18240.04 125
18241.32 120
18242.59 129
18243.87 125
18245.15 108
18246.42 131
18247.70 118
18248.98 136
18250.25 117
18251.53 134
18252.81 118
18254.08 122
18255.36 119
18256.63 123
18257.91 127
18259.19 118
18260.46 136
18261.74 129
18263.02 117
18264.30 114
18265.57 126
18266.85 135
18268.13 154
18269.40 112
18270.68 137
18271.96 124
18273.23 146
18274.51 115
18275.79 110
18277.07 113
18278.34 130
18279.62 120
18280.90 123
18282.18 131
18283.45 120
18284.73 110
18286.01 120
18287.29 121
18288.56 120
18289.84 125
18291.12 123
18292.40 115
18293.68 121
18294.95 125
18296.23 132
18297.51 112
18298.79 126
18300.07 112
18301.34 129
18302.62 117
18303.90 123
18305.18 115
18306.46 126
18307.74 109
18309.01 131
18310.29 99
18311.57 115
18312.85 108
18314.13 109
18315.41 118
18316.69 115
18317.96 113
18319.24 126
18320.52 122
18321.80 121
18323.08 125
18324.36 120
18325.64 122
18326.92 129
18328.20 117
18329.47 124
18330.75 126
18332.03 123
18333.31 122
18334.59 110
18335.87 114
18337.15 136
18338.43 135
18339.71 125
18340.99 115
18342.27 120
18343.55 148
18344.83 135
18346.11 124
18347.39 134
18348.67 121
18349.95 133
18351.23 116
18352.51 121
18353.79 122
18355.07 103
18356.35 128
18357.63 134
18358.91 125
18360.19 108
18361.47 134
18362.75 118
18364.03 128
18365.31 114
18366.59 131
18367.87 124
18369.15 137
18370.43 118
18371.71 119
18372.99 128
18374.27 120
18375.55 133
18376.83 138
18378.12 122
18379.40 125
18380.68 137
18381.96 113
18383.24 107
18384.52 95
18385.80 128
18387.08 125
18388.36 135
18389.65 115
18390.93 129
18392.21 135
18393.49 123
18394.77 124
18396.05 132
18397.33 121
18398.62 122
18399.90 126
18401.18 126
18402.46 124
18403.74 121
18405.02 123
18406.31 124
18407.59 123
18408.87 116
18410.15 145
18411.43 111
18412.72 112
18414.00 129
18415.28 121
18416.56 128
18417.84 122
18419.13 124
18420.41 109
18421.69 134
18422.97 119
18424.26 139
18425.54 114
18426.82 116
18428.10 134
18429.39 136
18430.67 122
18431.95 133
18433.23 146
18434.52 120
18435.80 115
18437.08 120
18438.37 119
18439.65 129
18440.93 116
18442.22 121
18443.50 113
18444.78 105
18446.06 109
18447.35 127
18448.63 127
18449.91 111
18451.20 119
18452.48 127
18453.76 111
18455.05 111
18456.33 110
18457.62 124
18458.90 116
18460.18 127
18461.47 120
18462.75 135
18464.03 112
18465.32 122
18466.60 123
18467.89 132
18469.17 127
18470.45 123
18471.74 121
18473.02 135
18474.31 130
18475.59 111
18476.88 129
18478.16 115
18479.44 125
18480.73 112
18482.01 125
18483.30 108
18484.58 138
18485.87 122
18487.15 121
18488.44 108
18489.72 120
18491.01 134
18492.29 129
18493.58 112
18494.86 114
18496.15 131
18497.43 132
18498.72 116
18500.00 102
18501.29 114
18502.57 128
18503.86 124
18505.14 108
18506.43 114
18507.71 103
18509.00 120
18510.28 138
18511.57 123
18512.85 118
18514.14 125
18515.42 122
18516.71 120
18518.00 98
18519.28 139
18520.57 122
18521.85 121
18523.14 117
18524.43 117
18525.71 113
18527.00 119
18528.28 109
18529.57 134
18530.86 110
18532.14 121
18533.43 139
18534.71 129
18536.00 117
18537.29 112
18538.57 123
18539.86 140
18541.15 122
18542.43 117
18543.72 125
18545.01 132
18546.29 116
18547.58 119
18548.87 142
18550.15 125
18551.44 121
18552.73 129
18554.01 128
18555.30 128
18556.59 94
18557.88 120
18559.16 128
18560.45 132
18561.74 126
18563.02 119
18564.31 117
18565.60 130
18566.89 135
18568.17 114
18569.46 121
18570.75 107
18572.04 123
18573.32 112
18574.61 95
18575.90 112
18577.19 129
18578.48 119
18579.76 109
18581.05 103
18582.34 123
18583.63 132
18584.92 101
18586.20 119
18587.49 107
18588.78 107
18590.07 126
18591.36 130
18592.64 130
18593.93 126
18595.22 118
18596.51 118
18597.80 90
18599.09 112
18600.38 118
18601.66 150
18602.95 120
18604.24 126
18605.53 143
18606.82 131
18608.11 132
18609.40 130
18610.69 113
18611.98 120
18613.26 116
18614.55 122
18615.84 120
18617.13 124
18618.42 118
18619.71 136
18621.00 126
18622.29 129
18623.58 125
18624.87 111
18626.16 129
18627.45 131
18628.74 125
18630.03 122
18631.32 143
18632.61 129
18633.89 139
18635.18 111
18636.47 115
18637.76 106
18639.05 131
18640.34 125
18641.63 116
18642.92 120
18644.21 124
18645.50 127
18646.79 122
18648.09 111
18649.38 92
18650.67 114
18651.96 139
18653.25 106
18654.54 104
18655.83 125
18657.12 119
18658.41 135
18659.70 101
18660.99 136
18662.28 116
18663.57 119
18664.86 122
18666.15 114
18667.44 118
18668.74 114
18670.03 118
18671.32 126
18672.61 108
18673.90 115
18675.19 116
18676.48 95
18677.77 106
18679.06 127
18680.36 109
18681.65 107
18682.94 106
18684.23 107
18685.52 104
18686.81 118
18688.11 111
18689.40 126
18690.69 112
18691.98 102
18693.27 116
18694.56 124
18695.86 119
18697.15 119
18698.44 99
18699.73 117
18701.02 130
18702.32 121
18703.61 121
18704.90 123
18706.19 125
18707.48 113
18708.78 118
18710.07 108
18711.36 112
18712.65 107
18713.95 115
18715.24 120
18716.53 110
18717.83 102
18719.12 109
18720.41 140
18721.70 115
18723.00 100
18724.29 118
18725.58 136
18726.87 127
18728.17 99
18729.46 117
18730.75 128
18732.05 119
18733.34 119
18734.63 96
18735.93 102
18737.22 113
18738.51 118
18739.81 115
18741.10 111
18742.39 113
18743.69 119
18744.98 145
18746.27 113
18747.57 123
18748.86 122
18750.16 119
18751.45 107
18752.74 113
18754.04 107
18755.33 120
18756.63 109
18757.92 118
18759.21 102
18760.51 111
18761.80 102
18763.10 128
18764.39 124
18765.69 106
18766.98 103
18768.27 112
18769.57 115
18770.86 102
18772.16 118
18773.45 110
18774.75 120
18776.04 108
18777.34 120
18778.63 115
18779.93 120
18781.22 115
18782.52 120
18783.81 107
18785.11 103
18786.40 112
18787.70 117
18788.99 110
18790.29 100
18791.58 116
18792.88 108
18794.17 111
18795.47 125
18796.76 104
18798.06 116
18799.35 110
18800.65 106
18801.94 111
18803.24 125
18804.54 121
18805.83 114
18807.13 112
18808.42 88
18809.72 102
18811.01 118
18812.31 104
18813.61 104
18814.90 112
18816.20 116
18817.49 115
18818.79 103
18820.09 106
18821.38 108
18822.68 110
18823.98 116
18825.27 109
18826.57 105
18827.87 116
18829.16 124
18830.46 114
18831.75 112
18833.05 114
18834.35 95
18835.64 110
18836.94 127
18838.24 113
18839.54 104
18840.83 118
18842.13 112
18843.43 109
18844.72 110
18846.02 114
18847.32 119
18848.61 119
18849.91 115
18851.21 115
18852.51 116
18853.80 108
18855.10 100
18856.40 117
18857.70 105
18858.99 112
18860.29 103
18861.59 113
18862.89 102
18864.18 111
18865.48 97
18866.78 112
18868.08 112
18869.38 104
18870.67 92
18871.97 107
18873.27 105
18874.57 109
18875.87 109
18877.16 114
18878.46 118
18879.76 128
18881.06 116
18882.36 122
18883.66 93
18884.95 107
18886.25 94
18887.55 127
18888.85 138
18890.15 118
18891.45 101
18892.75 123
18894.04 129
18895.34 99
18896.64 100
18897.94 102
18899.24 108
18900.54 94
18901.84 110
18903.14 111
18904.44 106
18905.74 107
18907.03 123
18908.33 118
18909.63 112
18910.93 103
18912.23 100
18913.53 111
18914.83 109
18916.13 110
18917.43 110
18918.73 122
18920.03 116
18921.33 111
18922.63 123
18923.93 123
18925.23 91
18926.53 110
18927.83 113
18929.13 125
18930.43 107
18931.73 113
18933.03 102
18934.33 124
18935.63 125
18936.93 113
18938.23 108
18939.53 113
18940.83 109
18942.13 124
18943.43 98
18944.73 107
18946.03 103
18947.33 113
18948.63 92
18949.93 118
18951.23 112
18952.53 99
18953.84 98
18955.14 98
18956.44 116
18957.74 124
18959.04 113
18960.34 125
18961.64 106
18962.94 93
18964.24 113
18965.54 108
18966.85 101
18968.15 110
18969.45 118
18970.75 113
18972.05 110
18973.35 88
18974.65 102
18975.96 112
18977.26 128
18978.56 106
18979.86 107
18981.16 99
18982.46 100
18983.77 114
18985.07 112
18986.37 111
18987.67 114
18988.97 100
18990.28 95
18991.58 93
18992.88 104
18994.18 93
18995.49 109
18996.79 93
18998.09 100
18999.39 116
19000.69 99
19002.00 113
19003.30 107
19004.60 105
19005.90 106
19007.21 102
19008.51 93
19009.81 108
19011.12 105
19012.42 109
19013.72 113
19015.02 118
19016.33 112
19017.63 124
19018.93 120
19020.24 112
19021.54 103
19022.84 114
19024.15 128
19025.45 118
19026.75 96
19028.06 100
19029.36 98
19030.66 107
19031.97 96
19033.27 112
19034.57 100
19035.88 99
19037.18 111
19038.48 114
19039.79 101
19041.09 100
19042.40 102
19043.70 114
19045.00 103
19046.31 101
19047.61 99
19048.92 100
19050.22 101
19051.52 108
19052.83 90
19054.13 103
19055.44 123
19056.74 118
19058.05 116
19059.35 100
19060.65 107
19061.96 94
19063.26 106
19064.57 98
19065.87 110
19067.18 105
19068.48 122
19069.79 100
19071.09 112
19072.40 114
19073.70 125
19075.01 106
19076.31 112
19077.62 114
19078.92 105
19080.23 105
19081.53 103
19082.84 132
19084.14 91
19085.45 123
19086.75 111
19088.06 109
19089.36 100
19090.67 129
19091.98 111
19093.28 101
19094.59 111
19095.89 91
19097.20 101
19098.50 95
19099.81 112
19101.12 111
19102.42 99
19103.73 112
19105.03 121
19106.34 96
19107.65 104
19108.95 118
19110.26 121
19111.56 119
19112.87 94
19114.18 102
19115.48 111
19116.79 115
19118.10 92
19119.40 95
19120.71 106
19122.02 104
19123.32 118
19124.63 111
19125.94 105
19127.24 101
19128.55 121
19129.86 111
19131.16 106
19132.47 98
19133.78 109
19135.08 132
19136.39 128
19137.70 107
19139.01 104
19140.31 106
19141.62 131
19142.93 119
19144.23 117
19145.54 101
19146.85 113
19148.16 118
19149.46 117
19150.77 108
19152.08 101
19153.39 109
19154.69 110
19156.00 124
19157.31 103
19158.62 111
19159.93 112
19161.23 106
19162.54 114
19163.85 96
19165.16 111
19166.47 114
19167.77 108
19169.08 124
19170.39 106
19171.70 112
19173.01 104
19174.32 104
19175.62 111
19176.93 109
19178.24 103
19179.55 118
19180.86 98
19182.17 95
19183.48 116
19184.78 113
19186.09 116
19187.40 104
19188.71 116
19190.02 110
19191.33 87
19192.64 106
19193.95 117
19195.26 118
19196.56 107
19197.87 116
19199.18 117
19200.49 106
19201.80 104
19203.11 102
19204.42 100
19205.73 106
19207.04 124
19208.35 111
19209.66 107
19210.97 108
19212.28 110
19213.59 112
19214.90 105
19216.21 98
19217.52 100
19218.83 118
19220.14 97
19221.45 105
19222.76 109
19224.07 90
19225.38 113
19226.69 105
19228.00 99
19229.31 92
19230.62 108
19231.93 98
19233.24 119
19234.55 116
19235.86 113
19237.17 101
19238.48 115
19239.79 113
19241.10 107
19242.41 98
19243.72 93
19245.03 113
19246.35 112
19247.66 111
19248.97 110
19250.28 109
19251.59 114
19252.90 97
19254.21 103
19255.52 103
19256.83 106
19258.14 115
19259.46 109
19260.77 115
19262.08 108
19263.39 96
19264.70 103
19266.01 93
19267.32 96
19268.64 99
19269.95 105
19271.26 97
19272.57 97
19273.88 109
19275.20 107
19276.51 109
19277.82 117
19279.13 100
19280.44 121
19281.75 108
19283.07 107
19284.38 120
19285.69 107
19287.00 101
19288.32 104
19289.63 104
19290.94 123
19292.25 113
19293.57 98
19294.88 117
19296.19 114
19297.50 117
19298.82 96
19300.13 91
19301.44 115
19302.75 118
19304.07 112
19305.38 104
19306.69 109
19308.01 112
19309.32 109
19310.63 111
19311.94 114
19313.26 101
19314.57 114
19315.88 125
19317.20 121
19318.51 99
19319.82 106
19321.14 128
19322.45 110
19323.76 98
19325.08 98
19326.39 101
19327.70 92
19329.02 101
19330.33 104
19331.65 108
19332.96 127
19334.27 126
19335.59 111
19336.90 117
19338.22 121
19339.53 119
19340.84 118
19342.16 103
19343.47 108
19344.79 123
19346.10 105
19347.41 103
19348.73 122
19350.04 120
19351.36 108
19352.67 116
19353.99 106
19355.30 106
19356.62 96
19357.93 92
19359.25 107
19360.56 103
19361.87 90
19363.19 103
19364.50 113
19365.82 110
19367.13 107
19368.45 128
19369.76 118
19371.08 98
19372.39 117
19373.71 121
19375.02 118
19376.34 111
19377.66 100
19378.97 115
19380.29 118
19381.60 108
19382.92 95
19384.23 110
19385.55 114
19386.86 99
19388.18 111
19389.50 92
19390.81 109
19392.13 119
19393.44 117
19394.76 111
19396.07 99
19397.39 106
19398.71 116
19400.02 119
19401.34 95
19402.65 92
19403.97 116
19405.29 115
19406.60 106
19407.92 107
19409.24 107
19410.55 110
19411.87 122
19413.19 109
19414.50 106
19415.82 101
19417.14 101
19418.45 121
19419.77 116
19421.09 105
19422.40 99
19423.72 104
19425.04 95
19426.35 107
19427.67 95
19428.99 114
19430.30 106
19431.62 107
19432.94 96
19434.26 106
19435.57 120
19436.89 113
19438.21 108
19439.53 116
19440.84 98
19442.16 90
19443.48 114
19444.80 110
19446.11 93
19447.43 129
19448.75 122
19450.07 113
19451.38 110
19452.70 100
19454.02 86
19455.34 116
19456.66 106
19457.97 126
19459.29 99
19460.61 103
19461.93 99
19463.25 114
19464.57 99
19465.88 126
19467.20 114
19468.52 119
19469.84 104
19471.16 100
19472.48 95
19473.79 97
19475.11 115
19476.43 96
19477.75 112
19479.07 108
19480.39 105
19481.71 93
19483.03 88
19484.34 103
19485.66 121
19486.98 109
19488.30 93
19489.62 108
19490.94 122
19492.26 121
19493.58 109
19494.90 120
19496.22 102
19497.54 113
19498.86 107
19500.18 103
19501.50 95
19502.81 111
19504.13 97
19505.45 120
19506.77 107
19508.09 109
19509.41 107
19510.73 99
19512.05 116
19513.37 110
19514.69 115
19516.01 102
19517.33 120
19518.65 105
19519.97 119
19521.29 114
19522.61 118
19523.93 117
19525.25 116
19526.57 102
19527.89 118
19529.22 100
19530.54 115
19531.86 114
19533.18 113
19534.50 110
19535.82 122
19537.14 122
19538.46 99
19539.78 131
19541.10 117
19542.42 115
19543.74 112
19545.06 122
19546.39 109
19547.71 109
19549.03 111
19550.35 114
19551.67 112
19552.99 125
19554.31 123
19555.63 108
19556.96 114
19558.28 109
19559.60 94
19560.92 113
19562.24 119
19563.56 108
19564.88 114
19566.21 102
19567.53 120
19568.85 102
19570.17 109
19571.49 117
19572.82 110
19574.14 85
19575.46 121
19576.78 114
19578.10 110
19579.43 112
19580.75 107
19582.07 124
19583.39 121
19584.72 107
19586.04 113
19587.36 105
19588.68 98
19590.01 115
19591.33 100
19592.65 99
19593.97 116
19595.30 121
19596.62 125
19597.94 112
19599.26 126
19600.59 117
19601.91 108
19603.23 107
19604.56 117
19605.88 93
19607.20 116
19608.53 108
19609.85 135
19611.17 107
19612.49 107
19613.82 112
19615.14 110
19616.47 100
19617.79 103
19619.11 115
19620.44 102
19621.76 105
19623.08 122
19624.41 113
19625.73 108
19627.05 112
19628.38 110
19629.70 98
19631.03 107
19632.35 100
19633.67 117
19635.00 122
19636.32 107
19637.65 124
19638.97 142
19640.29 123
19641.62 114
19642.94 112
19644.27 109
19645.59 112
19646.92 109
19648.24 111
19649.57 117
19650.89 119
19652.21 125
19653.54 101
19654.86 96
19656.19 102
19657.51 96
19658.84 122
19660.16 118
19661.49 117
19662.81 104
19664.14 104
19665.46 105
19666.79 111
19668.11 114
19669.44 116
19670.76 100
19672.09 107
19673.41 106
19674.74 104
19676.07 111
19677.39 102
19678.72 134
19680.04 113
19681.37 117
19682.69 118
19684.02 112
19685.34 111
19686.67 107
19688.00 114
19689.32 114
19690.65 104
19691.97 124
19693.30 113
19694.63 111
19695.95 109
19697.28 122
19698.60 123
19699.93 105
19701.26 116
19702.58 119
19703.91 125
19705.24 110
19706.56 104
19707.89 104
19709.22 111
19710.54 114
19711.87 134
19713.20 106
19714.52 114
19715.85 115
19717.18 116
19718.50 122
19719.83 105
19721.16 109
19722.48 112
19723.81 115
19725.14 109
19726.47 129
19727.79 118
19729.12 115
19730.45 114
19731.77 103
19733.10 99
19734.43 113
19735.76 117
19737.08 105
19738.41 109
19739.74 113
19741.07 112
19742.39 130
19743.72 114
19745.05 87
19746.38 104
19747.71 96
19749.03 121
19750.36 118
19751.69 111
19753.02 118
19754.35 118
19755.67 104
19757.00 109
19758.33 107
19759.66 118
19760.99 98
19762.31 127
19763.64 122
19764.97 107
19766.30 118
19767.63 97
19768.96 123
19770.29 105
19771.61 113
19772.94 89
19774.27 104
19775.60 93
19776.93 110
19778.26 122
19779.59 98
19780.92 105
19782.25 107
19783.57 118
19784.90 118
19786.23 107
19787.56 114
19788.89 119
19790.22 114
19791.55 121
19792.88 111
19794.21 111
19795.54 141
19796.87 129
19798.20 112
19799.53 116
19800.86 101
19802.19 118
19803.52 106
19804.85 104
19806.18 120
19807.50 107
19808.83 121
19810.16 116
19811.49 115
19812.82 122
19814.15 95
19815.49 111
19816.82 104
19818.15 107
19819.48 116
19820.81 126
19822.14 113
19823.47 111
19824.80 115
19826.13 115
19827.46 119
19828.79 104
19830.12 107
19831.45 105
19832.78 126
19834.11 117
19835.44 128
19836.77 110
19838.10 119
19839.44 107
19840.77 104
19842.10 110
19843.43 122
19844.76 104
19846.09 102
19847.42 122
19848.75 118
19850.08 125
19851.42 143
19852.75 115
19854.08 98
19855.41 118
19856.74 105
19858.07 124
19859.40 96
19860.74 122
19862.07 123
19863.40 135
19864.73 103
19866.06 114
19867.40 120
19868.73 127
19870.06 112
19871.39 129
19872.72 118
19874.06 102
19875.39 124
19876.72 101
19878.05 122
19879.38 124
19880.72 140
19882.05 122
19883.38 114
19884.71 103
19886.05 134
19887.38 127
19888.71 119
19890.04 116
19891.38 121
19892.71 124
19894.04 116
19895.38 113
19896.71 101
19898.04 107
19899.37 113
19900.71 120
19902.04 103
19903.37 101
19904.71 87
19906.04 112
19907.37 98
19908.71 99
19910.04 90
19911.37 117
19912.71 122
19914.04 111
19915.37 118
19916.71 119
19918.04 116
19919.37 117
19920.71 139
19922.04 101
19923.37 99
19924.71 92
19926.04 128
19927.38 96
19928.71 105
19930.04 114
19931.38 111
19932.71 120
19934.05 108
19935.38 113
19936.71 123
19938.05 132
19939.38 116
19940.72 123
19942.05 103
19943.39 110
19944.72 114
19946.06 120
19947.39 125
19948.72 110
19950.06 138
19951.39 113
19952.73 119
19954.06 101
19955.40 107
19956.73 112
19958.07 131
19959.40 119
19960.74 128
19962.07 101
19963.41 118
19964.74 101
19966.08 106
19967.41 110
19968.75 118
19970.08 127
19971.42 118
19972.76 112
19974.09 98
19975.43 122
19976.76 107
19978.10 99
19979.43 124
19980.77 120
19982.10 96
19983.44 116
19984.78 106
19986.11 129
19987.45 127
19988.78 110
19990.12 126
19991.46 123
19992.79 118
19994.13 114
19995.46 109
19996.80 110
19998.14 113
19999.47 109
20000.81 119
20002.15 115
20003.48 120
20004.82 113
20006.16 135
20007.49 118
20008.83 124
20010.17 109
20011.50 126
20012.84 116
20014.18 112
20015.51 134
20016.85 124
20018.19 130
20019.52 116
20020.86 107
20022.20 105
20023.53 129
20024.87 108
20026.21 114
20027.55 130
20028.88 117
20030.22 125
20031.56 118
20032.90 113
20034.23 95
20035.57 112
20036.91 120
20038.25 126
20039.58 117
20040.92 125
20042.26 106
20043.60 123
20044.93 123
20046.27 101
20047.61 111
20048.95 107
20050.29 132
20051.62 132
20052.96 126
20054.30 120
20055.64 122
20056.98 122
20058.32 128
20059.65 123
20060.99 119
20062.33 105
20063.67 127
20065.01 110
20066.35 105
20067.68 115
20069.02 123
20070.36 117
20071.70 108
20073.04 111
20074.38 104
20075.72 122
20077.06 110
20078.40 120
20079.73 112
20081.07 103
20082.41 114
20083.75 119
20085.09 120
20086.43 112
20087.77 112
20089.11 115
20090.45 111
20091.79 116
20093.13 122
20094.47 123
20095.81 110
20097.15 107
20098.48 113
20099.82 104
20101.16 129
20102.50 116
20103.84 121
20105.18 116
20106.52 122
20107.86 117
20109.20 128
20110.54 120
20111.88 114
20113.22 136
20114.56 129
20115.90 129
20117.24 104
20118.58 122
20119.93 113
20121.27 124
20122.61 119
20123.95 127
20125.29 107
20126.63 135
20127.97 126
20129.31 146
20130.65 104
20131.99 123
20133.33 132
20134.67 136
20136.01 114
20137.35 116
20138.69 115
