# Supplementary material for: MALDI-TOF MS typing enables the classification of brewing yeasts of the genus Saccharomyces to major beer styles
Source: PLoS One. 2017 Aug 9;12(8):e0181694. doi: 10.1371/journal.pone.0181694 (PMC5549903; doi:10.1371/journal.pone.0181694)
Supplement: S8 File — The directory includes 90 raw files and was zipped to “.zip”; the folder has three strains with 30 spectra per strain; S1 Text explains the raw files with an example and Table 1 represents the yeast strains used within the experiment. (ZIP) [file pone.0181694.s011.zip › 22-24/30281-168-Lag-Lag-Lag-YPG-18h-E-E_2016-09-22_5_0_C7_1.dat]

1999.90 2803
2000.32 2940
2000.75 2937
2001.17 3000
2001.59 3028
2002.01 2965
2002.43 2996
2002.86 2962
2003.28 2852
2003.70 2759
2004.12 2669
2004.54 2664
2004.97 2767
2005.39 2745
2005.81 2755
2006.23 2798
2006.66 2734
2007.08 2695
2007.50 2641
2007.92 2705
2008.35 2743
2008.77 2804
2009.19 2896
2009.61 2814
2010.04 2737
2010.46 2813
2010.88 2605
2011.31 2663
2011.73 2586
2012.15 2572
2012.57 2615
2013.00 2553
2013.42 2500
2013.84 2534
2014.27 2435
2014.69 2500
2015.11 2529
2015.54 2535
2015.96 2608
2016.38 2584
2016.81 2584
2017.23 2713
2017.65 2820
2018.08 2837
2018.50 2810
2018.93 2842
2019.35 2899
2019.77 2788
2020.20 2777
2020.62 2770
2021.04 2780
2021.47 2792
2021.89 2744
2022.32 2688
2022.74 2692
2023.17 2734
2023.59 2651
2024.01 2592
2024.44 2510
2024.86 2586
2025.29 2519
2025.71 2526
2026.14 2530
2026.56 2620
2026.98 2613
2027.41 2561
2027.83 2581
2028.26 2545
2028.68 2566
2029.11 2609
2029.53 2541
2029.96 2481
2030.38 2521
2030.81 2530
2031.23 2531
2031.66 2605
2032.08 2570
2032.51 2575
2032.93 2584
2033.36 2634
2033.78 2611
2034.21 2630
2034.63 2558
2035.06 2595
2035.49 2628
2035.91 2684
2036.34 2546
2036.76 2552
2037.19 2517
2037.61 2497
2038.04 2443
2038.47 2542
2038.89 2585
2039.32 2544
2039.74 2477
2040.17 2530
2040.59 2565
2041.02 2529
2041.45 2516
2041.87 2505
2042.30 2600
2042.73 2578
2043.15 2482
2043.58 2630
2044.00 2560
2044.43 2505
2044.86 2578
2045.28 2650
2045.71 2640
2046.14 2700
2046.56 2583
2046.99 2668
2047.42 2632
2047.84 2604
2048.27 2629
2048.70 2582
2049.12 2612
2049.55 2591
2049.98 2668
2050.40 2626
2050.83 2675
2051.26 2516
2051.69 2540
2052.11 2636
2052.54 2635
2052.97 2543
2053.40 2530
2053.82 2483
2054.25 2418
2054.68 2650
2055.10 2631
2055.53 2587
2055.96 2591
2056.39 2637
2056.82 2695
2057.24 2695
2057.67 2687
2058.10 2707
2058.53 2724
2058.95 2733
2059.38 2739
2059.81 2729
2060.24 2773
2060.67 2775
2061.09 2746
2061.52 2721
2061.95 2718
2062.38 2657
2062.81 2756
2063.24 2817
2063.66 2774
2064.09 2795
2064.52 2932
2064.95 3024
2065.38 3114
2065.81 3394
2066.24 3447
2066.66 3585
2067.09 3476
2067.52 3367
2067.95 3247
2068.38 3169
2068.81 3101
2069.24 2855
2069.67 2731
2070.10 2722
2070.52 2711
2070.95 2620
2071.38 2623
2071.81 2625
2072.24 2582
2072.67 2569
2073.10 2552
2073.53 2546
2073.96 2592
2074.39 2720
2074.82 2776
2075.25 2846
2075.68 2806
2076.11 2767
2076.54 2787
2076.97 2829
2077.40 2823
2077.83 2796
2078.26 2839
2078.69 2840
2079.12 2856
2079.55 2862
2079.98 2797
2080.41 2843
2080.84 2828
2081.27 2854
2081.70 2814
2082.13 2807
2082.56 2848
2082.99 2720
2083.42 2733
2083.85 2719
2084.28 2712
2084.71 2723
2085.14 2750
2085.57 2615
2086.00 2712
2086.43 2566
2086.86 2607
2087.29 2558
2087.73 2488
2088.16 2501
2088.59 2494
2089.02 2533
2089.45 2567
2089.88 2494
2090.31 2491
2090.74 2481
2091.17 2387
2091.61 2510
2092.04 2617
2092.47 2641
2092.90 2571
2093.33 2492
2093.76 2570
2094.19 2545
2094.63 2542
2095.06 2494
2095.49 2538
2095.92 2536
2096.35 2539
2096.78 2459
2097.22 2522
2097.65 2561
2098.08 2548
2098.51 2532
2098.94 2448
2099.38 2540
2099.81 2481
2100.24 2415
2100.67 2366
2101.11 2352
2101.54 2388
2101.97 2431
2102.40 2389
2102.83 2374
2103.27 2435
2103.70 2459
2104.13 2444
2104.56 2529
2105.00 2546
2105.43 2594
2105.86 2498
2106.30 2512
2106.73 2595
2107.16 2536
2107.59 2583
2108.03 2841
2108.46 2802
2108.89 2716
2109.33 2753
2109.76 2734
2110.19 2744
2110.63 2707
2111.06 2641
2111.49 2547
2111.93 2594
2112.36 2597
2112.79 2492
2113.23 2428
2113.66 2438
2114.09 2449
2114.53 2465
2114.96 2521
2115.40 2493
2115.83 2482
2116.26 2403
2116.70 2409
2117.13 2330
2117.56 2366
2118.00 2326
2118.43 2431
2118.87 2438
2119.30 2349
2119.73 2301
2120.17 2354
2120.60 2417
2121.04 2456
2121.47 2497
2121.91 2510
2122.34 2469
2122.78 2515
2123.21 2611
2123.64 2562
2124.08 2618
2124.51 2678
2124.95 2558
2125.38 2566
2125.82 2490
2126.25 2508
2126.69 2482
2127.12 2519
2127.56 2512
2127.99 2539
2128.43 2684
2128.86 2673
2129.30 2784
2129.73 2756
2130.17 2798
2130.60 2894
2131.04 3101
2131.47 2909
2131.91 2983
2132.35 3014
2132.78 2949
2133.22 2853
2133.65 2776
2134.09 2717
2134.52 2579
2134.96 2577
2135.40 2631
2135.83 2514
2136.27 2471
2136.70 2511
2137.14 2591
2137.57 2534
2138.01 2573
2138.45 2544
2138.88 2426
2139.32 2454
2139.76 2471
2140.19 2371
2140.63 2432
2141.06 2379
2141.50 2434
2141.94 2513
2142.37 2488
2142.81 2423
2143.25 2346
2143.68 2408
2144.12 2383
2144.56 2405
2144.99 2480
2145.43 2390
2145.87 2477
2146.30 2447
2146.74 2471
2147.18 2509
2147.62 2477
2148.05 2560
2148.49 2590
2148.93 2725
2149.36 2838
2149.80 2989
2150.24 2994
2150.68 3089
2151.11 3113
2151.55 2980
2151.99 3009
2152.43 3054
2152.86 2971
2153.30 2929
2153.74 2736
2154.18 2637
2154.61 2637
2155.05 2740
2155.49 2700
2155.93 2684
2156.37 2608
2156.80 2667
2157.24 2663
2157.68 2590
2158.12 2602
2158.56 2631
2158.99 2595
2159.43 2563
2159.87 2609
2160.31 2563
2160.75 2629
2161.19 2607
2161.62 2620
2162.06 2678
2162.50 2611
2162.94 2628
2163.38 2744
2163.82 2646
2164.26 2676
2164.69 2738
2165.13 2807
2165.57 2803
2166.01 2806
2166.45 2828
2166.89 2949
2167.33 2966
2167.77 2881
2168.21 2795
2168.65 2761
2169.08 2870
2169.52 2823
2169.96 2835
2170.40 2841
2170.84 2788
2171.28 2883
2171.72 2823
2172.16 2855
2172.60 2774
2173.04 2883
2173.48 2785
2173.92 2759
2174.36 2897
2174.80 2928
2175.24 2901
2175.68 2959
2176.12 3064
2176.56 3005
2177.00 3046
2177.44 3001
2177.88 3024
2178.32 2991
2178.76 2886
2179.20 2914
2179.64 2997
2180.08 2981
2180.52 2870
2180.96 2774
2181.40 2874
2181.84 2878
2182.28 2746
2182.72 2640
2183.16 2682
2183.60 2628
2184.04 2623
2184.48 2560
2184.93 2413
2185.37 2536
2185.81 2486
2186.25 2519
2186.69 2530
2187.13 2536
2187.57 2665
2188.01 2675
2188.45 2805
2188.89 2708
2189.34 2639
2189.78 2733
2190.22 2636
2190.66 2606
2191.10 2763
2191.54 2709
2191.98 2691
2192.43 2683
2192.87 2703
2193.31 2726
2193.75 2814
2194.19 2852
2194.63 2872
2195.08 2979
2195.52 2933
2195.96 2881
2196.40 2999
2196.84 3091
2197.29 3103
2197.73 2998
2198.17 2924
2198.61 2894
2199.06 2786
2199.50 2773
2199.94 2730
2200.38 2609
2200.82 2612
2201.27 2725
2201.71 2618
2202.15 2701
2202.59 2638
2203.04 2726
2203.48 2719
2203.92 2787
2204.37 2845
2204.81 2816
2205.25 2922
2205.69 2907
2206.14 2879
2206.58 2843
2207.02 2966
2207.47 2953
2207.91 2921
2208.35 2868
2208.80 2902
2209.24 2950
2209.68 3061
2210.13 3086
2210.57 3131
2211.01 3135
2211.46 3041
2211.90 3093
2212.34 3069
2212.79 3017
2213.23 2942
2213.67 3018
2214.12 2976
2214.56 2860
2215.01 2861
2215.45 2925
2215.89 2849
2216.34 2882
2216.78 2787
2217.23 2664
2217.67 2716
2218.11 2678
2218.56 2618
2219.00 2588
2219.45 2587
2219.89 2742
2220.34 2679
2220.78 2695
2221.22 2849
2221.67 2872
2222.11 2903
2222.56 2909
2223.00 2887
2223.45 2923
2223.89 3041
2224.34 3078
2224.78 3110
2225.23 3084
2225.67 3097
2226.12 3083
2226.56 3013
2227.01 3044
2227.45 3023
2227.90 2992
2228.34 3045
2228.79 3149
2229.23 3208
2229.68 3126
2230.12 3147
2230.57 3258
2231.01 3126
2231.46 3262
2231.90 3241
2232.35 3326
2232.80 3440
2233.24 3470
2233.69 3458
2234.13 3352
2234.58 3328
2235.02 3225
2235.47 3065
2235.92 2987
2236.36 2926
2236.81 2885
2237.25 2866
2237.70 2885
2238.15 2816
2238.59 2742
2239.04 2764
2239.49 2771
2239.93 2725
2240.38 2632
2240.82 2684
2241.27 2632
2241.72 2651
2242.16 2640
2242.61 2657
2243.06 2585
2243.50 2533
2243.95 2647
2244.40 2674
2244.84 2547
2245.29 2631
2245.74 2606
2246.19 2603
2246.63 2603
2247.08 2563
2247.53 2623
2247.97 2624
2248.42 2606
2248.87 2573
2249.32 2648
2249.76 2597
2250.21 2741
2250.66 2702
2251.10 2758
2251.55 2714
2252.00 2684
2252.45 2780
2252.89 2807
2253.34 2825
2253.79 2880
2254.24 2838
2254.69 2817
2255.13 2797
2255.58 2783
2256.03 2753
2256.48 2807
2256.93 2764
2257.37 2775
2257.82 2708
2258.27 2699
2258.72 2663
2259.17 2690
2259.61 2649
2260.06 2714
2260.51 2772
2260.96 2818
2261.41 2951
2261.86 3201
2262.31 3124
2262.75 3197
2263.20 3182
2263.65 3180
2264.10 3221
2264.55 3246
2265.00 3145
2265.45 3119
2265.90 3082
2266.34 3090
2266.79 3041
2267.24 2952
2267.69 2985
2268.14 3001
2268.59 3072
2269.04 3051
2269.49 3189
2269.94 3193
2270.39 3315
2270.84 3374
2271.29 3294
2271.74 3290
2272.18 3303
2272.63 3331
2273.08 3204
2273.53 3171
2273.98 3170
2274.43 3247
2274.88 3386
2275.33 3608
2275.78 3697
2276.23 3840
2276.68 3934
2277.13 4105
2277.58 4179
2278.03 4180
2278.48 4033
2278.93 3941
2279.38 3700
2279.83 3391
2280.28 3314
2280.73 3222
2281.19 3161
2281.64 3035
2282.09 2994
2282.54 2925
2282.99 2943
2283.44 2956
2283.89 2876
2284.34 2852
2284.79 2861
2285.24 2770
2285.69 2810
2286.14 2820
2286.59 2854
2287.04 2755
2287.50 2802
2287.95 2854
2288.40 2932
2288.85 3007
2289.30 3228
2289.75 3549
2290.20 3901
2290.65 4076
2291.11 4280
2291.56 4456
2292.01 4459
2292.46 4476
2292.91 4413
2293.36 4228
2293.82 4104
2294.27 4055
2294.72 3956
2295.17 3773
2295.62 3579
2296.07 3365
2296.53 3295
2296.98 3271
2297.43 3122
2297.88 3023
2298.33 2998
2298.79 2962
2299.24 2945
2299.69 2825
2300.14 2838
2300.60 2833
2301.05 2801
2301.50 2820
2301.95 2713
2302.41 2670
2302.86 2610
2303.31 2616
2303.76 2587
2304.22 2543
2304.67 2631
2305.12 2733
2305.57 2637
2306.03 2675
2306.48 2731
2306.93 2733
2307.39 2793
2307.84 2893
2308.29 3045
2308.75 3013
2309.20 3008
2309.65 2967
2310.11 3071
2310.56 3105
2311.01 3085
2311.47 3049
2311.92 3063
2312.37 3061
2312.83 2996
2313.28 3044
2313.73 2984
2314.19 2963
2314.64 2970
2315.09 2987
2315.55 3016
2316.00 2977
2316.46 2919
2316.91 2834
2317.36 2885
2317.82 2921
2318.27 2895
2318.73 2947
2319.18 2839
2319.63 2892
2320.09 2947
2320.54 3051
2321.00 3054
2321.45 3031
2321.91 3138
2322.36 3118
2322.82 2956
2323.27 3045
2323.72 3042
2324.18 3015
2324.63 3168
2325.09 3265
2325.54 3330
2326.00 3478
2326.45 3579
2326.91 3684
2327.36 3658
2327.82 3430
2328.27 3262
2328.73 3122
2329.18 3171
2329.64 3143
2330.09 3009
2330.55 2916
2331.00 2927
2331.46 2854
2331.92 2885
2332.37 2853
2332.83 2814
2333.28 2804
2333.74 2696
2334.19 2840
2334.65 2837
2335.10 2839
2335.56 2787
2336.02 2766
2336.47 2826
2336.93 2793
2337.38 2717
2337.84 2790
2338.30 2733
2338.75 2933
2339.21 2919
2339.66 2940
2340.12 2954
2340.58 3001
2341.03 2932
2341.49 3034
2341.95 3072
2342.40 3129
2342.86 3091
2343.32 3023
2343.77 3023
2344.23 2963
2344.68 2919
2345.14 2937
2345.60 3031
2346.06 3079
2346.51 3089
2346.97 3194
2347.43 3173
2347.88 3061
2348.34 3132
2348.80 3113
2349.25 3149
2349.71 3193
2350.17 3129
2350.63 3039
2351.08 2984
2351.54 2984
2352.00 2926
2352.46 2883
2352.91 2837
2353.37 2838
2353.83 2784
2354.29 2866
2354.74 2685
2355.20 2655
2355.66 2652
2356.12 2641
2356.57 2692
2357.03 2737
2357.49 2680
2357.95 2627
2358.41 2587
2358.86 2648
2359.32 2746
2359.78 2761
2360.24 2842
2360.70 2976
2361.15 3012
2361.61 3032
2362.07 3075
2362.53 3111
2362.99 3132
2363.45 3101
2363.91 2986
2364.36 3059
2364.82 2959
2365.28 2997
2365.74 2969
2366.20 3020
2366.66 3061
2367.12 3033
2367.57 2987
2368.03 2933
2368.49 2920
2368.95 2934
2369.41 2820
2369.87 2922
2370.33 2918
2370.79 2904
2371.25 2876
2371.71 2778
2372.17 2704
2372.63 2770
2373.09 2687
2373.54 2679
2374.00 2798
2374.46 2806
2374.92 2795
2375.38 2743
2375.84 2858
2376.30 2799
2376.76 2766
2377.22 2905
2377.68 2876
2378.14 2901
2378.60 2904
2379.06 2876
2379.52 2791
2379.98 2784
2380.44 2745
2380.90 2777
2381.36 2844
2381.82 2802
2382.28 2790
2382.74 2809
2383.20 2790
2383.66 2832
2384.12 2746
2384.59 2717
2385.05 2748
2385.51 2732
2385.97 2815
2386.43 2858
2386.89 2841
2387.35 2814
2387.81 2813
2388.27 2777
2388.73 2943
2389.19 2981
2389.65 2908
2390.12 2913
2390.58 3012
2391.04 2926
2391.50 2870
2391.96 2924
2392.42 2983
2392.88 2911
2393.34 2886
2393.81 2901
2394.27 2828
2394.73 2762
2395.19 2776
2395.65 2720
2396.11 2737
2396.57 2796
2397.04 2776
2397.50 2863
2397.96 2911
2398.42 2916
2398.88 2895
2399.35 2797
2399.81 2800
2400.27 2826
2400.73 2880
2401.19 2877
2401.66 2863
2402.12 2783
2402.58 2794
2403.04 2733
2403.51 2651
2403.97 2617
2404.43 2710
2404.89 2737
2405.36 2743
2405.82 2727
2406.28 2669
2406.74 2656
2407.21 2826
2407.67 2789
2408.13 2721
2408.59 2755
2409.06 2776
2409.52 2640
2409.98 2547
2410.45 2675
2410.91 2639
2411.37 2670
2411.84 2515
2412.30 2460
2412.76 2511
2413.23 2473
2413.69 2498
2414.15 2545
2414.62 2602
2415.08 2634
2415.54 2610
2416.01 2674
2416.47 2689
2416.93 2745
2417.40 2808
2417.86 2722
2418.32 2735
2418.79 2803
2419.25 2821
2419.72 2801
2420.18 2854
2420.64 2806
2421.11 2897
2421.57 2927
2422.04 2977
2422.50 2892
2422.96 2971
2423.43 2971
2423.89 2958
2424.36 3088
2424.82 3008
2425.29 2983
2425.75 3097
2426.22 3035
2426.68 2870
2427.15 2800
2427.61 2801
2428.07 2752
2428.54 2723
2429.00 2668
2429.47 2625
2429.93 2614
2430.40 2583
2430.86 2609
2431.33 2550
2431.79 2544
2432.26 2601
2432.72 2540
2433.19 2593
2433.65 2609
2434.12 2669
2434.59 2705
2435.05 2674
2435.52 2699
2435.98 2761
2436.45 2711
2436.91 2819
2437.38 2832
2437.84 2789
2438.31 2840
2438.78 2896
2439.24 2945
2439.71 3079
2440.17 3071
2440.64 3258
2441.10 3429
2441.57 3329
2442.04 3196
2442.50 3251
2442.97 3146
2443.44 3142
2443.90 3091
2444.37 3064
2444.83 3009
2445.30 2874
2445.77 2922
2446.23 2904
2446.70 2688
2447.17 2747
2447.63 2641
2448.10 2599
2448.57 2603
2449.03 2596
2449.50 2688
2449.97 2657
2450.43 2699
2450.90 2615
2451.37 2594
2451.83 2646
2452.30 2700
2452.77 2694
2453.24 2706
2453.70 2655
2454.17 2600
2454.64 2561
2455.10 2572
2455.57 2615
2456.04 2545
2456.51 2527
2456.97 2506
2457.44 2567
2457.91 2571
2458.38 2580
2458.84 2569
2459.31 2614
2459.78 2713
2460.25 2746
2460.72 2734
2461.18 2637
2461.65 2529
2462.12 2654
2462.59 2669
2463.06 2638
2463.52 2690
2463.99 2599
2464.46 2618
2464.93 2586
2465.40 2626
2465.86 2661
2466.33 2733
2466.80 2735
2467.27 2727
2467.74 2605
2468.21 2629
2468.68 2690
2469.14 2657
2469.61 2627
2470.08 2639
2470.55 2677
2471.02 2689
2471.49 2710
2471.96 2745
2472.43 2728
2472.90 2728
2473.36 2785
2473.83 2901
2474.30 2717
2474.77 2678
2475.24 2682
2475.71 2645
2476.18 2746
2476.65 2656
2477.12 2704
2477.59 2766
2478.06 2775
2478.53 2775
2479.00 2757
2479.47 2703
2479.94 2722
2480.41 2749
2480.87 2815
2481.34 2804
2481.81 2767
2482.28 2707
2482.75 2727
2483.22 2657
2483.69 2498
2484.16 2502
2484.63 2496
2485.10 2597
2485.57 2647
2486.05 2750
2486.52 2794
2486.99 2892
2487.46 2995
2487.93 3076
2488.40 3172
2488.87 3130
2489.34 3145
2489.81 3081
2490.28 2984
2490.75 2877
2491.22 2794
2491.69 2855
2492.16 2863
2492.63 2642
2493.10 2709
2493.58 2642
2494.05 2685
2494.52 2758
2494.99 2740
2495.46 2778
2495.93 2810
2496.40 2802
2496.87 2812
2497.34 2761
2497.82 2881
2498.29 2826
2498.76 2804
2499.23 2747
2499.70 2601
2500.17 2562
2500.64 2608
2501.12 2568
2501.59 2464
2502.06 2478
2502.53 2547
2503.00 2510
2503.48 2484
2503.95 2491
2504.42 2513
2504.89 2508
2505.36 2659
2505.84 2672
2506.31 2672
2506.78 2633
2507.25 2619
2507.72 2691
2508.20 2665
2508.67 2713
2509.14 2725
2509.61 2815
2510.09 2890
2510.56 3034
2511.03 3190
2511.50 3300
2511.98 3388
2512.45 3476
2512.92 3696
2513.40 3823
2513.87 3889
2514.34 3688
2514.81 3544
2515.29 3415
2515.76 3290
2516.23 3196
2516.71 3133
2517.18 3007
2517.65 2977
2518.13 2979
2518.60 2908
2519.07 2887
2519.55 2914
2520.02 3019
2520.49 3088
2520.97 3020
2521.44 2968
2521.91 2989
2522.39 2835
2522.86 2815
2523.34 2839
2523.81 2750
2524.28 2730
2524.76 2751
2525.23 2776
2525.70 2810
2526.18 2797
2526.65 2933
2527.13 3005
2527.60 2923
2528.08 2918
2528.55 2931
2529.02 2947
2529.50 2921
2529.97 2936
2530.45 2874
2530.92 2883
2531.40 2821
2531.87 2735
2532.34 2797
2532.82 2895
2533.29 2920
2533.77 2797
2534.24 2857
2534.72 2879
2535.19 2768
2535.67 2861
2536.14 2889
2536.62 2914
2537.09 2830
2537.57 2840
2538.04 2891
2538.52 2915
2538.99 2800
2539.47 2737
2539.94 2759
2540.42 2785
2540.90 2905
2541.37 2924
2541.85 2805
2542.32 2904
2542.80 2889
2543.27 2823
2543.75 2962
2544.22 2858
2544.70 2767
2545.18 2688
2545.65 2737
2546.13 2884
2546.60 2955
2547.08 3096
2547.56 3094
2548.03 3183
2548.51 3315
2548.98 3443
2549.46 3377
2549.94 3356
2550.41 3365
2550.89 3369
2551.37 3423
2551.84 3391
2552.32 3332
2552.80 3249
2553.27 3298
2553.75 3176
2554.23 3144
2554.70 3166
2555.18 3141
2555.66 3226
2556.13 3177
2556.61 3253
2557.09 3312
2557.56 3262
2558.04 3251
2558.52 3230
2558.99 3192
2559.47 3092
2559.95 3050
2560.43 2953
2560.90 2937
2561.38 2841
2561.86 2673
2562.33 2772
2562.81 2639
2563.29 2717
2563.77 2587
2564.25 2467
2564.72 2567
2565.20 2566
2565.68 2594
2566.16 2655
2566.63 2561
2567.11 2514
2567.59 2550
2568.07 2617
2568.55 2616
2569.02 2603
2569.50 2541
2569.98 2538
2570.46 2529
2570.94 2541
2571.41 2482
2571.89 2551
2572.37 2543
2572.85 2479
2573.33 2468
2573.81 2482
2574.28 2476
2574.76 2535
2575.24 2473
2575.72 2493
2576.20 2533
2576.68 2549
2577.16 2588
2577.64 2679
2578.11 2695
2578.59 2619
2579.07 2614
2579.55 2566
2580.03 2614
2580.51 2668
2580.99 2662
2581.47 2662
2581.95 2697
2582.43 2638
2582.91 2651
2583.39 2595
2583.86 2539
2584.34 2663
2584.82 2634
2585.30 2552
2585.78 2677
2586.26 2580
2586.74 2556
2587.22 2558
2587.70 2560
2588.18 2581
2588.66 2649
2589.14 2737
2589.62 2741
2590.10 2640
2590.58 2716
2591.06 2693
2591.54 2607
2592.02 2679
2592.50 2729
2592.98 2767
2593.46 2696
2593.94 2761
2594.42 2814
2594.90 2758
2595.38 2716
2595.86 2704
2596.35 2621
2596.83 2564
2597.31 2644
2597.79 2670
2598.27 2622
2598.75 2584
2599.23 2680
2599.71 2624
2600.19 2606
2600.67 2551
2601.15 2664
2601.63 2709
2602.12 2661
2602.60 2603
2603.08 2528
2603.56 2569
2604.04 2453
2604.52 2431
2605.00 2570
2605.48 2505
2605.97 2618
2606.45 2511
2606.93 2538
2607.41 2529
2607.89 2499
2608.37 2485
2608.86 2509
2609.34 2482
2609.82 2566
2610.30 2537
2610.78 2492
2611.26 2717
2611.75 2745
2612.23 2666
2612.71 2586
2613.19 2665
2613.68 2670
2614.16 2690
2614.64 2625
2615.12 2591
2615.60 2665
2616.09 2579
2616.57 2490
2617.05 2539
2617.53 2585
2618.02 2582
2618.50 2539
2618.98 2556
2619.46 2515
2619.95 2430
2620.43 2469
2620.91 2497
2621.40 2423
2621.88 2518
2622.36 2512
2622.85 2567
2623.33 2627
2623.81 2497
2624.29 2600
2624.78 2628
2625.26 2493
2625.74 2497
2626.23 2646
2626.71 2648
2627.19 2562
2627.68 2569
2628.16 2728
2628.64 2631
2629.13 2611
2629.61 2631
2630.10 2725
2630.58 2860
2631.06 2798
2631.55 2890
2632.03 2913
2632.51 2885
2633.00 2970
2633.48 2920
2633.97 2877
2634.45 2797
2634.94 2713
2635.42 2813
2635.90 2563
2636.39 2545
2636.87 2607
2637.36 2613
2637.84 2543
2638.33 2600
2638.81 2612
2639.29 2525
2639.78 2604
2640.26 2649
2640.75 2599
2641.23 2528
2641.72 2556
2642.20 2526
2642.69 2493
2643.17 2576
2643.66 2546
2644.14 2565
2644.63 2543
2645.11 2547
2645.60 2646
2646.08 2597
2646.57 2554
2647.05 2532
2647.54 2583
2648.02 2642
2648.51 2638
2648.99 2742
2649.48 2599
2649.97 2716
2650.45 2669
2650.94 2564
2651.42 2640
2651.91 2687
2652.39 2767
2652.88 2684
2653.37 2727
2653.85 2761
2654.34 2781
2654.82 2795
2655.31 2817
2655.80 2867
2656.28 2881
2656.77 2829
2657.25 2787
2657.74 2852
2658.23 2947
2658.71 2788
2659.20 2688
2659.69 2760
2660.17 2618
2660.66 2616
2661.14 2558
2661.63 2611
2662.12 2679
2662.60 2647
2663.09 2547
2663.58 2546
2664.06 2618
2664.55 2592
2665.04 2616
2665.53 2716
2666.01 2713
2666.50 2743
2666.99 2740
2667.47 2798
2667.96 2800
2668.45 2783
2668.94 2875
2669.42 2863
2669.91 2751
2670.40 2784
2670.88 2829
2671.37 2765
2671.86 2868
2672.35 2895
2672.83 3178
2673.32 3423
2673.81 3406
2674.30 3533
2674.79 3593
2675.27 3694
2675.76 3786
2676.25 3644
2676.74 3535
2677.23 3421
2677.71 3307
2678.20 3204
2678.69 3044
2679.18 3071
2679.67 2927
2680.15 2967
2680.64 2956
2681.13 2907
2681.62 2913
2682.11 2803
2682.60 2852
2683.08 2960
2683.57 3087
2684.06 3058
2684.55 3051
2685.04 3064
2685.53 3120
2686.02 3153
2686.51 3078
2686.99 3083
2687.48 2971
2687.97 2964
2688.46 2851
2688.95 2939
2689.44 2928
2689.93 2742
2690.42 2868
2690.91 2906
2691.40 2728
2691.89 2721
2692.38 2695
2692.87 2785
2693.35 2786
2693.84 2812
2694.33 2788
2694.82 2725
2695.31 2719
2695.80 2809
2696.29 2787
2696.78 2773
2697.27 2860
2697.76 2778
2698.25 2824
2698.74 2814
2699.23 2795
2699.72 2754
2700.21 2788
2700.70 2732
2701.19 2776
2701.68 2707
2702.17 2660
2702.66 2840
2703.15 2819
2703.64 2889
2704.13 2770
2704.62 2771
2705.12 2829
2705.61 2784
2706.10 2720
2706.59 2798
2707.08 2722
2707.57 2659
2708.06 2634
2708.55 2672
2709.04 2632
2709.53 2616
2710.02 2616
2710.51 2501
2711.01 2500
2711.50 2547
2711.99 2634
2712.48 2602
2712.97 2510
2713.46 2663
2713.95 2751
2714.44 2716
2714.94 2519
2715.43 2553
2715.92 2605
2716.41 2527
2716.90 2532
2717.39 2446
2717.89 2559
2718.38 2565
2718.87 2619
2719.36 2665
2719.85 2720
2720.34 2704
2720.84 2604
2721.33 2769
2721.82 2697
2722.31 2820
2722.80 2876
2723.30 2955
2723.79 3042
2724.28 2955
2724.77 2830
2725.27 2766
2725.76 2692
2726.25 2779
2726.74 2708
2727.24 2582
2727.73 2595
2728.22 2530
2728.71 2559
2729.21 2611
2729.70 2589
2730.19 2593
2730.69 2655
2731.18 2678
2731.67 2634
2732.16 2625
2732.66 2626
2733.15 2723
2733.64 2713
2734.14 2786
2734.63 2840
2735.12 2969
2735.62 2987
2736.11 2978
2736.60 2923
2737.10 2897
2737.59 2905
2738.08 2919
2738.58 2957
2739.07 3019
2739.56 2852
2740.06 2866
2740.55 2903
2741.05 2920
2741.54 2792
2742.03 2801
2742.53 2733
2743.02 2739
2743.52 2607
2744.01 2601
2744.50 2662
2745.00 2685
2745.49 2763
2745.99 2711
2746.48 2624
2746.97 2672
2747.47 2733
2747.96 2755
2748.46 2774
2748.95 2741
2749.45 2729
2749.94 2714
2750.44 2689
2750.93 2688
2751.43 2702
2751.92 2674
2752.42 2594
2752.91 2602
2753.41 2610
2753.90 2649
2754.40 2664
2754.89 2676
2755.39 2709
2755.88 2774
2756.38 2752
2756.87 2851
2757.37 2745
2757.86 2836
2758.36 2788
2758.85 2699
2759.35 2677
2759.84 2702
2760.34 2655
2760.83 2697
2761.33 2778
2761.83 2835
2762.32 2782
2762.82 2807
2763.31 2804
2763.81 2871
2764.30 2720
2764.80 2781
2765.30 2753
2765.79 2776
2766.29 2806
2766.78 2763
2767.28 2737
2767.78 2742
2768.27 2688
2768.77 2669
2769.27 2644
2769.76 2665
2770.26 2625
2770.76 2618
2771.25 2719
2771.75 2738
2772.24 2713
2772.74 2679
2773.24 2739
2773.73 2735
2774.23 2823
2774.73 2832
2775.23 2894
2775.72 2902
2776.22 2778
2776.72 2849
2777.21 2921
2777.71 2976
2778.21 2982
2778.70 2929
2779.20 2963
2779.70 2879
2780.20 2787
2780.69 2923
2781.19 2828
2781.69 2776
2782.19 2701
2782.68 2647
2783.18 2692
2783.68 2695
2784.18 2593
2784.67 2608
2785.17 2690
2785.67 2634
2786.17 2669
2786.67 2654
2787.16 2615
2787.66 2634
2788.16 2684
2788.66 2660
2789.16 2569
2789.65 2659
2790.15 2639
2790.65 2641
2791.15 2556
2791.65 2638
2792.15 2703
2792.64 2682
2793.14 2605
2793.64 2624
2794.14 2724
2794.64 2798
2795.14 2819
2795.64 2922
2796.13 3020
2796.63 3269
2797.13 3413
2797.63 3539
2798.13 3430
2798.63 3374
2799.13 3536
2799.63 3440
2800.13 3411
2800.62 3239
2801.12 3143
2801.62 3055
2802.12 2945
2802.62 2812
2803.12 2784
2803.62 2733
2804.12 2697
2804.62 2652
2805.12 2641
2805.62 2667
2806.12 2686
2806.62 2751
2807.12 2751
2807.62 2726
2808.12 2896
2808.62 3047
2809.12 3094
2809.62 3232
2810.12 3171
2810.62 3198
2811.12 3316
2811.62 3516
2812.12 3528
2812.62 3685
2813.12 3756
2813.62 3811
2814.12 3857
2814.62 3786
2815.12 3783
2815.62 3640
2816.12 3680
2816.62 3435
2817.12 3297
2817.62 3345
2818.12 3084
2818.62 3029
2819.12 2928
2819.63 2893
2820.13 2900
2820.63 2773
2821.13 2828
2821.63 2839
2822.13 2740
2822.63 2676
2823.13 2676
2823.63 2711
2824.13 2706
2824.64 2627
2825.14 2600
2825.64 2608
2826.14 2621
2826.64 2710
2827.14 2715
2827.64 2779
2828.15 2647
2828.65 2680
2829.15 2593
2829.65 2600
2830.15 2582
2830.65 2654
2831.16 2613
2831.66 2617
2832.16 2674
2832.66 2648
2833.16 2676
2833.67 2685
2834.17 2810
2834.67 2735
2835.17 2817
2835.68 2931
2836.18 2822
2836.68 2955
2837.18 2927
2837.68 2909
2838.19 2860
2838.69 2864
2839.19 2869
2839.70 2817
2840.20 2870
2840.70 2797
2841.20 2752
2841.71 2847
2842.21 2851
2842.71 2892
2843.21 2909
2843.72 2909
2844.22 2929
2844.72 2846
2845.23 2877
2845.73 2975
2846.23 2933
2846.74 3029
2847.24 3099
2847.74 3026
2848.25 3070
2848.75 3087
2849.25 3126
2849.76 3165
2850.26 3226
2850.76 3262
2851.27 3160
2851.77 3077
2852.28 2961
2852.78 2877
2853.28 2844
2853.79 2819
2854.29 2790
2854.79 2708
2855.30 2749
2855.80 2670
2856.31 2740
2856.81 2866
2857.31 2939
2857.82 2978
2858.32 2933
2858.83 3031
2859.33 3061
2859.84 3119
2860.34 3110
2860.85 3038
2861.35 3014
2861.85 3048
2862.36 2925
2862.86 2933
2863.37 2928
2863.87 2869
2864.38 2854
2864.88 2712
2865.39 2780
2865.89 2695
2866.40 2686
2866.90 2747
2867.41 2740
2867.91 2610
2868.42 2718
2868.92 2673
2869.43 2660
2869.93 2822
2870.44 2896
2870.94 2852
2871.45 2974
2871.96 3040
2872.46 3053
2872.97 3073
2873.47 3147
2873.98 3208
2874.48 3240
2874.99 3194
2875.49 3126
2876.00 3164
2876.51 3224
2877.01 3063
2877.52 2871
2878.02 3019
2878.53 2959
2879.04 2884
2879.54 2934
2880.05 3108
2880.55 3097
2881.06 3203
2881.57 3258
2882.07 3250
2882.58 3295
2883.09 3354
2883.59 3326
2884.10 3448
2884.61 3396
2885.11 3372
2885.62 3410
2886.13 3339
2886.63 3335
2887.14 3362
2887.65 3569
2888.15 3543
2888.66 3533
2889.17 3464
2889.67 3486
2890.18 3395
2890.69 3337
2891.20 3283
2891.70 3123
2892.21 3089
2892.72 3056
2893.22 3035
2893.73 2969
2894.24 2916
2894.75 2953
2895.25 3019
2895.76 3069
2896.27 3086
2896.78 3127
2897.29 3130
2897.79 3175
2898.30 3182
2898.81 3134
2899.32 3046
2899.82 3017
2900.33 3022
2900.84 3044
2901.35 2951
2901.86 3019
2902.36 3031
2902.87 3124
2903.38 3005
2903.89 3074
2904.40 3088
2904.91 3048
2905.41 2987
2905.92 2982
2906.43 3016
2906.94 2901
2907.45 2927
2907.96 3006
2908.47 2905
2908.97 2951
2909.48 2986
2909.99 2948
2910.50 2845
2911.01 2900
2911.52 2861
2912.03 2823
2912.54 2830
2913.05 2877
2913.55 2906
2914.06 2947
2914.57 2877
2915.08 2843
2915.59 2800
2916.10 2750
2916.61 2932
2917.12 2923
2917.63 2908
2918.14 2977
2918.65 2869
2919.16 2850
2919.67 2986
2920.18 2958
2920.69 3085
2921.20 3229
2921.71 3262
2922.22 3243
2922.73 3442
2923.24 3423
2923.75 3549
2924.26 3749
2924.77 3885
2925.28 4068
2925.79 4204
2926.30 4304
2926.81 4235
2927.32 4123
2927.83 4052
2928.34 4018
2928.85 3819
2929.36 3604
2929.87 3477
2930.38 3345
2930.89 3226
2931.40 3051
2931.91 3003
2932.42 2870
2932.93 2789
2933.45 2824
2933.96 2813
2934.47 2879
2934.98 2772
2935.49 2804
2936.00 2818
2936.51 2846
2937.02 2953
2937.53 2988
2938.04 2965
2938.56 3182
2939.07 3307
2939.58 3585
2940.09 3938
2940.60 4336
2941.11 4813
2941.62 4955
2942.14 5230
2942.65 5325
2943.16 5256
2943.67 5207
2944.18 4956
2944.70 4608
2945.21 4414
2945.72 4325
2946.23 4059
2946.74 3960
2947.26 3748
2947.77 3651
2948.28 3392
2948.79 3326
2949.30 3350
2949.82 3227
2950.33 3075
2950.84 3008
2951.35 2959
2951.87 2909
2952.38 2915
2952.89 2899
2953.40 2807
2953.92 2762
2954.43 2872
2954.94 2858
2955.45 2796
2955.97 2766
2956.48 2868
2956.99 2833
2957.51 2842
2958.02 2912
2958.53 2912
2959.04 2902
2959.56 2804
2960.07 2943
2960.58 2860
2961.10 2814
2961.61 2993
2962.12 3030
2962.64 3144
2963.15 3161
2963.66 3317
2964.18 3346
2964.69 3378
2965.21 3288
2965.72 3363
2966.23 3227
2966.75 3157
2967.26 3157
2967.77 3070
2968.29 2991
2968.80 3054
2969.32 2969
2969.83 3014
2970.34 2978
2970.86 2966
2971.37 2998
2971.89 2922
2972.40 2965
2972.91 2988
2973.43 2956
2973.94 2884
2974.46 3046
2974.97 3047
2975.49 2959
2976.00 2973
2976.52 3031
2977.03 3038
2977.55 3014
2978.06 3006
2978.57 3218
2979.09 3275
2979.60 3271
2980.12 3230
2980.63 3248
2981.15 3338
2981.66 3301
2982.18 3344
2982.69 3300
2983.21 3344
2983.73 3253
2984.24 3396
2984.76 3386
2985.27 3301
2985.79 3485
2986.30 3509
2986.82 3396
2987.33 3367
2987.85 3430
2988.36 3477
2988.88 3586
2989.40 3543
2989.91 3550
2990.43 3567
2990.94 3584
2991.46 3623
2991.97 3496
2992.49 3550
2993.01 3579
2993.52 3571
2994.04 3558
2994.55 3442
2995.07 3482
2995.59 3523
2996.10 3647
2996.62 3851
2997.14 3943
2997.65 4184
2998.17 4383
2998.69 4546
2999.20 4595
2999.72 4578
3000.24 4525
3000.75 4420
3001.27 4457
3001.79 4515
3002.30 4692
3002.82 4891
3003.34 5401
3003.85 6179
3004.37 7000
3004.89 8308
3005.40 9337
3005.92 10305
3006.44 10722
3006.96 11049
3007.47 10412
3007.99 9647
3008.51 8747
3009.03 7577
3009.54 6616
3010.06 5704
3010.58 4980
3011.10 4621
3011.61 4339
3012.13 4053
3012.65 3801
3013.17 3632
3013.68 3549
3014.20 3593
3014.72 3549
3015.24 3611
3015.76 3650
3016.27 3563
3016.79 3618
3017.31 3595
3017.83 3653
3018.35 3773
3018.86 3611
3019.38 3513
3019.90 3496
3020.42 3464
3020.94 3474
3021.46 3470
3021.97 3504
3022.49 3528
3023.01 3555
3023.53 3683
3024.05 3813
3024.57 3906
3025.09 3937
3025.61 3861
3026.12 3862
3026.64 3875
3027.16 3899
3027.68 3716
3028.20 3593
3028.72 3470
3029.24 3391
3029.76 3406
3030.28 3351
3030.80 3213
3031.32 3161
3031.84 3155
3032.35 3112
3032.87 3200
3033.39 3150
3033.91 3180
3034.43 3264
3034.95 3271
3035.47 3120
3035.99 3210
3036.51 3314
3037.03 3383
3037.55 3356
3038.07 3328
3038.59 3298
3039.11 3211
3039.63 3187
3040.15 3202
3040.67 3068
3041.19 3007
3041.71 2908
3042.23 2992
3042.75 2954
3043.27 2981
3043.79 3037
3044.31 3038
3044.83 3129
3045.35 3111
3045.87 3185
3046.40 3157
3046.92 3087
3047.44 3092
3047.96 2999
3048.48 3053
3049.00 2945
3049.52 2971
3050.04 3007
3050.56 3025
3051.08 3059
3051.60 3011
3052.12 2980
3052.65 3061
3053.17 3019
3053.69 2989
3054.21 2915
3054.73 2883
3055.25 2836
3055.77 2893
3056.30 2921
3056.82 2969
3057.34 2883
3057.86 2923
3058.38 2983
3058.90 2936
3059.42 2941
3059.95 2967
3060.47 2940
3060.99 3026
3061.51 3076
3062.03 3124
3062.56 3066
3063.08 3102
3063.60 3123
3064.12 3142
3064.64 3199
3065.17 3213
3065.69 3289
3066.21 3381
3066.73 3365
3067.26 3414
3067.78 3405
3068.30 3448
3068.82 3484
3069.35 3383
3069.87 3271
3070.39 3229
3070.91 3251
3071.44 3274
3071.96 3252
3072.48 3313
3073.01 3195
3073.53 3327
3074.05 3372
3074.57 3468
3075.10 3414
3075.62 3468
3076.14 3511
3076.67 3531
3077.19 3622
3077.71 3726
3078.24 3790
3078.76 3837
3079.28 3875
3079.81 3999
3080.33 3999
3080.85 4047
3081.38 4172
3081.90 4170
3082.42 4144
3082.95 4267
3083.47 4241
3084.00 4222
3084.52 4184
3085.04 4200
3085.57 4039
3086.09 4003
3086.62 3902
3087.14 3807
3087.66 3737
3088.19 3679
3088.71 3604
3089.24 3542
3089.76 3489
3090.29 3497
3090.81 3513
3091.33 3581
3091.86 3660
3092.38 3759
3092.91 3811
3093.43 3892
3093.96 3913
3094.48 4080
3095.01 4148
3095.53 4346
3096.06 4359
3096.58 4512
3097.11 4533
3097.63 4663
3098.16 4629
3098.68 4628
3099.21 4768
3099.73 4753
3100.26 5113
3100.78 5595
3101.31 6510
3101.83 7962
3102.36 9804
3102.88 12027
3103.41 14557
3103.93 16439
3104.46 17588
3104.99 17541
3105.51 16191
3106.04 14700
3106.56 12650
3107.09 10768
3107.61 9034
3108.14 7446
3108.67 6313
3109.19 5695
3109.72 5194
3110.24 4876
3110.77 4784
3111.30 4752
3111.82 4726
3112.35 4757
3112.87 4590
3113.40 4502
3113.93 4446
3114.45 4296
3114.98 4141
3115.51 4134
3116.03 3974
3116.56 3939
3117.09 3818
3117.61 3706
3118.14 3728
3118.67 3655
3119.19 3611
3119.72 3701
3120.25 3724
3120.77 3955
3121.30 4114
3121.83 4350
3122.35 4547
3122.88 4626
3123.41 4601
3123.94 4605
3124.46 4606
3124.99 4424
3125.52 4183
3126.05 4182
3126.57 4030
3127.10 4008
3127.63 3962
3128.16 3930
3128.68 3836
3129.21 3698
3129.74 3717
3130.27 3669
3130.79 3571
3131.32 3542
3131.85 3476
3132.38 3621
3132.91 3453
3133.43 3409
3133.96 3444
3134.49 3470
3135.02 3524
3135.55 3544
3136.07 3517
3136.60 3504
3137.13 3411
3137.66 3357
3138.19 3339
3138.72 3310
3139.24 3297
3139.77 3147
3140.30 3147
3140.83 3145
3141.36 3104
3141.89 3141
3142.42 3150
3142.95 3026
3143.47 2999
3144.00 2997
3144.53 2967
3145.06 3044
3145.59 3013
3146.12 3076
3146.65 3170
3147.18 3154
3147.71 3220
3148.24 3231
3148.76 3287
3149.29 3326
3149.82 3470
3150.35 3505
3150.88 3537
3151.41 3568
3151.94 3597
3152.47 3478
3153.00 3403
3153.53 3336
3154.06 3302
3154.59 3243
3155.12 3291
3155.65 3267
3156.18 3241
3156.71 3207
3157.24 3186
3157.77 3225
3158.30 3294
3158.83 3216
3159.36 3247
3159.89 3279
3160.42 3360
3160.95 3492
3161.48 3292
3162.01 3323
3162.54 3313
3163.07 3212
3163.60 3305
3164.13 3249
3164.66 3254
3165.20 3180
3165.73 3164
3166.26 3119
3166.79 3076
3167.32 3189
3167.85 3119
3168.38 3039
3168.91 3028
3169.44 3000
3169.97 2939
3170.50 2938
3171.04 2978
3171.57 2989
3172.10 3017
3172.63 3056
3173.16 3203
3173.69 3269
3174.22 3371
3174.75 3415
3175.29 3606
3175.82 3669
3176.35 3714
3176.88 3498
3177.41 3578
3177.94 3371
3178.48 3290
3179.01 3241
3179.54 3211
3180.07 3166
3180.60 3040
3181.14 2962
3181.67 2860
3182.20 2869
3182.73 2934
3183.26 3019
3183.80 2921
3184.33 2853
3184.86 2746
3185.39 2918
3185.93 2865
3186.46 2919
3186.99 2922
3187.52 2824
3188.06 2854
3188.59 2889
3189.12 2898
3189.65 2865
3190.19 3009
3190.72 2979
3191.25 2964
3191.79 3059
3192.32 3115
3192.85 3113
3193.38 3111
3193.92 3076
3194.45 3047
3194.98 3043
3195.52 3089
3196.05 3083
3196.58 3093
3197.12 3175
3197.65 3167
3198.18 3076
3198.72 3072
3199.25 3077
3199.78 3130
3200.32 3113
3200.85 3130
3201.39 3315
3201.92 3300
3202.45 3290
3202.99 3326
3203.52 3224
3204.05 3266
3204.59 3400
3205.12 3407
3205.66 3350
3206.19 3410
3206.72 3396
3207.26 3518
3207.79 3645
3208.33 3752
3208.86 3894
3209.40 3916
3209.93 4040
3210.47 4159
3211.00 4290
3211.53 4291
3212.07 4374
3212.60 4216
3213.14 4207
3213.67 3999
3214.21 3823
3214.74 3642
3215.28 3656
3215.81 3504
3216.35 3311
3216.88 3264
3217.42 3181
3217.95 3068
3218.49 3071
3219.02 3005
3219.56 3132
3220.09 3014
3220.63 2989
3221.16 3012
3221.70 3126
3222.23 3237
3222.77 3322
3223.31 3389
3223.84 3542
3224.38 3620
3224.91 3692
3225.45 3793
3225.98 3766
3226.52 3821
3227.06 3780
3227.59 3807
3228.13 3762
3228.66 3518
3229.20 3447
3229.74 3581
3230.27 3527
3230.81 3449
3231.34 3478
3231.88 3438
3232.42 3377
3232.95 3419
3233.49 3462
3234.03 3671
3234.56 3592
3235.10 3513
3235.64 3480
3236.17 3617
3236.71 3661
3237.25 3701
3237.78 3779
3238.32 3913
3238.86 3883
3239.39 3830
3239.93 3750
3240.47 3791
3241.00 3691
3241.54 3743
3242.08 3603
3242.61 3565
3243.15 3695
3243.69 3666
3244.23 3631
3244.76 3698
3245.30 3656
3245.84 3683
3246.38 3830
3246.91 4023
3247.45 4104
3247.99 4068
3248.53 4154
3249.06 4140
3249.60 4150
3250.14 4258
3250.68 4520
3251.21 4806
3251.75 5315
3252.29 5955
3252.83 6629
3253.37 7519
3253.90 8128
3254.44 8352
3254.98 8417
3255.52 8196
3256.06 7737
3256.60 6930
3257.13 6180
3257.67 5620
3258.21 5308
3258.75 4915
3259.29 4669
3259.83 4719
3260.36 4792
3260.90 5090
3261.44 5180
3261.98 5310
3262.52 5674
3263.06 5998
3263.60 6194
3264.14 6365
3264.68 6408
3265.21 6605
3265.75 6545
3266.29 6711
3266.83 6784
3267.37 6831
3267.91 7216
3268.45 7242
3268.99 7032
3269.53 6624
3270.07 6343
3270.61 5852
3271.15 5444
3271.69 5032
3272.23 4770
3272.76 4774
3273.30 4691
3273.84 4588
3274.38 4528
3274.92 4512
3275.46 4539
3276.00 4454
3276.54 4417
3277.08 4426
3277.62 4467
3278.16 4433
3278.70 4438
3279.24 4510
3279.78 4466
3280.32 4537
3280.86 4587
3281.41 4473
3281.95 4462
3282.49 4359
3283.03 4403
3283.57 4430
3284.11 4619
3284.65 4584
3285.19 4564
3285.73 4501
3286.27 4682
3286.81 4658
3287.35 4678
3287.89 4748
3288.43 4571
3288.97 4717
3289.52 4759
3290.06 4745
3290.60 4811
3291.14 5056
3291.68 5248
3292.22 5554
3292.76 5706
3293.30 6052
3293.85 6354
3294.39 6629
3294.93 7118
3295.47 7392
3296.01 7663
3296.55 8049
3297.09 8287
3297.64 8219
3298.18 8127
3298.72 7964
3299.26 7460
3299.80 7049
3300.34 6791
3300.89 6468
3301.43 6130
3301.97 5900
3302.51 5669
3303.06 5632
3303.60 5472
3304.14 5440
3304.68 5317
3305.22 5405
3305.77 5316
3306.31 5258
3306.85 5312
3307.39 5296
3307.94 5365
3308.48 5457
3309.02 5553
3309.56 5911
3310.11 6053
3310.65 6196
3311.19 6258
3311.74 6530
3312.28 6469
3312.82 6366
3313.36 6234
3313.91 6011
3314.45 5897
3314.99 5940
3315.54 6044
3316.08 6160
3316.62 6503
3317.17 6867
3317.71 7287
3318.25 7836
3318.80 8424
3319.34 9064
3319.88 9544
3320.43 10096
3320.97 10445
3321.51 10464
3322.06 10252
3322.60 9912
3323.14 9388
3323.69 8877
3324.23 8148
3324.78 7878
3325.32 7718
3325.86 7559
3326.41 7433
3326.95 7105
3327.50 6954
3328.04 6971
3328.59 6993
3329.13 6829
3329.67 6934
3330.22 7124
3330.76 7373
3331.31 7650
3331.85 8392
3332.40 9579
3332.94 11730
3333.49 15334
3334.03 20695
3334.57 27683
3335.12 34023
3335.66 38587
3336.21 42175
3336.75 44207
3337.30 45057
3337.84 45205
3338.39 44026
3338.93 41837
3339.48 38385
3340.02 33675
3340.57 28520
3341.11 23613
3341.66 19330
3342.20 15716
3342.75 13081
3343.30 10924
3343.84 9316
3344.39 8174
3344.93 7444
3345.48 6771
3346.02 6481
3346.57 6366
3347.11 6318
3347.66 6171
3348.21 5974
3348.75 5899
3349.30 5714
3349.84 5629
3350.39 5592
3350.94 5283
3351.48 5238
3352.03 5059
3352.57 5161
3353.12 5094
3353.67 5149
3354.21 5253
3354.76 5288
3355.31 5371
3355.85 5440
3356.40 5484
3356.95 5579
3357.49 5589
3358.04 5547
3358.59 5406
3359.13 5333
3359.68 5245
3360.23 5117
3360.77 5067
3361.32 5048
3361.87 4934
3362.41 4916
3362.96 4965
3363.51 5036
3364.05 4916
3364.60 4863
3365.15 4898
3365.70 4967
3366.24 5024
3366.79 4866
3367.34 4756
3367.89 4752
3368.43 4691
3368.98 4734
3369.53 4606
3370.08 4666
3370.62 4834
3371.17 5057
3371.72 5308
3372.27 5830
3372.81 6601
3373.36 7287
3373.91 8150
3374.46 8756
3375.01 9038
3375.55 9069
3376.10 8733
3376.65 8396
3377.20 7692
3377.75 7117
3378.30 6644
3378.84 5990
3379.39 5643
3379.94 5212
3380.49 4864
3381.04 4576
3381.59 4381
3382.13 4225
3382.68 4241
3383.23 4290
3383.78 4153
3384.33 4001
3384.88 3978
3385.43 4019
3385.98 3880
3386.52 3770
3387.07 3848
3387.62 3888
3388.17 3770
3388.72 3845
3389.27 3807
3389.82 3751
3390.37 3770
3390.92 3834
3391.47 3806
3392.02 3895
3392.57 3898
3393.12 3816
3393.66 3937
3394.21 3989
3394.76 4018
3395.31 4087
3395.86 4089
3396.41 4146
3396.96 4237
3397.51 4458
3398.06 4540
3398.61 4672
3399.16 4726
3399.71 4810
3400.26 4687
3400.81 4566
3401.36 4366
3401.91 4380
3402.46 4210
3403.01 4097
3403.56 3938
3404.11 3784
3404.66 3748
3405.21 3784
3405.77 3692
3406.32 3620
3406.87 3512
3407.42 3511
3407.97 3521
3408.52 3514
3409.07 3534
3409.62 3737
3410.17 3761
3410.72 3940
3411.27 4102
3411.82 4133
3412.37 4459
3412.93 4495
3413.48 4543
3414.03 4381
3414.58 4361
3415.13 4242
3415.68 4075
3416.23 4084
3416.78 4063
3417.34 3984
3417.89 4012
3418.44 4002
3418.99 4063
3419.54 4179
3420.09 4029
3420.65 4010
3421.20 3908
3421.75 3874
3422.30 3707
3422.85 3565
3423.40 3567
3423.96 3601
3424.51 3574
3425.06 3694
3425.61 3604
3426.17 3731
3426.72 3649
3427.27 3528
3427.82 3472
3428.37 3450
3428.93 3265
3429.48 3271
3430.03 3212
3430.58 3120
3431.14 3124
3431.69 3156
3432.24 3160
3432.79 3096
3433.35 3078
3433.90 3063
3434.45 3096
3435.01 3113
3435.56 3231
3436.11 3238
3436.66 3327
3437.22 3420
3437.77 3526
3438.32 3400
3438.88 3492
3439.43 3424
3439.98 3497
3440.54 3445
3441.09 3353
3441.64 3252
3442.20 3259
3442.75 3182
3443.30 3162
3443.86 3142
3444.41 3106
3444.96 3174
3445.52 3128
3446.07 3088
3446.63 3128
3447.18 3029
3447.73 2977
3448.29 3127
3448.84 3125
3449.40 3135
3449.95 3058
3450.50 3025
3451.06 2981
3451.61 2947
3452.17 2995
3452.72 2967
3453.27 2921
3453.83 2917
3454.38 2834
3454.94 2902
3455.49 2910
3456.05 2990
3456.60 3017
3457.16 2960
3457.71 2906
3458.27 3028
3458.82 3114
3459.38 3018
3459.93 2977
3460.49 3129
3461.04 3158
3461.60 3189
3462.15 3191
3462.71 3280
3463.26 3426
3463.82 3431
3464.37 3458
3464.93 3525
3465.48 3468
3466.04 3477
3466.59 3426
3467.15 3436
3467.70 3485
3468.26 3549
3468.81 3489
3469.37 3579
3469.93 3618
3470.48 3714
3471.04 3954
3471.59 3966
3472.15 4122
3472.70 4134
3473.26 4198
3473.82 4156
3474.37 4066
3474.93 3929
3475.48 3903
3476.04 3933
3476.60 3798
3477.15 3859
3477.71 3959
3478.27 4143
3478.82 4051
3479.38 4155
3479.93 4159
3480.49 4299
3481.05 4451
3481.60 4502
3482.16 4500
3482.72 4597
3483.27 4653
3483.83 4628
3484.39 4706
3484.95 4758
3485.50 4788
3486.06 4857
3486.62 4958
3487.17 4951
3487.73 5057
3488.29 5094
3488.84 5376
3489.40 5876
3489.96 6396
3490.52 7292
3491.07 8677
3491.63 10844
3492.19 13448
3492.75 15440
3493.30 16942
3493.86 17518
3494.42 17458
3494.98 15973
3495.53 14120
3496.09 11768
3496.65 10060
3497.21 8486
3497.77 7470
3498.32 6643
3498.88 6323
3499.44 5956
3500.00 5781
3500.56 5907
3501.11 5894
3501.67 6038
3502.23 6326
3502.79 6955
3503.35 7683
3503.91 8557
3504.46 9713
3505.02 10750
3505.58 11565
3506.14 11859
3506.70 11919
3507.26 11608
3507.81 11121
3508.37 10184
3508.93 9326
3509.49 8583
3510.05 7756
3510.61 7210
3511.17 6790
3511.73 6200
3512.29 5897
3512.85 5639
3513.40 5364
3513.96 5117
3514.52 4779
3515.08 4553
3515.64 4353
3516.20 4098
3516.76 4041
3517.32 3950
3517.88 3912
3518.44 3807
3519.00 3796
3519.56 3873
3520.12 3828
3520.68 3734
3521.24 3706
3521.80 3715
3522.36 3741
3522.92 3784
3523.48 3886
3524.04 3904
3524.60 3854
3525.16 3990
3525.72 4022
3526.28 3942
3526.84 3929
3527.40 4053
3527.96 3979
3528.52 3998
3529.08 3962
3529.64 3890
3530.20 3802
3530.76 3967
3531.32 3964
3531.88 3866
3532.44 3955
3533.00 4027
3533.56 4134
3534.12 4168
3534.68 4029
3535.25 3951
3535.81 4081
3536.37 4066
3536.93 4045
3537.49 3888
3538.05 3892
3538.61 3805
3539.17 3749
3539.73 3663
3540.30 3755
3540.86 3714
3541.42 3758
3541.98 3882
3542.54 4144
3543.10 4239
3543.66 4289
3544.23 4340
3544.79 4349
3545.35 4484
3545.91 4345
3546.47 4151
3547.03 4168
3547.60 4140
3548.16 3927
3548.72 3887
3549.28 3722
3549.84 3623
3550.41 3563
3550.97 3588
3551.53 3481
3552.09 3409
3552.65 3473
3553.22 3488
3553.78 3395
3554.34 3392
3554.90 3382
3555.47 3227
3556.03 3251
3556.59 3191
3557.15 3226
3557.72 3303
3558.28 3262
3558.84 3353
3559.41 3364
3559.97 3436
3560.53 3562
3561.09 3639
3561.66 3479
3562.22 3639
3562.78 3592
3563.35 3585
3563.91 3582
3564.47 3628
3565.04 3738
3565.60 3769
3566.16 3790
3566.73 3864
3567.29 3870
3567.85 3811
3568.42 3761
3568.98 3790
3569.54 3567
3570.11 3440
3570.67 3510
3571.23 3518
3571.80 3371
3572.36 3380
3572.93 3542
3573.49 3724
3574.05 3767
3574.62 4016
3575.18 4455
3575.75 4995
3576.31 5715
3576.87 6388
3577.44 6982
3578.00 7404
3578.57 7621
3579.13 7584
3579.70 7219
3580.26 6910
3580.82 6394
3581.39 5968
3581.95 5347
3582.52 5002
3583.08 4690
3583.65 4238
3584.21 4019
3584.78 3820
3585.34 3654
3585.91 3534
3586.47 3361
3587.04 3278
3587.60 3201
3588.17 3182
3588.73 3277
3589.30 3183
3589.86 3058
3590.43 2938
3590.99 2996
3591.56 2933
3592.12 3015
3592.69 3021
3593.25 2992
3593.82 3030
3594.39 2994
3594.95 2966
3595.52 3040
3596.08 3062
3596.65 3106
3597.21 3049
3597.78 3145
3598.35 3090
3598.91 3138
3599.48 3165
3600.04 3186
3600.61 3148
3601.18 3196
3601.74 3241
3602.31 3243
3602.87 3134
3603.44 3186
3604.01 3187
3604.57 3280
3605.14 3255
3605.71 3387
3606.27 3301
3606.84 3464
3607.41 3394
3607.97 3262
3608.54 3256
3609.11 3090
3609.67 3135
3610.24 3059
3610.81 3076
3611.37 3053
3611.94 2977
3612.51 2973
3613.07 3044
3613.64 3042
3614.21 3137
3614.78 3290
3615.34 3581
3615.91 3931
3616.48 4503
3617.04 5326
3617.61 6054
3618.18 6689
3618.75 7314
3619.31 7417
3619.88 7568
3620.45 7339
3621.02 6987
3621.58 6428
3622.15 5970
3622.72 5329
3623.29 4809
3623.86 4384
3624.42 4100
3624.99 3758
3625.56 3455
3626.13 3311
3626.70 3140
3627.26 3169
3627.83 3056
3628.40 2978
3628.97 2957
3629.54 2949
3630.11 2996
3630.67 3032
3631.24 3001
3631.81 2972
3632.38 3148
3632.95 3074
3633.52 3234
3634.08 3244
3634.65 3198
3635.22 3213
3635.79 3090
3636.36 3040
3636.93 3094
3637.50 3113
3638.07 3130
3638.64 3001
3639.20 3088
3639.77 3063
3640.34 3042
3640.91 3175
3641.48 3338
3642.05 3354
3642.62 3441
3643.19 3618
3643.76 3577
3644.33 3655
3644.90 3576
3645.47 3486
3646.04 3437
3646.61 3433
3647.18 3538
3647.75 3504
3648.32 3473
3648.89 3517
3649.46 3463
3650.03 3370
3650.60 3489
3651.17 3434
3651.74 3515
3652.31 3591
3652.88 3675
3653.45 3766
3654.02 3936
3654.59 3969
3655.16 3909
3655.73 3802
3656.30 3729
3656.87 3749
3657.44 3705
3658.01 3608
3658.58 3708
3659.15 3792
3659.72 3810
3660.29 3802
3660.86 3868
3661.43 3815
3662.00 3907
3662.58 3843
3663.15 3554
3663.72 3482
3664.29 3527
3664.86 3565
3665.43 3531
3666.00 3570
3666.57 3818
3667.14 3836
3667.72 3961
3668.29 3946
3668.86 3879
3669.43 3809
3670.00 3608
3670.57 3508
3671.14 3501
3671.72 3429
3672.29 3371
3672.86 3262
3673.43 3343
3674.00 3326
3674.57 3364
3675.15 3310
3675.72 3220
3676.29 3216
3676.86 3235
3677.43 3234
3678.01 3312
3678.58 3186
3679.15 3375
3679.72 3429
3680.30 3388
3680.87 3438
3681.44 3465
3682.01 3342
3682.58 3247
3683.16 3151
3683.73 3048
3684.30 2976
3684.88 2922
3685.45 2870
3686.02 2886
3686.59 2958
3687.17 3005
3687.74 2968
3688.31 3013
3688.88 3037
3689.46 3118
3690.03 3248
3690.60 3385
3691.18 3419
3691.75 3522
3692.32 3449
3692.90 3437
3693.47 3530
3694.04 3388
3694.62 3325
3695.19 3210
3695.76 3088
3696.34 3076
3696.91 3004
3697.48 2969
3698.06 2936
3698.63 2979
3699.21 2937
3699.78 2895
3700.35 2894
3700.93 2921
3701.50 2946
3702.08 2964
3702.65 3036
3703.22 3072
3703.80 3097
3704.37 3146
3704.95 3173
3705.52 3377
3706.09 3274
3706.67 3216
3707.24 3183
3707.82 3271
3708.39 3188
3708.97 3134
3709.54 3202
3710.12 3124
3710.69 3070
3711.26 3054
3711.84 3140
3712.41 2943
3712.99 2979
3713.56 3022
3714.14 3040
3714.71 2945
3715.29 2945
3715.86 2989
3716.44 2968
3717.01 2994
3717.59 3041
3718.16 3059
3718.74 3163
3719.32 3187
3719.89 3208
3720.47 3184
3721.04 3157
3721.62 3136
3722.19 3077
3722.77 2952
3723.34 2868
3723.92 2977
3724.49 2957
3725.07 2814
3725.65 2774
3726.22 2815
3726.80 2689
3727.37 2639
3727.95 2604
3728.53 2726
3729.10 2781
3729.68 2877
3730.25 2999
3730.83 3248
3731.41 3398
3731.98 3790
3732.56 4351
3733.14 4771
3733.71 5222
3734.29 5399
3734.87 5376
3735.44 5453
3736.02 5182
3736.60 5038
3737.17 4663
3737.75 4407
3738.33 4211
3738.90 3942
3739.48 3774
3740.06 3405
3740.63 3273
3741.21 3225
3741.79 3063
3742.36 3039
3742.94 2965
3743.52 2891
3744.10 2827
3744.67 2926
3745.25 2851
3745.83 2758
3746.40 2838
3746.98 2737
3747.56 2798
3748.14 2830
3748.71 2800
3749.29 2609
3749.87 2695
3750.45 2685
3751.03 2723
3751.60 2745
3752.18 2870
3752.76 2745
3753.34 2766
3753.92 2702
3754.49 2736
3755.07 2819
3755.65 2752
3756.23 2801
3756.81 2861
3757.38 2944
3757.96 2867
3758.54 2993
3759.12 3088
3759.70 3150
3760.28 3144
3760.85 3343
3761.43 3391
3762.01 3368
3762.59 3510
3763.17 3395
3763.75 3419
3764.33 3362
3764.91 3346
3765.48 3291
3766.06 3346
3766.64 3253
3767.22 3077
3767.80 3099
3768.38 3147
3768.96 3073
3769.54 3092
3770.12 3102
3770.70 3168
3771.28 3160
3771.85 3170
3772.43 3191
3773.01 3273
3773.59 3290
3774.17 3256
3774.75 3179
3775.33 3114
3775.91 3079
3776.49 2956
3777.07 2903
3777.65 2892
3778.23 2901
3778.81 2827
3779.39 2854
3779.97 2932
3780.55 2941
3781.13 2868
3781.71 2895
3782.29 2811
3782.87 2805
3783.45 2808
3784.03 2841
3784.61 2879
3785.19 2774
3785.77 2751
3786.35 2784
3786.93 2777
3787.51 2931
3788.10 2935
3788.68 2941
3789.26 3003
3789.84 3018
3790.42 2900
3791.00 2873
3791.58 2974
3792.16 2982
3792.74 3129
3793.32 3164
3793.90 3174
3794.48 3148
3795.07 3172
3795.65 3150
3796.23 3115
3796.81 3099
3797.39 3118
3797.97 3120
3798.55 3080
3799.14 3091
3799.72 3235
3800.30 3224
3800.88 3285
3801.46 3294
3802.04 3392
3802.62 3553
3803.21 3740
3803.79 3808
3804.37 3878
3804.95 3715
3805.53 3757
3806.12 3735
3806.70 3841
3807.28 4067
3807.86 4357
3808.44 4560
3809.03 5049
3809.61 5452
3810.19 5621
3810.77 5448
3811.36 5289
3811.94 5022
3812.52 4795
3813.10 4630
3813.69 4399
3814.27 4345
3814.85 4396
3815.43 4656
3816.02 4567
3816.60 4582
3817.18 4692
3817.77 4551
3818.35 4512
3818.93 4271
3819.51 3891
3820.10 3733
3820.68 3691
3821.26 3609
3821.85 3616
3822.43 3757
3823.01 3933
3823.60 3918
3824.18 3896
3824.76 3911
3825.35 3820
3825.93 3747
3826.51 3738
3827.10 3493
3827.68 3350
3828.27 3224
3828.85 3365
3829.43 3360
3830.02 3331
3830.60 3330
3831.18 3309
3831.77 3442
3832.35 3399
3832.94 3475
3833.52 3432
3834.10 3502
3834.69 3471
3835.27 3456
3835.86 3434
3836.44 3417
3837.03 3504
3837.61 3467
3838.19 3403
3838.78 3441
3839.36 3444
3839.95 3416
3840.53 3297
3841.12 3229
3841.70 3272
3842.29 3245
3842.87 3353
3843.46 3305
3844.04 3371
3844.63 3505
3845.21 3581
3845.80 3646
3846.38 3941
3846.97 3941
3847.55 3980
3848.14 4044
3848.72 4006
3849.31 3937
3849.89 3764
3850.48 3564
3851.06 3579
3851.65 3500
3852.23 3470
3852.82 3376
3853.41 3392
3853.99 3392
3854.58 3396
3855.16 3430
3855.75 3468
3856.33 3458
3856.92 3430
3857.51 3586
3858.09 3660
3858.68 4010
3859.26 4355
3859.85 5108
3860.44 6097
3861.02 7058
3861.61 8040
3862.20 8856
3862.78 9347
3863.37 9429
3863.95 9144
3864.54 8607
3865.13 7969
3865.71 7149
3866.30 6437
3866.89 5832
3867.47 5333
3868.06 5046
3868.65 4557
3869.23 4178
3869.82 3946
3870.41 3681
3870.99 3546
3871.58 3512
3872.17 3483
3872.76 3569
3873.34 3737
3873.93 3745
3874.52 3854
3875.10 3801
3875.69 3795
3876.28 3674
3876.87 3492
3877.45 3468
3878.04 3415
3878.63 3215
3879.22 3212
3879.80 3186
3880.39 3113
3880.98 3075
3881.57 3063
3882.15 3063
3882.74 3025
3883.33 3059
3883.92 2989
3884.51 3025
3885.09 3020
3885.68 2982
3886.27 3026
3886.86 3000
3887.45 3027
3888.04 3070
3888.62 3249
3889.21 3366
3889.80 3385
3890.39 3630
3890.98 3690
3891.57 3690
3892.15 3667
3892.74 3646
3893.33 3727
3893.92 3573
3894.51 3574
3895.10 3460
3895.69 3345
3896.28 3417
3896.86 3283
3897.45 3197
3898.04 3247
3898.63 3380
3899.22 3521
3899.81 3540
3900.40 3627
3900.99 3631
3901.58 3603
3902.17 3522
3902.76 3386
3903.34 3290
3903.93 3208
3904.52 3204
3905.11 3160
3905.70 3011
3906.29 2944
3906.88 2954
3907.47 2862
3908.06 2906
3908.65 2859
3909.24 2965
3909.83 2943
3910.42 2863
3911.01 2933
3911.60 2843
3912.19 2758
3912.78 2751
3913.37 2752
3913.96 2748
3914.55 2722
3915.14 2696
3915.73 2695
3916.32 2655
3916.91 2632
3917.50 2666
3918.09 2670
3918.68 2694
3919.28 2713
3919.87 2668
3920.46 2631
3921.05 2674
3921.64 2633
3922.23 2536
3922.82 2541
3923.41 2643
3924.00 2678
3924.59 2584
3925.18 2632
3925.77 2544
3926.37 2577
3926.96 2566
3927.55 2552
3928.14 2606
3928.73 2508
3929.32 2472
3929.91 2582
3930.51 2551
3931.10 2537
3931.69 2504
3932.28 2562
3932.87 2598
3933.46 2536
3934.05 2498
3934.65 2415
3935.24 2551
3935.83 2496
3936.42 2518
3937.01 2548
3937.61 2576
3938.20 2598
3938.79 2527
3939.38 2606
3939.97 2762
3940.57 2719
3941.16 2797
3941.75 2799
3942.34 2792
3942.94 2753
3943.53 2728
3944.12 2742
3944.71 2737
3945.31 2759
3945.90 2775
3946.49 2740
3947.08 2746
3947.68 2682
3948.27 2627
3948.86 2456
3949.45 2442
3950.05 2511
3950.64 2419
3951.23 2487
3951.83 2517
3952.42 2500
3953.01 2537
3953.61 2646
3954.20 2531
3954.79 2469
3955.39 2519
3955.98 2516
3956.57 2624
3957.17 2646
3957.76 2623
3958.35 2650
3958.95 2666
3959.54 2775
3960.13 2753
3960.73 2826
3961.32 2911
3961.92 2873
3962.51 2734
3963.10 2802
3963.70 2808
3964.29 2846
3964.88 2781
3965.48 2921
3966.07 2908
3966.67 2940
3967.26 2993
3967.86 3100
3968.45 3043
3969.04 3163
3969.64 3078
3970.23 3018
3970.83 2901
3971.42 2880
3972.02 2835
3972.61 2707
3973.21 2659
3973.80 2699
3974.40 2647
3974.99 2652
3975.58 2644
3976.18 2761
3976.77 2882
3977.37 2882
3977.96 3023
3978.56 3121
3979.15 3191
3979.75 3137
3980.35 3095
3980.94 3072
3981.54 3013
3982.13 2918
3982.73 2819
3983.32 2796
3983.92 2781
3984.51 2821
3985.11 2776
3985.70 2788
3986.30 2843
3986.90 2752
3987.49 2900
3988.09 2841
3988.68 2821
3989.28 2723
3989.87 2815
3990.47 2706
3991.07 2693
3991.66 2774
3992.26 2881
3992.85 2866
3993.45 2888
3994.05 3005
3994.64 3058
3995.24 3081
3995.84 3177
3996.43 3197
3997.03 3145
3997.62 3215
3998.22 3170
3998.82 3179
3999.41 3196
4000.01 3096
4000.61 3110
4001.20 3112
4001.80 3045
4002.40 2956
4003.00 2947
4003.59 2901
4004.19 2894
4004.79 2792
4005.38 2883
4005.98 2855
4006.58 2926
4007.17 2901
4007.77 2858
4008.37 2830
4008.97 2794
4009.56 2731
4010.16 2664
4010.76 2688
4011.36 2680
4011.95 2678
4012.55 2692
4013.15 2664
4013.75 2653
4014.34 2688
4014.94 2935
4015.54 2982
4016.14 3059
4016.74 3042
4017.33 3178
4017.93 3298
4018.53 3300
4019.13 3306
4019.73 3251
4020.32 3194
4020.92 3169
4021.52 2991
4022.12 2898
4022.72 2860
4023.32 2752
4023.91 2698
4024.51 2604
4025.11 2707
4025.71 2672
4026.31 2552
4026.91 2676
4027.51 2764
4028.10 2645
4028.70 2693
4029.30 2761
4029.90 2709
4030.50 2753
4031.10 2753
4031.70 2782
4032.30 2695
4032.90 2687
4033.49 2745
4034.09 2703
4034.69 2689
4035.29 2705
4035.89 2713
4036.49 2788
4037.09 2648
4037.69 2578
4038.29 2579
4038.89 2541
4039.49 2525
4040.09 2494
4040.69 2490
4041.29 2502
4041.89 2423
4042.49 2406
4043.09 2313
4043.69 2372
4044.29 2479
4044.89 2467
4045.49 2451
4046.09 2478
4046.69 2535
4047.29 2549
4047.89 2446
4048.49 2446
4049.09 2512
4049.69 2497
4050.29 2434
4050.89 2480
4051.49 2574
4052.09 2513
4052.69 2449
4053.29 2438
4053.89 2476
4054.49 2520
4055.09 2548
4055.69 2534
4056.30 2410
4056.90 2410
4057.50 2384
4058.10 2420
4058.70 2446
4059.30 2450
4059.90 2438
4060.50 2395
4061.10 2464
4061.71 2477
4062.31 2422
4062.91 2511
4063.51 2611
4064.11 2761
4064.71 2862
4065.31 2929
4065.92 3026
4066.52 3123
4067.12 3168
4067.72 3140
4068.32 3128
4068.92 3043
4069.53 2934
4070.13 2982
4070.73 2863
4071.33 2721
4071.93 2528
4072.54 2512
4073.14 2505
4073.74 2455
4074.34 2311
4074.94 2320
4075.55 2388
4076.15 2415
4076.75 2350
4077.35 2328
4077.96 2303
4078.56 2319
4079.16 2277
4079.76 2216
4080.37 2235
4080.97 2295
4081.57 2276
4082.17 2223
4082.78 2233
4083.38 2288
4083.98 2281
4084.59 2267
4085.19 2205
4085.79 2218
4086.39 2192
4087.00 2265
4087.60 2270
4088.20 2306
4088.81 2353
4089.41 2350
4090.01 2320
4090.62 2356
4091.22 2390
4091.82 2338
4092.43 2310
4093.03 2261
4093.63 2309
4094.24 2306
4094.84 2403
4095.45 2468
4096.05 2450
4096.65 2468
4097.26 2414
4097.86 2329
4098.47 2361
4099.07 2411
4099.67 2396
4100.28 2438
4100.88 2414
4101.49 2373
4102.09 2433
4102.69 2439
4103.30 2421
4103.90 2414
4104.51 2384
4105.11 2372
4105.72 2330
4106.32 2396
4106.93 2274
4107.53 2322
4108.13 2302
4108.74 2287
4109.34 2214
4109.95 2279
4110.55 2311
4111.16 2282
4111.76 2236
4112.37 2268
4112.97 2308
4113.58 2228
4114.18 2237
4114.79 2222
4115.39 2302
4116.00 2242
4116.60 2262
4117.21 2346
4117.82 2365
4118.42 2355
4119.03 2357
4119.63 2238
4120.24 2300
4120.84 2351
4121.45 2307
4122.05 2258
4122.66 2250
4123.27 2380
4123.87 2384
4124.48 2294
4125.08 2265
4125.69 2250
4126.30 2251
4126.90 2295
4127.51 2375
4128.11 2350
4128.72 2306
4129.33 2279
4129.93 2287
4130.54 2331
4131.15 2277
4131.75 2282
4132.36 2349
4132.96 2319
4133.57 2389
4134.18 2436
4134.78 2538
4135.39 2501
4136.00 2584
4136.60 2561
4137.21 2665
4137.82 2699
4138.43 2775
4139.03 2776
4139.64 2846
4140.25 2882
4140.85 2860
4141.46 2874
4142.07 2849
4142.68 2889
4143.28 2877
4143.89 3013
4144.50 3087
4145.10 3051
4145.71 2979
4146.32 2889
4146.93 2817
4147.53 2798
4148.14 2817
4148.75 2718
4149.36 2623
4149.97 2531
4150.57 2539
4151.18 2431
4151.79 2438
4152.40 2392
4153.00 2319
4153.61 2351
4154.22 2344
4154.83 2245
4155.44 2396
4156.05 2320
4156.65 2323
4157.26 2304
4157.87 2316
4158.48 2287
4159.09 2365
4159.70 2427
4160.30 2442
4160.91 2540
4161.52 2544
4162.13 2450
4162.74 2457
4163.35 2410
4163.96 2453
4164.56 2454
4165.17 2423
4165.78 2421
4166.39 2464
4167.00 2470
4167.61 2525
4168.22 2567
4168.83 2624
4169.44 2639
4170.05 2626
4170.66 2715
4171.26 2820
4171.87 3068
4172.48 3008
4173.09 3187
4173.70 3160
4174.31 3142
4174.92 3113
4175.53 3062
4176.14 3043
4176.75 3008
4177.36 3012
4177.97 2987
4178.58 3007
4179.19 2875
4179.80 2751
4180.41 2698
4181.02 2615
4181.63 2560
4182.24 2573
4182.85 2573
4183.46 2448
4184.07 2375
4184.68 2411
4185.29 2401
4185.90 2414
4186.51 2495
4187.12 2458
4187.73 2401
4188.34 2391
4188.95 2380
4189.56 2404
4190.18 2381
4190.79 2402
4191.40 2461
4192.01 2416
4192.62 2467
4193.23 2558
4193.84 2620
4194.45 2627
4195.06 2711
4195.67 2689
4196.28 2684
4196.90 2751
4197.51 2689
4198.12 2648
4198.73 2618
4199.34 2599
4199.95 2554
4200.56 2511
4201.18 2451
4201.79 2545
4202.40 2505
4203.01 2423
4203.62 2518
4204.23 2484
4204.85 2496
4205.46 2556
4206.07 2548
4206.68 2598
4207.29 2537
4207.90 2630
4208.52 2631
4209.13 2559
4209.74 2540
4210.35 2650
4210.97 2743
4211.58 2685
4212.19 2717
4212.80 2718
4213.41 2744
4214.03 2770
4214.64 2762
4215.25 2799
4215.86 2688
4216.48 2727
4217.09 2850
4217.70 2981
4218.32 3123
4218.93 3139
4219.54 3234
4220.15 3360
4220.77 3481
4221.38 3633
4221.99 3802
4222.61 3790
4223.22 3882
4223.83 3938
4224.44 3893
4225.06 3953
4225.67 3855
4226.28 3645
4226.90 3592
4227.51 3672
4228.13 3661
4228.74 3732
4229.35 3898
4229.97 3993
4230.58 3966
4231.19 3782
4231.81 3627
4232.42 3518
4233.03 3345
4233.65 3246
4234.26 3152
4234.88 3129
4235.49 3038
4236.10 3036
4236.72 3017
4237.33 2918
4237.95 2892
4238.56 2807
4239.17 2802
4239.79 2750
4240.40 2692
4241.02 2667
4241.63 2637
4242.25 2683
4242.86 2685
4243.48 2709
4244.09 2895
4244.71 2817
4245.32 2898
4245.93 2886
4246.55 2880
4247.16 2847
4247.78 2789
4248.39 2798
4249.01 2705
4249.62 2815
4250.24 2722
4250.85 2767
4251.47 2724
4252.08 2684
4252.70 2673
4253.32 2743
4253.93 2739
4254.55 2697
4255.16 2721
4255.78 2711
4256.39 2771
4257.01 2722
4257.62 2706
4258.24 2725
4258.85 2762
4259.47 2785
4260.09 2710
4260.70 2792
4261.32 2980
4261.93 3015
4262.55 3101
4263.17 3277
4263.78 3397
4264.40 3515
4265.01 3542
4265.63 3523
4266.25 3337
4266.86 3220
4267.48 3152
4268.10 3109
4268.71 2976
4269.33 2918
4269.94 2957
4270.56 2866
4271.18 2764
4271.79 2735
4272.41 2728
4273.03 2732
4273.64 2730
4274.26 2721
4274.88 2798
4275.49 2920
4276.11 2982
4276.73 2990
4277.35 3179
4277.96 3391
4278.58 3526
4279.20 3539
4279.81 3502
4280.43 3332
4281.05 3308
4281.67 3107
4282.28 3078
4282.90 2887
4283.52 2783
4284.14 2731
4284.75 2675
4285.37 2633
4285.99 2555
4286.61 2484
4287.22 2551
4287.84 2510
4288.46 2491
4289.08 2523
4289.70 2491
4290.31 2404
4290.93 2440
4291.55 2472
4292.17 2433
4292.79 2460
4293.40 2433
4294.02 2489
4294.64 2495
4295.26 2423
4295.88 2489
4296.50 2498
4297.11 2482
4297.73 2485
4298.35 2515
4298.97 2388
4299.59 2470
4300.21 2496
4300.83 2592
4301.44 2541
4302.06 2570
4302.68 2586
4303.30 2700
4303.92 2664
4304.54 2564
4305.16 2577
4305.78 2613
4306.40 2606
4307.02 2598
4307.63 2488
4308.25 2573
4308.87 2531
4309.49 2476
4310.11 2569
4310.73 2598
4311.35 2561
4311.97 2618
4312.59 2574
4313.21 2565
4313.83 2574
4314.45 2533
4315.07 2685
4315.69 2692
4316.31 2594
4316.93 2586
4317.55 2714
4318.17 2704
4318.79 2578
4319.41 2647
4320.03 2624
4320.65 2622
4321.27 2567
4321.89 2704
4322.51 2785
4323.13 2691
4323.75 2789
4324.37 2749
4324.99 2835
4325.61 3003
4326.23 3063
4326.85 3139
4327.47 3197
4328.09 3156
4328.71 3127
4329.33 3252
4329.96 3262
4330.58 3403
4331.20 3650
4331.82 4122
4332.44 4571
4333.06 5050
4333.68 5561
4334.30 6099
4334.92 6040
4335.54 5838
4336.17 5404
4336.79 5000
4337.41 4786
4338.03 4440
4338.65 4252
4339.27 4170
4339.89 4069
4340.52 3999
4341.14 3935
4341.76 3864
4342.38 3694
4343.00 3590
4343.62 3602
4344.25 3744
4344.87 4004
4345.49 4262
4346.11 4711
4346.73 5407
4347.36 6019
4347.98 6402
4348.60 6498
4349.22 6300
4349.84 6022
4350.47 5669
4351.09 5064
4351.71 4721
4352.33 4434
4352.96 4327
4353.58 4252
4354.20 3947
4354.82 3795
4355.45 3607
4356.07 3515
4356.69 3332
4357.31 3259
4357.94 3189
4358.56 3089
4359.18 3108
4359.81 3155
4360.43 3054
4361.05 3011
4361.68 3018
4362.30 3017
4362.92 2939
4363.55 2944
4364.17 2943
4364.79 2989
4365.42 2988
4366.04 2914
4366.66 2976
4367.29 2997
4367.91 2964
4368.53 3006
4369.16 2824
4369.78 2749
4370.40 2776
4371.03 2705
4371.65 2746
4372.27 2766
4372.90 2703
4373.52 2696
4374.15 2633
4374.77 2644
4375.39 2735
4376.02 2693
4376.64 2731
4377.27 2694
4377.89 2737
4378.52 2645
4379.14 2763
4379.76 2889
4380.39 2845
4381.01 2848
4381.64 2952
4382.26 3002
4382.89 2920
4383.51 2900
4384.14 2974
4384.76 3064
4385.39 3048
4386.01 2958
4386.64 3002
4387.26 2958
4387.89 3026
4388.51 2938
4389.14 2962
4389.76 2964
4390.39 3003
4391.01 3222
4391.64 3363
4392.26 3523
4392.89 3571
4393.51 3684
4394.14 3758
4394.76 3339
4395.39 3171
4396.01 3051
4396.64 2940
4397.26 2807
4397.89 2712
4398.52 2713
4399.14 2760
4399.77 2688
4400.39 2710
4401.02 2638
4401.65 2623
4402.27 2615
4402.90 2683
4403.52 2686
4404.15 2668
4404.78 2617
4405.40 2639
4406.03 2672
4406.65 2635
4407.28 2722
4407.91 2652
4408.53 2615
4409.16 2637
4409.79 2719
4410.41 2733
4411.04 2647
4411.67 2649
4412.29 2640
4412.92 2617
4413.55 2607
4414.17 2531
4414.80 2411
4415.43 2431
4416.05 2468
4416.68 2451
4417.31 2545
4417.94 2458
4418.56 2420
4419.19 2410
4419.82 2361
4420.44 2454
4421.07 2558
4421.70 2561
4422.33 2460
4422.95 2436
4423.58 2473
4424.21 2497
4424.84 2429
4425.46 2379
4426.09 2271
4426.72 2287
4427.35 2304
4427.97 2325
4428.60 2226
4429.23 2270
4429.86 2288
4430.49 2275
4431.11 2306
4431.74 2289
4432.37 2266
4433.00 2266
4433.63 2360
4434.26 2326
4434.88 2318
4435.51 2246
4436.14 2339
4436.77 2322
4437.40 2325
4438.03 2354
4438.65 2332
4439.28 2430
4439.91 2362
4440.54 2382
4441.17 2321
4441.80 2243
4442.43 2334
4443.06 2374
4443.68 2280
4444.31 2276
4444.94 2347
4445.57 2418
4446.20 2483
4446.83 2463
4447.46 2488
4448.09 2558
4448.72 2553
4449.35 2554
4449.98 2535
4450.61 2467
4451.24 2418
4451.86 2433
4452.49 2367
4453.12 2396
4453.75 2346
4454.38 2378
4455.01 2330
4455.64 2392
4456.27 2505
4456.90 2599
4457.53 2685
4458.16 2708
4458.79 2669
4459.42 2688
4460.05 2706
4460.68 2532
4461.31 2450
4461.94 2446
4462.57 2355
4463.20 2272
4463.83 2144
4464.46 2188
4465.09 2281
4465.72 2199
4466.36 2218
4466.99 2262
4467.62 2288
4468.25 2308
4468.88 2283
4469.51 2214
4470.14 2217
4470.77 2190
4471.40 2331
4472.03 2346
4472.66 2255
4473.29 2252
4473.93 2200
4474.56 2250
4475.19 2232
4475.82 2170
4476.45 2269
4477.08 2178
4477.71 2178
4478.34 2134
4478.98 2211
4479.61 2261
4480.24 2211
4480.87 2258
4481.50 2257
4482.13 2288
4482.76 2366
4483.40 2389
4484.03 2424
4484.66 2406
4485.29 2394
4485.92 2393
4486.56 2425
4487.19 2452
4487.82 2490
4488.45 2465
4489.08 2469
4489.72 2409
4490.35 2432
4490.98 2429
4491.61 2397
4492.25 2401
4492.88 2425
4493.51 2363
4494.14 2407
4494.78 2384
4495.41 2389
4496.04 2484
4496.67 2421
4497.31 2578
4497.94 2531
4498.57 2441
4499.20 2439
4499.84 2564
4500.47 2596
4501.10 2689
4501.74 2901
4502.37 3152
4503.00 3262
4503.64 3265
4504.27 3412
4504.90 3317
4505.53 3253
4506.17 3179
4506.80 3028
4507.43 2962
4508.07 2871
4508.70 2899
4509.34 2893
4509.97 2798
4510.60 2806
4511.24 2791
4511.87 2657
4512.50 2710
4513.14 2737
4513.77 2694
4514.41 2656
4515.04 2675
4515.67 2612
4516.31 2650
4516.94 2562
4517.58 2573
4518.21 2601
4518.84 2617
4519.48 2616
4520.11 2618
4520.75 2707
4521.38 2691
4522.02 2632
4522.65 2680
4523.28 2738
4523.92 2737
4524.55 2883
4525.19 2954
4525.82 3006
4526.46 3074
4527.09 3073
4527.73 3238
4528.36 3605
4529.00 4232
4529.63 4892
4530.27 5875
4530.90 7212
4531.54 8323
4532.17 9198
4532.81 9848
4533.44 9889
4534.08 9523
4534.71 8900
4535.35 7987
4535.99 7029
4536.62 6073
4537.26 5248
4537.89 4517
4538.53 4057
4539.16 3611
4539.80 3313
4540.43 3042
4541.07 2874
4541.71 2866
4542.34 2779
4542.98 2688
4543.61 2579
4544.25 2533
4544.89 2565
4545.52 2485
4546.16 2456
4546.79 2443
4547.43 2525
4548.07 2510
4548.70 2557
4549.34 2544
4549.98 2584
4550.61 2606
4551.25 2584
4551.89 2556
4552.52 2538
4553.16 2510
4553.80 2523
4554.43 2456
4555.07 2481
4555.71 2419
4556.34 2530
4556.98 2540
4557.62 2478
4558.25 2494
4558.89 2606
4559.53 2644
4560.16 2638
4560.80 2663
4561.44 2682
4562.08 2683
4562.71 2722
4563.35 2851
4563.99 2807
4564.63 2784
4565.26 2937
4565.90 2888
4566.54 2983
4567.18 2978
4567.81 3144
4568.45 3221
4569.09 3365
4569.73 3410
4570.36 3448
4571.00 3526
4571.64 3486
4572.28 3378
4572.92 3440
4573.55 3444
4574.19 3188
4574.83 3004
4575.47 2942
4576.11 2877
4576.75 2827
4577.38 2740
4578.02 2698
4578.66 2589
4579.30 2627
4579.94 2517
4580.58 2462
4581.21 2480
4581.85 2469
4582.49 2466
4583.13 2498
4583.77 2523
4584.41 2588
4585.05 2662
4585.69 2602
4586.32 2665
4586.96 2722
4587.60 2821
4588.24 3069
4588.88 3072
4589.52 3122
4590.16 3174
4590.80 3126
4591.44 3015
4592.08 3061
4592.72 3111
4593.36 3204
4594.00 3113
4594.63 3157
4595.27 3016
4595.91 2915
4596.55 2884
4597.19 2796
4597.83 2650
4598.47 2609
4599.11 2505
4599.75 2527
4600.39 2483
4601.03 2560
4601.67 2558
4602.31 2618
4602.95 2538
4603.59 2586
4604.23 2539
4604.87 2576
4605.51 2540
4606.15 2535
4606.79 2591
4607.43 2716
4608.08 2593
4608.72 2580
4609.36 2638
4610.00 2697
4610.64 2644
4611.28 2559
4611.92 2575
4612.56 2544
4613.20 2447
4613.84 2502
4614.48 2477
4615.12 2474
4615.76 2466
4616.41 2345
4617.05 2369
4617.69 2359
4618.33 2353
4618.97 2302
4619.61 2265
4620.25 2255
4620.89 2223
4621.54 2217
4622.18 2170
4622.82 2182
4623.46 2158
4624.10 2237
4624.74 2156
4625.38 2170
4626.03 2145
4626.67 2105
4627.31 2150
4627.95 2167
4628.59 2209
4629.24 2183
4629.88 2214
4630.52 2260
4631.16 2266
4631.80 2296
4632.45 2394
4633.09 2488
4633.73 2606
4634.37 2659
4635.02 2557
4635.66 2665
4636.30 2529
4636.94 2500
4637.58 2599
4638.23 2601
4638.87 2623
4639.51 2575
4640.16 2598
4640.80 2644
4641.44 2615
4642.08 2579
4642.73 2521
4643.37 2592
4644.01 2521
4644.66 2405
4645.30 2463
4645.94 2437
4646.58 2423
4647.23 2462
4647.87 2417
4648.51 2310
4649.16 2413
4649.80 2425
4650.44 2443
4651.09 2464
4651.73 2554
4652.37 2668
4653.02 2764
4653.66 2804
4654.31 2841
4654.95 2868
4655.59 2759
4656.24 2674
4656.88 2606
4657.52 2416
4658.17 2481
4658.81 2470
4659.46 2310
4660.10 2254
4660.75 2304
4661.39 2170
4662.03 2175
4662.68 2184
4663.32 2228
4663.97 2166
4664.61 2178
4665.26 2131
4665.90 2131
4666.54 2053
4667.19 2069
4667.83 2089
4668.48 2064
4669.12 2062
4669.77 2087
4670.41 2059
4671.06 2050
4671.70 2039
4672.35 1975
4672.99 1997
4673.64 2092
4674.28 2083
4674.93 2086
4675.57 2094
4676.22 2147
4676.86 2149
4677.51 2182
4678.15 2257
4678.80 2189
4679.44 2130
4680.09 2157
4680.73 2213
4681.38 2330
4682.03 2330
4682.67 2266
4683.32 2330
4683.96 2246
4684.61 2215
4685.25 2275
4685.90 2277
4686.55 2321
4687.19 2375
4687.84 2445
4688.48 2457
4689.13 2433
4689.78 2495
4690.42 2380
4691.07 2366
4691.72 2415
4692.36 2418
4693.01 2439
4693.65 2453
4694.30 2446
4694.95 2430
4695.59 2531
4696.24 2560
4696.89 2540
4697.53 2514
4698.18 2622
4698.83 2621
4699.47 2603
4700.12 2746
4700.77 2879
4701.41 2900
4702.06 3040
4702.71 2890
4703.36 2751
4704.00 2684
4704.65 2588
4705.30 2598
4705.94 2592
4706.59 2538
4707.24 2553
4707.89 2505
4708.53 2495
4709.18 2437
4709.83 2305
4710.48 2301
4711.12 2342
4711.77 2366
4712.42 2347
4713.07 2304
4713.71 2312
4714.36 2294
4715.01 2332
4715.66 2338
4716.31 2380
4716.95 2409
4717.60 2360
4718.25 2329
4718.90 2331
4719.55 2333
4720.19 2357
4720.84 2379
4721.49 2548
4722.14 2439
4722.79 2457
4723.44 2419
4724.08 2433
4724.73 2502
4725.38 2469
4726.03 2393
4726.68 2429
4727.33 2382
4727.98 2367
4728.63 2326
4729.27 2464
4729.92 2424
4730.57 2317
4731.22 2264
4731.87 2231
4732.52 2211
4733.17 2182
4733.82 2181
4734.47 2253
4735.12 2273
4735.77 2247
4736.41 2234
4737.06 2241
4737.71 2223
4738.36 2266
4739.01 2276
4739.66 2323
4740.31 2303
4740.96 2393
4741.61 2394
4742.26 2429
4742.91 2414
4743.56 2361
4744.21 2345
4744.86 2409
4745.51 2357
4746.16 2296
4746.81 2348
4747.46 2256
4748.11 2329
4748.76 2330
4749.41 2420
4750.06 2333
4750.71 2372
4751.36 2348
4752.01 2476
4752.66 2507
4753.31 2480
4753.96 2501
4754.61 2576
4755.26 2523
4755.92 2467
4756.57 2452
4757.22 2491
4757.87 2559
4758.52 2451
4759.17 2516
4759.82 2582
4760.47 2595
4761.12 2730
4761.77 2814
4762.42 2840
4763.08 2926
4763.73 2944
4764.38 2962
4765.03 2860
4765.68 2841
4766.33 2683
4766.98 2655
4767.64 2639
4768.29 2631
4768.94 2563
4769.59 2469
4770.24 2504
4770.89 2622
4771.54 2515
4772.20 2482
4772.85 2479
4773.50 2506
4774.15 2470
4774.80 2488
4775.46 2492
4776.11 2352
4776.76 2340
4777.41 2355
4778.06 2285
4778.72 2303
4779.37 2357
4780.02 2423
4780.67 2419
4781.33 2370
4781.98 2413
4782.63 2453
4783.28 2393
4783.94 2363
4784.59 2420
4785.24 2448
4785.89 2401
4786.55 2357
4787.20 2446
4787.85 2485
4788.51 2555
4789.16 2576
4789.81 2713
4790.46 2549
4791.12 2657
4791.77 2636
4792.42 2601
4793.08 2541
4793.73 2631
4794.38 2663
4795.04 2691
4795.69 2682
4796.34 2594
4797.00 2653
4797.65 2706
4798.30 2746
4798.96 2816
4799.61 2978
4800.27 3039
4800.92 3336
4801.57 3475
4802.23 3534
4802.88 3493
4803.53 3469
4804.19 3413
4804.84 3278
4805.50 3142
4806.15 2990
4806.81 2872
4807.46 2835
4808.11 2747
4808.77 2740
4809.42 2707
4810.08 2731
4810.73 2677
4811.39 2637
4812.04 2701
4812.69 2755
4813.35 2753
4814.00 2717
4814.66 2760
4815.31 2793
4815.97 2889
4816.62 2966
4817.28 2900
4817.93 2906
4818.59 3005
4819.24 2934
4819.90 2993
4820.55 2987
4821.21 2914
4821.86 3181
4822.52 3223
4823.17 3347
4823.83 3547
4824.48 3443
4825.14 3570
4825.79 3554
4826.45 3429
4827.11 3336
4827.76 3268
4828.42 3252
4829.07 3168
4829.73 3057
4830.38 3171
4831.04 3239
4831.70 3165
4832.35 3188
4833.01 3260
4833.66 3304
4834.32 3351
4834.98 3496
4835.63 3549
4836.29 3593
4836.94 3762
4837.60 3793
4838.26 3903
4838.91 3954
4839.57 4082
4840.23 4047
4840.88 3887
4841.54 3868
4842.20 3822
4842.85 3768
4843.51 3716
4844.17 3805
4844.82 3795
4845.48 3742
4846.14 3633
4846.79 3730
4847.45 3744
4848.11 3727
4848.76 3894
4849.42 4184
4850.08 4367
4850.73 4821
4851.39 4773
4852.05 4959
4852.71 5113
4853.36 4887
4854.02 4702
4854.68 4522
4855.34 4220
4855.99 4204
4856.65 4194
4857.31 4263
4857.97 4492
4858.62 4751
4859.28 4881
4859.94 5075
4860.60 5310
4861.25 5131
4861.91 4999
4862.57 4813
4863.23 4574
4863.89 4163
4864.54 3963
4865.20 3954
4865.86 3908
4866.52 3918
4867.18 3843
4867.84 3847
4868.49 3860
4869.15 3908
4869.81 3819
4870.47 3780
4871.13 3889
4871.79 3688
4872.44 3641
4873.10 3628
4873.76 3590
4874.42 3661
4875.08 3564
4875.74 3600
4876.40 3567
4877.06 3554
4877.72 3602
4878.37 3459
4879.03 3440
4879.69 3389
4880.35 3393
4881.01 3452
4881.67 3520
4882.33 3343
4882.99 3310
4883.65 3233
4884.31 3187
4884.97 3175
4885.63 3091
4886.29 3098
4886.95 3044
4887.61 3045
4888.26 3021
4888.92 2998
4889.58 3011
4890.24 3072
4890.90 3042
4891.56 3079
4892.22 3174
4892.88 3175
4893.54 3367
4894.20 3359
4894.86 3354
4895.52 3271
4896.18 3229
4896.84 3241
4897.51 3169
4898.17 3097
4898.83 3183
4899.49 3439
4900.15 3655
4900.81 3724
4901.47 3793
4902.13 3727
4902.79 3630
4903.45 3585
4904.11 3471
4904.77 3165
4905.43 3040
4906.09 3024
4906.75 2979
4907.41 2954
4908.08 2895
4908.74 2917
4909.40 2833
4910.06 2844
4910.72 2800
4911.38 2798
4912.04 2726
4912.70 2717
4913.37 2683
4914.03 2705
4914.69 2598
4915.35 2584
4916.01 2695
4916.67 2593
4917.33 2524
4918.00 2460
4918.66 2511
4919.32 2476
4919.98 2446
4920.64 2393
4921.31 2333
4921.97 2360
4922.63 2412
4923.29 2323
4923.95 2330
4924.62 2412
4925.28 2347
4925.94 2352
4926.60 2350
4927.26 2399
4927.93 2431
4928.59 2453
4929.25 2396
4929.91 2344
4930.58 2390
4931.24 2391
4931.90 2293
4932.56 2364
4933.23 2319
4933.89 2278
4934.55 2328
4935.22 2322
4935.88 2349
4936.54 2301
4937.20 2197
4937.87 2309
4938.53 2357
4939.19 2208
4939.86 2297
4940.52 2315
4941.18 2307
4941.85 2245
4942.51 2321
4943.17 2241
4943.84 2283
4944.50 2326
4945.16 2263
4945.83 2229
4946.49 2202
4947.15 2181
4947.82 2143
4948.48 2235
4949.15 2199
4949.81 2168
4950.47 2142
4951.14 2122
4951.80 2144
4952.47 2157
4953.13 2221
4953.79 2113
4954.46 2077
4955.12 2071
4955.79 2192
4956.45 2227
4957.11 2202
4957.78 2179
4958.44 2221
4959.11 2288
4959.77 2430
4960.44 2567
4961.10 2769
4961.77 2868
4962.43 3047
4963.10 3017
4963.76 3007
4964.42 2933
4965.09 2980
4965.75 3024
4966.42 2966
4967.08 2863
4967.75 2737
4968.41 2528
4969.08 2436
4969.74 2418
4970.41 2416
4971.08 2281
4971.74 2274
4972.41 2261
4973.07 2222
4973.74 2273
4974.40 2303
4975.07 2287
4975.73 2376
4976.40 2393
4977.06 2403
4977.73 2409
4978.40 2480
4979.06 2484
4979.73 2338
4980.39 2271
4981.06 2172
4981.73 2130
4982.39 2172
4983.06 2174
4983.72 2215
4984.39 2159
4985.06 2234
4985.72 2238
4986.39 2224
4987.05 2216
4987.72 2236
4988.39 2310
4989.05 2321
4989.72 2308
4990.39 2286
4991.05 2185
4991.72 2148
4992.39 2107
4993.05 2160
4993.72 2220
4994.39 2054
4995.05 2135
4995.72 2044
4996.39 2078
4997.05 1997
4997.72 1988
4998.39 2055
4999.06 2064
4999.72 2081
5000.39 2044
5001.06 2009
5001.73 2078
5002.39 2042
5003.06 1974
5003.73 2005
5004.39 1979
5005.06 1969
5005.73 1985
5006.40 1996
5007.07 1949
5007.73 1999
5008.40 2011
5009.07 1968
5009.74 1971
5010.40 1980
5011.07 1995
5011.74 2016
5012.41 2059
5013.08 1983
5013.74 2026
5014.41 2065
5015.08 2028
5015.75 2018
5016.42 2016
5017.09 1940
5017.75 1907
5018.42 1884
5019.09 1931
5019.76 1978
5020.43 1925
5021.10 1975
5021.76 2125
5022.43 2111
5023.10 2151
5023.77 2150
5024.44 2178
5025.11 2190
5025.78 2169
5026.45 2132
5027.12 2135
5027.78 1971
5028.45 1952
5029.12 1970
5029.79 1953
5030.46 1924
5031.13 1959
5031.80 1947
5032.47 1941
5033.14 1931
5033.81 1958
5034.48 1924
5035.15 1900
5035.82 1903
5036.49 1883
5037.16 1929
5037.83 1940
5038.50 1917
5039.16 1853
5039.83 1928
5040.50 1972
5041.17 1868
5041.84 1919
5042.51 1935
5043.18 1975
5043.85 1949
5044.52 1935
5045.20 2033
5045.87 2033
5046.54 1906
5047.21 2043
5047.88 2029
5048.55 1981
5049.22 1961
5049.89 1985
5050.56 1968
5051.23 1985
5051.90 1979
5052.57 1959
5053.24 1951
5053.91 1936
5054.58 1898
5055.25 1938
5055.92 1972
5056.60 1982
5057.27 1880
5057.94 1866
5058.61 1914
5059.28 1950
5059.95 1925
5060.62 1870
5061.29 1992
5061.96 1967
5062.64 1930
5063.31 1924
5063.98 1924
5064.65 1944
5065.32 2001
5065.99 2027
5066.66 2052
5067.34 1962
5068.01 1982
5068.68 1991
5069.35 1910
5070.02 1902
5070.70 1925
5071.37 2012
5072.04 1861
5072.71 1950
5073.38 1949
5074.06 1944
5074.73 1999
5075.40 2052
5076.07 2040
5076.74 2025
5077.42 2121
5078.09 2100
5078.76 2095
5079.43 2080
5080.11 2080
5080.78 2104
5081.45 2135
5082.12 2105
5082.80 2121
5083.47 2070
5084.14 2026
5084.82 2096
5085.49 2037
5086.16 2076
5086.83 2091
5087.51 2040
5088.18 2030
5088.85 2058
5089.53 2169
5090.20 2296
5090.87 2368
5091.55 2394
5092.22 2318
5092.89 2336
5093.57 2367
5094.24 2310
5094.91 2230
5095.59 2186
5096.26 2190
5096.93 2177
5097.61 2115
5098.28 2100
5098.96 2053
5099.63 2022
5100.30 2036
5100.98 2022
5101.65 2081
5102.32 2110
5103.00 2119
5103.67 2227
5104.35 2284
5105.02 2299
5105.70 2294
5106.37 2363
5107.04 2363
5107.72 2296
5108.39 2228
5109.07 2176
5109.74 2252
5110.42 2221
5111.09 2200
5111.77 2130
5112.44 2081
5113.11 2088
5113.79 2242
5114.46 2271
5115.14 2246
5115.81 2242
5116.49 2200
5117.16 2319
5117.84 2437
5118.51 2553
5119.19 2779
5119.86 2924
5120.54 3059
5121.21 3080
5121.89 3050
5122.57 2981
5123.24 2832
5123.92 2658
5124.59 2596
5125.27 2546
5125.94 2367
5126.62 2357
5127.29 2314
5127.97 2335
5128.64 2156
5129.32 2169
5130.00 2256
5130.67 2238
5131.35 2227
5132.02 2234
5132.70 2181
5133.38 2197
5134.05 2227
5134.73 2093
5135.40 2181
5136.08 2213
5136.76 2256
5137.43 2205
5138.11 2217
5138.79 2227
5139.46 2227
5140.14 2235
5140.82 2287
5141.49 2259
5142.17 2212
5142.85 2179
5143.52 2151
5144.20 2175
5144.88 2110
5145.55 1991
5146.23 1965
5146.91 2027
5147.58 1954
5148.26 1992
5148.94 2034
5149.61 2121
5150.29 2045
5150.97 2033
5151.65 2005
5152.32 1961
5153.00 1986
5153.68 1980
5154.36 1987
5155.03 1866
5155.71 1928
5156.39 2035
5157.07 2064
5157.74 2122
5158.42 2092
5159.10 2140
5159.78 2140
5160.45 2138
5161.13 2153
5161.81 2054
5162.49 2029
5163.17 2014
5163.84 1978
5164.52 1907
5165.20 1942
5165.88 1946
5166.56 2000
5167.24 1950
5167.91 1959
5168.59 1976
5169.27 1998
5169.95 1963
5170.63 1891
5171.31 1896
5171.98 1886
5172.66 1886
5173.34 1866
5174.02 1840
5174.70 1808
5175.38 1887
5176.06 1938
5176.74 1919
5177.41 1914
5178.09 1924
5178.77 1998
5179.45 1927
5180.13 1963
5180.81 1935
5181.49 1957
5182.17 1976
5182.85 1962
5183.53 1938
5184.21 1917
5184.89 1922
5185.57 1880
5186.24 1862
5186.92 1880
5187.60 1842
5188.28 1892
5188.96 1854
5189.64 1877
5190.32 1811
5191.00 1866
5191.68 1835
5192.36 1838
5193.04 1800
5193.72 1779
5194.40 1809
5195.08 1871
5195.76 1795
5196.44 1786
5197.12 1824
5197.80 1836
5198.48 1862
5199.16 1820
5199.84 1871
5200.52 1899
5201.21 1869
5201.89 1906
5202.57 1875
5203.25 1781
5203.93 1821
5204.61 1871
5205.29 1839
5205.97 1847
5206.65 1872
5207.33 1865
5208.01 1913
5208.69 1953
5209.37 1975
5210.06 1944
5210.74 1916
5211.42 1958
5212.10 1928
5212.78 2018
5213.46 2106
5214.14 1982
5214.82 2044
5215.51 2075
5216.19 2127
5216.87 2226
5217.55 2275
5218.23 2143
5218.91 2168
5219.60 2141
5220.28 2131
5220.96 2090
5221.64 2100
5222.32 2152
5223.00 2133
5223.69 2191
5224.37 2226
5225.05 2289
5225.73 2279
5226.41 2293
5227.10 2154
5227.78 2097
5228.46 2070
5229.14 2089
5229.83 2018
5230.51 2063
5231.19 2009
5231.87 2019
5232.56 2067
5233.24 2040
5233.92 2062
5234.60 2083
5235.29 2042
5235.97 2120
5236.65 2138
5237.34 2058
5238.02 2086
5238.70 2055
5239.38 2042
5240.07 2154
5240.75 2095
5241.43 2074
5242.12 2073
5242.80 2058
5243.48 2081
5244.17 2105
5244.85 2042
5245.53 2091
5246.22 1939
5246.90 2001
5247.58 1950
5248.27 1977
5248.95 1998
5249.63 2045
5250.32 2019
5251.00 1977
5251.69 2008
5252.37 2089
5253.05 2121
5253.74 2202
5254.42 2195
5255.11 2119
5255.79 2156
5256.47 2125
5257.16 2020
5257.84 2006
5258.53 2023
5259.21 2029
5259.89 2060
5260.58 2017
5261.26 2044
5261.95 2034
5262.63 2211
5263.32 2300
5264.00 2293
5264.69 2281
5265.37 2316
5266.06 2284
5266.74 2250
5267.43 2314
5268.11 2221
5268.79 2120
5269.48 2206
5270.16 2186
5270.85 2163
5271.53 2164
5272.22 2156
5272.91 2114
5273.59 2135
5274.28 2178
5274.96 2120
5275.65 2167
5276.33 2082
5277.02 2104
5277.70 2040
5278.39 2003
5279.07 2075
5279.76 2039
5280.45 1988
5281.13 2107
5281.82 2071
5282.50 2139
5283.19 2203
5283.87 2230
5284.56 2181
5285.25 2202
5285.93 2141
5286.62 2187
5287.30 2107
5287.99 2113
5288.68 2114
5289.36 2127
5290.05 2073
5290.74 2083
5291.42 2075
5292.11 2059
5292.79 2087
5293.48 2075
5294.17 2043
5294.85 2085
5295.54 2138
5296.23 2187
5296.91 2229
5297.60 2210
5298.29 2320
5298.98 2359
5299.66 2323
5300.35 2396
5301.04 2479
5301.72 2534
5302.41 2633
5303.10 2649
5303.78 2656
5304.47 2717
5305.16 2841
5305.85 2863
5306.53 2964
5307.22 2905
5307.91 3066
5308.60 3026
5309.28 2853
5309.97 2823
5310.66 2863
5311.35 2838
5312.03 2879
5312.72 2989
5313.41 3144
5314.10 3286
5314.79 3526
5315.47 3527
5316.16 3639
5316.85 3648
5317.54 3527
5318.23 3484
5318.91 3419
5319.60 3191
5320.29 3102
5320.98 2954
5321.67 2931
5322.36 2982
5323.04 2803
5323.73 2761
5324.42 2670
5325.11 2519
5325.80 2466
5326.49 2412
5327.18 2446
5327.86 2432
5328.55 2335
5329.24 2293
5329.93 2338
5330.62 2335
5331.31 2394
5332.00 2370
5332.69 2281
5333.38 2275
5334.06 2212
5334.75 2290
5335.44 2297
5336.13 2323
5336.82 2299
5337.51 2338
5338.20 2261
5338.89 2254
5339.58 2316
5340.27 2291
5340.96 2301
5341.65 2391
5342.34 2389
5343.03 2440
5343.72 2476
5344.41 2561
5345.10 2566
5345.79 2476
5346.48 2620
5347.17 2733
5347.86 2823
5348.55 2979
5349.24 3364
5349.93 3625
5350.62 4009
5351.31 4317
5352.00 4530
5352.69 4741
5353.38 4649
5354.07 4428
5354.76 4120
5355.45 3831
5356.14 3510
5356.83 3310
5357.52 3025
5358.21 2753
5358.90 2680
5359.59 2477
5360.29 2430
5360.98 2419
5361.67 2372
5362.36 2349
5363.05 2340
5363.74 2323
5364.43 2336
5365.12 2279
5365.81 2289
5366.50 2279
5367.20 2142
5367.89 2138
5368.58 2076
5369.27 2066
5369.96 2050
5370.65 2053
5371.34 2013
5372.04 1969
5372.73 2048
5373.42 2088
5374.11 2070
5374.80 2052
5375.49 2091
5376.19 2136
5376.88 2082
5377.57 2119
5378.26 2183
5378.95 2181
5379.65 2207
5380.34 2232
5381.03 2139
5381.72 2142
5382.42 2124
5383.11 2183
5383.80 2148
5384.49 2138
5385.19 2061
5385.88 2091
5386.57 2118
5387.26 2209
5387.96 2284
5388.65 2388
5389.34 2412
5390.03 2528
5390.73 2462
5391.42 2461
5392.11 2486
5392.80 2527
5393.50 2403
5394.19 2452
5394.88 2379
5395.58 2297
5396.27 2281
5396.96 2279
5397.66 2274
5398.35 2284
5399.04 2270
5399.74 2207
5400.43 2191
5401.12 2218
5401.82 2234
5402.51 2147
5403.20 2120
5403.90 2157
5404.59 2158
5405.29 2115
5405.98 2185
5406.67 2199
5407.37 2217
5408.06 2190
5408.75 2181
5409.45 2126
5410.14 2060
5410.84 2089
5411.53 2162
5412.23 2192
5412.92 2068
5413.61 2167
5414.31 2131
5415.00 2184
5415.70 2200
5416.39 2182
5417.09 2161
5417.78 2076
5418.47 2142
5419.17 2208
5419.86 2178
5420.56 2214
5421.25 2164
5421.95 2190
5422.64 2231
5423.34 2278
5424.03 2240
5424.73 2274
5425.42 2195
5426.12 2258
5426.81 2251
5427.51 2184
5428.20 2234
5428.90 2228
5429.59 2253
5430.29 2227
5430.99 2256
5431.68 2254
5432.38 2261
5433.07 2291
5433.77 2274
5434.46 2276
5435.16 2362
5435.85 2287
5436.55 2323
5437.25 2252
5437.94 2327
5438.64 2357
5439.33 2360
5440.03 2375
5440.73 2388
5441.42 2419
5442.12 2352
5442.81 2375
5443.51 2442
5444.21 2433
5444.90 2508
5445.60 2614
5446.29 2769
5446.99 2928
5447.69 3094
5448.38 3250
5449.08 3406
5449.78 3421
5450.47 3258
5451.17 3218
5451.87 3107
5452.56 2997
5453.26 2975
5453.96 2827
5454.65 2746
5455.35 2669
5456.05 2635
5456.75 2643
5457.44 2557
5458.14 2479
5458.84 2590
5459.53 2608
5460.23 2664
5460.93 2706
5461.63 2634
5462.32 2747
5463.02 2771
5463.72 2854
5464.42 2826
5465.11 2794
5465.81 2805
5466.51 2819
5467.21 2773
5467.90 2744
5468.60 2726
5469.30 2786
5470.00 2811
5470.70 2872
5471.39 2842
5472.09 2963
5472.79 2936
5473.49 3117
5474.19 3144
5474.88 3063
5475.58 3218
5476.28 3199
5476.98 3143
5477.68 3165
5478.38 3343
5479.07 3588
5479.77 3978
5480.47 4415
5481.17 4787
5481.87 5202
5482.57 5315
5483.27 5363
5483.96 5233
5484.66 4910
5485.36 4615
5486.06 4211
5486.76 3979
5487.46 3999
5488.16 3858
5488.86 3747
5489.56 3711
5490.26 3755
5490.96 3721
5491.65 3678
5492.35 3724
5493.05 3779
5493.75 3840
5494.45 3886
5495.15 4027
5495.85 4073
5496.55 3995
5497.25 4030
5497.95 4070
5498.65 4243
5499.35 4578
5500.05 5019
5500.75 5780
5501.45 6691
5502.15 7607
5502.85 8223
5503.55 8187
5504.25 7751
5504.95 7043
5505.65 6299
5506.35 5532
5507.05 4881
5507.75 4475
5508.45 4121
5509.15 3772
5509.85 3709
5510.55 3463
5511.25 3403
5511.95 3321
5512.65 3228
5513.35 3149
5514.05 3200
5514.76 3298
5515.46 3238
5516.16 3360
5516.86 3258
5517.56 3234
5518.26 3167
5518.96 3119
5519.66 3174
5520.36 3106
5521.06 3119
5521.77 3175
5522.47 3174
5523.17 3165
5523.87 2970
5524.57 2861
5525.27 2728
5525.97 2785
5526.67 2746
5527.38 2600
5528.08 2574
5528.78 2593
5529.48 2534
5530.18 2538
5530.88 2496
5531.59 2521
5532.29 2514
5532.99 2467
5533.69 2469
5534.39 2511
5535.10 2492
5535.80 2614
5536.50 2472
5537.20 2438
5537.90 2540
5538.61 2529
5539.31 2566
5540.01 2483
5540.71 2461
5541.42 2520
5542.12 2587
5542.82 2450
5543.52 2422
5544.23 2417
5544.93 2479
5545.63 2458
5546.33 2405
5547.04 2413
5547.74 2318
5548.44 2306
5549.15 2317
5549.85 2357
5550.55 2408
5551.26 2375
5551.96 2437
5552.66 2408
5553.36 2387
5554.07 2286
5554.77 2392
5555.47 2306
5556.18 2306
5556.88 2291
5557.58 2300
5558.29 2277
5558.99 2287
5559.70 2342
5560.40 2364
5561.10 2406
5561.81 2479
5562.51 2525
5563.21 2584
5563.92 2553
5564.62 2630
5565.33 2683
5566.03 2571
5566.73 2624
5567.44 2550
5568.14 2555
5568.85 2523
5569.55 2469
5570.25 2363
5570.96 2363
5571.66 2335
5572.37 2309
5573.07 2249
5573.78 2278
5574.48 2360
5575.19 2437
5575.89 2418
5576.59 2398
5577.30 2386
5578.00 2362
5578.71 2353
5579.41 2410
5580.12 2436
5580.82 2388
5581.53 2302
5582.23 2174
5582.94 2252
5583.64 2129
5584.35 2226
5585.05 2171
5585.76 2106
5586.46 2171
5587.17 2138
5587.88 2165
5588.58 2200
5589.29 2256
5589.99 2212
5590.70 2174
5591.40 2196
5592.11 2173
5592.81 2146
5593.52 2182
5594.23 2160
5594.93 2119
5595.64 2122
5596.34 2109
5597.05 2036
5597.76 2048
5598.46 2090
5599.17 2059
5599.87 2133
5600.58 2191
5601.29 2171
5601.99 2181
5602.70 2143
5603.41 2059
5604.11 2157
5604.82 2063
5605.52 2089
5606.23 2083
5606.94 2098
5607.64 2119
5608.35 2132
5609.06 2109
5609.76 2065
5610.47 2107
5611.18 2087
5611.88 2067
5612.59 2061
5613.30 2065
5614.01 1998
5614.71 2132
5615.42 2182
5616.13 2111
5616.83 2070
5617.54 2064
5618.25 2187
5618.96 2157
5619.66 2143
5620.37 2154
5621.08 2207
5621.79 2192
5622.49 2162
5623.20 2215
5623.91 2225
5624.62 2187
5625.32 2200
5626.03 2167
5626.74 2246
5627.45 2222
5628.16 2231
5628.86 2204
5629.57 2181
5630.28 2171
5630.99 2271
5631.70 2230
5632.40 2257
5633.11 2301
5633.82 2280
5634.53 2375
5635.24 2327
5635.95 2448
5636.65 2511
5637.36 2641
5638.07 2682
5638.78 2655
5639.49 2647
5640.20 2759
5640.91 2852
5641.61 2878
5642.32 2924
5643.03 2850
5643.74 2905
5644.45 2863
5645.16 2783
5645.87 2526
5646.58 2479
5647.29 2456
5648.00 2436
5648.70 2472
5649.41 2385
5650.12 2338
5650.83 2417
5651.54 2437
5652.25 2435
5652.96 2450
5653.67 2394
5654.38 2427
5655.09 2437
5655.80 2471
5656.51 2421
5657.22 2505
5657.93 2449
5658.64 2488
5659.35 2565
5660.06 2532
5660.77 2485
5661.48 2630
5662.19 2603
5662.90 2607
5663.61 2638
5664.32 2712
5665.03 2616
5665.74 2614
5666.45 2607
5667.16 2551
5667.87 2476
5668.58 2430
5669.29 2473
5670.00 2430
5670.71 2583
5671.42 2673
5672.13 2673
5672.84 2743
5673.56 2795
5674.27 2825
5674.98 2740
5675.69 2689
5676.40 2569
5677.11 2500
5677.82 2530
5678.53 2485
5679.24 2435
5679.95 2517
5680.67 2423
5681.38 2468
5682.09 2513
5682.80 2432
5683.51 2383
5684.22 2417
5684.93 2360
5685.65 2335
5686.36 2342
5687.07 2367
5687.78 2386
5688.49 2287
5689.20 2285
5689.92 2286
5690.63 2247
5691.34 2236
5692.05 2267
5692.76 2204
5693.47 2306
5694.19 2287
5694.90 2301
5695.61 2271
5696.32 2241
5697.04 2136
5697.75 2201
5698.46 2136
5699.17 2096
5699.89 2154
5700.60 2166
5701.31 2162
5702.02 2168
5702.74 2219
5703.45 2149
5704.16 2209
5704.87 2264
5705.59 2260
5706.30 2264
5707.01 2308
5707.72 2303
5708.44 2290
5709.15 2293
5709.86 2288
5710.58 2266
5711.29 2217
5712.00 2185
5712.72 2157
5713.43 2166
5714.14 2202
5714.86 2248
5715.57 2108
5716.28 2229
5717.00 2240
5717.71 2196
5718.42 2220
5719.14 2256
5719.85 2289
5720.56 2294
5721.28 2282
5721.99 2214
5722.71 2314
5723.42 2304
5724.13 2315
5724.85 2373
5725.56 2408
5726.28 2439
5726.99 2528
5727.70 2559
5728.42 2620
5729.13 2650
5729.85 2702
5730.56 2751
5731.28 2671
5731.99 2631
5732.70 2532
5733.42 2575
5734.13 2524
5734.85 2511
5735.56 2462
5736.28 2454
5736.99 2386
5737.71 2481
5738.42 2458
5739.14 2450
5739.85 2382
5740.57 2409
5741.28 2385
5742.00 2416
5742.71 2451
5743.43 2498
5744.14 2498
5744.86 2537
5745.57 2496
5746.29 2470
5747.00 2526
5747.72 2572
5748.43 2611
5749.15 2645
5749.87 2644
5750.58 2692
5751.30 2728
5752.01 2802
5752.73 2857
5753.44 2912
5754.16 3054
5754.88 3150
5755.59 3209
5756.31 3336
5757.02 3424
5757.74 3463
5758.46 3484
5759.17 3592
5759.89 3611
5760.60 3574
5761.32 3593
5762.04 3571
5762.75 3596
5763.47 3610
5764.19 3618
5764.90 3646
5765.62 3716
5766.34 3670
5767.05 3692
5767.77 3860
5768.49 3912
5769.20 4344
5769.92 4968
5770.64 5950
5771.35 7022
5772.07 7888
5772.79 8413
5773.50 8318
5774.22 7770
5774.94 7047
5775.65 6216
5776.37 5479
5777.09 4951
5777.81 4666
5778.52 4406
5779.24 4283
5779.96 4102
5780.68 4100
5781.39 4025
5782.11 3937
5782.83 3898
5783.55 3987
5784.26 3872
5784.98 3902
5785.70 3952
5786.42 3959
5787.14 3971
5787.85 3980
5788.57 3914
5789.29 3815
5790.01 3842
5790.73 3828
5791.44 3698
5792.16 3720
5792.88 3815
5793.60 3656
5794.32 3729
5795.03 3671
5795.75 3498
5796.47 3645
5797.19 3537
5797.91 3522
5798.63 3625
5799.35 3650
5800.06 3953
5800.78 4276
5801.50 4732
5802.22 5068
5802.94 5271
5803.66 5225
5804.38 4924
5805.10 4695
5805.82 4316
5806.53 4041
5807.25 3822
5807.97 3572
5808.69 3434
5809.41 3428
5810.13 3515
5810.85 3445
5811.57 3486
5812.29 3417
5813.01 3351
5813.73 3432
5814.45 3387
5815.17 3220
5815.89 3238
5816.61 3144
5817.33 3107
5818.05 2978
5818.77 3057
5819.49 3057
5820.20 3062
5820.92 3073
5821.64 3024
5822.36 3046
5823.09 3043
5823.81 3021
5824.53 2946
5825.25 2883
5825.97 2838
5826.69 2870
5827.41 2798
5828.13 2690
5828.85 2715
5829.57 2839
5830.29 2817
5831.01 2744
5831.73 2720
5832.45 2769
5833.17 2680
5833.89 2617
5834.61 2616
5835.33 2620
5836.05 2593
5836.78 2531
5837.50 2563
5838.22 2558
5838.94 2507
5839.66 2511
5840.38 2523
5841.10 2460
5841.82 2520
5842.54 2516
5843.27 2526
5843.99 2440
5844.71 2464
5845.43 2462
5846.15 2487
5846.87 2420
5847.59 2424
5848.32 2384
5849.04 2443
5849.76 2492
5850.48 2483
5851.20 2463
5851.93 2470
5852.65 2491
5853.37 2467
5854.09 2454
5854.81 2440
5855.54 2497
5856.26 2515
5856.98 2469
5857.70 2442
5858.42 2447
5859.15 2491
5859.87 2407
5860.59 2394
5861.31 2375
5862.04 2309
5862.76 2315
5863.48 2321
5864.20 2344
5864.93 2344
5865.65 2416
5866.37 2344
5867.10 2363
5867.82 2375
5868.54 2359
5869.26 2337
5869.99 2380
5870.71 2366
5871.43 2408
5872.16 2430
5872.88 2347
5873.60 2363
5874.33 2394
5875.05 2389
5875.77 2431
5876.50 2340
5877.22 2304
5877.94 2301
5878.67 2323
5879.39 2291
5880.11 2295
5880.84 2338
5881.56 2332
5882.28 2395
5883.01 2395
5883.73 2320
5884.46 2368
5885.18 2356
5885.90 2457
5886.63 2459
5887.35 2476
5888.08 2529
5888.80 2530
5889.52 2506
5890.25 2498
5890.97 2428
5891.70 2443
5892.42 2454
5893.15 2466
5893.87 2455
5894.59 2465
5895.32 2443
5896.04 2513
5896.77 2518
5897.49 2447
5898.22 2490
5898.94 2416
5899.67 2455
5900.39 2503
5901.12 2509
5901.84 2518
5902.57 2545
5903.29 2520
5904.02 2582
5904.74 2486
5905.47 2570
5906.19 2653
5906.92 2653
5907.64 2647
5908.37 2616
5909.09 2704
5909.82 2674
5910.55 2693
5911.27 2659
5912.00 2626
5912.72 2697
5913.45 2693
5914.17 2710
5914.90 2715
5915.63 2799
5916.35 2799
5917.08 2800
5917.80 2858
5918.53 2876
5919.25 2917
5919.98 2886
5920.71 2871
5921.43 2904
5922.16 2955
5922.89 2930
5923.61 2905
5924.34 2995
5925.06 3093
5925.79 3135
5926.52 3124
5927.24 3182
5927.97 3178
5928.70 3190
5929.42 3228
5930.15 3207
5930.88 3400
5931.60 3392
5932.33 3426
5933.06 3391
5933.78 3424
5934.51 3482
5935.24 3550
5935.97 3516
5936.69 3636
5937.42 3727
5938.15 3857
5938.87 3952
5939.60 3909
5940.33 3956
5941.06 3975
5941.78 4068
5942.51 4084
5943.24 4172
5943.97 4177
5944.69 4246
5945.42 4357
5946.15 4452
5946.88 4507
5947.60 4591
5948.33 4598
5949.06 4712
5949.79 4781
5950.52 5024
5951.24 5152
5951.97 5317
5952.70 5662
5953.43 5927
5954.16 6166
5954.88 6423
5955.61 6601
5956.34 6697
5957.07 6660
5957.80 6545
5958.53 6344
5959.25 6145
5959.98 6005
5960.71 6018
5961.44 6140
5962.17 5956
5962.90 6007
5963.63 5994
5964.36 6040
5965.08 6191
5965.81 6334
5966.54 6763
5967.27 7364
5968.00 7739
5968.73 7957
5969.46 8225
5970.19 8424
5970.92 8323
5971.65 8108
5972.37 7916
5973.10 7917
5973.83 7678
5974.56 7469
5975.29 7355
5976.02 7287
5976.75 7214
5977.48 7200
5978.21 7320
5978.94 7430
5979.67 7499
5980.40 7662
5981.13 7859
5981.86 8082
5982.59 8369
5983.32 8541
5984.05 8635
5984.78 8794
5985.51 8772
5986.24 8955
5986.97 8829
5987.70 8754
5988.43 8782
5989.16 8792
5989.89 8920
5990.62 8909
5991.35 8830
5992.08 8850
5992.81 8935
5993.54 9071
5994.27 9315
5995.00 9379
5995.74 9426
5996.47 9674
5997.20 9886
5997.93 9971
5998.66 10018
5999.39 10005
6000.12 9863
6000.85 10025
6001.58 9807
6002.31 9583
6003.04 9537
6003.78 9378
6004.51 9197
6005.24 9231
6005.97 9088
6006.70 9167
6007.43 9256
6008.16 9271
6008.90 9567
6009.63 10260
6010.36 11321
6011.09 12931
6011.82 15015
6012.55 17501
6013.29 20741
6014.02 23602
6014.75 26033
6015.48 27973
6016.21 28587
6016.95 28126
6017.68 27143
6018.41 25014
6019.14 22700
6019.87 20168
6020.61 18037
6021.34 15774
6022.07 13642
6022.80 11994
6023.54 10900
6024.27 9939
6025.00 9031
6025.73 8494
6026.47 8061
6027.20 7787
6027.93 7495
6028.66 7363
6029.40 7117
6030.13 6960
6030.86 6925
6031.59 6919
6032.33 6785
6033.06 6691
6033.79 6527
6034.53 6116
6035.26 5836
6035.99 5738
6036.73 5717
6037.46 5567
6038.19 5578
6038.93 5633
6039.66 5694
6040.39 5700
6041.13 5766
6041.86 5724
6042.59 5801
6043.33 5915
6044.06 5937
6044.79 5993
6045.53 6062
6046.26 6050
6047.00 6116
6047.73 6191
6048.46 6325
6049.20 6389
6049.93 6414
6050.67 6605
6051.40 6910
6052.13 7165
6052.87 7436
6053.60 7630
6054.34 7846
6055.07 7913
6055.81 7844
6056.54 7809
6057.27 7559
6058.01 7314
6058.74 7200
6059.48 6968
6060.21 6805
6060.95 6656
6061.68 6551
6062.42 6435
6063.15 6345
6063.89 6365
6064.62 6248
6065.36 6137
6066.09 6010
6066.83 5895
6067.56 5880
6068.30 5708
6069.03 5752
6069.77 5588
6070.50 5501
6071.24 5409
6071.97 5343
6072.71 5301
6073.44 5283
6074.18 5172
6074.91 5332
6075.65 5290
6076.39 5241
6077.12 5215
6077.86 5172
6078.59 5194
6079.33 5166
6080.06 5179
6080.80 5114
6081.54 5006
6082.27 4956
6083.01 4813
6083.74 4761
6084.48 4713
6085.22 4597
6085.95 4469
6086.69 4528
6087.42 4542
6088.16 4559
6088.90 4489
6089.63 4471
6090.37 4552
6091.11 4599
6091.84 4742
6092.58 4654
6093.32 4763
6094.05 4702
6094.79 4596
6095.53 4498
6096.26 4460
6097.00 4436
6097.74 4427
6098.47 4352
6099.21 4278
6099.95 4198
6100.69 4182
6101.42 4212
6102.16 4241
6102.90 4160
6103.63 4145
6104.37 4241
6105.11 4172
6105.85 4194
6106.58 4132
6107.32 4064
6108.06 4022
6108.80 4073
6109.53 3997
6110.27 4023
6111.01 4060
6111.75 4173
6112.49 4124
6113.22 4163
6113.96 4147
6114.70 4250
6115.44 4317
6116.17 4446
6116.91 4468
6117.65 4512
6118.39 4554
6119.13 4646
6119.87 4584
6120.60 4551
6121.34 4514
6122.08 4511
6122.82 4456
6123.56 4477
6124.30 4559
6125.03 4584
6125.77 4468
6126.51 4575
6127.25 4584
6127.99 4520
6128.73 4609
6129.47 4537
6130.21 4484
6130.94 4456
6131.68 4497
6132.42 4426
6133.16 4554
6133.90 4523
6134.64 4507
6135.38 4567
6136.12 4529
6136.86 4555
6137.60 4683
6138.34 4762
6139.08 4897
6139.81 4859
6140.55 4878
6141.29 4976
6142.03 4894
6142.77 4910
6143.51 4933
6144.25 5021
6144.99 4927
6145.73 5075
6146.47 5020
6147.21 4942
6147.95 5021
6148.69 5144
6149.43 5139
6150.17 5175
6150.91 5095
6151.65 5126
6152.39 5197
6153.13 5205
6153.87 5341
6154.61 5418
6155.35 5311
6156.09 5479
6156.83 5526
6157.58 5608
6158.32 5575
6159.06 5744
6159.80 5779
6160.54 5895
6161.28 5990
6162.02 6135
6162.76 6529
6163.50 6731
6164.24 7018
6164.98 7293
6165.72 7618
6166.46 8077
6167.21 8253
6167.95 8592
6168.69 8889
6169.43 8973
6170.17 8865
6170.91 8731
6171.65 8603
6172.39 8504
6173.14 8393
6173.88 8081
6174.62 7974
6175.36 7834
6176.10 7735
6176.84 7721
6177.59 7642
6178.33 7591
6179.07 7709
6179.81 7695
6180.55 7692
6181.30 7680
6182.04 7731
6182.78 8023
6183.52 8040
6184.26 8262
6185.01 8316
6185.75 8362
6186.49 8510
6187.23 8555
6187.97 8657
6188.72 8694
6189.46 8884
6190.20 9151
6190.94 9353
6191.69 9460
6192.43 9864
6193.17 10263
6193.92 10370
6194.66 10464
6195.40 10663
6196.14 10729
6196.89 10585
6197.63 10612
6198.37 10457
6199.12 10607
6199.86 10575
6200.60 10487
6201.34 10618
6202.09 10805
6202.83 11375
6203.57 11714
6204.32 12222
6205.06 13407
6205.80 15060
6206.55 17586
6207.29 21483
6208.03 26302
6208.78 31209
6209.52 35754
6210.27 39599
6211.01 41921
6211.75 42278
6212.50 41160
6213.24 39069
6213.98 36205
6214.73 32672
6215.47 29232
6216.22 25498
6216.96 21917
6217.71 18450
6218.45 15884
6219.19 13999
6219.94 12362
6220.68 11089
6221.43 10012
6222.17 9300
6222.92 8735
6223.66 8385
6224.40 8000
6225.15 7684
6225.89 7602
6226.64 7458
6227.38 7127
6228.13 6881
6228.87 6471
6229.62 6161
6230.36 5815
6231.11 5565
6231.85 5272
6232.60 5228
6233.34 5185
6234.09 5276
6234.83 5367
6235.58 5339
6236.32 5444
6237.07 5446
6237.81 5538
6238.56 5730
6239.30 5825
6240.05 6180
6240.80 6545
6241.54 7023
6242.29 7205
6243.03 7287
6243.78 7431
6244.52 7456
6245.27 7366
6246.02 7405
6246.76 7654
6247.51 7782
6248.25 7998
6249.00 8113
6249.75 8134
6250.49 8093
6251.24 7982
6251.98 7833
6252.73 7646
6253.48 7434
6254.22 7167
6254.97 6958
6255.72 6671
6256.46 6488
6257.21 6367
6257.95 6212
6258.70 6217
6259.45 6061
6260.19 6053
6260.94 6041
6261.69 5865
6262.43 5749
6263.18 5703
6263.93 5749
6264.68 5574
6265.42 5490
6266.17 5493
6266.92 5395
6267.66 5376
6268.41 5405
6269.16 5428
6269.91 5432
6270.65 5520
6271.40 5607
6272.15 5566
6272.89 5559
6273.64 5507
6274.39 5581
6275.14 5616
6275.88 5491
6276.63 5353
6277.38 5359
6278.13 5388
6278.88 5404
6279.62 5350
6280.37 5285
6281.12 5203
6281.87 5273
6282.62 5195
6283.36 5020
6284.11 4911
6284.86 4894
6285.61 4765
6286.36 4693
6287.10 4661
6287.85 4662
6288.60 4578
6289.35 4482
6290.10 4401
6290.85 4424
6291.59 4270
6292.34 4273
6293.09 4263
6293.84 4268
6294.59 4181
6295.34 4200
6296.09 4248
6296.84 4264
6297.58 4191
6298.33 4200
6299.08 4230
6299.83 4173
6300.58 4112
6301.33 4029
6302.08 4021
6302.83 3918
6303.58 3850
6304.33 3853
6305.08 3792
6305.83 3774
6306.58 3767
6307.32 3691
6308.07 3689
6308.82 3782
6309.57 3763
6310.32 3759
6311.07 3770
6311.82 3910
6312.57 4000
6313.32 4060
6314.07 3931
6314.82 3901
6315.57 3925
6316.32 3940
6317.07 3862
6317.82 3839
6318.57 3843
6319.32 3790
6320.07 3749
6320.82 3757
6321.57 3699
6322.32 3689
6323.07 3625
6323.82 3567
6324.58 3512
6325.33 3394
6326.08 3400
6326.83 3426
6327.58 3368
6328.33 3329
6329.08 3379
6329.83 3372
6330.58 3332
6331.33 3340
6332.08 3345
6332.83 3244
6333.58 3386
6334.34 3438
6335.09 3447
6335.84 3345
6336.59 3415
6337.34 3469
6338.09 3447
6338.84 3477
6339.59 3452
6340.35 3477
6341.10 3492
6341.85 3450
6342.60 3412
6343.35 3422
6344.10 3527
6344.86 3472
6345.61 3445
6346.36 3524
6347.11 3489
6347.86 3620
6348.62 3657
6349.37 3598
6350.12 3685
6350.87 3794
6351.62 3830
6352.38 3968
6353.13 4173
6353.88 4345
6354.63 4596
6355.38 4746
6356.14 4791
6356.89 4696
6357.64 4717
6358.39 4575
6359.15 4306
6359.90 4173
6360.65 4182
6361.40 4068
6362.16 3984
6362.91 3901
6363.66 3841
6364.42 3759
6365.17 3722
6365.92 3715
6366.67 3868
6367.43 4058
6368.18 4126
6368.93 4314
6369.69 4610
6370.44 4606
6371.19 4640
6371.95 4520
6372.70 4337
6373.45 4223
6374.21 3999
6374.96 3901
6375.71 3903
6376.47 3820
6377.22 3758
6377.98 3620
6378.73 3645
6379.48 3645
6380.24 3643
6380.99 3700
6381.74 3698
6382.50 3690
6383.25 3789
6384.01 3826
6384.76 3690
6385.51 3637
6386.27 3685
6387.02 3654
6387.78 3538
6388.53 3634
6389.29 3547
6390.04 3483
6390.79 3530
6391.55 3559
6392.30 3449
6393.06 3444
6393.81 3456
6394.57 3409
6395.32 3400
6396.08 3413
6396.83 3457
6397.59 3398
6398.34 3324
6399.10 3282
6399.85 3371
6400.61 3258
6401.36 3214
6402.12 3265
6402.87 3294
6403.63 3182
6404.38 3135
6405.14 3170
6405.89 3157
6406.65 3123
6407.40 3104
6408.16 3130
6408.91 3151
6409.67 3218
6410.43 3241
6411.18 3303
6411.94 3342
6412.69 3252
6413.45 3277
6414.20 3302
6414.96 3320
6415.72 3353
6416.47 3246
6417.23 3349
6417.98 3456
6418.74 3410
6419.50 3503
6420.25 3466
6421.01 3394
6421.77 3348
6422.52 3362
6423.28 3326
6424.03 3289
6424.79 3317
6425.55 3292
6426.30 3265
6427.06 3274
6427.82 3226
6428.57 3340
6429.33 3325
6430.09 3328
6430.84 3292
6431.60 3222
6432.36 3264
6433.11 3288
6433.87 3271
6434.63 3379
6435.39 3415
6436.14 3540
6436.90 3460
6437.66 3438
6438.41 3427
6439.17 3466
6439.93 3476
6440.69 3516
6441.44 3579
6442.20 3536
6442.96 3656
6443.72 3700
6444.47 3673
6445.23 3625
6445.99 3632
6446.75 3688
6447.50 3599
6448.26 3615
6449.02 3700
6449.78 3721
6450.54 3709
6451.29 3747
6452.05 3750
6452.81 3714
6453.57 3710
6454.33 3831
6455.08 3943
6455.84 3956
6456.60 4019
6457.36 4116
6458.12 4169
6458.88 4225
6459.64 4277
6460.39 4237
6461.15 4202
6461.91 4279
6462.67 4241
6463.43 4364
6464.19 4312
6464.95 4343
6465.70 4376
6466.46 4493
6467.22 4454
6467.98 4419
6468.74 4481
6469.50 4543
6470.26 4539
6471.02 4518
6471.78 4519
6472.54 4515
6473.30 4528
6474.05 4455
6474.81 4509
6475.57 4631
6476.33 4560
6477.09 4548
6477.85 4644
6478.61 4716
6479.37 4763
6480.13 4882
6480.89 4912
6481.65 4973
6482.41 5065
6483.17 5115
6483.93 5164
6484.69 5236
6485.45 5426
6486.21 5615
6486.97 5523
6487.73 5547
6488.49 5634
6489.25 5681
6490.01 5753
6490.77 5786
6491.53 5950
6492.29 6102
6493.05 6196
6493.81 6347
6494.57 6412
6495.33 6539
6496.10 6502
6496.86 6543
6497.62 6604
6498.38 6465
6499.14 6477
6499.90 6616
6500.66 6514
6501.42 6605
6502.18 6726
6502.94 6769
6503.70 7075
6504.47 7504
6505.23 8207
6505.99 9170
6506.75 10634
6507.51 12997
6508.27 15555
6509.03 17951
6509.79 20010
6510.56 21296
6511.32 21553
6512.08 21002
6512.84 19808
6513.60 18070
6514.36 16422
6515.13 14524
6515.89 13139
6516.65 11899
6517.41 10876
6518.17 10013
6518.94 9373
6519.70 8881
6520.46 8365
6521.22 8076
6521.98 7991
6522.75 7937
6523.51 7951
6524.27 7953
6525.03 8033
6525.79 8176
6526.56 8347
6527.32 8885
6528.08 9333
6528.84 9759
6529.61 10067
6530.37 10114
6531.13 10246
6531.90 10077
6532.66 9963
6533.42 10181
6534.18 10439
6534.95 11134
6535.71 12045
6536.47 12999
6537.24 14058
6538.00 15294
6538.76 15619
6539.53 15517
6540.29 14862
6541.05 14110
6541.82 13251
6542.58 12083
6543.34 11086
6544.11 10109
6544.87 9422
6545.63 8970
6546.40 8861
6547.16 8603
6547.92 8316
6548.69 8160
6549.45 8040
6550.21 7910
6550.98 7740
6551.74 7449
6552.51 7303
6553.27 7235
6554.03 7153
6554.80 7026
6555.56 6977
6556.33 6856
6557.09 6939
6557.85 6887
6558.62 6766
6559.38 6659
6560.15 6686
6560.91 6784
6561.68 6873
6562.44 6875
6563.21 6860
6563.97 7120
6564.74 7163
6565.50 7324
6566.26 7437
6567.03 7423
6567.79 7448
6568.56 7428
6569.32 7401
6570.09 7407
6570.85 7404
6571.62 7396
6572.38 7537
6573.15 7657
6573.91 7790
6574.68 7778
6575.44 7822
6576.21 7946
6576.98 8030
6577.74 7950
6578.51 7995
6579.27 8077
6580.04 8096
6580.80 8101
6581.57 8035
6582.33 7995
6583.10 8098
6583.87 8221
6584.63 8279
6585.40 8414
6586.16 8394
6586.93 8395
6587.70 8293
6588.46 8254
6589.23 8259
6589.99 8347
6590.76 8274
6591.53 8345
6592.29 8504
6593.06 8833
6593.82 9249
6594.59 9695
6595.36 10282
6596.12 10875
6596.89 11229
6597.66 11391
6598.42 11395
6599.19 11506
6599.96 11338
6600.72 11085
6601.49 10616
6602.26 10037
6603.02 9601
6603.79 9152
6604.56 8859
6605.33 8626
6606.09 8289
6606.86 8053
6607.63 7937
6608.39 7859
6609.16 7735
6609.93 7643
6610.70 7595
6611.46 7621
6612.23 7607
6613.00 7486
6613.77 7372
6614.53 7471
6615.30 7378
6616.07 7278
6616.84 7405
6617.60 7387
6618.37 7415
6619.14 7517
6619.91 7717
6620.68 7873
6621.44 8132
6622.21 8528
6622.98 9073
6623.75 9511
6624.52 9856
6625.28 10076
6626.05 10187
6626.82 10159
6627.59 10006
6628.36 9620
6629.13 9348
6629.89 9011
6630.66 8602
6631.43 8422
6632.20 8238
6632.97 8164
6633.74 8236
6634.51 8451
6635.27 8730
6636.04 8977
6636.81 9211
6637.58 9268
6638.35 9335
6639.12 9546
6639.89 9708
6640.66 9953
6641.43 10280
6642.19 10853
6642.96 11247
6643.73 11457
6644.50 11591
6645.27 11490
6646.04 11161
6646.81 10583
6647.58 10067
6648.35 9383
6649.12 8829
6649.89 8332
6650.66 7784
6651.43 7333
6652.20 7028
6652.97 6822
6653.74 6734
6654.51 6460
6655.28 6310
6656.05 6160
6656.82 6041
6657.59 5980
6658.36 5929
6659.13 5990
6659.90 5885
6660.67 5915
6661.44 5862
6662.21 5807
6662.98 5688
6663.75 5801
6664.52 5788
6665.29 5694
6666.06 5685
6666.83 5722
6667.60 5697
6668.37 5773
6669.14 5662
6669.91 5646
6670.68 5765
6671.46 5742
6672.23 5880
6673.00 6126
6673.77 6139
6674.54 6186
6675.31 6090
6676.08 6065
6676.85 6020
6677.62 6136
6678.40 6173
6679.17 6112
6679.94 6118
6680.71 6148
6681.48 6060
6682.25 6159
6683.02 6202
6683.80 6239
6684.57 6335
6685.34 6545
6686.11 6638
6686.88 6793
6687.65 6861
6688.43 6919
6689.20 6939
6689.97 6783
6690.74 6580
6691.51 6282
6692.29 6021
6693.06 5880
6693.83 5720
6694.60 5484
6695.37 5309
6696.15 5231
6696.92 5268
6697.69 5104
6698.46 4960
6699.24 5019
6700.01 4938
6700.78 4952
6701.55 4871
6702.33 4854
6703.10 4828
6703.87 4848
6704.64 4742
6705.42 4666
6706.19 4648
6706.96 4659
6707.74 4755
6708.51 4776
6709.28 4614
6710.06 4563
6710.83 4544
6711.60 4481
6712.37 4456
6713.15 4492
6713.92 4421
6714.69 4358
6715.47 4365
6716.24 4251
6717.01 4261
6717.79 4250
6718.56 4230
6719.34 4180
6720.11 4168
6720.88 4246
6721.66 4245
6722.43 4273
6723.20 4179
6723.98 4104
6724.75 4167
6725.53 4163
6726.30 4198
6727.07 4164
6727.85 4101
6728.62 4165
6729.40 4061
6730.17 3993
6730.95 4041
6731.72 4039
6732.49 4101
6733.27 3995
6734.04 4004
6734.82 4186
6735.59 4076
6736.37 4018
6737.14 4048
6737.92 4201
6738.69 4267
6739.47 4262
6740.24 4297
6741.01 4241
6741.79 4221
6742.56 4396
6743.34 4366
6744.11 4342
6744.89 4331
6745.67 4340
6746.44 4336
6747.22 4306
6747.99 4434
6748.77 4396
6749.54 4415
6750.32 4478
6751.09 4475
6751.87 4496
6752.64 4653
6753.42 4811
6754.19 5016
6754.97 5128
6755.75 5158
6756.52 5076
6757.30 5180
6758.07 5120
6758.85 4958
6759.63 4966
6760.40 4840
6761.18 4997
6761.95 4917
6762.73 4906
6763.51 4908
6764.28 4862
6765.06 4757
6765.83 4680
6766.61 4675
6767.39 4695
6768.16 4661
6768.94 4698
6769.72 4643
6770.49 4534
6771.27 4589
6772.05 4569
6772.82 4427
6773.60 4450
6774.38 4407
6775.15 4310
6775.93 4230
6776.71 4244
6777.48 4239
6778.26 4145
6779.04 4082
6779.82 4220
6780.59 4177
6781.37 4159
6782.15 4259
6782.92 4155
6783.70 4136
6784.48 4035
6785.26 4061
6786.03 4072
6786.81 4066
6787.59 4026
6788.37 3956
6789.14 3931
6789.92 3986
6790.70 3784
6791.48 3747
6792.25 3757
6793.03 3718
6793.81 3701
6794.59 3642
6795.37 3677
6796.14 3701
6796.92 3589
6797.70 3573
6798.48 3608
6799.26 3642
6800.04 3716
6800.81 3755
6801.59 3692
6802.37 3715
6803.15 3760
6803.93 3742
6804.71 3759
6805.48 3691
6806.26 3674
6807.04 3721
6807.82 3816
6808.60 3750
6809.38 3758
6810.16 3712
6810.94 3716
6811.71 3703
6812.49 3587
6813.27 3628
6814.05 3693
6814.83 3649
6815.61 3688
6816.39 3635
6817.17 3664
6817.95 3548
6818.73 3661
6819.51 3605
6820.29 3593
6821.07 3538
6821.84 3542
6822.62 3627
6823.40 3604
6824.18 3628
6824.96 3482
6825.74 3549
6826.52 3613
6827.30 3583
6828.08 3544
6828.86 3461
6829.64 3421
6830.42 3515
6831.20 3475
6831.98 3528
6832.76 3516
6833.54 3507
6834.32 3416
6835.10 3654
6835.88 3772
6836.66 3853
6837.44 4338
6838.22 4719
6839.01 5042
6839.79 5539
6840.57 5868
6841.35 6130
6842.13 6142
6842.91 5938
6843.69 5742
6844.47 5526
6845.25 5192
6846.03 5010
6846.81 4737
6847.59 4643
6848.37 4576
6849.16 4608
6849.94 4657
6850.72 4866
6851.50 5013
6852.28 5279
6853.06 5403
6853.84 5364
6854.62 5297
6855.41 5231
6856.19 5030
6856.97 4904
6857.75 4713
6858.53 4587
6859.31 4348
6860.10 4282
6860.88 4248
6861.66 4070
6862.44 4031
6863.22 4031
6864.00 4007
6864.79 4090
6865.57 3963
6866.35 3940
6867.13 3959
6867.91 3955
6868.70 3925
6869.48 4033
6870.26 4032
6871.04 3962
6871.83 4003
6872.61 4088
6873.39 4101
6874.17 4250
6874.96 4402
6875.74 4406
6876.52 4465
6877.30 4525
6878.09 4575
6878.87 4552
6879.65 4695
6880.43 4807
6881.22 5009
6882.00 5476
6882.78 5924
6883.57 6242
6884.35 6554
6885.13 6657
6885.92 6797
6886.70 6706
6887.48 6560
6888.27 6582
6889.05 6664
6889.83 6774
6890.62 6859
6891.40 6787
6892.18 6826
6892.97 6631
6893.75 6437
6894.53 6222
6895.32 5787
6896.10 5716
6896.88 5594
6897.67 5396
6898.45 5340
6899.24 5262
6900.02 5288
6900.80 5149
6901.59 5019
6902.37 5105
6903.16 4966
6903.94 4959
6904.73 4967
6905.51 4861
6906.29 4858
6907.08 4835
6907.86 4805
6908.65 4795
6909.43 4785
6910.22 4819
6911.00 4666
6911.79 4611
6912.57 4637
6913.35 4584
6914.14 4520
6914.92 4568
6915.71 4541
6916.49 4571
6917.28 4571
6918.06 4655
6918.85 4614
6919.63 4551
6920.42 4618
6921.20 4704
6921.99 4639
6922.78 4685
6923.56 4689
6924.35 4777
6925.13 4812
6925.92 4814
6926.70 4905
6927.49 4911
6928.27 4943
6929.06 5121
6929.84 5177
6930.63 5220
6931.42 5199
6932.20 5204
6932.99 5182
6933.77 5226
6934.56 5231
6935.35 5301
6936.13 5424
6936.92 5437
6937.70 5505
6938.49 5568
6939.28 5675
6940.06 5885
6940.85 6258
6941.63 6453
6942.42 6708
6943.21 6919
6943.99 7374
6944.78 7532
6945.57 7624
6946.35 7651
6947.14 7598
6947.93 7733
6948.71 7688
6949.50 7825
6950.29 8104
6951.07 8105
6951.86 8190
6952.65 8095
6953.44 7956
6954.22 7748
6955.01 7594
6955.80 7501
6956.58 7350
6957.37 7300
6958.16 7217
6958.95 7226
6959.73 7200
6960.52 7188
6961.31 7178
6962.09 7241
6962.88 7217
6963.67 7240
6964.46 7445
6965.25 7738
6966.03 7922
6966.82 8165
6967.61 8590
6968.40 8860
6969.18 9120
6969.97 9433
6970.76 9703
6971.55 9902
6972.34 10011
6973.12 9976
6973.91 10038
6974.70 10089
6975.49 10104
6976.28 10218
6977.07 10398
6977.85 10513
6978.64 10696
6979.43 11062
6980.22 11609
6981.01 12350
6981.80 13298
6982.59 14802
6983.37 16724
6984.16 19340
6984.95 22996
6985.74 26578
6986.53 30279
6987.32 33347
6988.11 34802
6988.90 35015
6989.69 34334
6990.47 32597
6991.26 30542
6992.05 27694
6992.84 24440
6993.63 21657
6994.42 18942
6995.21 16538
6996.00 14535
6996.79 12916
6997.58 11579
6998.37 10431
6999.16 9498
6999.95 8760
7000.74 8252
7001.53 7915
7002.32 7582
7003.11 7273
7003.90 7047
7004.69 6722
7005.48 6552
7006.27 6340
7007.06 6104
7007.85 5834
7008.64 5607
7009.43 5477
7010.22 5515
7011.01 5478
7011.80 5660
7012.59 5693
7013.38 5806
7014.17 5764
7014.96 5966
7015.75 6040
7016.54 6079
7017.33 6091
7018.12 6014
7018.91 5976
7019.70 5976
7020.49 6129
7021.28 6312
7022.07 6424
7022.87 6532
7023.66 6658
7024.45 6999
7025.24 7138
7026.03 7397
7026.82 7544
7027.61 7560
7028.40 7467
7029.19 7513
7029.99 7524
7030.78 7358
7031.57 7192
7032.36 6932
7033.15 6717
7033.94 6532
7034.74 6379
7035.53 6265
7036.32 6146
7037.11 6056
7037.90 6106
7038.69 6087
7039.49 6057
7040.28 6114
7041.07 6064
7041.86 6131
7042.65 6033
7043.45 6091
7044.24 6163
7045.03 6162
7045.82 6158
7046.61 6264
7047.41 6115
7048.20 6253
7048.99 6318
7049.78 6441
7050.58 6694
7051.37 6738
7052.16 6744
7052.95 6865
7053.75 6994
7054.54 6834
7055.33 6829
7056.13 6634
7056.92 6347
7057.71 6281
7058.50 6291
7059.30 6099
7060.09 6053
7060.88 6058
7061.68 5959
7062.47 5972
7063.26 5960
7064.06 5887
7064.85 5767
7065.64 5736
7066.44 5587
7067.23 5465
7068.02 5396
7068.82 5348
7069.61 5294
7070.40 5227
7071.20 5159
7071.99 5085
7072.78 4881
7073.58 4746
7074.37 4745
7075.17 4772
7075.96 4653
7076.75 4581
7077.55 4570
7078.34 4495
7079.14 4395
7079.93 4390
7080.72 4385
7081.52 4432
7082.31 4335
7083.11 4358
7083.90 4320
7084.70 4405
7085.49 4423
7086.28 4460
7087.08 4593
7087.87 4732
7088.67 4944
7089.46 5085
7090.26 5259
7091.05 5254
7091.85 5187
7092.64 5100
7093.44 4844
7094.23 4819
7095.03 4575
7095.82 4319
7096.62 4231
7097.41 4121
7098.21 3999
7099.00 3867
7099.80 3785
7100.59 3686
7101.39 3655
7102.18 3577
7102.98 3490
7103.77 3488
7104.57 3481
7105.37 3454
7106.16 3378
7106.96 3353
7107.75 3349
7108.55 3310
7109.34 3210
7110.14 3197
7110.94 3136
7111.73 3093
7112.53 3182
7113.32 3086
7114.12 3024
7114.92 3077
7115.71 3096
7116.51 3145
7117.30 3196
7118.10 3196
7118.90 3173
7119.69 3157
7120.49 3150
7121.29 3178
7122.08 3137
7122.88 3115
7123.68 3148
7124.47 3143
7125.27 3210
7126.07 3086
7126.86 3112
7127.66 3234
7128.46 3278
7129.25 3313
7130.05 3298
7130.85 3343
7131.64 3367
7132.44 3357
7133.24 3396
7134.04 3390
7134.83 3327
7135.63 3319
7136.43 3314
7137.23 3230
7138.02 3187
7138.82 3141
7139.62 3091
7140.42 3061
7141.21 3058
7142.01 3031
7142.81 2980
7143.61 2904
7144.40 2872
7145.20 2929
7146.00 2858
7146.80 2911
7147.59 2899
7148.39 2860
7149.19 2849
7149.99 2840
7150.79 2773
7151.59 2758
7152.38 2765
7153.18 2714
7153.98 2721
7154.78 2732
7155.58 2736
7156.38 2731
7157.17 2768
7157.97 2750
7158.77 2838
7159.57 2825
7160.37 2815
7161.17 2804
7161.97 2734
7162.76 2828
7163.56 2772
7164.36 2744
7165.16 2783
7165.96 2837
7166.76 2711
7167.56 2738
7168.36 2824
7169.16 2742
7169.96 2756
7170.75 2648
7171.55 2721
7172.35 2715
7173.15 2650
7173.95 2639
7174.75 2623
7175.55 2588
7176.35 2545
7177.15 2521
7177.95 2479
7178.75 2563
7179.55 2503
7180.35 2507
7181.15 2515
7181.95 2443
7182.75 2493
7183.55 2462
7184.35 2539
7185.15 2573
7185.95 2603
7186.75 2582
7187.55 2483
7188.35 2494
7189.15 2544
7189.95 2479
7190.75 2434
7191.55 2412
7192.35 2411
7193.15 2425
7193.95 2430
7194.75 2415
7195.55 2336
7196.35 2407
7197.15 2419
7197.95 2394
7198.76 2343
7199.56 2372
7200.36 2408
7201.16 2386
7201.96 2367
7202.76 2386
7203.56 2442
7204.36 2396
7205.16 2350
7205.96 2398
7206.77 2324
7207.57 2420
7208.37 2443
7209.17 2380
7209.97 2364
7210.77 2361
7211.57 2435
7212.38 2413
7213.18 2412
7213.98 2455
7214.78 2476
7215.58 2451
7216.38 2503
7217.19 2446
7217.99 2415
7218.79 2407
7219.59 2471
7220.39 2463
7221.20 2474
7222.00 2552
7222.80 2573
7223.60 2580
7224.40 2514
7225.21 2489
7226.01 2549
7226.81 2520
7227.61 2574
7228.42 2538
7229.22 2511
7230.02 2513
7230.82 2581
7231.63 2536
7232.43 2530
7233.23 2570
7234.03 2635
7234.84 2723
7235.64 2820
7236.44 2943
7237.25 3100
7238.05 3262
7238.85 3371
7239.65 3324
7240.46 3310
7241.26 3287
7242.06 3195
7242.87 3121
7243.67 3000
7244.47 2980
7245.28 2936
7246.08 2900
7246.88 2688
7247.69 2653
7248.49 2668
7249.30 2683
7250.10 2660
7250.90 2608
7251.71 2706
7252.51 2671
7253.31 2588
7254.12 2521
7254.92 2515
7255.73 2546
7256.53 2594
7257.33 2676
7258.14 2674
7258.94 2593
7259.75 2559
7260.55 2574
7261.35 2550
7262.16 2613
7262.96 2554
7263.77 2590
7264.57 2583
7265.38 2618
7266.18 2581
7266.99 2550
7267.79 2604
7268.59 2643
7269.40 2672
7270.20 2675
7271.01 2655
7271.81 2687
7272.62 2663
7273.42 2682
7274.23 2729
7275.03 2740
7275.84 2813
7276.64 2824
7277.45 2767
7278.25 2780
7279.06 2794
7279.86 2801
7280.67 2963
7281.48 3012
7282.28 3056
7283.09 3195
7283.89 3514
7284.70 3734
7285.50 3966
7286.31 4288
7287.11 4292
7287.92 4247
7288.73 4241
7289.53 4163
7290.34 4028
7291.14 3738
7291.95 3616
7292.76 3553
7293.56 3253
7294.37 3135
7295.17 3040
7295.98 3033
7296.79 2941
7297.59 2931
7298.40 2958
7299.21 2859
7300.01 2864
7300.82 2825
7301.62 2833
7302.43 2873
7303.24 2825
7304.04 2884
7304.85 2796
7305.66 2826
7306.46 2860
7307.27 2833
7308.08 2888
7308.89 2963
7309.69 2882
7310.50 3025
7311.31 3025
7312.11 2986
7312.92 3010
7313.73 3085
7314.53 3108
7315.34 3047
7316.15 3111
7316.96 3230
7317.76 3238
7318.57 3359
7319.38 3529
7320.19 3725
7320.99 4039
7321.80 4237
7322.61 4422
7323.42 4466
7324.22 4455
7325.03 4382
7325.84 4339
7326.65 4118
7327.46 3983
7328.26 3885
7329.07 3681
7329.88 3546
7330.69 3454
7331.50 3390
7332.30 3296
7333.11 3149
7333.92 3156
7334.73 3104
7335.54 3068
7336.35 3092
7337.15 3048
7337.96 3076
7338.77 3092
7339.58 3179
7340.39 3226
7341.20 3353
7342.01 3384
7342.82 3494
7343.62 3491
7344.43 3454
7345.24 3421
7346.05 3343
7346.86 3238
7347.67 3150
7348.48 3117
7349.29 3085
7350.10 2972
7350.91 2933
7351.71 2935
7352.52 2859
7353.33 2770
7354.14 2747
7354.95 2706
7355.76 2815
7356.57 2738
7357.38 2750
7358.19 2767
7359.00 2846
7359.81 2935
7360.62 2943
7361.43 2971
7362.24 3003
7363.05 3159
7363.86 3137
7364.67 3099
7365.48 3101
7366.29 3095
7367.10 3036
7367.91 3028
7368.72 2954
7369.53 2862
7370.34 2909
7371.15 2775
7371.96 2707
7372.77 2700
7373.58 2753
7374.39 2621
7375.20 2588
7376.01 2556
7376.82 2612
7377.63 2673
7378.45 2690
7379.26 2727
7380.07 2812
7380.88 2812
7381.69 2868
7382.50 2968
7383.31 3056
7384.12 3058
7384.93 3024
7385.74 3064
7386.56 2980
7387.37 2888
7388.18 2856
7388.99 2747
7389.80 2736
7390.61 2618
7391.42 2520
7392.24 2549
7393.05 2513
7393.86 2472
7394.67 2432
7395.48 2444
7396.29 2414
7397.10 2430
7397.92 2445
7398.73 2460
7399.54 2491
7400.35 2565
7401.16 2548
7401.98 2608
7402.79 2620
7403.60 2601
7404.41 2687
7405.23 2674
7406.04 2598
7406.85 2532
7407.66 2495
7408.47 2439
7409.29 2406
7410.10 2409
7410.91 2332
7411.72 2273
7412.54 2248
7413.35 2267
7414.16 2213
7414.98 2187
7415.79 2196
7416.60 2183
7417.41 2188
7418.23 2181
7419.04 2149
7419.85 2091
7420.67 2175
7421.48 2134
7422.29 2141
7423.11 2106
7423.92 2084
7424.73 2106
7425.54 2111
7426.36 2076
7427.17 2028
7427.99 2079
7428.80 2117
7429.61 2073
7430.43 2036
7431.24 2076
7432.05 2053
7432.87 2118
7433.68 2061
7434.49 2090
7435.31 2097
7436.12 2059
7436.94 2064
7437.75 2057
7438.56 2109
7439.38 2068
7440.19 2121
7441.01 2153
7441.82 2165
7442.64 2188
7443.45 2138
7444.26 2132
7445.08 2143
7445.89 2107
7446.71 2115
7447.52 2075
7448.34 2108
7449.15 2067
7449.97 2014
7450.78 2072
7451.59 2026
7452.41 2066
7453.22 2097
7454.04 2044
7454.85 1981
7455.67 2031
7456.48 2105
7457.30 2033
7458.11 2014
7458.93 2025
7459.74 2011
7460.56 2067
7461.38 2048
7462.19 1987
7463.01 1944
7463.82 2006
7464.64 1981
7465.45 1967
7466.27 1998
7467.08 2002
7467.90 2009
7468.72 2013
7469.53 2073
7470.35 2070
7471.16 2028
7471.98 2087
7472.79 2084
7473.61 1997
7474.43 2085
7475.24 2053
7476.06 2120
7476.87 2102
7477.69 2117
7478.51 2168
7479.32 2069
7480.14 2096
7480.96 2105
7481.77 2065
7482.59 2026
7483.41 2039
7484.22 2123
7485.04 2071
7485.85 2113
7486.67 2089
7487.49 2090
7488.31 2024
7489.12 1991
7489.94 2015
7490.76 2004
7491.57 1979
7492.39 2049
7493.21 2018
7494.02 2017
7494.84 2013
7495.66 2019
7496.48 1977
7497.29 2014
7498.11 2060
7498.93 2026
7499.74 2071
7500.56 2025
7501.38 2009
7502.20 2034
7503.01 2059
7503.83 2071
7504.65 2071
7505.47 2065
7506.29 2080
7507.10 2052
7507.92 2036
7508.74 2068
7509.56 2089
7510.37 2118
7511.19 2103
7512.01 2106
7512.83 2085
7513.65 2108
7514.47 2138
7515.28 2110
7516.10 2106
7516.92 2121
7517.74 2129
7518.56 2137
7519.38 2085
7520.19 2120
7521.01 2080
7521.83 2113
7522.65 2181
7523.47 2172
7524.29 2174
7525.11 2166
7525.92 2182
7526.74 2187
7527.56 2215
7528.38 2238
7529.20 2213
7530.02 2192
7530.84 2237
7531.66 2262
7532.48 2233
7533.30 2242
7534.12 2294
7534.93 2204
7535.75 2257
7536.57 2335
7537.39 2386
7538.21 2345
7539.03 2337
7539.85 2334
7540.67 2268
7541.49 2295
7542.31 2402
7543.13 2381
7543.95 2277
7544.77 2348
7545.59 2327
7546.41 2370
7547.23 2295
7548.05 2287
7548.87 2355
7549.69 2353
7550.51 2340
7551.33 2327
7552.15 2315
7552.97 2354
7553.79 2385
7554.61 2393
7555.43 2340
7556.25 2423
7557.07 2461
7557.89 2484
7558.71 2410
7559.53 2499
7560.36 2545
7561.18 2578
7562.00 2531
7562.82 2591
7563.64 2664
7564.46 2652
7565.28 2685
7566.10 2611
7566.92 2654
7567.74 2700
7568.56 2605
7569.39 2610
7570.21 2660
7571.03 2727
7571.85 2781
7572.67 2832
7573.49 2794
7574.31 2733
7575.14 2705
7575.96 2740
7576.78 2806
7577.60 2789
7578.42 2780
7579.24 2810
7580.06 2852
7580.89 2923
7581.71 2853
7582.53 2784
7583.35 2803
7584.17 2884
7585.00 2969
7585.82 2979
7586.64 3013
7587.46 3051
7588.29 3105
7589.11 3137
7589.93 3251
7590.75 3284
7591.57 3165
7592.40 3291
7593.22 3335
7594.04 3259
7594.86 3221
7595.69 3287
7596.51 3375
7597.33 3427
7598.15 3437
7598.98 3511
7599.80 3565
7600.62 3596
7601.45 3635
7602.27 3662
7603.09 3790
7603.92 3854
7604.74 3941
7605.56 4008
7606.38 4091
7607.21 4216
7608.03 4191
7608.85 4163
7609.68 4158
7610.50 4084
7611.32 4106
7612.15 4053
7612.97 4003
7613.80 3943
7614.62 3988
7615.44 3971
7616.27 3986
7617.09 4058
7617.91 4208
7618.74 4348
7619.56 4403
7620.39 4635
7621.21 4716
7622.03 4766
7622.86 4745
7623.68 4721
7624.51 4709
7625.33 4605
7626.15 4446
7626.98 4452
7627.80 4435
7628.63 4454
7629.45 4503
7630.28 4573
7631.10 4563
7631.93 4853
7632.75 4950
7633.58 5097
7634.40 5060
7635.22 5215
7636.05 5113
7636.87 4886
7637.70 4842
7638.52 4645
7639.35 4457
7640.17 4212
7641.00 4099
7641.82 3931
7642.65 3844
7643.47 3825
7644.30 3741
7645.13 3749
7645.95 3828
7646.78 3942
7647.60 4068
7648.43 4036
7649.25 4121
7650.08 4141
7650.90 4039
7651.73 4095
7652.55 3994
7653.38 3804
7654.21 3642
7655.03 3562
7655.86 3482
7656.68 3393
7657.51 3310
7658.34 3241
7659.16 3082
7659.99 2946
7660.81 2905
7661.64 2979
7662.47 2892
7663.29 2810
7664.12 2842
7664.95 2812
7665.77 2825
7666.60 2749
7667.42 2708
7668.25 2702
7669.08 2736
7669.90 2776
7670.73 2828
7671.56 2708
7672.38 2726
7673.21 2719
7674.04 2742
7674.87 2704
7675.69 2636
7676.52 2662
7677.35 2677
7678.17 2601
7679.00 2570
7679.83 2647
7680.65 2689
7681.48 2586
7682.31 2585
7683.14 2678
7683.96 2715
7684.79 2692
7685.62 2761
7686.45 2763
7687.27 2774
7688.10 2883
7688.93 2785
7689.76 2793
7690.58 2793
7691.41 2763
7692.24 2784
7693.07 2829
7693.90 2755
7694.72 2753
7695.55 2756
7696.38 2753
7697.21 2715
7698.04 2743
7698.86 2744
7699.69 2748
7700.52 2835
7701.35 2833
7702.18 2905
7703.01 2967
7703.83 2886
7704.66 2787
7705.49 2793
7706.32 2775
7707.15 2704
7707.98 2748
7708.81 2648
7709.63 2627
7710.46 2529
7711.29 2563
7712.12 2561
7712.95 2502
7713.78 2566
7714.61 2545
7715.44 2544
7716.27 2523
7717.10 2493
7717.93 2519
7718.75 2526
7719.58 2470
7720.41 2423
7721.24 2466
7722.07 2466
7722.90 2412
7723.73 2380
7724.56 2437
7725.39 2394
7726.22 2434
7727.05 2492
7727.88 2440
7728.71 2445
7729.54 2455
7730.37 2592
7731.20 2553
7732.03 2607
7732.86 2557
7733.69 2558
7734.52 2430
7735.35 2466
7736.18 2481
7737.01 2445
7737.84 2378
7738.67 2388
7739.50 2362
7740.33 2333
7741.16 2412
7741.99 2343
7742.82 2264
7743.65 2361
7744.48 2418
7745.31 2472
7746.14 2597
7746.98 2749
7747.81 2951
7748.64 3131
7749.47 3269
7750.30 3513
7751.13 3624
7751.96 3459
7752.79 3406
7753.62 3346
7754.45 3225
7755.29 3085
7756.12 2982
7756.95 2850
7757.78 2791
7758.61 2662
7759.44 2600
7760.27 2477
7761.11 2378
7761.94 2327
7762.77 2275
7763.60 2298
7764.43 2218
7765.26 2212
7766.10 2266
7766.93 2244
7767.76 2120
7768.59 2054
7769.42 2129
7770.26 2150
7771.09 2042
7771.92 2058
7772.75 2087
7773.58 2020
7774.42 1985
7775.25 2038
7776.08 2078
7776.91 2143
7777.75 2050
7778.58 2078
7779.41 2055
7780.24 2052
7781.08 2061
7781.91 2120
7782.74 2044
7783.57 2122
7784.41 2058
7785.24 2099
7786.07 2112
7786.91 2177
7787.74 2230
7788.57 2240
7789.40 2253
7790.24 2209
7791.07 2230
7791.90 2199
7792.74 2191
7793.57 2209
7794.40 2196
7795.24 2181
7796.07 2137
7796.90 2139
7797.74 2154
7798.57 2160
7799.40 2219
7800.24 2219
7801.07 2209
7801.91 2330
7802.74 2328
7803.57 2222
7804.41 2312
7805.24 2438
7806.07 2308
7806.91 2255
7807.74 2289
7808.58 2331
7809.41 2355
7810.25 2410
7811.08 2401
7811.91 2449
7812.75 2550
7813.58 2521
7814.42 2557
7815.25 2573
7816.09 2695
7816.92 2659
7817.75 2766
7818.59 2776
7819.42 2734
7820.26 2829
7821.09 2783
7821.93 2797
7822.76 2871
7823.60 3000
7824.43 3015
7825.27 3011
7826.10 3082
7826.94 3149
7827.77 3117
7828.61 3007
7829.44 2962
7830.28 2932
7831.11 2873
7831.95 2827
7832.78 2833
7833.62 2861
7834.46 2815
7835.29 2896
7836.13 2986
7836.96 2956
7837.80 2936
7838.63 2922
7839.47 2874
7840.31 2908
7841.14 2808
7841.98 2747
7842.81 2675
7843.65 2649
7844.48 2591
7845.32 2567
7846.16 2571
7846.99 2547
7847.83 2501
7848.67 2420
7849.50 2388
7850.34 2335
7851.17 2287
7852.01 2310
7852.85 2275
7853.68 2250
7854.52 2271
7855.36 2324
7856.19 2298
7857.03 2293
7857.87 2310
7858.70 2260
7859.54 2214
7860.38 2309
7861.21 2365
7862.05 2360
7862.89 2364
7863.72 2349
7864.56 2299
7865.40 2351
7866.24 2291
7867.07 2205
7867.91 2298
7868.75 2333
7869.59 2252
7870.42 2275
7871.26 2274
7872.10 2302
7872.94 2324
7873.77 2352
7874.61 2316
7875.45 2390
7876.29 2457
7877.12 2409
7877.96 2498
7878.80 2572
7879.64 2718
7880.47 2805
7881.31 2872
7882.15 2841
7882.99 2856
7883.83 2876
7884.66 2891
7885.50 2792
7886.34 2754
7887.18 2752
7888.02 2680
7888.86 2684
7889.69 2657
7890.53 2681
7891.37 2631
7892.21 2701
7893.05 2684
7893.89 2717
7894.73 2682
7895.56 2714
7896.40 2671
7897.24 2677
7898.08 2641
7898.92 2586
7899.76 2599
7900.60 2522
7901.44 2477
7902.28 2508
7903.12 2468
7903.95 2426
7904.79 2368
7905.63 2273
7906.47 2280
7907.31 2397
7908.15 2328
7908.99 2311
7909.83 2304
7910.67 2302
7911.51 2294
7912.35 2307
7913.19 2374
7914.03 2362
7914.87 2390
7915.71 2521
7916.55 2576
7917.39 2671
7918.23 2806
7919.07 2940
7919.91 3007
7920.75 2999
7921.59 3020
7922.43 2949
7923.27 2941
7924.11 2828
7924.95 2805
7925.79 2698
7926.63 2633
7927.47 2523
7928.31 2457
7929.15 2402
7929.99 2374
7930.83 2326
7931.67 2154
7932.51 2158
7933.35 2181
7934.19 2144
7935.04 2200
7935.88 2166
7936.72 2118
7937.56 2066
7938.40 2058
7939.24 2087
7940.08 2093
7940.92 2096
7941.76 2040
7942.60 2031
7943.45 2014
7944.29 2057
7945.13 2071
7945.97 2098
7946.81 2082
7947.65 2124
7948.49 2164
7949.34 2132
7950.18 2135
7951.02 2122
7951.86 2212
7952.70 2114
7953.54 2235
7954.39 2278
7955.23 2317
7956.07 2327
7956.91 2486
7957.75 2509
7958.60 2540
7959.44 2627
7960.28 2570
7961.12 2552
7961.96 2538
7962.81 2462
7963.65 2470
7964.49 2471
7965.33 2455
7966.18 2450
7967.02 2449
7967.86 2459
7968.70 2448
7969.55 2509
7970.39 2574
7971.23 2624
7972.08 2557
7972.92 2555
7973.76 2486
7974.60 2470
7975.45 2450
7976.29 2364
7977.13 2293
7977.98 2241
7978.82 2231
7979.66 2149
7980.51 2102
7981.35 2066
7982.19 2036
7983.04 2060
7983.88 1985
7984.72 1958
7985.57 1930
7986.41 1952
7987.25 1953
7988.10 2000
7988.94 1938
7989.78 1904
7990.63 1887
7991.47 1920
7992.32 1799
7993.16 1818
7994.00 1760
7994.85 1828
7995.69 1835
7996.54 1785
7997.38 1795
7998.22 1738
7999.07 1767
7999.91 1722
8000.76 1697
8001.60 1710
8002.45 1710
8003.29 1728
8004.13 1744
8004.98 1694
8005.82 1766
8006.67 1685
8007.51 1667
8008.36 1631
8009.20 1717
8010.05 1708
8010.89 1712
8011.74 1630
8012.58 1599
8013.43 1599
8014.27 1579
8015.12 1575
8015.96 1574
8016.81 1583
8017.65 1585
8018.50 1552
8019.34 1518
8020.19 1554
8021.03 1558
8021.88 1581
8022.72 1535
8023.57 1564
8024.41 1520
8025.26 1597
8026.11 1575
8026.95 1555
8027.80 1552
8028.64 1527
8029.49 1574
8030.33 1509
8031.18 1509
8032.03 1523
8032.87 1533
8033.72 1496
8034.56 1490
8035.41 1536
8036.26 1587
8037.10 1555
8037.95 1502
8038.80 1519
8039.64 1530
8040.49 1480
8041.34 1559
8042.18 1586
8043.03 1544
8043.87 1503
8044.72 1519
8045.57 1549
8046.41 1582
8047.26 1550
8048.11 1489
8048.96 1520
8049.80 1558
8050.65 1592
8051.50 1562
8052.34 1564
8053.19 1582
8054.04 1543
8054.88 1464
8055.73 1467
8056.58 1512
8057.43 1467
8058.27 1493
8059.12 1500
8059.97 1487
8060.82 1436
8061.66 1444
8062.51 1452
8063.36 1458
8064.21 1465
8065.05 1458
8065.90 1462
8066.75 1470
8067.60 1502
8068.44 1420
8069.29 1374
8070.14 1449
8070.99 1466
8071.84 1405
8072.68 1383
8073.53 1435
8074.38 1479
8075.23 1427
8076.08 1441
8076.93 1393
8077.77 1377
8078.62 1400
8079.47 1458
8080.32 1483
8081.17 1426
8082.02 1417
8082.87 1438
8083.71 1412
8084.56 1400
8085.41 1388
8086.26 1403
8087.11 1454
8087.96 1368
8088.81 1411
8089.66 1414
8090.51 1415
8091.35 1423
8092.20 1433
8093.05 1399
8093.90 1446
8094.75 1406
8095.60 1425
8096.45 1439
8097.30 1416
8098.15 1431
8099.00 1401
8099.85 1479
8100.70 1444
8101.55 1384
8102.40 1420
8103.25 1448
8104.10 1401
8104.95 1396
8105.80 1441
8106.65 1424
8107.50 1425
8108.35 1459
8109.20 1401
8110.05 1357
8110.90 1383
8111.75 1423
8112.60 1383
8113.45 1416
8114.30 1402
8115.15 1400
8116.00 1467
8116.85 1448
8117.70 1431
8118.55 1460
8119.40 1471
8120.25 1424
8121.10 1474
8121.95 1473
8122.80 1482
8123.65 1536
8124.50 1560
8125.35 1523
8126.20 1526
8127.06 1560
8127.91 1596
8128.76 1506
8129.61 1553
8130.46 1562
8131.31 1607
8132.16 1595
8133.01 1622
8133.86 1630
8134.72 1667
8135.57 1602
8136.42 1665
8137.27 1668
8138.12 1624
8138.97 1626
8139.83 1612
8140.68 1592
8141.53 1590
8142.38 1624
8143.23 1614
8144.08 1545
8144.94 1569
8145.79 1532
8146.64 1573
8147.49 1550
8148.34 1536
8149.20 1552
8150.05 1538
8150.90 1569
8151.75 1549
8152.60 1609
8153.46 1561
8154.31 1579
8155.16 1654
8156.01 1691
8156.87 1731
8157.72 1748
8158.57 1773
8159.42 1819
8160.28 1706
8161.13 1681
8161.98 1628
8162.84 1589
8163.69 1570
8164.54 1545
8165.39 1572
8166.25 1569
8167.10 1512
8167.95 1537
8168.81 1522
8169.66 1422
8170.51 1403
8171.37 1465
8172.22 1475
8173.07 1416
8173.93 1474
8174.78 1435
8175.63 1422
8176.49 1379
8177.34 1340
8178.19 1368
8179.05 1416
8179.90 1404
8180.76 1385
8181.61 1330
8182.46 1346
8183.32 1310
8184.17 1301
8185.02 1318
8185.88 1363
8186.73 1371
8187.59 1324
8188.44 1364
8189.30 1352
8190.15 1265
8191.00 1338
8191.86 1316
8192.71 1316
8193.57 1317
8194.42 1317
8195.28 1351
8196.13 1327
8196.99 1256
8197.84 1269
8198.69 1342
8199.55 1319
8200.40 1264
8201.26 1332
8202.11 1319
8202.97 1295
8203.82 1306
8204.68 1323
8205.53 1294
8206.39 1276
8207.24 1310
8208.10 1328
8208.95 1258
8209.81 1313
8210.67 1315
8211.52 1334
8212.38 1307
8213.23 1338
8214.09 1302
8214.94 1322
8215.80 1329
8216.65 1351
8217.51 1345
8218.37 1322
8219.22 1334
8220.08 1307
8220.93 1324
8221.79 1327
8222.64 1362
8223.50 1340
8224.36 1344
8225.21 1362
8226.07 1383
8226.92 1374
8227.78 1348
8228.64 1332
8229.49 1313
8230.35 1326
8231.21 1336
8232.06 1303
8232.92 1361
8233.78 1331
8234.63 1298
8235.49 1274
8236.35 1295
8237.20 1324
8238.06 1276
8238.92 1279
8239.77 1240
8240.63 1217
8241.49 1267
8242.34 1267
8243.20 1240
8244.06 1283
8244.91 1223
8245.77 1235
8246.63 1247
8247.49 1287
8248.34 1267
8249.20 1265
8250.06 1256
8250.92 1265
8251.77 1249
8252.63 1272
8253.49 1297
8254.35 1225
8255.20 1259
8256.06 1239
8256.92 1215
8257.78 1262
8258.63 1262
8259.49 1250
8260.35 1271
8261.21 1221
8262.07 1289
8262.92 1268
8263.78 1261
8264.64 1267
8265.50 1264
8266.36 1227
8267.22 1204
8268.07 1233
8268.93 1242
8269.79 1274
8270.65 1265
8271.51 1273
8272.37 1211
8273.22 1200
8274.08 1253
8274.94 1287
8275.80 1306
8276.66 1294
8277.52 1320
8278.38 1309
8279.24 1297
8280.09 1282
8280.95 1294
8281.81 1331
8282.67 1328
8283.53 1325
8284.39 1331
8285.25 1299
8286.11 1281
8286.97 1265
8287.83 1303
8288.69 1308
8289.55 1292
8290.41 1300
8291.26 1287
8292.12 1191
8292.98 1239
8293.84 1266
8294.70 1294
8295.56 1322
8296.42 1276
8297.28 1289
8298.14 1338
8299.00 1297
8299.86 1253
8300.72 1245
8301.58 1301
8302.44 1296
8303.30 1303
8304.16 1288
8305.02 1343
8305.88 1321
8306.74 1299
8307.60 1269
8308.46 1254
8309.33 1340
8310.19 1295
8311.05 1270
8311.91 1265
8312.77 1266
8313.63 1294
8314.49 1319
8315.35 1245
8316.21 1262
8317.07 1262
8317.93 1303
8318.79 1213
8319.65 1277
8320.52 1322
8321.38 1302
8322.24 1298
8323.10 1271
8323.96 1252
8324.82 1307
8325.68 1279
8326.54 1296
8327.41 1305
8328.27 1283
8329.13 1293
8329.99 1295
8330.85 1297
8331.71 1244
8332.57 1238
8333.44 1293
8334.30 1278
8335.16 1311
8336.02 1357
8336.88 1334
8337.75 1271
8338.61 1275
8339.47 1289
8340.33 1293
8341.19 1305
8342.06 1306
8342.92 1314
8343.78 1310
8344.64 1326
8345.50 1292
8346.37 1323
8347.23 1341
8348.09 1307
8348.95 1318
8349.82 1330
8350.68 1323
8351.54 1364
8352.40 1368
8353.27 1348
8354.13 1378
8354.99 1439
8355.86 1390
8356.72 1395
8357.58 1358
8358.45 1340
8359.31 1339
8360.17 1353
8361.03 1342
8361.90 1353
8362.76 1340
8363.62 1371
8364.49 1316
8365.35 1341
8366.21 1323
8367.08 1427
8367.94 1408
8368.80 1371
8369.67 1336
8370.53 1362
8371.40 1396
8372.26 1338
8373.12 1338
8373.99 1369
8374.85 1345
8375.71 1345
8376.58 1347
8377.44 1355
8378.31 1351
8379.17 1411
8380.03 1468
8380.90 1413
8381.76 1367
8382.63 1445
8383.49 1431
8384.36 1441
8385.22 1401
8386.08 1451
8386.95 1447
8387.81 1477
8388.68 1437
8389.54 1474
8390.41 1485
8391.27 1462
8392.14 1475
8393.00 1513
8393.87 1504
8394.73 1459
8395.60 1475
8396.46 1493
8397.33 1496
8398.19 1479
8399.06 1483
8399.92 1469
8400.79 1514
8401.65 1497
8402.52 1488
8403.38 1490
8404.25 1488
8405.11 1502
8405.98 1525
8406.84 1604
8407.71 1563
8408.58 1573
8409.44 1557
8410.31 1600
8411.17 1610
8412.04 1581
8412.90 1627
8413.77 1654
8414.64 1672
8415.50 1651
8416.37 1632
8417.23 1680
8418.10 1723
8418.97 1700
8419.83 1704
8420.70 1713
8421.56 1711
8422.43 1744
8423.30 1763
8424.16 1715
8425.03 1793
8425.90 1790
8426.76 1849
8427.63 1838
8428.50 1788
8429.36 1854
8430.23 1869
8431.10 1914
8431.96 1882
8432.83 1907
8433.70 1939
8434.56 1930
8435.43 2007
8436.30 2018
8437.16 2050
8438.03 2116
8438.90 2120
8439.77 2176
8440.63 2233
8441.50 2246
8442.37 2328
8443.24 2350
8444.10 2285
8444.97 2371
8445.84 2415
8446.71 2512
8447.57 2462
8448.44 2516
8449.31 2502
8450.18 2619
8451.04 2612
8451.91 2760
8452.78 2856
8453.65 2947
8454.52 3074
8455.38 3221
8456.25 3527
8457.12 3793
8457.99 3975
8458.86 4068
8459.72 4123
8460.59 4249
8461.46 4148
8462.33 4052
8463.20 3878
8464.07 3707
8464.93 3572
8465.80 3410
8466.67 3163
8467.54 3020
8468.41 2902
8469.28 2813
8470.15 2694
8471.02 2613
8471.88 2509
8472.75 2389
8473.62 2408
8474.49 2359
8475.36 2360
8476.23 2308
8477.10 2269
8477.97 2249
8478.84 2313
8479.71 2261
8480.58 2311
8481.44 2374
8482.31 2437
8483.18 2402
8484.05 2384
8484.92 2462
8485.79 2546
8486.66 2530
8487.53 2479
8488.40 2471
8489.27 2501
8490.14 2418
8491.01 2386
8491.88 2384
8492.75 2381
8493.62 2304
8494.49 2358
8495.36 2370
8496.23 2334
8497.10 2330
8497.97 2396
8498.84 2350
8499.71 2351
8500.58 2329
8501.45 2261
8502.32 2269
8503.19 2234
8504.06 2208
8504.93 2269
8505.80 2277
8506.67 2286
8507.55 2332
8508.42 2373
8509.29 2378
8510.16 2388
8511.03 2356
8511.90 2416
8512.77 2449
8513.64 2463
8514.51 2490
8515.38 2484
8516.25 2493
8517.13 2527
8518.00 2539
8518.87 2484
8519.74 2520
8520.61 2595
8521.48 2678
8522.35 2671
8523.23 2775
8524.10 2911
8524.97 3148
8525.84 3384
8526.71 3510
8527.58 3643
8528.46 3861
8529.33 3983
8530.20 3977
8531.07 3865
8531.94 3837
8532.81 3774
8533.69 3643
8534.56 3491
8535.43 3327
8536.30 3243
8537.18 3110
8538.05 3037
8538.92 2908
8539.79 2849
8540.66 2781
8541.54 2646
8542.41 2616
8543.28 2577
8544.15 2426
8545.03 2434
8545.90 2402
8546.77 2358
8547.64 2399
8548.52 2388
8549.39 2329
8550.26 2362
8551.14 2370
8552.01 2398
8552.88 2461
8553.76 2582
8554.63 2628
8555.50 2760
8556.37 2811
8557.25 2857
8558.12 2873
8558.99 2945
8559.87 2929
8560.74 2787
8561.61 2761
8562.49 2701
8563.36 2619
8564.24 2529
8565.11 2419
8565.98 2494
8566.86 2461
8567.73 2317
8568.60 2345
8569.48 2302
8570.35 2252
8571.23 2206
8572.10 2185
8572.97 2186
8573.85 2108
8574.72 2156
8575.60 2173
8576.47 2171
8577.34 2071
8578.22 2051
8579.09 2053
8579.97 2116
8580.84 2053
8581.72 2095
8582.59 2111
8583.47 2138
8584.34 2110
8585.21 2129
8586.09 2097
8586.96 2180
8587.84 2175
8588.71 2172
8589.59 2201
8590.46 2231
8591.34 2205
8592.21 2316
8593.09 2238
8593.96 2322
8594.84 2296
8595.71 2288
8596.59 2285
8597.46 2317
8598.34 2300
8599.22 2365
8600.09 2391
8600.97 2410
8601.84 2289
8602.72 2329
8603.59 2346
8604.47 2327
8605.34 2343
8606.22 2391
8607.10 2432
8607.97 2455
8608.85 2527
8609.72 2526
8610.60 2505
8611.47 2479
8612.35 2475
8613.23 2534
8614.10 2521
8614.98 2503
8615.86 2571
8616.73 2601
8617.61 2630
8618.48 2660
8619.36 2705
8620.24 2723
8621.11 2729
8621.99 2775
8622.87 2772
8623.74 2828
8624.62 2904
8625.50 2883
8626.37 2961
8627.25 2960
8628.13 2914
8629.00 2981
8629.88 2921
8630.76 2914
8631.64 3057
8632.51 3070
8633.39 3150
8634.27 3085
8635.14 3040
8636.02 3072
8636.90 3087
8637.78 3073
8638.65 3072
8639.53 3162
8640.41 3188
8641.29 3136
8642.16 3198
8643.04 3269
8643.92 3324
8644.80 3349
8645.67 3473
8646.55 3519
8647.43 3485
8648.31 3582
8649.18 3633
8650.06 3607
8650.94 3650
8651.82 3784
8652.70 3877
8653.58 3778
8654.45 3850
8655.33 3847
8656.21 3908
8657.09 4012
8657.97 4094
8658.84 4260
8659.72 4451
8660.60 4505
8661.48 4724
8662.36 4936
8663.24 5313
8664.12 5549
8664.99 5889
8665.87 6275
8666.75 6526
8667.63 6714
8668.51 6772
8669.39 6802
8670.27 6680
8671.15 6678
8672.03 6367
8672.91 6236
8673.78 5950
8674.66 5906
8675.54 5743
8676.42 5586
8677.30 5476
8678.18 5406
8679.06 5094
8679.94 5017
8680.82 4850
8681.70 4679
8682.58 4540
8683.46 4409
8684.34 4316
8685.22 4312
8686.10 4208
8686.98 4181
8687.86 4232
8688.74 4345
8689.62 4501
8690.50 4653
8691.38 4783
8692.26 5067
8693.14 5315
8694.02 5540
8694.90 5844
8695.78 5984
8696.66 5956
8697.54 5990
8698.42 5890
8699.30 5739
8700.18 5601
8701.06 5348
8701.94 5272
8702.82 5014
8703.70 4772
8704.58 4645
8705.46 4488
8706.34 4320
8707.23 4214
8708.11 4023
8708.99 3915
8709.87 3745
8710.75 3654
8711.63 3476
8712.51 3359
8713.39 3303
8714.27 3142
8715.16 3075
8716.04 3013
8716.92 2882
8717.80 2856
8718.68 2810
8719.56 2785
8720.44 2745
8721.33 2757
8722.21 2723
8723.09 2697
8723.97 2738
8724.85 2732
8725.73 2773
8726.62 2721
8727.50 2780
8728.38 2782
8729.26 2793
8730.14 2859
8731.03 2881
8731.91 2884
8732.79 2877
8733.67 2959
8734.55 2925
8735.44 2900
8736.32 2879
8737.20 2861
8738.08 2877
8738.97 2866
8739.85 2786
8740.73 2822
8741.61 2850
8742.50 2765
8743.38 2780
8744.26 2770
8745.14 2793
8746.03 2790
8746.91 2745
8747.79 2735
8748.68 2739
8749.56 2716
8750.44 2803
8751.33 2699
8752.21 2705
8753.09 2726
8753.97 2711
8754.86 2687
8755.74 2645
8756.62 2721
8757.51 2815
8758.39 2864
8759.28 2861
8760.16 2855
8761.04 2883
8761.93 2924
8762.81 2949
8763.69 3038
8764.58 2983
8765.46 2960
8766.34 3037
8767.23 2980
8768.11 3038
8769.00 3035
8769.88 2937
8770.76 3016
8771.65 2961
8772.53 2976
8773.42 2942
8774.30 2951
8775.19 2909
8776.07 2908
8776.95 2885
8777.84 2900
8778.72 2980
8779.61 3067
8780.49 3120
8781.38 3253
8782.26 3434
8783.15 3521
8784.03 3695
8784.92 3908
8785.80 3910
8786.69 3896
8787.57 3812
8788.46 3741
8789.34 3574
8790.23 3452
8791.11 3379
8792.00 3319
8792.88 3189
8793.77 3054
8794.65 2928
8795.54 2822
8796.42 2668
8797.31 2603
8798.19 2552
8799.08 2469
8799.96 2436
8800.85 2425
8801.74 2392
8802.62 2251
8803.51 2249
8804.39 2224
8805.28 2157
8806.16 2177
8807.05 2175
8807.94 2160
8808.82 2146
8809.71 2143
8810.59 2076
8811.48 2092
8812.37 2024
8813.25 1998
8814.14 2043
8815.03 2037
8815.91 2028
8816.80 2051
8817.68 2105
8818.57 2103
8819.46 2052
8820.34 2074
8821.23 2073
8822.12 2077
8823.00 2062
8823.89 1991
8824.78 1967
8825.66 1984
8826.55 2038
8827.44 1973
8828.33 2024
8829.21 1949
8830.10 1957
8830.99 1944
8831.87 2016
8832.76 1933
8833.65 1917
8834.54 1974
8835.42 1964
8836.31 1909
8837.20 1886
8838.08 1851
8838.97 1877
8839.86 1890
8840.75 1887
8841.64 1903
8842.52 1847
8843.41 1921
8844.30 1917
8845.19 1908
8846.07 1918
8846.96 1918
8847.85 1901
8848.74 1877
8849.63 1837
8850.51 1851
8851.40 1837
8852.29 1837
8853.18 1801
8854.07 1803
8854.96 1804
8855.84 1769
8856.73 1746
8857.62 1711
8858.51 1759
8859.40 1760
8860.29 1764
8861.17 1741
8862.06 1726
8862.95 1715
8863.84 1693
8864.73 1668
8865.62 1703
8866.51 1678
8867.40 1664
8868.29 1627
8869.17 1598
8870.06 1636
8870.95 1649
8871.84 1621
8872.73 1572
8873.62 1551
8874.51 1569
8875.40 1561
8876.29 1534
8877.18 1497
8878.07 1497
8878.96 1490
8879.85 1487
8880.74 1492
8881.63 1528
8882.51 1500
8883.40 1461
8884.29 1482
8885.18 1463
8886.07 1449
8886.96 1461
8887.85 1496
8888.74 1460
8889.63 1385
8890.52 1375
8891.41 1393
8892.30 1374
8893.19 1334
8894.09 1361
8894.98 1411
8895.87 1394
8896.76 1420
8897.65 1380
8898.54 1376
8899.43 1333
8900.32 1321
8901.21 1365
8902.10 1378
8902.99 1334
8903.88 1320
8904.77 1317
8905.66 1334
8906.55 1289
8907.44 1313
8908.34 1337
8909.23 1265
8910.12 1324
8911.01 1365
8911.90 1292
8912.79 1314
8913.68 1345
8914.57 1365
8915.47 1330
8916.36 1273
8917.25 1265
8918.14 1263
8919.03 1297
8919.92 1300
8920.81 1285
8921.71 1315
8922.60 1294
8923.49 1280
8924.38 1288
8925.27 1245
8926.16 1237
8927.06 1215
8927.95 1260
8928.84 1222
8929.73 1232
8930.62 1279
8931.52 1218
8932.41 1208
8933.30 1224
8934.19 1211
8935.09 1197
8935.98 1299
8936.87 1254
8937.76 1200
8938.66 1187
8939.55 1205
8940.44 1213
8941.33 1216
8942.23 1232
8943.12 1203
8944.01 1202
8944.90 1220
8945.80 1196
8946.69 1166
8947.58 1170
8948.48 1200
8949.37 1193
8950.26 1177
8951.16 1215
8952.05 1271
8952.94 1210
8953.84 1216
8954.73 1212
8955.62 1174
8956.52 1215
8957.41 1177
8958.30 1183
8959.20 1169
8960.09 1202
8960.98 1210
8961.88 1172
8962.77 1178
8963.66 1152
8964.56 1182
8965.45 1206
8966.35 1177
8967.24 1206
8968.13 1187
8969.03 1127
8969.92 1126
8970.82 1158
8971.71 1197
8972.60 1191
8973.50 1129
8974.39 1170
8975.29 1193
8976.18 1150
8977.08 1189
8977.97 1206
8978.87 1147
8979.76 1135
8980.65 1190
8981.55 1172
8982.44 1159
8983.34 1125
8984.23 1124
8985.13 1140
8986.02 1132
8986.92 1099
8987.81 1109
8988.71 1089
8989.60 1149
8990.50 1090
8991.39 1108
8992.29 1121
8993.18 1134
8994.08 1156
8994.97 1128
8995.87 1153
8996.76 1111
8997.66 1144
8998.56 1118
8999.45 1094
9000.35 1125
9001.24 1122
9002.14 1088
9003.03 1130
9003.93 1106
9004.83 1133
9005.72 1088
9006.62 1069
9007.51 1109
9008.41 1092
9009.31 1067
9010.20 1078
9011.10 1087
9011.99 1116
9012.89 1025
9013.79 1041
9014.68 1096
9015.58 1057
9016.48 1072
9017.37 1050
9018.27 1044
9019.16 1020
9020.06 1007
9020.96 1044
9021.85 1085
9022.75 1068
9023.65 1048
9024.54 1052
9025.44 1052
9026.34 1053
9027.24 1056
9028.13 1057
9029.03 1073
9029.93 1065
9030.82 1054
9031.72 1077
9032.62 1094
9033.52 1058
9034.41 1039
9035.31 1063
9036.21 1067
9037.10 1106
9038.00 1113
9038.90 1091
9039.80 1097
9040.69 1107
9041.59 1119
9042.49 1069
9043.39 1052
9044.29 1072
9045.18 1107
9046.08 1086
9046.98 1102
9047.88 1083
9048.78 1057
9049.67 1085
9050.57 1130
9051.47 1067
9052.37 1092
9053.27 1061
9054.16 1041
9055.06 1023
9055.96 1052
9056.86 1073
9057.76 1063
9058.66 1071
9059.55 1075
9060.45 1098
9061.35 1055
9062.25 1088
9063.15 1130
9064.05 1146
9064.95 1133
9065.85 1107
9066.74 1099
9067.64 1071
9068.54 1096
9069.44 1089
9070.34 1110
9071.24 1137
9072.14 1105
9073.04 1107
9073.94 1116
9074.84 1120
9075.74 1135
9076.64 1116
9077.53 1080
9078.43 1105
9079.33 1063
9080.23 1112
9081.13 1092
9082.03 1077
9082.93 1133
9083.83 1129
9084.73 1107
9085.63 1094
9086.53 1093
9087.43 1123
9088.33 1171
9089.23 1095
9090.13 1125
9091.03 1089
9091.93 1123
9092.83 1114
9093.73 1090
9094.63 1104
9095.53 1139
9096.43 1135
9097.33 1125
9098.23 1125
9099.13 1125
9100.04 1115
9100.94 1143
9101.84 1119
9102.74 1115
9103.64 1120
9104.54 1080
9105.44 1093
9106.34 1092
9107.24 1102
9108.14 1074
9109.04 1090
9109.94 1125
9110.85 1119
9111.75 1096
9112.65 1101
9113.55 1083
9114.45 1079
9115.35 1075
9116.25 1061
9117.15 1105
9118.06 1158
9118.96 1136
9119.86 1144
9120.76 1125
9121.66 1104
9122.56 1080
9123.46 1081
9124.37 1108
9125.27 1117
9126.17 1139
9127.07 1157
9127.97 1160
9128.88 1131
9129.78 1147
9130.68 1140
9131.58 1125
9132.48 1118
9133.39 1121
9134.29 1128
9135.19 1096
9136.09 1088
9137.00 1098
9137.90 1098
9138.80 1055
9139.70 1044
9140.61 1096
9141.51 1071
9142.41 1064
9143.31 1085
9144.22 1076
9145.12 1028
9146.02 1037
9146.92 1090
9147.83 1084
9148.73 1064
9149.63 1045
9150.54 1078
9151.44 1127
9152.34 1102
9153.25 1086
9154.15 1082
9155.05 1067
9155.96 1078
9156.86 1113
9157.76 1141
9158.67 1071
9159.57 1082
9160.47 1090
9161.38 1100
9162.28 1064
9163.18 1087
9164.09 1075
9164.99 1116
9165.90 1116
9166.80 1099
9167.70 1089
9168.61 1118
9169.51 1159
9170.42 1114
9171.32 1114
9172.22 1106
9173.13 1132
9174.03 1149
9174.94 1106
9175.84 1059
9176.74 1118
9177.65 1120
9178.55 1106
9179.46 1072
9180.36 1074
9181.27 1106
9182.17 1107
9183.08 1090
9183.98 1138
9184.89 1101
9185.79 1115
9186.70 1092
9187.60 1097
9188.51 1070
9189.41 1090
9190.32 1120
9191.22 1142
9192.13 1103
9193.03 1066
9193.94 1143
9194.84 1166
9195.75 1169
9196.65 1151
9197.56 1204
9198.46 1200
9199.37 1221
9200.27 1177
9201.18 1250
9202.08 1240
9202.99 1288
9203.90 1330
9204.80 1281
9205.71 1279
9206.61 1247
9207.52 1236
9208.42 1212
9209.33 1209
9210.24 1236
9211.14 1162
9212.05 1125
9212.95 1169
9213.86 1160
9214.77 1133
9215.67 1131
9216.58 1113
9217.49 1136
9218.39 1157
9219.30 1105
9220.21 1088
9221.11 1149
9222.02 1152
9222.93 1163
9223.83 1136
9224.74 1112
9225.65 1102
9226.55 1118
9227.46 1082
9228.37 1098
9229.27 1062
9230.18 1083
9231.09 1140
9231.99 1094
9232.90 1080
9233.81 1077
9234.72 1115
9235.62 1103
9236.53 1088
9237.44 1121
9238.34 1076
9239.25 1103
9240.16 1124
9241.07 1119
9241.97 1093
9242.88 1118
9243.79 1113
9244.70 1130
9245.61 1092
9246.51 1094
9247.42 1085
9248.33 1070
9249.24 1105
9250.14 1117
9251.05 1094
9251.96 1016
9252.87 1021
9253.78 1067
9254.69 1084
9255.59 1082
9256.50 1089
9257.41 1115
9258.32 1114
9259.23 1102
9260.14 1083
9261.04 1108
9261.95 1084
9262.86 1074
9263.77 1095
9264.68 1054
9265.59 1082
9266.50 1090
9267.40 1064
9268.31 1077
9269.22 1064
9270.13 1099
9271.04 1060
9271.95 1074
9272.86 1102
9273.77 1077
9274.68 1093
9275.59 1114
9276.49 1123
9277.40 1094
9278.31 1159
9279.22 1163
9280.13 1090
9281.04 1112
9281.95 1103
9282.86 1117
9283.77 1104
9284.68 1124
9285.59 1108
9286.50 1071
9287.41 1123
9288.32 1103
9289.23 1126
9290.14 1146
9291.05 1133
9291.96 1135
9292.87 1142
9293.78 1142
9294.69 1120
9295.60 1118
9296.51 1097
9297.42 1136
9298.33 1135
9299.24 1136
9300.15 1184
9301.06 1167
9301.97 1130
9302.88 1145
9303.79 1147
9304.70 1144
9305.61 1139
9306.53 1134
9307.44 1144
9308.35 1148
9309.26 1191
9310.17 1195
9311.08 1220
9311.99 1170
9312.90 1219
9313.81 1249
9314.72 1227
9315.63 1198
9316.55 1243
9317.46 1239
9318.37 1271
9319.28 1287
9320.19 1274
9321.10 1262
9322.01 1208
9322.93 1208
9323.84 1158
9324.75 1193
9325.66 1201
9326.57 1180
9327.48 1138
9328.40 1153
9329.31 1131
9330.22 1141
9331.13 1177
9332.04 1153
9332.96 1137
9333.87 1141
9334.78 1125
9335.69 1114
9336.60 1144
9337.52 1108
9338.43 1161
9339.34 1130
9340.25 1130
9341.17 1128
9342.08 1199
9342.99 1130
9343.90 1164
9344.82 1188
9345.73 1175
9346.64 1143
9347.55 1091
9348.47 1165
9349.38 1190
9350.29 1144
9351.21 1154
9352.12 1190
9353.03 1218
9353.94 1205
9354.86 1192
9355.77 1167
9356.68 1128
9357.60 1113
9358.51 1108
9359.42 1181
9360.34 1140
9361.25 1108
9362.16 1137
9363.08 1158
9363.99 1134
9364.90 1160
9365.82 1167
9366.73 1167
9367.65 1099
9368.56 1100
9369.47 1133
9370.39 1151
9371.30 1156
9372.21 1148
9373.13 1119
9374.04 1174
9374.96 1162
9375.87 1201
9376.79 1202
9377.70 1162
9378.61 1199
9379.53 1187
9380.44 1218
9381.36 1221
9382.27 1235
9383.19 1194
9384.10 1230
9385.01 1241
9385.93 1173
9386.84 1213
9387.76 1252
9388.67 1282
9389.59 1266
9390.50 1250
9391.42 1275
9392.33 1268
9393.25 1306
9394.16 1309
9395.08 1322
9395.99 1301
9396.91 1321
9397.82 1337
9398.74 1339
9399.65 1365
9400.57 1298
9401.48 1283
9402.40 1278
9403.32 1317
9404.23 1305
9405.15 1303
9406.06 1347
9406.98 1310
9407.89 1281
9408.81 1251
9409.73 1259
9410.64 1279
9411.56 1293
9412.47 1260
9413.39 1227
9414.30 1229
9415.22 1235
9416.14 1277
9417.05 1310
9417.97 1264
9418.89 1251
9419.80 1263
9420.72 1258
9421.63 1261
9422.55 1299
9423.47 1302
9424.38 1293
9425.30 1313
9426.22 1289
9427.13 1291
9428.05 1304
9428.97 1296
9429.88 1315
9430.80 1347
9431.72 1324
9432.63 1307
9433.55 1343
9434.47 1361
9435.38 1376
9436.30 1345
9437.22 1344
9438.14 1378
9439.05 1388
9439.97 1405
9440.89 1415
9441.81 1392
9442.72 1423
9443.64 1434
9444.56 1478
9445.47 1413
9446.39 1434
9447.31 1480
9448.23 1419
9449.15 1500
9450.06 1521
9450.98 1508
9451.90 1507
9452.82 1513
9453.73 1510
9454.65 1542
9455.57 1590
9456.49 1550
9457.41 1567
9458.32 1605
9459.24 1533
9460.16 1537
9461.08 1537
9462.00 1526
9462.92 1494
9463.83 1503
9464.75 1485
9465.67 1481
9466.59 1460
9467.51 1460
9468.43 1528
9469.35 1420
9470.26 1469
9471.18 1494
9472.10 1490
9473.02 1455
9473.94 1426
9474.86 1480
9475.78 1379
9476.70 1436
9477.62 1445
9478.54 1486
9479.45 1548
9480.37 1488
9481.29 1538
9482.21 1537
9483.13 1546
9484.05 1566
9484.97 1517
9485.89 1585
9486.81 1606
9487.73 1572
9488.65 1612
9489.57 1555
9490.49 1542
9491.41 1556
9492.33 1481
9493.25 1566
9494.17 1505
9495.09 1536
9496.01 1538
9496.93 1518
9497.85 1526
9498.77 1510
9499.69 1496
9500.61 1514
9501.53 1552
9502.45 1540
9503.37 1552
9504.29 1548
9505.21 1607
9506.13 1584
9507.05 1603
9507.97 1632
9508.89 1580
9509.81 1565
9510.73 1573
9511.65 1570
9512.57 1630
9513.49 1646
9514.42 1637
9515.34 1645
9516.26 1638
9517.18 1739
9518.10 1778
9519.02 1780
9519.94 1823
9520.86 1881
9521.78 1893
9522.71 1931
9523.63 1940
9524.55 1999
9525.47 2016
9526.39 2010
9527.31 2073
9528.23 2049
9529.16 2039
9530.08 2047
9531.00 2023
9531.92 1991
9532.84 2000
9533.76 1983
9534.69 1929
9535.61 1923
9536.53 1880
9537.45 1923
9538.37 1881
9539.30 1891
9540.22 1944
9541.14 1865
9542.06 1863
9542.98 1871
9543.91 1822
9544.83 1868
9545.75 1821
9546.67 1855
9547.60 1879
9548.52 1862
9549.44 1828
9550.36 1855
9551.29 1865
9552.21 1822
9553.13 1852
9554.06 1886
9554.98 1916
9555.90 1883
9556.82 1911
9557.75 1945
9558.67 1946
9559.59 1967
9560.52 1964
9561.44 1919
9562.36 1983
9563.29 1958
9564.21 1979
9565.13 1989
9566.06 1965
9566.98 1988
9567.90 2026
9568.83 2063
9569.75 2026
9570.67 2030
9571.60 2084
9572.52 2067
9573.44 2034
9574.37 2044
9575.29 2032
9576.22 2085
9577.14 2152
9578.06 2103
9578.99 2111
9579.91 2108
9580.84 2176
9581.76 2187
9582.68 2213
9583.61 2238
9584.53 2284
9585.46 2269
9586.38 2309
9587.31 2253
9588.23 2220
9589.15 2275
9590.08 2315
9591.00 2344
9591.93 2366
9592.85 2371
9593.78 2428
9594.70 2402
9595.63 2515
9596.55 2538
9597.48 2513
9598.40 2619
9599.33 2634
9600.25 2711
9601.18 2800
9602.10 2818
9603.03 2885
9603.95 2898
9604.88 2895
9605.80 2930
9606.73 2923
9607.65 2887
9608.58 2811
9609.50 2844
9610.43 2729
9611.35 2704
9612.28 2703
9613.21 2705
9614.13 2687
9615.06 2569
9615.98 2636
9616.91 2717
9617.84 2673
9618.76 2603
9619.69 2604
9620.61 2596
9621.54 2584
9622.47 2506
9623.39 2482
9624.32 2514
9625.24 2542
9626.17 2607
9627.10 2627
9628.02 2643
9628.95 2634
9629.88 2682
9630.80 2639
9631.73 2728
9632.65 2808
9633.58 2724
9634.51 2680
9635.43 2747
9636.36 2805
9637.29 2873
9638.22 2817
9639.14 2924
9640.07 3013
9641.00 2916
9641.92 3008
9642.85 3036
9643.78 3077
9644.70 3103
9645.63 3179
9646.56 3284
9647.49 3312
9648.41 3293
9649.34 3302
9650.27 3310
9651.20 3358
9652.12 3375
9653.05 3339
9653.98 3397
9654.91 3393
9655.83 3347
9656.76 3357
9657.69 3360
9658.62 3330
9659.55 3314
9660.47 3284
9661.40 3370
9662.33 3286
9663.26 3301
9664.19 3352
9665.11 3392
9666.04 3438
9666.97 3406
9667.90 3439
9668.83 3458
9669.75 3474
9670.68 3441
9671.61 3499
9672.54 3479
9673.47 3553
9674.40 3550
9675.33 3566
9676.25 3576
9677.18 3589
9678.11 3549
9679.04 3589
9679.97 3678
9680.90 3760
9681.83 3837
9682.76 3907
9683.69 3774
9684.61 3824
9685.54 3783
9686.47 3818
9687.40 3903
9688.33 3827
9689.26 3910
9690.19 3901
9691.12 3932
9692.05 3961
9692.98 3965
9693.91 4057
9694.84 4105
9695.77 4068
9696.70 4096
9697.63 4240
9698.56 4292
9699.49 4379
9700.42 4524
9701.35 4616
9702.28 4719
9703.21 4702
9704.14 4716
9705.07 4567
9706.00 4526
9706.93 4568
9707.86 4497
9708.79 4407
9709.72 4403
9710.65 4302
9711.58 4149
9712.51 4211
9713.44 4178
9714.37 4238
9715.30 4192
9716.23 4211
9717.16 4203
9718.09 4153
9719.02 4149
9719.95 4145
9720.88 4035
9721.81 4078
9722.75 3991
9723.68 3857
9724.61 3813
9725.54 3744
9726.47 3747
9727.40 3707
9728.33 3566
9729.26 3562
9730.19 3466
9731.13 3400
9732.06 3288
9732.99 3311
9733.92 3318
9734.85 3277
9735.78 3130
9736.71 3157
9737.65 3138
9738.58 3112
9739.51 3104
9740.44 3130
9741.37 3086
9742.30 3034
9743.24 3015
9744.17 3008
9745.10 3015
9746.03 3044
9746.96 2987
9747.90 2945
9748.83 2916
9749.76 2971
9750.69 2960
9751.63 2958
9752.56 2936
9753.49 2928
9754.42 2941
9755.36 2960
9756.29 2925
9757.22 2891
9758.15 2796
9759.09 2791
9760.02 2804
9760.95 2760
9761.88 2758
9762.82 2826
9763.75 2838
9764.68 2783
9765.62 2793
9766.55 2756
9767.48 2779
9768.41 2766
9769.35 2738
9770.28 2722
9771.21 2785
9772.15 2704
9773.08 2681
9774.01 2779
9774.95 2810
9775.88 2795
9776.81 2831
9777.75 2796
9778.68 2856
9779.62 2825
9780.55 2800
9781.48 2805
9782.42 2901
9783.35 2874
9784.28 2931
9785.22 2964
9786.15 2940
9787.09 2996
9788.02 3003
9788.95 2993
9789.89 2959
9790.82 2887
9791.76 2927
9792.69 2948
9793.63 2927
9794.56 2880
9795.49 2894
9796.43 2928
9797.36 2986
9798.30 3015
9799.23 3015
9800.17 2978
9801.10 3026
9802.04 3053
9802.97 3128
9803.91 3027
9804.84 2991
9805.78 2918
9806.71 2946
9807.65 2868
9808.58 2757
9809.52 2718
9810.45 2640
9811.39 2602
9812.32 2540
9813.26 2428
9814.19 2328
9815.13 2282
9816.06 2264
9817.00 2309
9817.93 2185
9818.87 2153
9819.80 2120
9820.74 2113
9821.68 2082
9822.61 2046
9823.55 2034
9824.48 2028
9825.42 2022
9826.35 1986
9827.29 1982
9828.23 1990
9829.16 1958
9830.10 1928
9831.03 1942
9831.97 1956
9832.91 1949
9833.84 1962
9834.78 1982
9835.72 1960
9836.65 1963
9837.59 1967
9838.52 1991
9839.46 1935
9840.40 1974
9841.33 1975
9842.27 1907
9843.21 1939
9844.14 1960
9845.08 1939
9846.02 1958
9846.95 1953
9847.89 1907
9848.83 1952
9849.77 1939
9850.70 1940
9851.64 1923
9852.58 1886
9853.51 1883
9854.45 1919
9855.39 1990
9856.33 1989
9857.26 1996
9858.20 1972
9859.14 2007
9860.08 1950
9861.01 1924
9861.95 1838
9862.89 1869
9863.83 1937
9864.76 1903
9865.70 1869
9866.64 1882
9867.58 1880
9868.51 1869
9869.45 1827
9870.39 1876
9871.33 1859
9872.27 1796
9873.20 1811
9874.14 1813
9875.08 1822
9876.02 1846
9876.96 1756
9877.90 1795
9878.83 1887
9879.77 1799
9880.71 1821
9881.65 1797
9882.59 1792
9883.53 1791
9884.47 1746
9885.40 1736
9886.34 1722
9887.28 1760
9888.22 1750
9889.16 1708
9890.10 1701
9891.04 1731
9891.98 1726
9892.91 1740
9893.85 1773
9894.79 1719
9895.73 1734
9896.67 1748
9897.61 1701
9898.55 1672
9899.49 1749
9900.43 1703
9901.37 1705
9902.31 1671
9903.25 1681
9904.19 1703
9905.13 1702
9906.07 1662
9907.01 1654
9907.95 1622
9908.89 1678
9909.83 1668
9910.77 1670
9911.71 1661
9912.65 1679
9913.59 1688
9914.53 1649
9915.47 1634
9916.41 1675
9917.35 1694
9918.29 1713
9919.23 1707
9920.17 1747
9921.11 1713
9922.05 1734
9922.99 1822
9923.93 1835
9924.87 1916
9925.81 1974
9926.75 1968
9927.69 2045
9928.63 2030
9929.57 2107
9930.51 2132
9931.45 2140
9932.39 2167
9933.34 2110
9934.28 2088
9935.22 2009
9936.16 2022
9937.10 2010
9938.04 1983
9938.98 1946
9939.92 1900
9940.87 1834
9941.81 1807
9942.75 1806
9943.69 1786
9944.63 1764
9945.57 1724
9946.51 1757
9947.46 1753
9948.40 1808
9949.34 1868
9950.28 1847
9951.22 1860
9952.16 1866
9953.11 1917
9954.05 1964
9954.99 2002
9955.93 1952
9956.87 1899
9957.82 1920
9958.76 1878
9959.70 1792
9960.64 1785
9961.59 1741
9962.53 1694
9963.47 1674
9964.41 1621
9965.35 1603
9966.30 1583
9967.24 1569
9968.18 1546
9969.13 1523
9970.07 1507
9971.01 1440
9971.95 1455
9972.90 1456
9973.84 1418
9974.78 1364
9975.73 1395
9976.67 1384
9977.61 1367
9978.55 1315
9979.50 1335
9980.44 1349
9981.38 1429
9982.33 1371
9983.27 1368
9984.21 1386
9985.16 1311
9986.10 1333
9987.04 1338
9987.99 1325
9988.93 1355
9989.88 1308
9990.82 1347
9991.76 1347
9992.71 1340
9993.65 1344
9994.59 1297
9995.54 1343
9996.48 1306
9997.43 1313
9998.37 1305
9999.31 1342
10000.26 1367
10001.20 1348
10002.15 1331
10003.09 1323
10004.04 1369
10004.98 1391
10005.92 1334
10006.87 1316
10007.81 1335
10008.76 1302
10009.70 1271
10010.65 1263
10011.59 1306
10012.54 1305
10013.48 1305
10014.43 1320
10015.37 1315
10016.32 1271
10017.26 1293
10018.21 1257
10019.15 1256
10020.10 1268
10021.04 1250
10021.99 1274
10022.93 1282
10023.88 1275
10024.82 1291
10025.77 1272
10026.71 1278
10027.66 1268
10028.60 1284
10029.55 1268
10030.49 1248
10031.44 1243
10032.39 1263
10033.33 1252
10034.28 1228
10035.22 1231
10036.17 1215
10037.11 1232
10038.06 1229
10039.01 1226
10039.95 1209
10040.90 1191
10041.84 1228
10042.79 1212
10043.74 1174
10044.68 1216
10045.63 1220
10046.58 1216
10047.52 1243
10048.47 1214
10049.41 1147
10050.36 1187
10051.31 1196
10052.25 1156
10053.20 1198
10054.15 1183
10055.09 1176
10056.04 1183
10056.99 1199
10057.93 1214
10058.88 1187
10059.83 1167
10060.78 1198
10061.72 1189
10062.67 1196
10063.62 1189
10064.56 1162
10065.51 1161
10066.46 1170
10067.41 1225
10068.35 1238
10069.30 1197
10070.25 1187
10071.20 1161
10072.14 1205
10073.09 1165
10074.04 1172
10074.99 1174
10075.93 1176
10076.88 1199
10077.83 1156
10078.78 1215
10079.72 1180
10080.67 1184
10081.62 1209
10082.57 1225
10083.52 1204
10084.46 1209
10085.41 1161
10086.36 1164
10087.31 1149
10088.26 1162
10089.21 1215
10090.15 1206
10091.10 1149
10092.05 1154
10093.00 1210
10093.95 1171
10094.90 1196
10095.85 1199
10096.79 1180
10097.74 1175
10098.69 1165
10099.64 1226
10100.59 1176
10101.54 1162
10102.49 1194
10103.44 1232
10104.39 1254
10105.33 1226
10106.28 1192
10107.23 1203
10108.18 1193
10109.13 1213
10110.08 1188
10111.03 1206
10111.98 1172
10112.93 1193
10113.88 1191
10114.83 1176
10115.78 1178
10116.73 1203
10117.68 1215
10118.63 1137
10119.58 1225
10120.53 1203
10121.48 1182
10122.43 1162
10123.38 1174
10124.33 1224
10125.28 1223
10126.23 1227
10127.18 1241
10128.13 1220
10129.08 1211
10130.03 1240
10130.98 1236
10131.93 1212
10132.88 1250
10133.83 1271
10134.78 1265
10135.73 1275
10136.68 1292
10137.63 1292
10138.58 1282
10139.53 1290
10140.48 1300
10141.43 1302
10142.38 1285
10143.33 1323
10144.29 1291
10145.24 1313
10146.19 1318
10147.14 1278
10148.09 1330
10149.04 1320
10149.99 1325
10150.94 1333
10151.89 1326
10152.85 1353
10153.80 1389
10154.75 1353
10155.70 1389
10156.65 1377
10157.60 1382
10158.55 1403
10159.51 1401
10160.46 1445
10161.41 1459
10162.36 1435
10163.31 1447
10164.26 1424
10165.22 1480
10166.17 1448
10167.12 1486
10168.07 1493
10169.02 1491
10169.98 1523
10170.93 1515
10171.88 1519
10172.83 1537
10173.79 1563
10174.74 1564
10175.69 1558
10176.64 1614
10177.60 1600
10178.55 1611
10179.50 1611
10180.45 1650
10181.41 1642
10182.36 1634
10183.31 1618
10184.26 1662
10185.22 1659
10186.17 1662
10187.12 1676
10188.08 1666
10189.03 1655
10189.98 1746
10190.93 1731
10191.89 1712
10192.84 1747
10193.79 1675
10194.75 1677
10195.70 1666
10196.65 1686
10197.61 1707
10198.56 1752
10199.51 1757
10200.47 1702
10201.42 1751
10202.38 1796
10203.33 1825
10204.28 1795
10205.24 1818
10206.19 1824
10207.14 1841
10208.10 1884
10209.05 1900
10210.01 1953
10210.96 1985
10211.91 1933
10212.87 1975
10213.82 1971
10214.78 1916
10215.73 1916
10216.69 1879
10217.64 1893
10218.59 1871
10219.55 1899
10220.50 1925
10221.46 1860
10222.41 1804
10223.37 1768
10224.32 1772
10225.28 1722
10226.23 1737
10227.19 1760
10228.14 1771
10229.10 1748
10230.05 1777
10231.01 1820
10231.96 1828
10232.92 1871
10233.87 1918
10234.83 1988
10235.78 2016
10236.74 2040
10237.69 2068
10238.65 2196
10239.60 2134
10240.56 2121
10241.51 2187
10242.47 2175
10243.42 2179
10244.38 2110
10245.34 2101
10246.29 2065
10247.25 2032
10248.20 1985
10249.16 1906
10250.11 1842
10251.07 1850
10252.03 1730
10252.98 1726
10253.94 1753
10254.89 1659
10255.85 1699
10256.81 1617
10257.76 1560
10258.72 1608
10259.68 1533
10260.63 1523
10261.59 1490
10262.55 1443
10263.50 1484
10264.46 1441
10265.41 1405
10266.37 1409
10267.33 1421
10268.28 1400
10269.24 1406
10270.20 1393
10271.16 1408
10272.11 1422
10273.07 1388
10274.03 1429
10274.98 1411
10275.94 1427
10276.90 1439
10277.85 1417
10278.81 1381
10279.77 1424
10280.73 1404
10281.68 1346
10282.64 1367
10283.60 1349
10284.56 1302
10285.51 1307
10286.47 1303
10287.43 1289
10288.39 1308
10289.34 1279
10290.30 1274
10291.26 1280
10292.22 1254
10293.18 1307
10294.13 1317
10295.09 1280
10296.05 1259
10297.01 1298
10297.97 1292
10298.92 1323
10299.88 1263
10300.84 1256
10301.80 1310
10302.76 1249
10303.72 1273
10304.67 1281
10305.63 1293
10306.59 1299
10307.55 1260
10308.51 1288
10309.47 1286
10310.43 1271
10311.38 1317
10312.34 1279
10313.30 1261
10314.26 1240
10315.22 1256
10316.18 1265
10317.14 1234
10318.10 1298
10319.06 1279
10320.01 1251
10320.97 1276
10321.93 1263
10322.89 1280
10323.85 1245
10324.81 1247
10325.77 1216
10326.73 1244
10327.69 1256
10328.65 1233
10329.61 1239
10330.57 1254
10331.53 1254
10332.49 1198
10333.45 1178
10334.41 1182
10335.37 1177
10336.33 1213
10337.29 1196
10338.25 1226
10339.21 1154
10340.17 1126
10341.13 1197
10342.09 1181
10343.05 1137
10344.01 1123
10344.97 1133
10345.93 1165
10346.89 1139
10347.85 1156
10348.81 1139
10349.77 1127
10350.73 1092
10351.69 1145
10352.65 1154
10353.61 1138
10354.57 1103
10355.53 1100
10356.49 1106
10357.46 1095
10358.42 1107
10359.38 1091
10360.34 1101
10361.30 1114
10362.26 1073
10363.22 1040
10364.18 1082
10365.14 1050
10366.11 1068
10367.07 1055
10368.03 1065
10368.99 1071
10369.95 1058
10370.91 991
10371.87 1020
10372.84 1043
10373.80 1032
10374.76 1060
10375.72 1043
10376.68 1025
10377.64 1002
10378.61 1002
10379.57 1050
10380.53 1025
10381.49 985
10382.45 1034
10383.42 1037
10384.38 1025
10385.34 1027
10386.30 1037
10387.27 1059
10388.23 1032
10389.19 1027
10390.15 997
10391.11 1066
10392.08 1000
10393.04 1016
10394.00 1032
10394.96 1029
10395.93 989
10396.89 1009
10397.85 970
10398.82 995
10399.78 991
10400.74 990
10401.70 964
10402.67 1005
10403.63 993
10404.59 995
10405.56 1016
10406.52 987
10407.48 989
10408.45 1010
10409.41 1050
10410.37 1018
10411.34 979
10412.30 983
10413.26 1021
10414.23 1002
10415.19 1024
10416.15 1042
10417.12 1038
10418.08 1024
10419.04 1043
10420.01 1058
10420.97 1025
10421.94 1062
10422.90 1087
10423.86 1057
10424.83 1075
10425.79 1070
10426.76 1035
10427.72 1027
10428.68 1067
10429.65 991
10430.61 1018
10431.58 1008
10432.54 1011
10433.51 990
10434.47 1008
10435.44 1008
10436.40 972
10437.36 1015
10438.33 966
10439.29 985
10440.26 967
10441.22 1020
10442.19 1006
10443.15 957
10444.12 940
10445.08 917
10446.05 944
10447.01 968
10447.98 946
10448.94 934
10449.91 953
10450.87 956
10451.84 950
10452.80 980
10453.77 950
10454.73 908
10455.70 974
10456.67 940
10457.63 948
10458.60 907
10459.56 892
10460.53 935
10461.49 928
10462.46 917
10463.43 935
10464.39 941
10465.36 936
10466.32 912
10467.29 921
10468.25 946
10469.22 957
10470.19 964
10471.15 949
10472.12 922
10473.09 940
10474.05 954
10475.02 926
10475.98 946
10476.95 936
10477.92 948
10478.88 960
10479.85 928
10480.82 952
10481.78 934
10482.75 1004
10483.72 971
10484.68 1007
10485.65 962
10486.62 952
10487.58 950
10488.55 961
10489.52 985
10490.49 955
10491.45 987
10492.42 997
10493.39 956
10494.35 983
10495.32 983
10496.29 956
10497.26 956
10498.22 969
10499.19 983
10500.16 997
10501.13 979
10502.09 986
10503.06 975
10504.03 929
10505.00 953
10505.96 944
10506.93 982
10507.90 998
10508.87 1032
10509.84 987
10510.80 940
10511.77 992
10512.74 983
10513.71 966
10514.68 992
10515.64 980
10516.61 974
10517.58 945
10518.55 930
10519.52 968
10520.49 977
10521.45 939
10522.42 887
10523.39 933
10524.36 974
10525.33 992
10526.30 956
10527.27 953
10528.23 997
10529.20 1009
10530.17 953
10531.14 966
10532.11 988
10533.08 964
10534.05 956
10535.02 1000
10535.99 1002
10536.96 967
10537.93 1001
10538.89 1007
10539.86 1032
10540.83 1027
10541.80 1026
10542.77 1017
10543.74 1043
10544.71 1039
10545.68 1022
10546.65 1027
10547.62 1081
10548.59 1043
10549.56 992
10550.53 1038
10551.50 1017
10552.47 1031
10553.44 1045
10554.41 1024
10555.38 1007
10556.35 1039
10557.32 1027
10558.29 1043
10559.26 1029
10560.23 1044
10561.20 1068
10562.17 1066
10563.14 1078
10564.11 1073
10565.08 1063
10566.05 1075
10567.02 1065
10567.99 1101
10568.96 1078
10569.93 1076
10570.91 1103
10571.88 1101
10572.85 1069
10573.82 1079
10574.79 1035
10575.76 1054
10576.73 1043
10577.70 1068
10578.67 1054
10579.64 1059
10580.62 1053
10581.59 1028
10582.56 1034
10583.53 1030
10584.50 1031
10585.47 1024
10586.44 1019
10587.42 1035
10588.39 1073
10589.36 1064
10590.33 1044
10591.30 1108
10592.27 1067
10593.25 1046
10594.22 1125
10595.19 1067
10596.16 1048
10597.13 1128
10598.10 1103
10599.08 1115
10600.05 1078
10601.02 1085
10601.99 1088
10602.97 1132
10603.94 1150
10604.91 1184
10605.88 1172
10606.85 1199
10607.83 1192
10608.80 1198
10609.77 1207
10610.74 1248
10611.72 1271
10612.69 1247
10613.66 1253
10614.64 1264
10615.61 1304
10616.58 1260
10617.55 1269
10618.53 1291
10619.50 1244
10620.47 1274
10621.45 1217
10622.42 1157
10623.39 1192
10624.37 1188
10625.34 1179
10626.31 1170
10627.29 1188
10628.26 1173
10629.23 1154
10630.21 1131
10631.18 1122
10632.15 1152
10633.13 1090
10634.10 1113
10635.07 1114
10636.05 1153
10637.02 1123
10638.00 1171
10638.97 1129
10639.94 1140
10640.92 1134
10641.89 1191
10642.87 1144
10643.84 1163
10644.81 1156
10645.79 1189
10646.76 1245
10647.74 1151
10648.71 1145
10649.68 1132
10650.66 1202
10651.63 1132
10652.61 1128
10653.58 1089
10654.56 1070
10655.53 1052
10656.51 1076
10657.48 1075
10658.46 1054
10659.43 1034
10660.41 1015
10661.38 1017
10662.36 1026
10663.33 999
10664.31 986
10665.28 1023
10666.26 994
10667.23 973
10668.21 974
10669.18 964
10670.16 946
10671.13 983
10672.11 997
10673.08 1021
10674.06 981
10675.03 977
10676.01 969
10676.99 997
10677.96 996
10678.94 981
10679.91 993
10680.89 1004
10681.86 1010
10682.84 1033
10683.82 1016
10684.79 1014
10685.77 1039
10686.74 1017
10687.72 968
10688.70 964
10689.67 990
10690.65 1022
10691.63 1023
10692.60 971
10693.58 982
10694.55 982
10695.53 981
10696.51 1003
10697.48 1001
10698.46 991
10699.44 979
10700.41 974
10701.39 965
10702.37 972
10703.34 962
10704.32 952
10705.30 978
10706.27 997
10707.25 979
10708.23 988
10709.21 944
10710.18 957
10711.16 978
10712.14 985
10713.11 966
10714.09 990
10715.07 984
10716.05 939
10717.02 923
10718.00 931
10718.98 977
10719.96 992
10720.93 983
10721.91 982
10722.89 1015
10723.87 991
10724.85 1003
10725.82 978
10726.80 983
10727.78 1012
10728.76 1030
10729.74 983
10730.71 1004
10731.69 964
10732.67 994
10733.65 1029
10734.63 992
10735.60 1008
10736.58 968
10737.56 943
10738.54 967
10739.52 954
10740.50 946
10741.48 1036
10742.45 1016
10743.43 1002
10744.41 969
10745.39 974
10746.37 971
10747.35 963
10748.33 1006
10749.31 981
10750.28 993
10751.26 991
10752.24 990
10753.22 980
10754.20 983
10755.18 1004
10756.16 1012
10757.14 980
10758.12 1013
10759.10 978
10760.08 1008
10761.06 1007
10762.04 1006
10763.01 948
10763.99 976
10764.97 1000
10765.95 1037
10766.93 1038
10767.91 967
10768.89 981
10769.87 1017
10770.85 1039
10771.83 1036
10772.81 1045
10773.79 1034
10774.77 1030
10775.75 1042
10776.73 1003
10777.71 1024
10778.69 1055
10779.67 1065
10780.65 1068
10781.63 1061
10782.62 1073
10783.60 1046
10784.58 1060
10785.56 1099
10786.54 1056
10787.52 1097
10788.50 1085
10789.48 1107
10790.46 1124
10791.44 1103
10792.42 1095
10793.40 1095
10794.38 1084
10795.37 1106
10796.35 1076
10797.33 1092
10798.31 1100
10799.29 1093
10800.27 1071
10801.25 1066
10802.23 1106
10803.21 1098
10804.20 1094
10805.18 1059
10806.16 1058
10807.14 1091
10808.12 1080
10809.10 1065
10810.09 1047
10811.07 1081
10812.05 1090
10813.03 1095
10814.01 1107
10815.00 1096
10815.98 1078
10816.96 1080
10817.94 1111
10818.92 1078
10819.91 1113
10820.89 1113
10821.87 1137
10822.85 1099
10823.83 1102
10824.82 1149
10825.80 1112
10826.78 1122
10827.76 1144
10828.75 1158
10829.73 1116
10830.71 1121
10831.69 1178
10832.68 1162
10833.66 1157
10834.64 1172
10835.63 1144
10836.61 1148
10837.59 1187
10838.57 1180
10839.56 1182
10840.54 1181
10841.52 1201
10842.51 1178
10843.49 1224
10844.47 1217
10845.46 1208
10846.44 1217
10847.42 1200
10848.41 1193
10849.39 1236
10850.37 1238
10851.36 1259
10852.34 1228
10853.32 1243
10854.31 1274
10855.29 1267
10856.28 1264
10857.26 1272
10858.24 1296
10859.23 1329
10860.21 1330
10861.20 1310
10862.18 1341
10863.16 1337
10864.15 1339
10865.13 1320
10866.12 1328
10867.10 1376
10868.08 1417
10869.07 1336
10870.05 1384
10871.04 1394
10872.02 1388
10873.01 1390
10873.99 1391
10874.98 1367
10875.96 1438
10876.95 1422
10877.93 1426
10878.92 1478
10879.90 1419
10880.89 1449
10881.87 1418
10882.86 1479
10883.84 1479
10884.83 1453
10885.81 1429
10886.80 1514
10887.78 1509
10888.77 1516
10889.75 1511
10890.74 1523
10891.72 1581
10892.71 1524
10893.69 1550
10894.68 1533
10895.66 1553
10896.65 1562
10897.64 1573
10898.62 1641
10899.61 1646
10900.59 1643
10901.58 1673
10902.56 1636
10903.55 1717
10904.54 1696
10905.52 1740
10906.51 1719
10907.49 1709
10908.48 1712
10909.47 1698
10910.45 1734
10911.44 1796
10912.43 1762
10913.41 1814
10914.40 1874
10915.39 1866
10916.37 1907
10917.36 1874
10918.35 1923
10919.33 1939
10920.32 1940
10921.31 1926
10922.29 1904
10923.28 1963
10924.27 1976
10925.25 2012
10926.24 1981
10927.23 2031
10928.21 2040
10929.20 2023
10930.19 2068
10931.18 2071
10932.16 2057
10933.15 2151
10934.14 2169
10935.12 2190
10936.11 2164
10937.10 2129
10938.09 2195
10939.07 2233
10940.06 2188
10941.05 2208
10942.04 2204
10943.02 2287
10944.01 2275
10945.00 2285
10945.99 2349
10946.98 2344
10947.96 2496
10948.95 2488
10949.94 2517
10950.93 2549
10951.92 2542
10952.90 2660
10953.89 2664
10954.88 2764
10955.87 2808
10956.86 2876
10957.85 3018
10958.83 3052
10959.82 3035
10960.81 3066
10961.80 3152
10962.79 3246
10963.78 3291
10964.77 3254
10965.75 3243
10966.74 3301
10967.73 3243
10968.72 3247
10969.71 3229
10970.70 3197
10971.69 3120
10972.68 3054
10973.67 3029
10974.66 2943
10975.64 2917
10976.63 2902
10977.62 2871
10978.61 2789
10979.60 2734
10980.59 2743
10981.58 2717
10982.57 2766
10983.56 2672
10984.55 2730
10985.54 2741
10986.53 2807
10987.52 2816
10988.51 2760
10989.50 2803
10990.49 2898
10991.48 2889
10992.47 2996
10993.46 3059
10994.45 3113
10995.44 3213
10996.43 3328
10997.42 3396
10998.41 3503
10999.40 3631
11000.39 3773
11001.38 3831
11002.37 3908
11003.36 3978
11004.35 3986
11005.34 4089
11006.33 4035
11007.32 4028
11008.31 3981
11009.30 3817
11010.30 3751
11011.29 3651
11012.28 3590
11013.27 3466
11014.26 3306
11015.25 3154
11016.24 2976
11017.23 2919
11018.22 2819
11019.21 2656
11020.21 2635
11021.20 2458
11022.19 2380
11023.18 2309
11024.17 2283
11025.16 2280
11026.15 2264
11027.14 2198
11028.14 2094
11029.13 2051
11030.12 2118
11031.11 2079
11032.10 2048
11033.09 2041
11034.09 2059
11035.08 2030
11036.07 1975
11037.06 1988
11038.05 1980
11039.05 1977
11040.04 1995
11041.03 1998
11042.02 1938
11043.02 2001
11044.01 1939
11045.00 1974
11045.99 1951
11046.98 1926
11047.98 1908
11048.97 1927
11049.96 1925
11050.95 1847
11051.95 1910
11052.94 1928
11053.93 1861
11054.93 1860
11055.92 1821
11056.91 1840
11057.90 1850
11058.90 1842
11059.89 1795
11060.88 1815
11061.88 1801
11062.87 1823
11063.86 1855
11064.86 1812
11065.85 1803
11066.84 1766
11067.84 1779
11068.83 1829
11069.82 1824
11070.82 1794
11071.81 1840
11072.80 1800
11073.80 1828
11074.79 1834
11075.78 1802
11076.78 1828
11077.77 1798
11078.77 1755
11079.76 1733
11080.75 1796
11081.75 1778
11082.74 1810
11083.74 1768
11084.73 1796
11085.72 1775
11086.72 1761
11087.71 1691
11088.71 1725
11089.70 1701
11090.70 1739
11091.69 1645
11092.68 1691
11093.68 1640
11094.67 1623
11095.67 1657
11096.66 1644
11097.66 1615
11098.65 1610
11099.65 1610
11100.64 1594
11101.64 1580
11102.63 1627
11103.63 1635
11104.62 1623
11105.62 1617
11106.61 1551
11107.61 1604
11108.60 1595
11109.60 1595
11110.59 1559
11111.59 1544
11112.58 1573
11113.58 1527
11114.57 1561
11115.57 1598
11116.56 1555
11117.56 1578
11118.56 1566
11119.55 1548
11120.55 1560
11121.54 1566
11122.54 1529
11123.54 1485
11124.53 1486
11125.53 1498
11126.52 1526
11127.52 1469
11128.51 1505
11129.51 1503
11130.51 1516
11131.50 1476
11132.50 1457
11133.50 1490
11134.49 1465
11135.49 1471
11136.49 1470
11137.48 1460
11138.48 1463
11139.47 1459
11140.47 1439
11141.47 1414
11142.46 1473
11143.46 1464
11144.46 1451
11145.46 1421
11146.45 1428
11147.45 1448
11148.45 1457
11149.44 1461
11150.44 1498
11151.44 1508
11152.43 1429
11153.43 1420
11154.43 1427
11155.43 1431
11156.42 1410
11157.42 1432
11158.42 1450
11159.42 1425
11160.41 1420
11161.41 1416
11162.41 1402
11163.41 1405
11164.40 1403
11165.40 1437
11166.40 1386
11167.40 1375
11168.39 1335
11169.39 1375
11170.39 1359
11171.39 1295
11172.39 1328
11173.38 1348
11174.38 1354
11175.38 1323
11176.38 1289
11177.38 1315
11178.38 1336
11179.37 1331
11180.37 1314
11181.37 1348
11182.37 1346
11183.37 1302
11184.37 1277
11185.37 1318
11186.36 1313
11187.36 1313
11188.36 1286
11189.36 1309
11190.36 1315
11191.36 1348
11192.36 1309
11193.36 1323
11194.36 1325
11195.35 1349
11196.35 1296
11197.35 1298
11198.35 1289
11199.35 1341
11200.35 1323
11201.35 1339
11202.35 1351
11203.35 1347
11204.35 1353
11205.35 1323
11206.35 1312
11207.35 1314
11208.35 1350
11209.35 1350
11210.35 1353
11211.35 1386
11212.35 1344
11213.35 1331
11214.35 1336
11215.34 1330
11216.35 1335
11217.35 1341
11218.35 1322
11219.35 1303
11220.35 1349
11221.35 1361
11222.35 1322
11223.35 1313
11224.35 1309
11225.35 1339
11226.35 1336
11227.35 1347
11228.35 1343
11229.35 1374
11230.35 1332
11231.35 1332
11232.35 1353
11233.35 1374
11234.35 1387
11235.35 1393
11236.35 1420
11237.36 1364
11238.36 1404
11239.36 1395
11240.36 1397
11241.36 1342
11242.36 1380
11243.36 1409
11244.36 1422
11245.36 1398
11246.37 1435
11247.37 1476
11248.37 1428
11249.37 1475
11250.37 1470
11251.37 1435
11252.38 1491
11253.38 1479
11254.38 1455
11255.38 1479
11256.38 1453
11257.38 1460
11258.39 1538
11259.39 1560
11260.39 1523
11261.39 1503
11262.39 1505
11263.40 1536
11264.40 1550
11265.40 1583
11266.40 1589
11267.40 1577
11268.41 1550
11269.41 1617
11270.41 1594
11271.41 1624
11272.42 1650
11273.42 1738
11274.42 1736
11275.42 1669
11276.43 1671
11277.43 1737
11278.43 1740
11279.44 1782
11280.44 1780
11281.44 1745
11282.44 1759
11283.45 1786
11284.45 1793
11285.45 1768
11286.46 1766
11287.46 1742
11288.46 1733
11289.47 1697
11290.47 1691
11291.47 1649
11292.48 1704
11293.48 1666
11294.48 1653
11295.49 1592
11296.49 1558
11297.49 1530
11298.50 1527
11299.50 1522
11300.51 1513
11301.51 1512
11302.51 1490
11303.52 1492
11304.52 1456
11305.53 1505
11306.53 1493
11307.53 1462
11308.54 1490
11309.54 1477
11310.55 1528
11311.55 1472
11312.55 1492
11313.56 1467
11314.56 1528
11315.57 1507
11316.57 1514
11317.58 1569
11318.58 1536
11319.59 1530
11320.59 1520
11321.59 1537
11322.60 1619
11323.60 1592
11324.61 1631
11325.61 1650
11326.62 1635
11327.62 1626
11328.63 1599
11329.63 1617
11330.64 1616
11331.64 1594
11332.65 1613
11333.65 1608
11334.66 1565
11335.67 1590
11336.67 1571
11337.68 1676
11338.68 1623
11339.69 1598
11340.69 1641
11341.70 1618
11342.70 1615
11343.71 1644
11344.72 1633
11345.72 1624
11346.73 1646
11347.73 1647
11348.74 1607
11349.74 1588
11350.75 1578
11351.76 1588
11352.76 1610
11353.77 1576
11354.78 1586
11355.78 1572
11356.79 1521
11357.79 1532
11358.80 1544
11359.81 1584
11360.81 1548
11361.82 1466
11362.83 1515
11363.83 1479
11364.84 1485
11365.85 1475
11366.85 1479
11367.86 1488
11368.87 1460
11369.87 1478
11370.88 1450
11371.89 1477
11372.89 1439
11373.90 1421
11374.91 1456
11375.92 1501
11376.92 1453
11377.93 1445
11378.94 1453
11379.94 1467
11380.95 1439
11381.96 1419
11382.97 1430
11383.97 1431
11384.98 1438
11385.99 1462
11387.00 1522
11388.00 1441
11389.01 1473
11390.02 1468
11391.03 1477
11392.04 1460
11393.04 1505
11394.05 1448
11395.06 1441
11396.07 1443
11397.08 1421
11398.08 1438
11399.09 1443
11400.10 1435
11401.11 1448
11402.12 1426
11403.12 1465
11404.13 1458
11405.14 1437
11406.15 1422
11407.16 1485
11408.17 1475
11409.18 1471
11410.18 1490
11411.19 1472
11412.20 1504
11413.21 1498
11414.22 1496
11415.23 1440
11416.24 1526
11417.25 1511
11418.25 1496
11419.26 1506
11420.27 1511
11421.28 1528
11422.29 1543
11423.30 1517
11424.31 1533
11425.32 1517
11426.33 1547
11427.34 1497
11428.35 1534
11429.36 1518
11430.37 1535
11431.38 1526
11432.39 1547
11433.39 1515
11434.40 1509
11435.41 1515
11436.42 1512
11437.43 1528
11438.44 1571
11439.45 1569
11440.46 1543
11441.47 1556
11442.48 1562
11443.49 1554
11444.50 1536
11445.51 1504
11446.52 1561
11447.53 1584
11448.55 1577
11449.56 1581
11450.57 1601
11451.58 1584
11452.59 1573
11453.60 1548
11454.61 1553
11455.62 1611
11456.63 1638
11457.64 1633
11458.65 1594
11459.66 1636
11460.67 1641
11461.68 1632
11462.69 1661
11463.71 1690
11464.72 1683
11465.73 1648
11466.74 1645
11467.75 1730
11468.76 1679
11469.77 1670
11470.78 1721
11471.80 1706
11472.81 1715
11473.82 1668
11474.83 1738
11475.84 1697
11476.85 1713
11477.86 1794
11478.88 1787
11479.89 1786
11480.90 1773
11481.91 1725
11482.92 1775
11483.93 1754
11484.95 1746
11485.96 1828
11486.97 1863
11487.98 1862
11489.00 1863
11490.01 1887
11491.02 1934
11492.03 1915
11493.04 1930
11494.06 1935
11495.07 2002
11496.08 2021
11497.09 2006
11498.11 2058
11499.12 2086
11500.13 2140
11501.14 2189
11502.16 2141
11503.17 2131
11504.18 2079
11505.20 2163
11506.21 2207
11507.22 2237
11508.23 2212
11509.25 2293
11510.26 2314
11511.27 2336
11512.29 2346
11513.30 2397
11514.31 2487
11515.33 2463
11516.34 2470
11517.35 2540
11518.37 2593
11519.38 2647
11520.39 2742
11521.41 2848
11522.42 2896
11523.43 2899
11524.45 2956
11525.46 2985
11526.47 3068
11527.49 3203
11528.50 3242
11529.52 3351
11530.53 3379
11531.54 3546
11532.56 3672
11533.57 3849
11534.59 3984
11535.60 4139
11536.62 4218
11537.63 4410
11538.64 4590
11539.66 4774
11540.67 4875
11541.69 4940
11542.70 5099
11543.72 5127
11544.73 5141
11545.75 5126
11546.76 5096
11547.77 5083
11548.79 5007
11549.80 4892
11550.82 4795
11551.83 4633
11552.85 4467
11553.86 4300
11554.88 4201
11555.89 4012
11556.91 3837
11557.92 3652
11558.94 3533
11559.95 3387
11560.97 3221
11561.99 3136
11563.00 3030
11564.02 2931
11565.03 2875
11566.05 2794
11567.06 2691
11568.08 2724
11569.09 2682
11570.11 2614
11571.13 2541
11572.14 2597
11573.16 2537
11574.17 2559
11575.19 2586
11576.20 2538
11577.22 2503
11578.24 2537
11579.25 2586
11580.27 2569
11581.29 2593
11582.30 2569
11583.32 2631
11584.33 2582
11585.35 2648
11586.37 2585
11587.38 2601
11588.40 2659
11589.42 2714
11590.43 2743
11591.45 2717
11592.47 2783
11593.48 2800
11594.50 2841
11595.52 2936
11596.53 2950
11597.55 2918
11598.57 3056
11599.58 3071
11600.60 3158
11601.62 3203
11602.64 3189
11603.65 3200
11604.67 3211
11605.69 3245
11606.70 3289
11607.72 3327
11608.74 3237
11609.76 3253
11610.77 3233
11611.79 3141
11612.81 3137
11613.83 3096
11614.84 3074
11615.86 2945
11616.88 2856
11617.90 2895
11618.92 2820
11619.93 2730
11620.95 2682
11621.97 2629
11622.99 2536
11624.01 2513
11625.02 2463
11626.04 2429
11627.06 2349
11628.08 2368
11629.10 2314
11630.11 2330
11631.13 2308
11632.15 2288
11633.17 2250
11634.19 2264
11635.21 2170
11636.23 2183
11637.24 2159
11638.26 2111
11639.28 2108
11640.30 2124
11641.32 2079
11642.34 2063
11643.36 2057
11644.38 2070
11645.39 2042
11646.41 1982
11647.43 1941
11648.45 1944
11649.47 1970
11650.49 1955
11651.51 1917
11652.53 1880
11653.55 1852
11654.57 1862
11655.59 1851
11656.61 1844
11657.63 1762
11658.65 1797
11659.67 1795
11660.69 1804
11661.70 1780
11662.72 1855
11663.74 1812
11664.76 1812
11665.78 1779
11666.80 1758
11667.82 1708
11668.84 1726
11669.86 1720
11670.88 1698
11671.90 1679
11672.92 1692
11673.95 1718
11674.97 1691
11675.99 1637
11677.01 1662
11678.03 1690
11679.05 1622
11680.07 1672
11681.09 1669
11682.11 1639
11683.13 1660
11684.15 1679
11685.17 1686
11686.19 1662
11687.21 1584
11688.23 1637
11689.25 1601
11690.28 1623
11691.30 1636
11692.32 1610
11693.34 1571
11694.36 1571
11695.38 1623
11696.40 1601
11697.42 1552
11698.44 1508
11699.47 1529
11700.49 1515
11701.51 1524
11702.53 1533
11703.55 1535
11704.57 1529
11705.60 1489
11706.62 1390
11707.64 1450
11708.66 1457
11709.68 1458
11710.70 1434
11711.73 1447
11712.75 1372
11713.77 1438
11714.79 1436
11715.81 1404
11716.84 1403
11717.86 1378
11718.88 1418
11719.90 1382
11720.92 1344
11721.95 1369
11722.97 1309
11723.99 1354
11725.01 1372
11726.04 1361
11727.06 1356
11728.08 1370
11729.11 1343
11730.13 1352
11731.15 1323
11732.17 1359
11733.20 1297
11734.22 1319
11735.24 1320
11736.26 1276
11737.29 1262
11738.31 1275
11739.33 1307
11740.36 1326
11741.38 1275
11742.40 1276
11743.43 1292
11744.45 1262
11745.47 1218
11746.50 1244
11747.52 1257
11748.54 1239
11749.57 1269
11750.59 1231
11751.62 1250
11752.64 1262
11753.66 1198
11754.69 1213
11755.71 1228
11756.73 1209
11757.76 1236
11758.78 1297
11759.81 1227
11760.83 1211
11761.85 1222
11762.88 1192
11763.90 1221
11764.93 1264
11765.95 1248
11766.98 1244
11768.00 1182
11769.02 1197
11770.05 1253
11771.07 1239
11772.10 1250
11773.12 1193
11774.15 1207
11775.17 1204
11776.20 1219
11777.22 1250
11778.25 1231
11779.27 1173
11780.30 1212
11781.32 1197
11782.35 1216
11783.37 1194
11784.40 1208
11785.42 1192
11786.45 1177
11787.47 1205
11788.50 1153
11789.52 1167
11790.55 1194
11791.57 1175
11792.60 1170
11793.62 1212
11794.65 1183
11795.67 1177
11796.70 1185
11797.73 1229
11798.75 1229
11799.78 1170
11800.80 1197
11801.83 1220
11802.85 1161
11803.88 1195
11804.91 1181
11805.93 1182
11806.96 1219
11807.98 1182
11809.01 1188
11810.04 1217
11811.06 1192
11812.09 1216
11813.12 1213
11814.14 1234
11815.17 1217
11816.19 1207
11817.22 1297
11818.25 1248
11819.27 1194
11820.30 1256
11821.33 1235
11822.35 1209
11823.38 1177
11824.41 1221
11825.44 1220
11826.46 1245
11827.49 1263
11828.52 1250
11829.54 1285
11830.57 1299
11831.60 1277
11832.62 1288
11833.65 1242
11834.68 1289
11835.71 1273
11836.73 1285
11837.76 1304
11838.79 1292
11839.82 1239
11840.84 1284
11841.87 1339
11842.90 1335
11843.93 1288
11844.95 1284
11845.98 1295
11847.01 1306
11848.04 1300
11849.07 1348
11850.09 1306
11851.12 1322
11852.15 1335
11853.18 1304
11854.21 1341
11855.23 1343
11856.26 1349
11857.29 1344
11858.32 1326
11859.35 1337
11860.38 1346
11861.40 1360
11862.43 1357
11863.46 1371
11864.49 1364
11865.52 1375
11866.55 1387
11867.58 1437
11868.60 1410
11869.63 1451
11870.66 1426
11871.69 1428
11872.72 1425
11873.75 1453
11874.78 1475
11875.81 1472
11876.84 1511
11877.86 1483
11878.89 1468
11879.92 1535
11880.95 1528
11881.98 1530
11883.01 1514
11884.04 1511
11885.07 1550
11886.10 1548
11887.13 1590
11888.16 1562
11889.19 1613
11890.22 1641
11891.25 1638
11892.28 1658
11893.31 1637
11894.34 1656
11895.37 1754
11896.40 1795
11897.43 1785
11898.46 1767
11899.49 1818
11900.52 1868
11901.55 1861
11902.58 1865
11903.61 1910
11904.64 2016
11905.67 1996
11906.70 1991
11907.73 2072
11908.76 2090
11909.79 2092
11910.82 2093
11911.85 2104
11912.88 2110
11913.91 2123
11914.94 2112
11915.97 2089
11917.01 2030
11918.04 2106
11919.07 2113
11920.10 2025
11921.13 2065
11922.16 2027
11923.19 2041
11924.22 2105
11925.25 2082
11926.28 2096
11927.32 2060
11928.35 2075
11929.38 2096
11930.41 2137
11931.44 2160
11932.47 2152
11933.50 2199
11934.54 2202
11935.57 2174
11936.60 2216
11937.63 2219
11938.66 2212
11939.70 2226
11940.73 2219
11941.76 2123
11942.79 2114
11943.82 2074
11944.85 2068
11945.89 2035
11946.92 2020
11947.95 1989
11948.98 1934
11950.02 1926
11951.05 1836
11952.08 1851
11953.11 1809
11954.15 1793
11955.18 1774
11956.21 1726
11957.24 1694
11958.28 1746
11959.31 1665
11960.34 1636
11961.37 1608
11962.41 1634
11963.44 1597
11964.47 1615
11965.51 1617
11966.54 1599
11967.57 1586
11968.60 1555
11969.64 1584
11970.67 1597
11971.70 1605
11972.74 1569
11973.77 1589
11974.80 1616
11975.84 1619
11976.87 1583
11977.90 1638
11978.94 1641
11979.97 1639
11981.00 1680
11982.04 1613
11983.07 1586
11984.11 1610
11985.14 1636
11986.17 1636
11987.21 1663
11988.24 1630
11989.28 1654
11990.31 1644
11991.34 1667
11992.38 1668
11993.41 1689
11994.45 1641
11995.48 1669
11996.51 1715
11997.55 1705
11998.58 1653
11999.62 1682
12000.65 1693
12001.69 1696
12002.72 1696
12003.76 1707
12004.79 1671
12005.82 1728
12006.86 1711
12007.89 1702
12008.93 1807
12009.96 1795
12011.00 1733
12012.03 1764
12013.07 1808
12014.10 1811
12015.14 1834
12016.17 1841
12017.21 1836
12018.24 1814
12019.28 1897
12020.32 1875
12021.35 1883
12022.39 1919
12023.42 1896
12024.46 1925
12025.49 1924
12026.53 1952
12027.56 1888
12028.60 1975
12029.64 1972
12030.67 1936
12031.71 1953
12032.74 1960
12033.78 1904
12034.81 1965
12035.85 1983
12036.89 1945
12037.92 1960
12038.96 1872
12039.99 1968
12041.03 1925
12042.07 1912
12043.10 1923
12044.14 1901
12045.18 1910
12046.21 1901
12047.25 1833
12048.29 1815
12049.32 1822
12050.36 1815
12051.40 1778
12052.43 1782
12053.47 1820
12054.51 1775
12055.54 1764
12056.58 1684
12057.62 1761
12058.65 1787
12059.69 1781
12060.73 1714
12061.76 1764
12062.80 1780
12063.84 1762
12064.88 1717
12065.91 1734
12066.95 1688
12067.99 1660
12069.03 1698
12070.06 1686
12071.10 1643
12072.14 1647
12073.18 1669
12074.21 1645
12075.25 1637
12076.29 1650
12077.33 1612
12078.36 1629
12079.40 1607
12080.44 1562
12081.48 1584
12082.52 1604
12083.55 1642
12084.59 1623
12085.63 1582
12086.67 1583
12087.71 1566
12088.74 1572
12089.78 1597
12090.82 1575
12091.86 1616
12092.90 1562
12093.94 1581
12094.98 1634
12096.01 1623
12097.05 1616
12098.09 1626
12099.13 1636
12100.17 1619
12101.21 1624
12102.25 1635
12103.28 1625
12104.32 1611
12105.36 1578
12106.40 1611
12107.44 1631
12108.48 1616
12109.52 1572
12110.56 1608
12111.60 1633
12112.64 1609
12113.68 1595
12114.72 1573
12115.76 1602
12116.79 1593
12117.83 1576
12118.87 1552
12119.91 1515
12120.95 1536
12121.99 1459
12123.03 1464
12124.07 1481
12125.11 1411
12126.15 1370
12127.19 1356
12128.23 1349
12129.27 1379
12130.31 1335
12131.35 1333
12132.39 1325
12133.43 1315
12134.47 1322
12135.51 1310
12136.55 1295
12137.59 1345
12138.63 1283
12139.67 1290
12140.71 1327
12141.76 1284
12142.80 1239
12143.84 1276
12144.88 1276
12145.92 1259
12146.96 1251
12148.00 1243
12149.04 1249
12150.08 1253
12151.12 1271
12152.16 1254
12153.20 1244
12154.25 1220
12155.29 1254
12156.33 1222
12157.37 1242
12158.41 1233
12159.45 1262
12160.49 1199
12161.53 1209
12162.58 1220
12163.62 1191
12164.66 1189
12165.70 1179
12166.74 1192
12167.78 1190
12168.82 1196
12169.87 1197
12170.91 1178
12171.95 1175
12172.99 1216
12174.03 1216
12175.08 1218
12176.12 1172
12177.16 1180
12178.20 1221
12179.24 1167
12180.29 1193
12181.33 1170
12182.37 1163
12183.41 1172
12184.46 1130
12185.50 1148
12186.54 1160
12187.58 1170
12188.63 1168
12189.67 1131
12190.71 1144
12191.75 1117
12192.80 1143
12193.84 1132
12194.88 1168
12195.92 1154
12196.97 1137
12198.01 1098
12199.05 1125
12200.10 1161
12201.14 1107
12202.18 1126
12203.23 1134
12204.27 1104
12205.31 1100
12206.36 1122
12207.40 1132
12208.44 1140
12209.49 1146
12210.53 1168
12211.57 1117
12212.62 1097
12213.66 1167
12214.70 1144
12215.75 1073
12216.79 1069
12217.84 1091
12218.88 1085
12219.92 1080
12220.97 1082
12222.01 1046
12223.06 1074
12224.10 1091
12225.14 1120
12226.19 1099
12227.23 1127
12228.28 1107
12229.32 1073
12230.36 1037
12231.41 1062
12232.45 1078
12233.50 1091
12234.54 1081
12235.59 1064
12236.63 1073
12237.68 1072
12238.72 1073
12239.77 1034
12240.81 1055
12241.86 1099
12242.90 1082
12243.94 1095
12244.99 1046
12246.03 1046
12247.08 1082
12248.13 1063
12249.17 1090
12250.22 1104
12251.26 1060
12252.31 1065
12253.35 1066
12254.40 1071
12255.44 1055
12256.49 1079
12257.53 1090
12258.58 1099
12259.62 1044
12260.67 1070
12261.72 1073
12262.76 1024
12263.81 1018
12264.85 1044
12265.90 1035
12266.94 1032
12267.99 993
12269.04 988
12270.08 1003
12271.13 978
12272.17 983
12273.22 957
12274.27 947
12275.31 975
12276.36 984
12277.41 961
12278.45 935
12279.50 967
12280.55 958
12281.59 943
12282.64 940
12283.69 980
12284.73 991
12285.78 972
12286.83 970
12287.87 964
12288.92 941
12289.97 964
12291.01 982
12292.06 943
12293.11 973
12294.15 926
12295.20 967
12296.25 1014
12297.30 974
12298.34 991
12299.39 950
12300.44 935
12301.48 963
12302.53 963
12303.58 950
12304.63 942
12305.67 948
12306.72 937
12307.77 957
12308.82 946
12309.87 905
12310.91 921
12311.96 927
12313.01 933
12314.06 944
12315.10 921
12316.15 940
12317.20 925
12318.25 946
12319.30 972
12320.34 932
12321.39 929
12322.44 910
12323.49 942
12324.54 935
12325.59 943
12326.63 969
12327.68 955
12328.73 954
12329.78 884
12330.83 881
12331.88 922
12332.93 934
12333.98 936
12335.02 955
12336.07 942
12337.12 932
12338.17 963
12339.22 941
12340.27 911
12341.32 917
12342.37 924
12343.42 911
12344.47 921
12345.51 955
12346.56 957
12347.61 936
12348.66 943
12349.71 897
12350.76 881
12351.81 918
12352.86 895
12353.91 915
12354.96 944
12356.01 926
12357.06 947
12358.11 965
12359.16 901
12360.21 917
12361.26 935
12362.31 939
12363.36 956
12364.41 919
12365.46 935
12366.51 947
12367.56 956
12368.61 957
12369.66 939
12370.71 932
12371.76 934
12372.81 934
12373.86 953
12374.91 944
12375.96 934
12377.01 928
12378.06 932
12379.11 937
12380.17 967
12381.22 981
12382.27 961
12383.32 972
12384.37 976
12385.42 960
12386.47 967
12387.52 964
12388.57 978
12389.62 943
12390.67 956
12391.73 947
12392.78 974
12393.83 976
12394.88 986
12395.93 985
12396.98 982
12398.03 961
12399.09 987
12400.14 1003
12401.19 979
12402.24 982
12403.29 1003
12404.34 999
12405.40 1009
12406.45 973
12407.50 981
12408.55 980
12409.60 998
12410.66 1004
12411.71 1011
12412.76 1016
12413.81 1022
12414.86 1025
12415.92 1014
12416.97 997
12418.02 968
12419.07 1014
12420.13 1041
12421.18 1012
12422.23 1021
12423.28 1050
12424.34 1076
12425.39 1081
12426.44 1047
12427.49 1087
12428.55 1055
12429.60 1048
12430.65 1057
12431.71 1105
12432.76 1106
12433.81 1087
12434.86 1080
12435.92 1120
12436.97 1083
12438.02 1121
12439.08 1097
12440.13 1114
12441.18 1142
12442.24 1109
12443.29 1131
12444.34 1122
12445.40 1098
12446.45 1144
12447.50 1162
12448.56 1144
12449.61 1194
12450.67 1177
12451.72 1164
12452.77 1179
12453.83 1243
12454.88 1268
12455.94 1242
12456.99 1250
12458.04 1252
12459.10 1228
12460.15 1301
12461.21 1362
12462.26 1359
12463.31 1326
12464.37 1378
12465.42 1365
12466.48 1463
12467.53 1481
12468.59 1522
12469.64 1601
12470.70 1687
12471.75 1677
12472.80 1690
12473.86 1752
12474.91 1825
12475.97 1901
12477.02 1931
12478.08 2012
12479.13 2020
12480.19 2031
12481.24 2052
12482.30 2066
12483.35 2080
12484.41 2152
12485.46 2121
12486.52 2073
12487.57 2114
12488.63 2050
12489.69 1988
12490.74 1980
12491.80 1995
12492.85 1855
12493.91 1843
12494.96 1813
12496.02 1759
12497.07 1701
12498.13 1666
12499.19 1658
12500.24 1585
12501.30 1576
12502.35 1500
12503.41 1502
12504.47 1420
12505.52 1450
12506.58 1440
12507.63 1418
12508.69 1387
12509.75 1354
12510.80 1343
12511.86 1352
12512.91 1337
12513.97 1342
12515.03 1331
12516.08 1316
12517.14 1324
12518.20 1350
12519.25 1344
12520.31 1297
12521.37 1377
12522.42 1319
12523.48 1342
12524.54 1329
12525.59 1309
12526.65 1349
12527.71 1298
12528.77 1288
12529.82 1375
12530.88 1308
12531.94 1335
12532.99 1289
12534.05 1278
12535.11 1376
12536.17 1344
12537.22 1332
12538.28 1352
12539.34 1332
12540.40 1349
12541.45 1329
12542.51 1289
12543.57 1329
12544.63 1354
12545.68 1345
12546.74 1366
12547.80 1376
12548.86 1388
12549.92 1425
12550.97 1438
12552.03 1403
12553.09 1458
12554.15 1482
12555.21 1549
12556.26 1502
12557.32 1466
12558.38 1478
12559.44 1551
12560.50 1582
12561.56 1522
12562.61 1560
12563.67 1491
12564.73 1517
12565.79 1546
12566.85 1524
12567.91 1534
12568.97 1551
12570.02 1530
12571.08 1540
12572.14 1517
12573.20 1460
12574.26 1445
12575.32 1440
12576.38 1413
12577.44 1443
12578.50 1440
12579.56 1411
12580.61 1383
12581.67 1383
12582.73 1389
12583.79 1354
12584.85 1388
12585.91 1388
12586.97 1379
12588.03 1383
12589.09 1317
12590.15 1337
12591.21 1356
12592.27 1342
12593.33 1307
12594.39 1317
12595.45 1370
12596.51 1403
12597.57 1310
12598.63 1345
12599.69 1355
12600.75 1335
12601.81 1371
12602.87 1354
12603.93 1385
12604.99 1354
12606.05 1386
12607.11 1329
12608.17 1367
12609.23 1378
12610.29 1358
12611.35 1396
12612.41 1380
12613.47 1386
12614.53 1423
12615.59 1408
12616.66 1387
12617.72 1385
12618.78 1401
12619.84 1426
12620.90 1453
12621.96 1476
12623.02 1444
12624.08 1441
12625.14 1468
12626.20 1481
12627.26 1465
12628.33 1483
12629.39 1471
12630.45 1542
12631.51 1495
12632.57 1469
12633.63 1536
12634.69 1532
12635.76 1453
12636.82 1500
12637.88 1532
12638.94 1513
12640.00 1482
12641.06 1468
12642.13 1456
12643.19 1406
12644.25 1408
12645.31 1441
12646.37 1409
12647.44 1433
12648.50 1429
12649.56 1408
12650.62 1393
12651.68 1389
12652.75 1416
12653.81 1362
12654.87 1362
12655.93 1408
12657.00 1357
12658.06 1366
12659.12 1343
12660.18 1355
12661.25 1389
12662.31 1364
12663.37 1364
12664.43 1391
12665.50 1411
12666.56 1415
12667.62 1414
12668.69 1413
12669.75 1404
12670.81 1393
12671.88 1377
12672.94 1371
12674.00 1382
12675.06 1397
12676.13 1441
12677.19 1456
12678.25 1460
12679.32 1434
12680.38 1450
12681.44 1429
12682.51 1447
12683.57 1398
12684.64 1447
12685.70 1512
12686.76 1505
12687.83 1520
12688.89 1537
12689.95 1498
12691.02 1564
12692.08 1551
12693.15 1529
12694.21 1550
12695.27 1621
12696.34 1607
12697.40 1623
12698.47 1605
12699.53 1625
12700.59 1652
12701.66 1718
12702.72 1711
12703.79 1754
12704.85 1778
12705.92 1769
12706.98 1711
12708.05 1809
12709.11 1776
12710.18 1787
12711.24 1768
12712.30 1798
12713.37 1810
12714.43 1787
12715.50 1845
12716.56 1798
12717.63 1810
12718.69 1881
12719.76 1913
12720.82 1873
12721.89 1868
12722.95 1825
12724.02 1842
12725.09 1810
12726.15 1838
12727.22 1822
12728.28 1873
12729.35 1821
12730.41 1886
12731.48 1864
12732.54 1886
12733.61 1915
12734.68 1895
12735.74 1855
12736.81 1890
12737.87 1891
12738.94 1955
12740.00 1914
12741.07 1907
12742.14 1908
12743.20 1842
12744.27 1871
12745.33 1851
12746.40 1837
12747.47 1849
12748.53 1862
12749.60 1794
12750.67 1717
12751.73 1624
12752.80 1653
12753.87 1662
12754.93 1627
12756.00 1638
12757.07 1578
12758.13 1512
12759.20 1502
12760.27 1488
12761.33 1494
12762.40 1485
12763.47 1508
12764.53 1463
12765.60 1453
12766.67 1410
12767.73 1407
12768.80 1434
12769.87 1400
12770.94 1430
12772.00 1401
12773.07 1364
12774.14 1332
12775.21 1351
12776.27 1375
12777.34 1354
12778.41 1361
12779.48 1330
12780.54 1380
12781.61 1293
12782.68 1302
12783.75 1320
12784.81 1273
12785.88 1283
12786.95 1267
12788.02 1283
12789.09 1274
12790.15 1263
12791.22 1305
12792.29 1247
12793.36 1257
12794.43 1263
12795.49 1293
12796.56 1304
12797.63 1214
12798.70 1246
12799.77 1239
12800.84 1231
12801.90 1235
12802.97 1220
12804.04 1193
12805.11 1229
12806.18 1253
12807.25 1269
12808.32 1231
12809.39 1197
12810.45 1230
12811.52 1230
12812.59 1208
12813.66 1228
12814.73 1206
12815.80 1255
12816.87 1238
12817.94 1251
12819.01 1234
12820.08 1259
12821.15 1226
12822.21 1257
12823.28 1265
12824.35 1272
12825.42 1234
12826.49 1295
12827.56 1288
12828.63 1284
12829.70 1240
12830.77 1265
12831.84 1288
12832.91 1245
12833.98 1214
12835.05 1258
12836.12 1219
12837.19 1257
12838.26 1280
12839.33 1231
12840.40 1216
12841.47 1221
12842.54 1250
12843.61 1183
12844.68 1160
12845.75 1176
12846.82 1203
12847.89 1122
12848.96 1125
12850.03 1158
12851.10 1150
12852.18 1136
12853.25 1148
12854.32 1129
12855.39 1089
12856.46 1072
12857.53 1072
12858.60 1074
12859.67 1047
12860.74 1094
12861.81 1077
12862.88 1071
12863.96 1066
12865.03 1042
12866.10 1046
12867.17 1021
12868.24 1037
12869.31 1029
12870.38 1010
12871.45 1031
12872.53 996
12873.60 1028
12874.67 1008
12875.74 1017
12876.81 969
12877.88 967
12878.96 982
12880.03 1029
12881.10 956
12882.17 926
12883.24 974
12884.31 1017
12885.39 972
12886.46 919
12887.53 929
12888.60 964
12889.68 954
12890.75 957
12891.82 975
12892.89 944
12893.96 955
12895.04 925
12896.11 937
12897.18 922
12898.25 917
12899.33 917
12900.40 873
12901.47 885
12902.54 878
12903.62 868
12904.69 895
12905.76 883
12906.84 887
12907.91 899
12908.98 894
12910.06 858
12911.13 879
12912.20 883
12913.27 860
12914.35 876
12915.42 868
12916.49 896
12917.57 835
12918.64 844
12919.71 876
12920.79 858
12921.86 836
12922.94 826
12924.01 843
12925.08 860
12926.16 830
12927.23 820
12928.30 823
12929.38 814
12930.45 827
12931.53 854
12932.60 828
12933.67 879
12934.75 827
12935.82 804
12936.90 818
12937.97 842
12939.04 840
12940.12 841
12941.19 843
12942.27 806
12943.34 801
12944.42 820
12945.49 808
12946.56 851
12947.64 848
12948.71 818
12949.79 797
12950.86 806
12951.94 803
12953.01 811
12954.09 769
12955.16 809
12956.24 807
12957.31 831
12958.39 816
12959.46 809
12960.54 797
12961.61 785
12962.69 826
12963.76 818
12964.84 781
12965.91 790
12966.99 801
12968.07 794
12969.14 817
12970.22 789
12971.29 768
12972.37 814
12973.44 807
12974.52 812
12975.59 822
12976.67 806
12977.75 805
12978.82 807
12979.90 777
12980.97 810
12982.05 774
12983.13 837
12984.20 791
12985.28 799
12986.35 791
12987.43 804
12988.51 827
12989.58 797
12990.66 786
12991.74 791
12992.81 812
12993.89 824
12994.97 812
12996.04 811
12997.12 833
12998.20 815
12999.27 804
13000.35 846
13001.43 792
13002.50 807
13003.58 829
13004.66 799
13005.73 812
13006.81 810
13007.89 789
13008.97 851
13010.04 853
13011.12 811
13012.20 789
13013.27 845
13014.35 825
13015.43 808
13016.51 809
13017.58 842
13018.66 820
13019.74 839
13020.82 824
13021.89 836
13022.97 787
13024.05 786
13025.13 795
13026.21 822
13027.28 847
13028.36 806
13029.44 805
13030.52 834
13031.60 797
13032.67 833
13033.75 828
13034.83 807
13035.91 813
13036.99 826
13038.07 825
13039.14 824
13040.22 854
13041.30 843
13042.38 898
13043.46 837
13044.54 845
13045.62 851
13046.69 860
13047.77 890
13048.85 835
13049.93 836
13051.01 841
13052.09 896
13053.17 877
13054.25 853
13055.33 867
13056.40 835
13057.48 871
13058.56 858
13059.64 848
13060.72 884
13061.80 854
13062.88 852
13063.96 838
13065.04 843
13066.12 879
13067.20 844
13068.28 855
13069.36 851
13070.44 867
13071.52 844
13072.60 846
13073.68 851
13074.76 848
13075.84 825
13076.92 838
13078.00 821
13079.08 806
13080.16 827
13081.24 864
13082.32 845
13083.40 855
13084.48 822
13085.56 831
13086.64 871
13087.72 887
13088.80 847
13089.88 811
13090.96 832
13092.04 851
13093.12 867
13094.20 826
13095.28 850
13096.36 836
13097.44 844
13098.52 833
13099.61 872
13100.69 860
13101.77 854
13102.85 849
13103.93 887
13105.01 896
13106.09 880
13107.17 875
13108.25 862
13109.34 870
13110.42 842
13111.50 842
13112.58 884
13113.66 889
13114.74 905
13115.82 898
13116.91 898
13117.99 905
13119.07 892
13120.15 904
13121.23 900
13122.31 883
13123.40 882
13124.48 924
13125.56 879
13126.64 936
13127.72 930
13128.81 930
13129.89 957
13130.97 931
13132.05 937
13133.14 900
13134.22 932
13135.30 932
13136.38 911
13137.47 932
13138.55 921
13139.63 928
13140.71 951
13141.80 923
13142.88 913
13143.96 927
13145.04 913
13146.13 913
13147.21 881
13148.29 881
13149.38 878
13150.46 889
13151.54 892
13152.62 909
13153.71 874
13154.79 885
13155.87 901
13156.96 881
13158.04 906
13159.12 918
13160.21 928
13161.29 887
13162.37 894
13163.46 882
13164.54 868
13165.62 907
13166.71 900
13167.79 938
13168.88 899
13169.96 883
13171.04 906
13172.13 921
13173.21 891
13174.30 901
13175.38 909
13176.46 895
13177.55 927
13178.63 914
13179.72 915
13180.80 894
13181.88 890
13182.97 863
13184.05 872
13185.14 884
13186.22 878
13187.31 913
13188.39 900
13189.48 920
13190.56 911
13191.65 881
13192.73 914
13193.81 913
13194.90 919
13195.98 930
13197.07 949
13198.15 944
13199.24 906
13200.32 915
13201.41 934
13202.49 895
13203.58 913
13204.67 914
13205.75 898
13206.84 894
13207.92 919
13209.01 929
13210.09 940
13211.18 926
13212.26 949
13213.35 930
13214.43 923
13215.52 940
13216.61 951
13217.69 951
13218.78 957
13219.86 940
13220.95 949
13222.04 909
13223.12 919
13224.21 931
13225.29 952
13226.38 940
13227.47 945
13228.55 935
13229.64 948
13230.72 918
13231.81 943
13232.90 953
13233.98 929
13235.07 974
13236.16 952
13237.24 960
13238.33 958
13239.42 985
13240.50 971
13241.59 955
13242.68 951
13243.76 989
13244.85 1015
13245.94 988
13247.02 986
13248.11 1008
13249.20 970
13250.29 995
13251.37 1017
13252.46 995
13253.55 1011
13254.63 1025
13255.72 1056
13256.81 1041
13257.90 1042
13258.98 1044
13260.07 992
13261.16 1041
13262.25 1033
13263.33 1069
13264.42 1050
13265.51 1059
13266.60 1085
13267.69 1078
13268.77 1032
13269.86 1083
13270.95 1106
13272.04 1077
13273.13 1121
13274.21 1061
13275.30 1091
13276.39 1053
13277.48 1065
13278.57 1127
13279.65 1132
13280.74 1130
13281.83 1168
13282.92 1143
13284.01 1146
13285.10 1127
13286.19 1148
13287.27 1147
13288.36 1156
13289.45 1166
13290.54 1131
13291.63 1150
13292.72 1193
13293.81 1182
13294.90 1167
13295.98 1158
13297.07 1211
13298.16 1244
13299.25 1217
13300.34 1234
13301.43 1195
13302.52 1256
13303.61 1189
13304.70 1235
13305.79 1207
13306.88 1226
13307.97 1280
13309.06 1273
13310.15 1280
13311.24 1252
13312.32 1254
13313.41 1313
13314.50 1311
13315.59 1329
13316.68 1290
13317.77 1338
13318.86 1342
13319.95 1311
13321.04 1341
13322.13 1325
13323.22 1314
13324.31 1345
13325.40 1375
13326.49 1354
13327.58 1380
13328.68 1365
13329.77 1365
13330.86 1435
13331.95 1440
13333.04 1404
13334.13 1419
13335.22 1430
13336.31 1395
13337.40 1408
13338.49 1465
13339.58 1495
13340.67 1458
13341.76 1428
13342.85 1451
13343.94 1479
13345.04 1478
13346.13 1480
13347.22 1460
13348.31 1529
13349.40 1500
13350.49 1478
13351.58 1473
13352.67 1500
13353.77 1512
13354.86 1530
13355.95 1520
13357.04 1567
13358.13 1535
13359.22 1515
13360.31 1540
13361.41 1521
13362.50 1533
13363.59 1589
13364.68 1579
13365.77 1566
13366.87 1537
13367.96 1546
13369.05 1625
13370.14 1646
13371.23 1669
13372.33 1629
13373.42 1620
13374.51 1633
13375.60 1596
13376.69 1603
13377.79 1610
13378.88 1602
13379.97 1598
13381.06 1541
13382.16 1592
13383.25 1566
13384.34 1528
13385.43 1520
13386.53 1535
13387.62 1549
13388.71 1505
13389.81 1462
13390.90 1469
13391.99 1456
13393.08 1411
13394.18 1441
13395.27 1343
13396.36 1374
13397.46 1379
13398.55 1349
13399.64 1331
13400.74 1323
13401.83 1305
13402.92 1318
13404.02 1300
13405.11 1268
13406.20 1328
13407.30 1296
13408.39 1280
13409.48 1308
13410.58 1251
13411.67 1267
13412.77 1285
13413.86 1280
13414.95 1287
13416.05 1275
13417.14 1245
13418.23 1255
13419.33 1262
13420.42 1306
13421.52 1286
13422.61 1269
13423.71 1282
13424.80 1286
13425.89 1247
13426.99 1323
13428.08 1296
13429.18 1242
13430.27 1273
13431.37 1299
13432.46 1281
13433.56 1280
13434.65 1293
13435.74 1312
13436.84 1289
13437.93 1283
13439.03 1320
13440.12 1330
13441.22 1352
13442.31 1290
13443.41 1289
13444.50 1323
13445.60 1358
13446.69 1349
13447.79 1311
13448.88 1319
13449.98 1323
13451.08 1361
13452.17 1361
13453.27 1356
13454.36 1364
13455.46 1339
13456.55 1371
13457.65 1410
13458.74 1366
13459.84 1401
13460.94 1441
13462.03 1409
13463.13 1435
13464.22 1413
13465.32 1440
13466.41 1465
13467.51 1473
13468.61 1441
13469.70 1435
13470.80 1477
13471.90 1554
13472.99 1560
13474.09 1529
13475.18 1463
13476.28 1449
13477.38 1490
13478.47 1536
13479.57 1513
13480.67 1527
13481.76 1549
13482.86 1541
13483.96 1587
13485.05 1562
13486.15 1575
13487.25 1580
13488.34 1584
13489.44 1612
13490.54 1607
13491.63 1594
13492.73 1587
13493.83 1582
13494.93 1582
13496.02 1643
13497.12 1573
13498.22 1632
13499.31 1658
13500.41 1634
13501.51 1688
13502.61 1687
13503.70 1692
13504.80 1758
13505.90 1738
13507.00 1735
13508.09 1738
13509.19 1717
13510.29 1723
13511.39 1728
13512.49 1711
13513.58 1705
13514.68 1712
13515.78 1762
13516.88 1728
13517.98 1701
13519.07 1670
13520.17 1718
13521.27 1722
13522.37 1696
13523.47 1661
13524.57 1639
13525.66 1658
13526.76 1674
13527.86 1658
13528.96 1616
13530.06 1581
13531.16 1585
13532.25 1643
13533.35 1596
13534.45 1561
13535.55 1541
13536.65 1518
13537.75 1468
13538.85 1480
13539.95 1436
13541.05 1460
13542.14 1464
13543.24 1453
13544.34 1429
13545.44 1384
13546.54 1401
13547.64 1401
13548.74 1394
13549.84 1364
13550.94 1360
13552.04 1306
13553.14 1333
13554.24 1311
13555.34 1319
13556.44 1326
13557.54 1288
13558.64 1309
13559.74 1290
13560.84 1290
13561.94 1264
13563.04 1273
13564.13 1269
13565.23 1278
13566.34 1268
13567.44 1284
13568.54 1272
13569.64 1239
13570.74 1238
13571.84 1247
13572.94 1257
13574.04 1237
13575.14 1287
13576.24 1302
13577.34 1268
13578.44 1265
13579.54 1186
13580.64 1210
13581.74 1227
13582.84 1209
13583.94 1209
13585.04 1233
13586.14 1215
13587.24 1234
13588.35 1226
13589.45 1214
13590.55 1254
13591.65 1211
13592.75 1184
13593.85 1202
13594.95 1204
13596.05 1243
13597.15 1223
13598.26 1191
13599.36 1196
13600.46 1245
13601.56 1221
13602.66 1259
13603.76 1221
13604.86 1208
13605.97 1178
13607.07 1190
13608.17 1223
13609.27 1210
13610.37 1221
13611.47 1231
13612.58 1219
13613.68 1222
13614.78 1217
13615.88 1249
13616.98 1229
13618.09 1231
13619.19 1212
13620.29 1232
13621.39 1200
13622.50 1204
13623.60 1225
13624.70 1228
13625.80 1264
13626.91 1272
13628.01 1251
13629.11 1255
13630.21 1228
13631.32 1224
13632.42 1242
13633.52 1243
13634.62 1225
13635.73 1256
13636.83 1252
13637.93 1246
13639.04 1285
13640.14 1254
13641.24 1225
13642.35 1271
13643.45 1237
13644.55 1278
13645.65 1275
13646.76 1251
13647.86 1242
13648.96 1229
13650.07 1244
13651.17 1232
13652.28 1246
13653.38 1246
13654.48 1236
13655.59 1250
13656.69 1251
13657.79 1236
13658.90 1263
13660.00 1281
13661.11 1252
13662.21 1238
13663.31 1277
13664.42 1237
13665.52 1257
13666.63 1284
13667.73 1274
13668.83 1244
13669.94 1262
13671.04 1251
13672.15 1216
13673.25 1273
13674.36 1312
13675.46 1254
13676.56 1248
13677.67 1217
13678.77 1278
13679.88 1286
13680.98 1239
13682.09 1254
13683.19 1301
13684.30 1289
13685.40 1262
13686.51 1299
13687.61 1300
13688.72 1307
13689.82 1322
13690.93 1312
13692.03 1299
13693.14 1310
13694.24 1325
13695.35 1272
13696.45 1333
13697.56 1332
13698.66 1340
13699.77 1363
13700.87 1382
13701.98 1339
13703.09 1355
13704.19 1387
13705.30 1430
13706.40 1422
13707.51 1377
13708.61 1420
13709.72 1426
13710.83 1411
13711.93 1410
13713.04 1436
13714.14 1429
13715.25 1467
13716.36 1495
13717.46 1471
13718.57 1445
13719.67 1460
13720.78 1527
13721.89 1523
13722.99 1523
13724.10 1491
13725.21 1539
13726.31 1564
13727.42 1571
13728.53 1525
13729.63 1565
13730.74 1594
13731.85 1618
13732.95 1573
13734.06 1610
13735.17 1601
13736.27 1618
13737.38 1723
13738.49 1727
13739.59 1638
13740.70 1689
13741.81 1702
13742.92 1743
13744.02 1742
13745.13 1804
13746.24 1826
13747.35 1809
13748.45 1887
13749.56 1897
13750.67 1928
13751.78 1932
13752.88 1968
13753.99 1992
13755.10 2012
13756.21 2061
13757.31 2076
13758.42 2079
13759.53 2149
13760.64 2130
13761.75 2221
13762.85 2258
13763.96 2299
13765.07 2344
13766.18 2331
13767.29 2361
13768.39 2395
13769.50 2407
13770.61 2379
13771.72 2410
13772.83 2426
13773.94 2487
13775.04 2444
13776.15 2426
13777.26 2391
13778.37 2463
13779.48 2406
13780.59 2404
13781.70 2396
13782.80 2330
13783.91 2292
13785.02 2225
13786.13 2270
13787.24 2295
13788.35 2207
13789.46 2138
13790.57 2072
13791.68 2052
13792.79 1992
13793.90 2004
13795.00 1962
13796.11 1927
13797.22 1853
13798.33 1806
13799.44 1774
13800.55 1769
13801.66 1758
13802.77 1705
13803.88 1662
13804.99 1677
13806.10 1671
13807.21 1645
13808.32 1578
13809.43 1573
13810.54 1554
13811.65 1555
13812.76 1554
13813.87 1556
13814.98 1533
13816.09 1475
13817.20 1507
13818.31 1494
13819.42 1464
13820.53 1487
13821.64 1467
13822.75 1490
13823.86 1457
13824.97 1459
13826.08 1468
13827.19 1429
13828.30 1464
13829.41 1439
13830.53 1372
13831.64 1378
13832.75 1426
13833.86 1464
13834.97 1451
13836.08 1433
13837.19 1405
13838.30 1449
13839.41 1423
13840.52 1429
13841.64 1423
13842.75 1379
13843.86 1394
13844.97 1412
13846.08 1441
13847.19 1411
13848.30 1403
13849.41 1423
13850.53 1411
13851.64 1405
13852.75 1394
13853.86 1393
13854.97 1424
13856.08 1391
13857.20 1426
13858.31 1452
13859.42 1408
13860.53 1379
13861.64 1396
13862.76 1420
13863.87 1428
13864.98 1504
13866.09 1462
13867.20 1413
13868.32 1435
13869.43 1491
13870.54 1469
13871.65 1465
13872.77 1465
13873.88 1446
13874.99 1496
13876.10 1486
13877.22 1461
13878.33 1450
13879.44 1426
13880.55 1440
13881.67 1513
13882.78 1476
13883.89 1491
13885.01 1512
13886.12 1524
13887.23 1517
13888.34 1516
13889.46 1499
13890.57 1523
13891.68 1582
13892.80 1568
13893.91 1627
13895.02 1604
13896.14 1592
13897.25 1616
13898.36 1606
13899.48 1583
13900.59 1632
13901.70 1606
13902.82 1622
13903.93 1635
13905.05 1608
13906.16 1675
13907.27 1607
13908.39 1664
13909.50 1603
13910.61 1579
13911.73 1590
13912.84 1577
13913.96 1526
13915.07 1524
13916.19 1512
13917.30 1530
13918.41 1475
13919.53 1485
13920.64 1456
13921.76 1451
13922.87 1430
13923.99 1431
13925.10 1450
13926.21 1437
13927.33 1362
13928.44 1357
13929.56 1336
13930.67 1359
13931.79 1349
13932.90 1282
13934.02 1271
13935.13 1327
13936.25 1347
13937.36 1351
13938.48 1281
13939.59 1322
13940.71 1295
13941.82 1292
13942.94 1278
13944.05 1276
13945.17 1299
13946.28 1321
13947.40 1324
13948.52 1328
13949.63 1294
13950.75 1317
13951.86 1287
13952.98 1267
13954.09 1270
13955.21 1241
13956.32 1232
13957.44 1241
13958.56 1203
13959.67 1227
13960.79 1232
13961.90 1237
13963.02 1261
13964.14 1248
13965.25 1256
13966.37 1203
13967.48 1210
13968.60 1220
13969.72 1246
13970.83 1203
13971.95 1203
13973.07 1206
13974.18 1241
13975.30 1219
13976.42 1200
13977.53 1208
13978.65 1230
13979.77 1196
13980.88 1220
13982.00 1219
13983.12 1217
13984.23 1233
13985.35 1234
13986.47 1240
13987.58 1232
13988.70 1230
13989.82 1220
13990.94 1244
13992.05 1232
13993.17 1203
13994.29 1215
13995.40 1222
13996.52 1236
13997.64 1193
13998.76 1233
13999.87 1240
14000.99 1228
14002.11 1230
14003.23 1230
14004.35 1184
14005.46 1185
14006.58 1198
14007.70 1225
14008.82 1243
14009.93 1179
14011.05 1170
14012.17 1203
14013.29 1222
14014.41 1206
14015.52 1226
14016.64 1228
14017.76 1210
14018.88 1222
14020.00 1220
14021.12 1237
14022.23 1272
14023.35 1257
14024.47 1229
14025.59 1233
14026.71 1208
14027.83 1216
14028.95 1237
14030.06 1246
14031.18 1266
14032.30 1242
14033.42 1241
14034.54 1277
14035.66 1288
14036.78 1257
14037.90 1255
14039.02 1237
14040.14 1286
14041.25 1296
14042.37 1278
14043.49 1265
14044.61 1306
14045.73 1292
14046.85 1297
14047.97 1309
14049.09 1313
14050.21 1335
14051.33 1328
14052.45 1364
14053.57 1364
14054.69 1385
14055.81 1424
14056.93 1361
14058.05 1318
14059.17 1367
14060.29 1340
14061.41 1387
14062.53 1440
14063.65 1428
14064.77 1411
14065.89 1441
14067.01 1454
14068.13 1485
14069.25 1490
14070.37 1511
14071.49 1470
14072.61 1470
14073.73 1519
14074.85 1575
14075.97 1575
14077.09 1563
14078.21 1569
14079.33 1585
14080.45 1619
14081.57 1569
14082.69 1615
14083.82 1606
14084.94 1653
14086.06 1664
14087.18 1640
14088.30 1658
14089.42 1682
14090.54 1686
14091.66 1655
14092.78 1668
14093.91 1698
14095.03 1711
14096.15 1715
14097.27 1735
14098.39 1738
14099.51 1733
14100.63 1697
14101.76 1682
14102.88 1727
14104.00 1736
14105.12 1733
14106.24 1701
14107.36 1675
14108.49 1688
14109.61 1691
14110.73 1682
14111.85 1682
14112.97 1649
14114.10 1630
14115.22 1627
14116.34 1586
14117.46 1598
14118.58 1521
14119.71 1568
14120.83 1563
14121.95 1539
14123.07 1506
14124.20 1447
14125.32 1461
14126.44 1454
14127.56 1447
14128.69 1380
14129.81 1404
14130.93 1387
14132.06 1364
14133.18 1311
14134.30 1286
14135.42 1320
14136.55 1277
14137.67 1311
14138.79 1287
14139.92 1271
14141.04 1244
14142.16 1224
14143.29 1248
14144.41 1258
14145.53 1228
14146.66 1217
14147.78 1212
14148.90 1196
14150.03 1164
14151.15 1139
14152.27 1185
14153.40 1176
14154.52 1190
14155.64 1149
14156.77 1168
14157.89 1149
14159.02 1157
14160.14 1183
14161.26 1148
14162.39 1173
14163.51 1150
14164.64 1158
14165.76 1147
14166.88 1115
14168.01 1134
14169.13 1141
14170.26 1131
14171.38 1091
14172.51 1110
14173.63 1122
14174.75 1151
14175.88 1117
14177.00 1046
14178.13 1082
14179.25 1089
14180.38 1126
14181.50 1083
14182.63 1060
14183.75 1073
14184.88 1088
14186.00 1101
14187.13 1058
14188.25 1078
14189.38 1072
14190.50 1103
14191.63 1065
14192.75 1050
14193.88 1067
14195.00 1043
14196.13 1068
14197.25 1049
14198.38 1041
14199.50 1036
14200.63 1028
14201.76 1010
14202.88 999
14204.01 996
14205.13 1029
14206.26 995
14207.38 1013
14208.51 997
14209.64 1000
14210.76 998
14211.89 1010
14213.01 998
14214.14 982
14215.27 1029
14216.39 996
14217.52 996
14218.64 987
14219.77 977
14220.90 931
14222.02 948
14223.15 936
14224.28 946
14225.40 955
14226.53 978
14227.66 965
14228.78 972
14229.91 961
14231.04 928
14232.16 946
14233.29 971
14234.42 957
14235.54 952
14236.67 919
14237.80 954
14238.92 925
14240.05 918
14241.18 921
14242.31 931
14243.43 929
14244.56 932
14245.69 939
14246.82 922
14247.94 938
14249.07 891
14250.20 913
14251.33 906
14252.45 938
14253.58 932
14254.71 913
14255.84 898
14256.96 874
14258.09 890
14259.22 892
14260.35 925
14261.47 902
14262.60 907
14263.73 888
14264.86 909
14265.99 937
14267.12 892
14268.24 853
14269.37 835
14270.50 877
14271.63 868
14272.76 868
14273.89 877
14275.01 879
14276.14 866
14277.27 880
14278.40 849
14279.53 836
14280.66 839
14281.79 853
14282.91 835
14284.04 814
14285.17 797
14286.30 815
14287.43 810
14288.56 790
14289.69 831
14290.82 812
14291.95 830
14293.08 816
14294.20 801
14295.33 788
14296.46 805
14297.59 803
14298.72 807
14299.85 815
14300.98 800
14302.11 779
14303.24 775
14304.37 781
14305.50 784
14306.63 786
14307.76 790
14308.89 781
14310.02 775
14311.15 804
14312.28 773
14313.41 753
14314.54 760
14315.67 773
14316.80 771
14317.93 774
14319.06 747
14320.19 737
14321.32 757
14322.45 768
14323.58 747
14324.71 754
14325.84 757
14326.97 723
14328.10 732
14329.23 723
14330.36 744
14331.49 757
14332.62 743
14333.76 740
14334.89 754
14336.02 711
14337.15 748
14338.28 758
14339.41 742
14340.54 747
14341.67 729
14342.80 752
14343.93 734
14345.07 776
14346.20 742
14347.33 757
14348.46 733
14349.59 760
14350.72 748
14351.85 753
14352.99 718
14354.12 719
14355.25 722
14356.38 743
14357.51 739
14358.64 745
14359.78 766
14360.91 732
14362.04 711
14363.17 724
14364.30 737
14365.44 725
14366.57 717
14367.70 742
14368.83 744
14369.96 742
14371.10 730
14372.23 724
14373.36 717
14374.49 732
14375.63 731
14376.76 758
14377.89 735
14379.02 743
14380.16 761
14381.29 740
14382.42 769
14383.55 738
14384.69 769
14385.82 723
14386.95 714
14388.09 734
14389.22 756
14390.35 772
14391.49 766
14392.62 744
14393.75 763
14394.89 786
14396.02 771
14397.15 750
14398.28 725
14399.42 734
14400.55 778
14401.69 760
14402.82 762
14403.95 765
14405.09 753
14406.22 753
14407.35 756
14408.49 763
14409.62 763
14410.75 780
14411.89 764
14413.02 753
14414.16 761
14415.29 760
14416.42 781
14417.56 764
14418.69 760
14419.83 771
14420.96 783
14422.10 795
14423.23 777
14424.36 749
14425.50 785
14426.63 800
14427.77 837
14428.90 798
14430.04 783
14431.17 781
14432.31 759
14433.44 809
14434.58 791
14435.71 794
14436.85 835
14437.98 799
14439.12 842
14440.25 851
14441.39 809
14442.52 839
14443.66 833
14444.79 834
14445.93 815
14447.06 858
14448.20 800
14449.33 844
14450.47 848
14451.60 829
14452.74 833
14453.87 828
14455.01 818
14456.14 825
14457.28 807
14458.42 815
14459.55 834
14460.69 871
14461.82 822
14462.96 847
14464.10 857
14465.23 858
14466.37 863
14467.50 865
14468.64 872
14469.78 843
14470.91 870
14472.05 874
14473.18 876
14474.32 875
14475.46 883
14476.59 880
14477.73 874
14478.87 892
14480.00 899
14481.14 897
14482.28 891
14483.41 886
14484.55 859
14485.69 872
14486.82 874
14487.96 859
14489.10 846
14490.23 854
14491.37 840
14492.51 820
14493.65 866
14494.78 844
14495.92 873
14497.06 858
14498.19 871
14499.33 846
14500.47 832
14501.61 848
14502.74 832
14503.88 849
14505.02 853
14506.16 873
14507.29 865
14508.43 851
14509.57 864
14510.71 867
14511.85 816
14512.98 862
14514.12 840
14515.26 833
14516.40 833
14517.54 832
14518.67 831
14519.81 795
14520.95 784
14522.09 838
14523.23 785
14524.36 826
14525.50 831
14526.64 773
14527.78 774
14528.92 771
14530.06 802
14531.19 797
14532.33 775
14533.47 756
14534.61 757
14535.75 770
14536.89 805
14538.03 752
14539.17 739
14540.31 740
14541.44 746
14542.58 759
14543.72 769
14544.86 730
14546.00 745
14547.14 790
14548.28 741
14549.42 779
14550.56 741
14551.70 723
14552.84 763
14553.98 746
14555.12 721
14556.25 753
14557.39 739
14558.53 772
14559.67 760
14560.81 772
14561.95 762
14563.09 720
14564.23 736
14565.37 761
14566.51 763
14567.65 763
14568.79 762
14569.93 731
14571.07 757
14572.21 771
14573.35 754
14574.49 781
14575.63 765
14576.77 760
14577.92 767
14579.06 777
14580.20 771
14581.34 774
14582.48 786
14583.62 769
14584.76 765
14585.90 784
14587.04 798
14588.18 768
14589.32 772
14590.46 809
14591.60 793
14592.74 788
14593.89 794
14595.03 782
14596.17 763
14597.31 787
14598.45 811
14599.59 802
14600.73 786
14601.87 791
14603.02 777
14604.16 761
14605.30 773
14606.44 777
14607.58 807
14608.72 846
14609.86 827
14611.01 826
14612.15 770
14613.29 784
14614.43 831
14615.57 779
14616.72 853
14617.86 825
14619.00 845
14620.14 832
14621.28 832
14622.43 851
14623.57 804
14624.71 818
14625.85 830
14627.00 838
14628.14 876
14629.28 882
14630.42 861
14631.56 860
14632.71 864
14633.85 909
14634.99 861
14636.14 897
14637.28 887
14638.42 869
14639.56 856
14640.71 877
14641.85 889
14642.99 911
14644.14 907
14645.28 882
14646.42 881
14647.56 891
14648.71 856
14649.85 843
14650.99 863
14652.14 863
14653.28 895
14654.42 881
14655.57 876
14656.71 818
14657.85 780
14659.00 802
14660.14 795
14661.29 778
14662.43 784
14663.57 759
14664.72 723
14665.86 728
14667.00 693
14668.15 734
14669.29 735
14670.44 741
14671.58 749
14672.73 722
14673.87 697
14675.01 685
14676.16 728
14677.30 708
14678.45 693
14679.59 673
14680.74 689
14681.88 674
14683.02 658
14684.17 679
14685.31 667
14686.46 671
14687.60 638
14688.75 658
14689.89 651
14691.04 651
14692.18 657
14693.33 652
14694.47 612
14695.62 606
14696.76 635
14697.91 646
14699.05 626
14700.20 608
14701.34 643
14702.49 648
14703.63 634
14704.78 638
14705.92 633
14707.07 595
14708.22 600
14709.36 637
14710.51 625
14711.65 634
14712.80 635
14713.94 627
14715.09 629
14716.23 588
14717.38 637
14718.53 597
14719.67 641
14720.82 597
14721.96 593
14723.11 603
14724.26 579
14725.40 577
14726.55 584
14727.70 622
14728.84 603
14729.99 596
14731.13 590
14732.28 581
14733.43 559
14734.57 612
14735.72 614
14736.87 588
14738.01 602
14739.16 585
14740.31 601
14741.45 596
14742.60 602
14743.75 574
14744.89 582
14746.04 619
14747.19 575
14748.34 584
14749.48 598
14750.63 574
14751.78 616
14752.92 597
14754.07 646
14755.22 556
14756.37 574
14757.51 592
14758.66 603
14759.81 593
14760.96 563
14762.10 566
14763.25 568
14764.40 586
14765.55 585
14766.70 570
14767.84 572
14768.99 558
14770.14 539
14771.29 585
14772.43 589
14773.58 580
14774.73 582
14775.88 583
14777.03 556
14778.18 587
14779.32 569
14780.47 557
14781.62 590
14782.77 586
14783.92 567
14785.07 551
14786.21 576
14787.36 560
14788.51 568
14789.66 573
14790.81 560
14791.96 577
14793.11 580
14794.26 595
14795.40 544
14796.55 559
14797.70 562
14798.85 523
14800.00 556
14801.15 534
14802.30 511
14803.45 539
14804.60 554
14805.75 542
14806.90 533
14808.05 528
14809.19 541
14810.34 545
14811.49 537
14812.64 545
14813.79 524
14814.94 531
14816.09 550
14817.24 557
14818.39 539
14819.54 534
14820.69 519
14821.84 521
14822.99 524
14824.14 563
14825.29 530
14826.44 527
14827.59 523
14828.74 524
14829.89 519
14831.04 531
14832.19 506
14833.34 516
14834.49 506
14835.64 565
14836.79 546
14837.95 522
14839.10 521
14840.25 498
14841.40 497
14842.55 512
14843.70 538
14844.85 527
14846.00 497
14847.15 502
14848.30 507
14849.45 505
14850.60 512
14851.76 519
14852.91 504
14854.06 497
14855.21 516
14856.36 500
14857.51 499
14858.66 519
14859.81 511
14860.97 528
14862.12 481
14863.27 485
14864.42 487
14865.57 495
14866.72 514
14867.88 482
14869.03 496
14870.18 469
14871.33 515
14872.48 489
14873.64 493
14874.79 498
14875.94 475
14877.09 494
14878.24 535
14879.40 473
14880.55 486
14881.70 485
14882.85 499
14884.00 521
14885.16 498
14886.31 479
14887.46 487
14888.61 510
14889.77 506
14890.92 500
14892.07 491
14893.23 508
14894.38 461
14895.53 477
14896.68 478
14897.84 499
14898.99 466
14900.14 492
14901.30 483
14902.45 477
14903.60 488
14904.75 469
14905.91 472
14907.06 482
14908.21 483
14909.37 504
14910.52 504
14911.67 492
14912.83 487
14913.98 469
14915.14 507
14916.29 473
14917.44 512
14918.60 485
14919.75 493
14920.90 493
14922.06 490
14923.21 483
14924.37 485
14925.52 483
14926.67 516
14927.83 482
14928.98 497
14930.14 495
14931.29 477
14932.44 482
14933.60 462
14934.75 464
14935.91 469
14937.06 476
14938.22 462
14939.37 433
14940.52 463
14941.68 495
14942.83 498
14943.99 477
14945.14 435
14946.30 451
14947.45 475
14948.61 475
14949.76 522
14950.92 465
14952.07 478
14953.23 478
14954.38 451
14955.54 446
14956.69 462
14957.85 485
14959.00 487
14960.16 460
14961.31 484
14962.47 470
14963.62 483
14964.78 449
14965.94 452
14967.09 484
14968.25 486
14969.40 486
14970.56 478
14971.71 487
14972.87 450
14974.03 468
14975.18 481
14976.34 490
14977.49 463
14978.65 492
14979.81 449
14980.96 441
14982.12 488
14983.27 472
14984.43 460
14985.59 460
14986.74 486
14987.90 466
14989.06 458
14990.21 493
14991.37 450
14992.53 441
14993.68 458
14994.84 486
14996.00 464
14997.15 442
14998.31 466
14999.47 501
15000.62 475
15001.78 466
15002.94 478
15004.09 470
15005.25 469
15006.41 452
15007.56 467
15008.72 507
15009.88 487
15011.04 510
15012.19 487
15013.35 460
15014.51 467
15015.67 470
15016.82 475
15017.98 472
15019.14 469
15020.30 475
15021.45 480
15022.61 479
15023.77 438
15024.93 450
15026.08 481
15027.24 500
15028.40 476
15029.56 453
15030.72 460
15031.87 491
15033.03 485
15034.19 460
15035.35 482
15036.51 472
15037.67 476
15038.82 451
15039.98 495
15041.14 482
15042.30 453
15043.46 484
15044.62 492
15045.78 470
15046.93 494
15048.09 484
15049.25 482
15050.41 496
15051.57 469
15052.73 439
15053.89 436
15055.05 470
15056.20 464
15057.36 482
15058.52 499
15059.68 455
15060.84 463
15062.00 489
15063.16 474
15064.32 483
15065.48 466
15066.64 484
15067.80 491
15068.96 471
15070.12 458
15071.28 459
15072.44 468
15073.60 460
15074.76 507
15075.91 476
15077.07 498
15078.23 455
15079.39 471
15080.55 454
15081.71 483
15082.87 477
15084.03 464
15085.19 477
15086.35 453
15087.51 476
15088.68 496
15089.84 504
15091.00 474
15092.16 480
15093.32 484
15094.48 478
15095.64 474
15096.80 495
15097.96 511
15099.12 468
15100.28 455
15101.44 477
15102.60 490
15103.76 469
15104.92 490
15106.08 476
15107.25 511
15108.41 464
15109.57 499
15110.73 503
15111.89 486
15113.05 494
15114.21 514
15115.37 492
15116.54 486
15117.70 477
15118.86 478
15120.02 472
15121.18 503
15122.34 494
15123.50 512
15124.67 485
15125.83 490
15126.99 515
15128.15 498
15129.31 500
15130.47 505
15131.64 546
15132.80 515
15133.96 509
15135.12 503
15136.28 504
15137.45 509
15138.61 486
15139.77 521
15140.93 534
15142.10 518
15143.26 499
15144.42 507
15145.58 519
15146.75 527
15147.91 541
15149.07 518
15150.23 512
15151.40 512
15152.56 528
15153.72 516
15154.88 531
15156.05 514
15157.21 547
15158.37 555
15159.54 571
15160.70 544
15161.86 542
15163.03 542
15164.19 553
15165.35 535
15166.52 517
15167.68 547
15168.84 573
15170.01 567
15171.17 554
15172.33 538
15173.50 579
15174.66 550
15175.82 555
15176.99 565
15178.15 561
15179.31 556
15180.48 566
15181.64 562
15182.81 573
15183.97 551
15185.13 564
15186.30 576
15187.46 579
15188.63 573
15189.79 566
15190.95 581
15192.12 601
15193.28 587
15194.45 569
15195.61 583
15196.78 596
15197.94 576
15199.10 590
15200.27 610
15201.43 561
15202.60 618
15203.76 641
15204.93 637
15206.09 628
15207.26 606
15208.42 626
15209.59 621
15210.75 630
15211.92 649
15213.08 618
15214.25 611
15215.41 590
15216.58 620
15217.74 598
15218.91 635
15220.07 643
15221.24 632
15222.40 617
15223.57 623
15224.74 621
15225.90 621
15227.07 596
15228.23 640
15229.40 617
15230.56 654
15231.73 657
15232.89 641
15234.06 647
15235.23 657
15236.39 652
15237.56 616
15238.72 642
15239.89 631
15241.06 642
15242.22 665
15243.39 648
15244.56 639
15245.72 647
15246.89 667
15248.05 667
15249.22 677
15250.39 672
15251.55 654
15252.72 632
15253.89 682
15255.05 651
15256.22 626
15257.39 654
15258.55 647
15259.72 642
15260.89 662
15262.05 634
15263.22 642
15264.39 656
15265.56 660
15266.72 626
15267.89 639
15269.06 656
15270.22 621
15271.39 617
15272.56 621
15273.73 599
15274.89 581
15276.06 624
15277.23 591
15278.40 573
15279.56 558
15280.73 561
15281.90 578
15283.07 572
15284.23 603
15285.40 599
15286.57 569
15287.74 562
15288.91 564
15290.07 565
15291.24 576
15292.41 571
15293.58 549
15294.75 559
15295.92 591
15297.08 567
15298.25 561
15299.42 592
15300.59 565
15301.76 551
15302.93 560
15304.09 576
15305.26 556
15306.43 570
15307.60 542
15308.77 528
15309.94 539
15311.11 562
15312.28 552
15313.44 577
15314.61 576
15315.78 554
15316.95 587
15318.12 600
15319.29 573
15320.46 544
15321.63 582
15322.80 549
15323.97 582
15325.14 553
15326.30 557
15327.47 540
15328.64 575
15329.81 549
15330.98 576
15332.15 618
15333.32 580
15334.49 593
15335.66 583
15336.83 578
15338.00 605
15339.17 579
15340.34 618
15341.51 589
15342.68 594
15343.85 604
15345.02 621
15346.19 595
15347.36 593
15348.53 577
15349.70 595
15350.87 571
15352.04 587
15353.21 615
15354.38 581
15355.55 606
15356.72 598
15357.90 587
15359.07 622
15360.24 590
15361.41 631
15362.58 595
15363.75 629
15364.92 607
15366.09 614
15367.26 608
15368.43 619
15369.60 599
15370.77 624
15371.95 617
15373.12 657
15374.29 631
15375.46 646
15376.63 613
15377.80 634
15378.97 617
15380.15 638
15381.32 625
15382.49 603
15383.66 623
15384.83 640
15386.00 645
15387.17 627
15388.35 638
15389.52 650
15390.69 659
15391.86 617
15393.03 636
15394.21 633
15395.38 623
15396.55 628
15397.72 596
15398.89 618
15400.07 582
15401.24 640
15402.41 626
15403.58 595
15404.76 589
15405.93 636
15407.10 622
15408.27 575
15409.45 584
15410.62 610
15411.79 595
15412.96 567
15414.14 565
15415.31 585
15416.48 600
15417.66 563
15418.83 572
15420.00 563
15421.17 600
15422.35 562
15423.52 585
15424.69 588
15425.87 596
15427.04 560
15428.21 552
15429.39 555
15430.56 578
15431.73 533
15432.91 522
15434.08 561
15435.25 552
15436.43 521
15437.60 549
15438.77 542
15439.95 542
15441.12 540
15442.30 552
15443.47 558
15444.64 552
15445.82 548
15446.99 512
15448.17 542
15449.34 549
15450.51 548
15451.69 535
15452.86 545
15454.04 567
15455.21 539
15456.39 544
15457.56 525
15458.73 526
15459.91 559
15461.08 551
15462.26 535
15463.43 535
15464.61 558
15465.78 550
15466.96 576
15468.13 532
15469.31 549
15470.48 529
15471.66 549
15472.83 535
15474.01 510
15475.18 537
15476.36 584
15477.53 525
15478.71 532
15479.88 517
15481.06 558
15482.23 553
15483.41 536
15484.58 561
15485.76 547
15486.93 534
15488.11 536
15489.29 564
15490.46 554
15491.64 553
15492.81 549
15493.99 550
15495.16 529
15496.34 552
15497.52 537
15498.69 532
15499.87 570
15501.04 581
15502.22 564
15503.40 516
15504.57 544
15505.75 547
15506.92 550
15508.10 555
15509.28 556
15510.45 547
15511.63 573
15512.81 569
15513.98 571
15515.16 595
15516.34 569
15517.51 560
15518.69 560
15519.87 555
15521.04 573
15522.22 593
15523.40 565
15524.57 550
15525.75 559
15526.93 596
15528.11 585
15529.28 583
15530.46 601
15531.64 573
15532.81 589
15533.99 587
15535.17 621
15536.35 609
15537.52 562
15538.70 600
15539.88 583
15541.06 592
15542.23 580
15543.41 583
15544.59 588
15545.77 590
15546.95 600
15548.12 620
15549.30 629
15550.48 626
15551.66 622
15552.83 613
15554.01 630
15555.19 584
15556.37 598
15557.55 595
15558.73 591
15559.90 601
15561.08 627
15562.26 617
15563.44 629
15564.62 631
15565.80 651
15566.97 649
15568.15 639
15569.33 627
15570.51 657
15571.69 644
15572.87 626
15574.05 642
15575.23 670
15576.40 662
15577.58 670
15578.76 650
15579.94 671
15581.12 648
15582.30 680
15583.48 680
15584.66 722
15585.84 698
15587.02 700
15588.20 722
15589.38 707
15590.56 731
15591.73 726
15592.91 699
15594.09 716
15595.27 775
15596.45 741
15597.63 731
15598.81 730
15599.99 726
15601.17 732
15602.35 760
15603.53 743
15604.71 748
15605.89 764
15607.07 775
15608.25 793
15609.43 746
15610.61 781
15611.79 768
15612.97 783
15614.15 809
15615.33 831
15616.51 812
15617.69 834
15618.88 842
15620.06 817
15621.24 838
15622.42 843
15623.60 847
15624.78 845
15625.96 848
15627.14 869
15628.32 885
15629.50 882
15630.68 881
15631.86 932
15633.05 907
15634.23 852
15635.41 872
15636.59 904
15637.77 929
15638.95 931
15640.13 922
15641.31 914
15642.50 912
15643.68 949
15644.86 950
15646.04 954
15647.22 929
15648.40 964
15649.58 971
15650.77 938
15651.95 945
15653.13 962
15654.31 973
15655.49 1000
15656.68 957
15657.86 957
15659.04 978
15660.22 1004
15661.40 994
15662.59 969
15663.77 941
15664.95 984
15666.13 992
15667.32 963
15668.50 1011
15669.68 993
15670.86 996
15672.05 989
15673.23 984
15674.41 957
15675.59 968
15676.78 972
15677.96 967
15679.14 965
15680.32 958
15681.51 963
15682.69 932
15683.87 971
15685.06 933
15686.24 933
15687.42 964
15688.61 924
15689.79 925
15690.97 896
15692.16 911
15693.34 908
15694.52 920
15695.71 910
15696.89 870
15698.07 896
15699.26 920
15700.44 894
15701.62 876
15702.81 876
15703.99 889
15705.17 897
15706.36 892
15707.54 874
15708.73 867
15709.91 891
15711.09 935
15712.28 909
15713.46 930
15714.65 900
15715.83 883
15717.02 891
15718.20 869
15719.38 935
15720.57 906
15721.75 882
15722.94 926
15724.12 936
15725.31 941
15726.49 881
15727.68 920
15728.86 916
15730.04 933
15731.23 908
15732.41 916
15733.60 895
15734.78 943
15735.97 926
15737.15 942
15738.34 937
15739.52 965
15740.71 953
15741.89 965
15743.08 1000
15744.27 975
15745.45 987
15746.64 975
15747.82 1021
15749.01 1012
15750.19 1021
15751.38 1023
15752.56 996
15753.75 1019
15754.93 1039
15756.12 1021
15757.31 1018
15758.49 994
15759.68 1027
15760.86 1049
15762.05 1065
15763.24 1064
15764.42 1088
15765.61 1084
15766.79 1090
15767.98 1057
15769.17 1020
15770.35 1066
15771.54 1035
15772.72 1048
15773.91 1080
15775.10 1075
15776.28 1023
15777.47 1024
15778.66 1025
15779.84 1053
15781.03 1012
15782.22 986
15783.40 1005
15784.59 1008
15785.78 1002
15786.96 996
15788.15 969
15789.34 981
15790.53 975
15791.71 942
15792.90 944
15794.09 962
15795.27 961
15796.46 965
15797.65 953
15798.84 924
15800.02 934
15801.21 934
15802.40 906
15803.59 860
15804.77 890
15805.96 909
15807.15 906
15808.34 885
15809.52 887
15810.71 871
15811.90 851
15813.09 878
15814.28 893
15815.46 855
15816.65 857
15817.84 858
15819.03 827
15820.22 850
15821.40 834
15822.59 812
15823.78 825
15824.97 811
15826.16 829
15827.35 831
15828.53 832
15829.72 810
15830.91 797
15832.10 819
15833.29 786
15834.48 813
15835.67 833
15836.85 826
15838.04 813
15839.23 837
15840.42 817
15841.61 805
15842.80 793
15843.99 791
15845.18 784
15846.37 822
15847.55 780
15848.74 773
15849.93 778
15851.12 788
15852.31 801
15853.50 814
15854.69 794
15855.88 785
15857.07 795
15858.26 793
15859.45 832
15860.64 836
15861.83 823
15863.02 789
15864.21 836
15865.40 793
15866.59 749
15867.78 810
15868.97 822
15870.16 809
15871.35 804
15872.54 785
15873.73 839
15874.92 863
15876.11 856
15877.30 818
15878.49 806
15879.68 816
15880.87 810
15882.06 815
15883.25 843
15884.44 807
15885.63 856
15886.82 880
15888.01 859
15889.20 861
15890.39 865
15891.59 849
15892.78 851
15893.97 815
15895.16 850
15896.35 865
15897.54 865
15898.73 859
15899.92 925
15901.11 880
15902.30 849
15903.50 885
15904.69 885
15905.88 886
15907.07 899
15908.26 891
15909.45 912
15910.64 888
15911.84 889
15913.03 900
15914.22 921
15915.41 915
15916.60 930
15917.79 941
15918.99 926
15920.18 913
15921.37 951
15922.56 944
15923.75 935
15924.95 943
15926.14 951
15927.33 923
15928.52 900
15929.71 912
15930.91 888
15932.10 909
15933.29 908
15934.48 882
15935.68 887
15936.87 907
15938.06 865
15939.25 885
15940.45 889
15941.64 860
15942.83 915
15944.03 892
15945.22 865
15946.41 835
15947.60 841
15948.80 858
15949.99 835
15951.18 834
15952.38 852
15953.57 827
15954.76 801
15955.96 720
15957.15 742
15958.34 764
15959.54 774
15960.73 753
15961.92 752
15963.12 725
15964.31 724
15965.50 699
15966.70 726
15967.89 702
15969.08 732
15970.28 694
15971.47 670
15972.67 650
15973.86 646
15975.05 670
15976.25 688
15977.44 640
15978.64 644
15979.83 659
15981.02 648
15982.22 643
15983.41 646
15984.61 622
15985.80 634
15987.00 627
15988.19 597
15989.38 613
15990.58 612
15991.77 616
15992.97 620
15994.16 602
15995.36 579
15996.55 601
15997.75 584
15998.94 567
16000.14 570
16001.33 581
16002.53 586
16003.72 574
16004.92 562
16006.11 573
16007.31 561
16008.50 562
16009.70 563
16010.89 541
16012.09 567
16013.28 540
16014.48 547
16015.67 561
16016.87 559
16018.07 558
16019.26 551
16020.46 549
16021.65 544
16022.85 561
16024.04 558
16025.24 551
16026.44 575
16027.63 576
16028.83 530
16030.02 547
16031.22 543
16032.42 540
16033.61 539
16034.81 537
16036.00 550
16037.20 557
16038.40 534
16039.59 562
16040.79 544
16041.99 514
16043.18 543
16044.38 548
16045.58 554
16046.77 541
16047.97 542
16049.17 532
16050.36 549
16051.56 546
16052.76 555
16053.95 532
16055.15 539
16056.35 532
16057.54 541
16058.74 506
16059.94 547
16061.14 521
16062.33 502
16063.53 530
16064.73 529
16065.92 488
16067.12 514
16068.32 541
16069.52 497
16070.71 516
16071.91 499
16073.11 507
16074.31 517
16075.50 493
16076.70 512
16077.90 510
16079.10 518
16080.30 509
16081.49 497
16082.69 494
16083.89 522
16085.09 500
16086.29 513
16087.48 490
16088.68 503
16089.88 501
16091.08 493
16092.28 497
16093.48 482
16094.67 474
16095.87 479
16097.07 495
16098.27 491
16099.47 485
16100.67 460
16101.87 455
16103.06 482
16104.26 469
16105.46 443
16106.66 445
16107.86 440
16109.06 481
16110.26 480
16111.46 482
16112.66 459
16113.86 465
16115.05 484
16116.25 461
16117.45 458
16118.65 454
16119.85 472
16121.05 438
16122.25 429
16123.45 402
16124.65 467
16125.85 456
16127.05 473
16128.25 465
16129.45 441
16130.65 426
16131.85 435
16133.05 486
16134.25 471
16135.45 441
16136.65 455
16137.85 455
16139.05 448
16140.25 449
16141.45 453
16142.65 457
16143.85 459
16145.05 440
16146.25 454
16147.45 441
16148.65 465
16149.85 464
16151.05 457
16152.25 453
16153.45 475
16154.65 444
16155.85 450
16157.05 470
16158.25 449
16159.46 449
16160.66 454
16161.86 459
16163.06 479
16164.26 453
16165.46 453
16166.66 464
16167.86 467
16169.06 448
16170.27 459
16171.47 416
16172.67 440
16173.87 471
16175.07 442
16176.27 453
16177.47 453
16178.67 495
16179.88 465
16181.08 467
16182.28 469
16183.48 475
16184.68 465
16185.89 454
16187.09 450
16188.29 481
16189.49 476
16190.69 458
16191.90 493
16193.10 486
16194.30 487
16195.50 474
16196.70 443
16197.91 441
16199.11 468
16200.31 482
16201.51 470
16202.72 464
16203.92 487
16205.12 474
16206.32 466
16207.53 453
16208.73 473
16209.93 493
16211.13 469
16212.34 499
16213.54 483
16214.74 475
16215.95 501
16217.15 476
16218.35 493
16219.55 495
16220.76 477
16221.96 487
16223.16 500
16224.37 489
16225.57 510
16226.77 521
16227.98 506
16229.18 499
16230.38 519
16231.59 508
16232.79 481
16233.99 517
16235.20 517
16236.40 487
16237.61 504
16238.81 506
16240.01 497
16241.22 512
16242.42 519
16243.63 498
16244.83 509
16246.03 515
16247.24 526
16248.44 542
16249.65 531
16250.85 511
16252.05 505
16253.26 526
16254.46 503
16255.67 525
16256.87 558
16258.08 527
16259.28 539
16260.49 552
16261.69 532
16262.89 563
16264.10 558
16265.30 537
16266.51 569
16267.71 555
16268.92 566
16270.12 550
16271.33 536
16272.53 536
16273.74 547
16274.94 543
16276.15 571
16277.35 562
16278.56 557
16279.77 566
16280.97 560
16282.18 572
16283.38 556
16284.59 586
16285.79 546
16287.00 556
16288.20 567
16289.41 571
16290.61 555
16291.82 551
16293.03 553
16294.23 542
16295.44 564
16296.64 561
16297.85 597
16299.06 562
16300.26 565
16301.47 554
16302.67 571
16303.88 554
16305.09 531
16306.29 559
16307.50 562
16308.71 563
16309.91 574
16311.12 547
16312.33 536
16313.53 549
16314.74 555
16315.95 560
16317.15 541
16318.36 526
16319.57 527
16320.77 566
16321.98 563
16323.19 535
16324.39 550
16325.60 542
16326.81 543
16328.01 535
16329.22 529
16330.43 560
16331.64 545
16332.84 505
16334.05 512
16335.26 549
16336.47 563
16337.67 550
16338.88 509
16340.09 462
16341.30 498
16342.50 514
16343.71 509
16344.92 483
16346.13 473
16347.33 481
16348.54 454
16349.75 487
16350.96 469
16352.17 439
16353.37 459
16354.58 459
16355.79 453
16357.00 473
16358.21 445
16359.41 459
16360.62 481
16361.83 465
16363.04 484
16364.25 455
16365.46 452
16366.67 444
16367.87 478
16369.08 483
16370.29 461
16371.50 457
16372.71 453
16373.92 460
16375.13 442
16376.34 421
16377.54 428
16378.75 445
16379.96 451
16381.17 438
16382.38 444
16383.59 446
16384.80 453
16386.01 452
16387.22 444
16388.43 442
16389.64 474
16390.85 485
16392.05 445
16393.26 449
16394.47 455
16395.68 456
16396.89 448
16398.10 422
16399.31 445
16400.52 423
16401.73 434
16402.94 441
16404.15 439
16405.36 443
16406.57 439
16407.78 451
16408.99 450
16410.20 423
16411.41 434
16412.62 430
16413.83 430
16415.04 431
16416.25 430
16417.46 428
16418.67 441
16419.88 420
16421.10 418
16422.31 448
16423.52 442
16424.73 441
16425.94 439
16427.15 428
16428.36 422
16429.57 448
16430.78 433
16431.99 409
16433.20 413
16434.41 404
16435.63 414
16436.84 429
16438.05 396
16439.26 397
16440.47 421
16441.68 423
16442.89 425
16444.10 413
16445.32 414
16446.53 441
16447.74 434
16448.95 409
16450.16 403
16451.37 442
16452.59 405
16453.80 411
16455.01 436
16456.22 414
16457.43 421
16458.64 408
16459.86 432
16461.07 452
16462.28 423
16463.49 430
16464.70 436
16465.92 413
16467.13 397
16468.34 414
16469.55 410
16470.77 376
16471.98 392
16473.19 399
16474.40 412
16475.62 401
16476.83 405
16478.04 390
16479.25 380
16480.47 384
16481.68 419
16482.89 413
16484.11 402
16485.32 402
16486.53 382
16487.74 398
16488.96 387
16490.17 397
16491.38 417
16492.60 407
16493.81 392
16495.02 407
16496.24 414
16497.45 391
16498.66 406
16499.88 385
16501.09 384
16502.30 405
16503.52 375
16504.73 393
16505.94 392
16507.16 404
16508.37 373
16509.59 388
16510.80 380
16512.01 374
16513.23 391
16514.44 390
16515.66 373
16516.87 369
16518.08 365
16519.30 385
16520.51 391
16521.73 370
16522.94 415
16524.16 377
16525.37 371
16526.58 395
16527.80 416
16529.01 392
16530.23 390
16531.44 387
16532.66 392
16533.87 355
16535.09 371
16536.30 374
16537.52 394
16538.73 389
16539.95 410
16541.16 386
16542.38 395
16543.59 370
16544.81 363
16546.02 397
16547.24 377
16548.45 383
16549.67 387
16550.88 372
16552.10 359
16553.31 386
16554.53 381
16555.74 362
16556.96 384
16558.18 366
16559.39 364
16560.61 375
16561.82 393
16563.04 385
16564.25 363
16565.47 390
16566.69 389
16567.90 363
16569.12 371
16570.33 375
16571.55 387
16572.77 401
16573.98 362
16575.20 364
16576.41 387
16577.63 404
16578.85 394
16580.06 376
16581.28 398
16582.50 384
16583.71 371
16584.93 368
16586.15 379
16587.36 384
16588.58 367
16589.80 382
16591.01 373
16592.23 395
16593.45 377
16594.66 389
16595.88 378
16597.10 370
16598.32 368
16599.53 395
16600.75 379
16601.97 374
16603.18 383
16604.40 372
16605.62 373
16606.84 370
16608.05 365
16609.27 377
16610.49 388
16611.71 361
16612.92 375
16614.14 358
16615.36 360
16616.58 363
16617.79 379
16619.01 368
16620.23 372
16621.45 371
16622.67 348
16623.88 374
16625.10 356
16626.32 376
16627.54 359
16628.76 392
16629.97 342
16631.19 358
16632.41 356
16633.63 371
16634.85 359
16636.07 367
16637.29 383
16638.50 364
16639.72 343
16640.94 374
16642.16 379
16643.38 362
16644.60 357
16645.82 361
16647.03 360
16648.25 333
16649.47 353
16650.69 377
16651.91 357
16653.13 351
16654.35 340
16655.57 346
16656.79 355
16658.01 347
16659.23 342
16660.45 365
16661.66 349
16662.88 352
16664.10 365
16665.32 357
16666.54 332
16667.76 348
16668.98 351
16670.20 353
16671.42 361
16672.64 360
16673.86 367
16675.08 363
16676.30 367
16677.52 350
16678.74 326
16679.96 344
16681.18 362
16682.40 348
16683.62 355
16684.84 351
16686.06 340
16687.28 346
16688.50 335
16689.72 338
16690.94 334
16692.16 363
16693.39 351
16694.61 342
16695.83 343
16697.05 360
16698.27 357
16699.49 346
16700.71 358
16701.93 340
16703.15 346
16704.37 343
16705.59 356
16706.81 312
16708.04 320
16709.26 337
16710.48 351
16711.70 360
16712.92 349
16714.14 338
16715.36 346
16716.58 365
16717.81 356
16719.03 350
16720.25 340
16721.47 336
16722.69 331
16723.91 339
16725.14 344
16726.36 340
16727.58 341
16728.80 357
16730.02 339
16731.24 341
16732.47 354
16733.69 344
16734.91 340
16736.13 338
16737.36 349
16738.58 345
16739.80 334
16741.02 328
16742.24 334
16743.47 353
16744.69 342
16745.91 344
16747.13 334
16748.36 324
16749.58 364
16750.80 340
16752.02 322
16753.25 340
16754.47 336
16755.69 341
16756.92 346
16758.14 350
16759.36 361
16760.59 349
16761.81 331
16763.03 318
16764.25 351
16765.48 343
16766.70 338
16767.92 362
16769.15 357
16770.37 356
16771.59 368
16772.82 336
16774.04 338
16775.27 355
16776.49 345
16777.71 350
16778.94 340
16780.16 344
16781.38 347
16782.61 370
16783.83 325
16785.06 351
16786.28 347
16787.50 347
16788.73 364
16789.95 338
16791.18 349
16792.40 350
16793.62 340
16794.85 324
16796.07 340
16797.30 346
16798.52 349
16799.75 354
16800.97 333
16802.19 343
16803.42 339
16804.64 337
16805.87 349
16807.09 356
16808.32 350
16809.54 338
16810.77 344
16811.99 348
16813.22 367
16814.44 374
16815.67 361
16816.89 346
16818.12 369
16819.34 356
16820.57 390
16821.79 357
16823.02 357
16824.24 362
16825.47 348
16826.70 342
16827.92 345
16829.15 359
16830.37 357
16831.60 370
16832.82 384
16834.05 360
16835.27 378
16836.50 374
16837.73 373
16838.95 388
16840.18 394
16841.40 361
16842.63 379
16843.86 367
16845.08 377
16846.31 381
16847.53 372
16848.76 391
16849.99 399
16851.21 397
16852.44 382
16853.67 397
16854.89 387
16856.12 400
16857.35 425
16858.57 398
16859.80 411
16861.03 418
16862.25 385
16863.48 400
16864.71 412
16865.93 432
16867.16 392
16868.39 418
16869.61 434
16870.84 433
16872.07 426
16873.30 426
16874.52 447
16875.75 416
16876.98 445
16878.20 430
16879.43 444
16880.66 413
16881.89 437
16883.11 458
16884.34 435
16885.57 439
16886.80 449
16888.02 444
16889.25 436
16890.48 454
16891.71 454
16892.94 461
16894.16 481
16895.39 467
16896.62 438
16897.85 462
16899.08 475
16900.30 450
16901.53 455
16902.76 486
16903.99 453
16905.22 484
16906.45 453
16907.67 453
16908.90 457
16910.13 466
16911.36 489
16912.59 501
16913.82 446
16915.04 432
16916.27 475
16917.50 474
16918.73 451
16919.96 459
16921.19 457
16922.42 432
16923.65 432
16924.88 448
16926.10 440
16927.33 451
16928.56 438
16929.79 444
16931.02 434
16932.25 457
16933.48 435
16934.71 431
16935.94 426
16937.17 402
16938.40 413
16939.63 430
16940.86 412
16942.09 415
16943.32 401
16944.55 424
16945.78 432
16947.01 424
16948.24 401
16949.47 415
16950.70 434
16951.93 394
16953.16 419
16954.39 381
16955.62 426
16956.85 422
16958.08 441
16959.31 404
16960.54 406
16961.77 433
16963.00 421
16964.23 383
16965.46 414
16966.69 426
16967.92 401
16969.15 385
16970.38 407
16971.61 404
16972.84 385
16974.07 395
16975.30 414
16976.54 431
16977.77 388
16979.00 400
16980.23 414
16981.46 376
16982.69 389
16983.92 412
16985.15 415
16986.38 396
16987.62 404
16988.85 391
16990.08 386
16991.31 378
16992.54 380
16993.77 377
16995.00 397
16996.24 367
16997.47 371
16998.70 386
16999.93 373
17001.16 375
17002.39 376
17003.63 391
17004.86 367
17006.09 393
17007.32 378
17008.55 359
17009.79 369
17011.02 375
17012.25 368
17013.48 398
17014.72 385
17015.95 344
17017.18 361
17018.41 371
17019.64 361
17020.88 368
17022.11 354
17023.34 344
17024.58 351
17025.81 372
17027.04 365
17028.27 361
17029.51 357
17030.74 366
17031.97 360
17033.21 357
17034.44 343
17035.67 343
17036.90 357
17038.14 361
17039.37 361
17040.60 332
17041.84 338
17043.07 366
17044.30 353
17045.54 361
17046.77 312
17048.00 353
17049.24 373
17050.47 358
17051.70 363
17052.94 353
17054.17 348
17055.41 358
17056.64 338
17057.87 356
17059.11 361
17060.34 345
17061.58 350
17062.81 320
17064.04 346
17065.28 342
17066.51 313
17067.75 346
17068.98 314
17070.21 326
17071.45 352
17072.68 360
17073.92 326
17075.15 321
17076.39 328
17077.62 314
17078.86 318
17080.09 323
17081.33 322
17082.56 339
17083.80 336
17085.03 329
17086.26 349
17087.50 327
17088.73 319
17089.97 323
17091.20 309
17092.44 334
17093.68 314
17094.91 315
17096.15 330
17097.38 309
17098.62 330
17099.85 310
17101.09 315
17102.32 310
17103.56 324
17104.79 317
17106.03 319
17107.26 293
17108.50 316
17109.74 326
17110.97 330
17112.21 308
17113.44 313
17114.68 311
17115.92 327
17117.15 322
17118.39 314
17119.62 320
17120.86 294
17122.10 322
17123.33 323
17124.57 336
17125.80 311
17127.04 306
17128.28 307
17129.51 310
17130.75 302
17131.99 323
17133.22 323
17134.46 305
17135.70 309
17136.93 311
17138.17 315
17139.41 336
17140.64 330
17141.88 315
17143.12 308
17144.35 294
17145.59 300
17146.83 322
17148.07 291
17149.30 287
17150.54 291
17151.78 286
17153.02 286
17154.25 316
17155.49 300
17156.73 310
17157.96 302
17159.20 333
17160.44 302
17161.68 289
17162.92 298
17164.15 314
17165.39 301
17166.63 307
17167.87 311
17169.10 304
17170.34 308
17171.58 310
17172.82 318
17174.06 320
17175.29 308
17176.53 282
17177.77 284
17179.01 297
17180.25 300
17181.49 282
17182.72 295
17183.96 312
17185.20 307
17186.44 291
17187.68 303
17188.92 292
17190.15 290
17191.39 296
17192.63 319
17193.87 297
17195.11 297
17196.35 300
17197.59 292
17198.83 290
17200.07 277
17201.30 277
17202.54 283
17203.78 291
17205.02 292
17206.26 308
17207.50 302
17208.74 286
17209.98 302
17211.22 305
17212.46 309
17213.70 297
17214.94 271
17216.18 276
17217.42 271
17218.66 284
17219.90 273
17221.14 275
17222.38 293
17223.62 293
17224.86 288
17226.10 288
17227.34 288
17228.58 293
17229.82 292
17231.06 280
17232.30 287
17233.54 294
17234.78 275
17236.02 247
17237.26 292
17238.50 275
17239.74 278
17240.98 281
17242.22 271
17243.46 283
17244.70 286
17245.94 287
17247.18 279
17248.42 267
17249.66 292
17250.90 264
17252.14 269
17253.39 256
17254.63 260
17255.87 277
17257.11 277
17258.35 265
17259.59 268
17260.83 299
17262.07 289
17263.31 284
17264.56 281
17265.80 267
17267.04 281
17268.28 290
17269.52 279
17270.76 279
17272.00 297
17273.25 290
17274.49 258
17275.73 264
17276.97 261
17278.21 267
17279.45 286
17280.70 290
17281.94 252
17283.18 285
17284.42 257
17285.66 277
17286.91 265
17288.15 273
17289.39 278
17290.63 279
17291.88 263
17293.12 260
17294.36 282
17295.60 269
17296.85 253
17298.09 277
17299.33 284
17300.57 264
17301.82 257
17303.06 241
17304.30 265
17305.54 294
17306.79 281
17308.03 263
17309.27 272
17310.52 281
17311.76 263
17313.00 285
17314.25 280
17315.49 288
17316.73 265
17317.97 273
17319.22 266
17320.46 261
17321.71 277
17322.95 259
17324.19 254
17325.44 226
17326.68 267
17327.92 269
17329.17 274
17330.41 282
17331.65 251
17332.90 267
17334.14 270
17335.39 283
17336.63 278
17337.87 266
17339.12 270
17340.36 249
17341.61 263
17342.85 242
17344.09 248
17345.34 260
17346.58 262
17347.83 272
17349.07 264
17350.32 260
17351.56 257
17352.80 244
17354.05 272
17355.29 271
17356.54 259
17357.78 264
17359.03 253
17360.27 259
17361.52 263
17362.76 280
17364.01 288
17365.25 272
17366.50 254
17367.74 258
17368.99 268
17370.23 247
17371.48 256
17372.72 280
17373.97 278
17375.21 250
17376.46 259
17377.70 291
17378.95 275
17380.19 259
17381.44 279
17382.69 251
17383.93 250
17385.18 276
17386.42 277
17387.67 253
17388.91 259
17390.16 277
17391.41 256
17392.65 254
17393.90 274
17395.14 275
17396.39 270
17397.64 261
17398.88 266
17400.13 264
17401.37 276
17402.62 275
17403.87 277
17405.11 266
17406.36 254
17407.61 260
17408.85 266
17410.10 261
17411.35 272
17412.59 266
17413.84 274
17415.09 286
17416.33 276
17417.58 258
17418.83 271
17420.07 272
17421.32 268
17422.57 284
17423.82 268
17425.06 306
17426.31 276
17427.56 241
17428.80 250
17430.05 247
17431.30 261
17432.55 270
17433.79 275
17435.04 233
17436.29 258
17437.54 266
17438.78 265
17440.03 270
17441.28 284
17442.53 254
17443.77 277
17445.02 247
17446.27 260
17447.52 263
17448.77 256
17450.01 264
17451.26 283
17452.51 297
17453.76 283
17455.01 265
17456.25 278
17457.50 275
17458.75 273
17460.00 278
17461.25 282
17462.50 251
17463.74 246
17464.99 290
17466.24 270
17467.49 279
17468.74 257
17469.99 290
17471.24 284
17472.49 287
17473.73 279
17474.98 266
17476.23 287
17477.48 308
17478.73 271
17479.98 272
17481.23 255
17482.48 286
17483.73 298
17484.98 270
17486.23 262
17487.47 274
17488.72 284
17489.97 277
17491.22 267
17492.47 265
17493.72 287
17494.97 280
17496.22 265
17497.47 254
17498.72 256
17499.97 283
17501.22 283
17502.47 304
17503.72 275
17504.97 279
17506.22 279
17507.47 284
17508.72 286
17509.97 268
17511.22 308
17512.47 279
17513.72 278
17514.97 264
17516.22 265
17517.47 281
17518.72 262
17519.97 283
17521.22 271
17522.47 287
17523.72 283
17524.98 295
17526.23 287
17527.48 277
17528.73 268
17529.98 283
17531.23 279
17532.48 261
17533.73 273
17534.98 273
17536.23 266
17537.48 299
17538.74 289
17539.99 286
17541.24 272
17542.49 258
17543.74 275
17544.99 285
17546.24 285
17547.50 271
17548.75 281
17550.00 286
17551.25 286
17552.50 275
17553.75 298
17555.01 285
17556.26 299
17557.51 292
17558.76 321
17560.01 289
17561.26 295
17562.52 298
17563.77 298
17565.02 297
17566.27 292
17567.53 314
17568.78 281
17570.03 288
17571.28 302
17572.53 304
17573.79 276
17575.04 269
17576.29 259
17577.54 306
17578.80 289
17580.05 286
17581.30 281
17582.56 274
17583.81 295
17585.06 299
17586.31 294
17587.57 288
17588.82 308
17590.07 319
17591.33 315
17592.58 308
17593.83 301
17595.08 297
17596.34 312
17597.59 292
17598.84 303
17600.10 305
17601.35 317
17602.61 287
17603.86 307
17605.11 284
17606.37 310
17607.62 304
17608.87 305
17610.13 306
17611.38 287
17612.63 317
17613.89 286
17615.14 297
17616.40 282
17617.65 296
17618.90 302
17620.16 301
17621.41 305
17622.67 297
17623.92 285
17625.17 278
17626.43 290
17627.68 314
17628.94 296
17630.19 278
17631.45 293
17632.70 310
17633.96 313
17635.21 308
17636.47 299
17637.72 306
17638.97 307
17640.23 321
17641.48 300
17642.74 296
17643.99 300
17645.25 315
17646.50 300
17647.76 301
17649.01 280
17650.27 292
17651.52 293
17652.78 318
17654.04 323
17655.29 334
17656.55 312
17657.80 283
17659.06 307
17660.31 307
17661.57 305
17662.82 304
17664.08 300
17665.33 318
17666.59 309
17667.85 300
17669.10 307
17670.36 307
17671.61 307
17672.87 310
17674.13 334
17675.38 311
17676.64 303
17677.89 302
17679.15 322
17680.41 326
17681.66 257
17682.92 299
17684.18 315
17685.43 293
17686.69 310
17687.95 315
17689.20 308
17690.46 311
17691.71 307
17692.97 279
17694.23 277
17695.49 283
17696.74 297
17698.00 306
17699.26 293
17700.51 292
17701.77 306
17703.03 289
17704.28 272
17705.54 281
17706.80 290
17708.06 298
17709.31 303
17710.57 293
17711.83 309
17713.08 297
17714.34 292
17715.60 293
17716.86 277
17718.11 276
17719.37 299
17720.63 297
17721.89 296
17723.15 280
17724.40 282
17725.66 287
17726.92 304
17728.18 288
17729.43 304
17730.69 311
17731.95 320
17733.21 279
17734.47 265
17735.73 280
17736.98 315
17738.24 288
17739.50 292
17740.76 289
17742.02 292
17743.28 281
17744.53 264
17745.79 289
17747.05 296
17748.31 291
17749.57 280
17750.83 297
17752.09 297
17753.34 263
17754.60 283
17755.86 271
17757.12 264
17758.38 260
17759.64 294
17760.90 267
17762.16 291
17763.42 275
17764.68 288
17765.94 285
17767.19 289
17768.45 300
17769.71 305
17770.97 294
17772.23 294
17773.49 274
17774.75 278
17776.01 288
17777.27 273
17778.53 268
17779.79 277
17781.05 276
17782.31 281
17783.57 290
17784.83 263
17786.09 266
17787.35 267
17788.61 282
17789.87 270
17791.13 254
17792.39 281
17793.65 266
17794.91 268
17796.17 257
17797.43 277
17798.69 279
17799.95 253
17801.21 276
17802.47 280
17803.73 298
17805.00 268
17806.26 271
17807.52 280
17808.78 285
17810.04 271
17811.30 284
17812.56 293
17813.82 290
17815.08 276
17816.34 270
17817.60 299
17818.87 263
17820.13 249
17821.39 267
17822.65 265
17823.91 294
17825.17 272
17826.43 261
17827.69 290
17828.96 257
17830.22 265
17831.48 280
17832.74 279
17834.00 259
17835.26 291
17836.53 268
17837.79 246
17839.05 271
17840.31 264
17841.57 245
17842.84 260
17844.10 265
17845.36 283
17846.62 260
17847.88 264
17849.15 253
17850.41 258
17851.67 237
17852.93 245
17854.20 253
17855.46 254
17856.72 256
17857.98 255
17859.25 267
17860.51 254
17861.77 247
17863.03 245
17864.30 264
17865.56 281
17866.82 261
17868.09 245
17869.35 228
17870.61 251
17871.87 255
17873.14 229
17874.40 223
17875.66 232
17876.93 223
17878.19 274
17879.45 255
17880.72 230
17881.98 255
17883.24 266
17884.51 256
17885.77 237
17887.03 249
17888.30 251
17889.56 267
17890.83 244
17892.09 259
17893.35 241
17894.62 258
17895.88 275
17897.14 266
17898.41 221
17899.67 238
17900.94 261
17902.20 230
17903.46 242
17904.73 235
17905.99 253
17907.26 241
17908.52 239
17909.79 243
17911.05 250
17912.32 246
17913.58 242
17914.84 254
17916.11 253
17917.37 247
17918.64 255
17919.90 257
17921.17 224
17922.43 249
17923.70 243
17924.96 234
17926.23 234
17927.49 244
17928.76 262
17930.02 245
17931.29 237
17932.55 248
17933.82 238
17935.08 236
17936.35 221
17937.61 260
17938.88 255
17940.14 247
17941.41 224
17942.68 246
17943.94 251
17945.21 255
17946.47 259
17947.74 242
17949.00 267
17950.27 255
17951.54 240
17952.80 240
17954.07 254
17955.33 245
17956.60 242
17957.87 268
17959.13 229
17960.40 242
17961.66 230
17962.93 252
17964.20 245
17965.46 221
17966.73 233
17968.00 229
17969.26 239
17970.53 251
17971.80 254
17973.06 244
17974.33 239
17975.60 254
17976.86 246
17978.13 234
17979.40 232
17980.66 233
17981.93 254
17983.20 245
17984.46 216
17985.73 242
17987.00 258
17988.26 251
17989.53 252
17990.80 244
17992.07 253
17993.33 259
17994.60 229
17995.87 238
17997.14 235
17998.40 283
17999.67 247
18000.94 250
18002.21 247
18003.47 263
18004.74 233
18006.01 241
18007.28 248
18008.55 247
18009.81 245
18011.08 251
18012.35 245
18013.62 253
18014.89 252
18016.15 244
18017.42 259
18018.69 246
18019.96 244
18021.23 216
18022.49 231
18023.76 235
18025.03 230
18026.30 224
18027.57 251
18028.84 239
18030.11 228
18031.37 252
18032.64 244
18033.91 247
18035.18 229
18036.45 242
18037.72 233
18038.99 233
18040.26 243
18041.53 255
18042.79 226
18044.06 255
18045.33 253
18046.60 263
18047.87 265
18049.14 259
18050.41 215
18051.68 246
18052.95 238
18054.22 245
18055.49 247
18056.76 262
18058.03 294
18059.30 264
18060.57 259
18061.84 226
18063.11 241
18064.38 254
18065.65 239
18066.92 264
18068.19 248
18069.46 236
18070.73 259
18072.00 240
18073.27 252
18074.54 251
18075.81 256
18077.08 278
18078.35 255
18079.62 258
18080.89 265
18082.16 259
18083.43 262
18084.70 244
18085.97 263
18087.24 259
18088.51 268
18089.78 262
18091.05 236
18092.32 234
18093.59 247
18094.87 258
18096.14 256
18097.41 253
18098.68 268
18099.95 242
18101.22 258
18102.49 248
18103.76 255
18105.03 251
18106.31 254
18107.58 264
18108.85 257
18110.12 268
18111.39 227
18112.66 237
18113.93 225
18115.21 245
18116.48 266
18117.75 272
18119.02 238
18120.29 253
18121.56 256
18122.84 240
18124.11 261
18125.38 267
18126.65 252
18127.92 258
18129.20 238
18130.47 254
18131.74 256
18133.01 269
18134.29 276
18135.56 272
18136.83 266
18138.10 267
18139.38 261
18140.65 259
18141.92 248
18143.19 222
18144.47 250
18145.74 267
18147.01 273
18148.28 233
18149.56 262
18150.83 257
18152.10 250
18153.38 248
18154.65 248
18155.92 247
18157.19 240
18158.47 273
18159.74 263
18161.01 250
18162.29 253
18163.56 255
18164.83 265
18166.11 260
18167.38 249
18168.65 267
18169.93 260
18171.20 261
18172.48 241
18173.75 248
18175.02 259
18176.30 252
18177.57 249
18178.84 255
18180.12 255
18181.39 246
18182.67 269
18183.94 260
18185.21 265
18186.49 246
18187.76 242
18189.04 244
18190.31 262
18191.59 236
18192.86 272
18194.13 273
18195.41 256
18196.68 248
18197.96 268
18199.23 244
18200.51 257
18201.78 240
18203.06 232
18204.33 251
18205.61 255
18206.88 257
18208.16 222
18209.43 233
18210.71 244
18211.98 240
18213.26 243
18214.53 246
18215.81 252
18217.08 248
18218.36 245
18219.63 234
18220.91 263
18222.18 249
18223.46 259
18224.73 268
18226.01 235
18227.28 251
18228.56 238
18229.84 246
18231.11 238
18232.39 234
18233.66 240
18234.94 279
18236.21 274
18237.49 252
18238.77 247
18240.04 250
18241.32 239
18242.59 261
18243.87 240
18245.15 244
18246.42 235
18247.70 265
18248.98 242
18250.25 250
18251.53 225
18252.81 260
18254.08 251
18255.36 261
18256.63 257
18257.91 241
18259.19 261
18260.46 265
18261.74 257
18263.02 241
18264.30 252
18265.57 258
18266.85 261
18268.13 247
18269.40 240
18270.68 257
18271.96 242
18273.23 244
18274.51 266
18275.79 270
18277.07 253
18278.34 269
18279.62 281
18280.90 265
18282.18 255
18283.45 257
18284.73 251
18286.01 237
18287.29 243
18288.56 246
18289.84 254
18291.12 253
18292.40 242
18293.68 237
18294.95 246
18296.23 255
18297.51 252
18298.79 238
18300.07 245
18301.34 261
18302.62 236
18303.90 260
18305.18 264
18306.46 248
18307.74 257
18309.01 237
18310.29 247
18311.57 242
18312.85 237
18314.13 241
18315.41 237
18316.69 262
18317.96 291
18319.24 269
18320.52 268
18321.80 254
18323.08 260
18324.36 245
18325.64 258
18326.92 262
18328.20 238
18329.47 224
18330.75 241
18332.03 261
18333.31 254
18334.59 259
18335.87 252
18337.15 275
18338.43 251
18339.71 243
18340.99 254
18342.27 251
18343.55 248
18344.83 231
18346.11 253
18347.39 262
18348.67 275
18349.95 259
18351.23 267
18352.51 254
18353.79 237
18355.07 257
18356.35 287
18357.63 273
18358.91 251
18360.19 246
18361.47 253
18362.75 255
18364.03 244
18365.31 251
18366.59 237
18367.87 239
18369.15 264
18370.43 255
18371.71 252
18372.99 254
18374.27 231
18375.55 257
18376.83 236
18378.12 278
18379.40 248
18380.68 232
18381.96 281
18383.24 271
18384.52 258
18385.80 245
18387.08 238
18388.36 244
18389.65 257
18390.93 248
18392.21 253
18393.49 230
18394.77 252
18396.05 255
18397.33 239
18398.62 244
18399.90 239
18401.18 221
18402.46 251
18403.74 234
18405.02 235
18406.31 224
18407.59 243
18408.87 242
18410.15 231
18411.43 247
18412.72 249
18414.00 254
18415.28 242
18416.56 240
18417.84 252
18419.13 257
18420.41 241
18421.69 246
18422.97 248
18424.26 265
18425.54 244
18426.82 247
18428.10 247
18429.39 252
18430.67 267
18431.95 243
18433.23 256
18434.52 232
18435.80 242
18437.08 243
18438.37 257
18439.65 251
18440.93 271
18442.22 248
18443.50 241
18444.78 245
18446.06 256
18447.35 246
18448.63 244
18449.91 238
18451.20 239
18452.48 225
18453.76 234
18455.05 250
18456.33 254
18457.62 247
18458.90 239
18460.18 252
18461.47 239
18462.75 263
18464.03 244
18465.32 239
18466.60 246
18467.89 234
18469.17 252
18470.45 245
18471.74 257
18473.02 243
18474.31 269
18475.59 250
18476.88 238
18478.16 246
18479.44 247
18480.73 223
18482.01 233
18483.30 257
18484.58 250
18485.87 233
18487.15 246
18488.44 240
18489.72 253
18491.01 251
18492.29 230
18493.58 263
18494.86 256
18496.15 270
18497.43 244
18498.72 256
18500.00 220
18501.29 246
18502.57 247
18503.86 243
18505.14 249
18506.43 243
18507.71 246
18509.00 235
18510.28 234
18511.57 237
18512.85 244
18514.14 280
18515.42 264
18516.71 242
18518.00 273
18519.28 239
18520.57 283
18521.85 260
18523.14 248
18524.43 265
18525.71 256
18527.00 229
18528.28 245
18529.57 238
18530.86 242
18532.14 268
18533.43 282
18534.71 256
18536.00 250
18537.29 267
18538.57 250
18539.86 268
18541.15 259
18542.43 259
18543.72 238
18545.01 265
18546.29 257
18547.58 266
18548.87 272
18550.15 264
18551.44 256
18552.73 271
18554.01 242
18555.30 244
18556.59 270
18557.88 253
18559.16 260
18560.45 273
18561.74 267
18563.02 270
18564.31 258
18565.60 251
18566.89 261
18568.17 276
18569.46 251
18570.75 246
18572.04 265
18573.32 268
18574.61 244
18575.90 257
18577.19 269
18578.48 270
18579.76 258
18581.05 252
18582.34 250
18583.63 265
18584.92 269
18586.20 261
18587.49 252
18588.78 249
18590.07 272
18591.36 270
18592.64 252
18593.93 243
18595.22 271
18596.51 254
18597.80 257
18599.09 272
18600.38 263
18601.66 274
18602.95 247
18604.24 265
18605.53 251
18606.82 261
18608.11 283
18609.40 271
18610.69 255
18611.98 248
18613.26 240
18614.55 269
18615.84 279
18617.13 276
18618.42 257
18619.71 257
18621.00 239
18622.29 250
18623.58 276
18624.87 260
18626.16 270
18627.45 269
18628.74 265
18630.03 239
18631.32 257
18632.61 263
18633.89 262
18635.18 266
18636.47 265
18637.76 264
18639.05 256
18640.34 247
18641.63 230
18642.92 249
18644.21 263
18645.50 266
18646.79 243
18648.09 273
18649.38 255
18650.67 236
18651.96 225
18653.25 244
18654.54 244
18655.83 258
18657.12 262
18658.41 265
18659.70 250
18660.99 224
18662.28 242
18663.57 245
18664.86 254
18666.15 229
18667.44 234
18668.74 221
18670.03 242
18671.32 213
18672.61 263
18673.90 250
18675.19 209
18676.48 232
18677.77 250
18679.06 245
18680.36 239
18681.65 223
18682.94 229
18684.23 223
18685.52 234
18686.81 249
18688.11 248
18689.40 261
18690.69 253
18691.98 246
18693.27 253
18694.56 225
18695.86 207
18697.15 240
18698.44 233
18699.73 245
18701.02 254
18702.32 221
18703.61 219
18704.90 241
18706.19 225
18707.48 207
18708.78 239
18710.07 224
18711.36 238
18712.65 238
18713.95 236
18715.24 254
18716.53 240
18717.83 246
18719.12 233
18720.41 262
18721.70 249
18723.00 238
18724.29 246
18725.58 244
18726.87 218
18728.17 247
18729.46 244
18730.75 237
18732.05 231
18733.34 236
18734.63 222
18735.93 224
18737.22 211
18738.51 231
18739.81 225
18741.10 210
18742.39 225
18743.69 222
18744.98 225
18746.27 218
18747.57 216
18748.86 217
18750.16 206
18751.45 232
18752.74 227
18754.04 225
18755.33 226
18756.63 216
18757.92 238
18759.21 239
18760.51 226
18761.80 219
18763.10 230
18764.39 245
18765.69 221
18766.98 234
18768.27 221
18769.57 204
18770.86 226
18772.16 200
18773.45 228
18774.75 219
18776.04 227
18777.34 224
18778.63 251
18779.93 214
18781.22 215
18782.52 215
18783.81 239
18785.11 229
18786.40 221
18787.70 212
18788.99 221
18790.29 232
18791.58 225
18792.88 209
18794.17 238
18795.47 236
18796.76 227
18798.06 244
18799.35 215
18800.65 216
18801.94 224
18803.24 231
18804.54 214
18805.83 221
18807.13 243
18808.42 216
18809.72 243
18811.01 221
18812.31 248
18813.61 243
18814.90 242
18816.20 213
18817.49 226
18818.79 211
18820.09 223
18821.38 240
18822.68 219
18823.98 202
18825.27 227
18826.57 224
18827.87 217
18829.16 218
18830.46 229
18831.75 226
18833.05 230
18834.35 242
18835.64 211
18836.94 239
18838.24 237
18839.54 237
18840.83 244
18842.13 234
18843.43 216
18844.72 226
18846.02 215
18847.32 224
18848.61 239
18849.91 233
18851.21 250
18852.51 226
18853.80 232
18855.10 228
18856.40 229
18857.70 235
18858.99 226
18860.29 204
18861.59 219
18862.89 236
18864.18 210
18865.48 238
18866.78 233
18868.08 216
18869.38 237
18870.67 200
18871.97 236
18873.27 227
18874.57 229
18875.87 246
18877.16 229
18878.46 243
18879.76 236
18881.06 226
18882.36 188
18883.66 210
18884.95 229
18886.25 218
18887.55 237
18888.85 211
18890.15 232
18891.45 252
18892.75 242
18894.04 208
18895.34 204
18896.64 200
18897.94 208
18899.24 213
18900.54 202
18901.84 231
18903.14 205
18904.44 220
18905.74 210
18907.03 213
18908.33 220
18909.63 221
18910.93 232
18912.23 223
18913.53 222
18914.83 192
18916.13 223
18917.43 226
18918.73 222
18920.03 203
18921.33 219
18922.63 212
18923.93 241
18925.23 230
18926.53 225
18927.83 207
18929.13 211
18930.43 219
18931.73 215
18933.03 207
18934.33 221
18935.63 219
18936.93 205
18938.23 200
18939.53 213
18940.83 212
18942.13 212
18943.43 226
18944.73 227
18946.03 214
18947.33 198
18948.63 224
18949.93 218
18951.23 203
18952.53 204
18953.84 240
18955.14 232
18956.44 210
18957.74 226
18959.04 227
18960.34 229
18961.64 243
18962.94 233
18964.24 216
18965.54 243
18966.85 213
18968.15 236
18969.45 220
18970.75 237
18972.05 230
18973.35 221
18974.65 220
18975.96 233
18977.26 209
18978.56 228
18979.86 208
18981.16 201
18982.46 194
18983.77 218
18985.07 223
18986.37 223
18987.67 214
18988.97 220
18990.28 219
18991.58 211
18992.88 224
18994.18 210
18995.49 213
18996.79 216
18998.09 212
18999.39 230
19000.69 221
19002.00 213
19003.30 212
19004.60 221
19005.90 215
19007.21 217
19008.51 216
19009.81 227
19011.12 210
19012.42 215
19013.72 217
19015.02 207
19016.33 219
19017.63 215
19018.93 212
19020.24 206
19021.54 213
19022.84 211
19024.15 204
19025.45 231
19026.75 234
19028.06 220
19029.36 217
19030.66 225
19031.97 211
19033.27 219
19034.57 219
19035.88 226
19037.18 214
19038.48 219
19039.79 202
19041.09 225
19042.40 202
19043.70 215
19045.00 222
19046.31 238
19047.61 226
19048.92 225
19050.22 211
19051.52 221
19052.83 198
19054.13 227
19055.44 221
19056.74 228
19058.05 215
19059.35 226
19060.65 209
19061.96 219
19063.26 226
19064.57 221
19065.87 203
19067.18 214
19068.48 195
19069.79 202
19071.09 210
19072.40 225
19073.70 221
19075.01 220
19076.31 223
19077.62 216
19078.92 218
19080.23 214
19081.53 192
19082.84 191
19084.14 213
19085.45 213
19086.75 208
19088.06 210
19089.36 216
19090.67 233
19091.98 211
19093.28 197
19094.59 212
19095.89 210
19097.20 220
19098.50 231
19099.81 214
19101.12 194
19102.42 223
19103.73 232
19105.03 213
19106.34 204
19107.65 209
19108.95 218
19110.26 208
19111.56 242
19112.87 226
19114.18 221
19115.48 229
19116.79 214
19118.10 209
19119.40 198
19120.71 222
19122.02 219
19123.32 224
19124.63 209
19125.94 212
19127.24 229
19128.55 215
19129.86 225
19131.16 230
19132.47 238
19133.78 229
19135.08 247
19136.39 230
19137.70 224
19139.01 228
19140.31 214
19141.62 211
19142.93 240
19144.23 221
19145.54 231
19146.85 205
19148.16 212
19149.46 212
19150.77 225
19152.08 225
19153.39 219
19154.69 226
19156.00 226
19157.31 239
19158.62 208
19159.93 227
19161.23 206
19162.54 213
19163.85 212
19165.16 218
19166.47 194
19167.77 206
19169.08 227
19170.39 223
19171.70 229
19173.01 221
19174.32 228
19175.62 242
19176.93 238
19178.24 203
19179.55 211
19180.86 232
19182.17 237
19183.48 236
19184.78 219
19186.09 205
19187.40 210
19188.71 190
19190.02 194
19191.33 213
19192.64 225
19193.95 228
19195.26 207
19196.56 209
19197.87 218
19199.18 212
19200.49 223
19201.80 226
19203.11 216
19204.42 203
19205.73 207
19207.04 207
19208.35 192
19209.66 235
19210.97 213
19212.28 199
19213.59 206
19214.90 218
19216.21 215
19217.52 233
19218.83 217
19220.14 208
19221.45 225
19222.76 218
19224.07 218
19225.38 222
19226.69 211
19228.00 195
19229.31 221
19230.62 208
19231.93 209
19233.24 223
19234.55 220
19235.86 221
19237.17 180
19238.48 199
19239.79 229
19241.10 216
19242.41 211
19243.72 214
19245.03 216
19246.35 210
19247.66 202
19248.97 213
19250.28 195
19251.59 215
19252.90 217
19254.21 215
19255.52 210
19256.83 214
19258.14 216
19259.46 213
19260.77 217
19262.08 226
19263.39 219
19264.70 220
19266.01 210
19267.32 214
19268.64 198
19269.95 202
19271.26 189
19272.57 206
19273.88 202
19275.20 204
19276.51 212
19277.82 195
19279.13 207
19280.44 227
19281.75 221
19283.07 223
19284.38 192
19285.69 203
19287.00 221
19288.32 237
19289.63 201
19290.94 208
19292.25 232
19293.57 208
19294.88 206
19296.19 224
19297.50 225
19298.82 222
19300.13 202
19301.44 205
19302.75 201
19304.07 234
19305.38 223
19306.69 201
19308.01 211
19309.32 210
19310.63 232
19311.94 206
19313.26 218
19314.57 197
19315.88 218
19317.20 231
19318.51 213
19319.82 210
19321.14 205
19322.45 216
19323.76 227
19325.08 217
19326.39 215
19327.70 212
19329.02 215
19330.33 202
19331.65 203
19332.96 214
19334.27 208
19335.59 208
19336.90 226
19338.22 187
19339.53 211
19340.84 218
19342.16 212
19343.47 218
19344.79 227
19346.10 216
19347.41 228
19348.73 243
19350.04 208
19351.36 202
19352.67 214
19353.99 225
19355.30 213
19356.62 191
19357.93 201
19359.25 219
19360.56 219
19361.87 213
19363.19 217
19364.50 225
19365.82 231
19367.13 204
19368.45 212
19369.76 212
19371.08 221
19372.39 200
19373.71 214
19375.02 206
19376.34 202
19377.66 210
19378.97 220
19380.29 211
19381.60 202
19382.92 201
19384.23 216
19385.55 215
19386.86 206
19388.18 220
19389.50 219
19390.81 233
19392.13 224
19393.44 185
19394.76 185
19396.07 201
19397.39 214
19398.71 228
19400.02 206
19401.34 190
19402.65 202
19403.97 227
19405.29 201
19406.60 208
19407.92 208
19409.24 204
19410.55 210
19411.87 218
19413.19 210
19414.50 201
19415.82 205
19417.14 206
19418.45 191
19419.77 208
19421.09 198
19422.40 200
19423.72 213
19425.04 200
19426.35 195
19427.67 214
19428.99 202
19430.30 185
19431.62 218
19432.94 204
19434.26 220
19435.57 210
19436.89 192
19438.21 195
19439.53 225
19440.84 207
19442.16 224
19443.48 198
19444.80 187
19446.11 193
19447.43 206
19448.75 190
19450.07 208
19451.38 214
19452.70 216
19454.02 209
19455.34 193
19456.66 180
19457.97 212
19459.29 217
19460.61 221
19461.93 200
19463.25 195
19464.57 188
19465.88 207
19467.20 218
19468.52 212
19469.84 205
19471.16 193
19472.48 205
19473.79 197
19475.11 202
19476.43 216
19477.75 239
19479.07 216
19480.39 209
19481.71 207
19483.03 228
19484.34 203
19485.66 207
19486.98 200
19488.30 208
19489.62 204
19490.94 204
19492.26 201
19493.58 208
19494.90 223
19496.22 224
19497.54 217
19498.86 208
19500.18 201
19501.50 205
19502.81 223
19504.13 193
19505.45 204
19506.77 197
19508.09 213
19509.41 230
19510.73 221
19512.05 218
19513.37 210
19514.69 208
19516.01 210
19517.33 212
19518.65 207
19519.97 221
19521.29 213
19522.61 207
19523.93 207
19525.25 193
19526.57 221
19527.89 194
19529.22 212
19530.54 203
19531.86 205
19533.18 220
19534.50 203
19535.82 219
19537.14 226
19538.46 224
19539.78 216
19541.10 215
19542.42 216
19543.74 216
19545.06 202
19546.39 194
19547.71 213
19549.03 225
19550.35 218
19551.67 218
19552.99 189
19554.31 200
19555.63 213
19556.96 215
19558.28 210
19559.60 194
19560.92 210
19562.24 188
19563.56 202
19564.88 211
19566.21 230
19567.53 190
19568.85 203
19570.17 206
19571.49 219
19572.82 205
19574.14 209
19575.46 206
19576.78 205
19578.10 226
19579.43 206
19580.75 203
19582.07 208
19583.39 209
19584.72 230
19586.04 205
19587.36 191
19588.68 223
19590.01 211
19591.33 207
19592.65 217
19593.97 219
19595.30 227
19596.62 218
19597.94 215
19599.26 200
19600.59 210
19601.91 200
19603.23 207
19604.56 201
19605.88 213
19607.20 189
19608.53 228
19609.85 212
19611.17 198
19612.49 203
19613.82 210
19615.14 220
19616.47 214
19617.79 207
19619.11 191
19620.44 194
19621.76 207
19623.08 220
19624.41 211
19625.73 199
19627.05 224
19628.38 218
19629.70 191
19631.03 214
19632.35 216
19633.67 203
19635.00 220
19636.32 218
19637.65 206
19638.97 200
19640.29 199
19641.62 213
19642.94 192
19644.27 209
19645.59 198
19646.92 218
19648.24 239
19649.57 217
19650.89 231
19652.21 217
19653.54 207
19654.86 221
19656.19 208
19657.51 212
19658.84 217
19660.16 235
19661.49 209
19662.81 203
19664.14 214
19665.46 215
19666.79 218
19668.11 220
19669.44 218
19670.76 207
19672.09 223
19673.41 226
19674.74 235
19676.07 212
19677.39 210
19678.72 214
19680.04 198
19681.37 220
19682.69 201
19684.02 209
19685.34 217
19686.67 223
19688.00 203
19689.32 186
19690.65 202
19691.97 232
19693.30 208
19694.63 215
19695.95 219
19697.28 211
19698.60 230
19699.93 209
19701.26 210
19702.58 201
19703.91 217
19705.24 220
19706.56 213
19707.89 208
19709.22 213
19710.54 202
19711.87 207
19713.20 210
19714.52 196
19715.85 210
19717.18 196
19718.50 204
19719.83 232
19721.16 214
19722.48 214
19723.81 202
19725.14 219
19726.47 206
19727.79 206
19729.12 215
19730.45 193
19731.77 205
19733.10 216
19734.43 203
19735.76 219
19737.08 193
19738.41 209
19739.74 234
19741.07 214
19742.39 204
19743.72 205
19745.05 219
19746.38 214
19747.71 204
19749.03 200
19750.36 202
19751.69 207
19753.02 202
19754.35 222
19755.67 197
19757.00 208
19758.33 227
19759.66 210
19760.99 212
19762.31 205
19763.64 205
19764.97 222
19766.30 211
19767.63 207
19768.96 220
19770.29 200
19771.61 222
19772.94 208
19774.27 202
19775.60 197
19776.93 207
19778.26 206
19779.59 201
19780.92 229
19782.25 214
19783.57 212
19784.90 208
19786.23 214
19787.56 195
19788.89 202
19790.22 204
19791.55 207
19792.88 226
19794.21 200
19795.54 209
19796.87 218
19798.20 224
19799.53 214
19800.86 213
19802.19 208
19803.52 205
19804.85 207
19806.18 215
19807.50 205
19808.83 224
19810.16 211
19811.49 180
19812.82 211
19814.15 189
19815.49 195
19816.82 197
19818.15 180
19819.48 206
19820.81 200
19822.14 208
19823.47 212
19824.80 195
19826.13 208
19827.46 199
19828.79 210
19830.12 223
19831.45 212
19832.78 196
19834.11 196
19835.44 214
19836.77 195
19838.10 209
19839.44 209
19840.77 205
19842.10 190
19843.43 217
19844.76 211
19846.09 217
19847.42 217
19848.75 198
19850.08 219
19851.42 207
19852.75 215
19854.08 221
19855.41 237
19856.74 209
19858.07 193
19859.40 229
19860.74 222
19862.07 214
19863.40 208
19864.73 198
19866.06 198
19867.40 215
19868.73 215
19870.06 198
19871.39 213
19872.72 215
19874.06 205
19875.39 188
19876.72 200
19878.05 200
19879.38 207
19880.72 200
19882.05 200
19883.38 201
19884.71 205
19886.05 213
19887.38 207
19888.71 207
19890.04 201
19891.38 183
19892.71 208
19894.04 183
19895.38 207
19896.71 201
19898.04 195
19899.37 202
19900.71 192
19902.04 209
19903.37 186
19904.71 195
19906.04 207
19907.37 187
19908.71 209
19910.04 224
19911.37 226
19912.71 213
19914.04 191
19915.37 204
19916.71 207
19918.04 223
19919.37 213
19920.71 218
19922.04 228
19923.37 223
19924.71 206
19926.04 210
19927.38 205
19928.71 217
19930.04 194
19931.38 215
19932.71 213
19934.05 229
19935.38 230
19936.71 221
19938.05 219
19939.38 221
19940.72 196
19942.05 210
19943.39 220
19944.72 204
19946.06 211
19947.39 198
19948.72 205
19950.06 216
19951.39 219
19952.73 207
19954.06 204
19955.40 223
19956.73 186
19958.07 212
19959.40 189
19960.74 210
19962.07 219
19963.41 203
19964.74 204
19966.08 222
19967.41 221
19968.75 210
19970.08 226
19971.42 205
19972.76 224
19974.09 210
19975.43 208
19976.76 220
19978.10 234
19979.43 221
19980.77 240
19982.10 223
19983.44 243
19984.78 229
19986.11 232
19987.45 223
19988.78 199
19990.12 210
19991.46 214
19992.79 226
19994.13 237
19995.46 226
19996.80 209
19998.14 236
19999.47 223
20000.81 217
20002.15 200
20003.48 232
20004.82 212
20006.16 234
20007.49 238
20008.83 225
20010.17 215
20011.50 221
20012.84 209
20014.18 231
20015.51 234
20016.85 201
20018.19 205
20019.52 198
20020.86 221
20022.20 210
20023.53 222
20024.87 231
20026.21 202
20027.55 216
20028.88 222
20030.22 231
20031.56 226
20032.90 196
20034.23 213
20035.57 202
20036.91 204
20038.25 222
20039.58 213
20040.92 218
20042.26 198
20043.60 212
20044.93 223
20046.27 224
20047.61 227
20048.95 225
20050.29 227
20051.62 222
20052.96 228
20054.30 230
20055.64 220
20056.98 228
20058.32 210
20059.65 199
20060.99 215
20062.33 217
20063.67 225
20065.01 220
20066.35 210
20067.68 232
20069.02 234
20070.36 206
20071.70 237
20073.04 236
20074.38 213
20075.72 205
20077.06 217
20078.40 240
20079.73 236
20081.07 222
20082.41 211
20083.75 250
20085.09 251
20086.43 239
20087.77 220
20089.11 220
20090.45 231
20091.79 231
20093.13 229
20094.47 231
20095.81 219
20097.15 244
20098.48 242
20099.82 238
20101.16 229
20102.50 224
20103.84 239
20105.18 217
20106.52 224
20107.86 244
20109.20 250
20110.54 233
20111.88 230
20113.22 228
20114.56 211
20115.90 235
20117.24 223
20118.58 234
20119.93 233
20121.27 258
20122.61 217
20123.95 219
20125.29 208
20126.63 229
20127.97 236
20129.31 254
20130.65 216
20131.99 221
20133.33 224
20134.67 252
20136.01 234
