# Supplementary material for: MALDI-TOF MS typing enables the classification of brewing yeasts of the genus Saccharomyces to major beer styles
Source: PLoS One. 2017 Aug 9;12(8):e0181694. doi: 10.1371/journal.pone.0181694 (PMC5549903; doi:10.1371/journal.pone.0181694)
Supplement: S8 File — The directory includes 90 raw files and was zipped to “.zip”; the folder has three strains with 30 spectra per strain; S1 Text explains the raw files with an example and Table 1 represents the yeast strains used within the experiment. (ZIP) [file pone.0181694.s011.zip › 22-24/30282-8I4-Lag-Lag-Lag-YPG-18h-E-E_2016-09-27_10_0_D5_1.dat]

1999.34 1448
1999.77 1507
2000.19 1521
2000.61 1474
2001.03 1464
2001.45 1468
2001.88 1516
2002.30 1387
2002.72 1324
2003.14 1346
2003.56 1388
2003.99 1259
2004.41 1273
2004.83 1322
2005.25 1349
2005.68 1407
2006.10 1460
2006.52 1454
2006.94 1430
2007.37 1422
2007.79 1430
2008.21 1514
2008.64 1400
2009.06 1412
2009.48 1425
2009.90 1426
2010.33 1412
2010.75 1331
2011.17 1345
2011.60 1315
2012.02 1325
2012.44 1305
2012.87 1268
2013.29 1223
2013.71 1236
2014.14 1278
2014.56 1334
2014.98 1359
2015.41 1384
2015.83 1398
2016.25 1318
2016.68 1255
2017.10 1339
2017.53 1337
2017.95 1402
2018.37 1414
2018.80 1438
2019.22 1462
2019.65 1515
2020.07 1406
2020.49 1315
2020.92 1421
2021.34 1564
2021.77 1517
2022.19 1418
2022.61 1411
2023.04 1357
2023.46 1322
2023.89 1452
2024.31 1368
2024.74 1303
2025.16 1296
2025.59 1358
2026.01 1280
2026.44 1381
2026.86 1338
2027.29 1341
2027.71 1284
2028.14 1346
2028.56 1413
2028.98 1402
2029.41 1405
2029.84 1341
2030.26 1396
2030.69 1356
2031.11 1340
2031.54 1428
2031.96 1424
2032.39 1411
2032.81 1342
2033.24 1336
2033.66 1399
2034.09 1359
2034.51 1398
2034.94 1389
2035.37 1406
2035.79 1444
2036.22 1467
2036.64 1381
2037.07 1357
2037.49 1343
2037.92 1428
2038.35 1401
2038.77 1421
2039.20 1491
2039.62 1485
2040.05 1431
2040.48 1452
2040.90 1459
2041.33 1393
2041.76 1329
2042.18 1353
2042.61 1379
2043.03 1349
2043.46 1290
2043.89 1303
2044.31 1263
2044.74 1234
2045.17 1312
2045.59 1405
2046.02 1365
2046.45 1327
2046.87 1315
2047.30 1339
2047.73 1308
2048.16 1287
2048.58 1347
2049.01 1385
2049.44 1382
2049.86 1405
2050.29 1293
2050.72 1354
2051.15 1402
2051.57 1312
2052.00 1305
2052.43 1307
2052.86 1284
2053.28 1244
2053.71 1275
2054.14 1326
2054.57 1323
2054.99 1313
2055.42 1383
2055.85 1424
2056.28 1406
2056.70 1428
2057.13 1401
2057.56 1427
2057.99 1443
2058.42 1473
2058.84 1417
2059.27 1428
2059.70 1420
2060.13 1353
2060.56 1321
2060.99 1377
2061.41 1336
2061.84 1286
2062.27 1293
2062.70 1370
2063.13 1365
2063.56 1374
2063.99 1369
2064.41 1389
2064.84 1467
2065.27 1488
2065.70 1644
2066.13 1658
2066.56 1604
2066.99 1669
2067.42 1592
2067.85 1498
2068.27 1423
2068.70 1422
2069.13 1338
2069.56 1327
2069.99 1282
2070.42 1290
2070.85 1275
2071.28 1283
2071.71 1386
2072.14 1421
2072.57 1333
2073.00 1446
2073.43 1366
2073.86 1304
2074.29 1494
2074.72 1489
2075.15 1450
2075.58 1473
2076.01 1488
2076.44 1474
2076.87 1488
2077.30 1478
2077.73 1495
2078.16 1457
2078.59 1448
2079.02 1510
2079.45 1405
2079.88 1445
2080.31 1476
2080.74 1440
2081.17 1468
2081.60 1462
2082.03 1370
2082.46 1404
2082.89 1432
2083.32 1314
2083.75 1315
2084.18 1357
2084.61 1291
2085.04 1411
2085.47 1406
2085.90 1373
2086.34 1347
2086.77 1312
2087.20 1333
2087.63 1318
2088.06 1300
2088.49 1349
2088.92 1296
2089.35 1190
2089.79 1230
2090.22 1274
2090.65 1275
2091.08 1234
2091.51 1254
2091.94 1321
2092.37 1338
2092.81 1283
2093.24 1305
2093.67 1313
2094.10 1328
2094.53 1393
2094.96 1323
2095.40 1314
2095.83 1274
2096.26 1293
2096.69 1307
2097.12 1330
2097.56 1292
2097.99 1220
2098.42 1300
2098.85 1336
2099.29 1264
2099.72 1234
2100.15 1258
2100.58 1246
2101.01 1145
2101.45 1078
2101.88 1144
2102.31 1103
2102.75 1115
2103.18 1216
2103.61 1181
2104.04 1226
2104.48 1291
2104.91 1115
2105.34 1210
2105.77 1237
2106.21 1244
2106.64 1260
2107.07 1277
2107.51 1230
2107.94 1292
2108.37 1328
2108.81 1288
2109.24 1288
2109.67 1309
2110.11 1299
2110.54 1286
2110.97 1251
2111.41 1286
2111.84 1264
2112.27 1245
2112.71 1273
2113.14 1180
2113.58 1094
2114.01 1135
2114.44 1219
2114.88 1262
2115.31 1218
2115.75 1252
2116.18 1238
2116.61 1226
2117.05 1239
2117.48 1197
2117.92 1152
2118.35 1246
2118.78 1236
2119.22 1239
2119.65 1270
2120.09 1276
2120.52 1261
2120.96 1345
2121.39 1350
2121.83 1258
2122.26 1366
2122.69 1384
2123.13 1407
2123.56 1395
2124.00 1394
2124.43 1360
2124.87 1421
2125.30 1383
2125.74 1355
2126.17 1323
2126.61 1330
2127.04 1282
2127.48 1267
2127.91 1305
2128.35 1368
2128.79 1367
2129.22 1281
2129.66 1375
2130.09 1376
2130.53 1426
2130.96 1467
2131.40 1433
2131.83 1359
2132.27 1501
2132.70 1494
2133.14 1497
2133.58 1472
2134.01 1484
2134.45 1446
2134.88 1409
2135.32 1387
2135.76 1278
2136.19 1341
2136.63 1324
2137.06 1359
2137.50 1390
2137.94 1449
2138.37 1390
2138.81 1368
2139.25 1346
2139.68 1400
2140.12 1344
2140.56 1326
2140.99 1294
2141.43 1336
2141.87 1289
2142.30 1258
2142.74 1243
2143.18 1209
2143.61 1259
2144.05 1211
2144.49 1225
2144.92 1295
2145.36 1263
2145.80 1244
2146.23 1297
2146.67 1291
2147.11 1281
2147.55 1305
2147.98 1449
2148.42 1457
2148.86 1637
2149.30 1674
2149.73 1647
2150.17 1649
2150.61 1643
2151.05 1680
2151.48 1642
2151.92 1666
2152.36 1587
2152.80 1515
2153.23 1540
2153.67 1477
2154.11 1413
2154.55 1464
2154.99 1447
2155.42 1376
2155.86 1421
2156.30 1374
2156.74 1399
2157.18 1370
2157.61 1372
2158.05 1396
2158.49 1405
2158.93 1348
2159.37 1296
2159.81 1356
2160.24 1424
2160.68 1371
2161.12 1397
2161.56 1418
2162.00 1376
2162.44 1461
2162.88 1449
2163.32 1403
2163.75 1458
2164.19 1500
2164.63 1435
2165.07 1522
2165.51 1395
2165.95 1429
2166.39 1470
2166.83 1433
2167.27 1438
2167.71 1460
2168.15 1473
2168.59 1406
2169.02 1455
2169.46 1398
2169.90 1368
2170.34 1319
2170.78 1484
2171.22 1457
2171.66 1406
2172.10 1426
2172.54 1530
2172.98 1546
2173.42 1424
2173.86 1513
2174.30 1510
2174.74 1424
2175.18 1474
2175.62 1612
2176.06 1563
2176.50 1568
2176.94 1553
2177.38 1565
2177.82 1693
2178.26 1707
2178.70 1652
2179.14 1631
2179.58 1697
2180.02 1665
2180.47 1642
2180.91 1525
2181.35 1490
2181.79 1486
2182.23 1545
2182.67 1511
2183.11 1479
2183.55 1433
2183.99 1262
2184.43 1296
2184.87 1314
2185.31 1333
2185.76 1313
2186.20 1354
2186.64 1291
2187.08 1348
2187.52 1422
2187.96 1530
2188.40 1530
2188.84 1556
2189.29 1538
2189.73 1565
2190.17 1483
2190.61 1487
2191.05 1522
2191.49 1503
2191.94 1444
2192.38 1494
2192.82 1550
2193.26 1512
2193.70 1524
2194.14 1534
2194.59 1525
2195.03 1590
2195.47 1646
2195.91 1604
2196.36 1594
2196.80 1582
2197.24 1695
2197.68 1615
2198.12 1528
2198.57 1545
2199.01 1572
2199.45 1492
2199.89 1448
2200.34 1457
2200.78 1531
2201.22 1434
2201.66 1436
2202.11 1483
2202.55 1476
2202.99 1514
2203.44 1525
2203.88 1629
2204.32 1654
2204.76 1622
2205.21 1567
2205.65 1660
2206.09 1589
2206.54 1577
2206.98 1542
2207.42 1629
2207.87 1538
2208.31 1557
2208.75 1583
2209.20 1553
2209.64 1487
2210.08 1481
2210.53 1600
2210.97 1478
2211.42 1582
2211.86 1541
2212.30 1551
2212.75 1422
2213.19 1449
2213.63 1397
2214.08 1505
2214.52 1478
2214.97 1475
2215.41 1403
2215.85 1515
2216.30 1422
2216.74 1381
2217.19 1433
2217.63 1372
2218.08 1395
2218.52 1402
2218.97 1392
2219.41 1466
2219.85 1456
2220.30 1383
2220.74 1432
2221.19 1442
2221.63 1487
2222.08 1606
2222.52 1547
2222.97 1587
2223.41 1653
2223.86 1584
2224.30 1617
2224.75 1558
2225.19 1645
2225.64 1687
2226.08 1591
2226.53 1583
2226.97 1612
2227.42 1608
2227.86 1527
2228.31 1551
2228.75 1558
2229.20 1526
2229.65 1573
2230.09 1594
2230.54 1653
2230.98 1720
2231.43 1783
2231.87 1901
2232.32 1950
2232.76 2034
2233.21 1996
2233.66 2061
2234.10 2134
2234.55 2153
2234.99 2022
2235.44 2127
2235.89 1968
2236.33 1867
2236.78 1872
2237.23 1886
2237.67 1883
2238.12 1803
2238.56 1810
2239.01 1661
2239.46 1578
2239.90 1522
2240.35 1487
2240.80 1505
2241.24 1482
2241.69 1392
2242.14 1386
2242.58 1363
2243.03 1349
2243.48 1292
2243.93 1345
2244.37 1299
2244.82 1261
2245.27 1223
2245.71 1326
2246.16 1260
2246.61 1361
2247.05 1236
2247.50 1235
2247.95 1220
2248.40 1268
2248.84 1333
2249.29 1335
2249.74 1330
2250.19 1374
2250.63 1379
2251.08 1491
2251.53 1481
2251.98 1450
2252.43 1434
2252.87 1454
2253.32 1459
2253.77 1369
2254.22 1328
2254.66 1322
2255.11 1417
2255.56 1381
2256.01 1365
2256.46 1323
2256.91 1293
2257.35 1258
2257.80 1303
2258.25 1263
2258.70 1302
2259.15 1317
2259.60 1288
2260.04 1352
2260.49 1291
2260.94 1351
2261.39 1313
2261.84 1448
2262.29 1401
2262.74 1396
2263.19 1443
2263.63 1414
2264.08 1412
2264.53 1429
2264.98 1446
2265.43 1412
2265.88 1433
2266.33 1359
2266.78 1415
2267.23 1427
2267.68 1427
2268.13 1466
2268.58 1541
2269.02 1699
2269.47 1630
2269.92 1751
2270.37 1891
2270.82 1932
2271.27 1856
2271.72 1940
2272.17 1855
2272.62 1819
2273.07 1803
2273.52 1795
2273.97 1772
2274.42 1785
2274.87 1786
2275.32 1837
2275.77 1884
2276.22 1868
2276.67 1881
2277.12 1908
2277.57 1927
2278.02 1799
2278.47 1710
2278.92 1666
2279.37 1673
2279.82 1593
2280.27 1539
2280.73 1517
2281.18 1578
2281.63 1466
2282.08 1441
2282.53 1484
2282.98 1488
2283.43 1486
2283.88 1411
2284.33 1367
2284.78 1430
2285.23 1424
2285.68 1423
2286.14 1376
2286.59 1422
2287.04 1371
2287.49 1368
2287.94 1488
2288.39 1517
2288.84 1603
2289.30 1608
2289.75 1709
2290.20 1862
2290.65 2005
2291.10 2076
2291.55 2102
2292.00 2169
2292.46 2098
2292.91 2090
2293.36 2228
2293.81 2193
2294.26 2233
2294.72 2205
2295.17 2104
2295.62 2088
2296.07 2064
2296.52 2029
2296.98 2031
2297.43 1917
2297.88 1874
2298.33 1831
2298.79 1742
2299.24 1667
2299.69 1592
2300.14 1587
2300.60 1516
2301.05 1498
2301.50 1388
2301.95 1371
2302.41 1391
2302.86 1377
2303.31 1361
2303.76 1359
2304.22 1392
2304.67 1395
2305.12 1430
2305.58 1409
2306.03 1436
2306.48 1391
2306.94 1441
2307.39 1441
2307.84 1519
2308.30 1644
2308.75 1650
2309.20 1689
2309.66 1740
2310.11 1733
2310.56 1839
2311.02 1805
2311.47 1796
2311.92 1707
2312.38 1717
2312.83 1659
2313.28 1616
2313.74 1617
2314.19 1555
2314.65 1657
2315.10 1586
2315.55 1539
2316.01 1644
2316.46 1483
2316.92 1538
2317.37 1532
2317.83 1608
2318.28 1622
2318.73 1584
2319.19 1666
2319.64 1882
2320.10 1703
2320.55 1734
2321.01 1745
2321.46 1660
2321.92 1758
2322.37 1686
2322.82 1666
2323.28 1749
2323.73 1738
2324.19 1771
2324.64 1825
2325.10 1864
2325.55 1920
2326.01 1997
2326.46 1892
2326.92 1817
2327.37 1768
2327.83 1717
2328.29 1699
2328.74 1691
2329.20 1659
2329.65 1670
2330.11 1614
2330.56 1455
2331.02 1591
2331.47 1569
2331.93 1563
2332.38 1498
2332.84 1551
2333.30 1489
2333.75 1453
2334.21 1460
2334.66 1518
2335.12 1529
2335.58 1580
2336.03 1510
2336.49 1477
2336.94 1491
2337.40 1536
2337.86 1472
2338.31 1507
2338.77 1387
2339.22 1441
2339.68 1420
2340.14 1429
2340.59 1411
2341.05 1396
2341.51 1416
2341.96 1527
2342.42 1439
2342.88 1430
2343.33 1443
2343.79 1438
2344.25 1508
2344.70 1507
2345.16 1474
2345.62 1546
2346.08 1513
2346.53 1557
2346.99 1633
2347.45 1573
2347.90 1612
2348.36 1617
2348.82 1687
2349.28 1674
2349.73 1671
2350.19 1636
2350.65 1606
2351.11 1601
2351.56 1650
2352.02 1598
2352.48 1539
2352.94 1505
2353.39 1475
2353.85 1438
2354.31 1430
2354.77 1421
2355.22 1419
2355.68 1312
2356.14 1334
2356.60 1307
2357.06 1370
2357.51 1315
2357.97 1336
2358.43 1389
2358.89 1437
2359.35 1417
2359.81 1504
2360.26 1533
2360.72 1534
2361.18 1655
2361.64 1678
2362.10 1576
2362.56 1553
2363.02 1464
2363.47 1500
2363.93 1556
2364.39 1633
2364.85 1664
2365.31 1631
2365.77 1809
2366.23 1812
2366.69 1892
2367.15 1872
2367.60 1813
2368.06 1772
2368.52 1735
2368.98 1803
2369.44 1605
2369.90 1555
2370.36 1530
2370.82 1415
2371.28 1470
2371.74 1403
2372.20 1388
2372.66 1452
2373.12 1422
2373.58 1468
2374.04 1460
2374.50 1429
2374.96 1468
2375.42 1396
2375.88 1418
2376.34 1452
2376.80 1362
2377.26 1407
2377.72 1408
2378.18 1437
2378.64 1416
2379.10 1309
2379.56 1355
2380.02 1431
2380.48 1441
2380.94 1416
2381.40 1426
2381.86 1393
2382.32 1392
2382.78 1477
2383.24 1471
2383.70 1391
2384.16 1435
2384.62 1411
2385.08 1510
2385.54 1499
2386.00 1498
2386.47 1490
2386.93 1456
2387.39 1486
2387.85 1530
2388.31 1515
2388.77 1513
2389.23 1582
2389.69 1509
2390.15 1560
2390.62 1580
2391.08 1521
2391.54 1508
2392.00 1593
2392.46 1524
2392.92 1482
2393.38 1517
2393.85 1530
2394.31 1430
2394.77 1353
2395.23 1430
2395.69 1383
2396.16 1352
2396.62 1366
2397.08 1427
2397.54 1390
2398.00 1436
2398.47 1421
2398.93 1424
2399.39 1374
2399.85 1418
2400.31 1429
2400.78 1309
2401.24 1328
2401.70 1387
2402.16 1422
2402.63 1283
2403.09 1369
2403.55 1351
2404.01 1357
2404.48 1359
2404.94 1334
2405.40 1357
2405.86 1406
2406.33 1313
2406.79 1343
2407.25 1421
2407.72 1514
2408.18 1470
2408.64 1366
2409.11 1376
2409.57 1399
2410.03 1367
2410.49 1371
2410.96 1258
2411.42 1229
2411.88 1294
2412.35 1396
2412.81 1376
2413.28 1217
2413.74 1164
2414.20 1282
2414.67 1303
2415.13 1278
2415.59 1257
2416.06 1333
2416.52 1345
2416.98 1404
2417.45 1407
2417.91 1401
2418.38 1424
2418.84 1471
2419.30 1462
2419.77 1416
2420.23 1415
2420.70 1437
2421.16 1392
2421.63 1521
2422.09 1545
2422.55 1540
2423.02 1621
2423.48 1506
2423.95 1502
2424.41 1523
2424.88 1478
2425.34 1555
2425.81 1571
2426.27 1469
2426.74 1460
2427.20 1363
2427.67 1354
2428.13 1360
2428.60 1278
2429.06 1314
2429.53 1354
2429.99 1335
2430.46 1376
2430.92 1407
2431.39 1335
2431.85 1244
2432.32 1332
2432.78 1337
2433.25 1350
2433.71 1269
2434.18 1332
2434.64 1272
2435.11 1298
2435.58 1346
2436.04 1355
2436.51 1333
2436.97 1358
2437.44 1295
2437.90 1407
2438.37 1476
2438.84 1477
2439.30 1526
2439.77 1491
2440.23 1420
2440.70 1436
2441.17 1530
2441.63 1484
2442.10 1479
2442.57 1435
2443.03 1498
2443.50 1429
2443.96 1489
2444.43 1549
2444.90 1397
2445.36 1424
2445.83 1419
2446.30 1444
2446.76 1371
2447.23 1353
2447.70 1379
2448.16 1446
2448.63 1396
2449.10 1412
2449.57 1438
2450.03 1397
2450.50 1353
2450.97 1288
2451.43 1316
2451.90 1308
2452.37 1322
2452.84 1278
2453.30 1226
2453.77 1275
2454.24 1270
2454.71 1232
2455.17 1233
2455.64 1246
2456.11 1198
2456.58 1234
2457.04 1259
2457.51 1303
2457.98 1274
2458.45 1270
2458.91 1274
2459.38 1296
2459.85 1261
2460.32 1285
2460.79 1223
2461.25 1314
2461.72 1271
2462.19 1267
2462.66 1292
2463.13 1321
2463.60 1305
2464.06 1313
2464.53 1326
2465.00 1319
2465.47 1321
2465.94 1431
2466.41 1393
2466.87 1436
2467.34 1441
2467.81 1446
2468.28 1429
2468.75 1385
2469.22 1427
2469.69 1458
2470.16 1375
2470.63 1312
2471.09 1393
2471.56 1364
2472.03 1299
2472.50 1324
2472.97 1195
2473.44 1242
2473.91 1292
2474.38 1279
2474.85 1287
2475.32 1239
2475.79 1425
2476.26 1357
2476.73 1347
2477.20 1332
2477.67 1309
2478.14 1309
2478.60 1312
2479.07 1347
2479.54 1343
2480.01 1353
2480.48 1403
2480.95 1342
2481.42 1339
2481.89 1335
2482.36 1291
2482.83 1336
2483.30 1312
2483.77 1292
2484.25 1282
2484.72 1320
2485.19 1385
2485.66 1419
2486.13 1450
2486.60 1590
2487.07 1544
2487.54 1687
2488.01 1695
2488.48 1620
2488.95 1561
2489.42 1551
2489.89 1647
2490.36 1633
2490.83 1534
2491.30 1480
2491.78 1447
2492.25 1502
2492.72 1416
2493.19 1425
2493.66 1393
2494.13 1387
2494.60 1416
2495.07 1405
2495.55 1386
2496.02 1463
2496.49 1433
2496.96 1447
2497.43 1398
2497.90 1351
2498.37 1372
2498.85 1388
2499.32 1293
2499.79 1347
2500.26 1315
2500.73 1297
2501.20 1310
2501.68 1316
2502.15 1378
2502.62 1344
2503.09 1291
2503.56 1289
2504.04 1309
2504.51 1343
2504.98 1348
2505.45 1440
2505.93 1342
2506.40 1324
2506.87 1394
2507.34 1308
2507.82 1318
2508.29 1402
2508.76 1455
2509.23 1468
2509.71 1352
2510.18 1449
2510.65 1475
2511.12 1458
2511.60 1482
2512.07 1548
2512.54 1623
2513.02 1629
2513.49 1643
2513.96 1610
2514.44 1581
2514.91 1601
2515.38 1535
2515.85 1419
2516.33 1477
2516.80 1475
2517.27 1461
2517.75 1493
2518.22 1512
2518.70 1456
2519.17 1397
2519.64 1448
2520.12 1459
2520.59 1523
2521.06 1556
2521.54 1497
2522.01 1417
2522.49 1419
2522.96 1386
2523.43 1421
2523.91 1521
2524.38 1452
2524.86 1378
2525.33 1361
2525.80 1370
2526.28 1365
2526.75 1386
2527.23 1402
2527.70 1397
2528.18 1310
2528.65 1326
2529.12 1411
2529.60 1430
2530.07 1497
2530.55 1469
2531.02 1404
2531.50 1470
2531.97 1428
2532.45 1420
2532.92 1443
2533.40 1434
2533.87 1412
2534.35 1391
2534.82 1404
2535.30 1447
2535.77 1466
2536.25 1461
2536.72 1411
2537.20 1346
2537.67 1283
2538.15 1373
2538.62 1421
2539.10 1438
2539.57 1448
2540.05 1461
2540.53 1452
2541.00 1511
2541.48 1493
2541.95 1474
2542.43 1440
2542.90 1495
2543.38 1429
2543.86 1454
2544.33 1437
2544.81 1444
2545.28 1383
2545.76 1452
2546.24 1495
2546.71 1580
2547.19 1547
2547.66 1644
2548.14 1601
2548.62 1623
2549.09 1758
2549.57 1851
2550.05 1894
2550.52 1786
2551.00 1795
2551.48 1805
2551.95 1740
2552.43 1744
2552.91 1787
2553.38 1717
2553.86 1656
2554.34 1704
2554.81 1596
2555.29 1607
2555.77 1572
2556.24 1498
2556.72 1530
2557.20 1481
2557.68 1382
2558.15 1354
2558.63 1338
2559.11 1300
2559.58 1317
2560.06 1246
2560.54 1377
2561.02 1368
2561.49 1328
2561.97 1315
2562.45 1349
2562.93 1357
2563.41 1388
2563.88 1302
2564.36 1254
2564.84 1221
2565.32 1271
2565.79 1335
2566.27 1284
2566.75 1152
2567.23 1226
2567.71 1262
2568.18 1308
2568.66 1367
2569.14 1335
2569.62 1263
2570.10 1276
2570.58 1303
2571.05 1305
2571.53 1329
2572.01 1285
2572.49 1237
2572.97 1248
2573.45 1318
2573.93 1333
2574.40 1381
2574.88 1343
2575.36 1295
2575.84 1346
2576.32 1265
2576.80 1282
2577.28 1322
2577.76 1398
2578.24 1372
2578.72 1341
2579.19 1447
2579.67 1459
2580.15 1348
2580.63 1358
2581.11 1393
2581.59 1387
2582.07 1294
2582.55 1335
2583.03 1262
2583.51 1268
2583.99 1263
2584.47 1252
2584.95 1193
2585.43 1222
2585.91 1293
2586.39 1328
2586.87 1305
2587.35 1265
2587.83 1337
2588.31 1357
2588.79 1347
2589.27 1386
2589.75 1388
2590.23 1354
2590.71 1406
2591.19 1296
2591.67 1295
2592.15 1333
2592.63 1332
2593.11 1319
2593.59 1317
2594.07 1381
2594.55 1334
2595.03 1329
2595.51 1302
2595.99 1355
2596.47 1272
2596.96 1234
2597.44 1170
2597.92 1205
2598.40 1161
2598.88 1101
2599.36 1124
2599.84 1151
2600.32 1146
2600.80 1199
2601.28 1193
2601.77 1219
2602.25 1208
2602.73 1228
2603.21 1194
2603.69 1280
2604.17 1359
2604.65 1336
2605.14 1308
2605.62 1318
2606.10 1341
2606.58 1407
2607.06 1331
2607.54 1342
2608.03 1333
2608.51 1316
2608.99 1355
2609.47 1311
2609.95 1305
2610.44 1291
2610.92 1366
2611.40 1390
2611.88 1424
2612.37 1326
2612.85 1315
2613.33 1336
2613.81 1210
2614.29 1282
2614.78 1299
2615.26 1272
2615.74 1280
2616.22 1259
2616.71 1146
2617.19 1148
2617.67 1272
2618.16 1285
2618.64 1278
2619.12 1293
2619.60 1290
2620.09 1274
2620.57 1329
2621.05 1310
2621.54 1328
2622.02 1320
2622.50 1316
2622.99 1315
2623.47 1335
2623.95 1272
2624.44 1357
2624.92 1336
2625.40 1421
2625.89 1366
2626.37 1350
2626.85 1420
2627.34 1270
2627.82 1298
2628.30 1302
2628.79 1319
2629.27 1314
2629.76 1348
2630.24 1370
2630.72 1398
2631.21 1361
2631.69 1350
2632.18 1311
2632.66 1276
2633.14 1303
2633.63 1255
2634.11 1258
2634.60 1326
2635.08 1273
2635.57 1261
2636.05 1260
2636.53 1316
2637.02 1176
2637.50 1232
2637.99 1284
2638.47 1285
2638.96 1310
2639.44 1334
2639.93 1340
2640.41 1339
2640.90 1258
2641.38 1257
2641.87 1339
2642.35 1266
2642.84 1248
2643.32 1268
2643.81 1217
2644.29 1222
2644.78 1235
2645.26 1237
2645.75 1225
2646.23 1280
2646.72 1291
2647.20 1248
2647.69 1271
2648.18 1267
2648.66 1213
2649.15 1204
2649.63 1310
2650.12 1304
2650.60 1322
2651.09 1265
2651.58 1274
2652.06 1323
2652.55 1380
2653.03 1385
2653.52 1385
2654.01 1365
2654.49 1390
2654.98 1343
2655.46 1426
2655.95 1430
2656.44 1433
2656.92 1376
2657.41 1411
2657.90 1358
2658.38 1402
2658.87 1401
2659.36 1271
2659.84 1322
2660.33 1292
2660.82 1384
2661.30 1354
2661.79 1406
2662.28 1318
2662.76 1320
2663.25 1272
2663.74 1284
2664.22 1344
2664.71 1381
2665.20 1367
2665.68 1377
2666.17 1435
2666.66 1379
2667.15 1355
2667.63 1369
2668.12 1427
2668.61 1435
2669.10 1502
2669.58 1416
2670.07 1342
2670.56 1352
2671.05 1333
2671.53 1352
2672.02 1382
2672.51 1338
2673.00 1403
2673.48 1502
2673.97 1519
2674.46 1513
2674.95 1497
2675.44 1461
2675.92 1542
2676.41 1477
2676.90 1501
2677.39 1473
2677.88 1534
2678.37 1427
2678.85 1404
2679.34 1391
2679.83 1383
2680.32 1382
2680.81 1375
2681.30 1313
2681.79 1343
2682.27 1328
2682.76 1395
2683.25 1379
2683.74 1337
2684.23 1366
2684.72 1405
2685.21 1349
2685.70 1292
2686.18 1267
2686.67 1255
2687.16 1293
2687.65 1255
2688.14 1316
2688.63 1273
2689.12 1266
2689.61 1274
2690.10 1318
2690.59 1370
2691.08 1413
2691.57 1384
2692.06 1405
2692.55 1415
2693.04 1385
2693.53 1377
2694.02 1338
2694.51 1375
2694.99 1354
2695.48 1350
2695.97 1411
2696.46 1419
2696.95 1387
2697.44 1455
2697.93 1373
2698.42 1325
2698.92 1360
2699.41 1408
2699.90 1401
2700.39 1424
2700.88 1401
2701.37 1384
2701.86 1413
2702.35 1423
2702.84 1333
2703.33 1382
2703.82 1353
2704.31 1337
2704.80 1403
2705.29 1429
2705.78 1406
2706.27 1332
2706.76 1380
2707.25 1382
2707.75 1448
2708.24 1366
2708.73 1328
2709.22 1319
2709.71 1331
2710.20 1313
2710.69 1330
2711.18 1289
2711.68 1295
2712.17 1283
2712.66 1280
2713.15 1365
2713.64 1373
2714.13 1459
2714.62 1343
2715.12 1260
2715.61 1231
2716.10 1240
2716.59 1331
2717.08 1386
2717.57 1282
2718.07 1301
2718.56 1331
2719.05 1309
2719.54 1235
2720.03 1270
2720.53 1252
2721.02 1319
2721.51 1406
2722.00 1394
2722.50 1442
2722.99 1475
2723.48 1434
2723.97 1400
2724.47 1360
2724.96 1307
2725.45 1375
2725.94 1374
2726.44 1381
2726.93 1333
2727.42 1281
2727.91 1345
2728.41 1319
2728.90 1308
2729.39 1328
2729.89 1349
2730.38 1387
2730.87 1396
2731.37 1324
2731.86 1421
2732.35 1435
2732.84 1400
2733.34 1395
2733.83 1452
2734.32 1476
2734.82 1492
2735.31 1484
2735.81 1413
2736.30 1354
2736.79 1440
2737.29 1502
2737.78 1464
2738.27 1413
2738.77 1446
2739.26 1414
2739.75 1408
2740.25 1332
2740.74 1377
2741.24 1319
2741.73 1297
2742.22 1320
2742.72 1288
2743.21 1239
2743.71 1268
2744.20 1265
2744.70 1315
2745.19 1317
2745.68 1257
2746.18 1265
2746.67 1305
2747.17 1304
2747.66 1300
2748.16 1340
2748.65 1374
2749.15 1307
2749.64 1326
2750.14 1343
2750.63 1354
2751.13 1369
2751.62 1297
2752.12 1309
2752.61 1292
2753.11 1264
2753.60 1230
2754.10 1203
2754.59 1194
2755.09 1288
2755.58 1244
2756.08 1263
2756.57 1375
2757.07 1339
2757.56 1358
2758.06 1382
2758.56 1327
2759.05 1312
2759.55 1323
2760.04 1315
2760.54 1367
2761.03 1314
2761.53 1344
2762.03 1383
2762.52 1322
2763.02 1334
2763.51 1360
2764.01 1396
2764.51 1375
2765.00 1338
2765.50 1310
2765.99 1381
2766.49 1332
2766.99 1308
2767.48 1347
2767.98 1338
2768.48 1317
2768.97 1307
2769.47 1314
2769.97 1324
2770.46 1368
2770.96 1412
2771.46 1321
2771.95 1311
2772.45 1304
2772.95 1296
2773.44 1310
2773.94 1233
2774.44 1285
2774.93 1319
2775.43 1397
2775.93 1295
2776.43 1242
2776.92 1312
2777.42 1276
2777.92 1312
2778.41 1409
2778.91 1446
2779.41 1450
2779.91 1415
2780.40 1467
2780.90 1472
2781.40 1362
2781.90 1350
2782.39 1337
2782.89 1376
2783.39 1320
2783.89 1275
2784.39 1295
2784.88 1315
2785.38 1293
2785.88 1309
2786.38 1398
2786.88 1392
2787.37 1309
2787.87 1349
2788.37 1347
2788.87 1336
2789.37 1393
2789.87 1451
2790.36 1382
2790.86 1361
2791.36 1372
2791.86 1357
2792.36 1336
2792.86 1255
2793.36 1330
2793.85 1296
2794.35 1326
2794.85 1401
2795.35 1436
2795.85 1389
2796.35 1372
2796.85 1445
2797.35 1491
2797.85 1428
2798.34 1465
2798.84 1482
2799.34 1366
2799.84 1383
2800.34 1395
2800.84 1461
2801.34 1355
2801.84 1423
2802.34 1406
2802.84 1307
2803.34 1368
2803.84 1381
2804.34 1343
2804.84 1303
2805.34 1354
2805.84 1337
2806.34 1304
2806.84 1314
2807.34 1353
2807.84 1417
2808.34 1406
2808.84 1374
2809.34 1407
2809.84 1430
2810.34 1476
2810.84 1369
2811.34 1390
2811.84 1387
2812.34 1420
2812.84 1420
2813.34 1374
2813.84 1455
2814.34 1382
2814.84 1449
2815.34 1476
2815.84 1368
2816.34 1327
2816.84 1294
2817.34 1367
2817.85 1308
2818.35 1231
2818.85 1282
2819.35 1378
2819.85 1356
2820.35 1318
2820.85 1350
2821.35 1382
2821.85 1354
2822.35 1345
2822.86 1336
2823.36 1364
2823.86 1342
2824.36 1340
2824.86 1279
2825.36 1286
2825.87 1289
2826.37 1244
2826.87 1199
2827.37 1213
2827.87 1282
2828.37 1298
2828.88 1259
2829.38 1214
2829.88 1233
2830.38 1322
2830.88 1283
2831.39 1260
2831.89 1304
2832.39 1230
2832.89 1225
2833.39 1222
2833.90 1304
2834.40 1288
2834.90 1305
2835.40 1325
2835.91 1283
2836.41 1359
2836.91 1267
2837.41 1223
2837.92 1285
2838.42 1356
2838.92 1291
2839.42 1363
2839.93 1386
2840.43 1352
2840.93 1258
2841.44 1380
2841.94 1351
2842.44 1239
2842.95 1160
2843.45 1261
2843.95 1202
2844.45 1173
2844.96 1301
2845.46 1356
2845.96 1357
2846.47 1352
2846.97 1373
2847.48 1386
2847.98 1431
2848.48 1408
2848.99 1381
2849.49 1342
2849.99 1438
2850.50 1421
2851.00 1311
2851.50 1321
2852.01 1336
2852.51 1339
2853.02 1331
2853.52 1287
2854.02 1272
2854.53 1308
2855.03 1248
2855.54 1235
2856.04 1261
2856.55 1199
2857.05 1256
2857.55 1314
2858.06 1362
2858.56 1263
2859.07 1289
2859.57 1297
2860.08 1281
2860.58 1378
2861.09 1343
2861.59 1327
2862.10 1380
2862.60 1364
2863.11 1462
2863.61 1360
2864.12 1396
2864.62 1474
2865.13 1421
2865.63 1377
2866.14 1432
2866.64 1420
2867.15 1448
2867.65 1377
2868.16 1318
2868.66 1396
2869.17 1280
2869.67 1331
2870.18 1379
2870.68 1339
2871.19 1365
2871.69 1314
2872.20 1385
2872.71 1412
2873.21 1343
2873.72 1372
2874.22 1366
2874.73 1388
2875.24 1341
2875.74 1283
2876.25 1376
2876.75 1323
2877.26 1315
2877.77 1303
2878.27 1216
2878.78 1306
2879.28 1364
2879.79 1417
2880.30 1337
2880.80 1299
2881.31 1301
2881.82 1289
2882.32 1342
2882.83 1422
2883.34 1352
2883.84 1399
2884.35 1462
2884.86 1427
2885.36 1417
2885.87 1515
2886.38 1522
2886.88 1599
2887.39 1686
2887.90 1648
2888.41 1733
2888.91 1741
2889.42 1731
2889.93 1653
2890.43 1722
2890.94 1759
2891.45 1735
2891.96 1737
2892.46 1762
2892.97 1817
2893.48 1650
2893.99 1642
2894.49 1560
2895.00 1632
2895.51 1707
2896.02 1765
2896.53 1746
2897.03 1647
2897.54 1686
2898.05 1698
2898.56 1697
2899.07 1670
2899.57 1601
2900.08 1646
2900.59 1677
2901.10 1556
2901.61 1624
2902.11 1570
2902.62 1700
2903.13 1635
2903.64 1600
2904.15 1618
2904.66 1735
2905.16 1819
2905.67 1845
2906.18 1770
2906.69 1785
2907.20 1913
2907.71 1807
2908.22 1800
2908.73 1760
2909.24 1716
2909.74 1538
2910.25 1596
2910.76 1520
2911.27 1430
2911.78 1473
2912.29 1486
2912.80 1396
2913.31 1394
2913.82 1416
2914.33 1394
2914.84 1516
2915.35 1464
2915.86 1490
2916.36 1479
2916.87 1538
2917.38 1470
2917.89 1560
2918.40 1560
2918.91 1564
2919.42 1545
2919.93 1539
2920.44 1597
2920.95 1574
2921.46 1596
2921.97 1562
2922.48 1634
2922.99 1607
2923.50 1563
2924.01 1580
2924.52 1662
2925.03 1641
2925.54 1538
2926.05 1538
2926.57 1542
2927.08 1566
2927.59 1593
2928.10 1512
2928.61 1547
2929.12 1518
2929.63 1441
2930.14 1422
2930.65 1337
2931.16 1344
2931.67 1447
2932.18 1360
2932.69 1391
2933.20 1339
2933.72 1352
2934.23 1406
2934.74 1324
2935.25 1350
2935.76 1332
2936.27 1351
2936.78 1436
2937.29 1490
2937.81 1449
2938.32 1479
2938.83 1524
2939.34 1593
2939.85 1652
2940.36 1582
2940.88 1630
2941.39 1653
2941.90 1763
2942.41 1732
2942.92 1658
2943.43 1717
2943.95 1662
2944.46 1619
2944.97 1630
2945.48 1552
2945.99 1642
2946.51 1603
2947.02 1521
2947.53 1476
2948.04 1537
2948.56 1558
2949.07 1456
2949.58 1415
2950.09 1379
2950.61 1354
2951.12 1403
2951.63 1412
2952.14 1332
2952.66 1342
2953.17 1425
2953.68 1474
2954.19 1457
2954.71 1422
2955.22 1379
2955.73 1373
2956.25 1432
2956.76 1398
2957.27 1359
2957.79 1362
2958.30 1326
2958.81 1366
2959.33 1346
2959.84 1300
2960.35 1298
2960.87 1358
2961.38 1387
2961.89 1448
2962.41 1573
2962.92 1508
2963.43 1447
2963.95 1557
2964.46 1569
2964.97 1581
2965.49 1576
2966.00 1629
2966.52 1557
2967.03 1608
2967.54 1684
2968.06 1677
2968.57 1674
2969.09 1698
2969.60 1709
2970.12 1685
2970.63 1621
2971.14 1628
2971.66 1592
2972.17 1575
2972.69 1542
2973.20 1585
2973.72 1560
2974.23 1513
2974.75 1487
2975.26 1511
2975.77 1514
2976.29 1555
2976.80 1591
2977.32 1539
2977.83 1584
2978.35 1658
2978.86 1743
2979.38 1730
2979.89 1785
2980.41 1673
2980.92 1759
2981.44 1737
2981.95 1753
2982.47 1842
2982.99 1829
2983.50 1756
2984.02 1803
2984.53 1971
2985.05 2062
2985.56 1921
2986.08 1856
2986.59 1909
2987.11 1951
2987.63 2024
2988.14 1979
2988.66 1939
2989.17 2026
2989.69 1963
2990.20 1951
2990.72 1895
2991.24 1942
2991.75 1837
2992.27 1956
2992.79 1910
2993.30 1900
2993.82 1925
2994.33 1898
2994.85 1902
2995.37 1961
2995.88 2081
2996.40 2120
2996.92 2133
2997.43 2398
2997.95 2457
2998.47 2480
2998.98 2516
2999.50 2472
3000.02 2543
3000.53 2596
3001.05 2520
3001.57 2645
3002.08 2622
3002.60 2908
3003.12 3287
3003.64 3665
3004.15 4605
3004.67 5473
3005.19 6033
3005.70 6782
3006.22 7220
3006.74 7213
3007.26 7000
3007.77 6445
3008.29 5738
3008.81 5292
3009.33 4511
3009.84 3860
3010.36 3417
3010.88 3001
3011.40 2786
3011.92 2509
3012.43 2315
3012.95 2262
3013.47 2167
3013.99 2198
3014.50 2114
3015.02 2005
3015.54 1986
3016.06 1960
3016.58 1991
3017.10 2036
3017.61 2040
3018.13 2032
3018.65 1992
3019.17 1913
3019.69 1921
3020.21 1883
3020.73 1973
3021.24 1962
3021.76 1896
3022.28 1842
3022.80 1919
3023.32 1971
3023.84 2007
3024.36 1982
3024.88 2024
3025.39 2049
3025.91 2022
3026.43 2085
3026.95 2141
3027.47 2028
3027.99 1890
3028.51 1918
3029.03 1835
3029.55 1851
3030.07 1847
3030.59 1746
3031.11 1749
3031.63 1668
3032.15 1624
3032.66 1666
3033.18 1581
3033.70 1656
3034.22 1654
3034.74 1678
3035.26 1664
3035.78 1717
3036.30 1738
3036.82 1777
3037.34 1765
3037.86 1754
3038.38 1686
3038.90 1746
3039.42 1674
3039.94 1616
3040.46 1684
3040.98 1654
3041.51 1607
3042.03 1618
3042.55 1601
3043.07 1625
3043.59 1578
3044.11 1623
3044.63 1532
3045.15 1570
3045.67 1663
3046.19 1566
3046.71 1741
3047.23 1716
3047.75 1739
3048.27 1716
3048.79 1620
3049.32 1647
3049.84 1645
3050.36 1567
3050.88 1583
3051.40 1566
3051.92 1627
3052.44 1579
3052.96 1495
3053.49 1581
3054.01 1508
3054.53 1577
3055.05 1613
3055.57 1517
3056.09 1605
3056.62 1598
3057.14 1583
3057.66 1647
3058.18 1681
3058.70 1665
3059.22 1675
3059.75 1703
3060.27 1678
3060.79 1647
3061.31 1635
3061.83 1667
3062.36 1714
3062.88 1733
3063.40 1733
3063.92 1646
3064.45 1747
3064.97 1815
3065.49 1867
3066.01 1979
3066.54 2053
3067.06 1953
3067.58 2095
3068.10 2127
3068.63 2194
3069.15 2197
3069.67 2255
3070.19 2117
3070.72 2170
3071.24 2165
3071.76 2086
3072.29 2038
3072.81 2009
3073.33 2025
3073.85 1948
3074.38 2042
3074.90 1959
3075.42 1935
3075.95 2043
3076.47 2123
3076.99 2120
3077.52 2085
3078.04 2367
3078.57 2553
3079.09 2600
3079.61 2718
3080.14 2822
3080.66 2749
3081.18 2761
3081.71 2806
3082.23 2918
3082.76 2743
3083.28 2708
3083.80 2803
3084.33 2763
3084.85 2547
3085.38 2494
3085.90 2488
3086.42 2473
3086.95 2505
3087.47 2619
3088.00 2691
3088.52 2958
3089.05 3406
3089.57 3892
3090.09 4353
3090.62 4936
3091.14 5151
3091.67 5328
3092.19 5076
3092.72 4928
3093.24 4488
3093.77 4134
3094.29 3824
3094.82 3670
3095.34 3467
3095.87 3504
3096.39 3550
3096.92 3410
3097.44 3437
3097.97 3489
3098.49 3504
3099.02 3714
3099.54 3509
3100.07 3469
3100.59 3686
3101.12 3765
3101.64 4103
3102.17 4767
3102.70 5437
3103.22 6565
3103.75 7041
3104.27 7475
3104.80 7515
3105.32 6995
3105.85 6433
3106.38 5881
3106.90 5244
3107.43 4480
3107.95 3819
3108.48 3295
3109.01 3046
3109.53 2748
3110.06 2636
3110.58 2510
3111.11 2415
3111.64 2227
3112.16 2315
3112.69 2251
3113.22 2175
3113.74 2157
3114.27 2056
3114.80 1936
3115.32 1966
3115.85 1984
3116.38 2006
3116.90 1935
3117.43 1941
3117.96 1937
3118.48 1974
3119.01 1998
3119.54 1994
3120.06 1995
3120.59 2038
3121.12 2139
3121.65 2196
3122.17 2409
3122.70 2278
3123.23 2335
3123.76 2428
3124.28 2371
3124.81 2309
3125.34 2156
3125.87 2057
3126.39 2041
3126.92 2076
3127.45 1981
3127.98 1965
3128.50 1922
3129.03 1813
3129.56 1721
3130.09 1696
3130.62 1736
3131.14 1777
3131.67 1701
3132.20 1625
3132.73 1608
3133.26 1638
3133.78 1601
3134.31 1670
3134.84 1675
3135.37 1676
3135.90 1668
3136.43 1678
3136.95 1680
3137.48 1640
3138.01 1566
3138.54 1652
3139.07 1599
3139.60 1576
3140.13 1619
3140.65 1546
3141.18 1493
3141.71 1502
3142.24 1425
3142.77 1573
3143.30 1529
3143.83 1502
3144.36 1551
3144.89 1517
3145.42 1571
3145.94 1587
3146.47 1528
3147.00 1556
3147.53 1598
3148.06 1563
3148.59 1677
3149.12 1635
3149.65 1654
3150.18 1638
3150.71 1704
3151.24 1690
3151.77 1657
3152.30 1677
3152.83 1694
3153.36 1680
3153.89 1677
3154.42 1659
3154.95 1684
3155.48 1673
3156.01 1668
3156.54 1643
3157.07 1602
3157.60 1574
3158.13 1596
3158.66 1591
3159.19 1607
3159.72 1671
3160.25 1693
3160.78 1655
3161.31 1677
3161.84 1672
3162.37 1699
3162.90 1671
3163.43 1552
3163.97 1639
3164.50 1672
3165.03 1581
3165.56 1562
3166.09 1491
3166.62 1578
3167.15 1540
3167.68 1505
3168.21 1505
3168.74 1553
3169.28 1479
3169.81 1477
3170.34 1511
3170.87 1484
3171.40 1421
3171.93 1440
3172.46 1501
3172.99 1537
3173.53 1500
3174.06 1497
3174.59 1560
3175.12 1552
3175.65 1601
3176.18 1575
3176.72 1598
3177.25 1587
3177.78 1575
3178.31 1521
3178.84 1492
3179.38 1451
3179.91 1536
3180.44 1475
3180.97 1373
3181.50 1375
3182.04 1414
3182.57 1357
3183.10 1397
3183.63 1413
3184.17 1400
3184.70 1385
3185.23 1444
3185.76 1443
3186.30 1383
3186.83 1466
3187.36 1373
3187.89 1442
3188.43 1437
3188.96 1466
3189.49 1527
3190.03 1499
3190.56 1423
3191.09 1520
3191.63 1485
3192.16 1484
3192.69 1531
3193.22 1437
3193.76 1463
3194.29 1466
3194.82 1532
3195.36 1445
3195.89 1538
3196.43 1513
3196.96 1460
3197.49 1447
3198.03 1523
3198.56 1482
3199.09 1472
3199.63 1586
3200.16 1699
3200.69 1617
3201.23 1617
3201.76 1594
3202.30 1564
3202.83 1594
3203.36 1587
3203.90 1595
3204.43 1538
3204.97 1601
3205.50 1654
3206.04 1676
3206.57 1706
3207.10 1746
3207.64 1805
3208.17 1886
3208.71 1943
3209.24 2077
3209.78 2195
3210.31 2272
3210.85 2340
3211.38 2358
3211.91 2342
3212.45 2505
3212.98 2459
3213.52 2345
3214.05 2211
3214.59 2116
3215.12 2028
3215.66 2010
3216.19 1958
3216.73 1829
3217.26 1742
3217.80 1585
3218.34 1668
3218.87 1578
3219.41 1643
3219.94 1659
3220.48 1636
3221.01 1599
3221.55 1657
3222.08 1706
3222.62 1699
3223.15 1849
3223.69 1814
3224.23 1965
3224.76 1994
3225.30 2019
3225.83 2141
3226.37 2301
3226.91 2207
3227.44 2177
3227.98 2124
3228.51 2014
3229.05 1969
3229.59 1897
3230.12 1878
3230.66 1874
3231.20 1878
3231.73 1963
3232.27 1999
3232.81 1903
3233.34 1962
3233.88 2173
3234.41 2069
3234.95 2044
3235.49 2084
3236.02 2145
3236.56 2233
3237.10 2331
3237.64 2376
3238.17 2485
3238.71 2497
3239.25 2360
3239.78 2296
3240.32 2311
3240.86 2251
3241.39 2253
3241.93 2199
3242.47 2090
3243.01 2251
3243.54 2204
3244.08 2155
3244.62 2175
3245.16 2227
3245.69 2191
3246.23 2298
3246.77 2365
3247.31 2297
3247.84 2320
3248.38 2240
3248.92 2338
3249.46 2560
3250.00 2593
3250.53 2730
3251.07 3072
3251.61 3360
3252.15 3953
3252.69 4422
3253.22 5171
3253.76 5719
3254.30 6093
3254.84 6043
3255.38 5934
3255.92 5613
3256.45 4977
3256.99 4526
3257.53 4030
3258.07 3579
3258.61 3328
3259.15 3318
3259.69 3126
3260.23 3113
3260.76 3108
3261.30 3422
3261.84 3635
3262.38 3790
3262.92 3985
3263.46 4158
3264.00 4452
3264.54 4508
3265.08 4497
3265.62 4600
3266.15 4698
3266.69 4752
3267.23 5022
3267.77 5049
3268.31 5105
3268.85 5022
3269.39 4837
3269.93 4514
3270.47 3914
3271.01 3443
3271.55 3295
3272.09 2979
3272.63 2956
3273.17 2899
3273.71 2711
3274.25 2633
3274.79 2729
3275.33 2664
3275.87 2616
3276.41 2690
3276.95 2609
3277.49 2552
3278.03 2569
3278.57 2580
3279.11 2651
3279.65 2604
3280.19 2613
3280.73 2592
3281.27 2660
3281.81 2572
3282.35 2497
3282.89 2468
3283.43 2459
3283.97 2550
3284.52 2599
3285.06 2481
3285.60 2488
3286.14 2516
3286.68 2632
3287.22 2480
3287.76 2523
3288.30 2546
3288.84 2535
3289.38 2577
3289.93 2719
3290.47 2617
3291.01 2762
3291.55 2816
3292.09 3016
3292.63 3297
3293.17 3313
3293.72 3473
3294.26 3727
3294.80 3869
3295.34 3946
3295.88 4152
3296.42 4322
3296.97 4449
3297.51 4528
3298.05 4355
3298.59 4169
3299.13 4086
3299.68 3761
3300.22 3630
3300.76 3428
3301.30 3366
3301.84 3329
3302.39 3131
3302.93 2937
3303.47 2896
3304.01 2905
3304.56 2927
3305.10 2893
3305.64 2923
3306.18 2880
3306.73 2882
3307.27 2846
3307.81 2786
3308.35 2845
3308.90 3010
3309.44 3110
3309.98 3187
3310.52 3360
3311.07 3362
3311.61 3459
3312.15 3427
3312.70 3371
3313.24 3369
3313.78 3271
3314.33 3227
3314.87 3257
3315.41 3233
3315.96 3380
3316.50 3612
3317.04 3784
3317.59 4084
3318.13 4208
3318.67 4509
3319.22 4954
3319.76 5057
3320.30 5405
3320.85 5659
3321.39 5767
3321.94 5669
3322.48 5466
3323.02 5321
3323.57 5044
3324.11 4788
3324.66 4482
3325.20 4381
3325.74 4229
3326.29 4098
3326.83 4032
3327.38 3980
3327.92 3927
3328.47 3877
3329.01 3933
3329.55 3813
3330.10 3855
3330.64 3947
3331.19 4320
3331.73 4850
3332.28 5670
3332.82 7101
3333.37 9060
3333.91 12046
3334.46 15901
3335.00 19633
3335.55 23023
3336.09 25728
3336.64 27972
3337.18 28961
3337.73 29111
3338.27 28483
3338.82 26555
3339.36 24323
3339.91 21603
3340.45 18561
3341.00 15435
3341.54 12413
3342.09 9986
3342.63 8104
3343.18 6707
3343.73 5592
3344.27 4768
3344.82 4231
3345.36 3995
3345.91 3748
3346.45 3437
3347.00 3286
3347.55 3160
3348.09 3218
3348.64 2969
3349.18 2880
3349.73 2840
3350.28 2752
3350.82 2590
3351.37 2462
3351.92 2507
3352.46 2318
3353.01 2295
3353.55 2333
3354.10 2401
3354.65 2364
3355.19 2417
3355.74 2381
3356.29 2326
3356.83 2508
3357.38 2508
3357.93 2506
3358.47 2541
3359.02 2586
3359.57 2508
3360.12 2566
3360.66 2487
3361.21 2586
3361.76 2603
3362.30 2588
3362.85 2599
3363.40 2655
3363.95 2730
3364.49 2695
3365.04 2726
3365.59 2721
3366.14 2830
3366.68 2624
3367.23 2584
3367.78 2554
3368.33 2515
3368.87 2526
3369.42 2428
3369.97 2498
3370.52 2590
3371.06 2774
3371.61 2878
3372.16 3062
3372.71 3369
3373.26 3807
3373.80 4124
3374.35 4357
3374.90 4503
3375.45 4567
3376.00 4402
3376.54 4317
3377.09 4177
3377.64 3827
3378.19 3466
3378.74 3197
3379.29 2955
3379.84 2797
3380.38 2528
3380.93 2310
3381.48 2176
3382.03 2188
3382.58 2230
3383.13 2105
3383.68 2101
3384.23 2117
3384.77 2068
3385.32 2053
3385.87 1958
3386.42 1957
3386.97 1910
3387.52 1968
3388.07 1938
3388.62 2000
3389.17 1885
3389.72 1806
3390.27 1911
3390.82 1941
3391.37 1807
3391.92 1816
3392.46 1979
3393.01 1895
3393.56 1910
3394.11 1945
3394.66 2016
3395.21 1980
3395.76 2136
3396.31 2126
3396.86 2136
3397.41 2320
3397.96 2391
3398.51 2542
3399.06 2546
3399.61 2608
3400.16 2543
3400.71 2472
3401.26 2435
3401.81 2468
3402.37 2381
3402.92 2246
3403.47 2124
3404.02 2078
3404.57 2073
3405.12 2014
3405.67 1853
3406.22 1810
3406.77 1749
3407.32 1693
3407.87 1791
3408.42 1822
3408.97 1846
3409.52 1831
3410.08 1849
3410.63 2025
3411.18 2042
3411.73 2124
3412.28 2234
3412.83 2341
3413.38 2362
3413.93 2289
3414.48 2252
3415.04 2182
3415.59 2227
3416.14 2164
3416.69 2203
3417.24 2193
3417.79 2196
3418.35 2298
3418.90 2209
3419.45 2211
3420.00 2150
3420.55 2090
3421.10 2013
3421.66 2072
3422.21 2039
3422.76 1974
3423.31 1977
3423.86 1958
3424.42 2064
3424.97 2064
3425.52 2096
3426.07 2150
3426.63 2052
3427.18 2009
3427.73 1926
3428.28 1828
3428.84 1904
3429.39 1791
3429.94 1823
3430.49 1756
3431.05 1595
3431.60 1683
3432.15 1718
3432.70 1596
3433.26 1605
3433.81 1622
3434.36 1579
3434.92 1591
3435.47 1663
3436.02 1679
3436.58 1679
3437.13 1780
3437.68 1724
3438.24 1811
3438.79 1827
3439.34 1848
3439.90 1881
3440.45 1815
3441.00 1837
3441.56 1873
3442.11 1761
3442.66 1735
3443.22 1781
3443.77 1760
3444.32 1761
3444.88 1755
3445.43 1666
3445.99 1687
3446.54 1686
3447.09 1660
3447.65 1665
3448.20 1645
3448.76 1605
3449.31 1568
3449.86 1744
3450.42 1640
3450.97 1557
3451.53 1540
3452.08 1541
3452.64 1592
3453.19 1499
3453.75 1595
3454.30 1578
3454.85 1627
3455.41 1604
3455.96 1537
3456.52 1553
3457.07 1705
3457.63 1634
3458.18 1624
3458.74 1599
3459.29 1647
3459.85 1719
3460.40 1619
3460.96 1654
3461.51 1711
3462.07 1757
3462.62 1747
3463.18 1786
3463.73 1855
3464.29 1801
3464.85 1863
3465.40 1931
3465.96 1914
3466.51 1901
3467.07 1847
3467.62 1807
3468.18 1827
3468.73 1819
3469.29 1955
3469.85 2020
3470.40 1999
3470.96 2042
3471.51 2022
3472.07 2175
3472.63 2197
3473.18 2158
3473.74 2181
3474.29 2097
3474.85 2092
3475.41 2044
3475.96 2048
3476.52 2002
3477.08 2063
3477.63 2155
3478.19 2130
3478.75 2243
3479.30 2360
3479.86 2279
3480.42 2308
3480.97 2466
3481.53 2457
3482.09 2495
3482.64 2613
3483.20 2761
3483.76 2717
3484.31 2711
3484.87 2783
3485.43 2852
3485.98 2900
3486.54 2717
3487.10 2768
3487.66 2916
3488.21 2936
3488.77 3063
3489.33 3518
3489.89 3935
3490.44 4597
3491.00 5736
3491.56 7129
3492.12 8763
3492.67 10408
3493.23 11333
3493.79 11582
3494.35 11584
3494.90 10870
3495.46 9691
3496.02 8226
3496.58 6882
3497.14 5851
3497.69 5007
3498.25 4373
3498.81 3970
3499.37 3699
3499.93 3462
3500.49 3330
3501.04 3307
3501.60 3408
3502.16 3623
3502.72 3896
3503.28 4499
3503.84 5094
3504.39 5598
3504.95 6175
3505.51 6888
3506.07 7116
3506.63 7004
3507.19 7005
3507.75 6684
3508.31 6299
3508.86 5821
3509.42 5155
3509.98 4766
3510.54 4376
3511.10 3980
3511.66 3535
3512.22 3318
3512.78 3074
3513.34 2917
3513.90 2705
3514.46 2501
3515.02 2367
3515.58 2247
3516.13 2163
3516.69 2034
3517.25 1936
3517.81 1996
3518.37 1952
3518.93 1901
3519.49 1947
3520.05 1884
3520.61 1872
3521.17 1891
3521.73 1871
3522.29 1937
3522.85 1941
3523.41 2008
3523.97 2007
3524.53 2060
3525.09 2067
3525.65 2027
3526.21 2066
3526.77 2066
3527.33 2007
3527.89 2069
3528.46 2074
3529.02 2048
3529.58 2025
3530.14 1982
3530.70 1975
3531.26 1972
3531.82 2058
3532.38 2067
3532.94 1988
3533.50 2048
3534.06 2032
3534.62 2109
3535.18 2084
3535.75 2126
3536.31 2054
3536.87 1960
3537.43 1864
3537.99 1898
3538.55 1855
3539.11 1806
3539.67 1781
3540.24 1831
3540.80 1876
3541.36 1822
3541.92 1915
3542.48 1932
3543.04 1974
3543.61 2003
3544.17 2035
3544.73 2011
3545.29 2043
3545.85 1963
3546.41 2063
3546.98 2031
3547.54 1982
3548.10 1885
3548.66 1814
3549.23 1785
3549.79 1743
3550.35 1692
3550.91 1663
3551.47 1630
3552.04 1610
3552.60 1550
3553.16 1543
3553.72 1496
3554.29 1517
3554.85 1448
3555.41 1453
3555.97 1531
3556.54 1475
3557.10 1424
3557.66 1517
3558.23 1575
3558.79 1587
3559.35 1552
3559.91 1582
3560.48 1611
3561.04 1646
3561.60 1679
3562.17 1760
3562.73 1686
3563.29 1754
3563.86 1672
3564.42 1660
3564.98 1785
3565.55 1825
3566.11 1754
3566.67 1814
3567.24 1743
3567.80 1718
3568.36 1687
3568.93 1676
3569.49 1659
3570.06 1651
3570.62 1694
3571.18 1645
3571.75 1567
3572.31 1639
3572.88 1633
3573.44 1715
3574.00 1810
3574.57 1932
3575.13 2072
3575.70 2259
3576.26 2514
3576.82 2825
3577.39 3121
3577.95 3373
3578.52 3489
3579.08 3470
3579.65 3364
3580.21 3302
3580.78 3014
3581.34 2909
3581.91 2646
3582.47 2490
3583.04 2249
3583.60 2035
3584.17 1991
3584.73 1910
3585.30 1785
3585.86 1696
3586.43 1665
3586.99 1574
3587.56 1545
3588.12 1550
3588.69 1484
3589.25 1423
3589.82 1440
3590.38 1490
3590.95 1415
3591.51 1418
3592.08 1429
3592.64 1445
3593.21 1458
3593.78 1525
3594.34 1386
3594.91 1366
3595.47 1469
3596.04 1529
3596.60 1557
3597.17 1680
3597.74 1550
3598.30 1497
3598.87 1505
3599.43 1554
3600.00 1580
3600.57 1558
3601.13 1572
3601.70 1543
3602.27 1483
3602.83 1448
3603.40 1527
3603.96 1446
3604.53 1511
3605.10 1505
3605.66 1477
3606.23 1514
3606.80 1424
3607.36 1353
3607.93 1363
3608.50 1369
3609.07 1313
3609.63 1346
3610.20 1356
3610.77 1277
3611.33 1334
3611.90 1313
3612.47 1343
3613.03 1309
3613.60 1311
3614.17 1349
3614.74 1350
3615.30 1365
3615.87 1482
3616.44 1594
3617.01 1705
3617.57 1731
3618.14 1750
3618.71 1903
3619.28 1881
3619.84 1864
3620.41 1874
3620.98 1898
3621.55 1778
3622.12 1624
3622.68 1463
3623.25 1499
3623.82 1527
3624.39 1466
3624.96 1399
3625.52 1314
3626.09 1315
3626.66 1243
3627.23 1270
3627.80 1327
3628.37 1315
3628.93 1293
3629.50 1337
3630.07 1312
3630.64 1277
3631.21 1302
3631.78 1314
3632.34 1358
3632.91 1335
3633.48 1394
3634.05 1391
3634.62 1372
3635.19 1418
3635.76 1400
3636.33 1328
3636.90 1350
3637.47 1441
3638.03 1375
3638.60 1413
3639.17 1332
3639.74 1305
3640.31 1324
3640.88 1439
3641.45 1472
3642.02 1509
3642.59 1429
3643.16 1468
3643.73 1515
3644.30 1494
3644.87 1497
3645.44 1494
3646.01 1426
3646.58 1420
3647.15 1407
3647.72 1345
3648.29 1266
3648.86 1292
3649.43 1332
3650.00 1334
3650.57 1427
3651.14 1460
3651.71 1478
3652.28 1467
3652.85 1591
3653.42 1615
3653.99 1623
3654.56 1668
3655.13 1631
3655.70 1681
3656.27 1590
3656.84 1637
3657.41 1620
3657.98 1574
3658.55 1706
3659.12 1656
3659.69 1618
3660.27 1618
3660.84 1639
3661.41 1619
3661.98 1599
3662.55 1661
3663.12 1540
3663.69 1542
3664.26 1576
3664.83 1593
3665.41 1709
3665.98 1713
3666.55 1805
3667.12 1872
3667.69 2008
3668.26 1942
3668.83 1877
3669.41 1774
3669.98 1702
3670.55 1689
3671.12 1548
3671.69 1601
3672.26 1529
3672.84 1480
3673.41 1531
3673.98 1447
3674.55 1555
3675.12 1597
3675.70 1582
3676.27 1669
3676.84 1614
3677.41 1672
3677.98 1731
3678.56 1692
3679.13 1823
3679.70 1698
3680.27 1724
3680.85 1790
3681.42 1759
3681.99 1632
3682.56 1608
3683.14 1590
3683.71 1444
3684.28 1404
3684.86 1422
3685.43 1428
3686.00 1385
3686.57 1323
3687.15 1346
3687.72 1342
3688.29 1330
3688.87 1417
3689.44 1503
3690.01 1540
3690.59 1606
3691.16 1583
3691.73 1585
3692.31 1560
3692.88 1723
3693.45 1601
3694.03 1506
3694.60 1414
3695.17 1306
3695.75 1383
3696.32 1384
3696.89 1371
3697.47 1326
3698.04 1285
3698.62 1308
3699.19 1301
3699.76 1305
3700.34 1288
3700.91 1283
3701.49 1335
3702.06 1352
3702.63 1359
3703.21 1370
3703.78 1347
3704.36 1400
3704.93 1430
3705.51 1384
3706.08 1377
3706.65 1419
3707.23 1439
3707.80 1493
3708.38 1477
3708.95 1463
3709.53 1455
3710.10 1454
3710.68 1399
3711.25 1463
3711.83 1423
3712.40 1377
3712.98 1378
3713.55 1432
3714.13 1305
3714.70 1274
3715.28 1347
3715.85 1392
3716.43 1277
3717.00 1301
3717.58 1353
3718.15 1342
3718.73 1291
3719.30 1266
3719.88 1277
3720.46 1260
3721.03 1229
3721.61 1228
3722.18 1256
3722.76 1243
3723.33 1222
3723.91 1182
3724.49 1307
3725.06 1237
3725.64 1228
3726.21 1230
3726.79 1189
3727.37 1230
3727.94 1227
3728.52 1275
3729.09 1282
3729.67 1300
3730.25 1267
3730.82 1377
3731.40 1443
3731.98 1548
3732.55 1535
3733.13 1545
3733.71 1701
3734.28 1671
3734.86 1610
3735.44 1644
3736.01 1567
3736.59 1506
3737.17 1436
3737.74 1486
3738.32 1416
3738.90 1367
3739.47 1380
3740.05 1301
3740.63 1234
3741.20 1256
3741.78 1309
3742.36 1243
3742.94 1283
3743.51 1335
3744.09 1271
3744.67 1191
3745.25 1236
3745.82 1276
3746.40 1236
3746.98 1197
3747.56 1167
3748.13 1259
3748.71 1377
3749.29 1302
3749.87 1297
3750.45 1327
3751.02 1278
3751.60 1162
3752.18 1291
3752.76 1222
3753.34 1277
3753.91 1224
3754.49 1248
3755.07 1218
3755.65 1163
3756.23 1207
3756.80 1262
3757.38 1228
3757.96 1213
3758.54 1215
3759.12 1271
3759.70 1299
3760.28 1371
3760.85 1365
3761.43 1363
3762.01 1384
3762.59 1392
3763.17 1363
3763.75 1318
3764.33 1277
3764.91 1322
3765.49 1366
3766.06 1299
3766.64 1306
3767.22 1240
3767.80 1230
3768.38 1239
3768.96 1242
3769.54 1281
3770.12 1258
3770.70 1249
3771.28 1218
3771.86 1238
3772.44 1232
3773.02 1253
3773.60 1342
3774.18 1318
3774.76 1253
3775.34 1213
3775.92 1204
3776.50 1301
3777.08 1298
3777.66 1215
3778.24 1224
3778.82 1212
3779.40 1218
3779.98 1245
3780.56 1280
3781.14 1258
3781.72 1311
3782.30 1300
3782.88 1267
3783.46 1176
3784.04 1196
3784.62 1184
3785.20 1163
3785.78 1166
3786.36 1157
3786.94 1246
3787.52 1216
3788.10 1295
3788.68 1225
3789.26 1271
3789.84 1244
3790.43 1277
3791.01 1232
3791.59 1253
3792.17 1199
3792.75 1245
3793.33 1267
3793.91 1258
3794.49 1285
3795.07 1332
3795.66 1358
3796.24 1226
3796.82 1228
3797.40 1218
3797.98 1230
3798.56 1294
3799.15 1213
3799.73 1206
3800.31 1325
3800.89 1258
3801.47 1312
3802.05 1350
3802.64 1394
3803.22 1521
3803.80 1562
3804.38 1524
3804.96 1471
3805.55 1414
3806.13 1380
3806.71 1369
3807.29 1450
3807.87 1448
3808.46 1588
3809.04 1642
3809.62 1624
3810.20 1655
3810.79 1700
3811.37 1689
3811.95 1686
3812.53 1665
3813.12 1614
3813.70 1575
3814.28 1585
3814.87 1641
3815.45 1631
3816.03 1607
3816.61 1599
3817.20 1504
3817.78 1501
3818.36 1570
3818.95 1576
3819.53 1507
3820.11 1431
3820.70 1400
3821.28 1435
3821.86 1513
3822.45 1451
3823.03 1551
3823.61 1504
3824.20 1573
3824.78 1605
3825.36 1488
3825.95 1386
3826.53 1403
3827.11 1447
3827.70 1370
3828.28 1324
3828.87 1306
3829.45 1264
3830.03 1336
3830.62 1420
3831.20 1385
3831.79 1279
3832.37 1308
3832.95 1300
3833.54 1284
3834.12 1253
3834.71 1296
3835.29 1390
3835.88 1378
3836.46 1363
3837.05 1414
3837.63 1396
3838.21 1377
3838.80 1335
3839.38 1294
3839.97 1300
3840.55 1258
3841.14 1231
3841.72 1259
3842.31 1286
3842.89 1318
3843.48 1291
3844.06 1369
3844.65 1274
3845.23 1314
3845.82 1313
3846.40 1385
3846.99 1406
3847.57 1416
3848.16 1407
3848.74 1416
3849.33 1362
3849.92 1356
3850.50 1364
3851.09 1358
3851.67 1408
3852.26 1311
3852.84 1261
3853.43 1341
3854.02 1268
3854.60 1370
3855.19 1308
3855.77 1279
3856.36 1296
3856.94 1277
3857.53 1327
3858.12 1375
3858.70 1379
3859.29 1337
3859.88 1449
3860.46 1495
3861.05 1576
3861.63 1554
3862.22 1666
3862.81 1702
3863.39 1783
3863.98 1758
3864.57 1681
3865.15 1687
3865.74 1727
3866.33 1651
3866.91 1631
3867.50 1438
3868.09 1379
3868.67 1427
3869.26 1239
3869.85 1229
3870.44 1237
3871.02 1319
3871.61 1302
3872.20 1305
3872.78 1252
3873.37 1264
3873.96 1361
3874.55 1383
3875.13 1338
3875.72 1360
3876.31 1346
3876.90 1299
3877.48 1328
3878.07 1393
3878.66 1345
3879.25 1368
3879.83 1343
3880.42 1288
3881.01 1280
3881.60 1290
3882.19 1221
3882.77 1244
3883.36 1214
3883.95 1199
3884.54 1207
3885.13 1145
3885.71 1107
3886.30 1102
3886.89 1195
3887.48 1265
3888.07 1250
3888.66 1235
3889.24 1220
3889.83 1271
3890.42 1239
3891.01 1281
3891.60 1318
3892.19 1375
3892.78 1303
3893.36 1346
3893.95 1396
3894.54 1352
3895.13 1328
3895.72 1323
3896.31 1249
3896.90 1182
3897.49 1188
3898.08 1245
3898.67 1253
3899.26 1265
3899.84 1196
3900.43 1216
3901.02 1183
3901.61 1143
3902.20 1136
3902.79 1158
3903.38 1174
3903.97 1184
3904.56 1220
3905.15 1220
3905.74 1228
3906.33 1296
3906.92 1233
3907.51 1262
3908.10 1237
3908.69 1240
3909.28 1168
3909.87 1147
3910.46 1231
3911.05 1286
3911.64 1257
3912.23 1207
3912.82 1226
3913.41 1170
3914.00 1134
3914.59 1059
3915.18 1133
3915.77 1145
3916.36 1184
3916.95 1154
3917.54 1194
3918.13 1168
3918.72 1236
3919.32 1165
3919.91 1180
3920.50 1204
3921.09 1165
3921.68 1151
3922.27 1213
3922.86 1164
3923.45 1093
3924.04 1124
3924.63 1164
3925.23 1109
3925.82 1083
3926.41 1119
3927.00 1086
3927.59 1110
3928.18 1072
3928.77 1065
3929.36 1106
3929.96 982
3930.55 1066
3931.14 1166
3931.73 1130
3932.32 1111
3932.91 1046
3933.51 1042
3934.10 1015
3934.69 983
3935.28 1081
3935.87 1051
3936.47 1064
3937.06 1073
3937.65 1097
3938.24 1098
3938.83 1106
3939.43 1082
3940.02 1072
3940.61 1222
3941.20 1196
3941.80 1207
3942.39 1229
3942.98 1179
3943.57 1198
3944.17 1208
3944.76 1233
3945.35 1243
3945.94 1199
3946.54 1109
3947.13 1130
3947.72 1166
3948.32 1072
3948.91 1065
3949.50 1098
3950.10 1136
3950.69 1092
3951.28 1136
3951.87 1252
3952.47 1218
3953.06 1174
3953.65 1159
3954.25 1166
3954.84 1168
3955.43 1204
3956.03 1197
3956.62 1214
3957.22 1300
3957.81 1307
3958.40 1254
3959.00 1316
3959.59 1334
3960.18 1261
3960.78 1268
3961.37 1310
3961.97 1330
3962.56 1398
3963.15 1300
3963.75 1307
3964.34 1341
3964.94 1323
3965.53 1371
3966.12 1351
3966.72 1445
3967.31 1513
3967.91 1630
3968.50 1577
3969.10 1605
3969.69 1645
3970.29 1598
3970.88 1612
3971.47 1517
3972.07 1387
3972.66 1425
3973.26 1387
3973.85 1304
3974.45 1318
3975.04 1369
3975.64 1381
3976.23 1469
3976.83 1508
3977.42 1573
3978.02 1680
3978.61 1737
3979.21 1831
3979.80 1665
3980.40 1621
3981.00 1507
3981.59 1460
3982.19 1433
3982.78 1413
3983.38 1418
3983.97 1326
3984.57 1418
3985.16 1400
3985.76 1382
3986.36 1389
3986.95 1332
3987.55 1374
3988.14 1441
3988.74 1346
3989.34 1382
3989.93 1353
3990.53 1369
3991.12 1483
3991.72 1421
3992.32 1406
3992.91 1382
3993.51 1378
3994.10 1301
3994.70 1371
3995.30 1394
3995.89 1376
3996.49 1420
3997.09 1467
3997.68 1549
3998.28 1509
3998.88 1466
3999.47 1565
4000.07 1524
4000.67 1579
4001.26 1538
4001.86 1523
4002.46 1558
4003.06 1572
4003.65 1517
4004.25 1457
4004.85 1385
4005.44 1374
4006.04 1392
4006.64 1318
4007.24 1265
4007.83 1268
4008.43 1248
4009.03 1239
4009.63 1262
4010.22 1242
4010.82 1320
4011.42 1309
4012.02 1267
4012.61 1282
4013.21 1289
4013.81 1283
4014.41 1312
4015.01 1311
4015.60 1330
4016.20 1257
4016.80 1329
4017.40 1318
4018.00 1419
4018.59 1341
4019.19 1440
4019.79 1494
4020.39 1537
4020.99 1533
4021.59 1441
4022.18 1398
4022.78 1412
4023.38 1362
4023.98 1328
4024.58 1352
4025.18 1409
4025.78 1300
4026.37 1290
4026.97 1354
4027.57 1384
4028.17 1446
4028.77 1466
4029.37 1505
4029.97 1472
4030.57 1456
4031.17 1409
4031.76 1359
4032.36 1362
4032.96 1355
4033.56 1348
4034.16 1496
4034.76 1494
4035.36 1596
4035.96 1573
4036.56 1586
4037.16 1439
4037.76 1399
4038.36 1369
4038.96 1376
4039.56 1283
4040.16 1219
4040.76 1233
4041.36 1220
4041.96 1197
4042.56 1170
4043.16 1205
4043.76 1220
4044.36 1198
4044.96 1184
4045.56 1158
4046.16 1104
4046.76 1130
4047.36 1183
4047.96 1153
4048.56 1229
4049.16 1155
4049.76 1202
4050.36 1199
4050.96 1247
4051.56 1213
4052.16 1278
4052.76 1195
4053.36 1241
4053.97 1092
4054.57 1122
4055.17 1185
4055.77 1212
4056.37 1158
4056.97 1128
4057.57 1070
4058.17 1091
4058.77 1133
4059.37 1103
4059.98 1131
4060.58 1132
4061.18 1159
4061.78 1102
4062.38 1150
4062.98 1146
4063.58 1233
4064.19 1194
4064.79 1184
4065.39 1232
4065.99 1239
4066.59 1255
4067.19 1189
4067.80 1282
4068.40 1266
4069.00 1188
4069.60 1195
4070.20 1189
4070.81 1197
4071.41 1171
4072.01 1123
4072.61 1094
4073.21 1080
4073.82 1067
4074.42 1070
4075.02 1080
4075.62 1103
4076.23 1114
4076.83 1105
4077.43 1100
4078.03 1070
4078.64 1064
4079.24 1021
4079.84 994
4080.44 1025
4081.05 1060
4081.65 1047
4082.25 1014
4082.86 988
4083.46 988
4084.06 980
4084.67 963
4085.27 1028
4085.87 1058
4086.47 1025
4087.08 1034
4087.68 984
4088.28 991
4088.89 1054
4089.49 1056
4090.09 1055
4090.70 1028
4091.30 1044
4091.91 1089
4092.51 1055
4093.11 1130
4093.72 1099
4094.32 1114
4094.92 1099
4095.53 1046
4096.13 1071
4096.74 1143
4097.34 1128
4097.94 1123
4098.55 1086
4099.15 1075
4099.76 1170
4100.36 1118
4100.97 1102
4101.57 1171
4102.17 1145
4102.78 1106
4103.38 1110
4103.99 1096
4104.59 1119
4105.20 1045
4105.80 1037
4106.41 1047
4107.01 1046
4107.62 1069
4108.22 1100
4108.82 1077
4109.43 987
4110.03 1030
4110.64 998
4111.24 1061
4111.85 1031
4112.45 1079
4113.06 1097
4113.67 1139
4114.27 1045
4114.88 1089
4115.48 1094
4116.09 1080
4116.69 1031
4117.30 1055
4117.90 1068
4118.51 1031
4119.11 991
4119.72 1002
4120.33 1015
4120.93 956
4121.54 1004
4122.14 1075
4122.75 1003
4123.35 998
4123.96 980
4124.57 1049
4125.17 993
4125.78 1023
4126.39 1026
4126.99 1002
4127.60 977
4128.20 1008
4128.81 1030
4129.42 1025
4130.02 1030
4130.63 1031
4131.24 1065
4131.84 1049
4132.45 1056
4133.06 1103
4133.66 1106
4134.27 1107
4134.88 1099
4135.48 1127
4136.09 1146
4136.70 1164
4137.30 1139
4137.91 1124
4138.52 1161
4139.12 1129
4139.73 1149
4140.34 1100
4140.95 1074
4141.55 1118
4142.16 1066
4142.77 1155
4143.38 1153
4143.98 1231
4144.59 1162
4145.20 1191
4145.81 1163
4146.41 1107
4147.02 1108
4147.63 1131
4148.24 1080
4148.84 1097
4149.45 1056
4150.06 1021
4150.67 981
4151.28 980
4151.88 1047
4152.49 1017
4153.10 991
4153.71 1016
4154.32 1044
4154.92 1093
4155.53 1060
4156.14 1074
4156.75 1073
4157.36 1053
4157.97 1048
4158.57 1106
4159.18 1100
4159.79 1076
4160.40 1129
4161.01 1085
4161.62 1108
4162.23 1122
4162.84 1131
4163.44 1042
4164.05 1063
4164.66 1062
4165.27 1101
4165.88 1112
4166.49 1087
4167.10 1074
4167.71 1108
4168.32 1082
4168.93 1143
4169.54 1170
4170.15 1195
4170.75 1242
4171.36 1254
4171.97 1283
4172.58 1272
4173.19 1222
4173.80 1186
4174.41 1133
4175.02 1148
4175.63 1119
4176.24 1081
4176.85 1115
4177.46 1151
4178.07 1085
4178.68 1093
4179.29 1120
4179.90 1050
4180.51 1077
4181.12 1060
4181.73 1036
4182.34 997
4182.95 1012
4183.56 1012
4184.17 1065
4184.78 1114
4185.39 1097
4186.00 1051
4186.61 1075
4187.23 1104
4187.84 1103
4188.45 1079
4189.06 1067
4189.67 1046
4190.28 1094
4190.89 1100
4191.50 1033
4192.11 1064
4192.72 1072
4193.33 1068
4193.94 1085
4194.56 1177
4195.17 1208
4195.78 1209
4196.39 1194
4197.00 1170
4197.61 1158
4198.22 1151
4198.84 1182
4199.45 1146
4200.06 1145
4200.67 1096
4201.28 1109
4201.89 1086
4202.50 1078
4203.12 1078
4203.73 1045
4204.34 996
4204.95 1061
4205.56 990
4206.18 1055
4206.79 1100
4207.40 1137
4208.01 1219
4208.62 1181
4209.24 1073
4209.85 1129
4210.46 1163
4211.07 1164
4211.69 1107
4212.30 1081
4212.91 1199
4213.52 1195
4214.14 1226
4214.75 1193
4215.36 1161
4215.97 1197
4216.59 1207
4217.20 1151
4217.81 1175
4218.43 1164
4219.04 1200
4219.65 1206
4220.26 1228
4220.88 1248
4221.49 1291
4222.10 1253
4222.72 1309
4223.33 1319
4223.94 1331
4224.56 1422
4225.17 1391
4225.78 1413
4226.40 1503
4227.01 1503
4227.62 1581
4228.24 1726
4228.85 1854
4229.46 1976
4230.08 2174
4230.69 2125
4231.31 2159
4231.92 1843
4232.53 1711
4233.15 1618
4233.76 1592
4234.38 1480
4234.99 1546
4235.60 1430
4236.22 1448
4236.83 1461
4237.45 1437
4238.06 1458
4238.68 1463
4239.29 1405
4239.90 1377
4240.52 1321
4241.13 1343
4241.75 1346
4242.36 1340
4242.98 1407
4243.59 1396
4244.21 1327
4244.82 1481
4245.44 1406
4246.05 1419
4246.67 1387
4247.28 1390
4247.90 1405
4248.51 1438
4249.13 1361
4249.74 1366
4250.36 1327
4250.97 1265
4251.59 1300
4252.20 1276
4252.82 1219
4253.43 1309
4254.05 1304
4254.66 1287
4255.28 1234
4255.89 1268
4256.51 1275
4257.13 1240
4257.74 1205
4258.36 1213
4258.97 1301
4259.59 1361
4260.21 1265
4260.82 1333
4261.44 1349
4262.05 1354
4262.67 1425
4263.29 1565
4263.90 1668
4264.52 1599
4265.13 1689
4265.75 1696
4266.37 1735
4266.98 1701
4267.60 1590
4268.22 1524
4268.83 1450
4269.45 1418
4270.07 1475
4270.68 1407
4271.30 1393
4271.92 1337
4272.53 1309
4273.15 1271
4273.77 1243
4274.38 1274
4275.00 1285
4275.62 1302
4276.23 1277
4276.85 1380
4277.47 1409
4278.09 1492
4278.70 1460
4279.32 1542
4279.94 1551
4280.56 1439
4281.17 1403
4281.79 1320
4282.41 1296
4283.03 1259
4283.64 1267
4284.26 1184
4284.88 1157
4285.50 1203
4286.11 1228
4286.73 1199
4287.35 1148
4287.97 1219
4288.59 1229
4289.20 1167
4289.82 1125
4290.44 1134
4291.06 1204
4291.68 1197
4292.29 1185
4292.91 1161
4293.53 1163
4294.15 1190
4294.77 1164
4295.39 1200
4296.00 1152
4296.62 1149
4297.24 1163
4297.86 1106
4298.48 1176
4299.10 1250
4299.72 1261
4300.33 1261
4300.95 1280
4301.57 1232
4302.19 1208
4302.81 1290
4303.43 1255
4304.05 1249
4304.67 1220
4305.29 1289
4305.91 1236
4306.53 1259
4307.14 1264
4307.76 1267
4308.38 1303
4309.00 1288
4309.62 1233
4310.24 1231
4310.86 1217
4311.48 1247
4312.10 1285
4312.72 1270
4313.34 1362
4313.96 1383
4314.58 1340
4315.20 1393
4315.82 1383
4316.44 1409
4317.06 1423
4317.68 1471
4318.30 1445
4318.92 1403
4319.54 1436
4320.16 1416
4320.78 1408
4321.40 1405
4322.02 1419
4322.64 1542
4323.26 1530
4323.88 1494
4324.50 1447
4325.12 1456
4325.74 1550
4326.36 1637
4326.99 1703
4327.61 1808
4328.23 1778
4328.85 1697
4329.47 1773
4330.09 1880
4330.71 2030
4331.33 2156
4331.95 2312
4332.57 2679
4333.19 2933
4333.82 3247
4334.44 3533
4335.06 3433
4335.68 3405
4336.30 3311
4336.92 3299
4337.54 3329
4338.17 3504
4338.79 3582
4339.41 3727
4340.03 3715
4340.65 3424
4341.27 3203
4341.90 3041
4342.52 2915
4343.14 2533
4343.76 2545
4344.38 2506
4345.01 2656
4345.63 2902
4346.25 3179
4346.87 3677
4347.49 3965
4348.12 4524
4348.74 4462
4349.36 4303
4349.98 4122
4350.61 3994
4351.23 3668
4351.85 3453
4352.47 3285
4353.10 3287
4353.72 3005
4354.34 2922
4354.96 2833
4355.59 2539
4356.21 2345
4356.83 2129
4357.46 2013
4358.08 2056
4358.70 1994
4359.32 2020
4359.95 1895
4360.57 1847
4361.19 1905
4361.82 1881
4362.44 1873
4363.06 1801
4363.69 1749
4364.31 1746
4364.93 1717
4365.56 1775
4366.18 1652
4366.80 1745
4367.43 1785
4368.05 1684
4368.67 1691
4369.30 1803
4369.92 1613
4370.55 1549
4371.17 1576
4371.79 1512
4372.42 1538
4373.04 1520
4373.67 1435
4374.29 1409
4374.91 1412
4375.54 1387
4376.16 1404
4376.79 1405
4377.41 1503
4378.04 1443
4378.66 1518
4379.28 1570
4379.91 1620
4380.53 1622
4381.16 1707
4381.78 1682
4382.41 1667
4383.03 1645
4383.66 1641
4384.28 1539
4384.91 1463
4385.53 1473
4386.16 1470
4386.78 1525
4387.41 1475
4388.03 1489
4388.66 1520
4389.28 1485
4389.91 1454
4390.53 1438
4391.16 1420
4391.78 1516
4392.41 1488
4393.03 1476
4393.66 1461
4394.28 1409
4394.91 1389
4395.54 1451
4396.16 1480
4396.79 1464
4397.41 1390
4398.04 1465
4398.66 1478
4399.29 1395
4399.92 1356
4400.54 1412
4401.17 1453
4401.79 1354
4402.42 1307
4403.05 1289
4403.67 1321
4404.30 1436
4404.93 1375
4405.55 1299
4406.18 1368
4406.80 1322
4407.43 1319
4408.06 1247
4408.68 1286
4409.31 1270
4409.94 1275
4410.56 1297
4411.19 1276
4411.82 1313
4412.44 1284
4413.07 1304
4413.70 1340
4414.33 1285
4414.95 1238
4415.58 1266
4416.21 1238
4416.83 1256
4417.46 1266
4418.09 1284
4418.72 1197
4419.34 1204
4419.97 1149
4420.60 1170
4421.22 1181
4421.85 1170
4422.48 1221
4423.11 1207
4423.73 1214
4424.36 1219
4424.99 1163
4425.62 1103
4426.25 1179
4426.87 1222
4427.50 1136
4428.13 1105
4428.76 1100
4429.39 1130
4430.01 1102
4430.64 1138
4431.27 1118
4431.90 1116
4432.53 1170
4433.15 1173
4433.78 1160
4434.41 1169
4435.04 1178
4435.67 1172
4436.30 1251
4436.93 1175
4437.55 1189
4438.18 1192
4438.81 1143
4439.44 1197
4440.07 1225
4440.70 1227
4441.33 1175
4441.96 1166
4442.58 1146
4443.21 1094
4443.84 1110
4444.47 1163
4445.10 1126
4445.73 1187
4446.36 1198
4446.99 1183
4447.62 1290
4448.25 1318
4448.88 1274
4449.51 1307
4450.14 1237
4450.76 1275
4451.39 1199
4452.02 1248
4452.65 1286
4453.28 1212
4453.91 1253
4454.54 1237
4455.17 1319
4455.80 1368
4456.43 1479
4457.06 1476
4457.69 1500
4458.32 1560
4458.95 1580
4459.58 1525
4460.21 1460
4460.84 1423
4461.47 1360
4462.10 1266
4462.73 1230
4463.36 1188
4464.00 1232
4464.63 1173
4465.26 1134
4465.89 1117
4466.52 1171
4467.15 1113
4467.78 1118
4468.41 1145
4469.04 1130
4469.67 1101
4470.30 1081
4470.93 1153
4471.56 1161
4472.20 1139
4472.83 1114
4473.46 1184
4474.09 1087
4474.72 1077
4475.35 1072
4475.98 1079
4476.61 1047
4477.25 1042
4477.88 1099
4478.51 1063
4479.14 1054
4479.77 1044
4480.40 1108
4481.03 1129
4481.67 1111
4482.30 1165
4482.93 1163
4483.56 1181
4484.19 1150
4484.83 1155
4485.46 1167
4486.09 1193
4486.72 1169
4487.35 1172
4487.99 1222
4488.62 1140
4489.25 1160
4489.88 1227
4490.52 1298
4491.15 1209
4491.78 1224
4492.41 1170
4493.05 1182
4493.68 1218
4494.31 1209
4494.94 1192
4495.58 1159
4496.21 1142
4496.84 1224
4497.47 1234
4498.11 1264
4498.74 1222
4499.37 1324
4500.01 1346
4500.64 1314
4501.27 1445
4501.91 1496
4502.54 1659
4503.17 1812
4503.80 1869
4504.44 1792
4505.07 1772
4505.71 1715
4506.34 1676
4506.97 1555
4507.61 1480
4508.24 1424
4508.87 1415
4509.51 1389
4510.14 1385
4510.77 1312
4511.41 1353
4512.04 1393
4512.68 1394
4513.31 1297
4513.94 1357
4514.58 1312
4515.21 1309
4515.85 1294
4516.48 1224
4517.11 1250
4517.75 1191
4518.38 1209
4519.02 1167
4519.65 1135
4520.29 1159
4520.92 1113
4521.55 1099
4522.19 1188
4522.82 1165
4523.46 1146
4524.09 1221
4524.73 1167
4525.36 1118
4526.00 1150
4526.63 1169
4527.27 1110
4527.90 1145
4528.54 1197
4529.17 1211
4529.81 1223
4530.44 1328
4531.08 1366
4531.71 1418
4532.35 1514
4532.98 1579
4533.62 1574
4534.25 1479
4534.89 1536
4535.53 1509
4536.16 1410
4536.80 1341
4537.43 1377
4538.07 1290
4538.70 1226
4539.34 1184
4539.98 1090
4540.61 1162
4541.25 1071
4541.88 1116
4542.52 1071
4543.16 1042
4543.79 1061
4544.43 1091
4545.06 1076
4545.70 1076
4546.34 1014
4546.97 1033
4547.61 1041
4548.25 1010
4548.88 1042
4549.52 1084
4550.15 1108
4550.79 1123
4551.43 1038
4552.06 1007
4552.70 1106
4553.34 1133
4553.97 1094
4554.61 1082
4555.25 1121
4555.89 1094
4556.52 1049
4557.16 1042
4557.80 1034
4558.43 1036
4559.07 1030
4559.71 1085
4560.35 1042
4560.98 993
4561.62 1006
4562.26 1057
4562.89 1086
4563.53 1082
4564.17 998
4564.81 1022
4565.44 1025
4566.08 1079
4566.72 1039
4567.36 980
4568.00 1036
4568.63 1163
4569.27 1175
4569.91 1158
4570.55 1205
4571.19 1173
4571.82 1116
4572.46 1070
4573.10 1097
4573.74 1117
4574.38 1076
4575.01 1071
4575.65 1102
4576.29 1061
4576.93 1080
4577.57 1050
4578.21 1071
4578.84 1096
4579.48 1062
4580.12 1064
4580.76 1110
4581.40 1111
4582.04 1121
4582.68 1103
4583.32 1128
4583.95 1122
4584.59 1131
4585.23 1166
4585.87 1249
4586.51 1265
4587.15 1332
4587.79 1389
4588.43 1416
4589.07 1538
4589.71 1694
4590.35 1700
4590.99 1697
4591.62 1747
4592.26 1693
4592.90 1589
4593.54 1614
4594.18 1607
4594.82 1504
4595.46 1480
4596.10 1441
4596.74 1313
4597.38 1337
4598.02 1265
4598.66 1160
4599.30 1204
4599.94 1190
4600.58 1244
4601.22 1230
4601.86 1171
4602.50 1234
4603.14 1200
4603.78 1147
4604.42 1196
4605.06 1200
4605.70 1132
4606.34 1144
4606.98 1229
4607.62 1122
4608.27 1134
4608.91 1149
4609.55 1179
4610.19 1133
4610.83 1177
4611.47 1112
4612.11 1130
4612.75 1138
4613.39 1195
4614.03 1102
4614.67 1136
4615.31 1159
4615.96 1149
4616.60 1153
4617.24 1114
4617.88 1115
4618.52 1097
4619.16 1065
4619.80 1083
4620.44 1142
4621.09 1100
4621.73 1114
4622.37 1125
4623.01 1107
4623.65 1160
4624.29 1052
4624.94 1126
4625.58 1167
4626.22 1064
4626.86 1076
4627.50 1056
4628.15 1072
4628.79 1050
4629.43 1111
4630.07 1033
4630.71 1081
4631.36 1103
4632.00 1125
4632.64 1151
4633.28 1251
4633.93 1262
4634.57 1357
4635.21 1355
4635.85 1381
4636.50 1373
4637.14 1409
4637.78 1358
4638.42 1462
4639.07 1474
4639.71 1493
4640.35 1448
4640.99 1480
4641.64 1452
4642.28 1427
4642.92 1420
4643.57 1360
4644.21 1331
4644.85 1228
4645.50 1172
4646.14 1189
4646.78 1164
4647.43 1195
4648.07 1176
4648.71 1210
4649.36 1178
4650.00 1207
4650.64 1224
4651.29 1263
4651.93 1224
4652.57 1273
4653.22 1329
4653.86 1420
4654.50 1337
4655.15 1429
4655.79 1412
4656.44 1387
4657.08 1243
4657.72 1252
4658.37 1199
4659.01 1183
4659.66 1160
4660.30 1109
4660.94 1064
4661.59 1068
4662.23 1061
4662.88 1047
4663.52 1066
4664.17 1091
4664.81 1026
4665.46 1106
4666.10 1080
4666.74 1005
4667.39 1051
4668.03 1025
4668.68 951
4669.32 953
4669.97 961
4670.61 974
4671.26 928
4671.90 1000
4672.55 1028
4673.19 1049
4673.84 984
4674.48 954
4675.13 1023
4675.77 1046
4676.42 1004
4677.07 1044
4677.71 1089
4678.36 1065
4679.00 1075
4679.65 1098
4680.29 1119
4680.94 1146
4681.58 1156
4682.23 1107
4682.88 1071
4683.52 1074
4684.17 1165
4684.81 1143
4685.46 1164
4686.10 1153
4686.75 1116
4687.40 1152
4688.04 1143
4688.69 1157
4689.34 1146
4689.98 1139
4690.63 1191
4691.27 1220
4691.92 1202
4692.57 1278
4693.21 1265
4693.86 1220
4694.51 1318
4695.15 1403
4695.80 1334
4696.45 1294
4697.09 1359
4697.74 1385
4698.39 1353
4699.03 1441
4699.68 1475
4700.33 1539
4700.97 1645
4701.62 1629
4702.27 1567
4702.92 1572
4703.56 1585
4704.21 1458
4704.86 1381
4705.50 1395
4706.15 1343
4706.80 1244
4707.45 1277
4708.09 1255
4708.74 1314
4709.39 1262
4710.04 1161
4710.68 1185
4711.33 1163
4711.98 1183
4712.63 1243
4713.28 1234
4713.92 1272
4714.57 1255
4715.22 1247
4715.87 1234
4716.52 1204
4717.16 1243
4717.81 1193
4718.46 1159
4719.11 1175
4719.76 1205
4720.41 1240
4721.05 1195
4721.70 1211
4722.35 1211
4723.00 1232
4723.65 1190
4724.30 1237
4724.94 1244
4725.59 1197
4726.24 1236
4726.89 1251
4727.54 1250
4728.19 1343
4728.84 1335
4729.49 1374
4730.14 1436
4730.78 1374
4731.43 1222
4732.08 1288
4732.73 1208
4733.38 1166
4734.03 1227
4734.68 1173
4735.33 1156
4735.98 1141
4736.63 1207
4737.28 1188
4737.93 1231
4738.58 1143
4739.23 1207
4739.88 1257
4740.53 1198
4741.18 1233
4741.83 1274
4742.47 1274
4743.12 1375
4743.77 1307
4744.42 1259
4745.07 1219
4745.72 1207
4746.37 1230
4747.03 1193
4747.68 1184
4748.33 1200
4748.98 1198
4749.63 1208
4750.28 1217
4750.93 1267
4751.58 1263
4752.23 1307
4752.88 1361
4753.53 1377
4754.18 1347
4754.83 1372
4755.48 1384
4756.13 1315
4756.78 1296
4757.43 1311
4758.08 1276
4758.74 1164
4759.39 1246
4760.04 1235
4760.69 1194
4761.34 1297
4761.99 1335
4762.64 1257
4763.29 1318
4763.94 1315
4764.60 1314
4765.25 1242
4765.90 1265
4766.55 1214
4767.20 1256
4767.85 1232
4768.51 1204
4769.16 1247
4769.81 1250
4770.46 1233
4771.11 1241
4771.76 1337
4772.42 1281
4773.07 1299
4773.72 1214
4774.37 1213
4775.02 1264
4775.68 1153
4776.33 1153
4776.98 1224
4777.63 1260
4778.29 1196
4778.94 1195
4779.59 1173
4780.24 1244
4780.89 1246
4781.55 1272
4782.20 1235
4782.85 1152
4783.51 1251
4784.16 1317
4784.81 1236
4785.46 1221
4786.12 1229
4786.77 1179
4787.42 1195
4788.08 1248
4788.73 1285
4789.38 1272
4790.03 1265
4790.69 1290
4791.34 1344
4791.99 1351
4792.65 1346
4793.30 1308
4793.95 1306
4794.61 1265
4795.26 1355
4795.91 1367
4796.57 1329
4797.22 1360
4797.87 1333
4798.53 1453
4799.18 1407
4799.84 1390
4800.49 1503
4801.14 1627
4801.80 1685
4802.45 1761
4803.11 1728
4803.76 1754
4804.41 1632
4805.07 1656
4805.72 1660
4806.38 1492
4807.03 1598
4807.68 1525
4808.34 1538
4808.99 1500
4809.65 1524
4810.30 1478
4810.96 1442
4811.61 1425
4812.27 1484
4812.92 1452
4813.58 1491
4814.23 1595
4814.89 1552
4815.54 1614
4816.19 1659
4816.85 1625
4817.50 1610
4818.16 1600
4818.81 1538
4819.47 1573
4820.13 1584
4820.78 1720
4821.44 1869
4822.09 1898
4822.75 1871
4823.40 2098
4824.06 2088
4824.71 2297
4825.37 2326
4826.02 2308
4826.68 2272
4827.33 2120
4827.99 2042
4828.65 1957
4829.30 1937
4829.96 1895
4830.61 1817
4831.27 1811
4831.93 1862
4832.58 1881
4833.24 1851
4833.89 1849
4834.55 1942
4835.21 1895
4835.86 1908
4836.52 2064
4837.17 2145
4837.83 2278
4838.49 2248
4839.14 2173
4839.80 2256
4840.46 2232
4841.11 2208
4841.77 2306
4842.43 2280
4843.08 2320
4843.74 2389
4844.40 2257
4845.05 2355
4845.71 2352
4846.37 2454
4847.02 2497
4847.68 2441
4848.34 2561
4849.00 2616
4849.65 2777
4850.31 2897
4850.97 3038
4851.62 3322
4852.28 3511
4852.94 3472
4853.60 3426
4854.25 3316
4854.91 3102
4855.57 2996
4856.23 2984
4856.88 3051
4857.54 3190
4858.20 3405
4858.86 3912
4859.52 4139
4860.17 4426
4860.83 4462
4861.49 4461
4862.15 4060
4862.81 3689
4863.46 3564
4864.12 3199
4864.78 2975
4865.44 2834
4866.10 2709
4866.75 2770
4867.41 2780
4868.07 2778
4868.73 2735
4869.39 2763
4870.05 2749
4870.71 2687
4871.36 2637
4872.02 2534
4872.68 2564
4873.34 2511
4874.00 2424
4874.66 2340
4875.32 2288
4875.98 2250
4876.63 2312
4877.29 2221
4877.95 2263
4878.61 2244
4879.27 2289
4879.93 2337
4880.59 2413
4881.25 2549
4881.91 2389
4882.57 2314
4883.23 2236
4883.89 2350
4884.55 2135
4885.21 1979
4885.87 2003
4886.52 1949
4887.18 1884
4887.84 1860
4888.50 1856
4889.16 1903
4889.82 1922
4890.48 1858
4891.14 1899
4891.80 1899
4892.46 1888
4893.12 1885
4893.78 1867
4894.44 1967
4895.10 1911
4895.76 1928
4896.42 1787
4897.09 1777
4897.75 1692
4898.41 1625
4899.07 1703
4899.73 1707
4900.39 1645
4901.05 1764
4901.71 1773
4902.37 1777
4903.03 1755
4903.69 1767
4904.35 1647
4905.01 1671
4905.67 1554
4906.33 1567
4907.00 1559
4907.66 1466
4908.32 1521
4908.98 1441
4909.64 1457
4910.30 1437
4910.96 1425
4911.62 1443
4912.29 1424
4912.95 1395
4913.61 1409
4914.27 1417
4914.93 1468
4915.59 1426
4916.26 1379
4916.92 1344
4917.58 1400
4918.24 1327
4918.90 1274
4919.56 1352
4920.23 1285
4920.89 1262
4921.55 1261
4922.21 1267
4922.87 1331
4923.54 1215
4924.20 1211
4924.86 1307
4925.52 1228
4926.19 1260
4926.85 1207
4927.51 1266
4928.17 1284
4928.84 1282
4929.50 1210
4930.16 1209
4930.82 1299
4931.49 1228
4932.15 1239
4932.81 1217
4933.47 1163
4934.14 1195
4934.80 1230
4935.46 1163
4936.13 1280
4936.79 1227
4937.45 1229
4938.11 1251
4938.78 1237
4939.44 1190
4940.10 1246
4940.77 1181
4941.43 1276
4942.09 1167
4942.76 1187
4943.42 1204
4944.08 1172
4944.75 1203
4945.41 1224
4946.08 1194
4946.74 1186
4947.40 1219
4948.07 1124
4948.73 1092
4949.39 1100
4950.06 1126
4950.72 1135
4951.39 1103
4952.05 1122
4952.71 1103
4953.38 1143
4954.04 1114
4954.71 1093
4955.37 1098
4956.04 1121
4956.70 1091
4957.36 1140
4958.03 1120
4958.69 1091
4959.36 1106
4960.02 1176
4960.69 1194
4961.35 1199
4962.02 1244
4962.68 1287
4963.35 1352
4964.01 1453
4964.68 1454
4965.34 1416
4966.01 1467
4966.67 1451
4967.34 1467
4968.00 1379
4968.67 1314
4969.33 1256
4970.00 1243
4970.66 1176
4971.33 1168
4971.99 1136
4972.66 1130
4973.32 1130
4973.99 1066
4974.66 1113
4975.32 1163
4975.99 1232
4976.65 1224
4977.32 1212
4977.98 1314
4978.65 1266
4979.32 1257
4979.98 1276
4980.65 1263
4981.31 1143
4981.98 1147
4982.65 1197
4983.31 1120
4983.98 1093
4984.64 1119
4985.31 1142
4985.98 1037
4986.64 1026
4987.31 988
4987.98 1007
4988.64 1038
4989.31 1058
4989.98 1031
4990.64 1070
4991.31 1077
4991.98 1025
4992.64 1071
4993.31 1046
4993.98 1031
4994.64 1063
4995.31 988
4995.98 1048
4996.64 1038
4997.31 1018
4997.98 1019
4998.65 1027
4999.31 1001
4999.98 1006
5000.65 1010
5001.31 992
5001.98 1008
5002.65 998
5003.32 943
5003.98 926
5004.65 963
5005.32 974
5005.99 942
5006.66 970
5007.32 1039
5007.99 988
5008.66 1031
5009.33 991
5009.99 1026
5010.66 1060
5011.33 1040
5012.00 1021
5012.67 1059
5013.33 1022
5014.00 990
5014.67 1028
5015.34 946
5016.01 964
5016.68 935
5017.34 974
5018.01 942
5018.68 923
5019.35 941
5020.02 911
5020.69 937
5021.36 994
5022.02 1026
5022.69 1022
5023.36 1020
5024.03 1007
5024.70 1051
5025.37 1077
5026.04 1036
5026.71 1020
5027.38 987
5028.05 1013
5028.71 1007
5029.38 928
5030.05 1004
5030.72 965
5031.39 935
5032.06 960
5032.73 907
5033.40 898
5034.07 911
5034.74 969
5035.41 950
5036.08 916
5036.75 941
5037.42 958
5038.09 964
5038.76 983
5039.43 890
5040.10 953
5040.77 929
5041.44 957
5042.11 953
5042.78 932
5043.45 990
5044.12 982
5044.79 939
5045.46 949
5046.13 960
5046.80 977
5047.47 1010
5048.14 1002
5048.81 983
5049.48 969
5050.15 990
5050.82 976
5051.49 979
5052.16 955
5052.83 998
5053.51 1003
5054.18 1001
5054.85 952
5055.52 942
5056.19 1005
5056.86 1007
5057.53 1001
5058.20 933
5058.87 970
5059.55 971
5060.22 975
5060.89 928
5061.56 976
5062.23 1012
5062.90 999
5063.57 964
5064.25 1015
5064.92 985
5065.59 1051
5066.26 1061
5066.93 1026
5067.60 971
5068.28 1002
5068.95 966
5069.62 973
5070.29 971
5070.96 982
5071.64 963
5072.31 930
5072.98 908
5073.65 957
5074.32 1076
5075.00 1047
5075.67 1086
5076.34 1019
5077.01 1080
5077.69 1072
5078.36 1037
5079.03 1088
5079.70 1112
5080.38 1127
5081.05 1146
5081.72 1158
5082.39 1088
5083.07 1055
5083.74 1113
5084.41 1062
5085.09 1094
5085.76 1137
5086.43 1048
5087.10 1028
5087.78 1086
5088.45 1160
5089.12 1095
5089.80 1146
5090.47 1202
5091.14 1315
5091.82 1225
5092.49 1259
5093.16 1260
5093.84 1223
5094.51 1232
5095.18 1214
5095.86 1241
5096.53 1196
5097.21 1126
5097.88 1072
5098.55 1075
5099.23 1010
5099.90 1091
5100.57 1113
5101.25 1047
5101.92 1018
5102.60 1029
5103.27 1046
5103.95 1083
5104.62 1112
5105.29 1129
5105.97 1088
5106.64 1130
5107.32 1233
5107.99 1185
5108.67 1074
5109.34 1165
5110.01 1084
5110.69 1076
5111.36 1098
5112.04 1070
5112.71 1093
5113.39 1132
5114.06 1059
5114.74 979
5115.41 987
5116.09 1003
5116.76 1041
5117.44 1107
5118.11 1136
5118.79 1148
5119.46 1256
5120.14 1326
5120.81 1430
5121.49 1382
5122.16 1400
5122.84 1426
5123.52 1434
5124.19 1334
5124.87 1271
5125.54 1229
5126.22 1180
5126.89 1147
5127.57 1144
5128.24 1164
5128.92 1132
5129.60 1079
5130.27 1119
5130.95 1140
5131.62 1122
5132.30 1157
5132.98 1152
5133.65 1097
5134.33 1109
5135.01 1164
5135.68 1154
5136.36 1093
5137.03 1066
5137.71 1102
5138.39 1096
5139.06 1093
5139.74 1066
5140.42 1113
5141.09 1050
5141.77 1037
5142.45 1048
5143.12 1054
5143.80 1019
5144.48 1068
5145.15 1043
5145.83 900
5146.51 942
5147.18 933
5147.86 965
5148.54 953
5149.22 937
5149.89 936
5150.57 982
5151.25 1003
5151.93 994
5152.60 991
5153.28 988
5153.96 984
5154.63 989
5155.31 992
5155.99 957
5156.67 970
5157.35 1029
5158.02 1015
5158.70 1029
5159.38 1094
5160.06 1098
5160.73 1038
5161.41 1014
5162.09 1020
5162.77 982
5163.45 1011
5164.12 1030
5164.80 998
5165.48 923
5166.16 1039
5166.84 1088
5167.52 1078
5168.19 1131
5168.87 1122
5169.55 1062
5170.23 1031
5170.91 991
5171.59 958
5172.27 924
5172.94 887
5173.62 893
5174.30 932
5174.98 942
5175.66 899
5176.34 922
5177.02 911
5177.70 884
5178.38 918
5179.06 970
5179.73 927
5180.41 918
5181.09 980
5181.77 1003
5182.45 983
5183.13 986
5183.81 954
5184.49 934
5185.17 930
5185.85 972
5186.53 984
5187.21 982
5187.89 956
5188.57 934
5189.25 886
5189.93 929
5190.61 958
5191.29 927
5191.97 947
5192.65 882
5193.33 1001
5194.01 960
5194.69 938
5195.37 953
5196.05 926
5196.73 945
5197.41 951
5198.09 896
5198.77 960
5199.45 973
5200.13 956
5200.81 899
5201.49 905
5202.17 901
5202.85 982
5203.53 1018
5204.21 966
5204.89 977
5205.58 945
5206.26 965
5206.94 960
5207.62 1034
5208.30 963
5208.98 934
5209.66 963
5210.34 1001
5211.02 1050
5211.71 1068
5212.39 1025
5213.07 1086
5213.75 1113
5214.43 1087
5215.11 1097
5215.79 1074
5216.48 1136
5217.16 1115
5217.84 1104
5218.52 1141
5219.20 1196
5219.88 1150
5220.57 1138
5221.25 1106
5221.93 1094
5222.61 1089
5223.29 1068
5223.98 1233
5224.66 1222
5225.34 1290
5226.02 1293
5226.70 1250
5227.39 1229
5228.07 1194
5228.75 1130
5229.43 1106
5230.12 1102
5230.80 1084
5231.48 1079
5232.16 1038
5232.85 1061
5233.53 1063
5234.21 1112
5234.89 1100
5235.58 1162
5236.26 1167
5236.94 1139
5237.63 1095
5238.31 1183
5238.99 1197
5239.67 1193
5240.36 1191
5241.04 1249
5241.72 1283
5242.41 1178
5243.09 1250
5243.77 1249
5244.46 1202
5245.14 1092
5245.82 1120
5246.51 1096
5247.19 1099
5247.88 1089
5248.56 1061
5249.24 1052
5249.93 1068
5250.61 1084
5251.29 1116
5251.98 1129
5252.66 1101
5253.35 1087
5254.03 1151
5254.71 1180
5255.40 1193
5256.08 1187
5256.77 1129
5257.45 1122
5258.14 1038
5258.82 998
5259.50 1025
5260.19 1073
5260.87 1052
5261.56 1066
5262.24 1107
5262.93 1043
5263.61 1173
5264.30 1210
5264.98 1107
5265.67 1136
5266.35 1150
5267.03 1174
5267.72 1162
5268.40 1145
5269.09 1129
5269.77 1072
5270.46 1144
5271.14 1152
5271.83 1041
5272.52 1121
5273.20 1097
5273.89 1105
5274.57 1041
5275.26 1120
5275.94 1168
5276.63 1074
5277.31 1100
5278.00 1139
5278.68 1120
5279.37 1083
5280.06 1070
5280.74 1142
5281.43 1040
5282.11 1039
5282.80 1042
5283.48 1106
5284.17 1145
5284.86 1134
5285.54 1084
5286.23 1103
5286.92 1075
5287.60 1084
5288.29 1083
5288.97 1012
5289.66 1078
5290.35 1070
5291.03 1012
5291.72 1030
5292.41 1019
5293.09 1025
5293.78 1011
5294.47 1030
5295.15 999
5295.84 971
5296.53 1024
5297.21 1074
5297.90 1152
5298.59 1179
5299.27 1152
5299.96 1169
5300.65 1213
5301.33 1220
5302.02 1192
5302.71 1176
5303.40 1187
5304.08 1230
5304.77 1295
5305.46 1264
5306.15 1347
5306.83 1445
5307.52 1476
5308.21 1493
5308.90 1567
5309.58 1459
5310.27 1455
5310.96 1389
5311.65 1390
5312.33 1373
5313.02 1396
5313.71 1478
5314.40 1562
5315.09 1599
5315.77 1572
5316.46 1474
5317.15 1405
5317.84 1362
5318.53 1453
5319.21 1403
5319.90 1345
5320.59 1407
5321.28 1487
5321.97 1514
5322.66 1459
5323.35 1447
5324.03 1407
5324.72 1315
5325.41 1292
5326.10 1264
5326.79 1292
5327.48 1301
5328.17 1151
5328.86 1152
5329.54 1154
5330.23 1087
5330.92 1151
5331.61 1204
5332.30 1152
5332.99 1104
5333.68 1119
5334.37 1073
5335.06 1055
5335.75 1174
5336.44 1130
5337.12 1120
5337.81 1115
5338.50 1104
5339.19 1108
5339.88 1043
5340.57 1086
5341.26 1005
5341.95 1072
5342.64 1123
5343.33 1064
5344.02 1164
5344.71 1135
5345.40 1075
5346.09 1076
5346.78 1096
5347.47 1129
5348.16 1204
5348.85 1159
5349.54 1111
5350.23 1228
5350.92 1254
5351.61 1348
5352.30 1327
5352.99 1361
5353.68 1313
5354.37 1271
5355.07 1219
5355.76 1206
5356.45 1159
5357.14 1083
5357.83 1100
5358.52 1053
5359.21 1033
5359.90 1011
5360.59 1057
5361.28 1087
5361.97 1098
5362.66 1115
5363.36 1141
5364.05 1148
5364.74 1152
5365.43 1094
5366.12 1104
5366.81 1122
5367.50 1034
5368.19 1051
5368.89 1065
5369.58 1000
5370.27 1030
5370.96 978
5371.65 920
5372.34 931
5373.04 945
5373.73 976
5374.42 954
5375.11 939
5375.80 969
5376.49 965
5377.19 974
5377.88 927
5378.57 980
5379.26 995
5379.96 1036
5380.65 1024
5381.34 957
5382.03 983
5382.72 965
5383.42 921
5384.11 977
5384.80 996
5385.49 935
5386.19 977
5386.88 1001
5387.57 1001
5388.26 974
5388.96 947
5389.65 1010
5390.34 1000
5391.04 1091
5391.73 1096
5392.42 1071
5393.12 1051
5393.81 1057
5394.50 1079
5395.19 1015
5395.89 1045
5396.58 1101
5397.27 1009
5397.97 962
5398.66 990
5399.35 978
5400.05 1013
5400.74 972
5401.43 1001
5402.13 960
5402.82 990
5403.52 1000
5404.21 1000
5404.90 994
5405.60 1048
5406.29 1019
5406.98 1063
5407.68 1012
5408.37 947
5409.07 1042
5409.76 1033
5410.45 1024
5411.15 1037
5411.84 1029
5412.54 1018
5413.23 1128
5413.93 1099
5414.62 1001
5415.32 997
5416.01 1013
5416.70 1035
5417.40 1078
5418.09 1072
5418.79 1095
5419.48 1075
5420.18 1066
5420.87 1137
5421.57 1056
5422.26 1081
5422.96 1167
5423.65 1195
5424.35 1112
5425.04 1081
5425.74 1116
5426.43 1099
5427.13 1122
5427.82 1100
5428.52 1114
5429.21 1116
5429.91 1090
5430.60 1117
5431.30 1099
5432.00 1118
5432.69 1102
5433.39 1081
5434.08 1088
5434.78 1079
5435.47 1155
5436.17 1135
5436.86 1098
5437.56 1073
5438.26 1212
5438.95 1200
5439.65 1177
5440.34 1161
5441.04 1142
5441.74 1132
5442.43 1187
5443.13 1206
5443.83 1168
5444.52 1220
5445.22 1218
5445.91 1329
5446.61 1472
5447.31 1535
5448.00 1625
5448.70 1765
5449.40 1768
5450.09 1803
5450.79 1893
5451.49 1787
5452.18 1667
5452.88 1664
5453.58 1525
5454.27 1543
5454.97 1460
5455.67 1412
5456.37 1366
5457.06 1353
5457.76 1301
5458.46 1330
5459.15 1354
5459.85 1259
5460.55 1250
5461.25 1360
5461.94 1419
5462.64 1423
5463.34 1346
5464.04 1405
5464.73 1408
5465.43 1467
5466.13 1533
5466.83 1441
5467.53 1440
5468.22 1467
5468.92 1409
5469.62 1399
5470.32 1413
5471.01 1434
5471.71 1408
5472.41 1449
5473.11 1554
5473.81 1575
5474.51 1624
5475.20 1692
5475.90 1722
5476.60 1799
5477.30 1877
5478.00 1875
5478.70 1928
5479.39 2076
5480.09 2210
5480.79 2364
5481.49 2730
5482.19 2923
5482.89 2997
5483.59 3068
5484.29 3053
5484.98 2952
5485.68 2613
5486.38 2369
5487.08 2257
5487.78 2189
5488.48 2191
5489.18 2084
5489.88 1995
5490.58 2021
5491.28 2018
5491.98 2044
5492.68 2122
5493.37 2181
5494.07 2221
5494.77 2171
5495.47 2169
5496.17 2289
5496.87 2356
5497.57 2420
5498.27 2356
5498.97 2538
5499.67 2848
5500.37 3219
5501.07 3714
5501.77 4492
5502.47 5054
5503.17 5415
5503.87 5551
5504.57 5403
5505.27 4925
5505.97 4303
5506.67 3636
5507.37 3154
5508.07 2691
5508.77 2469
5509.47 2217
5510.17 2075
5510.87 1947
5511.58 1954
5512.28 1941
5512.98 1964
5513.68 1877
5514.38 1862
5515.08 1927
5515.78 1867
5516.48 1791
5517.18 1886
5517.88 1866
5518.58 1885
5519.28 1828
5519.99 1835
5520.69 1815
5521.39 1840
5522.09 1857
5522.79 1747
5523.49 1737
5524.19 1741
5524.90 1663
5525.60 1576
5526.30 1535
5527.00 1477
5527.70 1426
5528.40 1437
5529.10 1391
5529.81 1444
5530.51 1481
5531.21 1438
5531.91 1423
5532.61 1440
5533.32 1413
5534.02 1398
5534.72 1434
5535.42 1450
5536.12 1434
5536.83 1420
5537.53 1410
5538.23 1322
5538.93 1317
5539.64 1355
5540.34 1340
5541.04 1359
5541.74 1286
5542.45 1276
5543.15 1317
5543.85 1306
5544.55 1304
5545.26 1245
5545.96 1227
5546.66 1284
5547.36 1254
5548.07 1245
5548.77 1276
5549.47 1261
5550.18 1159
5550.88 1209
5551.58 1211
5552.29 1262
5552.99 1282
5553.69 1287
5554.40 1189
5555.10 1185
5555.80 1232
5556.51 1277
5557.21 1256
5557.91 1233
5558.62 1223
5559.32 1120
5560.02 1241
5560.73 1219
5561.43 1202
5562.14 1251
5562.84 1245
5563.54 1266
5564.25 1236
5564.95 1311
5565.65 1306
5566.36 1293
5567.06 1333
5567.77 1328
5568.47 1307
5569.18 1296
5569.88 1283
5570.58 1214
5571.29 1227
5571.99 1242
5572.70 1214
5573.40 1175
5574.11 1228
5574.81 1258
5575.52 1308
5576.22 1272
5576.93 1327
5577.63 1311
5578.33 1288
5579.04 1300
5579.74 1324
5580.45 1280
5581.15 1238
5581.86 1201
5582.56 1121
5583.27 1201
5583.97 1142
5584.68 1168
5585.39 1127
5586.09 1156
5586.80 1136
5587.50 1158
5588.21 1205
5588.91 1168
5589.62 1159
5590.32 1179
5591.03 1127
5591.73 1159
5592.44 1174
5593.15 1139
5593.85 1146
5594.56 1129
5595.26 1107
5595.97 1047
5596.68 1018
5597.38 1080
5598.09 1108
5598.79 1069
5599.50 1098
5600.21 1072
5600.91 1063
5601.62 1048
5602.33 1064
5603.03 1034
5603.74 1051
5604.44 1084
5605.15 1150
5605.86 1093
5606.56 1060
5607.27 1079
5607.98 1048
5608.68 1131
5609.39 1122
5610.10 1069
5610.80 1062
5611.51 1021
5612.22 1087
5612.93 1140
5613.63 1061
5614.34 1050
5615.05 1016
5615.75 1048
5616.46 998
5617.17 1045
5617.88 1094
5618.58 1103
5619.29 1112
5620.00 1082
5620.71 1088
5621.41 1138
5622.12 1134
5622.83 1067
5623.54 1067
5624.24 1055
5624.95 1103
5625.66 1090
5626.37 1097
5627.08 1107
5627.78 1147
5628.49 1225
5629.20 1238
5629.91 1321
5630.62 1316
5631.32 1198
5632.03 1196
5632.74 1263
5633.45 1291
5634.16 1318
5634.86 1310
5635.57 1314
5636.28 1349
5636.99 1398
5637.70 1396
5638.41 1405
5639.12 1477
5639.82 1553
5640.53 1518
5641.24 1501
5641.95 1535
5642.66 1583
5643.37 1495
5644.08 1490
5644.79 1434
5645.50 1428
5646.21 1471
5646.91 1410
5647.62 1355
5648.33 1329
5649.04 1269
5649.75 1249
5650.46 1317
5651.17 1245
5651.88 1225
5652.59 1229
5653.30 1279
5654.01 1259
5654.72 1248
5655.43 1308
5656.14 1258
5656.85 1223
5657.56 1223
5658.27 1339
5658.98 1262
5659.69 1276
5660.40 1321
5661.11 1386
5661.82 1472
5662.53 1411
5663.24 1395
5663.95 1422
5664.66 1394
5665.37 1365
5666.08 1330
5666.79 1300
5667.50 1284
5668.21 1268
5668.92 1289
5669.63 1348
5670.34 1303
5671.05 1314
5671.76 1481
5672.47 1446
5673.18 1584
5673.89 1496
5674.61 1555
5675.32 1530
5676.03 1425
5676.74 1419
5677.45 1376
5678.16 1282
5678.87 1304
5679.58 1270
5680.29 1249
5681.01 1184
5681.72 1185
5682.43 1200
5683.14 1296
5683.85 1325
5684.56 1309
5685.27 1274
5685.99 1259
5686.70 1246
5687.41 1272
5688.12 1314
5688.83 1229
5689.54 1146
5690.26 1136
5690.97 1229
5691.68 1155
5692.39 1161
5693.10 1140
5693.82 1162
5694.53 1175
5695.24 1178
5695.95 1117
5696.67 1123
5697.38 1136
5698.09 1057
5698.80 1066
5699.51 1117
5700.23 1130
5700.94 1076
5701.65 1044
5702.36 1110
5703.08 1103
5703.79 1031
5704.50 1128
5705.22 1213
5705.93 1171
5706.64 1147
5707.35 1191
5708.07 1067
5708.78 1120
5709.49 1130
5710.21 1146
5710.92 1093
5711.63 1081
5712.35 1065
5713.06 1066
5713.77 1083
5714.49 1069
5715.20 1062
5715.91 1096
5716.63 1119
5717.34 1157
5718.05 1043
5718.77 1021
5719.48 1059
5720.19 1068
5720.91 1034
5721.62 1074
5722.34 1045
5723.05 1048
5723.76 1161
5724.48 1116
5725.19 1105
5725.91 1135
5726.62 1177
5727.33 1214
5728.05 1227
5728.76 1244
5729.48 1254
5730.19 1328
5730.91 1302
5731.62 1308
5732.34 1345
5733.05 1258
5733.76 1181
5734.48 1124
5735.19 1136
5735.91 1172
5736.62 1130
5737.34 1092
5738.05 1079
5738.77 1115
5739.48 1077
5740.20 1054
5740.91 1058
5741.63 1057
5742.34 1114
5743.06 1122
5743.77 1079
5744.49 1088
5745.20 1086
5745.92 1125
5746.63 1098
5747.35 1144
5748.07 1116
5748.78 1122
5749.50 1273
5750.21 1171
5750.93 1121
5751.64 1128
5752.36 1152
5753.07 1213
5753.79 1230
5754.51 1186
5755.22 1138
5755.94 1172
5756.65 1286
5757.37 1273
5758.09 1319
5758.80 1390
5759.52 1360
5760.24 1381
5760.95 1453
5761.67 1356
5762.38 1364
5763.10 1385
5763.82 1314
5764.53 1269
5765.25 1349
5765.97 1378
5766.68 1294
5767.40 1344
5768.12 1376
5768.83 1451
5769.55 1587
5770.27 1696
5770.98 1925
5771.70 2089
5772.42 2194
5773.13 2410
5773.85 2480
5774.57 2370
5775.29 2161
5776.00 2031
5776.72 1858
5777.44 1601
5778.16 1535
5778.87 1484
5779.59 1440
5780.31 1477
5781.03 1361
5781.74 1421
5782.46 1537
5783.18 1469
5783.90 1390
5784.61 1452
5785.33 1472
5786.05 1469
5786.77 1425
5787.48 1503
5788.20 1466
5788.92 1386
5789.64 1339
5790.36 1385
5791.08 1363
5791.79 1316
5792.51 1277
5793.23 1345
5793.95 1385
5794.67 1287
5795.38 1246
5796.10 1261
5796.82 1321
5797.54 1274
5798.26 1280
5798.98 1318
5799.70 1242
5800.41 1280
5801.13 1338
5801.85 1387
5802.57 1395
5803.29 1373
5804.01 1366
5804.73 1374
5805.45 1380
5806.17 1302
5806.89 1224
5807.60 1200
5808.32 1235
5809.04 1289
5809.76 1195
5810.48 1195
5811.20 1266
5811.92 1247
5812.64 1180
5813.36 1211
5814.08 1234
5814.80 1175
5815.52 1204
5816.24 1198
5816.96 1167
5817.68 1169
5818.40 1172
5819.12 1164
5819.84 1216
5820.56 1207
5821.28 1183
5822.00 1107
5822.72 1089
5823.44 1130
5824.16 1183
5824.88 1145
5825.60 1157
5826.32 1169
5827.04 1134
5827.76 1143
5828.48 1156
5829.20 1167
5829.92 1128
5830.64 1110
5831.36 1158
5832.08 1113
5832.80 1144
5833.52 1169
5834.25 1180
5834.97 1137
5835.69 1160
5836.41 1187
5837.13 1206
5837.85 1143
5838.57 1070
5839.29 1106
5840.01 1162
5840.73 1156
5841.46 1104
5842.18 1126
5842.90 1118
5843.62 1169
5844.34 1113
5845.06 1114
5845.78 1109
5846.51 1129
5847.23 1144
5847.95 1145
5848.67 1164
5849.39 1113
5850.11 1172
5850.84 1208
5851.56 1128
5852.28 1132
5853.00 1238
5853.72 1198
5854.45 1177
5855.17 1160
5855.89 1229
5856.61 1238
5857.33 1251
5858.06 1222
5858.78 1239
5859.50 1169
5860.22 1127
5860.95 1112
5861.67 1179
5862.39 1168
5863.11 1160
5863.84 1193
5864.56 1146
5865.28 1140
5866.01 1205
5866.73 1180
5867.45 1169
5868.17 1172
5868.90 1167
5869.62 1169
5870.34 1181
5871.07 1160
5871.79 1219
5872.51 1201
5873.24 1212
5873.96 1230
5874.68 1302
5875.41 1198
5876.13 1188
5876.85 1212
5877.58 1221
5878.30 1229
5879.02 1199
5879.75 1256
5880.47 1245
5881.19 1311
5881.92 1323
5882.64 1324
5883.37 1270
5884.09 1320
5884.81 1347
5885.54 1375
5886.26 1375
5886.99 1366
5887.71 1362
5888.43 1357
5889.16 1388
5889.88 1422
5890.61 1381
5891.33 1350
5892.05 1404
5892.78 1402
5893.50 1401
5894.23 1368
5894.95 1423
5895.68 1366
5896.40 1382
5897.13 1408
5897.85 1326
5898.58 1393
5899.30 1448
5900.03 1429
5900.75 1379
5901.48 1404
5902.20 1410
5902.93 1436
5903.65 1471
5904.38 1457
5905.10 1431
5905.83 1458
5906.55 1520
5907.28 1510
5908.00 1483
5908.73 1529
5909.45 1468
5910.18 1501
5910.90 1479
5911.63 1542
5912.36 1568
5913.08 1566
5913.81 1573
5914.53 1641
5915.26 1578
5915.98 1585
5916.71 1652
5917.44 1620
5918.16 1606
5918.89 1620
5919.61 1725
5920.34 1704
5921.07 1714
5921.79 1660
5922.52 1723
5923.25 1791
5923.97 1811
5924.70 1780
5925.42 1794
5926.15 1882
5926.88 1899
5927.60 1903
5928.33 1916
5929.06 1954
5929.78 1959
5930.51 1966
5931.24 2049
5931.96 2048
5932.69 2053
5933.42 2103
5934.15 2104
5934.87 2208
5935.60 2187
5936.33 2239
5937.05 2286
5937.78 2283
5938.51 2326
5939.24 2413
5939.96 2570
5940.69 2479
5941.42 2453
5942.14 2629
5942.87 2605
5943.60 2573
5944.33 2696
5945.06 2830
5945.78 2857
5946.51 2907
5947.24 3068
5947.97 3022
5948.69 3039
5949.42 3107
5950.15 3205
5950.88 3268
5951.61 3396
5952.33 3736
5953.06 3941
5953.79 4333
5954.52 4616
5955.25 4851
5955.98 4996
5956.70 4904
5957.43 4863
5958.16 4790
5958.89 4474
5959.62 4382
5960.35 4327
5961.07 4329
5961.80 4233
5962.53 4074
5963.26 4002
5963.99 4239
5964.72 4301
5965.45 4482
5966.18 4612
5966.90 5076
5967.63 5670
5968.36 6249
5969.09 6595
5969.82 6872
5970.55 6719
5971.28 6574
5972.01 6273
5972.74 5910
5973.47 5699
5974.20 5389
5974.93 5221
5975.66 5049
5976.39 4949
5977.12 5002
5977.84 5039
5978.57 5176
5979.30 5062
5980.03 5219
5980.76 5328
5981.49 5629
5982.22 5708
5982.95 5857
5983.68 5931
5984.41 6076
5985.14 6127
5985.87 6247
5986.60 6164
5987.33 6248
5988.06 6114
5988.79 6186
5989.53 6182
5990.26 6207
5990.99 6129
5991.72 6029
5992.45 6010
5993.18 6270
5993.91 6249
5994.64 6256
5995.37 6450
5996.10 6473
5996.83 6589
5997.56 6796
5998.29 6804
5999.02 7062
5999.75 7082
6000.49 7059
6001.22 7061
6001.95 6972
6002.68 6927
6003.41 6786
6004.14 6595
6004.87 6476
6005.60 6424
6006.34 6207
6007.07 6165
6007.80 6316
6008.53 6366
6009.26 6602
6009.99 7241
6010.72 7953
6011.46 9077
6012.19 10980
6012.92 13130
6013.65 15558
6014.38 18132
6015.12 20410
6015.85 21748
6016.58 22952
6017.31 22384
6018.04 21196
6018.78 19485
6019.51 17384
6020.24 15204
6020.97 13245
6021.70 11203
6022.44 9762
6023.17 8463
6023.90 7543
6024.63 6750
6025.37 6224
6026.10 5777
6026.83 5485
6027.56 5360
6028.30 5242
6029.03 5133
6029.76 5133
6030.50 5247
6031.23 5288
6031.96 5396
6032.69 5408
6033.43 5169
6034.16 5086
6034.89 4917
6035.63 4595
6036.36 4253
6037.09 4101
6037.83 4048
6038.56 4022
6039.29 4040
6040.03 4042
6040.76 4128
6041.49 4138
6042.23 4312
6042.96 4291
6043.69 4321
6044.43 4320
6045.16 4481
6045.90 4569
6046.63 4507
6047.36 4507
6048.10 4540
6048.83 4595
6049.57 4760
6050.30 4710
6051.03 4880
6051.77 5031
6052.50 5401
6053.24 5836
6053.97 6338
6054.70 6563
6055.44 6607
6056.17 6646
6056.91 6594
6057.64 6304
6058.38 6034
6059.11 5757
6059.85 5344
6060.58 5015
6061.32 4836
6062.05 4747
6062.79 4680
6063.52 4602
6064.26 4601
6064.99 4477
6065.72 4377
6066.46 4304
6067.20 4239
6067.93 4181
6068.67 4054
6069.40 4023
6070.14 4096
6070.87 3981
6071.61 3876
6072.34 3860
6073.08 3765
6073.81 3757
6074.55 3690
6075.28 3680
6076.02 3612
6076.76 3657
6077.49 3654
6078.23 3694
6078.96 3675
6079.70 3620
6080.43 3547
6081.17 3605
6081.91 3480
6082.64 3406
6083.38 3346
6084.11 3271
6084.85 3220
6085.59 3106
6086.32 3127
6087.06 3109
6087.80 3021
6088.53 3042
6089.27 3003
6090.00 3054
6090.74 3149
6091.48 3060
6092.21 3072
6092.95 3093
6093.69 3148
6094.42 3073
6095.16 3081
6095.90 3112
6096.63 3067
6097.37 2996
6098.11 2899
6098.85 2969
6099.58 2918
6100.32 2916
6101.06 2884
6101.79 2840
6102.53 2777
6103.27 2799
6104.01 2750
6104.74 2879
6105.48 2867
6106.22 2802
6106.96 2794
6107.69 2820
6108.43 2783
6109.17 2821
6109.91 2779
6110.64 2813
6111.38 2763
6112.12 2790
6112.86 2790
6113.59 2952
6114.33 2909
6115.07 3001
6115.81 2989
6116.55 3072
6117.28 3125
6118.02 3102
6118.76 3123
6119.50 3161
6120.24 3178
6120.98 3116
6121.71 3097
6122.45 3184
6123.19 3107
6123.93 3135
6124.67 3045
6125.41 3092
6126.15 3120
6126.88 3218
6127.62 3236
6128.36 3280
6129.10 3163
6129.84 3183
6130.58 3115
6131.32 3150
6132.06 3145
6132.80 3193
6133.53 3204
6134.27 3210
6135.01 3258
6135.75 3278
6136.49 3397
6137.23 3482
6137.97 3611
6138.71 3711
6139.45 3871
6140.19 4024
6140.93 4146
6141.67 4437
6142.41 4416
6143.15 4354
6143.89 4381
6144.63 4387
6145.37 4240
6146.11 4229
6146.85 4147
6147.59 4067
6148.33 4029
6149.07 3926
6149.81 3907
6150.55 3855
6151.29 3897
6152.03 3874
6152.77 3799
6153.51 3856
6154.25 3925
6154.99 3886
6155.73 4025
6156.47 4125
6157.21 4027
6157.95 3997
6158.69 4121
6159.43 4223
6160.17 4191
6160.91 4271
6161.65 4324
6162.39 4406
6163.13 4458
6163.88 4595
6164.62 4725
6165.36 5027
6166.10 5223
6166.84 5460
6167.58 5712
6168.32 5992
6169.06 6063
6169.80 6086
6170.55 6150
6171.29 6005
6172.03 5973
6172.77 5936
6173.51 5735
6174.25 5618
6174.99 5490
6175.74 5587
6176.48 5561
6177.22 5592
6177.96 5671
6178.70 5928
6179.44 6111
6180.19 6650
6180.93 7450
6181.67 8599
6182.41 10041
6183.15 11774
6183.90 13492
6184.64 14864
6185.38 16229
6186.12 16616
6186.87 15821
6187.61 14949
6188.35 13924
6189.09 12629
6189.84 11217
6190.58 9952
6191.32 8865
6192.06 8079
6192.81 7557
6193.55 7307
6194.29 6829
6195.03 6497
6195.78 6282
6196.52 6293
6197.26 6094
6198.01 6012
6198.75 5925
6199.49 5841
6200.23 5917
6200.98 5714
6201.72 5615
6202.46 5527
6203.21 5632
6203.95 5740
6204.69 5861
6205.44 6263
6206.18 6878
6206.92 8080
6207.67 9686
6208.41 11876
6209.15 14709
6209.90 17670
6210.64 20165
6211.39 21772
6212.13 22785
6212.87 22287
6213.62 20943
6214.36 18765
6215.11 16582
6215.85 14187
6216.59 11954
6217.34 10410
6218.08 8571
6218.83 7399
6219.57 6602
6220.31 5912
6221.06 5505
6221.80 5270
6222.55 5017
6223.29 4952
6224.04 4832
6224.78 4667
6225.53 4543
6226.27 4407
6227.02 4210
6227.76 4043
6228.50 3915
6229.25 3672
6229.99 3443
6230.74 3362
6231.48 3243
6232.23 3127
6232.97 3143
6233.72 3078
6234.46 3013
6235.21 3120
6235.96 3201
6236.70 3273
6237.45 3160
6238.19 3130
6238.94 3208
6239.68 3294
6240.43 3438
6241.17 3613
6241.92 3793
6242.66 3858
6243.41 3929
6244.16 4005
6244.90 3925
6245.65 3943
6246.39 3873
6247.14 3876
6247.88 3930
6248.63 3963
6249.38 4066
6250.12 4067
6250.87 4059
6251.62 4093
6252.36 3927
6253.11 3752
6253.85 3679
6254.60 3648
6255.35 3580
6256.09 3519
6256.84 3377
6257.59 3331
6258.33 3305
6259.08 3312
6259.83 3209
6260.57 3158
6261.32 3157
6262.07 3143
6262.81 3115
6263.56 3173
6264.31 3015
6265.05 3018
6265.80 3107
6266.55 3028
6267.30 2936
6268.04 2861
6268.79 2842
6269.54 2907
6270.28 2845
6271.03 2918
6271.78 2888
6272.53 2913
6273.27 2916
6274.02 3005
6274.77 2955
6275.52 2899
6276.26 3010
6277.01 3030
6277.76 2975
6278.51 2987
6279.25 2910
6280.00 2921
6280.75 2834
6281.50 2832
6282.25 2789
6282.99 2829
6283.74 2721
6284.49 2744
6285.24 2680
6285.99 2540
6286.74 2507
6287.48 2489
6288.23 2426
6288.98 2362
6289.73 2424
6290.48 2416
6291.23 2335
6291.97 2295
6292.72 2290
6293.47 2250
6294.22 2263
6294.97 2244
6295.72 2209
6296.47 2269
6297.22 2255
6297.96 2283
6298.71 2263
6299.46 2270
6300.21 2209
6300.96 2165
6301.71 2141
6302.46 2121
6303.21 2124
6303.96 2105
6304.71 2111
6305.46 2052
6306.21 2107
6306.96 2073
6307.71 2054
6308.45 2113
6309.20 2161
6309.95 2193
6310.70 2165
6311.45 2303
6312.20 2284
6312.95 2318
6313.70 2363
6314.45 2332
6315.20 2339
6315.95 2376
6316.70 2353
6317.45 2352
6318.20 2484
6318.95 2592
6319.70 2584
6320.45 2465
6321.20 2466
6321.95 2428
6322.70 2408
6323.46 2198
6324.21 2128
6324.96 2142
6325.71 2172
6326.46 2120
6327.21 2098
6327.96 2087
6328.71 2124
6329.46 2048
6330.21 2054
6330.96 2107
6331.71 2144
6332.46 2149
6333.21 2122
6333.97 2132
6334.72 2104
6335.47 2081
6336.22 1981
6336.97 1941
6337.72 1976
6338.47 2021
6339.22 2071
6339.98 1958
6340.73 1974
6341.48 1929
6342.23 2038
6342.98 2012
6343.73 2084
6344.49 2023
6345.24 2001
6345.99 1978
6346.74 2008
6347.49 1928
6348.24 2012
6349.00 2058
6349.75 2092
6350.50 2104
6351.25 2076
6352.01 2257
6352.76 2287
6353.51 2310
6354.26 2377
6355.01 2589
6355.77 2618
6356.52 2701
6357.27 2765
6358.02 2687
6358.78 2658
6359.53 2492
6360.28 2445
6361.03 2342
6361.79 2268
6362.54 2269
6363.29 2233
6364.05 2209
6364.80 2178
6365.55 2081
6366.30 2194
6367.06 2234
6367.81 2350
6368.56 2526
6369.32 2503
6370.07 2680
6370.82 2816
6371.58 2854
6372.33 2734
6373.08 2634
6373.84 2605
6374.59 2485
6375.34 2251
6376.10 2210
6376.85 2185
6377.60 2272
6378.36 2176
6379.11 2085
6379.87 2169
6380.62 2196
6381.37 2174
6382.13 2219
6382.88 2182
6383.64 2202
6384.39 2299
6385.14 2311
6385.90 2292
6386.65 2237
6387.41 2154
6388.16 2085
6388.91 2104
6389.67 2041
6390.42 2022
6391.18 2088
6391.93 2018
6392.69 2031
6393.44 1992
6394.20 2018
6394.95 2018
6395.71 1968
6396.46 2027
6397.21 1989
6397.97 2022
6398.72 2080
6399.48 2000
6400.23 2007
6400.99 1996
6401.74 2074
6402.50 2080
6403.26 2064
6404.01 2021
6404.77 1909
6405.52 1934
6406.28 1913
6407.03 1854
6407.79 1900
6408.54 1975
6409.30 1925
6410.05 1991
6410.81 1977
6411.56 1964
6412.32 1975
6413.08 1971
6413.83 2096
6414.59 2036
6415.34 2095
6416.10 2070
6416.86 2110
6417.61 2156
6418.37 2166
6419.12 2195
6419.88 2190
6420.64 2152
6421.39 2137
6422.15 2113
6422.91 2090
6423.66 2005
6424.42 1977
6425.17 1985
6425.93 1957
6426.69 1919
6427.44 1912
6428.20 1944
6428.96 1913
6429.71 1947
6430.47 1948
6431.23 1977
6431.98 1903
6432.74 1929
6433.50 1983
6434.26 2008
6435.01 2057
6435.77 2032
6436.53 2094
6437.28 2111
6438.04 2088
6438.80 2076
6439.56 2082
6440.31 2148
6441.07 2207
6441.83 2169
6442.59 2156
6443.34 2201
6444.10 2168
6444.86 2214
6445.62 2197
6446.37 2210
6447.13 2254
6447.89 2238
6448.65 2304
6449.40 2298
6450.16 2295
6450.92 2344
6451.68 2377
6452.44 2353
6453.19 2395
6453.95 2410
6454.71 2334
6455.47 2324
6456.23 2358
6456.99 2408
6457.74 2347
6458.50 2426
6459.26 2364
6460.02 2393
6460.78 2404
6461.54 2335
6462.30 2443
6463.05 2559
6463.81 2634
6464.57 2706
6465.33 2708
6466.09 2799
6466.85 2871
6467.61 2925
6468.37 2970
6469.13 3004
6469.88 3068
6470.64 3059
6471.40 3013
6472.16 2998
6472.92 3026
6473.68 2966
6474.44 2939
6475.20 2970
6475.96 3069
6476.72 3079
6477.48 3168
6478.24 3235
6479.00 3264
6479.76 3298
6480.52 3326
6481.28 3394
6482.04 3492
6482.80 3508
6483.56 3680
6484.32 3642
6485.08 3638
6485.84 3663
6486.60 3776
6487.36 3833
6488.12 3890
6488.88 3979
6489.64 4020
6490.40 4107
6491.16 4211
6491.92 4130
6492.68 4392
6493.44 4521
6494.20 4599
6494.96 4777
6495.72 4807
6496.48 4857
6497.24 4891
6498.00 4841
6498.76 4799
6499.52 4744
6500.28 4756
6501.05 4808
6501.81 4758
6502.57 4808
6503.33 4854
6504.09 4860
6504.85 5124
6505.61 5710
6506.37 6570
6507.13 8109
6507.90 10116
6508.66 12494
6509.42 15060
6510.18 17519
6510.94 19061
6511.70 19502
6512.46 19049
6513.23 17547
6513.99 15791
6514.75 14058
6515.51 12215
6516.27 10282
6517.03 9088
6517.80 8095
6518.56 7182
6519.32 6762
6520.08 6440
6520.84 6104
6521.61 5762
6522.37 5667
6523.13 5657
6523.89 5646
6524.66 5755
6525.42 5881
6526.18 6084
6526.94 6449
6527.71 6976
6528.47 7474
6529.23 8005
6529.99 8462
6530.76 8478
6531.52 8477
6532.28 8316
6533.04 8014
6533.81 7844
6534.57 7922
6535.33 8576
6536.10 9561
6536.86 10571
6537.62 11913
6538.38 12902
6539.15 13362
6539.91 13406
6540.67 12882
6541.44 11923
6542.20 10849
6542.96 9547
6543.73 8488
6544.49 7441
6545.25 6847
6546.02 6207
6546.78 5960
6547.55 5748
6548.31 5633
6549.07 5399
6549.84 5211
6550.60 5128
6551.36 5073
6552.13 4937
6552.89 4665
6553.66 4541
6554.42 4565
6555.18 4488
6555.95 4489
6556.71 4374
6557.48 4278
6558.24 4275
6559.01 4357
6559.77 4376
6560.53 4326
6561.30 4402
6562.06 4386
6562.83 4321
6563.59 4413
6564.36 4471
6565.12 4702
6565.89 4672
6566.65 4807
6567.42 4804
6568.18 4902
6568.95 4797
6569.71 4786
6570.48 4805
6571.24 4745
6572.01 4816
6572.77 4885
6573.54 4906
6574.30 5056
6575.07 5011
6575.83 5097
6576.60 5134
6577.36 5283
6578.13 5250
6578.89 5278
6579.66 5188
6580.42 5189
6581.19 5134
6581.96 5032
6582.72 5089
6583.49 5188
6584.25 5363
6585.02 5278
6585.78 5319
6586.55 5261
6587.32 5237
6588.08 5177
6588.85 5263
6589.61 5083
6590.38 5052
6591.15 5132
6591.91 5236
6592.68 5314
6593.45 5558
6594.21 5784
6594.98 6100
6595.74 6449
6596.51 6918
6597.28 7091
6598.04 7233
6598.81 7065
6599.58 6868
6600.34 6748
6601.11 6269
6601.88 6089
6602.64 5838
6603.41 5465
6604.18 5206
6604.95 5010
6605.71 4776
6606.48 4656
6607.25 4531
6608.01 4451
6608.78 4492
6609.55 4558
6610.32 4514
6611.08 4501
6611.85 4502
6612.62 4473
6613.38 4525
6614.15 4515
6614.92 4466
6615.69 4492
6616.46 4417
6617.22 4350
6617.99 4405
6618.76 4375
6619.53 4377
6620.29 4409
6621.06 4651
6621.83 4850
6622.60 5006
6623.37 5336
6624.13 5607
6624.90 5992
6625.67 6109
6626.44 6135
6627.21 6125
6627.98 5940
6628.74 5574
6629.51 5358
6630.28 5148
6631.05 4948
6631.82 4809
6632.59 4753
6633.35 4809
6634.12 4826
6634.89 5052
6635.66 5411
6636.43 5662
6637.20 5769
6637.97 5876
6638.74 6052
6639.51 6097
6640.27 6050
6641.04 6156
6641.81 6401
6642.58 6639
6643.35 6841
6644.12 6905
6644.89 7036
6645.66 7061
6646.43 6687
6647.20 6217
6647.97 5845
6648.74 5446
6649.51 5051
6650.28 4675
6651.05 4374
6651.82 4251
6652.58 4139
6653.35 3906
6654.12 3874
6654.89 3795
6655.66 3768
6656.43 3904
6657.20 3748
6657.97 3797
6658.74 3793
6659.51 3764
6660.28 3775
6661.05 3807
6661.83 3761
6662.60 3607
6663.37 3574
6664.14 3535
6664.91 3459
6665.68 3481
6666.45 3426
6667.22 3504
6667.99 3493
6668.76 3504
6669.53 3578
6670.30 3526
6671.07 3611
6671.84 3735
6672.61 3865
6673.38 3966
6674.16 4027
6674.93 4035
6675.70 4036
6676.47 3923
6677.24 3853
6678.01 3887
6678.78 3881
6679.55 3913
6680.33 3997
6681.10 4100
6681.87 4141
6682.64 4139
6683.41 4092
6684.18 4270
6684.95 4482
6685.73 4603
6686.50 4777
6687.27 5093
6688.04 5345
6688.81 5294
6689.58 5226
6690.36 5148
6691.13 4766
6691.90 4450
6692.67 4222
6693.44 3955
6694.22 3804
6694.99 3628
6695.76 3658
6696.53 3621
6697.31 3397
6698.08 3328
6698.85 3396
6699.62 3370
6700.40 3296
6701.17 3234
6701.94 3370
6702.71 3338
6703.49 3228
6704.26 3210
6705.03 3099
6705.80 3137
6706.58 3146
6707.35 3059
6708.12 3030
6708.90 3040
6709.67 3071
6710.44 2982
6711.22 2938
6711.99 2914
6712.76 2847
6713.54 2834
6714.31 2823
6715.08 2864
6715.86 2738
6716.63 2776
6717.40 2787
6718.18 2782
6718.95 2802
6719.72 2769
6720.50 2736
6721.27 2671
6722.04 2768
6722.82 2739
6723.59 2757
6724.37 2839
6725.14 2749
6725.91 2694
6726.69 2746
6727.46 2777
6728.24 2726
6729.01 2771
6729.78 2747
6730.56 2763
6731.33 2716
6732.11 2727
6732.88 2708
6733.66 2661
6734.43 2755
6735.20 2799
6735.98 2806
6736.75 2819
6737.53 2924
6738.30 2860
6739.08 2900
6739.85 2812
6740.63 2828
6741.40 2954
6742.18 2930
6742.95 2935
6743.73 2956
6744.50 3033
6745.28 3084
6746.05 3113
6746.83 3054
6747.60 3029
6748.38 3068
6749.15 3035
6749.93 3133
6750.70 3216
6751.48 3396
6752.25 3509
6753.03 3685
6753.81 3976
6754.58 4131
6755.36 4279
6756.13 4423
6756.91 4522
6757.68 4284
6758.46 4093
6759.24 3922
6760.01 3768
6760.79 3670
6761.56 3551
6762.34 3532
6763.12 3730
6763.89 3556
6764.67 3443
6765.44 3392
6766.22 3328
6767.00 3282
6767.77 3177
6768.55 3303
6769.33 3342
6770.10 3302
6770.88 3339
6771.66 3313
6772.43 3258
6773.21 3193
6773.99 3082
6774.76 2928
6775.54 2961
6776.32 2863
6777.09 2800
6777.87 2774
6778.65 2709
6779.42 2641
6780.20 2725
6780.98 2748
6781.76 2726
6782.53 2673
6783.31 2749
6784.09 2705
6784.87 2697
6785.64 2528
6786.42 2597
6787.20 2551
6787.98 2565
6788.75 2585
6789.53 2570
6790.31 2481
6791.09 2443
6791.86 2551
6792.64 2497
6793.42 2377
6794.20 2324
6794.98 2356
6795.75 2314
6796.53 2251
6797.31 2218
6798.09 2195
6798.87 2293
6799.64 2353
6800.42 2307
6801.20 2397
6801.98 2367
6802.76 2288
6803.54 2367
6804.31 2371
6805.09 2419
6805.87 2359
6806.65 2356
6807.43 2422
6808.21 2502
6808.99 2481
6809.76 2540
6810.54 2460
6811.32 2425
6812.10 2392
6812.88 2297
6813.66 2333
6814.44 2403
6815.22 2355
6816.00 2304
6816.78 2322
6817.55 2301
6818.33 2411
6819.11 2290
6819.89 2417
6820.67 2289
6821.45 2359
6822.23 2391
6823.01 2405
6823.79 2358
6824.57 2300
6825.35 2313
6826.13 2379
6826.91 2418
6827.69 2342
6828.47 2309
6829.25 2263
6830.03 2233
6830.81 2314
6831.59 2294
6832.37 2277
6833.15 2267
6833.93 2180
6834.71 2207
6835.49 2246
6836.27 2347
6837.05 2436
6837.83 2763
6838.61 3031
6839.39 3292
6840.17 3730
6840.95 3845
6841.73 3966
6842.51 4140
6843.29 3985
6844.08 3900
6844.86 3696
6845.64 3416
6846.42 3235
6847.20 3056
6847.98 2934
6848.76 3014
6849.54 3040
6850.32 3117
6851.10 3375
6851.89 3653
6852.67 3962
6853.45 4168
6854.23 4276
6855.01 4114
6855.79 4018
6856.57 3958
6857.35 3531
6858.14 3291
6858.92 3109
6859.70 2991
6860.48 2955
6861.26 2802
6862.04 2762
6862.83 2716
6863.61 2664
6864.39 2606
6865.17 2576
6865.95 2546
6866.74 2564
6867.52 2585
6868.30 2635
6869.08 2637
6869.86 2623
6870.65 2701
6871.43 2733
6872.21 2760
6872.99 2740
6873.78 2753
6874.56 2751
6875.34 2769
6876.12 2906
6876.91 2904
6877.69 3005
6878.47 3100
6879.25 3128
6880.04 3334
6880.82 3381
6881.60 3605
6882.39 3884
6883.17 4360
6883.95 4720
6884.74 5020
6885.52 5207
6886.30 5243
6887.08 5196
6887.87 4936
6888.65 4871
6889.43 4882
6890.22 5011
6891.00 5128
6891.78 5062
6892.57 5064
6893.35 4827
6894.14 4628
6894.92 4260
6895.70 4059
6896.49 3926
6897.27 3749
6898.05 3640
6898.84 3578
6899.62 3489
6900.41 3456
6901.19 3458
6901.97 3434
6902.76 3313
6903.54 3366
6904.33 3311
6905.11 3355
6905.89 3236
6906.68 3174
6907.46 3220
6908.25 3251
6909.03 3250
6909.82 3162
6910.60 3116
6911.39 2993
6912.17 3016
6912.96 2961
6913.74 3025
6914.52 2997
6915.31 2954
6916.09 2983
6916.88 3032
6917.66 3105
6918.45 3125
6919.23 2986
6920.02 2927
6920.80 2910
6921.59 2985
6922.37 3000
6923.16 3037
6923.95 3019
6924.73 3089
6925.52 3106
6926.30 3210
6927.09 3166
6927.87 3180
6928.66 3245
6929.44 3259
6930.23 3215
6931.01 3283
6931.80 3327
6932.59 3420
6933.37 3401
6934.16 3332
6934.94 3319
6935.73 3278
6936.52 3310
6937.30 3354
6938.09 3393
6938.87 3509
6939.66 3657
6940.45 3804
6941.23 3994
6942.02 4203
6942.81 4413
6943.59 4771
6944.38 4975
6945.16 5159
6945.95 5228
6946.74 5376
6947.52 5358
6948.31 5358
6949.10 5346
6949.88 5495
6950.67 5509
6951.46 5501
6952.25 5507
6953.03 5488
6953.82 5285
6954.61 5222
6955.39 5150
6956.18 4870
6956.97 4764
6957.75 4739
6958.54 4630
6959.33 4605
6960.12 4637
6960.90 4655
6961.69 4724
6962.48 4726
6963.27 4687
6964.05 4680
6964.84 4829
6965.63 5001
6966.42 5039
6967.20 5294
6967.99 5522
6968.78 5806
6969.57 6039
6970.36 6380
6971.14 6639
6971.93 6890
6972.72 6928
6973.51 6940
6974.30 6931
6975.08 6863
6975.87 6856
6976.66 6863
6977.45 6837
6978.24 6877
6979.03 6933
6979.81 7187
6980.60 7415
6981.39 7920
6982.18 8793
6982.97 9834
6983.76 11414
6984.55 13831
6985.34 17055
6986.12 20538
6986.91 24175
6987.70 27115
6988.49 29057
6989.28 29795
6990.07 28871
6990.86 26766
6991.65 24181
6992.44 21213
6993.23 17769
6994.01 15224
6994.80 12740
6995.59 10862
6996.38 9374
6997.17 8025
6997.96 7119
6998.75 6469
6999.54 5990
7000.33 5461
7001.12 5125
7001.91 4794
7002.70 4667
7003.49 4525
7004.28 4375
7005.07 4359
7005.86 4117
7006.65 3861
7007.44 3758
7008.23 3611
7009.02 3430
7009.81 3286
7010.60 3310
7011.39 3368
7012.18 3486
7012.97 3567
7013.76 3821
7014.55 4044
7015.34 4262
7016.13 4351
7016.92 4321
7017.71 4177
7018.50 4270
7019.29 4031
7020.08 3971
7020.88 3887
7021.67 3990
7022.46 4015
7023.25 4020
7024.04 4147
7024.83 4255
7025.62 4383
7026.41 4535
7027.20 4634
7027.99 4618
7028.79 4428
7029.58 4395
7030.37 4246
7031.16 4233
7031.95 3984
7032.74 3857
7033.53 3693
7034.33 3620
7035.12 3594
7035.91 3574
7036.70 3592
7037.49 3583
7038.28 3609
7039.08 3690
7039.87 3781
7040.66 3762
7041.45 3764
7042.24 3827
7043.04 3836
7043.83 3870
7044.62 3930
7045.41 4037
7046.20 4129
7047.00 4147
7047.79 4057
7048.58 4130
7049.37 4176
7050.17 4242
7050.96 4376
7051.75 4634
7052.54 4960
7053.34 5059
7054.13 5061
7054.92 5056
7055.71 4764
7056.51 4563
7057.30 4326
7058.09 4147
7058.89 3916
7059.68 3934
7060.47 3818
7061.26 3777
7062.06 3892
7062.85 3836
7063.64 3754
7064.44 3721
7065.23 3596
7066.02 3577
7066.82 3505
7067.61 3518
7068.40 3354
7069.20 3311
7069.99 3292
7070.78 3110
7071.58 3115
7072.37 3044
7073.17 3019
7073.96 2916
7074.75 2863
7075.55 2857
7076.34 2740
7077.13 2743
7077.93 2670
7078.72 2684
7079.52 2652
7080.31 2583
7081.10 2539
7081.90 2554
7082.69 2527
7083.49 2527
7084.28 2546
7085.08 2528
7085.87 2459
7086.67 2514
7087.46 2564
7088.25 2579
7089.05 2646
7089.84 2605
7090.64 2478
7091.43 2430
7092.23 2478
7093.02 2389
7093.82 2449
7094.61 2304
7095.41 2320
7096.20 2285
7097.00 2196
7097.79 2251
7098.59 2164
7099.38 2071
7100.18 2088
7100.97 2109
7101.77 2076
7102.56 2013
7103.36 2006
7104.15 2028
7104.95 1993
7105.75 1980
7106.54 1965
7107.34 1907
7108.13 1928
7108.93 1923
7109.72 1888
7110.52 1896
7111.32 1894
7112.11 1852
7112.91 1818
7113.70 1866
7114.50 1852
7115.30 1897
7116.09 1803
7116.89 1857
7117.68 1941
7118.48 1922
7119.28 1898
7120.07 1913
7120.87 1837
7121.67 1837
7122.46 1886
7123.26 1841
7124.06 1849
7124.85 1896
7125.65 1886
7126.45 1774
7127.24 1741
7128.04 1881
7128.84 1846
7129.63 1871
7130.43 1931
7131.23 1948
7132.02 1995
7132.82 1976
7133.62 1917
7134.41 1952
7135.21 1941
7136.01 1912
7136.81 1859
7137.60 1801
7138.40 1801
7139.20 1745
7140.00 1790
7140.79 1772
7141.59 1723
7142.39 1689
7143.19 1676
7143.98 1592
7144.78 1615
7145.58 1687
7146.38 1604
7147.18 1600
7147.97 1584
7148.77 1625
7149.57 1582
7150.37 1581
7151.17 1527
7151.96 1461
7152.76 1496
7153.56 1537
7154.36 1548
7155.16 1551
7155.95 1498
7156.75 1582
7157.55 1603
7158.35 1664
7159.15 1697
7159.95 1704
7160.75 1721
7161.54 1663
7162.34 1651
7163.14 1646
7163.94 1583
7164.74 1596
7165.54 1602
7166.34 1563
7167.14 1561
7167.93 1579
7168.73 1565
7169.53 1500
7170.33 1510
7171.13 1560
7171.93 1476
7172.73 1512
7173.53 1468
7174.33 1532
7175.13 1523
7175.93 1466
7176.73 1493
7177.53 1431
7178.33 1443
7179.13 1413
7179.93 1376
7180.73 1444
7181.53 1442
7182.32 1368
7183.12 1395
7183.92 1531
7184.72 1493
7185.52 1527
7186.32 1516
7187.12 1475
7187.92 1459
7188.72 1445
7189.53 1428
7190.33 1439
7191.13 1442
7191.93 1403
7192.73 1364
7193.53 1374
7194.33 1389
7195.13 1348
7195.93 1380
7196.73 1365
7197.53 1350
7198.33 1362
7199.13 1385
7199.93 1430
7200.73 1391
7201.53 1466
7202.33 1396
7203.14 1422
7203.94 1454
7204.74 1389
7205.54 1480
7206.34 1461
7207.14 1486
7207.94 1396
7208.74 1369
7209.55 1367
7210.35 1369
7211.15 1360
7211.95 1408
7212.75 1431
7213.55 1419
7214.35 1428
7215.16 1491
7215.96 1491
7216.76 1480
7217.56 1448
7218.36 1408
7219.16 1485
7219.97 1522
7220.77 1480
7221.57 1557
7222.37 1545
7223.17 1529
7223.98 1454
7224.78 1509
7225.58 1538
7226.38 1487
7227.19 1411
7227.99 1474
7228.79 1485
7229.59 1513
7230.40 1465
7231.20 1514
7232.00 1505
7232.80 1465
7233.61 1435
7234.41 1493
7235.21 1527
7236.01 1542
7236.82 1708
7237.62 1781
7238.42 1873
7239.23 1948
7240.03 1984
7240.83 2017
7241.63 1915
7242.44 1814
7243.24 1841
7244.04 1732
7244.85 1633
7245.65 1598
7246.45 1566
7247.26 1506
7248.06 1542
7248.86 1496
7249.67 1511
7250.47 1459
7251.28 1450
7252.08 1498
7252.88 1442
7253.69 1482
7254.49 1511
7255.29 1446
7256.10 1453
7256.90 1473
7257.71 1425
7258.51 1478
7259.31 1468
7260.12 1477
7260.92 1457
7261.73 1408
7262.53 1458
7263.34 1461
7264.14 1439
7264.94 1451
7265.75 1517
7266.55 1474
7267.36 1477
7268.16 1464
7268.97 1502
7269.77 1474
7270.58 1445
7271.38 1438
7272.19 1466
7272.99 1438
7273.80 1416
7274.60 1470
7275.41 1498
7276.21 1465
7277.02 1421
7277.82 1458
7278.63 1498
7279.43 1495
7280.24 1547
7281.04 1601
7281.85 1542
7282.65 1656
7283.46 1747
7284.26 1819
7285.07 2008
7285.87 2221
7286.68 2298
7287.49 2407
7288.29 2423
7289.10 2418
7289.90 2380
7290.71 2256
7291.52 2091
7292.32 1999
7293.13 1918
7293.93 1821
7294.74 1692
7295.55 1658
7296.35 1631
7297.16 1627
7297.96 1590
7298.77 1573
7299.58 1559
7300.38 1630
7301.19 1662
7302.00 1715
7302.80 1738
7303.61 1655
7304.42 1674
7305.22 1681
7306.03 1682
7306.84 1703
7307.64 1680
7308.45 1644
7309.26 1769
7310.06 1739
7310.87 1816
7311.68 1868
7312.48 2002
7313.29 1960
7314.10 2025
7314.90 2054
7315.71 2071
7316.52 2106
7317.33 2061
7318.13 2229
7318.94 2328
7319.75 2663
7320.56 2923
7321.36 3238
7322.17 3492
7322.98 3370
7323.79 3300
7324.59 3251
7325.40 2990
7326.21 2772
7327.02 2614
7327.83 2415
7328.63 2247
7329.44 2276
7330.25 2052
7331.06 2021
7331.87 2029
7332.67 2003
7333.48 1928
7334.29 1966
7335.10 1912
7335.91 1949
7336.72 1931
7337.52 1960
7338.33 1981
7339.14 1986
7339.95 2037
7340.76 1943
7341.57 1965
7342.38 2024
7343.18 1997
7343.99 2001
7344.80 2021
7345.61 1937
7346.42 1905
7347.23 1868
7348.04 1863
7348.85 1782
7349.66 1762
7350.46 1757
7351.27 1697
7352.08 1673
7352.89 1664
7353.70 1664
7354.51 1685
7355.32 1626
7356.13 1629
7356.94 1686
7357.75 1641
7358.56 1745
7359.37 1690
7360.18 1722
7360.99 1832
7361.80 1904
7362.61 1980
7363.42 1987
7364.23 2005
7365.04 2007
7365.85 2013
7366.66 1975
7367.47 1901
7368.28 1822
7369.09 1823
7369.90 1774
7370.71 1735
7371.52 1719
7372.33 1642
7373.14 1601
7373.95 1596
7374.76 1529
7375.57 1528
7376.38 1516
7377.19 1469
7378.00 1503
7378.81 1523
7379.62 1542
7380.43 1599
7381.24 1677
7382.06 1721
7382.87 1783
7383.68 1796
7384.49 1846
7385.30 1852
7386.11 1822
7386.92 1681
7387.73 1690
7388.54 1665
7389.36 1588
7390.17 1598
7390.98 1564
7391.79 1504
7392.60 1491
7393.41 1481
7394.22 1449
7395.04 1387
7395.85 1411
7396.66 1350
7397.47 1410
7398.28 1396
7399.09 1365
7399.91 1307
7400.72 1392
7401.53 1431
7402.34 1477
7403.15 1497
7403.97 1462
7404.78 1436
7405.59 1458
7406.40 1397
7407.21 1471
7408.03 1424
7408.84 1357
7409.65 1347
7410.46 1386
7411.28 1358
7412.09 1288
7412.90 1290
7413.71 1334
7414.53 1323
7415.34 1265
7416.15 1212
7416.96 1182
7417.78 1232
7418.59 1213
7419.40 1192
7420.22 1208
7421.03 1214
7421.84 1271
7422.66 1200
7423.47 1164
7424.28 1130
7425.09 1186
7425.91 1186
7426.72 1228
7427.53 1257
7428.35 1241
7429.16 1262
7429.98 1213
7430.79 1189
7431.60 1199
7432.42 1222
7433.23 1185
7434.04 1194
7434.86 1224
7435.67 1195
7436.48 1186
7437.30 1160
7438.11 1185
7438.93 1187
7439.74 1186
7440.55 1173
7441.37 1170
7442.18 1180
7443.00 1180
7443.81 1170
7444.63 1132
7445.44 1134
7446.25 1185
7447.07 1152
7447.88 1158
7448.70 1172
7449.51 1106
7450.33 1107
7451.14 1132
7451.96 1120
7452.77 1128
7453.59 1148
7454.40 1122
7455.22 1139
7456.03 1135
7456.85 1173
7457.66 1159
7458.48 1141
7459.29 1149
7460.11 1190
7460.92 1117
7461.74 1121
7462.55 1119
7463.37 1142
7464.18 1134
7465.00 1154
7465.81 1219
7466.63 1150
7467.44 1163
7468.26 1199
7469.08 1208
7469.89 1210
7470.71 1167
7471.52 1186
7472.34 1162
7473.15 1213
7473.97 1194
7474.79 1246
7475.60 1280
7476.42 1293
7477.23 1269
7478.05 1244
7478.87 1203
7479.68 1185
7480.50 1236
7481.32 1220
7482.13 1201
7482.95 1203
7483.76 1225
7484.58 1266
7485.40 1260
7486.21 1206
7487.03 1240
7487.85 1221
7488.66 1211
7489.48 1181
7490.30 1177
7491.11 1197
7491.93 1095
7492.75 1124
7493.57 1160
7494.38 1141
7495.20 1118
7496.02 1152
7496.83 1128
7497.65 1165
7498.47 1156
7499.29 1189
7500.10 1148
7500.92 1182
7501.74 1230
7502.55 1165
7503.37 1165
7504.19 1132
7505.01 1124
7505.83 1161
7506.64 1178
7507.46 1193
7508.28 1148
7509.10 1149
7509.91 1126
7510.73 1097
7511.55 1173
7512.37 1164
7513.19 1091
7514.00 1153
7514.82 1158
7515.64 1149
7516.46 1135
7517.28 1139
7518.10 1199
7518.91 1133
7519.73 1162
7520.55 1106
7521.37 1097
7522.19 1087
7523.01 1119
7523.82 1152
7524.64 1077
7525.46 1122
7526.28 1161
7527.10 1160
7527.92 1223
7528.74 1131
7529.56 1155
7530.38 1159
7531.19 1134
7532.01 1111
7532.83 1154
7533.65 1123
7534.47 1069
7535.29 1102
7536.11 1129
7536.93 1091
7537.75 1133
7538.57 1082
7539.39 1119
7540.21 1125
7541.03 1146
7541.85 1157
7542.67 1097
7543.48 1041
7544.30 1123
7545.12 1113
7545.94 1136
7546.76 1145
7547.58 1103
7548.40 1175
7549.22 1137
7550.04 1103
7550.86 1120
7551.68 1136
7552.50 1088
7553.32 1187
7554.14 1155
7554.97 1129
7555.79 1120
7556.61 1138
7557.43 1146
7558.25 1139
7559.07 1112
7559.89 1123
7560.71 1154
7561.53 1145
7562.35 1188
7563.17 1187
7563.99 1243
7564.81 1198
7565.63 1219
7566.45 1168
7567.28 1204
7568.10 1164
7568.92 1245
7569.74 1216
7570.56 1216
7571.38 1230
7572.20 1152
7573.02 1199
7573.84 1166
7574.67 1173
7575.49 1213
7576.31 1165
7577.13 1205
7577.95 1244
7578.77 1253
7579.60 1263
7580.42 1253
7581.24 1233
7582.06 1219
7582.88 1256
7583.70 1260
7584.53 1285
7585.35 1263
7586.17 1271
7586.99 1285
7587.81 1308
7588.64 1312
7589.46 1358
7590.28 1403
7591.10 1444
7591.93 1401
7592.75 1366
7593.57 1435
7594.39 1436
7595.22 1394
7596.04 1427
7596.86 1407
7597.68 1562
7598.51 1526
7599.33 1498
7600.15 1533
7600.97 1591
7601.80 1615
7602.62 1669
7603.44 1666
7604.27 1728
7605.09 1724
7605.91 1752
7606.73 1854
7607.56 1872
7608.38 1858
7609.20 1863
7610.03 1771
7610.85 1774
7611.67 1754
7612.50 1793
7613.32 1711
7614.15 1731
7614.97 1741
7615.79 1673
7616.62 1655
7617.44 1758
7618.26 1916
7619.09 1979
7619.91 2065
7620.73 2182
7621.56 2259
7622.38 2375
7623.21 2267
7624.03 2225
7624.85 2176
7625.68 2110
7626.50 2079
7627.33 2059
7628.15 1997
7628.98 2021
7629.80 1951
7630.62 1974
7631.45 2057
7632.27 1985
7633.10 1978
7633.92 2075
7634.75 2079
7635.57 2065
7636.40 1994
7637.22 1979
7638.05 1921
7638.87 1854
7639.70 1703
7640.52 1649
7641.35 1632
7642.17 1648
7643.00 1637
7643.82 1540
7644.65 1601
7645.47 1657
7646.30 1723
7647.12 1735
7647.95 1772
7648.77 1813
7649.60 1822
7650.42 1845
7651.25 1823
7652.08 1709
7652.90 1662
7653.73 1640
7654.55 1605
7655.38 1591
7656.20 1508
7657.03 1439
7657.86 1455
7658.68 1491
7659.51 1434
7660.33 1412
7661.16 1339
7661.99 1371
7662.81 1314
7663.64 1308
7664.46 1371
7665.29 1341
7666.12 1310
7666.94 1294
7667.77 1278
7668.60 1333
7669.42 1378
7670.25 1347
7671.08 1367
7671.90 1377
7672.73 1359
7673.56 1310
7674.38 1310
7675.21 1321
7676.04 1210
7676.86 1229
7677.69 1262
7678.52 1293
7679.34 1243
7680.17 1273
7681.00 1242
7681.83 1284
7682.65 1267
7683.48 1249
7684.31 1265
7685.13 1338
7685.96 1410
7686.79 1473
7687.62 1456
7688.44 1417
7689.27 1473
7690.10 1421
7690.93 1363
7691.76 1390
7692.58 1334
7693.41 1336
7694.24 1336
7695.07 1330
7695.89 1311
7696.72 1290
7697.55 1307
7698.38 1299
7699.21 1329
7700.03 1392
7700.86 1453
7701.69 1459
7702.52 1401
7703.35 1358
7704.18 1399
7705.00 1370
7705.83 1371
7706.66 1322
7707.49 1295
7708.32 1235
7709.15 1243
7709.98 1227
7710.80 1220
7711.63 1160
7712.46 1163
7713.29 1211
7714.12 1205
7714.95 1194
7715.78 1211
7716.61 1234
7717.44 1203
7718.27 1181
7719.09 1198
7719.92 1189
7720.75 1185
7721.58 1128
7722.41 1179
7723.24 1193
7724.07 1105
7724.90 1147
7725.73 1132
7726.56 1128
7727.39 1156
7728.22 1169
7729.05 1176
7729.88 1211
7730.71 1243
7731.54 1267
7732.37 1223
7733.20 1228
7734.03 1251
7734.86 1201
7735.69 1129
7736.52 1116
7737.35 1156
7738.18 1206
7739.01 1215
7739.84 1160
7740.67 1153
7741.50 1097
7742.33 1082
7743.16 1102
7743.99 1077
7744.82 1074
7745.65 1062
7746.48 1109
7747.31 1110
7748.14 1205
7748.98 1193
7749.81 1274
7750.64 1294
7751.47 1303
7752.30 1284
7753.13 1214
7753.96 1253
7754.79 1208
7755.62 1184
7756.45 1118
7757.29 1125
7758.12 1133
7758.95 1082
7759.78 1092
7760.61 1041
7761.44 1046
7762.27 1053
7763.11 1037
7763.94 1032
7764.77 1057
7765.60 1069
7766.43 1014
7767.26 1063
7768.10 1088
7768.93 1022
7769.76 1046
7770.59 1019
7771.42 1029
7772.26 998
7773.09 1011
7773.92 1038
7774.75 1056
7775.58 1049
7776.42 1038
7777.25 1027
7778.08 1033
7778.91 1072
7779.75 1097
7780.58 1080
7781.41 1048
7782.24 1030
7783.08 1088
7783.91 1088
7784.74 1087
7785.57 1065
7786.41 1067
7787.24 1081
7788.07 1136
7788.91 1066
7789.74 1168
7790.57 1147
7791.40 1135
7792.24 1082
7793.07 1180
7793.90 1162
7794.74 1197
7795.57 1156
7796.40 1164
7797.24 1110
7798.07 1152
7798.90 1129
7799.74 1165
7800.57 1187
7801.40 1217
7802.24 1232
7803.07 1245
7803.91 1202
7804.74 1231
7805.57 1301
7806.41 1263
7807.24 1241
7808.07 1236
7808.91 1257
7809.74 1353
7810.58 1335
7811.41 1350
7812.25 1345
7813.08 1387
7813.91 1422
7814.75 1441
7815.58 1501
7816.42 1481
7817.25 1529
7818.09 1582
7818.92 1569
7819.75 1634
7820.59 1642
7821.42 1623
7822.26 1686
7823.09 1768
7823.93 1834
7824.76 1930
7825.60 1912
7826.43 2018
7827.27 2018
7828.10 1992
7828.94 1938
7829.77 1870
7830.61 1820
7831.44 1752
7832.28 1683
7833.11 1727
7833.95 1756
7834.78 1829
7835.62 1863
7836.46 1942
7837.29 1901
7838.13 2014
7838.96 1964
7839.80 1953
7840.63 1867
7841.47 1850
7842.31 1744
7843.14 1747
7843.98 1628
7844.81 1601
7845.65 1576
7846.48 1551
7847.32 1466
7848.16 1430
7848.99 1437
7849.83 1426
7850.67 1429
7851.50 1388
7852.34 1418
7853.17 1372
7854.01 1368
7854.85 1385
7855.68 1441
7856.52 1318
7857.36 1330
7858.19 1393
7859.03 1387
7859.87 1345
7860.70 1338
7861.54 1401
7862.38 1391
7863.21 1392
7864.05 1416
7864.89 1414
7865.73 1404
7866.56 1391
7867.40 1388
7868.24 1413
7869.07 1424
7869.91 1436
7870.75 1367
7871.59 1452
7872.42 1417
7873.26 1509
7874.10 1478
7874.94 1447
7875.77 1410
7876.61 1456
7877.45 1489
7878.29 1599
7879.12 1608
7879.96 1711
7880.80 1823
7881.64 1894
7882.47 1989
7883.31 1939
7884.15 1924
7884.99 1805
7885.83 1824
7886.67 1801
7887.50 1732
7888.34 1753
7889.18 1627
7890.02 1534
7890.86 1580
7891.69 1548
7892.53 1583
7893.37 1609
7894.21 1663
7895.05 1676
7895.89 1694
7896.73 1735
7897.57 1714
7898.40 1636
7899.24 1551
7900.08 1515
7900.92 1520
7901.76 1521
7902.60 1480
7903.44 1481
7904.28 1401
7905.12 1389
7905.95 1394
7906.79 1473
7907.63 1326
7908.47 1352
7909.31 1396
7910.15 1366
7910.99 1353
7911.83 1427
7912.67 1459
7913.51 1439
7914.35 1456
7915.19 1459
7916.03 1455
7916.87 1536
7917.71 1580
7918.55 1694
7919.39 1721
7920.23 1684
7921.07 1704
7921.91 1674
7922.75 1639
7923.59 1579
7924.43 1546
7925.27 1498
7926.11 1405
7926.95 1427
7927.79 1397
7928.63 1325
7929.47 1356
7930.31 1323
7931.15 1360
7931.99 1316
7932.83 1242
7933.67 1278
7934.51 1272
7935.35 1327
7936.19 1268
7937.04 1262
7937.88 1268
7938.72 1192
7939.56 1195
7940.40 1180
7941.24 1195
7942.08 1168
7942.92 1230
7943.76 1243
7944.60 1247
7945.45 1187
7946.29 1248
7947.13 1272
7947.97 1253
7948.81 1242
7949.65 1307
7950.49 1324
7951.34 1299
7952.18 1270
7953.02 1337
7953.86 1400
7954.70 1406
7955.54 1468
7956.39 1480
7957.23 1557
7958.07 1603
7958.91 1624
7959.75 1644
7960.60 1689
7961.44 1655
7962.28 1603
7963.12 1599
7963.96 1628
7964.81 1578
7965.65 1590
7966.49 1605
7967.33 1607
7968.18 1662
7969.02 1791
7969.86 1945
7970.70 2001
7971.55 2064
7972.39 1960
7973.23 1832
7974.08 1782
7974.92 1681
7975.76 1615
7976.60 1527
7977.45 1483
7978.29 1395
7979.13 1351
7979.98 1367
7980.82 1376
7981.66 1322
7982.51 1337
7983.35 1276
7984.19 1314
7985.04 1279
7985.88 1335
7986.72 1232
7987.57 1266
7988.41 1219
7989.25 1206
7990.10 1245
7990.94 1218
7991.78 1178
7992.63 1109
7993.47 1118
7994.32 1120
7995.16 1061
7996.00 1095
7996.85 1065
7997.69 1051
7998.53 1040
7999.38 1003
8000.22 1012
8001.07 992
8001.91 1021
8002.76 995
8003.60 987
8004.44 957
8005.29 939
8006.13 963
8006.98 1010
8007.82 1021
8008.67 978
8009.51 969
8010.36 915
8011.20 936
8012.05 904
8012.89 909
8013.74 936
8014.58 926
8015.43 911
8016.27 867
8017.12 855
8017.96 910
8018.81 909
8019.65 890
8020.50 883
8021.34 880
8022.19 872
8023.03 858
8023.88 870
8024.72 884
8025.57 862
8026.41 888
8027.26 854
8028.11 851
8028.95 858
8029.80 904
8030.64 860
8031.49 864
8032.33 832
8033.18 860
8034.03 871
8034.87 885
8035.72 884
8036.56 876
8037.41 852
8038.26 832
8039.10 826
8039.95 826
8040.80 871
8041.64 913
8042.49 861
8043.33 846
8044.18 856
8045.03 883
8045.87 913
8046.72 889
8047.57 875
8048.41 936
8049.26 923
8050.11 902
8050.95 881
8051.80 865
8052.65 889
8053.49 868
8054.34 895
8055.19 855
8056.04 816
8056.88 765
8057.73 790
8058.58 832
8059.42 824
8060.27 802
8061.12 821
8061.97 820
8062.81 820
8063.66 832
8064.51 815
8065.36 777
8066.20 793
8067.05 798
8067.90 777
8068.75 771
8069.60 791
8070.44 754
8071.29 769
8072.14 734
8072.99 782
8073.84 750
8074.68 737
8075.53 727
8076.38 788
8077.23 763
8078.08 743
8078.92 760
8079.77 763
8080.62 726
8081.47 749
8082.32 782
8083.17 770
8084.02 777
8084.86 754
8085.71 771
8086.56 728
8087.41 791
8088.26 776
8089.11 763
8089.96 797
8090.81 769
8091.65 753
8092.50 790
8093.35 822
8094.20 808
8095.05 814
8095.90 758
8096.75 803
8097.60 757
8098.45 762
8099.30 766
8100.15 787
8101.00 814
8101.85 745
8102.70 754
8103.54 710
8104.39 736
8105.24 761
8106.09 728
8106.94 734
8107.79 787
8108.64 788
8109.49 796
8110.34 789
8111.19 799
8112.04 767
8112.89 776
8113.74 765
8114.59 798
8115.44 786
8116.29 757
8117.14 780
8117.99 788
8118.84 754
8119.70 811
8120.55 768
8121.40 799
8122.25 788
8123.10 788
8123.95 806
8124.80 825
8125.65 833
8126.50 820
8127.35 827
8128.20 779
8129.05 788
8129.90 844
8130.76 836
8131.61 791
8132.46 828
8133.31 868
8134.16 895
8135.01 835
8135.86 846
8136.71 894
8137.56 894
8138.42 840
8139.27 830
8140.12 859
8140.97 864
8141.82 805
8142.67 859
8143.53 815
8144.38 783
8145.23 809
8146.08 831
8146.93 842
8147.78 826
8148.64 845
8149.49 812
8150.34 822
8151.19 842
8152.05 871
8152.90 828
8153.75 804
8154.60 810
8155.45 831
8156.31 871
8157.16 863
8158.01 890
8158.86 916
8159.72 906
8160.57 857
8161.42 906
8162.27 929
8163.13 848
8163.98 817
8164.83 791
8165.69 817
8166.54 798
8167.39 780
8168.24 808
8169.10 789
8169.95 841
8170.80 800
8171.66 753
8172.51 753
8173.36 735
8174.22 732
8175.07 778
8175.92 794
8176.78 781
8177.63 739
8178.48 777
8179.34 778
8180.19 752
8181.04 726
8181.90 773
8182.75 725
8183.61 672
8184.46 713
8185.31 699
8186.17 733
8187.02 736
8187.87 712
8188.73 746
8189.58 718
8190.44 746
8191.29 777
8192.15 682
8193.00 730
8193.85 701
8194.71 709
8195.56 750
8196.42 721
8197.27 742
8198.13 698
8198.98 700
8199.84 761
8200.69 717
8201.55 691
8202.40 692
8203.25 695
8204.11 712
8204.96 686
8205.82 681
8206.67 681
8207.53 691
8208.38 737
8209.24 748
8210.09 760
8210.95 766
8211.81 723
8212.66 677
8213.52 693
8214.37 745
8215.23 759
8216.08 744
8216.94 731
8217.79 723
8218.65 717
8219.50 739
8220.36 781
8221.22 745
8222.07 746
8222.93 764
8223.78 780
8224.64 727
8225.50 806
8226.35 800
8227.21 744
8228.06 761
8228.92 754
8229.78 740
8230.63 769
8231.49 779
8232.34 708
8233.20 716
8234.06 691
8234.91 723
8235.77 724
8236.63 729
8237.48 715
8238.34 737
8239.20 738
8240.05 742
8240.91 726
8241.77 729
8242.62 683
8243.48 673
8244.34 715
8245.19 674
8246.05 702
8246.91 688
8247.77 704
8248.62 707
8249.48 724
8250.34 724
8251.20 698
8252.05 702
8252.91 741
8253.77 731
8254.62 710
8255.48 694
8256.34 740
8257.20 729
8258.06 766
8258.91 779
8259.77 771
8260.63 756
8261.49 808
8262.34 734
8263.20 762
8264.06 759
8264.92 764
8265.78 757
8266.63 748
8267.49 743
8268.35 727
8269.21 744
8270.07 770
8270.93 753
8271.78 766
8272.64 781
8273.50 815
8274.36 769
8275.22 744
8276.08 780
8276.93 802
8277.79 818
8278.65 819
8279.51 904
8280.37 925
8281.23 897
8282.09 894
8282.95 925
8283.81 903
8284.66 955
8285.52 925
8286.38 867
8287.24 880
8288.10 875
8288.96 891
8289.82 882
8290.68 924
8291.54 831
8292.40 817
8293.26 927
8294.12 937
8294.98 968
8295.84 991
8296.70 1023
8297.56 1046
8298.42 976
8299.28 1001
8300.13 946
8300.99 891
8301.85 855
8302.71 898
8303.57 914
8304.43 904
8305.29 905
8306.16 881
8307.02 856
8307.88 846
8308.74 883
8309.60 877
8310.46 847
8311.32 877
8312.18 888
8313.04 862
8313.90 817
8314.76 775
8315.62 813
8316.48 867
8317.34 830
8318.20 825
8319.06 812
8319.92 822
8320.78 844
8321.65 781
8322.51 764
8323.37 790
8324.23 777
8325.09 772
8325.95 779
8326.81 790
8327.67 787
8328.53 763
8329.40 785
8330.26 773
8331.12 786
8331.98 791
8332.84 775
8333.70 813
8334.57 829
8335.43 792
8336.29 799
8337.15 777
8338.01 826
8338.87 794
8339.74 801
8340.60 791
8341.46 783
8342.32 823
8343.18 842
8344.05 795
8344.91 802
8345.77 783
8346.63 812
8347.49 872
8348.36 828
8349.22 817
8350.08 822
8350.94 816
8351.81 881
8352.67 886
8353.53 834
8354.39 840
8355.26 857
8356.12 846
8356.98 805
8357.85 808
8358.71 781
8359.57 839
8360.43 785
8361.30 820
8362.16 846
8363.02 787
8363.89 805
8364.75 792
8365.61 772
8366.48 793
8367.34 770
8368.20 829
8369.07 849
8369.93 849
8370.79 827
8371.66 835
8372.52 835
8373.38 836
8374.25 868
8375.11 858
8375.98 809
8376.84 841
8377.70 820
8378.57 785
8379.43 847
8380.30 812
8381.16 868
8382.02 842
8382.89 857
8383.75 837
8384.62 841
8385.48 868
8386.34 873
8387.21 841
8388.07 868
8388.94 910
8389.80 863
8390.67 839
8391.53 855
8392.40 858
8393.26 865
8394.13 851
8394.99 863
8395.85 900
8396.72 886
8397.58 942
8398.45 922
8399.31 959
8400.18 934
8401.04 956
8401.91 903
8402.77 886
8403.64 930
8404.50 947
8405.37 966
8406.24 941
8407.10 983
8407.97 991
8408.83 997
8409.70 955
8410.56 958
8411.43 998
8412.29 1040
8413.16 1006
8414.03 1073
8414.89 1019
8415.76 1072
8416.62 1018
8417.49 1062
8418.35 1067
8419.22 1068
8420.09 1044
8420.95 1057
8421.82 1082
8422.69 1095
8423.55 1139
8424.42 1130
8425.28 1170
8426.15 1166
8427.02 1258
8427.88 1185
8428.75 1213
8429.62 1230
8430.48 1228
8431.35 1279
8432.22 1251
8433.08 1298
8433.95 1305
8434.82 1337
8435.68 1357
8436.55 1371
8437.42 1384
8438.28 1330
8439.15 1395
8440.02 1445
8440.89 1509
8441.75 1581
8442.62 1583
8443.49 1627
8444.35 1668
8445.22 1741
8446.09 1774
8446.96 1796
8447.82 1766
8448.69 1836
8449.56 1894
8450.43 1825
8451.29 1939
8452.16 1957
8453.03 2094
8453.90 2186
8454.76 2345
8455.63 2570
8456.50 2911
8457.37 3172
8458.24 3477
8459.10 3587
8459.97 3560
8460.84 3580
8461.71 3497
8462.58 3286
8463.45 3083
8464.31 2749
8465.18 2617
8466.05 2486
8466.92 2292
8467.79 2066
8468.66 1891
8469.52 1842
8470.39 1795
8471.26 1817
8472.13 1648
8473.00 1638
8473.87 1589
8474.74 1613
8475.61 1585
8476.47 1532
8477.34 1545
8478.21 1486
8479.08 1530
8479.95 1460
8480.82 1509
8481.69 1576
8482.56 1614
8483.43 1628
8484.30 1623
8485.17 1651
8486.04 1645
8486.91 1627
8487.78 1641
8488.64 1612
8489.51 1561
8490.38 1541
8491.25 1525
8492.12 1432
8492.99 1454
8493.86 1485
8494.73 1469
8495.60 1494
8496.47 1474
8497.34 1527
8498.21 1480
8499.08 1472
8499.95 1438
8500.82 1441
8501.69 1386
8502.56 1456
8503.43 1458
8504.30 1398
8505.17 1403
8506.05 1386
8506.92 1400
8507.79 1433
8508.66 1435
8509.53 1410
8510.40 1400
8511.27 1417
8512.14 1452
8513.01 1430
8513.88 1463
8514.75 1518
8515.62 1414
8516.49 1438
8517.37 1483
8518.24 1520
8519.11 1504
8519.98 1507
8520.85 1507
8521.72 1562
8522.59 1562
8523.46 1628
8524.33 1712
8525.21 1844
8526.08 1969
8526.95 2164
8527.82 2298
8528.69 2397
8529.56 2405
8530.44 2336
8531.31 2315
8532.18 2250
8533.05 2176
8533.92 2014
8534.80 1987
8535.67 1882
8536.54 1793
8537.41 1671
8538.28 1602
8539.16 1622
8540.03 1599
8540.90 1507
8541.77 1479
8542.64 1463
8543.52 1419
8544.39 1415
8545.26 1410
8546.13 1382
8547.01 1336
8547.88 1367
8548.75 1375
8549.62 1320
8550.50 1342
8551.37 1394
8552.24 1399
8553.12 1464
8553.99 1520
8554.86 1534
8555.73 1562
8556.61 1680
8557.48 1646
8558.35 1668
8559.23 1618
8560.10 1572
8560.97 1525
8561.85 1494
8562.72 1498
8563.59 1488
8564.47 1447
8565.34 1426
8566.21 1389
8567.09 1389
8567.96 1343
8568.83 1368
8569.71 1292
8570.58 1307
8571.46 1352
8572.33 1380
8573.20 1260
8574.08 1242
8574.95 1249
8575.83 1261
8576.70 1223
8577.57 1214
8578.45 1210
8579.32 1233
8580.20 1303
8581.07 1327
8581.94 1279
8582.82 1250
8583.69 1255
8584.57 1325
8585.44 1350
8586.32 1334
8587.19 1322
8588.07 1333
8588.94 1334
8589.82 1322
8590.69 1355
8591.57 1356
8592.44 1363
8593.32 1409
8594.19 1422
8595.07 1388
8595.94 1392
8596.82 1414
8597.69 1465
8598.57 1478
8599.44 1429
8600.32 1410
8601.19 1467
8602.07 1491
8602.94 1432
8603.82 1512
8604.69 1558
8605.57 1500
8606.44 1538
8607.32 1555
8608.20 1587
8609.07 1547
8609.95 1576
8610.82 1607
8611.70 1589
8612.57 1577
8613.45 1584
8614.33 1624
8615.20 1701
8616.08 1713
8616.95 1679
8617.83 1783
8618.71 1781
8619.58 1815
8620.46 1809
8621.34 1868
8622.21 1921
8623.09 1881
8623.97 1984
8624.84 2036
8625.72 1951
8626.59 1967
8627.47 1985
8628.35 2041
8629.22 2098
8630.10 2126
8630.98 2129
8631.86 2155
8632.73 2165
8633.61 2168
8634.49 2190
8635.36 2260
8636.24 2242
8637.12 2279
8637.99 2239
8638.87 2294
8639.75 2263
8640.63 2338
8641.50 2341
8642.38 2353
8643.26 2399
8644.14 2369
8645.01 2437
8645.89 2453
8646.77 2617
8647.65 2579
8648.52 2622
8649.40 2644
8650.28 2753
8651.16 2804
8652.04 2842
8652.91 2882
8653.79 2835
8654.67 2904
8655.55 2883
8656.43 2962
8657.30 3043
8658.18 3109
8659.06 3187
8659.94 3315
8660.82 3399
8661.70 3512
8662.57 3667
8663.45 3927
8664.33 4289
8665.21 4636
8666.09 4962
8666.97 5050
8667.85 5343
8668.72 5342
8669.60 5309
8670.48 5278
8671.36 5203
8672.24 5143
8673.12 5067
8674.00 5148
8674.88 5289
8675.76 5419
8676.63 5584
8677.51 5664
8678.39 5521
8679.27 5240
8680.15 5058
8681.03 4952
8681.91 4623
8682.79 4392
8683.67 4111
8684.55 3873
8685.43 3830
8686.31 3684
8687.19 3576
8688.07 3529
8688.95 3586
8689.83 3697
8690.71 3926
8691.59 4218
8692.47 4584
8693.35 4874
8694.23 5183
8695.11 5511
8695.99 5730
8696.87 5779
8697.75 5567
8698.63 5383
8699.51 5112
8700.39 4790
8701.27 4540
8702.15 4253
8703.03 4208
8703.91 4132
8704.79 3994
8705.67 3947
8706.55 3789
8707.43 3667
8708.31 3468
8709.19 3375
8710.07 3138
8710.96 2949
8711.84 2829
8712.72 2722
8713.60 2565
8714.48 2373
8715.36 2338
8716.24 2330
8717.12 2279
8718.00 2146
8718.89 2104
8719.77 2079
8720.65 2011
8721.53 1954
8722.41 1969
8723.29 1962
8724.17 1948
8725.06 1988
8725.94 1949
8726.82 1913
8727.70 1949
8728.58 1911
8729.46 1988
8730.35 2000
8731.23 1966
8732.11 1973
8732.99 2056
8733.87 2081
8734.76 2093
8735.64 2058
8736.52 2026
8737.40 2027
8738.29 2031
8739.17 2081
8740.05 2023
8740.93 1950
8741.81 1976
8742.70 2022
8743.58 1991
8744.46 1997
8745.34 2027
8746.23 2014
8747.11 2070
8747.99 2012
8748.88 1962
8749.76 1952
8750.64 1928
8751.52 2007
8752.41 1960
8753.29 2011
8754.17 2065
8755.06 2067
8755.94 2099
8756.82 2112
8757.71 2143
8758.59 2198
8759.47 2236
8760.36 2356
8761.24 2375
8762.12 2372
8763.01 2295
8763.89 2316
8764.77 2234
8765.66 2164
8766.54 2120
8767.42 2094
8768.31 2060
8769.19 2107
8770.08 2107
8770.96 2089
8771.84 2061
8772.73 2114
8773.61 2040
8774.50 1979
8775.38 2039
8776.26 2061
8777.15 1982
8778.03 1968
8778.92 1954
8779.80 1940
8780.69 1945
8781.57 1957
8782.46 1943
8783.34 1963
8784.22 1964
8785.11 2000
8785.99 2071
8786.88 2016
8787.76 2042
8788.65 2049
8789.53 2084
8790.42 1977
8791.30 1927
8792.19 1931
8793.07 1840
8793.96 1845
8794.84 1813
8795.73 1817
8796.61 1797
8797.50 1745
8798.38 1672
8799.27 1598
8800.15 1605
8801.04 1574
8801.93 1583
8802.81 1603
8803.70 1564
8804.58 1606
8805.47 1549
8806.35 1528
8807.24 1558
8808.12 1530
8809.01 1579
8809.90 1603
8810.78 1528
8811.67 1518
8812.55 1544
8813.44 1510
8814.33 1553
8815.21 1495
8816.10 1574
8816.98 1481
8817.87 1470
8818.76 1530
8819.64 1549
8820.53 1483
8821.42 1560
8822.30 1526
8823.19 1563
8824.08 1520
8824.96 1556
8825.85 1508
8826.74 1449
8827.62 1402
8828.51 1425
8829.40 1372
8830.28 1352
8831.17 1330
8832.06 1326
8832.94 1256
8833.83 1307
8834.72 1297
8835.61 1318
8836.49 1273
8837.38 1236
8838.27 1261
8839.16 1216
8840.04 1247
8840.93 1268
8841.82 1265
8842.70 1219
8843.59 1203
8844.48 1184
8845.37 1212
8846.26 1210
8847.14 1199
8848.03 1218
8848.92 1197
8849.81 1182
8850.69 1163
8851.58 1158
8852.47 1115
8853.36 1108
8854.25 1124
8855.13 1085
8856.02 1079
8856.91 1096
8857.80 1079
8858.69 1101
8859.58 1085
8860.46 1035
8861.35 1060
8862.24 1015
8863.13 1068
8864.02 1068
8864.91 1067
8865.80 1058
8866.68 1044
8867.57 1041
8868.46 1072
8869.35 1063
8870.24 1017
8871.13 1006
8872.02 1013
8872.91 1013
8873.80 981
8874.69 961
8875.57 984
8876.46 958
8877.35 957
8878.24 943
8879.13 916
8880.02 928
8880.91 956
8881.80 961
8882.69 915
8883.58 914
8884.47 952
8885.36 946
8886.25 930
8887.14 942
8888.03 921
8888.92 902
8889.81 891
8890.70 882
8891.59 869
8892.48 895
8893.37 887
8894.26 912
8895.15 881
8896.04 839
8896.93 839
8897.82 857
8898.71 850
8899.60 776
8900.49 831
8901.38 849
8902.27 861
8903.16 806
8904.05 827
8904.94 839
8905.83 821
8906.72 791
8907.61 788
8908.50 808
8909.40 791
8910.29 748
8911.18 765
8912.07 770
8912.96 806
8913.85 808
8914.74 795
8915.63 777
8916.52 704
8917.42 779
8918.31 815
8919.20 785
8920.09 769
8920.98 764
8921.87 828
8922.76 754
8923.66 760
8924.55 763
8925.44 767
8926.33 740
8927.22 751
8928.11 734
8929.01 716
8929.90 741
8930.79 738
8931.68 701
8932.57 750
8933.47 732
8934.36 775
8935.25 756
8936.14 739
8937.03 712
8937.93 701
8938.82 723
8939.71 697
8940.60 723
8941.50 704
8942.39 691
8943.28 713
8944.17 724
8945.07 706
8945.96 704
8946.85 688
8947.75 727
8948.64 698
8949.53 706
8950.42 733
8951.32 691
8952.21 730
8953.10 722
8954.00 695
8954.89 664
8955.78 712
8956.68 702
8957.57 715
8958.46 682
8959.36 699
8960.25 711
8961.14 737
8962.04 683
8962.93 675
8963.82 678
8964.72 731
8965.61 708
8966.50 670
8967.40 683
8968.29 689
8969.19 700
8970.08 726
8970.97 714
8971.87 671
8972.76 704
8973.66 702
8974.55 659
8975.44 673
8976.34 712
8977.23 719
8978.13 710
8979.02 737
8979.91 727
8980.81 713
8981.70 700
8982.60 688
8983.49 668
8984.39 677
8985.28 679
8986.18 662
8987.07 647
8987.97 701
8988.86 716
8989.76 671
8990.65 696
8991.55 704
8992.44 694
8993.34 690
8994.23 727
8995.13 734
8996.02 730
8996.92 680
8997.81 696
8998.71 688
8999.60 683
9000.50 709
9001.39 705
9002.29 685
9003.18 684
9004.08 630
9004.98 636
9005.87 668
9006.77 705
9007.66 620
9008.56 691
9009.45 686
9010.35 662
9011.25 689
9012.14 623
9013.04 676
9013.93 678
9014.83 643
9015.73 664
9016.62 650
9017.52 644
9018.42 613
9019.31 688
9020.21 656
9021.10 659
9022.00 653
9022.90 632
9023.79 617
9024.69 606
9025.59 614
9026.48 626
9027.38 658
9028.28 671
9029.17 636
9030.07 640
9030.97 617
9031.87 609
9032.76 649
9033.66 656
9034.56 631
9035.45 626
9036.35 613
9037.25 630
9038.15 592
9039.04 604
9039.94 649
9040.84 638
9041.73 618
9042.63 616
9043.53 646
9044.43 613
9045.33 627
9046.22 632
9047.12 644
9048.02 639
9048.92 669
9049.81 628
9050.71 634
9051.61 662
9052.51 680
9053.41 676
9054.30 646
9055.20 669
9056.10 683
9057.00 660
9057.90 630
9058.80 660
9059.69 650
9060.59 682
9061.49 673
9062.39 674
9063.29 678
9064.19 712
9065.08 681
9065.98 682
9066.88 687
9067.78 677
9068.68 676
9069.58 651
9070.48 683
9071.38 661
9072.27 656
9073.17 686
9074.07 650
9074.97 680
9075.87 669
9076.77 687
9077.67 673
9078.57 685
9079.47 676
9080.37 638
9081.27 640
9082.17 646
9083.07 638
9083.97 661
9084.87 680
9085.76 672
9086.66 707
9087.56 712
9088.46 683
9089.36 699
9090.26 714
9091.16 706
9092.06 673
9092.96 692
9093.86 727
9094.76 762
9095.66 737
9096.56 749
9097.46 708
9098.36 710
9099.26 711
9100.17 669
9101.07 679
9101.97 678
9102.87 672
9103.77 683
9104.67 673
9105.57 678
9106.47 683
9107.37 711
9108.27 727
9109.17 687
9110.07 709
9110.97 670
9111.87 681
9112.77 681
9113.68 681
9114.58 664
9115.48 682
9116.38 681
9117.28 650
9118.18 663
9119.08 692
9119.98 689
9120.89 715
9121.79 661
9122.69 624
9123.59 676
9124.49 704
9125.39 643
9126.29 660
9127.20 635
9128.10 665
9129.00 676
9129.90 640
9130.80 662
9131.71 668
9132.61 657
9133.51 627
9134.41 647
9135.31 628
9136.22 634
9137.12 643
9138.02 666
9138.92 653
9139.83 676
9140.73 646
9141.63 657
9142.53 635
9143.43 646
9144.34 647
9145.24 655
9146.14 649
9147.05 666
9147.95 655
9148.85 611
9149.75 642
9150.66 633
9151.56 694
9152.46 658
9153.37 662
9154.27 660
9155.17 644
9156.07 655
9156.98 668
9157.88 682
9158.78 671
9159.69 679
9160.59 699
9161.49 652
9162.40 648
9163.30 672
9164.20 652
9165.11 652
9166.01 662
9166.92 646
9167.82 658
9168.72 669
9169.63 651
9170.53 643
9171.43 658
9172.34 689
9173.24 702
9174.15 698
9175.05 677
9175.95 665
9176.86 654
9177.76 654
9178.67 662
9179.57 676
9180.48 698
9181.38 673
9182.28 672
9183.19 676
9184.09 670
9185.00 669
9185.90 669
9186.81 687
9187.71 668
9188.62 669
9189.52 689
9190.43 687
9191.33 691
9192.24 705
9193.14 700
9194.05 695
9194.95 663
9195.86 643
9196.76 653
9197.67 692
9198.57 731
9199.48 658
9200.38 672
9201.29 695
9202.19 677
9203.10 701
9204.00 706
9204.91 699
9205.81 683
9206.72 675
9207.63 672
9208.53 652
9209.44 646
9210.34 650
9211.25 676
9212.15 683
9213.06 684
9213.97 691
9214.87 670
9215.78 645
9216.68 664
9217.59 714
9218.50 700
9219.40 718
9220.31 660
9221.22 654
9222.12 670
9223.03 684
9223.94 705
9224.84 661
9225.75 633
9226.65 689
9227.56 687
9228.47 716
9229.37 684
9230.28 703
9231.19 684
9232.10 662
9233.00 648
9233.91 633
9234.82 674
9235.72 666
9236.63 681
9237.54 658
9238.44 674
9239.35 658
9240.26 698
9241.17 688
9242.07 663
9242.98 660
9243.89 647
9244.80 670
9245.70 648
9246.61 680
9247.52 665
9248.43 658
9249.33 619
9250.24 663
9251.15 641
9252.06 648
9252.97 651
9253.87 682
9254.78 666
9255.69 642
9256.60 631
9257.51 632
9258.41 654
9259.32 617
9260.23 651
9261.14 661
9262.05 664
9262.96 631
9263.86 612
9264.77 666
9265.68 662
9266.59 635
9267.50 643
9268.41 653
9269.32 606
9270.22 638
9271.13 652
9272.04 630
9272.95 625
9273.86 653
9274.77 655
9275.68 678
9276.59 683
9277.50 665
9278.40 664
9279.31 656
9280.22 644
9281.13 665
9282.04 710
9282.95 679
9283.86 661
9284.77 675
9285.68 696
9286.59 680
9287.50 700
9288.41 702
9289.32 672
9290.23 660
9291.14 671
9292.05 683
9292.96 705
9293.87 705
9294.78 682
9295.69 712
9296.60 718
9297.51 710
9298.42 718
9299.33 700
9300.24 706
9301.15 673
9302.06 683
9302.97 757
9303.88 739
9304.79 707
9305.70 722
9306.61 744
9307.52 743
9308.43 723
9309.34 729
9310.25 785
9311.16 759
9312.07 768
9312.98 754
9313.90 818
9314.81 790
9315.72 767
9316.63 808
9317.54 803
9318.45 749
9319.36 756
9320.27 748
9321.18 720
9322.10 730
9323.01 738
9323.92 739
9324.83 715
9325.74 683
9326.65 684
9327.56 705
9328.48 757
9329.39 695
9330.30 719
9331.21 720
9332.12 721
9333.03 718
9333.95 706
9334.86 747
9335.77 772
9336.68 722
9337.59 709
9338.51 741
9339.42 722
9340.33 747
9341.24 763
9342.15 711
9343.07 710
9343.98 742
9344.89 741
9345.80 791
9346.72 771
9347.63 779
9348.54 744
9349.45 733
9350.37 739
9351.28 759
9352.19 728
9353.11 745
9354.02 714
9354.93 732
9355.84 744
9356.76 743
9357.67 718
9358.58 707
9359.50 693
9360.41 722
9361.32 735
9362.24 727
9363.15 709
9364.06 707
9364.98 650
9365.89 736
9366.80 718
9367.72 744
9368.63 730
9369.54 755
9370.46 726
9371.37 721
9372.28 708
9373.20 721
9374.11 737
9375.03 713
9375.94 683
9376.85 733
9377.77 724
9378.68 731
9379.60 764
9380.51 709
9381.42 734
9382.34 735
9383.25 733
9384.17 753
9385.08 756
9386.00 779
9386.91 740
9387.82 772
9388.74 758
9389.65 779
9390.57 758
9391.48 773
9392.40 790
9393.31 798
9394.23 816
9395.14 826
9396.06 854
9396.97 852
9397.89 844
9398.80 834
9399.72 774
9400.63 843
9401.55 809
9402.46 810
9403.38 818
9404.29 814
9405.21 760
9406.12 797
9407.04 793
9407.95 778
9408.87 739
9409.79 745
9410.70 789
9411.62 792
9412.53 785
9413.45 742
9414.36 723
9415.28 783
9416.20 811
9417.11 791
9418.03 757
9418.94 761
9419.86 791
9420.78 782
9421.69 804
9422.61 781
9423.52 773
9424.44 776
9425.36 809
9426.27 813
9427.19 817
9428.11 773
9429.02 820
9429.94 775
9430.86 812
9431.77 793
9432.69 808
9433.61 804
9434.52 840
9435.44 815
9436.36 803
9437.27 837
9438.19 825
9439.11 824
9440.02 858
9440.94 884
9441.86 922
9442.78 883
9443.69 938
9444.61 951
9445.53 890
9446.44 908
9447.36 906
9448.28 936
9449.20 940
9450.11 930
9451.03 946
9451.95 996
9452.87 1008
9453.78 985
9454.70 1031
9455.62 1108
9456.54 1086
9457.46 1103
9458.37 1073
9459.29 1050
9460.21 1071
9461.13 1016
9462.05 1019
9462.96 1013
9463.88 949
9464.80 1003
9465.72 956
9466.64 904
9467.56 916
9468.47 879
9469.39 884
9470.31 906
9471.23 906
9472.15 857
9473.07 805
9473.98 880
9474.90 877
9475.82 900
9476.74 869
9477.66 931
9478.58 916
9479.50 885
9480.42 891
9481.34 905
9482.26 900
9483.17 908
9484.09 920
9485.01 905
9485.93 898
9486.85 912
9487.77 935
9488.69 990
9489.61 933
9490.53 852
9491.45 916
9492.37 928
9493.29 928
9494.21 923
9495.13 914
9496.05 876
9496.97 887
9497.89 908
9498.81 910
9499.73 897
9500.65 892
9501.57 947
9502.49 902
9503.41 916
9504.33 941
9505.25 903
9506.17 941
9507.09 974
9508.01 967
9508.93 971
9509.85 938
9510.77 968
9511.69 1002
9512.61 979
9513.53 985
9514.45 939
9515.37 982
9516.29 1032
9517.21 1006
9518.13 1051
9519.05 1039
9519.98 1075
9520.90 1088
9521.82 1110
9522.74 1173
9523.66 1151
9524.58 1172
9525.50 1194
9526.42 1196
9527.34 1204
9528.27 1208
9529.19 1186
9530.11 1169
9531.03 1155
9531.95 1128
9532.87 1126
9533.79 1155
9534.72 1178
9535.64 1127
9536.56 1085
9537.48 1115
9538.40 1141
9539.32 1110
9540.25 1114
9541.17 1109
9542.09 1082
9543.01 1094
9543.93 1186
9544.86 1176
9545.78 1131
9546.70 1088
9547.62 1164
9548.55 1178
9549.47 1206
9550.39 1176
9551.31 1181
9552.24 1185
9553.16 1171
9554.08 1191
9555.00 1202
9555.93 1200
9556.85 1196
9557.77 1196
9558.69 1200
9559.62 1203
9560.54 1207
9561.46 1238
9562.39 1256
9563.31 1273
9564.23 1247
9565.15 1238
9566.08 1292
9567.00 1304
9567.92 1256
9568.85 1270
9569.77 1281
9570.69 1271
9571.62 1323
9572.54 1345
9573.46 1332
9574.39 1381
9575.31 1369
9576.23 1378
9577.16 1401
9578.08 1378
9579.01 1359
9579.93 1392
9580.85 1441
9581.78 1422
9582.70 1483
9583.63 1458
9584.55 1444
9585.47 1442
9586.40 1429
9587.32 1455
9588.25 1475
9589.17 1439
9590.09 1489
9591.02 1538
9591.94 1544
9592.87 1520
9593.79 1553
9594.72 1567
9595.64 1635
9596.57 1599
9597.49 1615
9598.42 1690
9599.34 1737
9600.26 1716
9601.19 1795
9602.11 1908
9603.04 1898
9603.96 1838
9604.89 1859
9605.81 1873
9606.74 1836
9607.66 1886
9608.59 1824
9609.51 1797
9610.44 1808
9611.37 1791
9612.29 1727
9613.22 1732
9614.14 1732
9615.07 1746
9615.99 1744
9616.92 1744
9617.84 1757
9618.77 1771
9619.70 1721
9620.62 1750
9621.55 1834
9622.47 1779
9623.40 1787
9624.32 1787
9625.25 1784
9626.18 1824
9627.10 1844
9628.03 1896
9628.95 1880
9629.88 1864
9630.81 1925
9631.73 1931
9632.66 1934
9633.59 1928
9634.51 1944
9635.44 1972
9636.37 1993
9637.29 2015
9638.22 2099
9639.15 2119
9640.07 2100
9641.00 2142
9641.93 2250
9642.85 2285
9643.78 2268
9644.71 2332
9645.63 2442
9646.56 2415
9647.49 2508
9648.41 2472
9649.34 2544
9650.27 2414
9651.20 2512
9652.12 2492
9653.05 2529
9653.98 2486
9654.91 2442
9655.83 2459
9656.76 2416
9657.69 2389
9658.62 2415
9659.54 2437
9660.47 2427
9661.40 2403
9662.33 2437
9663.25 2415
9664.18 2472
9665.11 2419
9666.04 2387
9666.97 2509
9667.89 2534
9668.82 2551
9669.75 2605
9670.68 2588
9671.61 2682
9672.53 2652
9673.46 2665
9674.39 2713
9675.32 2712
9676.25 2810
9677.18 2820
9678.11 2812
9679.03 2857
9679.96 2873
9680.89 2905
9681.82 2877
9682.75 2865
9683.68 2925
9684.61 2942
9685.54 3003
9686.46 3029
9687.39 3037
9688.32 3081
9689.25 3059
9690.18 3033
9691.11 3036
9692.04 3004
9692.97 3081
9693.90 3163
9694.83 3162
9695.76 3209
9696.69 3264
9697.61 3373
9698.54 3448
9699.47 3608
9700.40 3637
9701.33 3729
9702.26 3815
9703.19 3941
9704.12 3936
9705.05 3864
9705.98 3730
9706.91 3656
9707.84 3496
9708.77 3539
9709.70 3484
9710.63 3437
9711.56 3432
9712.49 3398
9713.42 3510
9714.35 3661
9715.28 3608
9716.21 3652
9717.14 3779
9718.07 3751
9719.00 3837
9719.94 3748
9720.87 3703
9721.80 3627
9722.73 3452
9723.66 3338
9724.59 3164
9725.52 3105
9726.45 2976
9727.38 2859
9728.31 2783
9729.24 2690
9730.17 2611
9731.10 2639
9732.04 2561
9732.97 2545
9733.90 2592
9734.83 2569
9735.76 2533
9736.69 2502
9737.62 2429
9738.55 2421
9739.49 2417
9740.42 2389
9741.35 2360
9742.28 2184
9743.21 2219
9744.14 2184
9745.08 2211
9746.01 2173
9746.94 2168
9747.87 2085
9748.80 2126
9749.74 2103
9750.67 2021
9751.60 2030
9752.53 1983
9753.46 1978
9754.40 1987
9755.33 2006
9756.26 1885
9757.19 1913
9758.13 1871
9759.06 1878
9759.99 1881
9760.92 1870
9761.85 1872
9762.79 1849
9763.72 1906
9764.65 1830
9765.59 1814
9766.52 1929
9767.45 1886
9768.38 1857
9769.32 1853
9770.25 1913
9771.18 1874
9772.12 1929
9773.05 1927
9773.98 1909
9774.92 1874
9775.85 1897
9776.78 1937
9777.71 1862
9778.65 1853
9779.58 1867
9780.52 1863
9781.45 1894
9782.38 1875
9783.32 1983
9784.25 1930
9785.18 1916
9786.12 1930
9787.05 1911
9787.98 1915
9788.92 1878
9789.85 1836
9790.79 1830
9791.72 1844
9792.65 1808
9793.59 1776
9794.52 1744
9795.46 1658
9796.39 1723
9797.32 1774
9798.26 1724
9799.19 1712
9800.13 1741
9801.06 1754
9802.00 1710
9802.93 1719
9803.87 1716
9804.80 1691
9805.73 1686
9806.67 1642
9807.60 1545
9808.54 1514
9809.47 1519
9810.41 1501
9811.34 1498
9812.28 1468
9813.21 1476
9814.15 1406
9815.08 1418
9816.02 1398
9816.95 1370
9817.89 1340
9818.82 1391
9819.76 1356
9820.69 1324
9821.63 1326
9822.57 1354
9823.50 1340
9824.44 1301
9825.37 1285
9826.31 1322
9827.24 1284
9828.18 1305
9829.11 1259
9830.05 1236
9830.99 1209
9831.92 1219
9832.86 1272
9833.79 1328
9834.73 1280
9835.67 1257
9836.60 1309
9837.54 1243
9838.47 1225
9839.41 1210
9840.35 1240
9841.28 1227
9842.22 1241
9843.16 1227
9844.09 1260
9845.03 1322
9845.97 1236
9846.90 1272
9847.84 1259
9848.78 1209
9849.71 1207
9850.65 1195
9851.59 1229
9852.52 1218
9853.46 1196
9854.40 1257
9855.33 1271
9856.27 1217
9857.21 1189
9858.14 1222
9859.08 1174
9860.02 1154
9860.96 1195
9861.89 1225
9862.83 1187
9863.77 1148
9864.71 1170
9865.64 1181
9866.58 1166
9867.52 1134
9868.46 1119
9869.39 1107
9870.33 1129
9871.27 1127
9872.21 1190
9873.15 1141
9874.08 1156
9875.02 1121
9875.96 1160
9876.90 1136
9877.83 1101
9878.77 1121
9879.71 1157
9880.65 1102
9881.59 1156
9882.53 1107
9883.46 1097
9884.40 1058
9885.34 1074
9886.28 1103
9887.22 1118
9888.16 1097
9889.10 1084
9890.03 1104
9890.97 1093
9891.91 1064
9892.85 1095
9893.79 1069
9894.73 1079
9895.67 1036
9896.61 1002
9897.54 1085
9898.48 1083
9899.42 1015
9900.36 1016
9901.30 1050
9902.24 1055
9903.18 976
9904.12 1018
9905.06 1027
9906.00 1053
9906.94 1071
9907.88 1045
9908.82 1061
9909.76 1045
9910.70 1048
9911.63 1041
9912.57 1056
9913.51 1091
9914.45 1072
9915.39 1048
9916.33 997
9917.27 1065
9918.21 1028
9919.15 1036
9920.09 1071
9921.03 1089
9921.97 1155
9922.91 1145
9923.85 1158
9924.79 1191
9925.74 1290
9926.68 1355
9927.62 1315
9928.56 1363
9929.50 1413
9930.44 1430
9931.38 1453
9932.32 1441
9933.26 1379
9934.20 1312
9935.14 1284
9936.08 1240
9937.02 1166
9937.96 1185
9938.90 1141
9939.85 1101
9940.79 1100
9941.73 1079
9942.67 1034
9943.61 1039
9944.55 1023
9945.49 1036
9946.43 1008
9947.38 999
9948.32 1026
9949.26 1052
9950.20 1068
9951.14 1066
9952.08 1132
9953.02 1145
9953.97 1112
9954.91 1111
9955.85 1124
9956.79 1120
9957.73 1076
9958.68 1041
9959.62 1011
9960.56 1010
9961.50 1016
9962.44 1019
9963.39 987
9964.33 986
9965.27 966
9966.21 960
9967.15 949
9968.10 946
9969.04 897
9969.98 869
9970.92 884
9971.87 913
9972.81 871
9973.75 858
9974.69 845
9975.64 857
9976.58 876
9977.52 878
9978.47 860
9979.41 866
9980.35 861
9981.29 848
9982.24 865
9983.18 891
9984.12 866
9985.07 844
9986.01 821
9986.95 847
9987.90 870
9988.84 849
9989.78 856
9990.73 889
9991.67 850
9992.61 860
9993.56 870
9994.50 868
9995.44 865
9996.39 878
9997.33 892
9998.27 899
9999.22 835
10000.16 854
10001.11 849
10002.05 854
10002.99 844
10003.94 789
10004.88 842
10005.83 793
10006.77 788
10007.72 824
10008.66 803
10009.60 808
10010.55 824
10011.49 827
10012.44 836
10013.38 777
10014.33 807
10015.27 812
10016.21 799
10017.16 814
10018.10 798
10019.05 823
10019.99 826
10020.94 807
10021.88 813
10022.83 824
10023.77 776
10024.72 783
10025.66 813
10026.61 780
10027.55 771
10028.50 778
10029.44 788
10030.39 791
10031.33 770
10032.28 739
10033.23 763
10034.17 748
10035.12 744
10036.06 751
10037.01 775
10037.95 752
10038.90 758
10039.84 724
10040.79 752
10041.74 791
10042.68 788
10043.63 763
10044.57 760
10045.52 746
10046.47 738
10047.41 781
10048.36 774
10049.30 739
10050.25 740
10051.20 730
10052.14 700
10053.09 743
10054.04 743
10054.98 719
10055.93 692
10056.88 731
10057.82 722
10058.77 767
10059.72 750
10060.66 792
10061.61 757
10062.56 768
10063.50 704
10064.45 748
10065.40 699
10066.34 715
10067.29 742
10068.24 704
10069.18 725
10070.13 693
10071.08 734
10072.03 752
10072.97 738
10073.92 722
10074.87 716
10075.82 725
10076.76 727
10077.71 725
10078.66 705
10079.61 713
10080.55 757
10081.50 750
10082.45 681
10083.40 718
10084.34 736
10085.29 711
10086.24 712
10087.19 726
10088.14 727
10089.08 772
10090.03 803
10090.98 786
10091.93 752
10092.88 729
10093.83 702
10094.77 744
10095.72 700
10096.67 724
10097.62 716
10098.57 734
10099.52 755
10100.46 730
10101.41 746
10102.36 753
10103.31 748
10104.26 732
10105.21 742
10106.16 747
10107.11 741
10108.05 745
10109.00 728
10109.95 708
10110.90 721
10111.85 720
10112.80 752
10113.75 757
10114.70 728
10115.65 750
10116.60 756
10117.55 745
10118.50 726
10119.45 729
10120.39 726
10121.34 797
10122.29 771
10123.24 774
10124.19 744
10125.14 724
10126.09 717
10127.04 723
10127.99 774
10128.94 764
10129.89 750
10130.84 730
10131.79 773
10132.74 764
10133.69 792
10134.64 773
10135.59 768
10136.54 812
10137.49 824
10138.44 771
10139.39 799
10140.34 820
10141.30 801
10142.25 876
10143.20 848
10144.15 823
10145.10 819
10146.05 803
10147.00 834
10147.95 857
10148.90 862
10149.85 900
10150.80 895
10151.75 841
10152.70 849
10153.66 895
10154.61 885
10155.56 892
10156.51 897
10157.46 890
10158.41 887
10159.36 860
10160.31 907
10161.27 903
10162.22 966
10163.17 958
10164.12 919
10165.07 953
10166.02 959
10166.98 983
10167.93 967
10168.88 967
10169.83 998
10170.78 957
10171.73 930
10172.69 980
10173.64 1023
10174.59 1039
10175.54 990
10176.50 1039
10177.45 1048
10178.40 1041
10179.35 1083
10180.30 1038
10181.26 1050
10182.21 1048
10183.16 1086
10184.11 1072
10185.07 1087
10186.02 1105
10186.97 1100
10187.92 1107
10188.88 1160
10189.83 1142
10190.78 1090
10191.74 1092
10192.69 1148
10193.64 1171
10194.59 1159
10195.55 1088
10196.50 1111
10197.45 1154
10198.41 1114
10199.36 1147
10200.31 1136
10201.27 1188
10202.22 1143
10203.17 1139
10204.13 1167
10205.08 1209
10206.03 1226
10206.99 1299
10207.94 1303
10208.89 1315
10209.85 1364
10210.80 1378
10211.76 1389
10212.71 1319
10213.66 1277
10214.62 1301
10215.57 1269
10216.53 1174
10217.48 1128
10218.43 1220
10219.39 1201
10220.34 1220
10221.30 1172
10222.25 1166
10223.21 1189
10224.16 1114
10225.11 1143
10226.07 1145
10227.02 1107
10227.98 1120
10228.93 1135
10229.89 1140
10230.84 1136
10231.80 1116
10232.75 1113
10233.71 1165
10234.66 1224
10235.62 1218
10236.57 1230
10237.53 1253
10238.48 1256
10239.44 1329
10240.39 1345
10241.35 1296
10242.30 1249
10243.26 1233
10244.21 1201
10245.17 1160
10246.12 1099
10247.08 1150
10248.03 1108
10248.99 1059
10249.94 1087
10250.90 1055
10251.86 1044
10252.81 1020
10253.77 1040
10254.72 1022
10255.68 966
10256.63 987
10257.59 950
10258.55 993
10259.50 936
10260.46 935
10261.41 914
10262.37 935
10263.33 929
10264.28 931
10265.24 915
10266.20 890
10267.15 869
10268.11 886
10269.07 906
10270.02 889
10270.98 852
10271.94 895
10272.89 904
10273.85 871
10274.81 879
10275.76 927
10276.72 900
10277.68 837
10278.63 850
10279.59 842
10280.55 827
10281.50 871
10282.46 863
10283.42 867
10284.38 843
10285.33 854
10286.29 866
10287.25 817
10288.20 835
10289.16 859
10290.12 801
10291.08 794
10292.03 809
10292.99 817
10293.95 795
10294.91 786
10295.86 821
10296.82 829
10297.78 821
10298.74 765
10299.70 804
10300.65 827
10301.61 773
10302.57 848
10303.53 791
10304.49 768
10305.44 779
10306.40 803
10307.36 789
10308.32 811
10309.28 847
10310.24 816
10311.19 812
10312.15 776
10313.11 784
10314.07 788
10315.03 812
10315.99 833
10316.95 838
10317.90 789
10318.86 776
10319.82 808
10320.78 805
10321.74 815
10322.70 805
10323.66 766
10324.62 769
10325.58 782
10326.54 790
10327.49 827
10328.45 802
10329.41 843
10330.37 860
10331.33 878
10332.29 791
10333.25 761
10334.21 817
10335.17 818
10336.13 816
10337.09 774
10338.05 751
10339.01 814
10339.97 748
10340.93 753
10341.89 739
10342.85 737
10343.81 754
10344.77 701
10345.73 720
10346.69 686
10347.65 720
10348.61 687
10349.57 709
10350.53 717
10351.49 709
10352.45 693
10353.41 730
10354.37 706
10355.33 690
10356.29 709
10357.25 693
10358.21 676
10359.17 656
10360.13 689
10361.09 691
10362.06 689
10363.02 716
10363.98 724
10364.94 701
10365.90 672
10366.86 640
10367.82 657
10368.78 698
10369.74 669
10370.70 667
10371.67 667
10372.63 659
10373.59 652
10374.55 684
10375.51 649
10376.47 680
10377.43 666
10378.40 677
10379.36 674
10380.32 651
10381.28 666
10382.24 677
10383.20 635
10384.17 652
10385.13 676
10386.09 676
10387.05 627
10388.01 680
10388.98 632
10389.94 641
10390.90 617
10391.86 646
10392.82 661
10393.79 644
10394.75 632
10395.71 632
10396.67 624
10397.64 627
10398.60 649
10399.56 667
10400.52 643
10401.49 642
10402.45 645
10403.41 638
10404.37 637
10405.34 671
10406.30 610
10407.26 632
10408.23 627
10409.19 663
10410.15 597
10411.11 626
10412.08 628
10413.04 645
10414.00 634
10414.97 609
10415.93 649
10416.89 659
10417.86 632
10418.82 628
10419.78 651
10420.75 674
10421.71 658
10422.68 644
10423.64 669
10424.60 656
10425.57 694
10426.53 651
10427.49 634
10428.46 628
10429.42 628
10430.39 642
10431.35 614
10432.31 630
10433.28 610
10434.24 611
10435.21 611
10436.17 594
10437.13 619
10438.10 603
10439.06 603
10440.03 587
10440.99 581
10441.96 611
10442.92 594
10443.89 625
10444.85 582
10445.82 587
10446.78 583
10447.74 562
10448.71 567
10449.67 576
10450.64 549
10451.60 558
10452.57 622
10453.53 631
10454.50 608
10455.46 580
10456.43 570
10457.39 597
10458.36 594
10459.33 592
10460.29 590
10461.26 584
10462.22 593
10463.19 594
10464.15 604
10465.12 560
10466.08 551
10467.05 573
10468.01 556
10468.98 552
10469.95 581
10470.91 603
10471.88 580
10472.84 572
10473.81 612
10474.78 605
10475.74 597
10476.71 572
10477.67 605
10478.64 589
10479.61 616
10480.57 635
10481.54 660
10482.51 617
10483.47 616
10484.44 610
10485.41 623
10486.37 650
10487.34 603
10488.30 607
10489.27 616
10490.24 610
10491.20 583
10492.17 571
10493.14 590
10494.11 628
10495.07 615
10496.04 621
10497.01 589
10497.97 627
10498.94 591
10499.91 631
10500.88 601
10501.84 594
10502.81 566
10503.78 583
10504.74 606
10505.71 603
10506.68 569
10507.65 604
10508.61 615
10509.58 562
10510.55 586
10511.52 565
10512.49 592
10513.45 571
10514.42 576
10515.39 558
10516.36 534
10517.32 549
10518.29 607
10519.26 588
10520.23 565
10521.20 598
10522.17 603
10523.13 606
10524.10 585
10525.07 578
10526.04 563
10527.01 593
10527.98 574
10528.94 583
10529.91 556
10530.88 553
10531.85 563
10532.82 572
10533.79 593
10534.76 589
10535.72 639
10536.69 596
10537.66 613
10538.63 641
10539.60 616
10540.57 625
10541.54 613
10542.51 619
10543.48 677
10544.45 653
10545.42 640
10546.38 631
10547.35 638
10548.32 631
10549.29 628
10550.26 642
10551.23 636
10552.20 615
10553.17 629
10554.14 638
10555.11 638
10556.08 639
10557.05 608
10558.02 636
10558.99 632
10559.96 615
10560.93 646
10561.90 677
10562.87 667
10563.84 666
10564.81 660
10565.78 631
10566.75 670
10567.72 685
10568.69 693
10569.66 648
10570.63 640
10571.60 669
10572.57 665
10573.54 629
10574.51 655
10575.48 635
10576.46 632
10577.43 669
10578.40 649
10579.37 659
10580.34 655
10581.31 646
10582.28 654
10583.25 670
10584.22 674
10585.19 675
10586.16 672
10587.14 650
10588.11 659
10589.08 681
10590.05 673
10591.02 694
10591.99 649
10592.96 669
10593.94 691
10594.91 685
10595.88 670
10596.85 674
10597.82 685
10598.79 718
10599.77 721
10600.74 718
10601.71 724
10602.68 727
10603.65 695
10604.62 729
10605.60 722
10606.57 702
10607.54 744
10608.51 787
10609.49 794
10610.46 781
10611.43 811
10612.40 853
10613.37 813
10614.35 836
10615.32 818
10616.29 815
10617.26 808
10618.24 835
10619.21 793
10620.18 768
10621.16 735
10622.13 730
10623.10 697
10624.07 764
10625.05 750
10626.02 738
10626.99 738
10627.97 727
10628.94 707
10629.91 706
10630.89 700
10631.86 703
10632.83 721
10633.80 711
10634.78 736
10635.75 695
10636.73 750
10637.70 751
10638.67 777
10639.65 773
10640.62 790
10641.59 818
10642.57 793
10643.54 762
10644.51 747
10645.49 772
10646.46 799
10647.44 760
10648.41 738
10649.38 738
10650.36 791
10651.33 765
10652.31 675
10653.28 670
10654.25 678
10655.23 676
10656.20 644
10657.18 688
10658.15 646
10659.13 612
10660.10 638
10661.08 629
10662.05 646
10663.03 640
10664.00 637
10664.97 622
10665.95 657
10666.92 617
10667.90 602
10668.87 596
10669.85 620
10670.82 609
10671.80 604
10672.77 642
10673.75 604
10674.72 622
10675.70 678
10676.68 658
10677.65 616
10678.63 637
10679.60 641
10680.58 621
10681.55 612
10682.53 600
10683.50 633
10684.48 645
10685.45 609
10686.43 603
10687.41 604
10688.38 596
10689.36 635
10690.33 647
10691.31 660
10692.29 628
10693.26 611
10694.24 611
10695.21 626
10696.19 597
10697.17 623
10698.14 603
10699.12 592
10700.10 596
10701.07 557
10702.05 582
10703.02 600
10704.00 587
10704.98 600
10705.95 627
10706.93 578
10707.91 609
10708.88 607
10709.86 609
10710.84 623
10711.82 655
10712.79 636
10713.77 640
10714.75 605
10715.72 606
10716.70 597
10717.68 589
10718.65 618
10719.63 606
10720.61 578
10721.59 618
10722.56 635
10723.54 633
10724.52 639
10725.50 606
10726.47 613
10727.45 617
10728.43 623
10729.41 617
10730.38 657
10731.36 583
10732.34 598
10733.32 624
10734.30 643
10735.27 623
10736.25 605
10737.23 580
10738.21 611
10739.19 593
10740.16 640
10741.14 634
10742.12 665
10743.10 667
10744.08 631
10745.06 669
10746.03 640
10747.01 626
10747.99 643
10748.97 568
10749.95 640
10750.93 636
10751.91 679
10752.88 674
10753.86 643
10754.84 642
10755.82 673
10756.80 631
10757.78 679
10758.76 673
10759.74 692
10760.72 685
10761.70 694
10762.67 680
10763.65 691
10764.63 672
10765.61 681
10766.59 680
10767.57 689
10768.55 652
10769.53 692
10770.51 694
10771.49 701
10772.47 665
10773.45 654
10774.43 680
10775.41 681
10776.39 683
10777.37 687
10778.35 746
10779.33 679
10780.31 745
10781.29 728
10782.27 685
10783.25 715
10784.23 744
10785.21 725
10786.19 704
10787.17 715
10788.15 698
10789.13 755
10790.11 736
10791.09 704
10792.07 737
10793.05 743
10794.03 718
10795.01 703
10795.99 718
10796.97 745
10797.96 716
10798.94 709
10799.92 713
10800.90 713
10801.88 693
10802.86 684
10803.84 683
10804.82 703
10805.80 740
10806.79 681
10807.77 711
10808.75 675
10809.73 736
10810.71 735
10811.69 647
10812.67 649
10813.65 652
10814.64 681
10815.62 671
10816.60 706
10817.58 684
10818.56 716
10819.54 673
10820.53 723
10821.51 713
10822.49 758
10823.47 780
10824.45 737
10825.44 744
10826.42 700
10827.40 692
10828.38 720
10829.37 739
10830.35 699
10831.33 718
10832.31 730
10833.29 731
10834.28 722
10835.26 696
10836.24 725
10837.22 731
10838.21 716
10839.19 745
10840.17 722
10841.16 733
10842.14 726
10843.12 758
10844.10 775
10845.09 759
10846.07 765
10847.05 782
10848.04 762
10849.02 749
10850.00 751
10850.99 778
10851.97 826
10852.95 814
10853.94 807
10854.92 819
10855.90 830
10856.89 795
10857.87 823
10858.85 805
10859.84 858
10860.82 847
10861.80 830
10862.79 834
10863.77 844
10864.76 853
10865.74 848
10866.72 852
10867.71 869
10868.69 883
10869.68 879
10870.66 837
10871.64 810
10872.63 877
10873.61 877
10874.60 871
10875.58 850
10876.56 869
10877.55 895
10878.53 878
10879.52 892
10880.50 881
10881.49 879
10882.47 880
10883.46 965
10884.44 956
10885.43 932
10886.41 920
10887.40 955
10888.38 969
10889.37 909
10890.35 918
10891.34 969
10892.32 928
10893.31 950
10894.29 950
10895.28 976
10896.26 974
10897.25 930
10898.23 924
10899.22 1000
10900.20 1010
10901.19 1037
10902.17 1071
10903.16 1042
10904.15 1010
10905.13 1036
10906.12 1084
10907.10 1080
10908.09 1093
10909.07 1102
10910.06 1160
10911.05 1110
10912.03 1067
10913.02 1158
10914.00 1172
10914.99 1129
10915.98 1187
10916.96 1192
10917.95 1195
10918.94 1171
10919.92 1171
10920.91 1255
10921.89 1239
10922.88 1254
10923.87 1263
10924.85 1279
10925.84 1265
10926.83 1221
10927.81 1230
10928.80 1255
10929.79 1285
10930.77 1284
10931.76 1306
10932.75 1347
10933.74 1348
10934.72 1317
10935.71 1386
10936.70 1335
10937.68 1349
10938.67 1365
10939.66 1448
10940.65 1407
10941.63 1502
10942.62 1449
10943.61 1478
10944.59 1490
10945.58 1574
10946.57 1576
10947.56 1565
10948.54 1593
10949.53 1606
10950.52 1640
10951.51 1704
10952.50 1784
10953.48 1852
10954.47 1812
10955.46 1829
10956.45 1948
10957.44 2027
10958.42 2106
10959.41 2128
10960.40 2256
10961.39 2183
10962.38 2204
10963.36 2282
10964.35 2283
10965.34 2219
10966.33 2158
10967.32 2125
10968.31 2105
10969.30 2033
10970.28 1991
10971.27 1980
10972.26 1961
10973.25 1887
10974.24 1898
10975.23 1877
10976.22 1860
10977.21 1824
10978.19 1779
10979.18 1758
10980.17 1821
10981.16 1806
10982.15 1833
10983.14 1842
10984.13 1814
10985.12 1842
10986.11 1881
10987.10 1922
10988.09 1976
10989.08 1933
10990.07 1991
10991.06 2062
10992.04 2148
10993.03 2159
10994.02 2234
10995.01 2325
10996.00 2412
10996.99 2631
10997.98 2765
10998.97 2859
10999.96 2999
11000.95 3110
11001.94 3194
11002.93 3142
11003.92 3160
11004.91 3129
11005.90 3084
11006.89 2990
11007.88 2899
11008.87 2799
11009.87 2695
11010.86 2487
11011.85 2362
11012.84 2220
11013.83 2121
11014.82 2017
11015.81 1981
11016.80 1935
11017.79 1829
11018.78 1793
11019.77 1688
11020.76 1620
11021.75 1625
11022.74 1545
11023.74 1531
11024.73 1526
11025.72 1409
11026.71 1401
11027.70 1365
11028.69 1413
11029.68 1356
11030.67 1414
11031.67 1363
11032.66 1367
11033.65 1300
11034.64 1329
11035.63 1354
11036.62 1332
11037.61 1324
11038.61 1320
11039.60 1339
11040.59 1262
11041.58 1247
11042.57 1297
11043.56 1271
11044.56 1246
11045.55 1289
11046.54 1299
11047.53 1238
11048.53 1240
11049.52 1250
11050.51 1221
11051.50 1178
11052.49 1195
11053.49 1212
11054.48 1230
11055.47 1169
11056.46 1242
11057.46 1229
11058.45 1195
11059.44 1198
11060.43 1189
11061.43 1201
11062.42 1140
11063.41 1148
11064.41 1172
11065.40 1139
11066.39 1202
11067.38 1179
11068.38 1184
11069.37 1196
11070.36 1171
11071.36 1198
11072.35 1187
11073.34 1230
11074.34 1201
11075.33 1158
11076.32 1143
11077.32 1152
11078.31 1179
11079.30 1199
11080.30 1179
11081.29 1156
11082.28 1189
11083.28 1179
11084.27 1177
11085.27 1118
11086.26 1173
11087.25 1179
11088.25 1091
11089.24 1105
11090.24 1150
11091.23 1098
11092.22 1108
11093.22 1069
11094.21 1068
11095.21 1081
11096.20 1087
11097.19 1078
11098.19 1045
11099.18 1077
11100.18 1054
11101.17 1083
11102.17 1023
11103.16 1013
11104.16 1065
11105.15 1032
11106.15 1041
11107.14 1046
11108.13 999
11109.13 996
11110.12 997
11111.12 1012
11112.11 998
11113.11 957
11114.10 1001
11115.10 937
11116.09 1017
11117.09 977
11118.09 943
11119.08 954
11120.08 945
11121.07 949
11122.07 983
11123.06 944
11124.06 903
11125.05 953
11126.05 962
11127.04 955
11128.04 954
11129.04 967
11130.03 947
11131.03 907
11132.02 922
11133.02 905
11134.02 914
11135.01 976
11136.01 958
11137.00 914
11138.00 912
11139.00 930
11139.99 904
11140.99 931
11141.98 949
11142.98 917
11143.98 931
11144.97 886
11145.97 923
11146.97 925
11147.96 919
11148.96 895
11149.96 896
11150.95 922
11151.95 970
11152.95 909
11153.94 904
11154.94 907
11155.94 905
11156.93 915
11157.93 908
11158.93 913
11159.93 880
11160.92 876
11161.92 890
11162.92 906
11163.92 882
11164.91 913
11165.91 923
11166.91 900
11167.90 874
11168.90 891
11169.90 885
11170.90 863
11171.90 879
11172.89 870
11173.89 883
11174.89 861
11175.89 858
11176.88 837
11177.88 858
11178.88 829
11179.88 873
11180.88 849
11181.87 854
11182.87 875
11183.87 880
11184.87 874
11185.87 894
11186.87 913
11187.86 913
11188.86 900
11189.86 876
11190.86 873
11191.86 882
11192.86 885
11193.86 883
11194.85 923
11195.85 903
11196.85 929
11197.85 930
11198.85 919
11199.85 888
11200.85 909
11201.85 973
11202.84 962
11203.84 933
11204.84 898
11205.84 927
11206.84 947
11207.84 995
11208.84 960
11209.84 968
11210.84 969
11211.84 996
11212.84 975
11213.84 969
11214.84 1001
11215.84 963
11216.84 946
11217.84 957
11218.84 961
11219.84 966
11220.84 975
11221.84 986
11222.84 949
11223.84 893
11224.84 998
11225.84 964
11226.84 900
11227.84 906
11228.84 993
11229.84 975
11230.84 927
11231.84 932
11232.84 976
11233.84 949
11234.84 947
11235.84 950
11236.84 919
11237.84 987
11238.84 965
11239.84 984
11240.84 959
11241.84 952
11242.84 940
11243.84 963
11244.84 1000
11245.85 933
11246.85 956
11247.85 948
11248.85 926
11249.85 932
11250.85 956
11251.85 935
11252.85 939
11253.86 1001
11254.86 994
11255.86 981
11256.86 992
11257.86 976
11258.86 980
11259.86 965
11260.87 1025
11261.87 1016
11262.87 1035
11263.87 1006
11264.87 1016
11265.87 1008
11266.88 966
11267.88 1052
11268.88 1013
11269.88 1049
11270.88 1070
11271.89 1068
11272.89 1110
11273.89 1119
11274.89 1122
11275.90 1114
11276.90 1141
11277.90 1169
11278.90 1147
11279.90 1138
11280.91 1140
11281.91 1134
11282.91 1072
11283.92 1048
11284.92 1025
11285.92 1058
11286.92 997
11287.93 976
11288.93 982
11289.93 957
11290.94 949
11291.94 964
11292.94 951
11293.94 953
11294.95 968
11295.95 935
11296.95 939
11297.96 910
11298.96 886
11299.96 919
11300.97 842
11301.97 865
11302.97 870
11303.98 889
11304.98 835
11305.98 830
11306.99 864
11307.99 883
11309.00 864
11310.00 873
11311.00 925
11312.01 902
11313.01 928
11314.02 910
11315.02 926
11316.02 902
11317.03 875
11318.03 855
11319.04 927
11320.04 916
11321.04 897
11322.05 930
11323.05 948
11324.06 916
11325.06 940
11326.07 974
11327.07 906
11328.08 919
11329.08 939
11330.09 905
11331.09 877
11332.10 895
11333.10 918
11334.10 908
11335.11 889
11336.11 912
11337.12 911
11338.12 910
11339.13 908
11340.14 911
11341.14 943
11342.15 936
11343.15 962
11344.16 961
11345.16 935
11346.17 965
11347.17 894
11348.18 939
11349.18 959
11350.19 907
11351.19 862
11352.20 873
11353.21 921
11354.21 862
11355.22 860
11356.22 845
11357.23 862
11358.24 844
11359.24 850
11360.25 832
11361.25 776
11362.26 841
11363.27 871
11364.27 872
11365.28 825
11366.28 801
11367.29 772
11368.30 775
11369.30 750
11370.31 751
11371.32 760
11372.32 751
11373.33 767
11374.34 781
11375.34 785
11376.35 753
11377.36 778
11378.36 745
11379.37 768
11380.38 738
11381.38 737
11382.39 766
11383.40 717
11384.41 750
11385.41 754
11386.42 712
11387.43 740
11388.43 726
11389.44 720
11390.45 729
11391.46 708
11392.46 732
11393.47 722
11394.48 757
11395.49 724
11396.49 750
11397.50 725
11398.51 765
11399.52 696
11400.53 774
11401.53 738
11402.54 739
11403.55 757
11404.56 739
11405.57 729
11406.57 749
11407.58 724
11408.59 709
11409.60 701
11410.61 735
11411.61 747
11412.62 726
11413.63 737
11414.64 706
11415.65 753
11416.66 729
11417.67 745
11418.67 717
11419.68 699
11420.69 689
11421.70 729
11422.71 709
11423.72 737
11424.73 751
11425.74 746
11426.74 748
11427.75 701
11428.76 681
11429.77 680
11430.78 755
11431.79 695
11432.80 697
11433.81 717
11434.82 742
11435.83 717
11436.84 718
11437.85 728
11438.86 732
11439.87 749
11440.88 697
11441.88 713
11442.89 666
11443.90 732
11444.91 694
11445.92 716
11446.93 686
11447.94 674
11448.95 680
11449.96 679
11450.97 709
11451.98 703
11452.99 703
11454.00 733
11455.01 706
11456.02 695
11457.04 725
11458.05 700
11459.06 740
11460.07 718
11461.08 749
11462.09 707
11463.10 715
11464.11 722
11465.12 698
11466.13 702
11467.14 680
11468.15 719
11469.16 699
11470.17 709
11471.18 671
11472.20 715
11473.21 715
11474.22 735
11475.23 700
11476.24 748
11477.25 703
11478.26 740
11479.27 719
11480.28 705
11481.30 720
11482.31 731
11483.32 681
11484.33 722
11485.34 714
11486.35 695
11487.37 731
11488.38 685
11489.39 714
11490.40 725
11491.41 770
11492.42 738
11493.44 790
11494.45 747
11495.46 761
11496.47 723
11497.48 775
11498.50 740
11499.51 754
11500.52 772
11501.53 787
11502.55 796
11503.56 781
11504.57 794
11505.58 772
11506.60 764
11507.61 776
11508.62 765
11509.63 782
11510.65 807
11511.66 834
11512.67 834
11513.68 801
11514.70 832
11515.71 841
11516.72 879
11517.74 933
11518.75 907
11519.76 902
11520.78 896
11521.79 929
11522.80 936
11523.81 999
11524.83 1014
11525.84 1055
11526.85 1044
11527.87 1062
11528.88 1050
11529.90 1062
11530.91 1102
11531.92 1141
11532.94 1180
11533.95 1248
11534.96 1300
11535.98 1304
11536.99 1396
11538.01 1443
11539.02 1520
11540.03 1520
11541.05 1526
11542.06 1531
11543.08 1532
11544.09 1551
11545.10 1538
11546.12 1511
11547.13 1489
11548.15 1435
11549.16 1368
11550.18 1311
11551.19 1279
11552.20 1218
11553.22 1175
11554.23 1135
11555.25 1117
11556.26 1064
11557.28 1035
11558.29 1033
11559.31 937
11560.32 937
11561.34 947
11562.35 891
11563.37 898
11564.38 904
11565.40 881
11566.41 825
11567.43 832
11568.44 830
11569.46 834
11570.47 804
11571.49 839
11572.50 838
11573.52 816
11574.53 793
11575.55 822
11576.57 788
11577.58 748
11578.60 804
11579.61 804
11580.63 779
11581.64 789
11582.66 798
11583.68 791
11584.69 772
11585.71 802
11586.72 797
11587.74 747
11588.76 711
11589.77 749
11590.79 745
11591.81 776
11592.82 799
11593.84 789
11594.85 817
11595.87 847
11596.89 852
11597.90 864
11598.92 851
11599.94 836
11600.95 868
11601.97 876
11602.99 846
11604.00 875
11605.02 886
11606.04 851
11607.05 835
11608.07 848
11609.09 854
11610.11 863
11611.12 852
11612.14 829
11613.16 832
11614.17 828
11615.19 820
11616.21 789
11617.23 807
11618.24 779
11619.26 772
11620.28 805
11621.30 772
11622.31 738
11623.33 741
11624.35 728
11625.37 752
11626.38 765
11627.40 766
11628.42 776
11629.44 746
11630.46 742
11631.47 765
11632.49 703
11633.51 702
11634.53 723
11635.55 713
11636.56 751
11637.58 713
11638.60 681
11639.62 687
11640.64 713
11641.66 746
11642.67 704
11643.69 696
11644.71 684
11645.73 700
11646.75 666
11647.77 681
11648.79 692
11649.80 695
11650.82 672
11651.84 659
11652.86 661
11653.88 684
11654.90 697
11655.92 692
11656.94 671
11657.96 661
11658.98 677
11660.00 672
11661.01 614
11662.03 629
11663.05 626
11664.07 649
11665.09 654
11666.11 667
11667.13 703
11668.15 656
11669.17 640
11670.19 670
11671.21 683
11672.23 647
11673.25 644
11674.27 635
11675.29 644
11676.31 619
11677.33 627
11678.35 655
11679.37 636
11680.39 634
11681.41 639
11682.43 640
11683.45 661
11684.47 611
11685.49 599
11686.51 608
11687.53 591
11688.55 611
11689.57 622
11690.59 662
11691.61 615
11692.63 641
11693.66 621
11694.68 630
11695.70 631
11696.72 629
11697.74 637
11698.76 601
11699.78 622
11700.80 606
11701.82 591
11702.84 607
11703.86 632
11704.89 611
11705.91 602
11706.93 616
11707.95 617
11708.97 625
11709.99 625
11711.01 624
11712.04 622
11713.06 618
11714.08 605
11715.10 636
11716.12 610
11717.14 583
11718.17 586
11719.19 598
11720.21 614
11721.23 599
11722.25 628
11723.28 628
11724.30 640
11725.32 637
11726.34 632
11727.36 610
11728.39 626
11729.41 618
11730.43 627
11731.45 642
11732.48 668
11733.50 653
11734.52 633
11735.54 626
11736.57 619
11737.59 623
11738.61 623
11739.63 609
11740.66 604
11741.68 639
11742.70 664
11743.72 653
11744.75 616
11745.77 614
11746.79 672
11747.82 662
11748.84 640
11749.86 656
11750.89 625
11751.91 658
11752.93 657
11753.96 633
11754.98 640
11756.00 630
11757.03 645
11758.05 631
11759.07 609
11760.10 637
11761.12 635
11762.14 661
11763.17 651
11764.19 635
11765.22 631
11766.24 653
11767.26 661
11768.29 651
11769.31 684
11770.34 663
11771.36 658
11772.38 711
11773.41 679
11774.43 685
11775.46 698
11776.48 690
11777.51 705
11778.53 708
11779.55 714
11780.58 712
11781.60 729
11782.63 729
11783.65 677
11784.68 709
11785.70 705
11786.73 726
11787.75 707
11788.78 724
11789.80 715
11790.83 734
11791.85 728
11792.88 730
11793.90 672
11794.93 725
11795.95 723
11796.98 722
11798.00 749
11799.03 767
11800.05 736
11801.08 708
11802.10 758
11803.13 719
11804.15 746
11805.18 769
11806.21 773
11807.23 782
11808.26 765
11809.28 735
11810.31 763
11811.33 787
11812.36 763
11813.39 743
11814.41 741
11815.44 805
11816.46 762
11817.49 808
11818.52 792
11819.54 785
11820.57 807
11821.59 835
11822.62 823
11823.65 802
11824.67 785
11825.70 810
11826.73 803
11827.75 815
11828.78 833
11829.81 851
11830.83 904
11831.86 847
11832.89 867
11833.91 851
11834.94 868
11835.97 875
11836.99 860
11838.02 828
11839.05 875
11840.08 871
11841.10 836
11842.13 913
11843.16 883
11844.18 864
11845.21 932
11846.24 902
11847.27 903
11848.29 933
11849.32 946
11850.35 957
11851.38 953
11852.40 996
11853.43 970
11854.46 1006
11855.49 931
11856.51 959
11857.54 975
11858.57 958
11859.60 1003
11860.63 1074
11861.65 1064
11862.68 1004
11863.71 1018
11864.74 1016
11865.77 1103
11866.80 1073
11867.82 1125
11868.85 1092
11869.88 1136
11870.91 1097
11871.94 1094
11872.97 1133
11873.99 1120
11875.02 1147
11876.05 1178
11877.08 1167
11878.11 1202
11879.14 1221
11880.17 1195
11881.20 1219
11882.22 1233
11883.25 1270
11884.28 1244
11885.31 1274
11886.34 1291
11887.37 1311
11888.40 1305
11889.43 1319
11890.46 1345
11891.49 1385
11892.52 1376
11893.55 1392
11894.57 1477
11895.60 1470
11896.63 1527
11897.66 1522
11898.69 1606
11899.72 1629
11900.75 1715
11901.78 1787
11902.81 1813
11903.84 1751
11904.87 1831
11905.90 1832
11906.93 1894
11907.96 1874
11908.99 1885
11910.02 1862
11911.05 1837
11912.08 1824
11913.11 1819
11914.14 1843
11915.17 1783
11916.20 1765
11917.23 1762
11918.26 1745
11919.29 1708
11920.33 1638
11921.36 1703
11922.39 1727
11923.42 1778
11924.45 1832
11925.48 1857
11926.51 1874
11927.54 1954
11928.57 1942
11929.60 2078
11930.63 2087
11931.66 2148
11932.70 2191
11933.73 2199
11934.76 2220
11935.79 2184
11936.82 2166
11937.85 2180
11938.88 2132
11939.91 2126
11940.95 2072
11941.98 1944
11943.01 1882
11944.04 1812
11945.07 1710
11946.10 1692
11947.14 1642
11948.17 1571
11949.20 1486
11950.23 1506
11951.26 1498
11952.29 1478
11953.33 1451
11954.36 1350
11955.39 1370
11956.42 1348
11957.46 1335
11958.49 1337
11959.52 1365
11960.55 1325
11961.58 1250
11962.62 1272
11963.65 1301
11964.68 1322
11965.71 1300
11966.75 1272
11967.78 1248
11968.81 1303
11969.84 1285
11970.88 1292
11971.91 1311
11972.94 1307
11973.98 1285
11975.01 1324
11976.04 1365
11977.07 1331
11978.11 1313
11979.14 1232
11980.17 1278
11981.21 1270
11982.24 1283
11983.27 1250
11984.31 1261
11985.34 1296
11986.37 1318
11987.41 1316
11988.44 1349
11989.47 1356
11990.51 1305
11991.54 1299
11992.58 1286
11993.61 1342
11994.64 1292
11995.68 1306
11996.71 1364
11997.74 1389
11998.78 1350
11999.81 1362
12000.85 1357
12001.88 1402
12002.91 1348
12003.95 1423
12004.98 1399
12006.02 1403
12007.05 1400
12008.09 1459
12009.12 1442
12010.15 1506
12011.19 1469
12012.22 1479
12013.26 1486
12014.29 1517
12015.33 1538
12016.36 1505
12017.40 1514
12018.43 1501
12019.47 1575
12020.50 1568
12021.54 1579
12022.57 1548
12023.61 1536
12024.64 1507
12025.68 1558
12026.71 1554
12027.75 1566
12028.78 1615
12029.82 1548
12030.85 1578
12031.89 1548
12032.92 1636
12033.96 1580
12034.99 1587
12036.03 1622
12037.07 1592
12038.10 1622
12039.14 1573
12040.17 1594
12041.21 1581
12042.24 1550
12043.28 1609
12044.32 1651
12045.35 1643
12046.39 1632
12047.42 1641
12048.46 1646
12049.50 1704
12050.53 1737
12051.57 1694
12052.61 1704
12053.64 1762
12054.68 1688
12055.71 1796
12056.75 1768
12057.79 1854
12058.82 1882
12059.86 1866
12060.90 1824
12061.93 1833
12062.97 1836
12064.01 1852
12065.04 1796
12066.08 1801
12067.12 1736
12068.15 1670
12069.19 1720
12070.23 1662
12071.27 1659
12072.30 1578
12073.34 1599
12074.38 1569
12075.41 1535
12076.45 1525
12077.49 1541
12078.53 1584
12079.56 1532
12080.60 1474
12081.64 1514
12082.68 1476
12083.71 1536
12084.75 1504
12085.79 1549
12086.83 1547
12087.86 1544
12088.90 1535
12089.94 1574
12090.98 1597
12092.02 1559
12093.05 1591
12094.09 1554
12095.13 1628
12096.17 1631
12097.21 1647
12098.25 1696
12099.28 1687
12100.32 1740
12101.36 1788
12102.40 1803
12103.44 1808
12104.48 1791
12105.51 1809
12106.55 1849
12107.59 1826
12108.63 1815
12109.67 1752
12110.71 1816
12111.75 1738
12112.79 1647
12113.82 1638
12114.86 1582
12115.90 1578
12116.94 1521
12117.98 1444
12119.02 1431
12120.06 1387
12121.10 1315
12122.14 1283
12123.18 1276
12124.22 1282
12125.25 1242
12126.29 1264
12127.33 1215
12128.37 1183
12129.41 1199
12130.45 1173
12131.49 1134
12132.53 1089
12133.57 1144
12134.61 1138
12135.65 1097
12136.69 1086
12137.73 1131
12138.77 1116
12139.81 1110
12140.85 1085
12141.89 1084
12142.93 1078
12143.97 1083
12145.01 1064
12146.05 1066
12147.09 1054
12148.13 1105
12149.17 1103
12150.21 1058
12151.25 1044
12152.29 1056
12153.34 1029
12154.38 1026
12155.42 976
12156.46 978
12157.50 1008
12158.54 988
12159.58 1005
12160.62 943
12161.66 991
12162.70 1014
12163.74 953
12164.78 984
12165.83 970
12166.87 973
12167.91 967
12168.95 974
12169.99 957
12171.03 964
12172.07 966
12173.11 959
12174.16 961
12175.20 948
12176.24 968
12177.28 980
12178.32 948
12179.36 880
12180.41 951
12181.45 944
12182.49 922
12183.53 934
12184.57 900
12185.62 938
12186.66 925
12187.70 915
12188.74 879
12189.78 902
12190.83 888
12191.87 892
12192.91 892
12193.95 911
12195.00 929
12196.04 903
12197.08 933
12198.12 930
12199.17 907
12200.21 850
12201.25 878
12202.29 866
12203.34 929
12204.38 923
12205.42 885
12206.46 905
12207.51 868
12208.55 898
12209.59 870
12210.64 845
12211.68 886
12212.72 892
12213.77 827
12214.81 850
12215.85 842
12216.90 840
12217.94 856
12218.98 858
12220.03 853
12221.07 848
12222.11 829
12223.16 816
12224.20 829
12225.24 825
12226.29 782
12227.33 817
12228.37 789
12229.42 836
12230.46 835
12231.51 791
12232.55 802
12233.59 787
12234.64 803
12235.68 761
12236.73 778
12237.77 838
12238.82 825
12239.86 797
12240.90 795
12241.95 763
12242.99 777
12244.04 776
12245.08 779
12246.13 796
12247.17 774
12248.22 776
12249.26 761
12250.31 803
12251.35 793
12252.39 805
12253.44 809
12254.48 792
12255.53 743
12256.57 782
12257.62 764
12258.66 727
12259.71 723
12260.75 751
12261.80 756
12262.85 689
12263.89 725
12264.94 724
12265.98 733
12267.03 752
12268.07 705
12269.12 710
12270.16 701
12271.21 703
12272.25 683
12273.30 649
12274.35 705
12275.39 708
12276.44 687
12277.48 657
12278.53 668
12279.58 695
12280.62 694
12281.67 697
12282.71 684
12283.76 688
12284.81 707
12285.85 677
12286.90 665
12287.95 695
12288.99 689
12290.04 675
12291.08 690
12292.13 681
12293.18 696
12294.22 676
12295.27 682
12296.32 665
12297.36 704
12298.41 663
12299.46 676
12300.50 672
12301.55 678
12302.60 725
12303.65 686
12304.69 658
12305.74 653
12306.79 674
12307.83 701
12308.88 671
12309.93 684
12310.98 643
12312.02 670
12313.07 650
12314.12 641
12315.17 635
12316.21 653
12317.26 664
12318.31 637
12319.36 650
12320.40 644
12321.45 628
12322.50 641
12323.55 658
12324.60 634
12325.64 650
12326.69 615
12327.74 610
12328.79 644
12329.84 637
12330.88 629
12331.93 625
12332.98 624
12334.03 627
12335.08 610
12336.13 612
12337.17 609
12338.22 588
12339.27 611
12340.32 647
12341.37 628
12342.42 610
12343.47 618
12344.51 612
12345.56 637
12346.61 606
12347.66 586
12348.71 629
12349.76 643
12350.81 627
12351.86 605
12352.91 637
12353.95 636
12355.00 623
12356.05 637
12357.10 642
12358.15 615
12359.20 603
12360.25 626
12361.30 652
12362.35 604
12363.40 595
12364.45 655
12365.50 629
12366.55 628
12367.60 619
12368.65 618
12369.70 599
12370.75 580
12371.80 624
12372.85 623
12373.90 610
12374.95 635
12376.00 633
12377.05 619
12378.10 627
12379.15 637
12380.20 616
12381.25 604
12382.30 657
12383.35 646
12384.40 641
12385.45 627
12386.50 631
12387.55 619
12388.60 639
12389.65 643
12390.70 636
12391.75 629
12392.80 650
12393.86 627
12394.91 665
12395.96 650
12397.01 640
12398.06 640
12399.11 635
12400.16 639
12401.21 626
12402.26 652
12403.32 669
12404.37 679
12405.42 651
12406.47 651
12407.52 660
12408.57 680
12409.62 662
12410.68 669
12411.73 671
12412.78 668
12413.83 663
12414.88 672
12415.93 666
12416.99 625
12418.04 675
12419.09 654
12420.14 681
12421.19 676
12422.25 662
12423.30 680
12424.35 709
12425.40 655
12426.45 650
12427.51 649
12428.56 674
12429.61 685
12430.66 654
12431.72 646
12432.77 674
12433.82 704
12434.87 668
12435.93 699
12436.98 681
12438.03 726
12439.08 715
12440.14 681
12441.19 683
12442.24 705
12443.30 676
12444.35 677
12445.40 688
12446.45 710
12447.51 717
12448.56 709
12449.61 712
12450.67 767
12451.72 729
12452.77 722
12453.83 734
12454.88 729
12455.93 728
12456.99 775
12458.04 785
12459.10 802
12460.15 800
12461.20 838
12462.26 795
12463.31 829
12464.36 852
12465.42 838
12466.47 897
12467.53 932
12468.58 923
12469.63 957
12470.69 1012
12471.74 1065
12472.80 1032
12473.85 1096
12474.90 1113
12475.96 1132
12477.01 1197
12478.07 1179
12479.12 1213
12480.18 1184
12481.23 1194
12482.29 1277
12483.34 1259
12484.40 1196
12485.45 1161
12486.50 1120
12487.56 1148
12488.61 1060
12489.67 1129
12490.72 1101
12491.78 1055
12492.83 1021
12493.89 977
12494.94 1009
12496.00 971
12497.05 954
12498.11 892
12499.17 915
12500.22 919
12501.28 897
12502.33 899
12503.39 925
12504.44 921
12505.50 922
12506.55 898
12507.61 868
12508.67 859
12509.72 878
12510.78 870
12511.83 854
12512.89 879
12513.94 871
12515.00 850
12516.06 815
12517.11 847
12518.17 825
12519.22 859
12520.28 832
12521.34 881
12522.39 850
12523.45 847
12524.51 870
12525.56 863
12526.62 877
12527.68 870
12528.73 867
12529.79 865
12530.85 883
12531.90 855
12532.96 844
12534.02 860
12535.07 881
12536.13 848
12537.19 816
12538.24 855
12539.30 925
12540.36 901
12541.41 869
12542.47 916
12543.53 920
12544.59 917
12545.64 918
12546.70 946
12547.76 936
12548.82 948
12549.87 983
12550.93 979
12551.99 947
12553.05 993
12554.10 988
12555.16 953
12556.22 986
12557.28 987
12558.33 982
12559.39 1002
12560.45 1020
12561.51 999
12562.57 1043
12563.62 1009
12564.68 1011
12565.74 957
12566.80 948
12567.86 921
12568.91 907
12569.97 906
12571.03 928
12572.09 911
12573.15 952
12574.21 935
12575.26 876
12576.32 908
12577.38 911
12578.44 876
12579.50 886
12580.56 919
12581.62 907
12582.68 872
12583.73 867
12584.79 903
12585.85 915
12586.91 882
12587.97 856
12589.03 873
12590.09 881
12591.15 832
12592.21 861
12593.27 916
12594.33 845
12595.38 837
12596.44 929
12597.50 922
12598.56 927
12599.62 886
12600.68 915
12601.74 928
12602.80 927
12603.86 936
12604.92 917
12605.98 916
12607.04 919
12608.10 948
12609.16 974
12610.22 954
12611.28 953
12612.34 1044
12613.40 985
12614.46 994
12615.52 1001
12616.58 1005
12617.64 1016
12618.70 1014
12619.76 1023
12620.82 1093
12621.88 1099
12622.94 1092
12624.00 1075
12625.07 1147
12626.13 1130
12627.19 1119
12628.25 1137
12629.31 1138
12630.37 1136
12631.43 1130
12632.49 1188
12633.55 1169
12634.61 1185
12635.67 1136
12636.73 1136
12637.80 1164
12638.86 1187
12639.92 1153
12640.98 1102
12642.04 1104
12643.10 1100
12644.16 1079
12645.23 1058
12646.29 1016
12647.35 1012
12648.41 1024
12649.47 1023
12650.53 1031
12651.59 1031
12652.66 1013
12653.72 974
12654.78 1003
12655.84 961
12656.90 992
12657.97 987
12659.03 937
12660.09 983
12661.15 933
12662.21 946
12663.28 944
12664.34 986
12665.40 986
12666.46 954
12667.53 975
12668.59 985
12669.65 969
12670.71 994
12671.78 995
12672.84 1003
12673.90 1042
12674.96 1016
12676.03 1045
12677.09 964
12678.15 992
12679.22 1030
12680.28 1046
12681.34 1019
12682.40 1017
12683.47 1031
12684.53 1077
12685.59 1047
12686.66 1008
12687.72 1042
12688.78 1083
12689.85 1070
12690.91 1094
12691.97 1120
12693.04 1145
12694.10 1128
12695.16 1096
12696.23 1110
12697.29 1094
12698.35 1130
12699.42 1136
12700.48 1134
12701.55 1160
12702.61 1212
12703.67 1208
12704.74 1224
12705.80 1238
12706.87 1190
12707.93 1251
12708.99 1217
12710.06 1234
12711.12 1250
12712.19 1249
12713.25 1266
12714.32 1247
12715.38 1237
12716.44 1230
12717.51 1243
12718.57 1254
12719.64 1301
12720.70 1302
12721.77 1303
12722.83 1241
12723.90 1302
12724.96 1302
12726.03 1305
12727.09 1302
12728.16 1298
12729.22 1290
12730.29 1355
12731.35 1371
12732.42 1354
12733.48 1344
12734.55 1382
12735.61 1357
12736.68 1367
12737.74 1402
12738.81 1412
12739.87 1345
12740.94 1322
12742.00 1310
12743.07 1303
12744.14 1297
12745.20 1270
12746.27 1222
12747.33 1273
12748.40 1256
12749.46 1196
12750.53 1172
12751.60 1140
12752.66 1103
12753.73 1157
12754.79 1116
12755.86 1118
12756.93 1163
12757.99 1152
12759.06 1121
12760.12 1091
12761.19 1095
12762.26 1072
12763.32 1099
12764.39 1058
12765.46 1061
12766.52 1048
12767.59 1021
12768.66 978
12769.72 1001
12770.79 969
12771.86 945
12772.92 951
12773.99 970
12775.06 949
12776.12 920
12777.19 924
12778.26 942
12779.33 947
12780.39 970
12781.46 966
12782.53 933
12783.59 933
12784.66 907
12785.73 934
12786.80 887
12787.86 889
12788.93 924
12790.00 908
12791.07 881
12792.13 870
12793.20 893
12794.27 856
12795.34 880
12796.40 879
12797.47 917
12798.54 924
12799.61 874
12800.68 897
12801.74 858
12802.81 817
12803.88 815
12804.95 802
12806.02 872
12807.09 898
12808.15 886
12809.22 870
12810.29 864
12811.36 889
12812.43 880
12813.50 906
12814.56 884
12815.63 880
12816.70 861
12817.77 916
12818.84 877
12819.91 886
12820.98 914
12822.04 936
12823.11 938
12824.18 912
12825.25 933
12826.32 864
12827.39 919
12828.46 897
12829.53 904
12830.60 883
12831.67 939
12832.74 932
12833.81 902
12834.87 887
12835.94 892
12837.01 870
12838.08 927
12839.15 889
12840.22 879
12841.29 878
12842.36 844
12843.43 836
12844.50 801
12845.57 820
12846.64 826
12847.71 833
12848.78 847
12849.85 794
12850.92 758
12851.99 777
12853.06 781
12854.13 762
12855.20 750
12856.27 765
12857.34 769
12858.41 747
12859.48 736
12860.55 722
12861.62 712
12862.69 724
12863.77 729
12864.84 711
12865.91 712
12866.98 718
12868.05 695
12869.12 707
12870.19 704
12871.26 721
12872.33 734
12873.40 734
12874.47 715
12875.54 674
12876.62 672
12877.69 682
12878.76 653
12879.83 660
12880.90 653
12881.97 656
12883.04 674
12884.12 676
12885.19 642
12886.26 684
12887.33 704
12888.40 673
12889.47 698
12890.54 701
12891.62 649
12892.69 670
12893.76 654
12894.83 627
12895.90 651
12896.98 628
12898.05 634
12899.12 628
12900.19 640
12901.26 655
12902.34 637
12903.41 620
12904.48 640
12905.55 634
12906.63 631
12907.70 614
12908.77 605
12909.84 655
12910.92 614
12911.99 605
12913.06 635
12914.13 632
12915.21 620
12916.28 612
12917.35 590
12918.42 576
12919.50 581
12920.57 609
12921.64 577
12922.72 592
12923.79 606
12924.86 600
12925.94 576
12927.01 559
12928.08 600
12929.16 602
12930.23 584
12931.30 567
12932.38 574
12933.45 554
12934.52 568
12935.60 571
12936.67 586
12937.74 547
12938.82 563
12939.89 524
12940.97 549
12942.04 568
12943.11 546
12944.19 535
12945.26 567
12946.34 563
12947.41 561
12948.48 567
12949.56 560
12950.63 546
12951.71 585
12952.78 580
12953.85 577
12954.93 539
12956.00 550
12957.08 535
12958.15 552
12959.23 548
12960.30 559
12961.38 519
12962.45 540
12963.53 552
12964.60 555
12965.68 510
12966.75 485
12967.83 531
12968.90 540
12969.98 559
12971.05 561
12972.13 532
12973.20 529
12974.28 534
12975.35 545
12976.43 527
12977.50 550
12978.58 567
12979.65 559
12980.73 572
12981.80 566
12982.88 554
12983.95 547
12985.03 556
12986.11 518
12987.18 536
12988.26 555
12989.33 551
12990.41 543
12991.48 550
12992.56 546
12993.64 560
12994.71 549
12995.79 556
12996.86 548
12997.94 525
12999.02 575
13000.09 552
13001.17 522
13002.25 551
13003.32 555
13004.40 543
13005.48 551
13006.55 516
13007.63 544
13008.71 589
13009.78 595
13010.86 539
13011.94 553
13013.01 536
13014.09 528
13015.17 524
13016.24 554
13017.32 533
13018.40 537
13019.47 560
13020.55 550
13021.63 542
13022.71 568
13023.78 560
13024.86 570
13025.94 569
13027.01 527
13028.09 549
13029.17 556
13030.25 532
13031.32 547
13032.40 573
13033.48 600
13034.56 550
13035.64 586
13036.71 584
13037.79 576
13038.87 590
13039.95 550
13041.02 575
13042.10 573
13043.18 580
13044.26 565
13045.34 557
13046.41 561
13047.49 580
13048.57 541
13049.65 564
13050.73 562
13051.81 568
13052.88 596
13053.96 576
13055.04 575
13056.12 550
13057.20 563
13058.28 557
13059.36 577
13060.44 565
13061.51 574
13062.59 565
13063.67 551
13064.75 547
13065.83 554
13066.91 553
13067.99 552
13069.07 553
13070.15 567
13071.23 552
13072.30 571
13073.38 530
13074.46 546
13075.54 580
13076.62 553
13077.70 555
13078.78 555
13079.86 555
13080.94 540
13082.02 559
13083.10 539
13084.18 582
13085.26 597
13086.34 530
13087.42 577
13088.50 597
13089.58 546
13090.66 541
13091.74 566
13092.82 535
13093.90 548
13094.98 535
13096.06 545
13097.14 518
13098.22 543
13099.30 574
13100.38 568
13101.46 564
13102.54 573
13103.62 550
13104.70 575
13105.78 584
13106.86 556
13107.94 551
13109.03 579
13110.11 559
13111.19 571
13112.27 580
13113.35 582
13114.43 575
13115.51 611
13116.59 600
13117.67 584
13118.75 577
13119.84 581
13120.92 593
13122.00 589
13123.08 577
13124.16 603
13125.24 572
13126.32 570
13127.41 584
13128.49 606
13129.57 593
13130.65 612
13131.73 624
13132.81 592
13133.90 597
13134.98 628
13136.06 614
13137.14 607
13138.22 584
13139.30 585
13140.39 588
13141.47 592
13142.55 596
13143.63 620
13144.72 626
13145.80 602
13146.88 603
13147.96 613
13149.04 574
13150.13 623
13151.21 622
13152.29 588
13153.38 600
13154.46 637
13155.54 578
13156.62 613
13157.71 606
13158.79 598
13159.87 604
13160.95 578
13162.04 600
13163.12 603
13164.20 657
13165.29 631
13166.37 614
13167.45 627
13168.54 640
13169.62 614
13170.70 654
13171.79 626
13172.87 593
13173.95 618
13175.04 637
13176.12 610
13177.20 602
13178.29 653
13179.37 652
13180.45 641
13181.54 623
13182.62 613
13183.71 620
13184.79 634
13185.87 651
13186.96 623
13188.04 649
13189.13 636
13190.21 660
13191.29 636
13192.38 651
13193.46 627
13194.55 653
13195.63 661
13196.72 677
13197.80 655
13198.88 707
13199.97 679
13201.05 624
13202.14 653
13203.22 636
13204.31 653
13205.39 660
13206.48 666
13207.56 672
13208.65 642
13209.73 645
13210.82 680
13211.90 644
13212.99 684
13214.07 659
13215.16 678
13216.24 672
13217.33 681
13218.41 671
13219.50 683
13220.58 668
13221.67 671
13222.75 698
13223.84 701
13224.92 691
13226.01 665
13227.10 712
13228.18 694
13229.27 670
13230.35 637
13231.44 671
13232.52 698
13233.61 724
13234.70 706
13235.78 720
13236.87 722
13237.95 710
13239.04 727
13240.13 722
13241.21 721
13242.30 731
13243.39 731
13244.47 725
13245.56 738
13246.64 747
13247.73 706
13248.82 706
13249.90 731
13250.99 766
13252.08 761
13253.16 794
13254.25 811
13255.34 773
13256.42 801
13257.51 783
13258.60 785
13259.69 798
13260.77 800
13261.86 794
13262.95 815
13264.03 825
13265.12 813
13266.21 836
13267.30 839
13268.38 844
13269.47 833
13270.56 849
13271.64 853
13272.73 875
13273.82 910
13274.91 879
13275.99 887
13277.08 859
13278.17 886
13279.26 910
13280.35 911
13281.43 884
13282.52 912
13283.61 897
13284.70 931
13285.79 941
13286.87 919
13287.96 943
13289.05 949
13290.14 987
13291.23 990
13292.31 1017
13293.40 985
13294.49 971
13295.58 950
13296.67 1012
13297.76 1031
13298.85 1021
13299.93 1049
13301.02 1039
13302.11 1072
13303.20 1096
13304.29 1100
13305.38 1059
13306.47 1018
13307.56 1071
13308.64 1129
13309.73 1084
13310.82 1118
13311.91 1096
13313.00 1146
13314.09 1119
13315.18 1136
13316.27 1172
13317.36 1167
13318.45 1207
13319.54 1138
13320.63 1194
13321.72 1234
13322.81 1187
13323.89 1175
13324.98 1198
13326.07 1246
13327.16 1226
13328.25 1251
13329.34 1284
13330.43 1217
13331.52 1252
13332.61 1235
13333.70 1294
13334.79 1298
13335.88 1269
13336.97 1313
13338.06 1369
13339.15 1320
13340.24 1334
13341.33 1318
13342.42 1252
13343.52 1350
13344.61 1339
13345.70 1352
13346.79 1347
13347.88 1378
13348.97 1334
13350.06 1373
13351.15 1395
13352.24 1390
13353.33 1351
13354.42 1434
13355.51 1418
13356.60 1399
13357.69 1431
13358.79 1469
13359.88 1441
13360.97 1503
13362.06 1461
13363.15 1500
13364.24 1557
13365.33 1572
13366.42 1541
13367.51 1551
13368.61 1561
13369.70 1574
13370.79 1644
13371.88 1578
13372.97 1584
13374.06 1608
13375.16 1590
13376.25 1512
13377.34 1512
13378.43 1504
13379.52 1477
13380.61 1413
13381.71 1438
13382.80 1443
13383.89 1378
13384.98 1385
13386.08 1314
13387.17 1331
13388.26 1316
13389.35 1251
13390.44 1286
13391.54 1286
13392.63 1253
13393.72 1225
13394.81 1199
13395.91 1168
13397.00 1158
13398.09 1192
13399.18 1185
13400.28 1146
13401.37 1146
13402.46 1121
13403.56 1167
13404.65 1156
13405.74 1121
13406.83 1151
13407.93 1151
13409.02 1100
13410.11 1093
13411.21 1122
13412.30 1114
13413.39 1107
13414.49 1131
13415.58 1104
13416.67 1086
13417.77 1099
13418.86 1128
13419.95 1120
13421.05 1093
13422.14 1157
13423.23 1121
13424.33 1114
13425.42 1117
13426.52 1106
13427.61 1136
13428.70 1143
13429.80 1133
13430.89 1125
13431.98 1123
13433.08 1096
13434.17 1120
13435.27 1132
13436.36 1126
13437.46 1165
13438.55 1162
13439.64 1171
13440.74 1225
13441.83 1198
13442.93 1162
13444.02 1201
13445.12 1174
13446.21 1160
13447.31 1162
13448.40 1186
13449.50 1212
13450.59 1264
13451.68 1214
13452.78 1246
13453.87 1221
13454.97 1229
13456.06 1242
13457.16 1228
13458.25 1258
13459.35 1270
13460.44 1276
13461.54 1299
13462.64 1322
13463.73 1293
13464.83 1294
13465.92 1319
13467.02 1363
13468.11 1357
13469.21 1349
13470.30 1362
13471.40 1414
13472.49 1436
13473.59 1395
13474.69 1377
13475.78 1419
13476.88 1376
13477.97 1413
13479.07 1417
13480.17 1428
13481.26 1487
13482.36 1395
13483.45 1398
13484.55 1414
13485.65 1440
13486.74 1455
13487.84 1502
13488.93 1527
13490.03 1543
13491.13 1507
13492.22 1543
13493.32 1544
13494.42 1542
13495.51 1600
13496.61 1623
13497.71 1603
13498.80 1650
13499.90 1651
13501.00 1697
13502.09 1708
13503.19 1664
13504.29 1683
13505.38 1678
13506.48 1673
13507.58 1667
13508.68 1700
13509.77 1706
13510.87 1686
13511.97 1703
13513.07 1659
13514.16 1666
13515.26 1599
13516.36 1572
13517.45 1592
13518.55 1610
13519.65 1588
13520.75 1523
13521.85 1481
13522.94 1467
13524.04 1449
13525.14 1436
13526.24 1438
13527.33 1415
13528.43 1458
13529.53 1385
13530.63 1349
13531.73 1386
13532.82 1374
13533.92 1331
13535.02 1314
13536.12 1269
13537.22 1292
13538.32 1319
13539.41 1285
13540.51 1212
13541.61 1243
13542.71 1189
13543.81 1156
13544.91 1133
13546.00 1149
13547.10 1156
13548.20 1150
13549.30 1137
13550.40 1114
13551.50 1069
13552.60 1112
13553.70 1113
13554.80 1107
13555.89 1103
13556.99 1101
13558.09 1076
13559.19 1068
13560.29 1046
13561.39 1058
13562.49 1002
13563.59 1031
13564.69 1055
13565.79 1043
13566.89 1018
13567.99 1033
13569.09 1017
13570.19 1012
13571.29 1005
13572.39 1017
13573.49 1019
13574.59 971
13575.69 992
13576.79 1007
13577.88 1021
13578.98 1025
13580.08 996
13581.19 1021
13582.29 1031
13583.39 983
13584.49 1027
13585.59 1011
13586.69 1021
13587.79 997
13588.89 1010
13589.99 1003
13591.09 1013
13592.19 992
13593.29 1039
13594.39 1039
13595.49 958
13596.59 994
13597.69 1014
13598.79 1049
13599.89 1021
13600.99 974
13602.09 1003
13603.20 1005
13604.30 999
13605.40 1028
13606.50 1020
13607.60 1020
13608.70 1001
13609.80 1029
13610.90 1046
13612.01 999
13613.11 1017
13614.21 1007
13615.31 1004
13616.41 1031
13617.51 1035
13618.61 994
13619.72 1030
13620.82 1009
13621.92 1031
13623.02 1009
13624.12 1007
13625.22 997
13626.33 1041
13627.43 1045
13628.53 999
13629.63 1013
13630.73 1031
13631.84 1040
13632.94 1009
13634.04 1025
13635.14 1037
13636.25 1100
13637.35 1012
13638.45 1033
13639.55 1023
13640.65 1002
13641.76 1056
13642.86 1028
13643.96 1036
13645.07 1005
13646.17 1003
13647.27 1022
13648.37 1016
13649.48 999
13650.58 1020
13651.68 976
13652.79 981
13653.89 1005
13654.99 1004
13656.09 994
13657.20 986
13658.30 1007
13659.40 990
13660.51 975
13661.61 996
13662.71 1004
13663.82 985
13664.92 973
13666.02 989
13667.13 1002
13668.23 972
13669.34 990
13670.44 993
13671.54 1016
13672.65 994
13673.75 1057
13674.85 1034
13675.96 974
13677.06 997
13678.17 956
13679.27 995
13680.37 1006
13681.48 995
13682.58 953
13683.69 1028
13684.79 1031
13685.89 1009
13687.00 1023
13688.10 1036
13689.21 1036
13690.31 1052
13691.42 993
13692.52 1001
13693.63 1024
13694.73 1042
13695.84 1050
13696.94 1071
13698.05 1073
13699.15 1045
13700.25 1124
13701.36 1047
13702.46 1069
13703.57 1066
13704.67 1071
13705.78 1077
13706.89 1116
13707.99 1136
13709.10 1119
13710.20 1139
13711.31 1154
13712.41 1159
13713.52 1119
13714.62 1182
13715.73 1152
13716.83 1163
13717.94 1137
13719.04 1164
13720.15 1217
13721.26 1206
13722.36 1172
13723.47 1220
13724.57 1288
13725.68 1310
13726.79 1279
13727.89 1245
13729.00 1280
13730.10 1324
13731.21 1292
13732.32 1304
13733.42 1323
13734.53 1336
13735.63 1367
13736.74 1345
13737.85 1347
13738.95 1370
13740.06 1398
13741.17 1389
13742.27 1427
13743.38 1467
13744.49 1480
13745.59 1533
13746.70 1576
13747.81 1546
13748.91 1615
13750.02 1672
13751.13 1656
13752.23 1720
13753.34 1724
13754.45 1785
13755.56 1821
13756.66 1857
13757.77 1927
13758.88 2004
13759.98 2009
13761.09 1989
13762.20 2091
13763.31 2007
13764.41 2035
13765.52 2154
13766.63 2135
13767.74 2181
13768.84 2124
13769.95 2121
13771.06 2160
13772.17 2177
13773.28 2122
13774.38 2079
13775.49 2057
13776.60 2047
13777.71 2012
13778.82 2001
13779.92 1864
13781.03 1866
13782.14 1876
13783.25 1882
13784.36 1745
13785.46 1725
13786.57 1687
13787.68 1659
13788.79 1617
13789.90 1597
13791.01 1509
13792.12 1520
13793.22 1479
13794.33 1422
13795.44 1370
13796.55 1329
13797.66 1386
13798.77 1372
13799.88 1339
13800.99 1336
13802.10 1282
13803.20 1295
13804.31 1251
13805.42 1205
13806.53 1162
13807.64 1188
13808.75 1194
13809.86 1165
13810.97 1182
13812.08 1166
13813.19 1122
13814.30 1140
13815.41 1149
13816.52 1160
13817.63 1079
13818.74 1124
13819.84 1109
13820.95 1122
13822.06 1104
13823.17 1074
13824.28 1080
13825.39 1112
13826.50 1096
13827.61 1090
13828.72 1109
13829.83 1055
13830.94 1067
13832.05 1041
13833.16 1088
13834.28 1033
13835.39 1085
13836.50 1059
13837.61 1028
13838.72 1052
13839.83 1047
13840.94 1067
13842.05 1090
13843.16 1046
13844.27 1073
13845.38 1070
13846.49 1038
13847.60 1052
13848.71 1064
13849.82 1050
13850.93 1038
13852.05 1082
13853.16 1097
13854.27 1071
13855.38 1066
13856.49 1062
13857.60 1042
13858.71 1062
13859.82 1071
13860.94 1094
13862.05 1097
13863.16 1109
13864.27 1101
13865.38 1115
13866.49 1123
13867.60 1075
13868.72 1103
13869.83 1086
13870.94 1103
13872.05 1098
13873.16 1089
13874.27 1090
13875.39 1086
13876.50 1136
13877.61 1104
13878.72 1084
13879.83 1190
13880.95 1151
13882.06 1158
13883.17 1191
13884.28 1135
13885.40 1190
13886.51 1160
13887.62 1181
13888.73 1216
13889.85 1249
13890.96 1240
13892.07 1234
13893.18 1263
13894.30 1265
13895.41 1250
13896.52 1244
13897.63 1273
13898.75 1269
13899.86 1307
13900.97 1281
13902.09 1298
13903.20 1237
13904.31 1235
13905.43 1212
13906.54 1243
13907.65 1188
13908.77 1180
13909.88 1229
13910.99 1203
13912.11 1178
13913.22 1113
13914.33 1148
13915.45 1095
13916.56 1068
13917.67 1104
13918.79 1094
13919.90 1057
13921.01 1059
13922.13 1081
13923.24 1078
13924.36 1015
13925.47 1045
13926.58 1059
13927.70 1015
13928.81 1005
13929.93 1025
13931.04 1031
13932.15 1028
13933.27 1050
13934.38 1013
13935.50 1042
13936.61 1012
13937.73 1003
13938.84 966
13939.95 1024
13941.07 976
13942.18 978
13943.30 945
13944.41 923
13945.53 926
13946.64 956
13947.76 940
13948.87 931
13949.99 955
13951.10 931
13952.22 957
13953.33 944
13954.45 937
13955.56 902
13956.68 939
13957.79 928
13958.91 943
13960.02 977
13961.14 964
13962.25 942
13963.37 919
13964.49 929
13965.60 896
13966.72 912
13967.83 910
13968.95 903
13970.06 912
13971.18 935
13972.30 922
13973.41 916
13974.53 868
13975.64 940
13976.76 933
13977.88 994
13978.99 902
13980.11 902
13981.22 920
13982.34 952
13983.46 942
13984.57 916
13985.69 910
13986.80 947
13987.92 958
13989.04 938
13990.15 913
13991.27 898
13992.39 934
13993.50 929
13994.62 942
13995.74 938
13996.85 946
13997.97 938
13999.09 961
14000.21 970
14001.32 928
14002.44 941
14003.56 959
14004.67 948
14005.79 970
14006.91 973
14008.02 973
14009.14 985
14010.26 958
14011.38 948
14012.49 972
14013.61 953
14014.73 962
14015.85 938
14016.96 946
14018.08 931
14019.20 975
14020.32 925
14021.44 952
14022.55 958
14023.67 955
14024.79 951
14025.91 973
14027.02 981
14028.14 993
14029.26 1000
14030.38 964
14031.50 973
14032.62 973
14033.73 983
14034.85 1037
14035.97 1022
14037.09 986
14038.21 989
14039.33 964
14040.44 965
14041.56 967
14042.68 957
14043.80 1021
14044.92 1003
14046.04 1006
14047.16 1012
14048.27 1013
14049.39 1033
14050.51 1028
14051.63 1029
14052.75 1069
14053.87 1007
14054.99 1067
14056.11 1088
14057.23 1060
14058.35 1029
14059.47 1085
14060.59 1102
14061.70 1095
14062.82 1106
14063.94 1118
14065.06 1161
14066.18 1126
14067.30 1156
14068.42 1167
14069.54 1133
14070.66 1151
14071.78 1240
14072.90 1247
14074.02 1222
14075.14 1219
14076.26 1219
14077.38 1223
14078.50 1311
14079.62 1315
14080.74 1277
14081.86 1309
14082.98 1294
14084.10 1280
14085.22 1301
14086.34 1312
14087.46 1307
14088.58 1331
14089.70 1314
14090.82 1366
14091.94 1346
14093.07 1385
14094.19 1370
14095.31 1339
14096.43 1402
14097.55 1390
14098.67 1437
14099.79 1394
14100.91 1373
14102.03 1357
14103.15 1423
14104.27 1386
14105.39 1346
14106.52 1322
14107.64 1361
14108.76 1388
14109.88 1315
14111.00 1320
14112.12 1255
14113.24 1249
14114.37 1284
14115.49 1224
14116.61 1199
14117.73 1177
14118.85 1203
14119.97 1236
14121.10 1188
14122.22 1137
14123.34 1158
14124.46 1130
14125.58 1088
14126.70 1069
14127.83 1096
14128.95 1078
14130.07 1112
14131.19 1060
14132.32 1050
14133.44 1028
14134.56 1027
14135.68 1052
14136.80 1021
14137.93 980
14139.05 1004
14140.17 1007
14141.29 1010
14142.42 975
14143.54 1000
14144.66 975
14145.78 960
14146.91 958
14148.03 975
14149.15 961
14150.28 927
14151.40 946
14152.52 917
14153.65 906
14154.77 898
14155.89 916
14157.01 892
14158.14 915
14159.26 889
14160.38 915
14161.51 899
14162.63 892
14163.75 934
14164.88 923
14166.00 924
14167.12 906
14168.25 904
14169.37 892
14170.50 894
14171.62 869
14172.74 846
14173.87 888
14174.99 896
14176.12 874
14177.24 869
14178.36 843
14179.49 870
14180.61 916
14181.74 886
14182.86 854
14183.98 853
14185.11 846
14186.23 858
14187.36 844
14188.48 822
14189.61 834
14190.73 840
14191.85 840
14192.98 845
14194.10 831
14195.23 828
14196.35 797
14197.48 793
14198.60 826
14199.73 844
14200.85 839
14201.98 867
14203.10 854
14204.23 821
14205.35 808
14206.48 798
14207.60 781
14208.73 762
14209.85 821
14210.98 811
14212.10 829
14213.23 828
14214.36 830
14215.48 788
14216.61 804
14217.73 764
14218.86 773
14219.98 773
14221.11 759
14222.23 762
14223.36 757
14224.49 722
14225.61 766
14226.74 783
14227.86 750
14228.99 798
14230.12 737
14231.24 724
14232.37 702
14233.49 738
14234.62 762
14235.75 748
14236.87 721
14238.00 740
14239.13 717
14240.25 720
14241.38 723
14242.51 691
14243.63 753
14244.76 713
14245.89 698
14247.01 694
14248.14 727
14249.27 698
14250.39 693
14251.52 660
14252.65 699
14253.77 705
14254.90 723
14256.03 658
14257.15 695
14258.28 728
14259.41 696
14260.54 692
14261.66 652
14262.79 669
14263.92 683
14265.05 674
14266.17 675
14267.30 672
14268.43 697
14269.56 688
14270.68 677
14271.81 686
14272.94 685
14274.07 672
14275.20 673
14276.32 654
14277.45 650
14278.58 648
14279.71 651
14280.83 660
14281.96 677
14283.09 625
14284.22 660
14285.35 626
14286.48 650
14287.60 637
14288.73 639
14289.86 631
14290.99 612
14292.12 621
14293.25 598
14294.38 629
14295.50 630
14296.63 604
14297.76 594
14298.89 646
14300.02 635
14301.15 612
14302.28 589
14303.41 628
14304.53 627
14305.66 619
14306.79 587
14307.92 571
14309.05 587
14310.18 608
14311.31 610
14312.44 576
14313.57 608
14314.70 557
14315.83 584
14316.96 583
14318.09 582
14319.22 565
14320.35 605
14321.48 574
14322.60 586
14323.73 569
14324.86 569
14325.99 541
14327.12 555
14328.25 587
14329.38 564
14330.51 589
14331.64 601
14332.77 603
14333.90 593
14335.03 593
14336.17 565
14337.30 588
14338.43 566
14339.56 582
14340.69 605
14341.82 572
14342.95 557
14344.08 564
14345.21 579
14346.34 557
14347.47 554
14348.60 562
14349.73 563
14350.86 599
14351.99 571
14353.12 535
14354.26 554
14355.39 587
14356.52 591
14357.65 583
14358.78 581
14359.91 561
14361.04 544
14362.17 572
14363.30 541
14364.44 583
14365.57 548
14366.70 541
14367.83 542
14368.96 567
14370.09 559
14371.23 561
14372.36 592
14373.49 586
14374.62 538
14375.75 545
14376.88 555
14378.02 543
14379.15 577
14380.28 536
14381.41 573
14382.54 567
14383.68 584
14384.81 535
14385.94 556
14387.07 552
14388.21 611
14389.34 578
14390.47 582
14391.60 567
14392.73 610
14393.87 589
14395.00 579
14396.13 601
14397.27 576
14398.40 564
14399.53 565
14400.66 578
14401.80 565
14402.93 605
14404.06 579
14405.19 599
14406.33 592
14407.46 594
14408.59 601
14409.73 635
14410.86 611
14411.99 579
14413.13 613
14414.26 576
14415.39 618
14416.53 626
14417.66 619
14418.79 621
14419.93 641
14421.06 615
14422.19 646
14423.33 627
14424.46 644
14425.60 615
14426.73 630
14427.86 620
14429.00 642
14430.13 637
14431.27 652
14432.40 647
14433.53 650
14434.67 631
14435.80 606
14436.94 635
14438.07 649
14439.21 623
14440.34 633
14441.47 660
14442.61 675
14443.74 644
14444.88 639
14446.01 648
14447.15 659
14448.28 616
14449.42 619
14450.55 636
14451.69 644
14452.82 646
14453.96 661
14455.09 634
14456.23 662
14457.36 645
14458.50 679
14459.63 662
14460.77 644
14461.90 666
14463.04 681
14464.17 691
14465.31 685
14466.44 654
14467.58 676
14468.71 651
14469.85 649
14470.98 681
14472.12 663
14473.26 701
14474.39 702
14475.53 702
14476.66 658
14477.80 705
14478.93 657
14480.07 703
14481.21 665
14482.34 687
14483.48 669
14484.61 682
14485.75 669
14486.89 683
14488.02 649
14489.16 681
14490.30 648
14491.43 652
14492.57 649
14493.70 646
14494.84 655
14495.98 614
14497.11 670
14498.25 665
14499.39 655
14500.52 626
14501.66 667
14502.80 651
14503.93 666
14505.07 687
14506.21 664
14507.35 673
14508.48 657
14509.62 701
14510.76 663
14511.89 674
14513.03 653
14514.17 671
14515.31 663
14516.44 661
14517.58 643
14518.72 676
14519.86 652
14520.99 648
14522.13 660
14523.27 664
14524.41 616
14525.54 618
14526.68 649
14527.82 616
14528.96 630
14530.09 625
14531.23 651
14532.37 655
14533.51 646
14534.65 636
14535.78 634
14536.92 624
14538.06 620
14539.20 619
14540.34 657
14541.48 649
14542.61 628
14543.75 638
14544.89 632
14546.03 594
14547.17 628
14548.31 643
14549.45 655
14550.58 653
14551.72 641
14552.86 620
14554.00 609
14555.14 628
14556.28 644
14557.42 648
14558.56 651
14559.70 663
14560.83 658
14561.97 631
14563.11 620
14564.25 637
14565.39 672
14566.53 664
14567.67 658
14568.81 642
14569.95 698
14571.09 645
14572.23 699
14573.37 711
14574.51 677
14575.65 670
14576.79 676
14577.93 709
14579.07 692
14580.21 705
14581.35 675
14582.49 723
14583.63 713
14584.77 741
14585.91 710
14587.05 754
14588.19 702
14589.33 760
14590.47 742
14591.61 731
14592.75 771
14593.89 731
14595.03 734
14596.17 751
14597.31 768
14598.45 792
14599.59 795
14600.73 748
14601.87 780
14603.01 788
14604.15 802
14605.29 783
14606.43 795
14607.58 797
14608.72 829
14609.86 849
14611.00 826
14612.14 845
14613.28 793
14614.42 837
14615.56 857
14616.70 863
14617.85 860
14618.99 870
14620.13 898
14621.27 927
14622.41 909
14623.55 894
14624.69 970
14625.84 967
14626.98 960
14628.12 992
14629.26 982
14630.40 988
14631.54 999
14632.69 1033
14633.83 1053
14634.97 1040
14636.11 1032
14637.25 1030
14638.40 1042
14639.54 1073
14640.68 1044
14641.82 1042
14642.97 1026
14644.11 986
14645.25 1006
14646.39 978
14647.54 959
14648.68 962
14649.82 974
14650.96 945
14652.11 861
14653.25 873
14654.39 873
14655.53 859
14656.68 839
14657.82 783
14658.96 806
14660.11 781
14661.25 786
14662.39 742
14663.53 752
14664.68 752
14665.82 732
14666.96 758
14668.11 748
14669.25 700
14670.39 700
14671.54 688
14672.68 701
14673.82 647
14674.97 646
14676.11 640
14677.26 621
14678.40 644
14679.54 621
14680.69 662
14681.83 632
14682.97 616
14684.12 629
14685.26 588
14686.41 636
14687.55 620
14688.69 630
14689.84 633
14690.98 616
14692.13 608
14693.27 567
14694.42 598
14695.56 556
14696.70 576
14697.85 555
14698.99 558
14700.14 579
14701.28 560
14702.43 557
14703.57 526
14704.72 540
14705.86 564
14707.01 580
14708.15 575
14709.30 574
14710.44 559
14711.58 554
14712.73 548
14713.87 551
14715.02 537
14716.17 528
14717.31 537
14718.46 558
14719.60 544
14720.75 536
14721.89 543
14723.04 517
14724.18 508
14725.33 542
14726.47 568
14727.62 525
14728.76 546
14729.91 516
14731.06 564
14732.20 550
14733.35 521
14734.49 525
14735.64 538
14736.79 568
14737.93 553
14739.08 558
14740.22 519
14741.37 490
14742.52 534
14743.66 535
14744.81 516
14745.95 540
14747.10 515
14748.25 512
14749.39 535
14750.54 504
14751.69 501
14752.83 538
14753.98 518
14755.13 519
14756.27 494
14757.42 527
14758.57 500
14759.71 509
14760.86 468
14762.01 468
14763.15 504
14764.30 497
14765.45 512
14766.60 494
14767.74 483
14768.89 463
14770.04 494
14771.18 500
14772.33 491
14773.48 487
14774.63 500
14775.77 484
14776.92 488
14778.07 456
14779.22 470
14780.36 473
14781.51 473
14782.66 488
14783.81 490
14784.96 454
14786.10 471
14787.25 438
14788.40 456
14789.55 445
14790.70 452
14791.84 465
14792.99 447
14794.14 445
14795.29 468
14796.44 461
14797.58 464
14798.73 457
14799.88 477
14801.03 443
14802.18 438
14803.33 455
14804.48 435
14805.62 429
14806.77 446
14807.92 430
14809.07 422
14810.22 450
14811.37 424
14812.52 429
14813.67 414
14814.81 447
14815.96 433
14817.11 469
14818.26 445
14819.41 412
14820.56 412
14821.71 409
14822.86 423
14824.01 414
14825.16 410
14826.31 406
14827.46 418
14828.61 433
14829.76 425
14830.91 405
14832.06 426
14833.20 428
14834.35 422
14835.50 390
14836.65 384
14837.80 414
14838.95 426
14840.10 402
14841.25 417
14842.40 395
14843.55 387
14844.70 428
14845.85 400
14847.00 396
14848.15 408
14849.31 412
14850.46 401
14851.61 414
14852.76 404
14853.91 428
14855.06 403
14856.21 407
14857.36 377
14858.51 423
14859.66 421
14860.81 397
14861.96 392
14863.11 388
14864.26 389
14865.41 390
14866.57 378
14867.72 374
14868.87 403
14870.02 373
14871.17 402
14872.32 381
14873.47 383
14874.62 360
14875.77 398
14876.93 397
14878.08 398
14879.23 418
14880.38 398
14881.53 383
14882.68 374
14883.84 385
14884.99 357
14886.14 389
14887.29 366
14888.44 366
14889.59 368
14890.75 369
14891.90 378
14893.05 348
14894.20 360
14895.35 372
14896.51 363
14897.66 343
14898.81 371
14899.96 374
14901.12 376
14902.27 358
14903.42 375
14904.57 389
14905.73 360
14906.88 372
14908.03 347
14909.18 374
14910.34 376
14911.49 351
14912.64 390
14913.79 347
14914.95 371
14916.10 388
14917.25 395
14918.41 377
14919.56 358
14920.71 349
14921.87 352
14923.02 377
14924.17 387
14925.33 391
14926.48 373
14927.63 375
14928.79 368
14929.94 391
14931.09 376
14932.25 356
14933.40 379
14934.55 362
14935.71 381
14936.86 389
14938.01 355
14939.17 381
14940.32 377
14941.48 370
14942.63 366
14943.78 389
14944.94 369
14946.09 381
14947.25 375
14948.40 364
14949.55 384
14950.71 393
14951.86 386
14953.02 390
14954.17 391
14955.33 386
14956.48 426
14957.63 380
14958.79 381
14959.94 392
14961.10 389
14962.25 397
14963.41 383
14964.56 380
14965.72 362
14966.87 380
14968.03 406
14969.18 386
14970.34 376
14971.49 363
14972.65 387
14973.80 355
14974.96 380
14976.11 380
14977.27 386
14978.42 395
14979.58 389
14980.73 371
14981.89 357
14983.05 377
14984.20 366
14985.36 375
14986.51 380
14987.67 400
14988.82 366
14989.98 352
14991.13 376
14992.29 389
14993.45 386
14994.60 384
14995.76 361
14996.91 391
14998.07 389
14999.23 375
15000.38 372
15001.54 354
15002.70 367
15003.85 350
15005.01 333
15006.16 364
15007.32 395
15008.48 351
15009.63 399
15010.79 391
15011.95 362
15013.10 357
15014.26 359
15015.42 352
15016.57 374
15017.73 363
15018.89 366
15020.04 353
15021.20 350
15022.36 340
15023.52 387
15024.67 371
15025.83 371
15026.99 330
15028.14 379
15029.30 383
15030.46 395
15031.62 357
15032.77 352
15033.93 343
15035.09 332
15036.25 363
15037.40 342
15038.56 347
15039.72 373
15040.88 360
15042.03 377
15043.19 345
15044.35 348
15045.51 332
15046.67 340
15047.82 343
15048.98 314
15050.14 332
15051.30 365
15052.46 358
15053.61 348
15054.77 329
15055.93 349
15057.09 365
15058.25 360
15059.41 365
15060.56 379
15061.72 341
15062.88 376
15064.04 359
15065.20 330
15066.36 356
15067.52 355
15068.68 362
15069.83 348
15070.99 367
15072.15 359
15073.31 362
15074.47 350
15075.63 369
15076.79 342
15077.95 376
15079.11 397
15080.27 364
15081.43 371
15082.58 365
15083.74 386
15084.90 373
15086.06 361
15087.22 372
15088.38 378
15089.54 343
15090.70 372
15091.86 353
15093.02 361
15094.18 356
15095.34 377
15096.50 377
15097.66 366
15098.82 338
15099.98 323
15101.14 341
15102.30 360
15103.46 358
15104.62 371
15105.78 370
15106.94 378
15108.10 377
15109.26 358
15110.42 353
15111.58 369
15112.74 399
15113.90 400
15115.06 386
15116.22 364
15117.39 348
15118.55 370
15119.71 383
15120.87 407
15122.03 390
15123.19 389
15124.35 383
15125.51 393
15126.67 394
15127.83 376
15128.99 352
15130.16 383
15131.32 384
15132.48 371
15133.64 372
15134.80 419
15135.96 400
15137.12 368
15138.28 376
15139.45 410
15140.61 418
15141.77 389
15142.93 400
15144.09 390
15145.25 400
15146.42 391
15147.58 390
15148.74 411
15149.90 435
15151.06 396
15152.23 413
15153.39 392
15154.55 424
15155.71 406
15156.87 403
15158.04 430
15159.20 398
15160.36 413
15161.52 417
15162.69 413
15163.85 448
15165.01 431
15166.17 435
15167.34 448
15168.50 445
15169.66 433
15170.82 449
15171.99 432
15173.15 439
15174.31 467
15175.48 468
15176.64 470
15177.80 460
15178.96 449
15180.13 462
15181.29 463
15182.45 478
15183.62 479
15184.78 447
15185.94 487
15187.11 477
15188.27 471
15189.43 459
15190.60 455
15191.76 487
15192.92 494
15194.09 481
15195.25 504
15196.42 496
15197.58 523
15198.74 480
15199.91 531
15201.07 504
15202.23 500
15203.40 505
15204.56 488
15205.73 494
15206.89 494
15208.05 554
15209.22 533
15210.38 478
15211.55 501
15212.71 542
15213.88 529
15215.04 514
15216.21 504
15217.37 554
15218.53 540
15219.70 538
15220.86 548
15222.03 552
15223.19 561
15224.36 564
15225.52 564
15226.69 547
15227.85 532
15229.02 537
15230.18 556
15231.35 580
15232.51 558
15233.68 579
15234.84 561
15236.01 588
15237.17 579
15238.34 595
15239.50 581
15240.67 575
15241.83 571
15243.00 558
15244.17 557
15245.33 567
15246.50 600
15247.66 576
15248.83 552
15249.99 555
15251.16 567
15252.33 585
15253.49 550
15254.66 552
15255.82 553
15256.99 547
15258.16 519
15259.32 527
15260.49 510
15261.65 489
15262.82 520
15263.99 535
15265.15 546
15266.32 519
15267.49 523
15268.65 508
15269.82 500
15270.98 503
15272.15 482
15273.32 492
15274.48 511
15275.65 493
15276.82 486
15277.99 536
15279.15 516
15280.32 506
15281.49 468
15282.65 499
15283.82 486
15284.99 481
15286.15 472
15287.32 502
15288.49 473
15289.66 469
15290.82 487
15291.99 480
15293.16 460
15294.33 461
15295.49 457
15296.66 462
15297.83 470
15299.00 462
15300.16 496
15301.33 498
15302.50 510
15303.67 464
15304.83 493
15306.00 469
15307.17 479
15308.34 494
15309.51 489
15310.67 466
15311.84 486
15313.01 492
15314.18 465
15315.35 465
15316.52 468
15317.68 507
15318.85 453
15320.02 488
15321.19 432
15322.36 481
15323.53 448
15324.69 451
15325.86 483
15327.03 491
15328.20 486
15329.37 446
15330.54 495
15331.71 504
15332.88 507
15334.05 485
15335.21 476
15336.38 477
15337.55 504
15338.72 509
15339.89 474
15341.06 487
15342.23 498
15343.40 506
15344.57 496
15345.74 487
15346.91 500
15348.08 483
15349.25 497
15350.42 490
15351.58 541
15352.75 549
15353.92 513
15355.09 531
15356.26 540
15357.43 533
15358.60 495
15359.77 522
15360.94 543
15362.11 528
15363.28 546
15364.45 535
15365.62 544
15366.79 563
15367.96 557
15369.13 538
15370.31 545
15371.48 577
15372.65 567
15373.82 578
15374.99 552
15376.16 542
15377.33 558
15378.50 543
15379.67 548
15380.84 567
15382.01 543
15383.18 514
15384.35 546
15385.52 569
15386.69 564
15387.87 563
15389.04 521
15390.21 542
15391.38 534
15392.55 520
15393.72 515
15394.89 537
15396.06 498
15397.24 534
15398.41 524
15399.58 536
15400.75 512
15401.92 507
15403.09 523
15404.26 498
15405.44 513
15406.61 514
15407.78 530
15408.95 455
15410.12 484
15411.30 468
15412.47 503
15413.64 487
15414.81 489
15415.98 454
15417.16 456
15418.33 483
15419.50 455
15420.67 446
15421.84 458
15423.02 465
15424.19 452
15425.36 464
15426.53 403
15427.71 460
15428.88 425
15430.05 440
15431.22 448
15432.40 453
15433.57 396
15434.74 430
15435.92 430
15437.09 432
15438.26 431
15439.43 428
15440.61 418
15441.78 417
15442.95 407
15444.13 412
15445.30 443
15446.47 400
15447.65 420
15448.82 435
15449.99 428
15451.17 425
15452.34 463
15453.51 453
15454.69 433
15455.86 429
15457.03 430
15458.21 407
15459.38 427
15460.56 440
15461.73 397
15462.90 426
15464.08 399
15465.25 418
15466.43 403
15467.60 417
15468.77 395
15469.95 408
15471.12 409
15472.30 422
15473.47 424
15474.64 393
15475.82 384
15476.99 437
15478.17 424
15479.34 404
15480.52 413
15481.69 404
15482.87 400
15484.04 394
15485.22 450
15486.39 438
15487.56 458
15488.74 445
15489.91 431
15491.09 407
15492.26 416
15493.44 423
15494.61 410
15495.79 424
15496.96 425
15498.14 421
15499.32 405
15500.49 409
15501.67 413
15502.84 428
15504.02 421
15505.19 434
15506.37 415
15507.54 415
15508.72 473
15509.89 468
15511.07 475
15512.25 425
15513.42 413
15514.60 414
15515.77 470
15516.95 425
15518.13 432
15519.30 421
15520.48 456
15521.65 440
15522.83 435
15524.01 438
15525.18 447
15526.36 422
15527.53 424
15528.71 459
15529.89 482
15531.06 442
15532.24 442
15533.42 472
15534.59 446
15535.77 447
15536.95 458
15538.12 463
15539.30 462
15540.48 473
15541.65 465
15542.83 480
15544.01 430
15545.18 449
15546.36 431
15547.54 463
15548.72 480
15549.89 458
15551.07 461
15552.25 475
15553.42 463
15554.60 482
15555.78 481
15556.96 499
15558.13 506
15559.31 473
15560.49 465
15561.67 458
15562.84 490
15564.02 478
15565.20 464
15566.38 474
15567.56 521
15568.73 519
15569.91 482
15571.09 477
15572.27 485
15573.45 499
15574.62 508
15575.80 516
15576.98 534
15578.16 529
15579.34 550
15580.52 556
15581.69 547
15582.87 533
15584.05 534
15585.23 555
15586.41 574
15587.59 579
15588.76 511
15589.94 534
15591.12 556
15592.30 570
15593.48 587
15594.66 578
15595.84 596
15597.02 543
15598.20 554
15599.37 581
15600.55 564
15601.73 594
15602.91 636
15604.09 615
15605.27 595
15606.45 607
15607.63 607
15608.81 616
15609.99 617
15611.17 639
15612.35 654
15613.53 632
15614.71 619
15615.89 637
15617.07 666
15618.25 645
15619.43 653
15620.60 685
15621.78 658
15622.96 659
15624.14 678
15625.32 717
15626.50 712
15627.68 682
15628.87 718
15630.05 697
15631.23 719
15632.41 730
15633.59 743
15634.77 764
15635.95 761
15637.13 738
15638.31 736
15639.49 802
15640.67 764
15641.85 754
15643.03 774
15644.21 783
15645.39 768
15646.57 779
15647.75 751
15648.93 787
15650.12 771
15651.30 783
15652.48 741
15653.66 808
15654.84 802
15656.02 790
15657.20 798
15658.38 814
15659.56 781
15660.75 802
15661.93 774
15663.11 780
15664.29 777
15665.47 769
15666.65 795
15667.84 774
15669.02 811
15670.20 774
15671.38 784
15672.56 807
15673.74 779
15674.93 801
15676.11 787
15677.29 801
15678.47 753
15679.65 744
15680.84 754
15682.02 764
15683.20 744
15684.38 712
15685.56 749
15686.75 707
15687.93 716
15689.11 730
15690.29 726
15691.48 729
15692.66 697
15693.84 695
15695.02 710
15696.21 686
15697.39 673
15698.57 714
15699.76 739
15700.94 723
15702.12 713
15703.30 683
15704.49 681
15705.67 713
15706.85 723
15708.04 696
15709.22 737
15710.40 727
15711.59 760
15712.77 717
15713.95 710
15715.14 725
15716.32 756
15717.50 740
15718.69 731
15719.87 687
15721.05 723
15722.24 732
15723.42 745
15724.61 723
15725.79 719
15726.97 734
15728.16 730
15729.34 759
15730.53 749
15731.71 768
15732.89 768
15734.08 771
15735.26 784
15736.45 772
15737.63 766
15738.81 778
15740.00 807
15741.18 806
15742.37 795
15743.55 793
15744.74 825
15745.92 843
15747.11 813
15748.29 806
15749.48 812
15750.66 845
15751.84 855
15753.03 841
15754.21 836
15755.40 862
15756.58 857
15757.77 854
15758.95 834
15760.14 872
15761.32 822
15762.51 858
15763.70 823
15764.88 889
15766.07 880
15767.25 844
15768.44 871
15769.62 838
15770.81 811
15771.99 808
15773.18 862
15774.36 843
15775.55 823
15776.74 820
15777.92 842
15779.11 791
15780.29 790
15781.48 786
15782.67 801
15783.85 808
15785.04 823
15786.22 771
15787.41 776
15788.60 764
15789.78 781
15790.97 778
15792.15 769
15793.34 745
15794.53 733
15795.71 753
15796.90 763
15798.09 698
15799.27 707
15800.46 728
15801.65 703
15802.83 687
15804.02 669
15805.21 670
15806.39 674
15807.58 692
15808.77 643
15809.95 657
15811.14 692
15812.33 677
15813.52 663
15814.70 632
15815.89 647
15817.08 654
15818.26 664
15819.45 663
15820.64 679
15821.83 649
15823.01 651
15824.20 683
15825.39 631
15826.58 636
15827.76 626
15828.95 638
15830.14 640
15831.33 635
15832.52 635
15833.70 646
15834.89 657
15836.08 663
15837.27 637
15838.46 628
15839.64 642
15840.83 643
15842.02 628
15843.21 647
15844.40 642
15845.58 653
15846.77 636
15847.96 657
15849.15 672
15850.34 635
15851.53 642
15852.72 648
15853.90 634
15855.09 636
15856.28 620
15857.47 619
15858.66 645
15859.85 623
15861.04 626
15862.23 601
15863.41 629
15864.60 644
15865.79 660
15866.98 622
15868.17 622
15869.36 612
15870.55 609
15871.74 657
15872.93 640
15874.12 654
15875.31 660
15876.50 642
15877.69 676
15878.88 646
15880.06 638
15881.25 642
15882.44 655
15883.63 687
15884.82 665
15886.01 649
15887.20 638
15888.39 665
15889.58 681
15890.77 657
15891.96 653
15893.15 649
15894.34 734
15895.53 723
15896.72 689
15897.91 698
15899.10 649
15900.30 724
15901.49 728
15902.68 746
15903.87 755
15905.06 768
15906.25 760
15907.44 763
15908.63 728
15909.82 720
15911.01 733
15912.20 752
15913.39 757
15914.58 750
15915.77 730
15916.96 774
15918.16 765
15919.35 783
15920.54 738
15921.73 768
15922.92 714
15924.11 778
15925.30 729
15926.49 771
15927.69 764
15928.88 761
15930.07 779
15931.26 745
15932.45 781
15933.64 751
15934.84 734
15936.03 774
15937.22 749
15938.41 729
15939.60 721
15940.79 753
15941.99 720
15943.18 690
15944.37 688
15945.56 702
15946.75 689
15947.95 671
15949.14 674
15950.33 668
15951.52 655
15952.72 643
15953.91 629
15955.10 596
15956.29 611
15957.49 617
15958.68 549
15959.87 555
15961.06 541
15962.26 564
15963.45 534
15964.64 575
15965.83 539
15967.03 556
15968.22 523
15969.41 498
15970.61 515
15971.80 506
15972.99 480
15974.19 496
15975.38 492
15976.57 507
15977.76 490
15978.96 478
15980.15 483
15981.34 503
15982.54 490
15983.73 490
15984.93 474
15986.12 443
15987.31 456
15988.51 438
15989.70 428
15990.89 453
15992.09 438
15993.28 448
15994.48 453
15995.67 429
15996.86 433
15998.06 449
15999.25 427
16000.45 435
16001.64 442
16002.83 444
16004.03 457
16005.22 414
16006.42 430
16007.61 413
16008.81 420
16010.00 417
16011.19 452
16012.39 425
16013.58 415
16014.78 446
16015.97 402
16017.17 428
16018.36 440
16019.56 424
16020.75 430
16021.95 437
16023.14 416
16024.34 437
16025.53 415
16026.73 450
16027.92 409
16029.12 386
16030.31 408
16031.51 419
16032.70 396
16033.90 408
16035.09 423
16036.29 435
16037.48 383
16038.68 426
16039.88 409
16041.07 386
16042.27 379
16043.46 390
16044.66 412
16045.85 387
16047.05 405
16048.25 394
16049.44 392
16050.64 410
16051.83 372
16053.03 402
16054.23 383
16055.42 399
16056.62 407
16057.82 390
16059.01 405
16060.21 405
16061.40 382
16062.60 385
16063.80 385
16064.99 386
16066.19 374
16067.39 408
16068.58 405
16069.78 401
16070.98 368
16072.17 390
16073.37 370
16074.57 388
16075.76 364
16076.96 378
16078.16 374
16079.36 372
16080.55 361
16081.75 375
16082.95 393
16084.14 360
16085.34 378
16086.54 388
16087.74 358
16088.93 363
16090.13 364
16091.33 369
16092.53 370
16093.72 366
16094.92 358
16096.12 342
16097.32 350
16098.51 347
16099.71 341
16100.91 341
16102.11 361
16103.31 358
16104.50 347
16105.70 358
16106.90 342
16108.10 362
16109.30 379
16110.49 327
16111.69 340
16112.89 330
16114.09 343
16115.29 326
16116.49 312
16117.68 317
16118.88 341
16120.08 320
16121.28 336
16122.48 352
16123.68 313
16124.88 330
16126.08 316
16127.27 344
16128.47 328
16129.67 338
16130.87 324
16132.07 341
16133.27 336
16134.47 353
16135.67 343
16136.87 342
16138.07 323
16139.27 320
16140.46 346
16141.66 313
16142.86 320
16144.06 351
16145.26 331
16146.46 307
16147.66 304
16148.86 331
16150.06 341
16151.26 323
16152.46 317
16153.66 333
16154.86 357
16156.06 321
16157.26 339
16158.46 321
16159.66 350
16160.86 336
16162.06 346
16163.26 326
16164.46 349
16165.66 343
16166.86 323
16168.06 327
16169.26 316
16170.46 320
16171.66 323
16172.86 292
16174.06 278
16175.26 332
16176.47 334
16177.67 331
16178.87 320
16180.07 304
16181.27 286
16182.47 301
16183.67 320
16184.87 331
16186.07 312
16187.27 331
16188.47 319
16189.68 328
16190.88 305
16192.08 343
16193.28 310
16194.48 351
16195.68 322
16196.88 333
16198.08 322
16199.29 318
16200.49 334
16201.69 342
16202.89 343
16204.09 330
16205.29 310
16206.50 345
16207.70 351
16208.90 347
16210.10 326
16211.30 355
16212.51 351
16213.71 316
16214.91 337
16216.11 361
16217.31 351
16218.52 333
16219.72 344
16220.92 343
16222.12 341
16223.33 319
16224.53 355
16225.73 380
16226.93 343
16228.14 337
16229.34 372
16230.54 357
16231.74 350
16232.95 345
16234.15 359
16235.35 347
16236.56 353
16237.76 346
16238.96 359
16240.16 341
16241.37 370
16242.57 373
16243.77 362
16244.98 357
16246.18 367
16247.38 378
16248.59 361
16249.79 349
16250.99 391
16252.20 367
16253.40 362
16254.60 382
16255.81 376
16257.01 350
16258.22 381
16259.42 356
16260.62 345
16261.83 386
16263.03 363
16264.23 386
16265.44 402
16266.64 397
16267.85 334
16269.05 381
16270.25 373
16271.46 360
16272.66 384
16273.87 379
16275.07 387
16276.28 362
16277.48 367
16278.69 353
16279.89 365
16281.09 359
16282.30 349
16283.50 363
16284.71 347
16285.91 341
16287.12 366
16288.32 360
16289.53 376
16290.73 365
16291.94 366
16293.14 367
16294.35 367
16295.55 363
16296.76 350
16297.96 384
16299.17 380
16300.37 363
16301.58 358
16302.78 391
16303.99 393
16305.19 380
16306.40 358
16307.61 382
16308.81 371
16310.02 379
16311.22 358
16312.43 369
16313.63 363
16314.84 351
16316.05 330
16317.25 360
16318.46 372
16319.66 340
16320.87 348
16322.08 351
16323.28 344
16324.49 344
16325.69 355
16326.90 351
16328.11 382
16329.31 317
16330.52 350
16331.73 353
16332.93 354
16334.14 356
16335.35 347
16336.55 355
16337.76 345
16338.97 354
16340.17 341
16341.38 336
16342.59 351
16343.79 344
16345.00 341
16346.21 321
16347.41 321
16348.62 336
16349.83 333
16351.03 345
16352.24 336
16353.45 330
16354.66 315
16355.86 335
16357.07 319
16358.28 327
16359.49 328
16360.69 334
16361.90 317
16363.11 304
16364.32 344
16365.52 332
16366.73 324
16367.94 333
16369.15 329
16370.35 313
16371.56 301
16372.77 297
16373.98 296
16375.19 287
16376.39 304
16377.60 324
16378.81 306
16380.02 291
16381.23 309
16382.44 316
16383.64 334
16384.85 321
16386.06 326
16387.27 315
16388.48 337
16389.69 338
16390.90 330
16392.10 299
16393.31 306
16394.52 322
16395.73 327
16396.94 304
16398.15 339
16399.36 328
16400.57 334
16401.77 320
16402.98 317
16404.19 330
16405.40 321
16406.61 299
16407.82 324
16409.03 332
16410.24 312
16411.45 317
16412.66 300
16413.87 342
16415.08 336
16416.29 308
16417.50 332
16418.71 341
16419.92 310
16421.12 320
16422.33 315
16423.54 300
16424.75 315
16425.96 318
16427.17 312
16428.38 318
16429.59 345
16430.80 326
16432.01 344
16433.22 322
16434.43 303
16435.64 334
16436.86 334
16438.07 306
16439.28 298
16440.49 313
16441.70 293
16442.91 328
16444.12 309
16445.33 320
16446.54 306
16447.75 301
16448.96 324
16450.17 308
16451.38 291
16452.59 322
16453.80 298
16455.02 327
16456.23 304
16457.44 294
16458.65 309
16459.86 343
16461.07 315
16462.28 319
16463.49 308
16464.70 300
16465.92 286
16467.13 331
16468.34 327
16469.55 309
16470.76 322
16471.97 326
16473.19 312
16474.40 321
16475.61 310
16476.82 307
16478.03 298
16479.24 303
16480.46 312
16481.67 304
16482.88 327
16484.09 354
16485.30 321
16486.52 320
16487.73 319
16488.94 297
16490.15 318
16491.37 332
16492.58 303
16493.79 287
16495.00 316
16496.21 314
16497.43 314
16498.64 314
16499.85 302
16501.07 312
16502.28 327
16503.49 311
16504.70 292
16505.92 281
16507.13 316
16508.34 338
16509.56 329
16510.77 315
16511.98 324
16513.19 329
16514.41 312
16515.62 318
16516.83 329
16518.05 336
16519.26 323
16520.47 319
16521.69 310
16522.90 298
16524.11 326
16525.33 320
16526.54 294
16527.76 308
16528.97 339
16530.18 339
16531.40 328
16532.61 322
16533.82 357
16535.04 355
16536.25 364
16537.47 345
16538.68 338
16539.89 347
16541.11 327
16542.32 345
16543.54 352
16544.75 352
16545.97 366
16547.18 344
16548.39 361
16549.61 342
16550.82 347
16552.04 374
16553.25 376
16554.47 362
16555.68 344
16556.90 382
16558.11 380
16559.33 387
16560.54 366
16561.76 367
16562.97 388
16564.19 373
16565.40 358
16566.62 348
16567.83 377
16569.05 373
16570.26 412
16571.48 377
16572.69 395
16573.91 402
16575.12 391
16576.34 378
16577.55 358
16578.77 387
16579.98 411
16581.20 395
16582.42 375
16583.63 365
16584.85 391
16586.06 371
16587.28 364
16588.49 397
16589.71 399
16590.93 402
16592.14 369
16593.36 373
16594.57 381
16595.79 378
16597.01 390
16598.22 384
16599.44 350
16600.66 351
16601.87 380
16603.09 372
16604.30 354
16605.52 338
16606.74 347
16607.95 362
16609.17 349
16610.39 354
16611.60 348
16612.82 341
16614.04 327
16615.25 338
16616.47 335
16617.69 326
16618.91 342
16620.12 339
16621.34 335
16622.56 345
16623.77 345
16624.99 340
16626.21 329
16627.43 332
16628.64 328
16629.86 333
16631.08 304
16632.30 310
16633.51 321
16634.73 303
16635.95 323
16637.17 337
16638.38 321
16639.60 306
16640.82 325
16642.04 287
16643.26 301
16644.47 310
16645.69 309
16646.91 305
16648.13 323
16649.35 323
16650.56 323
16651.78 314
16653.00 326
16654.22 286
16655.44 298
16656.65 337
16657.87 316
16659.09 294
16660.31 289
16661.53 294
16662.75 301
16663.97 308
16665.18 316
16666.40 312
16667.62 311
16668.84 307
16670.06 294
16671.28 292
16672.50 304
16673.72 302
16674.94 310
16676.15 301
16677.37 313
16678.59 282
16679.81 320
16681.03 326
16682.25 313
16683.47 299
16684.69 316
16685.91 284
16687.13 300
16688.35 306
16689.57 307
16690.79 323
16692.01 310
16693.23 307
16694.45 304
16695.67 322
16696.89 295
16698.11 281
16699.33 296
16700.55 311
16701.77 329
16702.99 316
16704.21 274
16705.43 317
16706.65 318
16707.87 329
16709.09 305
16710.31 299
16711.53 287
16712.75 262
16713.97 276
16715.19 290
16716.41 281
16717.63 292
16718.85 306
16720.07 315
16721.29 278
16722.51 272
16723.73 306
16724.95 326
16726.18 320
16727.40 297
16728.62 312
16729.84 290
16731.06 296
16732.28 299
16733.50 294
16734.72 298
16735.94 285
16737.17 302
16738.39 308
16739.61 292
16740.83 269
16742.05 279
16743.27 282
16744.49 288
16745.72 299
16746.94 337
16748.16 305
16749.38 299
16750.60 293
16751.83 311
16753.05 308
16754.27 279
16755.49 295
16756.71 296
16757.94 302
16759.16 294
16760.38 309
16761.60 314
16762.82 273
16764.05 263
16765.27 293
16766.49 298
16767.71 295
16768.94 286
16770.16 288
16771.38 302
16772.60 319
16773.83 299
16775.05 295
16776.27 301
16777.49 296
16778.72 306
16779.94 322
16781.16 298
16782.39 292
16783.61 306
16784.83 291
16786.06 313
16787.28 288
16788.50 303
16789.73 290
16790.95 293
16792.17 289
16793.40 282
16794.62 299
16795.84 284
16797.07 288
16798.29 311
16799.51 295
16800.74 297
16801.96 311
16803.18 285
16804.41 298
16805.63 317
16806.86 324
16808.08 319
16809.30 322
16810.53 320
16811.75 296
16812.98 300
16814.20 297
16815.42 343
16816.65 330
16817.87 339
16819.10 344
16820.32 325
16821.54 295
16822.77 292
16823.99 308
16825.22 323
16826.44 307
16827.67 321
16828.89 338
16830.12 337
16831.34 326
16832.57 332
16833.79 356
16835.02 353
16836.24 366
16837.47 333
16838.69 347
16839.92 331
16841.14 338
16842.37 332
16843.59 324
16844.82 342
16846.04 353
16847.27 352
16848.49 335
16849.72 352
16850.94 374
16852.17 380
16853.39 360
16854.62 378
16855.85 376
16857.07 389
16858.30 379
16859.52 367
16860.75 372
16861.97 391
16863.20 407
16864.43 394
16865.65 417
16866.88 398
16868.10 413
16869.33 414
16870.56 415
16871.78 410
16873.01 425
16874.24 431
16875.46 433
16876.69 450
16877.92 460
16879.14 437
16880.37 426
16881.59 457
16882.82 447
16884.05 466
16885.27 456
16886.50 470
16887.73 442
16888.96 457
16890.18 453
16891.41 455
16892.64 466
16893.86 479
16895.09 465
16896.32 469
16897.54 455
16898.77 466
16900.00 474
16901.23 481
16902.45 477
16903.68 443
16904.91 470
16906.14 468
16907.36 444
16908.59 453
16909.82 444
16911.05 446
16912.27 464
16913.50 441
16914.73 437
16915.96 467
16917.19 430
16918.41 430
16919.64 427
16920.87 421
16922.10 431
16923.33 427
16924.55 427
16925.78 424
16927.01 410
16928.24 419
16929.47 416
16930.69 411
16931.92 425
16933.15 413
16934.38 405
16935.61 400
16936.84 384
16938.07 388
16939.29 413
16940.52 406
16941.75 410
16942.98 412
16944.21 403
16945.44 345
16946.67 366
16947.90 407
16949.13 387
16950.35 412
16951.58 411
16952.81 382
16954.04 389
16955.27 391
16956.50 361
16957.73 374
16958.96 374
16960.19 391
16961.42 413
16962.65 401
16963.88 370
16965.11 372
16966.34 384
16967.57 383
16968.80 397
16970.03 354
16971.26 349
16972.49 360
16973.72 383
16974.95 359
16976.18 382
16977.41 377
16978.64 356
16979.87 362
16981.10 345
16982.33 340
16983.56 360
16984.79 353
16986.02 347
16987.25 336
16988.48 350
16989.71 357
16990.94 364
16992.17 348
16993.40 353
16994.63 333
16995.86 346
16997.09 369
16998.32 345
16999.55 349
17000.79 348
17002.02 346
17003.25 341
17004.48 337
17005.71 319
17006.94 346
17008.17 355
17009.40 339
17010.63 321
17011.87 287
17013.10 322
17014.33 310
17015.56 347
17016.79 327
17018.02 325
17019.25 307
17020.49 334
17021.72 315
17022.95 324
17024.18 308
17025.41 337
17026.64 334
17027.88 323
17029.11 317
17030.34 321
17031.57 310
17032.80 339
17034.04 338
17035.27 306
17036.50 314
17037.73 308
17038.97 341
17040.20 344
17041.43 349
17042.66 304
17043.90 318
17045.13 299
17046.36 314
17047.59 315
17048.83 312
17050.06 296
17051.29 287
17052.52 316
17053.76 291
17054.99 292
17056.22 277
17057.46 288
17058.69 295
17059.92 295
17061.15 281
17062.39 297
17063.62 288
17064.85 288
17066.09 306
17067.32 270
17068.55 282
17069.79 300
17071.02 295
17072.25 301
17073.49 269
17074.72 260
17075.96 258
17077.19 272
17078.42 276
17079.66 291
17080.89 294
17082.12 278
17083.36 264
17084.59 286
17085.83 263
17087.06 292
17088.29 265
17089.53 253
17090.76 294
17092.00 269
17093.23 279
17094.46 275
17095.70 290
17096.93 291
17098.17 278
17099.40 291
17100.64 288
17101.87 255
17103.11 254
17104.34 259
17105.58 271
17106.81 285
17108.05 259
17109.28 261
17110.51 256
17111.75 265
17112.98 267
17114.22 269
17115.45 274
17116.69 287
17117.93 279
17119.16 264
17120.40 253
17121.63 245
17122.87 259
17124.10 271
17125.34 265
17126.57 258
17127.81 278
17129.04 252
17130.28 230
17131.51 261
17132.75 254
17133.99 264
17135.22 260
17136.46 278
17137.69 283
17138.93 277
17140.17 277
17141.40 271
17142.64 247
17143.87 260
17145.11 274
17146.35 250
17147.58 228
17148.82 217
17150.05 257
17151.29 248
17152.53 253
17153.76 263
17155.00 255
17156.24 263
17157.47 252
17158.71 257
17159.95 245
17161.18 246
17162.42 256
17163.66 254
17164.89 232
17166.13 240
17167.37 242
17168.60 265
17169.84 227
17171.08 249
17172.32 240
17173.55 268
17174.79 253
17176.03 241
17177.26 234
17178.50 257
17179.74 246
17180.98 241
17182.21 233
17183.45 236
17184.69 253
17185.93 233
17187.16 245
17188.40 234
17189.64 232
17190.88 237
17192.12 222
17193.35 261
17194.59 240
17195.83 242
17197.07 239
17198.31 263
17199.54 249
17200.78 260
17202.02 244
17203.26 233
17204.50 242
17205.73 223
17206.97 232
17208.21 250
17209.45 223
17210.69 249
17211.93 228
17213.17 222
17214.40 240
17215.64 234
17216.88 252
17218.12 237
17219.36 263
17220.60 247
17221.84 230
17223.08 221
17224.31 244
17225.55 214
17226.79 228
17228.03 211
17229.27 237
17230.51 232
17231.75 236
17232.99 238
17234.23 212
17235.47 214
17236.71 214
17237.95 227
17239.19 218
17240.43 220
17241.66 234
17242.90 237
17244.14 240
17245.38 235
17246.62 232
17247.86 228
17249.10 228
17250.34 218
17251.58 222
17252.82 247
17254.06 232
17255.30 237
17256.54 230
17257.78 218
17259.02 229
17260.26 238
17261.50 243
17262.74 222
17263.99 239
17265.23 231
17266.47 220
17267.71 219
17268.95 204
17270.19 233
17271.43 202
17272.67 222
17273.91 225
17275.15 214
17276.39 219
17277.63 236
17278.87 240
17280.11 215
17281.36 205
17282.60 212
17283.84 234
17285.08 233
17286.32 225
17287.56 202
17288.80 227
17290.04 209
17291.29 222
17292.53 206
17293.77 211
17295.01 230
17296.25 235
17297.49 189
17298.73 224
17299.98 219
17301.22 223
17302.46 201
17303.70 222
17304.94 222
17306.19 214
17307.43 235
17308.67 231
17309.91 226
17311.15 235
17312.40 199
17313.64 198
17314.88 226
17316.12 219
17317.37 219
17318.61 225
17319.85 218
17321.09 202
17322.33 189
17323.58 204
17324.82 218
17326.06 220
17327.31 224
17328.55 216
17329.79 225
17331.03 196
17332.28 203
17333.52 243
17334.76 213
17336.01 220
17337.25 215
17338.49 207
17339.73 217
17340.98 226
17342.22 232
17343.46 216
17344.71 224
17345.95 206
17347.19 194
17348.44 236
17349.68 216
17350.92 213
17352.17 219
17353.41 216
17354.66 208
17355.90 243
17357.14 207
17358.39 204
17359.63 232
17360.87 236
17362.12 237
17363.36 213
17364.61 209
17365.85 221
17367.09 224
17368.34 231
17369.58 224
17370.83 206
17372.07 212
17373.32 219
17374.56 233
17375.80 214
17377.05 211
17378.29 225
17379.54 220
17380.78 210
17382.03 210
17383.27 209
17384.52 225
17385.76 247
17387.01 216
17388.25 241
17389.50 233
17390.74 220
17391.99 221
17393.23 206
17394.48 208
17395.72 236
17396.97 212
17398.21 221
17399.46 227
17400.70 224
17401.95 243
17403.19 233
17404.44 230
17405.68 217
17406.93 224
17408.18 249
17409.42 213
17410.67 220
17411.91 248
17413.16 237
17414.40 241
17415.65 240
17416.90 249
17418.14 238
17419.39 213
17420.63 210
17421.88 220
17423.13 213
17424.37 203
17425.62 230
17426.86 216
17428.11 229
17429.36 246
17430.60 225
17431.85 228
17433.10 223
17434.34 265
17435.59 233
17436.84 230
17438.08 240
17439.33 237
17440.58 228
17441.82 227
17443.07 255
17444.32 235
17445.56 248
17446.81 225
17448.06 227
17449.30 234
17450.55 229
17451.80 249
17453.05 244
17454.29 235
17455.54 232
17456.79 247
17458.04 260
17459.28 246
17460.53 245
17461.78 237
17463.03 238
17464.27 248
17465.52 261
17466.77 239
17468.02 245
17469.26 255
17470.51 227
17471.76 246
17473.01 247
17474.25 247
17475.50 250
17476.75 223
17478.00 260
17479.25 261
17480.50 248
17481.74 236
17482.99 249
17484.24 232
17485.49 252
17486.74 261
17487.99 282
17489.23 291
17490.48 249
17491.73 265
17492.98 252
17494.23 267
17495.48 267
17496.73 245
17497.97 256
17499.22 265
17500.47 247
17501.72 241
17502.97 251
17504.22 251
17505.47 269
17506.72 266
17507.97 303
17509.22 292
17510.46 279
17511.71 253
17512.96 262
17514.21 272
17515.46 291
17516.71 280
17517.96 274
17519.21 252
17520.46 275
17521.71 256
17522.96 276
17524.21 294
17525.46 301
17526.71 293
17527.96 289
17529.21 286
17530.46 293
17531.71 278
17532.96 279
17534.21 287
17535.46 270
17536.71 285
17537.96 279
17539.21 283
17540.46 297
17541.71 292
17542.96 273
17544.21 307
17545.46 302
17546.71 302
17547.96 298
17549.21 296
17550.46 294
17551.71 272
17552.97 306
17554.22 306
17555.47 287
17556.72 295
17557.97 286
17559.22 299
17560.47 304
17561.72 297
17562.97 316
17564.22 297
17565.48 304
17566.73 290
17567.98 308
17569.23 308
17570.48 299
17571.73 303
17572.98 322
17574.24 294
17575.49 284
17576.74 316
17577.99 318
17579.24 326
17580.49 286
17581.75 304
17583.00 298
17584.25 285
17585.50 321
17586.75 319
17588.00 317
17589.26 317
17590.51 316
17591.76 318
17593.01 300
17594.27 298
17595.52 309
17596.77 320
17598.02 315
17599.27 294
17600.53 322
17601.78 324
17603.03 312
17604.28 333
17605.54 338
17606.79 319
17608.04 310
17609.30 325
17610.55 331
17611.80 288
17613.05 319
17614.31 344
17615.56 341
17616.81 336
17618.07 327
17619.32 350
17620.57 348
17621.83 318
17623.08 325
17624.33 321
17625.59 324
17626.84 322
17628.09 301
17629.35 316
17630.60 313
17631.85 319
17633.11 331
17634.36 328
17635.61 312
17636.87 314
17638.12 322
17639.38 302
17640.63 305
17641.88 313
17643.14 321
17644.39 323
17645.65 329
17646.90 299
17648.15 297
17649.41 298
17650.66 303
17651.92 310
17653.17 278
17654.42 305
17655.68 312
17656.93 317
17658.19 276
17659.44 282
17660.70 281
17661.95 295
17663.21 293
17664.46 283
17665.72 268
17666.97 294
17668.23 281
17669.48 273
17670.74 283
17671.99 295
17673.25 278
17674.50 275
17675.76 286
17677.01 277
17678.27 265
17679.52 286
17680.78 281
17682.03 266
17683.29 262
17684.54 280
17685.80 259
17687.05 245
17688.31 239
17689.57 261
17690.82 274
17692.08 253
17693.33 242
17694.59 254
17695.84 233
17697.10 263
17698.36 264
17699.61 282
17700.87 269
17702.12 253
17703.38 252
17704.64 263
17705.89 244
17707.15 242
17708.40 256
17709.66 273
17710.92 248
17712.17 244
17713.43 251
17714.69 265
17715.94 251
17717.20 249
17718.46 259
17719.71 256
17720.97 262
17722.23 260
17723.48 256
17724.74 258
17726.00 224
17727.25 269
17728.51 254
17729.77 240
17731.03 263
17732.28 259
17733.54 226
17734.80 240
17736.05 248
17737.31 250
17738.57 208
17739.83 230
17741.08 273
17742.34 273
17743.60 252
17744.86 250
17746.11 242
17747.37 234
17748.63 238
17749.89 248
17751.15 246
17752.40 233
17753.66 253
17754.92 252
17756.18 243
17757.43 229
17758.69 236
17759.95 225
17761.21 256
17762.47 239
17763.73 232
17764.98 226
17766.24 237
17767.50 225
17768.76 239
17770.02 247
17771.28 216
17772.53 230
17773.79 243
17775.05 220
17776.31 235
17777.57 245
17778.83 235
17780.09 244
17781.35 230
17782.60 232
17783.86 259
17785.12 248
17786.38 218
17787.64 226
17788.90 225
17790.16 200
17791.42 212
17792.68 210
17793.94 205
17795.20 215
17796.46 222
17797.72 224
17798.97 237
17800.23 205
17801.49 242
17802.75 219
17804.01 226
17805.27 219
17806.53 224
17807.79 235
17809.05 214
17810.31 234
17811.57 229
17812.83 223
17814.09 203
17815.35 215
17816.61 219
17817.87 227
17819.13 211
17820.39 203
17821.65 217
17822.91 222
17824.17 218
17825.43 224
17826.69 213
17827.96 212
17829.22 215
17830.48 221
17831.74 242
17833.00 206
17834.26 205
17835.52 234
17836.78 212
17838.04 217
17839.30 209
17840.56 208
17841.82 233
17843.09 195
17844.35 204
17845.61 209
17846.87 191
17848.13 195
17849.39 184
17850.65 198
17851.91 190
17853.18 217
17854.44 214
17855.70 208
17856.96 198
17858.22 196
17859.48 205
17860.74 203
17862.01 192
17863.27 188
17864.53 213
17865.79 189
17867.05 198
17868.32 207
17869.58 200
17870.84 199
17872.10 191
17873.36 222
17874.63 209
17875.89 211
17877.15 214
17878.41 216
17879.68 198
17880.94 194
17882.20 200
17883.46 206
17884.73 198
17885.99 195
17887.25 190
17888.51 191
17889.78 224
17891.04 200
17892.30 197
17893.56 196
17894.83 192
17896.09 212
17897.35 216
17898.62 209
17899.88 195
17901.14 194
17902.41 204
17903.67 199
17904.93 219
17906.20 205
17907.46 220
17908.72 213
17909.99 196
17911.25 193
17912.51 190
17913.78 205
17915.04 206
17916.30 202
17917.57 197
17918.83 199
17920.09 218
17921.36 202
17922.62 210
17923.89 179
17925.15 214
17926.41 207
17927.68 193
17928.94 187
17930.21 212
17931.47 208
17932.73 159
17934.00 198
17935.26 178
17936.53 206
17937.79 195
17939.06 229
17940.32 206
17941.59 201
17942.85 226
17944.11 212
17945.38 205
17946.64 181
17947.91 185
17949.17 192
17950.44 202
17951.70 207
17952.97 210
17954.23 189
17955.50 205
17956.76 176
17958.03 202
17959.29 208
17960.56 195
17961.82 186
17963.09 218
17964.35 198
17965.62 213
17966.89 191
17968.15 176
17969.42 163
17970.68 183
17971.95 206
17973.21 201
17974.48 211
17975.74 207
17977.01 207
17978.28 190
17979.54 199
17980.81 197
17982.07 211
17983.34 213
17984.61 163
17985.87 199
17987.14 188
17988.40 197
17989.67 191
17990.94 196
17992.20 204
17993.47 197
17994.74 196
17996.00 207
17997.27 197
17998.54 174
17999.80 211
18001.07 196
18002.34 207
18003.60 192
18004.87 184
18006.14 196
18007.40 208
18008.67 177
18009.94 192
18011.20 195
18012.47 203
18013.74 183
18015.00 207
18016.27 207
18017.54 194
18018.81 192
18020.07 187
18021.34 195
18022.61 196
18023.88 205
18025.14 188
18026.41 175
18027.68 192
18028.95 187
18030.21 194
18031.48 193
18032.75 200
18034.02 223
18035.28 213
18036.55 184
18037.82 194
18039.09 224
18040.36 193
18041.62 193
18042.89 184
18044.16 188
18045.43 200
18046.70 197
18047.97 202
18049.23 184
18050.50 190
18051.77 185
18053.04 205
18054.31 187
18055.58 192
18056.84 184
18058.11 214
18059.38 211
18060.65 189
18061.92 206
18063.19 187
18064.46 203
18065.73 193
18067.00 218
18068.26 195
18069.53 188
18070.80 195
18072.07 202
18073.34 196
18074.61 207
18075.88 207
18077.15 193
18078.42 203
18079.69 190
18080.96 196
18082.23 186
18083.50 181
18084.77 186
18086.03 205
18087.30 208
18088.57 192
18089.84 211
18091.11 196
18092.38 189
18093.65 205
18094.92 209
18096.19 219
18097.46 215
18098.73 217
18100.00 226
18101.27 206
18102.54 197
18103.81 207
18105.08 203
18106.35 205
18107.63 199
18108.90 211
18110.17 203
18111.44 211
18112.71 212
18113.98 192
18115.25 191
18116.52 192
18117.79 241
18119.06 228
18120.33 194
18121.60 205
18122.87 200
18124.14 202
18125.42 192
18126.69 193
18127.96 207
18129.23 219
18130.50 205
18131.77 201
18133.04 198
18134.31 186
18135.58 213
18136.86 212
18138.13 194
18139.40 198
18140.67 229
18141.94 218
18143.21 187
18144.49 194
18145.76 212
18147.03 196
18148.30 226
18149.57 188
18150.84 197
18152.12 213
18153.39 212
18154.66 184
18155.93 188
18157.20 184
18158.48 202
18159.75 221
18161.02 189
18162.29 169
18163.57 192
18164.84 204
18166.11 198
18167.38 184
18168.66 181
18169.93 183
18171.20 212
18172.47 206
18173.75 178
18175.02 185
18176.29 214
18177.56 193
18178.84 217
18180.11 204
18181.38 210
18182.66 202
18183.93 201
18185.20 201
18186.48 200
18187.75 196
18189.02 220
18190.30 200
18191.57 190
18192.84 201
18194.12 207
18195.39 213
18196.66 204
18197.94 226
18199.21 205
18200.48 209
18201.76 203
18203.03 206
18204.30 216
18205.58 201
18206.85 197
18208.13 213
18209.40 210
18210.67 211
18211.95 197
18213.22 197
18214.50 187
18215.77 210
18217.04 204
18218.32 197
18219.59 210
18220.87 218
18222.14 187
18223.42 192
18224.69 218
18225.97 202
18227.24 222
18228.51 211
18229.79 194
18231.06 180
18232.34 200
18233.61 189
18234.89 201
18236.16 212
18237.44 215
18238.71 209
18239.99 198
18241.26 179
18242.54 191
18243.81 195
18245.09 205
18246.36 210
18247.64 201
18248.91 218
18250.19 203
18251.47 199
18252.74 208
18254.02 198
18255.29 200
18256.57 195
18257.84 204
18259.12 207
18260.39 195
18261.67 206
18262.95 196
18264.22 182
18265.50 211
18266.77 209
18268.05 214
18269.33 192
18270.60 208
18271.88 178
18273.15 204
18274.43 188
18275.71 213
18276.98 204
18278.26 201
18279.54 202
18280.81 185
18282.09 215
18283.37 206
18284.64 206
18285.92 227
18287.20 205
18288.47 185
18289.75 189
18291.03 195
18292.30 186
18293.58 188
18294.86 197
18296.13 209
18297.41 198
18298.69 200
18299.96 195
18301.24 195
18302.52 204
18303.80 204
18305.07 223
18306.35 205
18307.63 198
18308.91 201
18310.18 193
18311.46 224
18312.74 221
18314.02 202
18315.29 213
18316.57 204
18317.85 208
18319.13 226
18320.40 224
18321.68 221
18322.96 214
18324.24 215
18325.52 212
18326.79 219
18328.07 197
18329.35 192
18330.63 223
18331.91 214
18333.19 210
18334.46 203
18335.74 201
18337.02 189
18338.30 210
18339.58 213
18340.86 196
18342.13 227
18343.41 238
18344.69 242
18345.97 230
18347.25 209
18348.53 214
18349.81 207
18351.09 220
18352.36 216
18353.64 229
18354.92 206
18356.20 219
18357.48 197
18358.76 217
18360.04 193
18361.32 208
18362.60 213
18363.88 210
18365.16 203
18366.44 204
18367.72 194
18369.00 205
18370.27 201
18371.55 188
18372.83 191
18374.11 206
18375.39 216
18376.67 202
18377.95 168
18379.23 203
18380.51 203
18381.79 194
18383.07 196
18384.35 196
18385.63 208
18386.91 204
18388.19 198
18389.47 228
18390.75 215
18392.03 191
18393.31 210
18394.60 194
18395.88 198
18397.16 204
18398.44 194
18399.72 213
18401.00 194
18402.28 189
18403.56 208
18404.84 194
18406.12 186
18407.40 208
18408.68 211
18409.96 198
18411.24 179
18412.53 221
18413.81 201
18415.09 201
18416.37 203
18417.65 190
18418.93 200
18420.21 191
18421.49 181
18422.78 208
18424.06 197
18425.34 180
18426.62 191
18427.90 199
18429.18 192
18430.46 205
18431.75 219
18433.03 201
18434.31 204
18435.59 190
18436.87 191
18438.16 189
18439.44 216
18440.72 206
18442.00 194
18443.28 220
18444.57 192
18445.85 180
18447.13 183
18448.41 179
18449.70 201
18450.98 206
18452.26 213
18453.54 198
18454.83 197
18456.11 208
18457.39 197
18458.67 186
18459.96 189
18461.24 203
18462.52 200
18463.80 188
18465.09 197
18466.37 202
18467.65 207
18468.94 199
18470.22 201
18471.50 204
18472.78 188
18474.07 194
18475.35 198
18476.63 185
18477.92 196
18479.20 193
18480.48 179
18481.77 203
18483.05 185
18484.34 177
18485.62 180
18486.90 203
18488.19 186
18489.47 199
18490.75 213
18492.04 191
18493.32 179
18494.61 205
18495.89 177
18497.17 183
18498.46 180
18499.74 192
18501.03 180
18502.31 183
18503.59 202
18504.88 191
18506.16 218
18507.45 205
18508.73 202
18510.02 182
18511.30 185
18512.58 191
18513.87 202
18515.15 183
18516.44 201
18517.72 203
18519.01 204
18520.29 194
18521.58 210
18522.86 190
18524.15 190
18525.43 197
18526.72 197
18528.00 214
18529.29 184
18530.57 199
18531.86 190
18533.14 201
18534.43 206
18535.71 186
18537.00 195
18538.28 228
18539.57 200
18540.86 194
18542.14 198
18543.43 201
18544.71 206
18546.00 201
18547.28 211
18548.57 197
18549.85 201
18551.14 193
18552.43 219
18553.71 205
18555.00 230
18556.28 198
18557.57 191
18558.86 187
18560.14 180
18561.43 214
18562.72 213
18564.00 215
18565.29 193
18566.57 207
18567.86 198
18569.15 183
18570.43 185
18571.72 194
18573.01 203
18574.29 190
18575.58 200
18576.87 212
18578.15 194
18579.44 206
18580.73 203
18582.01 211
18583.30 186
18584.59 185
18585.88 206
18587.16 223
18588.45 206
18589.74 208
18591.02 187
18592.31 205
18593.60 192
18594.89 206
18596.17 235
18597.46 208
18598.75 212
18600.04 221
18601.32 207
18602.61 183
18603.90 184
18605.19 207
18606.47 204
18607.76 226
18609.05 202
18610.34 214
18611.63 201
18612.91 213
18614.20 207
18615.49 210
18616.78 211
18618.07 205
18619.35 200
18620.64 217
18621.93 193
18623.22 195
18624.51 203
18625.80 195
18627.09 191
18628.37 191
18629.66 212
18630.95 199
18632.24 204
18633.53 201
18634.82 207
18636.11 187
18637.39 190
18638.68 206
18639.97 213
18641.26 173
18642.55 214
18643.84 226
18645.13 204
18646.42 189
18647.71 196
18649.00 201
18650.29 192
18651.58 207
18652.86 197
18654.15 210
18655.44 190
18656.73 202
18658.02 191
18659.31 212
18660.60 201
18661.89 201
18663.18 189
18664.47 178
18665.76 202
18667.05 171
18668.34 189
18669.63 205
18670.92 180
18672.21 166
18673.50 166
18674.79 197
18676.08 192
18677.37 162
18678.66 196
18679.95 200
18681.24 189
18682.53 173
18683.82 182
18685.11 188
18686.40 179
18687.69 210
18688.99 172
18690.28 194
18691.57 188
18692.86 190
18694.15 177
18695.44 181
18696.73 203
18698.02 194
18699.31 200
18700.60 182
18701.89 179
18703.19 174
18704.48 164
18705.77 183
18707.06 180
18708.35 194
18709.64 173
18710.93 185
18712.22 184
18713.52 153
18714.81 193
18716.10 183
18717.39 161
18718.68 170
18719.97 178
18721.27 168
18722.56 191
18723.85 193
18725.14 191
18726.43 172
18727.72 171
18729.02 175
18730.31 182
18731.60 176
18732.89 173
18734.19 184
18735.48 183
18736.77 198
18738.06 183
18739.35 175
18740.65 185
18741.94 185
18743.23 169
18744.52 177
18745.82 180
18747.11 175
18748.40 173
18749.70 187
18750.99 169
18752.28 173
18753.57 177
18754.87 173
18756.16 172
18757.45 195
18758.75 191
18760.04 184
18761.33 190
18762.63 183
18763.92 172
18765.21 190
18766.50 179
18767.80 166
18769.09 172
18770.38 185
18771.68 159
18772.97 176
18774.27 165
18775.56 167
18776.85 191
18778.15 184
18779.44 168
18780.73 167
18782.03 159
18783.32 169
18784.62 184
18785.91 173
18787.20 163
18788.50 172
18789.79 193
18791.09 176
18792.38 174
18793.67 175
18794.97 172
18796.26 169
18797.56 174
18798.85 161
18800.15 181
18801.44 173
18802.74 182
18804.03 178
18805.32 180
18806.62 156
18807.91 179
18809.21 177
18810.50 183
18811.80 186
18813.09 166
18814.39 177
18815.68 175
18816.98 185
18818.27 168
18819.57 171
18820.86 169
18822.16 164
18823.45 179
18824.75 167
18826.05 181
18827.34 189
18828.64 174
18829.93 168
18831.23 166
18832.52 158
18833.82 183
18835.11 186
18836.41 198
18837.71 169
18839.00 176
18840.30 184
18841.59 173
18842.89 171
18844.18 180
18845.48 172
18846.78 184
18848.07 167
18849.37 174
18850.67 168
18851.96 168
18853.26 179
18854.55 187
18855.85 172
18857.15 178
18858.44 187
18859.74 169
18861.04 164
18862.33 176
18863.63 167
18864.93 175
18866.22 173
18867.52 183
18868.82 152
18870.11 165
18871.41 171
18872.71 165
18874.00 178
18875.30 173
18876.60 178
18877.90 176
18879.19 167
18880.49 173
18881.79 163
18883.09 183
18884.38 183
18885.68 189
18886.98 184
18888.27 175
18889.57 187
18890.87 177
18892.17 193
18893.47 178
18894.76 175
18896.06 169
18897.36 188
18898.66 166
18899.95 158
18901.25 171
18902.55 181
18903.85 197
18905.15 197
18906.44 173
18907.74 158
18909.04 169
18910.34 181
18911.64 159
18912.94 169
18914.23 169
18915.53 178
18916.83 187
18918.13 173
18919.43 166
18920.73 155
18922.03 194
18923.32 174
18924.62 169
18925.92 153
18927.22 158
18928.52 163
18929.82 159
18931.12 180
18932.42 183
18933.72 204
18935.01 156
18936.31 178
18937.61 189
18938.91 158
18940.21 152
18941.51 163
18942.81 179
18944.11 185
18945.41 171
18946.71 152
18948.01 191
18949.31 159
18950.61 182
18951.91 184
18953.21 171
18954.51 160
18955.81 181
18957.11 184
18958.41 172
18959.71 164
18961.01 166
18962.31 167
18963.61 163
18964.91 174
18966.21 163
18967.51 154
18968.81 166
18970.11 163
18971.41 165
18972.71 162
18974.01 173
18975.31 176
18976.61 162
18977.91 149
18979.21 159
18980.51 175
18981.81 187
18983.11 188
18984.41 145
18985.71 173
18987.02 175
18988.32 170
18989.62 197
18990.92 162
18992.22 173
18993.52 165
18994.82 182
18996.12 185
18997.42 185
18998.73 162
19000.03 177
19001.33 193
19002.63 176
19003.93 175
19005.23 179
19006.53 167
19007.84 154
19009.14 160
19010.44 175
19011.74 195
19013.04 178
19014.34 181
19015.65 171
19016.95 161
19018.25 171
19019.55 181
19020.85 179
19022.16 169
19023.46 179
19024.76 157
19026.06 155
19027.37 176
19028.67 192
19029.97 179
19031.27 180
19032.57 157
19033.88 182
19035.18 183
19036.48 194
19037.79 181
19039.09 174
19040.39 179
19041.69 183
19043.00 155
19044.30 162
19045.60 186
19046.90 167
19048.21 175
19049.51 153
19050.81 154
19052.12 162
19053.42 153
19054.72 172
19056.03 175
19057.33 171
19058.63 194
19059.94 189
19061.24 194
19062.54 178
19063.85 177
19065.15 183
19066.45 180
19067.76 177
19069.06 182
19070.37 184
19071.67 181
19072.97 177
19074.28 178
19075.58 178
19076.88 186
19078.19 193
19079.49 187
19080.80 182
19082.10 179
19083.41 169
19084.71 166
19086.01 187
19087.32 170
19088.62 182
19089.93 180
19091.23 196
19092.54 159
19093.84 149
19095.14 155
19096.45 160
19097.75 175
19099.06 185
19100.36 172
19101.67 184
19102.97 184
19104.28 183
19105.58 160
19106.89 166
19108.19 176
19109.50 190
19110.80 191
19112.11 186
19113.41 171
19114.72 171
19116.02 197
19117.33 207
19118.64 190
19119.94 171
19121.25 177
19122.55 192
19123.86 176
19125.16 186
19126.47 176
19127.77 171
19129.08 173
19130.39 169
19131.69 159
19133.00 183
19134.30 165
19135.61 187
19136.92 166
19138.22 175
19139.53 202
19140.83 177
19142.14 184
19143.45 162
19144.75 184
19146.06 206
19147.37 188
19148.67 162
19149.98 182
19151.28 190
19152.59 182
19153.90 168
19155.20 164
19156.51 176
19157.82 179
19159.12 175
19160.43 189
19161.74 173
19163.05 168
19164.35 173
19165.66 161
19166.97 162
19168.27 162
19169.58 166
19170.89 169
19172.19 164
19173.50 164
19174.81 168
19176.12 173
19177.42 183
19178.73 148
19180.04 176
19181.35 166
19182.65 165
19183.96 186
19185.27 173
19186.58 168
19187.89 167
19189.19 194
19190.50 168
19191.81 180
19193.12 181
19194.42 176
19195.73 163
19197.04 168
19198.35 171
19199.66 168
19200.97 174
19202.27 156
19203.58 178
19204.89 165
19206.20 162
19207.51 162
19208.82 176
19210.12 182
19211.43 167
19212.74 168
19214.05 173
19215.36 164
19216.67 164
19217.98 183
19219.28 173
19220.59 160
19221.90 166
19223.21 163
19224.52 175
19225.83 174
19227.14 172
19228.45 173
19229.76 175
19231.07 176
19232.38 185
19233.68 163
19234.99 172
19236.30 182
19237.61 160
19238.92 163
19240.23 176
19241.54 152
19242.85 152
19244.16 164
19245.47 149
19246.78 168
19248.09 147
19249.40 171
19250.71 178
19252.02 189
19253.33 172
19254.64 157
19255.95 155
19257.26 168
19258.57 169
19259.88 174
19261.19 148
19262.50 158
19263.81 152
19265.12 171
19266.43 176
19267.74 162
19269.05 175
19270.36 179
19271.67 164
19272.99 174
19274.30 151
19275.61 174
19276.92 170
19278.23 143
19279.54 168
19280.85 151
19282.16 181
19283.47 177
19284.78 181
19286.09 163
19287.41 157
19288.72 160
19290.03 175
19291.34 160
19292.65 171
19293.96 181
19295.27 169
19296.58 177
19297.90 171
19299.21 168
19300.52 180
19301.83 172
19303.14 151
19304.45 165
19305.77 166
19307.08 165
19308.39 168
19309.70 182
19311.01 179
19312.33 161
19313.64 153
19314.95 168
19316.26 179
19317.57 161
19318.89 183
19320.20 174
19321.51 165
19322.82 176
19324.14 158
19325.45 170
19326.76 164
19328.07 162
19329.39 168
19330.70 164
19332.01 158
19333.32 170
19334.64 166
19335.95 167
19337.26 162
19338.58 181
19339.89 194
19341.20 175
19342.51 178
19343.83 171
19345.14 164
19346.45 165
19347.77 162
19349.08 169
19350.39 169
19351.71 158
19353.02 157
19354.33 179
19355.65 170
19356.96 156
19358.27 177
19359.59 160
19360.90 148
19362.21 145
19363.53 164
19364.84 146
19366.16 161
19367.47 165
19368.78 182
19370.10 155
19371.41 161
19372.73 185
19374.04 179
19375.35 161
19376.67 172
19377.98 163
19379.30 165
19380.61 170
19381.93 165
19383.24 164
19384.55 158
19385.87 166
19387.18 175
19388.50 163
19389.81 150
19391.13 159
19392.44 158
19393.76 177
19395.07 158
19396.39 177
19397.70 168
19399.02 178
19400.33 170
19401.65 168
19402.96 181
19404.28 157
19405.59 163
19406.91 159
19408.22 187
19409.54 151
19410.85 148
19412.17 163
19413.48 178
19414.80 155
19416.11 146
19417.43 178
19418.75 174
19420.06 166
19421.38 146
19422.69 143
19424.01 165
19425.32 175
19426.64 191
19427.96 168
19429.27 181
19430.59 160
19431.90 158
19433.22 150
19434.54 169
19435.85 173
19437.17 163
19438.49 166
19439.80 155
19441.12 165
19442.43 160
19443.75 148
19445.07 167
19446.38 162
19447.70 170
19449.02 168
19450.33 157
19451.65 177
19452.97 159
19454.28 140
19455.60 153
19456.92 148
19458.23 155
19459.55 150
19460.87 182
19462.19 170
19463.50 176
19464.82 167
19466.14 157
19467.45 164
19468.77 171
19470.09 185
19471.41 152
19472.72 166
19474.04 174
19475.36 166
19476.68 152
19477.99 159
19479.31 150
19480.63 187
19481.95 185
19483.27 185
19484.58 158
19485.90 178
19487.22 180
19488.54 169
19489.85 174
19491.17 174
19492.49 162
19493.81 174
19495.13 172
19496.45 151
19497.76 164
19499.08 179
19500.40 177
19501.72 186
19503.04 170
19504.36 170
19505.67 193
19506.99 181
19508.31 166
19509.63 168
19510.95 172
19512.27 169
19513.59 168
19514.91 171
19516.22 172
19517.54 164
19518.86 170
19520.18 160
19521.50 167
19522.82 164
19524.14 173
19525.46 189
19526.78 158
19528.10 152
19529.42 162
19530.74 179
19532.06 166
19533.37 166
19534.69 168
19536.01 170
19537.33 183
19538.65 181
19539.97 153
19541.29 163
19542.61 159
19543.93 173
19545.25 159
19546.57 159
19547.89 171
19549.21 151
19550.53 175
19551.85 145
19553.17 173
19554.49 133
19555.81 157
19557.13 144
19558.45 151
19559.77 156
19561.09 161
19562.41 155
19563.74 153
19565.06 146
19566.38 148
19567.70 158
19569.02 142
19570.34 174
19571.66 137
19572.98 164
19574.30 164
19575.62 189
19576.94 152
19578.26 160
19579.59 169
19580.91 177
19582.23 166
19583.55 161
19584.87 172
19586.19 183
19587.51 176
19588.83 172
19590.16 176
19591.48 168
19592.80 175
19594.12 181
19595.44 186
19596.76 171
19598.08 151
19599.41 168
19600.73 172
19602.05 159
19603.37 150
19604.69 144
19606.02 157
19607.34 174
19608.66 151
19609.98 148
19611.30 157
19612.63 168
19613.95 170
19615.27 165
19616.59 169
19617.91 166
19619.24 178
19620.56 165
19621.88 154
19623.20 176
19624.53 168
19625.85 162
19627.17 164
19628.50 177
19629.82 164
19631.14 173
19632.46 175
19633.79 160
19635.11 163
19636.43 178
19637.76 188
19639.08 174
19640.40 150
19641.72 144
19643.05 155
19644.37 165
19645.69 170
19647.02 174
19648.34 178
19649.66 168
19650.99 159
19652.31 173
19653.64 171
19654.96 186
19656.28 167
19657.61 169
19658.93 160
19660.25 182
19661.58 170
19662.90 184
19664.23 181
19665.55 161
19666.87 169
19668.20 176
19669.52 168
19670.85 149
19672.17 151
19673.49 165
19674.82 150
19676.14 161
19677.47 150
19678.79 183
19680.12 196
19681.44 190
19682.76 182
19684.09 181
19685.41 175
19686.74 168
19688.06 161
19689.39 184
19690.71 165
19692.04 169
19693.36 177
19694.69 178
19696.01 169
19697.34 152
19698.66 168
19699.99 196
19701.31 199
19702.64 176
19703.96 160
19705.29 167
19706.61 168
19707.94 155
19709.26 166
19710.59 152
19711.92 174
19713.24 162
19714.57 172
19715.89 173
19717.22 157
19718.54 166
19719.87 147
19721.20 173
19722.52 180
19723.85 168
19725.17 186
19726.50 169
19727.83 187
19729.15 196
19730.48 169
19731.80 185
19733.13 157
19734.46 181
19735.78 176
19737.11 168
19738.44 172
19739.76 182
19741.09 185
19742.41 184
19743.74 173
19745.07 161
19746.39 163
19747.72 172
19749.05 175
19750.37 165
19751.70 178
19753.03 170
19754.36 174
19755.68 170
19757.01 166
19758.34 168
19759.66 162
19760.99 146
19762.32 162
19763.65 176
19764.97 191
19766.30 151
19767.63 179
19768.95 182
19770.28 152
19771.61 147
19772.94 172
19774.27 182
19775.59 175
19776.92 180
19778.25 173
19779.58 171
19780.90 172
19782.23 156
19783.56 198
19784.89 181
19786.22 163
19787.54 156
19788.87 160
19790.20 154
19791.53 158
19792.86 155
19794.18 173
19795.51 153
19796.84 182
19798.17 167
19799.50 159
19800.83 148
19802.16 157
19803.48 171
19804.81 180
19806.14 148
19807.47 161
19808.80 169
19810.13 151
19811.46 162
19812.79 177
19814.11 157
19815.44 173
19816.77 173
19818.10 156
19819.43 175
19820.76 166
19822.09 186
19823.42 175
19824.75 172
19826.08 156
19827.41 161
19828.74 182
19830.07 165
19831.39 178
19832.72 160
19834.05 194
19835.38 158
19836.71 142
19838.04 157
19839.37 160
19840.70 165
19842.03 178
19843.36 180
19844.69 150
19846.02 173
19847.35 168
19848.68 179
19850.01 176
19851.34 152
19852.67 182
19854.00 179
19855.33 189
19856.66 179
19857.99 175
19859.33 176
19860.66 176
19861.99 188
19863.32 171
19864.65 186
19865.98 185
19867.31 182
19868.64 177
19869.97 155
19871.30 164
19872.63 172
19873.96 161
19875.29 148
19876.63 185
19877.96 190
19879.29 198
19880.62 181
19881.95 185
19883.28 193
19884.61 164
19885.94 179
19887.28 176
19888.61 173
19889.94 168
19891.27 156
19892.60 173
19893.93 176
19895.26 169
19896.60 169
19897.93 178
19899.26 173
19900.59 164
19901.92 204
19903.26 185
19904.59 165
19905.92 158
19907.25 159
19908.58 156
19909.92 162
19911.25 190
19912.58 180
19913.91 174
19915.24 172
19916.58 172
19917.91 180
19919.24 196
19920.57 163
19921.91 168
19923.24 160
19924.57 159
19925.91 173
19927.24 173
19928.57 158
19929.90 155
19931.24 168
19932.57 174
19933.90 179
19935.24 164
19936.57 158
19937.90 160
19939.23 172
19940.57 168
19941.90 201
19943.23 179
19944.57 148
19945.90 183
19947.23 188
19948.57 175
19949.90 166
19951.23 162
19952.57 159
19953.90 169
19955.24 156
19956.57 161
19957.90 164
19959.24 173
19960.57 155
19961.90 179
19963.24 176
19964.57 176
19965.91 182
19967.24 159
19968.58 181
19969.91 173
19971.24 185
19972.58 176
19973.91 177
19975.25 158
19976.58 194
19977.92 182
19979.25 179
19980.58 157
19981.92 177
19983.25 187
19984.59 196
19985.92 178
19987.26 167
19988.59 157
19989.93 162
19991.26 177
19992.60 173
19993.93 204
19995.27 160
19996.60 190
19997.94 176
19999.27 194
20000.61 179
20001.94 195
20003.28 174
20004.61 183
20005.95 172
20007.28 173
20008.62 151
20009.96 161
20011.29 178
20012.63 186
20013.96 169
20015.30 153
20016.63 178
20017.97 164
20019.30 172
20020.64 173
20021.98 170
20023.31 177
20024.65 169
20025.98 185
20027.32 172
20028.66 174
20029.99 176
20031.33 209
20032.67 190
20034.00 161
20035.34 169
20036.67 179
20038.01 183
20039.35 182
20040.68 168
20042.02 167
20043.36 180
20044.69 166
20046.03 161
20047.37 191
20048.70 176
20050.04 179
20051.38 187
20052.71 197
20054.05 180
20055.39 189
20056.73 190
20058.06 190
20059.40 174
20060.74 177
20062.07 178
20063.41 179
20064.75 178
20066.09 179
20067.42 187
20068.76 165
20070.10 163
20071.44 161
20072.77 179
20074.11 170
20075.45 184
20076.79 190
20078.13 168
20079.46 163
20080.80 165
20082.14 161
20083.48 170
20084.81 156
20086.15 155
20087.49 178
20088.83 149
20090.17 164
20091.51 167
20092.84 175
20094.18 167
20095.52 164
20096.86 193
20098.20 175
20099.54 179
20100.87 179
20102.21 190
20103.55 178
20104.89 183
20106.23 184
20107.57 179
20108.91 204
20110.25 187
20111.58 176
20112.92 193
20114.26 171
20115.60 164
20116.94 182
20118.28 184
20119.62 177
20120.96 179
20122.30 166
20123.64 175
20124.98 196
20126.31 201
20127.65 186
20128.99 189
