# Supplementary material for: MALDI-TOF MS typing enables the classification of brewing yeasts of the genus Saccharomyces to major beer styles
Source: PLoS One. 2017 Aug 9;12(8):e0181694. doi: 10.1371/journal.pone.0181694 (PMC5549903; doi:10.1371/journal.pone.0181694)
Supplement: S8 File — The directory includes 90 raw files and was zipped to “.zip”; the folder has three strains with 30 spectra per strain; S1 Text explains the raw files with an example and Table 1 represents the yeast strains used within the experiment. (ZIP) [file pone.0181694.s011.zip › 22-24/30282-8I4-Lag-Lag-Lag-YPG-18h-E-E_2016-09-21_4_0_D5_1.dat]

1999.90 1422
2000.32 1427
2000.75 1397
2001.17 1404
2001.59 1330
2002.01 1353
2002.43 1397
2002.86 1415
2003.28 1422
2003.70 1418
2004.12 1445
2004.54 1470
2004.97 1415
2005.39 1472
2005.81 1482
2006.23 1442
2006.66 1491
2007.08 1510
2007.50 1421
2007.92 1415
2008.35 1535
2008.77 1592
2009.19 1551
2009.61 1554
2010.04 1509
2010.46 1436
2010.88 1445
2011.31 1436
2011.73 1419
2012.15 1420
2012.57 1437
2013.00 1394
2013.42 1419
2013.84 1335
2014.27 1339
2014.69 1302
2015.11 1338
2015.54 1355
2015.96 1444
2016.38 1438
2016.81 1432
2017.23 1447
2017.65 1460
2018.08 1472
2018.50 1495
2018.93 1504
2019.35 1425
2019.77 1471
2020.20 1554
2020.62 1520
2021.04 1401
2021.47 1440
2021.89 1451
2022.32 1364
2022.74 1364
2023.17 1391
2023.59 1415
2024.01 1347
2024.44 1379
2024.86 1367
2025.29 1359
2025.71 1351
2026.14 1375
2026.56 1335
2026.98 1319
2027.41 1388
2027.83 1375
2028.26 1362
2028.68 1341
2029.11 1316
2029.53 1301
2029.96 1321
2030.38 1372
2030.81 1370
2031.23 1336
2031.66 1371
2032.08 1427
2032.51 1316
2032.93 1359
2033.36 1378
2033.78 1380
2034.21 1426
2034.63 1441
2035.06 1344
2035.49 1395
2035.91 1430
2036.34 1421
2036.76 1382
2037.19 1311
2037.61 1407
2038.04 1466
2038.47 1371
2038.89 1393
2039.32 1412
2039.74 1382
2040.17 1408
2040.59 1372
2041.02 1386
2041.45 1408
2041.87 1357
2042.30 1426
2042.73 1454
2043.15 1424
2043.58 1398
2044.00 1359
2044.43 1359
2044.86 1331
2045.28 1347
2045.71 1482
2046.14 1406
2046.56 1394
2046.99 1388
2047.42 1403
2047.84 1382
2048.27 1396
2048.70 1375
2049.12 1301
2049.55 1374
2049.98 1466
2050.40 1418
2050.83 1302
2051.26 1338
2051.69 1338
2052.11 1464
2052.54 1379
2052.97 1311
2053.40 1409
2053.82 1425
2054.25 1320
2054.68 1326
2055.10 1342
2055.53 1359
2055.96 1395
2056.39 1381
2056.82 1414
2057.24 1362
2057.67 1427
2058.10 1477
2058.53 1560
2058.95 1463
2059.38 1454
2059.81 1366
2060.24 1434
2060.67 1496
2061.09 1506
2061.52 1436
2061.95 1452
2062.38 1485
2062.81 1446
2063.24 1487
2063.66 1480
2064.09 1500
2064.52 1552
2064.95 1474
2065.38 1504
2065.81 1476
2066.24 1414
2066.66 1468
2067.09 1467
2067.52 1442
2067.95 1486
2068.38 1377
2068.81 1449
2069.24 1411
2069.67 1423
2070.10 1365
2070.52 1376
2070.95 1388
2071.38 1338
2071.81 1392
2072.24 1376
2072.67 1350
2073.10 1294
2073.53 1360
2073.96 1431
2074.39 1402
2074.82 1415
2075.25 1410
2075.68 1418
2076.11 1424
2076.54 1439
2076.97 1498
2077.40 1434
2077.83 1479
2078.26 1491
2078.69 1504
2079.12 1463
2079.55 1487
2079.98 1520
2080.41 1488
2080.84 1562
2081.27 1488
2081.70 1447
2082.13 1459
2082.56 1414
2082.99 1381
2083.42 1443
2083.85 1368
2084.28 1393
2084.71 1322
2085.14 1296
2085.57 1384
2086.00 1381
2086.43 1372
2086.86 1408
2087.29 1461
2087.73 1363
2088.16 1418
2088.59 1374
2089.02 1406
2089.45 1376
2089.88 1425
2090.31 1385
2090.74 1396
2091.17 1380
2091.61 1410
2092.04 1421
2092.47 1362
2092.90 1357
2093.33 1334
2093.76 1339
2094.19 1378
2094.63 1408
2095.06 1326
2095.49 1263
2095.92 1297
2096.35 1369
2096.78 1343
2097.22 1297
2097.65 1350
2098.08 1350
2098.51 1304
2098.94 1316
2099.38 1307
2099.81 1309
2100.24 1329
2100.67 1275
2101.11 1346
2101.54 1320
2101.97 1284
2102.40 1257
2102.83 1267
2103.27 1316
2103.70 1234
2104.13 1279
2104.56 1293
2105.00 1317
2105.43 1349
2105.86 1361
2106.30 1304
2106.73 1394
2107.16 1474
2107.59 1388
2108.03 1344
2108.46 1369
2108.89 1289
2109.33 1315
2109.76 1325
2110.19 1352
2110.63 1358
2111.06 1401
2111.49 1344
2111.93 1320
2112.36 1293
2112.79 1312
2113.23 1323
2113.66 1251
2114.09 1283
2114.53 1290
2114.96 1299
2115.40 1352
2115.83 1359
2116.26 1306
2116.70 1260
2117.13 1216
2117.56 1196
2118.00 1245
2118.43 1263
2118.87 1275
2119.30 1315
2119.73 1319
2120.17 1298
2120.60 1311
2121.04 1377
2121.47 1453
2121.91 1429
2122.34 1330
2122.78 1334
2123.21 1368
2123.64 1319
2124.08 1329
2124.51 1291
2124.95 1378
2125.38 1409
2125.82 1373
2126.25 1365
2126.69 1430
2127.12 1411
2127.56 1484
2127.99 1470
2128.43 1468
2128.86 1466
2129.30 1517
2129.73 1603
2130.17 1555
2130.60 1621
2131.04 1602
2131.47 1662
2131.91 1673
2132.35 1635
2132.78 1524
2133.22 1551
2133.65 1545
2134.09 1544
2134.52 1460
2134.96 1494
2135.40 1515
2135.83 1543
2136.27 1525
2136.70 1470
2137.14 1484
2137.57 1482
2138.01 1470
2138.45 1452
2138.88 1430
2139.32 1374
2139.76 1338
2140.19 1314
2140.63 1328
2141.06 1344
2141.50 1369
2141.94 1370
2142.37 1298
2142.81 1332
2143.25 1312
2143.68 1324
2144.12 1378
2144.56 1340
2144.99 1334
2145.43 1319
2145.87 1438
2146.30 1459
2146.74 1450
2147.18 1600
2147.62 1646
2148.05 1709
2148.49 1763
2148.93 1883
2149.36 1964
2149.80 1902
2150.24 1925
2150.68 1984
2151.11 2011
2151.55 2057
2151.99 2081
2152.43 1925
2152.86 1837
2153.30 1697
2153.74 1711
2154.18 1600
2154.61 1532
2155.05 1458
2155.49 1542
2155.93 1459
2156.37 1416
2156.80 1482
2157.24 1461
2157.68 1391
2158.12 1367
2158.56 1416
2158.99 1412
2159.43 1351
2159.87 1412
2160.31 1424
2160.75 1424
2161.19 1477
2161.62 1465
2162.06 1399
2162.50 1393
2162.94 1393
2163.38 1467
2163.82 1492
2164.26 1479
2164.69 1533
2165.13 1500
2165.57 1520
2166.01 1499
2166.45 1500
2166.89 1505
2167.33 1474
2167.77 1490
2168.21 1483
2168.65 1451
2169.08 1500
2169.52 1528
2169.96 1538
2170.40 1553
2170.84 1478
2171.28 1510
2171.72 1482
2172.16 1497
2172.60 1550
2173.04 1566
2173.48 1517
2173.92 1499
2174.36 1547
2174.80 1517
2175.24 1541
2175.68 1600
2176.12 1612
2176.56 1600
2177.00 1684
2177.44 1629
2177.88 1719
2178.32 1681
2178.76 1668
2179.20 1641
2179.64 1609
2180.08 1678
2180.52 1680
2180.96 1528
2181.40 1565
2181.84 1561
2182.28 1534
2182.72 1441
2183.16 1475
2183.60 1448
2184.04 1427
2184.48 1419
2184.93 1477
2185.37 1437
2185.81 1419
2186.25 1484
2186.69 1455
2187.13 1496
2187.57 1530
2188.01 1557
2188.45 1571
2188.89 1586
2189.34 1572
2189.78 1543
2190.22 1512
2190.66 1529
2191.10 1553
2191.54 1597
2191.98 1605
2192.43 1560
2192.87 1525
2193.31 1574
2193.75 1577
2194.19 1618
2194.63 1625
2195.08 1548
2195.52 1540
2195.96 1495
2196.40 1557
2196.84 1541
2197.29 1484
2197.73 1547
2198.17 1519
2198.61 1486
2199.06 1505
2199.50 1574
2199.94 1562
2200.38 1429
2200.82 1496
2201.27 1470
2201.71 1454
2202.15 1505
2202.59 1514
2203.04 1510
2203.48 1473
2203.92 1483
2204.37 1455
2204.81 1508
2205.25 1552
2205.69 1604
2206.14 1608
2206.58 1571
2207.02 1527
2207.47 1588
2207.91 1649
2208.35 1634
2208.80 1568
2209.24 1584
2209.68 1588
2210.13 1598
2210.57 1593
2211.01 1531
2211.46 1567
2211.90 1626
2212.34 1591
2212.79 1574
2213.23 1547
2213.67 1512
2214.12 1577
2214.56 1569
2215.01 1608
2215.45 1507
2215.89 1605
2216.34 1591
2216.78 1498
2217.23 1518
2217.67 1534
2218.11 1469
2218.56 1510
2219.00 1489
2219.45 1517
2219.89 1512
2220.34 1531
2220.78 1475
2221.22 1531
2221.67 1559
2222.11 1575
2222.56 1626
2223.00 1612
2223.45 1579
2223.89 1627
2224.34 1653
2224.78 1676
2225.23 1729
2225.67 1708
2226.12 1683
2226.56 1690
2227.01 1740
2227.45 1798
2227.90 1709
2228.34 1708
2228.79 1803
2229.23 1740
2229.68 1722
2230.12 1771
2230.57 1728
2231.01 1737
2231.46 1711
2231.90 1768
2232.35 1855
2232.80 1878
2233.24 1837
2233.69 1811
2234.13 1806
2234.58 1782
2235.02 1760
2235.47 1808
2235.92 1695
2236.36 1740
2236.81 1741
2237.25 1612
2237.70 1581
2238.15 1591
2238.59 1570
2239.04 1511
2239.49 1545
2239.93 1513
2240.38 1512
2240.82 1568
2241.27 1524
2241.72 1446
2242.16 1435
2242.61 1471
2243.06 1441
2243.50 1489
2243.95 1561
2244.40 1505
2244.84 1432
2245.29 1402
2245.74 1414
2246.19 1451
2246.63 1459
2247.08 1451
2247.53 1493
2247.97 1430
2248.42 1504
2248.87 1403
2249.32 1522
2249.76 1458
2250.21 1451
2250.66 1503
2251.10 1483
2251.55 1542
2252.00 1521
2252.45 1602
2252.89 1548
2253.34 1517
2253.79 1520
2254.24 1541
2254.69 1476
2255.13 1469
2255.58 1493
2256.03 1556
2256.48 1446
2256.93 1467
2257.37 1431
2257.82 1370
2258.27 1380
2258.72 1428
2259.17 1388
2259.61 1538
2260.06 1535
2260.51 1537
2260.96 1600
2261.41 1631
2261.86 1598
2262.31 1630
2262.75 1545
2263.20 1505
2263.65 1468
2264.10 1535
2264.55 1521
2265.00 1516
2265.45 1536
2265.90 1534
2266.34 1629
2266.79 1637
2267.24 1670
2267.69 1728
2268.14 1734
2268.59 1734
2269.04 1786
2269.49 1840
2269.94 1877
2270.39 1850
2270.84 1929
2271.29 1971
2271.74 1884
2272.18 1919
2272.63 1935
2273.08 1927
2273.53 1912
2273.98 1975
2274.43 1991
2274.88 1954
2275.33 1943
2275.78 1958
2276.23 1976
2276.68 2050
2277.13 2005
2277.58 1975
2278.03 1961
2278.48 1927
2278.93 1874
2279.38 1865
2279.83 1693
2280.28 1714
2280.73 1715
2281.19 1655
2281.64 1657
2282.09 1620
2282.54 1638
2282.99 1628
2283.44 1587
2283.89 1559
2284.34 1570
2284.79 1568
2285.24 1627
2285.69 1604
2286.14 1590
2286.59 1613
2287.04 1596
2287.50 1665
2287.95 1681
2288.40 1722
2288.85 1775
2289.30 1842
2289.75 1858
2290.20 2025
2290.65 2063
2291.11 2113
2291.56 2147
2292.01 2221
2292.46 2184
2292.91 2086
2293.36 2117
2293.82 2173
2294.27 2114
2294.72 2073
2295.17 2115
2295.62 2067
2296.07 1956
2296.53 1899
2296.98 1850
2297.43 1774
2297.88 1827
2298.33 1762
2298.79 1798
2299.24 1774
2299.69 1691
2300.14 1676
2300.60 1645
2301.05 1604
2301.50 1557
2301.95 1520
2302.41 1510
2302.86 1502
2303.31 1413
2303.76 1482
2304.22 1485
2304.67 1414
2305.12 1452
2305.57 1475
2306.03 1519
2306.48 1561
2306.93 1565
2307.39 1619
2307.84 1690
2308.29 1782
2308.75 1728
2309.20 1830
2309.65 1844
2310.11 1771
2310.56 1840
2311.01 1817
2311.47 1926
2311.92 1793
2312.37 1767
2312.83 1816
2313.28 1796
2313.73 1688
2314.19 1652
2314.64 1685
2315.09 1664
2315.55 1692
2316.00 1585
2316.46 1621
2316.91 1600
2317.36 1672
2317.82 1676
2318.27 1589
2318.73 1720
2319.18 1774
2319.63 1723
2320.09 1714
2320.54 1758
2321.00 1732
2321.45 1743
2321.91 1768
2322.36 1704
2322.82 1745
2323.27 1695
2323.72 1715
2324.18 1694
2324.63 1668
2325.09 1687
2325.54 1728
2326.00 1659
2326.45 1604
2326.91 1632
2327.36 1665
2327.82 1617
2328.27 1603
2328.73 1599
2329.18 1625
2329.64 1635
2330.09 1627
2330.55 1621
2331.00 1612
2331.46 1532
2331.92 1540
2332.37 1602
2332.83 1557
2333.28 1539
2333.74 1542
2334.19 1617
2334.65 1569
2335.10 1566
2335.56 1611
2336.02 1628
2336.47 1559
2336.93 1560
2337.38 1560
2337.84 1589
2338.30 1612
2338.75 1556
2339.21 1602
2339.66 1623
2340.12 1534
2340.58 1478
2341.03 1560
2341.49 1574
2341.95 1665
2342.40 1658
2342.86 1618
2343.32 1583
2343.77 1577
2344.23 1697
2344.68 1679
2345.14 1677
2345.60 1701
2346.06 1689
2346.51 1697
2346.97 1744
2347.43 1915
2347.88 1932
2348.34 1770
2348.80 1772
2349.25 1777
2349.71 1736
2350.17 1761
2350.63 1758
2351.08 1694
2351.54 1696
2352.00 1723
2352.46 1676
2352.91 1633
2353.37 1527
2353.83 1594
2354.29 1567
2354.74 1449
2355.20 1487
2355.66 1507
2356.12 1501
2356.57 1474
2357.03 1464
2357.49 1560
2357.95 1547
2358.41 1543
2358.86 1567
2359.32 1664
2359.78 1689
2360.24 1659
2360.70 1708
2361.15 1737
2361.61 1685
2362.07 1726
2362.53 1759
2362.99 1715
2363.45 1789
2363.91 1766
2364.36 1779
2364.82 1802
2365.28 1785
2365.74 1738
2366.20 1755
2366.66 1711
2367.12 1749
2367.57 1793
2368.03 1696
2368.49 1642
2368.95 1641
2369.41 1678
2369.87 1696
2370.33 1664
2370.79 1603
2371.25 1572
2371.71 1531
2372.17 1583
2372.63 1484
2373.09 1554
2373.54 1609
2374.00 1597
2374.46 1565
2374.92 1640
2375.38 1617
2375.84 1571
2376.30 1579
2376.76 1607
2377.22 1576
2377.68 1568
2378.14 1563
2378.60 1579
2379.06 1564
2379.52 1568
2379.98 1556
2380.44 1569
2380.90 1577
2381.36 1571
2381.82 1599
2382.28 1591
2382.74 1619
2383.20 1681
2383.66 1623
2384.12 1724
2384.59 1653
2385.05 1675
2385.51 1734
2385.97 1645
2386.43 1598
2386.89 1632
2387.35 1596
2387.81 1599
2388.27 1572
2388.73 1583
2389.19 1588
2389.65 1646
2390.12 1633
2390.58 1733
2391.04 1729
2391.50 1668
2391.96 1599
2392.42 1593
2392.88 1575
2393.34 1573
2393.81 1605
2394.27 1564
2394.73 1508
2395.19 1514
2395.65 1563
2396.11 1521
2396.57 1600
2397.04 1614
2397.50 1589
2397.96 1577
2398.42 1539
2398.88 1510
2399.35 1584
2399.81 1617
2400.27 1636
2400.73 1599
2401.19 1601
2401.66 1631
2402.12 1606
2402.58 1536
2403.04 1502
2403.51 1461
2403.97 1529
2404.43 1515
2404.89 1560
2405.36 1542
2405.82 1575
2406.28 1574
2406.74 1538
2407.21 1532
2407.67 1555
2408.13 1520
2408.59 1506
2409.06 1563
2409.52 1504
2409.98 1460
2410.45 1478
2410.91 1460
2411.37 1444
2411.84 1369
2412.30 1384
2412.76 1451
2413.23 1432
2413.69 1419
2414.15 1404
2414.62 1450
2415.08 1390
2415.54 1475
2416.01 1496
2416.47 1500
2416.93 1530
2417.40 1515
2417.86 1550
2418.32 1544
2418.79 1626
2419.25 1557
2419.72 1529
2420.18 1573
2420.64 1627
2421.11 1597
2421.57 1639
2422.04 1626
2422.50 1660
2422.96 1635
2423.43 1635
2423.89 1701
2424.36 1670
2424.82 1689
2425.29 1617
2425.75 1571
2426.22 1607
2426.68 1574
2427.15 1536
2427.61 1521
2428.07 1419
2428.54 1480
2429.00 1509
2429.47 1463
2429.93 1507
2430.40 1531
2430.86 1459
2431.33 1445
2431.79 1548
2432.26 1492
2432.72 1478
2433.19 1506
2433.65 1522
2434.12 1556
2434.59 1629
2435.05 1579
2435.52 1691
2435.98 1623
2436.45 1663
2436.91 1666
2437.38 1715
2437.84 1717
2438.31 1779
2438.78 1923
2439.24 1890
2439.71 1918
2440.17 1779
2440.64 1819
2441.10 1856
2441.57 1791
2442.04 1753
2442.50 1828
2442.97 1798
2443.44 1697
2443.90 1645
2444.37 1592
2444.83 1593
2445.30 1526
2445.77 1515
2446.23 1486
2446.70 1483
2447.17 1518
2447.63 1451
2448.10 1422
2448.57 1446
2449.03 1468
2449.50 1484
2449.97 1401
2450.43 1423
2450.90 1466
2451.37 1459
2451.83 1512
2452.30 1475
2452.77 1462
2453.24 1484
2453.70 1409
2454.17 1369
2454.64 1383
2455.10 1438
2455.57 1426
2456.04 1335
2456.51 1348
2456.97 1397
2457.44 1413
2457.91 1407
2458.38 1439
2458.84 1451
2459.31 1459
2459.78 1440
2460.25 1455
2460.72 1423
2461.18 1468
2461.65 1435
2462.12 1438
2462.59 1423
2463.06 1500
2463.52 1424
2463.99 1426
2464.46 1461
2464.93 1509
2465.40 1428
2465.86 1419
2466.33 1411
2466.80 1508
2467.27 1426
2467.74 1511
2468.21 1512
2468.68 1496
2469.14 1506
2469.61 1481
2470.08 1453
2470.55 1463
2471.02 1522
2471.49 1524
2471.96 1459
2472.43 1499
2472.90 1460
2473.36 1449
2473.83 1442
2474.30 1391
2474.77 1452
2475.24 1450
2475.71 1442
2476.18 1439
2476.65 1489
2477.12 1492
2477.59 1454
2478.06 1510
2478.53 1505
2479.00 1580
2479.47 1577
2479.94 1506
2480.41 1489
2480.87 1484
2481.34 1432
2481.81 1468
2482.28 1439
2482.75 1377
2483.22 1410
2483.69 1492
2484.16 1491
2484.63 1486
2485.10 1514
2485.57 1470
2486.05 1502
2486.52 1514
2486.99 1542
2487.46 1566
2487.93 1572
2488.40 1540
2488.87 1629
2489.34 1630
2489.81 1604
2490.28 1574
2490.75 1488
2491.22 1582
2491.69 1601
2492.16 1663
2492.63 1667
2493.10 1563
2493.58 1590
2494.05 1596
2494.52 1577
2494.99 1542
2495.46 1545
2495.93 1587
2496.40 1630
2496.87 1588
2497.34 1571
2497.82 1595
2498.29 1583
2498.76 1458
2499.23 1484
2499.70 1511
2500.17 1485
2500.64 1396
2501.12 1423
2501.59 1479
2502.06 1389
2502.53 1439
2503.00 1476
2503.48 1395
2503.95 1464
2504.42 1561
2504.89 1527
2505.36 1582
2505.84 1680
2506.31 1598
2506.78 1616
2507.25 1657
2507.72 1659
2508.20 1693
2508.67 1740
2509.14 1803
2509.61 1802
2510.09 1902
2510.56 2040
2511.03 2006
2511.50 2077
2511.98 2136
2512.45 2144
2512.92 2066
2513.40 2112
2513.87 2113
2514.34 2124
2514.81 2003
2515.29 1917
2515.76 1941
2516.23 1861
2516.71 1839
2517.18 1792
2517.65 1764
2518.13 1756
2518.60 1698
2519.07 1672
2519.55 1752
2520.02 1692
2520.49 1678
2520.97 1700
2521.44 1591
2521.91 1612
2522.39 1593
2522.86 1582
2523.34 1605
2523.81 1609
2524.28 1562
2524.76 1508
2525.23 1570
2525.70 1555
2526.18 1581
2526.65 1574
2527.13 1542
2527.60 1583
2528.08 1517
2528.55 1542
2529.02 1636
2529.50 1625
2529.97 1645
2530.45 1659
2530.92 1654
2531.40 1674
2531.87 1693
2532.34 1707
2532.82 1830
2533.29 1753
2533.77 1705
2534.24 1736
2534.72 1702
2535.19 1696
2535.67 1733
2536.14 1711
2536.62 1673
2537.09 1598
2537.57 1645
2538.04 1673
2538.52 1638
2538.99 1649
2539.47 1683
2539.94 1654
2540.42 1575
2540.90 1634
2541.37 1633
2541.85 1557
2542.32 1578
2542.80 1580
2543.27 1532
2543.75 1582
2544.22 1636
2544.70 1651
2545.18 1661
2545.65 1564
2546.13 1619
2546.60 1633
2547.08 1670
2547.56 1690
2548.03 1799
2548.51 1856
2548.98 1877
2549.46 1882
2549.94 1856
2550.41 1884
2550.89 1893
2551.37 1879
2551.84 1823
2552.32 1877
2552.80 1818
2553.27 1793
2553.75 1861
2554.23 1931
2554.70 1829
2555.18 1849
2555.66 1841
2556.13 1802
2556.61 1788
2557.09 1842
2557.56 1872
2558.04 1881
2558.52 1752
2558.99 1681
2559.47 1756
2559.95 1754
2560.43 1680
2560.90 1636
2561.38 1660
2561.86 1619
2562.33 1582
2562.81 1553
2563.29 1552
2563.77 1553
2564.25 1578
2564.72 1494
2565.20 1497
2565.68 1492
2566.16 1448
2566.63 1438
2567.11 1442
2567.59 1463
2568.07 1450
2568.55 1458
2569.02 1489
2569.50 1419
2569.98 1341
2570.46 1420
2570.94 1418
2571.41 1443
2571.89 1443
2572.37 1353
2572.85 1405
2573.33 1466
2573.81 1455
2574.28 1537
2574.76 1512
2575.24 1486
2575.72 1537
2576.20 1499
2576.68 1558
2577.16 1545
2577.64 1565
2578.11 1594
2578.59 1534
2579.07 1494
2579.55 1515
2580.03 1521
2580.51 1551
2580.99 1525
2581.47 1516
2581.95 1521
2582.43 1547
2582.91 1526
2583.39 1498
2583.86 1533
2584.34 1494
2584.82 1440
2585.30 1543
2585.78 1534
2586.26 1533
2586.74 1517
2587.22 1431
2587.70 1490
2588.18 1477
2588.66 1539
2589.14 1536
2589.62 1519
2590.10 1513
2590.58 1559
2591.06 1584
2591.54 1648
2592.02 1573
2592.50 1621
2592.98 1602
2593.46 1590
2593.94 1640
2594.42 1561
2594.90 1549
2595.38 1536
2595.86 1556
2596.35 1555
2596.83 1559
2597.31 1526
2597.79 1495
2598.27 1563
2598.75 1505
2599.23 1419
2599.71 1461
2600.19 1563
2600.67 1500
2601.15 1504
2601.63 1508
2602.12 1491
2602.60 1521
2603.08 1521
2603.56 1463
2604.04 1530
2604.52 1523
2605.00 1441
2605.48 1503
2605.97 1465
2606.45 1482
2606.93 1517
2607.41 1542
2607.89 1554
2608.37 1491
2608.86 1483
2609.34 1476
2609.82 1508
2610.30 1435
2610.78 1471
2611.26 1563
2611.75 1614
2612.23 1579
2612.71 1531
2613.19 1498
2613.68 1529
2614.16 1438
2614.64 1494
2615.12 1476
2615.60 1522
2616.09 1504
2616.57 1482
2617.05 1418
2617.53 1413
2618.02 1420
2618.50 1458
2618.98 1528
2619.46 1526
2619.95 1476
2620.43 1446
2620.91 1460
2621.40 1417
2621.88 1469
2622.36 1452
2622.85 1466
2623.33 1406
2623.81 1435
2624.29 1457
2624.78 1481
2625.26 1514
2625.74 1503
2626.23 1499
2626.71 1520
2627.19 1514
2627.68 1497
2628.16 1538
2628.64 1534
2629.13 1523
2629.61 1519
2630.10 1535
2630.58 1486
2631.06 1523
2631.55 1464
2632.03 1459
2632.51 1473
2633.00 1497
2633.48 1477
2633.97 1434
2634.45 1436
2634.94 1408
2635.42 1399
2635.90 1403
2636.39 1435
2636.87 1460
2637.36 1443
2637.84 1444
2638.33 1408
2638.81 1373
2639.29 1416
2639.78 1419
2640.26 1410
2640.75 1413
2641.23 1506
2641.72 1470
2642.20 1491
2642.69 1520
2643.17 1519
2643.66 1436
2644.14 1397
2644.63 1445
2645.11 1392
2645.60 1415
2646.08 1494
2646.57 1507
2647.05 1552
2647.54 1445
2648.02 1440
2648.51 1523
2648.99 1527
2649.48 1468
2649.97 1535
2650.45 1528
2650.94 1577
2651.42 1505
2651.91 1612
2652.39 1528
2652.88 1584
2653.37 1570
2653.85 1580
2654.34 1558
2654.82 1534
2655.31 1505
2655.80 1592
2656.28 1586
2656.77 1518
2657.25 1544
2657.74 1589
2658.23 1637
2658.71 1609
2659.20 1583
2659.69 1589
2660.17 1577
2660.66 1485
2661.14 1502
2661.63 1550
2662.12 1541
2662.60 1544
2663.09 1565
2663.58 1540
2664.06 1545
2664.55 1605
2665.04 1555
2665.53 1493
2666.01 1454
2666.50 1462
2666.99 1455
2667.47 1590
2667.96 1584
2668.45 1534
2668.94 1455
2669.42 1436
2669.91 1533
2670.40 1554
2670.88 1566
2671.37 1588
2671.86 1599
2672.35 1668
2672.83 1726
2673.32 1691
2673.81 1757
2674.30 1817
2674.79 1840
2675.27 1843
2675.76 1897
2676.25 1830
2676.74 1860
2677.23 1827
2677.71 1769
2678.20 1696
2678.69 1651
2679.18 1641
2679.67 1623
2680.15 1634
2680.64 1682
2681.13 1634
2681.62 1651
2682.11 1707
2682.60 1716
2683.08 1674
2683.57 1733
2684.06 1733
2684.55 1633
2685.04 1616
2685.53 1668
2686.02 1597
2686.51 1583
2686.99 1603
2687.48 1557
2687.97 1579
2688.46 1576
2688.95 1599
2689.44 1525
2689.93 1482
2690.42 1550
2690.91 1492
2691.40 1505
2691.89 1567
2692.38 1566
2692.87 1530
2693.35 1519
2693.84 1575
2694.33 1587
2694.82 1529
2695.31 1545
2695.80 1568
2696.29 1653
2696.78 1630
2697.27 1610
2697.76 1642
2698.25 1649
2698.74 1601
2699.23 1539
2699.72 1545
2700.21 1537
2700.70 1620
2701.19 1636
2701.68 1612
2702.17 1613
2702.66 1675
2703.15 1627
2703.64 1584
2704.13 1635
2704.62 1536
2705.12 1533
2705.61 1519
2706.10 1528
2706.59 1592
2707.08 1556
2707.57 1558
2708.06 1510
2708.55 1511
2709.04 1521
2709.53 1490
2710.02 1438
2710.51 1465
2711.01 1451
2711.50 1450
2711.99 1425
2712.48 1462
2712.97 1462
2713.46 1438
2713.95 1474
2714.44 1456
2714.94 1488
2715.43 1472
2715.92 1487
2716.41 1412
2716.90 1380
2717.39 1382
2717.89 1438
2718.38 1484
2718.87 1512
2719.36 1426
2719.85 1470
2720.34 1520
2720.84 1460
2721.33 1421
2721.82 1511
2722.31 1543
2722.80 1472
2723.30 1466
2723.79 1452
2724.28 1467
2724.77 1483
2725.27 1463
2725.76 1481
2726.25 1452
2726.74 1473
2727.24 1494
2727.73 1485
2728.22 1484
2728.71 1548
2729.21 1618
2729.70 1614
2730.19 1636
2730.69 1661
2731.18 1687
2731.67 1636
2732.16 1661
2732.66 1680
2733.15 1713
2733.64 1663
2734.14 1650
2734.63 1630
2735.12 1579
2735.62 1672
2736.11 1719
2736.60 1731
2737.10 1775
2737.59 1676
2738.08 1657
2738.58 1650
2739.07 1649
2739.56 1616
2740.06 1656
2740.55 1498
2741.05 1510
2741.54 1556
2742.03 1562
2742.53 1551
2743.02 1433
2743.52 1400
2744.01 1398
2744.50 1439
2745.00 1407
2745.49 1364
2745.99 1411
2746.48 1475
2746.97 1479
2747.47 1539
2747.96 1469
2748.46 1500
2748.95 1524
2749.45 1479
2749.94 1461
2750.44 1437
2750.93 1398
2751.43 1394
2751.92 1471
2752.42 1448
2752.91 1432
2753.41 1468
2753.90 1529
2754.40 1512
2754.89 1518
2755.39 1530
2755.88 1507
2756.38 1543
2756.87 1566
2757.37 1549
2757.86 1534
2758.36 1573
2758.85 1557
2759.35 1538
2759.84 1605
2760.34 1551
2760.83 1544
2761.33 1533
2761.83 1547
2762.32 1629
2762.82 1587
2763.31 1500
2763.81 1560
2764.30 1557
2764.80 1552
2765.30 1495
2765.79 1504
2766.29 1564
2766.78 1537
2767.28 1522
2767.78 1457
2768.27 1476
2768.77 1466
2769.27 1501
2769.76 1499
2770.26 1489
2770.76 1443
2771.25 1464
2771.75 1585
2772.24 1545
2772.74 1499
2773.24 1604
2773.73 1561
2774.23 1585
2774.73 1574
2775.23 1658
2775.72 1589
2776.22 1644
2776.72 1595
2777.21 1622
2777.71 1660
2778.21 1660
2778.70 1605
2779.20 1667
2779.70 1654
2780.20 1559
2780.69 1567
2781.19 1630
2781.69 1609
2782.19 1595
2782.68 1586
2783.18 1612
2783.68 1553
2784.18 1530
2784.67 1581
2785.17 1626
2785.67 1572
2786.17 1572
2786.67 1570
2787.16 1558
2787.66 1660
2788.16 1617
2788.66 1605
2789.16 1618
2789.65 1742
2790.15 1654
2790.65 1596
2791.15 1652
2791.65 1650
2792.15 1646
2792.64 1610
2793.14 1692
2793.64 1701
2794.14 1716
2794.64 1749
2795.14 1792
2795.64 1818
2796.13 1764
2796.63 1850
2797.13 1874
2797.63 1832
2798.13 1847
2798.63 1799
2799.13 1841
2799.63 1789
2800.13 1848
2800.62 1730
2801.12 1658
2801.62 1659
2802.12 1643
2802.62 1619
2803.12 1644
2803.62 1511
2804.12 1561
2804.62 1549
2805.12 1547
2805.62 1653
2806.12 1649
2806.62 1665
2807.12 1722
2807.62 1806
2808.12 1837
2808.62 1833
2809.12 1767
2809.62 1846
2810.12 1910
2810.62 1909
2811.12 1824
2811.62 1973
2812.12 1963
2812.62 2006
2813.12 1992
2813.62 1894
2814.12 1941
2814.62 1921
2815.12 1831
2815.62 1868
2816.12 1834
2816.62 1797
2817.12 1693
2817.62 1629
2818.12 1648
2818.62 1620
2819.12 1604
2819.63 1572
2820.13 1588
2820.63 1639
2821.13 1632
2821.63 1544
2822.13 1563
2822.63 1626
2823.13 1523
2823.63 1600
2824.13 1606
2824.64 1569
2825.14 1472
2825.64 1502
2826.14 1482
2826.64 1517
2827.14 1529
2827.64 1521
2828.15 1502
2828.65 1472
2829.15 1470
2829.65 1532
2830.15 1464
2830.65 1483
2831.16 1463
2831.66 1456
2832.16 1479
2832.66 1438
2833.16 1406
2833.67 1492
2834.17 1518
2834.67 1571
2835.17 1553
2835.68 1567
2836.18 1550
2836.68 1689
2837.18 1597
2837.68 1565
2838.19 1611
2838.69 1564
2839.19 1590
2839.70 1651
2840.20 1633
2840.70 1596
2841.20 1621
2841.71 1625
2842.21 1681
2842.71 1642
2843.21 1620
2843.72 1548
2844.22 1571
2844.72 1613
2845.23 1638
2845.73 1651
2846.23 1663
2846.74 1643
2847.24 1713
2847.74 1749
2848.25 1707
2848.75 1704
2849.25 1760
2849.76 1775
2850.26 1768
2850.76 1721
2851.27 1653
2851.77 1597
2852.28 1702
2852.78 1664
2853.28 1614
2853.79 1581
2854.29 1575
2854.79 1621
2855.30 1584
2855.80 1634
2856.31 1645
2856.81 1710
2857.31 1780
2857.82 1742
2858.32 1761
2858.83 1814
2859.33 1768
2859.84 1781
2860.34 1798
2860.85 1803
2861.35 1790
2861.85 1806
2862.36 1740
2862.86 1703
2863.37 1710
2863.87 1683
2864.38 1681
2864.88 1674
2865.39 1650
2865.89 1661
2866.40 1518
2866.90 1555
2867.41 1543
2867.91 1494
2868.42 1508
2868.92 1560
2869.43 1551
2869.93 1541
2870.44 1647
2870.94 1591
2871.45 1552
2871.96 1526
2872.46 1569
2872.97 1638
2873.47 1631
2873.98 1570
2874.48 1546
2874.99 1554
2875.49 1497
2876.00 1539
2876.51 1570
2877.01 1612
2877.52 1514
2878.02 1611
2878.53 1506
2879.04 1558
2879.54 1648
2880.05 1654
2880.55 1625
2881.06 1637
2881.57 1632
2882.07 1658
2882.58 1729
2883.09 1749
2883.59 1683
2884.10 1699
2884.61 1735
2885.11 1713
2885.62 1728
2886.13 1715
2886.63 1688
2887.14 1678
2887.65 1730
2888.15 1767
2888.66 1743
2889.17 1783
2889.67 1758
2890.18 1648
2890.69 1732
2891.20 1705
2891.70 1694
2892.21 1722
2892.72 1726
2893.22 1635
2893.73 1661
2894.24 1695
2894.75 1636
2895.25 1650
2895.76 1631
2896.27 1638
2896.78 1671
2897.29 1674
2897.79 1682
2898.30 1755
2898.81 1742
2899.32 1675
2899.82 1676
2900.33 1710
2900.84 1734
2901.35 1695
2901.86 1737
2902.36 1810
2902.87 1832
2903.38 1864
2903.89 1906
2904.40 1819
2904.91 1825
2905.41 1764
2905.92 1822
2906.43 1896
2906.94 1866
2907.45 1721
2907.96 1759
2908.47 1783
2908.97 1801
2909.48 1726
2909.99 1638
2910.50 1585
2911.01 1650
2911.52 1653
2912.03 1599
2912.54 1573
2913.05 1582
2913.55 1608
2914.06 1655
2914.57 1574
2915.08 1585
2915.59 1601
2916.10 1627
2916.61 1632
2917.12 1555
2917.63 1628
2918.14 1697
2918.65 1737
2919.16 1687
2919.67 1736
2920.18 1773
2920.69 1732
2921.20 1745
2921.71 1814
2922.22 1878
2922.73 1974
2923.24 1899
2923.75 1890
2924.26 1964
2924.77 1964
2925.28 1969
2925.79 2057
2926.30 1977
2926.81 1942
2927.32 1863
2927.83 1861
2928.34 1829
2928.85 1694
2929.36 1692
2929.87 1663
2930.38 1654
2930.89 1647
2931.40 1619
2931.91 1616
2932.42 1563
2932.93 1562
2933.45 1621
2933.96 1571
2934.47 1520
2934.98 1555
2935.49 1580
2936.00 1623
2936.51 1711
2937.02 1752
2937.53 1856
2938.04 1940
2938.56 1959
2939.07 2001
2939.58 2064
2940.09 2194
2940.60 2264
2941.11 2327
2941.62 2433
2942.14 2461
2942.65 2541
2943.16 2495
2943.67 2376
2944.18 2326
2944.70 2336
2945.21 2243
2945.72 2285
2946.23 2293
2946.74 2193
2947.26 2154
2947.77 2005
2948.28 1911
2948.79 1901
2949.30 1837
2949.82 1847
2950.33 1766
2950.84 1731
2951.35 1698
2951.87 1636
2952.38 1574
2952.89 1597
2953.40 1591
2953.92 1583
2954.43 1591
2954.94 1609
2955.45 1505
2955.97 1583
2956.48 1580
2956.99 1526
2957.51 1520
2958.02 1480
2958.53 1502
2959.04 1512
2959.56 1561
2960.07 1554
2960.58 1572
2961.10 1616
2961.61 1655
2962.12 1705
2962.64 1644
2963.15 1703
2963.66 1713
2964.18 1712
2964.69 1681
2965.21 1702
2965.72 1644
2966.23 1637
2966.75 1648
2967.26 1625
2967.77 1593
2968.29 1691
2968.80 1721
2969.32 1603
2969.83 1643
2970.34 1661
2970.86 1630
2971.37 1553
2971.89 1644
2972.40 1688
2972.91 1696
2973.43 1713
2973.94 1715
2974.46 1657
2974.97 1584
2975.49 1604
2976.00 1704
2976.52 1655
2977.03 1679
2977.55 1709
2978.06 1711
2978.57 1589
2979.09 1578
2979.60 1680
2980.12 1745
2980.63 1706
2981.15 1667
2981.66 1622
2982.18 1700
2982.69 1707
2983.21 1740
2983.73 1682
2984.24 1704
2984.76 1746
2985.27 1744
2985.79 1768
2986.30 1767
2986.82 1766
2987.33 1768
2987.85 1837
2988.36 1798
2988.88 1780
2989.40 1754
2989.91 1676
2990.43 1714
2990.94 1769
2991.46 1754
2991.97 1722
2992.49 1648
2993.01 1711
2993.52 1708
2994.04 1792
2994.55 1862
2995.07 1858
2995.59 1930
2996.10 2009
2996.62 1953
2997.14 1982
2997.65 1969
2998.17 2073
2998.69 2028
2999.20 2024
2999.72 1986
3000.24 2063
3000.75 2197
3001.27 2273
3001.79 2285
3002.30 2318
3002.82 2506
3003.34 2613
3003.85 2608
3004.37 2731
3004.89 2876
3005.40 2960
3005.92 3120
3006.44 2907
3006.96 2952
3007.47 2868
3007.99 2749
3008.51 2461
3009.03 2270
3009.54 2206
3010.06 2135
3010.58 2040
3011.10 1955
3011.61 1862
3012.13 1792
3012.65 1759
3013.17 1734
3013.68 1714
3014.20 1703
3014.72 1726
3015.24 1758
3015.76 1738
3016.27 1792
3016.79 1700
3017.31 1770
3017.83 1766
3018.35 1660
3018.86 1684
3019.38 1798
3019.90 1750
3020.42 1816
3020.94 1720
3021.46 1739
3021.97 1810
3022.49 1819
3023.01 1779
3023.53 1823
3024.05 1830
3024.57 1835
3025.09 1879
3025.61 1813
3026.12 1796
3026.64 1799
3027.16 1816
3027.68 1774
3028.20 1864
3028.72 1719
3029.24 1716
3029.76 1642
3030.28 1664
3030.80 1630
3031.32 1514
3031.84 1582
3032.35 1559
3032.87 1576
3033.39 1618
3033.91 1681
3034.43 1645
3034.95 1636
3035.47 1673
3035.99 1608
3036.51 1683
3037.03 1624
3037.55 1623
3038.07 1704
3038.59 1746
3039.11 1674
3039.63 1619
3040.15 1555
3040.67 1596
3041.19 1648
3041.71 1590
3042.23 1632
3042.75 1620
3043.27 1617
3043.79 1662
3044.31 1701
3044.83 1689
3045.35 1675
3045.87 1724
3046.40 1817
3046.92 1740
3047.44 1677
3047.96 1556
3048.48 1702
3049.00 1684
3049.52 1632
3050.04 1614
3050.56 1634
3051.08 1624
3051.60 1563
3052.12 1568
3052.65 1567
3053.17 1513
3053.69 1509
3054.21 1570
3054.73 1570
3055.25 1523
3055.77 1526
3056.30 1581
3056.82 1565
3057.34 1588
3057.86 1641
3058.38 1609
3058.90 1647
3059.42 1549
3059.95 1599
3060.47 1630
3060.99 1633
3061.51 1524
3062.03 1582
3062.56 1612
3063.08 1678
3063.60 1677
3064.12 1708
3064.64 1604
3065.17 1699
3065.69 1766
3066.21 1744
3066.73 1769
3067.26 1773
3067.78 1748
3068.30 1795
3068.82 1716
3069.35 1766
3069.87 1895
3070.39 1745
3070.91 1738
3071.44 1799
3071.96 1724
3072.48 1728
3073.01 1751
3073.53 1814
3074.05 1832
3074.57 1768
3075.10 1883
3075.62 1913
3076.14 1821
3076.67 1894
3077.19 1986
3077.71 2005
3078.24 1969
3078.76 2020
3079.28 2052
3079.81 1996
3080.33 2055
3080.85 2142
3081.38 2125
3081.90 2121
3082.42 2212
3082.95 2103
3083.47 2003
3084.00 2059
3084.52 2042
3085.04 2054
3085.57 2026
3086.09 1975
3086.62 2113
3087.14 2106
3087.66 2180
3088.19 2286
3088.71 2395
3089.24 2522
3089.76 2539
3090.29 2535
3090.81 2547
3091.33 2745
3091.86 2654
3092.38 2535
3092.91 2475
3093.43 2431
3093.96 2352
3094.48 2223
3095.01 2200
3095.53 2103
3096.06 2035
3096.58 2008
3097.11 2119
3097.63 2075
3098.16 2119
3098.68 2188
3099.21 2220
3099.73 2274
3100.26 2322
3100.78 2643
3101.31 2785
3101.83 2842
3102.36 3101
3102.88 3323
3103.41 3216
3103.93 3295
3104.46 3409
3104.99 3174
3105.51 3000
3106.04 2912
3106.56 2665
3107.09 2524
3107.61 2349
3108.14 2317
3108.67 2250
3109.19 2027
3109.72 1924
3110.24 1893
3110.77 1865
3111.30 1874
3111.82 1819
3112.35 1705
3112.87 1717
3113.40 1649
3113.93 1761
3114.45 1658
3114.98 1640
3115.51 1681
3116.03 1624
3116.56 1574
3117.09 1567
3117.61 1579
3118.14 1621
3118.67 1627
3119.19 1629
3119.72 1698
3120.25 1684
3120.77 1662
3121.30 1665
3121.83 1727
3122.35 1724
3122.88 1778
3123.41 1712
3123.94 1666
3124.46 1723
3124.99 1678
3125.52 1712
3126.05 1736
3126.57 1699
3127.10 1589
3127.63 1612
3128.16 1640
3128.68 1641
3129.21 1594
3129.74 1629
3130.27 1609
3130.79 1657
3131.32 1643
3131.85 1539
3132.38 1593
3132.91 1536
3133.43 1580
3133.96 1599
3134.49 1553
3135.02 1519
3135.55 1537
3136.07 1512
3136.60 1504
3137.13 1546
3137.66 1538
3138.19 1561
3138.72 1490
3139.24 1505
3139.77 1499
3140.30 1441
3140.83 1508
3141.36 1448
3141.89 1488
3142.42 1440
3142.95 1448
3143.47 1420
3144.00 1413
3144.53 1376
3145.06 1532
3145.59 1542
3146.12 1559
3146.65 1605
3147.18 1658
3147.71 1677
3148.24 1731
3148.76 1686
3149.29 1742
3149.82 1757
3150.35 1702
3150.88 1683
3151.41 1695
3151.94 1656
3152.47 1653
3153.00 1635
3153.53 1635
3154.06 1593
3154.59 1652
3155.12 1657
3155.65 1609
3156.18 1603
3156.71 1575
3157.24 1581
3157.77 1637
3158.30 1637
3158.83 1650
3159.36 1715
3159.89 1649
3160.42 1651
3160.95 1648
3161.48 1720
3162.01 1740
3162.54 1636
3163.07 1635
3163.60 1586
3164.13 1575
3164.66 1539
3165.20 1623
3165.73 1543
3166.26 1511
3166.79 1565
3167.32 1589
3167.85 1554
3168.38 1567
3168.91 1511
3169.44 1487
3169.97 1517
3170.50 1557
3171.04 1595
3171.57 1540
3172.10 1566
3172.63 1598
3173.16 1644
3173.69 1611
3174.22 1603
3174.75 1647
3175.29 1611
3175.82 1646
3176.35 1660
3176.88 1581
3177.41 1604
3177.94 1648
3178.48 1639
3179.01 1623
3179.54 1586
3180.07 1514
3180.60 1500
3181.14 1518
3181.67 1505
3182.20 1444
3182.73 1448
3183.26 1485
3183.80 1405
3184.33 1417
3184.86 1438
3185.39 1463
3185.93 1509
3186.46 1548
3186.99 1499
3187.52 1505
3188.06 1520
3188.59 1449
3189.12 1463
3189.65 1463
3190.19 1486
3190.72 1491
3191.25 1477
3191.79 1475
3192.32 1465
3192.85 1474
3193.38 1423
3193.92 1489
3194.45 1491
3194.98 1529
3195.52 1535
3196.05 1528
3196.58 1555
3197.12 1505
3197.65 1507
3198.18 1538
3198.72 1584
3199.25 1631
3199.78 1598
3200.32 1601
3200.85 1542
3201.39 1572
3201.92 1606
3202.45 1607
3202.99 1607
3203.52 1601
3204.05 1673
3204.59 1655
3205.12 1628
3205.66 1645
3206.19 1692
3206.72 1823
3207.26 1837
3207.79 1882
3208.33 1978
3208.86 2029
3209.40 2194
3209.93 2116
3210.47 2144
3211.00 2374
3211.53 2407
3212.07 2318
3212.60 2253
3213.14 2255
3213.67 2144
3214.21 2082
3214.74 2028
3215.28 1881
3215.81 1769
3216.35 1763
3216.88 1716
3217.42 1635
3217.95 1599
3218.49 1565
3219.02 1582
3219.56 1596
3220.09 1515
3220.63 1607
3221.16 1575
3221.70 1587
3222.23 1631
3222.77 1665
3223.31 1680
3223.84 1664
3224.38 1787
3224.91 1813
3225.45 1701
3225.98 1682
3226.52 1676
3227.06 1707
3227.59 1771
3228.13 1678
3228.66 1636
3229.20 1559
3229.74 1596
3230.27 1576
3230.81 1557
3231.34 1624
3231.88 1638
3232.42 1572
3232.95 1559
3233.49 1631
3234.03 1605
3234.56 1590
3235.10 1637
3235.64 1665
3236.17 1677
3236.71 1706
3237.25 1831
3237.78 1779
3238.32 1712
3238.86 1704
3239.39 1678
3239.93 1751
3240.47 1706
3241.00 1704
3241.54 1672
3242.08 1601
3242.61 1684
3243.15 1652
3243.69 1643
3244.23 1616
3244.76 1654
3245.30 1700
3245.84 1695
3246.38 1667
3246.91 1651
3247.45 1688
3247.99 1741
3248.53 1717
3249.06 1822
3249.60 1948
3250.14 2000
3250.68 2025
3251.21 2096
3251.75 2160
3252.29 2320
3252.83 2357
3253.37 2467
3253.90 2427
3254.44 2374
3254.98 2480
3255.52 2401
3256.06 2391
3256.60 2338
3257.13 2261
3257.67 2203
3258.21 2128
3258.75 2010
3259.29 2128
3259.83 2102
3260.36 2175
3260.90 2197
3261.44 2248
3261.98 2227
3262.52 2240
3263.06 2203
3263.60 2248
3264.14 2166
3264.68 2182
3265.21 2252
3265.75 2181
3266.29 2302
3266.83 2228
3267.37 2166
3267.91 2125
3268.45 2150
3268.99 2025
3269.53 2038
3270.07 1955
3270.61 1877
3271.15 1885
3271.69 1786
3272.23 1748
3272.76 1783
3273.30 1799
3273.84 1734
3274.38 1790
3274.92 1796
3275.46 1716
3276.00 1760
3276.54 1775
3277.08 1769
3277.62 1790
3278.16 1834
3278.70 1884
3279.24 1794
3279.78 1912
3280.32 1870
3280.86 1897
3281.41 1824
3281.95 1813
3282.49 1806
3283.03 1782
3283.57 1805
3284.11 1841
3284.65 1902
3285.19 1834
3285.73 1827
3286.27 1825
3286.81 1826
3287.35 1909
3287.89 1891
3288.43 1856
3288.97 1846
3289.52 1841
3290.06 1849
3290.60 1808
3291.14 1968
3291.68 1913
3292.22 2069
3292.76 2150
3293.30 2211
3293.85 2267
3294.39 2267
3294.93 2314
3295.47 2396
3296.01 2450
3296.55 2391
3297.09 2408
3297.64 2447
3298.18 2408
3298.72 2394
3299.26 2405
3299.80 2371
3300.34 2291
3300.89 2222
3301.43 2283
3301.97 2224
3302.51 2154
3303.06 2149
3303.60 2125
3304.14 2123
3304.68 2110
3305.22 2069
3305.77 2039
3306.31 2029
3306.85 1996
3307.39 1917
3307.94 1923
3308.48 2006
3309.02 2021
3309.56 2039
3310.11 2122
3310.65 2074
3311.19 2109
3311.74 2142
3312.28 2086
3312.82 2202
3313.36 2153
3313.91 2112
3314.45 2209
3314.99 2273
3315.54 2213
3316.08 2215
3316.62 2298
3317.17 2395
3317.71 2544
3318.25 2554
3318.80 2616
3319.34 2668
3319.88 2733
3320.43 2704
3320.97 2641
3321.51 2770
3322.06 2834
3322.60 2628
3323.14 2661
3323.69 2625
3324.23 2470
3324.78 2475
3325.32 2454
3325.86 2367
3326.41 2399
3326.95 2383
3327.50 2309
3328.04 2321
3328.59 2248
3329.13 2289
3329.67 2378
3330.22 2543
3330.76 2813
3331.31 3127
3331.85 3466
3332.40 3861
3332.94 4388
3333.49 4983
3334.03 5656
3334.57 6283
3335.12 6845
3335.66 7189
3336.21 7549
3336.75 7806
3337.30 7615
3337.84 7453
3338.39 6962
3338.93 6420
3339.48 5693
3340.02 5231
3340.57 4674
3341.11 4177
3341.66 3564
3342.20 3078
3342.75 2663
3343.30 2534
3343.84 2352
3344.39 2153
3344.93 2069
3345.48 2076
3346.02 1947
3346.57 1931
3347.11 1886
3347.66 1881
3348.21 1812
3348.75 1760
3349.30 1818
3349.84 1767
3350.39 1770
3350.94 1901
3351.48 1802
3352.03 1739
3352.57 1709
3353.12 1741
3353.67 1754
3354.21 1771
3354.76 1796
3355.31 1771
3355.85 1769
3356.40 1726
3356.95 1728
3357.49 1726
3358.04 1712
3358.59 1748
3359.13 1718
3359.68 1745
3360.23 1650
3360.77 1694
3361.32 1625
3361.87 1615
3362.41 1638
3362.96 1680
3363.51 1688
3364.05 1673
3364.60 1642
3365.15 1639
3365.70 1638
3366.24 1636
3366.79 1619
3367.34 1581
3367.89 1582
3368.43 1566
3368.98 1645
3369.53 1611
3370.08 1616
3370.62 1648
3371.17 1699
3371.72 1718
3372.27 1715
3372.81 1686
3373.36 1754
3373.91 1809
3374.46 1768
3375.01 1770
3375.55 1673
3376.10 1687
3376.65 1645
3377.20 1685
3377.75 1690
3378.30 1600
3378.84 1608
3379.39 1602
3379.94 1472
3380.49 1531
3381.04 1516
3381.59 1493
3382.13 1530
3382.68 1436
3383.23 1522
3383.78 1518
3384.33 1521
3384.88 1488
3385.43 1447
3385.98 1466
3386.52 1426
3387.07 1410
3387.62 1426
3388.17 1461
3388.72 1441
3389.27 1454
3389.82 1454
3390.37 1478
3390.92 1478
3391.47 1534
3392.02 1447
3392.57 1478
3393.12 1460
3393.66 1461
3394.21 1494
3394.76 1514
3395.31 1549
3395.86 1572
3396.41 1569
3396.96 1513
3397.51 1568
3398.06 1540
3398.61 1525
3399.16 1588
3399.71 1616
3400.26 1619
3400.81 1548
3401.36 1543
3401.91 1536
3402.46 1534
3403.01 1549
3403.56 1502
3404.11 1482
3404.66 1460
3405.21 1418
3405.77 1404
3406.32 1411
3406.87 1421
3407.42 1388
3407.97 1381
3408.52 1366
3409.07 1386
3409.62 1411
3410.17 1458
3410.72 1515
3411.27 1451
3411.82 1509
3412.37 1427
3412.93 1437
3413.48 1497
3414.03 1396
3414.58 1453
3415.13 1533
3415.68 1512
3416.23 1459
3416.78 1480
3417.34 1516
3417.89 1548
3418.44 1548
3418.99 1554
3419.54 1549
3420.09 1563
3420.65 1587
3421.20 1522
3421.75 1511
3422.30 1540
3422.85 1617
3423.40 1641
3423.96 1587
3424.51 1618
3425.06 1621
3425.61 1590
3426.17 1543
3426.72 1518
3427.27 1525
3427.82 1543
3428.37 1499
3428.93 1464
3429.48 1476
3430.03 1444
3430.58 1397
3431.14 1483
3431.69 1412
3432.24 1406
3432.79 1415
3433.35 1446
3433.90 1455
3434.45 1441
3435.01 1400
3435.56 1510
3436.11 1446
3436.66 1464
3437.22 1442
3437.77 1476
3438.32 1439
3438.88 1521
3439.43 1477
3439.98 1540
3440.54 1523
3441.09 1503
3441.64 1506
3442.20 1529
3442.75 1529
3443.30 1413
3443.86 1447
3444.41 1344
3444.96 1449
3445.52 1445
3446.07 1424
3446.63 1365
3447.18 1417
3447.73 1400
3448.29 1400
3448.84 1381
3449.40 1410
3449.95 1365
3450.50 1385
3451.06 1385
3451.61 1311
3452.17 1359
3452.72 1383
3453.27 1349
3453.83 1341
3454.38 1395
3454.94 1384
3455.49 1388
3456.05 1404
3456.60 1431
3457.16 1400
3457.71 1417
3458.27 1424
3458.82 1417
3459.38 1348
3459.93 1427
3460.49 1509
3461.04 1468
3461.60 1454
3462.15 1504
3462.71 1538
3463.26 1558
3463.82 1453
3464.37 1428
3464.93 1500
3465.48 1534
3466.04 1537
3466.59 1611
3467.15 1533
3467.70 1559
3468.26 1636
3468.81 1627
3469.37 1655
3469.93 1660
3470.48 1675
3471.04 1685
3471.59 1691
3472.15 1666
3472.70 1690
3473.26 1775
3473.82 1718
3474.37 1712
3474.93 1610
3475.48 1701
3476.04 1701
3476.60 1668
3477.15 1739
3477.71 1756
3478.27 1802
3478.82 1778
3479.38 1834
3479.93 1805
3480.49 1829
3481.05 1755
3481.60 1843
3482.16 1821
3482.72 1892
3483.27 1879
3483.83 1872
3484.39 1960
3484.95 1990
3485.50 1898
3486.06 1960
3486.62 1993
3487.17 2104
3487.73 2101
3488.29 2278
3488.84 2569
3489.40 2862
3489.96 3118
3490.52 3384
3491.07 3602
3491.63 3928
3492.19 4218
3492.75 4188
3493.30 4327
3493.86 4255
3494.42 4028
3494.98 3890
3495.53 3494
3496.09 3270
3496.65 3026
3497.21 2918
3497.77 2649
3498.32 2554
3498.88 2404
3499.44 2365
3500.00 2365
3500.56 2444
3501.11 2667
3501.67 2724
3502.23 2840
3502.79 3039
3503.35 3152
3503.91 3371
3504.46 3510
3505.02 3660
3505.58 3664
3506.14 3583
3506.70 3523
3507.26 3435
3507.81 3314
3508.37 3130
3508.93 3023
3509.49 2816
3510.05 2635
3510.61 2348
3511.17 2188
3511.73 2063
3512.29 1968
3512.85 1912
3513.40 1784
3513.96 1755
3514.52 1658
3515.08 1694
3515.64 1618
3516.20 1573
3516.76 1627
3517.32 1631
3517.88 1581
3518.44 1551
3519.00 1584
3519.56 1618
3520.12 1598
3520.68 1570
3521.24 1486
3521.80 1590
3522.36 1562
3522.92 1571
3523.48 1599
3524.04 1634
3524.60 1614
3525.16 1647
3525.72 1685
3526.28 1649
3526.84 1578
3527.40 1597
3527.96 1611
3528.52 1633
3529.08 1682
3529.64 1641
3530.20 1628
3530.76 1673
3531.32 1658
3531.88 1600
3532.44 1601
3533.00 1584
3533.56 1619
3534.12 1695
3534.68 1759
3535.25 1709
3535.81 1751
3536.37 1677
3536.93 1744
3537.49 1632
3538.05 1603
3538.61 1605
3539.17 1631
3539.73 1524
3540.30 1542
3540.86 1531
3541.42 1543
3541.98 1609
3542.54 1542
3543.10 1530
3543.66 1571
3544.23 1539
3544.79 1565
3545.35 1594
3545.91 1565
3546.47 1612
3547.03 1533
3547.60 1487
3548.16 1488
3548.72 1467
3549.28 1485
3549.84 1469
3550.41 1479
3550.97 1462
3551.53 1457
3552.09 1415
3552.65 1468
3553.22 1462
3553.78 1504
3554.34 1395
3554.90 1426
3555.47 1383
3556.03 1361
3556.59 1454
3557.15 1446
3557.72 1470
3558.28 1445
3558.84 1399
3559.41 1456
3559.97 1469
3560.53 1408
3561.09 1473
3561.66 1515
3562.22 1490
3562.78 1578
3563.35 1560
3563.91 1589
3564.47 1607
3565.04 1599
3565.60 1591
3566.16 1488
3566.73 1570
3567.29 1512
3567.85 1550
3568.42 1559
3568.98 1543
3569.54 1468
3570.11 1450
3570.67 1471
3571.23 1509
3571.80 1523
3572.36 1644
3572.93 1654
3573.49 1648
3574.05 1690
3574.62 1773
3575.18 1926
3575.75 1988
3576.31 1950
3576.87 1994
3577.44 2103
3578.00 2110
3578.57 2093
3579.13 2019
3579.70 2082
3580.26 2050
3580.82 1950
3581.39 1830
3581.95 1717
3582.52 1708
3583.08 1645
3583.65 1559
3584.21 1587
3584.78 1482
3585.34 1465
3585.91 1362
3586.47 1369
3587.04 1379
3587.60 1385
3588.17 1312
3588.73 1301
3589.30 1339
3589.86 1317
3590.43 1317
3590.99 1358
3591.56 1310
3592.12 1347
3592.69 1318
3593.25 1352
3593.82 1411
3594.39 1437
3594.95 1430
3595.52 1448
3596.08 1434
3596.65 1461
3597.21 1531
3597.78 1546
3598.35 1516
3598.91 1545
3599.48 1517
3600.04 1491
3600.61 1519
3601.18 1455
3601.74 1492
3602.31 1430
3602.87 1441
3603.44 1504
3604.01 1480
3604.57 1464
3605.14 1438
3605.71 1437
3606.27 1514
3606.84 1477
3607.41 1458
3607.97 1435
3608.54 1422
3609.11 1463
3609.67 1321
3610.24 1341
3610.81 1362
3611.37 1409
3611.94 1369
3612.51 1445
3613.07 1373
3613.64 1425
3614.21 1540
3614.78 1589
3615.34 1677
3615.91 1782
3616.48 1940
3617.04 2002
3617.61 2133
3618.18 2270
3618.75 2389
3619.31 2205
3619.88 2225
3620.45 2242
3621.02 2129
3621.58 2122
3622.15 1968
3622.72 1838
3623.29 1691
3623.86 1593
3624.42 1475
3624.99 1453
3625.56 1432
3626.13 1382
3626.70 1415
3627.26 1374
3627.83 1320
3628.40 1328
3628.97 1319
3629.54 1386
3630.11 1393
3630.67 1347
3631.24 1338
3631.81 1409
3632.38 1422
3632.95 1328
3633.52 1308
3634.08 1335
3634.65 1393
3635.22 1397
3635.79 1363
3636.36 1333
3636.93 1396
3637.50 1298
3638.07 1350
3638.64 1379
3639.20 1424
3639.77 1351
3640.34 1363
3640.91 1351
3641.48 1350
3642.05 1382
3642.62 1392
3643.19 1371
3643.76 1412
3644.33 1400
3644.90 1378
3645.47 1424
3646.04 1373
3646.61 1390
3647.18 1369
3647.75 1440
3648.32 1429
3648.89 1446
3649.46 1408
3650.03 1417
3650.60 1518
3651.17 1501
3651.74 1554
3652.31 1439
3652.88 1491
3653.45 1467
3654.02 1380
3654.59 1427
3655.16 1489
3655.73 1474
3656.30 1468
3656.87 1438
3657.44 1423
3658.01 1520
3658.58 1521
3659.15 1440
3659.72 1435
3660.29 1459
3660.86 1437
3661.43 1450
3662.00 1409
3662.58 1401
3663.15 1424
3663.72 1423
3664.29 1455
3664.86 1462
3665.43 1477
3666.00 1483
3666.57 1463
3667.14 1429
3667.72 1397
3668.29 1427
3668.86 1465
3669.43 1382
3670.00 1374
3670.57 1341
3671.14 1391
3671.72 1422
3672.29 1482
3672.86 1475
3673.43 1509
3674.00 1559
3674.57 1542
3675.15 1450
3675.72 1507
3676.29 1554
3676.86 1591
3677.43 1627
3678.01 1563
3678.58 1569
3679.15 1577
3679.72 1579
3680.30 1502
3680.87 1465
3681.44 1423
3682.01 1382
3682.58 1399
3683.16 1390
3683.73 1380
3684.30 1379
3684.88 1392
3685.45 1380
3686.02 1328
3686.59 1340
3687.17 1314
3687.74 1401
3688.31 1420
3688.88 1441
3689.46 1395
3690.03 1435
3690.60 1411
3691.18 1471
3691.75 1471
3692.32 1426
3692.90 1439
3693.47 1382
3694.04 1331
3694.62 1323
3695.19 1344
3695.76 1346
3696.34 1330
3696.91 1264
3697.48 1255
3698.06 1221
3698.63 1267
3699.21 1285
3699.78 1305
3700.35 1277
3700.93 1321
3701.50 1282
3702.08 1349
3702.65 1387
3703.22 1359
3703.80 1365
3704.37 1385
3704.95 1362
3705.52 1405
3706.09 1376
3706.67 1422
3707.24 1437
3707.82 1437
3708.39 1418
3708.97 1431
3709.54 1436
3710.12 1427
3710.69 1364
3711.26 1347
3711.84 1374
3712.41 1380
3712.99 1390
3713.56 1311
3714.14 1360
3714.71 1326
3715.29 1349
3715.86 1388
3716.44 1361
3717.01 1338
3717.59 1338
3718.16 1293
3718.74 1288
3719.32 1220
3719.89 1225
3720.47 1237
3721.04 1305
3721.62 1261
3722.19 1256
3722.77 1235
3723.34 1315
3723.92 1263
3724.49 1244
3725.07 1314
3725.65 1280
3726.22 1264
3726.80 1305
3727.37 1386
3727.95 1364
3728.53 1391
3729.10 1401
3729.68 1521
3730.25 1568
3730.83 1653
3731.41 1712
3731.98 1814
3732.56 1879
3733.14 1836
3733.71 1866
3734.29 1912
3734.87 1868
3735.44 1860
3736.02 1839
3736.60 1765
3737.17 1660
3737.75 1580
3738.33 1541
3738.90 1491
3739.48 1441
3740.06 1393
3740.63 1414
3741.21 1419
3741.79 1461
3742.36 1389
3742.94 1329
3743.52 1375
3744.10 1276
3744.67 1280
3745.25 1293
3745.83 1338
3746.40 1341
3746.98 1288
3747.56 1235
3748.14 1226
3748.71 1221
3749.29 1290
3749.87 1248
3750.45 1228
3751.03 1258
3751.60 1295
3752.18 1287
3752.76 1203
3753.34 1185
3753.92 1302
3754.49 1303
3755.07 1245
3755.65 1216
3756.23 1227
3756.81 1245
3757.38 1268
3757.96 1315
3758.54 1330
3759.12 1367
3759.70 1424
3760.28 1403
3760.85 1391
3761.43 1356
3762.01 1395
3762.59 1489
3763.17 1404
3763.75 1381
3764.33 1433
3764.91 1379
3765.48 1398
3766.06 1322
3766.64 1380
3767.22 1307
3767.80 1334
3768.38 1355
3768.96 1321
3769.54 1316
3770.12 1300
3770.70 1334
3771.28 1304
3771.85 1313
3772.43 1323
3773.01 1310
3773.59 1310
3774.17 1277
3774.75 1305
3775.33 1243
3775.91 1268
3776.49 1230
3777.07 1216
3777.65 1277
3778.23 1334
3778.81 1284
3779.39 1259
3779.97 1238
3780.55 1248
3781.13 1254
3781.71 1287
3782.29 1252
3782.87 1235
3783.45 1221
3784.03 1257
3784.61 1194
3785.19 1205
3785.77 1277
3786.35 1302
3786.93 1304
3787.51 1319
3788.10 1329
3788.68 1344
3789.26 1296
3789.84 1269
3790.42 1294
3791.00 1319
3791.58 1381
3792.16 1380
3792.74 1357
3793.32 1309
3793.90 1296
3794.48 1355
3795.07 1331
3795.65 1329
3796.23 1354
3796.81 1328
3797.39 1320
3797.97 1295
3798.55 1393
3799.14 1333
3799.72 1341
3800.30 1378
3800.88 1384
3801.46 1376
3802.04 1412
3802.62 1405
3803.21 1426
3803.79 1535
3804.37 1573
3804.95 1482
3805.53 1571
3806.12 1552
3806.70 1518
3807.28 1523
3807.86 1587
3808.44 1706
3809.03 1703
3809.61 1768
3810.19 1788
3810.77 1772
3811.36 1672
3811.94 1611
3812.52 1557
3813.10 1535
3813.69 1543
3814.27 1495
3814.85 1563
3815.43 1536
3816.02 1540
3816.60 1535
3817.18 1519
3817.77 1517
3818.35 1394
3818.93 1422
3819.51 1400
3820.10 1418
3820.68 1418
3821.26 1448
3821.85 1461
3822.43 1468
3823.01 1407
3823.60 1489
3824.18 1351
3824.76 1311
3825.35 1386
3825.93 1364
3826.51 1299
3827.10 1289
3827.68 1246
3828.27 1268
3828.85 1295
3829.43 1276
3830.02 1327
3830.60 1320
3831.18 1395
3831.77 1355
3832.35 1341
3832.94 1333
3833.52 1327
3834.10 1383
3834.69 1454
3835.27 1351
3835.86 1337
3836.44 1358
3837.03 1366
3837.61 1458
3838.19 1388
3838.78 1359
3839.36 1344
3839.95 1423
3840.53 1371
3841.12 1306
3841.70 1311
3842.29 1321
3842.87 1365
3843.46 1382
3844.04 1304
3844.63 1385
3845.21 1371
3845.80 1360
3846.38 1351
3846.97 1309
3847.55 1289
3848.14 1392
3848.72 1387
3849.31 1316
3849.89 1321
3850.48 1345
3851.06 1396
3851.65 1394
3852.23 1374
3852.82 1368
3853.41 1346
3853.99 1379
3854.58 1420
3855.16 1415
3855.75 1344
3856.33 1397
3856.92 1468
3857.51 1666
3858.09 1705
3858.68 1783
3859.26 1891
3859.85 2046
3860.44 2139
3861.02 2220
3861.61 2319
3862.20 2378
3862.78 2386
3863.37 2277
3863.95 2323
3864.54 2235
3865.13 2125
3865.71 2030
3866.30 1926
3866.89 1739
3867.47 1592
3868.06 1496
3868.65 1521
3869.23 1472
3869.82 1454
3870.41 1330
3870.99 1309
3871.58 1325
3872.17 1341
3872.76 1305
3873.34 1255
3873.93 1301
3874.52 1339
3875.10 1303
3875.69 1266
3876.28 1305
3876.87 1352
3877.45 1316
3878.04 1348
3878.63 1356
3879.22 1306
3879.80 1304
3880.39 1225
3880.98 1285
3881.57 1233
3882.15 1240
3882.74 1206
3883.33 1218
3883.92 1236
3884.51 1204
3885.09 1215
3885.68 1248
3886.27 1229
3886.86 1219
3887.45 1229
3888.04 1341
3888.62 1382
3889.21 1370
3889.80 1370
3890.39 1386
3890.98 1462
3891.57 1443
3892.15 1464
3892.74 1493
3893.33 1503
3893.92 1520
3894.51 1472
3895.10 1460
3895.69 1438
3896.28 1336
3896.86 1350
3897.45 1369
3898.04 1296
3898.63 1328
3899.22 1342
3899.81 1339
3900.40 1318
3900.99 1312
3901.58 1354
3902.17 1317
3902.76 1319
3903.34 1270
3903.93 1269
3904.52 1278
3905.11 1280
3905.70 1233
3906.29 1212
3906.88 1217
3907.47 1283
3908.06 1287
3908.65 1208
3909.24 1173
3909.83 1167
3910.42 1190
3911.01 1186
3911.60 1156
3912.19 1163
3912.78 1153
3913.37 1168
3913.96 1162
3914.55 1139
3915.14 1154
3915.73 1129
3916.32 1194
3916.91 1168
3917.50 1154
3918.09 1135
3918.68 1159
3919.28 1212
3919.87 1154
3920.46 1174
3921.05 1161
3921.64 1166
3922.23 1142
3922.82 1143
3923.41 1174
3924.00 1114
3924.59 1152
3925.18 1148
3925.77 1170
3926.37 1186
3926.96 1077
3927.55 1090
3928.14 1109
3928.73 1090
3929.32 1062
3929.91 1052
3930.51 1088
3931.10 1121
3931.69 1158
3932.28 1097
3932.87 1075
3933.46 1071
3934.05 1126
3934.65 1101
3935.24 1113
3935.83 1085
3936.42 1076
3937.01 1105
3937.61 1101
3938.20 1130
3938.79 1118
3939.38 1100
3939.97 1120
3940.57 1183
3941.16 1109
3941.75 1174
3942.34 1210
3942.94 1123
3943.53 1127
3944.12 1202
3944.71 1105
3945.31 1073
3945.90 1114
3946.49 1148
3947.08 1174
3947.68 1145
3948.27 1136
3948.86 1132
3949.45 1116
3950.05 1150
3950.64 1147
3951.23 1083
3951.83 1104
3952.42 1106
3953.01 1163
3953.61 1154
3954.20 1140
3954.79 1143
3955.39 1167
3955.98 1173
3956.57 1134
3957.17 1151
3957.76 1194
3958.35 1199
3958.95 1255
3959.54 1207
3960.13 1163
3960.73 1170
3961.32 1238
3961.92 1244
3962.51 1287
3963.10 1270
3963.70 1322
3964.29 1301
3964.88 1284
3965.48 1306
3966.07 1350
3966.67 1389
3967.26 1430
3967.86 1337
3968.45 1280
3969.04 1283
3969.64 1243
3970.23 1268
3970.83 1248
3971.42 1205
3972.02 1213
3972.61 1198
3973.21 1273
3973.80 1227
3974.40 1185
3974.99 1206
3975.58 1247
3976.18 1270
3976.77 1309
3977.37 1258
3977.96 1301
3978.56 1324
3979.15 1288
3979.75 1269
3980.35 1264
3980.94 1318
3981.54 1260
3982.13 1240
3982.73 1158
3983.32 1137
3983.92 1269
3984.51 1284
3985.11 1210
3985.70 1197
3986.30 1277
3986.90 1215
3987.49 1231
3988.09 1258
3988.68 1208
3989.28 1215
3989.87 1242
3990.47 1267
3991.07 1239
3991.66 1242
3992.26 1203
3992.85 1238
3993.45 1246
3994.05 1284
3994.64 1253
3995.24 1278
3995.84 1239
3996.43 1280
3997.03 1283
3997.62 1356
3998.22 1315
3998.82 1301
3999.41 1279
4000.01 1322
4000.61 1262
4001.20 1262
4001.80 1225
4002.40 1240
4003.00 1214
4003.59 1210
4004.19 1159
4004.79 1171
4005.38 1218
4005.98 1212
4006.58 1204
4007.17 1171
4007.77 1234
4008.37 1196
4008.97 1249
4009.56 1217
4010.16 1244
4010.76 1189
4011.36 1152
4011.95 1232
4012.55 1175
4013.15 1236
4013.75 1257
4014.34 1249
4014.94 1247
4015.54 1258
4016.14 1302
4016.74 1286
4017.33 1298
4017.93 1234
4018.53 1286
4019.13 1232
4019.73 1270
4020.32 1248
4020.92 1239
4021.52 1257
4022.12 1200
4022.72 1161
4023.32 1160
4023.91 1164
4024.51 1173
4025.11 1162
4025.71 1126
4026.31 1170
4026.91 1208
4027.51 1184
4028.10 1174
4028.70 1179
4029.30 1225
4029.90 1218
4030.50 1164
4031.10 1201
4031.70 1226
4032.30 1252
4032.90 1162
4033.49 1180
4034.09 1199
4034.69 1179
4035.29 1189
4035.89 1212
4036.49 1139
4037.09 1100
4037.69 1128
4038.29 1124
4038.89 1108
4039.49 1096
4040.09 1070
4040.69 1074
4041.29 1087
4041.89 1078
4042.49 1033
4043.09 1106
4043.69 1090
4044.29 1133
4044.89 1123
4045.49 1077
4046.09 1073
4046.69 1128
4047.29 1164
4047.89 1156
4048.49 1171
4049.09 1194
4049.69 1139
4050.29 1194
4050.89 1194
4051.49 1217
4052.09 1225
4052.69 1162
4053.29 1142
4053.89 1160
4054.49 1133
4055.09 1202
4055.69 1202
4056.30 1170
4056.90 1139
4057.50 1054
4058.10 1104
4058.70 1068
4059.30 1094
4059.90 1123
4060.50 1136
4061.10 1188
4061.71 1212
4062.31 1183
4062.91 1201
4063.51 1205
4064.11 1291
4064.71 1337
4065.31 1300
4065.92 1299
4066.52 1314
4067.12 1281
4067.72 1310
4068.32 1273
4068.92 1182
4069.53 1168
4070.13 1144
4070.73 1143
4071.33 1132
4071.93 1066
4072.54 1054
4073.14 1052
4073.74 1046
4074.34 1094
4074.94 1128
4075.55 1088
4076.15 1065
4076.75 1084
4077.35 1069
4077.96 1058
4078.56 1017
4079.16 1041
4079.76 1007
4080.37 1008
4080.97 1040
4081.57 976
4082.17 1038
4082.78 1022
4083.38 1021
4083.98 1009
4084.59 1016
4085.19 1092
4085.79 1069
4086.39 1104
4087.00 1112
4087.60 1102
4088.20 1073
4088.81 1023
4089.41 1048
4090.01 1067
4090.62 1062
4091.22 1073
4091.82 1035
4092.43 1062
4093.03 1055
4093.63 1094
4094.24 1128
4094.84 1107
4095.45 1063
4096.05 1064
4096.65 1071
4097.26 1070
4097.86 1150
4098.47 1147
4099.07 1087
4099.67 1056
4100.28 1053
4100.88 1024
4101.49 1083
4102.09 1085
4102.69 1109
4103.30 1121
4103.90 1131
4104.51 1069
4105.11 1039
4105.72 1111
4106.32 1100
4106.93 1053
4107.53 1083
4108.13 1042
4108.74 1065
4109.34 1060
4109.95 1047
4110.55 1125
4111.16 1035
4111.76 1056
4112.37 1018
4112.97 1058
4113.58 1037
4114.18 1100
4114.79 1047
4115.39 1067
4116.00 1126
4116.60 1045
4117.21 1060
4117.82 1063
4118.42 1005
4119.03 1031
4119.63 1120
4120.24 1035
4120.84 1014
4121.45 1105
4122.05 1035
4122.66 964
4123.27 1040
4123.87 1090
4124.48 1044
4125.08 1051
4125.69 1035
4126.30 1080
4126.90 1078
4127.51 1037
4128.11 1073
4128.72 1094
4129.33 1094
4129.93 1111
4130.54 1145
4131.15 1136
4131.75 1182
4132.36 1173
4132.96 1185
4133.57 1171
4134.18 1183
4134.78 1181
4135.39 1220
4136.00 1241
4136.60 1244
4137.21 1271
4137.82 1219
4138.43 1285
4139.03 1255
4139.64 1229
4140.25 1258
4140.85 1232
4141.46 1210
4142.07 1214
4142.68 1281
4143.28 1248
4143.89 1238
4144.50 1283
4145.10 1247
4145.71 1184
4146.32 1189
4146.93 1193
4147.53 1189
4148.14 1176
4148.75 1133
4149.36 1149
4149.97 1136
4150.57 1062
4151.18 1116
4151.79 1049
4152.40 1072
4153.00 972
4153.61 972
4154.22 1029
4154.83 997
4155.44 1001
4156.05 1034
4156.65 1081
4157.26 1062
4157.87 1044
4158.48 1051
4159.09 1052
4159.70 1057
4160.30 1035
4160.91 1108
4161.52 1056
4162.13 1051
4162.74 1088
4163.35 1046
4163.96 1083
4164.56 1100
4165.17 1121
4165.78 1149
4166.39 1159
4167.00 1186
4167.61 1259
4168.22 1225
4168.83 1217
4169.44 1306
4170.05 1299
4170.66 1267
4171.26 1292
4171.87 1296
4172.48 1286
4173.09 1291
4173.70 1277
4174.31 1311
4174.92 1277
4175.53 1257
4176.14 1218
4176.75 1207
4177.36 1235
4177.97 1206
4178.58 1183
4179.19 1133
4179.80 1123
4180.41 1149
4181.02 1149
4181.63 1128
4182.24 1138
4182.85 1097
4183.46 1154
4184.07 1149
4184.68 1091
4185.29 1072
4185.90 1134
4186.51 1097
4187.12 1128
4187.73 1114
4188.34 1048
4188.95 1103
4189.56 1123
4190.18 1116
4190.79 1065
4191.40 1115
4192.01 1129
4192.62 1101
4193.23 1141
4193.84 1129
4194.45 1134
4195.06 1143
4195.67 1153
4196.28 1181
4196.90 1163
4197.51 1176
4198.12 1159
4198.73 1146
4199.34 1128
4199.95 1117
4200.56 1193
4201.18 1125
4201.79 1165
4202.40 1137
4203.01 1059
4203.62 1106
4204.23 1180
4204.85 1150
4205.46 1182
4206.07 1166
4206.68 1163
4207.29 1116
4207.90 1106
4208.52 1139
4209.13 1180
4209.74 1148
4210.35 1134
4210.97 1159
4211.58 1103
4212.19 1132
4212.80 1127
4213.41 1173
4214.03 1159
4214.64 1147
4215.25 1170
4215.86 1239
4216.48 1215
4217.09 1267
4217.70 1237
4218.32 1375
4218.93 1310
4219.54 1372
4220.15 1458
4220.77 1428
4221.38 1431
4221.99 1485
4222.61 1421
4223.22 1420
4223.83 1455
4224.44 1476
4225.06 1462
4225.67 1503
4226.28 1507
4226.90 1538
4227.51 1518
4228.13 1591
4228.74 1539
4229.35 1542
4229.97 1469
4230.58 1491
4231.19 1459
4231.81 1399
4232.42 1426
4233.03 1287
4233.65 1313
4234.26 1344
4234.88 1319
4235.49 1258
4236.10 1247
4236.72 1290
4237.33 1291
4237.95 1234
4238.56 1172
4239.17 1215
4239.79 1208
4240.40 1229
4241.02 1185
4241.63 1193
4242.25 1214
4242.86 1195
4243.48 1187
4244.09 1190
4244.71 1186
4245.32 1147
4245.93 1133
4246.55 1172
4247.16 1153
4247.78 1101
4248.39 1144
4249.01 1162
4249.62 1189
4250.24 1153
4250.85 1181
4251.47 1248
4252.08 1166
4252.70 1163
4253.32 1131
4253.93 1140
4254.55 1155
4255.16 1180
4255.78 1210
4256.39 1227
4257.01 1282
4257.62 1228
4258.24 1202
4258.85 1236
4259.47 1248
4260.09 1272
4260.70 1270
4261.32 1341
4261.93 1349
4262.55 1349
4263.17 1345
4263.78 1356
4264.40 1388
4265.01 1357
4265.63 1349
4266.25 1300
4266.86 1298
4267.48 1296
4268.10 1297
4268.71 1292
4269.33 1252
4269.94 1283
4270.56 1261
4271.18 1226
4271.79 1191
4272.41 1192
4273.03 1188
4273.64 1203
4274.26 1236
4274.88 1291
4275.49 1314
4276.11 1314
4276.73 1328
4277.35 1332
4277.96 1287
4278.58 1347
4279.20 1295
4279.81 1279
4280.43 1219
4281.05 1159
4281.67 1175
4282.28 1191
4282.90 1232
4283.52 1116
4284.14 1104
4284.75 1082
4285.37 1092
4285.99 1074
4286.61 1074
4287.22 1050
4287.84 1058
4288.46 1053
4289.08 1054
4289.70 1070
4290.31 1038
4290.93 1037
4291.55 1063
4292.17 1061
4292.79 1015
4293.40 1096
4294.02 1071
4294.64 979
4295.26 1066
4295.88 1049
4296.50 1033
4297.11 1069
4297.73 1066
4298.35 1047
4298.97 1039
4299.59 1013
4300.21 1030
4300.83 1076
4301.44 1080
4302.06 1082
4302.68 1069
4303.30 1074
4303.92 1103
4304.54 1114
4305.16 1139
4305.78 1061
4306.40 1064
4307.02 1109
4307.63 1048
4308.25 1083
4308.87 1096
4309.49 1124
4310.11 1074
4310.73 1102
4311.35 1075
4311.97 1030
4312.59 1105
4313.21 1087
4313.83 1117
4314.45 1155
4315.07 1147
4315.69 1066
4316.31 1095
4316.93 1126
4317.55 1093
4318.17 1106
4318.79 1046
4319.41 1088
4320.03 1113
4320.65 1168
4321.27 1120
4321.89 1132
4322.51 1107
4323.13 1129
4323.75 1175
4324.37 1203
4324.99 1241
4325.61 1169
4326.23 1174
4326.85 1152
4327.47 1202
4328.09 1212
4328.71 1257
4329.33 1303
4329.96 1321
4330.58 1400
4331.20 1434
4331.82 1522
4332.44 1550
4333.06 1555
4333.68 1653
4334.30 1636
4334.92 1684
4335.54 1668
4336.17 1589
4336.79 1552
4337.41 1637
4338.03 1598
4338.65 1541
4339.27 1459
4339.89 1498
4340.52 1541
4341.14 1581
4341.76 1531
4342.38 1526
4343.00 1600
4343.62 1663
4344.25 1729
4344.87 1759
4345.49 1765
4346.11 1822
4346.73 1889
4347.36 1898
4347.98 1887
4348.60 1897
4349.22 1811
4349.84 1646
4350.47 1627
4351.09 1631
4351.71 1549
4352.33 1465
4352.96 1444
4353.58 1410
4354.20 1348
4354.82 1341
4355.45 1287
4356.07 1268
4356.69 1257
4357.31 1234
4357.94 1235
4358.56 1249
4359.18 1243
4359.81 1192
4360.43 1202
4361.05 1274
4361.68 1220
4362.30 1176
4362.92 1188
4363.55 1191
4364.17 1204
4364.79 1136
4365.42 1183
4366.04 1215
4366.66 1202
4367.29 1121
4367.91 1088
4368.53 1136
4369.16 1111
4369.78 1129
4370.40 1100
4371.03 1073
4371.65 1096
4372.27 1088
4372.90 1085
4373.52 1116
4374.15 1143
4374.77 1073
4375.39 1114
4376.02 1124
4376.64 1097
4377.27 1086
4377.89 1093
4378.52 1108
4379.14 1113
4379.76 1136
4380.39 1164
4381.01 1209
4381.64 1223
4382.26 1171
4382.89 1195
4383.51 1152
4384.14 1097
4384.76 1134
4385.39 1130
4386.01 1108
4386.64 1108
4387.26 1107
4387.89 1136
4388.51 1165
4389.14 1120
4389.76 1127
4390.39 1103
4391.01 1089
4391.64 1096
4392.26 1146
4392.89 1129
4393.51 1114
4394.14 1071
4394.76 1080
4395.39 1096
4396.01 1081
4396.64 1063
4397.26 1114
4397.89 1073
4398.52 1055
4399.14 1048
4399.77 1045
4400.39 1028
4401.02 1029
4401.65 1052
4402.27 1064
4402.90 1048
4403.52 1033
4404.15 1019
4404.78 1035
4405.40 1041
4406.03 1029
4406.65 1024
4407.28 1061
4407.91 1033
4408.53 1054
4409.16 1044
4409.79 1051
4410.41 1093
4411.04 1061
4411.67 1079
4412.29 1048
4412.92 1026
4413.55 1027
4414.17 974
4414.80 1028
4415.43 1027
4416.05 1002
4416.68 998
4417.31 981
4417.94 1001
4418.56 998
4419.19 1018
4419.82 1004
4420.44 1034
4421.07 981
4421.70 948
4422.33 986
4422.95 1016
4423.58 997
4424.21 968
4424.84 973
4425.46 973
4426.09 930
4426.72 920
4427.35 927
4427.97 938
4428.60 911
4429.23 984
4429.86 918
4430.49 946
4431.11 975
4431.74 940
4432.37 956
4433.00 950
4433.63 951
4434.26 935
4434.88 948
4435.51 971
4436.14 920
4436.77 982
4437.40 1020
4438.03 975
4438.65 952
4439.28 927
4439.91 921
4440.54 971
4441.17 1010
4441.80 1055
4442.43 1048
4443.06 975
4443.68 1013
4444.31 1025
4444.94 1009
4445.57 1043
4446.20 1013
4446.83 1099
4447.46 1037
4448.09 1031
4448.72 1028
4449.35 1042
4449.98 1020
4450.61 1008
4451.24 1056
4451.86 1051
4452.49 1011
4453.12 1034
4453.75 1016
4454.38 1044
4455.01 1015
4455.64 1055
4456.27 1099
4456.90 1034
4457.53 1061
4458.16 1013
4458.79 1031
4459.42 970
4460.05 908
4460.68 1005
4461.31 988
4461.94 918
4462.57 980
4463.20 956
4463.83 984
4464.46 953
4465.09 944
4465.72 937
4466.36 924
4466.99 939
4467.62 930
4468.25 951
4468.88 934
4469.51 903
4470.14 920
4470.77 911
4471.40 917
4472.03 922
4472.66 921
4473.29 920
4473.93 940
4474.56 964
4475.19 972
4475.82 946
4476.45 991
4477.08 987
4477.71 968
4478.34 999
4478.98 989
4479.61 912
4480.24 934
4480.87 951
4481.50 939
4482.13 1040
4482.76 1060
4483.40 1014
4484.03 993
4484.66 1063
4485.29 1046
4485.92 1063
4486.56 1031
4487.19 1015
4487.82 1029
4488.45 1088
4489.08 1051
4489.72 1011
4490.35 1003
4490.98 1015
4491.61 1029
4492.25 1003
4492.88 960
4493.51 986
4494.14 1010
4494.78 1024
4495.41 996
4496.04 1006
4496.67 998
4497.31 980
4497.94 1048
4498.57 1155
4499.20 1133
4499.84 1102
4500.47 1142
4501.10 1248
4501.74 1226
4502.37 1261
4503.00 1327
4503.64 1317
4504.27 1311
4504.90 1313
4505.53 1260
4506.17 1258
4506.80 1181
4507.43 1198
4508.07 1167
4508.70 1162
4509.34 1157
4509.97 1155
4510.60 1114
4511.24 1087
4511.87 1057
4512.50 1050
4513.14 1117
4513.77 1096
4514.41 1046
4515.04 1064
4515.67 1050
4516.31 1061
4516.94 1053
4517.58 1006
4518.21 1005
4518.84 1006
4519.48 1044
4520.11 1037
4520.75 1021
4521.38 1028
4522.02 1066
4522.65 1049
4523.28 1035
4523.92 1065
4524.55 1089
4525.19 1118
4525.82 1152
4526.46 1188
4527.09 1243
4527.73 1377
4528.36 1442
4529.00 1523
4529.63 1627
4530.27 1801
4530.90 1818
4531.54 1911
4532.17 1930
4532.81 1935
4533.44 1883
4534.08 1866
4534.71 1843
4535.35 1712
4535.99 1523
4536.62 1491
4537.26 1398
4537.89 1212
4538.53 1186
4539.16 1173
4539.80 1115
4540.43 1076
4541.07 1064
4541.71 1026
4542.34 1008
4542.98 994
4543.61 1009
4544.25 1022
4544.89 1061
4545.52 1051
4546.16 1073
4546.79 1065
4547.43 995
4548.07 1019
4548.70 1052
4549.34 1123
4549.98 1044
4550.61 1018
4551.25 1053
4551.89 1031
4552.52 1014
4553.16 1009
4553.80 1029
4554.43 994
4555.07 1015
4555.71 1027
4556.34 983
4556.98 998
4557.62 1003
4558.25 1028
4558.89 1057
4559.53 1024
4560.16 1001
4560.80 968
4561.44 990
4562.08 972
4562.71 1014
4563.35 1039
4563.99 1020
4564.63 1038
4565.26 1025
4565.90 1048
4566.54 1045
4567.18 1072
4567.81 1087
4568.45 1111
4569.09 1091
4569.73 1090
4570.36 1118
4571.00 1104
4571.64 1087
4572.28 1089
4572.92 1103
4573.55 1075
4574.19 1085
4574.83 1078
4575.47 1083
4576.11 1034
4576.75 1011
4577.38 999
4578.02 1029
4578.66 1034
4579.30 1012
4579.94 930
4580.58 976
4581.21 1021
4581.85 1035
4582.49 1040
4583.13 1029
4583.77 1045
4584.41 1064
4585.05 1094
4585.69 1110
4586.32 1115
4586.96 1108
4587.60 1141
4588.24 1094
4588.88 1146
4589.52 1130
4590.16 1099
4590.80 1120
4591.44 1097
4592.08 1093
4592.72 1129
4593.36 1106
4594.00 1059
4594.63 1048
4595.27 1012
4595.91 994
4596.55 1000
4597.19 991
4597.83 953
4598.47 965
4599.11 973
4599.75 990
4600.39 980
4601.03 954
4601.67 991
4602.31 1007
4602.95 1005
4603.59 1013
4604.23 1008
4604.87 959
4605.51 992
4606.15 994
4606.79 1015
4607.43 1037
4608.08 1015
4608.72 1014
4609.36 944
4610.00 946
4610.64 989
4611.28 976
4611.92 979
4612.56 988
4613.20 970
4613.84 964
4614.48 974
4615.12 888
4615.76 936
4616.41 908
4617.05 960
4617.69 970
4618.33 949
4618.97 939
4619.61 933
4620.25 898
4620.89 910
4621.54 935
4622.18 868
4622.82 881
4623.46 862
4624.10 873
4624.74 868
4625.38 893
4626.03 910
4626.67 909
4627.31 927
4627.95 936
4628.59 891
4629.24 906
4629.88 952
4630.52 977
4631.16 967
4631.80 958
4632.45 1000
4633.09 1001
4633.73 969
4634.37 976
4635.02 962
4635.66 1023
4636.30 1008
4636.94 1039
4637.58 1025
4638.23 1062
4638.87 1068
4639.51 1061
4640.16 1075
4640.80 1024
4641.44 1017
4642.08 1009
4642.73 1007
4643.37 958
4644.01 961
4644.66 965
4645.30 933
4645.94 908
4646.58 942
4647.23 959
4647.87 943
4648.51 988
4649.16 945
4649.80 920
4650.44 974
4651.09 954
4651.73 933
4652.37 988
4653.02 989
4653.66 1001
4654.31 985
4654.95 971
4655.59 1008
4656.24 970
4656.88 937
4657.52 916
4658.17 899
4658.81 942
4659.46 940
4660.10 919
4660.75 904
4661.39 846
4662.03 890
4662.68 864
4663.32 808
4663.97 821
4664.61 858
4665.26 907
4665.90 870
4666.54 840
4667.19 859
4667.83 886
4668.48 899
4669.12 830
4669.77 839
4670.41 845
4671.06 853
4671.70 835
4672.35 877
4672.99 853
4673.64 874
4674.28 881
4674.93 871
4675.57 887
4676.22 923
4676.86 885
4677.51 915
4678.15 886
4678.80 962
4679.44 933
4680.09 953
4680.73 907
4681.38 912
4682.03 918
4682.67 918
4683.32 942
4683.96 935
4684.61 934
4685.25 930
4685.90 952
4686.55 956
4687.19 968
4687.84 957
4688.48 990
4689.13 965
4689.78 987
4690.42 953
4691.07 977
4691.72 1011
4692.36 984
4693.01 959
4693.65 953
4694.30 1019
4694.95 997
4695.59 1001
4696.24 981
4696.89 1057
4697.53 1025
4698.18 1050
4698.83 1079
4699.47 1064
4700.12 1045
4700.77 1039
4701.41 1051
4702.06 1042
4702.71 1037
4703.36 1009
4704.00 1031
4704.65 981
4705.30 972
4705.94 985
4706.59 965
4707.24 1023
4707.89 1001
4708.53 992
4709.18 1033
4709.83 1029
4710.48 1008
4711.12 950
4711.77 939
4712.42 956
4713.07 982
4713.71 958
4714.36 963
4715.01 932
4715.66 935
4716.31 966
4716.95 945
4717.60 912
4718.25 955
4718.90 950
4719.55 926
4720.19 961
4720.84 972
4721.49 925
4722.14 932
4722.79 974
4723.44 982
4724.08 970
4724.73 976
4725.38 980
4726.03 959
4726.68 973
4727.33 983
4727.98 984
4728.63 968
4729.27 944
4729.92 939
4730.57 914
4731.22 959
4731.87 923
4732.52 913
4733.17 916
4733.82 874
4734.47 917
4735.12 951
4735.77 940
4736.41 958
4737.06 885
4737.71 928
4738.36 946
4739.01 970
4739.66 969
4740.31 991
4740.96 1014
4741.61 1049
4742.26 1023
4742.91 990
4743.56 1005
4744.21 955
4744.86 956
4745.51 929
4746.16 907
4746.81 945
4747.46 950
4748.11 907
4748.76 911
4749.41 948
4750.06 965
4750.71 981
4751.36 1016
4752.01 976
4752.66 1003
4753.31 1002
4753.96 1004
4754.61 1010
4755.26 1003
4755.92 979
4756.57 994
4757.22 974
4757.87 940
4758.52 933
4759.17 956
4759.82 966
4760.47 983
4761.12 945
4761.77 973
4762.42 1018
4763.08 961
4763.73 1033
4764.38 1025
4765.03 961
4765.68 966
4766.33 988
4766.98 988
4767.64 968
4768.29 958
4768.94 928
4769.59 922
4770.24 930
4770.89 891
4771.54 937
4772.20 948
4772.85 962
4773.50 1003
4774.15 973
4774.80 988
4775.46 918
4776.11 945
4776.76 941
4777.41 896
4778.06 914
4778.72 884
4779.37 926
4780.02 913
4780.67 899
4781.33 942
4781.98 938
4782.63 932
4783.28 916
4783.94 934
4784.59 923
4785.24 946
4785.89 987
4786.55 921
4787.20 958
4787.85 960
4788.51 956
4789.16 943
4789.81 916
4790.46 921
4791.12 996
4791.77 961
4792.42 973
4793.08 976
4793.73 1003
4794.38 988
4795.04 929
4795.69 976
4796.34 1014
4797.00 994
4797.65 962
4798.30 1000
4798.96 1056
4799.61 994
4800.27 1017
4800.92 1034
4801.57 1042
4802.23 1053
4802.88 971
4803.53 1047
4804.19 1031
4804.84 1006
4805.50 996
4806.15 1043
4806.81 1006
4807.46 999
4808.11 1021
4808.77 1007
4809.42 959
4810.08 991
4810.73 1004
4811.39 999
4812.04 985
4812.69 1006
4813.35 1024
4814.00 1059
4814.66 1018
4815.31 1061
4815.97 1095
4816.62 1041
4817.28 1037
4817.93 1031
4818.59 1093
4819.24 1060
4819.90 1099
4820.55 1104
4821.21 1122
4821.86 1127
4822.52 1136
4823.17 1166
4823.83 1170
4824.48 1137
4825.14 1130
4825.79 1203
4826.45 1177
4827.11 1151
4827.76 1100
4828.42 1049
4829.07 1046
4829.73 1075
4830.38 1064
4831.04 1045
4831.70 1103
4832.35 1099
4833.01 1112
4833.66 1093
4834.32 1137
4834.98 1234
4835.63 1270
4836.29 1254
4836.94 1256
4837.60 1294
4838.26 1248
4838.91 1225
4839.57 1254
4840.23 1250
4840.88 1230
4841.54 1270
4842.20 1203
4842.85 1231
4843.51 1266
4844.17 1285
4844.82 1258
4845.48 1341
4846.14 1334
4846.79 1336
4847.45 1339
4848.11 1369
4848.76 1435
4849.42 1457
4850.08 1466
4850.73 1484
4851.39 1472
4852.05 1421
4852.71 1484
4853.36 1496
4854.02 1394
4854.68 1417
4855.34 1402
4855.99 1443
4856.65 1445
4857.31 1451
4857.97 1480
4858.62 1515
4859.28 1483
4859.94 1536
4860.60 1383
4861.25 1344
4861.91 1368
4862.57 1409
4863.23 1331
4863.89 1326
4864.54 1316
4865.20 1327
4865.86 1317
4866.52 1301
4867.18 1256
4867.84 1238
4868.49 1266
4869.15 1248
4869.81 1183
4870.47 1204
4871.13 1238
4871.79 1242
4872.44 1238
4873.10 1233
4873.76 1244
4874.42 1190
4875.08 1203
4875.74 1178
4876.40 1304
4877.06 1289
4877.72 1226
4878.37 1161
4879.03 1278
4879.69 1231
4880.35 1232
4881.01 1201
4881.67 1246
4882.33 1239
4882.99 1173
4883.65 1196
4884.31 1164
4884.97 1204
4885.63 1184
4886.29 1155
4886.95 1195
4887.61 1174
4888.26 1198
4888.92 1190
4889.58 1148
4890.24 1193
4890.90 1244
4891.56 1200
4892.22 1151
4892.88 1181
4893.54 1183
4894.20 1207
4894.86 1139
4895.52 1128
4896.18 1162
4896.84 1151
4897.51 1157
4898.17 1204
4898.83 1215
4899.49 1234
4900.15 1251
4900.81 1219
4901.47 1210
4902.13 1203
4902.79 1107
4903.45 1122
4904.11 1160
4904.77 1129
4905.43 1074
4906.09 1084
4906.75 1040
4907.41 1036
4908.08 1004
4908.74 1066
4909.40 1022
4910.06 1034
4910.72 950
4911.38 1000
4912.04 951
4912.70 916
4913.37 950
4914.03 928
4914.69 964
4915.35 961
4916.01 912
4916.67 880
4917.33 881
4918.00 870
4918.66 904
4919.32 895
4919.98 938
4920.64 907
4921.31 944
4921.97 906
4922.63 887
4923.29 908
4923.95 898
4924.62 884
4925.28 871
4925.94 884
4926.60 934
4927.26 896
4927.93 931
4928.59 926
4929.25 917
4929.91 863
4930.58 941
4931.24 938
4931.90 878
4932.56 860
4933.23 846
4933.89 928
4934.55 923
4935.22 922
4935.88 912
4936.54 863
4937.20 901
4937.87 946
4938.53 910
4939.19 926
4939.86 938
4940.52 912
4941.18 937
4941.85 943
4942.51 872
4943.17 917
4943.84 920
4944.50 927
4945.16 889
4945.83 859
4946.49 855
4947.15 852
4947.82 893
4948.48 894
4949.15 902
4949.81 942
4950.47 877
4951.14 868
4951.80 880
4952.47 850
4953.13 853
4953.79 875
4954.46 849
4955.12 912
4955.79 927
4956.45 911
4957.11 955
4957.78 954
4958.44 948
4959.11 988
4959.77 1038
4960.44 1036
4961.10 1040
4961.77 998
4962.43 1027
4963.10 1061
4963.76 1102
4964.42 1053
4965.09 1023
4965.75 1044
4966.42 1033
4967.08 1007
4967.75 976
4968.41 964
4969.08 973
4969.74 939
4970.41 927
4971.08 979
4971.74 905
4972.41 919
4973.07 954
4973.74 896
4974.40 902
4975.07 921
4975.73 960
4976.40 905
4977.06 920
4977.73 936
4978.40 966
4979.06 921
4979.73 898
4980.39 945
4981.06 935
4981.73 897
4982.39 879
4983.06 841
4983.72 793
4984.39 852
4985.06 847
4985.72 863
4986.39 841
4987.05 878
4987.72 880
4988.39 867
4989.05 785
4989.72 808
4990.39 870
4991.05 860
4991.72 839
4992.39 845
4993.05 850
4993.72 867
4994.39 863
4995.05 873
4995.72 837
4996.39 816
4997.05 815
4997.72 852
4998.39 770
4999.06 813
4999.72 842
5000.39 840
5001.06 845
5001.73 769
5002.39 813
5003.06 785
5003.73 829
5004.39 845
5005.06 775
5005.73 767
5006.40 795
5007.07 835
5007.73 786
5008.40 841
5009.07 801
5009.74 813
5010.40 829
5011.07 828
5011.74 847
5012.41 810
5013.08 807
5013.74 856
5014.41 850
5015.08 844
5015.75 863
5016.42 888
5017.09 857
5017.75 808
5018.42 842
5019.09 851
5019.76 829
5020.43 875
5021.10 866
5021.76 865
5022.43 894
5023.10 909
5023.77 899
5024.44 873
5025.11 876
5025.78 891
5026.45 858
5027.12 870
5027.78 827
5028.45 847
5029.12 812
5029.79 831
5030.46 818
5031.13 833
5031.80 801
5032.47 777
5033.14 792
5033.81 823
5034.48 831
5035.15 837
5035.82 816
5036.49 818
5037.16 827
5037.83 817
5038.50 799
5039.16 849
5039.83 794
5040.50 812
5041.17 829
5041.84 850
5042.51 822
5043.18 796
5043.85 831
5044.52 833
5045.20 817
5045.87 862
5046.54 874
5047.21 846
5047.88 846
5048.55 815
5049.22 805
5049.89 830
5050.56 821
5051.23 832
5051.90 825
5052.57 812
5053.24 831
5053.91 865
5054.58 849
5055.25 833
5055.92 796
5056.60 833
5057.27 823
5057.94 779
5058.61 853
5059.28 859
5059.95 809
5060.62 808
5061.29 772
5061.96 818
5062.64 823
5063.31 873
5063.98 865
5064.65 838
5065.32 811
5065.99 782
5066.66 797
5067.34 818
5068.01 836
5068.68 824
5069.35 834
5070.02 837
5070.70 826
5071.37 812
5072.04 839
5072.71 852
5073.38 868
5074.06 822
5074.73 858
5075.40 820
5076.07 843
5076.74 864
5077.42 867
5078.09 866
5078.76 924
5079.43 958
5080.11 916
5080.78 901
5081.45 889
5082.12 844
5082.80 871
5083.47 879
5084.14 851
5084.82 840
5085.49 806
5086.16 861
5086.83 877
5087.51 921
5088.18 926
5088.85 867
5089.53 933
5090.20 931
5090.87 956
5091.55 990
5092.22 979
5092.89 915
5093.57 888
5094.24 909
5094.91 897
5095.59 903
5096.26 937
5096.93 904
5097.61 919
5098.28 905
5098.96 892
5099.63 857
5100.30 844
5100.98 878
5101.65 850
5102.32 838
5103.00 811
5103.67 874
5104.35 894
5105.02 941
5105.70 903
5106.37 862
5107.04 881
5107.72 858
5108.39 862
5109.07 833
5109.74 862
5110.42 864
5111.09 860
5111.77 859
5112.44 872
5113.11 846
5113.79 901
5114.46 884
5115.14 846
5115.81 896
5116.49 900
5117.16 957
5117.84 990
5118.51 1022
5119.19 1020
5119.86 991
5120.54 1016
5121.21 1030
5121.89 994
5122.57 981
5123.24 978
5123.92 980
5124.59 952
5125.27 928
5125.94 886
5126.62 899
5127.29 897
5127.97 883
5128.64 885
5129.32 876
5130.00 937
5130.67 857
5131.35 874
5132.02 871
5132.70 899
5133.38 878
5134.05 889
5134.73 907
5135.40 927
5136.08 971
5136.76 946
5137.43 873
5138.11 853
5138.79 881
5139.46 864
5140.14 835
5140.82 903
5141.49 872
5142.17 916
5142.85 882
5143.52 818
5144.20 827
5144.88 849
5145.55 824
5146.23 825
5146.91 788
5147.58 767
5148.26 792
5148.94 796
5149.61 854
5150.29 842
5150.97 809
5151.65 822
5152.32 835
5153.00 808
5153.68 813
5154.36 834
5155.03 830
5155.71 797
5156.39 841
5157.07 845
5157.74 861
5158.42 812
5159.10 881
5159.78 830
5160.45 832
5161.13 827
5161.81 815
5162.49 818
5163.17 844
5163.84 820
5164.52 785
5165.20 813
5165.88 815
5166.56 856
5167.24 799
5167.91 770
5168.59 744
5169.27 749
5169.95 791
5170.63 760
5171.31 758
5171.98 766
5172.66 729
5173.34 786
5174.02 764
5174.70 762
5175.38 763
5176.06 759
5176.74 807
5177.41 783
5178.09 795
5178.77 793
5179.45 855
5180.13 794
5180.81 781
5181.49 814
5182.17 819
5182.85 770
5183.53 750
5184.21 749
5184.89 747
5185.57 787
5186.24 782
5186.92 760
5187.60 786
5188.28 811
5188.96 757
5189.64 795
5190.32 770
5191.00 796
5191.68 861
5192.36 795
5193.04 815
5193.72 784
5194.40 785
5195.08 761
5195.76 748
5196.44 771
5197.12 772
5197.80 796
5198.48 819
5199.16 751
5199.84 792
5200.52 798
5201.21 823
5201.89 758
5202.57 748
5203.25 736
5203.93 764
5204.61 783
5205.29 788
5205.97 781
5206.65 779
5207.33 832
5208.01 811
5208.69 806
5209.37 749
5210.06 812
5210.74 839
5211.42 841
5212.10 861
5212.78 848
5213.46 847
5214.14 896
5214.82 843
5215.51 823
5216.19 782
5216.87 876
5217.55 868
5218.23 824
5218.91 863
5219.60 834
5220.28 898
5220.96 880
5221.64 846
5222.32 845
5223.00 915
5223.69 887
5224.37 879
5225.05 849
5225.73 842
5226.41 828
5227.10 821
5227.78 794
5228.46 792
5229.14 799
5229.83 820
5230.51 912
5231.19 843
5231.87 823
5232.56 828
5233.24 822
5233.92 832
5234.60 862
5235.29 841
5235.97 792
5236.65 860
5237.34 843
5238.02 851
5238.70 902
5239.38 897
5240.07 871
5240.75 903
5241.43 889
5242.12 825
5242.80 814
5243.48 804
5244.17 811
5244.85 824
5245.53 820
5246.22 850
5246.90 809
5247.58 851
5248.27 846
5248.95 840
5249.63 828
5250.32 822
5251.00 857
5251.69 829
5252.37 810
5253.05 785
5253.74 850
5254.42 807
5255.11 810
5255.79 841
5256.47 868
5257.16 799
5257.84 789
5258.53 812
5259.21 800
5259.89 803
5260.58 783
5261.26 797
5261.95 805
5262.63 794
5263.32 827
5264.00 772
5264.69 841
5265.37 876
5266.06 833
5266.74 850
5267.43 861
5268.11 845
5268.79 802
5269.48 857
5270.16 849
5270.85 847
5271.53 838
5272.22 857
5272.91 849
5273.59 818
5274.28 826
5274.96 740
5275.65 812
5276.33 823
5277.02 780
5277.70 825
5278.39 813
5279.07 804
5279.76 857
5280.45 833
5281.13 816
5281.82 847
5282.50 851
5283.19 848
5283.87 873
5284.56 851
5285.25 820
5285.93 822
5286.62 843
5287.30 815
5287.99 854
5288.68 810
5289.36 806
5290.05 796
5290.74 788
5291.42 820
5292.11 780
5292.79 855
5293.48 861
5294.17 818
5294.85 851
5295.54 898
5296.23 848
5296.91 815
5297.60 863
5298.29 891
5298.98 943
5299.66 891
5300.35 900
5301.04 911
5301.72 963
5302.41 994
5303.10 1036
5303.78 930
5304.47 982
5305.16 1044
5305.85 1034
5306.53 943
5307.22 921
5307.91 952
5308.60 975
5309.28 973
5309.97 1008
5310.66 987
5311.35 1039
5312.03 1064
5312.72 1074
5313.41 1114
5314.10 1071
5314.79 1084
5315.47 1077
5316.16 1055
5316.85 1050
5317.54 1039
5318.23 1111
5318.91 1057
5319.60 1001
5320.29 1017
5320.98 994
5321.67 995
5322.36 969
5323.04 980
5323.73 968
5324.42 942
5325.11 886
5325.80 866
5326.49 863
5327.18 859
5327.86 890
5328.55 943
5329.24 926
5329.93 844
5330.62 840
5331.31 908
5332.00 909
5332.69 844
5333.38 885
5334.06 890
5334.75 856
5335.44 864
5336.13 886
5336.82 893
5337.51 852
5338.20 853
5338.89 884
5339.58 904
5340.27 875
5340.96 899
5341.65 869
5342.34 893
5343.03 912
5343.72 951
5344.41 934
5345.10 1004
5345.79 995
5346.48 988
5347.17 1036
5347.86 1127
5348.55 1140
5349.24 1177
5349.93 1195
5350.62 1246
5351.31 1250
5352.00 1277
5352.69 1286
5353.38 1219
5354.07 1130
5354.76 1089
5355.45 1083
5356.14 1036
5356.83 979
5357.52 942
5358.21 937
5358.90 927
5359.59 944
5360.29 946
5360.98 922
5361.67 923
5362.36 866
5363.05 885
5363.74 917
5364.43 870
5365.12 851
5365.81 914
5366.50 849
5367.20 836
5367.89 807
5368.58 824
5369.27 809
5369.96 820
5370.65 805
5371.34 821
5372.04 810
5372.73 771
5373.42 779
5374.11 828
5374.80 841
5375.49 826
5376.19 795
5376.88 801
5377.57 824
5378.26 822
5378.95 785
5379.65 775
5380.34 814
5381.03 839
5381.72 823
5382.42 803
5383.11 817
5383.80 860
5384.49 803
5385.19 804
5385.88 835
5386.57 834
5387.26 856
5387.96 855
5388.65 850
5389.34 863
5390.03 894
5390.73 876
5391.42 905
5392.11 919
5392.80 864
5393.50 865
5394.19 868
5394.88 800
5395.58 855
5396.27 846
5396.96 845
5397.66 815
5398.35 832
5399.04 810
5399.74 809
5400.43 781
5401.12 791
5401.82 853
5402.51 826
5403.20 818
5403.90 856
5404.59 837
5405.29 823
5405.98 834
5406.67 823
5407.37 866
5408.06 837
5408.75 859
5409.45 816
5410.14 847
5410.84 820
5411.53 874
5412.23 851
5412.92 854
5413.61 867
5414.31 864
5415.00 875
5415.70 858
5416.39 872
5417.09 862
5417.78 844
5418.47 838
5419.17 829
5419.86 837
5420.56 845
5421.25 876
5421.95 890
5422.64 880
5423.34 869
5424.03 865
5424.73 865
5425.42 796
5426.12 795
5426.81 854
5427.51 875
5428.20 820
5428.90 823
5429.59 828
5430.29 881
5430.99 847
5431.68 834
5432.38 888
5433.07 855
5433.77 865
5434.46 877
5435.16 902
5435.85 934
5436.55 923
5437.25 903
5437.94 895
5438.64 860
5439.33 886
5440.03 874
5440.73 860
5441.42 851
5442.12 890
5442.81 908
5443.51 968
5444.21 960
5444.90 956
5445.60 1013
5446.29 1094
5446.99 1126
5447.69 1136
5448.38 1197
5449.08 1197
5449.78 1134
5450.47 1116
5451.17 1118
5451.87 1071
5452.56 1016
5453.26 1012
5453.96 981
5454.65 1003
5455.35 1006
5456.05 971
5456.75 974
5457.44 988
5458.14 1049
5458.84 1035
5459.53 1000
5460.23 1036
5460.93 975
5461.63 1000
5462.32 1057
5463.02 1052
5463.72 1071
5464.42 1038
5465.11 1019
5465.81 1019
5466.51 1009
5467.21 1013
5467.90 1027
5468.60 1009
5469.30 1002
5470.00 998
5470.70 1048
5471.39 1024
5472.09 1008
5472.79 1072
5473.49 1063
5474.19 1042
5474.88 1090
5475.58 1092
5476.28 1157
5476.98 1186
5477.68 1286
5478.38 1287
5479.07 1304
5479.77 1416
5480.47 1418
5481.17 1427
5481.87 1440
5482.57 1413
5483.27 1382
5483.96 1301
5484.66 1268
5485.36 1306
5486.06 1176
5486.76 1191
5487.46 1195
5488.16 1238
5488.86 1251
5489.56 1205
5490.26 1230
5490.96 1271
5491.65 1291
5492.35 1209
5493.05 1260
5493.75 1311
5494.45 1354
5495.15 1387
5495.85 1366
5496.55 1376
5497.25 1475
5497.95 1642
5498.65 1706
5499.35 1724
5500.05 1903
5500.75 2072
5501.45 2116
5502.15 2077
5502.85 2025
5503.55 1948
5504.25 1802
5504.95 1692
5505.65 1466
5506.35 1335
5507.05 1281
5507.75 1230
5508.45 1195
5509.15 1206
5509.85 1154
5510.55 1180
5511.25 1154
5511.95 1108
5512.65 1139
5513.35 1109
5514.05 1075
5514.76 1102
5515.46 1087
5516.16 1065
5516.86 1081
5517.56 1077
5518.26 1103
5518.96 1059
5519.66 1043
5520.36 1075
5521.06 1048
5521.77 1009
5522.47 993
5523.17 992
5523.87 941
5524.57 949
5525.27 946
5525.97 880
5526.67 910
5527.38 981
5528.08 959
5528.78 941
5529.48 937
5530.18 915
5530.88 924
5531.59 948
5532.29 935
5532.99 912
5533.69 943
5534.39 934
5535.10 906
5535.80 907
5536.50 904
5537.20 939
5537.90 905
5538.61 898
5539.31 881
5540.01 879
5540.71 849
5541.42 913
5542.12 901
5542.82 917
5543.52 927
5544.23 938
5544.93 912
5545.63 865
5546.33 895
5547.04 886
5547.74 898
5548.44 892
5549.15 860
5549.85 879
5550.55 867
5551.26 842
5551.96 869
5552.66 913
5553.36 884
5554.07 919
5554.77 887
5555.47 864
5556.18 874
5556.88 899
5557.58 868
5558.29 848
5558.99 894
5559.70 837
5560.40 864
5561.10 877
5561.81 898
5562.51 920
5563.21 926
5563.92 941
5564.62 909
5565.33 940
5566.03 968
5566.73 905
5567.44 960
5568.14 921
5568.85 953
5569.55 888
5570.25 868
5570.96 872
5571.66 877
5572.37 878
5573.07 877
5573.78 870
5574.48 945
5575.19 881
5575.89 863
5576.59 914
5577.30 878
5578.00 867
5578.71 890
5579.41 859
5580.12 799
5580.82 814
5581.53 860
5582.23 813
5582.94 834
5583.64 814
5584.35 838
5585.05 821
5585.76 798
5586.46 828
5587.17 868
5587.88 853
5588.58 836
5589.29 820
5589.99 805
5590.70 826
5591.40 790
5592.11 822
5592.81 802
5593.52 779
5594.23 786
5594.93 794
5595.64 817
5596.34 852
5597.05 788
5597.76 790
5598.46 797
5599.17 827
5599.87 798
5600.58 812
5601.29 802
5601.99 819
5602.70 844
5603.41 798
5604.11 798
5604.82 859
5605.52 835
5606.23 809
5606.94 811
5607.64 783
5608.35 794
5609.06 766
5609.76 813
5610.47 811
5611.18 776
5611.88 796
5612.59 831
5613.30 786
5614.01 794
5614.71 816
5615.42 804
5616.13 860
5616.83 816
5617.54 788
5618.25 847
5618.96 831
5619.66 816
5620.37 811
5621.08 828
5621.79 856
5622.49 806
5623.20 810
5623.91 796
5624.62 853
5625.32 851
5626.03 815
5626.74 813
5627.45 787
5628.16 831
5628.86 871
5629.57 847
5630.28 876
5630.99 837
5631.70 838
5632.40 820
5633.11 821
5633.82 850
5634.53 857
5635.24 880
5635.95 888
5636.65 876
5637.36 884
5638.07 901
5638.78 922
5639.49 922
5640.20 870
5640.91 877
5641.61 855
5642.32 868
5643.03 834
5643.74 875
5644.45 868
5645.16 854
5645.87 846
5646.58 839
5647.29 869
5648.00 863
5648.70 825
5649.41 821
5650.12 842
5650.83 874
5651.54 868
5652.25 888
5652.96 852
5653.67 838
5654.38 885
5655.09 884
5655.80 911
5656.51 892
5657.22 874
5657.93 896
5658.64 927
5659.35 905
5660.06 922
5660.77 950
5661.48 891
5662.19 880
5662.90 891
5663.61 849
5664.32 888
5665.03 858
5665.74 870
5666.45 852
5667.16 836
5667.87 881
5668.58 908
5669.29 906
5670.00 885
5670.71 893
5671.42 912
5672.13 912
5672.84 887
5673.56 888
5674.27 869
5674.98 884
5675.69 819
5676.40 810
5677.11 809
5677.82 870
5678.53 922
5679.24 892
5679.95 826
5680.67 843
5681.38 883
5682.09 860
5682.80 824
5683.51 779
5684.22 807
5684.93 807
5685.65 834
5686.36 860
5687.07 823
5687.78 823
5688.49 782
5689.20 820
5689.92 805
5690.63 814
5691.34 822
5692.05 853
5692.76 819
5693.47 840
5694.19 827
5694.90 814
5695.61 835
5696.32 834
5697.04 759
5697.75 787
5698.46 808
5699.17 808
5699.89 826
5700.60 820
5701.31 814
5702.02 803
5702.74 838
5703.45 840
5704.16 831
5704.87 809
5705.59 843
5706.30 825
5707.01 810
5707.72 837
5708.44 839
5709.15 853
5709.86 856
5710.58 812
5711.29 802
5712.00 835
5712.72 784
5713.43 800
5714.14 823
5714.86 794
5715.57 812
5716.28 796
5717.00 800
5717.71 794
5718.42 780
5719.14 760
5719.85 802
5720.56 819
5721.28 819
5721.99 780
5722.71 782
5723.42 837
5724.13 867
5724.85 862
5725.56 841
5726.28 847
5726.99 911
5727.70 886
5728.42 929
5729.13 932
5729.85 912
5730.56 953
5731.28 943
5731.99 891
5732.70 833
5733.42 858
5734.13 864
5734.85 859
5735.56 868
5736.28 888
5736.99 847
5737.71 828
5738.42 844
5739.14 904
5739.85 893
5740.57 892
5741.28 812
5742.00 822
5742.71 838
5743.43 859
5744.14 851
5744.86 869
5745.57 870
5746.29 825
5747.00 874
5747.72 923
5748.43 918
5749.15 898
5749.87 877
5750.58 829
5751.30 911
5752.01 978
5752.73 929
5753.44 921
5754.16 924
5754.88 958
5755.59 1008
5756.31 1068
5757.02 1052
5757.74 1000
5758.46 1035
5759.17 1059
5759.89 1065
5760.60 1043
5761.32 1005
5762.04 960
5762.75 997
5763.47 1012
5764.19 1011
5764.90 1053
5765.62 981
5766.34 1035
5767.05 1086
5767.77 1106
5768.49 1094
5769.20 1181
5769.92 1230
5770.64 1324
5771.35 1336
5772.07 1328
5772.79 1269
5773.50 1233
5774.22 1137
5774.94 1117
5775.65 1125
5776.37 1098
5777.09 1030
5777.81 1035
5778.52 1073
5779.24 979
5779.96 1012
5780.68 1014
5781.39 1052
5782.11 1065
5782.83 1021
5783.55 1026
5784.26 1042
5784.98 1008
5785.70 1000
5786.42 989
5787.14 982
5787.85 993
5788.57 959
5789.29 999
5790.01 952
5790.73 974
5791.44 934
5792.16 924
5792.88 894
5793.60 909
5794.32 940
5795.03 950
5795.75 935
5796.47 927
5797.19 1002
5797.91 1027
5798.63 1029
5799.35 1037
5800.06 974
5800.78 1016
5801.50 1026
5802.22 1064
5802.94 1007
5803.66 971
5804.38 949
5805.10 973
5805.82 993
5806.53 948
5807.25 943
5807.97 921
5808.69 942
5809.41 940
5810.13 956
5810.85 888
5811.57 909
5812.29 907
5813.01 875
5813.73 950
5814.45 909
5815.17 886
5815.89 913
5816.61 915
5817.33 895
5818.05 919
5818.77 868
5819.49 876
5820.20 878
5820.92 902
5821.64 862
5822.36 817
5823.09 861
5823.81 899
5824.53 919
5825.25 891
5825.97 883
5826.69 877
5827.41 873
5828.13 883
5828.85 865
5829.57 868
5830.29 864
5831.01 836
5831.73 873
5832.45 847
5833.17 864
5833.89 872
5834.61 829
5835.33 839
5836.05 829
5836.78 847
5837.50 884
5838.22 871
5838.94 902
5839.66 884
5840.38 906
5841.10 923
5841.82 876
5842.54 843
5843.27 848
5843.99 827
5844.71 850
5845.43 831
5846.15 881
5846.87 861
5847.59 879
5848.32 888
5849.04 889
5849.76 867
5850.48 820
5851.20 892
5851.93 885
5852.65 897
5853.37 874
5854.09 854
5854.81 856
5855.54 888
5856.26 878
5856.98 871
5857.70 881
5858.42 896
5859.15 876
5859.87 832
5860.59 871
5861.31 896
5862.04 892
5862.76 841
5863.48 890
5864.20 902
5864.93 881
5865.65 895
5866.37 901
5867.10 904
5867.82 892
5868.54 879
5869.26 873
5869.99 909
5870.71 882
5871.43 900
5872.16 883
5872.88 887
5873.60 910
5874.33 907
5875.05 915
5875.77 905
5876.50 908
5877.22 921
5877.94 956
5878.67 923
5879.39 916
5880.11 924
5880.84 940
5881.56 974
5882.28 958
5883.01 972
5883.73 971
5884.46 968
5885.18 960
5885.90 1002
5886.63 990
5887.35 929
5888.08 989
5888.80 982
5889.52 943
5890.25 984
5890.97 978
5891.70 957
5892.42 989
5893.15 983
5893.87 1034
5894.59 1031
5895.32 1014
5896.04 1022
5896.77 1005
5897.49 994
5898.22 1087
5898.94 1095
5899.67 1094
5900.39 1067
5901.12 1022
5901.84 1047
5902.57 1073
5903.29 1071
5904.02 1065
5904.74 1076
5905.47 1090
5906.19 1118
5906.92 1092
5907.64 1075
5908.37 1101
5909.09 1099
5909.82 1120
5910.55 1101
5911.27 1122
5912.00 1134
5912.72 1106
5913.45 1111
5914.17 1117
5914.90 1126
5915.63 1129
5916.35 1188
5917.08 1134
5917.80 1133
5918.53 1199
5919.25 1159
5919.98 1205
5920.71 1254
5921.43 1175
5922.16 1230
5922.89 1247
5923.61 1212
5924.34 1221
5925.06 1267
5925.79 1318
5926.52 1291
5927.24 1325
5927.97 1324
5928.70 1385
5929.42 1380
5930.15 1347
5930.88 1390
5931.60 1452
5932.33 1434
5933.06 1472
5933.78 1466
5934.51 1446
5935.24 1500
5935.97 1483
5936.69 1509
5937.42 1567
5938.15 1508
5938.87 1545
5939.60 1577
5940.33 1604
5941.06 1649
5941.78 1572
5942.51 1602
5943.24 1635
5943.97 1729
5944.69 1710
5945.42 1725
5946.15 1804
5946.88 1782
5947.60 1839
5948.33 1842
5949.06 1875
5949.79 1947
5950.52 2021
5951.24 2072
5951.97 2154
5952.70 2255
5953.43 2367
5954.16 2369
5954.88 2334
5955.61 2315
5956.34 2316
5957.07 2235
5957.80 2260
5958.53 2264
5959.25 2289
5959.98 2256
5960.71 2195
5961.44 2293
5962.17 2281
5962.90 2236
5963.63 2289
5964.36 2540
5965.08 2671
5965.81 2665
5966.54 2753
5967.27 2817
5968.00 2833
5968.73 2814
5969.46 2901
5970.19 2825
5970.92 2780
5971.65 2776
5972.37 2728
5973.10 2680
5973.83 2637
5974.56 2679
5975.29 2640
5976.02 2620
5976.75 2633
5977.48 2646
5978.21 2637
5978.94 2704
5979.67 2838
5980.40 2813
5981.13 2867
5981.86 2912
5982.59 2957
5983.32 2999
5984.05 3067
5984.78 3020
5985.51 3095
5986.24 3119
5986.97 3004
5987.70 3102
5988.43 3132
5989.16 3141
5989.89 3097
5990.62 3142
5991.35 3141
5992.08 3146
5992.81 3222
5993.54 3305
5994.27 3371
5995.00 3455
5995.74 3419
5996.47 3498
5997.20 3425
5997.93 3500
5998.66 3538
5999.39 3570
6000.12 3424
6000.85 3454
6001.58 3486
6002.31 3414
6003.04 3331
6003.78 3331
6004.51 3278
6005.24 3184
6005.97 3204
6006.70 3299
6007.43 3455
6008.16 3709
6008.90 4016
6009.63 4432
6010.36 4949
6011.09 5647
6011.82 6287
6012.55 7081
6013.29 7658
6014.02 7984
6014.75 8084
6015.48 8016
6016.21 7763
6016.95 7225
6017.68 6619
6018.41 5763
6019.14 5234
6019.87 4591
6020.61 3918
6021.34 3494
6022.07 3229
6022.80 2963
6023.54 2741
6024.27 2618
6025.00 2575
6025.73 2464
6026.47 2388
6027.20 2482
6027.93 2390
6028.66 2396
6029.40 2359
6030.13 2367
6030.86 2336
6031.59 2340
6032.33 2277
6033.06 2215
6033.79 2056
6034.53 2096
6035.26 2100
6035.99 2028
6036.73 2030
6037.46 2061
6038.19 2096
6038.93 2053
6039.66 1999
6040.39 2029
6041.13 2112
6041.86 2122
6042.59 2103
6043.33 2068
6044.06 2070
6044.79 2164
6045.53 2264
6046.26 2195
6047.00 2153
6047.73 2209
6048.46 2229
6049.20 2258
6049.93 2333
6050.67 2365
6051.40 2401
6052.13 2421
6052.87 2511
6053.60 2616
6054.34 2616
6055.07 2570
6055.81 2584
6056.54 2613
6057.27 2432
6058.01 2493
6058.74 2343
6059.48 2426
6060.21 2370
6060.95 2372
6061.68 2338
6062.42 2303
6063.15 2324
6063.89 2349
6064.62 2263
6065.36 2296
6066.09 2236
6066.83 2151
6067.56 2189
6068.30 2136
6069.03 2074
6069.77 2047
6070.50 2082
6071.24 2030
6071.97 2029
6072.71 1956
6073.44 1960
6074.18 2007
6074.91 1976
6075.65 1957
6076.39 1972
6077.12 1994
6077.86 2020
6078.59 1973
6079.33 1921
6080.06 1922
6080.80 1831
6081.54 1896
6082.27 1859
6083.01 1839
6083.74 1762
6084.48 1750
6085.22 1736
6085.95 1747
6086.69 1673
6087.42 1658
6088.16 1713
6088.90 1685
6089.63 1689
6090.37 1706
6091.11 1709
6091.84 1682
6092.58 1703
6093.32 1689
6094.05 1692
6094.79 1627
6095.53 1650
6096.26 1654
6097.00 1622
6097.74 1631
6098.47 1681
6099.21 1654
6099.95 1679
6100.69 1644
6101.42 1633
6102.16 1619
6102.90 1636
6103.63 1620
6104.37 1615
6105.11 1620
6105.85 1660
6106.58 1589
6107.32 1588
6108.06 1612
6108.80 1657
6109.53 1610
6110.27 1677
6111.01 1660
6111.75 1673
6112.49 1720
6113.22 1719
6113.96 1721
6114.70 1784
6115.44 1814
6116.17 1863
6116.91 1864
6117.65 1835
6118.39 1837
6119.13 1882
6119.87 1848
6120.60 1812
6121.34 1828
6122.08 1876
6122.82 1850
6123.56 1806
6124.30 1847
6125.03 1810
6125.77 1816
6126.51 1861
6127.25 1914
6127.99 1930
6128.73 1937
6129.47 1864
6130.21 1898
6130.94 1946
6131.68 1985
6132.42 1927
6133.16 1978
6133.90 1979
6134.64 2011
6135.38 2033
6136.12 2098
6136.86 2112
6137.60 2145
6138.34 2196
6139.08 2221
6139.81 2293
6140.55 2379
6141.29 2465
6142.03 2500
6142.77 2422
6143.51 2477
6144.25 2453
6144.99 2426
6145.73 2464
6146.47 2415
6147.21 2347
6147.95 2371
6148.69 2304
6149.43 2347
6150.17 2324
6150.91 2368
6151.65 2401
6152.39 2307
6153.13 2340
6153.87 2374
6154.61 2340
6155.35 2443
6156.09 2492
6156.83 2532
6157.58 2484
6158.32 2547
6159.06 2520
6159.80 2507
6160.54 2592
6161.28 2666
6162.02 2655
6162.76 2758
6163.50 2847
6164.24 2975
6164.98 3095
6165.72 3179
6166.46 3275
6167.21 3274
6167.95 3389
6168.69 3469
6169.43 3459
6170.17 3450
6170.91 3390
6171.65 3280
6172.39 3398
6173.14 3315
6173.88 3257
6174.62 3232
6175.36 3272
6176.10 3276
6176.84 3354
6177.59 3572
6178.33 3676
6179.07 3978
6179.81 4353
6180.55 4875
6181.30 5421
6182.04 6059
6182.78 6620
6183.52 6849
6184.26 7062
6185.01 7094
6185.75 6731
6186.49 6357
6187.23 5845
6187.97 5320
6188.72 4822
6189.46 4460
6190.20 4139
6190.94 3912
6191.69 3692
6192.43 3530
6193.17 3485
6193.92 3401
6194.66 3285
6195.40 3296
6196.14 3226
6196.89 3290
6197.63 3254
6198.37 3189
6199.12 3163
6199.86 3184
6200.60 3213
6201.34 3221
6202.09 3239
6202.83 3395
6203.57 3569
6204.32 3847
6205.06 4209
6205.80 4762
6206.55 5520
6207.29 6376
6208.03 7547
6208.78 8229
6209.52 9053
6210.27 9291
6211.01 9384
6211.75 8980
6212.50 8262
6213.24 7506
6213.98 6592
6214.73 5608
6215.47 4755
6216.22 4163
6216.96 3551
6217.71 3103
6218.45 2879
6219.19 2684
6219.94 2480
6220.68 2379
6221.43 2300
6222.17 2331
6222.92 2265
6223.66 2201
6224.40 2178
6225.15 2166
6225.89 2162
6226.64 2069
6227.38 2029
6228.13 1980
6228.87 1936
6229.62 1910
6230.36 1863
6231.11 1875
6231.85 1816
6232.60 1821
6233.34 1822
6234.09 1843
6234.83 1828
6235.58 1831
6236.32 1882
6237.07 1932
6237.81 1943
6238.56 1962
6239.30 1987
6240.05 2040
6240.80 2066
6241.54 2049
6242.29 2045
6243.03 2030
6243.78 1989
6244.52 1963
6245.27 2022
6246.02 2136
6246.76 2079
6247.51 2097
6248.25 2073
6249.00 2058
6249.75 2062
6250.49 1997
6251.24 2057
6251.98 1987
6252.73 1994
6253.48 1945
6254.22 1959
6254.97 1916
6255.72 1937
6256.46 1921
6257.21 1894
6257.95 1863
6258.70 1826
6259.45 1866
6260.19 1814
6260.94 1838
6261.69 1834
6262.43 1862
6263.18 1864
6263.93 1804
6264.68 1762
6265.42 1717
6266.17 1698
6266.92 1726
6267.66 1749
6268.41 1763
6269.16 1712
6269.91 1720
6270.65 1774
6271.40 1749
6272.15 1739
6272.89 1773
6273.64 1803
6274.39 1719
6275.14 1695
6275.88 1736
6276.63 1713
6277.38 1679
6278.13 1591
6278.88 1635
6279.62 1635
6280.37 1613
6281.12 1568
6281.87 1605
6282.62 1547
6283.36 1562
6284.11 1526
6284.86 1482
6285.61 1535
6286.36 1463
6287.10 1481
6287.85 1419
6288.60 1450
6289.35 1454
6290.10 1413
6290.85 1369
6291.59 1367
6292.34 1373
6293.09 1349
6293.84 1390
6294.59 1374
6295.34 1399
6296.09 1373
6296.84 1416
6297.58 1431
6298.33 1329
6299.08 1374
6299.83 1406
6300.58 1379
6301.33 1330
6302.08 1324
6302.83 1319
6303.58 1329
6304.33 1335
6305.08 1361
6305.83 1375
6306.58 1410
6307.32 1430
6308.07 1372
6308.82 1340
6309.57 1395
6310.32 1438
6311.07 1468
6311.82 1464
6312.57 1454
6313.32 1493
6314.07 1474
6314.82 1496
6315.57 1492
6316.32 1503
6317.07 1482
6317.82 1466
6318.57 1468
6319.32 1459
6320.07 1446
6320.82 1442
6321.57 1450
6322.32 1377
6323.07 1388
6323.82 1336
6324.58 1322
6325.33 1298
6326.08 1368
6326.83 1332
6327.58 1281
6328.33 1283
6329.08 1323
6329.83 1339
6330.58 1324
6331.33 1323
6332.08 1275
6332.83 1305
6333.58 1275
6334.34 1217
6335.09 1279
6335.84 1287
6336.59 1229
6337.34 1237
6338.09 1209
6338.84 1249
6339.59 1245
6340.35 1257
6341.10 1266
6341.85 1238
6342.60 1264
6343.35 1312
6344.10 1230
6344.86 1210
6345.61 1268
6346.36 1310
6347.11 1296
6347.86 1316
6348.62 1322
6349.37 1321
6350.12 1329
6350.87 1358
6351.62 1402
6352.38 1462
6353.13 1452
6353.88 1468
6354.63 1498
6355.38 1498
6356.14 1495
6356.89 1476
6357.64 1448
6358.39 1403
6359.15 1453
6359.90 1384
6360.65 1392
6361.40 1361
6362.16 1393
6362.91 1391
6363.66 1378
6364.42 1356
6365.17 1415
6365.92 1414
6366.67 1468
6367.43 1536
6368.18 1601
6368.93 1516
6369.69 1516
6370.44 1513
6371.19 1470
6371.95 1364
6372.70 1351
6373.45 1306
6374.21 1342
6374.96 1351
6375.71 1364
6376.47 1296
6377.22 1287
6377.98 1293
6378.73 1279
6379.48 1319
6380.24 1325
6380.99 1333
6381.74 1356
6382.50 1359
6383.25 1381
6384.01 1347
6384.76 1308
6385.51 1286
6386.27 1273
6387.02 1265
6387.78 1248
6388.53 1288
6389.29 1252
6390.04 1251
6390.79 1263
6391.55 1223
6392.30 1213
6393.06 1229
6393.81 1236
6394.57 1197
6395.32 1193
6396.08 1179
6396.83 1188
6397.59 1230
6398.34 1205
6399.10 1200
6399.85 1233
6400.61 1238
6401.36 1233
6402.12 1231
6402.87 1206
6403.63 1202
6404.38 1194
6405.14 1199
6405.89 1199
6406.65 1174
6407.40 1147
6408.16 1263
6408.91 1216
6409.67 1239
6410.43 1265
6411.18 1241
6411.94 1248
6412.69 1231
6413.45 1263
6414.20 1240
6414.96 1254
6415.72 1296
6416.47 1317
6417.23 1262
6417.98 1266
6418.74 1306
6419.50 1268
6420.25 1228
6421.01 1220
6421.77 1209
6422.52 1242
6423.28 1217
6424.03 1180
6424.79 1220
6425.55 1208
6426.30 1222
6427.06 1200
6427.82 1226
6428.57 1226
6429.33 1253
6430.09 1227
6430.84 1223
6431.60 1252
6432.36 1253
6433.11 1260
6433.87 1213
6434.63 1253
6435.39 1305
6436.14 1289
6436.90 1290
6437.66 1297
6438.41 1244
6439.17 1303
6439.93 1277
6440.69 1304
6441.44 1322
6442.20 1275
6442.96 1297
6443.72 1334
6444.47 1283
6445.23 1296
6445.99 1342
6446.75 1371
6447.50 1337
6448.26 1358
6449.02 1379
6449.78 1408
6450.54 1362
6451.29 1405
6452.05 1355
6452.81 1327
6453.57 1344
6454.33 1347
6455.08 1369
6455.84 1363
6456.60 1412
6457.36 1413
6458.12 1457
6458.88 1396
6459.64 1414
6460.39 1445
6461.15 1425
6461.91 1488
6462.67 1522
6463.43 1464
6464.19 1499
6464.95 1497
6465.70 1585
6466.46 1552
6467.22 1539
6467.98 1575
6468.74 1538
6469.50 1576
6470.26 1565
6471.02 1609
6471.78 1594
6472.54 1636
6473.30 1556
6474.05 1601
6474.81 1581
6475.57 1603
6476.33 1648
6477.09 1612
6477.85 1676
6478.61 1738
6479.37 1772
6480.13 1761
6480.89 1779
6481.65 1757
6482.41 1808
6483.17 1756
6483.93 1813
6484.69 1826
6485.45 1877
6486.21 1845
6486.97 1864
6487.73 1896
6488.49 1881
6489.25 1881
6490.01 1981
6490.77 2063
6491.53 2092
6492.29 2115
6493.05 2089
6493.81 2215
6494.57 2195
6495.33 2217
6496.10 2285
6496.86 2230
6497.62 2201
6498.38 2198
6499.14 2237
6499.90 2199
6500.66 2202
6501.42 2244
6502.18 2314
6502.94 2339
6503.70 2549
6504.47 2699
6505.23 3087
6505.99 3440
6506.75 3960
6507.51 4424
6508.27 5030
6509.03 5406
6509.79 5683
6510.56 5537
6511.32 5383
6512.08 5092
6512.84 4562
6513.60 4047
6514.36 3578
6515.13 3147
6515.89 2870
6516.65 2712
6517.41 2439
6518.17 2467
6518.94 2441
6519.70 2339
6520.46 2381
6521.22 2414
6521.98 2421
6522.75 2425
6523.51 2483
6524.27 2619
6525.03 2737
6525.79 2986
6526.56 3098
6527.32 3152
6528.08 3203
6528.84 3159
6529.61 3167
6530.37 3118
6531.13 2988
6531.90 3014
6532.66 3002
6533.42 3050
6534.18 3175
6534.95 3374
6535.71 3545
6536.47 3741
6537.24 3942
6538.00 4019
6538.76 3916
6539.53 3806
6540.29 3543
6541.05 3260
6541.82 2899
6542.58 2673
6543.34 2498
6544.11 2310
6544.87 2173
6545.63 2137
6546.40 2087
6547.16 2071
6547.92 2006
6548.69 2085
6549.45 2083
6550.21 2088
6550.98 2094
6551.74 2084
6552.51 2067
6553.27 2068
6554.03 2031
6554.80 2048
6555.56 2067
6556.33 2115
6557.09 2091
6557.85 2065
6558.62 2093
6559.38 2085
6560.15 2148
6560.91 2101
6561.68 2176
6562.44 2209
6563.21 2234
6563.97 2226
6564.74 2205
6565.50 2234
6566.26 2195
6567.03 2191
6567.79 2287
6568.56 2299
6569.32 2330
6570.09 2229
6570.85 2217
6571.62 2245
6572.38 2256
6573.15 2331
6573.91 2308
6574.68 2294
6575.44 2372
6576.21 2364
6576.98 2356
6577.74 2370
6578.51 2390
6579.27 2370
6580.04 2349
6580.80 2382
6581.57 2425
6582.33 2448
6583.10 2511
6583.87 2532
6584.63 2514
6585.40 2546
6586.16 2506
6586.93 2517
6587.70 2434
6588.46 2470
6589.23 2544
6589.99 2595
6590.76 2579
6591.53 2613
6592.29 2762
6593.06 2817
6593.82 2886
6594.59 2921
6595.36 3077
6596.12 3051
6596.89 2992
6597.66 2936
6598.42 2879
6599.19 2787
6599.96 2664
6600.72 2583
6601.49 2556
6602.26 2430
6603.02 2411
6603.79 2240
6604.56 2257
6605.33 2173
6606.09 2161
6606.86 2231
6607.63 2267
6608.39 2273
6609.16 2243
6609.93 2238
6610.70 2237
6611.46 2284
6612.23 2252
6613.00 2262
6613.77 2181
6614.53 2164
6615.30 2144
6616.07 2115
6616.84 2147
6617.60 2148
6618.37 2194
6619.14 2234
6619.91 2360
6620.68 2415
6621.44 2537
6622.21 2588
6622.98 2616
6623.75 2633
6624.52 2689
6625.28 2638
6626.05 2590
6626.82 2510
6627.59 2425
6628.36 2359
6629.13 2268
6629.89 2232
6630.66 2182
6631.43 2162
6632.20 2329
6632.97 2336
6633.74 2439
6634.51 2489
6635.27 2585
6636.04 2638
6636.81 2650
6637.58 2724
6638.35 2767
6639.12 2804
6639.89 2853
6640.66 2954
6641.43 3029
6642.19 2983
6642.96 2932
6643.73 2890
6644.50 2770
6645.27 2689
6646.04 2453
6646.81 2390
6647.58 2244
6648.35 2136
6649.12 1996
6649.89 1942
6650.66 1854
6651.43 1875
6652.20 1801
6652.97 1787
6653.74 1780
6654.51 1775
6655.28 1793
6656.05 1778
6656.82 1743
6657.59 1751
6658.36 1706
6659.13 1657
6659.90 1671
6660.67 1655
6661.44 1676
6662.21 1621
6662.98 1629
6663.75 1656
6664.52 1676
6665.29 1695
6666.06 1672
6666.83 1690
6667.60 1661
6668.37 1639
6669.14 1718
6669.91 1706
6670.68 1697
6671.46 1772
6672.23 1772
6673.00 1724
6673.77 1721
6674.54 1739
6675.31 1789
6676.08 1753
6676.85 1742
6677.62 1729
6678.40 1732
6679.17 1774
6679.94 1820
6680.71 1770
6681.48 1810
6682.25 1807
6683.02 1850
6683.80 1922
6684.57 1988
6685.34 1998
6686.11 2025
6686.88 2043
6687.65 2023
6688.43 1922
6689.20 1863
6689.97 1768
6690.74 1683
6691.51 1655
6692.29 1619
6693.06 1628
6693.83 1631
6694.60 1605
6695.37 1586
6696.15 1563
6696.92 1514
6697.69 1509
6698.46 1495
6699.24 1558
6700.01 1530
6700.78 1528
6701.55 1514
6702.33 1468
6703.10 1436
6703.87 1472
6704.64 1490
6705.42 1476
6706.19 1438
6706.96 1426
6707.74 1405
6708.51 1408
6709.28 1421
6710.06 1409
6710.83 1371
6711.60 1343
6712.37 1351
6713.15 1371
6713.92 1331
6714.69 1317
6715.47 1275
6716.24 1326
6717.01 1354
6717.79 1258
6718.56 1266
6719.34 1340
6720.11 1301
6720.88 1338
6721.66 1298
6722.43 1327
6723.20 1264
6723.98 1280
6724.75 1302
6725.53 1333
6726.30 1330
6727.07 1307
6727.85 1292
6728.62 1294
6729.40 1268
6730.17 1302
6730.95 1324
6731.72 1279
6732.49 1305
6733.27 1304
6734.04 1295
6734.82 1374
6735.59 1332
6736.37 1322
6737.14 1298
6737.92 1329
6738.69 1337
6739.47 1317
6740.24 1329
6741.01 1369
6741.79 1384
6742.56 1388
6743.34 1383
6744.11 1377
6744.89 1420
6745.67 1382
6746.44 1434
6747.22 1443
6747.99 1441
6748.77 1514
6749.54 1506
6750.32 1501
6751.09 1494
6751.87 1523
6752.64 1567
6753.42 1571
6754.19 1645
6754.97 1586
6755.75 1573
6756.52 1568
6757.30 1537
6758.07 1506
6758.85 1417
6759.63 1447
6760.40 1462
6761.18 1448
6761.95 1440
6762.73 1465
6763.51 1417
6764.28 1468
6765.06 1473
6765.83 1421
6766.61 1402
6767.39 1402
6768.16 1396
6768.94 1459
6769.72 1453
6770.49 1415
6771.27 1441
6772.05 1446
6772.82 1379
6773.60 1376
6774.38 1403
6775.15 1399
6775.93 1343
6776.71 1395
6777.48 1387
6778.26 1356
6779.04 1350
6779.82 1319
6780.59 1331
6781.37 1360
6782.15 1353
6782.92 1317
6783.70 1376
6784.48 1321
6785.26 1325
6786.03 1251
6786.81 1284
6787.59 1329
6788.37 1310
6789.14 1349
6789.92 1319
6790.70 1251
6791.48 1219
6792.25 1191
6793.03 1216
6793.81 1245
6794.59 1285
6795.37 1253
6796.14 1250
6796.92 1250
6797.70 1256
6798.48 1255
6799.26 1289
6800.04 1285
6800.81 1315
6801.59 1305
6802.37 1271
6803.15 1322
6803.93 1333
6804.71 1333
6805.48 1283
6806.26 1343
6807.04 1364
6807.82 1326
6808.60 1240
6809.38 1281
6810.16 1322
6810.94 1245
6811.71 1245
6812.49 1255
6813.27 1301
6814.05 1257
6814.83 1274
6815.61 1286
6816.39 1306
6817.17 1329
6817.95 1359
6818.73 1304
6819.51 1301
6820.29 1330
6821.07 1361
6821.84 1314
6822.62 1302
6823.40 1312
6824.18 1277
6824.96 1278
6825.74 1327
6826.52 1304
6827.30 1291
6828.08 1312
6828.86 1240
6829.64 1238
6830.42 1298
6831.20 1296
6831.98 1291
6832.76 1322
6833.54 1356
6834.32 1421
6835.10 1474
6835.88 1588
6836.66 1687
6837.44 1804
6838.22 2006
6839.01 2191
6839.79 2312
6840.57 2375
6841.35 2264
6842.13 2205
6842.91 2147
6843.69 1914
6844.47 1797
6845.25 1731
6846.03 1733
6846.81 1673
6847.59 1652
6848.37 1745
6849.16 1867
6849.94 2030
6850.72 2146
6851.50 2250
6852.28 2294
6853.06 2340
6853.84 2280
6854.62 2139
6855.41 1986
6856.19 1860
6856.97 1739
6857.75 1642
6858.53 1558
6859.31 1505
6860.10 1483
6860.88 1436
6861.66 1403
6862.44 1448
6863.22 1412
6864.00 1416
6864.79 1488
6865.57 1440
6866.35 1386
6867.13 1380
6867.91 1397
6868.70 1449
6869.48 1526
6870.26 1469
6871.04 1435
6871.83 1509
6872.61 1495
6873.39 1516
6874.17 1529
6874.96 1554
6875.74 1547
6876.52 1613
6877.30 1638
6878.09 1653
6878.87 1773
6879.65 1783
6880.43 1929
6881.22 2055
6882.00 2127
6882.78 2191
6883.57 2248
6884.35 2264
6885.13 2236
6885.92 2192
6886.70 2237
6887.48 2193
6888.27 2212
6889.05 2184
6889.83 2191
6890.62 2165
6891.40 2193
6892.18 2131
6892.97 1991
6893.75 1915
6894.53 1926
6895.32 1953
6896.10 1883
6896.88 1877
6897.67 1836
6898.45 1860
6899.24 1848
6900.02 1801
6900.80 1785
6901.59 1821
6902.37 1815
6903.16 1800
6903.94 1844
6904.73 1846
6905.51 1792
6906.29 1781
6907.08 1772
6907.86 1724
6908.65 1741
6909.43 1737
6910.22 1743
6911.00 1709
6911.79 1702
6912.57 1671
6913.35 1769
6914.14 1754
6914.92 1694
6915.71 1747
6916.49 1725
6917.28 1719
6918.06 1704
6918.85 1729
6919.63 1668
6920.42 1688
6921.20 1711
6921.99 1695
6922.78 1775
6923.56 1800
6924.35 1815
6925.13 1754
6925.92 1819
6926.70 1868
6927.49 1869
6928.27 1857
6929.06 1929
6929.84 1927
6930.63 1911
6931.42 1824
6932.20 1821
6932.99 1838
6933.77 1846
6934.56 1908
6935.35 1870
6936.13 1922
6936.92 1960
6937.70 2036
6938.49 2083
6939.28 2137
6940.06 2271
6940.85 2328
6941.63 2391
6942.42 2500
6943.21 2637
6943.99 2640
6944.78 2687
6945.57 2745
6946.35 2802
6947.14 2820
6947.93 2780
6948.71 2752
6949.50 2778
6950.29 2679
6951.07 2574
6951.86 2546
6952.65 2468
6953.44 2378
6954.22 2372
6955.01 2367
6955.80 2414
6956.58 2377
6957.37 2407
6958.16 2409
6958.95 2397
6959.73 2401
6960.52 2404
6961.31 2440
6962.09 2435
6962.88 2452
6963.67 2512
6964.46 2524
6965.25 2662
6966.03 2757
6966.82 2863
6967.61 2966
6968.40 3076
6969.18 3212
6969.97 3223
6970.76 3297
6971.55 3298
6972.34 3363
6973.12 3420
6973.91 3438
6974.70 3292
6975.49 3355
6976.28 3368
6977.07 3423
6977.85 3463
6978.64 3649
6979.43 3761
6980.22 4040
6981.01 4529
6981.80 5057
6982.59 5846
6983.37 6805
6984.16 8113
6984.95 9320
6985.74 10464
6986.53 11125
6987.32 11460
6988.11 11194
6988.90 10230
6989.69 9102
6990.47 7810
6991.26 6652
6992.05 5550
6992.84 4658
6993.63 3891
6994.42 3429
6995.21 2971
6996.00 2637
6996.79 2435
6997.58 2280
6998.37 2189
6999.16 2145
6999.95 2131
7000.74 2131
7001.53 2009
7002.32 1968
7003.11 1924
7003.90 1869
7004.69 1839
7005.48 1756
7006.27 1717
7007.06 1712
7007.85 1732
7008.64 1656
7009.43 1711
7010.22 1690
7011.01 1739
7011.80 1790
7012.59 1855
7013.38 1880
7014.17 1875
7014.96 1899
7015.75 1915
7016.54 1895
7017.33 1811
7018.12 1759
7018.91 1802
7019.70 1740
7020.49 1812
7021.28 1778
7022.07 1749
7022.87 1839
7023.66 1917
7024.45 1920
7025.24 1933
7026.03 1981
7026.82 1966
7027.61 1902
7028.40 1887
7029.19 1952
7029.99 1897
7030.78 1867
7031.57 1859
7032.36 1877
7033.15 1779
7033.94 1814
7034.74 1844
7035.53 1817
7036.32 1852
7037.11 1897
7037.90 1820
7038.69 1870
7039.49 1869
7040.28 1849
7041.07 1859
7041.86 1893
7042.65 1944
7043.45 1959
7044.24 1990
7045.03 1921
7045.82 1970
7046.61 1977
7047.41 2049
7048.20 2106
7048.99 2083
7049.78 2165
7050.58 2192
7051.37 2243
7052.16 2224
7052.95 2193
7053.75 2062
7054.54 1989
7055.33 1868
7056.13 1775
7056.92 1760
7057.71 1733
7058.50 1775
7059.30 1711
7060.09 1696
7060.88 1658
7061.68 1645
7062.47 1646
7063.26 1650
7064.06 1597
7064.85 1580
7065.64 1564
7066.44 1617
7067.23 1576
7068.02 1550
7068.82 1502
7069.61 1457
7070.40 1420
7071.20 1424
7071.99 1459
7072.78 1476
7073.58 1461
7074.37 1408
7075.17 1383
7075.96 1371
7076.75 1345
7077.55 1329
7078.34 1320
7079.14 1263
7079.93 1285
7080.72 1312
7081.52 1317
7082.31 1315
7083.11 1337
7083.90 1340
7084.70 1359
7085.49 1382
7086.28 1400
7087.08 1365
7087.87 1398
7088.67 1420
7089.46 1423
7090.26 1458
7091.05 1407
7091.85 1398
7092.64 1246
7093.44 1248
7094.23 1203
7095.03 1174
7095.82 1174
7096.62 1124
7097.41 1155
7098.21 1139
7099.00 1114
7099.80 1085
7100.59 1101
7101.39 1122
7102.18 1095
7102.98 1082
7103.77 1038
7104.57 1057
7105.37 1088
7106.16 1086
7106.96 1045
7107.75 1015
7108.55 1036
7109.34 1041
7110.14 1043
7110.94 1041
7111.73 1010
7112.53 1034
7113.32 1026
7114.12 1035
7114.92 1063
7115.71 1056
7116.51 1062
7117.30 1052
7118.10 1045
7118.90 1085
7119.69 1073
7120.49 1027
7121.29 1022
7122.08 1030
7122.88 1016
7123.68 1034
7124.47 1032
7125.27 1064
7126.07 1025
7126.86 1026
7127.66 1039
7128.46 1062
7129.25 1099
7130.05 1091
7130.85 1110
7131.64 1097
7132.44 1098
7133.24 1051
7134.04 1055
7134.83 1068
7135.63 1017
7136.43 980
7137.23 965
7138.02 987
7138.82 1022
7139.62 968
7140.42 977
7141.21 995
7142.01 985
7142.81 947
7143.61 970
7144.40 956
7145.20 953
7146.00 950
7146.80 917
7147.59 917
7148.39 943
7149.19 961
7149.99 891
7150.79 911
7151.59 922
7152.38 952
7153.18 955
7153.98 922
7154.78 903
7155.58 905
7156.38 903
7157.17 969
7157.97 887
7158.77 955
7159.57 964
7160.37 960
7161.17 962
7161.97 940
7162.76 873
7163.56 895
7164.36 924
7165.16 921
7165.96 903
7166.76 901
7167.56 908
7168.36 931
7169.16 912
7169.96 888
7170.75 911
7171.55 861
7172.35 910
7173.15 852
7173.95 834
7174.75 829
7175.55 848
7176.35 873
7177.15 825
7177.95 844
7178.75 864
7179.55 862
7180.35 831
7181.15 824
7181.95 886
7182.75 896
7183.55 911
7184.35 910
7185.15 950
7185.95 897
7186.75 896
7187.55 873
7188.35 841
7189.15 881
7189.95 874
7190.75 829
7191.55 831
7192.35 850
7193.15 826
7193.95 860
7194.75 864
7195.55 864
7196.35 829
7197.15 847
7197.95 831
7198.76 847
7199.56 830
7200.36 868
7201.16 868
7201.96 840
7202.76 875
7203.56 847
7204.36 846
7205.16 801
7205.96 847
7206.77 853
7207.57 847
7208.37 857
7209.17 829
7209.97 822
7210.77 863
7211.57 855
7212.38 876
7213.18 856
7213.98 872
7214.78 896
7215.58 889
7216.38 879
7217.19 866
7217.99 894
7218.79 889
7219.59 903
7220.39 898
7221.20 900
7222.00 915
7222.80 934
7223.60 922
7224.40 906
7225.21 902
7226.01 923
7226.81 922
7227.61 902
7228.42 920
7229.22 908
7230.02 968
7230.82 979
7231.63 975
7232.43 987
7233.23 1011
7234.03 1033
7234.84 1079
7235.64 1144
7236.44 1170
7237.25 1181
7238.05 1231
7238.85 1256
7239.65 1175
7240.46 1143
7241.26 1062
7242.06 1035
7242.87 1009
7243.67 1013
7244.47 963
7245.28 941
7246.08 895
7246.88 935
7247.69 949
7248.49 976
7249.30 933
7250.10 916
7250.90 914
7251.71 951
7252.51 979
7253.31 932
7254.12 968
7254.92 936
7255.73 953
7256.53 936
7257.33 939
7258.14 955
7258.94 956
7259.75 956
7260.55 958
7261.35 950
7262.16 1013
7262.96 1025
7263.77 993
7264.57 1022
7265.38 1010
7266.18 986
7266.99 990
7267.79 1014
7268.59 1025
7269.40 1027
7270.20 1027
7271.01 1026
7271.81 998
7272.62 1008
7273.42 980
7274.23 1007
7275.03 997
7275.84 1013
7276.64 1005
7277.45 1027
7278.25 1038
7279.06 1090
7279.86 1105
7280.67 1071
7281.48 1191
7282.28 1283
7283.09 1330
7283.89 1387
7284.70 1459
7285.50 1500
7286.31 1520
7287.11 1555
7287.92 1526
7288.73 1406
7289.53 1318
7290.34 1189
7291.14 1183
7291.95 1120
7292.76 1073
7293.56 1038
7294.37 1077
7295.17 1050
7295.98 1045
7296.79 1040
7297.59 1058
7298.40 1106
7299.21 1030
7300.01 1090
7300.82 1086
7301.62 1101
7302.43 1129
7303.24 1115
7304.04 1089
7304.85 1131
7305.66 1107
7306.46 1123
7307.27 1139
7308.08 1141
7308.89 1223
7309.69 1238
7310.50 1266
7311.31 1282
7312.11 1297
7312.92 1319
7313.73 1361
7314.53 1305
7315.34 1329
7316.15 1361
7316.96 1377
7317.76 1433
7318.57 1577
7319.38 1559
7320.19 1638
7320.99 1670
7321.80 1662
7322.61 1634
7323.42 1453
7324.22 1364
7325.03 1345
7325.84 1285
7326.65 1245
7327.46 1156
7328.26 1177
7329.07 1187
7329.88 1163
7330.69 1131
7331.50 1147
7332.30 1069
7333.11 1106
7333.92 1086
7334.73 1107
7335.54 1115
7336.35 1186
7337.15 1174
7337.96 1127
7338.77 1138
7339.58 1184
7340.39 1159
7341.20 1219
7342.01 1209
7342.82 1145
7343.62 1181
7344.43 1158
7345.24 1143
7346.05 1119
7346.86 1125
7347.67 1146
7348.48 1109
7349.29 1108
7350.10 1097
7350.91 1105
7351.71 1103
7352.52 1059
7353.33 1054
7354.14 1104
7354.95 1100
7355.76 1118
7356.57 1104
7357.38 1116
7358.19 1176
7359.00 1170
7359.81 1195
7360.62 1271
7361.43 1296
7362.24 1285
7363.05 1250
7363.86 1237
7364.67 1259
7365.48 1209
7366.29 1192
7367.10 1180
7367.91 1167
7368.72 1126
7369.53 1099
7370.34 1077
7371.15 1038
7371.96 1050
7372.77 1000
7373.58 971
7374.39 973
7375.20 1002
7376.01 965
7376.82 1040
7377.63 1013
7378.45 1033
7379.26 1080
7380.07 1096
7380.88 1107
7381.69 1085
7382.50 1168
7383.31 1170
7384.12 1164
7384.93 1141
7385.74 1100
7386.56 1069
7387.37 1051
7388.18 1015
7388.99 946
7389.80 945
7390.61 935
7391.42 930
7392.24 882
7393.05 903
7393.86 888
7394.67 888
7395.48 926
7396.29 933
7397.10 861
7397.92 898
7398.73 898
7399.54 985
7400.35 955
7401.16 948
7401.98 994
7402.79 985
7403.60 938
7404.41 920
7405.23 941
7406.04 929
7406.85 904
7407.66 926
7408.47 874
7409.29 829
7410.10 858
7410.91 857
7411.72 803
7412.54 824
7413.35 865
7414.16 870
7414.98 860
7415.79 840
7416.60 783
7417.41 796
7418.23 803
7419.04 838
7419.85 815
7420.67 821
7421.48 789
7422.29 771
7423.11 772
7423.92 831
7424.73 798
7425.54 834
7426.36 782
7427.17 774
7427.99 798
7428.80 799
7429.61 800
7430.43 767
7431.24 762
7432.05 792
7432.87 770
7433.68 778
7434.49 783
7435.31 775
7436.12 745
7436.94 769
7437.75 774
7438.56 812
7439.38 795
7440.19 803
7441.01 793
7441.82 797
7442.64 755
7443.45 757
7444.26 807
7445.08 824
7445.89 758
7446.71 786
7447.52 794
7448.34 776
7449.15 790
7449.97 801
7450.78 796
7451.59 790
7452.41 770
7453.22 755
7454.04 771
7454.85 775
7455.67 753
7456.48 794
7457.30 777
7458.11 763
7458.93 794
7459.74 798
7460.56 789
7461.38 759
7462.19 792
7463.01 759
7463.82 791
7464.64 782
7465.45 774
7466.27 824
7467.08 828
7467.90 841
7468.72 800
7469.53 820
7470.35 810
7471.16 825
7471.98 821
7472.79 811
7473.61 794
7474.43 829
7475.24 827
7476.06 830
7476.87 823
7477.69 777
7478.51 775
7479.32 795
7480.14 878
7480.96 850
7481.77 813
7482.59 823
7483.41 862
7484.22 811
7485.04 814
7485.85 831
7486.67 812
7487.49 815
7488.31 820
7489.12 801
7489.94 798
7490.76 821
7491.57 793
7492.39 830
7493.21 788
7494.02 764
7494.84 755
7495.66 786
7496.48 771
7497.29 776
7498.11 777
7498.93 799
7499.74 815
7500.56 783
7501.38 797
7502.20 781
7503.01 763
7503.83 759
7504.65 789
7505.47 795
7506.29 784
7507.10 785
7507.92 783
7508.74 760
7509.56 754
7510.37 757
7511.19 778
7512.01 773
7512.83 786
7513.65 777
7514.47 789
7515.28 747
7516.10 809
7516.92 791
7517.74 795
7518.56 773
7519.38 801
7520.19 816
7521.01 787
7521.83 819
7522.65 826
7523.47 842
7524.29 837
7525.11 846
7525.92 838
7526.74 857
7527.56 817
7528.38 803
7529.20 800
7530.02 808
7530.84 845
7531.66 821
7532.48 864
7533.30 865
7534.12 859
7534.93 844
7535.75 875
7536.57 858
7537.39 828
7538.21 837
7539.03 815
7539.85 835
7540.67 847
7541.49 854
7542.31 862
7543.13 876
7543.95 897
7544.77 873
7545.59 896
7546.41 830
7547.23 864
7548.05 874
7548.87 916
7549.69 879
7550.51 918
7551.33 941
7552.15 895
7552.97 852
7553.79 885
7554.61 887
7555.43 880
7556.25 887
7557.07 888
7557.89 890
7558.71 954
7559.53 940
7560.36 981
7561.18 984
7562.00 984
7562.82 1023
7563.64 1012
7564.46 993
7565.28 921
7566.10 946
7566.92 958
7567.74 981
7568.56 898
7569.39 944
7570.21 961
7571.03 949
7571.85 945
7572.67 977
7573.49 961
7574.31 1002
7575.14 986
7575.96 974
7576.78 1008
7577.60 1005
7578.42 1018
7579.24 1094
7580.06 1039
7580.89 984
7581.71 1020
7582.53 1023
7583.35 1063
7584.17 1048
7585.00 1011
7585.82 1057
7586.64 1092
7587.46 1075
7588.29 1130
7589.11 1163
7589.93 1071
7590.75 1119
7591.57 1095
7592.40 1108
7593.22 1138
7594.04 1147
7594.86 1117
7595.69 1124
7596.51 1123
7597.33 1167
7598.15 1221
7598.98 1233
7599.80 1227
7600.62 1251
7601.45 1269
7602.27 1311
7603.09 1368
7603.92 1398
7604.74 1426
7605.56 1467
7606.38 1441
7607.21 1450
7608.03 1452
7608.85 1335
7609.68 1313
7610.50 1230
7611.32 1219
7612.15 1294
7612.97 1283
7613.80 1238
7614.62 1264
7615.44 1290
7616.27 1416
7617.09 1504
7617.91 1523
7618.74 1539
7619.56 1562
7620.39 1603
7621.21 1562
7622.03 1530
7622.86 1459
7623.68 1390
7624.51 1386
7625.33 1379
7626.15 1355
7626.98 1357
7627.80 1350
7628.63 1369
7629.45 1404
7630.28 1425
7631.10 1435
7631.93 1503
7632.75 1502
7633.58 1483
7634.40 1429
7635.22 1352
7636.05 1315
7636.87 1304
7637.70 1217
7638.52 1193
7639.35 1120
7640.17 1080
7641.00 1091
7641.82 1084
7642.65 1112
7643.47 1151
7644.30 1228
7645.13 1230
7645.95 1292
7646.78 1317
7647.60 1321
7648.43 1282
7649.25 1247
7650.08 1207
7650.90 1215
7651.73 1158
7652.55 1089
7653.38 1071
7654.21 1085
7655.03 1052
7655.86 963
7656.68 914
7657.51 922
7658.34 919
7659.16 901
7659.99 887
7660.81 879
7661.64 916
7662.47 899
7663.29 887
7664.12 933
7664.95 931
7665.77 921
7666.60 924
7667.42 976
7668.25 923
7669.08 930
7669.90 897
7670.73 888
7671.56 871
7672.38 885
7673.21 921
7674.04 932
7674.87 917
7675.69 867
7676.52 910
7677.35 885
7678.17 875
7679.00 898
7679.83 928
7680.65 945
7681.48 970
7682.31 981
7683.14 966
7683.96 989
7684.79 1032
7685.62 1044
7686.45 1094
7687.27 1094
7688.10 1062
7688.93 1013
7689.76 988
7690.58 975
7691.41 998
7692.24 945
7693.07 940
7693.90 949
7694.72 966
7695.55 969
7696.38 955
7697.21 1030
7698.04 1042
7698.86 1050
7699.69 1083
7700.52 1071
7701.35 1005
7702.18 1027
7703.01 1052
7703.83 947
7704.66 919
7705.49 893
7706.32 921
7707.15 894
7707.98 894
7708.81 891
7709.63 878
7710.46 874
7711.29 893
7712.12 896
7712.95 868
7713.78 839
7714.61 838
7715.44 808
7716.27 799
7717.10 826
7717.93 809
7718.75 805
7719.58 853
7720.41 844
7721.24 774
7722.07 779
7722.90 824
7723.73 808
7724.56 799
7725.39 791
7726.22 816
7727.05 790
7727.88 796
7728.71 810
7729.54 828
7730.37 791
7731.20 786
7732.03 811
7732.86 816
7733.69 807
7734.52 768
7735.35 768
7736.18 765
7737.01 761
7737.84 737
7738.67 722
7739.50 721
7740.33 742
7741.16 707
7741.99 733
7742.82 752
7743.65 761
7744.48 816
7745.31 869
7746.14 879
7746.98 889
7747.81 900
7748.64 938
7749.47 930
7750.30 921
7751.13 921
7751.96 891
7752.79 826
7753.62 828
7754.45 792
7755.29 782
7756.12 755
7756.95 743
7757.78 711
7758.61 727
7759.44 697
7760.27 722
7761.11 720
7761.94 728
7762.77 727
7763.60 673
7764.43 675
7765.26 681
7766.10 724
7766.93 687
7767.76 752
7768.59 729
7769.42 710
7770.26 715
7771.09 697
7771.92 701
7772.75 708
7773.58 677
7774.42 709
7775.25 684
7776.08 726
7776.91 738
7777.75 705
7778.58 696
7779.41 689
7780.24 704
7781.08 693
7781.91 709
7782.74 710
7783.57 715
7784.41 740
7785.24 732
7786.07 732
7786.91 729
7787.74 717
7788.57 703
7789.40 750
7790.24 736
7791.07 720
7791.90 785
7792.74 762
7793.57 739
7794.40 746
7795.24 728
7796.07 733
7796.90 802
7797.74 719
7798.57 771
7799.40 804
7800.24 758
7801.07 767
7801.91 739
7802.74 782
7803.57 808
7804.41 795
7805.24 801
7806.07 794
7806.91 784
7807.74 810
7808.58 817
7809.41 828
7810.25 821
7811.08 840
7811.91 870
7812.75 894
7813.58 874
7814.42 880
7815.25 949
7816.09 938
7816.92 936
7817.75 919
7818.59 918
7819.42 936
7820.26 933
7821.09 955
7821.93 959
7822.76 952
7823.60 1001
7824.43 999
7825.27 948
7826.10 969
7826.94 901
7827.77 933
7828.61 926
7829.44 928
7830.28 910
7831.11 909
7831.95 902
7832.78 901
7833.62 939
7834.46 1002
7835.29 980
7836.13 961
7836.96 953
7837.80 904
7838.63 897
7839.47 867
7840.31 870
7841.14 821
7841.98 829
7842.81 799
7843.65 807
7844.48 803
7845.32 813
7846.16 810
7846.99 785
7847.83 801
7848.67 777
7849.50 827
7850.34 767
7851.17 771
7852.01 769
7852.85 770
7853.68 780
7854.52 789
7855.36 770
7856.19 791
7857.03 819
7857.87 795
7858.70 811
7859.54 821
7860.38 789
7861.21 804
7862.05 834
7862.89 824
7863.72 798
7864.56 803
7865.40 800
7866.24 769
7867.07 717
7867.91 787
7868.75 767
7869.59 770
7870.42 775
7871.26 823
7872.10 837
7872.94 867
7873.77 885
7874.61 824
7875.45 849
7876.29 905
7877.12 948
7877.96 989
7878.80 1002
7879.64 987
7880.47 1008
7881.31 1010
7882.15 981
7882.99 967
7883.83 1011
7884.66 976
7885.50 909
7886.34 911
7887.18 910
7888.02 880
7888.86 864
7889.69 859
7890.53 837
7891.37 855
7892.21 870
7893.05 867
7893.89 867
7894.73 859
7895.56 821
7896.40 840
7897.24 818
7898.08 792
7898.92 809
7899.76 831
7900.60 820
7901.44 891
7902.28 815
7903.12 820
7903.95 822
7904.79 800
7905.63 780
7906.47 784
7907.31 803
7908.15 833
7908.99 800
7909.83 751
7910.67 766
7911.51 769
7912.35 792
7913.19 790
7914.03 858
7914.87 910
7915.71 909
7916.55 945
7917.39 963
7918.23 985
7919.07 1012
7919.91 1001
7920.75 986
7921.59 979
7922.43 895
7923.27 916
7924.11 866
7924.95 860
7925.79 857
7926.63 834
7927.47 787
7928.31 788
7929.15 748
7929.99 750
7930.83 783
7931.67 758
7932.51 740
7933.35 756
7934.19 711
7935.04 778
7935.88 714
7936.72 706
7937.56 737
7938.40 723
7939.24 733
7940.08 699
7940.92 730
7941.76 705
7942.60 749
7943.45 767
7944.29 754
7945.13 763
7945.97 765
7946.81 773
7947.65 821
7948.49 783
7949.34 800
7950.18 761
7951.02 800
7951.86 785
7952.70 816
7953.54 851
7954.39 885
7955.23 824
7956.07 849
7956.91 878
7957.75 851
7958.60 878
7959.44 861
7960.28 889
7961.12 884
7961.96 860
7962.81 832
7963.65 845
7964.49 913
7965.33 933
7966.18 961
7967.02 994
7967.86 1033
7968.70 1055
7969.55 1081
7970.39 1054
7971.23 929
7972.08 900
7972.92 866
7973.76 860
7974.60 778
7975.45 800
7976.29 803
7977.13 761
7977.98 740
7978.82 778
7979.66 736
7980.51 742
7981.35 742
7982.19 727
7983.04 714
7983.88 699
7984.72 759
7985.57 767
7986.41 740
7987.25 710
7988.10 700
7988.94 703
7989.78 677
7990.63 697
7991.47 664
7992.32 676
7993.16 696
7994.00 684
7994.85 638
7995.69 637
7996.54 621
7997.38 649
7998.22 637
7999.07 644
7999.91 624
8000.76 638
8001.60 647
8002.45 637
8003.29 633
8004.13 647
8004.98 569
8005.82 605
8006.67 633
8007.51 654
8008.36 606
8009.20 581
8010.05 598
8010.89 612
8011.74 582
8012.58 568
8013.43 593
8014.27 599
8015.12 574
8015.96 582
8016.81 571
8017.65 553
8018.50 568
8019.34 600
8020.19 593
8021.03 624
8021.88 589
8022.72 611
8023.57 589
8024.41 600
8025.26 614
8026.11 621
8026.95 597
8027.80 584
8028.64 597
8029.49 596
8030.33 582
8031.18 587
8032.03 597
8032.87 592
8033.72 599
8034.56 605
8035.41 613
8036.26 580
8037.10 597
8037.95 596
8038.80 611
8039.64 591
8040.49 570
8041.34 585
8042.18 593
8043.03 616
8043.87 588
8044.72 603
8045.57 634
8046.41 592
8047.26 579
8048.11 597
8048.96 584
8049.80 587
8050.65 555
8051.50 549
8052.34 532
8053.19 530
8054.04 558
8054.88 543
8055.73 551
8056.58 568
8057.43 534
8058.27 525
8059.12 550
8059.97 579
8060.82 562
8061.66 559
8062.51 521
8063.36 541
8064.21 577
8065.05 573
8065.90 570
8066.75 544
8067.60 538
8068.44 546
8069.29 555
8070.14 549
8070.99 531
8071.84 550
8072.68 542
8073.53 562
8074.38 559
8075.23 525
8076.08 525
8076.93 549
8077.77 530
8078.62 528
8079.47 546
8080.32 559
8081.17 553
8082.02 557
8082.87 516
8083.71 538
8084.56 533
8085.41 558
8086.26 556
8087.11 570
8087.96 543
8088.81 543
8089.66 540
8090.51 543
8091.35 571
8092.20 526
8093.05 555
8093.90 565
8094.75 569
8095.60 543
8096.45 543
8097.30 538
8098.15 557
8099.00 530
8099.85 510
8100.70 521
8101.55 511
8102.40 552
8103.25 550
8104.10 551
8104.95 546
8105.80 513
8106.65 554
8107.50 527
8108.35 532
8109.20 552
8110.05 513
8110.90 542
8111.75 564
8112.60 539
8113.45 522
8114.30 518
8115.15 494
8116.00 508
8116.85 528
8117.70 557
8118.55 540
8119.40 522
8120.25 570
8121.10 549
8121.95 536
8122.80 545
8123.65 525
8124.50 538
8125.35 563
8126.20 513
8127.06 528
8127.91 552
8128.76 554
8129.61 557
8130.46 508
8131.31 536
8132.16 555
8133.01 604
8133.86 559
8134.72 568
8135.57 590
8136.42 575
8137.27 530
8138.12 519
8138.97 522
8139.83 556
8140.68 551
8141.53 554
8142.38 535
8143.23 527
8144.08 527
8144.94 545
8145.79 561
8146.64 530
8147.49 509
8148.34 553
8149.20 543
8150.05 550
8150.90 536
8151.75 560
8152.60 571
8153.46 556
8154.31 559
8155.16 556
8156.01 544
8156.87 542
8157.72 540
8158.57 564
8159.42 571
8160.28 588
8161.13 554
8161.98 537
8162.84 513
8163.69 515
8164.54 539
8165.39 499
8166.25 514
8167.10 512
8167.95 521
8168.81 570
8169.66 529
8170.51 511
8171.37 507
8172.22 544
8173.07 497
8173.93 514
8174.78 522
8175.63 528
8176.49 513
8177.34 489
8178.19 522
8179.05 523
8179.90 519
8180.76 509
8181.61 513
8182.46 498
8183.32 475
8184.17 501
8185.02 528
8185.88 520
8186.73 476
8187.59 491
8188.44 514
8189.30 485
8190.15 517
8191.00 513
8191.86 489
8192.71 511
8193.57 509
8194.42 517
8195.28 511
8196.13 529
8196.99 526
8197.84 516
8198.69 507
8199.55 499
8200.40 522
8201.26 492
8202.11 507
8202.97 490
8203.82 494
8204.68 482
8205.53 550
8206.39 492
8207.24 471
8208.10 497
8208.95 509
8209.81 526
8210.67 514
8211.52 526
8212.38 510
8213.23 489
8214.09 495
8214.94 520
8215.80 542
8216.65 497
8217.51 529
8218.37 548
8219.22 524
8220.08 534
8220.93 511
8221.79 550
8222.64 577
8223.50 556
8224.36 570
8225.21 595
8226.07 560
8226.92 556
8227.78 553
8228.64 549
8229.49 559
8230.35 522
8231.21 498
8232.06 475
8232.92 507
8233.78 519
8234.63 514
8235.49 487
8236.35 503
8237.20 493
8238.06 476
8238.92 476
8239.77 502
8240.63 513
8241.49 504
8242.34 525
8243.20 513
8244.06 490
8244.91 502
8245.77 489
8246.63 519
8247.49 535
8248.34 509
8249.20 535
8250.06 538
8250.92 506
8251.77 504
8252.63 508
8253.49 492
8254.35 498
8255.20 516
8256.06 502
8256.92 498
8257.78 521
8258.63 544
8259.49 518
8260.35 510
8261.21 492
8262.07 511
8262.92 521
8263.78 534
8264.64 517
8265.50 522
8266.36 529
8267.22 527
8268.07 501
8268.93 501
8269.79 516
8270.65 519
8271.51 527
8272.37 544
8273.22 530
8274.08 534
8274.94 512
8275.80 538
8276.66 549
8277.52 582
8278.38 560
8279.24 570
8280.09 579
8280.95 573
8281.81 591
8282.67 569
8283.53 604
8284.39 571
8285.25 517
8286.11 570
8286.97 552
8287.83 562
8288.69 541
8289.55 560
8290.41 550
8291.26 601
8292.12 598
8292.98 598
8293.84 634
8294.70 596
8295.56 603
8296.42 599
8297.28 608
8298.14 600
8299.00 607
8299.86 601
8300.72 584
8301.58 533
8302.44 568
8303.30 590
8304.16 600
8305.02 572
8305.88 568
8306.74 575
8307.60 551
8308.46 554
8309.33 536
8310.19 527
8311.05 548
8311.91 519
8312.77 548
8313.63 512
8314.49 521
8315.35 552
8316.21 527
8317.07 510
8317.93 533
8318.79 557
8319.65 564
8320.52 541
8321.38 492
8322.24 545
8323.10 525
8323.96 529
8324.82 525
8325.68 536
8326.54 549
8327.41 536
8328.27 547
8329.13 515
8329.99 527
8330.85 564
8331.71 551
8332.57 560
8333.44 571
8334.30 539
8335.16 542
8336.02 519
8336.88 521
8337.75 579
8338.61 536
8339.47 547
8340.33 513
8341.19 532
8342.06 581
8342.92 548
8343.78 549
8344.64 551
8345.50 551
8346.37 578
8347.23 564
8348.09 585
8348.95 554
8349.82 565
8350.68 570
8351.54 545
8352.40 569
8353.27 561
8354.13 548
8354.99 590
8355.86 528
8356.72 565
8357.58 533
8358.45 558
8359.31 587
8360.17 572
8361.03 577
8361.90 596
8362.76 591
8363.62 569
8364.49 594
8365.35 587
8366.21 602
8367.08 571
8367.94 554
8368.80 555
8369.67 589
8370.53 569
8371.40 553
8372.26 598
8373.12 580
8373.99 612
8374.85 615
8375.71 552
8376.58 573
8377.44 578
8378.31 613
8379.17 601
8380.03 582
8380.90 576
8381.76 584
8382.63 621
8383.49 649
8384.36 629
8385.22 590
8386.08 647
8386.95 653
8387.81 629
8388.68 604
8389.54 611
8390.41 635
8391.27 629
8392.14 657
8393.00 634
8393.87 661
8394.73 682
8395.60 653
8396.46 653
8397.33 626
8398.19 643
8399.06 630
8399.92 663
8400.79 685
8401.65 657
8402.52 663
8403.38 690
8404.25 643
8405.11 686
8405.98 691
8406.84 691
8407.71 696
8408.58 678
8409.44 676
8410.31 701
8411.17 690
8412.04 734
8412.90 706
8413.77 713
8414.64 682
8415.50 701
8416.37 730
8417.23 743
8418.10 728
8418.97 722
8419.83 746
8420.70 727
8421.56 762
8422.43 753
8423.30 811
8424.16 816
8425.03 753
8425.90 779
8426.76 835
8427.63 861
8428.50 853
8429.36 853
8430.23 861
8431.10 820
8431.96 867
8432.83 859
8433.70 870
8434.56 860
8435.43 938
8436.30 943
8437.16 920
8438.03 913
8438.90 947
8439.77 980
8440.63 1014
8441.50 1107
8442.37 1060
8443.24 1101
8444.10 1194
8444.97 1096
8445.84 1054
8446.71 1125
8447.57 1130
8448.44 1110
8449.31 1076
8450.18 1088
8451.04 1113
8451.91 1193
8452.78 1280
8453.65 1395
8454.52 1588
8455.38 1809
8456.25 2008
8457.12 2111
8457.99 2158
8458.86 2091
8459.72 2097
8460.59 1915
8461.46 1721
8462.33 1483
8463.20 1383
8464.07 1274
8464.93 1186
8465.80 1083
8466.67 1052
8467.54 979
8468.41 972
8469.28 978
8470.15 947
8471.02 945
8471.88 974
8472.75 971
8473.62 986
8474.49 917
8475.36 951
8476.23 973
8477.10 965
8477.97 925
8478.84 947
8479.71 982
8480.58 993
8481.44 1014
8482.31 1066
8483.18 1111
8484.05 1145
8484.92 1087
8485.79 1078
8486.66 1093
8487.53 1059
8488.40 1022
8489.27 984
8490.14 942
8491.01 943
8491.88 888
8492.75 889
8493.62 945
8494.49 941
8495.36 921
8496.23 893
8497.10 933
8497.97 928
8498.84 915
8499.71 951
8500.58 922
8501.45 892
8502.32 866
8503.19 866
8504.06 886
8504.93 912
8505.80 913
8506.67 911
8507.55 925
8508.42 928
8509.29 926
8510.16 941
8511.03 966
8511.90 1002
8512.77 999
8513.64 1059
8514.51 1028
8515.38 1000
8516.25 1008
8517.13 1017
8518.00 1064
8518.87 1059
8519.74 1045
8520.61 1066
8521.48 1107
8522.35 1152
8523.23 1189
8524.10 1282
8524.97 1351
8525.84 1408
8526.71 1539
8527.58 1530
8528.46 1504
8529.33 1476
8530.20 1430
8531.07 1368
8531.94 1223
8532.81 1205
8533.69 1172
8534.56 1092
8535.43 1104
8536.30 1090
8537.18 1033
8538.05 1097
8538.92 1027
8539.79 1025
8540.66 1027
8541.54 1048
8542.41 959
8543.28 974
8544.15 973
8545.03 902
8545.90 901
8546.77 913
8547.64 917
8548.52 958
8549.39 948
8550.26 994
8551.14 1058
8552.01 1125
8552.88 1275
8553.76 1325
8554.63 1360
8555.50 1374
8556.37 1362
8557.25 1331
8558.12 1267
8558.99 1161
8559.87 1135
8560.74 1047
8561.61 993
8562.49 967
8563.36 880
8564.24 875
8565.11 914
8565.98 902
8566.86 841
8567.73 836
8568.60 833
8569.48 863
8570.35 830
8571.23 809
8572.10 828
8572.97 827
8573.85 847
8574.72 841
8575.60 832
8576.47 830
8577.34 837
8578.22 838
8579.09 823
8579.97 829
8580.84 840
8581.72 826
8582.59 829
8583.47 864
8584.34 865
8585.21 894
8586.09 870
8586.96 836
8587.84 840
8588.71 853
8589.59 871
8590.46 857
8591.34 854
8592.21 819
8593.09 867
8593.96 865
8594.84 896
8595.71 869
8596.59 844
8597.46 908
8598.34 915
8599.22 947
8600.09 916
8600.97 973
8601.84 987
8602.72 948
8603.59 970
8604.47 941
8605.34 974
8606.22 960
8607.10 953
8607.97 960
8608.85 962
8609.72 975
8610.60 959
8611.47 982
8612.35 936
8613.23 989
8614.10 1052
8614.98 1044
8615.86 994
8616.73 957
8617.61 1003
8618.48 1023
8619.36 1032
8620.24 1079
8621.11 1075
8621.99 1065
8622.87 1130
8623.74 1069
8624.62 1078
8625.50 1103
8626.37 1092
8627.25 1145
8628.13 1116
8629.00 1141
8629.88 1167
8630.76 1183
8631.64 1160
8632.51 1161
8633.39 1127
8634.27 1153
8635.14 1179
8636.02 1134
8636.90 1152
8637.78 1117
8638.65 1153
8639.53 1175
8640.41 1161
8641.29 1164
8642.16 1186
8643.04 1185
8643.92 1230
8644.80 1203
8645.67 1300
8646.55 1297
8647.43 1253
8648.31 1285
8649.18 1317
8650.06 1334
8650.94 1369
8651.82 1363
8652.70 1393
8653.58 1316
8654.45 1329
8655.33 1386
8656.21 1383
8657.09 1361
8657.97 1433
8658.84 1475
8659.72 1471
8660.60 1510
8661.48 1610
8662.36 1707
8663.24 1843
8664.12 1938
8664.99 2042
8665.87 2095
8666.75 2087
8667.63 2098
8668.51 2001
8669.39 1916
8670.27 1738
8671.15 1790
8672.03 1791
8672.91 1801
8673.78 1809
8674.66 1852
8675.54 1858
8676.42 1911
8677.30 1830
8678.18 1768
8679.06 1690
8679.94 1600
8680.82 1539
8681.70 1481
8682.58 1383
8683.46 1327
8684.34 1331
8685.22 1367
8686.10 1363
8686.98 1363
8687.86 1420
8688.74 1492
8689.62 1577
8690.50 1782
8691.38 1964
8692.26 2046
8693.14 2169
8694.02 2282
8694.90 2210
8695.78 2078
8696.66 1979
8697.54 1802
8698.42 1708
8699.30 1577
8700.18 1475
8701.06 1448
8701.94 1351
8702.82 1354
8703.70 1337
8704.58 1278
8705.46 1260
8706.34 1237
8707.23 1172
8708.11 1134
8708.99 1079
8709.87 1033
8710.75 983
8711.63 960
8712.51 995
8713.39 943
8714.27 944
8715.16 960
8716.04 947
8716.92 931
8717.80 957
8718.68 964
8719.56 938
8720.44 982
8721.33 954
8722.21 916
8723.09 921
8723.97 944
8724.85 960
8725.73 960
8726.62 983
8727.50 958
8728.38 984
8729.26 968
8730.14 1033
8731.03 1080
8731.91 1061
8732.79 1018
8733.67 997
8734.55 999
8735.44 984
8736.32 991
8737.20 994
8738.08 968
8738.97 973
8739.85 954
8740.73 963
8741.61 983
8742.50 964
8743.38 984
8744.26 977
8745.14 965
8746.03 958
8746.91 961
8747.79 967
8748.68 987
8749.56 966
8750.44 995
8751.33 980
8752.21 969
8753.09 989
8753.97 999
8754.86 978
8755.74 1013
8756.62 1033
8757.51 1078
8758.39 1080
8759.28 1132
8760.16 1076
8761.04 1111
8761.93 1090
8762.81 1099
8763.69 1079
8764.58 1071
8765.46 1053
8766.34 1044
8767.23 1001
8768.11 1014
8769.00 995
8769.88 981
8770.76 1024
8771.65 1046
8772.53 1049
8773.42 995
8774.30 984
8775.19 994
8776.07 969
8776.95 982
8777.84 990
8778.72 985
8779.61 1026
8780.49 1060
8781.38 1049
8782.26 1054
8783.15 1028
8784.03 1087
8784.92 1092
8785.80 1075
8786.69 1033
8787.57 1023
8788.46 1020
8789.34 1004
8790.23 943
8791.11 916
8792.00 965
8792.88 963
8793.77 912
8794.65 882
8795.54 855
8796.42 849
8797.31 878
8798.19 818
8799.08 811
8799.96 761
8800.85 788
8801.74 782
8802.62 754
8803.51 802
8804.39 766
8805.28 783
8806.16 775
8807.05 790
8807.94 780
8808.82 764
8809.71 768
8810.59 721
8811.48 746
8812.37 752
8813.25 749
8814.14 785
8815.03 746
8815.91 758
8816.80 749
8817.68 747
8818.57 787
8819.46 814
8820.34 779
8821.23 733
8822.12 759
8823.00 745
8823.89 720
8824.78 737
8825.66 739
8826.55 715
8827.44 754
8828.33 724
8829.21 764
8830.10 745
8830.99 733
8831.87 736
8832.76 685
8833.65 694
8834.54 673
8835.42 703
8836.31 686
8837.20 663
8838.08 704
8838.97 680
8839.86 628
8840.75 706
8841.64 687
8842.52 702
8843.41 694
8844.30 676
8845.19 693
8846.07 741
8846.96 699
8847.85 665
8848.74 669
8849.63 675
8850.51 668
8851.40 647
8852.29 625
8853.18 625
8854.07 611
8854.96 610
8855.84 650
8856.73 672
8857.62 612
8858.51 605
8859.40 596
8860.29 623
8861.17 602
8862.06 602
8862.95 611
8863.84 625
8864.73 598
8865.62 574
8866.51 638
8867.40 581
8868.29 582
8869.17 591
8870.06 558
8870.95 600
8871.84 597
8872.73 565
8873.62 535
8874.51 514
8875.40 544
8876.29 562
8877.18 567
8878.07 560
8878.96 570
8879.85 553
8880.74 514
8881.63 533
8882.51 503
8883.40 550
8884.29 553
8885.18 534
8886.07 558
8886.96 526
8887.85 535
8888.74 509
8889.63 496
8890.52 550
8891.41 496
8892.30 514
8893.19 516
8894.09 525
8894.98 459
8895.87 500
8896.76 525
8897.65 503
8898.54 518
8899.43 505
8900.32 508
8901.21 510
8902.10 515
8902.99 472
8903.88 488
8904.77 474
8905.66 475
8906.55 530
8907.44 541
8908.34 496
8909.23 500
8910.12 489
8911.01 481
8911.90 501
8912.79 494
8913.68 480
8914.57 498
8915.47 498
8916.36 498
8917.25 495
8918.14 494
8919.03 496
8919.92 489
8920.81 470
8921.71 476
8922.60 484
8923.49 473
8924.38 476
8925.27 476
8926.16 502
8927.06 494
8927.95 490
8928.84 470
8929.73 462
8930.62 457
8931.52 469
8932.41 480
8933.30 481
8934.19 482
8935.09 473
8935.98 452
8936.87 437
8937.76 420
8938.66 460
8939.55 452
8940.44 449
8941.33 425
8942.23 471
8943.12 454
8944.01 445
8944.90 445
8945.80 442
8946.69 433
8947.58 461
8948.48 469
8949.37 449
8950.26 435
8951.16 458
8952.05 432
8952.94 450
8953.84 471
8954.73 465
8955.62 487
8956.52 456
8957.41 471
8958.30 452
8959.20 426
8960.09 455
8960.98 456
8961.88 445
8962.77 431
8963.66 463
8964.56 475
8965.45 479
8966.35 424
8967.24 478
8968.13 445
8969.03 459
8969.92 463
8970.82 441
8971.71 428
8972.60 447
8973.50 449
8974.39 449
8975.29 460
8976.18 446
8977.08 446
8977.97 442
8978.87 445
8979.76 472
8980.65 464
8981.55 453
8982.44 436
8983.34 430
8984.23 444
8985.13 421
8986.02 449
8986.92 433
8987.81 461
8988.71 431
8989.60 443
8990.50 436
8991.39 441
8992.29 470
8993.18 440
8994.08 422
8994.97 463
8995.87 455
8996.76 485
8997.66 445
8998.56 413
8999.45 427
9000.35 446
9001.24 448
9002.14 447
9003.03 430
9003.93 420
9004.83 405
9005.72 433
9006.62 421
9007.51 427
9008.41 417
9009.31 425
9010.20 426
9011.10 427
9011.99 426
9012.89 451
9013.79 411
9014.68 425
9015.58 422
9016.48 424
9017.37 452
9018.27 427
9019.16 445
9020.06 451
9020.96 429
9021.85 435
9022.75 432
9023.65 413
9024.54 422
9025.44 432
9026.34 401
9027.24 421
9028.13 418
9029.03 400
9029.93 427
9030.82 412
9031.72 432
9032.62 424
9033.52 446
9034.41 416
9035.31 433
9036.21 438
9037.10 408
9038.00 422
9038.90 453
9039.80 410
9040.69 424
9041.59 422
9042.49 455
9043.39 432
9044.29 471
9045.18 453
9046.08 438
9046.98 428
9047.88 436
9048.78 428
9049.67 461
9050.57 444
9051.47 463
9052.37 469
9053.27 452
9054.16 445
9055.06 432
9055.96 470
9056.86 459
9057.76 475
9058.66 455
9059.55 448
9060.45 491
9061.35 480
9062.25 445
9063.15 452
9064.05 446
9064.95 446
9065.85 457
9066.74 442
9067.64 437
9068.54 434
9069.44 465
9070.34 444
9071.24 460
9072.14 424
9073.04 415
9073.94 438
9074.84 399
9075.74 413
9076.64 442
9077.53 440
9078.43 478
9079.33 453
9080.23 468
9081.13 439
9082.03 445
9082.93 429
9083.83 420
9084.73 455
9085.63 449
9086.53 457
9087.43 398
9088.33 457
9089.23 443
9090.13 448
9091.03 465
9091.93 426
9092.83 419
9093.73 461
9094.63 452
9095.53 458
9096.43 461
9097.33 427
9098.23 461
9099.13 427
9100.04 416
9100.94 406
9101.84 433
9102.74 422
9103.64 445
9104.54 431
9105.44 402
9106.34 414
9107.24 425
9108.14 421
9109.04 428
9109.94 420
9110.85 436
9111.75 437
9112.65 438
9113.55 383
9114.45 392
9115.35 439
9116.25 423
9117.15 411
9118.06 407
9118.96 428
9119.86 422
9120.76 408
9121.66 435
9122.56 433
9123.46 464
9124.37 447
9125.27 444
9126.17 426
9127.07 431
9127.97 429
9128.88 446
9129.78 410
9130.68 403
9131.58 405
9132.48 422
9133.39 425
9134.29 399
9135.19 426
9136.09 420
9137.00 410
9137.90 429
9138.80 431
9139.70 424
9140.61 432
9141.51 441
9142.41 420
9143.31 429
9144.22 448
9145.12 450
9146.02 430
9146.92 420
9147.83 437
9148.73 411
9149.63 444
9150.54 431
9151.44 414
9152.34 426
9153.25 413
9154.15 425
9155.05 401
9155.96 408
9156.86 446
9157.76 417
9158.67 390
9159.57 422
9160.47 418
9161.38 403
9162.28 455
9163.18 449
9164.09 403
9164.99 401
9165.90 412
9166.80 412
9167.70 398
9168.61 425
9169.51 422
9170.42 433
9171.32 443
9172.22 424
9173.13 405
9174.03 418
9174.94 432
9175.84 440
9176.74 429
9177.65 411
9178.55 417
9179.46 418
9180.36 409
9181.27 410
9182.17 434
9183.08 438
9183.98 425
9184.89 430
9185.79 417
9186.70 429
9187.60 409
9188.51 445
9189.41 429
9190.32 406
9191.22 418
9192.13 427
9193.03 440
9193.94 446
9194.84 431
9195.75 427
9196.65 427
9197.56 492
9198.46 459
9199.37 440
9200.27 495
9201.18 470
9202.08 496
9202.99 480
9203.90 482
9204.80 484
9205.71 449
9206.61 446
9207.52 442
9208.42 411
9209.33 440
9210.24 430
9211.14 410
9212.05 403
9212.95 415
9213.86 424
9214.77 425
9215.67 451
9216.58 481
9217.49 428
9218.39 474
9219.30 464
9220.21 426
9221.11 450
9222.02 434
9222.93 454
9223.83 441
9224.74 428
9225.65 426
9226.55 438
9227.46 436
9228.37 421
9229.27 408
9230.18 422
9231.09 425
9231.99 442
9232.90 412
9233.81 452
9234.72 417
9235.62 402
9236.53 416
9237.44 404
9238.34 426
9239.25 409
9240.16 435
9241.07 398
9241.97 407
9242.88 436
9243.79 429
9244.70 414
9245.61 388
9246.51 414
9247.42 420
9248.33 442
9249.24 385
9250.14 386
9251.05 424
9251.96 387
9252.87 414
9253.78 382
9254.69 402
9255.59 409
9256.50 408
9257.41 407
9258.32 396
9259.23 406
9260.14 416
9261.04 418
9261.95 390
9262.86 408
9263.77 419
9264.68 435
9265.59 414
9266.50 392
9267.40 417
9268.31 424
9269.22 428
9270.13 419
9271.04 425
9271.95 411
9272.86 417
9273.77 457
9274.68 430
9275.59 450
9276.49 424
9277.40 411
9278.31 430
9279.22 436
9280.13 421
9281.04 434
9281.95 454
9282.86 446
9283.77 392
9284.68 413
9285.59 421
9286.50 419
9287.41 408
9288.32 431
9289.23 445
9290.14 458
9291.05 458
9291.96 470
9292.87 459
9293.78 446
9294.69 462
9295.60 439
9296.51 416
9297.42 432
9298.33 453
9299.24 462
9300.15 433
9301.06 460
9301.97 481
9302.88 426
9303.79 447
9304.70 437
9305.61 446
9306.53 460
9307.44 455
9308.35 474
9309.26 479
9310.17 479
9311.08 467
9311.99 483
9312.90 473
9313.81 475
9314.72 463
9315.63 460
9316.55 468
9317.46 451
9318.37 479
9319.28 431
9320.19 458
9321.10 462
9322.01 453
9322.93 446
9323.84 449
9324.75 454
9325.66 460
9326.57 452
9327.48 421
9328.40 447
9329.31 433
9330.22 416
9331.13 424
9332.04 441
9332.96 440
9333.87 451
9334.78 418
9335.69 437
9336.60 466
9337.52 436
9338.43 437
9339.34 455
9340.25 443
9341.17 439
9342.08 444
9342.99 464
9343.90 447
9344.82 416
9345.73 452
9346.64 476
9347.55 457
9348.47 472
9349.38 455
9350.29 462
9351.21 457
9352.12 481
9353.03 462
9353.94 441
9354.86 444
9355.77 462
9356.68 462
9357.60 449
9358.51 428
9359.42 475
9360.34 427
9361.25 442
9362.16 429
9363.08 442
9363.99 442
9364.90 441
9365.82 453
9366.73 454
9367.65 464
9368.56 453
9369.47 466
9370.39 465
9371.30 468
9372.21 435
9373.13 449
9374.04 463
9374.96 447
9375.87 471
9376.79 493
9377.70 490
9378.61 511
9379.53 458
9380.44 454
9381.36 483
9382.27 478
9383.19 497
9384.10 480
9385.01 463
9385.93 457
9386.84 477
9387.76 485
9388.67 511
9389.59 520
9390.50 551
9391.42 508
9392.33 547
9393.25 544
9394.16 526
9395.08 551
9395.99 556
9396.91 542
9397.82 526
9398.74 495
9399.65 526
9400.57 497
9401.48 479
9402.40 485
9403.32 497
9404.23 498
9405.15 491
9406.06 470
9406.98 486
9407.89 469
9408.81 484
9409.73 473
9410.64 468
9411.56 488
9412.47 498
9413.39 490
9414.30 464
9415.22 464
9416.14 486
9417.05 476
9417.97 507
9418.89 491
9419.80 501
9420.72 512
9421.63 459
9422.55 459
9423.47 474
9424.38 501
9425.30 486
9426.22 465
9427.13 482
9428.05 507
9428.97 511
9429.88 511
9430.80 499
9431.72 507
9432.63 487
9433.55 492
9434.47 510
9435.38 485
9436.30 533
9437.22 508
9438.14 503
9439.05 503
9439.97 544
9440.89 547
9441.81 549
9442.72 542
9443.64 553
9444.56 573
9445.47 577
9446.39 545
9447.31 547
9448.23 542
9449.15 539
9450.06 533
9450.98 546
9451.90 552
9452.82 553
9453.73 594
9454.65 608
9455.57 627
9456.49 593
9457.41 582
9458.32 555
9459.24 519
9460.16 554
9461.08 531
9462.00 537
9462.92 553
9463.83 545
9464.75 507
9465.67 495
9466.59 540
9467.51 512
9468.43 522
9469.35 525
9470.26 510
9471.18 535
9472.10 552
9473.02 526
9473.94 518
9474.86 527
9475.78 534
9476.70 510
9477.62 520
9478.54 509
9479.45 534
9480.37 548
9481.29 561
9482.21 513
9483.13 516
9484.05 506
9484.97 524
9485.89 531
9486.81 473
9487.73 480
9488.65 509
9489.57 531
9490.49 504
9491.41 511
9492.33 502
9493.25 525
9494.17 510
9495.09 527
9496.01 506
9496.93 532
9497.85 517
9498.77 544
9499.69 527
9500.61 513
9501.53 515
9502.45 494
9503.37 547
9504.29 508
9505.21 532
9506.13 536
9507.05 541
9507.97 520
9508.89 521
9509.81 539
9510.73 543
9511.65 528
9512.57 572
9513.49 609
9514.42 553
9515.34 591
9516.26 573
9517.18 547
9518.10 552
9519.02 597
9519.94 636
9520.86 636
9521.78 664
9522.71 610
9523.63 633
9524.55 616
9525.47 615
9526.39 631
9527.31 621
9528.23 594
9529.16 590
9530.08 604
9531.00 596
9531.92 572
9532.84 593
9533.76 601
9534.69 602
9535.61 586
9536.53 576
9537.45 591
9538.37 596
9539.30 577
9540.22 594
9541.14 598
9542.06 621
9542.98 600
9543.91 590
9544.83 609
9545.75 571
9546.67 599
9547.60 609
9548.52 650
9549.44 599
9550.36 605
9551.29 601
9552.21 603
9553.13 611
9554.06 598
9554.98 617
9555.90 599
9556.82 604
9557.75 601
9558.67 610
9559.59 609
9560.52 647
9561.44 622
9562.36 617
9563.29 616
9564.21 621
9565.13 620
9566.06 629
9566.98 643
9567.90 629
9568.83 622
9569.75 663
9570.67 655
9571.60 647
9572.52 667
9573.44 642
9574.37 677
9575.29 681
9576.22 694
9577.14 665
9578.06 681
9578.99 703
9579.91 691
9580.84 680
9581.76 709
9582.68 709
9583.61 698
9584.53 706
9585.46 709
9586.38 688
9587.31 691
9588.23 703
9589.15 736
9590.08 753
9591.00 670
9591.93 675
9592.85 712
9593.78 711
9594.70 737
9595.63 724
9596.55 757
9597.48 730
9598.40 799
9599.33 820
9600.25 828
9601.18 823
9602.10 832
9603.03 817
9603.95 789
9604.88 754
9605.80 775
9606.73 775
9607.65 760
9608.58 751
9609.50 778
9610.43 773
9611.35 784
9612.28 768
9613.21 745
9614.13 792
9615.06 771
9615.98 749
9616.91 760
9617.84 792
9618.76 807
9619.69 782
9620.61 786
9621.54 765
9622.47 791
9623.39 811
9624.32 837
9625.24 845
9626.17 835
9627.10 830
9628.02 844
9628.95 847
9629.88 860
9630.80 842
9631.73 831
9632.65 861
9633.58 855
9634.51 852
9635.43 872
9636.36 839
9637.29 826
9638.22 880
9639.14 894
9640.07 858
9641.00 887
9641.92 923
9642.85 956
9643.78 961
9644.70 985
9645.63 1011
9646.56 986
9647.49 986
9648.41 1014
9649.34 1033
9650.27 1006
9651.20 1013
9652.12 1033
9653.05 986
9653.98 1011
9654.91 1000
9655.83 988
9656.76 969
9657.69 950
9658.62 964
9659.55 989
9660.47 1002
9661.40 994
9662.33 970
9663.26 993
9664.19 995
9665.11 1009
9666.04 1015
9666.97 1030
9667.90 1032
9668.83 1012
9669.75 1010
9670.68 1003
9671.61 1027
9672.54 1056
9673.47 1063
9674.40 1062
9675.33 1047
9676.25 1059
9677.18 1080
9678.11 1088
9679.04 1050
9679.97 1085
9680.90 1103
9681.83 1109
9682.76 1122
9683.69 1130
9684.61 1137
9685.54 1111
9686.47 1188
9687.40 1120
9688.33 1133
9689.26 1187
9690.19 1186
9691.12 1183
9692.05 1166
9692.98 1155
9693.91 1190
9694.84 1190
9695.77 1208
9696.70 1265
9697.63 1360
9698.56 1334
9699.49 1442
9700.42 1421
9701.35 1390
9702.28 1391
9703.21 1376
9704.14 1307
9705.07 1230
9706.00 1152
9706.93 1132
9707.86 1135
9708.79 1095
9709.72 1117
9710.65 1092
9711.58 1073
9712.51 1152
9713.44 1151
9714.37 1143
9715.30 1154
9716.23 1161
9717.16 1155
9718.09 1133
9719.02 1130
9719.95 1085
9720.88 1044
9721.81 1039
9722.75 978
9723.68 968
9724.61 953
9725.54 915
9726.47 943
9727.40 896
9728.33 914
9729.26 915
9730.19 904
9731.13 924
9732.06 954
9732.99 944
9733.92 900
9734.85 878
9735.78 908
9736.71 917
9737.65 899
9738.58 871
9739.51 852
9740.44 918
9741.37 881
9742.30 852
9743.24 869
9744.17 859
9745.10 836
9746.03 814
9746.96 834
9747.90 865
9748.83 839
9749.76 859
9750.69 858
9751.63 877
9752.56 857
9753.49 850
9754.42 844
9755.36 821
9756.29 837
9757.22 845
9758.15 832
9759.09 819
9760.02 838
9760.95 860
9761.88 921
9762.82 886
9763.75 837
9764.68 807
9765.62 879
9766.55 898
9767.48 882
9768.41 892
9769.35 899
9770.28 907
9771.21 909
9772.15 885
9773.08 888
9774.01 889
9774.95 878
9775.88 843
9776.81 849
9777.75 859
9778.68 873
9779.62 903
9780.55 883
9781.48 848
9782.42 869
9783.35 924
9784.28 917
9785.22 918
9786.15 928
9787.09 934
9788.02 896
9788.95 860
9789.89 813
9790.82 810
9791.76 815
9792.69 809
9793.63 796
9794.56 791
9795.49 766
9796.43 796
9797.36 806
9798.30 827
9799.23 856
9800.17 847
9801.10 829
9802.04 782
9802.97 809
9803.91 829
9804.84 776
9805.78 764
9806.71 739
9807.65 701
9808.58 692
9809.52 680
9810.45 682
9811.39 683
9812.32 673
9813.26 662
9814.19 661
9815.13 684
9816.06 674
9817.00 663
9817.93 627
9818.87 664
9819.80 651
9820.74 610
9821.68 601
9822.61 625
9823.55 637
9824.48 664
9825.42 689
9826.35 646
9827.29 609
9828.23 646
9829.16 623
9830.10 628
9831.03 624
9831.97 653
9832.91 658
9833.84 642
9834.78 646
9835.72 611
9836.65 638
9837.59 671
9838.52 672
9839.46 636
9840.40 605
9841.33 625
9842.27 651
9843.21 645
9844.14 673
9845.08 645
9846.02 641
9846.95 641
9847.89 663
9848.83 667
9849.77 653
9850.70 646
9851.64 664
9852.58 658
9853.51 674
9854.45 680
9855.39 666
9856.33 673
9857.26 674
9858.20 651
9859.14 658
9860.08 642
9861.01 625
9861.95 632
9862.89 619
9863.83 638
9864.76 657
9865.70 601
9866.64 636
9867.58 631
9868.51 617
9869.45 620
9870.39 614
9871.33 614
9872.27 629
9873.20 604
9874.14 625
9875.08 602
9876.02 618
9876.96 613
9877.90 629
9878.83 627
9879.77 623
9880.71 601
9881.65 629
9882.59 610
9883.53 600
9884.47 619
9885.40 617
9886.34 614
9887.28 610
9888.22 613
9889.16 566
9890.10 564
9891.04 600
9891.98 582
9892.91 607
9893.85 595
9894.79 621
9895.73 586
9896.67 589
9897.61 579
9898.55 619
9899.49 583
9900.43 589
9901.37 591
9902.31 589
9903.25 576
9904.19 572
9905.13 572
9906.07 605
9907.01 614
9907.95 579
9908.89 609
9909.83 624
9910.77 589
9911.71 588
9912.65 622
9913.59 630
9914.53 610
9915.47 643
9916.41 606
9917.35 600
9918.29 603
9919.23 611
9920.17 626
9921.11 645
9922.05 634
9922.99 692
9923.93 735
9924.87 760
9925.81 816
9926.75 819
9927.69 874
9928.63 890
9929.57 859
9930.51 826
9931.45 802
9932.39 758
9933.34 742
9934.28 677
9935.22 646
9936.16 631
9937.10 614
9938.04 605
9938.98 606
9939.92 593
9940.87 574
9941.81 578
9942.75 536
9943.69 537
9944.63 586
9945.57 557
9946.51 578
9947.46 605
9948.40 594
9949.34 639
9950.28 674
9951.22 700
9952.16 691
9953.11 679
9954.05 668
9954.99 639
9955.93 618
9956.87 576
9957.82 589
9958.76 582
9959.70 567
9960.64 548
9961.59 531
9962.53 524
9963.47 528
9964.41 503
9965.35 528
9966.30 534
9967.24 519
9968.18 527
9969.13 520
9970.07 511
9971.01 492
9971.95 505
9972.90 478
9973.84 502
9974.78 480
9975.73 506
9976.67 491
9977.61 485
9978.55 497
9979.50 492
9980.44 486
9981.38 481
9982.33 502
9983.27 522
9984.21 519
9985.16 519
9986.10 519
9987.04 490
9987.99 501
9988.93 499
9989.88 487
9990.82 505
9991.76 504
9992.71 484
9993.65 488
9994.59 492
9995.54 477
9996.48 500
9997.43 501
9998.37 528
9999.31 509
10000.26 503
10001.20 499
10002.15 523
10003.09 515
10004.04 501
10004.98 506
10005.92 495
10006.87 502
10007.81 497
10008.76 505
10009.70 468
10010.65 462
10011.59 503
10012.54 502
10013.48 496
10014.43 507
10015.37 500
10016.32 492
10017.26 502
10018.21 484
10019.15 478
10020.10 501
10021.04 493
10021.99 493
10022.93 485
10023.88 468
10024.82 495
10025.77 457
10026.71 482
10027.66 508
10028.60 494
10029.55 485
10030.49 448
10031.44 465
10032.39 469
10033.33 449
10034.28 492
10035.22 478
10036.17 492
10037.11 473
10038.06 497
10039.01 483
10039.95 455
10040.90 460
10041.84 473
10042.79 458
10043.74 442
10044.68 435
10045.63 457
10046.58 452
10047.52 464
10048.47 461
10049.41 417
10050.36 434
10051.31 442
10052.25 462
10053.20 453
10054.15 427
10055.09 446
10056.04 464
10056.99 422
10057.93 461
10058.88 480
10059.83 472
10060.78 462
10061.72 457
10062.67 462
10063.62 435
10064.56 456
10065.51 431
10066.46 449
10067.41 442
10068.35 440
10069.30 429
10070.25 440
10071.20 416
10072.14 496
10073.09 454
10074.04 442
10074.99 438
10075.93 468
10076.88 439
10077.83 471
10078.78 458
10079.72 447
10080.67 435
10081.62 424
10082.57 424
10083.52 424
10084.46 454
10085.41 460
10086.36 434
10087.31 443
10088.26 442
10089.21 441
10090.15 414
10091.10 426
10092.05 438
10093.00 416
10093.95 497
10094.90 463
10095.85 409
10096.79 448
10097.74 463
10098.69 439
10099.64 436
10100.59 457
10101.54 445
10102.49 460
10103.44 449
10104.39 466
10105.33 442
10106.28 442
10107.23 457
10108.18 469
10109.13 422
10110.08 422
10111.03 443
10111.98 475
10112.93 438
10113.88 426
10114.83 455
10115.78 433
10116.73 436
10117.68 452
10118.63 431
10119.58 447
10120.53 464
10121.48 454
10122.43 436
10123.38 434
10124.33 451
10125.28 464
10126.23 478
10127.18 440
10128.13 424
10129.08 447
10130.03 449
10130.98 442
10131.93 466
10132.88 458
10133.83 465
10134.78 444
10135.73 465
10136.68 456
10137.63 466
10138.58 455
10139.53 435
10140.48 464
10141.43 476
10142.38 491
10143.33 463
10144.29 462
10145.24 481
10146.19 488
10147.14 462
10148.09 483
10149.04 489
10149.99 490
10150.94 477
10151.89 481
10152.85 469
10153.80 496
10154.75 462
10155.70 504
10156.65 499
10157.60 509
10158.55 518
10159.51 484
10160.46 510
10161.41 523
10162.36 522
10163.31 528
10164.26 488
10165.22 499
10166.17 520
10167.12 536
10168.07 571
10169.02 559
10169.98 539
10170.93 575
10171.88 580
10172.83 574
10173.79 539
10174.74 571
10175.69 619
10176.64 552
10177.60 564
10178.55 596
10179.50 581
10180.45 599
10181.41 592
10182.36 556
10183.31 586
10184.26 581
10185.22 622
10186.17 650
10187.12 607
10188.08 616
10189.03 580
10189.98 608
10190.93 605
10191.89 565
10192.84 577
10193.79 582
10194.75 580
10195.70 591
10196.65 629
10197.61 600
10198.56 608
10199.51 578
10200.47 609
10201.42 603
10202.38 631
10203.33 618
10204.28 666
10205.24 712
10206.19 736
10207.14 732
10208.10 713
10209.05 707
10210.01 683
10210.96 693
10211.91 667
10212.87 637
10213.82 610
10214.78 623
10215.73 612
10216.69 619
10217.64 591
10218.59 615
10219.55 582
10220.50 572
10221.46 568
10222.41 550
10223.37 537
10224.32 560
10225.28 553
10226.23 571
10227.19 598
10228.14 587
10229.10 571
10230.05 584
10231.01 581
10231.96 603
10232.92 655
10233.87 689
10234.83 641
10235.78 750
10236.74 732
10237.69 724
10238.65 705
10239.60 730
10240.56 727
10241.51 690
10242.47 630
10243.42 593
10244.38 582
10245.34 571
10246.29 553
10247.25 546
10248.20 534
10249.16 543
10250.11 520
10251.07 518
10252.03 506
10252.98 508
10253.94 489
10254.89 507
10255.85 497
10256.81 523
10257.76 488
10258.72 483
10259.68 495
10260.63 498
10261.59 487
10262.55 474
10263.50 463
10264.46 491
10265.41 459
10266.37 464
10267.33 479
10268.28 496
10269.24 510
10270.20 483
10271.16 485
10272.11 499
10273.07 491
10274.03 514
10274.98 468
10275.94 471
10276.90 473
10277.85 485
10278.81 487
10279.77 463
10280.73 473
10281.68 444
10282.64 425
10283.60 450
10284.56 434
10285.51 431
10286.47 442
10287.43 440
10288.39 468
10289.34 459
10290.30 449
10291.26 470
10292.22 446
10293.18 465
10294.13 432
10295.09 419
10296.05 431
10297.01 457
10297.97 456
10298.92 455
10299.88 451
10300.84 461
10301.80 456
10302.76 433
10303.72 428
10304.67 446
10305.63 457
10306.59 429
10307.55 463
10308.51 441
10309.47 415
10310.43 438
10311.38 443
10312.34 456
10313.30 450
10314.26 451
10315.22 443
10316.18 454
10317.14 465
10318.10 446
10319.06 424
10320.01 433
10320.97 432
10321.93 426
10322.89 409
10323.85 422
10324.81 427
10325.77 425
10326.73 429
10327.69 416
10328.65 398
10329.61 449
10330.57 449
10331.53 426
10332.49 437
10333.45 432
10334.41 390
10335.37 422
10336.33 431
10337.29 380
10338.25 405
10339.21 412
10340.17 390
10341.13 388
10342.09 360
10343.05 383
10344.01 384
10344.97 447
10345.93 431
10346.89 388
10347.85 379
10348.81 393
10349.77 423
10350.73 416
10351.69 381
10352.65 378
10353.61 432
10354.57 414
10355.53 381
10356.49 363
10357.46 372
10358.42 403
10359.38 399
10360.34 388
10361.30 375
10362.26 386
10363.22 394
10364.18 377
10365.14 382
10366.11 394
10367.07 372
10368.03 364
10368.99 369
10369.95 359
10370.91 367
10371.87 369
10372.84 392
10373.80 365
10374.76 339
10375.72 372
10376.68 405
10377.64 416
10378.61 351
10379.57 342
10380.53 391
10381.49 400
10382.45 377
10383.42 365
10384.38 386
10385.34 405
10386.30 392
10387.27 395
10388.23 395
10389.19 364
10390.15 370
10391.11 381
10392.08 369
10393.04 382
10394.00 382
10394.96 366
10395.93 370
10396.89 369
10397.85 366
10398.82 349
10399.78 381
10400.74 370
10401.70 390
10402.67 374
10403.63 386
10404.59 367
10405.56 370
10406.52 365
10407.48 356
10408.45 351
10409.41 373
10410.37 372
10411.34 392
10412.30 383
10413.26 362
10414.23 378
10415.19 402
10416.15 387
10417.12 402
10418.08 398
10419.04 405
10420.01 417
10420.97 412
10421.94 421
10422.90 409
10423.86 403
10424.83 379
10425.79 388
10426.76 389
10427.72 398
10428.68 371
10429.65 364
10430.61 365
10431.58 363
10432.54 332
10433.51 327
10434.47 338
10435.44 365
10436.40 359
10437.36 337
10438.33 348
10439.29 340
10440.26 343
10441.22 355
10442.19 343
10443.15 344
10444.12 348
10445.08 370
10446.05 365
10447.01 349
10447.98 310
10448.94 352
10449.91 357
10450.87 334
10451.84 346
10452.80 355
10453.77 347
10454.73 352
10455.70 363
10456.67 338
10457.63 322
10458.60 330
10459.56 340
10460.53 360
10461.49 380
10462.46 345
10463.43 352
10464.39 385
10465.36 346
10466.32 362
10467.29 342
10468.25 360
10469.22 327
10470.19 346
10471.15 342
10472.12 345
10473.09 342
10474.05 356
10475.02 354
10475.98 313
10476.95 345
10477.92 361
10478.88 344
10479.85 341
10480.82 341
10481.78 366
10482.75 363
10483.72 343
10484.68 373
10485.65 349
10486.62 340
10487.58 368
10488.55 336
10489.52 347
10490.49 365
10491.45 361
10492.42 384
10493.39 364
10494.35 359
10495.32 349
10496.29 343
10497.26 356
10498.22 332
10499.19 376
10500.16 385
10501.13 381
10502.09 352
10503.06 336
10504.03 336
10505.00 375
10505.96 388
10506.93 350
10507.90 345
10508.87 376
10509.84 370
10510.80 354
10511.77 338
10512.74 346
10513.71 345
10514.68 360
10515.64 367
10516.61 344
10517.58 341
10518.55 369
10519.52 355
10520.49 376
10521.45 356
10522.42 346
10523.39 357
10524.36 345
10525.33 356
10526.30 340
10527.27 329
10528.23 367
10529.20 349
10530.17 342
10531.14 340
10532.11 351
10533.08 351
10534.05 344
10535.02 364
10535.99 399
10536.96 365
10537.93 363
10538.89 375
10539.86 373
10540.83 372
10541.80 370
10542.77 359
10543.74 362
10544.71 358
10545.68 363
10546.65 355
10547.62 361
10548.59 341
10549.56 375
10550.53 362
10551.50 353
10552.47 361
10553.44 372
10554.41 374
10555.38 354
10556.35 376
10557.32 404
10558.29 390
10559.26 391
10560.23 383
10561.20 376
10562.17 372
10563.14 379
10564.11 399
10565.08 402
10566.05 400
10567.02 387
10567.99 384
10568.96 392
10569.93 371
10570.91 358
10571.88 367
10572.85 340
10573.82 396
10574.79 365
10575.76 353
10576.73 374
10577.70 385
10578.67 375
10579.64 378
10580.62 362
10581.59 376
10582.56 372
10583.53 350
10584.50 371
10585.47 387
10586.44 399
10587.42 377
10588.39 386
10589.36 368
10590.33 380
10591.30 400
10592.27 369
10593.25 364
10594.22 379
10595.19 392
10596.16 405
10597.13 402
10598.10 377
10599.08 387
10600.05 376
10601.02 372
10601.99 374
10602.97 405
10603.94 392
10604.91 383
10605.88 432
10606.85 419
10607.83 401
10608.80 414
10609.77 458
10610.74 415
10611.72 425
10612.69 412
10613.66 396
10614.64 422
10615.61 417
10616.58 409
10617.55 405
10618.53 398
10619.50 386
10620.47 414
10621.45 368
10622.42 375
10623.39 380
10624.37 402
10625.34 372
10626.31 391
10627.29 367
10628.26 381
10629.23 360
10630.21 379
10631.18 367
10632.15 354
10633.13 382
10634.10 390
10635.07 380
10636.05 377
10637.02 388
10638.00 417
10638.97 389
10639.94 392
10640.92 412
10641.89 431
10642.87 418
10643.84 373
10644.81 394
10645.79 378
10646.76 364
10647.74 357
10648.71 379
10649.68 374
10650.66 347
10651.63 367
10652.61 372
10653.58 362
10654.56 362
10655.53 380
10656.51 382
10657.48 380
10658.46 344
10659.43 369
10660.41 357
10661.38 382
10662.36 362
10663.33 353
10664.31 346
10665.28 340
10666.26 356
10667.23 367
10668.21 326
10669.18 363
10670.16 364
10671.13 359
10672.11 333
10673.08 363
10674.06 375
10675.03 368
10676.01 369
10676.99 369
10677.96 347
10678.94 362
10679.91 376
10680.89 376
10681.86 379
10682.84 358
10683.82 376
10684.79 386
10685.77 371
10686.74 368
10687.72 369
10688.70 368
10689.67 371
10690.65 361
10691.63 343
10692.60 367
10693.58 374
10694.55 372
10695.53 358
10696.51 379
10697.48 353
10698.46 345
10699.44 377
10700.41 366
10701.39 359
10702.37 370
10703.34 372
10704.32 392
10705.30 361
10706.27 365
10707.25 382
10708.23 394
10709.21 335
10710.18 360
10711.16 369
10712.14 388
10713.11 356
10714.09 370
10715.07 371
10716.05 375
10717.02 381
10718.00 381
10718.98 380
10719.96 357
10720.93 345
10721.91 347
10722.89 329
10723.87 327
10724.85 349
10725.82 364
10726.80 350
10727.78 334
10728.76 335
10729.74 346
10730.71 354
10731.69 371
10732.67 363
10733.65 356
10734.63 346
10735.60 332
10736.58 354
10737.56 370
10738.54 374
10739.52 363
10740.50 373
10741.48 362
10742.45 353
10743.43 321
10744.41 354
10745.39 371
10746.37 359
10747.35 356
10748.33 380
10749.31 373
10750.28 387
10751.26 369
10752.24 373
10753.22 366
10754.20 359
10755.18 368
10756.16 395
10757.14 393
10758.12 387
10759.10 372
10760.08 401
10761.06 374
10762.04 386
10763.01 387
10763.99 390
10764.97 415
10765.95 399
10766.93 401
10767.91 384
10768.89 386
10769.87 387
10770.85 395
10771.83 386
10772.81 356
10773.79 365
10774.77 365
10775.75 386
10776.73 367
10777.71 373
10778.69 381
10779.67 400
10780.65 389
10781.63 392
10782.62 388
10783.60 415
10784.58 398
10785.56 387
10786.54 386
10787.52 389
10788.50 396
10789.48 405
10790.46 391
10791.44 386
10792.42 368
10793.40 386
10794.38 385
10795.37 399
10796.35 349
10797.33 405
10798.31 382
10799.29 362
10800.27 367
10801.25 386
10802.23 391
10803.21 390
10804.20 396
10805.18 391
10806.16 394
10807.14 379
10808.12 405
10809.10 385
10810.09 377
10811.07 400
10812.05 391
10813.03 400
10814.01 410
10815.00 396
10815.98 413
10816.96 397
10817.94 395
10818.92 417
10819.91 404
10820.89 458
10821.87 453
10822.85 408
10823.83 408
10824.82 446
10825.80 422
10826.78 432
10827.76 401
10828.75 420
10829.73 423
10830.71 424
10831.69 405
10832.68 438
10833.66 421
10834.64 434
10835.63 433
10836.61 428
10837.59 419
10838.57 408
10839.56 433
10840.54 460
10841.52 453
10842.51 446
10843.49 423
10844.47 433
10845.46 461
10846.44 457
10847.42 446
10848.41 461
10849.39 444
10850.37 459
10851.36 444
10852.34 437
10853.32 462
10854.31 474
10855.29 466
10856.28 475
10857.26 483
10858.24 465
10859.23 483
10860.21 524
10861.20 486
10862.18 467
10863.16 474
10864.15 467
10865.13 502
10866.12 487
10867.10 470
10868.08 463
10869.07 524
10870.05 486
10871.04 493
10872.02 488
10873.01 522
10873.99 514
10874.98 489
10875.96 522
10876.95 504
10877.93 534
10878.92 480
10879.90 503
10880.89 508
10881.87 503
10882.86 546
10883.84 507
10884.83 512
10885.81 520
10886.80 524
10887.78 539
10888.77 511
10889.75 515
10890.74 546
10891.72 581
10892.71 533
10893.69 526
10894.68 544
10895.66 547
10896.65 542
10897.64 570
10898.62 549
10899.61 576
10900.59 560
10901.58 598
10902.56 589
10903.55 600
10904.54 577
10905.52 629
10906.51 569
10907.49 579
10908.48 574
10909.47 618
10910.45 612
10911.44 601
10912.43 647
10913.41 610
10914.40 634
10915.39 628
10916.37 613
10917.36 634
10918.35 685
10919.33 647
10920.32 674
10921.31 647
10922.29 670
10923.28 645
10924.27 669
10925.25 676
10926.24 676
10927.23 683
10928.21 642
10929.20 660
10930.19 665
10931.18 648
10932.16 669
10933.15 693
10934.14 697
10935.12 702
10936.11 661
10937.10 661
10938.09 703
10939.07 710
10940.06 710
10941.05 727
10942.04 724
10943.02 737
10944.01 751
10945.00 733
10945.99 756
10946.98 775
10947.96 775
10948.95 774
10949.94 771
10950.93 808
10951.92 800
10952.90 828
10953.89 890
10954.88 885
10955.87 881
10956.86 971
10957.85 1000
10958.83 1005
10959.82 970
10960.81 1029
10961.80 1052
10962.79 990
10963.78 989
10964.77 951
10965.75 909
10966.74 916
10967.73 829
10968.72 786
10969.71 805
10970.70 825
10971.69 811
10972.68 741
10973.67 769
10974.66 755
10975.64 807
10976.63 784
10977.62 820
10978.61 819
10979.60 820
10980.59 809
10981.58 805
10982.57 837
10983.56 870
10984.55 842
10985.54 810
10986.53 840
10987.52 829
10988.51 806
10989.50 828
10990.49 830
10991.48 846
10992.47 893
10993.46 951
10994.45 1016
10995.44 1058
10996.43 1136
10997.42 1187
10998.41 1259
10999.40 1254
11000.39 1341
11001.38 1379
11002.37 1359
11003.36 1281
11004.35 1242
11005.34 1183
11006.33 1092
11007.32 1031
11008.31 924
11009.30 842
11010.30 788
11011.29 735
11012.28 765
11013.27 724
11014.26 701
11015.25 694
11016.24 685
11017.23 660
11018.22 657
11019.21 653
11020.21 679
11021.20 668
11022.19 662
11023.18 601
11024.17 603
11025.16 648
11026.15 626
11027.14 625
11028.14 613
11029.13 625
11030.12 568
11031.11 600
11032.10 625
11033.09 596
11034.09 579
11035.08 595
11036.07 593
11037.06 606
11038.05 588
11039.05 617
11040.04 606
11041.03 615
11042.02 584
11043.02 602
11044.01 586
11045.00 580
11045.99 599
11046.98 570
11047.98 560
11048.97 566
11049.96 556
11050.95 566
11051.95 561
11052.94 591
11053.93 587
11054.93 549
11055.92 548
11056.91 549
11057.90 579
11058.90 580
11059.89 593
11060.88 575
11061.88 561
11062.87 573
11063.86 602
11064.86 599
11065.85 592
11066.84 605
11067.84 594
11068.83 584
11069.82 579
11070.82 552
11071.81 546
11072.80 581
11073.80 556
11074.79 557
11075.78 559
11076.78 548
11077.77 567
11078.77 548
11079.76 556
11080.75 541
11081.75 570
11082.74 585
11083.74 582
11084.73 563
11085.72 533
11086.72 552
11087.71 529
11088.71 550
11089.70 507
11090.70 538
11091.69 518
11092.68 494
11093.68 516
11094.67 514
11095.67 539
11096.66 523
11097.66 537
11098.65 509
11099.65 523
11100.64 525
11101.64 492
11102.63 515
11103.63 534
11104.62 491
11105.62 498
11106.61 514
11107.61 529
11108.60 498
11109.60 454
11110.59 473
11111.59 496
11112.58 512
11113.58 497
11114.57 475
11115.57 475
11116.56 494
11117.56 492
11118.56 475
11119.55 479
11120.55 475
11121.54 491
11122.54 488
11123.54 463
11124.53 494
11125.53 485
11126.52 500
11127.52 467
11128.51 467
11129.51 488
11130.51 493
11131.50 468
11132.50 462
11133.50 466
11134.49 485
11135.49 491
11136.49 472
11137.48 471
11138.48 469
11139.47 492
11140.47 483
11141.47 474
11142.46 466
11143.46 480
11144.46 474
11145.46 463
11146.45 456
11147.45 457
11148.45 494
11149.44 473
11150.44 462
11151.44 434
11152.43 460
11153.43 470
11154.43 470
11155.43 519
11156.42 473
11157.42 460
11158.42 450
11159.42 459
11160.41 450
11161.41 439
11162.41 432
11163.41 447
11164.40 449
11165.40 413
11166.40 424
11167.40 437
11168.39 495
11169.39 459
11170.39 451
11171.39 451
11172.39 459
11173.38 466
11174.38 453
11175.38 465
11176.38 427
11177.38 485
11178.38 489
11179.37 418
11180.37 422
11181.37 447
11182.37 436
11183.37 439
11184.37 450
11185.37 422
11186.36 465
11187.36 466
11188.36 453
11189.36 466
11190.36 467
11191.36 455
11192.36 490
11193.36 448
11194.36 440
11195.35 439
11196.35 460
11197.35 434
11198.35 429
11199.35 449
11200.35 455
11201.35 465
11202.35 459
11203.35 442
11204.35 453
11205.35 471
11206.35 436
11207.35 451
11208.35 433
11209.35 465
11210.35 455
11211.35 469
11212.35 434
11213.35 473
11214.35 472
11215.34 476
11216.35 448
11217.35 414
11218.35 427
11219.35 452
11220.35 422
11221.35 411
11222.35 410
11223.35 423
11224.35 425
11225.35 425
11226.35 417
11227.35 439
11228.35 411
11229.35 441
11230.35 423
11231.35 422
11232.35 470
11233.35 458
11234.35 457
11235.35 455
11236.35 456
11237.36 442
11238.36 444
11239.36 434
11240.36 432
11241.36 453
11242.36 438
11243.36 424
11244.36 461
11245.36 449
11246.37 454
11247.37 424
11248.37 427
11249.37 447
11250.37 451
11251.37 444
11252.38 442
11253.38 452
11254.38 455
11255.38 480
11256.38 465
11257.38 466
11258.39 463
11259.39 456
11260.39 459
11261.39 433
11262.39 447
11263.40 459
11264.40 482
11265.40 464
11266.40 449
11267.40 464
11268.41 461
11269.41 475
11270.41 477
11271.41 473
11272.42 464
11273.42 492
11274.42 469
11275.42 458
11276.43 471
11277.43 481
11278.43 478
11279.44 485
11280.44 472
11281.44 479
11282.44 474
11283.45 460
11284.45 431
11285.45 454
11286.46 455
11287.46 431
11288.46 432
11289.47 427
11290.47 449
11291.47 451
11292.48 402
11293.48 407
11294.48 412
11295.49 423
11296.49 419
11297.49 452
11298.50 413
11299.50 440
11300.51 453
11301.51 450
11302.51 432
11303.52 427
11304.52 424
11305.53 449
11306.53 429
11307.53 413
11308.54 420
11309.54 411
11310.55 378
11311.55 431
11312.55 442
11313.56 404
11314.56 420
11315.57 444
11316.57 482
11317.58 457
11318.58 420
11319.59 443
11320.59 450
11321.59 445
11322.60 425
11323.60 447
11324.61 451
11325.61 438
11326.62 441
11327.62 447
11328.63 429
11329.63 398
11330.64 449
11331.64 445
11332.65 418
11333.65 400
11334.66 441
11335.67 441
11336.67 447
11337.68 436
11338.68 436
11339.69 418
11340.69 449
11341.70 422
11342.70 455
11343.71 418
11344.72 419
11345.72 445
11346.73 418
11347.73 401
11348.74 409
11349.74 419
11350.75 428
11351.76 404
11352.76 412
11353.77 410
11354.78 396
11355.78 391
11356.79 410
11357.79 394
11358.80 413
11359.81 431
11360.81 428
11361.82 392
11362.83 410
11363.83 397
11364.84 406
11365.85 409
11366.85 393
11367.86 432
11368.87 422
11369.87 405
11370.88 417
11371.89 388
11372.89 372
11373.90 385
11374.91 382
11375.92 391
11376.92 375
11377.93 358
11378.94 401
11379.94 387
11380.95 383
11381.96 376
11382.97 397
11383.97 428
11384.98 400
11385.99 386
11387.00 401
11388.00 392
11389.01 377
11390.02 395
11391.03 352
11392.04 380
11393.04 423
11394.05 386
11395.06 376
11396.07 374
11397.08 375
11398.08 378
11399.09 390
11400.10 387
11401.11 352
11402.12 376
11403.12 384
11404.13 379
11405.14 368
11406.15 380
11407.16 407
11408.17 385
11409.18 391
11410.18 391
11411.19 362
11412.20 378
11413.21 388
11414.22 381
11415.23 375
11416.24 397
11417.25 416
11418.25 395
11419.26 391
11420.27 377
11421.28 400
11422.29 394
11423.30 407
11424.31 395
11425.32 365
11426.33 380
11427.34 376
11428.35 396
11429.36 388
11430.37 382
11431.38 356
11432.39 384
11433.39 400
11434.40 378
11435.41 384
11436.42 406
11437.43 398
11438.44 391
11439.45 382
11440.46 398
11441.47 394
11442.48 395
11443.49 409
11444.50 393
11445.51 401
11446.52 394
11447.53 373
11448.55 382
11449.56 359
11450.57 412
11451.58 405
11452.59 378
11453.60 407
11454.61 385
11455.62 398
11456.63 390
11457.64 394
11458.65 387
11459.66 407
11460.67 419
11461.68 402
11462.69 359
11463.71 358
11464.72 398
11465.73 388
11466.74 386
11467.75 369
11468.76 379
11469.77 400
11470.78 406
11471.80 398
11472.81 399
11473.82 390
11474.83 392
11475.84 399
11476.85 399
11477.86 392
11478.88 398
11479.89 428
11480.90 394
11481.91 396
11482.92 408
11483.93 397
11484.95 409
11485.96 422
11486.97 415
11487.98 428
11489.00 405
11490.01 438
11491.02 455
11492.03 422
11493.04 444
11494.06 448
11495.07 423
11496.08 451
11497.09 454
11498.11 427
11499.12 429
11500.13 438
11501.14 428
11502.16 426
11503.17 431
11504.18 442
11505.20 432
11506.21 432
11507.22 449
11508.23 437
11509.25 433
11510.26 429
11511.27 452
11512.29 438
11513.30 474
11514.31 460
11515.33 438
11516.34 484
11517.35 473
11518.37 485
11519.38 495
11520.39 491
11521.41 528
11522.42 513
11523.43 549
11524.45 539
11525.46 555
11526.47 569
11527.49 563
11528.50 556
11529.52 586
11530.53 574
11531.54 594
11532.56 596
11533.57 615
11534.59 629
11535.60 674
11536.62 719
11537.63 749
11538.64 801
11539.66 811
11540.67 842
11541.69 845
11542.70 792
11543.72 774
11544.73 719
11545.75 674
11546.76 646
11547.77 635
11548.79 570
11549.80 553
11550.82 540
11551.83 483
11552.85 483
11553.86 492
11554.88 420
11555.89 419
11556.91 423
11557.92 455
11558.94 428
11559.95 450
11560.97 413
11561.99 412
11563.00 415
11564.02 436
11565.03 436
11566.05 437
11567.06 415
11568.08 412
11569.09 421
11570.11 417
11571.13 440
11572.14 440
11573.16 425
11574.17 413
11575.19 429
11576.20 419
11577.22 437
11578.24 441
11579.25 446
11580.27 433
11581.29 441
11582.30 446
11583.32 453
11584.33 431
11585.35 426
11586.37 418
11587.38 430
11588.40 430
11589.42 411
11590.43 423
11591.45 445
11592.47 444
11593.48 456
11594.50 457
11595.52 470
11596.53 486
11597.55 508
11598.57 519
11599.58 522
11600.60 514
11601.62 512
11602.64 513
11603.65 521
11604.67 520
11605.69 520
11606.70 506
11607.72 479
11608.74 472
11609.76 468
11610.77 463
11611.79 435
11612.81 451
11613.83 438
11614.84 424
11615.86 405
11616.88 419
11617.90 431
11618.92 437
11619.93 423
11620.95 420
11621.97 415
11622.99 414
11624.01 435
11625.02 446
11626.04 427
11627.06 383
11628.08 408
11629.10 407
11630.11 398
11631.13 402
11632.15 410
11633.17 420
11634.19 426
11635.21 425
11636.23 427
11637.24 391
11638.26 408
11639.28 420
11640.30 405
11641.32 389
11642.34 401
11643.36 381
11644.38 385
11645.39 409
11646.41 364
11647.43 387
11648.45 413
11649.47 388
11650.49 373
11651.51 354
11652.53 373
11653.55 358
11654.57 370
11655.59 377
11656.61 388
11657.63 384
11658.65 401
11659.67 392
11660.69 389
11661.70 401
11662.72 364
11663.74 364
11664.76 348
11665.78 369
11666.80 367
11667.82 367
11668.84 393
11669.86 370
11670.88 362
11671.90 391
11672.92 346
11673.95 354
11674.97 367
11675.99 372
11677.01 370
11678.03 372
11679.05 368
11680.07 388
11681.09 375
11682.11 373
11683.13 358
11684.15 357
11685.17 387
11686.19 353
11687.21 374
11688.23 365
11689.25 382
11690.28 350
11691.30 344
11692.32 363
11693.34 352
11694.36 355
11695.38 331
11696.40 350
11697.42 364
11698.44 374
11699.47 363
11700.49 345
11701.51 346
11702.53 352
11703.55 342
11704.57 363
11705.60 367
11706.62 360
11707.64 389
11708.66 362
11709.68 331
11710.70 353
11711.73 333
11712.75 363
11713.77 362
11714.79 345
11715.81 345
11716.84 349
11717.86 338
11718.88 331
11719.90 344
11720.92 330
11721.95 367
11722.97 341
11723.99 330
11725.01 335
11726.04 334
11727.06 347
11728.08 325
11729.11 341
11730.13 347
11731.15 346
11732.17 362
11733.20 359
11734.22 320
11735.24 346
11736.26 360
11737.29 342
11738.31 340
11739.33 359
11740.36 327
11741.38 349
11742.40 342
11743.43 346
11744.45 341
11745.47 335
11746.50 322
11747.52 356
11748.54 333
11749.57 346
11750.59 348
11751.62 365
11752.64 364
11753.66 342
11754.69 351
11755.71 332
11756.73 340
11757.76 376
11758.78 360
11759.81 342
11760.83 356
11761.85 378
11762.88 365
11763.90 336
11764.93 360
11765.95 373
11766.98 391
11768.00 385
11769.02 380
11770.05 376
11771.07 391
11772.10 404
11773.12 390
11774.15 352
11775.17 368
11776.20 374
11777.22 401
11778.25 389
11779.27 372
11780.30 371
11781.32 383
11782.35 391
11783.37 363
11784.40 372
11785.42 374
11786.45 387
11787.47 394
11788.50 411
11789.52 381
11790.55 363
11791.57 364
11792.60 389
11793.62 403
11794.65 384
11795.67 381
11796.70 394
11797.73 372
11798.75 395
11799.78 391
11800.80 413
11801.83 397
11802.85 387
11803.88 404
11804.91 388
11805.93 374
11806.96 421
11807.98 399
11809.01 389
11810.04 392
11811.06 415
11812.09 432
11813.12 396
11814.14 418
11815.17 402
11816.19 415
11817.22 409
11818.25 418
11819.27 414
11820.30 420
11821.33 415
11822.35 403
11823.38 434
11824.41 438
11825.44 413
11826.46 396
11827.49 418
11828.52 430
11829.54 416
11830.57 428
11831.60 435
11832.62 422
11833.65 428
11834.68 457
11835.71 459
11836.73 431
11837.76 439
11838.79 435
11839.82 469
11840.84 404
11841.87 433
11842.90 439
11843.93 468
11844.95 491
11845.98 470
11847.01 457
11848.04 442
11849.07 431
11850.09 462
11851.12 484
11852.15 473
11853.18 496
11854.21 501
11855.23 515
11856.26 490
11857.29 470
11858.32 485
11859.35 482
11860.38 507
11861.40 509
11862.43 505
11863.46 508
11864.49 528
11865.52 494
11866.55 490
11867.58 513
11868.60 533
11869.63 546
11870.66 541
11871.69 533
11872.72 521
11873.75 517
11874.78 537
11875.81 539
11876.84 530
11877.86 531
11878.89 555
11879.92 566
11880.95 552
11881.98 513
11883.01 541
11884.04 561
11885.07 560
11886.10 558
11887.13 586
11888.16 608
11889.19 586
11890.22 599
11891.25 619
11892.28 635
11893.31 626
11894.34 631
11895.37 633
11896.40 652
11897.43 673
11898.46 685
11899.49 697
11900.52 713
11901.55 732
11902.58 737
11903.61 770
11904.64 782
11905.67 761
11906.70 762
11907.73 772
11908.76 717
11909.79 725
11910.82 689
11911.85 688
11912.88 710
11913.91 642
11914.94 655
11915.97 649
11917.01 659
11918.04 645
11919.07 650
11920.10 644
11921.13 648
11922.16 633
11923.19 678
11924.22 695
11925.25 700
11926.28 757
11927.32 768
11928.35 797
11929.38 851
11930.41 852
11931.44 831
11932.47 864
11933.50 854
11934.54 819
11935.57 808
11936.60 808
11937.63 771
11938.66 749
11939.70 693
11940.73 667
11941.76 668
11942.79 619
11943.82 594
11944.85 589
11945.89 595
11946.92 582
11947.95 605
11948.98 573
11950.02 569
11951.05 557
11952.08 550
11953.11 554
11954.15 560
11955.18 563
11956.21 532
11957.24 572
11958.28 557
11959.31 552
11960.34 569
11961.37 578
11962.41 534
11963.44 549
11964.47 598
11965.51 559
11966.54 555
11967.57 577
11968.60 577
11969.64 580
11970.67 607
11971.70 585
11972.74 570
11973.77 580
11974.80 566
11975.84 566
11976.87 555
11977.90 571
11978.94 583
11979.97 585
11981.00 593
11982.04 599
11983.07 578
11984.11 562
11985.14 565
11986.17 610
11987.21 616
11988.24 608
11989.28 599
11990.31 602
11991.34 615
11992.38 599
11993.41 624
11994.45 627
11995.48 635
11996.51 653
11997.55 617
11998.58 647
11999.62 622
12000.65 607
12001.69 620
12002.72 635
12003.76 628
12004.79 613
12005.82 629
12006.86 614
12007.89 622
12008.93 639
12009.96 675
12011.00 660
12012.03 686
12013.07 693
12014.10 685
12015.14 679
12016.17 695
12017.21 715
12018.24 708
12019.28 718
12020.32 717
12021.35 712
12022.39 699
12023.42 693
12024.46 658
12025.49 693
12026.53 663
12027.56 718
12028.60 717
12029.64 710
12030.67 653
12031.71 665
12032.74 702
12033.78 688
12034.81 682
12035.85 696
12036.89 653
12037.92 693
12038.96 660
12039.99 634
12041.03 667
12042.07 662
12043.10 636
12044.14 643
12045.18 626
12046.21 644
12047.25 618
12048.29 619
12049.32 610
12050.36 616
12051.40 630
12052.43 642
12053.47 646
12054.51 664
12055.54 676
12056.58 657
12057.62 648
12058.65 637
12059.69 663
12060.73 664
12061.76 639
12062.80 636
12063.84 650
12064.88 625
12065.91 617
12066.95 606
12067.99 622
12069.03 611
12070.06 583
12071.10 575
12072.14 598
12073.18 584
12074.21 581
12075.25 546
12076.29 575
12077.33 609
12078.36 567
12079.40 562
12080.44 563
12081.48 547
12082.52 556
12083.55 565
12084.59 580
12085.63 566
12086.67 548
12087.71 556
12088.74 567
12089.78 544
12090.82 542
12091.86 582
12092.90 572
12093.94 596
12094.98 580
12096.01 601
12097.05 622
12098.09 595
12099.13 635
12100.17 626
12101.21 629
12102.25 624
12103.28 623
12104.32 648
12105.36 648
12106.40 653
12107.44 612
12108.48 598
12109.52 608
12110.56 580
12111.60 563
12112.64 542
12113.68 556
12114.72 547
12115.76 523
12116.79 523
12117.83 497
12118.87 496
12119.91 484
12120.95 483
12121.99 477
12123.03 486
12124.07 472
12125.11 516
12126.15 482
12127.19 493
12128.23 446
12129.27 434
12130.31 462
12131.35 485
12132.39 469
12133.43 449
12134.47 471
12135.51 479
12136.55 494
12137.59 463
12138.63 455
12139.67 449
12140.71 481
12141.76 469
12142.80 460
12143.84 454
12144.88 462
12145.92 481
12146.96 451
12148.00 441
12149.04 448
12150.08 456
12151.12 462
12152.16 445
12153.20 446
12154.25 438
12155.29 442
12156.33 447
12157.37 450
12158.41 451
12159.45 448
12160.49 439
12161.53 427
12162.58 424
12163.62 406
12164.66 443
12165.70 450
12166.74 415
12167.78 433
12168.82 412
12169.87 398
12170.91 432
12171.95 388
12172.99 434
12174.03 413
12175.08 424
12176.12 408
12177.16 385
12178.20 420
12179.24 403
12180.29 420
12181.33 371
12182.37 402
12183.41 412
12184.46 410
12185.50 394
12186.54 406
12187.58 416
12188.63 423
12189.67 391
12190.71 388
12191.75 418
12192.80 418
12193.84 413
12194.88 378
12195.92 412
12196.97 450
12198.01 415
12199.05 421
12200.10 422
12201.14 404
12202.18 422
12203.23 380
12204.27 385
12205.31 390
12206.36 378
12207.40 380
12208.44 406
12209.49 389
12210.53 407
12211.57 397
12212.62 395
12213.66 386
12214.70 372
12215.75 388
12216.79 379
12217.84 374
12218.88 387
12219.92 381
12220.97 380
12222.01 376
12223.06 379
12224.10 401
12225.14 388
12226.19 396
12227.23 373
12228.28 357
12229.32 390
12230.36 355
12231.41 376
12232.45 372
12233.50 383
12234.54 382
12235.59 401
12236.63 383
12237.68 393
12238.72 359
12239.77 368
12240.81 373
12241.86 367
12242.90 348
12243.94 355
12244.99 364
12246.03 382
12247.08 370
12248.13 380
12249.17 364
12250.22 378
12251.26 359
12252.31 322
12253.35 383
12254.40 380
12255.44 380
12256.49 357
12257.53 339
12258.58 338
12259.62 352
12260.67 342
12261.72 349
12262.76 350
12263.81 358
12264.85 374
12265.90 334
12266.94 330
12267.99 343
12269.04 360
12270.08 355
12271.13 368
12272.17 340
12273.22 318
12274.27 349
12275.31 339
12276.36 376
12277.41 349
12278.45 370
12279.50 331
12280.55 350
12281.59 361
12282.64 341
12283.69 345
12284.73 320
12285.78 359
12286.83 366
12287.87 359
12288.92 346
12289.97 329
12291.01 345
12292.06 328
12293.11 334
12294.15 357
12295.20 322
12296.25 354
12297.30 369
12298.34 330
12299.39 315
12300.44 332
12301.48 342
12302.53 317
12303.58 305
12304.63 320
12305.67 342
12306.72 343
12307.77 363
12308.82 363
12309.87 341
12310.91 340
12311.96 339
12313.01 340
12314.06 328
12315.10 301
12316.15 335
12317.20 330
12318.25 347
12319.30 326
12320.34 350
12321.39 320
12322.44 316
12323.49 344
12324.54 313
12325.59 351
12326.63 311
12327.68 332
12328.73 310
12329.78 330
12330.83 315
12331.88 309
12332.93 338
12333.98 313
12335.02 326
12336.07 320
12337.12 331
12338.17 313
12339.22 313
12340.27 314
12341.32 317
12342.37 328
12343.42 314
12344.47 312
12345.51 336
12346.56 326
12347.61 304
12348.66 352
12349.71 317
12350.76 331
12351.81 349
12352.86 341
12353.91 339
12354.96 324
12356.01 357
12357.06 316
12358.11 293
12359.16 328
12360.21 348
12361.26 321
12362.31 316
12363.36 307
12364.41 353
12365.46 337
12366.51 311
12367.56 339
12368.61 328
12369.66 334
12370.71 320
12371.76 338
12372.81 328
12373.86 316
12374.91 340
12375.96 355
12377.01 375
12378.06 344
12379.11 369
12380.17 354
12381.22 315
12382.27 333
12383.32 352
12384.37 355
12385.42 341
12386.47 349
12387.52 342
12388.57 326
12389.62 336
12390.67 361
12391.73 360
12392.78 378
12393.83 334
12394.88 353
12395.93 338
12396.98 340
12398.03 341
12399.09 349
12400.14 352
12401.19 318
12402.24 336
12403.29 331
12404.34 350
12405.40 343
12406.45 350
12407.50 358
12408.55 340
12409.60 341
12410.66 360
12411.71 357
12412.76 342
12413.81 355
12414.86 375
12415.92 360
12416.97 327
12418.02 354
12419.07 363
12420.13 367
12421.18 347
12422.23 323
12423.28 338
12424.34 370
12425.39 339
12426.44 359
12427.49 332
12428.55 339
12429.60 374
12430.65 374
12431.71 345
12432.76 355
12433.81 380
12434.86 360
12435.92 371
12436.97 371
12438.02 365
12439.08 373
12440.13 345
12441.18 365
12442.24 381
12443.29 373
12444.34 357
12445.40 381
12446.45 360
12447.50 380
12448.56 370
12449.61 354
12450.67 375
12451.72 364
12452.77 379
12453.83 388
12454.88 367
12455.94 371
12456.99 400
12458.04 401
12459.10 403
12460.15 407
12461.21 416
12462.26 423
12463.31 414
12464.37 415
12465.42 409
12466.48 427
12467.53 458
12468.59 430
12469.64 459
12470.70 467
12471.75 501
12472.80 509
12473.86 545
12474.91 570
12475.97 529
12477.02 556
12478.08 586
12479.13 574
12480.19 582
12481.24 582
12482.30 571
12483.35 547
12484.41 513
12485.46 518
12486.52 474
12487.57 437
12488.63 451
12489.69 430
12490.74 422
12491.80 429
12492.85 431
12493.91 414
12494.96 397
12496.02 441
12497.07 404
12498.13 405
12499.19 401
12500.24 419
12501.30 402
12502.35 391
12503.41 428
12504.47 397
12505.52 419
12506.58 390
12507.63 373
12508.69 383
12509.75 379
12510.80 378
12511.86 417
12512.91 386
12513.97 391
12515.03 410
12516.08 420
12517.14 400
12518.20 403
12519.25 401
12520.31 427
12521.37 427
12522.42 435
12523.48 408
12524.54 420
12525.59 393
12526.65 405
12527.71 397
12528.77 390
12529.82 393
12530.88 399
12531.94 380
12532.99 392
12534.05 415
12535.11 402
12536.17 406
12537.22 409
12538.28 406
12539.34 431
12540.40 398
12541.45 418
12542.51 431
12543.57 422
12544.63 408
12545.68 391
12546.74 432
12547.80 448
12548.86 423
12549.92 468
12550.97 448
12552.03 440
12553.09 461
12554.15 442
12555.21 464
12556.26 450
12557.32 462
12558.38 472
12559.44 490
12560.50 455
12561.56 445
12562.61 442
12563.67 462
12564.73 446
12565.79 444
12566.85 430
12567.91 435
12568.97 442
12570.02 434
12571.08 459
12572.14 458
12573.20 451
12574.26 426
12575.32 440
12576.38 438
12577.44 433
12578.50 443
12579.56 429
12580.61 434
12581.67 420
12582.73 414
12583.79 449
12584.85 435
12585.91 408
12586.97 440
12588.03 436
12589.09 441
12590.15 433
12591.21 444
12592.27 413
12593.33 443
12594.39 440
12595.45 451
12596.51 456
12597.57 448
12598.63 460
12599.69 459
12600.75 472
12601.81 436
12602.87 447
12603.93 458
12604.99 461
12606.05 443
12607.11 439
12608.17 471
12609.23 484
12610.29 458
12611.35 443
12612.41 499
12613.47 476
12614.53 514
12615.59 507
12616.66 479
12617.72 486
12618.78 499
12619.84 498
12620.90 521
12621.96 494
12623.02 494
12624.08 526
12625.14 559
12626.20 542
12627.26 562
12628.33 522
12629.39 521
12630.45 533
12631.51 512
12632.57 502
12633.63 535
12634.69 571
12635.76 533
12636.82 514
12637.88 498
12638.94 497
12640.00 511
12641.06 505
12642.13 475
12643.19 459
12644.25 490
12645.31 498
12646.37 493
12647.44 473
12648.50 473
12649.56 458
12650.62 455
12651.68 431
12652.75 453
12653.81 471
12654.87 484
12655.93 480
12657.00 469
12658.06 465
12659.12 469
12660.18 487
12661.25 464
12662.31 449
12663.37 468
12664.43 459
12665.50 484
12666.56 488
12667.62 508
12668.69 485
12669.75 479
12670.81 505
12671.88 498
12672.94 478
12674.00 487
12675.06 485
12676.13 510
12677.19 513
12678.25 521
12679.32 533
12680.38 523
12681.44 497
12682.51 505
12683.57 522
12684.64 528
12685.70 549
12686.76 540
12687.83 539
12688.89 536
12689.95 511
12691.02 527
12692.08 533
12693.15 550
12694.21 535
12695.27 524
12696.34 556
12697.40 588
12698.47 590
12699.53 567
12700.59 572
12701.66 582
12702.72 624
12703.79 610
12704.85 587
12705.92 615
12706.98 626
12708.05 656
12709.11 623
12710.18 608
12711.24 629
12712.30 610
12713.37 610
12714.43 616
12715.50 588
12716.56 575
12717.63 555
12718.69 575
12719.76 587
12720.82 579
12721.89 600
12722.95 622
12724.02 598
12725.09 592
12726.15 592
12727.22 605
12728.28 628
12729.35 633
12730.41 619
12731.48 662
12732.54 648
12733.61 662
12734.68 662
12735.74 699
12736.81 661
12737.87 658
12738.94 648
12740.00 627
12741.07 568
12742.14 575
12743.20 554
12744.27 586
12745.33 543
12746.40 546
12747.47 540
12748.53 531
12749.60 532
12750.67 516
12751.73 512
12752.80 512
12753.87 507
12754.93 529
12756.00 529
12757.07 494
12758.13 495
12759.20 513
12760.27 485
12761.33 471
12762.40 536
12763.47 502
12764.53 466
12765.60 469
12766.67 456
12767.73 463
12768.80 505
12769.87 506
12770.94 469
12772.00 435
12773.07 462
12774.14 435
12775.21 498
12776.27 458
12777.34 445
12778.41 460
12779.48 466
12780.54 425
12781.61 472
12782.68 451
12783.75 441
12784.81 454
12785.88 457
12786.95 471
12788.02 453
12789.09 464
12790.15 464
12791.22 438
12792.29 441
12793.36 451
12794.43 441
12795.49 413
12796.56 434
12797.63 439
12798.70 454
12799.77 449
12800.84 439
12801.90 444
12802.97 432
12804.04 443
12805.11 439
12806.18 432
12807.25 428
12808.32 459
12809.39 443
12810.45 432
12811.52 439
12812.59 463
12813.66 452
12814.73 448
12815.80 462
12816.87 470
12817.94 460
12819.01 460
12820.08 475
12821.15 475
12822.21 481
12823.28 491
12824.35 470
12825.42 482
12826.49 457
12827.56 466
12828.63 490
12829.70 466
12830.77 454
12831.84 472
12832.91 458
12833.98 459
12835.05 465
12836.12 464
12837.19 469
12838.26 459
12839.33 448
12840.40 448
12841.47 409
12842.54 430
12843.61 407
12844.68 411
12845.75 413
12846.82 412
12847.89 412
12848.96 406
12850.03 416
12851.10 396
12852.18 370
12853.25 402
12854.32 409
12855.39 422
12856.46 411
12857.53 368
12858.60 402
12859.67 401
12860.74 372
12861.81 389
12862.88 376
12863.96 345
12865.03 369
12866.10 356
12867.17 357
12868.24 365
12869.31 347
12870.38 357
12871.45 376
12872.53 418
12873.60 363
12874.67 352
12875.74 355
12876.81 356
12877.88 368
12878.96 363
12880.03 339
12881.10 361
12882.17 355
12883.24 347
12884.31 331
12885.39 365
12886.46 361
12887.53 357
12888.60 344
12889.68 346
12890.75 328
12891.82 331
12892.89 340
12893.96 323
12895.04 323
12896.11 341
12897.18 350
12898.25 336
12899.33 327
12900.40 331
12901.47 330
12902.54 354
12903.62 344
12904.69 301
12905.76 301
12906.84 332
12907.91 301
12908.98 327
12910.06 308
12911.13 324
12912.20 328
12913.27 322
12914.35 296
12915.42 307
12916.49 328
12917.57 341
12918.64 321
12919.71 304
12920.79 301
12921.86 304
12922.94 303
12924.01 307
12925.08 304
12926.16 318
12927.23 332
12928.30 327
12929.38 310
12930.45 309
12931.53 297
12932.60 298
12933.67 299
12934.75 318
12935.82 296
12936.90 339
12937.97 306
12939.04 296
12940.12 304
12941.19 318
12942.27 321
12943.34 296
12944.42 295
12945.49 307
12946.56 288
12947.64 300
12948.71 298
12949.79 309
12950.86 323
12951.94 309
12953.01 303
12954.09 320
12955.16 286
12956.24 286
12957.31 299
12958.39 294
12959.46 275
12960.54 305
12961.61 304
12962.69 292
12963.76 294
12964.84 280
12965.91 283
12966.99 308
12968.07 297
12969.14 288
12970.22 285
12971.29 303
12972.37 282
12973.44 277
12974.52 286
12975.59 300
12976.67 297
12977.75 263
12978.82 269
12979.90 291
12980.97 311
12982.05 312
12983.13 296
12984.20 289
12985.28 296
12986.35 294
12987.43 278
12988.51 287
12989.58 284
12990.66 271
12991.74 286
12992.81 308
12993.89 331
12994.97 282
12996.04 293
12997.12 287
12998.20 294
12999.27 284
13000.35 295
13001.43 335
13002.50 276
13003.58 292
13004.66 290
13005.73 290
13006.81 258
13007.89 289
13008.97 297
13010.04 276
13011.12 292
13012.20 295
13013.27 288
13014.35 270
13015.43 280
13016.51 282
13017.58 296
13018.66 287
13019.74 257
13020.82 283
13021.89 296
13022.97 304
13024.05 296
13025.13 305
13026.21 310
13027.28 309
13028.36 297
13029.44 288
13030.52 312
13031.60 291
13032.67 280
13033.75 268
13034.83 286
13035.91 305
13036.99 282
13038.07 299
13039.14 295
13040.22 293
13041.30 275
13042.38 317
13043.46 297
13044.54 293
13045.62 297
13046.69 281
13047.77 313
13048.85 313
13049.93 303
13051.01 298
13052.09 287
13053.17 297
13054.25 292
13055.33 303
13056.40 283
13057.48 297
13058.56 321
13059.64 268
13060.72 301
13061.80 293
13062.88 302
13063.96 302
13065.04 283
13066.12 276
13067.20 280
13068.28 257
13069.36 275
13070.44 260
13071.52 281
13072.60 284
13073.68 271
13074.76 289
13075.84 276
13076.92 268
13078.00 286
13079.08 276
13080.16 279
13081.24 280
13082.32 273
13083.40 288
13084.48 294
13085.56 307
13086.64 284
13087.72 295
13088.80 295
13089.88 286
13090.96 313
13092.04 305
13093.12 289
13094.20 301
13095.28 291
13096.36 285
13097.44 293
13098.52 291
13099.61 297
13100.69 288
13101.77 279
13102.85 290
13103.93 288
13105.01 300
13106.09 286
13107.17 301
13108.25 271
13109.34 306
13110.42 307
13111.50 305
13112.58 285
13113.66 293
13114.74 296
13115.82 277
13116.91 278
13117.99 288
13119.07 302
13120.15 308
13121.23 290
13122.31 290
13123.40 276
13124.48 318
13125.56 294
13126.64 274
13127.72 291
13128.81 305
13129.89 320
13130.97 315
13132.05 313
13133.14 294
13134.22 293
13135.30 301
13136.38 313
13137.47 318
13138.55 293
13139.63 300
13140.71 287
13141.80 285
13142.88 300
13143.96 280
13145.04 305
13146.13 297
13147.21 301
13148.29 299
13149.38 294
13150.46 307
13151.54 304
13152.62 321
13153.71 311
13154.79 294
13155.87 288
13156.96 285
13158.04 301
13159.12 299
13160.21 313
13161.29 280
13162.37 301
13163.46 318
13164.54 305
13165.62 308
13166.71 311
13167.79 318
13168.88 299
13169.96 296
13171.04 297
13172.13 298
13173.21 296
13174.30 315
13175.38 294
13176.46 322
13177.55 307
13178.63 307
13179.72 335
13180.80 303
13181.88 320
13182.97 318
13184.05 295
13185.14 308
13186.22 332
13187.31 300
13188.39 326
13189.48 297
13190.56 305
13191.65 321
13192.73 296
13193.81 317
13194.90 332
13195.98 325
13197.07 319
13198.15 344
13199.24 335
13200.32 304
13201.41 313
13202.49 325
13203.58 315
13204.67 338
13205.75 334
13206.84 310
13207.92 305
13209.01 326
13210.09 318
13211.18 323
13212.26 329
13213.35 307
13214.43 324
13215.52 316
13216.61 335
13217.69 330
13218.78 322
13219.86 328
13220.95 349
13222.04 320
13223.12 322
13224.21 337
13225.29 313
13226.38 312
13227.47 331
13228.55 330
13229.64 340
13230.72 340
13231.81 360
13232.90 323
13233.98 334
13235.07 329
13236.16 324
13237.24 338
13238.33 350
13239.42 348
13240.50 353
13241.59 339
13242.68 361
13243.76 318
13244.85 350
13245.94 368
13247.02 369
13248.11 352
13249.20 361
13250.29 357
13251.37 346
13252.46 361
13253.55 346
13254.63 360
13255.72 352
13256.81 345
13257.90 348
13258.98 387
13260.07 368
13261.16 371
13262.25 330
13263.33 356
13264.42 366
13265.51 353
13266.60 394
13267.69 353
13268.77 375
13269.86 388
13270.95 370
13272.04 398
13273.13 391
13274.21 399
13275.30 408
13276.39 392
13277.48 379
13278.57 399
13279.65 387
13280.74 410
13281.83 417
13282.92 389
13284.01 409
13285.10 403
13286.19 385
13287.27 383
13288.36 407
13289.45 430
13290.54 404
13291.63 396
13292.72 382
13293.81 396
13294.90 414
13295.98 432
13297.07 436
13298.16 442
13299.25 423
13300.34 428
13301.43 417
13302.52 432
13303.61 437
13304.70 412
13305.79 430
13306.88 423
13307.97 471
13309.06 438
13310.15 435
13311.24 434
13312.32 432
13313.41 450
13314.50 454
13315.59 463
13316.68 441
13317.77 473
13318.86 437
13319.95 472
13321.04 454
13322.13 450
13323.22 461
13324.31 476
13325.40 480
13326.49 469
13327.58 462
13328.68 483
13329.77 492
13330.86 466
13331.95 464
13333.04 484
13334.13 502
13335.22 496
13336.31 524
13337.40 512
13338.49 476
13339.58 479
13340.67 495
13341.76 505
13342.85 479
13343.94 483
13345.04 499
13346.13 479
13347.22 508
13348.31 504
13349.40 501
13350.49 472
13351.58 471
13352.67 499
13353.77 469
13354.86 468
13355.95 485
13357.04 518
13358.13 500
13359.22 511
13360.31 504
13361.41 534
13362.50 521
13363.59 509
13364.68 535
13365.77 508
13366.87 553
13367.96 539
13369.05 562
13370.14 561
13371.23 546
13372.33 541
13373.42 527
13374.51 537
13375.60 520
13376.69 515
13377.79 511
13378.88 503
13379.97 496
13381.06 483
13382.16 478
13383.25 488
13384.34 449
13385.43 442
13386.53 455
13387.62 455
13388.71 471
13389.81 470
13390.90 434
13391.99 416
13393.08 439
13394.18 436
13395.27 441
13396.36 436
13397.46 414
13398.55 419
13399.64 431
13400.74 419
13401.83 457
13402.92 453
13404.02 413
13405.11 407
13406.20 435
13407.30 414
13408.39 431
13409.48 419
13410.58 417
13411.67 417
13412.77 418
13413.86 427
13414.95 423
13416.05 432
13417.14 425
13418.23 446
13419.33 437
13420.42 474
13421.52 456
13422.61 446
13423.71 421
13424.80 428
13425.89 431
13426.99 464
13428.08 448
13429.18 467
13430.27 432
13431.37 433
13432.46 443
13433.56 446
13434.65 430
13435.74 442
13436.84 430
13437.93 435
13439.03 460
13440.12 469
13441.22 467
13442.31 467
13443.41 463
13444.50 453
13445.60 468
13446.69 468
13447.79 472
13448.88 481
13449.98 477
13451.08 436
13452.17 435
13453.27 463
13454.36 452
13455.46 501
13456.55 510
13457.65 478
13458.74 475
13459.84 491
13460.94 506
13462.03 486
13463.13 512
13464.22 484
13465.32 505
13466.41 479
13467.51 486
13468.61 484
13469.70 507
13470.80 513
13471.90 502
13472.99 515
13474.09 519
13475.18 544
13476.28 486
13477.38 512
13478.47 479
13479.57 515
13480.67 535
13481.76 521
13482.86 504
13483.96 508
13485.05 506
13486.15 526
13487.25 497
13488.34 536
13489.44 506
13490.54 526
13491.63 502
13492.73 520
13493.83 507
13494.93 518
13496.02 531
13497.12 558
13498.22 547
13499.31 552
13500.41 547
13501.51 564
13502.61 571
13503.70 566
13504.80 577
13505.90 581
13507.00 591
13508.09 574
13509.19 555
13510.29 560
13511.39 547
13512.49 531
13513.58 527
13514.68 516
13515.78 519
13516.88 511
13517.98 498
13519.07 518
13520.17 500
13521.27 494
13522.37 485
13523.47 531
13524.57 502
13525.66 512
13526.76 512
13527.86 470
13528.96 475
13530.06 477
13531.16 476
13532.25 475
13533.35 455
13534.45 460
13535.55 449
13536.65 441
13537.75 451
13538.85 423
13539.95 427
13541.05 405
13542.14 423
13543.24 441
13544.34 420
13545.44 430
13546.54 425
13547.64 427
13548.74 412
13549.84 437
13550.94 416
13552.04 407
13553.14 418
13554.24 428
13555.34 430
13556.44 414
13557.54 460
13558.64 444
13559.74 433
13560.84 427
13561.94 428
13563.04 410
13564.13 407
13565.23 393
13566.34 424
13567.44 413
13568.54 434
13569.64 438
13570.74 431
13571.84 425
13572.94 413
13574.04 425
13575.14 446
13576.24 433
13577.34 438
13578.44 429
13579.54 418
13580.64 437
13581.74 415
13582.84 426
13583.94 426
13585.04 446
13586.14 457
13587.24 427
13588.35 429
13589.45 449
13590.55 434
13591.65 452
13592.75 430
13593.85 419
13594.95 412
13596.05 438
13597.15 436
13598.26 420
13599.36 446
13600.46 439
13601.56 453
13602.66 450
13603.76 392
13604.86 412
13605.97 453
13607.07 465
13608.17 439
13609.27 441
13610.37 392
13611.47 431
13612.58 451
13613.68 454
13614.78 455
13615.88 441
13616.98 461
13618.09 437
13619.19 449
13620.29 448
13621.39 441
13622.50 457
13623.60 461
13624.70 464
13625.80 441
13626.91 447
13628.01 435
13629.11 443
13630.21 448
13631.32 461
13632.42 451
13633.52 450
13634.62 440
13635.73 430
13636.83 423
13637.93 478
13639.04 439
13640.14 463
13641.24 459
13642.35 446
13643.45 443
13644.55 460
13645.65 448
13646.76 448
13647.86 442
13648.96 478
13650.07 434
13651.17 437
13652.28 442
13653.38 455
13654.48 450
13655.59 449
13656.69 447
13657.79 467
13658.90 438
13660.00 452
13661.11 437
13662.21 446
13663.31 445
13664.42 435
13665.52 438
13666.63 452
13667.73 451
13668.83 466
13669.94 480
13671.04 477
13672.15 470
13673.25 482
13674.36 484
13675.46 484
13676.56 479
13677.67 476
13678.77 462
13679.88 454
13680.98 484
13682.09 501
13683.19 478
13684.30 469
13685.40 478
13686.51 507
13687.61 483
13688.72 464
13689.82 479
13690.93 481
13692.03 466
13693.14 457
13694.24 477
13695.35 481
13696.45 495
13697.56 503
13698.66 474
13699.77 478
13700.87 478
13701.98 500
13703.09 478
13704.19 499
13705.30 500
13706.40 501
13707.51 535
13708.61 514
13709.72 473
13710.83 517
13711.93 544
13713.04 504
13714.14 513
13715.25 523
13716.36 507
13717.46 537
13718.57 551
13719.67 525
13720.78 506
13721.89 533
13722.99 545
13724.10 559
13725.21 567
13726.31 579
13727.42 590
13728.53 542
13729.63 577
13730.74 583
13731.85 607
13732.95 580
13734.06 593
13735.17 584
13736.27 570
13737.38 595
13738.49 609
13739.59 605
13740.70 583
13741.81 615
13742.92 632
13744.02 612
13745.13 598
13746.24 630
13747.35 661
13748.45 639
13749.56 659
13750.67 660
13751.78 664
13752.88 673
13753.99 681
13755.10 674
13756.21 720
13757.31 766
13758.42 749
13759.53 777
13760.64 769
13761.75 798
13762.85 813
13763.96 847
13765.07 810
13766.18 826
13767.29 811
13768.39 776
13769.50 820
13770.61 787
13771.72 761
13772.83 782
13773.94 772
13775.04 781
13776.15 724
13777.26 732
13778.37 707
13779.48 693
13780.59 683
13781.70 634
13782.80 642
13783.91 621
13785.02 622
13786.13 598
13787.24 585
13788.35 590
13789.46 594
13790.57 576
13791.68 551
13792.79 529
13793.90 550
13795.00 518
13796.11 522
13797.22 528
13798.33 513
13799.44 498
13800.55 506
13801.66 494
13802.77 477
13803.88 463
13804.99 482
13806.10 502
13807.21 485
13808.32 478
13809.43 490
13810.54 499
13811.65 494
13812.76 509
13813.87 481
13814.98 487
13816.09 478
13817.20 488
13818.31 497
13819.42 497
13820.53 491
13821.64 465
13822.75 459
13823.86 489
13824.97 480
13826.08 476
13827.19 473
13828.30 476
13829.41 492
13830.53 444
13831.64 465
13832.75 452
13833.86 460
13834.97 479
13836.08 500
13837.19 463
13838.30 469
13839.41 475
13840.52 491
13841.64 486
13842.75 467
13843.86 473
13844.97 458
13846.08 466
13847.19 456
13848.30 484
13849.41 471
13850.53 493
13851.64 486
13852.75 464
13853.86 481
13854.97 497
13856.08 478
13857.20 453
13858.31 460
13859.42 451
13860.53 482
13861.64 497
13862.76 469
13863.87 485
13864.98 492
13866.09 496
13867.20 478
13868.32 500
13869.43 479
13870.54 491
13871.65 487
13872.77 483
13873.88 504
13874.99 499
13876.10 484
13877.22 520
13878.33 497
13879.44 465
13880.55 472
13881.67 512
13882.78 508
13883.89 501
13885.01 489
13886.12 467
13887.23 502
13888.34 540
13889.46 534
13890.57 507
13891.68 525
13892.80 517
13893.91 524
13895.02 550
13896.14 505
13897.25 547
13898.36 536
13899.48 548
13900.59 527
13901.70 520
13902.82 498
13903.93 507
13905.05 504
13906.16 491
13907.27 476
13908.39 479
13909.50 504
13910.61 491
13911.73 465
13912.84 449
13913.96 474
13915.07 453
13916.19 475
13917.30 494
13918.41 442
13919.53 440
13920.64 447
13921.76 421
13922.87 417
13923.99 453
13925.10 425
13926.21 444
13927.33 429
13928.44 410
13929.56 425
13930.67 429
13931.79 453
13932.90 439
13934.02 425
13935.13 434
13936.25 455
13937.36 410
13938.48 437
13939.59 426
13940.71 437
13941.82 458
13942.94 431
13944.05 425
13945.17 421
13946.28 414
13947.40 413
13948.52 421
13949.63 456
13950.75 430
13951.86 424
13952.98 382
13954.09 389
13955.21 404
13956.32 414
13957.44 410
13958.56 408
13959.67 398
13960.79 431
13961.90 406
13963.02 408
13964.14 439
13965.25 427
13966.37 416
13967.48 395
13968.60 418
13969.72 374
13970.83 429
13971.95 396
13973.07 391
13974.18 420
13975.30 406
13976.42 398
13977.53 420
13978.65 412
13979.77 393
13980.88 409
13982.00 419
13983.12 408
13984.23 394
13985.35 397
13986.47 416
13987.58 405
13988.70 405
13989.82 418
13990.94 430
13992.05 413
13993.17 401
13994.29 410
13995.40 432
13996.52 420
13997.64 430
13998.76 443
13999.87 439
14000.99 432
14002.11 430
14003.23 394
14004.35 427
14005.46 408
14006.58 415
14007.70 449
14008.82 426
14009.93 424
14011.05 450
14012.17 446
14013.29 421
14014.41 429
14015.52 440
14016.64 443
14017.76 418
14018.88 456
14020.00 464
14021.12 445
14022.23 434
14023.35 415
14024.47 434
14025.59 432
14026.71 404
14027.83 418
14028.95 452
14030.06 428
14031.18 436
14032.30 434
14033.42 432
14034.54 414
14035.66 447
14036.78 431
14037.90 451
14039.02 435
14040.14 461
14041.25 471
14042.37 460
14043.49 446
14044.61 457
14045.73 442
14046.85 451
14047.97 469
14049.09 476
14050.21 461
14051.33 471
14052.45 448
14053.57 446
14054.69 480
14055.81 478
14056.93 479
14058.05 490
14059.17 472
14060.29 495
14061.41 490
14062.53 484
14063.65 497
14064.77 515
14065.89 481
14067.01 501
14068.13 507
14069.25 494
14070.37 497
14071.49 529
14072.61 489
14073.73 522
14074.85 507
14075.97 519
14077.09 543
14078.21 519
14079.33 528
14080.45 550
14081.57 533
14082.69 505
14083.82 529
14084.94 535
14086.06 521
14087.18 532
14088.30 540
14089.42 575
14090.54 561
14091.66 528
14092.78 520
14093.91 549
14095.03 544
14096.15 530
14097.27 530
14098.39 579
14099.51 559
14100.63 541
14101.76 539
14102.88 524
14104.00 546
14105.12 538
14106.24 542
14107.36 510
14108.49 491
14109.61 500
14110.73 526
14111.85 486
14112.97 491
14114.10 481
14115.22 466
14116.34 456
14117.46 463
14118.58 445
14119.71 461
14120.83 457
14121.95 453
14123.07 449
14124.20 454
14125.32 414
14126.44 404
14127.56 403
14128.69 413
14129.81 400
14130.93 392
14132.06 397
14133.18 390
14134.30 389
14135.42 400
14136.55 422
14137.67 413
14138.79 396
14139.92 394
14141.04 379
14142.16 394
14143.29 405
14144.41 390
14145.53 390
14146.66 401
14147.78 406
14148.90 386
14150.03 383
14151.15 397
14152.27 377
14153.40 385
14154.52 398
14155.64 370
14156.77 364
14157.89 400
14159.02 372
14160.14 379
14161.26 413
14162.39 389
14163.51 396
14164.64 386
14165.76 396
14166.88 369
14168.01 374
14169.13 414
14170.26 401
14171.38 377
14172.51 379
14173.63 379
14174.75 410
14175.88 378
14177.00 410
14178.13 384
14179.25 367
14180.38 398
14181.50 383
14182.63 364
14183.75 367
14184.88 369
14186.00 335
14187.13 345
14188.25 368
14189.38 357
14190.50 349
14191.63 368
14192.75 345
14193.88 350
14195.00 354
14196.13 358
14197.25 375
14198.38 364
14199.50 365
14200.63 373
14201.76 371
14202.88 341
14204.01 355
14205.13 347
14206.26 377
14207.38 349
14208.51 354
14209.64 340
14210.76 378
14211.89 350
14213.01 331
14214.14 352
14215.27 347
14216.39 347
14217.52 330
14218.64 339
14219.77 358
14220.90 350
14222.02 320
14223.15 359
14224.28 342
14225.40 347
14226.53 321
14227.66 348
14228.78 336
14229.91 332
14231.04 351
14232.16 348
14233.29 302
14234.42 321
14235.54 318
14236.67 319
14237.80 330
14238.92 315
14240.05 313
14241.18 323
14242.31 329
14243.43 322
14244.56 317
14245.69 323
14246.82 316
14247.94 324
14249.07 303
14250.20 305
14251.33 323
14252.45 316
14253.58 320
14254.71 318
14255.84 311
14256.96 314
14258.09 309
14259.22 319
14260.35 320
14261.47 310
14262.60 292
14263.73 310
14264.86 334
14265.99 324
14267.12 313
14268.24 321
14269.37 301
14270.50 323
14271.63 312
14272.76 285
14273.89 308
14275.01 307
14276.14 308
14277.27 303
14278.40 299
14279.53 297
14280.66 300
14281.79 313
14282.91 290
14284.04 282
14285.17 282
14286.30 302
14287.43 300
14288.56 283
14289.69 278
14290.82 291
14291.95 297
14293.08 277
14294.20 294
14295.33 294
14296.46 285
14297.59 286
14298.72 283
14299.85 286
14300.98 264
14302.11 265
14303.24 262
14304.37 291
14305.50 280
14306.63 283
14307.76 267
14308.89 270
14310.02 276
14311.15 282
14312.28 273
14313.41 270
14314.54 283
14315.67 282
14316.80 257
14317.93 266
14319.06 274
14320.19 279
14321.32 248
14322.45 287
14323.58 277
14324.71 298
14325.84 293
14326.97 267
14328.10 283
14329.23 284
14330.36 268
14331.49 317
14332.62 294
14333.76 281
14334.89 269
14336.02 278
14337.15 277
14338.28 294
14339.41 302
14340.54 297
14341.67 282
14342.80 297
14343.93 243
14345.07 268
14346.20 303
14347.33 253
14348.46 244
14349.59 264
14350.72 253
14351.85 249
14352.99 276
14354.12 305
14355.25 274
14356.38 290
14357.51 263
14358.64 262
14359.78 259
14360.91 273
14362.04 274
14363.17 260
14364.30 271
14365.44 274
14366.57 287
14367.70 256
14368.83 263
14369.96 270
14371.10 276
14372.23 270
14373.36 268
14374.49 290
14375.63 280
14376.76 274
14377.89 287
14379.02 277
14380.16 290
14381.29 269
14382.42 283
14383.55 276
14384.69 288
14385.82 294
14386.95 272
14388.09 264
14389.22 267
14390.35 271
14391.49 290
14392.62 281
14393.75 280
14394.89 257
14396.02 273
14397.15 299
14398.28 278
14399.42 278
14400.55 301
14401.69 269
14402.82 269
14403.95 258
14405.09 279
14406.22 268
14407.35 277
14408.49 297
14409.62 280
14410.75 266
14411.89 279
14413.02 295
14414.16 274
14415.29 285
14416.42 276
14417.56 294
14418.69 289
14419.83 295
14420.96 273
14422.10 278
14423.23 277
14424.36 293
14425.50 281
14426.63 293
14427.77 296
14428.90 298
14430.04 292
14431.17 299
14432.31 284
14433.44 306
14434.58 295
14435.71 268
14436.85 285
14437.98 295
14439.12 289
14440.25 290
14441.39 307
14442.52 299
14443.66 302
14444.79 322
14445.93 291
14447.06 316
14448.20 295
14449.33 298
14450.47 307
14451.60 293
14452.74 310
14453.87 291
14455.01 323
14456.14 309
14457.28 301
14458.42 319
14459.55 322
14460.69 323
14461.82 309
14462.96 305
14464.10 285
14465.23 312
14466.37 324
14467.50 306
14468.64 321
14469.78 328
14470.91 318
14472.05 309
14473.18 319
14474.32 314
14475.46 303
14476.59 304
14477.73 297
14478.87 308
14480.00 325
14481.14 301
14482.28 312
14483.41 311
14484.55 315
14485.69 290
14486.82 293
14487.96 301
14489.10 301
14490.23 272
14491.37 294
14492.51 294
14493.65 294
14494.78 300
14495.92 285
14497.06 295
14498.19 298
14499.33 309
14500.47 306
14501.61 304
14502.74 324
14503.88 295
14505.02 299
14506.16 300
14507.29 314
14508.43 296
14509.57 301
14510.71 283
14511.85 296
14512.98 281
14514.12 307
14515.26 313
14516.40 292
14517.54 293
14518.67 302
14519.81 319
14520.95 301
14522.09 300
14523.23 260
14524.36 309
14525.50 304
14526.64 283
14527.78 256
14528.92 262
14530.06 277
14531.19 270
14532.33 271
14533.47 282
14534.61 282
14535.75 290
14536.89 298
14538.03 286
14539.17 298
14540.31 277
14541.44 278
14542.58 278
14543.72 297
14544.86 291
14546.00 296
14547.14 282
14548.28 287
14549.42 303
14550.56 304
14551.70 290
14552.84 278
14553.98 310
14555.12 270
14556.25 302
14557.39 295
14558.53 297
14559.67 304
14560.81 299
14561.95 291
14563.09 288
14564.23 305
14565.37 290
14566.51 299
14567.65 327
14568.79 310
14569.93 325
14571.07 314
14572.21 304
14573.35 314
14574.49 311
14575.63 316
14576.77 294
14577.92 320
14579.06 306
14580.20 290
14581.34 294
14582.48 311
14583.62 329
14584.76 326
14585.90 323
14587.04 308
14588.18 334
14589.32 323
14590.46 337
14591.60 315
14592.74 362
14593.89 333
14595.03 324
14596.17 324
14597.31 355
14598.45 336
14599.59 331
14600.73 339
14601.87 328
14603.02 339
14604.16 331
14605.30 329
14606.44 349
14607.58 333
14608.72 330
14609.86 338
14611.01 364
14612.15 352
14613.29 321
14614.43 354
14615.57 356
14616.72 349
14617.86 378
14619.00 366
14620.14 358
14621.28 360
14622.43 360
14623.57 376
14624.71 348
14625.85 340
14627.00 387
14628.14 380
14629.28 398
14630.42 390
14631.56 391
14632.71 385
14633.85 397
14634.99 411
14636.14 426
14637.28 409
14638.42 382
14639.56 413
14640.71 366
14641.85 362
14642.99 400
14644.14 363
14645.28 362
14646.42 356
14647.56 348
14648.71 332
14649.85 328
14650.99 319
14652.14 312
14653.28 300
14654.42 308
14655.57 296
14656.71 282
14657.85 317
14659.00 292
14660.14 277
14661.29 274
14662.43 266
14663.57 264
14664.72 293
14665.86 279
14667.00 290
14668.15 292
14669.29 281
14670.44 282
14671.58 283
14672.73 265
14673.87 293
14675.01 272
14676.16 277
14677.30 279
14678.45 294
14679.59 264
14680.74 274
14681.88 252
14683.02 242
14684.17 262
14685.31 265
14686.46 252
14687.60 259
14688.75 270
14689.89 246
14691.04 253
14692.18 250
14693.33 248
14694.47 256
14695.62 259
14696.76 264
14697.91 246
14699.05 241
14700.20 247
14701.34 240
14702.49 235
14703.63 222
14704.78 252
14705.92 245
14707.07 253
14708.22 238
14709.36 242
14710.51 244
14711.65 245
14712.80 249
14713.94 235
14715.09 259
14716.23 244
14717.38 232
14718.53 259
14719.67 256
14720.82 232
14721.96 242
14723.11 247
14724.26 248
14725.40 259
14726.55 233
14727.70 248
14728.84 259
14729.99 247
14731.13 254
14732.28 216
14733.43 258
14734.57 239
14735.72 239
14736.87 249
14738.01 254
14739.16 234
14740.31 229
14741.45 258
14742.60 239
14743.75 234
14744.89 237
14746.04 244
14747.19 241
14748.34 238
14749.48 245
14750.63 238
14751.78 229
14752.92 222
14754.07 238
14755.22 223
14756.37 237
14757.51 258
14758.66 243
14759.81 242
14760.96 223
14762.10 243
14763.25 221
14764.40 220
14765.55 226
14766.70 222
14767.84 231
14768.99 234
14770.14 250
14771.29 232
14772.43 234
14773.58 241
14774.73 218
14775.88 242
14777.03 241
14778.18 221
14779.32 212
14780.47 221
14781.62 236
14782.77 224
14783.92 237
14785.07 228
14786.21 219
14787.36 224
14788.51 226
14789.66 205
14790.81 225
14791.96 210
14793.11 237
14794.26 222
14795.40 223
14796.55 222
14797.70 213
14798.85 206
14800.00 192
14801.15 217
14802.30 211
14803.45 208
14804.60 196
14805.75 214
14806.90 201
14808.05 228
14809.19 189
14810.34 213
14811.49 210
14812.64 225
14813.79 213
14814.94 196
14816.09 212
14817.24 222
14818.39 201
14819.54 196
14820.69 196
14821.84 191
14822.99 194
14824.14 216
14825.29 188
14826.44 196
14827.59 192
14828.74 200
14829.89 211
14831.04 212
14832.19 199
14833.34 220
14834.49 197
14835.64 187
14836.79 198
14837.95 178
14839.10 195
14840.25 209
14841.40 212
14842.55 200
14843.70 191
14844.85 202
14846.00 215
14847.15 211
14848.30 193
14849.45 200
14850.60 204
14851.76 197
14852.91 190
14854.06 187
14855.21 227
14856.36 202
14857.51 216
14858.66 191
14859.81 208
14860.97 189
14862.12 219
14863.27 197
14864.42 187
14865.57 212
14866.72 205
14867.88 191
14869.03 200
14870.18 200
14871.33 190
14872.48 186
14873.64 182
14874.79 191
14875.94 176
14877.09 190
14878.24 209
14879.40 205
14880.55 203
14881.70 217
14882.85 189
14884.00 156
14885.16 209
14886.31 198
14887.46 176
14888.61 185
14889.77 166
14890.92 208
14892.07 209
14893.23 206
14894.38 211
14895.53 194
14896.68 197
14897.84 187
14898.99 183
14900.14 193
14901.30 203
14902.45 217
14903.60 212
14904.75 195
14905.91 199
14907.06 197
14908.21 198
14909.37 202
14910.52 186
14911.67 166
14912.83 201
14913.98 189
14915.14 199
14916.29 207
14917.44 205
14918.60 194
14919.75 191
14920.90 188
14922.06 194
14923.21 194
14924.37 186
14925.52 191
14926.67 193
14927.83 198
14928.98 202
14930.14 176
14931.29 212
14932.44 192
14933.60 204
14934.75 180
14935.91 199
14937.06 188
14938.22 205
14939.37 208
14940.52 212
14941.68 171
14942.83 192
14943.99 195
14945.14 182
14946.30 207
14947.45 211
14948.61 199
14949.76 202
14950.92 201
14952.07 185
14953.23 181
14954.38 196
14955.54 190
14956.69 201
14957.85 189
14959.00 205
14960.16 184
14961.31 197
14962.47 188
14963.62 215
14964.78 199
14965.94 224
14967.09 213
14968.25 194
14969.40 190
14970.56 195
14971.71 199
14972.87 191
14974.03 189
14975.18 205
14976.34 184
14977.49 176
14978.65 215
14979.81 186
14980.96 191
14982.12 210
14983.27 194
14984.43 191
14985.59 215
14986.74 208
14987.90 189
14989.06 207
14990.21 187
14991.37 195
14992.53 183
14993.68 190
14994.84 177
14996.00 175
14997.15 189
14998.31 204
14999.47 182
15000.62 187
15001.78 204
15002.94 182
15004.09 180
15005.25 205
15006.41 193
15007.56 196
15008.72 160
15009.88 203
15011.04 184
15012.19 193
15013.35 175
15014.51 178
15015.67 180
15016.82 185
15017.98 209
15019.14 195
15020.30 194
15021.45 192
15022.61 196
15023.77 203
15024.93 180
15026.08 179
15027.24 188
15028.40 204
15029.56 191
15030.72 186
15031.87 183
15033.03 196
15034.19 204
15035.35 185
15036.51 200
15037.67 215
15038.82 210
15039.98 199
15041.14 179
15042.30 217
15043.46 204
15044.62 212
15045.78 207
15046.93 173
15048.09 191
15049.25 181
15050.41 217
15051.57 200
15052.73 210
15053.89 176
15055.05 190
15056.20 197
15057.36 208
15058.52 207
15059.68 214
15060.84 224
15062.00 212
15063.16 204
15064.32 184
15065.48 196
15066.64 203
15067.80 192
15068.96 200
15070.12 197
15071.28 206
15072.44 189
15073.60 226
15074.76 196
15075.91 194
15077.07 208
15078.23 205
15079.39 203
15080.55 207
15081.71 193
15082.87 202
15084.03 225
15085.19 204
15086.35 185
15087.51 201
15088.68 202
15089.84 190
15091.00 202
15092.16 203
15093.32 180
15094.48 195
15095.64 208
15096.80 189
15097.96 200
15099.12 187
15100.28 216
15101.44 199
15102.60 202
15103.76 213
15104.92 211
15106.08 213
15107.25 209
15108.41 196
15109.57 207
15110.73 214
15111.89 223
15113.05 204
15114.21 205
15115.37 214
15116.54 227
15117.70 201
15118.86 223
15120.02 223
15121.18 199
15122.34 197
15123.50 202
15124.67 222
15125.83 220
15126.99 215
15128.15 218
15129.31 203
15130.47 210
15131.64 236
15132.80 231
15133.96 231
15135.12 223
15136.28 216
15137.45 234
15138.61 234
15139.77 227
15140.93 221
15142.10 223
15143.26 219
15144.42 223
15145.58 231
15146.75 248
15147.91 232
15149.07 232
15150.23 202
15151.40 214
15152.56 209
15153.72 221
15154.88 222
15156.05 224
15157.21 213
15158.37 231
15159.54 235
15160.70 237
15161.86 211
15163.03 216
15164.19 251
15165.35 227
15166.52 222
15167.68 240
15168.84 255
15170.01 239
15171.17 262
15172.33 247
15173.50 251
15174.66 234
15175.82 255
15176.99 248
15178.15 248
15179.31 238
15180.48 240
15181.64 253
15182.81 256
15183.97 262
15185.13 267
15186.30 236
15187.46 247
15188.63 247
15189.79 267
15190.95 257
15192.12 250
15193.28 272
15194.45 266
15195.61 282
15196.78 263
15197.94 270
15199.10 268
15200.27 263
15201.43 277
15202.60 275
15203.76 272
15204.93 246
15206.09 283
15207.26 249
15208.42 242
15209.59 264
15210.75 263
15211.92 246
15213.08 255
15214.25 253
15215.41 253
15216.58 294
15217.74 304
15218.91 279
15220.07 280
15221.24 274
15222.40 279
15223.57 290
15224.74 289
15225.90 285
15227.07 304
15228.23 311
15229.40 292
15230.56 303
15231.73 318
15232.89 296
15234.06 320
15235.23 310
15236.39 304
15237.56 311
15238.72 300
15239.89 321
15241.06 307
15242.22 290
15243.39 306
15244.56 314
15245.72 293
15246.89 289
15248.05 283
15249.22 272
15250.39 280
15251.55 273
15252.72 295
15253.89 261
15255.05 269
15256.22 304
15257.39 279
15258.55 265
15259.72 260
15260.89 262
15262.05 251
15263.22 249
15264.39 241
15265.56 255
15266.72 260
15267.89 257
15269.06 277
15270.22 263
15271.39 240
15272.56 265
15273.73 257
15274.89 262
15276.06 246
15277.23 262
15278.40 258
15279.56 257
15280.73 247
15281.90 229
15283.07 253
15284.23 256
15285.40 241
15286.57 238
15287.74 264
15288.91 258
15290.07 266
15291.24 256
15292.41 234
15293.58 268
15294.75 265
15295.92 252
15297.08 263
15298.25 258
15299.42 259
15300.59 257
15301.76 249
15302.93 262
15304.09 239
15305.26 250
15306.43 274
15307.60 275
15308.77 247
15309.94 277
15311.11 262
15312.28 262
15313.44 265
15314.61 260
15315.78 252
15316.95 277
15318.12 280
15319.29 278
15320.46 277
15321.63 290
15322.80 260
15323.97 272
15325.14 276
15326.30 289
15327.47 255
15328.64 263
15329.81 272
15330.98 293
15332.15 284
15333.32 311
15334.49 300
15335.66 275
15336.83 249
15338.00 280
15339.17 265
15340.34 282
15341.51 277
15342.68 294
15343.85 311
15345.02 308
15346.19 301
15347.36 300
15348.53 293
15349.70 282
15350.87 298
15352.04 312
15353.21 330
15354.38 282
15355.55 293
15356.72 296
15357.90 313
15359.07 318
15360.24 314
15361.41 304
15362.58 305
15363.75 307
15364.92 324
15366.09 294
15367.26 318
15368.43 314
15369.60 355
15370.77 330
15371.95 319
15373.12 303
15374.29 298
15375.46 325
15376.63 320
15377.80 306
15378.97 310
15380.15 328
15381.32 313
15382.49 304
15383.66 312
15384.83 294
15386.00 318
15387.17 311
15388.35 316
15389.52 312
15390.69 282
15391.86 309
15393.03 299
15394.21 309
15395.38 294
15396.55 315
15397.72 301
15398.89 289
15400.07 275
15401.24 291
15402.41 274
15403.58 305
15404.76 299
15405.93 279
15407.10 285
15408.27 278
15409.45 279
15410.62 260
15411.79 262
15412.96 261
15414.14 264
15415.31 260
15416.48 268
15417.66 271
15418.83 245
15420.00 238
15421.17 243
15422.35 253
15423.52 254
15424.69 258
15425.87 251
15427.04 250
15428.21 231
15429.39 227
15430.56 253
15431.73 260
15432.91 239
15434.08 256
15435.25 234
15436.43 232
15437.60 226
15438.77 252
15439.95 253
15441.12 245
15442.30 214
15443.47 231
15444.64 231
15445.82 248
15446.99 237
15448.17 250
15449.34 248
15450.51 239
15451.69 251
15452.86 249
15454.04 225
15455.21 248
15456.39 244
15457.56 233
15458.73 224
15459.91 234
15461.08 225
15462.26 221
15463.43 234
15464.61 243
15465.78 225
15466.96 218
15468.13 260
15469.31 237
15470.48 234
15471.66 246
15472.83 253
15474.01 259
15475.18 249
15476.36 220
15477.53 228
15478.71 235
15479.88 222
15481.06 238
15482.23 240
15483.41 228
15484.58 240
15485.76 226
15486.93 247
15488.11 248
15489.29 237
15490.46 252
15491.64 240
15492.81 237
15493.99 229
15495.16 259
15496.34 245
15497.52 224
15498.69 234
15499.87 253
15501.04 241
15502.22 240
15503.40 227
15504.57 253
15505.75 245
15506.92 273
15508.10 257
15509.28 243
15510.45 252
15511.63 250
15512.81 246
15513.98 231
15515.16 234
15516.34 242
15517.51 258
15518.69 237
15519.87 268
15521.04 258
15522.22 260
15523.40 243
15524.57 239
15525.75 242
15526.93 259
15528.11 249
15529.28 263
15530.46 228
15531.64 252
15532.81 268
15533.99 255
15535.17 262
15536.35 245
15537.52 245
15538.70 253
15539.88 238
15541.06 248
15542.23 252
15543.41 274
15544.59 295
15545.77 258
15546.95 239
15548.12 268
15549.30 265
15550.48 257
15551.66 260
15552.83 249
15554.01 269
15555.19 268
15556.37 264
15557.55 257
15558.73 259
15559.90 262
15561.08 266
15562.26 264
15563.44 258
15564.62 257
15565.80 271
15566.97 266
15568.15 269
15569.33 267
15570.51 253
15571.69 250
15572.87 271
15574.05 292
15575.23 300
15576.40 286
15577.58 286
15578.76 318
15579.94 296
15581.12 267
15582.30 290
15583.48 290
15584.66 294
15585.84 279
15587.02 295
15588.20 299
15589.38 284
15590.56 293
15591.73 287
15592.91 285
15594.09 301
15595.27 277
15596.45 292
15597.63 327
15598.81 323
15599.99 313
15601.17 317
15602.35 310
15603.53 319
15604.71 292
15605.89 299
15607.07 317
15608.25 314
15609.43 303
15610.61 289
15611.79 327
15612.97 331
15614.15 326
15615.33 332
15616.51 300
15617.69 305
15618.88 338
15620.06 307
15621.24 330
15622.42 314
15623.60 321
15624.78 355
15625.96 327
15627.14 334
15628.32 314
15629.50 340
15630.68 343
15631.86 343
15633.05 318
15634.23 351
15635.41 353
15636.59 325
15637.77 347
15638.95 341
15640.13 349
15641.31 338
15642.50 354
15643.68 351
15644.86 337
15646.04 339
15647.22 337
15648.40 362
15649.58 353
15650.77 328
15651.95 349
15653.13 374
15654.31 397
15655.49 338
15656.68 330
15657.86 344
15659.04 346
15660.22 367
15661.40 347
15662.59 363
15663.77 380
15664.95 368
15666.13 350
15667.32 327
15668.50 323
15669.68 346
15670.86 361
15672.05 327
15673.23 356
15674.41 350
15675.59 351
15676.78 339
15677.96 327
15679.14 348
15680.32 331
15681.51 327
15682.69 350
15683.87 348
15685.06 336
15686.24 310
15687.42 328
15688.61 351
15689.79 324
15690.97 294
15692.16 322
15693.34 333
15694.52 353
15695.71 336
15696.89 342
15698.07 342
15699.26 327
15700.44 344
15701.62 339
15702.81 348
15703.99 333
15705.17 341
15706.36 341
15707.54 335
15708.73 337
15709.91 346
15711.09 368
15712.28 375
15713.46 360
15714.65 352
15715.83 353
15717.02 346
15718.20 338
15719.38 366
15720.57 363
15721.75 341
15722.94 362
15724.12 345
15725.31 362
15726.49 344
15727.68 349
15728.86 341
15730.04 341
15731.23 360
15732.41 363
15733.60 357
15734.78 367
15735.97 383
15737.15 379
15738.34 367
15739.52 362
15740.71 392
15741.89 387
15743.08 388
15744.27 379
15745.45 397
15746.64 398
15747.82 413
15749.01 385
15750.19 404
15751.38 417
15752.56 407
15753.75 406
15754.93 383
15756.12 365
15757.31 406
15758.49 411
15759.68 396
15760.86 390
15762.05 403
15763.24 411
15764.42 430
15765.61 379
15766.79 422
15767.98 382
15769.17 394
15770.35 370
15771.54 349
15772.72 348
15773.91 376
15775.10 365
15776.28 374
15777.47 352
15778.66 322
15779.84 367
15781.03 380
15782.22 372
15783.40 335
15784.59 349
15785.78 355
15786.96 367
15788.15 355
15789.34 333
15790.53 354
15791.71 328
15792.90 332
15794.09 330
15795.27 305
15796.46 313
15797.65 301
15798.84 310
15800.02 286
15801.21 303
15802.40 325
15803.59 323
15804.77 299
15805.96 298
15807.15 278
15808.34 323
15809.52 316
15810.71 301
15811.90 311
15813.09 313
15814.28 313
15815.46 290
15816.65 291
15817.84 302
15819.03 307
15820.22 325
15821.40 335
15822.59 313
15823.78 293
15824.97 319
15826.16 302
15827.35 303
15828.53 300
15829.72 301
15830.91 308
15832.10 302
15833.29 309
15834.48 280
15835.67 267
15836.85 306
15838.04 305
15839.23 310
15840.42 282
15841.61 283
15842.80 308
15843.99 309
15845.18 304
15846.37 301
15847.55 320
15848.74 291
15849.93 300
15851.12 291
15852.31 276
15853.50 295
15854.69 290
15855.88 303
15857.07 276
15858.26 308
15859.45 302
15860.64 308
15861.83 320
15863.02 304
15864.21 312
15865.40 304
15866.59 284
15867.78 299
15868.97 294
15870.16 314
15871.35 315
15872.54 358
15873.73 324
15874.92 305
15876.11 296
15877.30 336
15878.49 344
15879.68 317
15880.87 332
15882.06 353
15883.25 320
15884.44 328
15885.63 306
15886.82 325
15888.01 331
15889.20 326
15890.39 355
15891.59 327
15892.78 338
15893.97 367
15895.16 339
15896.35 336
15897.54 344
15898.73 339
15899.92 338
15901.11 330
15902.30 349
15903.50 345
15904.69 322
15905.88 311
15907.07 321
15908.26 358
15909.45 354
15910.64 353
15911.84 365
15913.03 357
15914.22 347
15915.41 380
15916.60 358
15917.79 363
15918.99 335
15920.18 358
15921.37 374
15922.56 365
15923.75 336
15924.95 327
15926.14 359
15927.33 344
15928.52 375
15929.71 337
15930.91 358
15932.10 376
15933.29 360
15934.48 354
15935.68 345
15936.87 351
15938.06 339
15939.25 344
15940.45 341
15941.64 336
15942.83 328
15944.03 314
15945.22 326
15946.41 299
15947.60 307
15948.80 301
15949.99 297
15951.18 316
15952.38 278
15953.57 291
15954.76 295
15955.96 282
15957.15 266
15958.34 266
15959.54 262
15960.73 248
15961.92 267
15963.12 273
15964.31 256
15965.50 254
15966.70 271
15967.89 242
15969.08 243
15970.28 239
15971.47 252
15972.67 231
15973.86 228
15975.05 216
15976.25 251
15977.44 221
15978.64 225
15979.83 215
15981.02 217
15982.22 222
15983.41 238
15984.61 245
15985.80 248
15987.00 231
15988.19 227
15989.38 233
15990.58 222
15991.77 229
15992.97 240
15994.16 236
15995.36 199
15996.55 218
15997.75 225
15998.94 215
16000.14 214
16001.33 206
16002.53 213
16003.72 232
16004.92 227
16006.11 210
16007.31 204
16008.50 219
16009.70 232
16010.89 233
16012.09 221
16013.28 222
16014.48 197
16015.67 221
16016.87 242
16018.07 236
16019.26 225
16020.46 205
16021.65 227
16022.85 208
16024.04 209
16025.24 211
16026.44 210
16027.63 225
16028.83 188
16030.02 226
16031.22 218
16032.42 207
16033.61 197
16034.81 201
16036.00 233
16037.20 226
16038.40 220
16039.59 211
16040.79 207
16041.99 208
16043.18 206
16044.38 205
16045.58 181
16046.77 243
16047.97 216
16049.17 222
16050.36 204
16051.56 191
16052.76 176
16053.95 218
16055.15 230
16056.35 203
16057.54 206
16058.74 231
16059.94 214
16061.14 186
16062.33 200
16063.53 204
16064.73 218
16065.92 201
16067.12 213
16068.32 198
16069.52 202
16070.71 207
16071.91 214
16073.11 208
16074.31 206
16075.50 193
16076.70 196
16077.90 188
16079.10 171
16080.30 178
16081.49 193
16082.69 186
16083.89 199
16085.09 179
16086.29 187
16087.48 190
16088.68 193
16089.88 208
16091.08 188
16092.28 193
16093.48 187
16094.67 171
16095.87 207
16097.07 160
16098.27 191
16099.47 174
16100.67 180
16101.87 193
16103.06 177
16104.26 183
16105.46 175
16106.66 171
16107.86 178
16109.06 190
16110.26 190
16111.46 204
16112.66 183
16113.86 165
16115.05 172
16116.25 175
16117.45 167
16118.65 175
16119.85 185
16121.05 187
16122.25 194
16123.45 173
16124.65 163
16125.85 165
16127.05 182
16128.25 172
16129.45 188
16130.65 168
16131.85 177
16133.05 175
16134.25 184
16135.45 174
16136.65 183
16137.85 191
16139.05 191
16140.25 169
16141.45 184
16142.65 171
16143.85 172
16145.05 184
16146.25 172
16147.45 170
16148.65 170
16149.85 191
16151.05 172
16152.25 163
16153.45 175
16154.65 189
16155.85 173
16157.05 170
16158.25 185
16159.46 187
16160.66 183
16161.86 174
16163.06 167
16164.26 195
16165.46 192
16166.66 176
16167.86 179
16169.06 171
16170.27 168
16171.47 169
16172.67 177
16173.87 190
16175.07 180
16176.27 180
16177.47 175
16178.67 166
16179.88 188
16181.08 180
16182.28 159
16183.48 153
16184.68 197
16185.89 185
16187.09 183
16188.29 172
16189.49 182
16190.69 190
16191.90 159
16193.10 179
16194.30 179
16195.50 185
16196.70 166
16197.91 168
16199.11 176
16200.31 174
16201.51 158
16202.72 171
16203.92 177
16205.12 173
16206.32 165
16207.53 168
16208.73 160
16209.93 174
16211.13 179
16212.34 163
16213.54 184
16214.74 164
16215.95 183
16217.15 180
16218.35 163
16219.55 188
16220.76 172
16221.96 189
16223.16 157
16224.37 173
16225.57 174
16226.77 182
16227.98 173
16229.18 175
16230.38 177
16231.59 169
16232.79 196
16233.99 177
16235.20 179
16236.40 180
16237.61 194
16238.81 190
16240.01 194
16241.22 180
16242.42 193
16243.63 179
16244.83 178
16246.03 193
16247.24 192
16248.44 192
16249.65 181
16250.85 184
16252.05 177
16253.26 192
16254.46 192
16255.67 193
16256.87 187
16258.08 162
16259.28 169
16260.49 191
16261.69 183
16262.89 174
16264.10 172
16265.30 188
16266.51 195
16267.71 193
16268.92 194
16270.12 182
16271.33 211
16272.53 185
16273.74 196
16274.94 178
16276.15 193
16277.35 186
16278.56 173
16279.77 178
16280.97 170
16282.18 174
16283.38 170
16284.59 174
16285.79 188
16287.00 190
16288.20 193
16289.41 190
16290.61 164
16291.82 169
16293.03 179
16294.23 182
16295.44 204
16296.64 181
16297.85 179
16299.06 189
16300.26 164
16301.47 183
16302.67 167
16303.88 142
16305.09 164
16306.29 183
16307.50 193
16308.71 170
16309.91 173
16311.12 188
16312.33 188
16313.53 180
16314.74 199
16315.95 165
16317.15 171
16318.36 160
16319.57 170
16320.77 167
16321.98 184
16323.19 172
16324.39 162
16325.60 174
16326.81 171
16328.01 177
16329.22 176
16330.43 173
16331.64 151
16332.84 184
16334.05 160
16335.26 163
16336.47 160
16337.67 156
16338.88 158
16340.09 168
16341.30 134
16342.50 162
16343.71 165
16344.92 161
16346.13 153
16347.33 155
16348.54 142
16349.75 167
16350.96 168
16352.17 153
16353.37 161
16354.58 171
16355.79 175
16357.00 155
16358.21 146
16359.41 162
16360.62 161
16361.83 171
16363.04 167
16364.25 161
16365.46 168
16366.67 152
16367.87 168
16369.08 174
16370.29 177
16371.50 154
16372.71 167
16373.92 156
16375.13 166
16376.34 161
16377.54 153
16378.75 154
16379.96 158
16381.17 158
16382.38 156
16383.59 150
16384.80 145
16386.01 150
16387.22 169
16388.43 164
16389.64 145
16390.85 159
16392.05 156
16393.26 160
16394.47 170
16395.68 162
16396.89 149
16398.10 179
16399.31 168
16400.52 156
16401.73 166
16402.94 157
16404.15 164
16405.36 168
16406.57 137
16407.78 167
16408.99 175
16410.20 174
16411.41 165
16412.62 165
16413.83 162
16415.04 158
16416.25 161
16417.46 152
16418.67 166
16419.88 170
16421.10 173
16422.31 158
16423.52 156
16424.73 158
16425.94 159
16427.15 171
16428.36 163
16429.57 171
16430.78 172
16431.99 160
16433.20 190
16434.41 151
16435.63 153
16436.84 178
16438.05 184
16439.26 158
16440.47 166
16441.68 161
16442.89 166
16444.10 170
16445.32 177
16446.53 163
16447.74 154
16448.95 166
16450.16 134
16451.37 148
16452.59 159
16453.80 157
16455.01 137
16456.22 171
16457.43 153
16458.64 172
16459.86 174
16461.07 137
16462.28 147
16463.49 162
16464.70 166
16465.92 159
16467.13 158
16468.34 158
16469.55 165
16470.77 156
16471.98 172
16473.19 165
16474.40 178
16475.62 164
16476.83 161
16478.04 163
16479.25 146
16480.47 147
16481.68 166
16482.89 156
16484.11 156
16485.32 164
16486.53 177
16487.74 173
16488.96 154
16490.17 156
16491.38 151
16492.60 169
16493.81 159
16495.02 158
16496.24 141
16497.45 159
16498.66 157
16499.88 149
16501.09 153
16502.30 158
16503.52 195
16504.73 187
16505.94 152
16507.16 151
16508.37 172
16509.59 174
16510.80 179
16512.01 172
16513.23 165
16514.44 166
16515.66 184
16516.87 164
16518.08 156
16519.30 151
16520.51 163
16521.73 160
16522.94 169
16524.16 163
16525.37 168
16526.58 186
16527.80 175
16529.01 164
16530.23 182
16531.44 163
16532.66 172
16533.87 168
16535.09 161
16536.30 180
16537.52 171
16538.73 177
16539.95 181
16541.16 177
16542.38 170
16543.59 155
16544.81 169
16546.02 179
16547.24 165
16548.45 153
16549.67 173
16550.88 181
16552.10 182
16553.31 171
16554.53 171
16555.74 173
16556.96 178
16558.18 200
16559.39 170
16560.61 172
16561.82 174
16563.04 183
16564.25 179
16565.47 166
16566.69 152
16567.90 196
16569.12 179
16570.33 187
16571.55 193
16572.77 191
16573.98 186
16575.20 189
16576.41 177
16577.63 168
16578.85 185
16580.06 189
16581.28 197
16582.50 179
16583.71 182
16584.93 170
16586.15 177
16587.36 163
16588.58 158
16589.80 184
16591.01 177
16592.23 181
16593.45 173
16594.66 165
16595.88 175
16597.10 192
16598.32 172
16599.53 164
16600.75 178
16601.97 148
16603.18 162
16604.40 154
16605.62 177
16606.84 154
16608.05 178
16609.27 168
16610.49 144
16611.71 166
16612.92 177
16614.14 165
16615.36 162
16616.58 163
16617.79 165
16619.01 181
16620.23 170
16621.45 170
16622.67 161
16623.88 149
16625.10 161
16626.32 144
16627.54 157
16628.76 162
16629.97 154
16631.19 158
16632.41 140
16633.63 159
16634.85 163
16636.07 160
16637.29 147
16638.50 147
16639.72 149
16640.94 147
16642.16 143
16643.38 145
16644.60 146
16645.82 137
16647.03 157
16648.25 167
16649.47 163
16650.69 166
16651.91 147
16653.13 161
16654.35 164
16655.57 163
16656.79 154
16658.01 142
16659.23 168
16660.45 155
16661.66 152
16662.88 160
16664.10 153
16665.32 156
16666.54 163
16667.76 155
16668.98 149
16670.20 162
16671.42 167
16672.64 174
16673.86 156
16675.08 162
16676.30 152
16677.52 159
16678.74 160
16679.96 156
16681.18 149
16682.40 158
16683.62 157
16684.84 149
16686.06 143
16687.28 149
16688.50 138
16689.72 132
16690.94 159
16692.16 145
16693.39 155
16694.61 134
16695.83 167
16697.05 159
16698.27 156
16699.49 149
16700.71 133
16701.93 145
16703.15 133
16704.37 158
16705.59 150
16706.81 145
16708.04 160
16709.26 142
16710.48 145
16711.70 143
16712.92 144
16714.14 149
16715.36 150
16716.58 150
16717.81 146
16719.03 167
16720.25 149
16721.47 162
16722.69 145
16723.91 140
16725.14 150
16726.36 152
16727.58 148
16728.80 145
16730.02 154
16731.24 154
16732.47 134
16733.69 147
16734.91 135
16736.13 138
16737.36 137
16738.58 143
16739.80 153
16741.02 137
16742.24 125
16743.47 138
16744.69 147
16745.91 142
16747.13 147
16748.36 157
16749.58 153
16750.80 137
16752.02 161
16753.25 155
16754.47 143
16755.69 153
16756.92 161
16758.14 137
16759.36 153
16760.59 142
16761.81 123
16763.03 154
16764.25 146
16765.48 150
16766.70 138
16767.92 148
16769.15 137
16770.37 145
16771.59 153
16772.82 120
16774.04 156
16775.27 137
16776.49 142
16777.71 154
16778.94 150
16780.16 134
16781.38 129
16782.61 143
16783.83 152
16785.06 149
16786.28 140
16787.50 144
16788.73 145
16789.95 151
16791.18 133
16792.40 137
16793.62 157
16794.85 140
16796.07 157
16797.30 146
16798.52 128
16799.75 151
16800.97 155
16802.19 144
16803.42 150
16804.64 125
16805.87 135
16807.09 149
16808.32 144
16809.54 153
16810.77 149
16811.99 163
16813.22 155
16814.44 153
16815.67 147
16816.89 148
16818.12 155
16819.34 147
16820.57 145
16821.79 138
16823.02 144
16824.24 146
16825.47 148
16826.70 138
16827.92 154
16829.15 159
16830.37 156
16831.60 149
16832.82 153
16834.05 159
16835.27 160
16836.50 156
16837.73 172
16838.95 160
16840.18 146
16841.40 159
16842.63 166
16843.86 153
16845.08 154
16846.31 156
16847.53 154
16848.76 170
16849.99 176
16851.21 138
16852.44 147
16853.67 149
16854.89 163
16856.12 166
16857.35 168
16858.57 160
16859.80 170
16861.03 193
16862.25 178
16863.48 157
16864.71 201
16865.93 191
16867.16 184
16868.39 180
16869.61 194
16870.84 157
16872.07 191
16873.30 158
16874.52 192
16875.75 190
16876.98 187
16878.20 179
16879.43 192
16880.66 206
16881.89 184
16883.11 179
16884.34 210
16885.57 204
16886.80 199
16888.02 175
16889.25 187
16890.48 170
16891.71 187
16892.94 172
16894.16 184
16895.39 183
16896.62 172
16897.85 217
16899.08 184
16900.30 173
16901.53 162
16902.76 187
16903.99 185
16905.22 162
16906.45 184
16907.67 162
16908.90 153
16910.13 163
16911.36 193
16912.59 158
16913.82 169
16915.04 176
16916.27 167
16917.50 194
16918.73 158
16919.96 171
16921.19 172
16922.42 188
16923.65 166
16924.88 156
16926.10 164
16927.33 169
16928.56 175
16929.79 176
16931.02 177
16932.25 167
16933.48 178
16934.71 183
16935.94 144
16937.17 160
16938.40 174
16939.63 185
16940.86 184
16942.09 177
16943.32 175
16944.55 157
16945.78 169
16947.01 194
16948.24 177
16949.47 165
16950.70 181
16951.93 193
16953.16 184
16954.39 165
16955.62 172
16956.85 184
16958.08 174
16959.31 202
16960.54 182
16961.77 170
16963.00 174
16964.23 167
16965.46 154
16966.69 174
16967.92 154
16969.15 155
16970.38 152
16971.61 177
16972.84 156
16974.07 164
16975.30 173
16976.54 165
16977.77 179
16979.00 155
16980.23 144
16981.46 169
16982.69 173
16983.92 169
16985.15 146
16986.38 147
16987.62 136
16988.85 149
16990.08 136
16991.31 152
16992.54 142
16993.77 147
16995.00 167
16996.24 151
16997.47 148
16998.70 142
16999.93 136
17001.16 143
17002.39 143
17003.63 152
17004.86 137
17006.09 138
17007.32 163
17008.55 149
17009.79 152
17011.02 144
17012.25 163
17013.48 135
17014.72 144
17015.95 150
17017.18 162
17018.41 158
17019.64 145
17020.88 142
17022.11 149
17023.34 149
17024.58 138
17025.81 142
17027.04 155
17028.27 132
17029.51 160
17030.74 148
17031.97 155
17033.21 142
17034.44 147
17035.67 134
17036.90 142
17038.14 158
17039.37 175
17040.60 153
17041.84 134
17043.07 133
17044.30 150
17045.54 138
17046.77 113
17048.00 141
17049.24 137
17050.47 142
17051.70 148
17052.94 150
17054.17 140
17055.41 141
17056.64 146
17057.87 128
17059.11 126
17060.34 139
17061.58 132
17062.81 130
17064.04 145
17065.28 125
17066.51 145
17067.75 154
17068.98 130
17070.21 121
17071.45 141
17072.68 145
17073.92 145
17075.15 128
17076.39 147
17077.62 140
17078.86 142
17080.09 138
17081.33 137
17082.56 133
17083.80 132
17085.03 142
17086.26 141
17087.50 139
17088.73 155
17089.97 136
17091.20 133
17092.44 127
17093.68 145
17094.91 143
17096.15 126
17097.38 133
17098.62 144
17099.85 141
17101.09 122
17102.32 129
17103.56 126
17104.79 143
17106.03 133
17107.26 146
17108.50 124
17109.74 120
17110.97 130
17112.21 133
17113.44 130
17114.68 142
17115.92 128
17117.15 125
17118.39 125
17119.62 125
17120.86 124
17122.10 133
17123.33 127
17124.57 132
17125.80 136
17127.04 115
17128.28 121
17129.51 131
17130.75 128
17131.99 130
17133.22 129
17134.46 129
17135.70 119
17136.93 115
17138.17 130
17139.41 128
17140.64 136
17141.88 130
17143.12 125
17144.35 125
17145.59 125
17146.83 135
17148.07 133
17149.30 126
17150.54 134
17151.78 104
17153.02 128
17154.25 125
17155.49 144
17156.73 138
17157.96 122
17159.20 106
17160.44 121
17161.68 124
17162.92 134
17164.15 126
17165.39 126
17166.63 137
17167.87 126
17169.10 140
17170.34 131
17171.58 131
17172.82 133
17174.06 128
17175.29 134
17176.53 114
17177.77 123
17179.01 138
17180.25 129
17181.49 125
17182.72 133
17183.96 115
17185.20 129
17186.44 123
17187.68 128
17188.92 114
17190.15 129
17191.39 129
17192.63 127
17193.87 126
17195.11 115
17196.35 112
17197.59 122
17198.83 119
17200.07 149
17201.30 116
17202.54 124
17203.78 119
17205.02 139
17206.26 105
17207.50 119
17208.74 112
17209.98 120
17211.22 131
17212.46 110
17213.70 113
17214.94 123
17216.18 113
17217.42 130
17218.66 111
17219.90 115
17221.14 108
17222.38 123
17223.62 119
17224.86 124
17226.10 116
17227.34 135
17228.58 116
17229.82 133
17231.06 128
17232.30 128
17233.54 119
17234.78 117
17236.02 123
17237.26 115
17238.50 110
17239.74 147
17240.98 112
17242.22 114
17243.46 115
17244.70 124
17245.94 133
17247.18 114
17248.42 101
17249.66 117
17250.90 110
17252.14 114
17253.39 126
17254.63 119
17255.87 125
17257.11 129
17258.35 122
17259.59 120
17260.83 102
17262.07 119
17263.31 112
17264.56 126
17265.80 115
17267.04 106
17268.28 115
17269.52 108
17270.76 109
17272.00 121
17273.25 116
17274.49 118
17275.73 124
17276.97 114
17278.21 119
17279.45 121
17280.70 131
17281.94 115
17283.18 110
17284.42 101
17285.66 105
17286.91 108
17288.15 137
17289.39 127
17290.63 132
17291.88 113
17293.12 113
17294.36 116
17295.60 113
17296.85 116
17298.09 109
17299.33 126
17300.57 111
17301.82 130
17303.06 114
17304.30 117
17305.54 116
17306.79 135
17308.03 127
17309.27 124
17310.52 125
17311.76 112
17313.00 111
17314.25 105
17315.49 120
17316.73 98
17317.97 100
17319.22 109
17320.46 126
17321.71 120
17322.95 110
17324.19 114
17325.44 112
17326.68 121
17327.92 137
17329.17 136
17330.41 111
17331.65 120
17332.90 111
17334.14 123
17335.39 111
17336.63 135
17337.87 106
17339.12 120
17340.36 123
17341.61 126
17342.85 116
17344.09 113
17345.34 109
17346.58 112
17347.83 107
17349.07 133
17350.32 126
17351.56 124
17352.80 122
17354.05 101
17355.29 107
17356.54 118
17357.78 119
17359.03 118
17360.27 115
17361.52 121
17362.76 116
17364.01 100
17365.25 111
17366.50 124
17367.74 108
17368.99 119
17370.23 102
17371.48 122
17372.72 113
17373.97 103
17375.21 106
17376.46 102
17377.70 113
17378.95 133
17380.19 121
17381.44 130
17382.69 109
17383.93 107
17385.18 121
17386.42 129
17387.67 122
17388.91 119
17390.16 121
17391.41 115
17392.65 114
17393.90 106
17395.14 120
17396.39 113
17397.64 126
17398.88 122
17400.13 109
17401.37 115
17402.62 111
17403.87 113
17405.11 112
17406.36 124
17407.61 124
17408.85 120
17410.10 113
17411.35 109
17412.59 116
17413.84 114
17415.09 113
17416.33 135
17417.58 127
17418.83 133
17420.07 124
17421.32 130
17422.57 128
17423.82 133
17425.06 125
17426.31 124
17427.56 124
17428.80 119
17430.05 118
17431.30 123
17432.55 120
17433.79 125
17435.04 129
17436.29 123
17437.54 124
17438.78 117
17440.03 107
17441.28 90
17442.53 130
17443.77 121
17445.02 134
17446.27 118
17447.52 105
17448.77 130
17450.01 91
17451.26 132
17452.51 113
17453.76 118
17455.01 135
17456.25 128
17457.50 118
17458.75 121
17460.00 125
17461.25 135
17462.50 136
17463.74 132
17464.99 124
17466.24 139
17467.49 129
17468.74 134
17469.99 129
17471.24 116
17472.49 117
17473.73 146
17474.98 116
17476.23 130
17477.48 117
17478.73 142
17479.98 134
17481.23 118
17482.48 116
17483.73 123
17484.98 132
17486.23 137
17487.47 110
17488.72 128
17489.97 113
17491.22 122
17492.47 116
17493.72 138
17494.97 130
17496.22 132
17497.47 120
17498.72 126
17499.97 118
17501.22 141
17502.47 150
17503.72 148
17504.97 137
17506.22 121
17507.47 127
17508.72 137
17509.97 139
17511.22 132
17512.47 123
17513.72 151
17514.97 130
17516.22 122
17517.47 142
17518.72 131
17519.97 135
17521.22 146
17522.47 159
17523.72 136
17524.98 128
17526.23 134
17527.48 114
17528.73 154
17529.98 117
17531.23 144
17532.48 151
17533.73 137
17534.98 146
17536.23 138
17537.48 140
17538.74 139
17539.99 153
17541.24 141
17542.49 122
17543.74 143
17544.99 134
17546.24 135
17547.50 152
17548.75 137
17550.00 135
17551.25 139
17552.50 153
17553.75 146
17555.01 127
17556.26 151
17557.51 156
17558.76 163
17560.01 143
17561.26 135
17562.52 146
17563.77 137
17565.02 150
17566.27 147
17567.53 162
17568.78 152
17570.03 157
17571.28 129
17572.53 144
17573.79 155
17575.04 128
17576.29 138
17577.54 156
17578.80 152
17580.05 139
17581.30 145
17582.56 152
17583.81 135
17585.06 114
17586.31 145
17587.57 147
17588.82 156
17590.07 139
17591.33 140
17592.58 143
17593.83 149
17595.08 130
17596.34 150
17597.59 155
17598.84 158
17600.10 147
17601.35 148
17602.61 161
17603.86 152
17605.11 164
17606.37 143
17607.62 160
17608.87 153
17610.13 153
17611.38 161
17612.63 154
17613.89 162
17615.14 158
17616.40 151
17617.65 156
17618.90 153
17620.16 147
17621.41 152
17622.67 154
17623.92 155
17625.17 157
17626.43 148
17627.68 153
17628.94 131
17630.19 143
17631.45 158
17632.70 149
17633.96 157
17635.21 151
17636.47 154
17637.72 142
17638.97 152
17640.23 170
17641.48 143
17642.74 147
17643.99 144
17645.25 168
17646.50 141
17647.76 136
17649.01 148
17650.27 139
17651.52 150
17652.78 152
17654.04 144
17655.29 147
17656.55 165
17657.80 141
17659.06 149
17660.31 145
17661.57 164
17662.82 149
17664.08 167
17665.33 156
17666.59 138
17667.85 122
17669.10 154
17670.36 142
17671.61 149
17672.87 134
17674.13 157
17675.38 142
17676.64 129
17677.89 130
17679.15 162
17680.41 161
17681.66 133
17682.92 140
17684.18 140
17685.43 128
17686.69 145
17687.95 135
17689.20 130
17690.46 132
17691.71 120
17692.97 126
17694.23 133
17695.49 128
17696.74 133
17698.00 147
17699.26 137
17700.51 121
17701.77 120
17703.03 140
17704.28 131
17705.54 132
17706.80 126
17708.06 128
17709.31 125
17710.57 123
17711.83 135
17713.08 161
17714.34 134
17715.60 138
17716.86 124
17718.11 118
17719.37 142
17720.63 142
17721.89 130
17723.15 126
17724.40 133
17725.66 133
17726.92 127
17728.18 136
17729.43 123
17730.69 122
17731.95 122
17733.21 120
17734.47 125
17735.73 124
17736.98 127
17738.24 110
17739.50 122
17740.76 121
17742.02 134
17743.28 136
17744.53 131
17745.79 124
17747.05 123
17748.31 131
17749.57 118
17750.83 106
17752.09 135
17753.34 115
17754.60 115
17755.86 102
17757.12 135
17758.38 131
17759.64 130
17760.90 127
17762.16 111
17763.42 109
17764.68 110
17765.94 115
17767.19 115
17768.45 120
17769.71 125
17770.97 137
17772.23 137
17773.49 124
17774.75 105
17776.01 117
17777.27 129
17778.53 104
17779.79 110
17781.05 111
17782.31 127
17783.57 123
17784.83 129
17786.09 104
17787.35 128
17788.61 129
17789.87 111
17791.13 122
17792.39 111
17793.65 118
17794.91 126
17796.17 127
17797.43 123
17798.69 111
17799.95 123
17801.21 115
17802.47 118
17803.73 114
17805.00 120
17806.26 107
17807.52 124
17808.78 124
17810.04 120
17811.30 111
17812.56 133
17813.82 112
17815.08 106
17816.34 96
17817.60 112
17818.87 112
17820.13 108
17821.39 124
17822.65 115
17823.91 112
17825.17 134
17826.43 113
17827.69 128
17828.96 109
17830.22 105
17831.48 118
17832.74 116
17834.00 104
17835.26 109
17836.53 98
17837.79 131
17839.05 110
17840.31 93
17841.57 111
17842.84 113
17844.10 126
17845.36 108
17846.62 106
17847.88 106
17849.15 120
17850.41 116
17851.67 110
17852.93 112
17854.20 128
17855.46 131
17856.72 108
17857.98 105
17859.25 104
17860.51 111
17861.77 113
17863.03 120
17864.30 112
17865.56 99
17866.82 115
17868.09 128
17869.35 99
17870.61 108
17871.87 96
17873.14 118
17874.40 122
17875.66 115
17876.93 115
17878.19 101
17879.45 117
17880.72 108
17881.98 105
17883.24 108
17884.51 110
17885.77 112
17887.03 120
17888.30 96
17889.56 99
17890.83 111
17892.09 87
17893.35 104
17894.62 114
17895.88 129
17897.14 102
17898.41 116
17899.67 102
17900.94 108
17902.20 95
17903.46 101
17904.73 120
17905.99 105
17907.26 89
17908.52 119
17909.79 118
17911.05 106
17912.32 123
17913.58 96
17914.84 103
17916.11 96
17917.37 115
17918.64 112
17919.90 107
17921.17 89
17922.43 93
17923.70 100
17924.96 124
17926.23 112
17927.49 119
17928.76 106
17930.02 95
17931.29 124
17932.55 106
17933.82 112
17935.08 94
17936.35 114
17937.61 106
17938.88 86
17940.14 110
17941.41 93
17942.68 98
17943.94 111
17945.21 119
17946.47 105
17947.74 115
17949.00 108
17950.27 104
17951.54 89
17952.80 104
17954.07 117
17955.33 112
17956.60 98
17957.87 105
17959.13 103
17960.40 99
17961.66 97
17962.93 103
17964.20 102
17965.46 100
17966.73 123
17968.00 109
17969.26 101
17970.53 84
17971.80 114
17973.06 101
17974.33 116
17975.60 104
17976.86 97
17978.13 108
17979.40 128
17980.66 111
17981.93 92
17983.20 102
17984.46 91
17985.73 115
17987.00 95
17988.26 101
17989.53 92
17990.80 107
17992.07 114
17993.33 107
17994.60 104
17995.87 97
17997.14 96
17998.40 109
17999.67 105
18000.94 97
18002.21 86
18003.47 104
18004.74 106
18006.01 93
18007.28 105
18008.55 93
18009.81 99
18011.08 95
18012.35 107
18013.62 112
18014.89 104
18016.15 100
18017.42 112
18018.69 104
18019.96 113
18021.23 90
18022.49 96
18023.76 112
18025.03 114
18026.30 100
18027.57 106
18028.84 124
18030.11 115
18031.37 120
18032.64 120
18033.91 97
18035.18 109
18036.45 102
18037.72 119
18038.99 92
18040.26 96
18041.53 110
18042.79 118
18044.06 123
18045.33 109
18046.60 86
18047.87 111
18049.14 104
18050.41 111
18051.68 99
18052.95 95
18054.22 92
18055.49 111
18056.76 100
18058.03 83
18059.30 97
18060.57 124
18061.84 105
18063.11 99
18064.38 102
18065.65 113
18066.92 107
18068.19 99
18069.46 88
18070.73 111
18072.00 118
18073.27 103
18074.54 107
18075.81 120
18077.08 102
18078.35 91
18079.62 120
18080.89 107
18082.16 99
18083.43 118
18084.70 108
18085.97 105
18087.24 112
18088.51 95
18089.78 102
18091.05 118
18092.32 99
18093.59 112
18094.87 101
18096.14 99
18097.41 101
18098.68 109
18099.95 113
18101.22 105
18102.49 102
18103.76 113
18105.03 115
18106.31 108
18107.58 110
18108.85 100
18110.12 112
18111.39 117
18112.66 110
18113.93 110
18115.21 113
18116.48 106
18117.75 110
18119.02 115
18120.29 92
18121.56 106
18122.84 114
18124.11 111
18125.38 100
18126.65 107
18127.92 89
18129.20 116
18130.47 120
18131.74 117
18133.01 99
18134.29 95
18135.56 96
18136.83 110
18138.10 96
18139.38 92
18140.65 91
18141.92 107
18143.19 90
18144.47 84
18145.74 120
18147.01 106
18148.28 98
18149.56 93
18150.83 108
18152.10 119
18153.38 104
18154.65 97
18155.92 85
18157.19 97
18158.47 94
18159.74 103
18161.01 111
18162.29 90
18163.56 102
18164.83 95
18166.11 84
18167.38 97
18168.65 97
18169.93 112
18171.20 122
18172.48 120
18173.75 98
18175.02 91
18176.30 99
18177.57 92
18178.84 104
18180.12 115
18181.39 102
18182.67 104
18183.94 122
18185.21 96
18186.49 106
18187.76 129
18189.04 109
18190.31 113
18191.59 94
18192.86 105
18194.13 98
18195.41 111
18196.68 117
18197.96 108
18199.23 102
18200.51 117
18201.78 103
18203.06 97
18204.33 103
18205.61 98
18206.88 113
18208.16 109
18209.43 106
18210.71 107
18211.98 108
18213.26 115
18214.53 99
18215.81 90
18217.08 121
18218.36 111
18219.63 116
18220.91 106
18222.18 108
18223.46 107
18224.73 108
18226.01 115
18227.28 112
18228.56 89
18229.84 105
18231.11 98
18232.39 102
18233.66 97
18234.94 91
18236.21 107
18237.49 114
18238.77 103
18240.04 110
18241.32 106
18242.59 101
18243.87 77
18245.15 103
18246.42 100
18247.70 118
18248.98 103
18250.25 98
18251.53 111
18252.81 99
18254.08 93
18255.36 101
18256.63 98
18257.91 111
18259.19 121
18260.46 109
18261.74 100
18263.02 109
18264.30 99
18265.57 102
18266.85 101
18268.13 103
18269.40 107
18270.68 113
18271.96 108
18273.23 105
18274.51 114
18275.79 100
18277.07 101
18278.34 107
18279.62 105
18280.90 101
18282.18 107
18283.45 87
18284.73 99
18286.01 91
18287.29 101
18288.56 101
18289.84 97
18291.12 90
18292.40 106
18293.68 98
18294.95 94
18296.23 105
18297.51 95
18298.79 123
18300.07 114
18301.34 102
18302.62 115
18303.90 103
18305.18 114
18306.46 109
18307.74 107
18309.01 121
18310.29 103
18311.57 91
18312.85 99
18314.13 104
18315.41 119
18316.69 91
18317.96 108
18319.24 110
18320.52 95
18321.80 101
18323.08 109
18324.36 105
18325.64 97
18326.92 97
18328.20 115
18329.47 105
18330.75 120
18332.03 108
18333.31 115
18334.59 109
18335.87 110
18337.15 99
18338.43 102
18339.71 102
18340.99 88
18342.27 109
18343.55 101
18344.83 105
18346.11 87
18347.39 83
18348.67 89
18349.95 115
18351.23 116
18352.51 104
18353.79 101
18355.07 118
18356.35 101
18357.63 104
18358.91 110
18360.19 105
18361.47 115
18362.75 109
18364.03 90
18365.31 100
18366.59 102
18367.87 118
18369.15 109
18370.43 119
18371.71 100
18372.99 109
18374.27 116
18375.55 90
18376.83 109
18378.12 97
18379.40 114
18380.68 118
18381.96 111
18383.24 107
18384.52 97
18385.80 124
18387.08 114
18388.36 105
18389.65 91
18390.93 102
18392.21 111
18393.49 105
18394.77 94
18396.05 101
18397.33 108
18398.62 101
18399.90 97
18401.18 103
18402.46 90
18403.74 119
18405.02 108
18406.31 86
18407.59 101
18408.87 102
18410.15 87
18411.43 94
18412.72 97
18414.00 115
18415.28 115
18416.56 98
18417.84 88
18419.13 81
18420.41 93
18421.69 94
18422.97 101
18424.26 108
18425.54 96
18426.82 101
18428.10 102
18429.39 96
18430.67 104
18431.95 100
18433.23 84
18434.52 113
18435.80 102
18437.08 104
18438.37 118
18439.65 103
18440.93 105
18442.22 108
18443.50 86
18444.78 96
18446.06 92
18447.35 90
18448.63 90
18449.91 100
18451.20 99
18452.48 97
18453.76 99
18455.05 112
18456.33 106
18457.62 95
18458.90 112
18460.18 95
18461.47 99
18462.75 104
18464.03 100
18465.32 93
18466.60 105
18467.89 116
18469.17 98
18470.45 96
18471.74 87
18473.02 107
18474.31 104
18475.59 85
18476.88 81
18478.16 96
18479.44 104
18480.73 96
18482.01 99
18483.30 104
18484.58 107
18485.87 100
18487.15 104
18488.44 104
18489.72 84
18491.01 106
18492.29 94
18493.58 101
18494.86 82
18496.15 103
18497.43 108
18498.72 93
18500.00 86
18501.29 76
18502.57 105
18503.86 120
18505.14 102
18506.43 87
18507.71 101
18509.00 99
18510.28 91
18511.57 94
18512.85 93
18514.14 104
18515.42 99
18516.71 111
18518.00 78
18519.28 80
18520.57 106
18521.85 104
18523.14 96
18524.43 102
18525.71 98
18527.00 95
18528.28 104
18529.57 117
18530.86 111
18532.14 109
18533.43 99
18534.71 110
18536.00 94
18537.29 77
18538.57 101
18539.86 93
18541.15 111
18542.43 85
18543.72 102
18545.01 101
18546.29 103
18547.58 101
18548.87 98
18550.15 99
18551.44 103
18552.73 104
18554.01 85
18555.30 88
18556.59 99
18557.88 100
18559.16 101
18560.45 107
18561.74 86
18563.02 101
18564.31 103
18565.60 103
18566.89 105
18568.17 103
18569.46 96
18570.75 99
18572.04 111
18573.32 101
18574.61 90
18575.90 89
18577.19 125
18578.48 104
18579.76 102
18581.05 107
18582.34 91
18583.63 104
18584.92 100
18586.20 106
18587.49 105
18588.78 111
18590.07 110
18591.36 114
18592.64 126
18593.93 115
18595.22 114
18596.51 116
18597.80 99
18599.09 107
18600.38 106
18601.66 116
18602.95 97
18604.24 102
18605.53 101
18606.82 103
18608.11 99
18609.40 97
18610.69 123
18611.98 114
18613.26 113
18614.55 100
18615.84 110
18617.13 90
18618.42 106
18619.71 103
18621.00 109
18622.29 100
18623.58 98
18624.87 97
18626.16 121
18627.45 107
18628.74 101
18630.03 89
18631.32 92
18632.61 93
18633.89 100
18635.18 93
18636.47 90
18637.76 102
18639.05 100
18640.34 100
18641.63 88
18642.92 84
18644.21 114
18645.50 107
18646.79 99
18648.09 91
18649.38 86
18650.67 99
18651.96 96
18653.25 96
18654.54 112
18655.83 105
18657.12 87
18658.41 113
18659.70 112
18660.99 88
18662.28 103
18663.57 112
18664.86 100
18666.15 86
18667.44 104
18668.74 101
18670.03 92
18671.32 93
18672.61 93
18673.90 104
18675.19 90
18676.48 100
18677.77 90
18679.06 95
18680.36 101
18681.65 84
18682.94 108
18684.23 90
18685.52 91
18686.81 102
18688.11 104
18689.40 79
18690.69 93
18691.98 108
18693.27 103
18694.56 90
18695.86 85
18697.15 109
18698.44 87
18699.73 88
18701.02 86
18702.32 72
18703.61 83
18704.90 85
18706.19 90
18707.48 89
18708.78 107
18710.07 86
18711.36 98
18712.65 86
18713.95 88
18715.24 97
18716.53 112
18717.83 96
18719.12 91
18720.41 99
18721.70 96
18723.00 92
18724.29 96
18725.58 101
18726.87 94
18728.17 88
18729.46 104
18730.75 84
18732.05 85
18733.34 88
18734.63 93
18735.93 92
18737.22 94
18738.51 81
18739.81 89
18741.10 88
18742.39 97
18743.69 91
18744.98 92
18746.27 92
18747.57 101
18748.86 76
18750.16 99
18751.45 84
18752.74 94
18754.04 91
18755.33 99
18756.63 87
18757.92 87
18759.21 97
18760.51 90
18761.80 97
18763.10 88
18764.39 89
18765.69 93
18766.98 87
18768.27 89
18769.57 91
18770.86 98
18772.16 92
18773.45 68
18774.75 99
18776.04 82
18777.34 98
18778.63 96
18779.93 93
18781.22 100
18782.52 99
18783.81 95
18785.11 89
18786.40 95
18787.70 102
18788.99 95
18790.29 90
18791.58 94
18792.88 96
18794.17 95
18795.47 87
18796.76 91
18798.06 85
18799.35 81
18800.65 81
18801.94 88
18803.24 96
18804.54 100
18805.83 96
18807.13 88
18808.42 92
18809.72 92
18811.01 88
18812.31 102
18813.61 91
18814.90 102
18816.20 100
18817.49 107
18818.79 97
18820.09 90
18821.38 93
18822.68 88
18823.98 100
18825.27 94
18826.57 80
18827.87 78
18829.16 97
18830.46 112
18831.75 81
18833.05 80
18834.35 93
18835.64 79
18836.94 82
18838.24 86
18839.54 80
18840.83 100
18842.13 95
18843.43 91
18844.72 93
18846.02 87
18847.32 87
18848.61 95
18849.91 85
18851.21 91
18852.51 95
18853.80 89
18855.10 77
18856.40 81
18857.70 94
18858.99 112
18860.29 100
18861.59 93
18862.89 102
18864.18 91
18865.48 103
18866.78 97
18868.08 91
18869.38 94
18870.67 87
18871.97 91
18873.27 88
18874.57 102
18875.87 93
18877.16 106
18878.46 96
18879.76 104
18881.06 99
18882.36 85
18883.66 94
18884.95 87
18886.25 89
18887.55 77
18888.85 96
18890.15 97
18891.45 75
18892.75 84
18894.04 105
18895.34 102
18896.64 92
18897.94 86
18899.24 91
18900.54 92
18901.84 76
18903.14 92
18904.44 85
18905.74 87
18907.03 82
18908.33 106
18909.63 79
18910.93 86
18912.23 80
18913.53 106
18914.83 86
18916.13 95
18917.43 105
18918.73 98
18920.03 97
18921.33 104
18922.63 101
18923.93 94
18925.23 94
18926.53 90
18927.83 87
18929.13 96
18930.43 89
18931.73 96
18933.03 95
18934.33 84
18935.63 98
18936.93 83
18938.23 80
18939.53 90
18940.83 90
18942.13 101
18943.43 70
18944.73 90
18946.03 89
18947.33 96
18948.63 96
18949.93 92
18951.23 76
18952.53 91
18953.84 80
18955.14 104
18956.44 80
18957.74 93
18959.04 83
18960.34 83
18961.64 96
18962.94 103
18964.24 98
18965.54 84
18966.85 100
18968.15 101
18969.45 99
18970.75 98
18972.05 97
18973.35 94
18974.65 93
18975.96 85
18977.26 85
18978.56 82
18979.86 99
18981.16 88
18982.46 96
18983.77 95
18985.07 85
18986.37 95
18987.67 87
18988.97 91
18990.28 80
18991.58 86
18992.88 93
18994.18 89
18995.49 85
18996.79 83
18998.09 102
18999.39 117
19000.69 89
19002.00 88
19003.30 87
19004.60 78
19005.90 96
19007.21 98
19008.51 89
19009.81 93
19011.12 99
19012.42 92
19013.72 87
19015.02 78
19016.33 96
19017.63 107
19018.93 104
19020.24 80
19021.54 82
19022.84 83
19024.15 107
19025.45 107
19026.75 94
19028.06 103
19029.36 90
19030.66 88
19031.97 85
19033.27 90
19034.57 70
19035.88 107
19037.18 93
19038.48 87
19039.79 69
19041.09 79
19042.40 90
19043.70 91
19045.00 99
19046.31 95
19047.61 96
19048.92 86
19050.22 95
19051.52 73
19052.83 85
19054.13 109
19055.44 107
19056.74 86
19058.05 89
19059.35 86
19060.65 80
19061.96 83
19063.26 98
19064.57 90
19065.87 94
19067.18 86
19068.48 95
19069.79 85
19071.09 94
19072.40 86
19073.70 95
19075.01 76
19076.31 78
19077.62 101
19078.92 100
19080.23 90
19081.53 96
19082.84 88
19084.14 96
19085.45 93
19086.75 95
19088.06 87
19089.36 84
19090.67 88
19091.98 90
19093.28 86
19094.59 81
19095.89 72
19097.20 84
19098.50 96
19099.81 100
19101.12 84
19102.42 87
19103.73 108
19105.03 98
19106.34 84
19107.65 80
19108.95 88
19110.26 83
19111.56 90
19112.87 88
19114.18 95
19115.48 93
19116.79 97
19118.10 87
19119.40 99
19120.71 81
19122.02 96
19123.32 89
19124.63 88
19125.94 100
19127.24 99
19128.55 93
19129.86 102
19131.16 108
19132.47 101
19133.78 96
19135.08 92
19136.39 90
19137.70 99
19139.01 92
19140.31 85
19141.62 81
19142.93 99
19144.23 94
19145.54 103
19146.85 93
19148.16 93
19149.46 79
19150.77 103
19152.08 91
19153.39 77
19154.69 79
19156.00 103
19157.31 80
19158.62 93
19159.93 89
19161.23 76
19162.54 100
19163.85 85
19165.16 96
19166.47 84
19167.77 100
19169.08 98
19170.39 99
19171.70 89
19173.01 98
19174.32 90
19175.62 94
19176.93 88
19178.24 96
19179.55 88
19180.86 102
19182.17 95
19183.48 94
19184.78 103
19186.09 74
19187.40 85
19188.71 101
19190.02 105
19191.33 102
19192.64 84
19193.95 94
19195.26 105
19196.56 88
19197.87 88
19199.18 80
19200.49 100
19201.80 80
19203.11 95
19204.42 92
19205.73 87
19207.04 79
19208.35 90
19209.66 94
19210.97 97
19212.28 97
19213.59 79
19214.90 87
19216.21 88
19217.52 101
19218.83 90
19220.14 96
19221.45 85
19222.76 97
19224.07 92
19225.38 91
19226.69 101
19228.00 94
19229.31 94
19230.62 99
19231.93 106
19233.24 87
19234.55 89
19235.86 86
19237.17 95
19238.48 94
19239.79 97
19241.10 106
19242.41 92
19243.72 97
19245.03 81
19246.35 93
19247.66 88
19248.97 85
19250.28 89
19251.59 87
19252.90 93
19254.21 95
19255.52 88
19256.83 82
19258.14 74
19259.46 96
19260.77 92
19262.08 82
19263.39 88
19264.70 93
19266.01 98
19267.32 88
19268.64 89
19269.95 86
19271.26 70
19272.57 76
19273.88 89
19275.20 95
19276.51 84
19277.82 87
19279.13 91
19280.44 84
19281.75 75
19283.07 82
19284.38 80
19285.69 86
19287.00 95
19288.32 85
19289.63 86
19290.94 93
19292.25 93
19293.57 97
19294.88 85
19296.19 80
19297.50 86
19298.82 86
19300.13 94
19301.44 99
19302.75 77
19304.07 85
19305.38 76
19306.69 96
19308.01 86
19309.32 89
19310.63 86
19311.94 110
19313.26 85
19314.57 104
19315.88 80
19317.20 84
19318.51 102
19319.82 73
19321.14 101
19322.45 81
19323.76 89
19325.08 96
19326.39 82
19327.70 90
19329.02 95
19330.33 78
19331.65 92
19332.96 87
19334.27 94
19335.59 81
19336.90 95
19338.22 82
19339.53 84
19340.84 80
19342.16 87
19343.47 81
19344.79 88
19346.10 93
19347.41 72
19348.73 90
19350.04 81
19351.36 91
19352.67 91
19353.99 91
19355.30 98
19356.62 98
19357.93 83
19359.25 98
19360.56 93
19361.87 91
19363.19 95
19364.50 90
19365.82 81
19367.13 77
19368.45 91
19369.76 88
19371.08 99
19372.39 84
19373.71 95
19375.02 90
19376.34 83
19377.66 81
19378.97 89
19380.29 88
19381.60 91
19382.92 76
19384.23 95
19385.55 75
19386.86 90
19388.18 85
19389.50 87
19390.81 81
19392.13 87
19393.44 78
19394.76 86
19396.07 81
19397.39 81
19398.71 92
19400.02 89
19401.34 93
19402.65 86
19403.97 79
19405.29 75
19406.60 95
19407.92 84
19409.24 86
19410.55 89
19411.87 81
19413.19 92
19414.50 94
19415.82 80
19417.14 91
19418.45 105
19419.77 92
19421.09 90
19422.40 78
19423.72 90
19425.04 96
19426.35 81
19427.67 87
19428.99 79
19430.30 94
19431.62 83
19432.94 84
19434.26 92
19435.57 98
19436.89 91
19438.21 64
19439.53 95
19440.84 89
19442.16 101
19443.48 80
19444.80 86
19446.11 109
19447.43 92
19448.75 101
19450.07 91
19451.38 92
19452.70 87
19454.02 90
19455.34 86
19456.66 92
19457.97 86
19459.29 95
19460.61 86
19461.93 77
19463.25 101
19464.57 95
19465.88 106
19467.20 98
19468.52 92
19469.84 100
19471.16 87
19472.48 89
19473.79 79
19475.11 80
19476.43 69
19477.75 95
19479.07 108
19480.39 81
19481.71 83
19483.03 97
19484.34 75
19485.66 85
19486.98 97
19488.30 99
19489.62 102
19490.94 102
19492.26 99
19493.58 73
19494.90 84
19496.22 110
19497.54 91
19498.86 88
19500.18 92
19501.50 87
19502.81 86
19504.13 86
19505.45 100
19506.77 86
19508.09 84
19509.41 107
19510.73 92
19512.05 97
19513.37 80
19514.69 73
19516.01 88
19517.33 106
19518.65 95
19519.97 84
19521.29 88
19522.61 79
19523.93 76
19525.25 86
19526.57 85
19527.89 106
19529.22 100
19530.54 91
19531.86 86
19533.18 81
19534.50 75
19535.82 87
19537.14 98
19538.46 65
19539.78 72
19541.10 80
19542.42 94
19543.74 82
19545.06 82
19546.39 79
19547.71 85
19549.03 91
19550.35 75
19551.67 84
19552.99 85
19554.31 88
19555.63 97
19556.96 86
19558.28 98
19559.60 81
19560.92 81
19562.24 82
19563.56 107
19564.88 92
19566.21 92
19567.53 96
19568.85 85
19570.17 90
19571.49 90
19572.82 75
19574.14 84
19575.46 93
19576.78 89
19578.10 76
19579.43 82
19580.75 89
19582.07 96
19583.39 82
19584.72 73
19586.04 96
19587.36 85
19588.68 81
19590.01 79
19591.33 85
19592.65 86
19593.97 76
19595.30 80
19596.62 92
19597.94 92
19599.26 92
19600.59 101
19601.91 95
19603.23 90
19604.56 70
19605.88 79
19607.20 78
19608.53 100
19609.85 85
19611.17 91
19612.49 82
19613.82 90
19615.14 93
19616.47 77
19617.79 90
19619.11 107
19620.44 99
19621.76 105
19623.08 87
19624.41 102
19625.73 85
19627.05 95
19628.38 96
19629.70 91
19631.03 75
19632.35 89
19633.67 74
19635.00 91
19636.32 85
19637.65 83
19638.97 86
19640.29 84
19641.62 105
19642.94 98
19644.27 86
19645.59 84
19646.92 83
19648.24 92
19649.57 93
19650.89 109
19652.21 93
19653.54 91
19654.86 88
19656.19 80
19657.51 87
19658.84 80
19660.16 84
19661.49 86
19662.81 99
19664.14 92
19665.46 89
19666.79 79
19668.11 88
19669.44 94
19670.76 95
19672.09 89
19673.41 70
19674.74 72
19676.07 85
19677.39 84
19678.72 90
19680.04 80
19681.37 87
19682.69 97
19684.02 101
19685.34 92
19686.67 80
19688.00 78
19689.32 93
19690.65 105
19691.97 94
19693.30 97
19694.63 95
19695.95 97
19697.28 83
19698.60 87
19699.93 92
19701.26 77
19702.58 88
19703.91 89
19705.24 80
19706.56 90
19707.89 80
19709.22 84
19710.54 96
19711.87 100
19713.20 91
19714.52 89
19715.85 65
19717.18 90
19718.50 90
19719.83 92
19721.16 87
19722.48 101
19723.81 81
19725.14 91
19726.47 83
19727.79 96
19729.12 97
19730.45 75
19731.77 103
19733.10 102
19734.43 86
19735.76 105
19737.08 96
19738.41 93
19739.74 101
19741.07 96
19742.39 88
19743.72 95
19745.05 96
19746.38 86
19747.71 97
19749.03 112
19750.36 89
19751.69 101
19753.02 88
19754.35 84
19755.67 89
19757.00 90
19758.33 92
19759.66 95
19760.99 103
19762.31 81
19763.64 89
19764.97 98
19766.30 88
19767.63 83
19768.96 83
19770.29 91
19771.61 102
19772.94 81
19774.27 93
19775.60 87
19776.93 94
19778.26 119
19779.59 84
19780.92 87
19782.25 83
19783.57 100
19784.90 92
19786.23 83
19787.56 100
19788.89 101
19790.22 89
19791.55 105
19792.88 92
19794.21 98
19795.54 84
19796.87 93
19798.20 77
19799.53 79
19800.86 90
19802.19 88
19803.52 87
19804.85 91
19806.18 98
19807.50 98
19808.83 100
19810.16 99
19811.49 105
19812.82 88
19814.15 102
19815.49 102
19816.82 93
19818.15 104
19819.48 90
19820.81 95
19822.14 89
19823.47 84
19824.80 100
19826.13 95
19827.46 85
19828.79 96
19830.12 96
19831.45 84
19832.78 87
19834.11 101
19835.44 96
19836.77 99
19838.10 110
19839.44 105
19840.77 95
19842.10 91
19843.43 74
19844.76 95
19846.09 93
19847.42 84
19848.75 88
19850.08 82
19851.42 100
19852.75 101
19854.08 100
19855.41 96
19856.74 111
19858.07 85
19859.40 86
19860.74 99
19862.07 100
19863.40 100
19864.73 100
19866.06 104
19867.40 79
19868.73 87
19870.06 90
19871.39 94
19872.72 89
19874.06 97
19875.39 114
19876.72 109
19878.05 94
19879.38 96
19880.72 85
19882.05 101
19883.38 90
19884.71 87
19886.05 95
19887.38 81
19888.71 86
19890.04 84
19891.38 84
19892.71 90
19894.04 99
19895.38 92
19896.71 90
19898.04 107
19899.37 97
19900.71 103
19902.04 80
19903.37 99
19904.71 93
19906.04 110
19907.37 97
19908.71 92
19910.04 85
19911.37 85
19912.71 82
19914.04 87
19915.37 97
19916.71 109
19918.04 94
19919.37 89
19920.71 90
19922.04 88
19923.37 87
19924.71 89
19926.04 97
19927.38 112
19928.71 92
19930.04 108
19931.38 92
19932.71 84
19934.05 113
19935.38 93
19936.71 78
19938.05 76
19939.38 96
19940.72 106
19942.05 85
19943.39 78
19944.72 79
19946.06 106
19947.39 93
19948.72 79
19950.06 89
19951.39 102
19952.73 102
19954.06 98
19955.40 73
19956.73 77
19958.07 95
19959.40 81
19960.74 92
19962.07 93
19963.41 89
19964.74 105
19966.08 97
19967.41 96
19968.75 95
19970.08 96
19971.42 93
19972.76 93
19974.09 84
19975.43 106
19976.76 96
19978.10 93
19979.43 81
19980.77 100
19982.10 101
19983.44 91
19984.78 94
19986.11 106
19987.45 96
19988.78 94
19990.12 87
19991.46 98
19992.79 81
19994.13 93
19995.46 103
19996.80 99
19998.14 95
19999.47 83
20000.81 89
20002.15 85
20003.48 92
20004.82 102
20006.16 92
20007.49 93
20008.83 101
20010.17 78
20011.50 99
20012.84 95
20014.18 91
20015.51 94
20016.85 89
20018.19 87
20019.52 89
20020.86 89
20022.20 92
20023.53 85
20024.87 91
20026.21 89
20027.55 102
20028.88 70
20030.22 107
20031.56 81
20032.90 100
20034.23 95
20035.57 88
20036.91 99
20038.25 95
20039.58 82
20040.92 95
20042.26 103
20043.60 96
20044.93 89
20046.27 89
20047.61 100
20048.95 91
20050.29 95
20051.62 93
20052.96 95
20054.30 83
20055.64 93
20056.98 95
20058.32 94
20059.65 90
20060.99 99
20062.33 105
20063.67 104
20065.01 93
20066.35 92
20067.68 94
20069.02 92
20070.36 95
20071.70 104
20073.04 99
20074.38 100
20075.72 88
20077.06 103
20078.40 92
20079.73 102
20081.07 90
20082.41 102
20083.75 107
20085.09 89
20086.43 98
20087.77 85
20089.11 99
20090.45 107
20091.79 101
20093.13 102
20094.47 91
20095.81 90
20097.15 86
20098.48 118
20099.82 88
20101.16 86
20102.50 92
20103.84 102
20105.18 114
20106.52 87
20107.86 102
20109.20 93
20110.54 99
20111.88 91
20113.22 86
20114.56 80
20115.90 87
20117.24 95
20118.58 103
20119.93 102
20121.27 88
20122.61 107
20123.95 82
20125.29 102
20126.63 92
20127.97 95
20129.31 83
20130.65 94
20131.99 91
20133.33 89
20134.67 94
20136.01 98
20137.35 91
20138.69 96
