# Supplementary material for: MALDI-TOF MS typing enables the classification of brewing yeasts of the genus Saccharomyces to major beer styles
Source: PLoS One. 2017 Aug 9;12(8):e0181694. doi: 10.1371/journal.pone.0181694 (PMC5549903; doi:10.1371/journal.pone.0181694)
Supplement: S8 File — The directory includes 90 raw files and was zipped to “.zip”; the folder has three strains with 30 spectra per strain; S1 Text explains the raw files with an example and Table 1 represents the yeast strains used within the experiment. (ZIP) [file pone.0181694.s011.zip › 22-24/30282-8I4-Lag-Lag-Lag-YPG-18h-E-E_2016-09-21_3_0_D3_1.dat]

1999.90 1527
2000.32 1581
2000.75 1521
2001.17 1594
2001.59 1602
2002.01 1537
2002.43 1592
2002.86 1565
2003.28 1438
2003.70 1494
2004.12 1472
2004.54 1488
2004.97 1523
2005.39 1533
2005.81 1534
2006.23 1547
2006.66 1605
2007.08 1585
2007.50 1588
2007.92 1665
2008.35 1604
2008.77 1657
2009.19 1644
2009.61 1617
2010.04 1564
2010.46 1588
2010.88 1518
2011.31 1507
2011.73 1535
2012.15 1564
2012.57 1492
2013.00 1449
2013.42 1382
2013.84 1410
2014.27 1462
2014.69 1436
2015.11 1442
2015.54 1449
2015.96 1485
2016.38 1593
2016.81 1604
2017.23 1575
2017.65 1619
2018.08 1654
2018.50 1710
2018.93 1684
2019.35 1540
2019.77 1620
2020.20 1621
2020.62 1665
2021.04 1665
2021.47 1562
2021.89 1578
2022.32 1642
2022.74 1633
2023.17 1555
2023.59 1598
2024.01 1533
2024.44 1562
2024.86 1497
2025.29 1436
2025.71 1429
2026.14 1433
2026.56 1517
2026.98 1533
2027.41 1556
2027.83 1610
2028.26 1495
2028.68 1520
2029.11 1496
2029.53 1561
2029.96 1607
2030.38 1508
2030.81 1434
2031.23 1500
2031.66 1494
2032.08 1511
2032.51 1562
2032.93 1599
2033.36 1513
2033.78 1513
2034.21 1463
2034.63 1466
2035.06 1534
2035.49 1534
2035.91 1613
2036.34 1538
2036.76 1501
2037.19 1514
2037.61 1474
2038.04 1506
2038.47 1524
2038.89 1472
2039.32 1537
2039.74 1573
2040.17 1492
2040.59 1479
2041.02 1590
2041.45 1533
2041.87 1529
2042.30 1588
2042.73 1547
2043.15 1558
2043.58 1556
2044.00 1573
2044.43 1515
2044.86 1502
2045.28 1590
2045.71 1535
2046.14 1494
2046.56 1559
2046.99 1516
2047.42 1611
2047.84 1524
2048.27 1562
2048.70 1552
2049.12 1487
2049.55 1493
2049.98 1449
2050.40 1445
2050.83 1512
2051.26 1525
2051.69 1511
2052.11 1512
2052.54 1511
2052.97 1488
2053.40 1448
2053.82 1483
2054.25 1512
2054.68 1539
2055.10 1537
2055.53 1546
2055.96 1499
2056.39 1543
2056.82 1591
2057.24 1560
2057.67 1621
2058.10 1627
2058.53 1580
2058.95 1574
2059.38 1548
2059.81 1494
2060.24 1446
2060.67 1465
2061.09 1520
2061.52 1533
2061.95 1542
2062.38 1603
2062.81 1557
2063.24 1614
2063.66 1645
2064.09 1680
2064.52 1681
2064.95 1693
2065.38 1716
2065.81 1706
2066.24 1669
2066.66 1579
2067.09 1601
2067.52 1656
2067.95 1614
2068.38 1611
2068.81 1571
2069.24 1548
2069.67 1597
2070.10 1594
2070.52 1528
2070.95 1536
2071.38 1495
2071.81 1498
2072.24 1546
2072.67 1514
2073.10 1488
2073.53 1472
2073.96 1549
2074.39 1536
2074.82 1537
2075.25 1543
2075.68 1569
2076.11 1622
2076.54 1585
2076.97 1549
2077.40 1599
2077.83 1632
2078.26 1610
2078.69 1656
2079.12 1741
2079.55 1725
2079.98 1640
2080.41 1636
2080.84 1688
2081.27 1733
2081.70 1710
2082.13 1673
2082.56 1678
2082.99 1697
2083.42 1644
2083.85 1610
2084.28 1615
2084.71 1602
2085.14 1584
2085.57 1601
2086.00 1541
2086.43 1547
2086.86 1611
2087.29 1525
2087.73 1460
2088.16 1539
2088.59 1535
2089.02 1547
2089.45 1482
2089.88 1524
2090.31 1598
2090.74 1539
2091.17 1598
2091.61 1577
2092.04 1538
2092.47 1460
2092.90 1495
2093.33 1544
2093.76 1562
2094.19 1451
2094.63 1442
2095.06 1505
2095.49 1487
2095.92 1548
2096.35 1502
2096.78 1431
2097.22 1483
2097.65 1510
2098.08 1402
2098.51 1408
2098.94 1437
2099.38 1484
2099.81 1483
2100.24 1411
2100.67 1447
2101.11 1470
2101.54 1458
2101.97 1432
2102.40 1511
2102.83 1507
2103.27 1470
2103.70 1378
2104.13 1426
2104.56 1411
2105.00 1486
2105.43 1507
2105.86 1501
2106.30 1578
2106.73 1588
2107.16 1576
2107.59 1563
2108.03 1555
2108.46 1512
2108.89 1544
2109.33 1627
2109.76 1525
2110.19 1530
2110.63 1457
2111.06 1494
2111.49 1441
2111.93 1433
2112.36 1499
2112.79 1464
2113.23 1396
2113.66 1409
2114.09 1440
2114.53 1381
2114.96 1357
2115.40 1363
2115.83 1397
2116.26 1454
2116.70 1447
2117.13 1435
2117.56 1391
2118.00 1396
2118.43 1407
2118.87 1468
2119.30 1523
2119.73 1432
2120.17 1464
2120.60 1532
2121.04 1568
2121.47 1492
2121.91 1513
2122.34 1531
2122.78 1516
2123.21 1543
2123.64 1558
2124.08 1512
2124.51 1448
2124.95 1535
2125.38 1554
2125.82 1546
2126.25 1526
2126.69 1603
2127.12 1628
2127.56 1560
2127.99 1554
2128.43 1570
2128.86 1730
2129.30 1734
2129.73 1690
2130.17 1779
2130.60 1802
2131.04 1794
2131.47 1730
2131.91 1711
2132.35 1711
2132.78 1658
2133.22 1617
2133.65 1679
2134.09 1613
2134.52 1638
2134.96 1630
2135.40 1696
2135.83 1704
2136.27 1702
2136.70 1607
2137.14 1560
2137.57 1661
2138.01 1616
2138.45 1522
2138.88 1512
2139.32 1495
2139.76 1518
2140.19 1542
2140.63 1542
2141.06 1465
2141.50 1522
2141.94 1445
2142.37 1403
2142.81 1437
2143.25 1469
2143.68 1463
2144.12 1490
2144.56 1487
2144.99 1496
2145.43 1507
2145.87 1497
2146.30 1559
2146.74 1652
2147.18 1695
2147.62 1701
2148.05 1756
2148.49 1832
2148.93 1962
2149.36 1918
2149.80 2052
2150.24 2141
2150.68 2063
2151.11 2085
2151.55 2087
2151.99 2020
2152.43 1952
2152.86 1880
2153.30 1797
2153.74 1770
2154.18 1669
2154.61 1630
2155.05 1698
2155.49 1597
2155.93 1639
2156.37 1584
2156.80 1581
2157.24 1561
2157.68 1582
2158.12 1570
2158.56 1527
2158.99 1583
2159.43 1543
2159.87 1557
2160.31 1505
2160.75 1567
2161.19 1589
2161.62 1617
2162.06 1685
2162.50 1664
2162.94 1673
2163.38 1714
2163.82 1708
2164.26 1732
2164.69 1606
2165.13 1596
2165.57 1728
2166.01 1623
2166.45 1660
2166.89 1779
2167.33 1690
2167.77 1599
2168.21 1681
2168.65 1706
2169.08 1689
2169.52 1693
2169.96 1676
2170.40 1618
2170.84 1645
2171.28 1661
2171.72 1706
2172.16 1639
2172.60 1728
2173.04 1713
2173.48 1670
2173.92 1716
2174.36 1814
2174.80 1760
2175.24 1816
2175.68 1897
2176.12 1822
2176.56 1910
2177.00 1825
2177.44 1815
2177.88 1818
2178.32 1800
2178.76 1886
2179.20 1876
2179.64 1827
2180.08 1902
2180.52 1922
2180.96 1843
2181.40 1691
2181.84 1677
2182.28 1654
2182.72 1646
2183.16 1659
2183.60 1632
2184.04 1600
2184.48 1484
2184.93 1506
2185.37 1555
2185.81 1554
2186.25 1680
2186.69 1619
2187.13 1656
2187.57 1649
2188.01 1728
2188.45 1792
2188.89 1780
2189.34 1738
2189.78 1832
2190.22 1793
2190.66 1733
2191.10 1693
2191.54 1776
2191.98 1700
2192.43 1731
2192.87 1735
2193.31 1758
2193.75 1792
2194.19 1762
2194.63 1782
2195.08 1832
2195.52 1789
2195.96 1768
2196.40 1802
2196.84 1902
2197.29 1774
2197.73 1788
2198.17 1763
2198.61 1648
2199.06 1703
2199.50 1674
2199.94 1630
2200.38 1652
2200.82 1581
2201.27 1599
2201.71 1677
2202.15 1716
2202.59 1641
2203.04 1745
2203.48 1696
2203.92 1645
2204.37 1672
2204.81 1718
2205.25 1755
2205.69 1869
2206.14 1812
2206.58 1754
2207.02 1805
2207.47 1854
2207.91 1862
2208.35 1845
2208.80 1902
2209.24 1834
2209.68 1883
2210.13 1897
2210.57 1804
2211.01 1827
2211.46 1783
2211.90 1788
2212.34 1840
2212.79 1721
2213.23 1777
2213.67 1777
2214.12 1722
2214.56 1734
2215.01 1784
2215.45 1745
2215.89 1729
2216.34 1737
2216.78 1688
2217.23 1703
2217.67 1738
2218.11 1660
2218.56 1666
2219.00 1669
2219.45 1742
2219.89 1699
2220.34 1706
2220.78 1738
2221.22 1710
2221.67 1786
2222.11 1767
2222.56 1810
2223.00 1769
2223.45 1742
2223.89 1927
2224.34 1897
2224.78 1903
2225.23 2028
2225.67 2044
2226.12 2040
2226.56 1999
2227.01 2015
2227.45 1969
2227.90 1949
2228.34 1911
2228.79 1931
2229.23 1941
2229.68 1984
2230.12 1909
2230.57 2022
2231.01 2068
2231.46 2027
2231.90 2016
2232.35 2020
2232.80 2079
2233.24 2065
2233.69 2003
2234.13 2032
2234.58 1963
2235.02 1905
2235.47 1940
2235.92 1885
2236.36 1902
2236.81 1823
2237.25 1797
2237.70 1797
2238.15 1761
2238.59 1741
2239.04 1766
2239.49 1754
2239.93 1694
2240.38 1680
2240.82 1774
2241.27 1775
2241.72 1714
2242.16 1660
2242.61 1653
2243.06 1738
2243.50 1706
2243.95 1681
2244.40 1645
2244.84 1667
2245.29 1634
2245.74 1629
2246.19 1573
2246.63 1614
2247.08 1638
2247.53 1600
2247.97 1665
2248.42 1634
2248.87 1669
2249.32 1692
2249.76 1737
2250.21 1698
2250.66 1688
2251.10 1747
2251.55 1773
2252.00 1737
2252.45 1804
2252.89 1788
2253.34 1788
2253.79 1768
2254.24 1671
2254.69 1609
2255.13 1706
2255.58 1647
2256.03 1699
2256.48 1698
2256.93 1627
2257.37 1717
2257.82 1666
2258.27 1601
2258.72 1592
2259.17 1634
2259.61 1672
2260.06 1749
2260.51 1722
2260.96 1700
2261.41 1791
2261.86 1836
2262.31 1883
2262.75 1870
2263.20 1834
2263.65 1931
2264.10 1943
2264.55 1936
2265.00 1920
2265.45 1955
2265.90 1912
2266.34 1980
2266.79 1895
2267.24 1930
2267.69 1972
2268.14 2026
2268.59 1980
2269.04 2082
2269.49 2081
2269.94 2074
2270.39 2204
2270.84 2208
2271.29 2203
2271.74 2133
2272.18 2234
2272.63 2243
2273.08 2169
2273.53 2119
2273.98 2200
2274.43 2390
2274.88 2533
2275.33 2623
2275.78 2763
2276.23 2767
2276.68 2709
2277.13 2777
2277.58 2723
2278.03 2636
2278.48 2604
2278.93 2367
2279.38 2254
2279.83 2138
2280.28 2097
2280.73 1998
2281.19 1935
2281.64 1945
2282.09 1862
2282.54 1816
2282.99 1872
2283.44 1770
2283.89 1799
2284.34 1802
2284.79 1780
2285.24 1772
2285.69 1774
2286.14 1752
2286.59 1718
2287.04 1849
2287.50 1877
2287.95 1865
2288.40 1956
2288.85 2077
2289.30 2154
2289.75 2162
2290.20 2203
2290.65 2322
2291.11 2406
2291.56 2390
2292.01 2409
2292.46 2325
2292.91 2228
2293.36 2254
2293.82 2306
2294.27 2297
2294.72 2258
2295.17 2236
2295.62 2138
2296.07 2210
2296.53 2069
2296.98 2003
2297.43 1987
2297.88 2113
2298.33 2005
2298.79 1914
2299.24 1915
2299.69 1923
2300.14 1842
2300.60 1808
2301.05 1740
2301.50 1705
2301.95 1675
2302.41 1695
2302.86 1653
2303.31 1662
2303.76 1752
2304.22 1743
2304.67 1730
2305.12 1748
2305.57 1753
2306.03 1787
2306.48 1834
2306.93 1809
2307.39 1823
2307.84 1852
2308.29 1854
2308.75 1982
2309.20 1980
2309.65 2066
2310.11 2123
2310.56 2152
2311.01 2203
2311.47 2108
2311.92 2036
2312.37 2039
2312.83 2135
2313.28 1939
2313.73 1889
2314.19 1957
2314.64 1897
2315.09 1804
2315.55 1925
2316.00 1847
2316.46 1775
2316.91 1854
2317.36 1898
2317.82 1885
2318.27 1893
2318.73 1911
2319.18 1947
2319.63 1924
2320.09 1932
2320.54 1960
2321.00 1985
2321.45 1933
2321.91 1862
2322.36 1970
2322.82 1946
2323.27 1867
2323.72 1878
2324.18 1897
2324.63 2066
2325.09 2028
2325.54 1989
2326.00 1970
2326.45 1958
2326.91 1902
2327.36 1824
2327.82 1903
2328.27 1853
2328.73 1865
2329.18 1791
2329.64 1788
2330.09 1800
2330.55 1799
2331.00 1806
2331.46 1892
2331.92 1844
2332.37 1832
2332.83 1805
2333.28 1712
2333.74 1727
2334.19 1686
2334.65 1670
2335.10 1693
2335.56 1692
2336.02 1733
2336.47 1720
2336.93 1709
2337.38 1710
2337.84 1658
2338.30 1748
2338.75 1699
2339.21 1724
2339.66 1752
2340.12 1814
2340.58 1795
2341.03 1819
2341.49 1833
2341.95 1840
2342.40 1855
2342.86 1867
2343.32 1921
2343.77 1865
2344.23 1847
2344.68 1963
2345.14 1953
2345.60 1943
2346.06 1963
2346.51 2030
2346.97 1941
2347.43 1937
2347.88 2025
2348.34 1896
2348.80 1947
2349.25 1974
2349.71 1941
2350.17 2084
2350.63 2056
2351.08 1947
2351.54 1906
2352.00 1786
2352.46 1827
2352.91 1816
2353.37 1847
2353.83 1804
2354.29 1783
2354.74 1773
2355.20 1761
2355.66 1730
2356.12 1803
2356.57 1735
2357.03 1769
2357.49 1793
2357.95 1820
2358.41 1907
2358.86 1882
2359.32 2024
2359.78 2036
2360.24 1980
2360.70 2078
2361.15 2103
2361.61 2081
2362.07 2093
2362.53 2099
2362.99 2120
2363.45 2067
2363.91 2043
2364.36 2003
2364.82 1974
2365.28 2048
2365.74 2049
2366.20 2020
2366.66 2116
2367.12 2086
2367.57 2088
2368.03 1978
2368.49 1968
2368.95 1952
2369.41 1948
2369.87 1884
2370.33 1912
2370.79 1824
2371.25 1896
2371.71 1963
2372.17 1822
2372.63 1934
2373.09 1938
2373.54 1918
2374.00 1937
2374.46 1852
2374.92 1980
2375.38 1990
2375.84 1951
2376.30 2020
2376.76 1955
2377.22 1929
2377.68 1910
2378.14 1925
2378.60 1858
2379.06 1849
2379.52 1842
2379.98 1900
2380.44 1849
2380.90 1829
2381.36 1850
2381.82 1807
2382.28 1806
2382.74 1769
2383.20 1830
2383.66 1864
2384.12 1833
2384.59 1851
2385.05 1844
2385.51 1819
2385.97 1897
2386.43 1872
2386.89 1911
2387.35 1855
2387.81 1934
2388.27 1917
2388.73 1889
2389.19 1929
2389.65 1864
2390.12 1947
2390.58 1879
2391.04 1869
2391.50 1913
2391.96 1919
2392.42 1951
2392.88 1848
2393.34 1791
2393.81 1834
2394.27 1825
2394.73 1824
2395.19 1770
2395.65 1705
2396.11 1750
2396.57 1775
2397.04 1810
2397.50 1819
2397.96 1849
2398.42 1865
2398.88 1840
2399.35 1903
2399.81 1904
2400.27 1872
2400.73 1835
2401.19 1718
2401.66 1794
2402.12 1826
2402.58 1791
2403.04 1761
2403.51 1735
2403.97 1774
2404.43 1806
2404.89 1741
2405.36 1852
2405.82 1833
2406.28 1800
2406.74 1831
2407.21 1803
2407.67 1841
2408.13 1781
2408.59 1764
2409.06 1795
2409.52 1767
2409.98 1741
2410.45 1727
2410.91 1687
2411.37 1679
2411.84 1657
2412.30 1706
2412.76 1656
2413.23 1668
2413.69 1665
2414.15 1782
2414.62 1833
2415.08 1734
2415.54 1744
2416.01 1896
2416.47 1889
2416.93 1861
2417.40 1873
2417.86 1852
2418.32 1947
2418.79 1904
2419.25 1907
2419.72 1925
2420.18 1945
2420.64 1870
2421.11 1818
2421.57 1856
2422.04 1888
2422.50 2033
2422.96 1992
2423.43 1991
2423.89 2052
2424.36 2047
2424.82 1932
2425.29 1843
2425.75 1890
2426.22 1864
2426.68 1802
2427.15 1751
2427.61 1684
2428.07 1782
2428.54 1747
2429.00 1716
2429.47 1684
2429.93 1696
2430.40 1644
2430.86 1721
2431.33 1761
2431.79 1823
2432.26 1862
2432.72 1764
2433.19 1770
2433.65 1860
2434.12 1912
2434.59 1917
2435.05 1888
2435.52 1961
2435.98 1964
2436.45 1981
2436.91 2016
2437.38 2057
2437.84 2013
2438.31 2006
2438.78 2178
2439.24 2239
2439.71 2228
2440.17 2179
2440.64 2131
2441.10 2141
2441.57 2249
2442.04 2173
2442.50 2105
2442.97 2091
2443.44 2004
2443.90 1937
2444.37 1825
2444.83 1810
2445.30 1825
2445.77 1850
2446.23 1721
2446.70 1764
2447.17 1723
2447.63 1688
2448.10 1710
2448.57 1701
2449.03 1662
2449.50 1678
2449.97 1656
2450.43 1712
2450.90 1668
2451.37 1637
2451.83 1620
2452.30 1706
2452.77 1715
2453.24 1693
2453.70 1636
2454.17 1623
2454.64 1624
2455.10 1607
2455.57 1593
2456.04 1630
2456.51 1714
2456.97 1677
2457.44 1687
2457.91 1676
2458.38 1647
2458.84 1689
2459.31 1669
2459.78 1640
2460.25 1714
2460.72 1645
2461.18 1653
2461.65 1672
2462.12 1594
2462.59 1682
2463.06 1746
2463.52 1834
2463.99 1732
2464.46 1708
2464.93 1715
2465.40 1770
2465.86 1713
2466.33 1686
2466.80 1798
2467.27 1767
2467.74 1741
2468.21 1723
2468.68 1737
2469.14 1769
2469.61 1781
2470.08 1861
2470.55 1843
2471.02 1835
2471.49 1778
2471.96 1780
2472.43 1705
2472.90 1754
2473.36 1735
2473.83 1650
2474.30 1747
2474.77 1690
2475.24 1682
2475.71 1669
2476.18 1728
2476.65 1765
2477.12 1737
2477.59 1752
2478.06 1740
2478.53 1754
2479.00 1826
2479.47 1784
2479.94 1747
2480.41 1726
2480.87 1749
2481.34 1756
2481.81 1810
2482.28 1765
2482.75 1678
2483.22 1764
2483.69 1679
2484.16 1636
2484.63 1632
2485.10 1712
2485.57 1700
2486.05 1773
2486.52 1854
2486.99 1867
2487.46 1886
2487.93 1813
2488.40 1769
2488.87 1814
2489.34 1781
2489.81 1880
2490.28 1859
2490.75 1833
2491.22 1809
2491.69 1784
2492.16 1814
2492.63 1788
2493.10 1860
2493.58 1775
2494.05 1787
2494.52 1822
2494.99 1872
2495.46 1785
2495.93 1811
2496.40 1813
2496.87 1794
2497.34 1831
2497.82 1738
2498.29 1781
2498.76 1775
2499.23 1714
2499.70 1652
2500.17 1659
2500.64 1639
2501.12 1650
2501.59 1670
2502.06 1629
2502.53 1636
2503.00 1685
2503.48 1686
2503.95 1707
2504.42 1749
2504.89 1686
2505.36 1744
2505.84 1723
2506.31 1826
2506.78 1907
2507.25 1860
2507.72 1889
2508.20 1970
2508.67 1966
2509.14 2052
2509.61 2151
2510.09 2156
2510.56 2323
2511.03 2497
2511.50 2623
2511.98 2625
2512.45 2573
2512.92 2607
2513.40 2647
2513.87 2605
2514.34 2516
2514.81 2403
2515.29 2268
2515.76 2133
2516.23 2134
2516.71 2050
2517.18 2024
2517.65 2001
2518.13 2032
2518.60 2045
2519.07 2026
2519.55 1957
2520.02 1978
2520.49 1943
2520.97 1998
2521.44 2001
2521.91 1891
2522.39 1833
2522.86 1850
2523.34 1782
2523.81 1794
2524.28 1846
2524.76 1812
2525.23 1846
2525.70 1850
2526.18 1881
2526.65 1864
2527.13 1840
2527.60 1879
2528.08 1953
2528.55 1879
2529.02 1871
2529.50 1865
2529.97 1829
2530.45 1826
2530.92 1915
2531.40 1868
2531.87 1915
2532.34 1913
2532.82 1846
2533.29 1924
2533.77 1910
2534.24 1918
2534.72 1974
2535.19 1942
2535.67 1918
2536.14 1878
2536.62 1914
2537.09 1928
2537.57 1892
2538.04 1955
2538.52 1915
2538.99 1894
2539.47 1867
2539.94 1908
2540.42 1901
2540.90 1884
2541.37 1878
2541.85 1796
2542.32 1752
2542.80 1806
2543.27 1774
2543.75 1829
2544.22 1880
2544.70 1915
2545.18 1971
2545.65 1936
2546.13 1952
2546.60 2035
2547.08 2130
2547.56 2165
2548.03 2201
2548.51 2306
2548.98 2297
2549.46 2337
2549.94 2347
2550.41 2291
2550.89 2235
2551.37 2225
2551.84 2277
2552.32 2156
2552.80 2172
2553.27 2196
2553.75 2221
2554.23 2118
2554.70 2109
2555.18 2199
2555.66 2140
2556.13 2153
2556.61 2129
2557.09 2133
2557.56 2054
2558.04 2040
2558.52 2033
2558.99 2014
2559.47 1926
2559.95 1901
2560.43 1892
2560.90 1957
2561.38 1844
2561.86 1871
2562.33 1801
2562.81 1747
2563.29 1707
2563.77 1706
2564.25 1783
2564.72 1734
2565.20 1652
2565.68 1720
2566.16 1728
2566.63 1707
2567.11 1691
2567.59 1735
2568.07 1718
2568.55 1631
2569.02 1701
2569.50 1704
2569.98 1662
2570.46 1626
2570.94 1630
2571.41 1655
2571.89 1615
2572.37 1707
2572.85 1690
2573.33 1684
2573.81 1675
2574.28 1654
2574.76 1740
2575.24 1808
2575.72 1761
2576.20 1794
2576.68 1804
2577.16 1807
2577.64 1723
2578.11 1771
2578.59 1697
2579.07 1789
2579.55 1741
2580.03 1680
2580.51 1738
2580.99 1708
2581.47 1730
2581.95 1713
2582.43 1750
2582.91 1738
2583.39 1777
2583.86 1699
2584.34 1723
2584.82 1672
2585.30 1669
2585.78 1628
2586.26 1719
2586.74 1731
2587.22 1814
2587.70 1730
2588.18 1637
2588.66 1704
2589.14 1712
2589.62 1842
2590.10 1780
2590.58 1753
2591.06 1784
2591.54 1745
2592.02 1785
2592.50 1864
2592.98 1782
2593.46 1747
2593.94 1843
2594.42 1834
2594.90 1798
2595.38 1763
2595.86 1771
2596.35 1866
2596.83 1767
2597.31 1803
2597.79 1725
2598.27 1809
2598.75 1788
2599.23 1732
2599.71 1705
2600.19 1759
2600.67 1764
2601.15 1856
2601.63 1831
2602.12 1834
2602.60 1778
2603.08 1795
2603.56 1827
2604.04 1853
2604.52 1777
2605.00 1781
2605.48 1798
2605.97 1814
2606.45 1717
2606.93 1758
2607.41 1791
2607.89 1685
2608.37 1676
2608.86 1754
2609.34 1790
2609.82 1818
2610.30 1774
2610.78 1859
2611.26 1890
2611.75 1864
2612.23 1862
2612.71 1929
2613.19 1805
2613.68 1773
2614.16 1833
2614.64 1762
2615.12 1802
2615.60 1822
2616.09 1821
2616.57 1760
2617.05 1774
2617.53 1726
2618.02 1682
2618.50 1750
2618.98 1788
2619.46 1741
2619.95 1649
2620.43 1706
2620.91 1685
2621.40 1686
2621.88 1784
2622.36 1782
2622.85 1740
2623.33 1732
2623.81 1750
2624.29 1721
2624.78 1717
2625.26 1747
2625.74 1752
2626.23 1781
2626.71 1810
2627.19 1779
2627.68 1843
2628.16 1858
2628.64 1868
2629.13 1887
2629.61 1827
2630.10 1800
2630.58 1887
2631.06 1876
2631.55 1898
2632.03 1905
2632.51 1859
2633.00 1878
2633.48 1896
2633.97 1848
2634.45 1807
2634.94 1730
2635.42 1766
2635.90 1754
2636.39 1675
2636.87 1664
2637.36 1718
2637.84 1776
2638.33 1800
2638.81 1760
2639.29 1673
2639.78 1723
2640.26 1802
2640.75 1741
2641.23 1751
2641.72 1808
2642.20 1819
2642.69 1824
2643.17 1791
2643.66 1791
2644.14 1711
2644.63 1745
2645.11 1721
2645.60 1745
2646.08 1797
2646.57 1841
2647.05 1741
2647.54 1757
2648.02 1774
2648.51 1815
2648.99 1853
2649.48 1799
2649.97 1742
2650.45 1797
2650.94 1803
2651.42 1816
2651.91 1823
2652.39 1843
2652.88 1815
2653.37 1855
2653.85 1881
2654.34 1931
2654.82 1918
2655.31 1885
2655.80 1954
2656.28 1942
2656.77 1928
2657.25 1899
2657.74 1903
2658.23 1916
2658.71 1849
2659.20 1912
2659.69 1842
2660.17 1890
2660.66 1909
2661.14 1842
2661.63 1822
2662.12 1821
2662.60 1864
2663.09 1778
2663.58 1793
2664.06 1826
2664.55 1717
2665.04 1803
2665.53 1802
2666.01 1883
2666.50 1912
2666.99 1920
2667.47 1819
2667.96 1755
2668.45 1791
2668.94 1885
2669.42 1842
2669.91 1913
2670.40 1912
2670.88 1915
2671.37 1941
2671.86 2054
2672.35 2105
2672.83 2129
2673.32 2170
2673.81 2312
2674.30 2311
2674.79 2458
2675.27 2436
2675.76 2396
2676.25 2407
2676.74 2300
2677.23 2260
2677.71 2215
2678.20 2180
2678.69 2226
2679.18 2124
2679.67 2071
2680.15 2097
2680.64 2082
2681.13 2095
2681.62 2086
2682.11 2072
2682.60 2021
2683.08 1990
2683.57 2066
2684.06 2099
2684.55 2010
2685.04 1999
2685.53 2011
2686.02 1952
2686.51 1986
2686.99 1886
2687.48 1871
2687.97 1809
2688.46 1854
2688.95 1821
2689.44 1853
2689.93 1880
2690.42 1808
2690.91 1792
2691.40 1894
2691.89 1838
2692.38 1923
2692.87 1880
2693.35 1960
2693.84 1900
2694.33 1990
2694.82 2020
2695.31 1949
2695.80 1943
2696.29 2052
2696.78 2073
2697.27 1988
2697.76 2036
2698.25 2092
2698.74 2049
2699.23 1952
2699.72 1951
2700.21 1963
2700.70 2044
2701.19 1992
2701.68 2002
2702.17 2000
2702.66 1980
2703.15 2005
2703.64 2013
2704.13 1976
2704.62 2015
2705.12 1989
2705.61 2016
2706.10 1948
2706.59 1853
2707.08 1860
2707.57 1863
2708.06 1837
2708.55 1785
2709.04 1904
2709.53 1844
2710.02 1855
2710.51 1807
2711.01 1783
2711.50 1797
2711.99 1841
2712.48 1880
2712.97 1851
2713.46 1862
2713.95 1865
2714.44 1867
2714.94 1797
2715.43 1769
2715.92 1773
2716.41 1724
2716.90 1732
2717.39 1755
2717.89 1723
2718.38 1680
2718.87 1736
2719.36 1792
2719.85 1779
2720.34 1877
2720.84 1910
2721.33 1918
2721.82 1964
2722.31 1994
2722.80 2007
2723.30 1954
2723.79 1945
2724.28 1965
2724.77 1857
2725.27 1816
2725.76 1811
2726.25 1819
2726.74 1759
2727.24 1839
2727.73 1819
2728.22 1834
2728.71 1883
2729.21 1994
2729.70 1875
2730.19 1823
2730.69 1936
2731.18 1947
2731.67 1984
2732.16 1998
2732.66 2038
2733.15 2026
2733.64 2050
2734.14 2177
2734.63 2166
2735.12 2073
2735.62 2097
2736.11 2090
2736.60 2135
2737.10 2116
2737.59 2125
2738.08 2094
2738.58 2001
2739.07 2071
2739.56 2095
2740.06 2070
2740.55 2006
2741.05 1904
2741.54 1885
2742.03 1838
2742.53 1841
2743.02 1808
2743.52 1918
2744.01 1803
2744.50 1773
2745.00 1839
2745.49 1846
2745.99 1840
2746.48 1826
2746.97 1761
2747.47 1802
2747.96 1802
2748.46 1790
2748.95 1832
2749.45 1792
2749.94 1784
2750.44 1779
2750.93 1761
2751.43 1777
2751.92 1758
2752.42 1677
2752.91 1791
2753.41 1806
2753.90 1798
2754.40 1863
2754.89 1837
2755.39 1843
2755.88 1805
2756.38 1884
2756.87 1926
2757.37 1861
2757.86 1844
2758.36 1932
2758.85 1904
2759.35 1951
2759.84 1936
2760.34 1922
2760.83 1958
2761.33 2027
2761.83 2085
2762.32 2068
2762.82 2047
2763.31 1998
2763.81 1906
2764.30 1975
2764.80 2030
2765.30 1867
2765.79 1886
2766.29 1882
2766.78 1886
2767.28 1839
2767.78 1851
2768.27 1854
2768.77 1826
2769.27 1799
2769.76 1847
2770.26 1795
2770.76 1900
2771.25 1851
2771.75 1878
2772.24 1900
2772.74 1929
2773.24 1926
2773.73 1976
2774.23 2041
2774.73 2048
2775.23 2165
2775.72 2203
2776.22 2181
2776.72 2206
2777.21 2235
2777.71 2154
2778.21 2241
2778.70 2231
2779.20 2205
2779.70 2150
2780.20 2094
2780.69 2025
2781.19 1979
2781.69 1977
2782.19 1969
2782.68 1970
2783.18 1965
2783.68 1936
2784.18 1987
2784.67 2060
2785.17 1979
2785.67 1916
2786.17 1963
2786.67 1967
2787.16 1996
2787.66 2057
2788.16 2045
2788.66 1990
2789.16 2051
2789.65 1961
2790.15 1949
2790.65 1945
2791.15 1933
2791.65 1916
2792.15 1993
2792.64 1970
2793.14 1943
2793.64 1955
2794.14 1991
2794.64 2124
2795.14 2050
2795.64 2144
2796.13 2198
2796.63 2249
2797.13 2330
2797.63 2303
2798.13 2345
2798.63 2364
2799.13 2337
2799.63 2259
2800.13 2189
2800.62 2140
2801.12 2000
2801.62 2028
2802.12 2022
2802.62 2052
2803.12 1912
2803.62 1855
2804.12 1899
2804.62 1957
2805.12 1971
2805.62 2051
2806.12 2093
2806.62 2240
2807.12 2230
2807.62 2350
2808.12 2415
2808.62 2436
2809.12 2445
2809.62 2485
2810.12 2542
2810.62 2519
2811.12 2513
2811.62 2605
2812.12 2691
2812.62 2772
2813.12 2663
2813.62 2607
2814.12 2614
2814.62 2474
2815.12 2511
2815.62 2418
2816.12 2289
2816.62 2203
2817.12 2172
2817.62 2091
2818.12 1970
2818.62 1979
2819.12 1933
2819.63 1938
2820.13 1983
2820.63 1923
2821.13 1885
2821.63 1962
2822.13 1957
2822.63 1888
2823.13 1953
2823.63 1858
2824.13 1909
2824.64 1968
2825.14 1927
2825.64 1913
2826.14 1886
2826.64 1823
2827.14 1873
2827.64 1813
2828.15 1798
2828.65 1836
2829.15 1780
2829.65 1759
2830.15 1819
2830.65 1797
2831.16 1793
2831.66 1879
2832.16 1798
2832.66 1837
2833.16 1840
2833.67 1855
2834.17 1909
2834.67 1959
2835.17 1996
2835.68 2003
2836.18 2032
2836.68 2019
2837.18 1957
2837.68 1954
2838.19 1970
2838.69 1945
2839.19 1960
2839.70 2056
2840.20 2022
2840.70 1937
2841.20 1975
2841.71 1978
2842.21 1985
2842.71 1940
2843.21 1976
2843.72 1986
2844.22 1970
2844.72 1955
2845.23 1984
2845.73 2142
2846.23 2071
2846.74 2069
2847.24 2118
2847.74 2169
2848.25 2223
2848.75 2164
2849.25 2175
2849.76 2167
2850.26 2162
2850.76 2143
2851.27 2014
2851.77 2046
2852.28 2116
2852.78 2089
2853.28 1972
2853.79 1980
2854.29 1920
2854.79 1900
2855.30 1962
2855.80 2102
2856.31 2152
2856.81 2057
2857.31 2122
2857.82 2219
2858.32 2222
2858.83 2101
2859.33 2143
2859.84 2125
2860.34 2196
2860.85 2173
2861.35 2163
2861.85 2119
2862.36 2111
2862.86 2022
2863.37 1981
2863.87 1963
2864.38 1903
2864.88 1946
2865.39 1885
2865.89 1829
2866.40 1838
2866.90 1889
2867.41 1936
2867.91 1848
2868.42 1774
2868.92 1817
2869.43 1896
2869.93 1904
2870.44 1984
2870.94 2146
2871.45 2087
2871.96 2024
2872.46 1984
2872.97 2035
2873.47 2084
2873.98 2051
2874.48 2102
2874.99 2006
2875.49 2098
2876.00 1920
2876.51 1937
2877.01 1909
2877.52 1890
2878.02 1947
2878.53 1984
2879.04 2009
2879.54 2007
2880.05 2018
2880.55 2145
2881.06 2210
2881.57 2161
2882.07 2168
2882.58 2186
2883.09 2055
2883.59 2118
2884.10 2167
2884.61 2128
2885.11 2123
2885.62 2095
2886.13 2057
2886.63 2236
2887.14 2255
2887.65 2242
2888.15 2293
2888.66 2220
2889.17 2292
2889.67 2221
2890.18 2176
2890.69 2167
2891.20 2095
2891.70 2078
2892.21 2099
2892.72 2079
2893.22 1999
2893.73 2040
2894.24 2009
2894.75 1922
2895.25 2015
2895.76 2040
2896.27 2058
2896.78 2123
2897.29 2121
2897.79 2065
2898.30 2076
2898.81 2135
2899.32 2098
2899.82 2068
2900.33 2092
2900.84 2124
2901.35 2140
2901.86 2176
2902.36 2161
2902.87 2243
2903.38 2157
2903.89 2183
2904.40 2229
2904.91 2210
2905.41 2108
2905.92 2139
2906.43 2192
2906.94 2101
2907.45 2117
2907.96 2062
2908.47 2100
2908.97 2030
2909.48 2021
2909.99 1901
2910.50 1900
2911.01 1858
2911.52 1947
2912.03 1953
2912.54 1988
2913.05 1977
2913.55 1897
2914.06 1995
2914.57 2039
2915.08 2005
2915.59 2047
2916.10 2021
2916.61 2040
2917.12 1979
2917.63 2079
2918.14 2107
2918.65 2119
2919.16 2165
2919.67 2140
2920.18 2182
2920.69 2267
2921.20 2340
2921.71 2356
2922.22 2285
2922.73 2491
2923.24 2560
2923.75 2587
2924.26 2651
2924.77 2697
2925.28 2662
2925.79 2632
2926.30 2533
2926.81 2484
2927.32 2564
2927.83 2427
2928.34 2290
2928.85 2307
2929.36 2201
2929.87 1971
2930.38 1963
2930.89 1966
2931.40 1921
2931.91 1944
2932.42 1925
2932.93 1926
2933.45 1960
2933.96 1914
2934.47 1915
2934.98 1948
2935.49 1950
2936.00 1979
2936.51 2060
2937.02 2188
2937.53 2262
2938.04 2396
2938.56 2566
2939.07 2723
2939.58 3031
2940.09 3253
2940.60 3449
2941.11 3510
2941.62 3555
2942.14 3582
2942.65 3617
2943.16 3444
2943.67 3399
2944.18 3263
2944.70 3086
2945.21 2899
2945.72 2808
2946.23 2762
2946.74 2628
2947.26 2473
2947.77 2462
2948.28 2310
2948.79 2242
2949.30 2161
2949.82 2063
2950.33 2056
2950.84 2036
2951.35 1943
2951.87 1898
2952.38 1969
2952.89 1901
2953.40 1971
2953.92 2002
2954.43 1852
2954.94 1907
2955.45 1910
2955.97 1891
2956.48 1869
2956.99 1883
2957.51 1943
2958.02 1924
2958.53 1925
2959.04 1918
2959.56 1978
2960.07 2014
2960.58 2011
2961.10 2091
2961.61 2043
2962.12 2004
2962.64 2088
2963.15 2170
2963.66 2133
2964.18 2101
2964.69 2168
2965.21 2209
2965.72 2154
2966.23 2076
2966.75 2095
2967.26 2079
2967.77 2151
2968.29 2083
2968.80 2143
2969.32 2145
2969.83 2031
2970.34 2065
2970.86 2042
2971.37 2135
2971.89 2125
2972.40 2147
2972.91 2127
2973.43 2140
2973.94 2097
2974.46 2141
2974.97 2104
2975.49 2188
2976.00 2136
2976.52 2239
2977.03 2203
2977.55 2170
2978.06 2134
2978.57 2040
2979.09 2050
2979.60 2077
2980.12 2168
2980.63 2108
2981.15 2103
2981.66 2073
2982.18 2082
2982.69 2071
2983.21 2027
2983.73 2101
2984.24 2120
2984.76 2066
2985.27 2143
2985.79 2192
2986.30 2277
2986.82 2303
2987.33 2279
2987.85 2314
2988.36 2291
2988.88 2200
2989.40 2196
2989.91 2252
2990.43 2216
2990.94 2250
2991.46 2235
2991.97 2226
2992.49 2178
2993.01 2225
2993.52 2244
2994.04 2251
2994.55 2394
2995.07 2430
2995.59 2470
2996.10 2607
2996.62 2548
2997.14 2589
2997.65 2617
2998.17 2794
2998.69 2710
2999.20 2647
2999.72 2629
3000.24 2725
3000.75 2697
3001.27 2792
3001.79 2984
3002.30 3211
3002.82 3549
3003.34 3713
3003.85 3973
3004.37 4283
3004.89 4488
3005.40 4516
3005.92 4442
3006.44 4526
3006.96 4347
3007.47 4018
3007.99 3600
3008.51 3249
3009.03 2928
3009.54 2801
3010.06 2581
3010.58 2448
3011.10 2388
3011.61 2287
3012.13 2288
3012.65 2282
3013.17 2223
3013.68 2210
3014.20 2261
3014.72 2201
3015.24 2170
3015.76 2260
3016.27 2202
3016.79 2108
3017.31 2141
3017.83 2232
3018.35 2242
3018.86 2232
3019.38 2205
3019.90 2260
3020.42 2275
3020.94 2284
3021.46 2287
3021.97 2296
3022.49 2298
3023.01 2306
3023.53 2331
3024.05 2400
3024.57 2485
3025.09 2452
3025.61 2400
3026.12 2392
3026.64 2386
3027.16 2354
3027.68 2214
3028.20 2196
3028.72 2236
3029.24 2118
3029.76 2145
3030.28 2137
3030.80 2099
3031.32 2032
3031.84 2050
3032.35 2079
3032.87 2035
3033.39 2109
3033.91 2084
3034.43 2142
3034.95 2241
3035.47 2210
3035.99 2181
3036.51 2197
3037.03 2207
3037.55 2228
3038.07 2173
3038.59 2131
3039.11 2049
3039.63 2031
3040.15 2072
3040.67 2006
3041.19 2073
3041.71 1988
3042.23 2005
3042.75 2026
3043.27 1947
3043.79 1943
3044.31 2029
3044.83 2110
3045.35 2087
3045.87 2103
3046.40 2124
3046.92 2121
3047.44 2083
3047.96 2056
3048.48 2089
3049.00 2022
3049.52 1997
3050.04 1958
3050.56 1951
3051.08 1921
3051.60 1958
3052.12 1962
3052.65 1954
3053.17 1898
3053.69 1913
3054.21 2013
3054.73 2018
3055.25 1960
3055.77 1980
3056.30 1968
3056.82 2030
3057.34 2054
3057.86 2054
3058.38 1997
3058.90 1918
3059.42 2005
3059.95 1966
3060.47 1966
3060.99 2002
3061.51 2010
3062.03 2045
3062.56 2045
3063.08 2068
3063.60 2065
3064.12 2189
3064.64 2160
3065.17 2223
3065.69 2200
3066.21 2246
3066.73 2373
3067.26 2265
3067.78 2269
3068.30 2365
3068.82 2359
3069.35 2306
3069.87 2302
3070.39 2300
3070.91 2249
3071.44 2218
3071.96 2288
3072.48 2273
3073.01 2280
3073.53 2360
3074.05 2363
3074.57 2378
3075.10 2403
3075.62 2386
3076.14 2427
3076.67 2481
3077.19 2580
3077.71 2598
3078.24 2606
3078.76 2641
3079.28 2629
3079.81 2663
3080.33 2691
3080.85 2751
3081.38 2838
3081.90 2737
3082.42 2843
3082.95 2758
3083.47 2688
3084.00 2679
3084.52 2751
3085.04 2742
3085.57 2728
3086.09 2750
3086.62 2871
3087.14 2922
3087.66 3218
3088.19 3373
3088.71 3639
3089.24 3889
3089.76 4107
3090.29 4413
3090.81 4190
3091.33 4294
3091.86 4082
3092.38 3704
3092.91 3662
3093.43 3358
3093.96 3192
3094.48 3117
3095.01 2993
3095.53 2879
3096.06 2785
3096.58 2785
3097.11 2939
3097.63 2825
3098.16 2866
3098.68 2950
3099.21 3161
3099.73 3380
3100.26 3748
3100.78 3996
3101.31 4391
3101.83 4834
3102.36 5239
3102.88 5398
3103.41 5688
3103.93 5776
3104.46 5577
3104.99 5210
3105.51 4776
3106.04 4506
3106.56 3946
3107.09 3578
3107.61 3222
3108.14 3064
3108.67 2882
3109.19 2760
3109.72 2799
3110.24 2805
3110.77 2595
3111.30 2604
3111.82 2587
3112.35 2486
3112.87 2485
3113.40 2445
3113.93 2414
3114.45 2411
3114.98 2298
3115.51 2257
3116.03 2261
3116.56 2288
3117.09 2134
3117.61 2179
3118.14 2254
3118.67 2326
3119.19 2370
3119.72 2371
3120.25 2463
3120.77 2454
3121.30 2529
3121.83 2587
3122.35 2657
3122.88 2584
3123.41 2628
3123.94 2609
3124.46 2539
3124.99 2472
3125.52 2489
3126.05 2530
3126.57 2464
3127.10 2332
3127.63 2346
3128.16 2369
3128.68 2329
3129.21 2360
3129.74 2256
3130.27 2279
3130.79 2186
3131.32 2153
3131.85 2078
3132.38 2117
3132.91 2099
3133.43 2090
3133.96 2068
3134.49 2165
3135.02 2204
3135.55 2094
3136.07 2092
3136.60 2102
3137.13 2045
3137.66 2079
3138.19 2058
3138.72 1994
3139.24 1983
3139.77 1939
3140.30 1968
3140.83 1890
3141.36 1900
3141.89 1887
3142.42 1915
3142.95 1930
3143.47 1922
3144.00 1914
3144.53 1978
3145.06 1977
3145.59 2032
3146.12 2090
3146.65 2052
3147.18 2148
3147.71 2215
3148.24 2327
3148.76 2236
3149.29 2310
3149.82 2348
3150.35 2382
3150.88 2284
3151.41 2252
3151.94 2266
3152.47 2246
3153.00 2113
3153.53 2103
3154.06 2093
3154.59 2204
3155.12 2167
3155.65 2091
3156.18 2106
3156.71 2196
3157.24 2195
3157.77 2268
3158.30 2270
3158.83 2308
3159.36 2260
3159.89 2249
3160.42 2280
3160.95 2283
3161.48 2308
3162.01 2361
3162.54 2269
3163.07 2254
3163.60 2155
3164.13 2093
3164.66 2125
3165.20 2157
3165.73 2101
3166.26 2053
3166.79 2113
3167.32 2084
3167.85 2142
3168.38 2040
3168.91 1959
3169.44 1953
3169.97 2050
3170.50 2041
3171.04 2033
3171.57 1970
3172.10 2108
3172.63 2174
3173.16 2189
3173.69 2180
3174.22 2312
3174.75 2251
3175.29 2176
3175.82 2172
3176.35 2178
3176.88 2167
3177.41 2102
3177.94 2096
3178.48 2035
3179.01 1991
3179.54 2017
3180.07 2037
3180.60 1948
3181.14 1985
3181.67 1933
3182.20 1878
3182.73 1957
3183.26 1846
3183.80 1815
3184.33 1801
3184.86 1835
3185.39 1899
3185.93 1796
3186.46 1849
3186.99 1867
3187.52 1870
3188.06 1870
3188.59 1858
3189.12 1861
3189.65 1833
3190.19 1875
3190.72 1848
3191.25 1798
3191.79 1852
3192.32 1831
3192.85 1923
3193.38 1930
3193.92 1945
3194.45 1942
3194.98 1940
3195.52 1946
3196.05 2030
3196.58 1944
3197.12 1974
3197.65 2053
3198.18 2057
3198.72 2074
3199.25 2036
3199.78 2022
3200.32 2030
3200.85 2009
3201.39 2012
3201.92 2072
3202.45 2061
3202.99 2071
3203.52 2033
3204.05 2055
3204.59 2059
3205.12 2051
3205.66 2067
3206.19 2212
3206.72 2314
3207.26 2370
3207.79 2372
3208.33 2495
3208.86 2674
3209.40 2862
3209.93 3008
3210.47 3027
3211.00 3107
3211.53 3053
3212.07 2981
3212.60 2859
3213.14 2831
3213.67 2681
3214.21 2509
3214.74 2395
3215.28 2332
3215.81 2305
3216.35 2168
3216.88 2034
3217.42 1927
3217.95 1920
3218.49 1894
3219.02 1937
3219.56 1822
3220.09 1927
3220.63 1935
3221.16 2029
3221.70 2140
3222.23 2072
3222.77 2230
3223.31 2176
3223.84 2267
3224.38 2288
3224.91 2327
3225.45 2338
3225.98 2335
3226.52 2296
3227.06 2285
3227.59 2181
3228.13 2070
3228.66 2051
3229.20 2064
3229.74 1952
3230.27 1880
3230.81 1913
3231.34 1956
3231.88 1975
3232.42 1952
3232.95 1998
3233.49 2014
3234.03 2046
3234.56 2038
3235.10 2086
3235.64 2043
3236.17 2152
3236.71 2107
3237.25 2107
3237.78 2116
3238.32 2130
3238.86 2208
3239.39 2223
3239.93 2134
3240.47 2135
3241.00 2123
3241.54 2096
3242.08 2055
3242.61 2060
3243.15 2002
3243.69 2012
3244.23 1996
3244.76 2024
3245.30 2085
3245.84 2055
3246.38 2081
3246.91 2038
3247.45 2065
3247.99 2183
3248.53 2153
3249.06 2213
3249.60 2317
3250.14 2476
3250.68 2655
3251.21 2715
3251.75 2803
3252.29 2968
3252.83 3021
3253.37 3222
3253.90 3156
3254.44 3213
3254.98 3101
3255.52 3101
3256.06 2930
3256.60 2814
3257.13 2744
3257.67 2684
3258.21 2625
3258.75 2591
3259.29 2534
3259.83 2583
3260.36 2612
3260.90 2643
3261.44 2781
3261.98 2734
3262.52 2861
3263.06 2925
3263.60 2926
3264.14 2940
3264.68 2918
3265.21 2935
3265.75 2913
3266.29 2798
3266.83 2710
3267.37 2748
3267.91 2709
3268.45 2711
3268.99 2541
3269.53 2436
3270.07 2465
3270.61 2266
3271.15 2227
3271.69 2248
3272.23 2164
3272.76 2206
3273.30 2203
3273.84 2207
3274.38 2231
3274.92 2286
3275.46 2249
3276.00 2235
3276.54 2224
3277.08 2350
3277.62 2294
3278.16 2298
3278.70 2357
3279.24 2350
3279.78 2342
3280.32 2419
3280.86 2235
3281.41 2375
3281.95 2357
3282.49 2292
3283.03 2353
3283.57 2360
3284.11 2324
3284.65 2299
3285.19 2324
3285.73 2382
3286.27 2351
3286.81 2335
3287.35 2314
3287.89 2372
3288.43 2357
3288.97 2367
3289.52 2315
3290.06 2331
3290.60 2341
3291.14 2372
3291.68 2400
3292.22 2492
3292.76 2552
3293.30 2660
3293.85 2703
3294.39 2870
3294.93 2943
3295.47 2904
3296.01 3047
3296.55 3023
3297.09 3089
3297.64 3081
3298.18 2962
3298.72 2867
3299.26 2713
3299.80 2666
3300.34 2617
3300.89 2620
3301.43 2576
3301.97 2544
3302.51 2589
3303.06 2553
3303.60 2572
3304.14 2454
3304.68 2413
3305.22 2371
3305.77 2385
3306.31 2396
3306.85 2355
3307.39 2387
3307.94 2460
3308.48 2447
3309.02 2540
3309.56 2618
3310.11 2603
3310.65 2622
3311.19 2672
3311.74 2649
3312.28 2707
3312.82 2618
3313.36 2552
3313.91 2610
3314.45 2550
3314.99 2583
3315.54 2556
3316.08 2716
3316.62 2736
3317.17 2926
3317.71 3151
3318.25 3119
3318.80 3050
3319.34 3115
3319.88 3172
3320.43 3163
3320.97 3278
3321.51 3306
3322.06 3098
3322.60 2953
3323.14 2939
3323.69 2860
3324.23 2798
3324.78 2795
3325.32 2749
3325.86 2653
3326.41 2634
3326.95 2639
3327.50 2687
3328.04 2587
3328.59 2553
3329.13 2508
3329.67 2474
3330.22 2439
3330.76 2480
3331.31 2634
3331.85 2825
3332.40 3233
3332.94 3532
3333.49 4083
3334.03 4688
3334.57 5307
3335.12 5628
3335.66 6016
3336.21 6139
3336.75 6105
3337.30 5977
3337.84 5530
3338.39 5175
3338.93 4566
3339.48 4271
3340.02 3860
3340.57 3438
3341.11 3134
3341.66 2876
3342.20 2634
3342.75 2467
3343.30 2398
3343.84 2285
3344.39 2285
3344.93 2281
3345.48 2166
3346.02 2219
3346.57 2175
3347.11 2194
3347.66 2228
3348.21 2284
3348.75 2223
3349.30 2247
3349.84 2246
3350.39 2264
3350.94 2182
3351.48 2146
3352.03 2119
3352.57 2218
3353.12 2143
3353.67 2101
3354.21 2098
3354.76 2108
3355.31 2143
3355.85 2102
3356.40 2142
3356.95 2115
3357.49 2050
3358.04 1914
3358.59 1979
3359.13 1953
3359.68 1860
3360.23 1846
3360.77 1898
3361.32 1904
3361.87 1856
3362.41 1939
3362.96 1951
3363.51 1876
3364.05 1966
3364.60 1958
3365.15 1867
3365.70 1865
3366.24 1897
3366.79 1937
3367.34 1963
3367.89 1892
3368.43 1940
3368.98 1856
3369.53 1848
3370.08 1808
3370.62 1926
3371.17 1952
3371.72 1943
3372.27 2008
3372.81 2041
3373.36 2046
3373.91 2054
3374.46 2062
3375.01 2074
3375.55 1952
3376.10 1979
3376.65 2032
3377.20 1917
3377.75 1840
3378.30 1855
3378.84 1907
3379.39 1886
3379.94 1846
3380.49 1808
3381.04 1852
3381.59 1783
3382.13 1818
3382.68 1824
3383.23 1838
3383.78 1810
3384.33 1754
3384.88 1791
3385.43 1840
3385.98 1860
3386.52 1741
3387.07 1723
3387.62 1807
3388.17 1798
3388.72 1802
3389.27 1825
3389.82 1875
3390.37 1853
3390.92 1837
3391.47 1817
3392.02 1804
3392.57 1899
3393.12 1905
3393.66 1853
3394.21 1825
3394.76 1816
3395.31 1823
3395.86 1873
3396.41 1827
3396.96 1860
3397.51 1826
3398.06 1826
3398.61 1866
3399.16 1896
3399.71 1870
3400.26 1802
3400.81 1842
3401.36 1834
3401.91 1809
3402.46 1792
3403.01 1867
3403.56 1871
3404.11 1791
3404.66 1850
3405.21 1781
3405.77 1740
3406.32 1746
3406.87 1679
3407.42 1791
3407.97 1777
3408.52 1784
3409.07 1808
3409.62 1773
3410.17 1832
3410.72 1801
3411.27 1845
3411.82 1918
3412.37 1912
3412.93 1841
3413.48 1826
3414.03 1865
3414.58 1908
3415.13 1943
3415.68 1950
3416.23 1984
3416.78 2092
3417.34 2158
3417.89 2178
3418.44 2209
3418.99 2188
3419.54 2196
3420.09 2128
3420.65 2184
3421.20 2105
3421.75 2044
3422.30 2163
3422.85 2154
3423.40 2066
3423.96 2157
3424.51 2049
3425.06 2080
3425.61 2099
3426.17 1973
3426.72 1984
3427.27 1976
3427.82 1897
3428.37 1881
3428.93 1852
3429.48 1837
3430.03 1803
3430.58 1776
3431.14 1827
3431.69 1809
3432.24 1847
3432.79 1864
3433.35 1872
3433.90 1881
3434.45 1922
3435.01 1881
3435.56 1958
3436.11 1919
3436.66 1890
3437.22 1970
3437.77 2007
3438.32 2003
3438.88 2002
3439.43 2015
3439.98 1943
3440.54 1885
3441.09 1939
3441.64 1972
3442.20 1977
3442.75 1890
3443.30 1820
3443.86 1875
3444.41 1830
3444.96 1794
3445.52 1806
3446.07 1833
3446.63 1843
3447.18 1839
3447.73 1804
3448.29 1711
3448.84 1737
3449.40 1808
3449.95 1754
3450.50 1810
3451.06 1796
3451.61 1827
3452.17 1783
3452.72 1818
3453.27 1753
3453.83 1752
3454.38 1828
3454.94 1812
3455.49 1824
3456.05 1800
3456.60 1860
3457.16 1873
3457.71 1765
3458.27 1855
3458.82 1922
3459.38 1935
3459.93 1918
3460.49 1927
3461.04 1975
3461.60 2011
3462.15 2075
3462.71 2062
3463.26 2044
3463.82 2077
3464.37 2118
3464.93 2015
3465.48 2048
3466.04 2113
3466.59 2091
3467.15 2154
3467.70 2047
3468.26 2126
3468.81 2191
3469.37 2192
3469.93 2239
3470.48 2277
3471.04 2309
3471.59 2289
3472.15 2195
3472.70 2231
3473.26 2176
3473.82 2209
3474.37 2204
3474.93 2262
3475.48 2274
3476.04 2214
3476.60 2232
3477.15 2226
3477.71 2289
3478.27 2335
3478.82 2436
3479.38 2436
3479.93 2412
3480.49 2421
3481.05 2411
3481.60 2425
3482.16 2422
3482.72 2501
3483.27 2414
3483.83 2448
3484.39 2576
3484.95 2612
3485.50 2618
3486.06 2626
3486.62 2784
3487.17 2837
3487.73 2901
3488.29 3213
3488.84 3573
3489.40 4242
3489.96 4863
3490.52 5325
3491.07 5968
3491.63 6576
3492.19 6961
3492.75 6924
3493.30 6926
3493.86 6564
3494.42 6041
3494.98 5464
3495.53 4676
3496.09 4341
3496.65 4033
3497.21 3613
3497.77 3557
3498.32 3519
3498.88 3387
3499.44 3443
3500.00 3471
3500.56 3633
3501.11 3967
3501.67 4293
3502.23 4598
3502.79 5089
3503.35 5618
3503.91 6036
3504.46 6353
3505.02 6517
3505.58 6499
3506.14 6522
3506.70 6199
3507.26 5829
3507.81 5403
3508.37 4901
3508.93 4432
3509.49 4029
3510.05 3699
3510.61 3371
3511.17 3182
3511.73 2992
3512.29 2830
3512.85 2671
3513.40 2556
3513.96 2485
3514.52 2360
3515.08 2381
3515.64 2309
3516.20 2359
3516.76 2279
3517.32 2221
3517.88 2255
3518.44 2279
3519.00 2185
3519.56 2230
3520.12 2242
3520.68 2297
3521.24 2276
3521.80 2337
3522.36 2250
3522.92 2383
3523.48 2406
3524.04 2375
3524.60 2399
3525.16 2394
3525.72 2447
3526.28 2475
3526.84 2381
3527.40 2478
3527.96 2467
3528.52 2357
3529.08 2308
3529.64 2322
3530.20 2326
3530.76 2399
3531.32 2529
3531.88 2510
3532.44 2551
3533.00 2616
3533.56 2707
3534.12 2705
3534.68 2677
3535.25 2760
3535.81 2674
3536.37 2640
3536.93 2575
3537.49 2466
3538.05 2384
3538.61 2379
3539.17 2422
3539.73 2373
3540.30 2325
3540.86 2345
3541.42 2417
3541.98 2343
3542.54 2343
3543.10 2403
3543.66 2416
3544.23 2476
3544.79 2482
3545.35 2310
3545.91 2320
3546.47 2192
3547.03 2222
3547.60 2176
3548.16 2070
3548.72 2185
3549.28 2171
3549.84 2070
3550.41 2057
3550.97 2064
3551.53 2100
3552.09 2075
3552.65 2086
3553.22 2043
3553.78 2075
3554.34 2076
3554.90 1973
3555.47 1940
3556.03 1950
3556.59 1975
3557.15 1938
3557.72 1934
3558.28 1930
3558.84 2017
3559.41 1950
3559.97 1992
3560.53 2130
3561.09 2100
3561.66 2083
3562.22 2132
3562.78 2166
3563.35 2088
3563.91 2084
3564.47 2211
3565.04 2236
3565.60 2202
3566.16 2176
3566.73 2147
3567.29 2131
3567.85 2137
3568.42 2181
3568.98 2152
3569.54 2005
3570.11 2013
3570.67 2037
3571.23 2021
3571.80 2086
3572.36 2192
3572.93 2184
3573.49 2256
3574.05 2355
3574.62 2488
3575.18 2690
3575.75 2885
3576.31 2979
3576.87 3159
3577.44 3229
3578.00 3142
3578.57 3107
3579.13 3102
3579.70 2938
3580.26 2873
3580.82 2731
3581.39 2551
3581.95 2356
3582.52 2229
3583.08 2147
3583.65 2069
3584.21 2008
3584.78 1996
3585.34 1978
3585.91 1910
3586.47 1998
3587.04 1907
3587.60 1888
3588.17 1869
3588.73 1888
3589.30 1872
3589.86 1881
3590.43 1918
3590.99 1892
3591.56 1850
3592.12 1836
3592.69 1838
3593.25 1955
3593.82 1975
3594.39 1919
3594.95 1926
3595.52 1984
3596.08 2039
3596.65 2120
3597.21 2095
3597.78 2120
3598.35 2091
3598.91 2087
3599.48 2179
3600.04 2163
3600.61 2017
3601.18 2003
3601.74 2069
3602.31 2049
3602.87 2003
3603.44 2042
3604.01 2019
3604.57 2023
3605.14 2103
3605.71 2076
3606.27 2009
3606.84 2000
3607.41 1970
3607.97 2000
3608.54 1956
3609.11 1943
3609.67 1908
3610.24 1924
3610.81 1917
3611.37 1828
3611.94 1887
3612.51 1946
3613.07 2026
3613.64 2081
3614.21 2194
3614.78 2459
3615.34 2681
3615.91 3103
3616.48 3391
3617.04 3659
3617.61 3846
3618.18 4052
3618.75 4108
3619.31 3999
3619.88 3937
3620.45 3762
3621.02 3528
3621.58 3103
3622.15 2843
3622.72 2652
3623.29 2408
3623.86 2298
3624.42 2138
3624.99 1971
3625.56 1914
3626.13 1882
3626.70 1836
3627.26 1816
3627.83 1854
3628.40 1874
3628.97 1920
3629.54 1797
3630.11 1856
3630.67 1871
3631.24 1932
3631.81 1965
3632.38 1962
3632.95 1942
3633.52 1936
3634.08 1880
3634.65 1865
3635.22 1892
3635.79 1841
3636.36 1824
3636.93 1831
3637.50 1790
3638.07 1826
3638.64 1877
3639.20 1885
3639.77 1967
3640.34 1977
3640.91 1954
3641.48 1980
3642.05 2079
3642.62 2046
3643.19 2015
3643.76 2044
3644.33 2090
3644.90 2101
3645.47 2053
3646.04 2104
3646.61 2019
3647.18 2041
3647.75 2077
3648.32 2047
3648.89 1970
3649.46 2028
3650.03 2066
3650.60 2064
3651.17 2168
3651.74 2151
3652.31 2171
3652.88 2148
3653.45 2073
3654.02 2149
3654.59 2054
3655.16 2174
3655.73 2134
3656.30 2074
3656.87 2164
3657.44 2135
3658.01 2108
3658.58 2087
3659.15 2128
3659.72 2095
3660.29 2094
3660.86 2071
3661.43 2040
3662.00 1933
3662.58 1936
3663.15 2016
3663.72 1985
3664.29 1975
3664.86 2017
3665.43 2033
3666.00 2008
3666.57 2015
3667.14 2047
3667.72 2034
3668.29 1942
3668.86 1900
3669.43 1929
3670.00 1933
3670.57 1949
3671.14 1942
3671.72 1949
3672.29 2020
3672.86 1927
3673.43 2014
3674.00 2111
3674.57 2227
3675.15 2200
3675.72 2185
3676.29 2272
3676.86 2226
3677.43 2268
3678.01 2211
3678.58 2301
3679.15 2268
3679.72 2199
3680.30 2130
3680.87 2080
3681.44 2052
3682.01 1987
3682.58 1923
3683.16 1912
3683.73 1857
3684.30 1843
3684.88 1816
3685.45 1814
3686.02 1883
3686.59 1856
3687.17 1881
3687.74 1935
3688.31 1930
3688.88 1985
3689.46 2063
3690.03 2078
3690.60 2054
3691.18 2015
3691.75 1959
3692.32 2020
3692.90 1998
3693.47 1955
3694.04 1844
3694.62 1882
3695.19 1957
3695.76 1872
3696.34 1826
3696.91 1852
3697.48 1799
3698.06 1808
3698.63 1889
3699.21 1888
3699.78 1837
3700.35 1828
3700.93 1825
3701.50 1813
3702.08 1842
3702.65 1885
3703.22 1906
3703.80 1887
3704.37 1960
3704.95 1917
3705.52 1967
3706.09 1989
3706.67 1928
3707.24 2018
3707.82 1969
3708.39 1993
3708.97 2021
3709.54 1932
3710.12 1973
3710.69 1958
3711.26 1913
3711.84 1926
3712.41 1844
3712.99 1812
3713.56 1839
3714.14 1826
3714.71 1806
3715.29 1772
3715.86 1834
3716.44 1846
3717.01 1808
3717.59 1864
3718.16 1794
3718.74 1799
3719.32 1732
3719.89 1700
3720.47 1744
3721.04 1799
3721.62 1801
3722.19 1669
3722.77 1671
3723.34 1670
3723.92 1651
3724.49 1688
3725.07 1723
3725.65 1724
3726.22 1751
3726.80 1759
3727.37 1841
3727.95 1877
3728.53 1927
3729.10 1997
3729.68 2194
3730.25 2275
3730.83 2370
3731.41 2617
3731.98 2662
3732.56 2769
3733.14 2868
3733.71 2887
3734.29 3018
3734.87 2877
3735.44 2706
3736.02 2646
3736.60 2449
3737.17 2323
3737.75 2138
3738.33 2058
3738.90 2006
3739.48 1965
3740.06 1982
3740.63 1897
3741.21 1848
3741.79 1864
3742.36 1813
3742.94 1860
3743.52 1790
3744.10 1724
3744.67 1743
3745.25 1699
3745.83 1735
3746.40 1778
3746.98 1773
3747.56 1758
3748.14 1701
3748.71 1705
3749.29 1763
3749.87 1711
3750.45 1624
3751.03 1672
3751.60 1723
3752.18 1650
3752.76 1637
3753.34 1684
3753.92 1631
3754.49 1720
3755.07 1710
3755.65 1690
3756.23 1701
3756.81 1850
3757.38 1750
3757.96 1858
3758.54 1908
3759.12 1898
3759.70 1886
3760.28 1983
3760.85 2003
3761.43 2101
3762.01 2042
3762.59 2020
3763.17 2053
3763.75 1978
3764.33 1994
3764.91 1933
3765.48 2014
3766.06 1987
3766.64 2036
3767.22 1898
3767.80 1845
3768.38 1826
3768.96 1831
3769.54 1822
3770.12 1852
3770.70 1849
3771.28 1819
3771.85 1750
3772.43 1794
3773.01 1804
3773.59 1804
3774.17 1744
3774.75 1730
3775.33 1765
3775.91 1737
3776.49 1700
3777.07 1661
3777.65 1663
3778.23 1712
3778.81 1687
3779.39 1692
3779.97 1711
3780.55 1677
3781.13 1694
3781.71 1699
3782.29 1634
3782.87 1591
3783.45 1589
3784.03 1649
3784.61 1659
3785.19 1688
3785.77 1627
3786.35 1642
3786.93 1665
3787.51 1662
3788.10 1689
3788.68 1746
3789.26 1709
3789.84 1676
3790.42 1737
3791.00 1691
3791.58 1764
3792.16 1731
3792.74 1714
3793.32 1716
3793.90 1780
3794.48 1789
3795.07 1756
3795.65 1746
3796.23 1759
3796.81 1716
3797.39 1760
3797.97 1730
3798.55 1770
3799.14 1734
3799.72 1692
3800.30 1718
3800.88 1791
3801.46 1821
3802.04 1769
3802.62 1874
3803.21 1831
3803.79 1860
3804.37 1920
3804.95 1974
3805.53 1974
3806.12 2084
3806.70 2274
3807.28 2342
3807.86 2448
3808.44 2535
3809.03 2459
3809.61 2460
3810.19 2488
3810.77 2445
3811.36 2298
3811.94 2288
3812.52 2131
3813.10 2094
3813.69 2086
3814.27 2009
3814.85 2035
3815.43 1975
3816.02 1963
3816.60 1959
3817.18 1915
3817.77 1909
3818.35 1922
3818.93 1801
3819.51 1792
3820.10 1881
3820.68 1822
3821.26 1825
3821.85 1862
3822.43 1935
3823.01 1847
3823.60 1927
3824.18 1985
3824.76 1925
3825.35 1771
3825.93 1778
3826.51 1809
3827.10 1737
3827.68 1819
3828.27 1789
3828.85 1794
3829.43 1795
3830.02 1766
3830.60 1807
3831.18 1826
3831.77 1812
3832.35 1816
3832.94 1827
3833.52 1820
3834.10 1864
3834.69 1880
3835.27 1893
3835.86 1910
3836.44 1936
3837.03 1916
3837.61 1902
3838.19 1857
3838.78 1818
3839.36 1844
3839.95 1786
3840.53 1848
3841.12 1775
3841.70 1770
3842.29 1767
3842.87 1837
3843.46 1795
3844.04 1813
3844.63 1887
3845.21 1896
3845.80 1917
3846.38 1970
3846.97 1910
3847.55 1873
3848.14 1777
3848.72 1761
3849.31 1855
3849.89 1904
3850.48 1865
3851.06 1831
3851.65 1914
3852.23 1849
3852.82 1785
3853.41 1803
3853.99 1826
3854.58 1860
3855.16 1883
3855.75 1845
3856.33 1960
3856.92 2044
3857.51 2113
3858.09 2334
3858.68 2499
3859.26 2691
3859.85 3054
3860.44 3293
3861.02 3548
3861.61 3735
3862.20 3762
3862.78 3701
3863.37 3708
3863.95 3417
3864.54 3194
3865.13 2921
3865.71 2717
3866.30 2448
3866.89 2307
3867.47 2186
3868.06 2073
3868.65 1995
3869.23 1950
3869.82 1870
3870.41 1799
3870.99 1848
3871.58 1847
3872.17 1832
3872.76 1836
3873.34 1921
3873.93 1869
3874.52 1824
3875.10 1893
3875.69 1874
3876.28 1775
3876.87 1808
3877.45 1835
3878.04 1817
3878.63 1732
3879.22 1758
3879.80 1742
3880.39 1741
3880.98 1728
3881.57 1732
3882.15 1642
3882.74 1596
3883.33 1631
3883.92 1700
3884.51 1655
3885.09 1626
3885.68 1643
3886.27 1768
3886.86 1844
3887.45 1765
3888.04 1837
3888.62 1892
3889.21 1926
3889.80 1930
3890.39 1932
3890.98 2024
3891.57 2009
3892.15 1968
3892.74 1967
3893.33 1995
3893.92 1973
3894.51 1940
3895.10 1942
3895.69 1947
3896.28 1890
3896.86 1836
3897.45 1941
3898.04 1966
3898.63 1905
3899.22 1892
3899.81 1940
3900.40 1927
3900.99 1909
3901.58 1843
3902.17 1776
3902.76 1779
3903.34 1808
3903.93 1800
3904.52 1749
3905.11 1793
3905.70 1781
3906.29 1747
3906.88 1747
3907.47 1711
3908.06 1711
3908.65 1662
3909.24 1630
3909.83 1560
3910.42 1655
3911.01 1653
3911.60 1676
3912.19 1643
3912.78 1624
3913.37 1582
3913.96 1570
3914.55 1555
3915.14 1522
3915.73 1566
3916.32 1571
3916.91 1584
3917.50 1601
3918.09 1586
3918.68 1617
3919.28 1644
3919.87 1632
3920.46 1626
3921.05 1603
3921.64 1597
3922.23 1593
3922.82 1546
3923.41 1600
3924.00 1535
3924.59 1585
3925.18 1589
3925.77 1534
3926.37 1514
3926.96 1498
3927.55 1522
3928.14 1576
3928.73 1539
3929.32 1622
3929.91 1532
3930.51 1502
3931.10 1483
3931.69 1513
3932.28 1504
3932.87 1469
3933.46 1548
3934.05 1492
3934.65 1498
3935.24 1491
3935.83 1480
3936.42 1461
3937.01 1530
3937.61 1540
3938.20 1476
3938.79 1513
3939.38 1612
3939.97 1635
3940.57 1691
3941.16 1669
3941.75 1636
3942.34 1657
3942.94 1656
3943.53 1693
3944.12 1607
3944.71 1593
3945.31 1700
3945.90 1694
3946.49 1567
3947.08 1494
3947.68 1488
3948.27 1510
3948.86 1445
3949.45 1437
3950.05 1480
3950.64 1507
3951.23 1550
3951.83 1535
3952.42 1523
3953.01 1509
3953.61 1571
3954.20 1530
3954.79 1581
3955.39 1582
3955.98 1605
3956.57 1562
3957.17 1532
3957.76 1492
3958.35 1597
3958.95 1593
3959.54 1633
3960.13 1652
3960.73 1667
3961.32 1612
3961.92 1656
3962.51 1642
3963.10 1626
3963.70 1738
3964.29 1781
3964.88 1782
3965.48 1825
3966.07 1847
3966.67 1861
3967.26 1843
3967.86 1794
3968.45 1692
3969.04 1679
3969.64 1687
3970.23 1768
3970.83 1670
3971.42 1628
3972.02 1619
3972.61 1553
3973.21 1511
3973.80 1619
3974.40 1643
3974.99 1603
3975.58 1670
3976.18 1716
3976.77 1660
3977.37 1687
3977.96 1667
3978.56 1734
3979.15 1722
3979.75 1674
3980.35 1663
3980.94 1655
3981.54 1641
3982.13 1642
3982.73 1693
3983.32 1772
3983.92 1683
3984.51 1687
3985.11 1699
3985.70 1664
3986.30 1657
3986.90 1713
3987.49 1672
3988.09 1591
3988.68 1643
3989.28 1656
3989.87 1639
3990.47 1639
3991.07 1672
3991.66 1721
3992.26 1699
3992.85 1737
3993.45 1769
3994.05 1838
3994.64 1867
3995.24 1849
3995.84 1823
3996.43 1820
3997.03 1830
3997.62 1839
3998.22 1811
3998.82 1750
3999.41 1741
4000.01 1778
4000.61 1795
4001.20 1704
4001.80 1654
4002.40 1644
4003.00 1628
4003.59 1657
4004.19 1640
4004.79 1646
4005.38 1689
4005.98 1636
4006.58 1623
4007.17 1630
4007.77 1605
4008.37 1675
4008.97 1680
4009.56 1557
4010.16 1643
4010.76 1574
4011.36 1672
4011.95 1666
4012.55 1650
4013.15 1700
4013.75 1723
4014.34 1684
4014.94 1692
4015.54 1780
4016.14 1802
4016.74 1861
4017.33 1914
4017.93 1857
4018.53 1863
4019.13 1795
4019.73 1754
4020.32 1770
4020.92 1677
4021.52 1693
4022.12 1604
4022.72 1636
4023.32 1613
4023.91 1611
4024.51 1641
4025.11 1676
4025.71 1674
4026.31 1742
4026.91 1788
4027.51 1763
4028.10 1859
4028.70 1880
4029.30 1843
4029.90 1826
4030.50 1802
4031.10 1695
4031.70 1673
4032.30 1764
4032.90 1756
4033.49 1705
4034.09 1688
4034.69 1669
4035.29 1659
4035.89 1603
4036.49 1608
4037.09 1570
4037.69 1572
4038.29 1532
4038.89 1596
4039.49 1581
4040.09 1547
4040.69 1499
4041.29 1473
4041.89 1439
4042.49 1478
4043.09 1463
4043.69 1516
4044.29 1541
4044.89 1535
4045.49 1510
4046.09 1506
4046.69 1558
4047.29 1567
4047.89 1607
4048.49 1588
4049.09 1640
4049.69 1651
4050.29 1659
4050.89 1651
4051.49 1649
4052.09 1719
4052.69 1692
4053.29 1668
4053.89 1690
4054.49 1671
4055.09 1677
4055.69 1627
4056.30 1538
4056.90 1534
4057.50 1582
4058.10 1597
4058.70 1570
4059.30 1567
4059.90 1611
4060.50 1594
4061.10 1676
4061.71 1700
4062.31 1713
4062.91 1762
4063.51 1849
4064.11 1889
4064.71 1973
4065.31 1944
4065.92 2006
4066.52 2036
4067.12 1985
4067.72 1973
4068.32 1917
4068.92 1802
4069.53 1760
4070.13 1707
4070.73 1622
4071.33 1572
4071.93 1580
4072.54 1555
4073.14 1500
4073.74 1498
4074.34 1542
4074.94 1441
4075.55 1470
4076.15 1462
4076.75 1427
4077.35 1414
4077.96 1464
4078.56 1461
4079.16 1418
4079.76 1465
4080.37 1365
4080.97 1465
4081.57 1475
4082.17 1402
4082.78 1475
4083.38 1445
4083.98 1421
4084.59 1409
4085.19 1427
4085.79 1457
4086.39 1489
4087.00 1462
4087.60 1450
4088.20 1470
4088.81 1464
4089.41 1435
4090.01 1531
4090.62 1480
4091.22 1471
4091.82 1494
4092.43 1583
4093.03 1460
4093.63 1523
4094.24 1464
4094.84 1449
4095.45 1565
4096.05 1569
4096.65 1508
4097.26 1571
4097.86 1593
4098.47 1519
4099.07 1445
4099.67 1531
4100.28 1498
4100.88 1476
4101.49 1470
4102.09 1426
4102.69 1525
4103.30 1501
4103.90 1479
4104.51 1463
4105.11 1446
4105.72 1518
4106.32 1436
4106.93 1452
4107.53 1462
4108.13 1425
4108.74 1428
4109.34 1466
4109.95 1440
4110.55 1403
4111.16 1363
4111.76 1393
4112.37 1427
4112.97 1474
4113.58 1413
4114.18 1422
4114.79 1448
4115.39 1346
4116.00 1374
4116.60 1447
4117.21 1413
4117.82 1423
4118.42 1387
4119.03 1381
4119.63 1413
4120.24 1495
4120.84 1527
4121.45 1446
4122.05 1450
4122.66 1460
4123.27 1421
4123.87 1431
4124.48 1491
4125.08 1466
4125.69 1481
4126.30 1505
4126.90 1516
4127.51 1494
4128.11 1504
4128.72 1487
4129.33 1466
4129.93 1456
4130.54 1410
4131.15 1486
4131.75 1529
4132.36 1548
4132.96 1582
4133.57 1575
4134.18 1683
4134.78 1743
4135.39 1727
4136.00 1713
4136.60 1693
4137.21 1666
4137.82 1704
4138.43 1796
4139.03 1836
4139.64 1829
4140.25 1833
4140.85 1900
4141.46 1832
4142.07 1819
4142.68 1904
4143.28 1887
4143.89 1842
4144.50 1822
4145.10 1731
4145.71 1768
4146.32 1698
4146.93 1585
4147.53 1623
4148.14 1630
4148.75 1564
4149.36 1582
4149.97 1543
4150.57 1539
4151.18 1465
4151.79 1453
4152.40 1437
4153.00 1445
4153.61 1414
4154.22 1413
4154.83 1422
4155.44 1432
4156.05 1411
4156.65 1398
4157.26 1411
4157.87 1376
4158.48 1415
4159.09 1397
4159.70 1398
4160.30 1402
4160.91 1467
4161.52 1461
4162.13 1465
4162.74 1461
4163.35 1515
4163.96 1575
4164.56 1596
4165.17 1601
4165.78 1552
4166.39 1601
4167.00 1640
4167.61 1675
4168.22 1660
4168.83 1736
4169.44 1777
4170.05 1841
4170.66 1921
4171.26 1929
4171.87 1967
4172.48 2002
4173.09 1935
4173.70 1945
4174.31 1828
4174.92 1807
4175.53 1806
4176.14 1831
4176.75 1757
4177.36 1761
4177.97 1718
4178.58 1646
4179.19 1655
4179.80 1595
4180.41 1569
4181.02 1505
4181.63 1563
4182.24 1578
4182.85 1557
4183.46 1516
4184.07 1484
4184.68 1460
4185.29 1515
4185.90 1552
4186.51 1545
4187.12 1526
4187.73 1495
4188.34 1475
4188.95 1469
4189.56 1489
4190.18 1533
4190.79 1550
4191.40 1557
4192.01 1625
4192.62 1655
4193.23 1679
4193.84 1653
4194.45 1726
4195.06 1594
4195.67 1619
4196.28 1607
4196.90 1592
4197.51 1674
4198.12 1583
4198.73 1559
4199.34 1610
4199.95 1536
4200.56 1560
4201.18 1531
4201.79 1512
4202.40 1548
4203.01 1490
4203.62 1535
4204.23 1624
4204.85 1591
4205.46 1615
4206.07 1667
4206.68 1629
4207.29 1627
4207.90 1623
4208.52 1679
4209.13 1641
4209.74 1629
4210.35 1599
4210.97 1606
4211.58 1604
4212.19 1632
4212.80 1707
4213.41 1722
4214.03 1771
4214.64 1728
4215.25 1737
4215.86 1893
4216.48 1876
4217.09 1920
4217.70 1931
4218.32 2063
4218.93 2099
4219.54 2198
4220.15 2265
4220.77 2299
4221.38 2359
4221.99 2459
4222.61 2351
4223.22 2400
4223.83 2359
4224.44 2368
4225.06 2433
4225.67 2244
4226.28 2275
4226.90 2202
4227.51 2295
4228.13 2422
4228.74 2211
4229.35 2154
4229.97 2103
4230.58 2106
4231.19 2040
4231.81 1917
4232.42 1800
4233.03 1857
4233.65 1817
4234.26 1720
4234.88 1731
4235.49 1727
4236.10 1719
4236.72 1756
4237.33 1757
4237.95 1703
4238.56 1691
4239.17 1667
4239.79 1649
4240.40 1723
4241.02 1745
4241.63 1689
4242.25 1659
4242.86 1694
4243.48 1647
4244.09 1705
4244.71 1609
4245.32 1590
4245.93 1585
4246.55 1588
4247.16 1647
4247.78 1604
4248.39 1637
4249.01 1580
4249.62 1613
4250.24 1617
4250.85 1655
4251.47 1679
4252.08 1644
4252.70 1621
4253.32 1573
4253.93 1565
4254.55 1638
4255.16 1618
4255.78 1642
4256.39 1700
4257.01 1656
4257.62 1678
4258.24 1723
4258.85 1700
4259.47 1758
4260.09 1825
4260.70 1841
4261.32 1869
4261.93 1902
4262.55 1895
4263.17 1954
4263.78 1991
4264.40 1895
4265.01 1935
4265.63 1872
4266.25 1794
4266.86 1799
4267.48 1760
4268.10 1795
4268.71 1771
4269.33 1698
4269.94 1696
4270.56 1705
4271.18 1638
4271.79 1604
4272.41 1579
4273.03 1651
4273.64 1608
4274.26 1658
4274.88 1728
4275.49 1757
4276.11 1813
4276.73 1843
4277.35 1783
4277.96 1772
4278.58 1887
4279.20 1866
4279.81 1756
4280.43 1701
4281.05 1654
4281.67 1632
4282.28 1636
4282.90 1610
4283.52 1551
4284.14 1492
4284.75 1517
4285.37 1474
4285.99 1459
4286.61 1440
4287.22 1449
4287.84 1472
4288.46 1494
4289.08 1496
4289.70 1426
4290.31 1440
4290.93 1462
4291.55 1397
4292.17 1444
4292.79 1425
4293.40 1461
4294.02 1409
4294.64 1440
4295.26 1451
4295.88 1458
4296.50 1503
4297.11 1510
4297.73 1466
4298.35 1522
4298.97 1470
4299.59 1469
4300.21 1435
4300.83 1498
4301.44 1488
4302.06 1511
4302.68 1528
4303.30 1490
4303.92 1526
4304.54 1460
4305.16 1498
4305.78 1513
4306.40 1449
4307.02 1507
4307.63 1486
4308.25 1483
4308.87 1497
4309.49 1493
4310.11 1478
4310.73 1480
4311.35 1436
4311.97 1462
4312.59 1495
4313.21 1526
4313.83 1420
4314.45 1431
4315.07 1416
4315.69 1481
4316.31 1500
4316.93 1415
4317.55 1468
4318.17 1482
4318.79 1401
4319.41 1383
4320.03 1412
4320.65 1435
4321.27 1445
4321.89 1459
4322.51 1429
4323.13 1495
4323.75 1575
4324.37 1542
4324.99 1498
4325.61 1509
4326.23 1536
4326.85 1672
4327.47 1608
4328.09 1609
4328.71 1616
4329.33 1635
4329.96 1743
4330.58 1806
4331.20 1925
4331.82 1985
4332.44 2051
4333.06 2087
4333.68 2076
4334.30 2066
4334.92 2050
4335.54 1968
4336.17 1869
4336.79 1852
4337.41 1829
4338.03 1751
4338.65 1756
4339.27 1709
4339.89 1765
4340.52 1734
4341.14 1767
4341.76 1756
4342.38 1744
4343.00 1891
4343.62 1889
4344.25 1993
4344.87 2057
4345.49 2111
4346.11 2277
4346.73 2276
4347.36 2271
4347.98 2265
4348.60 2092
4349.22 1974
4349.84 2008
4350.47 1877
4351.09 1814
4351.71 1772
4352.33 1738
4352.96 1708
4353.58 1722
4354.20 1629
4354.82 1570
4355.45 1540
4356.07 1523
4356.69 1502
4357.31 1511
4357.94 1566
4358.56 1560
4359.18 1493
4359.81 1522
4360.43 1588
4361.05 1576
4361.68 1586
4362.30 1571
4362.92 1609
4363.55 1552
4364.17 1571
4364.79 1581
4365.42 1443
4366.04 1478
4366.66 1521
4367.29 1534
4367.91 1509
4368.53 1470
4369.16 1408
4369.78 1411
4370.40 1467
4371.03 1383
4371.65 1415
4372.27 1430
4372.90 1475
4373.52 1423
4374.15 1399
4374.77 1414
4375.39 1425
4376.02 1447
4376.64 1500
4377.27 1483
4377.89 1387
4378.52 1437
4379.14 1496
4379.76 1468
4380.39 1402
4381.01 1440
4381.64 1481
4382.26 1459
4382.89 1467
4383.51 1473
4384.14 1478
4384.76 1446
4385.39 1443
4386.01 1472
4386.64 1468
4387.26 1532
4387.89 1498
4388.51 1511
4389.14 1580
4389.76 1538
4390.39 1631
4391.01 1625
4391.64 1596
4392.26 1566
4392.89 1548
4393.51 1510
4394.14 1549
4394.76 1487
4395.39 1404
4396.01 1408
4396.64 1360
4397.26 1391
4397.89 1414
4398.52 1397
4399.14 1360
4399.77 1375
4400.39 1358
4401.02 1413
4401.65 1459
4402.27 1398
4402.90 1358
4403.52 1337
4404.15 1334
4404.78 1342
4405.40 1374
4406.03 1409
4406.65 1403
4407.28 1462
4407.91 1469
4408.53 1459
4409.16 1421
4409.79 1435
4410.41 1447
4411.04 1422
4411.67 1391
4412.29 1372
4412.92 1416
4413.55 1430
4414.17 1339
4414.80 1359
4415.43 1423
4416.05 1386
4416.68 1378
4417.31 1420
4417.94 1367
4418.56 1341
4419.19 1361
4419.82 1328
4420.44 1355
4421.07 1373
4421.70 1334
4422.33 1353
4422.95 1328
4423.58 1309
4424.21 1285
4424.84 1217
4425.46 1219
4426.09 1289
4426.72 1240
4427.35 1269
4427.97 1255
4428.60 1263
4429.23 1227
4429.86 1262
4430.49 1252
4431.11 1238
4431.74 1251
4432.37 1292
4433.00 1222
4433.63 1292
4434.26 1304
4434.88 1258
4435.51 1230
4436.14 1270
4436.77 1248
4437.40 1276
4438.03 1276
4438.65 1232
4439.28 1202
4439.91 1241
4440.54 1256
4441.17 1232
4441.80 1230
4442.43 1260
4443.06 1306
4443.68 1256
4444.31 1271
4444.94 1383
4445.57 1382
4446.20 1387
4446.83 1385
4447.46 1386
4448.09 1386
4448.72 1384
4449.35 1390
4449.98 1381
4450.61 1411
4451.24 1356
4451.86 1356
4452.49 1370
4453.12 1415
4453.75 1354
4454.38 1376
4455.01 1413
4455.64 1457
4456.27 1465
4456.90 1398
4457.53 1409
4458.16 1398
4458.79 1391
4459.42 1298
4460.05 1302
4460.68 1259
4461.31 1312
4461.94 1319
4462.57 1297
4463.20 1262
4463.83 1241
4464.46 1249
4465.09 1229
4465.72 1270
4466.36 1253
4466.99 1302
4467.62 1232
4468.25 1307
4468.88 1240
4469.51 1245
4470.14 1263
4470.77 1280
4471.40 1313
4472.03 1337
4472.66 1319
4473.29 1279
4473.93 1321
4474.56 1279
4475.19 1302
4475.82 1287
4476.45 1249
4477.08 1329
4477.71 1299
4478.34 1332
4478.98 1368
4479.61 1319
4480.24 1341
4480.87 1356
4481.50 1410
4482.13 1424
4482.76 1397
4483.40 1363
4484.03 1401
4484.66 1376
4485.29 1407
4485.92 1376
4486.56 1313
4487.19 1391
4487.82 1400
4488.45 1376
4489.08 1398
4489.72 1370
4490.35 1360
4490.98 1382
4491.61 1335
4492.25 1377
4492.88 1355
4493.51 1328
4494.14 1350
4494.78 1288
4495.41 1301
4496.04 1363
4496.67 1343
4497.31 1329
4497.94 1365
4498.57 1433
4499.20 1471
4499.84 1570
4500.47 1655
4501.10 1741
4501.74 1800
4502.37 1902
4503.00 1971
4503.64 1945
4504.27 1912
4504.90 1850
4505.53 1789
4506.17 1752
4506.80 1625
4507.43 1598
4508.07 1598
4508.70 1509
4509.34 1527
4509.97 1562
4510.60 1480
4511.24 1516
4511.87 1536
4512.50 1504
4513.14 1458
4513.77 1478
4514.41 1430
4515.04 1438
4515.67 1446
4516.31 1360
4516.94 1391
4517.58 1415
4518.21 1376
4518.84 1386
4519.48 1432
4520.11 1394
4520.75 1475
4521.38 1441
4522.02 1441
4522.65 1463
4523.28 1417
4523.92 1471
4524.55 1500
4525.19 1509
4525.82 1485
4526.46 1574
4527.09 1743
4527.73 1849
4528.36 1995
4529.00 2195
4529.63 2372
4530.27 2556
4530.90 2714
4531.54 2841
4532.17 2915
4532.81 2841
4533.44 2591
4534.08 2477
4534.71 2358
4535.35 2226
4535.99 2019
4536.62 1830
4537.26 1796
4537.89 1638
4538.53 1544
4539.16 1499
4539.80 1519
4540.43 1427
4541.07 1361
4541.71 1365
4542.34 1335
4542.98 1388
4543.61 1348
4544.25 1412
4544.89 1400
4545.52 1449
4546.16 1415
4546.79 1392
4547.43 1407
4548.07 1454
4548.70 1444
4549.34 1403
4549.98 1394
4550.61 1417
4551.25 1427
4551.89 1362
4552.52 1358
4553.16 1371
4553.80 1371
4554.43 1362
4555.07 1366
4555.71 1333
4556.34 1386
4556.98 1383
4557.62 1384
4558.25 1356
4558.89 1385
4559.53 1397
4560.16 1380
4560.80 1414
4561.44 1411
4562.08 1377
4562.71 1396
4563.35 1448
4563.99 1387
4564.63 1385
4565.26 1433
4565.90 1462
4566.54 1514
4567.18 1500
4567.81 1527
4568.45 1540
4569.09 1545
4569.73 1593
4570.36 1543
4571.00 1589
4571.64 1566
4572.28 1547
4572.92 1471
4573.55 1497
4574.19 1437
4574.83 1461
4575.47 1383
4576.11 1412
4576.75 1424
4577.38 1397
4578.02 1409
4578.66 1360
4579.30 1398
4579.94 1372
4580.58 1361
4581.21 1418
4581.85 1414
4582.49 1445
4583.13 1389
4583.77 1336
4584.41 1358
4585.05 1450
4585.69 1475
4586.32 1520
4586.96 1580
4587.60 1569
4588.24 1534
4588.88 1593
4589.52 1555
4590.16 1526
4590.80 1558
4591.44 1576
4592.08 1598
4592.72 1530
4593.36 1476
4594.00 1479
4594.63 1423
4595.27 1387
4595.91 1325
4596.55 1318
4597.19 1375
4597.83 1357
4598.47 1374
4599.11 1368
4599.75 1377
4600.39 1443
4601.03 1392
4601.67 1426
4602.31 1418
4602.95 1385
4603.59 1369
4604.23 1416
4604.87 1454
4605.51 1422
4606.15 1407
4606.79 1446
4607.43 1463
4608.08 1382
4608.72 1439
4609.36 1421
4610.00 1437
4610.64 1439
4611.28 1420
4611.92 1419
4612.56 1344
4613.20 1376
4613.84 1372
4614.48 1349
4615.12 1326
4615.76 1357
4616.41 1324
4617.05 1330
4617.69 1263
4618.33 1289
4618.97 1314
4619.61 1244
4620.25 1297
4620.89 1237
4621.54 1190
4622.18 1216
4622.82 1267
4623.46 1227
4624.10 1228
4624.74 1219
4625.38 1248
4626.03 1280
4626.67 1263
4627.31 1265
4627.95 1289
4628.59 1275
4629.24 1289
4629.88 1276
4630.52 1348
4631.16 1334
4631.80 1272
4632.45 1288
4633.09 1351
4633.73 1380
4634.37 1368
4635.02 1357
4635.66 1377
4636.30 1343
4636.94 1417
4637.58 1427
4638.23 1463
4638.87 1515
4639.51 1450
4640.16 1445
4640.80 1448
4641.44 1456
4642.08 1406
4642.73 1388
4643.37 1391
4644.01 1382
4644.66 1382
4645.30 1320
4645.94 1249
4646.58 1308
4647.23 1402
4647.87 1400
4648.51 1387
4649.16 1347
4649.80 1448
4650.44 1400
4651.09 1419
4651.73 1581
4652.37 1578
4653.02 1569
4653.66 1589
4654.31 1510
4654.95 1468
4655.59 1433
4656.24 1425
4656.88 1388
4657.52 1266
4658.17 1315
4658.81 1377
4659.46 1301
4660.10 1301
4660.75 1257
4661.39 1312
4662.03 1307
4662.68 1266
4663.32 1267
4663.97 1199
4664.61 1225
4665.26 1229
4665.90 1227
4666.54 1208
4667.19 1211
4667.83 1206
4668.48 1208
4669.12 1198
4669.77 1177
4670.41 1195
4671.06 1190
4671.70 1190
4672.35 1173
4672.99 1175
4673.64 1244
4674.28 1189
4674.93 1197
4675.57 1250
4676.22 1259
4676.86 1283
4677.51 1252
4678.15 1233
4678.80 1269
4679.44 1253
4680.09 1276
4680.73 1290
4681.38 1320
4682.03 1268
4682.67 1270
4683.32 1285
4683.96 1232
4684.61 1243
4685.25 1303
4685.90 1251
4686.55 1223
4687.19 1255
4687.84 1274
4688.48 1263
4689.13 1304
4689.78 1302
4690.42 1301
4691.07 1340
4691.72 1349
4692.36 1347
4693.01 1341
4693.65 1338
4694.30 1423
4694.95 1458
4695.59 1406
4696.24 1380
4696.89 1359
4697.53 1356
4698.18 1378
4698.83 1422
4699.47 1455
4700.12 1479
4700.77 1463
4701.41 1373
4702.06 1389
4702.71 1321
4703.36 1304
4704.00 1315
4704.65 1352
4705.30 1366
4705.94 1368
4706.59 1295
4707.24 1317
4707.89 1308
4708.53 1322
4709.18 1392
4709.83 1334
4710.48 1387
4711.12 1294
4711.77 1315
4712.42 1300
4713.07 1287
4713.71 1324
4714.36 1289
4715.01 1298
4715.66 1310
4716.31 1321
4716.95 1264
4717.60 1307
4718.25 1380
4718.90 1337
4719.55 1374
4720.19 1409
4720.84 1383
4721.49 1319
4722.14 1413
4722.79 1389
4723.44 1345
4724.08 1353
4724.73 1356
4725.38 1401
4726.03 1380
4726.68 1347
4727.33 1317
4727.98 1364
4728.63 1351
4729.27 1302
4729.92 1281
4730.57 1305
4731.22 1327
4731.87 1296
4732.52 1277
4733.17 1261
4733.82 1281
4734.47 1267
4735.12 1246
4735.77 1262
4736.41 1308
4737.06 1314
4737.71 1313
4738.36 1292
4739.01 1277
4739.66 1305
4740.31 1327
4740.96 1354
4741.61 1338
4742.26 1336
4742.91 1344
4743.56 1381
4744.21 1421
4744.86 1326
4745.51 1316
4746.16 1319
4746.81 1269
4747.46 1276
4748.11 1316
4748.76 1397
4749.41 1371
4750.06 1310
4750.71 1341
4751.36 1446
4752.01 1491
4752.66 1500
4753.31 1404
4753.96 1345
4754.61 1347
4755.26 1406
4755.92 1419
4756.57 1320
4757.22 1335
4757.87 1353
4758.52 1396
4759.17 1413
4759.82 1332
4760.47 1417
4761.12 1458
4761.77 1483
4762.42 1440
4763.08 1418
4763.73 1358
4764.38 1351
4765.03 1372
4765.68 1374
4766.33 1385
4766.98 1303
4767.64 1336
4768.29 1361
4768.94 1345
4769.59 1315
4770.24 1390
4770.89 1395
4771.54 1329
4772.20 1315
4772.85 1394
4773.50 1342
4774.15 1262
4774.80 1320
4775.46 1291
4776.11 1288
4776.76 1283
4777.41 1325
4778.06 1329
4778.72 1278
4779.37 1234
4780.02 1293
4780.67 1309
4781.33 1230
4781.98 1284
4782.63 1280
4783.28 1301
4783.94 1280
4784.59 1241
4785.24 1297
4785.89 1315
4786.55 1322
4787.20 1319
4787.85 1269
4788.51 1330
4789.16 1341
4789.81 1363
4790.46 1367
4791.12 1363
4791.77 1432
4792.42 1453
4793.08 1418
4793.73 1417
4794.38 1314
4795.04 1375
4795.69 1412
4796.34 1440
4797.00 1443
4797.65 1413
4798.30 1483
4798.96 1481
4799.61 1515
4800.27 1479
4800.92 1511
4801.57 1583
4802.23 1532
4802.88 1500
4803.53 1443
4804.19 1406
4804.84 1457
4805.50 1509
4806.15 1412
4806.81 1440
4807.46 1338
4808.11 1390
4808.77 1370
4809.42 1349
4810.08 1362
4810.73 1316
4811.39 1352
4812.04 1337
4812.69 1321
4813.35 1346
4814.00 1364
4814.66 1393
4815.31 1381
4815.97 1385
4816.62 1387
4817.28 1434
4817.93 1456
4818.59 1512
4819.24 1511
4819.90 1564
4820.55 1544
4821.21 1597
4821.86 1635
4822.52 1596
4823.17 1630
4823.83 1564
4824.48 1548
4825.14 1563
4825.79 1518
4826.45 1504
4827.11 1535
4827.76 1458
4828.42 1496
4829.07 1512
4829.73 1528
4830.38 1547
4831.04 1485
4831.70 1523
4832.35 1591
4833.01 1589
4833.66 1640
4834.32 1654
4834.98 1716
4835.63 1661
4836.29 1725
4836.94 1809
4837.60 1757
4838.26 1832
4838.91 1789
4839.57 1689
4840.23 1714
4840.88 1721
4841.54 1756
4842.20 1741
4842.85 1725
4843.51 1680
4844.17 1679
4844.82 1711
4845.48 1730
4846.14 1751
4846.79 1773
4847.45 1762
4848.11 1821
4848.76 1843
4849.42 1849
4850.08 1907
4850.73 1889
4851.39 1914
4852.05 1884
4852.71 1911
4853.36 1805
4854.02 1828
4854.68 1892
4855.34 1814
4855.99 1895
4856.65 1919
4857.31 1925
4857.97 1902
4858.62 1983
4859.28 1944
4859.94 1912
4860.60 1888
4861.25 1805
4861.91 1755
4862.57 1802
4863.23 1779
4863.89 1753
4864.54 1747
4865.20 1760
4865.86 1673
4866.52 1702
4867.18 1752
4867.84 1654
4868.49 1592
4869.15 1597
4869.81 1621
4870.47 1622
4871.13 1592
4871.79 1546
4872.44 1635
4873.10 1554
4873.76 1545
4874.42 1575
4875.08 1604
4875.74 1585
4876.40 1514
4877.06 1541
4877.72 1548
4878.37 1569
4879.03 1474
4879.69 1434
4880.35 1550
4881.01 1486
4881.67 1457
4882.33 1451
4882.99 1465
4883.65 1455
4884.31 1463
4884.97 1511
4885.63 1540
4886.29 1500
4886.95 1432
4887.61 1430
4888.26 1508
4888.92 1533
4889.58 1465
4890.24 1540
4890.90 1510
4891.56 1546
4892.22 1590
4892.88 1531
4893.54 1554
4894.20 1510
4894.86 1466
4895.52 1496
4896.18 1447
4896.84 1447
4897.51 1514
4898.17 1531
4898.83 1517
4899.49 1500
4900.15 1582
4900.81 1544
4901.47 1531
4902.13 1518
4902.79 1481
4903.45 1457
4904.11 1430
4904.77 1459
4905.43 1396
4906.09 1287
4906.75 1371
4907.41 1360
4908.08 1332
4908.74 1326
4909.40 1331
4910.06 1286
4910.72 1235
4911.38 1305
4912.04 1331
4912.70 1260
4913.37 1218
4914.03 1249
4914.69 1203
4915.35 1153
4916.01 1159
4916.67 1186
4917.33 1119
4918.00 1179
4918.66 1204
4919.32 1185
4919.98 1137
4920.64 1086
4921.31 1184
4921.97 1212
4922.63 1216
4923.29 1182
4923.95 1210
4924.62 1162
4925.28 1177
4925.94 1211
4926.60 1219
4927.26 1190
4927.93 1215
4928.59 1174
4929.25 1239
4929.91 1202
4930.58 1205
4931.24 1227
4931.90 1197
4932.56 1188
4933.23 1195
4933.89 1236
4934.55 1196
4935.22 1199
4935.88 1165
4936.54 1234
4937.20 1284
4937.87 1218
4938.53 1219
4939.19 1213
4939.86 1191
4940.52 1207
4941.18 1229
4941.85 1211
4942.51 1250
4943.17 1220
4943.84 1227
4944.50 1254
4945.16 1250
4945.83 1210
4946.49 1241
4947.15 1252
4947.82 1211
4948.48 1206
4949.15 1162
4949.81 1213
4950.47 1148
4951.14 1154
4951.80 1099
4952.47 1124
4953.13 1170
4953.79 1141
4954.46 1162
4955.12 1222
4955.79 1208
4956.45 1189
4957.11 1267
4957.78 1308
4958.44 1319
4959.11 1340
4959.77 1407
4960.44 1411
4961.10 1483
4961.77 1516
4962.43 1570
4963.10 1574
4963.76 1551
4964.42 1478
4965.09 1450
4965.75 1434
4966.42 1374
4967.08 1341
4967.75 1304
4968.41 1239
4969.08 1205
4969.74 1257
4970.41 1219
4971.08 1240
4971.74 1226
4972.41 1241
4973.07 1325
4973.74 1302
4974.40 1314
4975.07 1287
4975.73 1331
4976.40 1279
4977.06 1303
4977.73 1244
4978.40 1284
4979.06 1272
4979.73 1201
4980.39 1153
4981.06 1188
4981.73 1204
4982.39 1231
4983.06 1239
4983.72 1257
4984.39 1206
4985.06 1177
4985.72 1175
4986.39 1155
4987.05 1126
4987.72 1159
4988.39 1174
4989.05 1224
4989.72 1177
4990.39 1212
4991.05 1191
4991.72 1163
4992.39 1152
4993.05 1194
4993.72 1142
4994.39 1116
4995.05 1235
4995.72 1197
4996.39 1201
4997.05 1079
4997.72 1098
4998.39 1158
4999.06 1121
4999.72 1160
5000.39 1113
5001.06 1045
5001.73 1137
5002.39 1161
5003.06 1119
5003.73 1083
5004.39 1148
5005.06 1137
5005.73 1163
5006.40 1114
5007.07 1161
5007.73 1118
5008.40 1185
5009.07 1135
5009.74 1103
5010.40 1173
5011.07 1109
5011.74 1136
5012.41 1121
5013.08 1120
5013.74 1144
5014.41 1116
5015.08 1127
5015.75 1111
5016.42 1144
5017.09 1207
5017.75 1216
5018.42 1139
5019.09 1120
5019.76 1240
5020.43 1209
5021.10 1200
5021.76 1273
5022.43 1270
5023.10 1295
5023.77 1282
5024.44 1304
5025.11 1265
5025.78 1279
5026.45 1232
5027.12 1189
5027.78 1181
5028.45 1127
5029.12 1122
5029.79 1139
5030.46 1157
5031.13 1132
5031.80 1070
5032.47 1074
5033.14 1101
5033.81 1074
5034.48 1080
5035.15 1131
5035.82 1149
5036.49 1141
5037.16 1106
5037.83 1160
5038.50 1154
5039.16 1165
5039.83 1135
5040.50 1080
5041.17 1122
5041.84 1107
5042.51 1147
5043.18 1144
5043.85 1124
5044.52 1135
5045.20 1172
5045.87 1164
5046.54 1149
5047.21 1181
5047.88 1193
5048.55 1132
5049.22 1155
5049.89 1132
5050.56 1115
5051.23 1136
5051.90 1111
5052.57 1157
5053.24 1188
5053.91 1138
5054.58 1097
5055.25 1109
5055.92 1101
5056.60 1142
5057.27 1157
5057.94 1141
5058.61 1145
5059.28 1183
5059.95 1176
5060.62 1133
5061.29 1125
5061.96 1086
5062.64 1109
5063.31 1116
5063.98 1171
5064.65 1102
5065.32 1075
5065.99 1108
5066.66 1076
5067.34 1123
5068.01 1114
5068.68 1115
5069.35 1035
5070.02 1037
5070.70 1093
5071.37 1091
5072.04 1095
5072.71 1140
5073.38 1107
5074.06 1072
5074.73 1115
5075.40 1131
5076.07 1133
5076.74 1140
5077.42 1218
5078.09 1211
5078.76 1150
5079.43 1218
5080.11 1279
5080.78 1210
5081.45 1139
5082.12 1163
5082.80 1179
5083.47 1151
5084.14 1196
5084.82 1141
5085.49 1133
5086.16 1148
5086.83 1193
5087.51 1207
5088.18 1285
5088.85 1261
5089.53 1279
5090.20 1300
5090.87 1394
5091.55 1468
5092.22 1444
5092.89 1388
5093.57 1352
5094.24 1315
5094.91 1304
5095.59 1200
5096.26 1237
5096.93 1202
5097.61 1192
5098.28 1175
5098.96 1158
5099.63 1123
5100.30 1096
5100.98 1153
5101.65 1148
5102.32 1127
5103.00 1208
5103.67 1170
5104.35 1215
5105.02 1202
5105.70 1153
5106.37 1179
5107.04 1161
5107.72 1171
5108.39 1208
5109.07 1162
5109.74 1224
5110.42 1123
5111.09 1128
5111.77 1180
5112.44 1163
5113.11 1164
5113.79 1248
5114.46 1260
5115.14 1241
5115.81 1270
5116.49 1329
5117.16 1394
5117.84 1520
5118.51 1449
5119.19 1513
5119.86 1589
5120.54 1565
5121.21 1595
5121.89 1524
5122.57 1411
5123.24 1322
5123.92 1255
5124.59 1192
5125.27 1233
5125.94 1173
5126.62 1169
5127.29 1199
5127.97 1169
5128.64 1172
5129.32 1175
5130.00 1231
5130.67 1155
5131.35 1171
5132.02 1208
5132.70 1210
5133.38 1222
5134.05 1171
5134.73 1128
5135.40 1185
5136.08 1186
5136.76 1227
5137.43 1186
5138.11 1138
5138.79 1217
5139.46 1200
5140.14 1187
5140.82 1199
5141.49 1176
5142.17 1123
5142.85 1152
5143.52 1191
5144.20 1124
5144.88 1081
5145.55 1138
5146.23 1088
5146.91 1082
5147.58 1079
5148.26 1093
5148.94 1083
5149.61 1059
5150.29 1062
5150.97 1010
5151.65 1048
5152.32 1103
5153.00 1137
5153.68 1121
5154.36 1082
5155.03 1146
5155.71 1148
5156.39 1178
5157.07 1177
5157.74 1131
5158.42 1174
5159.10 1176
5159.78 1206
5160.45 1172
5161.13 1152
5161.81 1053
5162.49 1100
5163.17 1089
5163.84 1160
5164.52 1193
5165.20 1142
5165.88 1148
5166.56 1174
5167.24 1100
5167.91 1077
5168.59 1125
5169.27 1071
5169.95 1063
5170.63 1136
5171.31 1073
5171.98 1028
5172.66 1034
5173.34 1028
5174.02 1050
5174.70 1075
5175.38 1056
5176.06 1020
5176.74 1082
5177.41 1049
5178.09 1064
5178.77 1074
5179.45 1148
5180.13 1139
5180.81 1129
5181.49 1091
5182.17 1119
5182.85 1116
5183.53 1075
5184.21 1045
5184.89 1055
5185.57 1063
5186.24 1094
5186.92 1032
5187.60 1026
5188.28 1114
5188.96 1065
5189.64 1022
5190.32 1013
5191.00 1039
5191.68 1079
5192.36 1020
5193.04 1009
5193.72 989
5194.40 984
5195.08 1025
5195.76 997
5196.44 1014
5197.12 1049
5197.80 1040
5198.48 1030
5199.16 1074
5199.84 1105
5200.52 1018
5201.21 1049
5201.89 1081
5202.57 1062
5203.25 1045
5203.93 1036
5204.61 1068
5205.29 1067
5205.97 1055
5206.65 1052
5207.33 1006
5208.01 1040
5208.69 1081
5209.37 1081
5210.06 1037
5210.74 1061
5211.42 1069
5212.10 1110
5212.78 1134
5213.46 1073
5214.14 1068
5214.82 1121
5215.51 1122
5216.19 1078
5216.87 1089
5217.55 1071
5218.23 1033
5218.91 1040
5219.60 1110
5220.28 1099
5220.96 1113
5221.64 1097
5222.32 1085
5223.00 1096
5223.69 1114
5224.37 1112
5225.05 1104
5225.73 1130
5226.41 1061
5227.10 1047
5227.78 1058
5228.46 1112
5229.14 1096
5229.83 1104
5230.51 1133
5231.19 1078
5231.87 1020
5232.56 1084
5233.24 1126
5233.92 1153
5234.60 1094
5235.29 1140
5235.97 1141
5236.65 1169
5237.34 1131
5238.02 1171
5238.70 1200
5239.38 1202
5240.07 1181
5240.75 1182
5241.43 1192
5242.12 1204
5242.80 1134
5243.48 1090
5244.17 1083
5244.85 1092
5245.53 1112
5246.22 1122
5246.90 1101
5247.58 1075
5248.27 1089
5248.95 1140
5249.63 1110
5250.32 1100
5251.00 1138
5251.69 1115
5252.37 1099
5253.05 1067
5253.74 1067
5254.42 1056
5255.11 1033
5255.79 1052
5256.47 1047
5257.16 1067
5257.84 1072
5258.53 1047
5259.21 1056
5259.89 1062
5260.58 1111
5261.26 1130
5261.95 1112
5262.63 1042
5263.32 1138
5264.00 1150
5264.69 1123
5265.37 1097
5266.06 1145
5266.74 1153
5267.43 1139
5268.11 1100
5268.79 1089
5269.48 1126
5270.16 1122
5270.85 1112
5271.53 1117
5272.22 1074
5272.91 1107
5273.59 1088
5274.28 1127
5274.96 1124
5275.65 1112
5276.33 1127
5277.02 1126
5277.70 1071
5278.39 1150
5279.07 1177
5279.76 1196
5280.45 1175
5281.13 1214
5281.82 1194
5282.50 1159
5283.19 1177
5283.87 1175
5284.56 1145
5285.25 1147
5285.93 1197
5286.62 1110
5287.30 1136
5287.99 1115
5288.68 1118
5289.36 1105
5290.05 1115
5290.74 1150
5291.42 1199
5292.11 1212
5292.79 1191
5293.48 1190
5294.17 1232
5294.85 1184
5295.54 1202
5296.23 1214
5296.91 1241
5297.60 1294
5298.29 1294
5298.98 1319
5299.66 1331
5300.35 1288
5301.04 1308
5301.72 1340
5302.41 1328
5303.10 1383
5303.78 1355
5304.47 1358
5305.16 1402
5305.85 1459
5306.53 1520
5307.22 1424
5307.91 1372
5308.60 1389
5309.28 1482
5309.97 1481
5310.66 1523
5311.35 1580
5312.03 1624
5312.72 1665
5313.41 1694
5314.10 1733
5314.79 1810
5315.47 1792
5316.16 1766
5316.85 1776
5317.54 1750
5318.23 1668
5318.91 1596
5319.60 1627
5320.29 1589
5320.98 1562
5321.67 1428
5322.36 1427
5323.04 1364
5323.73 1362
5324.42 1287
5325.11 1300
5325.80 1282
5326.49 1264
5327.18 1182
5327.86 1201
5328.55 1266
5329.24 1194
5329.93 1204
5330.62 1203
5331.31 1230
5332.00 1263
5332.69 1294
5333.38 1252
5334.06 1243
5334.75 1254
5335.44 1293
5336.13 1287
5336.82 1246
5337.51 1241
5338.20 1215
5338.89 1226
5339.58 1238
5340.27 1306
5340.96 1298
5341.65 1252
5342.34 1254
5343.03 1261
5343.72 1305
5344.41 1350
5345.10 1439
5345.79 1457
5346.48 1554
5347.17 1675
5347.86 1735
5348.55 1894
5349.24 2077
5349.93 2196
5350.62 2244
5351.31 2200
5352.00 2170
5352.69 2201
5353.38 2009
5354.07 1844
5354.76 1740
5355.45 1600
5356.14 1542
5356.83 1422
5357.52 1343
5358.21 1325
5358.90 1268
5359.59 1242
5360.29 1231
5360.98 1236
5361.67 1254
5362.36 1215
5363.05 1241
5363.74 1269
5364.43 1261
5365.12 1181
5365.81 1124
5366.50 1190
5367.20 1191
5367.89 1126
5368.58 1133
5369.27 1150
5369.96 1139
5370.65 1120
5371.34 1170
5372.04 1149
5372.73 1110
5373.42 1158
5374.11 1219
5374.80 1175
5375.49 1145
5376.19 1107
5376.88 1118
5377.57 1129
5378.26 1199
5378.95 1195
5379.65 1187
5380.34 1201
5381.03 1105
5381.72 1085
5382.42 1125
5383.11 1150
5383.80 1110
5384.49 1137
5385.19 1165
5385.88 1225
5386.57 1211
5387.26 1233
5387.96 1308
5388.65 1297
5389.34 1282
5390.03 1303
5390.73 1325
5391.42 1327
5392.11 1335
5392.80 1272
5393.50 1273
5394.19 1249
5394.88 1222
5395.58 1200
5396.27 1181
5396.96 1129
5397.66 1174
5398.35 1132
5399.04 1168
5399.74 1181
5400.43 1116
5401.12 1091
5401.82 1080
5402.51 1093
5403.20 1170
5403.90 1155
5404.59 1182
5405.29 1208
5405.98 1153
5406.67 1120
5407.37 1133
5408.06 1193
5408.75 1183
5409.45 1176
5410.14 1179
5410.84 1125
5411.53 1173
5412.23 1172
5412.92 1199
5413.61 1181
5414.31 1207
5415.00 1189
5415.70 1166
5416.39 1221
5417.09 1228
5417.78 1182
5418.47 1190
5419.17 1219
5419.86 1250
5420.56 1278
5421.25 1228
5421.95 1222
5422.64 1207
5423.34 1220
5424.03 1197
5424.73 1166
5425.42 1176
5426.12 1187
5426.81 1192
5427.51 1162
5428.20 1222
5428.90 1176
5429.59 1202
5430.29 1191
5430.99 1224
5431.68 1135
5432.38 1191
5433.07 1223
5433.77 1207
5434.46 1155
5435.16 1154
5435.85 1191
5436.55 1182
5437.25 1192
5437.94 1194
5438.64 1201
5439.33 1254
5440.03 1271
5440.73 1264
5441.42 1246
5442.12 1225
5442.81 1283
5443.51 1341
5444.21 1425
5444.90 1498
5445.60 1636
5446.29 1789
5446.99 1843
5447.69 1804
5448.38 1893
5449.08 1808
5449.78 1804
5450.47 1762
5451.17 1609
5451.87 1600
5452.56 1549
5453.26 1485
5453.96 1435
5454.65 1396
5455.35 1365
5456.05 1356
5456.75 1361
5457.44 1333
5458.14 1332
5458.84 1328
5459.53 1360
5460.23 1357
5460.93 1375
5461.63 1393
5462.32 1429
5463.02 1380
5463.72 1402
5464.42 1410
5465.11 1399
5465.81 1404
5466.51 1400
5467.21 1392
5467.90 1375
5468.60 1349
5469.30 1367
5470.00 1345
5470.70 1383
5471.39 1397
5472.09 1396
5472.79 1471
5473.49 1489
5474.19 1442
5474.88 1503
5475.58 1511
5476.28 1503
5476.98 1529
5477.68 1635
5478.38 1715
5479.07 1907
5479.77 2011
5480.47 2068
5481.17 2016
5481.87 2058
5482.57 1997
5483.27 1823
5483.96 1710
5484.66 1695
5485.36 1634
5486.06 1634
5486.76 1569
5487.46 1650
5488.16 1722
5488.86 1612
5489.56 1616
5490.26 1615
5490.96 1606
5491.65 1619
5492.35 1611
5493.05 1727
5493.75 1735
5494.45 1711
5495.15 1806
5495.85 1743
5496.55 1823
5497.25 1925
5497.95 2087
5498.65 2364
5499.35 2595
5500.05 2788
5500.75 3048
5501.45 3146
5502.15 2972
5502.85 2752
5503.55 2580
5504.25 2406
5504.95 2146
5505.65 1915
5506.35 1737
5507.05 1656
5507.75 1632
5508.45 1544
5509.15 1518
5509.85 1549
5510.55 1496
5511.25 1514
5511.95 1529
5512.65 1503
5513.35 1517
5514.05 1508
5514.76 1492
5515.46 1470
5516.16 1492
5516.86 1494
5517.56 1500
5518.26 1504
5518.96 1527
5519.66 1454
5520.36 1454
5521.06 1434
5521.77 1407
5522.47 1363
5523.17 1399
5523.87 1377
5524.57 1308
5525.27 1326
5525.97 1276
5526.67 1252
5527.38 1192
5528.08 1147
5528.78 1239
5529.48 1224
5530.18 1253
5530.88 1286
5531.59 1210
5532.29 1268
5532.99 1265
5533.69 1258
5534.39 1237
5535.10 1237
5535.80 1220
5536.50 1223
5537.20 1229
5537.90 1242
5538.61 1242
5539.31 1245
5540.01 1261
5540.71 1244
5541.42 1198
5542.12 1254
5542.82 1275
5543.52 1192
5544.23 1198
5544.93 1223
5545.63 1203
5546.33 1129
5547.04 1195
5547.74 1251
5548.44 1278
5549.15 1234
5549.85 1254
5550.55 1215
5551.26 1220
5551.96 1207
5552.66 1183
5553.36 1122
5554.07 1151
5554.77 1225
5555.47 1189
5556.18 1167
5556.88 1120
5557.58 1120
5558.29 1121
5558.99 1171
5559.70 1084
5560.40 1166
5561.10 1206
5561.81 1171
5562.51 1236
5563.21 1228
5563.92 1282
5564.62 1283
5565.33 1248
5566.03 1245
5566.73 1224
5567.44 1214
5568.14 1176
5568.85 1155
5569.55 1126
5570.25 1131
5570.96 1120
5571.66 1149
5572.37 1166
5573.07 1195
5573.78 1253
5574.48 1218
5575.19 1184
5575.89 1273
5576.59 1220
5577.30 1208
5578.00 1221
5578.71 1200
5579.41 1181
5580.12 1163
5580.82 1148
5581.53 1071
5582.23 1070
5582.94 1065
5583.64 1042
5584.35 1053
5585.05 1055
5585.76 1080
5586.46 1079
5587.17 1037
5587.88 1119
5588.58 1119
5589.29 1090
5589.99 1120
5590.70 1133
5591.40 1108
5592.11 1079
5592.81 1064
5593.52 1070
5594.23 1076
5594.93 1099
5595.64 1089
5596.34 1068
5597.05 1012
5597.76 1045
5598.46 1073
5599.17 1077
5599.87 1022
5600.58 1026
5601.29 1053
5601.99 1055
5602.70 1049
5603.41 1066
5604.11 1051
5604.82 1043
5605.52 1038
5606.23 1050
5606.94 1072
5607.64 1022
5608.35 1028
5609.06 1034
5609.76 1011
5610.47 1008
5611.18 1007
5611.88 1064
5612.59 997
5613.30 997
5614.01 1047
5614.71 1033
5615.42 1071
5616.13 1138
5616.83 1093
5617.54 1045
5618.25 1083
5618.96 1056
5619.66 1020
5620.37 1034
5621.08 1041
5621.79 1046
5622.49 1047
5623.20 1042
5623.91 1001
5624.62 1079
5625.32 1053
5626.03 1057
5626.74 1076
5627.45 1048
5628.16 1059
5628.86 1114
5629.57 1100
5630.28 1146
5630.99 1086
5631.70 1048
5632.40 1113
5633.11 1113
5633.82 1132
5634.53 1163
5635.24 1142
5635.95 1099
5636.65 1124
5637.36 1190
5638.07 1168
5638.78 1186
5639.49 1229
5640.20 1137
5640.91 1120
5641.61 1181
5642.32 1149
5643.03 1074
5643.74 1088
5644.45 1061
5645.16 1087
5645.87 1096
5646.58 1062
5647.29 1055
5648.00 1083
5648.70 1076
5649.41 1102
5650.12 1068
5650.83 1120
5651.54 1135
5652.25 1141
5652.96 1070
5653.67 1087
5654.38 1141
5655.09 1142
5655.80 1196
5656.51 1162
5657.22 1118
5657.93 1155
5658.64 1155
5659.35 1127
5660.06 1124
5660.77 1126
5661.48 1131
5662.19 1134
5662.90 1162
5663.61 1177
5664.32 1100
5665.03 1102
5665.74 1122
5666.45 1099
5667.16 1144
5667.87 1115
5668.58 1125
5669.29 1166
5670.00 1244
5670.71 1298
5671.42 1252
5672.13 1231
5672.84 1226
5673.56 1213
5674.27 1135
5674.98 1100
5675.69 1099
5676.40 1103
5677.11 1082
5677.82 1053
5678.53 1135
5679.24 1133
5679.95 1130
5680.67 1111
5681.38 1133
5682.09 1112
5682.80 1132
5683.51 1077
5684.22 1081
5684.93 1118
5685.65 1143
5686.36 1115
5687.07 1063
5687.78 1099
5688.49 1129
5689.20 1144
5689.92 1111
5690.63 1141
5691.34 1154
5692.05 1097
5692.76 1041
5693.47 1084
5694.19 1090
5694.90 1096
5695.61 1090
5696.32 1039
5697.04 1082
5697.75 1073
5698.46 1038
5699.17 1069
5699.89 1087
5700.60 1040
5701.31 1054
5702.02 1052
5702.74 1122
5703.45 1096
5704.16 1107
5704.87 1162
5705.59 1146
5706.30 1180
5707.01 1136
5707.72 1154
5708.44 1164
5709.15 1144
5709.86 1078
5710.58 1112
5711.29 1072
5712.00 1082
5712.72 1087
5713.43 1047
5714.14 1064
5714.86 1043
5715.57 1059
5716.28 1035
5717.00 1058
5717.71 1077
5718.42 1073
5719.14 1045
5719.85 1042
5720.56 1069
5721.28 1103
5721.99 1075
5722.71 1127
5723.42 1136
5724.13 1116
5724.85 1129
5725.56 1156
5726.28 1156
5726.99 1151
5727.70 1208
5728.42 1240
5729.13 1208
5729.85 1217
5730.56 1170
5731.28 1144
5731.99 1146
5732.70 1138
5733.42 1129
5734.13 1108
5734.85 1152
5735.56 1161
5736.28 1193
5736.99 1153
5737.71 1171
5738.42 1151
5739.14 1105
5739.85 1143
5740.57 1158
5741.28 1171
5742.00 1096
5742.71 1172
5743.43 1155
5744.14 1199
5744.86 1230
5745.57 1166
5746.29 1181
5747.00 1186
5747.72 1212
5748.43 1218
5749.15 1176
5749.87 1176
5750.58 1233
5751.30 1300
5752.01 1325
5752.73 1301
5753.44 1380
5754.16 1394
5754.88 1357
5755.59 1384
5756.31 1384
5757.02 1399
5757.74 1389
5758.46 1349
5759.17 1434
5759.89 1397
5760.60 1426
5761.32 1377
5762.04 1401
5762.75 1390
5763.47 1415
5764.19 1499
5764.90 1508
5765.62 1486
5766.34 1640
5767.05 1632
5767.77 1739
5768.49 1936
5769.20 2077
5769.92 2185
5770.64 2409
5771.35 2412
5772.07 2239
5772.79 2101
5773.50 2038
5774.22 1805
5774.94 1637
5775.65 1607
5776.37 1596
5777.09 1531
5777.81 1497
5778.52 1510
5779.24 1533
5779.96 1612
5780.68 1536
5781.39 1516
5782.11 1559
5782.83 1474
5783.55 1461
5784.26 1489
5784.98 1479
5785.70 1528
5786.42 1524
5787.14 1481
5787.85 1367
5788.57 1410
5789.29 1405
5790.01 1376
5790.73 1336
5791.44 1420
5792.16 1361
5792.88 1359
5793.60 1405
5794.32 1381
5795.03 1397
5795.75 1362
5796.47 1410
5797.19 1445
5797.91 1442
5798.63 1529
5799.35 1542
5800.06 1575
5800.78 1623
5801.50 1649
5802.22 1611
5802.94 1577
5803.66 1503
5804.38 1412
5805.10 1371
5805.82 1356
5806.53 1398
5807.25 1392
5807.97 1350
5808.69 1361
5809.41 1452
5810.13 1395
5810.85 1374
5811.57 1358
5812.29 1280
5813.01 1299
5813.73 1281
5814.45 1236
5815.17 1257
5815.89 1278
5816.61 1270
5817.33 1214
5818.05 1237
5818.77 1181
5819.49 1255
5820.20 1273
5820.92 1292
5821.64 1250
5822.36 1225
5823.09 1198
5823.81 1192
5824.53 1242
5825.25 1251
5825.97 1190
5826.69 1199
5827.41 1266
5828.13 1245
5828.85 1217
5829.57 1247
5830.29 1194
5831.01 1160
5831.73 1229
5832.45 1217
5833.17 1239
5833.89 1227
5834.61 1174
5835.33 1138
5836.05 1122
5836.78 1188
5837.50 1176
5838.22 1155
5838.94 1132
5839.66 1158
5840.38 1196
5841.10 1170
5841.82 1146
5842.54 1182
5843.27 1164
5843.99 1165
5844.71 1175
5845.43 1129
5846.15 1147
5846.87 1127
5847.59 1135
5848.32 1181
5849.04 1163
5849.76 1139
5850.48 1194
5851.20 1177
5851.93 1163
5852.65 1160
5853.37 1140
5854.09 1165
5854.81 1124
5855.54 1125
5856.26 1166
5856.98 1177
5857.70 1155
5858.42 1113
5859.15 1085
5859.87 1113
5860.59 1114
5861.31 1144
5862.04 1172
5862.76 1171
5863.48 1179
5864.20 1170
5864.93 1146
5865.65 1158
5866.37 1155
5867.10 1198
5867.82 1159
5868.54 1163
5869.26 1163
5869.99 1224
5870.71 1174
5871.43 1106
5872.16 1188
5872.88 1138
5873.60 1132
5874.33 1179
5875.05 1122
5875.77 1131
5876.50 1189
5877.22 1142
5877.94 1112
5878.67 1165
5879.39 1183
5880.11 1187
5880.84 1189
5881.56 1190
5882.28 1220
5883.01 1222
5883.73 1205
5884.46 1280
5885.18 1251
5885.90 1268
5886.63 1293
5887.35 1253
5888.08 1259
5888.80 1303
5889.52 1299
5890.25 1247
5890.97 1219
5891.70 1230
5892.42 1255
5893.15 1257
5893.87 1187
5894.59 1164
5895.32 1213
5896.04 1168
5896.77 1230
5897.49 1265
5898.22 1287
5898.94 1307
5899.67 1312
5900.39 1303
5901.12 1316
5901.84 1387
5902.57 1336
5903.29 1330
5904.02 1364
5904.74 1341
5905.47 1293
5906.19 1334
5906.92 1396
5907.64 1385
5908.37 1394
5909.09 1453
5909.82 1431
5910.55 1401
5911.27 1396
5912.00 1390
5912.72 1380
5913.45 1418
5914.17 1386
5914.90 1379
5915.63 1385
5916.35 1410
5917.08 1458
5917.80 1447
5918.53 1525
5919.25 1491
5919.98 1458
5920.71 1527
5921.43 1519
5922.16 1530
5922.89 1608
5923.61 1573
5924.34 1596
5925.06 1603
5925.79 1611
5926.52 1683
5927.24 1694
5927.97 1691
5928.70 1673
5929.42 1626
5930.15 1695
5930.88 1692
5931.60 1686
5932.33 1753
5933.06 1809
5933.78 1851
5934.51 1842
5935.24 1786
5935.97 1876
5936.69 1907
5937.42 1948
5938.15 1970
5938.87 1948
5939.60 1966
5940.33 1964
5941.06 1990
5941.78 2072
5942.51 2149
5943.24 2178
5943.97 2250
5944.69 2192
5945.42 2237
5946.15 2260
5946.88 2244
5947.60 2297
5948.33 2351
5949.06 2344
5949.79 2456
5950.52 2513
5951.24 2651
5951.97 2732
5952.70 2812
5953.43 2862
5954.16 2868
5954.88 2838
5955.61 2914
5956.34 2866
5957.07 2837
5957.80 2860
5958.53 2866
5959.25 2853
5959.98 2739
5960.71 2791
5961.44 2809
5962.17 2879
5962.90 2898
5963.63 3026
5964.36 3223
5965.08 3448
5965.81 3559
5966.54 3704
5967.27 3771
5968.00 3817
5968.73 3852
5969.46 3772
5970.19 3656
5970.92 3593
5971.65 3552
5972.37 3480
5973.10 3415
5973.83 3343
5974.56 3396
5975.29 3481
5976.02 3386
5976.75 3472
5977.48 3680
5978.21 3654
5978.94 3646
5979.67 3817
5980.40 3879
5981.13 3958
5981.86 4034
5982.59 4127
5983.32 4064
5984.05 4050
5984.78 4040
5985.51 4115
5986.24 4057
5986.97 4161
5987.70 4131
5988.43 4242
5989.16 4272
5989.89 4231
5990.62 4270
5991.35 4250
5992.08 4270
5992.81 4315
5993.54 4464
5994.27 4512
5995.00 4534
5995.74 4640
5996.47 4753
5997.20 4770
5997.93 4814
5998.66 4694
5999.39 4789
6000.12 4725
6000.85 4709
6001.58 4701
6002.31 4601
6003.04 4440
6003.78 4361
6004.51 4304
6005.24 4138
6005.97 4214
6006.70 4349
6007.43 4666
6008.16 5067
6008.90 5648
6009.63 6406
6010.36 7479
6011.09 8810
6011.82 10153
6012.55 11469
6013.29 12408
6014.02 12948
6014.75 12883
6015.48 12444
6016.21 11512
6016.95 10478
6017.68 9137
6018.41 8086
6019.14 6838
6019.87 5985
6020.61 5234
6021.34 4549
6022.07 4160
6022.80 3895
6023.54 3653
6024.27 3446
6025.00 3269
6025.73 3298
6026.47 3276
6027.20 3212
6027.93 3195
6028.66 3117
6029.40 3105
6030.13 3091
6030.86 3022
6031.59 3070
6032.33 2937
6033.06 2847
6033.79 2724
6034.53 2641
6035.26 2598
6035.99 2629
6036.73 2705
6037.46 2662
6038.19 2605
6038.93 2677
6039.66 2790
6040.39 2799
6041.13 2771
6041.86 2819
6042.59 2910
6043.33 2917
6044.06 2958
6044.79 2968
6045.53 2991
6046.26 3006
6047.00 3006
6047.73 3102
6048.46 3161
6049.20 3222
6049.93 3349
6050.67 3332
6051.40 3453
6052.13 3713
6052.87 3684
6053.60 3761
6054.34 3784
6055.07 3656
6055.81 3481
6056.54 3491
6057.27 3389
6058.01 3366
6058.74 3357
6059.48 3301
6060.21 3271
6060.95 3216
6061.68 3184
6062.42 3113
6063.15 3145
6063.89 3082
6064.62 3044
6065.36 2947
6066.09 2971
6066.83 2950
6067.56 2935
6068.30 2890
6069.03 2856
6069.77 2773
6070.50 2831
6071.24 2832
6071.97 2775
6072.71 2814
6073.44 2775
6074.18 2730
6074.91 2716
6075.65 2737
6076.39 2744
6077.12 2776
6077.86 2710
6078.59 2747
6079.33 2743
6080.06 2757
6080.80 2670
6081.54 2594
6082.27 2561
6083.01 2545
6083.74 2453
6084.48 2388
6085.22 2446
6085.95 2384
6086.69 2381
6087.42 2325
6088.16 2371
6088.90 2405
6089.63 2400
6090.37 2455
6091.11 2486
6091.84 2472
6092.58 2508
6093.32 2457
6094.05 2398
6094.79 2423
6095.53 2386
6096.26 2384
6097.00 2359
6097.74 2344
6098.47 2285
6099.21 2330
6099.95 2296
6100.69 2216
6101.42 2236
6102.16 2308
6102.90 2354
6103.63 2285
6104.37 2204
6105.11 2274
6105.85 2328
6106.58 2287
6107.32 2327
6108.06 2393
6108.80 2370
6109.53 2365
6110.27 2364
6111.01 2354
6111.75 2415
6112.49 2486
6113.22 2448
6113.96 2471
6114.70 2551
6115.44 2629
6116.17 2702
6116.91 2720
6117.65 2646
6118.39 2663
6119.13 2738
6119.87 2669
6120.60 2662
6121.34 2675
6122.08 2634
6122.82 2572
6123.56 2638
6124.30 2698
6125.03 2644
6125.77 2683
6126.51 2775
6127.25 2757
6127.99 2709
6128.73 2738
6129.47 2687
6130.21 2677
6130.94 2726
6131.68 2780
6132.42 2795
6133.16 2758
6133.90 2793
6134.64 2890
6135.38 2966
6136.12 2970
6136.86 3105
6137.60 3257
6138.34 3338
6139.08 3391
6139.81 3582
6140.55 3601
6141.29 3654
6142.03 3613
6142.77 3619
6143.51 3585
6144.25 3545
6144.99 3505
6145.73 3401
6146.47 3451
6147.21 3462
6147.95 3438
6148.69 3428
6149.43 3367
6150.17 3352
6150.91 3411
6151.65 3394
6152.39 3417
6153.13 3510
6153.87 3512
6154.61 3568
6155.35 3658
6156.09 3690
6156.83 3712
6157.58 3647
6158.32 3705
6159.06 3679
6159.80 3736
6160.54 3824
6161.28 3891
6162.02 3932
6162.76 4094
6163.50 4243
6164.24 4481
6164.98 4791
6165.72 4974
6166.46 5140
6167.21 5263
6167.95 5255
6168.69 5302
6169.43 5342
6170.17 5253
6170.91 5118
6171.65 5013
6172.39 4914
6173.14 4930
6173.88 4873
6174.62 4818
6175.36 4839
6176.10 4884
6176.84 4991
6177.59 5186
6178.33 5579
6179.07 6201
6179.81 7079
6180.55 8271
6181.30 9363
6182.04 10685
6182.78 11652
6183.52 12232
6184.26 12223
6185.01 11899
6185.75 11155
6186.49 10081
6187.23 8941
6187.97 7902
6188.72 7029
6189.46 6427
6190.20 5965
6190.94 5676
6191.69 5577
6192.43 5463
6193.17 5346
6193.92 5189
6194.66 5043
6195.40 5054
6196.14 4978
6196.89 4998
6197.63 4974
6198.37 4797
6199.12 4823
6199.86 4841
6200.60 4787
6201.34 4893
6202.09 4754
6202.83 4971
6203.57 5280
6204.32 5898
6205.06 6803
6205.80 8135
6206.55 9906
6207.29 11937
6208.03 14122
6208.78 15784
6209.52 17108
6210.27 17519
6211.01 16837
6211.75 15349
6212.50 13470
6213.24 11874
6213.98 10110
6214.73 8508
6215.47 7087
6216.22 6093
6216.96 5336
6217.71 4687
6218.45 4307
6219.19 4129
6219.94 4000
6220.68 3896
6221.43 3858
6222.17 3767
6222.92 3729
6223.66 3756
6224.40 3582
6225.15 3503
6225.89 3373
6226.64 3197
6227.38 3137
6228.13 3021
6228.87 2934
6229.62 2833
6230.36 2782
6231.11 2722
6231.85 2647
6232.60 2663
6233.34 2740
6234.09 2743
6234.83 2772
6235.58 2798
6236.32 2841
6237.07 2864
6237.81 2966
6238.56 2950
6239.30 2993
6240.05 3102
6240.80 3136
6241.54 3154
6242.29 3023
6243.03 3127
6243.78 3236
6244.52 3359
6245.27 3335
6246.02 3441
6246.76 3502
6247.51 3522
6248.25 3498
6249.00 3470
6249.75 3396
6250.49 3300
6251.24 3274
6251.98 3154
6252.73 3017
6253.48 2973
6254.22 2930
6254.97 2896
6255.72 2883
6256.46 2872
6257.21 2884
6257.95 2834
6258.70 2802
6259.45 2781
6260.19 2757
6260.94 2661
6261.69 2663
6262.43 2720
6263.18 2704
6263.93 2695
6264.68 2635
6265.42 2534
6266.17 2552
6266.92 2574
6267.66 2561
6268.41 2614
6269.16 2627
6269.91 2665
6270.65 2650
6271.40 2669
6272.15 2661
6272.89 2662
6273.64 2641
6274.39 2665
6275.14 2673
6275.88 2675
6276.63 2628
6277.38 2683
6278.13 2626
6278.88 2622
6279.62 2530
6280.37 2435
6281.12 2427
6281.87 2467
6282.62 2315
6283.36 2235
6284.11 2192
6284.86 2173
6285.61 2184
6286.36 2171
6287.10 2123
6287.85 2124
6288.60 2161
6289.35 2159
6290.10 2086
6290.85 2075
6291.59 1953
6292.34 2043
6293.09 2079
6293.84 2019
6294.59 2005
6295.34 2040
6296.09 2071
6296.84 2022
6297.58 2024
6298.33 2033
6299.08 2020
6299.83 1997
6300.58 1924
6301.33 1906
6302.08 1932
6302.83 1912
6303.58 1993
6304.33 1961
6305.08 2003
6305.83 1906
6306.58 1951
6307.32 1887
6308.07 1898
6308.82 1899
6309.57 1896
6310.32 1945
6311.07 1961
6311.82 1927
6312.57 1937
6313.32 2035
6314.07 1978
6314.82 1950
6315.57 2046
6316.32 2025
6317.07 1995
6317.82 1981
6318.57 1935
6319.32 1914
6320.07 1863
6320.82 1857
6321.57 1820
6322.32 1796
6323.07 1788
6323.82 1810
6324.58 1743
6325.33 1772
6326.08 1829
6326.83 1774
6327.58 1830
6328.33 1822
6329.08 1791
6329.83 1787
6330.58 1786
6331.33 1742
6332.08 1765
6332.83 1763
6333.58 1761
6334.34 1753
6335.09 1712
6335.84 1723
6336.59 1709
6337.34 1694
6338.09 1658
6338.84 1709
6339.59 1673
6340.35 1649
6341.10 1667
6341.85 1647
6342.60 1689
6343.35 1677
6344.10 1770
6344.86 1708
6345.61 1613
6346.36 1666
6347.11 1700
6347.86 1734
6348.62 1749
6349.37 1772
6350.12 1838
6350.87 1886
6351.62 1924
6352.38 1957
6353.13 2086
6353.88 2081
6354.63 2024
6355.38 2006
6356.14 1981
6356.89 1914
6357.64 1858
6358.39 1864
6359.15 1787
6359.90 1772
6360.65 1775
6361.40 1787
6362.16 1769
6362.91 1748
6363.66 1692
6364.42 1800
6365.17 1876
6365.92 1882
6366.67 1881
6367.43 1964
6368.18 1988
6368.93 1967
6369.69 1934
6370.44 1827
6371.19 1811
6371.95 1794
6372.70 1753
6373.45 1686
6374.21 1724
6374.96 1716
6375.71 1727
6376.47 1742
6377.22 1655
6377.98 1731
6378.73 1688
6379.48 1729
6380.24 1690
6380.99 1676
6381.74 1690
6382.50 1728
6383.25 1661
6384.01 1648
6384.76 1669
6385.51 1665
6386.27 1676
6387.02 1597
6387.78 1600
6388.53 1563
6389.29 1655
6390.04 1647
6390.79 1591
6391.55 1647
6392.30 1615
6393.06 1597
6393.81 1586
6394.57 1615
6395.32 1613
6396.08 1546
6396.83 1574
6397.59 1658
6398.34 1605
6399.10 1571
6399.85 1585
6400.61 1622
6401.36 1508
6402.12 1441
6402.87 1482
6403.63 1517
6404.38 1513
6405.14 1482
6405.89 1487
6406.65 1498
6407.40 1541
6408.16 1482
6408.91 1530
6409.67 1521
6410.43 1485
6411.18 1521
6411.94 1488
6412.69 1521
6413.45 1505
6414.20 1498
6414.96 1516
6415.72 1441
6416.47 1516
6417.23 1518
6417.98 1548
6418.74 1530
6419.50 1552
6420.25 1564
6421.01 1522
6421.77 1487
6422.52 1504
6423.28 1473
6424.03 1501
6424.79 1498
6425.55 1445
6426.30 1522
6427.06 1539
6427.82 1493
6428.57 1513
6429.33 1504
6430.09 1453
6430.84 1482
6431.60 1493
6432.36 1600
6433.11 1639
6433.87 1555
6434.63 1479
6435.39 1526
6436.14 1579
6436.90 1584
6437.66 1496
6438.41 1565
6439.17 1551
6439.93 1591
6440.69 1656
6441.44 1669
6442.20 1637
6442.96 1592
6443.72 1636
6444.47 1612
6445.23 1627
6445.99 1622
6446.75 1610
6447.50 1644
6448.26 1674
6449.02 1671
6449.78 1627
6450.54 1642
6451.29 1662
6452.05 1678
6452.81 1662
6453.57 1705
6454.33 1719
6455.08 1697
6455.84 1707
6456.60 1753
6457.36 1710
6458.12 1710
6458.88 1736
6459.64 1753
6460.39 1750
6461.15 1801
6461.91 1769
6462.67 1801
6463.43 1835
6464.19 1899
6464.95 1840
6465.70 1887
6466.46 1889
6467.22 1904
6467.98 1866
6468.74 1867
6469.50 1805
6470.26 1813
6471.02 1852
6471.78 1877
6472.54 1877
6473.30 1921
6474.05 1948
6474.81 1953
6475.57 1956
6476.33 1978
6477.09 1905
6477.85 1970
6478.61 1975
6479.37 2009
6480.13 1954
6480.89 2081
6481.65 2056
6482.41 2054
6483.17 2081
6483.93 2081
6484.69 2132
6485.45 2207
6486.21 2193
6486.97 2167
6487.73 2132
6488.49 2307
6489.25 2319
6490.01 2337
6490.77 2370
6491.53 2382
6492.29 2495
6493.05 2481
6493.81 2475
6494.57 2481
6495.33 2517
6496.10 2539
6496.86 2511
6497.62 2493
6498.38 2475
6499.14 2482
6499.90 2497
6500.66 2539
6501.42 2548
6502.18 2626
6502.94 2711
6503.70 2869
6504.47 3212
6505.23 3767
6505.99 4485
6506.75 5383
6507.51 6138
6508.27 6803
6509.03 7313
6509.79 7409
6510.56 6969
6511.32 6566
6512.08 5853
6512.84 5190
6513.60 4554
6514.36 3875
6515.13 3523
6515.89 3199
6516.65 3024
6517.41 2933
6518.17 2795
6518.94 2838
6519.70 2730
6520.46 2819
6521.22 2809
6521.98 2802
6522.75 2900
6523.51 2920
6524.27 2978
6525.03 3161
6525.79 3411
6526.56 3500
6527.32 3558
6528.08 3615
6528.84 3651
6529.61 3603
6530.37 3436
6531.13 3365
6531.90 3289
6532.66 3447
6533.42 3735
6534.18 4017
6534.95 4385
6535.71 4871
6536.47 5132
6537.24 5314
6538.00 5209
6538.76 4975
6539.53 4543
6540.29 4135
6541.05 3790
6541.82 3513
6542.58 3162
6543.34 2919
6544.11 2844
6544.87 2729
6545.63 2812
6546.40 2734
6547.16 2773
6547.92 2784
6548.69 2690
6549.45 2644
6550.21 2635
6550.98 2629
6551.74 2615
6552.51 2680
6553.27 2650
6554.03 2609
6554.80 2547
6555.56 2599
6556.33 2544
6557.09 2607
6557.85 2596
6558.62 2606
6559.38 2591
6560.15 2678
6560.91 2651
6561.68 2724
6562.44 2725
6563.21 2755
6563.97 2833
6564.74 2871
6565.50 2770
6566.26 2767
6567.03 2821
6567.79 2835
6568.56 2741
6569.32 2812
6570.09 2857
6570.85 2787
6571.62 2859
6572.38 2927
6573.15 2985
6573.91 3006
6574.68 3076
6575.44 3062
6576.21 3075
6576.98 3113
6577.74 3115
6578.51 3031
6579.27 2989
6580.04 3008
6580.80 3106
6581.57 3150
6582.33 3123
6583.10 3116
6583.87 3202
6584.63 3223
6585.40 3117
6586.16 3101
6586.93 3133
6587.70 3192
6588.46 3120
6589.23 3171
6589.99 3291
6590.76 3384
6591.53 3473
6592.29 3645
6593.06 3905
6593.82 4131
6594.59 4263
6595.36 4367
6596.12 4291
6596.89 4319
6597.66 4214
6598.42 4141
6599.19 3979
6599.96 3742
6600.72 3563
6601.49 3309
6602.26 3184
6603.02 3125
6603.79 3022
6604.56 2911
6605.33 2943
6606.09 2959
6606.86 2973
6607.63 2943
6608.39 2911
6609.16 2991
6609.93 2947
6610.70 2984
6611.46 2932
6612.23 2868
6613.00 2832
6613.77 2822
6614.53 2769
6615.30 2813
6616.07 2817
6616.84 2818
6617.60 2846
6618.37 3007
6619.14 3069
6619.91 3146
6620.68 3338
6621.44 3406
6622.21 3616
6622.98 3767
6623.75 3763
6624.52 3759
6625.28 3662
6626.05 3541
6626.82 3403
6627.59 3218
6628.36 3080
6629.13 2971
6629.89 2912
6630.66 2929
6631.43 3043
6632.20 3104
6632.97 3264
6633.74 3430
6634.51 3610
6635.27 3661
6636.04 3665
6636.81 3720
6637.58 3665
6638.35 3742
6639.12 3939
6639.89 4063
6640.66 4195
6641.43 4280
6642.19 4303
6642.96 4265
6643.73 4092
6644.50 3882
6645.27 3622
6646.04 3406
6646.81 3166
6647.58 2944
6648.35 2764
6649.12 2652
6649.89 2538
6650.66 2486
6651.43 2414
6652.20 2392
6652.97 2430
6653.74 2374
6654.51 2392
6655.28 2301
6656.05 2296
6656.82 2287
6657.59 2253
6658.36 2314
6659.13 2304
6659.90 2311
6660.67 2257
6661.44 2301
6662.21 2242
6662.98 2249
6663.75 2199
6664.52 2255
6665.29 2251
6666.06 2178
6666.83 2185
6667.60 2149
6668.37 2217
6669.14 2231
6669.91 2310
6670.68 2311
6671.46 2304
6672.23 2379
6673.00 2412
6673.77 2446
6674.54 2444
6675.31 2396
6676.08 2330
6676.85 2387
6677.62 2403
6678.40 2312
6679.17 2283
6679.94 2420
6680.71 2401
6681.48 2459
6682.25 2501
6683.02 2479
6683.80 2608
6684.57 2658
6685.34 2752
6686.11 2790
6686.88 2736
6687.65 2679
6688.43 2537
6689.20 2422
6689.97 2363
6690.74 2323
6691.51 2191
6692.29 2149
6693.06 2126
6693.83 2091
6694.60 2113
6695.37 2057
6696.15 1982
6696.92 2008
6697.69 1982
6698.46 2036
6699.24 2034
6700.01 2026
6700.78 1998
6701.55 2023
6702.33 1977
6703.10 1981
6703.87 1999
6704.64 1938
6705.42 1953
6706.19 1925
6706.96 1872
6707.74 1853
6708.51 1910
6709.28 1842
6710.06 1792
6710.83 1834
6711.60 1787
6712.37 1855
6713.15 1822
6713.92 1786
6714.69 1756
6715.47 1811
6716.24 1791
6717.01 1773
6717.79 1765
6718.56 1785
6719.34 1722
6720.11 1729
6720.88 1763
6721.66 1717
6722.43 1710
6723.20 1711
6723.98 1737
6724.75 1728
6725.53 1754
6726.30 1703
6727.07 1657
6727.85 1654
6728.62 1654
6729.40 1713
6730.17 1677
6730.95 1727
6731.72 1761
6732.49 1701
6733.27 1650
6734.04 1703
6734.82 1702
6735.59 1731
6736.37 1718
6737.14 1719
6737.92 1712
6738.69 1752
6739.47 1750
6740.24 1720
6741.01 1723
6741.79 1750
6742.56 1761
6743.34 1753
6744.11 1765
6744.89 1749
6745.67 1782
6746.44 1794
6747.22 1758
6747.99 1834
6748.77 1875
6749.54 1879
6750.32 1905
6751.09 1924
6751.87 2011
6752.64 2039
6753.42 2151
6754.19 2166
6754.97 2054
6755.75 2073
6756.52 1986
6757.30 1980
6758.07 1933
6758.85 1950
6759.63 1870
6760.40 1897
6761.18 1950
6761.95 1889
6762.73 1892
6763.51 1820
6764.28 1859
6765.06 1814
6765.83 1812
6766.61 1845
6767.39 1879
6768.16 1832
6768.94 1841
6769.72 1843
6770.49 1874
6771.27 1812
6772.05 1774
6772.82 1803
6773.60 1823
6774.38 1798
6775.15 1781
6775.93 1798
6776.71 1774
6777.48 1736
6778.26 1753
6779.04 1831
6779.82 1786
6780.59 1759
6781.37 1839
6782.15 1746
6782.92 1692
6783.70 1724
6784.48 1719
6785.26 1718
6786.03 1712
6786.81 1722
6787.59 1655
6788.37 1661
6789.14 1645
6789.92 1645
6790.70 1643
6791.48 1561
6792.25 1553
6793.03 1634
6793.81 1587
6794.59 1643
6795.37 1609
6796.14 1597
6796.92 1658
6797.70 1624
6798.48 1578
6799.26 1641
6800.04 1684
6800.81 1636
6801.59 1659
6802.37 1666
6803.15 1638
6803.93 1655
6804.71 1719
6805.48 1693
6806.26 1645
6807.04 1655
6807.82 1697
6808.60 1694
6809.38 1635
6810.16 1665
6810.94 1663
6811.71 1706
6812.49 1639
6813.27 1645
6814.05 1664
6814.83 1653
6815.61 1656
6816.39 1728
6817.17 1709
6817.95 1645
6818.73 1639
6819.51 1652
6820.29 1711
6821.07 1724
6821.84 1714
6822.62 1664
6823.40 1675
6824.18 1709
6824.96 1737
6825.74 1693
6826.52 1652
6827.30 1619
6828.08 1615
6828.86 1643
6829.64 1715
6830.42 1743
6831.20 1716
6831.98 1688
6832.76 1726
6833.54 1814
6834.32 1923
6835.10 2035
6835.88 2394
6836.66 2759
6837.44 3151
6838.22 3541
6839.01 3820
6839.79 4090
6840.57 4061
6841.35 3813
6842.13 3433
6842.91 3114
6843.69 2818
6844.47 2528
6845.25 2413
6846.03 2279
6846.81 2227
6847.59 2199
6848.37 2411
6849.16 2766
6849.94 2950
6850.72 3044
6851.50 3258
6852.28 3268
6853.06 3169
6853.84 3033
6854.62 2789
6855.41 2525
6856.19 2379
6856.97 2268
6857.75 2075
6858.53 1981
6859.31 1912
6860.10 1893
6860.88 1836
6861.66 1800
6862.44 1827
6863.22 1801
6864.00 1870
6864.79 1887
6865.57 1897
6866.35 1919
6867.13 1883
6867.91 1885
6868.70 1922
6869.48 1886
6870.26 1842
6871.04 1909
6871.83 1870
6872.61 1958
6873.39 1977
6874.17 2086
6874.96 2045
6875.74 2128
6876.52 2187
6877.30 2189
6878.09 2226
6878.87 2373
6879.65 2432
6880.43 2703
6881.22 2848
6882.00 2879
6882.78 2982
6883.57 3097
6884.35 2952
6885.13 2924
6885.92 2917
6886.70 2885
6887.48 2930
6888.27 3057
6889.05 3015
6889.83 3043
6890.62 3005
6891.40 2883
6892.18 2761
6892.97 2647
6893.75 2587
6894.53 2487
6895.32 2482
6896.10 2397
6896.88 2458
6897.67 2445
6898.45 2478
6899.24 2466
6900.02 2441
6900.80 2500
6901.59 2473
6902.37 2427
6903.16 2378
6903.94 2381
6904.73 2395
6905.51 2318
6906.29 2330
6907.08 2349
6907.86 2309
6908.65 2279
6909.43 2224
6910.22 2243
6911.00 2195
6911.79 2258
6912.57 2249
6913.35 2277
6914.14 2239
6914.92 2315
6915.71 2280
6916.49 2246
6917.28 2175
6918.06 2226
6918.85 2337
6919.63 2289
6920.42 2237
6921.20 2252
6921.99 2319
6922.78 2389
6923.56 2380
6924.35 2327
6925.13 2384
6925.92 2478
6926.70 2423
6927.49 2493
6928.27 2532
6929.06 2549
6929.84 2531
6930.63 2418
6931.42 2424
6932.20 2422
6932.99 2498
6933.77 2547
6934.56 2461
6935.35 2427
6936.13 2456
6936.92 2530
6937.70 2598
6938.49 2622
6939.28 2850
6940.06 2933
6940.85 3101
6941.63 3277
6942.42 3360
6943.21 3458
6943.99 3475
6944.78 3624
6945.57 3560
6946.35 3578
6947.14 3561
6947.93 3563
6948.71 3573
6949.50 3529
6950.29 3491
6951.07 3296
6951.86 3324
6952.65 3289
6953.44 3260
6954.22 3143
6955.01 3042
6955.80 3080
6956.58 3105
6957.37 3151
6958.16 3159
6958.95 3171
6959.73 3164
6960.52 3292
6961.31 3242
6962.09 3277
6962.88 3291
6963.67 3388
6964.46 3458
6965.25 3665
6966.03 3818
6966.82 3940
6967.61 4244
6968.40 4436
6969.18 4599
6969.97 4556
6970.76 4646
6971.55 4707
6972.34 4616
6973.12 4544
6973.91 4540
6974.70 4490
6975.49 4513
6976.28 4508
6977.07 4661
6977.85 4714
6978.64 4915
6979.43 5112
6980.22 5559
6981.01 6321
6981.80 7427
6982.59 9158
6983.37 11191
6984.16 13633
6984.95 15656
6985.74 17318
6986.53 18166
6987.32 17810
6988.11 16801
6988.90 15008
6989.69 12927
6990.47 10843
6991.26 8808
6992.05 7178
6992.84 5975
6993.63 5239
6994.42 4469
6995.21 3927
6996.00 3618
6996.79 3459
6997.58 3227
6998.37 3044
6999.16 2998
6999.95 2947
7000.74 2938
7001.53 2842
7002.32 2817
7003.11 2773
7003.90 2680
7004.69 2552
7005.48 2502
7006.27 2381
7007.06 2291
7007.85 2279
7008.64 2307
7009.43 2351
7010.22 2403
7011.01 2532
7011.80 2729
7012.59 2785
7013.38 2756
7014.17 2703
7014.96 2729
7015.75 2744
7016.54 2725
7017.33 2604
7018.12 2530
7018.91 2534
7019.70 2528
7020.49 2588
7021.28 2649
7022.07 2694
7022.87 2867
7023.66 3003
7024.45 3080
7025.24 3087
7026.03 3098
7026.82 3131
7027.61 2991
7028.40 2909
7029.19 2904
7029.99 2763
7030.78 2601
7031.57 2493
7032.36 2495
7033.15 2528
7033.94 2433
7034.74 2407
7035.53 2402
7036.32 2452
7037.11 2501
7037.90 2462
7038.69 2449
7039.49 2529
7040.28 2520
7041.07 2492
7041.86 2483
7042.65 2486
7043.45 2559
7044.24 2541
7045.03 2542
7045.82 2555
7046.61 2609
7047.41 2633
7048.20 2716
7048.99 2815
7049.78 2807
7050.58 2841
7051.37 2813
7052.16 2712
7052.95 2695
7053.75 2613
7054.54 2415
7055.33 2285
7056.13 2254
7056.92 2279
7057.71 2255
7058.50 2290
7059.30 2259
7060.09 2230
7060.88 2269
7061.68 2204
7062.47 2211
7063.26 2219
7064.06 2143
7064.85 2113
7065.64 2135
7066.44 2148
7067.23 2059
7068.02 2023
7068.82 2002
7069.61 2033
7070.40 1991
7071.20 1985
7071.99 1951
7072.78 1872
7073.58 1858
7074.37 1808
7075.17 1805
7075.96 1860
7076.75 1758
7077.55 1766
7078.34 1739
7079.14 1781
7079.93 1774
7080.72 1791
7081.52 1763
7082.31 1772
7083.11 1765
7083.90 1830
7084.70 1867
7085.49 1884
7086.28 1917
7087.08 1957
7087.87 2077
7088.67 2063
7089.46 2044
7090.26 2049
7091.05 1963
7091.85 1815
7092.64 1757
7093.44 1690
7094.23 1664
7095.03 1600
7095.82 1577
7096.62 1513
7097.41 1498
7098.21 1515
7099.00 1516
7099.80 1484
7100.59 1407
7101.39 1467
7102.18 1470
7102.98 1476
7103.77 1446
7104.57 1426
7105.37 1431
7106.16 1410
7106.96 1361
7107.75 1341
7108.55 1362
7109.34 1321
7110.14 1353
7110.94 1343
7111.73 1364
7112.53 1384
7113.32 1400
7114.12 1374
7114.92 1380
7115.71 1442
7116.51 1426
7117.30 1354
7118.10 1355
7118.90 1399
7119.69 1399
7120.49 1388
7121.29 1386
7122.08 1369
7122.88 1381
7123.68 1385
7124.47 1388
7125.27 1337
7126.07 1311
7126.86 1411
7127.66 1397
7128.46 1402
7129.25 1458
7130.05 1417
7130.85 1460
7131.64 1514
7132.44 1429
7133.24 1420
7134.04 1462
7134.83 1402
7135.63 1316
7136.43 1344
7137.23 1363
7138.02 1295
7138.82 1321
7139.62 1275
7140.42 1269
7141.21 1282
7142.01 1328
7142.81 1330
7143.61 1287
7144.40 1291
7145.20 1301
7146.00 1242
7146.80 1272
7147.59 1293
7148.39 1257
7149.19 1261
7149.99 1252
7150.79 1216
7151.59 1187
7152.38 1195
7153.18 1251
7153.98 1263
7154.78 1274
7155.58 1302
7156.38 1353
7157.17 1296
7157.97 1266
7158.77 1305
7159.57 1274
7160.37 1239
7161.17 1223
7161.97 1238
7162.76 1264
7163.56 1246
7164.36 1256
7165.16 1221
7165.96 1277
7166.76 1246
7167.56 1259
7168.36 1213
7169.16 1211
7169.96 1236
7170.75 1231
7171.55 1161
7172.35 1147
7173.15 1141
7173.95 1160
7174.75 1131
7175.55 1147
7176.35 1161
7177.15 1144
7177.95 1149
7178.75 1126
7179.55 1195
7180.35 1192
7181.15 1188
7181.95 1211
7182.75 1233
7183.55 1234
7184.35 1235
7185.15 1218
7185.95 1206
7186.75 1178
7187.55 1174
7188.35 1116
7189.15 1101
7189.95 1122
7190.75 1072
7191.55 1089
7192.35 1085
7193.15 1058
7193.95 1064
7194.75 1049
7195.55 1053
7196.35 1116
7197.15 1132
7197.95 1130
7198.76 1074
7199.56 1100
7200.36 1073
7201.16 1084
7201.96 1109
7202.76 1104
7203.56 1094
7204.36 1090
7205.16 1042
7205.96 1101
7206.77 1096
7207.57 1098
7208.37 1099
7209.17 1048
7209.97 1072
7210.77 1088
7211.57 1125
7212.38 1123
7213.18 1088
7213.98 1103
7214.78 1124
7215.58 1151
7216.38 1121
7217.19 1137
7217.99 1148
7218.79 1142
7219.59 1133
7220.39 1172
7221.20 1164
7222.00 1209
7222.80 1187
7223.60 1173
7224.40 1176
7225.21 1232
7226.01 1191
7226.81 1183
7227.61 1116
7228.42 1118
7229.22 1207
7230.02 1242
7230.82 1237
7231.63 1272
7232.43 1295
7233.23 1329
7234.03 1445
7234.84 1493
7235.64 1583
7236.44 1664
7237.25 1721
7238.05 1726
7238.85 1727
7239.65 1602
7240.46 1534
7241.26 1461
7242.06 1412
7242.87 1340
7243.67 1282
7244.47 1255
7245.28 1220
7246.08 1231
7246.88 1212
7247.69 1186
7248.49 1200
7249.30 1207
7250.10 1220
7250.90 1147
7251.71 1215
7252.51 1229
7253.31 1276
7254.12 1271
7254.92 1284
7255.73 1241
7256.53 1266
7257.33 1268
7258.14 1243
7258.94 1261
7259.75 1233
7260.55 1273
7261.35 1306
7262.16 1325
7262.96 1316
7263.77 1316
7264.57 1388
7265.38 1388
7266.18 1332
7266.99 1362
7267.79 1358
7268.59 1306
7269.40 1374
7270.20 1314
7271.01 1326
7271.81 1409
7272.62 1376
7273.42 1291
7274.23 1343
7275.03 1389
7275.84 1331
7276.64 1328
7277.45 1305
7278.25 1349
7279.06 1375
7279.86 1468
7280.67 1522
7281.48 1622
7282.28 1744
7283.09 1881
7283.89 2086
7284.70 2185
7285.50 2281
7286.31 2265
7287.11 2140
7287.92 2072
7288.73 1841
7289.53 1671
7290.34 1663
7291.14 1490
7291.95 1419
7292.76 1425
7293.56 1367
7294.37 1384
7295.17 1396
7295.98 1381
7296.79 1358
7297.59 1395
7298.40 1397
7299.21 1346
7300.01 1351
7300.82 1363
7301.62 1395
7302.43 1392
7303.24 1477
7304.04 1390
7304.85 1411
7305.66 1449
7306.46 1515
7307.27 1555
7308.08 1546
7308.89 1568
7309.69 1651
7310.50 1750
7311.31 1763
7312.11 1713
7312.92 1768
7313.73 1695
7314.53 1675
7315.34 1677
7316.15 1746
7316.96 1800
7317.76 1855
7318.57 1870
7319.38 1993
7320.19 2011
7320.99 2073
7321.80 2105
7322.61 1969
7323.42 1908
7324.22 1790
7325.03 1726
7325.84 1660
7326.65 1599
7327.46 1572
7328.26 1515
7329.07 1463
7329.88 1477
7330.69 1429
7331.50 1423
7332.30 1459
7333.11 1432
7333.92 1421
7334.73 1403
7335.54 1437
7336.35 1438
7337.15 1489
7337.96 1516
7338.77 1567
7339.58 1550
7340.39 1526
7341.20 1582
7342.01 1594
7342.82 1568
7343.62 1584
7344.43 1605
7345.24 1578
7346.05 1524
7346.86 1471
7347.67 1515
7348.48 1582
7349.29 1510
7350.10 1506
7350.91 1505
7351.71 1442
7352.52 1465
7353.33 1457
7354.14 1481
7354.95 1453
7355.76 1462
7356.57 1529
7357.38 1608
7358.19 1688
7359.00 1698
7359.81 1782
7360.62 1908
7361.43 1937
7362.24 1973
7363.05 1865
7363.86 1883
7364.67 1789
7365.48 1729
7366.29 1660
7367.10 1617
7367.91 1593
7368.72 1520
7369.53 1465
7370.34 1475
7371.15 1438
7371.96 1370
7372.77 1412
7373.58 1347
7374.39 1329
7375.20 1340
7376.01 1386
7376.82 1394
7377.63 1418
7378.45 1462
7379.26 1520
7380.07 1612
7380.88 1681
7381.69 1747
7382.50 1748
7383.31 1679
7384.12 1671
7384.93 1631
7385.74 1557
7386.56 1520
7387.37 1419
7388.18 1349
7388.99 1328
7389.80 1283
7390.61 1261
7391.42 1196
7392.24 1212
7393.05 1211
7393.86 1195
7394.67 1194
7395.48 1180
7396.29 1183
7397.10 1207
7397.92 1222
7398.73 1268
7399.54 1266
7400.35 1295
7401.16 1303
7401.98 1324
7402.79 1310
7403.60 1285
7404.41 1250
7405.23 1244
7406.04 1209
7406.85 1183
7407.66 1189
7408.47 1180
7409.29 1176
7410.10 1175
7410.91 1130
7411.72 1105
7412.54 1117
7413.35 1037
7414.16 1106
7414.98 1111
7415.79 1068
7416.60 1067
7417.41 1087
7418.23 1087
7419.04 1109
7419.85 1077
7420.67 1111
7421.48 1064
7422.29 1071
7423.11 1021
7423.92 1067
7424.73 1070
7425.54 1055
7426.36 1077
7427.17 1071
7427.99 1043
7428.80 1058
7429.61 1088
7430.43 1062
7431.24 1035
7432.05 1020
7432.87 1055
7433.68 1056
7434.49 1036
7435.31 1021
7436.12 1024
7436.94 1023
7437.75 1051
7438.56 1069
7439.38 1037
7440.19 1050
7441.01 988
7441.82 1015
7442.64 1025
7443.45 979
7444.26 1021
7445.08 1041
7445.89 1051
7446.71 1004
7447.52 992
7448.34 980
7449.15 954
7449.97 1007
7450.78 982
7451.59 999
7452.41 960
7453.22 926
7454.04 992
7454.85 1005
7455.67 967
7456.48 940
7457.30 989
7458.11 1002
7458.93 991
7459.74 959
7460.56 924
7461.38 933
7462.19 945
7463.01 961
7463.82 986
7464.64 992
7465.45 941
7466.27 963
7467.08 972
7467.90 963
7468.72 946
7469.53 938
7470.35 996
7471.16 978
7471.98 966
7472.79 940
7473.61 945
7474.43 1014
7475.24 1009
7476.06 997
7476.87 902
7477.69 957
7478.51 985
7479.32 963
7480.14 928
7480.96 972
7481.77 1057
7482.59 1048
7483.41 1029
7484.22 1060
7485.04 991
7485.85 999
7486.67 988
7487.49 977
7488.31 991
7489.12 926
7489.94 942
7490.76 921
7491.57 979
7492.39 911
7493.21 929
7494.02 893
7494.84 973
7495.66 929
7496.48 888
7497.29 975
7498.11 932
7498.93 936
7499.74 966
7500.56 913
7501.38 922
7502.20 908
7503.01 907
7503.83 931
7504.65 955
7505.47 921
7506.29 951
7507.10 925
7507.92 911
7508.74 962
7509.56 915
7510.37 873
7511.19 938
7512.01 930
7512.83 928
7513.65 951
7514.47 951
7515.28 939
7516.10 913
7516.92 890
7517.74 940
7518.56 942
7519.38 955
7520.19 935
7521.01 945
7521.83 970
7522.65 1012
7523.47 1016
7524.29 967
7525.11 955
7525.92 944
7526.74 973
7527.56 963
7528.38 987
7529.20 947
7530.02 964
7530.84 939
7531.66 966
7532.48 954
7533.30 940
7534.12 955
7534.93 984
7535.75 981
7536.57 958
7537.39 945
7538.21 958
7539.03 932
7539.85 971
7540.67 943
7541.49 975
7542.31 995
7543.13 970
7543.95 962
7544.77 960
7545.59 991
7546.41 1015
7547.23 992
7548.05 934
7548.87 948
7549.69 963
7550.51 972
7551.33 1025
7552.15 1011
7552.97 970
7553.79 1021
7554.61 1010
7555.43 976
7556.25 943
7557.07 1017
7557.89 984
7558.71 1042
7559.53 1000
7560.36 1007
7561.18 989
7562.00 1026
7562.82 1009
7563.64 1044
7564.46 1014
7565.28 1042
7566.10 1015
7566.92 1004
7567.74 998
7568.56 1045
7569.39 1033
7570.21 1044
7571.03 1004
7571.85 1043
7572.67 1028
7573.49 1052
7574.31 1039
7575.14 1056
7575.96 1047
7576.78 1020
7577.60 1044
7578.42 1017
7579.24 1032
7580.06 1038
7580.89 1007
7581.71 1022
7582.53 1063
7583.35 1115
7584.17 1104
7585.00 1029
7585.82 1054
7586.64 1111
7587.46 1148
7588.29 1146
7589.11 1114
7589.93 1150
7590.75 1137
7591.57 1127
7592.40 1123
7593.22 1163
7594.04 1129
7594.86 1139
7595.69 1131
7596.51 1172
7597.33 1169
7598.15 1216
7598.98 1211
7599.80 1149
7600.62 1230
7601.45 1252
7602.27 1314
7603.09 1302
7603.92 1299
7604.74 1314
7605.56 1316
7606.38 1302
7607.21 1275
7608.03 1309
7608.85 1272
7609.68 1231
7610.50 1222
7611.32 1215
7612.15 1266
7612.97 1198
7613.80 1264
7614.62 1263
7615.44 1365
7616.27 1428
7617.09 1446
7617.91 1451
7618.74 1556
7619.56 1551
7620.39 1497
7621.21 1487
7622.03 1503
7622.86 1412
7623.68 1371
7624.51 1306
7625.33 1265
7626.15 1357
7626.98 1284
7627.80 1303
7628.63 1347
7629.45 1404
7630.28 1452
7631.10 1468
7631.93 1478
7632.75 1525
7633.58 1507
7634.40 1467
7635.22 1399
7636.05 1331
7636.87 1256
7637.70 1245
7638.52 1198
7639.35 1193
7640.17 1170
7641.00 1136
7641.82 1103
7642.65 1165
7643.47 1215
7644.30 1285
7645.13 1366
7645.95 1383
7646.78 1380
7647.60 1359
7648.43 1370
7649.25 1359
7650.08 1298
7650.90 1339
7651.73 1205
7652.55 1209
7653.38 1160
7654.21 1120
7655.03 1104
7655.86 1054
7656.68 1062
7657.51 1062
7658.34 998
7659.16 1014
7659.99 1012
7660.81 996
7661.64 982
7662.47 977
7663.29 929
7664.12 945
7664.95 974
7665.77 1009
7666.60 975
7667.42 988
7668.25 996
7669.08 980
7669.90 1007
7670.73 1015
7671.56 981
7672.38 1008
7673.21 965
7674.04 964
7674.87 933
7675.69 929
7676.52 937
7677.35 953
7678.17 911
7679.00 965
7679.83 994
7680.65 940
7681.48 1011
7682.31 1002
7683.14 970
7683.96 1045
7684.79 1032
7685.62 1075
7686.45 1078
7687.27 1049
7688.10 1101
7688.93 1065
7689.76 1020
7690.58 1013
7691.41 988
7692.24 1005
7693.07 999
7693.90 1034
7694.72 1013
7695.55 974
7696.38 1017
7697.21 1042
7698.04 1084
7698.86 1070
7699.69 1114
7700.52 1084
7701.35 1052
7702.18 1033
7703.01 1013
7703.83 1025
7704.66 988
7705.49 959
7706.32 975
7707.15 976
7707.98 954
7708.81 972
7709.63 925
7710.46 933
7711.29 1009
7712.12 973
7712.95 947
7713.78 984
7714.61 957
7715.44 935
7716.27 925
7717.10 956
7717.93 984
7718.75 946
7719.58 932
7720.41 929
7721.24 935
7722.07 941
7722.90 933
7723.73 927
7724.56 957
7725.39 960
7726.22 923
7727.05 972
7727.88 1000
7728.71 1001
7729.54 1017
7730.37 1038
7731.20 1080
7732.03 1041
7732.86 965
7733.69 953
7734.52 951
7735.35 941
7736.18 932
7737.01 904
7737.84 895
7738.67 921
7739.50 888
7740.33 897
7741.16 882
7741.99 880
7742.82 885
7743.65 938
7744.48 952
7745.31 1006
7746.14 1107
7746.98 1159
7747.81 1219
7748.64 1213
7749.47 1192
7750.30 1173
7751.13 1108
7751.96 1067
7752.79 1071
7753.62 986
7754.45 925
7755.29 907
7756.12 934
7756.95 934
7757.78 856
7758.61 894
7759.44 838
7760.27 898
7761.11 878
7761.94 849
7762.77 864
7763.60 831
7764.43 860
7765.26 862
7766.10 851
7766.93 841
7767.76 813
7768.59 818
7769.42 820
7770.26 812
7771.09 813
7771.92 807
7772.75 824
7773.58 865
7774.42 838
7775.25 806
7776.08 824
7776.91 847
7777.75 828
7778.58 828
7779.41 840
7780.24 856
7781.08 820
7781.91 855
7782.74 879
7783.57 853
7784.41 881
7785.24 876
7786.07 837
7786.91 833
7787.74 850
7788.57 854
7789.40 821
7790.24 824
7791.07 830
7791.90 868
7792.74 847
7793.57 830
7794.40 832
7795.24 847
7796.07 850
7796.90 870
7797.74 891
7798.57 913
7799.40 897
7800.24 886
7801.07 908
7801.91 886
7802.74 905
7803.57 888
7804.41 908
7805.24 912
7806.07 901
7806.91 890
7807.74 882
7808.58 874
7809.41 897
7810.25 895
7811.08 917
7811.91 954
7812.75 1015
7813.58 1049
7814.42 994
7815.25 1048
7816.09 982
7816.92 1030
7817.75 1085
7818.59 1070
7819.42 1011
7820.26 1031
7821.09 1071
7821.93 1075
7822.76 1041
7823.60 1074
7824.43 1071
7825.27 1045
7826.10 1016
7826.94 1035
7827.77 1012
7828.61 973
7829.44 920
7830.28 1007
7831.11 1018
7831.95 985
7832.78 1011
7833.62 1024
7834.46 982
7835.29 1021
7836.13 1018
7836.96 972
7837.80 950
7838.63 961
7839.47 996
7840.31 945
7841.14 957
7841.98 943
7842.81 937
7843.65 925
7844.48 922
7845.32 913
7846.16 900
7846.99 862
7847.83 901
7848.67 927
7849.50 869
7850.34 846
7851.17 835
7852.01 880
7852.85 846
7853.68 858
7854.52 835
7855.36 847
7856.19 832
7857.03 882
7857.87 835
7858.70 853
7859.54 854
7860.38 860
7861.21 888
7862.05 871
7862.89 832
7863.72 847
7864.56 857
7865.40 900
7866.24 839
7867.07 805
7867.91 867
7868.75 844
7869.59 837
7870.42 881
7871.26 878
7872.10 919
7872.94 917
7873.77 913
7874.61 868
7875.45 873
7876.29 915
7877.12 955
7877.96 928
7878.80 982
7879.64 982
7880.47 1013
7881.31 1042
7882.15 1062
7882.99 1034
7883.83 991
7884.66 1007
7885.50 962
7886.34 923
7887.18 936
7888.02 889
7888.86 863
7889.69 878
7890.53 907
7891.37 912
7892.21 966
7893.05 906
7893.89 923
7894.73 893
7895.56 900
7896.40 870
7897.24 879
7898.08 904
7898.92 890
7899.76 801
7900.60 820
7901.44 839
7902.28 822
7903.12 828
7903.95 833
7904.79 799
7905.63 840
7906.47 803
7907.31 825
7908.15 834
7908.99 824
7909.83 847
7910.67 830
7911.51 838
7912.35 877
7913.19 900
7914.03 886
7914.87 921
7915.71 968
7916.55 1031
7917.39 1055
7918.23 1026
7919.07 1077
7919.91 1068
7920.75 1045
7921.59 981
7922.43 903
7923.27 890
7924.11 890
7924.95 903
7925.79 884
7926.63 867
7927.47 880
7928.31 859
7929.15 850
7929.99 877
7930.83 836
7931.67 810
7932.51 829
7933.35 819
7934.19 825
7935.04 813
7935.88 815
7936.72 779
7937.56 784
7938.40 812
7939.24 839
7940.08 799
7940.92 824
7941.76 785
7942.60 809
7943.45 831
7944.29 864
7945.13 872
7945.97 873
7946.81 814
7947.65 826
7948.49 870
7949.34 834
7950.18 835
7951.02 815
7951.86 826
7952.70 832
7953.54 859
7954.39 845
7955.23 913
7956.07 881
7956.91 849
7957.75 853
7958.60 889
7959.44 897
7960.28 871
7961.12 921
7961.96 908
7962.81 860
7963.65 847
7964.49 860
7965.33 898
7966.18 964
7967.02 1008
7967.86 1033
7968.70 1000
7969.55 966
7970.39 953
7971.23 900
7972.08 862
7972.92 840
7973.76 802
7974.60 834
7975.45 806
7976.29 812
7977.13 795
7977.98 823
7978.82 810
7979.66 818
7980.51 781
7981.35 803
7982.19 750
7983.04 797
7983.88 762
7984.72 721
7985.57 756
7986.41 772
7987.25 736
7988.10 749
7988.94 723
7989.78 766
7990.63 723
7991.47 709
7992.32 725
7993.16 730
7994.00 703
7994.85 728
7995.69 752
7996.54 729
7997.38 737
7998.22 742
7999.07 785
7999.91 722
8000.76 713
8001.60 713
8002.45 720
8003.29 725
8004.13 728
8004.98 717
8005.82 710
8006.67 724
8007.51 648
8008.36 644
8009.20 646
8010.05 647
8010.89 654
8011.74 714
8012.58 654
8013.43 635
8014.27 664
8015.12 689
8015.96 687
8016.81 644
8017.65 646
8018.50 645
8019.34 666
8020.19 674
8021.03 641
8021.88 654
8022.72 668
8023.57 661
8024.41 716
8025.26 673
8026.11 657
8026.95 690
8027.80 716
8028.64 713
8029.49 663
8030.33 667
8031.18 665
8032.03 665
8032.87 646
8033.72 633
8034.56 657
8035.41 677
8036.26 675
8037.10 684
8037.95 693
8038.80 701
8039.64 671
8040.49 702
8041.34 702
8042.18 671
8043.03 673
8043.87 707
8044.72 705
8045.57 645
8046.41 658
8047.26 676
8048.11 635
8048.96 629
8049.80 666
8050.65 648
8051.50 669
8052.34 674
8053.19 680
8054.04 705
8054.88 633
8055.73 618
8056.58 626
8057.43 595
8058.27 605
8059.12 650
8059.97 642
8060.82 674
8061.66 648
8062.51 640
8063.36 660
8064.21 668
8065.05 628
8065.90 638
8066.75 623
8067.60 665
8068.44 657
8069.29 652
8070.14 633
8070.99 618
8071.84 629
8072.68 632
8073.53 644
8074.38 636
8075.23 577
8076.08 603
8076.93 639
8077.77 637
8078.62 632
8079.47 670
8080.32 672
8081.17 657
8082.02 646
8082.87 668
8083.71 625
8084.56 650
8085.41 618
8086.26 620
8087.11 626
8087.96 651
8088.81 655
8089.66 663
8090.51 612
8091.35 618
8092.20 643
8093.05 651
8093.90 634
8094.75 657
8095.60 599
8096.45 651
8097.30 622
8098.15 628
8099.00 595
8099.85 607
8100.70 623
8101.55 623
8102.40 593
8103.25 649
8104.10 640
8104.95 635
8105.80 591
8106.65 609
8107.50 610
8108.35 635
8109.20 617
8110.05 592
8110.90 628
8111.75 603
8112.60 638
8113.45 602
8114.30 619
8115.15 628
8116.00 631
8116.85 619
8117.70 615
8118.55 681
8119.40 649
8120.25 632
8121.10 661
8121.95 686
8122.80 693
8123.65 673
8124.50 652
8125.35 615
8126.20 662
8127.06 657
8127.91 632
8128.76 655
8129.61 650
8130.46 637
8131.31 681
8132.16 668
8133.01 662
8133.86 659
8134.72 634
8135.57 654
8136.42 638
8137.27 633
8138.12 650
8138.97 667
8139.83 630
8140.68 629
8141.53 588
8142.38 620
8143.23 647
8144.08 674
8144.94 635
8145.79 613
8146.64 643
8147.49 633
8148.34 625
8149.20 651
8150.05 622
8150.90 639
8151.75 621
8152.60 651
8153.46 669
8154.31 632
8155.16 639
8156.01 684
8156.87 664
8157.72 664
8158.57 646
8159.42 638
8160.28 640
8161.13 640
8161.98 635
8162.84 664
8163.69 635
8164.54 627
8165.39 604
8166.25 625
8167.10 635
8167.95 626
8168.81 629
8169.66 600
8170.51 587
8171.37 626
8172.22 590
8173.07 598
8173.93 595
8174.78 595
8175.63 605
8176.49 570
8177.34 564
8178.19 565
8179.05 615
8179.90 606
8180.76 579
8181.61 594
8182.46 599
8183.32 555
8184.17 571
8185.02 586
8185.88 612
8186.73 603
8187.59 616
8188.44 594
8189.30 588
8190.15 608
8191.00 599
8191.86 611
8192.71 585
8193.57 584
8194.42 580
8195.28 601
8196.13 587
8196.99 614
8197.84 607
8198.69 575
8199.55 583
8200.40 577
8201.26 562
8202.11 577
8202.97 602
8203.82 632
8204.68 589
8205.53 601
8206.39 565
8207.24 605
8208.10 621
8208.95 622
8209.81 596
8210.67 629
8211.52 649
8212.38 613
8213.23 585
8214.09 591
8214.94 575
8215.80 607
8216.65 636
8217.51 629
8218.37 615
8219.22 603
8220.08 609
8220.93 597
8221.79 617
8222.64 658
8223.50 626
8224.36 655
8225.21 618
8226.07 651
8226.92 635
8227.78 620
8228.64 659
8229.49 675
8230.35 611
8231.21 601
8232.06 598
8232.92 582
8233.78 622
8234.63 610
8235.49 586
8236.35 598
8237.20 602
8238.06 577
8238.92 611
8239.77 617
8240.63 584
8241.49 573
8242.34 608
8243.20 586
8244.06 563
8244.91 588
8245.77 580
8246.63 586
8247.49 629
8248.34 603
8249.20 605
8250.06 623
8250.92 589
8251.77 556
8252.63 545
8253.49 589
8254.35 574
8255.20 571
8256.06 568
8256.92 632
8257.78 584
8258.63 618
8259.49 611
8260.35 586
8261.21 570
8262.07 606
8262.92 612
8263.78 606
8264.64 565
8265.50 592
8266.36 618
8267.22 639
8268.07 646
8268.93 664
8269.79 618
8270.65 608
8271.51 650
8272.37 629
8273.22 585
8274.08 619
8274.94 607
8275.80 595
8276.66 590
8277.52 586
8278.38 600
8279.24 618
8280.09 667
8280.95 624
8281.81 615
8282.67 647
8283.53 591
8284.39 601
8285.25 622
8286.11 639
8286.97 599
8287.83 625
8288.69 622
8289.55 623
8290.41 594
8291.26 618
8292.12 597
8292.98 637
8293.84 626
8294.70 647
8295.56 658
8296.42 672
8297.28 616
8298.14 630
8299.00 645
8299.86 656
8300.72 620
8301.58 642
8302.44 652
8303.30 669
8304.16 658
8305.02 658
8305.88 615
8306.74 657
8307.60 656
8308.46 653
8309.33 624
8310.19 604
8311.05 663
8311.91 630
8312.77 616
8313.63 622
8314.49 600
8315.35 623
8316.21 617
8317.07 596
8317.93 600
8318.79 615
8319.65 614
8320.52 621
8321.38 602
8322.24 630
8323.10 590
8323.96 604
8324.82 616
8325.68 642
8326.54 623
8327.41 611
8328.27 615
8329.13 631
8329.99 634
8330.85 618
8331.71 658
8332.57 669
8333.44 657
8334.30 600
8335.16 627
8336.02 645
8336.88 636
8337.75 635
8338.61 639
8339.47 655
8340.33 628
8341.19 634
8342.06 661
8342.92 638
8343.78 612
8344.64 613
8345.50 682
8346.37 665
8347.23 618
8348.09 659
8348.95 658
8349.82 710
8350.68 689
8351.54 672
8352.40 692
8353.27 630
8354.13 679
8354.99 663
8355.86 691
8356.72 643
8357.58 688
8358.45 724
8359.31 654
8360.17 678
8361.03 651
8361.90 672
8362.76 664
8363.62 687
8364.49 659
8365.35 643
8366.21 660
8367.08 687
8367.94 637
8368.80 645
8369.67 654
8370.53 674
8371.40 706
8372.26 693
8373.12 654
8373.99 703
8374.85 723
8375.71 679
8376.58 682
8377.44 700
8378.31 684
8379.17 702
8380.03 721
8380.90 690
8381.76 685
8382.63 691
8383.49 722
8384.36 714
8385.22 722
8386.08 723
8386.95 734
8387.81 701
8388.68 685
8389.54 700
8390.41 729
8391.27 750
8392.14 700
8393.00 746
8393.87 690
8394.73 723
8395.60 747
8396.46 740
8397.33 731
8398.19 764
8399.06 765
8399.92 774
8400.79 774
8401.65 790
8402.52 761
8403.38 782
8404.25 767
8405.11 800
8405.98 815
8406.84 796
8407.71 810
8408.58 826
8409.44 820
8410.31 828
8411.17 810
8412.04 824
8412.90 866
8413.77 821
8414.64 886
8415.50 874
8416.37 901
8417.23 884
8418.10 916
8418.97 894
8419.83 916
8420.70 902
8421.56 919
8422.43 950
8423.30 938
8424.16 977
8425.03 987
8425.90 967
8426.76 1012
8427.63 989
8428.50 961
8429.36 1007
8430.23 1020
8431.10 1022
8431.96 998
8432.83 1044
8433.70 1047
8434.56 1066
8435.43 1061
8436.30 1090
8437.16 1131
8438.03 1126
8438.90 1196
8439.77 1206
8440.63 1267
8441.50 1239
8442.37 1253
8443.24 1261
8444.10 1297
8444.97 1292
8445.84 1253
8446.71 1267
8447.57 1221
8448.44 1264
8449.31 1331
8450.18 1314
8451.04 1401
8451.91 1501
8452.78 1691
8453.65 1916
8454.52 2191
8455.38 2482
8456.25 2663
8457.12 2778
8457.99 2762
8458.86 2673
8459.72 2459
8460.59 2287
8461.46 2030
8462.33 1811
8463.20 1664
8464.07 1601
8464.93 1422
8465.80 1361
8466.67 1271
8467.54 1274
8468.41 1290
8469.28 1258
8470.15 1164
8471.02 1157
8471.88 1154
8472.75 1145
8473.62 1092
8474.49 1132
8475.36 1122
8476.23 1125
8477.10 1088
8477.97 1167
8478.84 1220
8479.71 1333
8480.58 1361
8481.44 1372
8482.31 1445
8483.18 1485
8484.05 1546
8484.92 1518
8485.79 1469
8486.66 1433
8487.53 1353
8488.40 1278
8489.27 1217
8490.14 1189
8491.01 1164
8491.88 1178
8492.75 1130
8493.62 1186
8494.49 1143
8495.36 1132
8496.23 1116
8497.10 1125
8497.97 1147
8498.84 1115
8499.71 1131
8500.58 1086
8501.45 1086
8502.32 1056
8503.19 1030
8504.06 1039
8504.93 1059
8505.80 1086
8506.67 1089
8507.55 1102
8508.42 1140
8509.29 1116
8510.16 1104
8511.03 1168
8511.90 1117
8512.77 1117
8513.64 1129
8514.51 1148
8515.38 1154
8516.25 1163
8517.13 1166
8518.00 1180
8518.87 1235
8519.74 1243
8520.61 1263
8521.48 1285
8522.35 1361
8523.23 1488
8524.10 1549
8524.97 1695
8525.84 1812
8526.71 1836
8527.58 1779
8528.46 1783
8529.33 1762
8530.20 1631
8531.07 1544
8531.94 1471
8532.81 1405
8533.69 1313
8534.56 1248
8535.43 1209
8536.30 1204
8537.18 1160
8538.05 1155
8538.92 1180
8539.79 1164
8540.66 1155
8541.54 1092
8542.41 1060
8543.28 1057
8544.15 1126
8545.03 1076
8545.90 1065
8546.77 1024
8547.64 1108
8548.52 1103
8549.39 1140
8550.26 1245
8551.14 1304
8552.01 1377
8552.88 1388
8553.76 1470
8554.63 1501
8555.50 1498
8556.37 1390
8557.25 1324
8558.12 1274
8558.99 1226
8559.87 1173
8560.74 1124
8561.61 1075
8562.49 1078
8563.36 1080
8564.24 1035
8565.11 1013
8565.98 989
8566.86 952
8567.73 956
8568.60 958
8569.48 988
8570.35 949
8571.23 956
8572.10 971
8572.97 895
8573.85 887
8574.72 922
8575.60 966
8576.47 963
8577.34 937
8578.22 924
8579.09 926
8579.97 949
8580.84 932
8581.72 931
8582.59 917
8583.47 946
8584.34 935
8585.21 924
8586.09 923
8586.96 923
8587.84 964
8588.71 983
8589.59 996
8590.46 986
8591.34 1002
8592.21 1006
8593.09 931
8593.96 996
8594.84 1001
8595.71 986
8596.59 1009
8597.46 1013
8598.34 1023
8599.22 1016
8600.09 1032
8600.97 1006
8601.84 1012
8602.72 993
8603.59 1035
8604.47 1057
8605.34 1068
8606.22 1033
8607.10 1051
8607.97 1059
8608.85 1110
8609.72 1061
8610.60 1039
8611.47 1072
8612.35 1093
8613.23 1102
8614.10 1095
8614.98 1055
8615.86 1064
8616.73 1093
8617.61 1166
8618.48 1113
8619.36 1078
8620.24 1138
8621.11 1170
8621.99 1152
8622.87 1100
8623.74 1102
8624.62 1183
8625.50 1132
8626.37 1150
8627.25 1150
8628.13 1219
8629.00 1167
8629.88 1177
8630.76 1151
8631.64 1180
8632.51 1219
8633.39 1194
8634.27 1210
8635.14 1148
8636.02 1123
8636.90 1171
8637.78 1207
8638.65 1173
8639.53 1163
8640.41 1196
8641.29 1141
8642.16 1182
8643.04 1215
8643.92 1241
8644.80 1286
8645.67 1268
8646.55 1310
8647.43 1328
8648.31 1323
8649.18 1326
8650.06 1384
8650.94 1361
8651.82 1303
8652.70 1292
8653.58 1304
8654.45 1310
8655.33 1312
8656.21 1337
8657.09 1340
8657.97 1405
8658.84 1419
8659.72 1457
8660.60 1597
8661.48 1718
8662.36 1845
8663.24 2019
8664.12 2062
8664.99 2206
8665.87 2296
8666.75 2260
8667.63 2035
8668.51 1979
8669.39 1846
8670.27 1805
8671.15 1679
8672.03 1684
8672.91 1663
8673.78 1604
8674.66 1643
8675.54 1629
8676.42 1519
8677.30 1500
8678.18 1498
8679.06 1419
8679.94 1397
8680.82 1365
8681.70 1259
8682.58 1252
8683.46 1308
8684.34 1272
8685.22 1252
8686.10 1299
8686.98 1365
8687.86 1402
8688.74 1438
8689.62 1590
8690.50 1718
8691.38 1885
8692.26 1924
8693.14 2061
8694.02 2019
8694.90 1990
8695.78 1831
8696.66 1718
8697.54 1636
8698.42 1539
8699.30 1441
8700.18 1437
8701.06 1392
8701.94 1358
8702.82 1360
8703.70 1356
8704.58 1323
8705.46 1289
8706.34 1185
8707.23 1146
8708.11 1086
8708.99 1094
8709.87 1068
8710.75 1064
8711.63 1035
8712.51 1018
8713.39 1022
8714.27 998
8715.16 970
8716.04 972
8716.92 918
8717.80 957
8718.68 985
8719.56 1020
8720.44 1024
8721.33 1006
8722.21 993
8723.09 1022
8723.97 1013
8724.85 1060
8725.73 1049
8726.62 1119
8727.50 1099
8728.38 1095
8729.26 1134
8730.14 1165
8731.03 1112
8731.91 1143
8732.79 1147
8733.67 1124
8734.55 1102
8735.44 1122
8736.32 1042
8737.20 1029
8738.08 1024
8738.97 1005
8739.85 972
8740.73 996
8741.61 989
8742.50 1015
8743.38 976
8744.26 989
8745.14 957
8746.03 1002
8746.91 1011
8747.79 998
8748.68 986
8749.56 981
8750.44 1021
8751.33 1040
8752.21 1010
8753.09 988
8753.97 1006
8754.86 1054
8755.74 1037
8756.62 1045
8757.51 1011
8758.39 1065
8759.28 1076
8760.16 1112
8761.04 1080
8761.93 1032
8762.81 1099
8763.69 1082
8764.58 1043
8765.46 1070
8766.34 1110
8767.23 1118
8768.11 1086
8769.00 1090
8769.88 1094
8770.76 1088
8771.65 1071
8772.53 1064
8773.42 1067
8774.30 1000
8775.19 1025
8776.07 1017
8776.95 1101
8777.84 1090
8778.72 1112
8779.61 1176
8780.49 1323
8781.38 1379
8782.26 1392
8783.15 1424
8784.03 1408
8784.92 1393
8785.80 1330
8786.69 1210
8787.57 1206
8788.46 1180
8789.34 1061
8790.23 1010
8791.11 970
8792.00 952
8792.88 936
8793.77 926
8794.65 893
8795.54 837
8796.42 860
8797.31 901
8798.19 840
8799.08 825
8799.96 822
8800.85 845
8801.74 829
8802.62 852
8803.51 821
8804.39 815
8805.28 800
8806.16 848
8807.05 799
8807.94 772
8808.82 797
8809.71 779
8810.59 769
8811.48 787
8812.37 771
8813.25 761
8814.14 803
8815.03 764
8815.91 768
8816.80 811
8817.68 754
8818.57 772
8819.46 789
8820.34 785
8821.23 778
8822.12 732
8823.00 751
8823.89 770
8824.78 764
8825.66 760
8826.55 732
8827.44 742
8828.33 717
8829.21 704
8830.10 739
8830.99 724
8831.87 730
8832.76 749
8833.65 741
8834.54 746
8835.42 717
8836.31 767
8837.20 769
8838.08 744
8838.97 757
8839.86 746
8840.75 733
8841.64 736
8842.52 711
8843.41 746
8844.30 736
8845.19 755
8846.07 733
8846.96 723
8847.85 724
8848.74 713
8849.63 758
8850.51 762
8851.40 726
8852.29 708
8853.18 689
8854.07 701
8854.96 689
8855.84 717
8856.73 715
8857.62 692
8858.51 692
8859.40 735
8860.29 712
8861.17 711
8862.06 711
8862.95 689
8863.84 676
8864.73 703
8865.62 692
8866.51 740
8867.40 663
8868.29 666
8869.17 677
8870.06 683
8870.95 690
8871.84 668
8872.73 649
8873.62 660
8874.51 655
8875.40 646
8876.29 639
8877.18 649
8878.07 638
8878.96 647
8879.85 622
8880.74 648
8881.63 652
8882.51 621
8883.40 599
8884.29 619
8885.18 624
8886.07 627
8886.96 626
8887.85 602
8888.74 599
8889.63 656
8890.52 624
8891.41 572
8892.30 588
8893.19 596
8894.09 628
8894.98 576
8895.87 572
8896.76 603
8897.65 621
8898.54 580
8899.43 591
8900.32 582
8901.21 612
8902.10 654
8902.99 600
8903.88 581
8904.77 578
8905.66 618
8906.55 607
8907.44 573
8908.34 564
8909.23 594
8910.12 592
8911.01 607
8911.90 581
8912.79 609
8913.68 631
8914.57 604
8915.47 565
8916.36 577
8917.25 579
8918.14 603
8919.03 575
8919.92 561
8920.81 572
8921.71 617
8922.60 577
8923.49 578
8924.38 576
8925.27 574
8926.16 570
8927.06 595
8927.95 593
8928.84 557
8929.73 567
8930.62 574
8931.52 573
8932.41 625
8933.30 585
8934.19 564
8935.09 578
8935.98 583
8936.87 550
8937.76 556
8938.66 569
8939.55 519
8940.44 542
8941.33 567
8942.23 521
8943.12 569
8944.01 545
8944.90 540
8945.80 563
8946.69 571
8947.58 568
8948.48 573
8949.37 579
8950.26 573
8951.16 552
8952.05 528
8952.94 564
8953.84 567
8954.73 575
8955.62 576
8956.52 579
8957.41 564
8958.30 544
8959.20 561
8960.09 573
8960.98 566
8961.88 589
8962.77 557
8963.66 579
8964.56 563
8965.45 570
8966.35 576
8967.24 598
8968.13 597
8969.03 579
8969.92 562
8970.82 588
8971.71 561
8972.60 565
8973.50 557
8974.39 541
8975.29 591
8976.18 556
8977.08 532
8977.97 558
8978.87 553
8979.76 521
8980.65 547
8981.55 526
8982.44 557
8983.34 575
8984.23 551
8985.13 536
8986.02 532
8986.92 540
8987.81 549
8988.71 570
8989.60 543
8990.50 540
8991.39 534
8992.29 519
8993.18 520
8994.08 553
8994.97 540
8995.87 530
8996.76 525
8997.66 535
8998.56 528
8999.45 532
9000.35 540
9001.24 532
9002.14 548
9003.03 523
9003.93 537
9004.83 558
9005.72 514
9006.62 498
9007.51 542
9008.41 553
9009.31 533
9010.20 538
9011.10 520
9011.99 521
9012.89 525
9013.79 536
9014.68 499
9015.58 512
9016.48 538
9017.37 536
9018.27 526
9019.16 539
9020.06 515
9020.96 489
9021.85 519
9022.75 508
9023.65 501
9024.54 498
9025.44 533
9026.34 503
9027.24 519
9028.13 521
9029.03 529
9029.93 512
9030.82 521
9031.72 542
9032.62 536
9033.52 531
9034.41 535
9035.31 527
9036.21 519
9037.10 524
9038.00 535
9038.90 541
9039.80 515
9040.69 536
9041.59 527
9042.49 528
9043.39 520
9044.29 520
9045.18 528
9046.08 505
9046.98 514
9047.88 533
9048.78 526
9049.67 501
9050.57 517
9051.47 501
9052.37 532
9053.27 511
9054.16 540
9055.06 502
9055.96 529
9056.86 549
9057.76 531
9058.66 523
9059.55 522
9060.45 527
9061.35 540
9062.25 529
9063.15 530
9064.05 523
9064.95 549
9065.85 549
9066.74 563
9067.64 546
9068.54 519
9069.44 531
9070.34 566
9071.24 559
9072.14 557
9073.04 513
9073.94 537
9074.84 524
9075.74 538
9076.64 513
9077.53 508
9078.43 509
9079.33 534
9080.23 529
9081.13 516
9082.03 520
9082.93 544
9083.83 555
9084.73 538
9085.63 529
9086.53 530
9087.43 513
9088.33 509
9089.23 535
9090.13 526
9091.03 502
9091.93 501
9092.83 504
9093.73 493
9094.63 525
9095.53 530
9096.43 531
9097.33 525
9098.23 476
9099.13 516
9100.04 517
9100.94 543
9101.84 531
9102.74 521
9103.64 545
9104.54 515
9105.44 504
9106.34 526
9107.24 515
9108.14 531
9109.04 500
9109.94 536
9110.85 560
9111.75 487
9112.65 542
9113.55 531
9114.45 532
9115.35 522
9116.25 513
9117.15 530
9118.06 512
9118.96 488
9119.86 506
9120.76 563
9121.66 557
9122.56 574
9123.46 565
9124.37 586
9125.27 542
9126.17 544
9127.07 551
9127.97 549
9128.88 507
9129.78 526
9130.68 579
9131.58 547
9132.48 515
9133.39 519
9134.29 513
9135.19 513
9136.09 504
9137.00 502
9137.90 530
9138.80 500
9139.70 518
9140.61 508
9141.51 520
9142.41 536
9143.31 490
9144.22 488
9145.12 535
9146.02 536
9146.92 493
9147.83 500
9148.73 536
9149.63 529
9150.54 567
9151.44 543
9152.34 534
9153.25 540
9154.15 526
9155.05 502
9155.96 492
9156.86 549
9157.76 535
9158.67 515
9159.57 536
9160.47 538
9161.38 517
9162.28 522
9163.18 505
9164.09 548
9164.99 525
9165.90 538
9166.80 555
9167.70 570
9168.61 553
9169.51 549
9170.42 541
9171.32 539
9172.22 544
9173.13 555
9174.03 538
9174.94 518
9175.84 545
9176.74 539
9177.65 552
9178.55 536
9179.46 520
9180.36 527
9181.27 531
9182.17 509
9183.08 510
9183.98 515
9184.89 556
9185.79 543
9186.70 549
9187.60 521
9188.51 519
9189.41 575
9190.32 557
9191.22 546
9192.13 567
9193.03 591
9193.94 584
9194.84 567
9195.75 565
9196.65 589
9197.56 642
9198.46 670
9199.37 694
9200.27 695
9201.18 678
9202.08 684
9202.99 704
9203.90 672
9204.80 642
9205.71 617
9206.61 617
9207.52 597
9208.42 561
9209.33 534
9210.24 570
9211.14 566
9212.05 561
9212.95 543
9213.86 552
9214.77 579
9215.67 566
9216.58 563
9217.49 530
9218.39 580
9219.30 582
9220.21 554
9221.11 557
9222.02 553
9222.93 543
9223.83 558
9224.74 588
9225.65 558
9226.55 539
9227.46 530
9228.37 509
9229.27 520
9230.18 539
9231.09 539
9231.99 533
9232.90 516
9233.81 515
9234.72 540
9235.62 511
9236.53 494
9237.44 541
9238.34 505
9239.25 524
9240.16 525
9241.07 496
9241.97 516
9242.88 531
9243.79 501
9244.70 504
9245.61 526
9246.51 517
9247.42 555
9248.33 502
9249.24 542
9250.14 534
9251.05 555
9251.96 518
9252.87 513
9253.78 498
9254.69 539
9255.59 517
9256.50 542
9257.41 517
9258.32 521
9259.23 557
9260.14 553
9261.04 527
9261.95 545
9262.86 533
9263.77 560
9264.68 547
9265.59 532
9266.50 523
9267.40 507
9268.31 530
9269.22 532
9270.13 501
9271.04 534
9271.95 522
9272.86 527
9273.77 509
9274.68 553
9275.59 530
9276.49 559
9277.40 533
9278.31 515
9279.22 551
9280.13 521
9281.04 533
9281.95 542
9282.86 528
9283.77 553
9284.68 545
9285.59 524
9286.50 507
9287.41 515
9288.32 530
9289.23 558
9290.14 551
9291.05 580
9291.96 568
9292.87 555
9293.78 578
9294.69 590
9295.60 561
9296.51 555
9297.42 559
9298.33 597
9299.24 587
9300.15 575
9301.06 566
9301.97 590
9302.88 548
9303.79 530
9304.70 594
9305.61 615
9306.53 572
9307.44 567
9308.35 585
9309.26 582
9310.17 577
9311.08 589
9311.99 571
9312.90 580
9313.81 582
9314.72 536
9315.63 560
9316.55 544
9317.46 535
9318.37 572
9319.28 617
9320.19 548
9321.10 546
9322.01 590
9322.93 567
9323.84 545
9324.75 566
9325.66 540
9326.57 563
9327.48 568
9328.40 558
9329.31 561
9330.22 572
9331.13 547
9332.04 557
9332.96 547
9333.87 549
9334.78 542
9335.69 529
9336.60 542
9337.52 550
9338.43 504
9339.34 535
9340.25 554
9341.17 546
9342.08 562
9342.99 560
9343.90 579
9344.82 535
9345.73 563
9346.64 559
9347.55 549
9348.47 543
9349.38 543
9350.29 567
9351.21 561
9352.12 582
9353.03 549
9353.94 569
9354.86 564
9355.77 600
9356.68 608
9357.60 567
9358.51 563
9359.42 581
9360.34 545
9361.25 567
9362.16 565
9363.08 549
9363.99 575
9364.90 571
9365.82 568
9366.73 602
9367.65 587
9368.56 598
9369.47 597
9370.39 603
9371.30 597
9372.21 586
9373.13 596
9374.04 632
9374.96 615
9375.87 590
9376.79 623
9377.70 621
9378.61 658
9379.53 610
9380.44 611
9381.36 613
9382.27 617
9383.19 628
9384.10 583
9385.01 612
9385.93 632
9386.84 632
9387.76 645
9388.67 645
9389.59 674
9390.50 700
9391.42 702
9392.33 679
9393.25 681
9394.16 673
9395.08 701
9395.99 720
9396.91 718
9397.82 677
9398.74 692
9399.65 665
9400.57 654
9401.48 647
9402.40 626
9403.32 624
9404.23 622
9405.15 635
9406.06 604
9406.98 594
9407.89 619
9408.81 588
9409.73 610
9410.64 619
9411.56 632
9412.47 664
9413.39 657
9414.30 605
9415.22 635
9416.14 640
9417.05 641
9417.97 658
9418.89 645
9419.80 676
9420.72 696
9421.63 656
9422.55 658
9423.47 685
9424.38 681
9425.30 643
9426.22 639
9427.13 655
9428.05 653
9428.97 640
9429.88 690
9430.80 669
9431.72 678
9432.63 670
9433.55 707
9434.47 719
9435.38 743
9436.30 764
9437.22 744
9438.14 745
9439.05 750
9439.97 756
9440.89 774
9441.81 773
9442.72 738
9443.64 740
9444.56 779
9445.47 747
9446.39 730
9447.31 731
9448.23 763
9449.15 786
9450.06 783
9450.98 804
9451.90 863
9452.82 854
9453.73 856
9454.65 892
9455.57 851
9456.49 818
9457.41 811
9458.32 786
9459.24 768
9460.16 739
9461.08 747
9462.00 715
9462.92 716
9463.83 706
9464.75 706
9465.67 692
9466.59 707
9467.51 714
9468.43 659
9469.35 647
9470.26 700
9471.18 712
9472.10 684
9473.02 666
9473.94 670
9474.86 685
9475.78 675
9476.70 660
9477.62 719
9478.54 760
9479.45 772
9480.37 732
9481.29 758
9482.21 784
9483.13 788
9484.05 722
9484.97 738
9485.89 728
9486.81 769
9487.73 716
9488.65 746
9489.57 725
9490.49 715
9491.41 710
9492.33 721
9493.25 702
9494.17 708
9495.09 711
9496.01 722
9496.93 706
9497.85 684
9498.77 708
9499.69 718
9500.61 724
9501.53 696
9502.45 688
9503.37 706
9504.29 707
9505.21 709
9506.13 707
9507.05 716
9507.97 759
9508.89 796
9509.81 754
9510.73 734
9511.65 746
9512.57 745
9513.49 745
9514.42 771
9515.34 755
9516.26 776
9517.18 809
9518.10 820
9519.02 837
9519.94 859
9520.86 898
9521.78 922
9522.71 889
9523.63 903
9524.55 900
9525.47 842
9526.39 879
9527.31 887
9528.23 837
9529.16 862
9530.08 830
9531.00 835
9531.92 812
9532.84 805
9533.76 842
9534.69 861
9535.61 860
9536.53 819
9537.45 785
9538.37 775
9539.30 745
9540.22 787
9541.14 797
9542.06 809
9542.98 764
9543.91 790
9544.83 809
9545.75 755
9546.67 790
9547.60 797
9548.52 801
9549.44 801
9550.36 784
9551.29 760
9552.21 775
9553.13 797
9554.06 782
9554.98 804
9555.90 833
9556.82 816
9557.75 794
9558.67 811
9559.59 822
9560.52 845
9561.44 803
9562.36 823
9563.29 836
9564.21 837
9565.13 840
9566.06 793
9566.98 852
9567.90 857
9568.83 839
9569.75 810
9570.67 809
9571.60 817
9572.52 844
9573.44 861
9574.37 882
9575.29 891
9576.22 879
9577.14 905
9578.06 927
9578.99 881
9579.91 907
9580.84 961
9581.76 904
9582.68 872
9583.61 923
9584.53 865
9585.46 866
9586.38 867
9587.31 868
9588.23 888
9589.15 843
9590.08 888
9591.00 860
9591.93 895
9592.85 908
9593.78 901
9594.70 926
9595.63 953
9596.55 956
9597.48 951
9598.40 1020
9599.33 1048
9600.25 1031
9601.18 1026
9602.10 1024
9603.03 1079
9603.95 1030
9604.88 989
9605.80 963
9606.73 959
9607.65 923
9608.58 897
9609.50 887
9610.43 942
9611.35 946
9612.28 935
9613.21 899
9614.13 939
9615.06 946
9615.98 951
9616.91 931
9617.84 931
9618.76 882
9619.69 953
9620.61 952
9621.54 952
9622.47 978
9623.39 968
9624.32 988
9625.24 995
9626.17 976
9627.10 999
9628.02 1003
9628.95 1006
9629.88 1007
9630.80 1036
9631.73 1013
9632.65 1014
9633.58 1060
9634.51 1038
9635.43 1055
9636.36 1008
9637.29 1096
9638.22 1089
9639.14 1045
9640.07 1104
9641.00 1142
9641.92 1148
9642.85 1165
9643.78 1170
9644.70 1186
9645.63 1204
9646.56 1193
9647.49 1159
9648.41 1197
9649.34 1186
9650.27 1188
9651.20 1208
9652.12 1162
9653.05 1146
9653.98 1141
9654.91 1158
9655.83 1122
9656.76 1151
9657.69 1153
9658.62 1140
9659.55 1147
9660.47 1132
9661.40 1184
9662.33 1183
9663.26 1144
9664.19 1146
9665.11 1187
9666.04 1215
9666.97 1225
9667.90 1219
9668.83 1219
9669.75 1253
9670.68 1249
9671.61 1272
9672.54 1288
9673.47 1276
9674.40 1243
9675.33 1255
9676.25 1264
9677.18 1271
9678.11 1283
9679.04 1302
9679.97 1271
9680.90 1307
9681.83 1328
9682.76 1323
9683.69 1280
9684.61 1360
9685.54 1385
9686.47 1333
9687.40 1356
9688.33 1386
9689.26 1409
9690.19 1438
9691.12 1414
9692.05 1407
9692.98 1389
9693.91 1394
9694.84 1388
9695.77 1417
9696.70 1456
9697.63 1525
9698.56 1579
9699.49 1600
9700.42 1596
9701.35 1564
9702.28 1526
9703.21 1457
9704.14 1462
9705.07 1360
9706.00 1309
9706.93 1289
9707.86 1266
9708.79 1246
9709.72 1259
9710.65 1307
9711.58 1341
9712.51 1355
9713.44 1414
9714.37 1412
9715.30 1393
9716.23 1429
9717.16 1392
9718.09 1289
9719.02 1302
9719.95 1302
9720.88 1216
9721.81 1171
9722.75 1135
9723.68 1126
9724.61 1075
9725.54 1060
9726.47 1047
9727.40 1035
9728.33 1060
9729.26 1058
9730.19 1056
9731.13 1095
9732.06 1122
9732.99 1070
9733.92 1061
9734.85 1060
9735.78 1035
9736.71 998
9737.65 1009
9738.58 1041
9739.51 1031
9740.44 1021
9741.37 958
9742.30 986
9743.24 985
9744.17 993
9745.10 947
9746.03 945
9746.96 989
9747.90 991
9748.83 990
9749.76 967
9750.69 975
9751.63 990
9752.56 967
9753.49 960
9754.42 958
9755.36 941
9756.29 956
9757.22 954
9758.15 917
9759.09 955
9760.02 918
9760.95 954
9761.88 922
9762.82 968
9763.75 947
9764.68 963
9765.62 982
9766.55 987
9767.48 962
9768.41 959
9769.35 965
9770.28 982
9771.21 960
9772.15 948
9773.08 981
9774.01 972
9774.95 971
9775.88 939
9776.81 926
9777.75 970
9778.68 931
9779.62 982
9780.55 954
9781.48 983
9782.42 1001
9783.35 1008
9784.28 992
9785.22 954
9786.15 956
9787.09 947
9788.02 931
9788.95 925
9789.89 932
9790.82 936
9791.76 904
9792.69 895
9793.63 912
9794.56 890
9795.49 894
9796.43 913
9797.36 938
9798.30 891
9799.23 882
9800.17 879
9801.10 934
9802.04 894
9802.97 880
9803.91 837
9804.84 822
9805.78 848
9806.71 818
9807.65 816
9808.58 794
9809.52 771
9810.45 778
9811.39 733
9812.32 762
9813.26 793
9814.19 765
9815.13 784
9816.06 763
9817.00 730
9817.93 747
9818.87 782
9819.80 765
9820.74 766
9821.68 735
9822.61 739
9823.55 750
9824.48 746
9825.42 695
9826.35 703
9827.29 739
9828.23 714
9829.16 706
9830.10 762
9831.03 754
9831.97 755
9832.91 739
9833.84 752
9834.78 694
9835.72 723
9836.65 741
9837.59 684
9838.52 706
9839.46 729
9840.40 721
9841.33 722
9842.27 691
9843.21 713
9844.14 716
9845.08 721
9846.02 739
9846.95 715
9847.89 722
9848.83 748
9849.77 718
9850.70 737
9851.64 741
9852.58 696
9853.51 752
9854.45 751
9855.39 744
9856.33 718
9857.26 710
9858.20 723
9859.14 746
9860.08 758
9861.01 764
9861.95 702
9862.89 748
9863.83 756
9864.76 743
9865.70 690
9866.64 677
9867.58 674
9868.51 705
9869.45 698
9870.39 679
9871.33 718
9872.27 704
9873.20 735
9874.14 722
9875.08 740
9876.02 741
9876.96 716
9877.90 716
9878.83 720
9879.77 684
9880.71 725
9881.65 700
9882.59 724
9883.53 702
9884.47 693
9885.40 693
9886.34 709
9887.28 709
9888.22 713
9889.16 671
9890.10 667
9891.04 672
9891.98 704
9892.91 694
9893.85 690
9894.79 669
9895.73 676
9896.67 662
9897.61 717
9898.55 705
9899.49 725
9900.43 692
9901.37 711
9902.31 721
9903.25 699
9904.19 707
9905.13 713
9906.07 757
9907.01 742
9907.95 728
9908.89 718
9909.83 737
9910.77 729
9911.71 734
9912.65 724
9913.59 714
9914.53 704
9915.47 717
9916.41 723
9917.35 745
9918.29 750
9919.23 764
9920.17 778
9921.11 797
9922.05 794
9922.99 866
9923.93 939
9924.87 997
9925.81 1048
9926.75 1111
9927.69 1105
9928.63 1107
9929.57 1049
9930.51 1020
9931.45 1015
9932.39 950
9933.34 900
9934.28 842
9935.22 792
9936.16 776
9937.10 769
9938.04 747
9938.98 708
9939.92 709
9940.87 714
9941.81 728
9942.75 711
9943.69 721
9944.63 720
9945.57 737
9946.51 752
9947.46 780
9948.40 818
9949.34 836
9950.28 845
9951.22 837
9952.16 814
9953.11 791
9954.05 796
9954.99 760
9955.93 708
9956.87 707
9957.82 668
9958.76 678
9959.70 654
9960.64 621
9961.59 616
9962.53 610
9963.47 630
9964.41 657
9965.35 653
9966.30 624
9967.24 595
9968.18 569
9969.13 603
9970.07 586
9971.01 599
9971.95 600
9972.90 560
9973.84 592
9974.78 552
9975.73 583
9976.67 608
9977.61 609
9978.55 587
9979.50 618
9980.44 603
9981.38 601
9982.33 601
9983.27 608
9984.21 608
9985.16 616
9986.10 589
9987.04 605
9987.99 594
9988.93 576
9989.88 591
9990.82 648
9991.76 625
9992.71 619
9993.65 612
9994.59 561
9995.54 606
9996.48 603
9997.43 605
9998.37 575
9999.31 594
10000.26 611
10001.20 623
10002.15 595
10003.09 621
10004.04 594
10004.98 619
10005.92 617
10006.87 627
10007.81 621
10008.76 595
10009.70 597
10010.65 597
10011.59 596
10012.54 604
10013.48 615
10014.43 586
10015.37 574
10016.32 593
10017.26 596
10018.21 630
10019.15 620
10020.10 593
10021.04 597
10021.99 608
10022.93 582
10023.88 589
10024.82 601
10025.77 586
10026.71 604
10027.66 601
10028.60 582
10029.55 578
10030.49 586
10031.44 567
10032.39 612
10033.33 620
10034.28 587
10035.22 605
10036.17 598
10037.11 552
10038.06 595
10039.01 605
10039.95 570
10040.90 560
10041.84 554
10042.79 550
10043.74 572
10044.68 555
10045.63 563
10046.58 547
10047.52 551
10048.47 560
10049.41 559
10050.36 554
10051.31 558
10052.25 549
10053.20 553
10054.15 556
10055.09 539
10056.04 529
10056.99 535
10057.93 570
10058.88 559
10059.83 519
10060.78 554
10061.72 583
10062.67 556
10063.62 544
10064.56 549
10065.51 539
10066.46 556
10067.41 566
10068.35 534
10069.30 540
10070.25 555
10071.20 584
10072.14 534
10073.09 534
10074.04 572
10074.99 575
10075.93 536
10076.88 535
10077.83 513
10078.78 533
10079.72 524
10080.67 515
10081.62 534
10082.57 554
10083.52 522
10084.46 537
10085.41 536
10086.36 523
10087.31 536
10088.26 517
10089.21 510
10090.15 538
10091.10 555
10092.05 511
10093.00 519
10093.95 539
10094.90 514
10095.85 530
10096.79 492
10097.74 527
10098.69 528
10099.64 519
10100.59 518
10101.54 538
10102.49 529
10103.44 555
10104.39 532
10105.33 516
10106.28 535
10107.23 524
10108.18 547
10109.13 543
10110.08 522
10111.03 551
10111.98 547
10112.93 511
10113.88 516
10114.83 524
10115.78 533
10116.73 546
10117.68 559
10118.63 560
10119.58 549
10120.53 549
10121.48 524
10122.43 526
10123.38 528
10124.33 529
10125.28 519
10126.23 555
10127.18 542
10128.13 537
10129.08 546
10130.03 565
10130.98 537
10131.93 548
10132.88 538
10133.83 511
10134.78 561
10135.73 570
10136.68 534
10137.63 567
10138.58 570
10139.53 569
10140.48 593
10141.43 566
10142.38 541
10143.33 578
10144.29 565
10145.24 538
10146.19 583
10147.14 566
10148.09 550
10149.04 583
10149.99 560
10150.94 592
10151.89 587
10152.85 566
10153.80 586
10154.75 617
10155.70 600
10156.65 592
10157.60 561
10158.55 615
10159.51 595
10160.46 608
10161.41 568
10162.36 594
10163.31 577
10164.26 584
10165.22 608
10166.17 582
10167.12 601
10168.07 610
10169.02 598
10169.98 575
10170.93 608
10171.88 596
10172.83 621
10173.79 627
10174.74 637
10175.69 635
10176.64 608
10177.60 650
10178.55 657
10179.50 658
10180.45 631
10181.41 661
10182.36 657
10183.31 653
10184.26 643
10185.22 642
10186.17 651
10187.12 678
10188.08 663
10189.03 664
10189.98 663
10190.93 667
10191.89 639
10192.84 639
10193.79 653
10194.75 653
10195.70 683
10196.65 682
10197.61 700
10198.56 677
10199.51 664
10200.47 641
10201.42 695
10202.38 702
10203.33 676
10204.28 686
10205.24 673
10206.19 775
10207.14 773
10208.10 735
10209.05 739
10210.01 761
10210.96 741
10211.91 732
10212.87 682
10213.82 710
10214.78 701
10215.73 703
10216.69 666
10217.64 673
10218.59 716
10219.55 672
10220.50 666
10221.46 686
10222.41 674
10223.37 676
10224.32 660
10225.28 668
10226.23 683
10227.19 728
10228.14 696
10229.10 746
10230.05 781
10231.01 767
10231.96 850
10232.92 906
10233.87 946
10234.83 980
10235.78 1008
10236.74 1077
10237.69 1080
10238.65 1035
10239.60 985
10240.56 958
10241.51 917
10242.47 860
10243.42 795
10244.38 766
10245.34 774
10246.29 680
10247.25 662
10248.20 694
10249.16 670
10250.11 658
10251.07 671
10252.03 660
10252.98 679
10253.94 677
10254.89 646
10255.85 635
10256.81 624
10257.76 589
10258.72 585
10259.68 588
10260.63 567
10261.59 571
10262.55 558
10263.50 573
10264.46 559
10265.41 575
10266.37 575
10267.33 609
10268.28 629
10269.24 585
10270.20 603
10271.16 640
10272.11 626
10273.07 627
10274.03 601
10274.98 614
10275.94 650
10276.90 591
10277.85 579
10278.81 560
10279.77 574
10280.73 558
10281.68 541
10282.64 565
10283.60 545
10284.56 575
10285.51 536
10286.47 541
10287.43 547
10288.39 557
10289.34 567
10290.30 611
10291.26 561
10292.22 580
10293.18 560
10294.13 558
10295.09 599
10296.05 578
10297.01 557
10297.97 556
10298.92 578
10299.88 594
10300.84 582
10301.80 562
10302.76 567
10303.72 580
10304.67 616
10305.63 587
10306.59 569
10307.55 566
10308.51 578
10309.47 555
10310.43 594
10311.38 588
10312.34 591
10313.30 612
10314.26 595
10315.22 589
10316.18 578
10317.14 569
10318.10 614
10319.06 612
10320.01 571
10320.97 579
10321.93 552
10322.89 582
10323.85 549
10324.81 544
10325.77 574
10326.73 600
10327.69 593
10328.65 554
10329.61 548
10330.57 577
10331.53 590
10332.49 605
10333.45 552
10334.41 560
10335.37 567
10336.33 541
10337.29 557
10338.25 543
10339.21 555
10340.17 536
10341.13 545
10342.09 503
10343.05 506
10344.01 528
10344.97 500
10345.93 535
10346.89 509
10347.85 492
10348.81 505
10349.77 516
10350.73 505
10351.69 505
10352.65 502
10353.61 531
10354.57 527
10355.53 515
10356.49 493
10357.46 513
10358.42 477
10359.38 510
10360.34 478
10361.30 490
10362.26 467
10363.22 483
10364.18 460
10365.14 470
10366.11 471
10367.07 460
10368.03 472
10368.99 470
10369.95 496
10370.91 475
10371.87 478
10372.84 451
10373.80 465
10374.76 498
10375.72 466
10376.68 515
10377.64 513
10378.61 499
10379.57 480
10380.53 492
10381.49 468
10382.45 478
10383.42 469
10384.38 493
10385.34 502
10386.30 470
10387.27 458
10388.23 486
10389.19 500
10390.15 473
10391.11 474
10392.08 471
10393.04 483
10394.00 461
10394.96 427
10395.93 443
10396.89 477
10397.85 475
10398.82 452
10399.78 456
10400.74 476
10401.70 492
10402.67 487
10403.63 472
10404.59 457
10405.56 455
10406.52 476
10407.48 487
10408.45 470
10409.41 464
10410.37 489
10411.34 480
10412.30 470
10413.26 465
10414.23 467
10415.19 490
10416.15 495
10417.12 495
10418.08 482
10419.04 500
10420.01 489
10420.97 501
10421.94 476
10422.90 482
10423.86 467
10424.83 492
10425.79 506
10426.76 493
10427.72 483
10428.68 503
10429.65 494
10430.61 473
10431.58 460
10432.54 440
10433.51 430
10434.47 458
10435.44 462
10436.40 421
10437.36 436
10438.33 443
10439.29 460
10440.26 445
10441.22 456
10442.19 475
10443.15 450
10444.12 439
10445.08 456
10446.05 459
10447.01 469
10447.98 478
10448.94 448
10449.91 435
10450.87 462
10451.84 446
10452.80 449
10453.77 453
10454.73 478
10455.70 432
10456.67 450
10457.63 444
10458.60 442
10459.56 448
10460.53 440
10461.49 440
10462.46 458
10463.43 429
10464.39 463
10465.36 455
10466.32 450
10467.29 462
10468.25 446
10469.22 468
10470.19 444
10471.15 457
10472.12 419
10473.09 466
10474.05 462
10475.02 474
10475.98 453
10476.95 475
10477.92 451
10478.88 450
10479.85 449
10480.82 462
10481.78 445
10482.75 448
10483.72 484
10484.68 499
10485.65 462
10486.62 449
10487.58 485
10488.55 451
10489.52 452
10490.49 423
10491.45 455
10492.42 484
10493.39 483
10494.35 474
10495.32 460
10496.29 463
10497.26 485
10498.22 468
10499.19 447
10500.16 461
10501.13 470
10502.09 455
10503.06 468
10504.03 462
10505.00 449
10505.96 521
10506.93 469
10507.90 450
10508.87 482
10509.84 460
10510.80 448
10511.77 434
10512.74 426
10513.71 426
10514.68 445
10515.64 469
10516.61 466
10517.58 433
10518.55 439
10519.52 464
10520.49 485
10521.45 478
10522.42 463
10523.39 446
10524.36 435
10525.33 465
10526.30 479
10527.27 450
10528.23 429
10529.20 449
10530.17 460
10531.14 468
10532.11 497
10533.08 472
10534.05 471
10535.02 465
10535.99 488
10536.96 496
10537.93 476
10538.89 478
10539.86 475
10540.83 482
10541.80 483
10542.77 471
10543.74 493
10544.71 489
10545.68 492
10546.65 482
10547.62 471
10548.59 466
10549.56 457
10550.53 453
10551.50 478
10552.47 481
10553.44 465
10554.41 480
10555.38 482
10556.35 465
10557.32 509
10558.29 511
10559.26 530
10560.23 515
10561.20 512
10562.17 523
10563.14 527
10564.11 515
10565.08 488
10566.05 516
10567.02 508
10567.99 494
10568.96 493
10569.93 478
10570.91 518
10571.88 495
10572.85 490
10573.82 517
10574.79 488
10575.76 491
10576.73 494
10577.70 490
10578.67 507
10579.64 502
10580.62 504
10581.59 515
10582.56 482
10583.53 500
10584.50 525
10585.47 547
10586.44 522
10587.42 520
10588.39 540
10589.36 524
10590.33 513
10591.30 548
10592.27 531
10593.25 517
10594.22 561
10595.19 550
10596.16 523
10597.13 545
10598.10 520
10599.08 551
10600.05 541
10601.02 533
10601.99 513
10602.97 525
10603.94 541
10604.91 562
10605.88 569
10606.85 600
10607.83 635
10608.80 647
10609.77 620
10610.74 614
10611.72 632
10612.69 602
10613.66 582
10614.64 591
10615.61 567
10616.58 582
10617.55 574
10618.53 568
10619.50 555
10620.47 561
10621.45 527
10622.42 517
10623.39 559
10624.37 537
10625.34 522
10626.31 519
10627.29 538
10628.26 522
10629.23 554
10630.21 538
10631.18 525
10632.15 531
10633.13 548
10634.10 552
10635.07 576
10636.05 582
10637.02 580
10638.00 589
10638.97 613
10639.94 632
10640.92 630
10641.89 592
10642.87 578
10643.84 593
10644.81 592
10645.79 566
10646.76 565
10647.74 509
10648.71 506
10649.68 535
10650.66 522
10651.63 504
10652.61 527
10653.58 529
10654.56 483
10655.53 516
10656.51 526
10657.48 488
10658.46 491
10659.43 488
10660.41 504
10661.38 485
10662.36 473
10663.33 481
10664.31 480
10665.28 490
10666.26 486
10667.23 469
10668.21 467
10669.18 468
10670.16 462
10671.13 460
10672.11 514
10673.08 490
10674.06 501
10675.03 468
10676.01 482
10676.99 490
10677.96 481
10678.94 522
10679.91 498
10680.89 505
10681.86 506
10682.84 513
10683.82 502
10684.79 486
10685.77 456
10686.74 505
10687.72 471
10688.70 464
10689.67 476
10690.65 477
10691.63 445
10692.60 445
10693.58 441
10694.55 465
10695.53 482
10696.51 474
10697.48 455
10698.46 464
10699.44 457
10700.41 483
10701.39 463
10702.37 486
10703.34 447
10704.32 451
10705.30 458
10706.27 468
10707.25 433
10708.23 467
10709.21 460
10710.18 474
10711.16 494
10712.14 462
10713.11 465
10714.09 468
10715.07 478
10716.05 486
10717.02 494
10718.00 464
10718.98 474
10719.96 476
10720.93 483
10721.91 475
10722.89 489
10723.87 459
10724.85 448
10725.82 462
10726.80 470
10727.78 475
10728.76 455
10729.74 445
10730.71 431
10731.69 447
10732.67 456
10733.65 427
10734.63 458
10735.60 468
10736.58 470
10737.56 460
10738.54 452
10739.52 433
10740.50 461
10741.48 462
10742.45 437
10743.43 426
10744.41 476
10745.39 454
10746.37 447
10747.35 438
10748.33 442
10749.31 467
10750.28 464
10751.26 460
10752.24 432
10753.22 469
10754.20 460
10755.18 467
10756.16 457
10757.14 452
10758.12 461
10759.10 482
10760.08 472
10761.06 450
10762.04 440
10763.01 467
10763.99 465
10764.97 471
10765.95 462
10766.93 458
10767.91 459
10768.89 452
10769.87 451
10770.85 452
10771.83 428
10772.81 469
10773.79 445
10774.77 465
10775.75 480
10776.73 463
10777.71 463
10778.69 479
10779.67 461
10780.65 446
10781.63 451
10782.62 455
10783.60 445
10784.58 458
10785.56 441
10786.54 478
10787.52 428
10788.50 447
10789.48 470
10790.46 463
10791.44 510
10792.42 472
10793.40 462
10794.38 482
10795.37 455
10796.35 466
10797.33 465
10798.31 479
10799.29 479
10800.27 487
10801.25 462
10802.23 480
10803.21 468
10804.20 472
10805.18 484
10806.16 468
10807.14 460
10808.12 489
10809.10 495
10810.09 488
10811.07 512
10812.05 488
10813.03 487
10814.01 490
10815.00 470
10815.98 486
10816.96 527
10817.94 484
10818.92 498
10819.91 498
10820.89 502
10821.87 513
10822.85 484
10823.83 466
10824.82 489
10825.80 528
10826.78 485
10827.76 506
10828.75 522
10829.73 520
10830.71 521
10831.69 497
10832.68 477
10833.66 524
10834.64 475
10835.63 488
10836.61 494
10837.59 514
10838.57 527
10839.56 520
10840.54 524
10841.52 509
10842.51 528
10843.49 536
10844.47 544
10845.46 562
10846.44 544
10847.42 535
10848.41 567
10849.39 565
10850.37 536
10851.36 585
10852.34 603
10853.32 596
10854.31 564
10855.29 572
10856.28 557
10857.26 580
10858.24 548
10859.23 556
10860.21 546
10861.20 571
10862.18 566
10863.16 568
10864.15 590
10865.13 596
10866.12 619
10867.10 606
10868.08 588
10869.07 630
10870.05 596
10871.04 592
10872.02 588
10873.01 563
10873.99 579
10874.98 592
10875.96 591
10876.95 610
10877.93 566
10878.92 623
10879.90 612
10880.89 610
10881.87 606
10882.86 596
10883.84 639
10884.83 670
10885.81 630
10886.80 662
10887.78 671
10888.77 630
10889.75 681
10890.74 643
10891.72 652
10892.71 641
10893.69 704
10894.68 687
10895.66 643
10896.65 628
10897.64 672
10898.62 696
10899.61 700
10900.59 681
10901.58 675
10902.56 681
10903.55 679
10904.54 729
10905.52 674
10906.51 715
10907.49 719
10908.48 731
10909.47 727
10910.45 746
10911.44 712
10912.43 741
10913.41 751
10914.40 746
10915.39 742
10916.37 794
10917.36 773
10918.35 789
10919.33 790
10920.32 790
10921.31 769
10922.29 772
10923.28 772
10924.27 772
10925.25 770
10926.24 802
10927.23 810
10928.21 807
10929.20 795
10930.19 802
10931.18 822
10932.16 843
10933.15 805
10934.14 853
10935.12 871
10936.11 834
10937.10 878
10938.09 859
10939.07 879
10940.06 879
10941.05 899
10942.04 933
10943.02 897
10944.01 910
10945.00 864
10945.99 918
10946.98 922
10947.96 943
10948.95 956
10949.94 995
10950.93 1020
10951.92 1035
10952.90 1108
10953.89 1116
10954.88 1136
10955.87 1187
10956.86 1210
10957.85 1233
10958.83 1237
10959.82 1238
10960.81 1237
10961.80 1220
10962.79 1163
10963.78 1177
10964.77 1172
10965.75 1114
10966.74 1082
10967.73 1063
10968.72 1022
10969.71 971
10970.70 946
10971.69 963
10972.68 957
10973.67 987
10974.66 970
10975.64 971
10976.63 980
10977.62 1000
10978.61 963
10979.60 1033
10980.59 1022
10981.58 1005
10982.57 1027
10983.56 1043
10984.55 1056
10985.54 1075
10986.53 1031
10987.52 1069
10988.51 1090
10989.50 1084
10990.49 1106
10991.48 1142
10992.47 1146
10993.46 1156
10994.45 1253
10995.44 1413
10996.43 1479
10997.42 1578
10998.41 1661
10999.40 1712
11000.39 1765
11001.38 1758
11002.37 1706
11003.36 1620
11004.35 1539
11005.34 1499
11006.33 1372
11007.32 1260
11008.31 1186
11009.30 1049
11010.30 994
11011.29 952
11012.28 917
11013.27 888
11014.26 845
11015.25 859
11016.24 822
11017.23 794
11018.22 791
11019.21 812
11020.21 786
11021.20 765
11022.19 812
11023.18 807
11024.17 770
11025.16 780
11026.15 821
11027.14 767
11028.14 794
11029.13 782
11030.12 783
11031.11 766
11032.10 774
11033.09 765
11034.09 725
11035.08 785
11036.07 750
11037.06 764
11038.05 748
11039.05 775
11040.04 757
11041.03 728
11042.02 739
11043.02 708
11044.01 745
11045.00 711
11045.99 719
11046.98 723
11047.98 708
11048.97 719
11049.96 696
11050.95 706
11051.95 727
11052.94 678
11053.93 662
11054.93 671
11055.92 703
11056.91 698
11057.90 695
11058.90 707
11059.89 694
11060.88 704
11061.88 724
11062.87 715
11063.86 705
11064.86 716
11065.85 692
11066.84 713
11067.84 719
11068.83 717
11069.82 717
11070.82 703
11071.81 690
11072.80 672
11073.80 668
11074.79 677
11075.78 698
11076.78 692
11077.77 692
11078.77 738
11079.76 709
11080.75 697
11081.75 691
11082.74 675
11083.74 658
11084.73 701
11085.72 658
11086.72 666
11087.71 684
11088.71 657
11089.70 641
11090.70 611
11091.69 627
11092.68 684
11093.68 629
11094.67 637
11095.67 623
11096.66 637
11097.66 652
11098.65 632
11099.65 657
11100.64 612
11101.64 638
11102.63 631
11103.63 618
11104.62 596
11105.62 610
11106.61 640
11107.61 647
11108.60 620
11109.60 608
11110.59 607
11111.59 619
11112.58 592
11113.58 581
11114.57 594
11115.57 581
11116.56 592
11117.56 587
11118.56 582
11119.55 540
11120.55 574
11121.54 587
11122.54 561
11123.54 546
11124.53 551
11125.53 543
11126.52 566
11127.52 566
11128.51 579
11129.51 559
11130.51 581
11131.50 536
11132.50 552
11133.50 534
11134.49 521
11135.49 543
11136.49 530
11137.48 554
11138.48 542
11139.47 542
11140.47 534
11141.47 548
11142.46 564
11143.46 542
11144.46 538
11145.46 535
11146.45 573
11147.45 570
11148.45 571
11149.44 517
11150.44 540
11151.44 559
11152.43 533
11153.43 534
11154.43 564
11155.43 521
11156.42 518
11157.42 535
11158.42 515
11159.42 534
11160.41 528
11161.41 541
11162.41 522
11163.41 534
11164.40 510
11165.40 493
11166.40 493
11167.40 523
11168.39 522
11169.39 516
11170.39 507
11171.39 511
11172.39 517
11173.38 508
11174.38 503
11175.38 503
11176.38 525
11177.38 525
11178.38 522
11179.37 499
11180.37 513
11181.37 492
11182.37 503
11183.37 491
11184.37 487
11185.37 486
11186.36 484
11187.36 474
11188.36 525
11189.36 484
11190.36 511
11191.36 524
11192.36 509
11193.36 501
11194.36 487
11195.35 535
11196.35 523
11197.35 490
11198.35 539
11199.35 479
11200.35 499
11201.35 528
11202.35 503
11203.35 496
11204.35 517
11205.35 545
11206.35 534
11207.35 512
11208.35 563
11209.35 505
11210.35 532
11211.35 490
11212.35 522
11213.35 525
11214.35 468
11215.34 503
11216.35 512
11217.35 498
11218.35 509
11219.35 516
11220.35 497
11221.35 507
11222.35 514
11223.35 480
11224.35 506
11225.35 503
11226.35 512
11227.35 505
11228.35 505
11229.35 511
11230.35 501
11231.35 504
11232.35 504
11233.35 494
11234.35 492
11235.35 502
11236.35 524
11237.36 487
11238.36 504
11239.36 489
11240.36 529
11241.36 518
11242.36 511
11243.36 531
11244.36 512
11245.36 516
11246.37 534
11247.37 515
11248.37 522
11249.37 516
11250.37 524
11251.37 553
11252.38 550
11253.38 524
11254.38 533
11255.38 544
11256.38 530
11257.38 536
11258.39 515
11259.39 512
11260.39 518
11261.39 517
11262.39 522
11263.40 538
11264.40 537
11265.40 552
11266.40 551
11267.40 542
11268.41 536
11269.41 542
11270.41 572
11271.41 546
11272.42 565
11273.42 593
11274.42 547
11275.42 582
11276.43 534
11277.43 571
11278.43 583
11279.44 552
11280.44 559
11281.44 549
11282.44 560
11283.45 517
11284.45 544
11285.45 549
11286.46 526
11287.46 512
11288.46 469
11289.47 499
11290.47 517
11291.47 516
11292.48 497
11293.48 492
11294.48 507
11295.49 491
11296.49 512
11297.49 511
11298.50 505
11299.50 506
11300.51 516
11301.51 518
11302.51 557
11303.52 521
11304.52 506
11305.53 471
11306.53 492
11307.53 524
11308.54 477
11309.54 509
11310.55 517
11311.55 489
11312.55 508
11313.56 514
11314.56 482
11315.57 538
11316.57 546
11317.58 515
11318.58 524
11319.59 538
11320.59 543
11321.59 511
11322.60 510
11323.60 549
11324.61 579
11325.61 559
11326.62 532
11327.62 541
11328.63 539
11329.63 550
11330.64 528
11331.64 538
11332.65 520
11333.65 498
11334.66 549
11335.67 536
11336.67 513
11337.68 571
11338.68 565
11339.69 548
11340.69 541
11341.70 564
11342.70 567
11343.71 562
11344.72 572
11345.72 559
11346.73 546
11347.73 518
11348.74 535
11349.74 525
11350.75 517
11351.76 491
11352.76 511
11353.77 514
11354.78 505
11355.78 495
11356.79 515
11357.79 544
11358.80 556
11359.81 511
11360.81 504
11361.82 481
11362.83 509
11363.83 501
11364.84 508
11365.85 492
11366.85 526
11367.86 527
11368.87 513
11369.87 477
11370.88 503
11371.89 488
11372.89 527
11373.90 532
11374.91 487
11375.92 453
11376.92 481
11377.93 500
11378.94 494
11379.94 486
11380.95 471
11381.96 496
11382.97 500
11383.97 494
11384.98 516
11385.99 494
11387.00 511
11388.00 495
11389.01 496
11390.02 509
11391.03 493
11392.04 517
11393.04 497
11394.05 471
11395.06 466
11396.07 485
11397.08 454
11398.08 515
11399.09 513
11400.10 493
11401.11 527
11402.12 529
11403.12 524
11404.13 530
11405.14 530
11406.15 504
11407.16 510
11408.17 498
11409.18 510
11410.18 525
11411.19 501
11412.20 508
11413.21 532
11414.22 516
11415.23 503
11416.24 524
11417.25 531
11418.25 518
11419.26 492
11420.27 525
11421.28 539
11422.29 539
11423.30 569
11424.31 526
11425.32 528
11426.33 536
11427.34 520
11428.35 521
11429.36 586
11430.37 549
11431.38 536
11432.39 560
11433.39 522
11434.40 527
11435.41 529
11436.42 538
11437.43 546
11438.44 523
11439.45 543
11440.46 538
11441.47 528
11442.48 541
11443.49 555
11444.50 555
11445.51 552
11446.52 538
11447.53 563
11448.55 540
11449.56 546
11450.57 561
11451.58 559
11452.59 562
11453.60 552
11454.61 564
11455.62 570
11456.63 525
11457.64 534
11458.65 565
11459.66 558
11460.67 547
11461.68 549
11462.69 549
11463.71 556
11464.72 555
11465.73 566
11466.74 574
11467.75 547
11468.76 560
11469.77 580
11470.78 558
11471.80 565
11472.81 568
11473.82 578
11474.83 548
11475.84 572
11476.85 569
11477.86 580
11478.88 596
11479.89 589
11480.90 596
11481.91 595
11482.92 607
11483.93 593
11484.95 586
11485.96 599
11486.97 594
11487.98 609
11489.00 630
11490.01 608
11491.02 613
11492.03 627
11493.04 617
11494.06 586
11495.07 652
11496.08 661
11497.09 667
11498.11 671
11499.12 645
11500.13 677
11501.14 686
11502.16 678
11503.17 697
11504.18 697
11505.20 700
11506.21 686
11507.22 678
11508.23 709
11509.25 695
11510.26 735
11511.27 730
11512.29 744
11513.30 720
11514.31 760
11515.33 771
11516.34 745
11517.35 795
11518.37 817
11519.38 831
11520.39 851
11521.41 923
11522.42 912
11523.43 896
11524.45 899
11525.46 923
11526.47 950
11527.49 956
11528.50 987
11529.52 975
11530.53 986
11531.54 1079
11532.56 1136
11533.57 1193
11534.59 1262
11535.60 1298
11536.62 1392
11537.63 1453
11538.64 1544
11539.66 1583
11540.67 1577
11541.69 1546
11542.70 1495
11543.72 1491
11544.73 1352
11545.75 1224
11546.76 1160
11547.77 1050
11548.79 998
11549.80 936
11550.82 856
11551.83 842
11552.85 800
11553.86 767
11554.88 768
11555.89 745
11556.91 697
11557.92 716
11558.94 693
11559.95 728
11560.97 701
11561.99 688
11563.00 681
11564.02 682
11565.03 690
11566.05 651
11567.06 666
11568.08 649
11569.09 675
11570.11 680
11571.13 691
11572.14 668
11573.16 682
11574.17 651
11575.19 673
11576.20 690
11577.22 707
11578.24 698
11579.25 705
11580.27 698
11581.29 698
11582.30 720
11583.32 713
11584.33 673
11585.35 700
11586.37 680
11587.38 667
11588.40 681
11589.42 708
11590.43 708
11591.45 703
11592.47 725
11593.48 739
11594.50 738
11595.52 777
11596.53 818
11597.55 846
11598.57 860
11599.58 893
11600.60 917
11601.62 894
11602.64 863
11603.65 878
11604.67 821
11605.69 820
11606.70 797
11607.72 753
11608.74 713
11609.76 730
11610.77 737
11611.79 747
11612.81 718
11613.83 685
11614.84 697
11615.86 678
11616.88 684
11617.90 681
11618.92 705
11619.93 722
11620.95 714
11621.97 715
11622.99 666
11624.01 622
11625.02 671
11626.04 668
11627.06 645
11628.08 651
11629.10 642
11630.11 650
11631.13 636
11632.15 587
11633.17 615
11634.19 632
11635.21 631
11636.23 651
11637.24 580
11638.26 605
11639.28 609
11640.30 607
11641.32 583
11642.34 640
11643.36 609
11644.38 562
11645.39 599
11646.41 574
11647.43 576
11648.45 611
11649.47 569
11650.49 570
11651.51 542
11652.53 576
11653.55 516
11654.57 549
11655.59 587
11656.61 570
11657.63 527
11658.65 559
11659.67 549
11660.69 543
11661.70 580
11662.72 546
11663.74 532
11664.76 560
11665.78 545
11666.80 547
11667.82 543
11668.84 529
11669.86 554
11670.88 558
11671.90 519
11672.92 543
11673.95 528
11674.97 543
11675.99 523
11677.01 518
11678.03 532
11679.05 528
11680.07 524
11681.09 512
11682.11 517
11683.13 525
11684.15 534
11685.17 531
11686.19 485
11687.21 497
11688.23 529
11689.25 529
11690.28 500
11691.30 482
11692.32 504
11693.34 526
11694.36 517
11695.38 503
11696.40 500
11697.42 518
11698.44 503
11699.47 478
11700.49 492
11701.51 510
11702.53 477
11703.55 485
11704.57 505
11705.60 525
11706.62 504
11707.64 432
11708.66 482
11709.68 473
11710.70 465
11711.73 457
11712.75 496
11713.77 464
11714.79 462
11715.81 455
11716.84 473
11717.86 466
11718.88 458
11719.90 463
11720.92 502
11721.95 471
11722.97 465
11723.99 453
11725.01 450
11726.04 436
11727.06 481
11728.08 489
11729.11 473
11730.13 490
11731.15 449
11732.17 489
11733.20 450
11734.22 433
11735.24 425
11736.26 456
11737.29 450
11738.31 462
11739.33 480
11740.36 467
11741.38 442
11742.40 431
11743.43 452
11744.45 460
11745.47 450
11746.50 450
11747.52 437
11748.54 445
11749.57 446
11750.59 454
11751.62 449
11752.64 446
11753.66 430
11754.69 448
11755.71 438
11756.73 427
11757.76 462
11758.78 453
11759.81 440
11760.83 449
11761.85 423
11762.88 465
11763.90 459
11764.93 482
11765.95 455
11766.98 442
11768.00 461
11769.02 449
11770.05 457
11771.07 472
11772.10 465
11773.12 478
11774.15 475
11775.17 444
11776.20 454
11777.22 460
11778.25 451
11779.27 438
11780.30 460
11781.32 447
11782.35 466
11783.37 467
11784.40 441
11785.42 448
11786.45 465
11787.47 458
11788.50 467
11789.52 450
11790.55 458
11791.57 471
11792.60 447
11793.62 455
11794.65 471
11795.67 436
11796.70 466
11797.73 433
11798.75 431
11799.78 457
11800.80 454
11801.83 465
11802.85 437
11803.88 460
11804.91 457
11805.93 465
11806.96 444
11807.98 468
11809.01 472
11810.04 469
11811.06 464
11812.09 483
11813.12 501
11814.14 462
11815.17 475
11816.19 454
11817.22 480
11818.25 475
11819.27 471
11820.30 486
11821.33 461
11822.35 453
11823.38 486
11824.41 491
11825.44 486
11826.46 469
11827.49 480
11828.52 495
11829.54 501
11830.57 483
11831.60 484
11832.62 507
11833.65 485
11834.68 505
11835.71 508
11836.73 483
11837.76 478
11838.79 501
11839.82 511
11840.84 506
11841.87 513
11842.90 488
11843.93 529
11844.95 537
11845.98 530
11847.01 477
11848.04 518
11849.07 516
11850.09 514
11851.12 535
11852.15 520
11853.18 488
11854.21 518
11855.23 551
11856.26 570
11857.29 552
11858.32 536
11859.35 532
11860.38 554
11861.40 562
11862.43 575
11863.46 543
11864.49 561
11865.52 547
11866.55 582
11867.58 568
11868.60 567
11869.63 589
11870.66 582
11871.69 579
11872.72 533
11873.75 540
11874.78 581
11875.81 613
11876.84 597
11877.86 577
11878.89 608
11879.92 615
11880.95 588
11881.98 619
11883.01 638
11884.04 635
11885.07 629
11886.10 624
11887.13 640
11888.16 664
11889.19 668
11890.22 652
11891.25 676
11892.28 667
11893.31 637
11894.34 691
11895.37 684
11896.40 745
11897.43 725
11898.46 739
11899.49 735
11900.52 768
11901.55 821
11902.58 839
11903.61 836
11904.64 775
11905.67 810
11906.70 817
11907.73 794
11908.76 817
11909.79 784
11910.82 751
11911.85 763
11912.88 731
11913.91 705
11914.94 725
11915.97 730
11917.01 713
11918.04 695
11919.07 705
11920.10 720
11921.13 761
11922.16 780
11923.19 743
11924.22 739
11925.25 807
11926.28 832
11927.32 872
11928.35 891
11929.38 930
11930.41 963
11931.44 994
11932.47 973
11933.50 956
11934.54 954
11935.57 928
11936.60 938
11937.63 886
11938.66 838
11939.70 763
11940.73 767
11941.76 743
11942.79 685
11943.82 674
11944.85 655
11945.89 659
11946.92 676
11947.95 649
11948.98 604
11950.02 606
11951.05 622
11952.08 596
11953.11 581
11954.15 597
11955.18 583
11956.21 615
11957.24 613
11958.28 611
11959.31 586
11960.34 614
11961.37 603
11962.41 588
11963.44 608
11964.47 573
11965.51 607
11966.54 576
11967.57 610
11968.60 618
11969.64 618
11970.67 625
11971.70 640
11972.74 661
11973.77 622
11974.80 625
11975.84 621
11976.87 610
11977.90 598
11978.94 614
11979.97 613
11981.00 626
11982.04 597
11983.07 567
11984.11 597
11985.14 619
11986.17 605
11987.21 632
11988.24 652
11989.28 644
11990.31 625
11991.34 623
11992.38 637
11993.41 620
11994.45 629
11995.48 663
11996.51 651
11997.55 636
11998.58 623
11999.62 652
12000.65 684
12001.69 645
12002.72 632
12003.76 642
12004.79 645
12005.82 666
12006.86 651
12007.89 672
12008.93 660
12009.96 677
12011.00 673
12012.03 689
12013.07 672
12014.10 692
12015.14 707
12016.17 707
12017.21 665
12018.24 676
12019.28 712
12020.32 719
12021.35 735
12022.39 669
12023.42 695
12024.46 700
12025.49 708
12026.53 686
12027.56 714
12028.60 689
12029.64 703
12030.67 724
12031.71 700
12032.74 708
12033.78 716
12034.81 708
12035.85 683
12036.89 694
12037.92 693
12038.96 671
12039.99 645
12041.03 710
12042.07 645
12043.10 659
12044.14 661
12045.18 695
12046.21 691
12047.25 666
12048.29 681
12049.32 666
12050.36 701
12051.40 689
12052.43 724
12053.47 737
12054.51 719
12055.54 735
12056.58 724
12057.62 716
12058.65 757
12059.69 717
12060.73 705
12061.76 708
12062.80 700
12063.84 699
12064.88 688
12065.91 651
12066.95 658
12067.99 694
12069.03 642
12070.06 634
12071.10 630
12072.14 639
12073.18 596
12074.21 626
12075.25 627
12076.29 615
12077.33 644
12078.36 625
12079.40 637
12080.44 623
12081.48 620
12082.52 607
12083.55 647
12084.59 624
12085.63 612
12086.67 622
12087.71 605
12088.74 587
12089.78 640
12090.82 638
12091.86 648
12092.90 673
12093.94 645
12094.98 645
12096.01 674
12097.05 685
12098.09 654
12099.13 703
12100.17 718
12101.21 684
12102.25 685
12103.28 694
12104.32 707
12105.36 684
12106.40 686
12107.44 680
12108.48 678
12109.52 662
12110.56 637
12111.60 628
12112.64 616
12113.68 578
12114.72 558
12115.76 582
12116.79 576
12117.83 553
12118.87 563
12119.91 535
12120.95 538
12121.99 533
12123.03 533
12124.07 556
12125.11 536
12126.15 554
12127.19 554
12128.23 520
12129.27 500
12130.31 536
12131.35 543
12132.39 532
12133.43 517
12134.47 516
12135.51 513
12136.55 545
12137.59 550
12138.63 522
12139.67 531
12140.71 567
12141.76 510
12142.80 528
12143.84 527
12144.88 503
12145.92 507
12146.96 503
12148.00 544
12149.04 491
12150.08 506
12151.12 528
12152.16 513
12153.20 493
12154.25 489
12155.29 509
12156.33 507
12157.37 492
12158.41 505
12159.45 504
12160.49 474
12161.53 494
12162.58 488
12163.62 516
12164.66 487
12165.70 490
12166.74 511
12167.78 482
12168.82 500
12169.87 524
12170.91 497
12171.95 482
12172.99 463
12174.03 481
12175.08 466
12176.12 485
12177.16 466
12178.20 450
12179.24 488
12180.29 487
12181.33 485
12182.37 491
12183.41 470
12184.46 497
12185.50 490
12186.54 515
12187.58 466
12188.63 475
12189.67 483
12190.71 472
12191.75 483
12192.80 491
12193.84 474
12194.88 499
12195.92 465
12196.97 481
12198.01 466
12199.05 468
12200.10 475
12201.14 473
12202.18 473
12203.23 474
12204.27 450
12205.31 483
12206.36 478
12207.40 486
12208.44 462
12209.49 460
12210.53 448
12211.57 446
12212.62 476
12213.66 488
12214.70 451
12215.75 478
12216.79 471
12217.84 464
12218.88 442
12219.92 450
12220.97 439
12222.01 446
12223.06 455
12224.10 480
12225.14 483
12226.19 456
12227.23 483
12228.28 452
12229.32 465
12230.36 474
12231.41 450
12232.45 436
12233.50 422
12234.54 454
12235.59 467
12236.63 449
12237.68 433
12238.72 400
12239.77 468
12240.81 483
12241.86 444
12242.90 483
12243.94 477
12244.99 456
12246.03 440
12247.08 448
12248.13 451
12249.17 458
12250.22 480
12251.26 427
12252.31 447
12253.35 421
12254.40 428
12255.44 435
12256.49 420
12257.53 436
12258.58 444
12259.62 452
12260.67 430
12261.72 418
12262.76 426
12263.81 433
12264.85 440
12265.90 414
12266.94 407
12267.99 439
12269.04 398
12270.08 417
12271.13 420
12272.17 413
12273.22 375
12274.27 421
12275.31 431
12276.36 394
12277.41 419
12278.45 414
12279.50 424
12280.55 435
12281.59 433
12282.64 428
12283.69 434
12284.73 420
12285.78 383
12286.83 393
12287.87 426
12288.92 402
12289.97 439
12291.01 422
12292.06 430
12293.11 430
12294.15 393
12295.20 425
12296.25 420
12297.30 413
12298.34 418
12299.39 430
12300.44 419
12301.48 395
12302.53 418
12303.58 402
12304.63 390
12305.67 410
12306.72 423
12307.77 444
12308.82 403
12309.87 404
12310.91 417
12311.96 429
12313.01 415
12314.06 423
12315.10 417
12316.15 417
12317.20 395
12318.25 399
12319.30 396
12320.34 396
12321.39 402
12322.44 390
12323.49 383
12324.54 402
12325.59 407
12326.63 425
12327.68 403
12328.73 377
12329.78 398
12330.83 404
12331.88 374
12332.93 391
12333.98 420
12335.02 395
12336.07 391
12337.12 385
12338.17 375
12339.22 372
12340.27 412
12341.32 406
12342.37 401
12343.42 397
12344.47 385
12345.51 378
12346.56 374
12347.61 373
12348.66 373
12349.71 377
12350.76 396
12351.81 399
12352.86 376
12353.91 393
12354.96 378
12356.01 386
12357.06 384
12358.11 370
12359.16 390
12360.21 391
12361.26 380
12362.31 397
12363.36 398
12364.41 410
12365.46 390
12366.51 376
12367.56 399
12368.61 389
12369.66 383
12370.71 404
12371.76 412
12372.81 372
12373.86 412
12374.91 387
12375.96 389
12377.01 367
12378.06 392
12379.11 376
12380.17 368
12381.22 395
12382.27 412
12383.32 379
12384.37 397
12385.42 386
12386.47 410
12387.52 403
12388.57 397
12389.62 391
12390.67 399
12391.73 415
12392.78 404
12393.83 382
12394.88 367
12395.93 398
12396.98 388
12398.03 392
12399.09 388
12400.14 412
12401.19 400
12402.24 391
12403.29 394
12404.34 404
12405.40 419
12406.45 420
12407.50 414
12408.55 421
12409.60 413
12410.66 404
12411.71 401
12412.76 403
12413.81 380
12414.86 427
12415.92 428
12416.97 412
12418.02 394
12419.07 384
12420.13 397
12421.18 417
12422.23 403
12423.28 416
12424.34 403
12425.39 415
12426.44 400
12427.49 416
12428.55 380
12429.60 425
12430.65 416
12431.71 415
12432.76 430
12433.81 424
12434.86 387
12435.92 434
12436.97 427
12438.02 442
12439.08 444
12440.13 418
12441.18 429
12442.24 428
12443.29 446
12444.34 447
12445.40 407
12446.45 421
12447.50 393
12448.56 431
12449.61 421
12450.67 421
12451.72 430
12452.77 447
12453.83 421
12454.88 453
12455.94 451
12456.99 461
12458.04 445
12459.10 464
12460.15 451
12461.21 455
12462.26 456
12463.31 469
12464.37 457
12465.42 463
12466.48 486
12467.53 505
12468.59 498
12469.64 522
12470.70 577
12471.75 581
12472.80 602
12473.86 603
12474.91 637
12475.97 641
12477.02 621
12478.08 694
12479.13 637
12480.19 652
12481.24 659
12482.30 648
12483.35 620
12484.41 588
12485.46 584
12486.52 567
12487.57 526
12488.63 502
12489.69 508
12490.74 489
12491.80 487
12492.85 478
12493.91 486
12494.96 471
12496.02 466
12497.07 477
12498.13 453
12499.19 462
12500.24 442
12501.30 449
12502.35 456
12503.41 442
12504.47 463
12505.52 470
12506.58 456
12507.63 454
12508.69 439
12509.75 446
12510.80 455
12511.86 409
12512.91 447
12513.97 442
12515.03 426
12516.08 428
12517.14 441
12518.20 438
12519.25 465
12520.31 479
12521.37 451
12522.42 445
12523.48 430
12524.54 482
12525.59 483
12526.65 451
12527.71 448
12528.77 457
12529.82 483
12530.88 451
12531.94 444
12532.99 451
12534.05 477
12535.11 464
12536.17 469
12537.22 436
12538.28 473
12539.34 485
12540.40 462
12541.45 481
12542.51 479
12543.57 470
12544.63 485
12545.68 487
12546.74 466
12547.80 520
12548.86 480
12549.92 484
12550.97 514
12552.03 504
12553.09 480
12554.15 478
12555.21 505
12556.26 504
12557.32 481
12558.38 516
12559.44 516
12560.50 496
12561.56 525
12562.61 511
12563.67 493
12564.73 505
12565.79 479
12566.85 473
12567.91 477
12568.97 474
12570.02 497
12571.08 467
12572.14 474
12573.20 481
12574.26 460
12575.32 491
12576.38 491
12577.44 503
12578.50 466
12579.56 467
12580.61 464
12581.67 506
12582.73 472
12583.79 477
12584.85 471
12585.91 447
12586.97 454
12588.03 490
12589.09 459
12590.15 451
12591.21 454
12592.27 476
12593.33 466
12594.39 510
12595.45 489
12596.51 496
12597.57 483
12598.63 481
12599.69 462
12600.75 480
12601.81 476
12602.87 498
12603.93 506
12604.99 483
12606.05 486
12607.11 487
12608.17 509
12609.23 501
12610.29 502
12611.35 517
12612.41 508
12613.47 515
12614.53 499
12615.59 513
12616.66 514
12617.72 503
12618.78 510
12619.84 534
12620.90 529
12621.96 519
12623.02 539
12624.08 532
12625.14 564
12626.20 562
12627.26 541
12628.33 519
12629.39 545
12630.45 581
12631.51 584
12632.57 557
12633.63 565
12634.69 538
12635.76 541
12636.82 530
12637.88 526
12638.94 528
12640.00 522
12641.06 518
12642.13 495
12643.19 504
12644.25 482
12645.31 485
12646.37 500
12647.44 500
12648.50 486
12649.56 519
12650.62 485
12651.68 483
12652.75 492
12653.81 491
12654.87 479
12655.93 502
12657.00 534
12658.06 513
12659.12 502
12660.18 492
12661.25 499
12662.31 519
12663.37 524
12664.43 479
12665.50 487
12666.56 526
12667.62 516
12668.69 503
12669.75 504
12670.81 498
12671.88 546
12672.94 527
12674.00 503
12675.06 504
12676.13 533
12677.19 531
12678.25 522
12679.32 511
12680.38 537
12681.44 526
12682.51 551
12683.57 574
12684.64 546
12685.70 559
12686.76 560
12687.83 578
12688.89 559
12689.95 541
12691.02 548
12692.08 591
12693.15 581
12694.21 572
12695.27 594
12696.34 613
12697.40 606
12698.47 649
12699.53 618
12700.59 648
12701.66 623
12702.72 640
12703.79 638
12704.85 641
12705.92 637
12706.98 627
12708.05 624
12709.11 630
12710.18 655
12711.24 660
12712.30 630
12713.37 677
12714.43 633
12715.50 665
12716.56 642
12717.63 616
12718.69 627
12719.76 656
12720.82 656
12721.89 649
12722.95 651
12724.02 656
12725.09 652
12726.15 660
12727.22 670
12728.28 658
12729.35 681
12730.41 707
12731.48 713
12732.54 722
12733.61 718
12734.68 748
12735.74 706
12736.81 711
12737.87 674
12738.94 709
12740.00 645
12741.07 670
12742.14 645
12743.20 609
12744.27 610
12745.33 617
12746.40 595
12747.47 605
12748.53 535
12749.60 562
12750.67 559
12751.73 567
12752.80 571
12753.87 537
12754.93 534
12756.00 559
12757.07 529
12758.13 532
12759.20 564
12760.27 551
12761.33 529
12762.40 542
12763.47 517
12764.53 530
12765.60 524
12766.67 511
12767.73 505
12768.80 552
12769.87 526
12770.94 544
12772.00 519
12773.07 506
12774.14 518
12775.21 509
12776.27 502
12777.34 500
12778.41 491
12779.48 502
12780.54 502
12781.61 471
12782.68 466
12783.75 505
12784.81 452
12785.88 466
12786.95 487
12788.02 484
12789.09 489
12790.15 460
12791.22 454
12792.29 507
12793.36 465
12794.43 487
12795.49 480
12796.56 503
12797.63 497
12798.70 494
12799.77 454
12800.84 470
12801.90 506
12802.97 500
12804.04 491
12805.11 481
12806.18 486
12807.25 471
12808.32 475
12809.39 500
12810.45 513
12811.52 491
12812.59 512
12813.66 496
12814.73 489
12815.80 470
12816.87 485
12817.94 510
12819.01 483
12820.08 519
12821.15 509
12822.21 498
12823.28 511
12824.35 499
12825.42 505
12826.49 477
12827.56 492
12828.63 496
12829.70 476
12830.77 487
12831.84 486
12832.91 460
12833.98 495
12835.05 501
12836.12 489
12837.19 478
12838.26 498
12839.33 500
12840.40 475
12841.47 440
12842.54 477
12843.61 467
12844.68 463
12845.75 447
12846.82 438
12847.89 450
12848.96 459
12850.03 447
12851.10 433
12852.18 433
12853.25 430
12854.32 424
12855.39 436
12856.46 473
12857.53 439
12858.60 446
12859.67 432
12860.74 444
12861.81 432
12862.88 415
12863.96 417
12865.03 416
12866.10 420
12867.17 432
12868.24 446
12869.31 409
12870.38 414
12871.45 394
12872.53 427
12873.60 422
12874.67 416
12875.74 426
12876.81 395
12877.88 433
12878.96 433
12880.03 437
12881.10 417
12882.17 424
12883.24 385
12884.31 385
12885.39 425
12886.46 410
12887.53 402
12888.60 415
12889.68 409
12890.75 404
12891.82 363
12892.89 390
12893.96 419
12895.04 389
12896.11 392
12897.18 386
12898.25 384
12899.33 395
12900.40 388
12901.47 371
12902.54 367
12903.62 387
12904.69 367
12905.76 388
12906.84 355
12907.91 385
12908.98 384
12910.06 395
12911.13 393
12912.20 397
12913.27 370
12914.35 360
12915.42 397
12916.49 386
12917.57 379
12918.64 384
12919.71 369
12920.79 384
12921.86 369
12922.94 393
12924.01 365
12925.08 391
12926.16 386
12927.23 403
12928.30 375
12929.38 348
12930.45 364
12931.53 359
12932.60 355
12933.67 358
12934.75 349
12935.82 356
12936.90 381
12937.97 361
12939.04 358
12940.12 340
12941.19 346
12942.27 356
12943.34 357
12944.42 376
12945.49 363
12946.56 358
12947.64 335
12948.71 353
12949.79 356
12950.86 339
12951.94 352
12953.01 364
12954.09 349
12955.16 356
12956.24 352
12957.31 346
12958.39 344
12959.46 352
12960.54 376
12961.61 358
12962.69 364
12963.76 353
12964.84 344
12965.91 362
12966.99 344
12968.07 343
12969.14 348
12970.22 342
12971.29 360
12972.37 375
12973.44 358
12974.52 358
12975.59 354
12976.67 383
12977.75 354
12978.82 339
12979.90 341
12980.97 376
12982.05 385
12983.13 347
12984.20 348
12985.28 343
12986.35 367
12987.43 356
12988.51 334
12989.58 348
12990.66 399
12991.74 389
12992.81 348
12993.89 355
12994.97 341
12996.04 340
12997.12 343
12998.20 361
12999.27 356
13000.35 357
13001.43 370
13002.50 370
13003.58 353
13004.66 353
13005.73 358
13006.81 350
13007.89 320
13008.97 331
13010.04 351
13011.12 358
13012.20 366
13013.27 362
13014.35 354
13015.43 363
13016.51 370
13017.58 373
13018.66 354
13019.74 350
13020.82 338
13021.89 366
13022.97 342
13024.05 346
13025.13 343
13026.21 365
13027.28 356
13028.36 334
13029.44 350
13030.52 389
13031.60 358
13032.67 365
13033.75 344
13034.83 339
13035.91 362
13036.99 383
13038.07 373
13039.14 384
13040.22 351
13041.30 380
13042.38 376
13043.46 377
13044.54 364
13045.62 346
13046.69 371
13047.77 365
13048.85 341
13049.93 331
13051.01 361
13052.09 343
13053.17 379
13054.25 376
13055.33 364
13056.40 357
13057.48 389
13058.56 384
13059.64 371
13060.72 357
13061.80 357
13062.88 370
13063.96 389
13065.04 355
13066.12 351
13067.20 350
13068.28 344
13069.36 336
13070.44 354
13071.52 351
13072.60 351
13073.68 371
13074.76 362
13075.84 339
13076.92 342
13078.00 337
13079.08 354
13080.16 344
13081.24 330
13082.32 348
13083.40 351
13084.48 349
13085.56 355
13086.64 352
13087.72 350
13088.80 370
13089.88 337
13090.96 356
13092.04 318
13093.12 313
13094.20 349
13095.28 345
13096.36 353
13097.44 335
13098.52 353
13099.61 378
13100.69 344
13101.77 354
13102.85 361
13103.93 383
13105.01 371
13106.09 373
13107.17 365
13108.25 368
13109.34 360
13110.42 355
13111.50 348
13112.58 353
13113.66 341
13114.74 380
13115.82 368
13116.91 353
13117.99 359
13119.07 361
13120.15 358
13121.23 345
13122.31 322
13123.40 374
13124.48 393
13125.56 370
13126.64 360
13127.72 379
13128.81 370
13129.89 385
13130.97 372
13132.05 372
13133.14 358
13134.22 354
13135.30 357
13136.38 349
13137.47 371
13138.55 375
13139.63 372
13140.71 348
13141.80 356
13142.88 348
13143.96 351
13145.04 391
13146.13 371
13147.21 353
13148.29 384
13149.38 372
13150.46 355
13151.54 357
13152.62 358
13153.71 370
13154.79 357
13155.87 366
13156.96 360
13158.04 362
13159.12 380
13160.21 385
13161.29 382
13162.37 376
13163.46 374
13164.54 380
13165.62 375
13166.71 362
13167.79 362
13168.88 388
13169.96 357
13171.04 359
13172.13 368
13173.21 371
13174.30 383
13175.38 384
13176.46 374
13177.55 392
13178.63 376
13179.72 374
13180.80 353
13181.88 391
13182.97 365
13184.05 342
13185.14 357
13186.22 372
13187.31 382
13188.39 378
13189.48 382
13190.56 362
13191.65 387
13192.73 381
13193.81 403
13194.90 393
13195.98 403
13197.07 386
13198.15 376
13199.24 380
13200.32 398
13201.41 387
13202.49 395
13203.58 387
13204.67 381
13205.75 382
13206.84 393
13207.92 386
13209.01 362
13210.09 360
13211.18 386
13212.26 393
13213.35 375
13214.43 375
13215.52 394
13216.61 394
13217.69 358
13218.78 393
13219.86 410
13220.95 407
13222.04 387
13223.12 376
13224.21 387
13225.29 386
13226.38 389
13227.47 398
13228.55 401
13229.64 407
13230.72 384
13231.81 398
13232.90 414
13233.98 419
13235.07 433
13236.16 408
13237.24 396
13238.33 420
13239.42 396
13240.50 392
13241.59 379
13242.68 430
13243.76 414
13244.85 410
13245.94 405
13247.02 404
13248.11 413
13249.20 405
13250.29 415
13251.37 408
13252.46 414
13253.55 423
13254.63 406
13255.72 427
13256.81 422
13257.90 429
13258.98 414
13260.07 429
13261.16 454
13262.25 443
13263.33 437
13264.42 436
13265.51 447
13266.60 457
13267.69 456
13268.77 445
13269.86 440
13270.95 458
13272.04 455
13273.13 479
13274.21 485
13275.30 448
13276.39 464
13277.48 444
13278.57 503
13279.65 455
13280.74 476
13281.83 518
13282.92 497
13284.01 457
13285.10 458
13286.19 466
13287.27 488
13288.36 478
13289.45 464
13290.54 478
13291.63 485
13292.72 535
13293.81 489
13294.90 500
13295.98 487
13297.07 493
13298.16 488
13299.25 499
13300.34 498
13301.43 501
13302.52 515
13303.61 500
13304.70 501
13305.79 517
13306.88 535
13307.97 522
13309.06 500
13310.15 518
13311.24 508
13312.32 520
13313.41 544
13314.50 556
13315.59 521
13316.68 522
13317.77 529
13318.86 535
13319.95 534
13321.04 526
13322.13 535
13323.22 542
13324.31 556
13325.40 573
13326.49 514
13327.58 555
13328.68 571
13329.77 525
13330.86 568
13331.95 550
13333.04 563
13334.13 575
13335.22 552
13336.31 561
13337.40 563
13338.49 571
13339.58 580
13340.67 592
13341.76 605
13342.85 576
13343.94 599
13345.04 616
13346.13 592
13347.22 570
13348.31 584
13349.40 613
13350.49 588
13351.58 580
13352.67 576
13353.77 596
13354.86 576
13355.95 593
13357.04 613
13358.13 640
13359.22 620
13360.31 620
13361.41 627
13362.50 643
13363.59 653
13364.68 617
13365.77 628
13366.87 671
13367.96 678
13369.05 650
13370.14 645
13371.23 640
13372.33 637
13373.42 655
13374.51 610
13375.60 587
13376.69 590
13377.79 604
13378.88 579
13379.97 576
13381.06 584
13382.16 582
13383.25 560
13384.34 540
13385.43 538
13386.53 526
13387.62 546
13388.71 520
13389.81 536
13390.90 525
13391.99 506
13393.08 501
13394.18 503
13395.27 526
13396.36 522
13397.46 481
13398.55 481
13399.64 510
13400.74 481
13401.83 519
13402.92 530
13404.02 510
13405.11 504
13406.20 499
13407.30 511
13408.39 528
13409.48 522
13410.58 531
13411.67 541
13412.77 530
13413.86 526
13414.95 524
13416.05 510
13417.14 492
13418.23 525
13419.33 506
13420.42 504
13421.52 510
13422.61 483
13423.71 516
13424.80 512
13425.89 536
13426.99 523
13428.08 505
13429.18 504
13430.27 496
13431.37 522
13432.46 521
13433.56 521
13434.65 512
13435.74 542
13436.84 527
13437.93 526
13439.03 542
13440.12 542
13441.22 536
13442.31 540
13443.41 525
13444.50 531
13445.60 547
13446.69 561
13447.79 520
13448.88 558
13449.98 569
13451.08 537
13452.17 516
13453.27 542
13454.36 514
13455.46 564
13456.55 588
13457.65 562
13458.74 577
13459.84 556
13460.94 583
13462.03 573
13463.13 591
13464.22 553
13465.32 595
13466.41 606
13467.51 586
13468.61 573
13469.70 586
13470.80 581
13471.90 562
13472.99 578
13474.09 587
13475.18 594
13476.28 554
13477.38 576
13478.47 585
13479.57 577
13480.67 568
13481.76 582
13482.86 588
13483.96 595
13485.05 607
13486.15 611
13487.25 601
13488.34 573
13489.44 608
13490.54 602
13491.63 613
13492.73 614
13493.83 644
13494.93 645
13496.02 630
13497.12 619
13498.22 668
13499.31 664
13500.41 656
13501.51 662
13502.61 678
13503.70 642
13504.80 663
13505.90 665
13507.00 656
13508.09 647
13509.19 628
13510.29 639
13511.39 654
13512.49 607
13513.58 644
13514.68 596
13515.78 592
13516.88 602
13517.98 599
13519.07 573
13520.17 594
13521.27 565
13522.37 541
13523.47 535
13524.57 559
13525.66 568
13526.76 556
13527.86 554
13528.96 553
13530.06 538
13531.16 528
13532.25 506
13533.35 512
13534.45 500
13535.55 522
13536.65 505
13537.75 532
13538.85 507
13539.95 510
13541.05 475
13542.14 489
13543.24 515
13544.34 528
13545.44 488
13546.54 494
13547.64 511
13548.74 500
13549.84 481
13550.94 495
13552.04 497
13553.14 489
13554.24 467
13555.34 484
13556.44 470
13557.54 501
13558.64 488
13559.74 498
13560.84 489
13561.94 462
13563.04 490
13564.13 494
13565.23 482
13566.34 464
13567.44 500
13568.54 499
13569.64 493
13570.74 490
13571.84 493
13572.94 495
13574.04 481
13575.14 459
13576.24 475
13577.34 453
13578.44 489
13579.54 509
13580.64 499
13581.74 489
13582.84 448
13583.94 482
13585.04 504
13586.14 520
13587.24 476
13588.35 489
13589.45 494
13590.55 478
13591.65 484
13592.75 483
13593.85 489
13594.95 513
13596.05 531
13597.15 492
13598.26 474
13599.36 500
13600.46 486
13601.56 506
13602.66 472
13603.76 464
13604.86 487
13605.97 477
13607.07 487
13608.17 473
13609.27 495
13610.37 469
13611.47 484
13612.58 505
13613.68 486
13614.78 491
13615.88 479
13616.98 508
13618.09 498
13619.19 482
13620.29 479
13621.39 474
13622.50 492
13623.60 479
13624.70 496
13625.80 492
13626.91 472
13628.01 473
13629.11 494
13630.21 504
13631.32 530
13632.42 491
13633.52 508
13634.62 528
13635.73 479
13636.83 485
13637.93 526
13639.04 516
13640.14 484
13641.24 467
13642.35 497
13643.45 491
13644.55 495
13645.65 481
13646.76 494
13647.86 488
13648.96 486
13650.07 497
13651.17 512
13652.28 510
13653.38 498
13654.48 503
13655.59 499
13656.69 516
13657.79 496
13658.90 488
13660.00 504
13661.11 508
13662.21 496
13663.31 486
13664.42 511
13665.52 500
13666.63 496
13667.73 522
13668.83 492
13669.94 488
13671.04 501
13672.15 508
13673.25 512
13674.36 505
13675.46 510
13676.56 547
13677.67 515
13678.77 515
13679.88 515
13680.98 529
13682.09 498
13683.19 524
13684.30 494
13685.40 544
13686.51 548
13687.61 508
13688.72 555
13689.82 536
13690.93 523
13692.03 538
13693.14 525
13694.24 530
13695.35 547
13696.45 510
13697.56 548
13698.66 574
13699.77 548
13700.87 549
13701.98 575
13703.09 578
13704.19 590
13705.30 556
13706.40 557
13707.51 579
13708.61 579
13709.72 534
13710.83 554
13711.93 595
13713.04 590
13714.14 594
13715.25 582
13716.36 608
13717.46 594
13718.57 584
13719.67 591
13720.78 590
13721.89 598
13722.99 617
13724.10 652
13725.21 641
13726.31 635
13727.42 623
13728.53 652
13729.63 666
13730.74 651
13731.85 657
13732.95 651
13734.06 645
13735.17 673
13736.27 685
13737.38 677
13738.49 696
13739.59 707
13740.70 731
13741.81 728
13742.92 699
13744.02 713
13745.13 736
13746.24 706
13747.35 737
13748.45 785
13749.56 768
13750.67 792
13751.78 842
13752.88 825
13753.99 839
13755.10 867
13756.21 893
13757.31 901
13758.42 893
13759.53 934
13760.64 954
13761.75 926
13762.85 936
13763.96 970
13765.07 952
13766.18 959
13767.29 974
13768.39 959
13769.50 951
13770.61 957
13771.72 965
13772.83 929
13773.94 913
13775.04 893
13776.15 857
13777.26 838
13778.37 819
13779.48 831
13780.59 792
13781.70 780
13782.80 770
13783.91 767
13785.02 710
13786.13 670
13787.24 663
13788.35 697
13789.46 672
13790.57 639
13791.68 626
13792.79 615
13793.90 612
13795.00 617
13796.11 585
13797.22 595
13798.33 598
13799.44 583
13800.55 577
13801.66 589
13802.77 564
13803.88 545
13804.99 558
13806.10 571
13807.21 566
13808.32 544
13809.43 548
13810.54 563
13811.65 524
13812.76 543
13813.87 549
13814.98 540
13816.09 552
13817.20 546
13818.31 509
13819.42 521
13820.53 524
13821.64 495
13822.75 512
13823.86 526
13824.97 535
13826.08 520
13827.19 531
13828.30 523
13829.41 517
13830.53 516
13831.64 532
13832.75 528
13833.86 528
13834.97 535
13836.08 526
13837.19 541
13838.30 550
13839.41 544
13840.52 518
13841.64 531
13842.75 525
13843.86 553
13844.97 519
13846.08 500
13847.19 503
13848.30 538
13849.41 521
13850.53 558
13851.64 549
13852.75 523
13853.86 519
13854.97 553
13856.08 535
13857.20 528
13858.31 534
13859.42 538
13860.53 562
13861.64 528
13862.76 506
13863.87 532
13864.98 525
13866.09 553
13867.20 539
13868.32 549
13869.43 540
13870.54 521
13871.65 529
13872.77 522
13873.88 496
13874.99 540
13876.10 548
13877.22 531
13878.33 541
13879.44 531
13880.55 531
13881.67 538
13882.78 529
13883.89 559
13885.01 508
13886.12 540
13887.23 573
13888.34 551
13889.46 546
13890.57 551
13891.68 541
13892.80 546
13893.91 563
13895.02 554
13896.14 562
13897.25 576
13898.36 575
13899.48 556
13900.59 547
13901.70 553
13902.82 539
13903.93 514
13905.05 513
13906.16 512
13907.27 506
13908.39 512
13909.50 493
13910.61 511
13911.73 492
13912.84 521
13913.96 499
13915.07 464
13916.19 477
13917.30 481
13918.41 495
13919.53 475
13920.64 484
13921.76 476
13922.87 465
13923.99 479
13925.10 459
13926.21 465
13927.33 477
13928.44 482
13929.56 472
13930.67 468
13931.79 476
13932.90 478
13934.02 466
13935.13 457
13936.25 465
13937.36 473
13938.48 499
13939.59 460
13940.71 468
13941.82 452
13942.94 459
13944.05 481
13945.17 443
13946.28 427
13947.40 437
13948.52 440
13949.63 424
13950.75 455
13951.86 431
13952.98 422
13954.09 444
13955.21 436
13956.32 433
13957.44 429
13958.56 413
13959.67 437
13960.79 432
13961.90 392
13963.02 414
13964.14 427
13965.25 431
13966.37 412
13967.48 417
13968.60 421
13969.72 416
13970.83 419
13971.95 411
13973.07 440
13974.18 410
13975.30 423
13976.42 433
13977.53 429
13978.65 406
13979.77 401
13980.88 411
13982.00 429
13983.12 426
13984.23 424
13985.35 419
13986.47 442
13987.58 426
13988.70 422
13989.82 446
13990.94 436
13992.05 423
13993.17 424
13994.29 416
13995.40 422
13996.52 432
13997.64 416
13998.76 439
13999.87 427
14000.99 443
14002.11 423
14003.23 440
14004.35 427
14005.46 426
14006.58 434
14007.70 430
14008.82 439
14009.93 408
14011.05 445
14012.17 400
14013.29 441
14014.41 455
14015.52 443
14016.64 411
14017.76 411
14018.88 415
14020.00 417
14021.12 428
14022.23 427
14023.35 427
14024.47 420
14025.59 437
14026.71 450
14027.83 424
14028.95 440
14030.06 470
14031.18 445
14032.30 427
14033.42 407
14034.54 427
14035.66 434
14036.78 476
14037.90 480
14039.02 454
14040.14 456
14041.25 453
14042.37 434
14043.49 430
14044.61 457
14045.73 450
14046.85 445
14047.97 447
14049.09 467
14050.21 441
14051.33 468
14052.45 448
14053.57 479
14054.69 457
14055.81 463
14056.93 482
14058.05 474
14059.17 491
14060.29 479
14061.41 506
14062.53 515
14063.65 487
14064.77 482
14065.89 510
14067.01 498
14068.13 520
14069.25 502
14070.37 512
14071.49 529
14072.61 517
14073.73 548
14074.85 521
14075.97 493
14077.09 524
14078.21 522
14079.33 521
14080.45 527
14081.57 547
14082.69 541
14083.82 546
14084.94 561
14086.06 570
14087.18 574
14088.30 517
14089.42 558
14090.54 555
14091.66 557
14092.78 566
14093.91 538
14095.03 589
14096.15 557
14097.27 552
14098.39 545
14099.51 540
14100.63 526
14101.76 558
14102.88 545
14104.00 546
14105.12 522
14106.24 520
14107.36 506
14108.49 519
14109.61 500
14110.73 473
14111.85 483
14112.97 491
14114.10 449
14115.22 477
14116.34 453
14117.46 470
14118.58 449
14119.71 428
14120.83 417
14121.95 460
14123.07 440
14124.20 429
14125.32 400
14126.44 391
14127.56 421
14128.69 446
14129.81 428
14130.93 423
14132.06 417
14133.18 420
14134.30 439
14135.42 418
14136.55 401
14137.67 423
14138.79 425
14139.92 426
14141.04 388
14142.16 406
14143.29 411
14144.41 387
14145.53 401
14146.66 433
14147.78 402
14148.90 422
14150.03 423
14151.15 369
14152.27 406
14153.40 393
14154.52 380
14155.64 410
14156.77 400
14157.89 388
14159.02 390
14160.14 386
14161.26 379
14162.39 393
14163.51 386
14164.64 357
14165.76 390
14166.88 400
14168.01 376
14169.13 405
14170.26 403
14171.38 403
14172.51 404
14173.63 409
14174.75 385
14175.88 376
14177.00 389
14178.13 389
14179.25 392
14180.38 391
14181.50 385
14182.63 402
14183.75 370
14184.88 377
14186.00 365
14187.13 391
14188.25 371
14189.38 347
14190.50 385
14191.63 369
14192.75 358
14193.88 393
14195.00 363
14196.13 378
14197.25 384
14198.38 391
14199.50 362
14200.63 361
14201.76 358
14202.88 370
14204.01 384
14205.13 373
14206.26 352
14207.38 367
14208.51 345
14209.64 361
14210.76 380
14211.89 348
14213.01 369
14214.14 344
14215.27 367
14216.39 352
14217.52 333
14218.64 331
14219.77 339
14220.90 337
14222.02 354
14223.15 362
14224.28 352
14225.40 366
14226.53 341
14227.66 363
14228.78 356
14229.91 358
14231.04 356
14232.16 354
14233.29 345
14234.42 342
14235.54 357
14236.67 350
14237.80 357
14238.92 362
14240.05 326
14241.18 342
14242.31 339
14243.43 362
14244.56 348
14245.69 349
14246.82 353
14247.94 332
14249.07 349
14250.20 329
14251.33 317
14252.45 338
14253.58 341
14254.71 340
14255.84 322
14256.96 330
14258.09 329
14259.22 318
14260.35 315
14261.47 370
14262.60 324
14263.73 350
14264.86 346
14265.99 318
14267.12 333
14268.24 334
14269.37 331
14270.50 328
14271.63 329
14272.76 319
14273.89 327
14275.01 338
14276.14 306
14277.27 348
14278.40 345
14279.53 321
14280.66 316
14281.79 322
14282.91 322
14284.04 322
14285.17 289
14286.30 325
14287.43 334
14288.56 328
14289.69 315
14290.82 315
14291.95 328
14293.08 300
14294.20 301
14295.33 296
14296.46 303
14297.59 295
14298.72 315
14299.85 311
14300.98 307
14302.11 302
14303.24 330
14304.37 315
14305.50 295
14306.63 313
14307.76 311
14308.89 321
14310.02 308
14311.15 291
14312.28 306
14313.41 291
14314.54 312
14315.67 325
14316.80 316
14317.93 307
14319.06 301
14320.19 307
14321.32 324
14322.45 316
14323.58 304
14324.71 339
14325.84 311
14326.97 315
14328.10 303
14329.23 313
14330.36 312
14331.49 310
14332.62 309
14333.76 280
14334.89 280
14336.02 303
14337.15 308
14338.28 332
14339.41 302
14340.54 303
14341.67 321
14342.80 301
14343.93 315
14345.07 311
14346.20 316
14347.33 315
14348.46 332
14349.59 322
14350.72 279
14351.85 292
14352.99 291
14354.12 303
14355.25 276
14356.38 295
14357.51 287
14358.64 320
14359.78 305
14360.91 282
14362.04 308
14363.17 303
14364.30 307
14365.44 312
14366.57 307
14367.70 318
14368.83 316
14369.96 309
14371.10 325
14372.23 287
14373.36 304
14374.49 298
14375.63 319
14376.76 300
14377.89 279
14379.02 318
14380.16 327
14381.29 307
14382.42 294
14383.55 293
14384.69 293
14385.82 297
14386.95 290
14388.09 305
14389.22 303
14390.35 317
14391.49 290
14392.62 297
14393.75 312
14394.89 299
14396.02 330
14397.15 311
14398.28 304
14399.42 298
14400.55 308
14401.69 313
14402.82 302
14403.95 305
14405.09 308
14406.22 288
14407.35 312
14408.49 294
14409.62 313
14410.75 324
14411.89 333
14413.02 314
14414.16 308
14415.29 279
14416.42 282
14417.56 315
14418.69 292
14419.83 316
14420.96 319
14422.10 304
14423.23 318
14424.36 281
14425.50 327
14426.63 320
14427.77 318
14428.90 314
14430.04 336
14431.17 330
14432.31 320
14433.44 337
14434.58 340
14435.71 314
14436.85 291
14437.98 329
14439.12 319
14440.25 320
14441.39 315
14442.52 316
14443.66 331
14444.79 332
14445.93 331
14447.06 329
14448.20 330
14449.33 325
14450.47 341
14451.60 334
14452.74 298
14453.87 318
14455.01 344
14456.14 359
14457.28 342
14458.42 319
14459.55 362
14460.69 329
14461.82 343
14462.96 350
14464.10 330
14465.23 355
14466.37 361
14467.50 351
14468.64 345
14469.78 345
14470.91 343
14472.05 368
14473.18 360
14474.32 358
14475.46 340
14476.59 355
14477.73 342
14478.87 302
14480.00 327
14481.14 352
14482.28 342
14483.41 334
14484.55 338
14485.69 327
14486.82 340
14487.96 332
14489.10 314
14490.23 336
14491.37 358
14492.51 334
14493.65 326
14494.78 325
14495.92 325
14497.06 362
14498.19 322
14499.33 330
14500.47 337
14501.61 322
14502.74 316
14503.88 336
14505.02 338
14506.16 345
14507.29 352
14508.43 333
14509.57 317
14510.71 321
14511.85 310
14512.98 336
14514.12 317
14515.26 310
14516.40 316
14517.54 328
14518.67 323
14519.81 310
14520.95 318
14522.09 292
14523.23 315
14524.36 305
14525.50 308
14526.64 304
14527.78 301
14528.92 287
14530.06 322
14531.19 310
14532.33 317
14533.47 314
14534.61 316
14535.75 320
14536.89 314
14538.03 310
14539.17 326
14540.31 321
14541.44 320
14542.58 283
14543.72 297
14544.86 304
14546.00 305
14547.14 292
14548.28 304
14549.42 337
14550.56 333
14551.70 309
14552.84 317
14553.98 307
14555.12 306
14556.25 314
14557.39 289
14558.53 310
14559.67 319
14560.81 313
14561.95 319
14563.09 292
14564.23 338
14565.37 315
14566.51 312
14567.65 286
14568.79 292
14569.93 322
14571.07 323
14572.21 313
14573.35 298
14574.49 310
14575.63 317
14576.77 305
14577.92 319
14579.06 319
14580.20 316
14581.34 317
14582.48 304
14583.62 323
14584.76 318
14585.90 319
14587.04 346
14588.18 325
14589.32 323
14590.46 333
14591.60 340
14592.74 341
14593.89 338
14595.03 324
14596.17 351
14597.31 336
14598.45 356
14599.59 315
14600.73 342
14601.87 341
14603.02 323
14604.16 339
14605.30 349
14606.44 341
14607.58 345
14608.72 326
14609.86 339
14611.01 348
14612.15 323
14613.29 345
14614.43 340
14615.57 328
14616.72 337
14617.86 341
14619.00 369
14620.14 368
14621.28 339
14622.43 361
14623.57 348
14624.71 355
14625.85 340
14627.00 372
14628.14 378
14629.28 372
14630.42 370
14631.56 383
14632.71 380
14633.85 367
14634.99 368
14636.14 387
14637.28 396
14638.42 406
14639.56 396
14640.71 359
14641.85 373
14642.99 387
14644.14 349
14645.28 345
14646.42 332
14647.56 337
14648.71 312
14649.85 312
14650.99 312
14652.14 315
14653.28 331
14654.42 307
14655.57 304
14656.71 290
14657.85 287
14659.00 293
14660.14 301
14661.29 324
14662.43 281
14663.57 302
14664.72 306
14665.86 304
14667.00 295
14668.15 284
14669.29 313
14670.44 278
14671.58 286
14672.73 305
14673.87 292
14675.01 284
14676.16 275
14677.30 286
14678.45 289
14679.59 275
14680.74 286
14681.88 281
14683.02 267
14684.17 272
14685.31 292
14686.46 266
14687.60 279
14688.75 280
14689.89 263
14691.04 264
14692.18 282
14693.33 289
14694.47 286
14695.62 296
14696.76 275
14697.91 253
14699.05 284
14700.20 266
14701.34 288
14702.49 260
14703.63 268
14704.78 255
14705.92 281
14707.07 270
14708.22 253
14709.36 263
14710.51 271
14711.65 289
14712.80 271
14713.94 264
14715.09 272
14716.23 274
14717.38 266
14718.53 263
14719.67 276
14720.82 271
14721.96 282
14723.11 279
14724.26 277
14725.40 305
14726.55 277
14727.70 290
14728.84 273
14729.99 275
14731.13 278
14732.28 279
14733.43 288
14734.57 278
14735.72 264
14736.87 255
14738.01 252
14739.16 263
14740.31 237
14741.45 279
14742.60 262
14743.75 288
14744.89 265
14746.04 259
14747.19 278
14748.34 270
14749.48 272
14750.63 256
14751.78 272
14752.92 274
14754.07 254
14755.22 283
14756.37 286
14757.51 278
14758.66 254
14759.81 263
14760.96 258
14762.10 273
14763.25 252
14764.40 244
14765.55 270
14766.70 278
14767.84 270
14768.99 261
14770.14 260
14771.29 257
14772.43 277
14773.58 268
14774.73 245
14775.88 241
14777.03 264
14778.18 248
14779.32 238
14780.47 257
14781.62 230
14782.77 247
14783.92 264
14785.07 249
14786.21 266
14787.36 242
14788.51 266
14789.66 266
14790.81 251
14791.96 248
14793.11 238
14794.26 239
14795.40 242
14796.55 267
14797.70 254
14798.85 251
14800.00 235
14801.15 245
14802.30 245
14803.45 238
14804.60 242
14805.75 242
14806.90 230
14808.05 235
14809.19 257
14810.34 249
14811.49 231
14812.64 248
14813.79 255
14814.94 232
14816.09 231
14817.24 226
14818.39 240
14819.54 241
14820.69 226
14821.84 227
14822.99 235
14824.14 251
14825.29 219
14826.44 225
14827.59 232
14828.74 239
14829.89 244
14831.04 242
14832.19 226
14833.34 214
14834.49 222
14835.64 252
14836.79 224
14837.95 209
14839.10 230
14840.25 232
14841.40 242
14842.55 234
14843.70 215
14844.85 245
14846.00 240
14847.15 238
14848.30 228
14849.45 226
14850.60 242
14851.76 234
14852.91 241
14854.06 241
14855.21 220
14856.36 213
14857.51 225
14858.66 219
14859.81 217
14860.97 234
14862.12 226
14863.27 235
14864.42 221
14865.57 233
14866.72 239
14867.88 223
14869.03 233
14870.18 229
14871.33 238
14872.48 228
14873.64 212
14874.79 215
14875.94 214
14877.09 216
14878.24 226
14879.40 220
14880.55 231
14881.70 229
14882.85 221
14884.00 230
14885.16 220
14886.31 235
14887.46 252
14888.61 232
14889.77 223
14890.92 225
14892.07 221
14893.23 220
14894.38 225
14895.53 229
14896.68 205
14897.84 226
14898.99 217
14900.14 214
14901.30 228
14902.45 219
14903.60 209
14904.75 235
14905.91 225
14907.06 228
14908.21 234
14909.37 224
14910.52 210
14911.67 219
14912.83 230
14913.98 197
14915.14 223
14916.29 230
14917.44 204
14918.60 249
14919.75 236
14920.90 219
14922.06 212
14923.21 224
14924.37 234
14925.52 215
14926.67 206
14927.83 209
14928.98 220
14930.14 224
14931.29 217
14932.44 231
14933.60 231
14934.75 218
14935.91 213
14937.06 217
14938.22 221
14939.37 232
14940.52 221
14941.68 213
14942.83 241
14943.99 239
14945.14 212
14946.30 201
14947.45 204
14948.61 242
14949.76 201
14950.92 223
14952.07 221
14953.23 217
14954.38 228
14955.54 232
14956.69 210
14957.85 221
14959.00 217
14960.16 230
14961.31 212
14962.47 218
14963.62 218
14964.78 231
14965.94 218
14967.09 196
14968.25 212
14969.40 197
14970.56 232
14971.71 207
14972.87 226
14974.03 249
14975.18 207
14976.34 194
14977.49 207
14978.65 192
14979.81 229
14980.96 212
14982.12 211
14983.27 238
14984.43 235
14985.59 229
14986.74 203
14987.90 199
14989.06 223
14990.21 230
14991.37 218
14992.53 237
14993.68 220
14994.84 222
14996.00 227
14997.15 221
14998.31 210
14999.47 215
15000.62 206
15001.78 230
15002.94 206
15004.09 232
15005.25 200
15006.41 230
15007.56 229
15008.72 213
15009.88 220
15011.04 214
15012.19 195
15013.35 215
15014.51 215
15015.67 203
15016.82 206
15017.98 206
15019.14 226
15020.30 218
15021.45 218
15022.61 238
15023.77 223
15024.93 204
15026.08 212
15027.24 202
15028.40 230
15029.56 207
15030.72 203
15031.87 205
15033.03 220
15034.19 214
15035.35 214
15036.51 221
15037.67 213
15038.82 219
15039.98 206
15041.14 240
15042.30 236
15043.46 200
15044.62 202
15045.78 228
15046.93 229
15048.09 211
15049.25 202
15050.41 213
15051.57 228
15052.73 206
15053.89 225
15055.05 210
15056.20 199
15057.36 220
15058.52 215
15059.68 207
15060.84 212
15062.00 218
15063.16 215
15064.32 220
15065.48 223
15066.64 231
15067.80 217
15068.96 219
15070.12 227
15071.28 214
15072.44 232
15073.60 230
15074.76 228
15075.91 223
15077.07 216
15078.23 211
15079.39 212
15080.55 224
15081.71 223
15082.87 237
15084.03 220
15085.19 199
15086.35 207
15087.51 223
15088.68 232
15089.84 207
15091.00 220
15092.16 207
15093.32 219
15094.48 234
15095.64 224
15096.80 237
15097.96 236
15099.12 229
15100.28 209
15101.44 225
15102.60 192
15103.76 220
15104.92 220
15106.08 211
15107.25 206
15108.41 208
15109.57 216
15110.73 224
15111.89 242
15113.05 247
15114.21 232
15115.37 226
15116.54 217
15117.70 214
15118.86 200
15120.02 220
15121.18 210
15122.34 216
15123.50 217
15124.67 232
15125.83 218
15126.99 222
15128.15 215
15129.31 220
15130.47 221
15131.64 247
15132.80 219
15133.96 218
15135.12 207
15136.28 240
15137.45 238
15138.61 224
15139.77 226
15140.93 234
15142.10 229
15143.26 248
15144.42 239
15145.58 252
15146.75 240
15147.91 228
15149.07 236
15150.23 224
15151.40 233
15152.56 236
15153.72 242
15154.88 221
15156.05 242
15157.21 205
15158.37 235
15159.54 220
15160.70 253
15161.86 260
15163.03 226
15164.19 246
15165.35 226
15166.52 217
15167.68 217
15168.84 242
15170.01 230
15171.17 230
15172.33 218
15173.50 249
15174.66 246
15175.82 242
15176.99 258
15178.15 245
15179.31 222
15180.48 237
15181.64 221
15182.81 254
15183.97 233
15185.13 248
15186.30 275
15187.46 257
15188.63 254
15189.79 253
15190.95 235
15192.12 234
15193.28 237
15194.45 256
15195.61 252
15196.78 247
15197.94 237
15199.10 244
15200.27 255
15201.43 279
15202.60 232
15203.76 241
15204.93 227
15206.09 255
15207.26 242
15208.42 230
15209.59 246
15210.75 251
15211.92 246
15213.08 261
15214.25 257
15215.41 233
15216.58 253
15217.74 265
15218.91 242
15220.07 247
15221.24 250
15222.40 268
15223.57 263
15224.74 263
15225.90 246
15227.07 263
15228.23 256
15229.40 269
15230.56 270
15231.73 249
15232.89 260
15234.06 269
15235.23 265
15236.39 289
15237.56 282
15238.72 276
15239.89 271
15241.06 275
15242.22 266
15243.39 270
15244.56 270
15245.72 252
15246.89 241
15248.05 262
15249.22 250
15250.39 269
15251.55 245
15252.72 249
15253.89 247
15255.05 250
15256.22 260
15257.39 246
15258.55 254
15259.72 253
15260.89 244
15262.05 238
15263.22 235
15264.39 256
15265.56 240
15266.72 240
15267.89 243
15269.06 240
15270.22 254
15271.39 233
15272.56 254
15273.73 248
15274.89 256
15276.06 231
15277.23 241
15278.40 243
15279.56 250
15280.73 217
15281.90 229
15283.07 236
15284.23 249
15285.40 248
15286.57 241
15287.74 246
15288.91 236
15290.07 257
15291.24 243
15292.41 243
15293.58 240
15294.75 234
15295.92 243
15297.08 254
15298.25 261
15299.42 237
15300.59 262
15301.76 246
15302.93 235
15304.09 229
15305.26 225
15306.43 220
15307.60 233
15308.77 220
15309.94 234
15311.11 234
15312.28 252
15313.44 249
15314.61 240
15315.78 249
15316.95 253
15318.12 250
15319.29 238
15320.46 238
15321.63 219
15322.80 238
15323.97 238
15325.14 244
15326.30 230
15327.47 224
15328.64 231
15329.81 253
15330.98 249
15332.15 243
15333.32 229
15334.49 248
15335.66 274
15336.83 257
15338.00 236
15339.17 232
15340.34 232
15341.51 235
15342.68 251
15343.85 246
15345.02 248
15346.19 243
15347.36 216
15348.53 249
15349.70 236
15350.87 241
15352.04 265
15353.21 244
15354.38 264
15355.55 257
15356.72 258
15357.90 266
15359.07 263
15360.24 249
15361.41 260
15362.58 249
15363.75 254
15364.92 274
15366.09 261
15367.26 274
15368.43 271
15369.60 281
15370.77 270
15371.95 247
15373.12 258
15374.29 268
15375.46 272
15376.63 259
15377.80 254
15378.97 254
15380.15 263
15381.32 250
15382.49 245
15383.66 248
15384.83 251
15386.00 257
15387.17 276
15388.35 265
15389.52 259
15390.69 255
15391.86 262
15393.03 265
15394.21 268
15395.38 238
15396.55 251
15397.72 262
15398.89 235
15400.07 235
15401.24 254
15402.41 230
15403.58 233
15404.76 247
15405.93 236
15407.10 258
15408.27 243
15409.45 239
15410.62 234
15411.79 234
15412.96 233
15414.14 249
15415.31 236
15416.48 230
15417.66 235
15418.83 228
15420.00 235
15421.17 229
15422.35 226
15423.52 219
15424.69 237
15425.87 225
15427.04 245
15428.21 220
15429.39 218
15430.56 241
15431.73 237
15432.91 214
15434.08 234
15435.25 215
15436.43 241
15437.60 225
15438.77 229
15439.95 241
15441.12 235
15442.30 245
15443.47 231
15444.64 216
15445.82 235
15446.99 215
15448.17 200
15449.34 219
15450.51 226
15451.69 234
15452.86 224
15454.04 234
15455.21 223
15456.39 221
15457.56 221
15458.73 228
15459.91 219
15461.08 215
15462.26 224
15463.43 228
15464.61 226
15465.78 233
15466.96 219
15468.13 209
15469.31 220
15470.48 248
15471.66 209
15472.83 232
15474.01 227
15475.18 221
15476.36 249
15477.53 217
15478.71 225
15479.88 227
15481.06 233
15482.23 234
15483.41 201
15484.58 208
15485.76 228
15486.93 227
15488.11 227
15489.29 229
15490.46 238
15491.64 238
15492.81 232
15493.99 238
15495.16 252
15496.34 240
15497.52 229
15498.69 245
15499.87 217
15501.04 235
15502.22 245
15503.40 234
15504.57 217
15505.75 219
15506.92 263
15508.10 233
15509.28 237
15510.45 217
15511.63 220
15512.81 252
15513.98 245
15515.16 222
15516.34 228
15517.51 243
15518.69 244
15519.87 244
15521.04 229
15522.22 253
15523.40 237
15524.57 233
15525.75 218
15526.93 227
15528.11 212
15529.28 231
15530.46 225
15531.64 241
15532.81 210
15533.99 218
15535.17 232
15536.35 230
15537.52 231
15538.70 216
15539.88 225
15541.06 225
15542.23 237
15543.41 229
15544.59 249
15545.77 226
15546.95 243
15548.12 239
15549.30 230
15550.48 237
15551.66 222
15552.83 232
15554.01 238
15555.19 253
15556.37 235
15557.55 222
15558.73 234
15559.90 251
15561.08 244
15562.26 238
15563.44 244
15564.62 245
15565.80 248
15566.97 246
15568.15 247
15569.33 250
15570.51 251
15571.69 250
15572.87 243
15574.05 267
15575.23 271
15576.40 261
15577.58 240
15578.76 254
15579.94 242
15581.12 242
15582.30 252
15583.48 264
15584.66 255
15585.84 245
15587.02 261
15588.20 257
15589.38 252
15590.56 258
15591.73 266
15592.91 271
15594.09 242
15595.27 269
15596.45 271
15597.63 272
15598.81 265
15599.99 268
15601.17 291
15602.35 278
15603.53 266
15604.71 273
15605.89 270
15607.07 266
15608.25 266
15609.43 292
15610.61 280
15611.79 279
15612.97 289
15614.15 278
15615.33 279
15616.51 291
15617.69 291
15618.88 286
15620.06 292
15621.24 293
15622.42 285
15623.60 282
15624.78 307
15625.96 278
15627.14 267
15628.32 294
15629.50 311
15630.68 317
15631.86 315
15633.05 303
15634.23 306
15635.41 309
15636.59 308
15637.77 294
15638.95 311
15640.13 313
15641.31 327
15642.50 322
15643.68 313
15644.86 329
15646.04 321
15647.22 330
15648.40 329
15649.58 321
15650.77 306
15651.95 315
15653.13 321
15654.31 310
15655.49 285
15656.68 317
15657.86 305
15659.04 302
15660.22 303
15661.40 319
15662.59 313
15663.77 326
15664.95 312
15666.13 298
15667.32 306
15668.50 317
15669.68 302
15670.86 305
15672.05 291
15673.23 294
15674.41 298
15675.59 292
15676.78 303
15677.96 296
15679.14 295
15680.32 301
15681.51 302
15682.69 307
15683.87 272
15685.06 285
15686.24 282
15687.42 305
15688.61 301
15689.79 281
15690.97 284
15692.16 305
15693.34 295
15694.52 286
15695.71 299
15696.89 287
15698.07 275
15699.26 292
15700.44 282
15701.62 292
15702.81 279
15703.99 300
15705.17 291
15706.36 276
15707.54 278
15708.73 276
15709.91 294
15711.09 295
15712.28 286
15713.46 295
15714.65 297
15715.83 281
15717.02 306
15718.20 303
15719.38 276
15720.57 272
15721.75 281
15722.94 287
15724.12 298
15725.31 308
15726.49 304
15727.68 306
15728.86 328
15730.04 294
15731.23 307
15732.41 295
15733.60 302
15734.78 308
15735.97 276
15737.15 319
15738.34 310
15739.52 317
15740.71 303
15741.89 298
15743.08 318
15744.27 333
15745.45 324
15746.64 319
15747.82 316
15749.01 315
15750.19 341
15751.38 319
15752.56 305
15753.75 332
15754.93 320
15756.12 344
15757.31 334
15758.49 340
15759.68 321
15760.86 332
15762.05 324
15763.24 305
15764.42 299
15765.61 321
15766.79 319
15767.98 315
15769.17 332
15770.35 315
15771.54 327
15772.72 312
15773.91 289
15775.10 286
15776.28 305
15777.47 303
15778.66 314
15779.84 291
15781.03 297
15782.22 292
15783.40 288
15784.59 308
15785.78 301
15786.96 281
15788.15 280
15789.34 290
15790.53 266
15791.71 312
15792.90 301
15794.09 289
15795.27 285
15796.46 252
15797.65 266
15798.84 261
15800.02 276
15801.21 293
15802.40 258
15803.59 277
15804.77 276
15805.96 272
15807.15 276
15808.34 287
15809.52 276
15810.71 257
15811.90 283
15813.09 263
15814.28 265
15815.46 262
15816.65 258
15817.84 278
15819.03 271
15820.22 291
15821.40 261
15822.59 272
15823.78 279
15824.97 283
15826.16 272
15827.35 280
15828.53 276
15829.72 292
15830.91 275
15832.10 272
15833.29 247
15834.48 261
15835.67 265
15836.85 273
15838.04 262
15839.23 263
15840.42 287
15841.61 277
15842.80 254
15843.99 254
15845.18 270
15846.37 261
15847.55 262
15848.74 250
15849.93 250
15851.12 269
15852.31 277
15853.50 258
15854.69 259
15855.88 272
15857.07 260
15858.26 280
15859.45 267
15860.64 276
15861.83 266
15863.02 262
15864.21 270
15865.40 280
15866.59 274
15867.78 293
15868.97 268
15870.16 276
15871.35 265
15872.54 280
15873.73 293
15874.92 281
15876.11 245
15877.30 272
15878.49 296
15879.68 279
15880.87 282
15882.06 280
15883.25 311
15884.44 289
15885.63 275
15886.82 273
15888.01 294
15889.20 315
15890.39 289
15891.59 288
15892.78 281
15893.97 295
15895.16 279
15896.35 303
15897.54 309
15898.73 297
15899.92 282
15901.11 279
15902.30 285
15903.50 275
15904.69 266
15905.88 312
15907.07 307
15908.26 311
15909.45 309
15910.64 298
15911.84 294
15913.03 312
15914.22 311
15915.41 311
15916.60 287
15917.79 309
15918.99 305
15920.18 317
15921.37 323
15922.56 309
15923.75 297
15924.95 316
15926.14 319
15927.33 324
15928.52 321
15929.71 305
15930.91 347
15932.10 315
15933.29 314
15934.48 307
15935.68 315
15936.87 319
15938.06 308
15939.25 284
15940.45 306
15941.64 267
15942.83 264
15944.03 282
15945.22 283
15946.41 266
15947.60 270
15948.80 258
15949.99 254
15951.18 268
15952.38 277
15953.57 277
15954.76 268
15955.96 242
15957.15 275
15958.34 255
15959.54 248
15960.73 255
15961.92 267
15963.12 240
15964.31 255
15965.50 245
15966.70 227
15967.89 238
15969.08 249
15970.28 237
15971.47 230
15972.67 249
15973.86 245
15975.05 275
15976.25 241
15977.44 240
15978.64 230
15979.83 259
15981.02 248
15982.22 211
15983.41 228
15984.61 256
15985.80 258
15987.00 219
15988.19 231
15989.38 229
15990.58 248
15991.77 247
15992.97 234
15994.16 249
15995.36 225
15996.55 241
15997.75 231
15998.94 214
16000.14 230
16001.33 219
16002.53 217
16003.72 212
16004.92 230
16006.11 218
16007.31 226
16008.50 234
16009.70 224
16010.89 218
16012.09 230
16013.28 226
16014.48 233
16015.67 228
16016.87 226
16018.07 224
16019.26 209
16020.46 216
16021.65 208
16022.85 229
16024.04 217
16025.24 222
16026.44 202
16027.63 221
16028.83 232
16030.02 231
16031.22 212
16032.42 218
16033.61 231
16034.81 220
16036.00 235
16037.20 213
16038.40 230
16039.59 220
16040.79 221
16041.99 226
16043.18 241
16044.38 219
16045.58 218
16046.77 207
16047.97 210
16049.17 227
16050.36 220
16051.56 220
16052.76 208
16053.95 212
16055.15 211
16056.35 225
16057.54 212
16058.74 226
16059.94 231
16061.14 198
16062.33 205
16063.53 219
16064.73 229
16065.92 227
16067.12 204
16068.32 210
16069.52 225
16070.71 214
16071.91 217
16073.11 217
16074.31 214
16075.50 206
16076.70 205
16077.90 204
16079.10 210
16080.30 213
16081.49 208
16082.69 198
16083.89 210
16085.09 208
16086.29 210
16087.48 235
16088.68 209
16089.88 205
16091.08 192
16092.28 200
16093.48 229
16094.67 228
16095.87 204
16097.07 206
16098.27 220
16099.47 212
16100.67 200
16101.87 201
16103.06 206
16104.26 220
16105.46 231
16106.66 201
16107.86 211
16109.06 220
16110.26 204
16111.46 203
16112.66 203
16113.86 202
16115.05 216
16116.25 210
16117.45 220
16118.65 205
16119.85 226
16121.05 200
16122.25 217
16123.45 214
16124.65 192
16125.85 194
16127.05 187
16128.25 199
16129.45 192
16130.65 198
16131.85 200
16133.05 202
16134.25 209
16135.45 182
16136.65 196
16137.85 207
16139.05 207
16140.25 203
16141.45 207
16142.65 187
16143.85 182
16145.05 183
16146.25 180
16147.45 191
16148.65 196
16149.85 191
16151.05 201
16152.25 189
16153.45 194
16154.65 206
16155.85 197
16157.05 212
16158.25 208
16159.46 208
16160.66 188
16161.86 202
16163.06 176
16164.26 188
16165.46 198
16166.66 199
16167.86 193
16169.06 197
16170.27 198
16171.47 195
16172.67 200
16173.87 199
16175.07 205
16176.27 195
16177.47 189
16178.67 188
16179.88 194
16181.08 174
16182.28 173
16183.48 194
16184.68 209
16185.89 177
16187.09 189
16188.29 190
16189.49 201
16190.69 202
16191.90 198
16193.10 196
16194.30 201
16195.50 200
16196.70 166
16197.91 210
16199.11 190
16200.31 193
16201.51 179
16202.72 190
16203.92 204
16205.12 207
16206.32 176
16207.53 197
16208.73 214
16209.93 203
16211.13 194
16212.34 187
16213.54 213
16214.74 201
16215.95 194
16217.15 188
16218.35 195
16219.55 195
16220.76 180
16221.96 194
16223.16 192
16224.37 204
16225.57 206
16226.77 188
16227.98 205
16229.18 198
16230.38 204
16231.59 194
16232.79 211
16233.99 201
16235.20 206
16236.40 180
16237.61 193
16238.81 202
16240.01 198
16241.22 204
16242.42 197
16243.63 209
16244.83 213
16246.03 202
16247.24 185
16248.44 199
16249.65 207
16250.85 216
16252.05 196
16253.26 201
16254.46 217
16255.67 210
16256.87 200
16258.08 216
16259.28 185
16260.49 205
16261.69 193
16262.89 219
16264.10 217
16265.30 201
16266.51 195
16267.71 223
16268.92 217
16270.12 202
16271.33 222
16272.53 220
16273.74 202
16274.94 207
16276.15 196
16277.35 193
16278.56 198
16279.77 222
16280.97 208
16282.18 193
16283.38 226
16284.59 216
16285.79 204
16287.00 201
16288.20 222
16289.41 203
16290.61 196
16291.82 205
16293.03 199
16294.23 217
16295.44 225
16296.64 200
16297.85 200
16299.06 210
16300.26 213
16301.47 197
16302.67 217
16303.88 205
16305.09 201
16306.29 217
16307.50 199
16308.71 198
16309.91 214
16311.12 207
16312.33 179
16313.53 193
16314.74 187
16315.95 195
16317.15 198
16318.36 190
16319.57 184
16320.77 214
16321.98 217
16323.19 185
16324.39 197
16325.60 178
16326.81 204
16328.01 208
16329.22 212
16330.43 188
16331.64 214
16332.84 230
16334.05 191
16335.26 173
16336.47 189
16337.67 201
16338.88 208
16340.09 192
16341.30 189
16342.50 203
16343.71 192
16344.92 206
16346.13 186
16347.33 162
16348.54 202
16349.75 201
16350.96 198
16352.17 185
16353.37 189
16354.58 182
16355.79 180
16357.00 182
16358.21 186
16359.41 184
16360.62 206
16361.83 185
16363.04 183
16364.25 194
16365.46 186
16366.67 198
16367.87 196
16369.08 184
16370.29 192
16371.50 178
16372.71 202
16373.92 187
16375.13 183
16376.34 182
16377.54 201
16378.75 176
16379.96 183
16381.17 200
16382.38 183
16383.59 191
16384.80 194
16386.01 188
16387.22 196
16388.43 189
16389.64 199
16390.85 179
16392.05 173
16393.26 211
16394.47 168
16395.68 200
16396.89 182
16398.10 185
16399.31 190
16400.52 203
16401.73 185
16402.94 207
16404.15 202
16405.36 201
16406.57 195
16407.78 173
16408.99 174
16410.20 183
16411.41 192
16412.62 198
16413.83 165
16415.04 190
16416.25 196
16417.46 225
16418.67 179
16419.88 183
16421.10 195
16422.31 180
16423.52 191
16424.73 205
16425.94 198
16427.15 184
16428.36 190
16429.57 187
16430.78 182
16431.99 189
16433.20 203
16434.41 190
16435.63 187
16436.84 179
16438.05 195
16439.26 168
16440.47 204
16441.68 179
16442.89 179
16444.10 176
16445.32 190
16446.53 185
16447.74 192
16448.95 187
16450.16 185
16451.37 182
16452.59 178
16453.80 187
16455.01 188
16456.22 181
16457.43 165
16458.64 191
16459.86 182
16461.07 181
16462.28 168
16463.49 187
16464.70 188
16465.92 188
16467.13 192
16468.34 172
16469.55 175
16470.77 184
16471.98 184
16473.19 184
16474.40 170
16475.62 170
16476.83 183
16478.04 178
16479.25 185
16480.47 197
16481.68 181
16482.89 159
16484.11 202
16485.32 182
16486.53 174
16487.74 174
16488.96 185
16490.17 163
16491.38 167
16492.60 169
16493.81 168
16495.02 170
16496.24 175
16497.45 186
16498.66 187
16499.88 164
16501.09 183
16502.30 190
16503.52 179
16504.73 169
16505.94 174
16507.16 185
16508.37 172
16509.59 171
16510.80 175
16512.01 178
16513.23 173
16514.44 184
16515.66 168
16516.87 167
16518.08 172
16519.30 179
16520.51 183
16521.73 173
16522.94 187
16524.16 193
16525.37 170
16526.58 181
16527.80 201
16529.01 187
16530.23 181
16531.44 180
16532.66 190
16533.87 187
16535.09 215
16536.30 192
16537.52 184
16538.73 181
16539.95 169
16541.16 187
16542.38 187
16543.59 181
16544.81 176
16546.02 170
16547.24 191
16548.45 183
16549.67 175
16550.88 188
16552.10 205
16553.31 190
16554.53 185
16555.74 181
16556.96 176
16558.18 196
16559.39 175
16560.61 169
16561.82 193
16563.04 197
16564.25 193
16565.47 185
16566.69 188
16567.90 183
16569.12 182
16570.33 171
16571.55 188
16572.77 173
16573.98 185
16575.20 183
16576.41 189
16577.63 172
16578.85 196
16580.06 194
16581.28 198
16582.50 187
16583.71 187
16584.93 174
16586.15 194
16587.36 211
16588.58 193
16589.80 192
16591.01 174
16592.23 204
16593.45 180
16594.66 167
16595.88 186
16597.10 187
16598.32 174
16599.53 207
16600.75 204
16601.97 183
16603.18 193
16604.40 183
16605.62 190
16606.84 185
16608.05 189
16609.27 177
16610.49 175
16611.71 161
16612.92 172
16614.14 188
16615.36 190
16616.58 187
16617.79 182
16619.01 188
16620.23 177
16621.45 171
16622.67 179
16623.88 196
16625.10 166
16626.32 179
16627.54 168
16628.76 189
16629.97 186
16631.19 171
16632.41 165
16633.63 166
16634.85 187
16636.07 173
16637.29 177
16638.50 162
16639.72 179
16640.94 187
16642.16 169
16643.38 168
16644.60 182
16645.82 193
16647.03 193
16648.25 185
16649.47 184
16650.69 172
16651.91 164
16653.13 165
16654.35 160
16655.57 176
16656.79 171
16658.01 156
16659.23 155
16660.45 169
16661.66 187
16662.88 174
16664.10 177
16665.32 163
16666.54 204
16667.76 184
16668.98 165
16670.20 171
16671.42 182
16672.64 189
16673.86 172
16675.08 183
16676.30 186
16677.52 177
16678.74 167
16679.96 164
16681.18 165
16682.40 177
16683.62 191
16684.84 183
16686.06 151
16687.28 162
16688.50 175
16689.72 196
16690.94 174
16692.16 191
16693.39 177
16694.61 160
16695.83 196
16697.05 168
16698.27 162
16699.49 165
16700.71 173
16701.93 180
16703.15 172
16704.37 198
16705.59 193
16706.81 173
16708.04 191
16709.26 183
16710.48 169
16711.70 162
16712.92 184
16714.14 175
16715.36 164
16716.58 172
16717.81 183
16719.03 174
16720.25 155
16721.47 150
16722.69 160
16723.91 163
16725.14 167
16726.36 178
16727.58 180
16728.80 169
16730.02 170
16731.24 175
16732.47 157
16733.69 158
16734.91 146
16736.13 171
16737.36 165
16738.58 175
16739.80 171
16741.02 166
16742.24 177
16743.47 183
16744.69 184
16745.91 189
16747.13 186
16748.36 169
16749.58 160
16750.80 167
16752.02 172
16753.25 178
16754.47 171
16755.69 171
16756.92 159
16758.14 173
16759.36 181
16760.59 164
16761.81 201
16763.03 181
16764.25 170
16765.48 165
16766.70 154
16767.92 169
16769.15 178
16770.37 157
16771.59 169
16772.82 175
16774.04 173
16775.27 173
16776.49 185
16777.71 186
16778.94 175
16780.16 177
16781.38 192
16782.61 168
16783.83 175
16785.06 169
16786.28 189
16787.50 169
16788.73 163
16789.95 177
16791.18 169
16792.40 197
16793.62 167
16794.85 167
16796.07 167
16797.30 172
16798.52 167
16799.75 184
16800.97 172
16802.19 166
16803.42 158
16804.64 185
16805.87 158
16807.09 182
16808.32 185
16809.54 175
16810.77 177
16811.99 183
16813.22 170
16814.44 174
16815.67 169
16816.89 172
16818.12 192
16819.34 186
16820.57 173
16821.79 191
16823.02 186
16824.24 179
16825.47 179
16826.70 181
16827.92 172
16829.15 152
16830.37 154
16831.60 163
16832.82 169
16834.05 171
16835.27 191
16836.50 169
16837.73 173
16838.95 190
16840.18 181
16841.40 178
16842.63 171
16843.86 172
16845.08 168
16846.31 188
16847.53 185
16848.76 175
16849.99 172
16851.21 169
16852.44 179
16853.67 171
16854.89 180
16856.12 191
16857.35 186
16858.57 180
16859.80 170
16861.03 186
16862.25 193
16863.48 189
16864.71 183
16865.93 194
16867.16 212
16868.39 191
16869.61 197
16870.84 201
16872.07 179
16873.30 184
16874.52 211
16875.75 217
16876.98 221
16878.20 186
16879.43 178
16880.66 167
16881.89 194
16883.11 188
16884.34 180
16885.57 203
16886.80 206
16888.02 179
16889.25 173
16890.48 209
16891.71 208
16892.94 187
16894.16 198
16895.39 185
16896.62 191
16897.85 207
16899.08 183
16900.30 191
16901.53 188
16902.76 195
16903.99 200
16905.22 188
16906.45 197
16907.67 185
16908.90 171
16910.13 170
16911.36 184
16912.59 182
16913.82 164
16915.04 191
16916.27 200
16917.50 207
16918.73 173
16919.96 200
16921.19 174
16922.42 194
16923.65 190
16924.88 190
16926.10 202
16927.33 195
16928.56 170
16929.79 182
16931.02 189
16932.25 183
16933.48 200
16934.71 196
16935.94 185
16937.17 182
16938.40 183
16939.63 208
16940.86 176
16942.09 193
16943.32 194
16944.55 176
16945.78 177
16947.01 188
16948.24 182
16949.47 191
16950.70 191
16951.93 181
16953.16 186
16954.39 181
16955.62 193
16956.85 191
16958.08 184
16959.31 159
16960.54 187
16961.77 181
16963.00 183
16964.23 165
16965.46 175
16966.69 181
16967.92 182
16969.15 189
16970.38 189
16971.61 194
16972.84 194
16974.07 178
16975.30 186
16976.54 174
16977.77 194
16979.00 188
16980.23 163
16981.46 169
16982.69 188
16983.92 200
16985.15 189
16986.38 175
16987.62 177
16988.85 181
16990.08 189
16991.31 191
16992.54 174
16993.77 174
16995.00 185
16996.24 163
16997.47 191
16998.70 178
16999.93 178
17001.16 191
17002.39 182
17003.63 176
17004.86 184
17006.09 178
17007.32 178
17008.55 178
17009.79 174
17011.02 186
17012.25 204
17013.48 198
17014.72 194
17015.95 179
17017.18 175
17018.41 143
17019.64 191
17020.88 184
17022.11 172
17023.34 167
17024.58 160
17025.81 163
17027.04 176
17028.27 161
17029.51 175
17030.74 168
17031.97 187
17033.21 182
17034.44 156
17035.67 185
17036.90 158
17038.14 170
17039.37 173
17040.60 173
17041.84 179
17043.07 172
17044.30 158
17045.54 163
17046.77 178
17048.00 175
17049.24 175
17050.47 168
17051.70 171
17052.94 173
17054.17 162
17055.41 176
17056.64 185
17057.87 172
17059.11 158
17060.34 173
17061.58 172
17062.81 155
17064.04 159
17065.28 161
17066.51 162
17067.75 168
17068.98 180
17070.21 180
17071.45 169
17072.68 173
17073.92 182
17075.15 180
17076.39 162
17077.62 169
17078.86 185
17080.09 177
17081.33 157
17082.56 169
17083.80 163
17085.03 166
17086.26 171
17087.50 177
17088.73 164
17089.97 182
17091.20 166
17092.44 178
17093.68 152
17094.91 178
17096.15 200
17097.38 165
17098.62 164
17099.85 175
17101.09 172
17102.32 175
17103.56 162
17104.79 164
17106.03 183
17107.26 186
17108.50 168
17109.74 165
17110.97 153
17112.21 150
17113.44 167
17114.68 153
17115.92 179
17117.15 172
17118.39 152
17119.62 162
17120.86 160
17122.10 162
17123.33 153
17124.57 163
17125.80 181
17127.04 161
17128.28 159
17129.51 157
17130.75 168
17131.99 186
17133.22 160
17134.46 173
17135.70 180
17136.93 157
17138.17 170
17139.41 171
17140.64 131
17141.88 164
17143.12 168
17144.35 176
17145.59 161
17146.83 172
17148.07 140
17149.30 174
17150.54 157
17151.78 168
17153.02 147
17154.25 153
17155.49 149
17156.73 165
17157.96 174
17159.20 162
17160.44 135
17161.68 184
17162.92 157
17164.15 162
17165.39 156
17166.63 186
17167.87 179
17169.10 181
17170.34 156
17171.58 158
17172.82 171
17174.06 178
17175.29 162
17176.53 165
17177.77 162
17179.01 157
17180.25 163
17181.49 188
17182.72 161
17183.96 162
17185.20 165
17186.44 167
17187.68 185
17188.92 154
17190.15 163
17191.39 183
17192.63 156
17193.87 149
17195.11 159
17196.35 148
17197.59 165
17198.83 161
17200.07 168
17201.30 157
17202.54 150
17203.78 155
17205.02 181
17206.26 164
17207.50 149
17208.74 168
17209.98 163
17211.22 153
17212.46 156
17213.70 156
17214.94 148
17216.18 164
17217.42 169
17218.66 168
17219.90 151
17221.14 160
17222.38 159
17223.62 164
17224.86 180
17226.10 159
17227.34 165
17228.58 180
17229.82 153
17231.06 167
17232.30 170
17233.54 169
17234.78 169
17236.02 146
17237.26 153
17238.50 173
17239.74 167
17240.98 147
17242.22 170
17243.46 169
17244.70 151
17245.94 157
17247.18 156
17248.42 160
17249.66 161
17250.90 156
17252.14 172
17253.39 164
17254.63 141
17255.87 157
17257.11 137
17258.35 160
17259.59 149
17260.83 161
17262.07 146
17263.31 161
17264.56 170
17265.80 151
17267.04 164
17268.28 153
17269.52 158
17270.76 150
17272.00 162
17273.25 159
17274.49 162
17275.73 168
17276.97 137
17278.21 151
17279.45 170
17280.70 154
17281.94 159
17283.18 172
17284.42 160
17285.66 160
17286.91 157
17288.15 162
17289.39 154
17290.63 163
17291.88 156
17293.12 172
17294.36 159
17295.60 173
17296.85 151
17298.09 164
17299.33 161
17300.57 165
17301.82 157
17303.06 154
17304.30 166
17305.54 167
17306.79 159
17308.03 156
17309.27 148
17310.52 152
17311.76 165
17313.00 161
17314.25 153
17315.49 143
17316.73 170
17317.97 165
17319.22 146
17320.46 141
17321.71 145
17322.95 149
17324.19 144
17325.44 162
17326.68 145
17327.92 138
17329.17 145
17330.41 172
17331.65 146
17332.90 148
17334.14 156
17335.39 166
17336.63 161
17337.87 160
17339.12 173
17340.36 163
17341.61 162
17342.85 162
17344.09 151
17345.34 154
17346.58 160
17347.83 157
17349.07 153
17350.32 148
17351.56 170
17352.80 159
17354.05 156
17355.29 163
17356.54 155
17357.78 164
17359.03 179
17360.27 145
17361.52 142
17362.76 148
17364.01 141
17365.25 144
17366.50 148
17367.74 170
17368.99 151
17370.23 143
17371.48 144
17372.72 151
17373.97 168
17375.21 165
17376.46 138
17377.70 154
17378.95 148
17380.19 162
17381.44 142
17382.69 155
17383.93 148
17385.18 150
17386.42 178
17387.67 162
17388.91 144
17390.16 128
17391.41 172
17392.65 152
17393.90 133
17395.14 152
17396.39 149
17397.64 167
17398.88 164
17400.13 143
17401.37 153
17402.62 159
17403.87 160
17405.11 149
17406.36 140
17407.61 136
17408.85 156
17410.10 154
17411.35 160
17412.59 154
17413.84 150
17415.09 142
17416.33 148
17417.58 165
17418.83 162
17420.07 129
17421.32 138
17422.57 163
17423.82 176
17425.06 161
17426.31 137
17427.56 146
17428.80 151
17430.05 157
17431.30 157
17432.55 148
17433.79 137
17435.04 170
17436.29 167
17437.54 148
17438.78 145
17440.03 141
17441.28 176
17442.53 164
17443.77 158
17445.02 148
17446.27 155
17447.52 155
17448.77 143
17450.01 149
17451.26 145
17452.51 150
17453.76 159
17455.01 150
17456.25 147
17457.50 137
17458.75 145
17460.00 141
17461.25 156
17462.50 168
17463.74 149
17464.99 172
17466.24 172
17467.49 166
17468.74 158
17469.99 171
17471.24 158
17472.49 146
17473.73 148
17474.98 148
17476.23 164
17477.48 157
17478.73 158
17479.98 156
17481.23 162
17482.48 156
17483.73 151
17484.98 158
17486.23 158
17487.47 176
17488.72 164
17489.97 162
17491.22 154
17492.47 160
17493.72 143
17494.97 150
17496.22 152
17497.47 165
17498.72 163
17499.97 164
17501.22 146
17502.47 154
17503.72 154
17504.97 164
17506.22 149
17507.47 145
17508.72 162
17509.97 168
17511.22 159
17512.47 142
17513.72 153
17514.97 157
17516.22 148
17517.47 160
17518.72 134
17519.97 141
17521.22 145
17522.47 159
17523.72 159
17524.98 144
17526.23 156
17527.48 167
17528.73 162
17529.98 164
17531.23 169
17532.48 156
17533.73 168
17534.98 165
17536.23 152
17537.48 140
17538.74 177
17539.99 148
17541.24 154
17542.49 143
17543.74 146
17544.99 162
17546.24 167
17547.50 168
17548.75 163
17550.00 153
17551.25 168
17552.50 175
17553.75 159
17555.01 158
17556.26 149
17557.51 154
17558.76 155
17560.01 138
17561.26 159
17562.52 157
17563.77 154
17565.02 148
17566.27 168
17567.53 183
17568.78 170
17570.03 150
17571.28 151
17572.53 166
17573.79 159
17575.04 153
17576.29 163
17577.54 148
17578.80 160
17580.05 156
17581.30 141
17582.56 143
17583.81 160
17585.06 154
17586.31 155
17587.57 148
17588.82 145
17590.07 155
17591.33 179
17592.58 165
17593.83 147
17595.08 162
17596.34 165
17597.59 165
17598.84 159
17600.10 144
17601.35 154
17602.61 160
17603.86 179
17605.11 162
17606.37 162
17607.62 158
17608.87 160
17610.13 153
17611.38 176
17612.63 175
17613.89 175
17615.14 159
17616.40 147
17617.65 167
17618.90 160
17620.16 161
17621.41 161
17622.67 148
17623.92 166
17625.17 154
17626.43 154
17627.68 156
17628.94 177
17630.19 163
17631.45 146
17632.70 153
17633.96 158
17635.21 150
17636.47 157
17637.72 148
17638.97 149
17640.23 149
17641.48 158
17642.74 167
17643.99 178
17645.25 175
17646.50 156
17647.76 154
17649.01 151
17650.27 176
17651.52 160
17652.78 152
17654.04 161
17655.29 149
17656.55 155
17657.80 171
17659.06 168
17660.31 152
17661.57 158
17662.82 162
17664.08 153
17665.33 164
17666.59 155
17667.85 150
17669.10 162
17670.36 164
17671.61 155
17672.87 174
17674.13 181
17675.38 185
17676.64 155
17677.89 154
17679.15 157
17680.41 185
17681.66 162
17682.92 153
17684.18 159
17685.43 159
17686.69 157
17687.95 184
17689.20 160
17690.46 168
17691.71 153
17692.97 161
17694.23 155
17695.49 158
17696.74 148
17698.00 148
17699.26 159
17700.51 156
17701.77 160
17703.03 150
17704.28 153
17705.54 148
17706.80 149
17708.06 167
17709.31 159
17710.57 137
17711.83 150
17713.08 139
17714.34 159
17715.60 146
17716.86 150
17718.11 145
17719.37 155
17720.63 152
17721.89 149
17723.15 141
17724.40 150
17725.66 157
17726.92 139
17728.18 145
17729.43 143
17730.69 167
17731.95 170
17733.21 158
17734.47 151
17735.73 156
17736.98 154
17738.24 142
17739.50 159
17740.76 150
17742.02 156
17743.28 156
17744.53 153
17745.79 139
17747.05 153
17748.31 163
17749.57 165
17750.83 149
17752.09 141
17753.34 167
17754.60 159
17755.86 152
17757.12 133
17758.38 145
17759.64 141
17760.90 149
17762.16 146
17763.42 139
17764.68 133
17765.94 151
17767.19 156
17768.45 157
17769.71 158
17770.97 147
17772.23 137
17773.49 154
17774.75 144
17776.01 157
17777.27 165
17778.53 160
17779.79 136
17781.05 168
17782.31 172
17783.57 163
17784.83 141
17786.09 138
17787.35 160
17788.61 176
17789.87 141
17791.13 148
17792.39 137
17793.65 146
17794.91 136
17796.17 135
17797.43 135
17798.69 156
17799.95 155
17801.21 149
17802.47 137
17803.73 157
17805.00 136
17806.26 163
17807.52 155
17808.78 148
17810.04 131
17811.30 145
17812.56 165
17813.82 165
17815.08 137
17816.34 141
17817.60 156
17818.87 156
17820.13 170
17821.39 156
17822.65 146
17823.91 157
17825.17 153
17826.43 159
17827.69 141
17828.96 156
17830.22 121
17831.48 158
17832.74 145
17834.00 154
17835.26 137
17836.53 135
17837.79 124
17839.05 143
17840.31 120
17841.57 131
17842.84 160
17844.10 151
17845.36 152
17846.62 140
17847.88 144
17849.15 152
17850.41 131
17851.67 145
17852.93 142
17854.20 144
17855.46 139
17856.72 149
17857.98 146
17859.25 139
17860.51 147
17861.77 153
17863.03 164
17864.30 146
17865.56 152
17866.82 136
17868.09 142
17869.35 158
17870.61 160
17871.87 158
17873.14 142
17874.40 141
17875.66 140
17876.93 143
17878.19 151
17879.45 163
17880.72 151
17881.98 168
17883.24 162
17884.51 140
17885.77 156
17887.03 147
17888.30 147
17889.56 163
17890.83 137
17892.09 141
17893.35 146
17894.62 142
17895.88 133
17897.14 127
17898.41 144
17899.67 148
17900.94 158
17902.20 138
17903.46 135
17904.73 148
17905.99 146
17907.26 150
17908.52 152
17909.79 131
17911.05 128
17912.32 145
17913.58 172
17914.84 148
17916.11 136
17917.37 120
17918.64 132
17919.90 165
17921.17 151
17922.43 132
17923.70 137
17924.96 153
17926.23 129
17927.49 139
17928.76 133
17930.02 134
17931.29 154
17932.55 137
17933.82 140
17935.08 145
17936.35 159
17937.61 152
17938.88 154
17940.14 132
17941.41 128
17942.68 144
17943.94 150
17945.21 154
17946.47 151
17947.74 152
17949.00 149
17950.27 147
17951.54 150
17952.80 157
17954.07 139
17955.33 143
17956.60 143
17957.87 140
17959.13 156
17960.40 156
17961.66 146
17962.93 159
17964.20 144
17965.46 138
17966.73 157
17968.00 153
17969.26 141
17970.53 131
17971.80 136
17973.06 131
17974.33 138
17975.60 146
17976.86 136
17978.13 143
17979.40 140
17980.66 143
17981.93 142
17983.20 139
17984.46 146
17985.73 132
17987.00 139
17988.26 147
17989.53 167
17990.80 153
17992.07 126
17993.33 154
17994.60 146
17995.87 149
17997.14 143
17998.40 159
17999.67 151
18000.94 134
18002.21 126
18003.47 141
18004.74 139
18006.01 144
18007.28 125
18008.55 146
18009.81 146
18011.08 142
18012.35 133
18013.62 149
18014.89 142
18016.15 130
18017.42 136
18018.69 153
18019.96 148
18021.23 151
18022.49 148
18023.76 146
18025.03 135
18026.30 145
18027.57 137
18028.84 138
18030.11 131
18031.37 165
18032.64 158
18033.91 153
18035.18 128
18036.45 173
18037.72 163
18038.99 158
18040.26 139
18041.53 147
18042.79 144
18044.06 145
18045.33 153
18046.60 153
18047.87 154
18049.14 160
18050.41 156
18051.68 148
18052.95 137
18054.22 127
18055.49 143
18056.76 144
18058.03 153
18059.30 143
18060.57 132
18061.84 157
18063.11 122
18064.38 154
18065.65 146
18066.92 142
18068.19 133
18069.46 160
18070.73 160
18072.00 154
18073.27 155
18074.54 165
18075.81 140
18077.08 139
18078.35 120
18079.62 132
18080.89 155
18082.16 151
18083.43 141
18084.70 113
18085.97 140
18087.24 163
18088.51 147
18089.78 144
18091.05 146
18092.32 122
18093.59 162
18094.87 152
18096.14 156
18097.41 143
18098.68 138
18099.95 154
18101.22 144
18102.49 144
18103.76 136
18105.03 146
18106.31 130
18107.58 151
18108.85 141
18110.12 144
18111.39 158
18112.66 154
18113.93 139
18115.21 126
18116.48 161
18117.75 149
18119.02 139
18120.29 128
18121.56 141
18122.84 144
18124.11 142
18125.38 153
18126.65 135
18127.92 145
18129.20 136
18130.47 140
18131.74 137
18133.01 132
18134.29 126
18135.56 131
18136.83 148
18138.10 136
18139.38 147
18140.65 143
18141.92 146
18143.19 137
18144.47 163
18145.74 156
18147.01 154
18148.28 147
18149.56 148
18150.83 149
18152.10 146
18153.38 163
18154.65 150
18155.92 143
18157.19 139
18158.47 140
18159.74 152
18161.01 158
18162.29 131
18163.56 150
18164.83 139
18166.11 145
18167.38 140
18168.65 113
18169.93 150
18171.20 152
18172.48 154
18173.75 147
18175.02 135
18176.30 154
18177.57 141
18178.84 131
18180.12 139
18181.39 149
18182.67 134
18183.94 146
18185.21 142
18186.49 143
18187.76 130
18189.04 144
18190.31 147
18191.59 132
18192.86 118
18194.13 141
18195.41 153
18196.68 137
18197.96 148
18199.23 142
18200.51 135
18201.78 145
18203.06 127
18204.33 143
18205.61 128
18206.88 137
18208.16 141
18209.43 124
18210.71 116
18211.98 124
18213.26 153
18214.53 146
18215.81 152
18217.08 127
18218.36 130
18219.63 135
18220.91 130
18222.18 145
18223.46 125
18224.73 142
18226.01 145
18227.28 136
18228.56 143
18229.84 133
18231.11 147
18232.39 129
18233.66 141
18234.94 135
18236.21 170
18237.49 147
18238.77 129
18240.04 151
18241.32 135
18242.59 130
18243.87 146
18245.15 128
18246.42 142
18247.70 143
18248.98 142
18250.25 146
18251.53 130
18252.81 162
18254.08 150
18255.36 158
18256.63 143
18257.91 143
18259.19 138
18260.46 123
18261.74 138
18263.02 134
18264.30 136
18265.57 150
18266.85 143
18268.13 141
18269.40 152
18270.68 159
18271.96 156
18273.23 138
18274.51 147
18275.79 149
18277.07 133
18278.34 130
18279.62 144
18280.90 140
18282.18 126
18283.45 158
18284.73 135
18286.01 142
18287.29 132
18288.56 142
18289.84 136
18291.12 143
18292.40 128
18293.68 145
18294.95 137
18296.23 131
18297.51 141
18298.79 131
18300.07 132
18301.34 143
18302.62 161
18303.90 151
18305.18 150
18306.46 154
18307.74 147
18309.01 129
18310.29 137
18311.57 167
18312.85 146
18314.13 130
18315.41 146
18316.69 154
18317.96 157
18319.24 161
18320.52 144
18321.80 127
18323.08 145
18324.36 145
18325.64 153
18326.92 133
18328.20 123
18329.47 148
18330.75 161
18332.03 159
18333.31 149
18334.59 144
18335.87 177
18337.15 157
18338.43 132
18339.71 147
18340.99 140
18342.27 130
18343.55 139
18344.83 147
18346.11 150
18347.39 131
18348.67 127
18349.95 147
18351.23 148
18352.51 134
18353.79 150
18355.07 139
18356.35 149
18357.63 141
18358.91 137
18360.19 136
18361.47 138
18362.75 150
18364.03 142
18365.31 129
18366.59 142
18367.87 131
18369.15 144
18370.43 153
18371.71 137
18372.99 153
18374.27 151
18375.55 138
18376.83 145
18378.12 131
18379.40 128
18380.68 155
18381.96 138
18383.24 118
18384.52 141
18385.80 138
18387.08 128
18388.36 136
18389.65 128
18390.93 147
18392.21 142
18393.49 146
18394.77 153
18396.05 150
18397.33 152
18398.62 143
18399.90 127
18401.18 137
18402.46 143
18403.74 160
18405.02 127
18406.31 130
18407.59 125
18408.87 145
18410.15 126
18411.43 144
18412.72 161
18414.00 144
18415.28 148
18416.56 145
18417.84 142
18419.13 140
18420.41 144
18421.69 146
18422.97 145
18424.26 152
18425.54 132
18426.82 145
18428.10 147
18429.39 150
18430.67 146
18431.95 140
18433.23 172
18434.52 146
18435.80 140
18437.08 130
18438.37 131
18439.65 135
18440.93 142
18442.22 152
18443.50 130
18444.78 154
18446.06 156
18447.35 147
18448.63 150
18449.91 151
18451.20 155
18452.48 156
18453.76 149
18455.05 156
18456.33 126
18457.62 146
18458.90 135
18460.18 152
18461.47 140
18462.75 136
18464.03 146
18465.32 130
18466.60 141
18467.89 155
18469.17 141
18470.45 139
18471.74 160
18473.02 139
18474.31 142
18475.59 151
18476.88 142
18478.16 138
18479.44 144
18480.73 143
18482.01 139
18483.30 138
18484.58 151
18485.87 122
18487.15 120
18488.44 133
18489.72 157
18491.01 147
18492.29 147
18493.58 126
18494.86 129
18496.15 146
18497.43 148
18498.72 140
18500.00 128
18501.29 140
18502.57 130
18503.86 137
18505.14 129
18506.43 127
18507.71 150
18509.00 157
18510.28 152
18511.57 141
18512.85 136
18514.14 144
18515.42 138
18516.71 126
18518.00 101
18519.28 149
18520.57 138
18521.85 144
18523.14 127
18524.43 145
18525.71 148
18527.00 138
18528.28 126
18529.57 140
18530.86 150
18532.14 147
18533.43 135
18534.71 147
18536.00 154
18537.29 127
18538.57 143
18539.86 124
18541.15 143
18542.43 132
18543.72 146
18545.01 135
18546.29 147
18547.58 136
18548.87 128
18550.15 162
18551.44 147
18552.73 142
18554.01 149
18555.30 138
18556.59 126
18557.88 135
18559.16 140
18560.45 147
18561.74 156
18563.02 143
18564.31 142
18565.60 148
18566.89 134
18568.17 136
18569.46 133
18570.75 150
18572.04 134
18573.32 136
18574.61 130
18575.90 146
18577.19 132
18578.48 155
18579.76 144
18581.05 143
18582.34 146
18583.63 122
18584.92 145
18586.20 138
18587.49 151
18588.78 136
18590.07 150
18591.36 130
18592.64 135
18593.93 135
18595.22 151
18596.51 135
18597.80 148
18599.09 162
18600.38 163
18601.66 152
18602.95 133
18604.24 156
18605.53 148
18606.82 132
18608.11 132
18609.40 124
18610.69 129
18611.98 142
18613.26 139
18614.55 148
18615.84 159
18617.13 123
18618.42 133
18619.71 154
18621.00 130
18622.29 140
18623.58 133
18624.87 146
18626.16 137
18627.45 142
18628.74 139
18630.03 146
18631.32 138
18632.61 126
18633.89 141
18635.18 144
18636.47 132
18637.76 147
18639.05 148
18640.34 138
18641.63 145
18642.92 121
18644.21 136
18645.50 155
18646.79 150
18648.09 147
18649.38 145
18650.67 142
18651.96 130
18653.25 139
18654.54 152
18655.83 134
18657.12 149
18658.41 123
18659.70 116
18660.99 117
18662.28 131
18663.57 151
18664.86 149
18666.15 148
18667.44 142
18668.74 142
18670.03 137
18671.32 132
18672.61 132
18673.90 141
18675.19 139
18676.48 146
18677.77 136
18679.06 137
18680.36 141
18681.65 152
18682.94 143
18684.23 131
18685.52 123
18686.81 159
18688.11 134
18689.40 141
18690.69 152
18691.98 135
18693.27 125
18694.56 153
18695.86 130
18697.15 139
18698.44 139
18699.73 148
18701.02 136
18702.32 128
18703.61 125
18704.90 126
18706.19 129
18707.48 137
18708.78 131
18710.07 144
18711.36 136
18712.65 169
18713.95 150
18715.24 137
18716.53 143
18717.83 140
18719.12 126
18720.41 124
18721.70 129
18723.00 140
18724.29 143
18725.58 136
18726.87 127
18728.17 133
18729.46 129
18730.75 132
18732.05 121
18733.34 134
18734.63 138
18735.93 146
18737.22 141
18738.51 141
18739.81 134
18741.10 135
18742.39 135
18743.69 143
18744.98 128
18746.27 129
18747.57 123
18748.86 126
18750.16 149
18751.45 128
18752.74 141
18754.04 129
18755.33 133
18756.63 129
18757.92 139
18759.21 147
18760.51 134
18761.80 129
18763.10 142
18764.39 138
18765.69 127
18766.98 137
18768.27 148
18769.57 142
18770.86 128
18772.16 136
18773.45 126
18774.75 134
18776.04 130
18777.34 128
18778.63 123
18779.93 124
18781.22 136
18782.52 123
18783.81 156
18785.11 133
18786.40 135
18787.70 124
18788.99 132
18790.29 128
18791.58 141
18792.88 132
18794.17 141
18795.47 113
18796.76 127
18798.06 132
18799.35 138
18800.65 143
18801.94 139
18803.24 140
18804.54 146
18805.83 144
18807.13 149
18808.42 125
18809.72 111
18811.01 149
18812.31 137
18813.61 125
18814.90 105
18816.20 143
18817.49 137
18818.79 130
18820.09 141
18821.38 136
18822.68 150
18823.98 139
18825.27 147
18826.57 120
18827.87 120
18829.16 131
18830.46 143
18831.75 140
18833.05 132
18834.35 128
18835.64 140
18836.94 130
18838.24 123
18839.54 142
18840.83 124
18842.13 131
18843.43 128
18844.72 133
18846.02 128
18847.32 127
18848.61 119
18849.91 129
18851.21 120
18852.51 131
18853.80 142
18855.10 132
18856.40 130
18857.70 122
18858.99 122
18860.29 142
18861.59 128
18862.89 139
18864.18 116
18865.48 135
18866.78 136
18868.08 144
18869.38 135
18870.67 142
18871.97 118
18873.27 120
18874.57 140
18875.87 134
18877.16 126
18878.46 141
18879.76 122
18881.06 154
18882.36 138
18883.66 142
18884.95 132
18886.25 137
18887.55 131
18888.85 143
18890.15 135
18891.45 129
18892.75 126
18894.04 134
18895.34 118
18896.64 128
18897.94 128
18899.24 149
18900.54 136
18901.84 126
18903.14 108
18904.44 142
18905.74 136
18907.03 125
18908.33 143
18909.63 125
18910.93 114
18912.23 134
18913.53 137
18914.83 142
18916.13 124
18917.43 132
18918.73 127
18920.03 143
18921.33 136
18922.63 118
18923.93 120
18925.23 136
18926.53 126
18927.83 117
18929.13 137
18930.43 125
18931.73 126
18933.03 135
18934.33 121
18935.63 138
18936.93 125
18938.23 112
18939.53 128
18940.83 130
18942.13 123
18943.43 125
18944.73 144
18946.03 140
18947.33 123
18948.63 120
18949.93 139
18951.23 126
18952.53 135
18953.84 111
18955.14 131
18956.44 135
18957.74 146
18959.04 136
18960.34 130
18961.64 130
18962.94 134
18964.24 118
18965.54 132
18966.85 125
18968.15 135
18969.45 125
18970.75 130
18972.05 104
18973.35 125
18974.65 125
18975.96 126
18977.26 114
18978.56 116
18979.86 137
18981.16 138
18982.46 143
18983.77 140
18985.07 129
18986.37 110
18987.67 130
18988.97 123
18990.28 135
18991.58 123
18992.88 122
18994.18 139
18995.49 137
18996.79 127
18998.09 117
18999.39 130
19000.69 131
19002.00 130
19003.30 132
19004.60 120
19005.90 112
19007.21 133
19008.51 131
19009.81 122
19011.12 121
19012.42 136
19013.72 137
19015.02 118
19016.33 127
19017.63 140
19018.93 143
19020.24 126
19021.54 134
19022.84 124
19024.15 134
19025.45 133
19026.75 138
19028.06 126
19029.36 116
19030.66 147
19031.97 139
19033.27 142
19034.57 140
19035.88 130
19037.18 143
19038.48 143
19039.79 121
19041.09 119
19042.40 129
19043.70 129
19045.00 140
19046.31 139
19047.61 120
19048.92 130
19050.22 138
19051.52 139
19052.83 133
19054.13 126
19055.44 134
19056.74 136
19058.05 140
19059.35 121
19060.65 150
19061.96 150
19063.26 132
19064.57 119
19065.87 130
19067.18 134
19068.48 127
19069.79 150
19071.09 126
19072.40 122
19073.70 136
19075.01 121
19076.31 123
19077.62 117
19078.92 129
19080.23 133
19081.53 133
19082.84 132
19084.14 120
19085.45 149
19086.75 140
19088.06 131
19089.36 145
19090.67 139
19091.98 147
19093.28 148
19094.59 122
19095.89 136
19097.20 133
19098.50 145
19099.81 126
19101.12 133
19102.42 139
19103.73 118
19105.03 142
19106.34 147
19107.65 130
19108.95 138
19110.26 130
19111.56 133
19112.87 138
19114.18 133
19115.48 128
19116.79 125
19118.10 125
19119.40 136
19120.71 123
19122.02 130
19123.32 143
19124.63 142
19125.94 129
19127.24 113
19128.55 144
19129.86 126
19131.16 131
19132.47 133
19133.78 123
19135.08 139
19136.39 132
19137.70 129
19139.01 123
19140.31 125
19141.62 135
19142.93 133
19144.23 111
19145.54 110
19146.85 128
19148.16 139
19149.46 135
19150.77 116
19152.08 129
19153.39 135
19154.69 146
19156.00 128
19157.31 123
19158.62 139
19159.93 143
19161.23 126
19162.54 132
19163.85 135
19165.16 123
19166.47 122
19167.77 137
19169.08 115
19170.39 134
19171.70 122
19173.01 112
19174.32 107
19175.62 128
19176.93 122
19178.24 118
19179.55 129
19180.86 124
19182.17 118
19183.48 134
19184.78 123
19186.09 141
19187.40 126
19188.71 123
19190.02 122
19191.33 123
19192.64 135
19193.95 123
19195.26 124
19196.56 126
19197.87 123
19199.18 113
19200.49 120
19201.80 146
19203.11 125
19204.42 127
19205.73 124
19207.04 136
19208.35 129
19209.66 107
19210.97 131
19212.28 131
19213.59 132
19214.90 125
19216.21 129
19217.52 120
19218.83 129
19220.14 143
19221.45 106
19222.76 131
19224.07 113
19225.38 126
19226.69 136
19228.00 130
19229.31 103
19230.62 134
19231.93 124
19233.24 144
19234.55 111
19235.86 112
19237.17 120
19238.48 138
19239.79 132
19241.10 134
19242.41 130
19243.72 128
19245.03 135
19246.35 134
19247.66 129
19248.97 138
19250.28 140
19251.59 129
19252.90 122
19254.21 124
19255.52 124
19256.83 119
19258.14 123
19259.46 124
19260.77 118
19262.08 124
19263.39 144
19264.70 130
19266.01 115
19267.32 119
19268.64 133
19269.95 136
19271.26 124
19272.57 137
19273.88 134
19275.20 117
19276.51 117
19277.82 131
19279.13 121
19280.44 118
19281.75 143
19283.07 135
19284.38 133
19285.69 137
19287.00 112
19288.32 123
19289.63 143
19290.94 118
19292.25 127
19293.57 129
19294.88 129
19296.19 115
19297.50 127
19298.82 141
19300.13 124
19301.44 121
19302.75 116
19304.07 118
19305.38 120
19306.69 108
19308.01 123
19309.32 124
19310.63 132
19311.94 130
19313.26 130
19314.57 122
19315.88 118
19317.20 124
19318.51 138
19319.82 136
19321.14 120
19322.45 120
19323.76 127
19325.08 156
19326.39 120
19327.70 119
19329.02 127
19330.33 128
19331.65 129
19332.96 126
19334.27 120
19335.59 117
19336.90 145
19338.22 138
19339.53 126
19340.84 128
19342.16 139
19343.47 128
19344.79 127
19346.10 108
19347.41 117
19348.73 122
19350.04 138
19351.36 117
19352.67 113
19353.99 132
19355.30 124
19356.62 135
19357.93 122
19359.25 120
19360.56 125
19361.87 125
19363.19 122
19364.50 132
19365.82 116
19367.13 122
19368.45 125
19369.76 115
19371.08 119
19372.39 131
19373.71 127
19375.02 130
19376.34 133
19377.66 120
19378.97 107
19380.29 126
19381.60 116
19382.92 124
19384.23 142
19385.55 125
19386.86 128
19388.18 133
19389.50 130
19390.81 138
19392.13 130
19393.44 137
19394.76 130
19396.07 137
19397.39 130
19398.71 140
19400.02 136
19401.34 144
19402.65 109
19403.97 129
19405.29 122
19406.60 129
19407.92 134
19409.24 140
19410.55 120
19411.87 128
19413.19 135
19414.50 126
19415.82 132
19417.14 128
19418.45 134
19419.77 152
19421.09 121
19422.40 134
19423.72 109
19425.04 113
19426.35 133
19427.67 128
19428.99 101
19430.30 132
19431.62 130
19432.94 129
19434.26 119
19435.57 128
19436.89 115
19438.21 132
19439.53 130
19440.84 131
19442.16 134
19443.48 122
19444.80 116
19446.11 121
19447.43 126
19448.75 129
19450.07 126
19451.38 121
19452.70 142
19454.02 129
19455.34 141
19456.66 132
19457.97 122
19459.29 137
19460.61 141
19461.93 139
19463.25 138
19464.57 119
19465.88 128
19467.20 125
19468.52 129
19469.84 126
19471.16 125
19472.48 145
19473.79 127
19475.11 126
19476.43 123
19477.75 128
19479.07 139
19480.39 128
19481.71 132
19483.03 130
19484.34 136
19485.66 135
19486.98 124
19488.30 129
19489.62 149
19490.94 150
19492.26 134
19493.58 120
19494.90 140
19496.22 118
19497.54 138
19498.86 146
19500.18 130
19501.50 112
19502.81 118
19504.13 142
19505.45 132
19506.77 129
19508.09 120
19509.41 137
19510.73 124
19512.05 119
19513.37 133
19514.69 139
19516.01 124
19517.33 133
19518.65 132
19519.97 126
19521.29 144
19522.61 149
19523.93 136
19525.25 116
19526.57 109
19527.89 129
19529.22 135
19530.54 112
19531.86 135
19533.18 131
19534.50 130
19535.82 122
19537.14 121
19538.46 107
19539.78 141
19541.10 136
19542.42 134
19543.74 137
19545.06 145
19546.39 137
19547.71 133
19549.03 129
19550.35 116
19551.67 129
19552.99 120
19554.31 135
19555.63 125
19556.96 117
19558.28 114
19559.60 130
19560.92 110
19562.24 151
19563.56 136
19564.88 135
19566.21 128
19567.53 137
19568.85 139
19570.17 135
19571.49 129
19572.82 124
19574.14 131
19575.46 130
19576.78 127
19578.10 114
19579.43 123
19580.75 111
19582.07 123
19583.39 139
19584.72 122
19586.04 126
19587.36 134
19588.68 128
19590.01 123
19591.33 130
19592.65 128
19593.97 128
19595.30 130
19596.62 118
19597.94 135
19599.26 132
19600.59 125
19601.91 115
19603.23 131
19604.56 113
19605.88 120
19607.20 141
19608.53 136
19609.85 146
19611.17 122
19612.49 118
19613.82 127
19615.14 137
19616.47 130
19617.79 140
19619.11 120
19620.44 126
19621.76 121
19623.08 111
19624.41 134
19625.73 139
19627.05 116
19628.38 116
19629.70 118
19631.03 141
19632.35 136
19633.67 126
19635.00 130
19636.32 112
19637.65 121
19638.97 133
19640.29 114
19641.62 127
19642.94 124
19644.27 125
19645.59 123
19646.92 106
19648.24 113
19649.57 140
19650.89 133
19652.21 137
19653.54 152
19654.86 140
19656.19 124
19657.51 140
19658.84 133
19660.16 125
19661.49 128
19662.81 121
19664.14 116
19665.46 128
19666.79 118
19668.11 117
19669.44 119
19670.76 134
19672.09 135
19673.41 120
19674.74 117
19676.07 130
19677.39 110
19678.72 120
19680.04 121
19681.37 133
19682.69 140
19684.02 125
19685.34 139
19686.67 127
19688.00 128
19689.32 112
19690.65 97
19691.97 108
19693.30 129
19694.63 135
19695.95 141
19697.28 136
19698.60 109
19699.93 125
19701.26 111
19702.58 127
19703.91 122
19705.24 127
19706.56 117
19707.89 115
19709.22 104
19710.54 131
19711.87 133
19713.20 127
19714.52 117
19715.85 109
19717.18 127
19718.50 115
19719.83 119
19721.16 124
19722.48 117
19723.81 129
19725.14 125
19726.47 137
19727.79 112
19729.12 123
19730.45 128
19731.77 110
19733.10 117
19734.43 151
19735.76 129
19737.08 129
19738.41 141
19739.74 124
19741.07 129
19742.39 137
19743.72 120
19745.05 126
19746.38 115
19747.71 134
19749.03 153
19750.36 137
19751.69 114
19753.02 126
19754.35 139
19755.67 117
19757.00 130
19758.33 133
19759.66 121
19760.99 114
19762.31 118
19763.64 115
19764.97 118
19766.30 123
19767.63 128
19768.96 123
19770.29 124
19771.61 129
19772.94 139
19774.27 129
19775.60 135
19776.93 120
19778.26 142
19779.59 139
19780.92 134
19782.25 122
19783.57 119
19784.90 141
19786.23 122
19787.56 140
19788.89 127
19790.22 124
19791.55 125
19792.88 140
19794.21 132
19795.54 132
19796.87 133
19798.20 103
19799.53 116
19800.86 128
19802.19 126
19803.52 138
19804.85 143
19806.18 132
19807.50 123
19808.83 107
19810.16 120
19811.49 119
19812.82 122
19814.15 132
19815.49 115
19816.82 119
19818.15 116
19819.48 127
19820.81 123
19822.14 122
19823.47 119
19824.80 112
19826.13 128
19827.46 130
19828.79 118
19830.12 118
19831.45 131
19832.78 122
19834.11 146
19835.44 121
19836.77 109
19838.10 116
19839.44 121
19840.77 130
19842.10 137
19843.43 129
19844.76 127
19846.09 145
19847.42 135
19848.75 128
19850.08 123
19851.42 146
19852.75 119
19854.08 127
19855.41 130
19856.74 131
19858.07 133
19859.40 109
19860.74 121
19862.07 127
19863.40 121
19864.73 140
19866.06 119
19867.40 131
19868.73 130
19870.06 127
19871.39 147
19872.72 133
19874.06 121
19875.39 111
19876.72 122
19878.05 119
19879.38 121
19880.72 133
19882.05 147
19883.38 126
19884.71 134
19886.05 121
19887.38 134
19888.71 123
19890.04 102
19891.38 113
19892.71 122
19894.04 136
19895.38 122
19896.71 119
19898.04 118
19899.37 119
19900.71 142
19902.04 139
19903.37 130
19904.71 120
19906.04 138
19907.37 114
19908.71 124
19910.04 135
19911.37 125
19912.71 143
19914.04 134
19915.37 131
19916.71 110
19918.04 130
19919.37 119
19920.71 135
19922.04 128
19923.37 120
19924.71 134
19926.04 125
19927.38 135
19928.71 128
19930.04 126
19931.38 128
19932.71 133
19934.05 132
19935.38 119
19936.71 127
19938.05 129
19939.38 120
19940.72 133
19942.05 137
19943.39 113
19944.72 139
19946.06 140
19947.39 133
19948.72 139
19950.06 119
19951.39 117
19952.73 132
19954.06 132
19955.40 130
19956.73 121
19958.07 125
19959.40 138
19960.74 130
19962.07 117
19963.41 115
19964.74 145
19966.08 150
19967.41 138
19968.75 125
19970.08 128
19971.42 130
19972.76 148
19974.09 126
19975.43 127
19976.76 128
19978.10 124
19979.43 132
19980.77 128
19982.10 127
19983.44 122
19984.78 131
19986.11 130
19987.45 129
19988.78 131
19990.12 135
19991.46 126
19992.79 126
19994.13 112
19995.46 132
19996.80 116
19998.14 132
19999.47 130
20000.81 112
20002.15 142
20003.48 125
20004.82 122
20006.16 125
20007.49 131
20008.83 129
20010.17 127
20011.50 132
20012.84 110
20014.18 131
20015.51 133
20016.85 133
20018.19 131
20019.52 123
20020.86 133
20022.20 132
20023.53 124
20024.87 132
20026.21 130
20027.55 146
20028.88 134
20030.22 128
20031.56 130
20032.90 125
20034.23 134
20035.57 119
20036.91 142
20038.25 130
20039.58 108
20040.92 125
20042.26 132
20043.60 126
20044.93 116
20046.27 114
20047.61 135
20048.95 126
20050.29 121
20051.62 117
20052.96 139
20054.30 118
20055.64 126
20056.98 120
20058.32 126
20059.65 140
20060.99 118
20062.33 103
20063.67 108
20065.01 114
20066.35 128
20067.68 149
20069.02 125
20070.36 133
20071.70 126
20073.04 138
20074.38 127
20075.72 131
20077.06 135
20078.40 129
20079.73 129
20081.07 140
20082.41 126
20083.75 121
20085.09 126
20086.43 138
20087.77 137
20089.11 127
20090.45 132
20091.79 130
20093.13 141
20094.47 125
20095.81 127
20097.15 125
20098.48 123
20099.82 115
20101.16 137
20102.50 135
20103.84 136
20105.18 140
20106.52 127
20107.86 121
20109.20 126
20110.54 135
20111.88 140
20113.22 115
20114.56 126
20115.90 132
20117.24 135
20118.58 134
20119.93 123
20121.27 135
20122.61 118
20123.95 123
20125.29 109
20126.63 107
20127.97 118
20129.31 119
20130.65 118
20131.99 118
20133.33 125
20134.67 137
20136.01 142
20137.35 157
20138.69 134
