# Supplementary material for: MALDI-TOF MS typing enables the classification of brewing yeasts of the genus Saccharomyces to major beer styles
Source: PLoS One. 2017 Aug 9;12(8):e0181694. doi: 10.1371/journal.pone.0181694 (PMC5549903; doi:10.1371/journal.pone.0181694)
Supplement: S8 File — The directory includes 90 raw files and was zipped to “.zip”; the folder has three strains with 30 spectra per strain; S1 Text explains the raw files with an example and Table 1 represents the yeast strains used within the experiment. (ZIP) [file pone.0181694.s011.zip › 22-24/30283-8J4-Lag-Lag-Lag-YPG-18h-E-E_2016-09-22_6_0_D10_1.dat]

1999.90 887
2000.32 946
2000.75 934
2001.17 918
2001.59 881
2002.01 879
2002.43 858
2002.86 881
2003.28 821
2003.70 784
2004.12 835
2004.54 769
2004.97 751
2005.39 809
2005.81 768
2006.23 773
2006.66 766
2007.08 776
2007.50 804
2007.92 832
2008.35 830
2008.77 850
2009.19 823
2009.61 849
2010.04 818
2010.46 769
2010.88 794
2011.31 834
2011.73 804
2012.15 795
2012.57 733
2013.00 792
2013.42 805
2013.84 785
2014.27 768
2014.69 794
2015.11 811
2015.54 792
2015.96 791
2016.38 808
2016.81 784
2017.23 807
2017.65 866
2018.08 824
2018.50 827
2018.93 843
2019.35 875
2019.77 879
2020.20 871
2020.62 873
2021.04 825
2021.47 838
2021.89 851
2022.32 874
2022.74 796
2023.17 783
2023.59 842
2024.01 807
2024.44 796
2024.86 793
2025.29 758
2025.71 799
2026.14 813
2026.56 836
2026.98 775
2027.41 768
2027.83 803
2028.26 829
2028.68 808
2029.11 778
2029.53 761
2029.96 794
2030.38 733
2030.81 735
2031.23 753
2031.66 757
2032.08 751
2032.51 783
2032.93 748
2033.36 771
2033.78 789
2034.21 759
2034.63 754
2035.06 758
2035.49 787
2035.91 789
2036.34 738
2036.76 743
2037.19 788
2037.61 806
2038.04 793
2038.47 792
2038.89 788
2039.32 822
2039.74 763
2040.17 779
2040.59 752
2041.02 798
2041.45 809
2041.87 843
2042.30 792
2042.73 800
2043.15 786
2043.58 773
2044.00 775
2044.43 758
2044.86 786
2045.28 866
2045.71 844
2046.14 875
2046.56 861
2046.99 840
2047.42 863
2047.84 856
2048.27 886
2048.70 809
2049.12 803
2049.55 782
2049.98 817
2050.40 794
2050.83 808
2051.26 768
2051.69 745
2052.11 774
2052.54 798
2052.97 682
2053.40 748
2053.82 794
2054.25 773
2054.68 761
2055.10 751
2055.53 797
2055.96 823
2056.39 870
2056.82 909
2057.24 850
2057.67 879
2058.10 925
2058.53 872
2058.95 839
2059.38 806
2059.81 815
2060.24 829
2060.67 852
2061.09 743
2061.52 775
2061.95 809
2062.38 793
2062.81 833
2063.24 822
2063.66 833
2064.09 867
2064.52 917
2064.95 900
2065.38 989
2065.81 993
2066.24 1019
2066.66 1056
2067.09 1067
2067.52 1005
2067.95 997
2068.38 992
2068.81 889
2069.24 827
2069.67 869
2070.10 796
2070.52 756
2070.95 732
2071.38 784
2071.81 847
2072.24 822
2072.67 776
2073.10 830
2073.53 840
2073.96 819
2074.39 825
2074.82 859
2075.25 839
2075.68 831
2076.11 829
2076.54 854
2076.97 835
2077.40 857
2077.83 889
2078.26 877
2078.69 878
2079.12 874
2079.55 869
2079.98 843
2080.41 849
2080.84 761
2081.27 779
2081.70 845
2082.13 827
2082.56 808
2082.99 783
2083.42 798
2083.85 794
2084.28 857
2084.71 784
2085.14 800
2085.57 779
2086.00 816
2086.43 796
2086.86 794
2087.29 781
2087.73 788
2088.16 784
2088.59 773
2089.02 753
2089.45 772
2089.88 747
2090.31 767
2090.74 791
2091.17 816
2091.61 810
2092.04 772
2092.47 807
2092.90 762
2093.33 737
2093.76 784
2094.19 780
2094.63 762
2095.06 709
2095.49 719
2095.92 746
2096.35 809
2096.78 720
2097.22 758
2097.65 815
2098.08 809
2098.51 758
2098.94 745
2099.38 766
2099.81 725
2100.24 723
2100.67 753
2101.11 773
2101.54 808
2101.97 783
2102.40 778
2102.83 783
2103.27 752
2103.70 721
2104.13 741
2104.56 788
2105.00 742
2105.43 768
2105.86 757
2106.30 784
2106.73 837
2107.16 795
2107.59 770
2108.03 779
2108.46 803
2108.89 750
2109.33 765
2109.76 742
2110.19 727
2110.63 766
2111.06 792
2111.49 739
2111.93 738
2112.36 749
2112.79 778
2113.23 737
2113.66 686
2114.09 749
2114.53 733
2114.96 739
2115.40 767
2115.83 730
2116.26 694
2116.70 723
2117.13 754
2117.56 716
2118.00 710
2118.43 728
2118.87 707
2119.30 701
2119.73 700
2120.17 703
2120.60 721
2121.04 768
2121.47 763
2121.91 826
2122.34 792
2122.78 795
2123.21 784
2123.64 731
2124.08 755
2124.51 795
2124.95 842
2125.38 833
2125.82 750
2126.25 791
2126.69 853
2127.12 784
2127.56 816
2127.99 786
2128.43 798
2128.86 810
2129.30 860
2129.73 875
2130.17 894
2130.60 916
2131.04 883
2131.47 880
2131.91 855
2132.35 841
2132.78 848
2133.22 816
2133.65 812
2134.09 848
2134.52 861
2134.96 797
2135.40 802
2135.83 818
2136.27 748
2136.70 727
2137.14 842
2137.57 759
2138.01 774
2138.45 723
2138.88 712
2139.32 738
2139.76 734
2140.19 762
2140.63 700
2141.06 694
2141.50 744
2141.94 758
2142.37 753
2142.81 757
2143.25 763
2143.68 750
2144.12 752
2144.56 754
2144.99 753
2145.43 775
2145.87 753
2146.30 738
2146.74 744
2147.18 760
2147.62 785
2148.05 848
2148.49 811
2148.93 914
2149.36 927
2149.80 955
2150.24 911
2150.68 925
2151.11 957
2151.55 924
2151.99 902
2152.43 891
2152.86 956
2153.30 881
2153.74 860
2154.18 887
2154.61 887
2155.05 866
2155.49 833
2155.93 871
2156.37 811
2156.80 814
2157.24 842
2157.68 779
2158.12 832
2158.56 860
2158.99 811
2159.43 776
2159.87 832
2160.31 795
2160.75 833
2161.19 821
2161.62 851
2162.06 844
2162.50 769
2162.94 789
2163.38 776
2163.82 824
2164.26 882
2164.69 871
2165.13 866
2165.57 876
2166.01 1013
2166.45 958
2166.89 900
2167.33 906
2167.77 930
2168.21 867
2168.65 916
2169.08 910
2169.52 911
2169.96 920
2170.40 897
2170.84 929
2171.28 865
2171.72 945
2172.16 976
2172.60 903
2173.04 853
2173.48 920
2173.92 932
2174.36 974
2174.80 960
2175.24 988
2175.68 917
2176.12 939
2176.56 943
2177.00 1012
2177.44 953
2177.88 898
2178.32 963
2178.76 960
2179.20 881
2179.64 912
2180.08 964
2180.52 912
2180.96 896
2181.40 875
2181.84 832
2182.28 825
2182.72 815
2183.16 797
2183.60 818
2184.04 785
2184.48 794
2184.93 772
2185.37 818
2185.81 824
2186.25 789
2186.69 759
2187.13 756
2187.57 819
2188.01 758
2188.45 854
2188.89 919
2189.34 861
2189.78 836
2190.22 784
2190.66 806
2191.10 849
2191.54 832
2191.98 833
2192.43 863
2192.87 866
2193.31 896
2193.75 824
2194.19 883
2194.63 890
2195.08 914
2195.52 982
2195.96 973
2196.40 912
2196.84 954
2197.29 876
2197.73 867
2198.17 879
2198.61 890
2199.06 920
2199.50 862
2199.94 825
2200.38 849
2200.82 827
2201.27 830
2201.71 812
2202.15 818
2202.59 824
2203.04 808
2203.48 840
2203.92 889
2204.37 896
2204.81 817
2205.25 886
2205.69 838
2206.14 862
2206.58 830
2207.02 798
2207.47 869
2207.91 857
2208.35 892
2208.80 881
2209.24 878
2209.68 898
2210.13 970
2210.57 958
2211.01 974
2211.46 935
2211.90 936
2212.34 903
2212.79 907
2213.23 873
2213.67 883
2214.12 816
2214.56 873
2215.01 907
2215.45 902
2215.89 833
2216.34 783
2216.78 754
2217.23 752
2217.67 829
2218.11 811
2218.56 789
2219.00 820
2219.45 849
2219.89 809
2220.34 854
2220.78 819
2221.22 853
2221.67 946
2222.11 894
2222.56 862
2223.00 879
2223.45 951
2223.89 915
2224.34 940
2224.78 874
2225.23 881
2225.67 889
2226.12 899
2226.56 930
2227.01 920
2227.45 895
2227.90 864
2228.34 952
2228.79 944
2229.23 949
2229.68 942
2230.12 976
2230.57 1019
2231.01 1073
2231.46 1007
2231.90 993
2232.35 1025
2232.80 975
2233.24 922
2233.69 942
2234.13 976
2234.58 958
2235.02 952
2235.47 967
2235.92 923
2236.36 856
2236.81 856
2237.25 913
2237.70 899
2238.15 839
2238.59 824
2239.04 864
2239.49 844
2239.93 802
2240.38 808
2240.82 820
2241.27 842
2241.72 825
2242.16 767
2242.61 776
2243.06 805
2243.50 787
2243.95 777
2244.40 782
2244.84 773
2245.29 780
2245.74 805
2246.19 839
2246.63 793
2247.08 773
2247.53 763
2247.97 768
2248.42 810
2248.87 822
2249.32 787
2249.76 724
2250.21 767
2250.66 823
2251.10 839
2251.55 811
2252.00 800
2252.45 817
2252.89 811
2253.34 795
2253.79 799
2254.24 851
2254.69 848
2255.13 780
2255.58 793
2256.03 787
2256.48 773
2256.93 787
2257.37 795
2257.82 792
2258.27 799
2258.72 801
2259.17 751
2259.61 783
2260.06 792
2260.51 768
2260.96 799
2261.41 827
2261.86 812
2262.31 835
2262.75 830
2263.20 858
2263.65 892
2264.10 905
2264.55 870
2265.00 848
2265.45 864
2265.90 866
2266.34 855
2266.79 871
2267.24 888
2267.69 907
2268.14 915
2268.59 884
2269.04 916
2269.49 969
2269.94 973
2270.39 949
2270.84 922
2271.29 1001
2271.74 941
2272.18 1035
2272.63 1067
2273.08 1031
2273.53 1017
2273.98 1073
2274.43 1049
2274.88 1112
2275.33 1233
2275.78 1200
2276.23 1263
2276.68 1303
2277.13 1269
2277.58 1352
2278.03 1307
2278.48 1225
2278.93 1179
2279.38 1114
2279.83 1123
2280.28 1042
2280.73 960
2281.19 943
2281.64 918
2282.09 865
2282.54 842
2282.99 854
2283.44 871
2283.89 848
2284.34 877
2284.79 806
2285.24 784
2285.69 797
2286.14 798
2286.59 767
2287.04 828
2287.50 796
2287.95 898
2288.40 933
2288.85 955
2289.30 989
2289.75 1026
2290.20 1034
2290.65 1112
2291.11 1171
2291.56 1250
2292.01 1273
2292.46 1296
2292.91 1242
2293.36 1263
2293.82 1205
2294.27 1159
2294.72 1132
2295.17 1092
2295.62 1076
2296.07 985
2296.53 966
2296.98 919
2297.43 953
2297.88 915
2298.33 920
2298.79 949
2299.24 919
2299.69 848
2300.14 828
2300.60 844
2301.05 861
2301.50 853
2301.95 834
2302.41 877
2302.86 797
2303.31 839
2303.76 887
2304.22 844
2304.67 836
2305.12 850
2305.57 849
2306.03 843
2306.48 797
2306.93 802
2307.39 786
2307.84 807
2308.29 869
2308.75 911
2309.20 880
2309.65 877
2310.11 967
2310.56 940
2311.01 1004
2311.47 986
2311.92 951
2312.37 939
2312.83 937
2313.28 880
2313.73 936
2314.19 935
2314.64 915
2315.09 891
2315.55 889
2316.00 876
2316.46 891
2316.91 916
2317.36 938
2317.82 941
2318.27 812
2318.73 849
2319.18 868
2319.63 900
2320.09 941
2320.54 1007
2321.00 935
2321.45 910
2321.91 879
2322.36 864
2322.82 904
2323.27 911
2323.72 943
2324.18 1028
2324.63 1022
2325.09 1016
2325.54 1051
2326.00 1099
2326.45 1101
2326.91 1215
2327.36 1121
2327.82 1093
2328.27 1033
2328.73 1055
2329.18 932
2329.64 952
2330.09 954
2330.55 911
2331.00 859
2331.46 837
2331.92 824
2332.37 817
2332.83 862
2333.28 846
2333.74 867
2334.19 856
2334.65 861
2335.10 803
2335.56 795
2336.02 808
2336.47 805
2336.93 773
2337.38 821
2337.84 876
2338.30 763
2338.75 825
2339.21 814
2339.66 829
2340.12 828
2340.58 841
2341.03 816
2341.49 778
2341.95 814
2342.40 881
2342.86 831
2343.32 816
2343.77 794
2344.23 785
2344.68 735
2345.14 795
2345.60 770
2346.06 813
2346.51 870
2346.97 834
2347.43 797
2347.88 850
2348.34 860
2348.80 844
2349.25 869
2349.71 871
2350.17 905
2350.63 835
2351.08 829
2351.54 837
2352.00 850
2352.46 842
2352.91 847
2353.37 836
2353.83 916
2354.29 857
2354.74 798
2355.20 837
2355.66 833
2356.12 838
2356.57 844
2357.03 781
2357.49 862
2357.95 855
2358.41 842
2358.86 902
2359.32 825
2359.78 839
2360.24 798
2360.70 836
2361.15 911
2361.61 859
2362.07 893
2362.53 913
2362.99 861
2363.45 856
2363.91 862
2364.36 856
2364.82 850
2365.28 826
2365.74 855
2366.20 856
2366.66 994
2367.12 900
2367.57 901
2368.03 904
2368.49 851
2368.95 907
2369.41 831
2369.87 882
2370.33 852
2370.79 857
2371.25 871
2371.71 851
2372.17 890
2372.63 850
2373.09 860
2373.54 880
2374.00 860
2374.46 872
2374.92 900
2375.38 919
2375.84 941
2376.30 881
2376.76 903
2377.22 901
2377.68 925
2378.14 881
2378.60 854
2379.06 867
2379.52 863
2379.98 879
2380.44 908
2380.90 840
2381.36 830
2381.82 785
2382.28 782
2382.74 819
2383.20 856
2383.66 798
2384.12 785
2384.59 838
2385.05 806
2385.51 793
2385.97 813
2386.43 857
2386.89 868
2387.35 848
2387.81 879
2388.27 835
2388.73 903
2389.19 891
2389.65 805
2390.12 854
2390.58 886
2391.04 857
2391.50 846
2391.96 915
2392.42 870
2392.88 864
2393.34 892
2393.81 912
2394.27 837
2394.73 822
2395.19 822
2395.65 859
2396.11 839
2396.57 833
2397.04 841
2397.50 870
2397.96 883
2398.42 871
2398.88 807
2399.35 861
2399.81 891
2400.27 864
2400.73 870
2401.19 786
2401.66 857
2402.12 836
2402.58 818
2403.04 835
2403.51 846
2403.97 799
2404.43 833
2404.89 873
2405.36 832
2405.82 811
2406.28 823
2406.74 904
2407.21 816
2407.67 844
2408.13 836
2408.59 752
2409.06 820
2409.52 768
2409.98 766
2410.45 770
2410.91 785
2411.37 809
2411.84 803
2412.30 825
2412.76 785
2413.23 747
2413.69 778
2414.15 815
2414.62 764
2415.08 823
2415.54 828
2416.01 787
2416.47 812
2416.93 863
2417.40 819
2417.86 819
2418.32 802
2418.79 856
2419.25 819
2419.72 789
2420.18 838
2420.64 834
2421.11 807
2421.57 840
2422.04 869
2422.50 892
2422.96 873
2423.43 920
2423.89 929
2424.36 856
2424.82 887
2425.29 872
2425.75 847
2426.22 821
2426.68 898
2427.15 856
2427.61 827
2428.07 808
2428.54 802
2429.00 767
2429.47 771
2429.93 774
2430.40 757
2430.86 791
2431.33 779
2431.79 737
2432.26 765
2432.72 798
2433.19 789
2433.65 808
2434.12 819
2434.59 779
2435.05 847
2435.52 847
2435.98 869
2436.45 843
2436.91 820
2437.38 825
2437.84 842
2438.31 832
2438.78 864
2439.24 899
2439.71 854
2440.17 907
2440.64 910
2441.10 926
2441.57 890
2442.04 903
2442.50 938
2442.97 938
2443.44 893
2443.90 891
2444.37 856
2444.83 828
2445.30 849
2445.77 922
2446.23 804
2446.70 818
2447.17 816
2447.63 767
2448.10 777
2448.57 751
2449.03 793
2449.50 839
2449.97 889
2450.43 812
2450.90 837
2451.37 857
2451.83 818
2452.30 884
2452.77 822
2453.24 724
2453.70 787
2454.17 806
2454.64 832
2455.10 778
2455.57 746
2456.04 773
2456.51 775
2456.97 804
2457.44 752
2457.91 754
2458.38 803
2458.84 702
2459.31 744
2459.78 812
2460.25 801
2460.72 739
2461.18 777
2461.65 787
2462.12 779
2462.59 758
2463.06 792
2463.52 770
2463.99 749
2464.46 771
2464.93 758
2465.40 777
2465.86 764
2466.33 756
2466.80 761
2467.27 780
2467.74 792
2468.21 765
2468.68 740
2469.14 774
2469.61 774
2470.08 737
2470.55 774
2471.02 821
2471.49 799
2471.96 804
2472.43 784
2472.90 791
2473.36 792
2473.83 772
2474.30 789
2474.77 817
2475.24 817
2475.71 819
2476.18 814
2476.65 840
2477.12 842
2477.59 818
2478.06 788
2478.53 835
2479.00 859
2479.47 838
2479.94 789
2480.41 814
2480.87 856
2481.34 772
2481.81 848
2482.28 810
2482.75 771
2483.22 765
2483.69 823
2484.16 757
2484.63 822
2485.10 769
2485.57 823
2486.05 872
2486.52 885
2486.99 868
2487.46 938
2487.93 917
2488.40 894
2488.87 970
2489.34 935
2489.81 950
2490.28 889
2490.75 863
2491.22 879
2491.69 893
2492.16 889
2492.63 930
2493.10 866
2493.58 845
2494.05 875
2494.52 904
2494.99 889
2495.46 827
2495.93 875
2496.40 881
2496.87 809
2497.34 832
2497.82 815
2498.29 833
2498.76 862
2499.23 828
2499.70 777
2500.17 817
2500.64 823
2501.12 787
2501.59 744
2502.06 765
2502.53 836
2503.00 787
2503.48 805
2503.95 765
2504.42 760
2504.89 793
2505.36 814
2505.84 829
2506.31 838
2506.78 775
2507.25 807
2507.72 891
2508.20 875
2508.67 869
2509.14 847
2509.61 889
2510.09 923
2510.56 926
2511.03 992
2511.50 1067
2511.98 1073
2512.45 1101
2512.92 1136
2513.40 1133
2513.87 1183
2514.34 1112
2514.81 1091
2515.29 1019
2515.76 1050
2516.23 1023
2516.71 1053
2517.18 938
2517.65 876
2518.13 946
2518.60 933
2519.07 878
2519.55 890
2520.02 918
2520.49 942
2520.97 935
2521.44 938
2521.91 874
2522.39 875
2522.86 881
2523.34 855
2523.81 892
2524.28 904
2524.76 868
2525.23 877
2525.70 845
2526.18 850
2526.65 863
2527.13 921
2527.60 929
2528.08 901
2528.55 907
2529.02 857
2529.50 878
2529.97 897
2530.45 927
2530.92 907
2531.40 864
2531.87 850
2532.34 882
2532.82 929
2533.29 936
2533.77 886
2534.24 865
2534.72 872
2535.19 814
2535.67 864
2536.14 900
2536.62 911
2537.09 898
2537.57 876
2538.04 876
2538.52 917
2538.99 890
2539.47 862
2539.94 892
2540.42 866
2540.90 878
2541.37 887
2541.85 862
2542.32 889
2542.80 905
2543.27 873
2543.75 867
2544.22 899
2544.70 893
2545.18 889
2545.65 933
2546.13 924
2546.60 980
2547.08 1007
2547.56 1046
2548.03 1013
2548.51 1093
2548.98 1221
2549.46 1223
2549.94 1150
2550.41 1093
2550.89 1089
2551.37 1121
2551.84 1062
2552.32 1110
2552.80 1070
2553.27 1107
2553.75 988
2554.23 930
2554.70 912
2555.18 937
2555.66 986
2556.13 923
2556.61 903
2557.09 913
2557.56 870
2558.04 944
2558.52 924
2558.99 876
2559.47 894
2559.95 862
2560.43 923
2560.90 873
2561.38 849
2561.86 857
2562.33 861
2562.81 814
2563.29 836
2563.77 826
2564.25 836
2564.72 887
2565.20 851
2565.68 831
2566.16 807
2566.63 804
2567.11 835
2567.59 847
2568.07 859
2568.55 812
2569.02 800
2569.50 841
2569.98 792
2570.46 809
2570.94 811
2571.41 781
2571.89 797
2572.37 802
2572.85 820
2573.33 728
2573.81 734
2574.28 785
2574.76 833
2575.24 795
2575.72 791
2576.20 791
2576.68 788
2577.16 845
2577.64 850
2578.11 804
2578.59 790
2579.07 858
2579.55 802
2580.03 823
2580.51 833
2580.99 827
2581.47 826
2581.95 780
2582.43 783
2582.91 818
2583.39 805
2583.86 869
2584.34 751
2584.82 747
2585.30 840
2585.78 810
2586.26 840
2586.74 864
2587.22 879
2587.70 902
2588.18 822
2588.66 850
2589.14 820
2589.62 764
2590.10 822
2590.58 900
2591.06 868
2591.54 811
2592.02 799
2592.50 816
2592.98 781
2593.46 861
2593.94 809
2594.42 762
2594.90 831
2595.38 832
2595.86 825
2596.35 775
2596.83 731
2597.31 805
2597.79 795
2598.27 750
2598.75 763
2599.23 706
2599.71 706
2600.19 764
2600.67 800
2601.15 792
2601.63 753
2602.12 783
2602.60 801
2603.08 785
2603.56 779
2604.04 789
2604.52 737
2605.00 744
2605.48 847
2605.97 836
2606.45 754
2606.93 767
2607.41 725
2607.89 740
2608.37 830
2608.86 827
2609.34 837
2609.82 796
2610.30 807
2610.78 818
2611.26 813
2611.75 827
2612.23 802
2612.71 772
2613.19 749
2613.68 779
2614.16 809
2614.64 838
2615.12 766
2615.60 757
2616.09 795
2616.57 790
2617.05 817
2617.53 860
2618.02 809
2618.50 769
2618.98 817
2619.46 885
2619.95 845
2620.43 798
2620.91 775
2621.40 847
2621.88 817
2622.36 835
2622.85 804
2623.33 785
2623.81 832
2624.29 747
2624.78 778
2625.26 798
2625.74 797
2626.23 812
2626.71 818
2627.19 841
2627.68 818
2628.16 743
2628.64 822
2629.13 857
2629.61 816
2630.10 887
2630.58 847
2631.06 909
2631.55 932
2632.03 934
2632.51 1005
2633.00 937
2633.48 918
2633.97 871
2634.45 862
2634.94 928
2635.42 894
2635.90 858
2636.39 801
2636.87 765
2637.36 823
2637.84 809
2638.33 828
2638.81 833
2639.29 856
2639.78 773
2640.26 799
2640.75 895
2641.23 882
2641.72 810
2642.20 773
2642.69 773
2643.17 805
2643.66 779
2644.14 753
2644.63 764
2645.11 799
2645.60 823
2646.08 787
2646.57 815
2647.05 780
2647.54 795
2648.02 819
2648.51 838
2648.99 837
2649.48 922
2649.97 945
2650.45 878
2650.94 850
2651.42 811
2651.91 825
2652.39 819
2652.88 819
2653.37 915
2653.85 898
2654.34 968
2654.82 891
2655.31 851
2655.80 828
2656.28 831
2656.77 968
2657.25 964
2657.74 904
2658.23 869
2658.71 849
2659.20 881
2659.69 857
2660.17 880
2660.66 835
2661.14 816
2661.63 820
2662.12 802
2662.60 849
2663.09 842
2663.58 835
2664.06 872
2664.55 847
2665.04 874
2665.53 793
2666.01 799
2666.50 878
2666.99 842
2667.47 867
2667.96 866
2668.45 867
2668.94 842
2669.42 828
2669.91 846
2670.40 895
2670.88 925
2671.37 903
2671.86 922
2672.35 866
2672.83 932
2673.32 952
2673.81 1000
2674.30 1046
2674.79 1075
2675.27 1063
2675.76 1110
2676.25 1114
2676.74 1042
2677.23 1009
2677.71 972
2678.20 980
2678.69 927
2679.18 908
2679.67 897
2680.15 883
2680.64 909
2681.13 836
2681.62 857
2682.11 851
2682.60 865
2683.08 839
2683.57 854
2684.06 829
2684.55 862
2685.04 894
2685.53 828
2686.02 862
2686.51 900
2686.99 871
2687.48 846
2687.97 882
2688.46 897
2688.95 863
2689.44 901
2689.93 946
2690.42 875
2690.91 889
2691.40 930
2691.89 898
2692.38 893
2692.87 900
2693.35 872
2693.84 909
2694.33 894
2694.82 925
2695.31 924
2695.80 888
2696.29 908
2696.78 910
2697.27 919
2697.76 846
2698.25 891
2698.74 918
2699.23 894
2699.72 869
2700.21 855
2700.70 883
2701.19 901
2701.68 896
2702.17 938
2702.66 840
2703.15 860
2703.64 854
2704.13 868
2704.62 879
2705.12 912
2705.61 817
2706.10 830
2706.59 819
2707.08 860
2707.57 783
2708.06 845
2708.55 858
2709.04 873
2709.53 859
2710.02 789
2710.51 809
2711.01 854
2711.50 830
2711.99 889
2712.48 877
2712.97 867
2713.46 870
2713.95 840
2714.44 859
2714.94 896
2715.43 867
2715.92 806
2716.41 838
2716.90 809
2717.39 800
2717.89 795
2718.38 808
2718.87 760
2719.36 745
2719.85 811
2720.34 814
2720.84 912
2721.33 879
2721.82 966
2722.31 930
2722.80 943
2723.30 892
2723.79 982
2724.28 960
2724.77 936
2725.27 929
2725.76 892
2726.25 806
2726.74 827
2727.24 846
2727.73 823
2728.22 875
2728.71 878
2729.21 836
2729.70 804
2730.19 878
2730.69 823
2731.18 826
2731.67 901
2732.16 888
2732.66 869
2733.15 907
2733.64 912
2734.14 908
2734.63 917
2735.12 987
2735.62 972
2736.11 917
2736.60 955
2737.10 1003
2737.59 984
2738.08 961
2738.58 979
2739.07 1017
2739.56 953
2740.06 980
2740.55 945
2741.05 927
2741.54 873
2742.03 877
2742.53 906
2743.02 825
2743.52 859
2744.01 849
2744.50 821
2745.00 865
2745.49 801
2745.99 847
2746.48 874
2746.97 848
2747.47 880
2747.96 858
2748.46 864
2748.95 928
2749.45 904
2749.94 806
2750.44 860
2750.93 865
2751.43 838
2751.92 809
2752.42 816
2752.91 756
2753.41 788
2753.90 829
2754.40 869
2754.89 963
2755.39 850
2755.88 795
2756.38 833
2756.87 807
2757.37 886
2757.86 880
2758.36 827
2758.85 824
2759.35 835
2759.84 855
2760.34 826
2760.83 879
2761.33 915
2761.83 912
2762.32 886
2762.82 935
2763.31 911
2763.81 954
2764.30 898
2764.80 861
2765.30 933
2765.79 951
2766.29 858
2766.78 904
2767.28 866
2767.78 842
2768.27 798
2768.77 830
2769.27 866
2769.76 841
2770.26 844
2770.76 834
2771.25 858
2771.75 852
2772.24 805
2772.74 838
2773.24 932
2773.73 889
2774.23 884
2774.73 955
2775.23 977
2775.72 962
2776.22 955
2776.72 949
2777.21 989
2777.71 1042
2778.21 987
2778.70 983
2779.20 1000
2779.70 910
2780.20 892
2780.69 905
2781.19 863
2781.69 855
2782.19 883
2782.68 867
2783.18 882
2783.68 839
2784.18 862
2784.67 916
2785.17 857
2785.67 861
2786.17 890
2786.67 808
2787.16 827
2787.66 816
2788.16 801
2788.66 880
2789.16 841
2789.65 826
2790.15 811
2790.65 860
2791.15 852
2791.65 819
2792.15 852
2792.64 860
2793.14 855
2793.64 831
2794.14 839
2794.64 815
2795.14 865
2795.64 873
2796.13 893
2796.63 822
2797.13 889
2797.63 937
2798.13 877
2798.63 886
2799.13 953
2799.63 893
2800.13 871
2800.62 863
2801.12 859
2801.62 875
2802.12 840
2802.62 892
2803.12 901
2803.62 907
2804.12 842
2804.62 851
2805.12 843
2805.62 948
2806.12 934
2806.62 900
2807.12 913
2807.62 922
2808.12 935
2808.62 944
2809.12 932
2809.62 944
2810.12 980
2810.62 982
2811.12 934
2811.62 879
2812.12 871
2812.62 885
2813.12 940
2813.62 925
2814.12 929
2814.62 936
2815.12 1002
2815.62 963
2816.12 887
2816.62 958
2817.12 946
2817.62 919
2818.12 889
2818.62 899
2819.12 914
2819.63 892
2820.13 882
2820.63 801
2821.13 873
2821.63 855
2822.13 880
2822.63 796
2823.13 759
2823.63 781
2824.13 870
2824.64 822
2825.14 870
2825.64 844
2826.14 819
2826.64 856
2827.14 824
2827.64 809
2828.15 831
2828.65 859
2829.15 837
2829.65 853
2830.15 755
2830.65 833
2831.16 867
2831.66 822
2832.16 804
2832.66 837
2833.16 841
2833.67 794
2834.17 865
2834.67 879
2835.17 854
2835.68 829
2836.18 831
2836.68 850
2837.18 896
2837.68 886
2838.19 869
2838.69 912
2839.19 933
2839.70 889
2840.20 833
2840.70 857
2841.20 895
2841.71 847
2842.21 824
2842.71 874
2843.21 810
2843.72 802
2844.22 882
2844.72 858
2845.23 837
2845.73 874
2846.23 902
2846.74 934
2847.24 915
2847.74 922
2848.25 925
2848.75 968
2849.25 908
2849.76 895
2850.26 894
2850.76 962
2851.27 913
2851.77 941
2852.28 838
2852.78 886
2853.28 830
2853.79 829
2854.29 848
2854.79 865
2855.30 894
2855.80 898
2856.31 955
2856.81 882
2857.31 865
2857.82 873
2858.32 899
2858.83 880
2859.33 914
2859.84 920
2860.34 884
2860.85 901
2861.35 932
2861.85 858
2862.36 831
2862.86 888
2863.37 913
2863.87 845
2864.38 816
2864.88 831
2865.39 818
2865.89 859
2866.40 829
2866.90 855
2867.41 831
2867.91 873
2868.42 882
2868.92 879
2869.43 948
2869.93 937
2870.44 974
2870.94 959
2871.45 994
2871.96 970
2872.46 963
2872.97 1010
2873.47 943
2873.98 970
2874.48 976
2874.99 1078
2875.49 984
2876.00 956
2876.51 945
2877.01 940
2877.52 910
2878.02 943
2878.53 898
2879.04 858
2879.54 908
2880.05 841
2880.55 889
2881.06 910
2881.57 879
2882.07 845
2882.58 903
2883.09 939
2883.59 982
2884.10 939
2884.61 923
2885.11 919
2885.62 992
2886.13 1026
2886.63 1057
2887.14 1064
2887.65 1111
2888.15 1089
2888.66 1103
2889.17 1082
2889.67 1161
2890.18 1079
2890.69 1149
2891.20 1153
2891.70 1124
2892.21 1048
2892.72 1073
2893.22 974
2893.73 978
2894.24 1031
2894.75 987
2895.25 1063
2895.76 1106
2896.27 1114
2896.78 1152
2897.29 1130
2897.79 1091
2898.30 1095
2898.81 1102
2899.32 1114
2899.82 1077
2900.33 1013
2900.84 1061
2901.35 1020
2901.86 1044
2902.36 948
2902.87 959
2903.38 1006
2903.89 1018
2904.40 1010
2904.91 957
2905.41 948
2905.92 965
2906.43 901
2906.94 900
2907.45 934
2907.96 904
2908.47 932
2908.97 889
2909.48 900
2909.99 827
2910.50 860
2911.01 900
2911.52 846
2912.03 872
2912.54 931
2913.05 890
2913.55 869
2914.06 898
2914.57 951
2915.08 886
2915.59 943
2916.10 914
2916.61 915
2917.12 913
2917.63 924
2918.14 953
2918.65 890
2919.16 899
2919.67 895
2920.18 894
2920.69 951
2921.20 990
2921.71 1006
2922.22 968
2922.73 983
2923.24 948
2923.75 959
2924.26 972
2924.77 964
2925.28 1055
2925.79 1048
2926.30 1005
2926.81 1038
2927.32 962
2927.83 958
2928.34 923
2928.85 929
2929.36 879
2929.87 937
2930.38 857
2930.89 896
2931.40 884
2931.91 917
2932.42 902
2932.93 845
2933.45 865
2933.96 843
2934.47 817
2934.98 907
2935.49 937
2936.00 901
2936.51 900
2937.02 924
2937.53 918
2938.04 952
2938.56 1004
2939.07 1039
2939.58 1097
2940.09 1102
2940.60 1175
2941.11 1143
2941.62 1154
2942.14 1176
2942.65 1199
2943.16 1161
2943.67 1168
2944.18 1189
2944.70 1097
2945.21 1033
2945.72 991
2946.23 1003
2946.74 951
2947.26 984
2947.77 961
2948.28 923
2948.79 931
2949.30 959
2949.82 940
2950.33 928
2950.84 894
2951.35 874
2951.87 781
2952.38 865
2952.89 847
2953.40 811
2953.92 877
2954.43 881
2954.94 858
2955.45 909
2955.97 841
2956.48 822
2956.99 946
2957.51 937
2958.02 893
2958.53 887
2959.04 916
2959.56 904
2960.07 832
2960.58 867
2961.10 918
2961.61 958
2962.12 949
2962.64 942
2963.15 1005
2963.66 993
2964.18 987
2964.69 1004
2965.21 1055
2965.72 987
2966.23 980
2966.75 1037
2967.26 953
2967.77 900
2968.29 935
2968.80 959
2969.32 991
2969.83 977
2970.34 973
2970.86 967
2971.37 893
2971.89 941
2972.40 1000
2972.91 982
2973.43 955
2973.94 991
2974.46 999
2974.97 993
2975.49 1000
2976.00 991
2976.52 1009
2977.03 1003
2977.55 997
2978.06 1017
2978.57 1039
2979.09 1015
2979.60 944
2980.12 984
2980.63 1038
2981.15 1028
2981.66 1078
2982.18 1093
2982.69 1070
2983.21 1067
2983.73 1102
2984.24 1104
2984.76 1097
2985.27 1154
2985.79 1106
2986.30 1100
2986.82 1145
2987.33 1238
2987.85 1155
2988.36 1145
2988.88 1192
2989.40 1288
2989.91 1325
2990.43 1298
2990.94 1325
2991.46 1360
2991.97 1290
2992.49 1239
2993.01 1211
2993.52 1223
2994.04 1263
2994.55 1349
2995.07 1315
2995.59 1337
2996.10 1423
2996.62 1384
2997.14 1416
2997.65 1513
2998.17 1596
2998.69 1525
2999.20 1523
2999.72 1620
3000.24 1687
3000.75 1630
3001.27 1592
3001.79 1698
3002.30 1822
3002.82 2043
3003.34 2343
3003.85 2765
3004.37 3261
3004.89 3726
3005.40 4098
3005.92 4701
3006.44 4704
3006.96 4605
3007.47 4296
3007.99 3759
3008.51 3305
3009.03 2794
3009.54 2375
3010.06 2154
3010.58 1892
3011.10 1630
3011.61 1522
3012.13 1498
3012.65 1432
3013.17 1361
3013.68 1349
3014.20 1303
3014.72 1299
3015.24 1327
3015.76 1333
3016.27 1317
3016.79 1237
3017.31 1202
3017.83 1205
3018.35 1209
3018.86 1212
3019.38 1217
3019.90 1218
3020.42 1165
3020.94 1161
3021.46 1147
3021.97 1123
3022.49 1158
3023.01 1158
3023.53 1225
3024.05 1263
3024.57 1276
3025.09 1227
3025.61 1192
3026.12 1201
3026.64 1240
3027.16 1318
3027.68 1263
3028.20 1170
3028.72 1116
3029.24 1139
3029.76 1199
3030.28 1190
3030.80 1186
3031.32 1075
3031.84 1071
3032.35 1093
3032.87 1068
3033.39 1074
3033.91 1106
3034.43 1138
3034.95 1086
3035.47 1044
3035.99 1105
3036.51 1117
3037.03 1133
3037.55 1107
3038.07 1072
3038.59 1035
3039.11 1074
3039.63 1029
3040.15 1002
3040.67 1069
3041.19 1018
3041.71 1027
3042.23 1024
3042.75 1011
3043.27 1015
3043.79 1026
3044.31 1041
3044.83 1047
3045.35 999
3045.87 1036
3046.40 1041
3046.92 999
3047.44 1025
3047.96 1041
3048.48 1040
3049.00 956
3049.52 1007
3050.04 1014
3050.56 1026
3051.08 1067
3051.60 1033
3052.12 1051
3052.65 1018
3053.17 978
3053.69 983
3054.21 1072
3054.73 1094
3055.25 1013
3055.77 1012
3056.30 988
3056.82 992
3057.34 953
3057.86 967
3058.38 1002
3058.90 957
3059.42 981
3059.95 982
3060.47 1010
3060.99 1024
3061.51 1010
3062.03 1003
3062.56 1020
3063.08 1051
3063.60 1028
3064.12 1030
3064.64 1060
3065.17 1062
3065.69 1136
3066.21 1099
3066.73 1123
3067.26 1185
3067.78 1182
3068.30 1184
3068.82 1156
3069.35 1175
3069.87 1204
3070.39 1206
3070.91 1190
3071.44 1116
3071.96 1072
3072.48 1173
3073.01 1127
3073.53 1217
3074.05 1157
3074.57 1166
3075.10 1226
3075.62 1230
3076.14 1218
3076.67 1229
3077.19 1217
3077.71 1238
3078.24 1252
3078.76 1277
3079.28 1290
3079.81 1375
3080.33 1391
3080.85 1339
3081.38 1522
3081.90 1518
3082.42 1505
3082.95 1484
3083.47 1503
3084.00 1521
3084.52 1528
3085.04 1538
3085.57 1550
3086.09 1593
3086.62 1549
3087.14 1564
3087.66 1546
3088.19 1705
3088.71 1953
3089.24 2084
3089.76 2136
3090.29 2394
3090.81 2478
3091.33 2506
3091.86 2646
3092.38 2551
3092.91 2415
3093.43 2221
3093.96 2065
3094.48 1968
3095.01 1941
3095.53 1773
3096.06 1755
3096.58 1767
3097.11 1629
3097.63 1604
3098.16 1679
3098.68 1667
3099.21 1702
3099.73 1806
3100.26 1848
3100.78 2258
3101.31 2627
3101.83 3137
3102.36 3954
3102.88 4706
3103.41 5391
3103.93 5795
3104.46 5700
3104.99 5404
3105.51 4945
3106.04 4378
3106.56 3715
3107.09 3158
3107.61 2648
3108.14 2303
3108.67 1986
3109.19 1850
3109.72 1776
3110.24 1678
3110.77 1668
3111.30 1575
3111.82 1621
3112.35 1653
3112.87 1513
3113.40 1433
3113.93 1361
3114.45 1439
3114.98 1338
3115.51 1326
3116.03 1356
3116.56 1304
3117.09 1236
3117.61 1208
3118.14 1257
3118.67 1217
3119.19 1276
3119.72 1280
3120.25 1386
3120.77 1421
3121.30 1397
3121.83 1499
3122.35 1498
3122.88 1521
3123.41 1481
3123.94 1409
3124.46 1404
3124.99 1328
3125.52 1343
3126.05 1358
3126.57 1273
3127.10 1224
3127.63 1140
3128.16 1178
3128.68 1185
3129.21 1206
3129.74 1194
3130.27 1188
3130.79 1150
3131.32 1102
3131.85 1078
3132.38 1082
3132.91 1102
3133.43 1079
3133.96 1083
3134.49 1101
3135.02 1078
3135.55 1098
3136.07 1112
3136.60 1113
3137.13 1078
3137.66 1076
3138.19 1024
3138.72 1035
3139.24 1039
3139.77 1076
3140.30 1033
3140.83 1045
3141.36 1078
3141.89 1065
3142.42 1042
3142.95 1017
3143.47 1044
3144.00 951
3144.53 1022
3145.06 1045
3145.59 1071
3146.12 1052
3146.65 1068
3147.18 1071
3147.71 1003
3148.24 1113
3148.76 1201
3149.29 1184
3149.82 1187
3150.35 1226
3150.88 1302
3151.41 1221
3151.94 1131
3152.47 1137
3153.00 1142
3153.53 1165
3154.06 1113
3154.59 1046
3155.12 1119
3155.65 1099
3156.18 1080
3156.71 1015
3157.24 1146
3157.77 1089
3158.30 1118
3158.83 1116
3159.36 1170
3159.89 1192
3160.42 1140
3160.95 1183
3161.48 1208
3162.01 1184
3162.54 1125
3163.07 1151
3163.60 1131
3164.13 1139
3164.66 1132
3165.20 1168
3165.73 1112
3166.26 1009
3166.79 995
3167.32 1093
3167.85 1033
3168.38 1010
3168.91 1062
3169.44 1044
3169.97 999
3170.50 967
3171.04 981
3171.57 1026
3172.10 1028
3172.63 1086
3173.16 1046
3173.69 1044
3174.22 1106
3174.75 1162
3175.29 1175
3175.82 1122
3176.35 1159
3176.88 1184
3177.41 1158
3177.94 1116
3178.48 1110
3179.01 1034
3179.54 976
3180.07 1073
3180.60 1027
3181.14 1000
3181.67 992
3182.20 972
3182.73 966
3183.26 978
3183.80 1014
3184.33 984
3184.86 945
3185.39 946
3185.93 927
3186.46 990
3186.99 1024
3187.52 957
3188.06 1006
3188.59 993
3189.12 1031
3189.65 1090
3190.19 1046
3190.72 1044
3191.25 1082
3191.79 1055
3192.32 1026
3192.85 1099
3193.38 1005
3193.92 1037
3194.45 1053
3194.98 1065
3195.52 1058
3196.05 1096
3196.58 1051
3197.12 1060
3197.65 1087
3198.18 1083
3198.72 1077
3199.25 1062
3199.78 1054
3200.32 1151
3200.85 1170
3201.39 1116
3201.92 1139
3202.45 1076
3202.99 1112
3203.52 1091
3204.05 1089
3204.59 1087
3205.12 1089
3205.66 1125
3206.19 1183
3206.72 1277
3207.26 1341
3207.79 1335
3208.33 1363
3208.86 1498
3209.40 1511
3209.93 1570
3210.47 1683
3211.00 1752
3211.53 1810
3212.07 1757
3212.60 1657
3213.14 1587
3213.67 1645
3214.21 1569
3214.74 1503
3215.28 1386
3215.81 1285
3216.35 1242
3216.88 1257
3217.42 1164
3217.95 1164
3218.49 1163
3219.02 1078
3219.56 1071
3220.09 1127
3220.63 1082
3221.16 1096
3221.70 1214
3222.23 1193
3222.77 1181
3223.31 1302
3223.84 1372
3224.38 1416
3224.91 1447
3225.45 1472
3225.98 1428
3226.52 1437
3227.06 1461
3227.59 1375
3228.13 1408
3228.66 1394
3229.20 1351
3229.74 1292
3230.27 1293
3230.81 1252
3231.34 1364
3231.88 1310
3232.42 1334
3232.95 1315
3233.49 1355
3234.03 1381
3234.56 1339
3235.10 1325
3235.64 1375
3236.17 1390
3236.71 1418
3237.25 1457
3237.78 1445
3238.32 1494
3238.86 1518
3239.39 1482
3239.93 1503
3240.47 1473
3241.00 1458
3241.54 1377
3242.08 1393
3242.61 1446
3243.15 1405
3243.69 1428
3244.23 1458
3244.76 1463
3245.30 1520
3245.84 1499
3246.38 1565
3246.91 1573
3247.45 1578
3247.99 1571
3248.53 1622
3249.06 1648
3249.60 1768
3250.14 1903
3250.68 2020
3251.21 2193
3251.75 2627
3252.29 2999
3252.83 3371
3253.37 3690
3253.90 3867
3254.44 4162
3254.98 3851
3255.52 3659
3256.06 3303
3256.60 3009
3257.13 2644
3257.67 2477
3258.21 2279
3258.75 2169
3259.29 2067
3259.83 2078
3260.36 2092
3260.90 2179
3261.44 2451
3261.98 2708
3262.52 2762
3263.06 2870
3263.60 3055
3264.14 3023
3264.68 3151
3265.21 3169
3265.75 3164
3266.29 3319
3266.83 3290
3267.37 3394
3267.91 3393
3268.45 3245
3268.99 3027
3269.53 2778
3270.07 2511
3270.61 2320
3271.15 2210
3271.69 2036
3272.23 1974
3272.76 1992
3273.30 1844
3273.84 1804
3274.38 1781
3274.92 1796
3275.46 1838
3276.00 1799
3276.54 1799
3277.08 1838
3277.62 1785
3278.16 1782
3278.70 1779
3279.24 1755
3279.78 1733
3280.32 1808
3280.86 1868
3281.41 1787
3281.95 1818
3282.49 1839
3283.03 1855
3283.57 1748
3284.11 1745
3284.65 1809
3285.19 1822
3285.73 1960
3286.27 1863
3286.81 1865
3287.35 1834
3287.89 1882
3288.43 1865
3288.97 1869
3289.52 1895
3290.06 1967
3290.60 2033
3291.14 2153
3291.68 2206
3292.22 2260
3292.76 2422
3293.30 2453
3293.85 2721
3294.39 3043
3294.93 3033
3295.47 3251
3296.01 3471
3296.55 3537
3297.09 3608
3297.64 3527
3298.18 3475
3298.72 3294
3299.26 3071
3299.80 2859
3300.34 2760
3300.89 2655
3301.43 2585
3301.97 2344
3302.51 2256
3303.06 2261
3303.60 2255
3304.14 2277
3304.68 2181
3305.22 2113
3305.77 2073
3306.31 2086
3306.85 2071
3307.39 2064
3307.94 2041
3308.48 2270
3309.02 2304
3309.56 2342
3310.11 2354
3310.65 2356
3311.19 2309
3311.74 2369
3312.28 2442
3312.82 2419
3313.36 2344
3313.91 2275
3314.45 2322
3314.99 2461
3315.54 2486
3316.08 2559
3316.62 2670
3317.17 2919
3317.71 3093
3318.25 3343
3318.80 3704
3319.34 3951
3319.88 4131
3320.43 4453
3320.97 4368
3321.51 4537
3322.06 4362
3322.60 4075
3323.14 3870
3323.69 3756
3324.23 3495
3324.78 3335
3325.32 3195
3325.86 3100
3326.41 3080
3326.95 2968
3327.50 2927
3328.04 2941
3328.59 2885
3329.13 2862
3329.67 2956
3330.22 2957
3330.76 3195
3331.31 3604
3331.85 4356
3332.40 5329
3332.94 6978
3333.49 9286
3334.03 12352
3334.57 16148
3335.12 19713
3335.66 22780
3336.21 25027
3336.75 26115
3337.30 26209
3337.84 25198
3338.39 23178
3338.93 20560
3339.48 17928
3340.02 15021
3340.57 12309
3341.11 9942
3341.66 8207
3342.20 6659
3342.75 5349
3343.30 4481
3343.84 3613
3344.39 3163
3344.93 2852
3345.48 2667
3346.02 2556
3346.57 2428
3347.11 2324
3347.66 2329
3348.21 2323
3348.75 2220
3349.30 2078
3349.84 1967
3350.39 1868
3350.94 1773
3351.48 1655
3352.03 1573
3352.57 1681
3353.12 1650
3353.67 1691
3354.21 1708
3354.76 1690
3355.31 1718
3355.85 1758
3356.40 1804
3356.95 1776
3357.49 1757
3358.04 1796
3358.59 1771
3359.13 1825
3359.68 1841
3360.23 1772
3360.77 1818
3361.32 1816
3361.87 1843
3362.41 1870
3362.96 1923
3363.51 1942
3364.05 1942
3364.60 1960
3365.15 1905
3365.70 1913
3366.24 1965
3366.79 1800
3367.34 1774
3367.89 1743
3368.43 1839
3368.98 1818
3369.53 1876
3370.08 1861
3370.62 1995
3371.17 2083
3371.72 2369
3372.27 2630
3372.81 2953
3373.36 3139
3373.91 3472
3374.46 3610
3375.01 3643
3375.55 3572
3376.10 3531
3376.65 3395
3377.20 3017
3377.75 2752
3378.30 2531
3378.84 2294
3379.39 2102
3379.94 1939
3380.49 1750
3381.04 1704
3381.59 1710
3382.13 1572
3382.68 1572
3383.23 1588
3383.78 1584
3384.33 1468
3384.88 1440
3385.43 1480
3385.98 1392
3386.52 1371
3387.07 1346
3387.62 1340
3388.17 1341
3388.72 1334
3389.27 1393
3389.82 1317
3390.37 1391
3390.92 1395
3391.47 1412
3392.02 1372
3392.57 1406
3393.12 1351
3393.66 1328
3394.21 1372
3394.76 1440
3395.31 1445
3395.86 1427
3396.41 1520
3396.96 1614
3397.51 1654
3398.06 1685
3398.61 1630
3399.16 1684
3399.71 1632
3400.26 1579
3400.81 1577
3401.36 1498
3401.91 1403
3402.46 1375
3403.01 1344
3403.56 1395
3404.11 1428
3404.66 1360
3405.21 1327
3405.77 1273
3406.32 1238
3406.87 1263
3407.42 1301
3407.97 1353
3408.52 1330
3409.07 1371
3409.62 1458
3410.17 1565
3410.72 1685
3411.27 1688
3411.82 1796
3412.37 1847
3412.93 1928
3413.48 1852
3414.03 1874
3414.58 1777
3415.13 1739
3415.68 1753
3416.23 1674
3416.78 1583
3417.34 1603
3417.89 1617
3418.44 1621
3418.99 1509
3419.54 1491
3420.09 1515
3420.65 1408
3421.20 1418
3421.75 1367
3422.30 1282
3422.85 1249
3423.40 1354
3423.96 1387
3424.51 1416
3425.06 1379
3425.61 1404
3426.17 1377
3426.72 1351
3427.27 1241
3427.82 1196
3428.37 1212
3428.93 1159
3429.48 1156
3430.03 1173
3430.58 1113
3431.14 1071
3431.69 1133
3432.24 1115
3432.79 1149
3433.35 1121
3433.90 1131
3434.45 1141
3435.01 1104
3435.56 1079
3436.11 1151
3436.66 1203
3437.22 1129
3437.77 1158
3438.32 1119
3438.88 1165
3439.43 1275
3439.98 1233
3440.54 1209
3441.09 1209
3441.64 1115
3442.20 1164
3442.75 1161
3443.30 1151
3443.86 1115
3444.41 1140
3444.96 1092
3445.52 1086
3446.07 1053
3446.63 1105
3447.18 1112
3447.73 1106
3448.29 1092
3448.84 1053
3449.40 1039
3449.95 1040
3450.50 1081
3451.06 1116
3451.61 1115
3452.17 1104
3452.72 1029
3453.27 1064
3453.83 1087
3454.38 1060
3454.94 1035
3455.49 1091
3456.05 1073
3456.60 1050
3457.16 1081
3457.71 1104
3458.27 1108
3458.82 1124
3459.38 1103
3459.93 1098
3460.49 1181
3461.04 1210
3461.60 1167
3462.15 1210
3462.71 1154
3463.26 1210
3463.82 1231
3464.37 1239
3464.93 1234
3465.48 1218
3466.04 1246
3466.59 1298
3467.15 1292
3467.70 1248
3468.26 1274
3468.81 1283
3469.37 1312
3469.93 1334
3470.48 1380
3471.04 1400
3471.59 1406
3472.15 1500
3472.70 1466
3473.26 1413
3473.82 1483
3474.37 1481
3474.93 1490
3475.48 1428
3476.04 1371
3476.60 1358
3477.15 1409
3477.71 1422
3478.27 1485
3478.82 1512
3479.38 1521
3479.93 1582
3480.49 1622
3481.05 1700
3481.60 1684
3482.16 1738
3482.72 1752
3483.27 1752
3483.83 1746
3484.39 1862
3484.95 1850
3485.50 1902
3486.06 1815
3486.62 1875
3487.17 1876
3487.73 1867
3488.29 2018
3488.84 2131
3489.40 2490
3489.96 2965
3490.52 3725
3491.07 4469
3491.63 5474
3492.19 6457
3492.75 6969
3493.30 7253
3493.86 7204
3494.42 6863
3494.98 5977
3495.53 5246
3496.09 4388
3496.65 3677
3497.21 3092
3497.77 2603
3498.32 2480
3498.88 2309
3499.44 2205
3500.00 2110
3500.56 2014
3501.11 2175
3501.67 2151
3502.23 2239
3502.79 2456
3503.35 2573
3503.91 2866
3504.46 3075
3505.02 3321
3505.58 3402
3506.14 3433
3506.70 3463
3507.26 3361
3507.81 3250
3508.37 2947
3508.93 2819
3509.49 2459
3510.05 2343
3510.61 2216
3511.17 2108
3511.73 2052
3512.29 1936
3512.85 1842
3513.40 1698
3513.96 1712
3514.52 1510
3515.08 1500
3515.64 1449
3516.20 1343
3516.76 1352
3517.32 1271
3517.88 1271
3518.44 1258
3519.00 1277
3519.56 1258
3520.12 1252
3520.68 1292
3521.24 1342
3521.80 1330
3522.36 1309
3522.92 1338
3523.48 1304
3524.04 1328
3524.60 1284
3525.16 1262
3525.72 1368
3526.28 1362
3526.84 1352
3527.40 1308
3527.96 1283
3528.52 1325
3529.08 1345
3529.64 1319
3530.20 1350
3530.76 1266
3531.32 1336
3531.88 1304
3532.44 1287
3533.00 1337
3533.56 1325
3534.12 1298
3534.68 1316
3535.25 1356
3535.81 1338
3536.37 1353
3536.93 1344
3537.49 1333
3538.05 1304
3538.61 1354
3539.17 1303
3539.73 1277
3540.30 1311
3540.86 1344
3541.42 1266
3541.98 1308
3542.54 1345
3543.10 1334
3543.66 1336
3544.23 1340
3544.79 1330
3545.35 1372
3545.91 1365
3546.47 1313
3547.03 1329
3547.60 1221
3548.16 1266
3548.72 1207
3549.28 1197
3549.84 1208
3550.41 1240
3550.97 1179
3551.53 1161
3552.09 1184
3552.65 1158
3553.22 1163
3553.78 1099
3554.34 1071
3554.90 1055
3555.47 1048
3556.03 1074
3556.59 1131
3557.15 1125
3557.72 1108
3558.28 1137
3558.84 1039
3559.41 1098
3559.97 1134
3560.53 1157
3561.09 1107
3561.66 1175
3562.22 1234
3562.78 1256
3563.35 1161
3563.91 1172
3564.47 1208
3565.04 1262
3565.60 1283
3566.16 1289
3566.73 1161
3567.29 1216
3567.85 1239
3568.42 1185
3568.98 1144
3569.54 1124
3570.11 1128
3570.67 1107
3571.23 1151
3571.80 1166
3572.36 1190
3572.93 1173
3573.49 1223
3574.05 1287
3574.62 1445
3575.18 1605
3575.75 1778
3576.31 2034
3576.87 2160
3577.44 2307
3578.00 2381
3578.57 2475
3579.13 2419
3579.70 2356
3580.26 2196
3580.82 2049
3581.39 1919
3581.95 1806
3582.52 1566
3583.08 1445
3583.65 1392
3584.21 1340
3584.78 1279
3585.34 1187
3585.91 1155
3586.47 1123
3587.04 1084
3587.60 1025
3588.17 977
3588.73 986
3589.30 1014
3589.86 1065
3590.43 1038
3590.99 991
3591.56 979
3592.12 970
3592.69 1011
3593.25 1016
3593.82 972
3594.39 962
3594.95 996
3595.52 980
3596.08 1062
3596.65 1014
3597.21 1020
3597.78 1112
3598.35 1036
3598.91 985
3599.48 1092
3600.04 1114
3600.61 1044
3601.18 1034
3601.74 1042
3602.31 965
3602.87 1008
3603.44 1068
3604.01 1044
3604.57 1035
3605.14 1057
3605.71 1085
3606.27 1071
3606.84 974
3607.41 1052
3607.97 1076
3608.54 1025
3609.11 988
3609.67 935
3610.24 962
3610.81 934
3611.37 967
3611.94 946
3612.51 940
3613.07 986
3613.64 943
3614.21 1007
3614.78 1026
3615.34 1099
3615.91 1176
3616.48 1228
3617.04 1311
3617.61 1381
3618.18 1440
3618.75 1480
3619.31 1495
3619.88 1410
3620.45 1432
3621.02 1481
3621.58 1385
3622.15 1384
3622.72 1268
3623.29 1213
3623.86 1155
3624.42 1054
3624.99 1015
3625.56 1057
3626.13 1021
3626.70 974
3627.26 912
3627.83 941
3628.40 930
3628.97 906
3629.54 904
3630.11 973
3630.67 967
3631.24 954
3631.81 1024
3632.38 1001
3632.95 1020
3633.52 1049
3634.08 1093
3634.65 1095
3635.22 1148
3635.79 1082
3636.36 1014
3636.93 983
3637.50 965
3638.07 995
3638.64 1048
3639.20 1012
3639.77 1010
3640.34 1051
3640.91 1082
3641.48 1088
3642.05 1087
3642.62 1086
3643.19 1206
3643.76 1178
3644.33 1136
3644.90 1092
3645.47 1061
3646.04 1085
3646.61 1111
3647.18 1082
3647.75 1073
3648.32 1014
3648.89 1062
3649.46 1103
3650.03 1142
3650.60 1100
3651.17 1163
3651.74 1201
3652.31 1216
3652.88 1287
3653.45 1370
3654.02 1330
3654.59 1286
3655.16 1288
3655.73 1253
3656.30 1186
3656.87 1092
3657.44 1099
3658.01 1144
3658.58 1124
3659.15 1114
3659.72 1191
3660.29 1207
3660.86 1180
3661.43 1112
3662.00 1127
3662.58 1159
3663.15 1193
3663.72 1172
3664.29 1167
3664.86 1250
3665.43 1356
3666.00 1459
3666.57 1390
3667.14 1484
3667.72 1556
3668.29 1482
3668.86 1347
3669.43 1270
3670.00 1247
3670.57 1131
3671.14 1087
3671.72 1117
3672.29 1010
3672.86 1086
3673.43 1039
3674.00 1093
3674.57 1071
3675.15 1084
3675.72 1113
3676.29 1143
3676.86 1100
3677.43 1091
3678.01 1095
3678.58 1144
3679.15 1170
3679.72 1092
3680.30 1148
3680.87 1178
3681.44 1072
3682.01 1087
3682.58 1043
3683.16 1042
3683.73 991
3684.30 998
3684.88 955
3685.45 924
3686.02 974
3686.59 1001
3687.17 953
3687.74 999
3688.31 977
3688.88 929
3689.46 1048
3690.03 1088
3690.60 1032
3691.18 1084
3691.75 1087
3692.32 1103
3692.90 1114
3693.47 1091
3694.04 1021
3694.62 1014
3695.19 980
3695.76 1033
3696.34 992
3696.91 940
3697.48 952
3698.06 973
3698.63 960
3699.21 950
3699.78 912
3700.35 938
3700.93 956
3701.50 977
3702.08 1002
3702.65 1017
3703.22 981
3703.80 1036
3704.37 1060
3704.95 1062
3705.52 1033
3706.09 1096
3706.67 1124
3707.24 1157
3707.82 1068
3708.39 1088
3708.97 1093
3709.54 1113
3710.12 1123
3710.69 1039
3711.26 1047
3711.84 1075
3712.41 997
3712.99 912
3713.56 970
3714.14 962
3714.71 1014
3715.29 986
3715.86 994
3716.44 987
3717.01 880
3717.59 866
3718.16 843
3718.74 916
3719.32 942
3719.89 859
3720.47 942
3721.04 938
3721.62 877
3722.19 950
3722.77 920
3723.34 937
3723.92 947
3724.49 885
3725.07 870
3725.65 872
3726.22 871
3726.80 867
3727.37 850
3727.95 865
3728.53 917
3729.10 957
3729.68 998
3730.25 968
3730.83 1063
3731.41 1111
3731.98 1122
3732.56 1173
3733.14 1183
3733.71 1215
3734.29 1181
3734.87 1222
3735.44 1269
3736.02 1145
3736.60 1157
3737.17 1173
3737.75 1100
3738.33 1048
3738.90 1012
3739.48 981
3740.06 952
3740.63 1040
3741.21 942
3741.79 929
3742.36 954
3742.94 976
3743.52 900
3744.10 911
3744.67 1000
3745.25 913
3745.83 979
3746.40 830
3746.98 811
3747.56 864
3748.14 899
3748.71 902
3749.29 912
3749.87 878
3750.45 899
3751.03 930
3751.60 893
3752.18 848
3752.76 889
3753.34 926
3753.92 892
3754.49 807
3755.07 864
3755.65 913
3756.23 874
3756.81 890
3757.38 954
3757.96 1011
3758.54 1037
3759.12 945
3759.70 956
3760.28 983
3760.85 1042
3761.43 1034
3762.01 1062
3762.59 1073
3763.17 999
3763.75 1052
3764.33 1059
3764.91 1062
3765.48 1054
3766.06 1081
3766.64 1074
3767.22 1099
3767.80 1048
3768.38 991
3768.96 997
3769.54 1051
3770.12 1058
3770.70 992
3771.28 996
3771.85 1104
3772.43 1080
3773.01 1025
3773.59 1031
3774.17 1148
3774.75 1015
3775.33 1014
3775.91 998
3776.49 1026
3777.07 979
3777.65 970
3778.23 1058
3778.81 1031
3779.39 1039
3779.97 1000
3780.55 1064
3781.13 1082
3781.71 1051
3782.29 925
3782.87 932
3783.45 911
3784.03 929
3784.61 962
3785.19 962
3785.77 939
3786.35 1009
3786.93 983
3787.51 938
3788.10 995
3788.68 971
3789.26 948
3789.84 982
3790.42 972
3791.00 1000
3791.58 1066
3792.16 960
3792.74 975
3793.32 1009
3793.90 978
3794.48 992
3795.07 1027
3795.65 1036
3796.23 1066
3796.81 1081
3797.39 1003
3797.97 1052
3798.55 1033
3799.14 1085
3799.72 1074
3800.30 1094
3800.88 1137
3801.46 1232
3802.04 1294
3802.62 1309
3803.21 1250
3803.79 1246
3804.37 1246
3804.95 1210
3805.53 1255
3806.12 1293
3806.70 1332
3807.28 1460
3807.86 1490
3808.44 1501
3809.03 1582
3809.61 1630
3810.19 1702
3810.77 1701
3811.36 1601
3811.94 1590
3812.52 1506
3813.10 1464
3813.69 1366
3814.27 1479
3814.85 1513
3815.43 1488
3816.02 1536
3816.60 1654
3817.18 1582
3817.77 1510
3818.35 1316
3818.93 1341
3819.51 1245
3820.10 1138
3820.68 1189
3821.26 1236
3821.85 1258
3822.43 1263
3823.01 1317
3823.60 1307
3824.18 1269
3824.76 1258
3825.35 1249
3825.93 1135
3826.51 1046
3827.10 1075
3827.68 1145
3828.27 1046
3828.85 1058
3829.43 1024
3830.02 1025
3830.60 1062
3831.18 1060
3831.77 1027
3832.35 1030
3832.94 1039
3833.52 1072
3834.10 1092
3834.69 1038
3835.27 1071
3835.86 1079
3836.44 1089
3837.03 1083
3837.61 1070
3838.19 1046
3838.78 1061
3839.36 975
3839.95 1003
3840.53 1008
3841.12 978
3841.70 970
3842.29 1021
3842.87 972
3843.46 970
3844.04 991
3844.63 1063
3845.21 995
3845.80 979
3846.38 1063
3846.97 1144
3847.55 1110
3848.14 1113
3848.72 1060
3849.31 1082
3849.89 1073
3850.48 1063
3851.06 1018
3851.65 1112
3852.23 1029
3852.82 1038
3853.41 1028
3853.99 1035
3854.58 1011
3855.16 1049
3855.75 1027
3856.33 990
3856.92 965
3857.51 1005
3858.09 1046
3858.68 1105
3859.26 1176
3859.85 1254
3860.44 1272
3861.02 1337
3861.61 1408
3862.20 1516
3862.78 1569
3863.37 1505
3863.95 1486
3864.54 1363
3865.13 1283
3865.71 1244
3866.30 1202
3866.89 1110
3867.47 1065
3868.06 1051
3868.65 1095
3869.23 1074
3869.82 1000
3870.41 1022
3870.99 1027
3871.58 967
3872.17 999
3872.76 1050
3873.34 1053
3873.93 1076
3874.52 1033
3875.10 988
3875.69 1024
3876.28 1043
3876.87 960
3877.45 903
3878.04 948
3878.63 970
3879.22 971
3879.80 974
3880.39 903
3880.98 882
3881.57 920
3882.15 879
3882.74 874
3883.33 895
3883.92 906
3884.51 850
3885.09 860
3885.68 867
3886.27 937
3886.86 837
3887.45 926
3888.04 928
3888.62 951
3889.21 968
3889.80 978
3890.39 1010
3890.98 1000
3891.57 1001
3892.15 1040
3892.74 1052
3893.33 1020
3893.92 1010
3894.51 989
3895.10 972
3895.69 983
3896.28 921
3896.86 871
3897.45 870
3898.04 950
3898.63 989
3899.22 1007
3899.81 933
3900.40 944
3900.99 1002
3901.58 958
3902.17 973
3902.76 948
3903.34 947
3903.93 904
3904.52 985
3905.11 953
3905.70 919
3906.29 939
3906.88 924
3907.47 965
3908.06 981
3908.65 940
3909.24 984
3909.83 1002
3910.42 980
3911.01 947
3911.60 916
3912.19 943
3912.78 902
3913.37 859
3913.96 837
3914.55 822
3915.14 910
3915.73 928
3916.32 969
3916.91 995
3917.50 928
3918.09 912
3918.68 922
3919.28 900
3919.87 909
3920.46 960
3921.05 915
3921.64 921
3922.23 924
3922.82 945
3923.41 871
3924.00 838
3924.59 784
3925.18 828
3925.77 869
3926.37 844
3926.96 854
3927.55 829
3928.14 827
3928.73 830
3929.32 829
3929.91 839
3930.51 837
3931.10 828
3931.69 852
3932.28 823
3932.87 831
3933.46 795
3934.05 835
3934.65 844
3935.24 788
3935.83 828
3936.42 829
3937.01 836
3937.61 810
3938.20 839
3938.79 869
3939.38 932
3939.97 964
3940.57 998
3941.16 957
3941.75 946
3942.34 930
3942.94 980
3943.53 1033
3944.12 993
3944.71 943
3945.31 946
3945.90 938
3946.49 950
3947.08 886
3947.68 903
3948.27 914
3948.86 925
3949.45 897
3950.05 867
3950.64 863
3951.23 861
3951.83 873
3952.42 897
3953.01 887
3953.61 865
3954.20 921
3954.79 942
3955.39 904
3955.98 910
3956.57 901
3957.17 974
3957.76 955
3958.35 946
3958.95 1031
3959.54 1086
3960.13 1010
3960.73 978
3961.32 1028
3961.92 986
3962.51 1027
3963.10 968
3963.70 983
3964.29 979
3964.88 1038
3965.48 1086
3966.07 1066
3966.67 1173
3967.26 1153
3967.86 1195
3968.45 1276
3969.04 1316
3969.64 1293
3970.23 1186
3970.83 1089
3971.42 1055
3972.02 1019
3972.61 1040
3973.21 1044
3973.80 1070
3974.40 1006
3974.99 1069
3975.58 1082
3976.18 1120
3976.77 1098
3977.37 1226
3977.96 1326
3978.56 1289
3979.15 1221
3979.75 1200
3980.35 1130
3980.94 1115
3981.54 1035
3982.13 1032
3982.73 1043
3983.32 1035
3983.92 1093
3984.51 990
3985.11 1094
3985.70 1044
3986.30 1038
3986.90 1086
3987.49 1076
3988.09 1059
3988.68 1033
3989.28 1051
3989.87 1024
3990.47 1025
3991.07 1048
3991.66 1030
3992.26 1064
3992.85 1073
3993.45 1136
3994.05 1127
3994.64 1085
3995.24 1101
3995.84 1170
3996.43 1101
3997.03 1164
3997.62 1167
3998.22 1106
3998.82 1121
3999.41 1124
4000.01 1048
4000.61 1063
4001.20 1031
4001.80 1012
4002.40 1078
4003.00 1036
4003.59 1002
4004.19 992
4004.79 1018
4005.38 1062
4005.98 1075
4006.58 1122
4007.17 1036
4007.77 995
4008.37 962
4008.97 980
4009.56 1016
4010.16 981
4010.76 984
4011.36 1001
4011.95 933
4012.55 912
4013.15 1012
4013.75 948
4014.34 951
4014.94 1004
4015.54 922
4016.14 988
4016.74 1012
4017.33 1032
4017.93 1049
4018.53 1053
4019.13 1060
4019.73 1205
4020.32 1168
4020.92 1162
4021.52 1123
4022.12 1093
4022.72 1018
4023.32 1099
4023.91 1032
4024.51 1032
4025.11 1069
4025.71 1049
4026.31 1015
4026.91 1087
4027.51 1178
4028.10 1149
4028.70 1174
4029.30 1146
4029.90 1178
4030.50 1218
4031.10 1259
4031.70 1166
4032.30 1177
4032.90 1161
4033.49 1160
4034.09 1102
4034.69 1128
4035.29 1200
4035.89 1143
4036.49 1197
4037.09 1120
4037.69 1079
4038.29 1057
4038.89 1036
4039.49 959
4040.09 917
4040.69 903
4041.29 957
4041.89 921
4042.49 852
4043.09 882
4043.69 855
4044.29 871
4044.89 885
4045.49 907
4046.09 855
4046.69 847
4047.29 900
4047.89 848
4048.49 910
4049.09 901
4049.69 863
4050.29 856
4050.89 861
4051.49 814
4052.09 924
4052.69 937
4053.29 852
4053.89 803
4054.49 830
4055.09 882
4055.69 884
4056.30 833
4056.90 824
4057.50 906
4058.10 866
4058.70 839
4059.30 875
4059.90 896
4060.50 854
4061.10 850
4061.71 839
4062.31 895
4062.91 960
4063.51 934
4064.11 977
4064.71 998
4065.31 1023
4065.92 1023
4066.52 1029
4067.12 1035
4067.72 972
4068.32 991
4068.92 960
4069.53 937
4070.13 931
4070.73 896
4071.33 912
4071.93 800
4072.54 800
4073.14 804
4073.74 794
4074.34 779
4074.94 887
4075.55 830
4076.15 833
4076.75 790
4077.35 820
4077.96 843
4078.56 740
4079.16 776
4079.76 851
4080.37 831
4080.97 771
4081.57 752
4082.17 796
4082.78 826
4083.38 849
4083.98 825
4084.59 810
4085.19 813
4085.79 833
4086.39 798
4087.00 789
4087.60 847
4088.20 858
4088.81 799
4089.41 765
4090.01 786
4090.62 840
4091.22 814
4091.82 800
4092.43 802
4093.03 819
4093.63 820
4094.24 875
4094.84 809
4095.45 764
4096.05 794
4096.65 830
4097.26 824
4097.86 812
4098.47 829
4099.07 817
4099.67 850
4100.28 832
4100.88 838
4101.49 796
4102.09 788
4102.69 837
4103.30 780
4103.90 838
4104.51 854
4105.11 832
4105.72 835
4106.32 808
4106.93 817
4107.53 828
4108.13 835
4108.74 793
4109.34 739
4109.95 801
4110.55 849
4111.16 831
4111.76 814
4112.37 836
4112.97 759
4113.58 800
4114.18 753
4114.79 760
4115.39 816
4116.00 781
4116.60 765
4117.21 801
4117.82 756
4118.42 756
4119.03 766
4119.63 804
4120.24 840
4120.84 825
4121.45 819
4122.05 834
4122.66 814
4123.27 789
4123.87 781
4124.48 848
4125.08 835
4125.69 817
4126.30 778
4126.90 790
4127.51 782
4128.11 790
4128.72 835
4129.33 846
4129.93 792
4130.54 777
4131.15 806
4131.75 837
4132.36 817
4132.96 820
4133.57 876
4134.18 898
4134.78 859
4135.39 900
4136.00 932
4136.60 951
4137.21 892
4137.82 937
4138.43 967
4139.03 1014
4139.64 962
4140.25 1007
4140.85 935
4141.46 1039
4142.07 1034
4142.68 949
4143.28 1008
4143.89 970
4144.50 995
4145.10 1078
4145.71 987
4146.32 909
4146.93 932
4147.53 948
4148.14 920
4148.75 915
4149.36 904
4149.97 851
4150.57 862
4151.18 820
4151.79 809
4152.40 814
4153.00 767
4153.61 778
4154.22 806
4154.83 792
4155.44 804
4156.05 830
4156.65 791
4157.26 794
4157.87 788
4158.48 834
4159.09 808
4159.70 830
4160.30 827
4160.91 880
4161.52 863
4162.13 861
4162.74 856
4163.35 849
4163.96 803
4164.56 820
4165.17 838
4165.78 833
4166.39 868
4167.00 860
4167.61 864
4168.22 818
4168.83 848
4169.44 929
4170.05 920
4170.66 858
4171.26 888
4171.87 899
4172.48 912
4173.09 937
4173.70 919
4174.31 870
4174.92 881
4175.53 952
4176.14 958
4176.75 976
4177.36 989
4177.97 981
4178.58 935
4179.19 986
4179.80 926
4180.41 887
4181.02 928
4181.63 960
4182.24 869
4182.85 847
4183.46 865
4184.07 836
4184.68 865
4185.29 898
4185.90 887
4186.51 863
4187.12 870
4187.73 846
4188.34 832
4188.95 818
4189.56 866
4190.18 828
4190.79 864
4191.40 890
4192.01 906
4192.62 911
4193.23 965
4193.84 1021
4194.45 978
4195.06 963
4195.67 966
4196.28 936
4196.90 960
4197.51 944
4198.12 985
4198.73 946
4199.34 861
4199.95 860
4200.56 895
4201.18 884
4201.79 847
4202.40 783
4203.01 825
4203.62 806
4204.23 814
4204.85 810
4205.46 875
4206.07 914
4206.68 928
4207.29 950
4207.90 929
4208.52 920
4209.13 901
4209.74 903
4210.35 928
4210.97 909
4211.58 933
4212.19 954
4212.80 1019
4213.41 985
4214.03 921
4214.64 911
4215.25 955
4215.86 940
4216.48 893
4217.09 969
4217.70 994
4218.32 1018
4218.93 1008
4219.54 1092
4220.15 1140
4220.77 1126
4221.38 1171
4221.99 1127
4222.61 1109
4223.22 1131
4223.83 1080
4224.44 1073
4225.06 1037
4225.67 1067
4226.28 1093
4226.90 1142
4227.51 1252
4228.13 1325
4228.74 1387
4229.35 1447
4229.97 1483
4230.58 1466
4231.19 1387
4231.81 1276
4232.42 1167
4233.03 1130
4233.65 1094
4234.26 1109
4234.88 1113
4235.49 1078
4236.10 1024
4236.72 1023
4237.33 1047
4237.95 1014
4238.56 1015
4239.17 965
4239.79 977
4240.40 991
4241.02 1033
4241.63 1091
4242.25 1106
4242.86 1054
4243.48 1062
4244.09 1043
4244.71 1037
4245.32 1075
4245.93 1103
4246.55 1179
4247.16 1100
4247.78 1013
4248.39 1047
4249.01 1087
4249.62 995
4250.24 991
4250.85 971
4251.47 991
4252.08 951
4252.70 975
4253.32 964
4253.93 936
4254.55 945
4255.16 938
4255.78 925
4256.39 959
4257.01 965
4257.62 936
4258.24 954
4258.85 974
4259.47 1091
4260.09 1052
4260.70 989
4261.32 1051
4261.93 1173
4262.55 1208
4263.17 1255
4263.78 1252
4264.40 1319
4265.01 1359
4265.63 1286
4266.25 1309
4266.86 1218
4267.48 1181
4268.10 1123
4268.71 1172
4269.33 1078
4269.94 1043
4270.56 1127
4271.18 1041
4271.79 1100
4272.41 1043
4273.03 1044
4273.64 1066
4274.26 1062
4274.88 1140
4275.49 1098
4276.11 1110
4276.73 1242
4277.35 1364
4277.96 1410
4278.58 1422
4279.20 1377
4279.81 1394
4280.43 1331
4281.05 1207
4281.67 1142
4282.28 1073
4282.90 999
4283.52 956
4284.14 999
4284.75 1024
4285.37 998
4285.99 996
4286.61 962
4287.22 942
4287.84 920
4288.46 957
4289.08 934
4289.70 888
4290.31 932
4290.93 989
4291.55 920
4292.17 978
4292.79 961
4293.40 988
4294.02 971
4294.64 972
4295.26 971
4295.88 950
4296.50 989
4297.11 993
4297.73 985
4298.35 984
4298.97 981
4299.59 997
4300.21 961
4300.83 934
4301.44 1013
4302.06 922
4302.68 938
4303.30 959
4303.92 1026
4304.54 1016
4305.16 952
4305.78 1017
4306.40 971
4307.02 974
4307.63 1007
4308.25 1032
4308.87 977
4309.49 984
4310.11 971
4310.73 989
4311.35 993
4311.97 1039
4312.59 1023
4313.21 1069
4313.83 1045
4314.45 976
4315.07 961
4315.69 1023
4316.31 1073
4316.93 1076
4317.55 1135
4318.17 1105
4318.79 1045
4319.41 1066
4320.03 1098
4320.65 1071
4321.27 1078
4321.89 1084
4322.51 1073
4323.13 1090
4323.75 1086
4324.37 1183
4324.99 1237
4325.61 1272
4326.23 1301
4326.85 1317
4327.47 1347
4328.09 1443
4328.71 1440
4329.33 1500
4329.96 1589
4330.58 1756
4331.20 1911
4331.82 2074
4332.44 2379
4333.06 2631
4333.68 2764
4334.30 2767
4334.92 2625
4335.54 2569
4336.17 2564
4336.79 2560
4337.41 2631
4338.03 2822
4338.65 2773
4339.27 2543
4339.89 2575
4340.52 2466
4341.14 2303
4341.76 2130
4342.38 2054
4343.00 1937
4343.62 1891
4344.25 2088
4344.87 2303
4345.49 2600
4346.11 2947
4346.73 3307
4347.36 3690
4347.98 3808
4348.60 3618
4349.22 3386
4349.84 3083
4350.47 2792
4351.09 2621
4351.71 2640
4352.33 2508
4352.96 2400
4353.58 2204
4354.20 2160
4354.82 1921
4355.45 1799
4356.07 1714
4356.69 1594
4357.31 1555
4357.94 1536
4358.56 1462
4359.18 1381
4359.81 1421
4360.43 1425
4361.05 1376
4361.68 1348
4362.30 1327
4362.92 1353
4363.55 1236
4364.17 1301
4364.79 1228
4365.42 1251
4366.04 1284
4366.66 1270
4367.29 1263
4367.91 1261
4368.53 1209
4369.16 1193
4369.78 1194
4370.40 1159
4371.03 1194
4371.65 1189
4372.27 1136
4372.90 1089
4373.52 1159
4374.15 1111
4374.77 1067
4375.39 1061
4376.02 1086
4376.64 1070
4377.27 1052
4377.89 1102
4378.52 1155
4379.14 1137
4379.76 1122
4380.39 1134
4381.01 1111
4381.64 1171
4382.26 1170
4382.89 1126
4383.51 1156
4384.14 1105
4384.76 1082
4385.39 1080
4386.01 1068
4386.64 1056
4387.26 1105
4387.89 1129
4388.51 1050
4389.14 1005
4389.76 1007
4390.39 973
4391.01 1031
4391.64 1016
4392.26 951
4392.89 987
4393.51 1013
4394.14 1035
4394.76 1040
4395.39 1012
4396.01 1004
4396.64 1016
4397.26 1013
4397.89 962
4398.52 967
4399.14 976
4399.77 969
4400.39 991
4401.02 1005
4401.65 987
4402.27 976
4402.90 982
4403.52 936
4404.15 898
4404.78 961
4405.40 1000
4406.03 995
4406.65 967
4407.28 971
4407.91 922
4408.53 944
4409.16 985
4409.79 975
4410.41 980
4411.04 1054
4411.67 960
4412.29 973
4412.92 974
4413.55 916
4414.17 963
4414.80 946
4415.43 949
4416.05 952
4416.68 973
4417.31 899
4417.94 955
4418.56 927
4419.19 904
4419.82 939
4420.44 959
4421.07 885
4421.70 903
4422.33 965
4422.95 999
4423.58 962
4424.21 935
4424.84 897
4425.46 873
4426.09 858
4426.72 846
4427.35 830
4427.97 864
4428.60 891
4429.23 882
4429.86 861
4430.49 907
4431.11 935
4431.74 932
4432.37 802
4433.00 862
4433.63 930
4434.26 912
4434.88 934
4435.51 932
4436.14 965
4436.77 942
4437.40 962
4438.03 962
4438.65 1006
4439.28 985
4439.91 915
4440.54 926
4441.17 888
4441.80 857
4442.43 897
4443.06 862
4443.68 884
4444.31 914
4444.94 908
4445.57 911
4446.20 954
4446.83 1011
4447.46 1062
4448.09 974
4448.72 1013
4449.35 1029
4449.98 1032
4450.61 1008
4451.24 992
4451.86 1018
4452.49 940
4453.12 976
4453.75 967
4454.38 990
4455.01 1080
4455.64 1023
4456.27 1200
4456.90 1274
4457.53 1270
4458.16 1288
4458.79 1211
4459.42 1145
4460.05 1083
4460.68 953
4461.31 998
4461.94 955
4462.57 948
4463.20 933
4463.83 962
4464.46 921
4465.09 906
4465.72 892
4466.36 879
4466.99 844
4467.62 805
4468.25 905
4468.88 881
4469.51 859
4470.14 888
4470.77 906
4471.40 932
4472.03 923
4472.66 856
4473.29 856
4473.93 917
4474.56 874
4475.19 832
4475.82 855
4476.45 867
4477.08 870
4477.71 871
4478.34 845
4478.98 858
4479.61 854
4480.24 867
4480.87 857
4481.50 817
4482.13 855
4482.76 900
4483.40 900
4484.03 892
4484.66 870
4485.29 876
4485.92 877
4486.56 926
4487.19 990
4487.82 952
4488.45 929
4489.08 948
4489.72 967
4490.35 900
4490.98 916
4491.61 861
4492.25 893
4492.88 923
4493.51 934
4494.14 951
4494.78 881
4495.41 965
4496.04 952
4496.67 902
4497.31 952
4497.94 965
4498.57 967
4499.20 974
4499.84 1073
4500.47 1179
4501.10 1235
4501.74 1379
4502.37 1483
4503.00 1588
4503.64 1632
4504.27 1548
4504.90 1427
4505.53 1373
4506.17 1331
4506.80 1240
4507.43 1182
4508.07 1181
4508.70 1119
4509.34 1093
4509.97 1172
4510.60 1095
4511.24 1030
4511.87 1070
4512.50 1100
4513.14 1032
4513.77 1012
4514.41 1048
4515.04 998
4515.67 934
4516.31 918
4516.94 903
4517.58 932
4518.21 908
4518.84 861
4519.48 852
4520.11 900
4520.75 891
4521.38 883
4522.02 922
4522.65 910
4523.28 948
4523.92 916
4524.55 904
4525.19 868
4525.82 898
4526.46 912
4527.09 950
4527.73 955
4528.36 977
4529.00 1006
4529.63 1033
4530.27 1103
4530.90 1207
4531.54 1218
4532.17 1224
4532.81 1268
4533.44 1279
4534.08 1176
4534.71 1150
4535.35 1035
4535.99 1022
4536.62 1002
4537.26 891
4537.89 904
4538.53 933
4539.16 903
4539.80 861
4540.43 869
4541.07 862
4541.71 840
4542.34 849
4542.98 838
4543.61 893
4544.25 845
4544.89 873
4545.52 798
4546.16 834
4546.79 825
4547.43 792
4548.07 767
4548.70 767
4549.34 770
4549.98 787
4550.61 782
4551.25 808
4551.89 817
4552.52 797
4553.16 802
4553.80 790
4554.43 800
4555.07 806
4555.71 784
4556.34 820
4556.98 839
4557.62 755
4558.25 791
4558.89 790
4559.53 854
4560.16 847
4560.80 857
4561.44 815
4562.08 823
4562.71 864
4563.35 893
4563.99 875
4564.63 914
4565.26 932
4565.90 846
4566.54 907
4567.18 933
4567.81 915
4568.45 924
4569.09 956
4569.73 954
4570.36 911
4571.00 879
4571.64 877
4572.28 888
4572.92 830
4573.55 809
4574.19 826
4574.83 891
4575.47 847
4576.11 876
4576.75 902
4577.38 869
4578.02 823
4578.66 886
4579.30 918
4579.94 923
4580.58 939
4581.21 967
4581.85 936
4582.49 903
4583.13 980
4583.77 982
4584.41 962
4585.05 969
4585.69 1038
4586.32 1102
4586.96 1168
4587.60 1206
4588.24 1302
4588.88 1368
4589.52 1402
4590.16 1378
4590.80 1329
4591.44 1407
4592.08 1438
4592.72 1517
4593.36 1463
4594.00 1502
4594.63 1381
4595.27 1280
4595.91 1222
4596.55 1035
4597.19 988
4597.83 1000
4598.47 950
4599.11 1043
4599.75 957
4600.39 994
4601.03 1025
4601.67 1012
4602.31 982
4602.95 948
4603.59 983
4604.23 963
4604.87 910
4605.51 944
4606.15 954
4606.79 932
4607.43 910
4608.08 907
4608.72 901
4609.36 875
4610.00 920
4610.64 884
4611.28 853
4611.92 894
4612.56 926
4613.20 938
4613.84 901
4614.48 923
4615.12 907
4615.76 898
4616.41 908
4617.05 895
4617.69 867
4618.33 895
4618.97 888
4619.61 840
4620.25 817
4620.89 836
4621.54 833
4622.18 882
4622.82 820
4623.46 802
4624.10 840
4624.74 874
4625.38 872
4626.03 837
4626.67 875
4627.31 861
4627.95 896
4628.59 859
4629.24 889
4629.88 905
4630.52 929
4631.16 986
4631.80 1020
4632.45 1042
4633.09 1064
4633.73 1096
4634.37 1107
4635.02 1104
4635.66 998
4636.30 1009
4636.94 1014
4637.58 1036
4638.23 963
4638.87 969
4639.51 971
4640.16 990
4640.80 1048
4641.44 1048
4642.08 986
4642.73 960
4643.37 982
4644.01 956
4644.66 913
4645.30 931
4645.94 920
4646.58 910
4647.23 978
4647.87 907
4648.51 877
4649.16 883
4649.80 926
4650.44 910
4651.09 884
4651.73 879
4652.37 960
4653.02 950
4653.66 902
4654.31 943
4654.95 948
4655.59 918
4656.24 904
4656.88 870
4657.52 873
4658.17 903
4658.81 900
4659.46 867
4660.10 865
4660.75 913
4661.39 897
4662.03 861
4662.68 874
4663.32 849
4663.97 762
4664.61 808
4665.26 822
4665.90 814
4666.54 806
4667.19 794
4667.83 798
4668.48 784
4669.12 774
4669.77 827
4670.41 765
4671.06 735
4671.70 797
4672.35 799
4672.99 812
4673.64 801
4674.28 841
4674.93 816
4675.57 805
4676.22 808
4676.86 789
4677.51 813
4678.15 817
4678.80 855
4679.44 863
4680.09 870
4680.73 821
4681.38 871
4682.03 916
4682.67 892
4683.32 926
4683.96 905
4684.61 886
4685.25 894
4685.90 843
4686.55 899
4687.19 935
4687.84 914
4688.48 904
4689.13 940
4689.78 928
4690.42 971
4691.07 1048
4691.72 1009
4692.36 1012
4693.01 1025
4693.65 1045
4694.30 1022
4694.95 1056
4695.59 1066
4696.24 1123
4696.89 1082
4697.53 1159
4698.18 1096
4698.83 1161
4699.47 1243
4700.12 1253
4700.77 1286
4701.41 1316
4702.06 1341
4702.71 1247
4703.36 1140
4704.00 1049
4704.65 1077
4705.30 1111
4705.94 1091
4706.59 1057
4707.24 1110
4707.89 1048
4708.53 985
4709.18 938
4709.83 1053
4710.48 1032
4711.12 987
4711.77 927
4712.42 994
4713.07 999
4713.71 1008
4714.36 975
4715.01 973
4715.66 966
4716.31 1006
4716.95 1033
4717.60 964
4718.25 1013
4718.90 1016
4719.55 977
4720.19 995
4720.84 1031
4721.49 1063
4722.14 1072
4722.79 1079
4723.44 1003
4724.08 1028
4724.73 976
4725.38 1008
4726.03 978
4726.68 1003
4727.33 1023
4727.98 1007
4728.63 987
4729.27 973
4729.92 1044
4730.57 986
4731.22 928
4731.87 924
4732.52 917
4733.17 941
4733.82 897
4734.47 873
4735.12 881
4735.77 874
4736.41 883
4737.06 865
4737.71 874
4738.36 885
4739.01 869
4739.66 961
4740.31 955
4740.96 930
4741.61 978
4742.26 1002
4742.91 996
4743.56 942
4744.21 934
4744.86 906
4745.51 904
4746.16 929
4746.81 934
4747.46 932
4748.11 907
4748.76 926
4749.41 940
4750.06 967
4750.71 997
4751.36 992
4752.01 1071
4752.66 1107
4753.31 1090
4753.96 1083
4754.61 1012
4755.26 1094
4755.92 1062
4756.57 981
4757.22 914
4757.87 944
4758.52 968
4759.17 1013
4759.82 1029
4760.47 1048
4761.12 1117
4761.77 1197
4762.42 1227
4763.08 1219
4763.73 1192
4764.38 1136
4765.03 1095
4765.68 1020
4766.33 1034
4766.98 964
4767.64 1016
4768.29 993
4768.94 983
4769.59 1025
4770.24 992
4770.89 985
4771.54 932
4772.20 964
4772.85 1003
4773.50 992
4774.15 1002
4774.80 980
4775.46 959
4776.11 929
4776.76 951
4777.41 984
4778.06 953
4778.72 949
4779.37 949
4780.02 984
4780.67 932
4781.33 966
4781.98 962
4782.63 987
4783.28 919
4783.94 912
4784.59 947
4785.24 922
4785.89 974
4786.55 975
4787.20 927
4787.85 935
4788.51 958
4789.16 954
4789.81 983
4790.46 1020
4791.12 1029
4791.77 1090
4792.42 1088
4793.08 1075
4793.73 1083
4794.38 1061
4795.04 1072
4795.69 1101
4796.34 1085
4797.00 1069
4797.65 1084
4798.30 1132
4798.96 1165
4799.61 1282
4800.27 1307
4800.92 1346
4801.57 1423
4802.23 1407
4802.88 1304
4803.53 1312
4804.19 1242
4804.84 1162
4805.50 1146
4806.15 1163
4806.81 1195
4807.46 1194
4808.11 1129
4808.77 1164
4809.42 1103
4810.08 1125
4810.73 1143
4811.39 1058
4812.04 1120
4812.69 1192
4813.35 1107
4814.00 1139
4814.66 1158
4815.31 1163
4815.97 1203
4816.62 1195
4817.28 1184
4817.93 1211
4818.59 1228
4819.24 1162
4819.90 1252
4820.55 1280
4821.21 1355
4821.86 1406
4822.52 1461
4823.17 1543
4823.83 1504
4824.48 1459
4825.14 1462
4825.79 1466
4826.45 1421
4827.11 1295
4827.76 1340
4828.42 1333
4829.07 1322
4829.73 1299
4830.38 1336
4831.04 1277
4831.70 1301
4832.35 1271
4833.01 1306
4833.66 1319
4834.32 1377
4834.98 1392
4835.63 1471
4836.29 1477
4836.94 1526
4837.60 1533
4838.26 1600
4838.91 1583
4839.57 1603
4840.23 1639
4840.88 1677
4841.54 1610
4842.20 1653
4842.85 1715
4843.51 1617
4844.17 1577
4844.82 1588
4845.48 1654
4846.14 1603
4846.79 1631
4847.45 1578
4848.11 1695
4848.76 1810
4849.42 1964
4850.08 2080
4850.73 2207
4851.39 2299
4852.05 2243
4852.71 2249
4853.36 2115
4854.02 2052
4854.68 1966
4855.34 1899
4855.99 1993
4856.65 2120
4857.31 2339
4857.97 2542
4858.62 2669
4859.28 2796
4859.94 2831
4860.60 2792
4861.25 2576
4861.91 2401
4862.57 2288
4863.23 2037
4863.89 1932
4864.54 1859
4865.20 1893
4865.86 1914
4866.52 1885
4867.18 1870
4867.84 1940
4868.49 1944
4869.15 1925
4869.81 1875
4870.47 1829
4871.13 1812
4871.79 1714
4872.44 1713
4873.10 1663
4873.76 1710
4874.42 1692
4875.08 1654
4875.74 1618
4876.40 1647
4877.06 1643
4877.72 1704
4878.37 1691
4879.03 1778
4879.69 1864
4880.35 1836
4881.01 1815
4881.67 1789
4882.33 1714
4882.99 1618
4883.65 1464
4884.31 1447
4884.97 1441
4885.63 1444
4886.29 1443
4886.95 1387
4887.61 1415
4888.26 1379
4888.92 1392
4889.58 1403
4890.24 1370
4890.90 1399
4891.56 1369
4892.22 1470
4892.88 1469
4893.54 1487
4894.20 1502
4894.86 1497
4895.52 1402
4896.18 1353
4896.84 1353
4897.51 1386
4898.17 1307
4898.83 1358
4899.49 1441
4900.15 1455
4900.81 1503
4901.47 1435
4902.13 1423
4902.79 1344
4903.45 1355
4904.11 1220
4904.77 1200
4905.43 1192
4906.09 1195
4906.75 1158
4907.41 1163
4908.08 1148
4908.74 1140
4909.40 1124
4910.06 1088
4910.72 1115
4911.38 1078
4912.04 1125
4912.70 1104
4913.37 1101
4914.03 1003
4914.69 1045
4915.35 1026
4916.01 986
4916.67 1065
4917.33 1032
4918.00 976
4918.66 927
4919.32 999
4919.98 1044
4920.64 1033
4921.31 980
4921.97 983
4922.63 986
4923.29 1006
4923.95 978
4924.62 964
4925.28 945
4925.94 962
4926.60 953
4927.26 941
4927.93 1007
4928.59 1001
4929.25 982
4929.91 938
4930.58 973
4931.24 972
4931.90 917
4932.56 942
4933.23 904
4933.89 895
4934.55 956
4935.22 918
4935.88 932
4936.54 934
4937.20 940
4937.87 890
4938.53 932
4939.19 960
4939.86 936
4940.52 934
4941.18 901
4941.85 918
4942.51 893
4943.17 856
4943.84 933
4944.50 915
4945.16 870
4945.83 895
4946.49 824
4947.15 863
4947.82 880
4948.48 836
4949.15 856
4949.81 875
4950.47 874
4951.14 844
4951.80 842
4952.47 942
4953.13 856
4953.79 857
4954.46 872
4955.12 861
4955.79 832
4956.45 926
4957.11 886
4957.78 897
4958.44 846
4959.11 860
4959.77 952
4960.44 964
4961.10 1004
4961.77 1022
4962.43 1028
4963.10 1039
4963.76 1175
4964.42 1189
4965.09 1191
4965.75 1181
4966.42 1133
4967.08 1066
4967.75 995
4968.41 968
4969.08 904
4969.74 890
4970.41 893
4971.08 863
4971.74 955
4972.41 955
4973.07 944
4973.74 940
4974.40 946
4975.07 951
4975.73 996
4976.40 1044
4977.06 1100
4977.73 1063
4978.40 1024
4979.06 1058
4979.73 1098
4980.39 1031
4981.06 1010
4981.73 915
4982.39 956
4983.06 894
4983.72 901
4984.39 856
4985.06 881
4985.72 865
4986.39 873
4987.05 814
4987.72 761
4988.39 830
4989.05 828
4989.72 818
4990.39 818
4991.05 777
4991.72 758
4992.39 806
4993.05 843
4993.72 827
4994.39 860
4995.05 829
4995.72 809
4996.39 775
4997.05 788
4997.72 782
4998.39 789
4999.06 796
4999.72 722
5000.39 737
5001.06 754
5001.73 743
5002.39 797
5003.06 760
5003.73 760
5004.39 703
5005.06 726
5005.73 731
5006.40 736
5007.07 748
5007.73 771
5008.40 794
5009.07 804
5009.74 813
5010.40 799
5011.07 790
5011.74 829
5012.41 820
5013.08 854
5013.74 822
5014.41 763
5015.08 745
5015.75 768
5016.42 789
5017.09 766
5017.75 759
5018.42 734
5019.09 771
5019.76 759
5020.43 741
5021.10 729
5021.76 802
5022.43 792
5023.10 765
5023.77 773
5024.44 807
5025.11 840
5025.78 818
5026.45 784
5027.12 728
5027.78 694
5028.45 717
5029.12 776
5029.79 693
5030.46 687
5031.13 748
5031.80 747
5032.47 754
5033.14 748
5033.81 744
5034.48 765
5035.15 798
5035.82 777
5036.49 744
5037.16 755
5037.83 794
5038.50 803
5039.16 795
5039.83 750
5040.50 734
5041.17 744
5041.84 774
5042.51 764
5043.18 728
5043.85 760
5044.52 747
5045.20 786
5045.87 775
5046.54 808
5047.21 737
5047.88 754
5048.55 778
5049.22 720
5049.89 732
5050.56 780
5051.23 778
5051.90 728
5052.57 764
5053.24 752
5053.91 759
5054.58 800
5055.25 792
5055.92 786
5056.60 752
5057.27 783
5057.94 767
5058.61 759
5059.28 729
5059.95 759
5060.62 797
5061.29 808
5061.96 795
5062.64 755
5063.31 822
5063.98 861
5064.65 830
5065.32 780
5065.99 813
5066.66 781
5067.34 788
5068.01 810
5068.68 791
5069.35 802
5070.02 782
5070.70 804
5071.37 747
5072.04 774
5072.71 782
5073.38 833
5074.06 778
5074.73 766
5075.40 785
5076.07 842
5076.74 913
5077.42 920
5078.09 969
5078.76 947
5079.43 984
5080.11 953
5080.78 987
5081.45 961
5082.12 946
5082.80 933
5083.47 874
5084.14 851
5084.82 945
5085.49 925
5086.16 886
5086.83 901
5087.51 917
5088.18 918
5088.85 951
5089.53 972
5090.20 1028
5090.87 1071
5091.55 1058
5092.22 1042
5092.89 1089
5093.57 1035
5094.24 978
5094.91 979
5095.59 930
5096.26 921
5096.93 930
5097.61 893
5098.28 846
5098.96 845
5099.63 844
5100.30 856
5100.98 893
5101.65 912
5102.32 934
5103.00 939
5103.67 997
5104.35 960
5105.02 1007
5105.70 982
5106.37 972
5107.04 926
5107.72 999
5108.39 918
5109.07 934
5109.74 934
5110.42 871
5111.09 886
5111.77 912
5112.44 931
5113.11 924
5113.79 903
5114.46 914
5115.14 911
5115.81 893
5116.49 927
5117.16 991
5117.84 1099
5118.51 1131
5119.19 1234
5119.86 1272
5120.54 1357
5121.21 1315
5121.89 1268
5122.57 1270
5123.24 1187
5123.92 1155
5124.59 1107
5125.27 1042
5125.94 1014
5126.62 981
5127.29 913
5127.97 970
5128.64 1013
5129.32 966
5130.00 940
5130.67 940
5131.35 909
5132.02 980
5132.70 1014
5133.38 976
5134.05 910
5134.73 959
5135.40 880
5136.08 913
5136.76 902
5137.43 844
5138.11 932
5138.79 912
5139.46 868
5140.14 854
5140.82 891
5141.49 854
5142.17 869
5142.85 840
5143.52 854
5144.20 850
5144.88 889
5145.55 832
5146.23 840
5146.91 816
5147.58 779
5148.26 773
5148.94 765
5149.61 819
5150.29 829
5150.97 852
5151.65 811
5152.32 774
5153.00 770
5153.68 794
5154.36 740
5155.03 739
5155.71 762
5156.39 790
5157.07 807
5157.74 799
5158.42 806
5159.10 793
5159.78 815
5160.45 810
5161.13 770
5161.81 789
5162.49 794
5163.17 816
5163.84 793
5164.52 829
5165.20 833
5165.88 832
5166.56 809
5167.24 809
5167.91 842
5168.59 808
5169.27 854
5169.95 817
5170.63 775
5171.31 777
5171.98 758
5172.66 748
5173.34 744
5174.02 766
5174.70 748
5175.38 754
5176.06 751
5176.74 753
5177.41 751
5178.09 765
5178.77 754
5179.45 801
5180.13 821
5180.81 803
5181.49 786
5182.17 761
5182.85 753
5183.53 763
5184.21 771
5184.89 801
5185.57 780
5186.24 772
5186.92 779
5187.60 731
5188.28 707
5188.96 710
5189.64 723
5190.32 750
5191.00 700
5191.68 753
5192.36 735
5193.04 737
5193.72 762
5194.40 741
5195.08 753
5195.76 776
5196.44 748
5197.12 687
5197.80 739
5198.48 760
5199.16 772
5199.84 733
5200.52 781
5201.21 829
5201.89 802
5202.57 789
5203.25 786
5203.93 763
5204.61 802
5205.29 743
5205.97 797
5206.65 784
5207.33 840
5208.01 815
5208.69 812
5209.37 854
5210.06 799
5210.74 822
5211.42 880
5212.10 883
5212.78 843
5213.46 848
5214.14 919
5214.82 865
5215.51 866
5216.19 874
5216.87 946
5217.55 856
5218.23 911
5218.91 837
5219.60 858
5220.28 892
5220.96 877
5221.64 956
5222.32 1016
5223.00 968
5223.69 1089
5224.37 1112
5225.05 1026
5225.73 1020
5226.41 900
5227.10 854
5227.78 880
5228.46 876
5229.14 821
5229.83 811
5230.51 817
5231.19 820
5231.87 828
5232.56 860
5233.24 884
5233.92 823
5234.60 847
5235.29 822
5235.97 846
5236.65 844
5237.34 827
5238.02 829
5238.70 904
5239.38 895
5240.07 869
5240.75 924
5241.43 902
5242.12 856
5242.80 913
5243.48 904
5244.17 892
5244.85 874
5245.53 838
5246.22 852
5246.90 890
5247.58 855
5248.27 827
5248.95 812
5249.63 881
5250.32 895
5251.00 902
5251.69 938
5252.37 1011
5253.05 925
5253.74 1039
5254.42 1022
5255.11 942
5255.79 928
5256.47 964
5257.16 891
5257.84 859
5258.53 834
5259.21 857
5259.89 926
5260.58 952
5261.26 921
5261.95 927
5262.63 1008
5263.32 960
5264.00 952
5264.69 896
5265.37 968
5266.06 901
5266.74 915
5267.43 931
5268.11 932
5268.79 893
5269.48 857
5270.16 861
5270.85 863
5271.53 831
5272.22 840
5272.91 842
5273.59 800
5274.28 761
5274.96 804
5275.65 799
5276.33 854
5277.02 884
5277.70 857
5278.39 859
5279.07 851
5279.76 917
5280.45 834
5281.13 835
5281.82 886
5282.50 848
5283.19 856
5283.87 848
5284.56 816
5285.25 846
5285.93 900
5286.62 884
5287.30 811
5287.99 759
5288.68 802
5289.36 832
5290.05 821
5290.74 812
5291.42 838
5292.11 804
5292.79 830
5293.48 832
5294.17 803
5294.85 864
5295.54 853
5296.23 829
5296.91 891
5297.60 949
5298.29 992
5298.98 979
5299.66 930
5300.35 918
5301.04 1025
5301.72 997
5302.41 1007
5303.10 1056
5303.78 1046
5304.47 1114
5305.16 1232
5305.85 1286
5306.53 1306
5307.22 1224
5307.91 1175
5308.60 1221
5309.28 1133
5309.97 1059
5310.66 1077
5311.35 1244
5312.03 1272
5312.72 1296
5313.41 1410
5314.10 1334
5314.79 1261
5315.47 1230
5316.16 1138
5316.85 1114
5317.54 1113
5318.23 1133
5318.91 1114
5319.60 1096
5320.29 1144
5320.98 1136
5321.67 1164
5322.36 1215
5323.04 1145
5323.73 1067
5324.42 1081
5325.11 1004
5325.80 934
5326.49 977
5327.18 967
5327.86 919
5328.55 918
5329.24 887
5329.93 843
5330.62 852
5331.31 843
5332.00 883
5332.69 844
5333.38 850
5334.06 867
5334.75 873
5335.44 865
5336.13 826
5336.82 801
5337.51 828
5338.20 867
5338.89 870
5339.58 866
5340.27 853
5340.96 872
5341.65 844
5342.34 856
5343.03 856
5343.72 871
5344.41 848
5345.10 889
5345.79 883
5346.48 961
5347.17 937
5347.86 980
5348.55 994
5349.24 1014
5349.93 1030
5350.62 1020
5351.31 1056
5352.00 1054
5352.69 1050
5353.38 1082
5354.07 1018
5354.76 971
5355.45 973
5356.14 905
5356.83 868
5357.52 817
5358.21 808
5358.90 804
5359.59 786
5360.29 831
5360.98 856
5361.67 827
5362.36 856
5363.05 910
5363.74 867
5364.43 865
5365.12 849
5365.81 793
5366.50 778
5367.20 840
5367.89 810
5368.58 803
5369.27 810
5369.96 738
5370.65 774
5371.34 739
5372.04 772
5372.73 817
5373.42 764
5374.11 799
5374.80 792
5375.49 767
5376.19 810
5376.88 783
5377.57 788
5378.26 800
5378.95 821
5379.65 805
5380.34 761
5381.03 800
5381.72 782
5382.42 709
5383.11 764
5383.80 826
5384.49 786
5385.19 790
5385.88 813
5386.57 791
5387.26 802
5387.96 852
5388.65 863
5389.34 924
5390.03 928
5390.73 928
5391.42 931
5392.11 903
5392.80 942
5393.50 963
5394.19 849
5394.88 833
5395.58 830
5396.27 816
5396.96 821
5397.66 856
5398.35 848
5399.04 842
5399.74 835
5400.43 786
5401.12 753
5401.82 795
5402.51 759
5403.20 846
5403.90 789
5404.59 768
5405.29 786
5405.98 821
5406.67 816
5407.37 795
5408.06 817
5408.75 863
5409.45 867
5410.14 886
5410.84 870
5411.53 839
5412.23 841
5412.92 807
5413.61 833
5414.31 805
5415.00 792
5415.70 808
5416.39 856
5417.09 856
5417.78 852
5418.47 855
5419.17 835
5419.86 831
5420.56 877
5421.25 878
5421.95 933
5422.64 929
5423.34 911
5424.03 910
5424.73 859
5425.42 885
5426.12 907
5426.81 891
5427.51 840
5428.20 850
5428.90 866
5429.59 843
5430.29 844
5430.99 876
5431.68 890
5432.38 897
5433.07 892
5433.77 894
5434.46 889
5435.16 946
5435.85 941
5436.55 935
5437.25 964
5437.94 942
5438.64 962
5439.33 1014
5440.03 989
5440.73 949
5441.42 897
5442.12 883
5442.81 919
5443.51 980
5444.21 981
5444.90 1000
5445.60 1088
5446.29 1172
5446.99 1233
5447.69 1240
5448.38 1258
5449.08 1246
5449.78 1296
5450.47 1287
5451.17 1253
5451.87 1235
5452.56 1195
5453.26 1146
5453.96 1068
5454.65 1099
5455.35 1053
5456.05 1057
5456.75 1095
5457.44 1057
5458.14 1086
5458.84 1095
5459.53 1174
5460.23 1143
5460.93 1134
5461.63 1157
5462.32 1169
5463.02 1221
5463.72 1236
5464.42 1245
5465.11 1219
5465.81 1192
5466.51 1163
5467.21 1218
5467.90 1295
5468.60 1199
5469.30 1269
5470.00 1225
5470.70 1271
5471.39 1312
5472.09 1318
5472.79 1373
5473.49 1353
5474.19 1371
5474.88 1425
5475.58 1444
5476.28 1501
5476.98 1483
5477.68 1566
5478.38 1610
5479.07 1826
5479.77 2193
5480.47 2428
5481.17 2655
5481.87 2789
5482.57 2825
5483.27 2650
5483.96 2501
5484.66 2217
5485.36 1942
5486.06 1825
5486.76 1765
5487.46 1710
5488.16 1675
5488.86 1638
5489.56 1704
5490.26 1673
5490.96 1613
5491.65 1685
5492.35 1707
5493.05 1806
5493.75 1789
5494.45 1928
5495.15 1832
5495.85 1914
5496.55 1967
5497.25 1902
5497.95 1984
5498.65 2218
5499.35 2527
5500.05 2982
5500.75 3673
5501.45 4146
5502.15 4489
5502.85 4664
5503.55 4275
5504.25 3600
5504.95 3065
5505.65 2741
5506.35 2329
5507.05 1967
5507.75 1850
5508.45 1693
5509.15 1588
5509.85 1547
5510.55 1441
5511.25 1463
5511.95 1439
5512.65 1468
5513.35 1448
5514.05 1486
5514.76 1443
5515.46 1415
5516.16 1433
5516.86 1499
5517.56 1390
5518.26 1466
5518.96 1409
5519.66 1433
5520.36 1459
5521.06 1427
5521.77 1461
5522.47 1394
5523.17 1318
5523.87 1293
5524.57 1206
5525.27 1202
5525.97 1187
5526.67 1159
5527.38 1132
5528.08 1134
5528.78 1179
5529.48 1090
5530.18 1133
5530.88 1172
5531.59 1192
5532.29 1134
5532.99 1124
5533.69 1117
5534.39 1071
5535.10 1076
5535.80 1110
5536.50 1067
5537.20 1055
5537.90 1013
5538.61 1017
5539.31 1098
5540.01 1096
5540.71 1062
5541.42 1068
5542.12 1074
5542.82 1073
5543.52 1097
5544.23 1034
5544.93 961
5545.63 960
5546.33 981
5547.04 984
5547.74 974
5548.44 950
5549.15 1000
5549.85 979
5550.55 1030
5551.26 1027
5551.96 983
5552.66 1011
5553.36 1038
5554.07 980
5554.77 982
5555.47 985
5556.18 982
5556.88 948
5557.58 936
5558.29 934
5558.99 1028
5559.70 968
5560.40 962
5561.10 928
5561.81 954
5562.51 927
5563.21 996
5563.92 983
5564.62 1017
5565.33 1067
5566.03 1004
5566.73 988
5567.44 1006
5568.14 992
5568.85 946
5569.55 993
5570.25 948
5570.96 923
5571.66 886
5572.37 940
5573.07 948
5573.78 962
5574.48 986
5575.19 1008
5575.89 986
5576.59 1027
5577.30 969
5578.00 944
5578.71 980
5579.41 963
5580.12 986
5580.82 955
5581.53 880
5582.23 872
5582.94 962
5583.64 923
5584.35 893
5585.05 856
5585.76 910
5586.46 922
5587.17 921
5587.88 902
5588.58 958
5589.29 1013
5589.99 905
5590.70 895
5591.40 872
5592.11 892
5592.81 908
5593.52 917
5594.23 891
5594.93 908
5595.64 893
5596.34 909
5597.05 924
5597.76 919
5598.46 913
5599.17 861
5599.87 895
5600.58 871
5601.29 874
5601.99 861
5602.70 881
5603.41 908
5604.11 906
5604.82 940
5605.52 902
5606.23 859
5606.94 898
5607.64 906
5608.35 918
5609.06 931
5609.76 901
5610.47 910
5611.18 886
5611.88 894
5612.59 891
5613.30 879
5614.01 920
5614.71 863
5615.42 888
5616.13 870
5616.83 934
5617.54 934
5618.25 957
5618.96 970
5619.66 955
5620.37 962
5621.08 952
5621.79 944
5622.49 895
5623.20 979
5623.91 901
5624.62 953
5625.32 964
5626.03 1047
5626.74 1043
5627.45 1020
5628.16 1007
5628.86 1066
5629.57 1041
5630.28 1015
5630.99 1029
5631.70 1078
5632.40 1080
5633.11 1103
5633.82 1113
5634.53 1141
5635.24 1122
5635.95 1135
5636.65 1114
5637.36 1188
5638.07 1232
5638.78 1264
5639.49 1336
5640.20 1372
5640.91 1418
5641.61 1399
5642.32 1438
5643.03 1405
5643.74 1297
5644.45 1196
5645.16 1160
5645.87 1111
5646.58 1087
5647.29 1025
5648.00 948
5648.70 1016
5649.41 1113
5650.12 1112
5650.83 1067
5651.54 1065
5652.25 1096
5652.96 1005
5653.67 1066
5654.38 1103
5655.09 1082
5655.80 1136
5656.51 1124
5657.22 1136
5657.93 1139
5658.64 1164
5659.35 1293
5660.06 1283
5660.77 1293
5661.48 1307
5662.19 1317
5662.90 1268
5663.61 1294
5664.32 1281
5665.03 1177
5665.74 1078
5666.45 1119
5667.16 1099
5667.87 1099
5668.58 1056
5669.29 1056
5670.00 1109
5670.71 1149
5671.42 1234
5672.13 1256
5672.84 1278
5673.56 1295
5674.27 1241
5674.98 1216
5675.69 1137
5676.40 1059
5677.11 1029
5677.82 980
5678.53 1055
5679.24 1087
5679.95 1070
5680.67 1073
5681.38 1116
5682.09 1140
5682.80 1158
5683.51 1110
5684.22 1020
5684.93 1056
5685.65 993
5686.36 996
5687.07 1031
5687.78 996
5688.49 950
5689.20 961
5689.92 975
5690.63 953
5691.34 946
5692.05 977
5692.76 1013
5693.47 1003
5694.19 978
5694.90 939
5695.61 941
5696.32 919
5697.04 918
5697.75 889
5698.46 925
5699.17 903
5699.89 897
5700.60 872
5701.31 908
5702.02 882
5702.74 934
5703.45 916
5704.16 904
5704.87 887
5705.59 912
5706.30 929
5707.01 880
5707.72 909
5708.44 881
5709.15 859
5709.86 898
5710.58 850
5711.29 894
5712.00 860
5712.72 834
5713.43 810
5714.14 833
5714.86 808
5715.57 808
5716.28 871
5717.00 860
5717.71 873
5718.42 832
5719.14 838
5719.85 835
5720.56 848
5721.28 814
5721.99 831
5722.71 850
5723.42 888
5724.13 914
5724.85 890
5725.56 902
5726.28 922
5726.99 986
5727.70 994
5728.42 992
5729.13 954
5729.85 935
5730.56 933
5731.28 929
5731.99 933
5732.70 924
5733.42 877
5734.13 855
5734.85 836
5735.56 852
5736.28 839
5736.99 895
5737.71 863
5738.42 850
5739.14 844
5739.85 834
5740.57 828
5741.28 843
5742.00 796
5742.71 827
5743.43 832
5744.14 867
5744.86 844
5745.57 821
5746.29 857
5747.00 833
5747.72 843
5748.43 835
5749.15 872
5749.87 852
5750.58 826
5751.30 868
5752.01 852
5752.73 854
5753.44 875
5754.16 923
5754.88 924
5755.59 922
5756.31 930
5757.02 954
5757.74 932
5758.46 957
5759.17 979
5759.89 984
5760.60 957
5761.32 938
5762.04 922
5762.75 920
5763.47 894
5764.19 893
5764.90 941
5765.62 933
5766.34 985
5767.05 936
5767.77 953
5768.49 1073
5769.20 1108
5769.92 1210
5770.64 1320
5771.35 1435
5772.07 1452
5772.79 1428
5773.50 1357
5774.22 1282
5774.94 1217
5775.65 1068
5776.37 1036
5777.09 1017
5777.81 983
5778.52 950
5779.24 951
5779.96 990
5780.68 952
5781.39 952
5782.11 1000
5782.83 938
5783.55 921
5784.26 930
5784.98 935
5785.70 963
5786.42 941
5787.14 957
5787.85 994
5788.57 947
5789.29 901
5790.01 883
5790.73 920
5791.44 909
5792.16 921
5792.88 921
5793.60 855
5794.32 829
5795.03 913
5795.75 873
5796.47 910
5797.19 888
5797.91 875
5798.63 846
5799.35 888
5800.06 926
5800.78 930
5801.50 942
5802.22 942
5802.94 927
5803.66 941
5804.38 896
5805.10 882
5805.82 859
5806.53 870
5807.25 878
5807.97 871
5808.69 920
5809.41 920
5810.13 903
5810.85 863
5811.57 855
5812.29 853
5813.01 857
5813.73 839
5814.45 835
5815.17 807
5815.89 846
5816.61 834
5817.33 847
5818.05 842
5818.77 823
5819.49 807
5820.20 861
5820.92 868
5821.64 867
5822.36 897
5823.09 871
5823.81 870
5824.53 838
5825.25 898
5825.97 866
5826.69 786
5827.41 847
5828.13 874
5828.85 876
5829.57 876
5830.29 885
5831.01 887
5831.73 822
5832.45 821
5833.17 861
5833.89 829
5834.61 860
5835.33 815
5836.05 823
5836.78 853
5837.50 822
5838.22 830
5838.94 788
5839.66 810
5840.38 834
5841.10 824
5841.82 779
5842.54 845
5843.27 861
5843.99 835
5844.71 870
5845.43 847
5846.15 839
5846.87 833
5847.59 763
5848.32 793
5849.04 867
5849.76 861
5850.48 880
5851.20 894
5851.93 867
5852.65 894
5853.37 921
5854.09 880
5854.81 901
5855.54 945
5856.26 875
5856.98 869
5857.70 881
5858.42 817
5859.15 832
5859.87 830
5860.59 870
5861.31 830
5862.04 869
5862.76 835
5863.48 814
5864.20 848
5864.93 843
5865.65 824
5866.37 879
5867.10 864
5867.82 853
5868.54 814
5869.26 874
5869.99 867
5870.71 883
5871.43 920
5872.16 910
5872.88 877
5873.60 919
5874.33 910
5875.05 891
5875.77 869
5876.50 881
5877.22 888
5877.94 918
5878.67 932
5879.39 944
5880.11 964
5880.84 936
5881.56 953
5882.28 947
5883.01 940
5883.73 972
5884.46 950
5885.18 960
5885.90 999
5886.63 1003
5887.35 1046
5888.08 1043
5888.80 1040
5889.52 991
5890.25 949
5890.97 951
5891.70 959
5892.42 926
5893.15 954
5893.87 942
5894.59 1029
5895.32 1053
5896.04 1005
5896.77 1006
5897.49 995
5898.22 1009
5898.94 1020
5899.67 1042
5900.39 1048
5901.12 1007
5901.84 1042
5902.57 1101
5903.29 1060
5904.02 1030
5904.74 1092
5905.47 1065
5906.19 1081
5906.92 1130
5907.64 1056
5908.37 1105
5909.09 1096
5909.82 1131
5910.55 1173
5911.27 1188
5912.00 1153
5912.72 1152
5913.45 1194
5914.17 1177
5914.90 1202
5915.63 1160
5916.35 1251
5917.08 1257
5917.80 1250
5918.53 1237
5919.25 1324
5919.98 1279
5920.71 1292
5921.43 1268
5922.16 1270
5922.89 1299
5923.61 1340
5924.34 1434
5925.06 1364
5925.79 1347
5926.52 1361
5927.24 1365
5927.97 1394
5928.70 1454
5929.42 1523
5930.15 1526
5930.88 1574
5931.60 1593
5932.33 1622
5933.06 1629
5933.78 1611
5934.51 1669
5935.24 1699
5935.97 1739
5936.69 1703
5937.42 1737
5938.15 1767
5938.87 1786
5939.60 1879
5940.33 1873
5941.06 1872
5941.78 1971
5942.51 1922
5943.24 1988
5943.97 2115
5944.69 2174
5945.42 2146
5946.15 2158
5946.88 2243
5947.60 2363
5948.33 2301
5949.06 2252
5949.79 2406
5950.52 2521
5951.24 2778
5951.97 3112
5952.70 3453
5953.43 3784
5954.16 3993
5954.88 4044
5955.61 4104
5956.34 3794
5957.07 3635
5957.80 3447
5958.53 3203
5959.25 3088
5959.98 3056
5960.71 2994
5961.44 2940
5962.17 2958
5962.90 3044
5963.63 3053
5964.36 3036
5965.08 3200
5965.81 3473
5966.54 3731
5967.27 4076
5968.00 4263
5968.73 4432
5969.46 4413
5970.19 4287
5970.92 4130
5971.65 3854
5972.37 3774
5973.10 3603
5973.83 3620
5974.56 3636
5975.29 3508
5976.02 3493
5976.75 3481
5977.48 3448
5978.21 3492
5978.94 3504
5979.67 3624
5980.40 3672
5981.13 3862
5981.86 4071
5982.59 4179
5983.32 4287
5984.05 4381
5984.78 4345
5985.51 4182
5986.24 4304
5986.97 4387
5987.70 4304
5988.43 4209
5989.16 4199
5989.89 4201
5990.62 4119
5991.35 4172
5992.08 4158
5992.81 4258
5993.54 4392
5994.27 4431
5995.00 4483
5995.74 4662
5996.47 4662
5997.20 4725
5997.93 4889
5998.66 4862
5999.39 4888
6000.12 4861
6000.85 4861
6001.58 4771
6002.31 4773
6003.04 4736
6003.78 4595
6004.51 4432
6005.24 4329
6005.97 4320
6006.70 4349
6007.43 4406
6008.16 4508
6008.90 4791
6009.63 5238
6010.36 5921
6011.09 7167
6011.82 8683
6012.55 10499
6013.29 12622
6014.02 13961
6014.75 15315
6015.48 15925
6016.21 15497
6016.95 14617
6017.68 13291
6018.41 11762
6019.14 10191
6019.87 8732
6020.61 7532
6021.34 6477
6022.07 5508
6022.80 4950
6023.54 4540
6024.27 4059
6025.00 3876
6025.73 3789
6026.47 3624
6027.20 3537
6027.93 3479
6028.66 3527
6029.40 3598
6030.13 3616
6030.86 3607
6031.59 3680
6032.33 3568
6033.06 3474
6033.79 3212
6034.53 2973
6035.26 2928
6035.99 2782
6036.73 2816
6037.46 2720
6038.19 2765
6038.93 2808
6039.66 2694
6040.39 2799
6041.13 2857
6041.86 2844
6042.59 2879
6043.33 2982
6044.06 2922
6044.79 2972
6045.53 3011
6046.26 3100
6047.00 3099
6047.73 3145
6048.46 3189
6049.20 3233
6049.93 3325
6050.67 3510
6051.40 3609
6052.13 3888
6052.87 4167
6053.60 4386
6054.34 4561
6055.07 4586
6055.81 4321
6056.54 4114
6057.27 3806
6058.01 3615
6058.74 3545
6059.48 3295
6060.21 3248
6060.95 3185
6061.68 3138
6062.42 3098
6063.15 3003
6063.89 2948
6064.62 2982
6065.36 2834
6066.09 2845
6066.83 2835
6067.56 2729
6068.30 2677
6069.03 2696
6069.77 2639
6070.50 2582
6071.24 2494
6071.97 2522
6072.71 2538
6073.44 2501
6074.18 2487
6074.91 2406
6075.65 2361
6076.39 2441
6077.12 2297
6077.86 2319
6078.59 2336
6079.33 2351
6080.06 2333
6080.80 2212
6081.54 2246
6082.27 2269
6083.01 2153
6083.74 2107
6084.48 2113
6085.22 2083
6085.95 2045
6086.69 1994
6087.42 2083
6088.16 2036
6088.90 2055
6089.63 2057
6090.37 2126
6091.11 2177
6091.84 2173
6092.58 2174
6093.32 2171
6094.05 2135
6094.79 2112
6095.53 2113
6096.26 2054
6097.00 2005
6097.74 1945
6098.47 1939
6099.21 1943
6099.95 1947
6100.69 1890
6101.42 1885
6102.16 1912
6102.90 1890
6103.63 1887
6104.37 1838
6105.11 1844
6105.85 1827
6106.58 1881
6107.32 1841
6108.06 1853
6108.80 1873
6109.53 1914
6110.27 1889
6111.01 1909
6111.75 1936
6112.49 1916
6113.22 1903
6113.96 1976
6114.70 2061
6115.44 2094
6116.17 2064
6116.91 2078
6117.65 2134
6118.39 2119
6119.13 2031
6119.87 2051
6120.60 2068
6121.34 2071
6122.08 2042
6122.82 2000
6123.56 2032
6124.30 1965
6125.03 2067
6125.77 2056
6126.51 2149
6127.25 2099
6127.99 2042
6128.73 2186
6129.47 2087
6130.21 2125
6130.94 2120
6131.68 2070
6132.42 2099
6133.16 2090
6133.90 2121
6134.64 2139
6135.38 2212
6136.12 2159
6136.86 2218
6137.60 2322
6138.34 2392
6139.08 2472
6139.81 2539
6140.55 2552
6141.29 2569
6142.03 2676
6142.77 2659
6143.51 2635
6144.25 2581
6144.99 2531
6145.73 2513
6146.47 2520
6147.21 2534
6147.95 2512
6148.69 2589
6149.43 2555
6150.17 2542
6150.91 2547
6151.65 2454
6152.39 2566
6153.13 2621
6153.87 2622
6154.61 2680
6155.35 2680
6156.09 2745
6156.83 2766
6157.58 2803
6158.32 2806
6159.06 2762
6159.80 2893
6160.54 3009
6161.28 2913
6162.02 3045
6162.76 3048
6163.50 3200
6164.24 3469
6164.98 3716
6165.72 3791
6166.46 3971
6167.21 4217
6167.95 4305
6168.69 4394
6169.43 4405
6170.17 4333
6170.91 4163
6171.65 4147
6172.39 3942
6173.14 3818
6173.88 3806
6174.62 3748
6175.36 3701
6176.10 3727
6176.84 3776
6177.59 3813
6178.33 3846
6179.07 4077
6179.81 4496
6180.55 4854
6181.30 5595
6182.04 6388
6182.78 7424
6183.52 8000
6184.26 8364
6185.01 8539
6185.75 8274
6186.49 7956
6187.23 7302
6187.97 6674
6188.72 6213
6189.46 5584
6190.20 5090
6190.94 4852
6191.69 4771
6192.43 4717
6193.17 4625
6193.92 4620
6194.66 4480
6195.40 4430
6196.14 4524
6196.89 4393
6197.63 4279
6198.37 4261
6199.12 4246
6199.86 4150
6200.60 4175
6201.34 4182
6202.09 4165
6202.83 4240
6203.57 4456
6204.32 4769
6205.06 5287
6205.80 6097
6206.55 7607
6207.29 9664
6208.03 12224
6208.78 15122
6209.52 17239
6210.27 18810
6211.01 19129
6211.75 18347
6212.50 17058
6213.24 15189
6213.98 13110
6214.73 11011
6215.47 9130
6216.22 7428
6216.96 6306
6217.71 5371
6218.45 4559
6219.19 4114
6219.94 3715
6220.68 3592
6221.43 3463
6222.17 3321
6222.92 3087
6223.66 3055
6224.40 3110
6225.15 3034
6225.89 2867
6226.64 2730
6227.38 2629
6228.13 2497
6228.87 2371
6229.62 2303
6230.36 2205
6231.11 2095
6231.85 2128
6232.60 2095
6233.34 2113
6234.09 2134
6234.83 2121
6235.58 2233
6236.32 2292
6237.07 2325
6237.81 2338
6238.56 2464
6239.30 2597
6240.05 2612
6240.80 2755
6241.54 2746
6242.29 2843
6243.03 2852
6243.78 2831
6244.52 2848
6245.27 2781
6246.02 2866
6246.76 2935
6247.51 3080
6248.25 3083
6249.00 3066
6249.75 3065
6250.49 3046
6251.24 3007
6251.98 2908
6252.73 2685
6253.48 2603
6254.22 2581
6254.97 2504
6255.72 2521
6256.46 2453
6257.21 2353
6257.95 2438
6258.70 2362
6259.45 2363
6260.19 2299
6260.94 2279
6261.69 2319
6262.43 2275
6263.18 2182
6263.93 2184
6264.68 2203
6265.42 2182
6266.17 2194
6266.92 2141
6267.66 2167
6268.41 2119
6269.16 2135
6269.91 2166
6270.65 2152
6271.40 2127
6272.15 2116
6272.89 2093
6273.64 2145
6274.39 2121
6275.14 2098
6275.88 2185
6276.63 2197
6277.38 2207
6278.13 2220
6278.88 2129
6279.62 2168
6280.37 2117
6281.12 2031
6281.87 2076
6282.62 1988
6283.36 1950
6284.11 1968
6284.86 1888
6285.61 1862
6286.36 1823
6287.10 1805
6287.85 1810
6288.60 1785
6289.35 1793
6290.10 1755
6290.85 1706
6291.59 1652
6292.34 1653
6293.09 1625
6293.84 1666
6294.59 1629
6295.34 1547
6296.09 1600
6296.84 1631
6297.58 1639
6298.33 1616
6299.08 1619
6299.83 1579
6300.58 1542
6301.33 1506
6302.08 1538
6302.83 1501
6303.58 1496
6304.33 1539
6305.08 1536
6305.83 1506
6306.58 1524
6307.32 1530
6308.07 1493
6308.82 1550
6309.57 1574
6310.32 1604
6311.07 1664
6311.82 1695
6312.57 1756
6313.32 1711
6314.07 1630
6314.82 1700
6315.57 1638
6316.32 1684
6317.07 1690
6317.82 1721
6318.57 1662
6319.32 1650
6320.07 1615
6320.82 1529
6321.57 1517
6322.32 1431
6323.07 1455
6323.82 1414
6324.58 1456
6325.33 1471
6326.08 1424
6326.83 1460
6327.58 1423
6328.33 1400
6329.08 1466
6329.83 1431
6330.58 1434
6331.33 1442
6332.08 1514
6332.83 1438
6333.58 1460
6334.34 1490
6335.09 1442
6335.84 1450
6336.59 1490
6337.34 1468
6338.09 1440
6338.84 1408
6339.59 1396
6340.35 1459
6341.10 1431
6341.85 1465
6342.60 1427
6343.35 1429
6344.10 1432
6344.86 1416
6345.61 1380
6346.36 1501
6347.11 1445
6347.86 1503
6348.62 1529
6349.37 1555
6350.12 1535
6350.87 1625
6351.62 1644
6352.38 1669
6353.13 1719
6353.88 1765
6354.63 1851
6355.38 1870
6356.14 1839
6356.89 1808
6357.64 1787
6358.39 1746
6359.15 1631
6359.90 1616
6360.65 1581
6361.40 1591
6362.16 1558
6362.91 1442
6363.66 1510
6364.42 1548
6365.17 1646
6365.92 1668
6366.67 1683
6367.43 1833
6368.18 2017
6368.93 2100
6369.69 2154
6370.44 2145
6371.19 2018
6371.95 1868
6372.70 1802
6373.45 1651
6374.21 1634
6374.96 1593
6375.71 1487
6376.47 1531
6377.22 1550
6377.98 1545
6378.73 1488
6379.48 1519
6380.24 1530
6380.99 1599
6381.74 1608
6382.50 1641
6383.25 1637
6384.01 1613
6384.76 1641
6385.51 1545
6386.27 1500
6387.02 1466
6387.78 1465
6388.53 1390
6389.29 1425
6390.04 1434
6390.79 1464
6391.55 1491
6392.30 1423
6393.06 1401
6393.81 1364
6394.57 1392
6395.32 1439
6396.08 1435
6396.83 1430
6397.59 1330
6398.34 1419
6399.10 1424
6399.85 1420
6400.61 1418
6401.36 1369
6402.12 1346
6402.87 1418
6403.63 1387
6404.38 1481
6405.14 1363
6405.89 1397
6406.65 1424
6407.40 1382
6408.16 1441
6408.91 1449
6409.67 1532
6410.43 1534
6411.18 1492
6411.94 1538
6412.69 1555
6413.45 1620
6414.20 1489
6414.96 1532
6415.72 1508
6416.47 1490
6417.23 1518
6417.98 1548
6418.74 1564
6419.50 1527
6420.25 1537
6421.01 1514
6421.77 1462
6422.52 1451
6423.28 1459
6424.03 1396
6424.79 1387
6425.55 1384
6426.30 1415
6427.06 1416
6427.82 1443
6428.57 1429
6429.33 1375
6430.09 1375
6430.84 1416
6431.60 1415
6432.36 1400
6433.11 1391
6433.87 1411
6434.63 1513
6435.39 1476
6436.14 1507
6436.90 1490
6437.66 1467
6438.41 1526
6439.17 1494
6439.93 1528
6440.69 1529
6441.44 1517
6442.20 1541
6442.96 1543
6443.72 1568
6444.47 1578
6445.23 1592
6445.99 1569
6446.75 1606
6447.50 1609
6448.26 1648
6449.02 1713
6449.78 1647
6450.54 1642
6451.29 1705
6452.05 1681
6452.81 1614
6453.57 1639
6454.33 1658
6455.08 1673
6455.84 1713
6456.60 1763
6457.36 1721
6458.12 1702
6458.88 1679
6459.64 1704
6460.39 1771
6461.15 1756
6461.91 1797
6462.67 1812
6463.43 1918
6464.19 1985
6464.95 2042
6465.70 2049
6466.46 2091
6467.22 2144
6467.98 2180
6468.74 2079
6469.50 2111
6470.26 2177
6471.02 2121
6471.78 2078
6472.54 2092
6473.30 2131
6474.05 2150
6474.81 2177
6475.57 2177
6476.33 2205
6477.09 2275
6477.85 2240
6478.61 2262
6479.37 2369
6480.13 2413
6480.89 2478
6481.65 2476
6482.41 2519
6483.17 2593
6483.93 2581
6484.69 2612
6485.45 2625
6486.21 2636
6486.97 2763
6487.73 2729
6488.49 2786
6489.25 2798
6490.01 2853
6490.77 2985
6491.53 3110
6492.29 3143
6493.05 3256
6493.81 3331
6494.57 3362
6495.33 3463
6496.10 3415
6496.86 3325
6497.62 3294
6498.38 3315
6499.14 3343
6499.90 3272
6500.66 3297
6501.42 3230
6502.18 3361
6502.94 3314
6503.70 3479
6504.47 3679
6505.23 4162
6505.99 5254
6506.75 6815
6507.51 8637
6508.27 10435
6509.03 11943
6509.79 12835
6510.56 13146
6511.32 12672
6512.08 11328
6512.84 10117
6513.60 8778
6514.36 7571
6515.13 6459
6515.89 5674
6516.65 5081
6517.41 4631
6518.17 4338
6518.94 4054
6519.70 4010
6520.46 3925
6521.22 3859
6521.98 3805
6522.75 3824
6523.51 3815
6524.27 3969
6525.03 4136
6525.79 4424
6526.56 4787
6527.32 5118
6528.08 5574
6528.84 5925
6529.61 5938
6530.37 5879
6531.13 5685
6531.90 5518
6532.66 5353
6533.42 5399
6534.18 5665
6534.95 6233
6535.71 7178
6536.47 8027
6537.24 8770
6538.00 8953
6538.76 8813
6539.53 8326
6540.29 7662
6541.05 6913
6541.82 6018
6542.58 5411
6543.34 4750
6544.11 4276
6544.87 4048
6545.63 3815
6546.40 3716
6547.16 3766
6547.92 3770
6548.69 3686
6549.45 3546
6550.21 3528
6550.98 3504
6551.74 3371
6552.51 3227
6553.27 3207
6554.03 3250
6554.80 3177
6555.56 3139
6556.33 3058
6557.09 3101
6557.85 3064
6558.62 3049
6559.38 3145
6560.15 3111
6560.91 3153
6561.68 3241
6562.44 3272
6563.21 3269
6563.97 3397
6564.74 3425
6565.50 3420
6566.26 3441
6567.03 3402
6567.79 3403
6568.56 3456
6569.32 3391
6570.09 3387
6570.85 3446
6571.62 3491
6572.38 3447
6573.15 3488
6573.91 3557
6574.68 3697
6575.44 3642
6576.21 3666
6576.98 3686
6577.74 3720
6578.51 3705
6579.27 3635
6580.04 3610
6580.80 3696
6581.57 3716
6582.33 3635
6583.10 3718
6583.87 3840
6584.63 3808
6585.40 3733
6586.16 3772
6586.93 3727
6587.70 3741
6588.46 3677
6589.23 3728
6589.99 3761
6590.76 3775
6591.53 3941
6592.29 4064
6593.06 4251
6593.82 4566
6594.59 4889
6595.36 5196
6596.12 5390
6596.89 5455
6597.66 5529
6598.42 5324
6599.19 4966
6599.96 4638
6600.72 4379
6601.49 4100
6602.26 3884
6603.02 3663
6603.79 3584
6604.56 3445
6605.33 3385
6606.09 3311
6606.86 3192
6607.63 3197
6608.39 3193
6609.16 3149
6609.93 3171
6610.70 3155
6611.46 3158
6612.23 3091
6613.00 3111
6613.77 3181
6614.53 3162
6615.30 3132
6616.07 3127
6616.84 3036
6617.60 3080
6618.37 3159
6619.14 3162
6619.91 3294
6620.68 3428
6621.44 3608
6622.21 3732
6622.98 3887
6623.75 4027
6624.52 4176
6625.28 4245
6626.05 4058
6626.82 3941
6627.59 3909
6628.36 3675
6629.13 3507
6629.89 3431
6630.66 3338
6631.43 3332
6632.20 3321
6632.97 3424
6633.74 3674
6634.51 3835
6635.27 3948
6636.04 4112
6636.81 4291
6637.58 4248
6638.35 4253
6639.12 4351
6639.89 4438
6640.66 4692
6641.43 4883
6642.19 5052
6642.96 5120
6643.73 5207
6644.50 5144
6645.27 4832
6646.04 4544
6646.81 4194
6647.58 4022
6648.35 3623
6649.12 3368
6649.89 3221
6650.66 3095
6651.43 2915
6652.20 2875
6652.97 2844
6653.74 2727
6654.51 2678
6655.28 2653
6656.05 2660
6656.82 2655
6657.59 2714
6658.36 2704
6659.13 2673
6659.90 2691
6660.67 2633
6661.44 2611
6662.21 2637
6662.98 2522
6663.75 2563
6664.52 2552
6665.29 2527
6666.06 2501
6666.83 2504
6667.60 2503
6668.37 2564
6669.14 2594
6669.91 2695
6670.68 2781
6671.46 2803
6672.23 2789
6673.00 2910
6673.77 2898
6674.54 2894
6675.31 2864
6676.08 2748
6676.85 2790
6677.62 2856
6678.40 2847
6679.17 2843
6679.94 2884
6680.71 2911
6681.48 3002
6682.25 3021
6683.02 3062
6683.80 3194
6684.57 3394
6685.34 3549
6686.11 3688
6686.88 3909
6687.65 3863
6688.43 3808
6689.20 3596
6689.97 3332
6690.74 3145
6691.51 3100
6692.29 2869
6693.06 2666
6693.83 2541
6694.60 2521
6695.37 2509
6696.15 2481
6696.92 2454
6697.69 2408
6698.46 2409
6699.24 2295
6700.01 2355
6700.78 2297
6701.55 2283
6702.33 2260
6703.10 2267
6703.87 2222
6704.64 2274
6705.42 2196
6706.19 2214
6706.96 2199
6707.74 2193
6708.51 2077
6709.28 2032
6710.06 2069
6710.83 2057
6711.60 2050
6712.37 2017
6713.15 2054
6713.92 2059
6714.69 1956
6715.47 1928
6716.24 1934
6717.01 1864
6717.79 1943
6718.56 1943
6719.34 1991
6720.11 1967
6720.88 1992
6721.66 1909
6722.43 1911
6723.20 1910
6723.98 1897
6724.75 1912
6725.53 1880
6726.30 1906
6727.07 1898
6727.85 1907
6728.62 1811
6729.40 1840
6730.17 1849
6730.95 1904
6731.72 1962
6732.49 1957
6733.27 1957
6734.04 2017
6734.82 2039
6735.59 2077
6736.37 2013
6737.14 2029
6737.92 2068
6738.69 2036
6739.47 2072
6740.24 2083
6741.01 2112
6741.79 2097
6742.56 2060
6743.34 2094
6744.11 2095
6744.89 2210
6745.67 2225
6746.44 2153
6747.22 2199
6747.99 2272
6748.77 2231
6749.54 2265
6750.32 2278
6751.09 2464
6751.87 2565
6752.64 2711
6753.42 2945
6754.19 3115
6754.97 3214
6755.75 3214
6756.52 3066
6757.30 2894
6758.07 2771
6758.85 2625
6759.63 2600
6760.40 2609
6761.18 2516
6761.95 2498
6762.73 2456
6763.51 2424
6764.28 2333
6765.06 2328
6765.83 2321
6766.61 2296
6767.39 2381
6768.16 2266
6768.94 2284
6769.72 2307
6770.49 2304
6771.27 2180
6772.05 2154
6772.82 2152
6773.60 2160
6774.38 2104
6775.15 2063
6775.93 2028
6776.71 2025
6777.48 1942
6778.26 2009
6779.04 1949
6779.82 1905
6780.59 1925
6781.37 1892
6782.15 1893
6782.92 1860
6783.70 1924
6784.48 1892
6785.26 1859
6786.03 1930
6786.81 1882
6787.59 1858
6788.37 1791
6789.14 1834
6789.92 1819
6790.70 1757
6791.48 1783
6792.25 1757
6793.03 1707
6793.81 1635
6794.59 1679
6795.37 1689
6796.14 1658
6796.92 1654
6797.70 1624
6798.48 1634
6799.26 1615
6800.04 1672
6800.81 1648
6801.59 1653
6802.37 1670
6803.15 1707
6803.93 1759
6804.71 1732
6805.48 1745
6806.26 1767
6807.04 1786
6807.82 1888
6808.60 1873
6809.38 1865
6810.16 1812
6810.94 1673
6811.71 1671
6812.49 1706
6813.27 1736
6814.05 1737
6814.83 1690
6815.61 1705
6816.39 1722
6817.17 1640
6817.95 1663
6818.73 1651
6819.51 1641
6820.29 1681
6821.07 1740
6821.84 1701
6822.62 1739
6823.40 1739
6824.18 1679
6824.96 1648
6825.74 1675
6826.52 1688
6827.30 1643
6828.08 1571
6828.86 1609
6829.64 1602
6830.42 1557
6831.20 1583
6831.98 1594
6832.76 1580
6833.54 1532
6834.32 1684
6835.10 1700
6835.88 1774
6836.66 1924
6837.44 2116
6838.22 2335
6839.01 2549
6839.79 2816
6840.57 2865
6841.35 2820
6842.13 2844
6842.91 2651
6843.69 2383
6844.47 2300
6845.25 2196
6846.03 2095
6846.81 2018
6847.59 2004
6848.37 2073
6849.16 2217
6849.94 2402
6850.72 2648
6851.50 2800
6852.28 2864
6853.06 2838
6853.84 2848
6854.62 2804
6855.41 2620
6856.19 2470
6856.97 2307
6857.75 2135
6858.53 2051
6859.31 2032
6860.10 1925
6860.88 1961
6861.66 1939
6862.44 1899
6863.22 1912
6864.00 1986
6864.79 1917
6865.57 1886
6866.35 1965
6867.13 2011
6867.91 2072
6868.70 2075
6869.48 2115
6870.26 2016
6871.04 2047
6871.83 2069
6872.61 2119
6873.39 2141
6874.17 2105
6874.96 2137
6875.74 2179
6876.52 2183
6877.30 2286
6878.09 2385
6878.87 2404
6879.65 2535
6880.43 2769
6881.22 2967
6882.00 3394
6882.78 3602
6883.57 3812
6884.35 3880
6885.13 3814
6885.92 3742
6886.70 3627
6887.48 3741
6888.27 3965
6889.05 4131
6889.83 4349
6890.62 4498
6891.40 4350
6892.18 4134
6892.97 3791
6893.75 3559
6894.53 3285
6895.32 2929
6896.10 2814
6896.88 2763
6897.67 2568
6898.45 2527
6899.24 2545
6900.02 2523
6900.80 2549
6901.59 2483
6902.37 2477
6903.16 2383
6903.94 2408
6904.73 2475
6905.51 2459
6906.29 2363
6907.08 2353
6907.86 2365
6908.65 2363
6909.43 2332
6910.22 2265
6911.00 2242
6911.79 2328
6912.57 2242
6913.35 2170
6914.14 2121
6914.92 2113
6915.71 2214
6916.49 2201
6917.28 2187
6918.06 2175
6918.85 2113
6919.63 2195
6920.42 2206
6921.20 2239
6921.99 2252
6922.78 2281
6923.56 2261
6924.35 2249
6925.13 2276
6925.92 2366
6926.70 2375
6927.49 2392
6928.27 2450
6929.06 2507
6929.84 2495
6930.63 2466
6931.42 2465
6932.20 2430
6932.99 2488
6933.77 2516
6934.56 2457
6935.35 2496
6936.13 2485
6936.92 2563
6937.70 2657
6938.49 2719
6939.28 2837
6940.06 2889
6940.85 3129
6941.63 3371
6942.42 3530
6943.21 3693
6943.99 3788
6944.78 3796
6945.57 3853
6946.35 3955
6947.14 3924
6947.93 4082
6948.71 4365
6949.50 4523
6950.29 4604
6951.07 4489
6951.86 4455
6952.65 4249
6953.44 4023
6954.22 3773
6955.01 3730
6955.80 3625
6956.58 3469
6957.37 3478
6958.16 3361
6958.95 3257
6959.73 3318
6960.52 3303
6961.31 3317
6962.09 3406
6962.88 3545
6963.67 3562
6964.46 3532
6965.25 3673
6966.03 3929
6966.82 4021
6967.61 4177
6968.40 4436
6969.18 4624
6969.97 4761
6970.76 4876
6971.55 4929
6972.34 4964
6973.12 4839
6973.91 4843
6974.70 4834
6975.49 4613
6976.28 4636
6977.07 4628
6977.85 4710
6978.64 4846
6979.43 5000
6980.22 5295
6981.01 5738
6981.80 6377
6982.59 7438
6983.37 9022
6984.16 11087
6984.95 13612
6985.74 16222
6986.53 18162
6987.32 19130
6988.11 19164
6988.90 18458
6989.69 16789
6990.47 14775
6991.26 12591
6992.05 10808
6992.84 8854
6993.63 7434
6994.42 6209
6995.21 5241
6996.00 4628
6996.79 4049
6997.58 3624
6998.37 3464
6999.16 3269
6999.95 3278
7000.74 3015
7001.53 2923
7002.32 2898
7003.11 2875
7003.90 2775
7004.69 2741
7005.48 2587
7006.27 2437
7007.06 2316
7007.85 2287
7008.64 2297
7009.43 2230
7010.22 2209
7011.01 2250
7011.80 2280
7012.59 2370
7013.38 2473
7014.17 2614
7014.96 2638
7015.75 2687
7016.54 2636
7017.33 2622
7018.12 2651
7018.91 2618
7019.70 2667
7020.49 2720
7021.28 2761
7022.07 2796
7022.87 2957
7023.66 3139
7024.45 3263
7025.24 3327
7026.03 3369
7026.82 3370
7027.61 3251
7028.40 3206
7029.19 3070
7029.99 2958
7030.78 2913
7031.57 2866
7032.36 2797
7033.15 2744
7033.94 2690
7034.74 2700
7035.53 2700
7036.32 2768
7037.11 2917
7037.90 3045
7038.69 3116
7039.49 3083
7040.28 3087
7041.07 3010
7041.86 3013
7042.65 3053
7043.45 2984
7044.24 3005
7045.03 3077
7045.82 3003
7046.61 2965
7047.41 3081
7048.20 2960
7048.99 3038
7049.78 3175
7050.58 3356
7051.37 3537
7052.16 3598
7052.95 3619
7053.75 3501
7054.54 3373
7055.33 3154
7056.13 3066
7056.92 2913
7057.71 2783
7058.50 2820
7059.30 2746
7060.09 2792
7060.88 2838
7061.68 2805
7062.47 2725
7063.26 2639
7064.06 2642
7064.85 2538
7065.64 2473
7066.44 2442
7067.23 2481
7068.02 2318
7068.82 2281
7069.61 2205
7070.40 2173
7071.20 2176
7071.99 2092
7072.78 2069
7073.58 2093
7074.37 2082
7075.17 2025
7075.96 1970
7076.75 1959
7077.55 1914
7078.34 1895
7079.14 1886
7079.93 1917
7080.72 1937
7081.52 1960
7082.31 1883
7083.11 1866
7083.90 1850
7084.70 1769
7085.49 1838
7086.28 1824
7087.08 1865
7087.87 1954
7088.67 1857
7089.46 1855
7090.26 1877
7091.05 1826
7091.85 1808
7092.64 1759
7093.44 1708
7094.23 1696
7095.03 1659
7095.82 1670
7096.62 1662
7097.41 1628
7098.21 1574
7099.00 1599
7099.80 1616
7100.59 1623
7101.39 1625
7102.18 1604
7102.98 1540
7103.77 1550
7104.57 1545
7105.37 1501
7106.16 1484
7106.96 1524
7107.75 1472
7108.55 1497
7109.34 1469
7110.14 1494
7110.94 1503
7111.73 1440
7112.53 1370
7113.32 1370
7114.12 1424
7114.92 1469
7115.71 1484
7116.51 1461
7117.30 1409
7118.10 1379
7118.90 1399
7119.69 1472
7120.49 1455
7121.29 1456
7122.08 1435
7122.88 1415
7123.68 1441
7124.47 1408
7125.27 1394
7126.07 1428
7126.86 1424
7127.66 1402
7128.46 1410
7129.25 1473
7130.05 1475
7130.85 1532
7131.64 1497
7132.44 1481
7133.24 1496
7134.04 1497
7134.83 1466
7135.63 1439
7136.43 1413
7137.23 1397
7138.02 1346
7138.82 1301
7139.62 1275
7140.42 1283
7141.21 1260
7142.01 1237
7142.81 1276
7143.61 1257
7144.40 1250
7145.20 1273
7146.00 1239
7146.80 1228
7147.59 1217
7148.39 1224
7149.19 1241
7149.99 1227
7150.79 1124
7151.59 1164
7152.38 1202
7153.18 1157
7153.98 1145
7154.78 1198
7155.58 1167
7156.38 1182
7157.17 1229
7157.97 1287
7158.77 1234
7159.57 1261
7160.37 1200
7161.17 1165
7161.97 1202
7162.76 1136
7163.56 1159
7164.36 1100
7165.16 1141
7165.96 1154
7166.76 1167
7167.56 1160
7168.36 1165
7169.16 1127
7169.96 1130
7170.75 1138
7171.55 1101
7172.35 1085
7173.15 1096
7173.95 1075
7174.75 1091
7175.55 1066
7176.35 1106
7177.15 1061
7177.95 1007
7178.75 991
7179.55 998
7180.35 1024
7181.15 1012
7181.95 1037
7182.75 1037
7183.55 1074
7184.35 1110
7185.15 1037
7185.95 1060
7186.75 1052
7187.55 1038
7188.35 1078
7189.15 1018
7189.95 1033
7190.75 1049
7191.55 1026
7192.35 986
7193.15 995
7193.95 1007
7194.75 990
7195.55 1002
7196.35 1031
7197.15 1049
7197.95 1011
7198.76 930
7199.56 960
7200.36 977
7201.16 1046
7201.96 1015
7202.76 1030
7203.56 1028
7204.36 1013
7205.16 1005
7205.96 1007
7206.77 976
7207.57 992
7208.37 1015
7209.17 1058
7209.97 1057
7210.77 1029
7211.57 1080
7212.38 1081
7213.18 1134
7213.98 1068
7214.78 1102
7215.58 1104
7216.38 1090
7217.19 1054
7217.99 1093
7218.79 1113
7219.59 1080
7220.39 1112
7221.20 1144
7222.00 1128
7222.80 1173
7223.60 1167
7224.40 1110
7225.21 1096
7226.01 1094
7226.81 1063
7227.61 1060
7228.42 1062
7229.22 1055
7230.02 1095
7230.82 1062
7231.63 1072
7232.43 1100
7233.23 1081
7234.03 1154
7234.84 1153
7235.64 1163
7236.44 1213
7237.25 1246
7238.05 1370
7238.85 1331
7239.65 1276
7240.46 1250
7241.26 1249
7242.06 1237
7242.87 1121
7243.67 1073
7244.47 1090
7245.28 1084
7246.08 1086
7246.88 1087
7247.69 1056
7248.49 1100
7249.30 1102
7250.10 1091
7250.90 1058
7251.71 1032
7252.51 1079
7253.31 1079
7254.12 1089
7254.92 1076
7255.73 1071
7256.53 1109
7257.33 1082
7258.14 1115
7258.94 1098
7259.75 1084
7260.55 1066
7261.35 1068
7262.16 1053
7262.96 1037
7263.77 1006
7264.57 1077
7265.38 1085
7266.18 1074
7266.99 1045
7267.79 1092
7268.59 1063
7269.40 1077
7270.20 1052
7271.01 1096
7271.81 1082
7272.62 1077
7273.42 1112
7274.23 1087
7275.03 1100
7275.84 1134
7276.64 1129
7277.45 1157
7278.25 1151
7279.06 1166
7279.86 1147
7280.67 1174
7281.48 1255
7282.28 1298
7283.09 1410
7283.89 1598
7284.70 1744
7285.50 1851
7286.31 1888
7287.11 1893
7287.92 1873
7288.73 1836
7289.53 1613
7290.34 1511
7291.14 1471
7291.95 1397
7292.76 1357
7293.56 1245
7294.37 1216
7295.17 1191
7295.98 1224
7296.79 1210
7297.59 1237
7298.40 1218
7299.21 1225
7300.01 1248
7300.82 1285
7301.62 1249
7302.43 1312
7303.24 1297
7304.04 1318
7304.85 1253
7305.66 1236
7306.46 1314
7307.27 1348
7308.08 1339
7308.89 1288
7309.69 1298
7310.50 1357
7311.31 1452
7312.11 1506
7312.92 1514
7313.73 1517
7314.53 1530
7315.34 1536
7316.15 1568
7316.96 1646
7317.76 1835
7318.57 2198
7319.38 2485
7320.19 2671
7320.99 2802
7321.80 2882
7322.61 2813
7323.42 2532
7324.22 2365
7325.03 2043
7325.84 1889
7326.65 1795
7327.46 1647
7328.26 1598
7329.07 1595
7329.88 1519
7330.69 1406
7331.50 1390
7332.30 1411
7333.11 1412
7333.92 1378
7334.73 1434
7335.54 1419
7336.35 1447
7337.15 1459
7337.96 1445
7338.77 1454
7339.58 1469
7340.39 1482
7341.20 1425
7342.01 1401
7342.82 1361
7343.62 1301
7344.43 1345
7345.24 1339
7346.05 1232
7346.86 1257
7347.67 1244
7348.48 1246
7349.29 1198
7350.10 1135
7350.91 1203
7351.71 1161
7352.52 1138
7353.33 1147
7354.14 1154
7354.95 1165
7355.76 1132
7356.57 1157
7357.38 1144
7358.19 1160
7359.00 1196
7359.81 1207
7360.62 1239
7361.43 1266
7362.24 1242
7363.05 1225
7363.86 1191
7364.67 1282
7365.48 1201
7366.29 1225
7367.10 1176
7367.91 1182
7368.72 1175
7369.53 1127
7370.34 1128
7371.15 1080
7371.96 1063
7372.77 1057
7373.58 1027
7374.39 1008
7375.20 1025
7376.01 1050
7376.82 1031
7377.63 1070
7378.45 1091
7379.26 1142
7380.07 1183
7380.88 1163
7381.69 1222
7382.50 1227
7383.31 1276
7384.12 1252
7384.93 1197
7385.74 1192
7386.56 1173
7387.37 1102
7388.18 1099
7388.99 1070
7389.80 1111
7390.61 1034
7391.42 1010
7392.24 965
7393.05 983
7393.86 1008
7394.67 959
7395.48 950
7396.29 987
7397.10 943
7397.92 989
7398.73 967
7399.54 972
7400.35 973
7401.16 994
7401.98 1010
7402.79 1004
7403.60 998
7404.41 991
7405.23 1021
7406.04 959
7406.85 932
7407.66 925
7408.47 919
7409.29 871
7410.10 861
7410.91 874
7411.72 831
7412.54 917
7413.35 921
7414.16 872
7414.98 865
7415.79 877
7416.60 868
7417.41 868
7418.23 824
7419.04 858
7419.85 868
7420.67 852
7421.48 845
7422.29 837
7423.11 840
7423.92 868
7424.73 873
7425.54 804
7426.36 818
7427.17 845
7427.99 860
7428.80 869
7429.61 882
7430.43 870
7431.24 857
7432.05 861
7432.87 886
7433.68 872
7434.49 887
7435.31 857
7436.12 868
7436.94 879
7437.75 887
7438.56 858
7439.38 894
7440.19 931
7441.01 896
7441.82 899
7442.64 923
7443.45 901
7444.26 916
7445.08 838
7445.89 822
7446.71 812
7447.52 823
7448.34 852
7449.15 820
7449.97 820
7450.78 842
7451.59 861
7452.41 855
7453.22 851
7454.04 874
7454.85 880
7455.67 829
7456.48 811
7457.30 850
7458.11 843
7458.93 848
7459.74 883
7460.56 834
7461.38 875
7462.19 903
7463.01 869
7463.82 895
7464.64 851
7465.45 872
7466.27 875
7467.08 889
7467.90 829
7468.72 871
7469.53 879
7470.35 888
7471.16 902
7471.98 905
7472.79 903
7473.61 951
7474.43 913
7475.24 963
7476.06 973
7476.87 970
7477.69 949
7478.51 952
7479.32 909
7480.14 957
7480.96 937
7481.77 940
7482.59 939
7483.41 917
7484.22 949
7485.04 864
7485.85 901
7486.67 942
7487.49 965
7488.31 926
7489.12 878
7489.94 923
7490.76 881
7491.57 878
7492.39 908
7493.21 905
7494.02 943
7494.84 859
7495.66 885
7496.48 917
7497.29 866
7498.11 856
7498.93 916
7499.74 910
7500.56 871
7501.38 886
7502.20 952
7503.01 916
7503.83 898
7504.65 903
7505.47 910
7506.29 901
7507.10 909
7507.92 881
7508.74 885
7509.56 929
7510.37 869
7511.19 916
7512.01 910
7512.83 896
7513.65 943
7514.47 884
7515.28 923
7516.10 936
7516.92 936
7517.74 928
7518.56 908
7519.38 923
7520.19 909
7521.01 936
7521.83 884
7522.65 927
7523.47 920
7524.29 927
7525.11 908
7525.92 963
7526.74 968
7527.56 920
7528.38 939
7529.20 926
7530.02 932
7530.84 937
7531.66 935
7532.48 900
7533.30 979
7534.12 946
7534.93 1017
7535.75 1028
7536.57 930
7537.39 958
7538.21 943
7539.03 948
7539.85 948
7540.67 959
7541.49 975
7542.31 940
7543.13 914
7543.95 933
7544.77 950
7545.59 1019
7546.41 1005
7547.23 991
7548.05 1014
7548.87 1012
7549.69 986
7550.51 961
7551.33 980
7552.15 960
7552.97 976
7553.79 986
7554.61 957
7555.43 1032
7556.25 991
7557.07 999
7557.89 1063
7558.71 987
7559.53 1000
7560.36 1027
7561.18 1039
7562.00 1063
7562.82 1046
7563.64 1060
7564.46 1126
7565.28 1118
7566.10 1097
7566.92 1085
7567.74 1096
7568.56 1117
7569.39 1073
7570.21 1101
7571.03 1113
7571.85 1073
7572.67 1111
7573.49 1201
7574.31 1205
7575.14 1166
7575.96 1151
7576.78 1157
7577.60 1164
7578.42 1185
7579.24 1150
7580.06 1120
7580.89 1166
7581.71 1174
7582.53 1237
7583.35 1218
7584.17 1245
7585.00 1184
7585.82 1263
7586.64 1267
7587.46 1260
7588.29 1252
7589.11 1318
7589.93 1332
7590.75 1374
7591.57 1348
7592.40 1309
7593.22 1371
7594.04 1366
7594.86 1355
7595.69 1485
7596.51 1509
7597.33 1436
7598.15 1564
7598.98 1587
7599.80 1526
7600.62 1512
7601.45 1565
7602.27 1592
7603.09 1666
7603.92 1685
7604.74 1743
7605.56 1779
7606.38 1835
7607.21 1932
7608.03 1849
7608.85 1729
7609.68 1709
7610.50 1693
7611.32 1690
7612.15 1693
7612.97 1663
7613.80 1639
7614.62 1669
7615.44 1671
7616.27 1802
7617.09 1869
7617.91 2016
7618.74 2136
7619.56 2178
7620.39 2218
7621.21 2261
7622.03 2311
7622.86 2128
7623.68 2058
7624.51 2048
7625.33 1999
7626.15 1988
7626.98 1980
7627.80 1970
7628.63 1968
7629.45 1970
7630.28 2050
7631.10 2128
7631.93 2177
7632.75 2194
7633.58 2174
7634.40 2121
7635.22 2142
7636.05 2071
7636.87 1973
7637.70 1859
7638.52 1733
7639.35 1643
7640.17 1645
7641.00 1597
7641.82 1522
7642.65 1548
7643.47 1543
7644.30 1534
7645.13 1552
7645.95 1584
7646.78 1650
7647.60 1711
7648.43 1674
7649.25 1671
7650.08 1657
7650.90 1587
7651.73 1559
7652.55 1500
7653.38 1456
7654.21 1403
7655.03 1352
7655.86 1348
7656.68 1280
7657.51 1272
7658.34 1237
7659.16 1242
7659.99 1254
7660.81 1286
7661.64 1237
7662.47 1164
7663.29 1237
7664.12 1209
7664.95 1159
7665.77 1190
7666.60 1149
7667.42 1139
7668.25 1237
7669.08 1185
7669.90 1182
7670.73 1231
7671.56 1233
7672.38 1243
7673.21 1147
7674.04 1187
7674.87 1139
7675.69 1221
7676.52 1156
7677.35 1204
7678.17 1156
7679.00 1108
7679.83 1149
7680.65 1176
7681.48 1148
7682.31 1177
7683.14 1211
7683.96 1273
7684.79 1346
7685.62 1431
7686.45 1487
7687.27 1502
7688.10 1429
7688.93 1376
7689.76 1391
7690.58 1358
7691.41 1320
7692.24 1264
7693.07 1249
7693.90 1222
7694.72 1249
7695.55 1184
7696.38 1154
7697.21 1206
7698.04 1188
7698.86 1268
7699.69 1306
7700.52 1327
7701.35 1308
7702.18 1311
7703.01 1339
7703.83 1245
7704.66 1192
7705.49 1178
7706.32 1140
7707.15 1174
7707.98 1132
7708.81 1115
7709.63 1072
7710.46 1071
7711.29 1087
7712.12 1093
7712.95 1017
7713.78 1008
7714.61 1041
7715.44 1041
7716.27 1026
7717.10 1016
7717.93 1020
7718.75 974
7719.58 958
7720.41 1002
7721.24 946
7722.07 952
7722.90 953
7723.73 987
7724.56 959
7725.39 933
7726.22 980
7727.05 924
7727.88 973
7728.71 964
7729.54 986
7730.37 1021
7731.20 1028
7732.03 1016
7732.86 999
7733.69 1036
7734.52 1001
7735.35 931
7736.18 943
7737.01 955
7737.84 982
7738.67 927
7739.50 955
7740.33 957
7741.16 905
7741.99 897
7742.82 869
7743.65 868
7744.48 924
7745.31 930
7746.14 938
7746.98 963
7747.81 1018
7748.64 1016
7749.47 1014
7750.30 979
7751.13 1056
7751.96 1050
7752.79 976
7753.62 957
7754.45 934
7755.29 901
7756.12 920
7756.95 882
7757.78 842
7758.61 846
7759.44 906
7760.27 886
7761.11 876
7761.94 851
7762.77 856
7763.60 852
7764.43 844
7765.26 882
7766.10 862
7766.93 865
7767.76 858
7768.59 852
7769.42 844
7770.26 849
7771.09 851
7771.92 850
7772.75 862
7773.58 889
7774.42 858
7775.25 894
7776.08 917
7776.91 940
7777.75 816
7778.58 893
7779.41 940
7780.24 877
7781.08 897
7781.91 875
7782.74 901
7783.57 860
7784.41 868
7785.24 872
7786.07 898
7786.91 914
7787.74 943
7788.57 935
7789.40 956
7790.24 913
7791.07 915
7791.90 926
7792.74 922
7793.57 943
7794.40 959
7795.24 917
7796.07 945
7796.90 949
7797.74 992
7798.57 997
7799.40 1001
7800.24 1044
7801.07 1033
7801.91 1062
7802.74 1069
7803.57 1055
7804.41 1057
7805.24 1072
7806.07 1060
7806.91 1049
7807.74 1023
7808.58 1114
7809.41 1108
7810.25 1126
7811.08 1145
7811.91 1146
7812.75 1221
7813.58 1271
7814.42 1273
7815.25 1320
7816.09 1358
7816.92 1374
7817.75 1396
7818.59 1339
7819.42 1365
7820.26 1369
7821.09 1401
7821.93 1460
7822.76 1480
7823.60 1497
7824.43 1581
7825.27 1620
7826.10 1587
7826.94 1588
7827.77 1565
7828.61 1450
7829.44 1416
7830.28 1424
7831.11 1370
7831.95 1394
7832.78 1420
7833.62 1492
7834.46 1571
7835.29 1642
7836.13 1718
7836.96 1668
7837.80 1661
7838.63 1619
7839.47 1556
7840.31 1463
7841.14 1420
7841.98 1384
7842.81 1339
7843.65 1289
7844.48 1197
7845.32 1211
7846.16 1204
7846.99 1170
7847.83 1142
7848.67 1159
7849.50 1169
7850.34 1143
7851.17 1133
7852.01 1136
7852.85 1139
7853.68 1083
7854.52 1119
7855.36 1118
7856.19 1132
7857.03 1103
7857.87 1162
7858.70 1162
7859.54 1163
7860.38 1137
7861.21 1189
7862.05 1151
7862.89 1088
7863.72 1123
7864.56 1213
7865.40 1149
7866.24 1157
7867.07 1188
7867.91 1146
7868.75 1180
7869.59 1166
7870.42 1151
7871.26 1144
7872.10 1267
7872.94 1280
7873.77 1245
7874.61 1285
7875.45 1280
7876.29 1318
7877.12 1414
7877.96 1517
7878.80 1639
7879.64 1692
7880.47 1776
7881.31 1836
7882.15 1836
7882.99 1788
7883.83 1836
7884.66 1718
7885.50 1649
7886.34 1592
7887.18 1555
7888.02 1492
7888.86 1443
7889.69 1392
7890.53 1340
7891.37 1423
7892.21 1407
7893.05 1455
7893.89 1470
7894.73 1480
7895.56 1528
7896.40 1499
7897.24 1465
7898.08 1397
7898.92 1341
7899.76 1277
7900.60 1248
7901.44 1231
7902.28 1191
7903.12 1194
7903.95 1185
7904.79 1151
7905.63 1136
7906.47 1137
7907.31 1111
7908.15 1153
7908.99 1146
7909.83 1101
7910.67 1135
7911.51 1099
7912.35 1123
7913.19 1104
7914.03 1143
7914.87 1226
7915.71 1227
7916.55 1300
7917.39 1276
7918.23 1331
7919.07 1326
7919.91 1310
7920.75 1322
7921.59 1303
7922.43 1320
7923.27 1258
7924.11 1220
7924.95 1141
7925.79 1125
7926.63 1083
7927.47 1080
7928.31 1063
7929.15 1015
7929.99 1022
7930.83 1011
7931.67 1055
7932.51 1052
7933.35 986
7934.19 1055
7935.04 1042
7935.88 1010
7936.72 1053
7937.56 1027
7938.40 996
7939.24 1061
7940.08 1049
7940.92 1007
7941.76 1051
7942.60 964
7943.45 1011
7944.29 984
7945.13 1006
7945.97 1059
7946.81 1066
7947.65 1086
7948.49 1098
7949.34 1156
7950.18 1108
7951.02 1165
7951.86 1171
7952.70 1183
7953.54 1229
7954.39 1306
7955.23 1278
7956.07 1345
7956.91 1420
7957.75 1457
7958.60 1438
7959.44 1436
7960.28 1497
7961.12 1422
7961.96 1396
7962.81 1365
7963.65 1417
7964.49 1340
7965.33 1372
7966.18 1415
7967.02 1510
7967.86 1647
7968.70 1774
7969.55 1845
7970.39 1875
7971.23 1764
7972.08 1701
7972.92 1581
7973.76 1485
7974.60 1439
7975.45 1344
7976.29 1311
7977.13 1250
7977.98 1172
7978.82 1113
7979.66 1102
7980.51 1096
7981.35 1104
7982.19 1046
7983.04 1004
7983.88 1051
7984.72 1060
7985.57 1070
7986.41 1023
7987.25 989
7988.10 1001
7988.94 991
7989.78 980
7990.63 973
7991.47 988
7992.32 938
7993.16 924
7994.00 878
7994.85 850
7995.69 848
7996.54 899
7997.38 881
7998.22 806
7999.07 802
7999.91 833
8000.76 804
8001.60 758
8002.45 801
8003.29 792
8004.13 777
8004.98 768
8005.82 759
8006.67 811
8007.51 787
8008.36 775
8009.20 747
8010.05 731
8010.89 729
8011.74 750
8012.58 769
8013.43 808
8014.27 738
8015.12 737
8015.96 711
8016.81 672
8017.65 721
8018.50 757
8019.34 716
8020.19 717
8021.03 706
8021.88 711
8022.72 676
8023.57 721
8024.41 748
8025.26 731
8026.11 729
8026.95 700
8027.80 717
8028.64 674
8029.49 708
8030.33 724
8031.18 703
8032.03 674
8032.87 724
8033.72 725
8034.56 706
8035.41 679
8036.26 683
8037.10 691
8037.95 695
8038.80 713
8039.64 712
8040.49 696
8041.34 708
8042.18 657
8043.03 702
8043.87 687
8044.72 673
8045.57 679
8046.41 706
8047.26 699
8048.11 732
8048.96 653
8049.80 674
8050.65 677
8051.50 687
8052.34 686
8053.19 665
8054.04 637
8054.88 638
8055.73 701
8056.58 688
8057.43 666
8058.27 653
8059.12 659
8059.97 658
8060.82 642
8061.66 629
8062.51 631
8063.36 673
8064.21 668
8065.05 620
8065.90 630
8066.75 643
8067.60 636
8068.44 621
8069.29 624
8070.14 628
8070.99 660
8071.84 641
8072.68 634
8073.53 612
8074.38 608
8075.23 619
8076.08 657
8076.93 621
8077.77 610
8078.62 613
8079.47 567
8080.32 602
8081.17 635
8082.02 637
8082.87 607
8083.71 643
8084.56 635
8085.41 622
8086.26 627
8087.11 644
8087.96 638
8088.81 622
8089.66 594
8090.51 603
8091.35 633
8092.20 639
8093.05 664
8093.90 638
8094.75 609
8095.60 605
8096.45 622
8097.30 637
8098.15 595
8099.00 622
8099.85 619
8100.70 600
8101.55 632
8102.40 617
8103.25 625
8104.10 581
8104.95 615
8105.80 614
8106.65 602
8107.50 603
8108.35 600
8109.20 596
8110.05 605
8110.90 623
8111.75 627
8112.60 638
8113.45 640
8114.30 609
8115.15 648
8116.00 628
8116.85 616
8117.70 641
8118.55 643
8119.40 651
8120.25 662
8121.10 647
8121.95 661
8122.80 706
8123.65 640
8124.50 624
8125.35 633
8126.20 643
8127.06 679
8127.91 669
8128.76 658
8129.61 715
8130.46 685
8131.31 733
8132.16 709
8133.01 700
8133.86 744
8134.72 744
8135.57 807
8136.42 752
8137.27 683
8138.12 697
8138.97 697
8139.83 729
8140.68 693
8141.53 675
8142.38 701
8143.23 739
8144.08 689
8144.94 660
8145.79 716
8146.64 690
8147.49 709
8148.34 739
8149.20 763
8150.05 740
8150.90 705
8151.75 682
8152.60 685
8153.46 762
8154.31 774
8155.16 784
8156.01 786
8156.87 751
8157.72 834
8158.57 838
8159.42 812
8160.28 767
8161.13 760
8161.98 737
8162.84 698
8163.69 689
8164.54 655
8165.39 688
8166.25 660
8167.10 667
8167.95 589
8168.81 613
8169.66 676
8170.51 631
8171.37 626
8172.22 640
8173.07 634
8173.93 605
8174.78 632
8175.63 625
8176.49 603
8177.34 588
8178.19 607
8179.05 625
8179.90 624
8180.76 609
8181.61 629
8182.46 580
8183.32 602
8184.17 592
8185.02 615
8185.88 578
8186.73 569
8187.59 568
8188.44 570
8189.30 566
8190.15 573
8191.00 587
8191.86 560
8192.71 545
8193.57 565
8194.42 573
8195.28 601
8196.13 620
8196.99 614
8197.84 573
8198.69 589
8199.55 577
8200.40 600
8201.26 592
8202.11 635
8202.97 616
8203.82 552
8204.68 579
8205.53 587
8206.39 556
8207.24 592
8208.10 546
8208.95 557
8209.81 584
8210.67 556
8211.52 598
8212.38 585
8213.23 593
8214.09 573
8214.94 560
8215.80 613
8216.65 620
8217.51 590
8218.37 591
8219.22 588
8220.08 603
8220.93 622
8221.79 595
8222.64 597
8223.50 626
8224.36 642
8225.21 620
8226.07 596
8226.92 602
8227.78 621
8228.64 614
8229.49 581
8230.35 608
8231.21 600
8232.06 565
8232.92 567
8233.78 539
8234.63 596
8235.49 555
8236.35 572
8237.20 562
8238.06 551
8238.92 547
8239.77 568
8240.63 594
8241.49 559
8242.34 578
8243.20 577
8244.06 578
8244.91 562
8245.77 552
8246.63 576
8247.49 613
8248.34 604
8249.20 590
8250.06 540
8250.92 562
8251.77 569
8252.63 590
8253.49 588
8254.35 579
8255.20 588
8256.06 575
8256.92 589
8257.78 574
8258.63 575
8259.49 628
8260.35 665
8261.21 624
8262.07 612
8262.92 564
8263.78 582
8264.64 614
8265.50 615
8266.36 609
8267.22 605
8268.07 651
8268.93 648
8269.79 654
8270.65 678
8271.51 659
8272.37 658
8273.22 670
8274.08 680
8274.94 643
8275.80 681
8276.66 708
8277.52 731
8278.38 731
8279.24 744
8280.09 795
8280.95 826
8281.81 826
8282.67 833
8283.53 810
8284.39 811
8285.25 765
8286.11 752
8286.97 766
8287.83 714
8288.69 715
8289.55 735
8290.41 684
8291.26 701
8292.12 698
8292.98 719
8293.84 765
8294.70 788
8295.56 832
8296.42 751
8297.28 806
8298.14 787
8299.00 768
8299.86 745
8300.72 719
8301.58 712
8302.44 717
8303.30 701
8304.16 678
8305.02 701
8305.88 680
8306.74 613
8307.60 628
8308.46 627
8309.33 644
8310.19 611
8311.05 634
8311.91 619
8312.77 622
8313.63 621
8314.49 619
8315.35 608
8316.21 599
8317.07 629
8317.93 612
8318.79 608
8319.65 609
8320.52 600
8321.38 600
8322.24 634
8323.10 603
8323.96 596
8324.82 647
8325.68 618
8326.54 590
8327.41 581
8328.27 583
8329.13 613
8329.99 617
8330.85 672
8331.71 609
8332.57 600
8333.44 629
8334.30 618
8335.16 664
8336.02 619
8336.88 612
8337.75 617
8338.61 635
8339.47 658
8340.33 630
8341.19 632
8342.06 601
8342.92 619
8343.78 650
8344.64 648
8345.50 635
8346.37 624
8347.23 646
8348.09 629
8348.95 614
8349.82 651
8350.68 668
8351.54 678
8352.40 679
8353.27 651
8354.13 677
8354.99 673
8355.86 636
8356.72 655
8357.58 631
8358.45 661
8359.31 684
8360.17 619
8361.03 629
8361.90 672
8362.76 650
8363.62 629
8364.49 655
8365.35 631
8366.21 666
8367.08 621
8367.94 650
8368.80 683
8369.67 635
8370.53 637
8371.40 618
8372.26 634
8373.12 700
8373.99 654
8374.85 625
8375.71 611
8376.58 615
8377.44 656
8378.31 637
8379.17 680
8380.03 697
8380.90 692
8381.76 655
8382.63 678
8383.49 688
8384.36 669
8385.22 725
8386.08 711
8386.95 692
8387.81 675
8388.68 688
8389.54 718
8390.41 696
8391.27 683
8392.14 673
8393.00 688
8393.87 695
8394.73 649
8395.60 683
8396.46 676
8397.33 714
8398.19 731
8399.06 694
8399.92 731
8400.79 708
8401.65 712
8402.52 671
8403.38 686
8404.25 730
8405.11 752
8405.98 710
8406.84 696
8407.71 716
8408.58 730
8409.44 781
8410.31 764
8411.17 729
8412.04 760
8412.90 805
8413.77 788
8414.64 809
8415.50 769
8416.37 785
8417.23 820
8418.10 793
8418.97 783
8419.83 773
8420.70 840
8421.56 832
8422.43 876
8423.30 884
8424.16 865
8425.03 879
8425.90 930
8426.76 915
8427.63 959
8428.50 954
8429.36 950
8430.23 986
8431.10 945
8431.96 987
8432.83 1025
8433.70 990
8434.56 992
8435.43 1025
8436.30 1038
8437.16 1067
8438.03 1077
8438.90 1173
8439.77 1178
8440.63 1219
8441.50 1248
8442.37 1329
8443.24 1307
8444.10 1355
8444.97 1392
8445.84 1376
8446.71 1445
8447.57 1467
8448.44 1517
8449.31 1506
8450.18 1420
8451.04 1480
8451.91 1489
8452.78 1545
8453.65 1652
8454.52 1674
8455.38 1881
8456.25 2072
8457.12 2216
8457.99 2266
8458.86 2271
8459.72 2264
8460.59 2268
8461.46 2084
8462.33 1939
8463.20 1853
8464.07 1725
8464.93 1626
8465.80 1547
8466.67 1449
8467.54 1417
8468.41 1413
8469.28 1288
8470.15 1228
8471.02 1228
8471.88 1222
8472.75 1199
8473.62 1174
8474.49 1145
8475.36 1184
8476.23 1171
8477.10 1159
8477.97 1146
8478.84 1218
8479.71 1247
8480.58 1222
8481.44 1294
8482.31 1311
8483.18 1319
8484.05 1304
8484.92 1309
8485.79 1293
8486.66 1325
8487.53 1224
8488.40 1196
8489.27 1236
8490.14 1175
8491.01 1147
8491.88 1132
8492.75 1116
8493.62 1138
8494.49 1143
8495.36 1155
8496.23 1174
8497.10 1172
8497.97 1196
8498.84 1161
8499.71 1167
8500.58 1101
8501.45 1072
8502.32 1081
8503.19 1112
8504.06 1065
8504.93 1106
8505.80 1115
8506.67 1115
8507.55 1134
8508.42 1174
8509.29 1173
8510.16 1191
8511.03 1163
8511.90 1153
8512.77 1141
8513.64 1190
8514.51 1225
8515.38 1224
8516.25 1262
8517.13 1223
8518.00 1185
8518.87 1256
8519.74 1268
8520.61 1278
8521.48 1286
8522.35 1347
8523.23 1350
8524.10 1448
8524.97 1564
8525.84 1629
8526.71 1716
8527.58 1794
8528.46 1836
8529.33 1744
8530.20 1718
8531.07 1701
8531.94 1578
8532.81 1530
8533.69 1474
8534.56 1405
8535.43 1345
8536.30 1342
8537.18 1343
8538.05 1296
8538.92 1228
8539.79 1266
8540.66 1245
8541.54 1193
8542.41 1200
8543.28 1149
8544.15 1157
8545.03 1157
8545.90 1118
8546.77 1144
8547.64 1150
8548.52 1111
8549.39 1198
8550.26 1200
8551.14 1225
8552.01 1319
8552.88 1385
8553.76 1540
8554.63 1610
8555.50 1666
8556.37 1744
8557.25 1752
8558.12 1705
8558.99 1666
8559.87 1617
8560.74 1512
8561.61 1445
8562.49 1371
8563.36 1254
8564.24 1219
8565.11 1184
8565.98 1163
8566.86 1135
8567.73 1116
8568.60 1094
8569.48 1105
8570.35 1076
8571.23 1056
8572.10 999
8572.97 1034
8573.85 1099
8574.72 1055
8575.60 1016
8576.47 1021
8577.34 1055
8578.22 1032
8579.09 1123
8579.97 1024
8580.84 1070
8581.72 1089
8582.59 1076
8583.47 1092
8584.34 1033
8585.21 1055
8586.09 1099
8586.96 1125
8587.84 1115
8588.71 1102
8589.59 1136
8590.46 1148
8591.34 1119
8592.21 1160
8593.09 1116
8593.96 1177
8594.84 1186
8595.71 1208
8596.59 1229
8597.46 1212
8598.34 1222
8599.22 1213
8600.09 1237
8600.97 1212
8601.84 1216
8602.72 1228
8603.59 1276
8604.47 1278
8605.34 1250
8606.22 1255
8607.10 1270
8607.97 1311
8608.85 1285
8609.72 1344
8610.60 1349
8611.47 1336
8612.35 1345
8613.23 1374
8614.10 1382
8614.98 1378
8615.86 1443
8616.73 1432
8617.61 1417
8618.48 1466
8619.36 1479
8620.24 1527
8621.11 1539
8621.99 1536
8622.87 1643
8623.74 1600
8624.62 1654
8625.50 1685
8626.37 1596
8627.25 1707
8628.13 1668
8629.00 1649
8629.88 1688
8630.76 1765
8631.64 1807
8632.51 1820
8633.39 1812
8634.27 1797
8635.14 1830
8636.02 1829
8636.90 1838
8637.78 1826
8638.65 1822
8639.53 1845
8640.41 1890
8641.29 1899
8642.16 1957
8643.04 1979
8643.92 2017
8644.80 2103
8645.67 2156
8646.55 2145
8647.43 2256
8648.31 2257
8649.18 2240
8650.06 2251
8650.94 2279
8651.82 2341
8652.70 2404
8653.58 2403
8654.45 2359
8655.33 2399
8656.21 2415
8657.09 2483
8657.97 2535
8658.84 2596
8659.72 2695
8660.60 2888
8661.48 3142
8662.36 3379
8663.24 3525
8664.12 3839
8664.99 3930
8665.87 4166
8666.75 4309
8667.63 4445
8668.51 4390
8669.39 4218
8670.27 4126
8671.15 4082
8672.03 4059
8672.91 4060
8673.78 4105
8674.66 4146
8675.54 4130
8676.42 4137
8677.30 4152
8678.18 4176
8679.06 3956
8679.94 3734
8680.82 3589
8681.70 3406
8682.58 3098
8683.46 2969
8684.34 2876
8685.22 2737
8686.10 2687
8686.98 2747
8687.86 2834
8688.74 2872
8689.62 3026
8690.50 3364
8691.38 3651
8692.26 3948
8693.14 4288
8694.02 4500
8694.90 4643
8695.78 4615
8696.66 4494
8697.54 4354
8698.42 4058
8699.30 3758
8700.18 3549
8701.06 3379
8701.94 3188
8702.82 3163
8703.70 3063
8704.58 2979
8705.46 2892
8706.34 2763
8707.23 2590
8708.11 2443
8708.99 2338
8709.87 2106
8710.75 1962
8711.63 1907
8712.51 1862
8713.39 1781
8714.27 1710
8715.16 1630
8716.04 1626
8716.92 1572
8717.80 1477
8718.68 1466
8719.56 1466
8720.44 1443
8721.33 1410
8722.21 1453
8723.09 1452
8723.97 1452
8724.85 1485
8725.73 1438
8726.62 1492
8727.50 1531
8728.38 1454
8729.26 1440
8730.14 1464
8731.03 1537
8731.91 1583
8732.79 1563
8733.67 1591
8734.55 1576
8735.44 1526
8736.32 1531
8737.20 1510
8738.08 1508
8738.97 1496
8739.85 1489
8740.73 1468
8741.61 1462
8742.50 1418
8743.38 1423
8744.26 1443
8745.14 1411
8746.03 1374
8746.91 1335
8747.79 1378
8748.68 1386
8749.56 1388
8750.44 1376
8751.33 1387
8752.21 1350
8753.09 1373
8753.97 1412
8754.86 1368
8755.74 1350
8756.62 1379
8757.51 1408
8758.39 1443
8759.28 1424
8760.16 1505
8761.04 1430
8761.93 1438
8762.81 1444
8763.69 1394
8764.58 1398
8765.46 1389
8766.34 1410
8767.23 1366
8768.11 1351
8769.00 1367
8769.88 1312
8770.76 1335
8771.65 1281
8772.53 1330
8773.42 1296
8774.30 1277
8775.19 1291
8776.07 1312
8776.95 1307
8777.84 1271
8778.72 1228
8779.61 1210
8780.49 1226
8781.38 1197
8782.26 1193
8783.15 1162
8784.03 1214
8784.92 1206
8785.80 1204
8786.69 1216
8787.57 1188
8788.46 1205
8789.34 1192
8790.23 1204
8791.11 1192
8792.00 1174
8792.88 1186
8793.77 1143
8794.65 1128
8795.54 1164
8796.42 1099
8797.31 1125
8798.19 1109
8799.08 1053
8799.96 1013
8800.85 1006
8801.74 1011
8802.62 998
8803.51 979
8804.39 980
8805.28 944
8806.16 1000
8807.05 1004
8807.94 1003
8808.82 1022
8809.71 1021
8810.59 978
8811.48 984
8812.37 1007
8813.25 936
8814.14 997
8815.03 999
8815.91 962
8816.80 902
8817.68 975
8818.57 1011
8819.46 1025
8820.34 1036
8821.23 1004
8822.12 980
8823.00 940
8823.89 946
8824.78 939
8825.66 917
8826.55 904
8827.44 886
8828.33 915
8829.21 952
8830.10 937
8830.99 937
8831.87 937
8832.76 883
8833.65 901
8834.54 892
8835.42 883
8836.31 881
8837.20 840
8838.08 857
8838.97 844
8839.86 886
8840.75 878
8841.64 857
8842.52 824
8843.41 834
8844.30 861
8845.19 859
8846.07 832
8846.96 816
8847.85 831
8848.74 807
8849.63 811
8850.51 835
8851.40 813
8852.29 772
8853.18 777
8854.07 797
8854.96 766
8855.84 722
8856.73 748
8857.62 765
8858.51 727
8859.40 766
8860.29 729
8861.17 737
8862.06 732
8862.95 721
8863.84 745
8864.73 755
8865.62 771
8866.51 779
8867.40 737
8868.29 754
8869.17 734
8870.06 699
8870.95 668
8871.84 647
8872.73 675
8873.62 658
8874.51 710
8875.40 686
8876.29 707
8877.18 685
8878.07 672
8878.96 688
8879.85 706
8880.74 666
8881.63 660
8882.51 684
8883.40 635
8884.29 671
8885.18 705
8886.07 681
8886.96 718
8887.85 700
8888.74 662
8889.63 661
8890.52 673
8891.41 680
8892.30 682
8893.19 672
8894.09 658
8894.98 670
8895.87 620
8896.76 653
8897.65 644
8898.54 594
8899.43 617
8900.32 628
8901.21 593
8902.10 573
8902.99 616
8903.88 633
8904.77 576
8905.66 588
8906.55 610
8907.44 603
8908.34 576
8909.23 600
8910.12 597
8911.01 611
8911.90 606
8912.79 586
8913.68 580
8914.57 559
8915.47 633
8916.36 585
8917.25 605
8918.14 612
8919.03 582
8919.92 565
8920.81 591
8921.71 573
8922.60 541
8923.49 579
8924.38 587
8925.27 538
8926.16 542
8927.06 569
8927.95 553
8928.84 549
8929.73 565
8930.62 553
8931.52 569
8932.41 557
8933.30 544
8934.19 519
8935.09 530
8935.98 542
8936.87 527
8937.76 543
8938.66 538
8939.55 541
8940.44 543
8941.33 546
8942.23 519
8943.12 519
8944.01 523
8944.90 550
8945.80 532
8946.69 511
8947.58 568
8948.48 569
8949.37 497
8950.26 505
8951.16 517
8952.05 535
8952.94 522
8953.84 515
8954.73 532
8955.62 522
8956.52 522
8957.41 539
8958.30 547
8959.20 539
8960.09 568
8960.98 530
8961.88 500
8962.77 519
8963.66 518
8964.56 555
8965.45 501
8966.35 502
8967.24 527
8968.13 551
8969.03 546
8969.92 510
8970.82 454
8971.71 506
8972.60 515
8973.50 536
8974.39 504
8975.29 506
8976.18 497
8977.08 539
8977.97 552
8978.87 512
8979.76 516
8980.65 542
8981.55 535
8982.44 502
8983.34 514
8984.23 536
8985.13 535
8986.02 530
8986.92 548
8987.81 548
8988.71 541
8989.60 541
8990.50 531
8991.39 531
8992.29 515
8993.18 550
8994.08 543
8994.97 571
8995.87 522
8996.76 543
8997.66 500
8998.56 529
8999.45 538
9000.35 532
9001.24 496
9002.14 493
9003.03 501
9003.93 540
9004.83 543
9005.72 510
9006.62 509
9007.51 521
9008.41 517
9009.31 530
9010.20 512
9011.10 476
9011.99 520
9012.89 506
9013.79 497
9014.68 498
9015.58 504
9016.48 484
9017.37 487
9018.27 503
9019.16 524
9020.06 486
9020.96 496
9021.85 482
9022.75 501
9023.65 532
9024.54 517
9025.44 515
9026.34 518
9027.24 497
9028.13 498
9029.03 495
9029.93 508
9030.82 488
9031.72 497
9032.62 517
9033.52 512
9034.41 499
9035.31 491
9036.21 520
9037.10 502
9038.00 479
9038.90 473
9039.80 478
9040.69 480
9041.59 485
9042.49 495
9043.39 504
9044.29 464
9045.18 514
9046.08 533
9046.98 544
9047.88 542
9048.78 542
9049.67 511
9050.57 552
9051.47 523
9052.37 524
9053.27 504
9054.16 509
9055.06 503
9055.96 505
9056.86 541
9057.76 529
9058.66 525
9059.55 548
9060.45 523
9061.35 510
9062.25 529
9063.15 522
9064.05 547
9064.95 536
9065.85 548
9066.74 537
9067.64 574
9068.54 562
9069.44 565
9070.34 540
9071.24 555
9072.14 570
9073.04 551
9073.94 540
9074.84 552
9075.74 522
9076.64 507
9077.53 552
9078.43 527
9079.33 559
9080.23 535
9081.13 556
9082.03 540
9082.93 522
9083.83 529
9084.73 551
9085.63 518
9086.53 526
9087.43 556
9088.33 531
9089.23 569
9090.13 624
9091.03 597
9091.93 572
9092.83 587
9093.73 622
9094.63 611
9095.53 608
9096.43 602
9097.33 537
9098.23 625
9099.13 566
9100.04 583
9100.94 547
9101.84 581
9102.74 608
9103.64 581
9104.54 561
9105.44 539
9106.34 560
9107.24 569
9108.14 561
9109.04 564
9109.94 523
9110.85 534
9111.75 554
9112.65 511
9113.55 535
9114.45 548
9115.35 529
9116.25 532
9117.15 511
9118.06 534
9118.96 528
9119.86 542
9120.76 530
9121.66 550
9122.56 558
9123.46 538
9124.37 563
9125.27 551
9126.17 526
9127.07 541
9127.97 573
9128.88 533
9129.78 528
9130.68 531
9131.58 549
9132.48 513
9133.39 549
9134.29 484
9135.19 544
9136.09 516
9137.00 514
9137.90 504
9138.80 495
9139.70 515
9140.61 527
9141.51 544
9142.41 514
9143.31 505
9144.22 513
9145.12 507
9146.02 489
9146.92 491
9147.83 527
9148.73 492
9149.63 511
9150.54 493
9151.44 513
9152.34 530
9153.25 520
9154.15 501
9155.05 506
9155.96 539
9156.86 560
9157.76 532
9158.67 531
9159.57 508
9160.47 486
9161.38 520
9162.28 471
9163.18 507
9164.09 532
9164.99 513
9165.90 513
9166.80 508
9167.70 519
9168.61 550
9169.51 545
9170.42 566
9171.32 543
9172.22 593
9173.13 585
9174.03 560
9174.94 536
9175.84 567
9176.74 537
9177.65 536
9178.55 579
9179.46 527
9180.36 544
9181.27 555
9182.17 481
9183.08 528
9183.98 499
9184.89 513
9185.79 526
9186.70 542
9187.60 547
9188.51 505
9189.41 521
9190.32 542
9191.22 537
9192.13 515
9193.03 547
9193.94 569
9194.84 573
9195.75 569
9196.65 569
9197.56 548
9198.46 549
9199.37 579
9200.27 632
9201.18 623
9202.08 602
9202.99 616
9203.90 617
9204.80 575
9205.71 597
9206.61 586
9207.52 593
9208.42 571
9209.33 575
9210.24 533
9211.14 548
9212.05 538
9212.95 553
9213.86 549
9214.77 523
9215.67 529
9216.58 527
9217.49 529
9218.39 540
9219.30 530
9220.21 525
9221.11 545
9222.02 574
9222.93 561
9223.83 535
9224.74 507
9225.65 512
9226.55 505
9227.46 520
9228.37 511
9229.27 502
9230.18 504
9231.09 488
9231.99 519
9232.90 505
9233.81 497
9234.72 488
9235.62 494
9236.53 520
9237.44 521
9238.34 521
9239.25 549
9240.16 508
9241.07 530
9241.97 514
9242.88 500
9243.79 483
9244.70 508
9245.61 512
9246.51 536
9247.42 478
9248.33 527
9249.24 527
9250.14 513
9251.05 488
9251.96 489
9252.87 489
9253.78 521
9254.69 477
9255.59 455
9256.50 515
9257.41 500
9258.32 512
9259.23 521
9260.14 517
9261.04 530
9261.95 515
9262.86 484
9263.77 516
9264.68 514
9265.59 529
9266.50 509
9267.40 525
9268.31 513
9269.22 503
9270.13 480
9271.04 501
9271.95 519
9272.86 498
9273.77 497
9274.68 523
9275.59 506
9276.49 529
9277.40 551
9278.31 495
9279.22 491
9280.13 492
9281.04 516
9281.95 497
9282.86 523
9283.77 532
9284.68 544
9285.59 525
9286.50 514
9287.41 537
9288.32 498
9289.23 520
9290.14 551
9291.05 547
9291.96 541
9292.87 565
9293.78 560
9294.69 510
9295.60 550
9296.51 586
9297.42 572
9298.33 569
9299.24 577
9300.15 594
9301.06 576
9301.97 571
9302.88 593
9303.79 578
9304.70 567
9305.61 596
9306.53 571
9307.44 590
9308.35 576
9309.26 583
9310.17 603
9311.08 613
9311.99 613
9312.90 608
9313.81 622
9314.72 620
9315.63 619
9316.55 613
9317.46 594
9318.37 603
9319.28 610
9320.19 573
9321.10 570
9322.01 576
9322.93 589
9323.84 563
9324.75 567
9325.66 549
9326.57 522
9327.48 558
9328.40 556
9329.31 554
9330.22 547
9331.13 541
9332.04 555
9332.96 558
9333.87 569
9334.78 551
9335.69 551
9336.60 574
9337.52 591
9338.43 598
9339.34 601
9340.25 576
9341.17 615
9342.08 600
9342.99 606
9343.90 613
9344.82 587
9345.73 603
9346.64 613
9347.55 585
9348.47 570
9349.38 567
9350.29 552
9351.21 563
9352.12 543
9353.03 571
9353.94 597
9354.86 596
9355.77 570
9356.68 572
9357.60 578
9358.51 562
9359.42 572
9360.34 571
9361.25 567
9362.16 544
9363.08 539
9363.99 537
9364.90 550
9365.82 561
9366.73 545
9367.65 538
9368.56 547
9369.47 560
9370.39 535
9371.30 526
9372.21 543
9373.13 582
9374.04 586
9374.96 570
9375.87 546
9376.79 551
9377.70 561
9378.61 588
9379.53 557
9380.44 553
9381.36 555
9382.27 589
9383.19 611
9384.10 573
9385.01 598
9385.93 603
9386.84 582
9387.76 610
9388.67 607
9389.59 628
9390.50 650
9391.42 649
9392.33 609
9393.25 642
9394.16 661
9395.08 680
9395.99 671
9396.91 665
9397.82 648
9398.74 653
9399.65 658
9400.57 663
9401.48 636
9402.40 633
9403.32 619
9404.23 633
9405.15 623
9406.06 618
9406.98 632
9407.89 639
9408.81 604
9409.73 591
9410.64 602
9411.56 596
9412.47 613
9413.39 598
9414.30 607
9415.22 622
9416.14 624
9417.05 614
9417.97 608
9418.89 608
9419.80 636
9420.72 630
9421.63 627
9422.55 607
9423.47 630
9424.38 626
9425.30 665
9426.22 668
9427.13 673
9428.05 652
9428.97 656
9429.88 646
9430.80 647
9431.72 647
9432.63 606
9433.55 653
9434.47 674
9435.38 638
9436.30 640
9437.22 657
9438.14 653
9439.05 692
9439.97 718
9440.89 739
9441.81 730
9442.72 756
9443.64 742
9444.56 761
9445.47 733
9446.39 787
9447.31 755
9448.23 720
9449.15 751
9450.06 719
9450.98 734
9451.90 733
9452.82 737
9453.73 777
9454.65 731
9455.57 761
9456.49 780
9457.41 782
9458.32 769
9459.24 704
9460.16 732
9461.08 752
9462.00 722
9462.92 703
9463.83 722
9464.75 693
9465.67 710
9466.59 700
9467.51 676
9468.43 676
9469.35 672
9470.26 654
9471.18 723
9472.10 698
9473.02 668
9473.94 676
9474.86 672
9475.78 704
9476.70 752
9477.62 709
9478.54 709
9479.45 717
9480.37 751
9481.29 746
9482.21 768
9483.13 750
9484.05 748
9484.97 783
9485.89 790
9486.81 759
9487.73 754
9488.65 759
9489.57 741
9490.49 723
9491.41 704
9492.33 729
9493.25 721
9494.17 709
9495.09 686
9496.01 690
9496.93 687
9497.85 739
9498.77 725
9499.69 703
9500.61 721
9501.53 711
9502.45 733
9503.37 705
9504.29 723
9505.21 738
9506.13 753
9507.05 761
9507.97 755
9508.89 758
9509.81 782
9510.73 749
9511.65 769
9512.57 746
9513.49 766
9514.42 809
9515.34 777
9516.26 816
9517.18 843
9518.10 866
9519.02 895
9519.94 950
9520.86 960
9521.78 1008
9522.71 992
9523.63 1031
9524.55 1034
9525.47 1041
9526.39 1046
9527.31 1076
9528.23 1030
9529.16 1016
9530.08 959
9531.00 951
9531.92 897
9532.84 945
9533.76 871
9534.69 855
9535.61 882
9536.53 900
9537.45 863
9538.37 853
9539.30 919
9540.22 882
9541.14 868
9542.06 852
9542.98 896
9543.91 864
9544.83 823
9545.75 814
9546.67 862
9547.60 840
9548.52 877
9549.44 879
9550.36 877
9551.29 874
9552.21 858
9553.13 874
9554.06 907
9554.98 906
9555.90 901
9556.82 952
9557.75 928
9558.67 934
9559.59 923
9560.52 932
9561.44 940
9562.36 936
9563.29 984
9564.21 935
9565.13 978
9566.06 965
9566.98 1031
9567.90 1053
9568.83 995
9569.75 1009
9570.67 1037
9571.60 1005
9572.52 1024
9573.44 1006
9574.37 1052
9575.29 1038
9576.22 1040
9577.14 1041
9578.06 1058
9578.99 1114
9579.91 1123
9580.84 1108
9581.76 1123
9582.68 1136
9583.61 1148
9584.53 1158
9585.46 1157
9586.38 1144
9587.31 1137
9588.23 1147
9589.15 1132
9590.08 1124
9591.00 1122
9591.93 1142
9592.85 1167
9593.78 1179
9594.70 1176
9595.63 1236
9596.55 1277
9597.48 1344
9598.40 1330
9599.33 1337
9600.25 1453
9601.18 1488
9602.10 1488
9603.03 1565
9603.95 1552
9604.88 1455
9605.80 1478
9606.73 1427
9607.65 1336
9608.58 1400
9609.50 1330
9610.43 1329
9611.35 1288
9612.28 1231
9613.21 1232
9614.13 1241
9615.06 1229
9615.98 1198
9616.91 1229
9617.84 1253
9618.76 1242
9619.69 1208
9620.61 1256
9621.54 1196
9622.47 1227
9623.39 1213
9624.32 1220
9625.24 1262
9626.17 1313
9627.10 1241
9628.02 1316
9628.95 1355
9629.88 1306
9630.80 1336
9631.73 1357
9632.65 1370
9633.58 1359
9634.51 1404
9635.43 1361
9636.36 1354
9637.29 1380
9638.22 1379
9639.14 1424
9640.07 1455
9641.00 1481
9641.92 1549
9642.85 1497
9643.78 1567
9644.70 1556
9645.63 1630
9646.56 1655
9647.49 1640
9648.41 1624
9649.34 1649
9650.27 1691
9651.20 1625
9652.12 1640
9653.05 1638
9653.98 1663
9654.91 1656
9655.83 1590
9656.76 1587
9657.69 1602
9658.62 1639
9659.55 1584
9660.47 1626
9661.40 1616
9662.33 1631
9663.26 1627
9664.19 1651
9665.11 1695
9666.04 1667
9666.97 1664
9667.90 1732
9668.83 1723
9669.75 1754
9670.68 1740
9671.61 1722
9672.54 1725
9673.47 1797
9674.40 1811
9675.33 1844
9676.25 1847
9677.18 1867
9678.11 1882
9679.04 1916
9679.97 1970
9680.90 1959
9681.83 1980
9682.76 1982
9683.69 1991
9684.61 1999
9685.54 2004
9686.47 1982
9687.40 2027
9688.33 1996
9689.26 1983
9690.19 2059
9691.12 2012
9692.05 1970
9692.98 2053
9693.91 2067
9694.84 2080
9695.77 2147
9696.70 2231
9697.63 2283
9698.56 2313
9699.49 2373
9700.42 2408
9701.35 2439
9702.28 2421
9703.21 2450
9704.14 2473
9705.07 2373
9706.00 2370
9706.93 2291
9707.86 2263
9708.79 2190
9709.72 2156
9710.65 2109
9711.58 2169
9712.51 2217
9713.44 2275
9714.37 2360
9715.30 2350
9716.23 2361
9717.16 2384
9718.09 2418
9719.02 2420
9719.95 2403
9720.88 2340
9721.81 2229
9722.75 2109
9723.68 2022
9724.61 1962
9725.54 1904
9726.47 1856
9727.40 1702
9728.33 1758
9729.26 1725
9730.19 1725
9731.13 1647
9732.06 1674
9732.99 1700
9733.92 1643
9734.85 1587
9735.78 1594
9736.71 1627
9737.65 1633
9738.58 1587
9739.51 1534
9740.44 1560
9741.37 1546
9742.30 1458
9743.24 1465
9744.17 1435
9745.10 1456
9746.03 1461
9746.96 1366
9747.90 1369
9748.83 1383
9749.76 1374
9750.69 1375
9751.63 1315
9752.56 1364
9753.49 1340
9754.42 1336
9755.36 1346
9756.29 1345
9757.22 1309
9758.15 1326
9759.09 1282
9760.02 1265
9760.95 1284
9761.88 1303
9762.82 1319
9763.75 1348
9764.68 1290
9765.62 1249
9766.55 1272
9767.48 1313
9768.41 1298
9769.35 1371
9770.28 1373
9771.21 1370
9772.15 1379
9773.08 1376
9774.01 1339
9774.95 1385
9775.88 1323
9776.81 1384
9777.75 1326
9778.68 1326
9779.62 1332
9780.55 1384
9781.48 1383
9782.42 1391
9783.35 1351
9784.28 1392
9785.22 1356
9786.15 1381
9787.09 1381
9788.02 1403
9788.95 1376
9789.89 1416
9790.82 1398
9791.76 1349
9792.69 1282
9793.63 1273
9794.56 1351
9795.49 1324
9796.43 1326
9797.36 1336
9798.30 1392
9799.23 1286
9800.17 1312
9801.10 1311
9802.04 1293
9802.97 1309
9803.91 1300
9804.84 1264
9805.78 1219
9806.71 1174
9807.65 1144
9808.58 1125
9809.52 1112
9810.45 1105
9811.39 1092
9812.32 1020
9813.26 1006
9814.19 1036
9815.13 1037
9816.06 1003
9817.00 1014
9817.93 990
9818.87 954
9819.80 984
9820.74 956
9821.68 925
9822.61 968
9823.55 924
9824.48 914
9825.42 965
9826.35 895
9827.29 903
9828.23 909
9829.16 929
9830.10 920
9831.03 923
9831.97 893
9832.91 903
9833.84 924
9834.78 899
9835.72 880
9836.65 928
9837.59 918
9838.52 901
9839.46 893
9840.40 900
9841.33 887
9842.27 893
9843.21 878
9844.14 903
9845.08 894
9846.02 905
9846.95 916
9847.89 907
9848.83 907
9849.77 920
9850.70 905
9851.64 877
9852.58 905
9853.51 929
9854.45 919
9855.39 947
9856.33 920
9857.26 888
9858.20 916
9859.14 920
9860.08 859
9861.01 891
9861.95 904
9862.89 838
9863.83 876
9864.76 859
9865.70 869
9866.64 841
9867.58 872
9868.51 865
9869.45 843
9870.39 840
9871.33 818
9872.27 822
9873.20 853
9874.14 907
9875.08 863
9876.02 863
9876.96 853
9877.90 851
9878.83 868
9879.77 848
9880.71 822
9881.65 838
9882.59 861
9883.53 837
9884.47 797
9885.40 820
9886.34 807
9887.28 848
9888.22 824
9889.16 808
9890.10 831
9891.04 826
9891.98 776
9892.91 792
9893.85 833
9894.79 851
9895.73 834
9896.67 802
9897.61 821
9898.55 761
9899.49 763
9900.43 802
9901.37 793
9902.31 804
9903.25 787
9904.19 794
9905.13 764
9906.07 806
9907.01 804
9907.95 823
9908.89 842
9909.83 860
9910.77 809
9911.71 846
9912.65 806
9913.59 842
9914.53 833
9915.47 797
9916.41 770
9917.35 827
9918.29 865
9919.23 830
9920.17 821
9921.11 843
9922.05 884
9922.99 878
9923.93 949
9924.87 1003
9925.81 1053
9926.75 1050
9927.69 1080
9928.63 1041
9929.57 1065
9930.51 1066
9931.45 1073
9932.39 1037
9933.34 979
9934.28 992
9935.22 975
9936.16 958
9937.10 903
9938.04 900
9938.98 836
9939.92 834
9940.87 823
9941.81 818
9942.75 823
9943.69 819
9944.63 786
9945.57 832
9946.51 838
9947.46 842
9948.40 872
9949.34 882
9950.28 875
9951.22 924
9952.16 929
9953.11 942
9954.05 968
9954.99 911
9955.93 950
9956.87 927
9957.82 904
9958.76 860
9959.70 893
9960.64 850
9961.59 814
9962.53 787
9963.47 763
9964.41 761
9965.35 757
9966.30 766
9967.24 741
9968.18 714
9969.13 675
9970.07 700
9971.01 684
9971.95 677
9972.90 698
9973.84 666
9974.78 672
9975.73 633
9976.67 703
9977.61 647
9978.55 665
9979.50 675
9980.44 655
9981.38 672
9982.33 704
9983.27 691
9984.21 698
9985.16 668
9986.10 671
9987.04 679
9987.99 691
9988.93 681
9989.88 703
9990.82 689
9991.76 705
9992.71 695
9993.65 691
9994.59 702
9995.54 697
9996.48 658
9997.43 668
9998.37 673
9999.31 647
10000.26 622
10001.20 632
10002.15 652
10003.09 676
10004.04 645
10004.98 649
10005.92 636
10006.87 633
10007.81 629
10008.76 676
10009.70 681
10010.65 667
10011.59 640
10012.54 629
10013.48 607
10014.43 600
10015.37 629
10016.32 630
10017.26 589
10018.21 631
10019.15 659
10020.10 654
10021.04 606
10021.99 635
10022.93 619
10023.88 611
10024.82 631
10025.77 595
10026.71 618
10027.66 628
10028.60 654
10029.55 604
10030.49 628
10031.44 616
10032.39 620
10033.33 633
10034.28 602
10035.22 606
10036.17 594
10037.11 602
10038.06 615
10039.01 614
10039.95 587
10040.90 583
10041.84 609
10042.79 620
10043.74 586
10044.68 598
10045.63 596
10046.58 587
10047.52 612
10048.47 601
10049.41 624
10050.36 611
10051.31 582
10052.25 596
10053.20 606
10054.15 577
10055.09 583
10056.04 608
10056.99 549
10057.93 568
10058.88 541
10059.83 597
10060.78 571
10061.72 572
10062.67 544
10063.62 525
10064.56 564
10065.51 592
10066.46 590
10067.41 578
10068.35 588
10069.30 583
10070.25 598
10071.20 585
10072.14 561
10073.09 581
10074.04 571
10074.99 541
10075.93 566
10076.88 574
10077.83 562
10078.78 550
10079.72 570
10080.67 586
10081.62 546
10082.57 553
10083.52 586
10084.46 595
10085.41 540
10086.36 529
10087.31 571
10088.26 559
10089.21 573
10090.15 552
10091.10 571
10092.05 552
10093.00 574
10093.95 634
10094.90 601
10095.85 551
10096.79 588
10097.74 622
10098.69 617
10099.64 568
10100.59 547
10101.54 559
10102.49 550
10103.44 570
10104.39 599
10105.33 607
10106.28 610
10107.23 577
10108.18 600
10109.13 607
10110.08 594
10111.03 600
10111.98 578
10112.93 614
10113.88 620
10114.83 599
10115.78 589
10116.73 607
10117.68 587
10118.63 619
10119.58 583
10120.53 594
10121.48 616
10122.43 611
10123.38 593
10124.33 613
10125.28 615
10126.23 588
10127.18 627
10128.13 611
10129.08 632
10130.03 621
10130.98 603
10131.93 611
10132.88 660
10133.83 660
10134.78 659
10135.73 680
10136.68 647
10137.63 664
10138.58 677
10139.53 638
10140.48 686
10141.43 668
10142.38 673
10143.33 688
10144.29 667
10145.24 683
10146.19 722
10147.14 745
10148.09 742
10149.04 734
10149.99 717
10150.94 715
10151.89 718
10152.85 765
10153.80 751
10154.75 767
10155.70 765
10156.65 778
10157.60 774
10158.55 794
10159.51 777
10160.46 746
10161.41 751
10162.36 782
10163.31 800
10164.26 787
10165.22 801
10166.17 801
10167.12 802
10168.07 808
10169.02 848
10169.98 838
10170.93 828
10171.88 866
10172.83 834
10173.79 868
10174.74 877
10175.69 935
10176.64 936
10177.60 928
10178.55 934
10179.50 960
10180.45 947
10181.41 954
10182.36 1001
10183.31 939
10184.26 965
10185.22 925
10186.17 935
10187.12 906
10188.08 928
10189.03 937
10189.98 949
10190.93 931
10191.89 911
10192.84 936
10193.79 963
10194.75 978
10195.70 952
10196.65 953
10197.61 978
10198.56 988
10199.51 963
10200.47 1012
10201.42 1008
10202.38 1003
10203.33 1015
10204.28 993
10205.24 1054
10206.19 1064
10207.14 1062
10208.10 1107
10209.05 1131
10210.01 1095
10210.96 1134
10211.91 1111
10212.87 1090
10213.82 1134
10214.78 1071
10215.73 1030
10216.69 1013
10217.64 1051
10218.59 960
10219.55 934
10220.50 931
10221.46 972
10222.41 958
10223.37 936
10224.32 901
10225.28 908
10226.23 912
10227.19 898
10228.14 914
10229.10 885
10230.05 907
10231.01 948
10231.96 961
10232.92 963
10233.87 985
10234.83 1004
10235.78 1042
10236.74 1079
10237.69 1163
10238.65 1133
10239.60 1100
10240.56 1159
10241.51 1095
10242.47 1091
10243.42 1090
10244.38 1041
10245.34 968
10246.29 962
10247.25 954
10248.20 908
10249.16 897
10250.11 854
10251.07 830
10252.03 819
10252.98 839
10253.94 792
10254.89 789
10255.85 780
10256.81 779
10257.76 771
10258.72 749
10259.68 764
10260.63 756
10261.59 720
10262.55 693
10263.50 706
10264.46 715
10265.41 738
10266.37 678
10267.33 661
10268.28 681
10269.24 690
10270.20 678
10271.16 676
10272.11 666
10273.07 667
10274.03 720
10274.98 698
10275.94 672
10276.90 685
10277.85 668
10278.81 634
10279.77 629
10280.73 639
10281.68 657
10282.64 626
10283.60 655
10284.56 701
10285.51 626
10286.47 603
10287.43 626
10288.39 619
10289.34 637
10290.30 611
10291.26 588
10292.22 627
10293.18 647
10294.13 658
10295.09 636
10296.05 606
10297.01 616
10297.97 621
10298.92 638
10299.88 620
10300.84 596
10301.80 590
10302.76 613
10303.72 658
10304.67 647
10305.63 632
10306.59 590
10307.55 598
10308.51 604
10309.47 599
10310.43 591
10311.38 633
10312.34 614
10313.30 622
10314.26 592
10315.22 597
10316.18 601
10317.14 601
10318.10 598
10319.06 579
10320.01 563
10320.97 577
10321.93 584
10322.89 563
10323.85 596
10324.81 590
10325.77 569
10326.73 533
10327.69 579
10328.65 567
10329.61 586
10330.57 545
10331.53 587
10332.49 596
10333.45 551
10334.41 589
10335.37 595
10336.33 578
10337.29 541
10338.25 559
10339.21 590
10340.17 536
10341.13 554
10342.09 523
10343.05 509
10344.01 517
10344.97 534
10345.93 541
10346.89 547
10347.85 525
10348.81 529
10349.77 536
10350.73 541
10351.69 513
10352.65 516
10353.61 511
10354.57 512
10355.53 499
10356.49 488
10357.46 504
10358.42 500
10359.38 543
10360.34 528
10361.30 486
10362.26 501
10363.22 504
10364.18 491
10365.14 515
10366.11 479
10367.07 498
10368.03 505
10368.99 508
10369.95 492
10370.91 482
10371.87 480
10372.84 499
10373.80 492
10374.76 532
10375.72 508
10376.68 494
10377.64 510
10378.61 484
10379.57 504
10380.53 498
10381.49 488
10382.45 500
10383.42 502
10384.38 493
10385.34 493
10386.30 462
10387.27 482
10388.23 497
10389.19 484
10390.15 477
10391.11 445
10392.08 501
10393.04 468
10394.00 448
10394.96 468
10395.93 467
10396.89 482
10397.85 480
10398.82 476
10399.78 490
10400.74 490
10401.70 476
10402.67 489
10403.63 460
10404.59 459
10405.56 456
10406.52 460
10407.48 434
10408.45 463
10409.41 482
10410.37 483
10411.34 481
10412.30 494
10413.26 488
10414.23 479
10415.19 495
10416.15 471
10417.12 460
10418.08 483
10419.04 506
10420.01 500
10420.97 499
10421.94 496
10422.90 473
10423.86 456
10424.83 428
10425.79 505
10426.76 504
10427.72 460
10428.68 500
10429.65 461
10430.61 463
10431.58 489
10432.54 475
10433.51 441
10434.47 426
10435.44 452
10436.40 461
10437.36 483
10438.33 452
10439.29 445
10440.26 466
10441.22 458
10442.19 475
10443.15 449
10444.12 433
10445.08 448
10446.05 430
10447.01 417
10447.98 460
10448.94 437
10449.91 432
10450.87 433
10451.84 439
10452.80 427
10453.77 425
10454.73 440
10455.70 430
10456.67 442
10457.63 467
10458.60 451
10459.56 447
10460.53 441
10461.49 443
10462.46 431
10463.43 438
10464.39 439
10465.36 431
10466.32 447
10467.29 418
10468.25 423
10469.22 433
10470.19 462
10471.15 448
10472.12 452
10473.09 452
10474.05 453
10475.02 444
10475.98 468
10476.95 488
10477.92 463
10478.88 433
10479.85 445
10480.82 484
10481.78 472
10482.75 451
10483.72 466
10484.68 466
10485.65 499
10486.62 483
10487.58 418
10488.55 438
10489.52 472
10490.49 477
10491.45 479
10492.42 449
10493.39 461
10494.35 445
10495.32 455
10496.29 452
10497.26 457
10498.22 423
10499.19 408
10500.16 413
10501.13 413
10502.09 428
10503.06 429
10504.03 408
10505.00 435
10505.96 412
10506.93 439
10507.90 456
10508.87 465
10509.84 435
10510.80 447
10511.77 429
10512.74 425
10513.71 440
10514.68 423
10515.64 444
10516.61 436
10517.58 433
10518.55 445
10519.52 426
10520.49 458
10521.45 444
10522.42 452
10523.39 428
10524.36 437
10525.33 431
10526.30 428
10527.27 422
10528.23 411
10529.20 425
10530.17 442
10531.14 445
10532.11 457
10533.08 438
10534.05 477
10535.02 430
10535.99 449
10536.96 452
10537.93 464
10538.89 496
10539.86 458
10540.83 437
10541.80 451
10542.77 446
10543.74 453
10544.71 438
10545.68 432
10546.65 463
10547.62 438
10548.59 454
10549.56 462
10550.53 459
10551.50 482
10552.47 476
10553.44 464
10554.41 465
10555.38 438
10556.35 476
10557.32 485
10558.29 475
10559.26 438
10560.23 447
10561.20 488
10562.17 476
10563.14 476
10564.11 492
10565.08 502
10566.05 495
10567.02 522
10567.99 502
10568.96 492
10569.93 491
10570.91 520
10571.88 481
10572.85 477
10573.82 476
10574.79 473
10575.76 472
10576.73 488
10577.70 475
10578.67 469
10579.64 480
10580.62 473
10581.59 431
10582.56 481
10583.53 475
10584.50 490
10585.47 497
10586.44 488
10587.42 463
10588.39 500
10589.36 501
10590.33 495
10591.30 479
10592.27 491
10593.25 505
10594.22 520
10595.19 491
10596.16 521
10597.13 504
10598.10 535
10599.08 534
10600.05 515
10601.02 515
10601.99 516
10602.97 520
10603.94 542
10604.91 545
10605.88 590
10606.85 576
10607.83 572
10608.80 573
10609.77 600
10610.74 581
10611.72 616
10612.69 637
10613.66 647
10614.64 645
10615.61 606
10616.58 609
10617.55 617
10618.53 580
10619.50 600
10620.47 589
10621.45 553
10622.42 556
10623.39 572
10624.37 554
10625.34 502
10626.31 520
10627.29 544
10628.26 542
10629.23 529
10630.21 531
10631.18 515
10632.15 539
10633.13 508
10634.10 524
10635.07 518
10636.05 537
10637.02 544
10638.00 567
10638.97 555
10639.94 593
10640.92 611
10641.89 602
10642.87 594
10643.84 605
10644.81 576
10645.79 567
10646.76 567
10647.74 562
10648.71 574
10649.68 564
10650.66 515
10651.63 516
10652.61 503
10653.58 493
10654.56 526
10655.53 485
10656.51 489
10657.48 476
10658.46 482
10659.43 458
10660.41 469
10661.38 452
10662.36 485
10663.33 432
10664.31 448
10665.28 455
10666.26 446
10667.23 481
10668.21 473
10669.18 477
10670.16 487
10671.13 456
10672.11 465
10673.08 469
10674.06 495
10675.03 498
10676.01 475
10676.99 456
10677.96 463
10678.94 481
10679.91 450
10680.89 458
10681.86 464
10682.84 488
10683.82 497
10684.79 486
10685.77 498
10686.74 484
10687.72 480
10688.70 468
10689.67 439
10690.65 473
10691.63 496
10692.60 476
10693.58 450
10694.55 463
10695.53 472
10696.51 492
10697.48 509
10698.46 454
10699.44 454
10700.41 481
10701.39 479
10702.37 459
10703.34 444
10704.32 442
10705.30 457
10706.27 465
10707.25 473
10708.23 441
10709.21 434
10710.18 452
10711.16 476
10712.14 482
10713.11 443
10714.09 472
10715.07 486
10716.05 493
10717.02 496
10718.00 482
10718.98 477
10719.96 471
10720.93 494
10721.91 449
10722.89 473
10723.87 469
10724.85 487
10725.82 494
10726.80 480
10727.78 464
10728.76 474
10729.74 457
10730.71 445
10731.69 445
10732.67 501
10733.65 477
10734.63 483
10735.60 482
10736.58 466
10737.56 486
10738.54 492
10739.52 473
10740.50 478
10741.48 480
10742.45 450
10743.43 457
10744.41 470
10745.39 465
10746.37 479
10747.35 510
10748.33 494
10749.31 464
10750.28 516
10751.26 486
10752.24 489
10753.22 503
10754.20 470
10755.18 496
10756.16 472
10757.14 480
10758.12 503
10759.10 489
10760.08 493
10761.06 516
10762.04 497
10763.01 491
10763.99 506
10764.97 507
10765.95 533
10766.93 533
10767.91 487
10768.89 482
10769.87 511
10770.85 513
10771.83 502
10772.81 532
10773.79 522
10774.77 531
10775.75 537
10776.73 515
10777.71 558
10778.69 556
10779.67 550
10780.65 559
10781.63 562
10782.62 509
10783.60 542
10784.58 565
10785.56 585
10786.54 568
10787.52 532
10788.50 536
10789.48 551
10790.46 544
10791.44 582
10792.42 543
10793.40 535
10794.38 502
10795.37 549
10796.35 528
10797.33 525
10798.31 523
10799.29 524
10800.27 563
10801.25 532
10802.23 530
10803.21 524
10804.20 555
10805.18 549
10806.16 532
10807.14 522
10808.12 545
10809.10 516
10810.09 559
10811.07 529
10812.05 531
10813.03 547
10814.01 544
10815.00 562
10815.98 531
10816.96 573
10817.94 537
10818.92 531
10819.91 548
10820.89 572
10821.87 579
10822.85 577
10823.83 581
10824.82 565
10825.80 577
10826.78 551
10827.76 582
10828.75 619
10829.73 542
10830.71 576
10831.69 578
10832.68 593
10833.66 568
10834.64 579
10835.63 612
10836.61 583
10837.59 596
10838.57 586
10839.56 617
10840.54 586
10841.52 613
10842.51 626
10843.49 618
10844.47 630
10845.46 620
10846.44 620
10847.42 640
10848.41 603
10849.39 609
10850.37 673
10851.36 623
10852.34 631
10853.32 646
10854.31 658
10855.29 679
10856.28 661
10857.26 686
10858.24 682
10859.23 647
10860.21 635
10861.20 666
10862.18 711
10863.16 716
10864.15 681
10865.13 698
10866.12 704
10867.10 705
10868.08 692
10869.07 686
10870.05 677
10871.04 709
10872.02 722
10873.01 727
10873.99 764
10874.98 730
10875.96 714
10876.95 724
10877.93 727
10878.92 751
10879.90 714
10880.89 758
10881.87 762
10882.86 726
10883.84 728
10884.83 742
10885.81 760
10886.80 746
10887.78 765
10888.77 822
10889.75 803
10890.74 779
10891.72 776
10892.71 775
10893.69 817
10894.68 802
10895.66 811
10896.65 843
10897.64 870
10898.62 851
10899.61 876
10900.59 862
10901.58 892
10902.56 845
10903.55 863
10904.54 897
10905.52 894
10906.51 904
10907.49 881
10908.48 915
10909.47 946
10910.45 928
10911.44 892
10912.43 931
10913.41 948
10914.40 992
10915.39 1016
10916.37 995
10917.36 998
10918.35 1011
10919.33 1037
10920.32 996
10921.31 1032
10922.29 1017
10923.28 1037
10924.27 1079
10925.25 1036
10926.24 1049
10927.23 1079
10928.21 1042
10929.20 1054
10930.19 1073
10931.18 1137
10932.16 1122
10933.15 1166
10934.14 1105
10935.12 1150
10936.11 1143
10937.10 1160
10938.09 1198
10939.07 1196
10940.06 1162
10941.05 1168
10942.04 1224
10943.02 1226
10944.01 1251
10945.00 1263
10945.99 1259
10946.98 1286
10947.96 1325
10948.95 1335
10949.94 1409
10950.93 1388
10951.92 1426
10952.90 1509
10953.89 1564
10954.88 1600
10955.87 1645
10956.86 1676
10957.85 1747
10958.83 1766
10959.82 1795
10960.81 1860
10961.80 1855
10962.79 1876
10963.78 1858
10964.77 1799
10965.75 1790
10966.74 1737
10967.73 1707
10968.72 1666
10969.71 1624
10970.70 1641
10971.69 1624
10972.68 1538
10973.67 1515
10974.66 1473
10975.64 1461
10976.63 1376
10977.62 1350
10978.61 1401
10979.60 1385
10980.59 1384
10981.58 1400
10982.57 1367
10983.56 1411
10984.55 1444
10985.54 1486
10986.53 1487
10987.52 1484
10988.51 1558
10989.50 1588
10990.49 1568
10991.48 1611
10992.47 1693
10993.46 1754
10994.45 1776
10995.44 1927
10996.43 2008
10997.42 2052
10998.41 2187
10999.40 2328
11000.39 2389
11001.38 2460
11002.37 2522
11003.36 2560
11004.35 2535
11005.34 2463
11006.33 2367
11007.32 2265
11008.31 2153
11009.30 2010
11010.30 1951
11011.29 1803
11012.28 1758
11013.27 1692
11014.26 1555
11015.25 1433
11016.24 1374
11017.23 1313
11018.22 1310
11019.21 1255
11020.21 1201
11021.20 1174
11022.19 1171
11023.18 1088
11024.17 1070
11025.16 1059
11026.15 1017
11027.14 1040
11028.14 1030
11029.13 1049
11030.12 1020
11031.11 1022
11032.10 1013
11033.09 1026
11034.09 1035
11035.08 1011
11036.07 1030
11037.06 1042
11038.05 1080
11039.05 1035
11040.04 966
11041.03 997
11042.02 1005
11043.02 1007
11044.01 997
11045.00 992
11045.99 994
11046.98 987
11047.98 977
11048.97 966
11049.96 950
11050.95 930
11051.95 932
11052.94 899
11053.93 930
11054.93 928
11055.92 908
11056.91 937
11057.90 926
11058.90 918
11059.89 899
11060.88 918
11061.88 911
11062.87 936
11063.86 913
11064.86 949
11065.85 958
11066.84 928
11067.84 929
11068.83 945
11069.82 941
11070.82 967
11071.81 945
11072.80 944
11073.80 920
11074.79 902
11075.78 919
11076.78 977
11077.77 942
11078.77 902
11079.76 924
11080.75 928
11081.75 912
11082.74 922
11083.74 919
11084.73 938
11085.72 933
11086.72 916
11087.71 902
11088.71 879
11089.70 874
11090.70 887
11091.69 858
11092.68 849
11093.68 801
11094.67 849
11095.67 825
11096.66 837
11097.66 846
11098.65 800
11099.65 831
11100.64 805
11101.64 770
11102.63 800
11103.63 782
11104.62 816
11105.62 803
11106.61 812
11107.61 802
11108.60 798
11109.60 809
11110.59 772
11111.59 776
11112.58 807
11113.58 796
11114.57 791
11115.57 782
11116.56 809
11117.56 791
11118.56 776
11119.55 760
11120.55 789
11121.54 753
11122.54 761
11123.54 783
11124.53 774
11125.53 788
11126.52 769
11127.52 784
11128.51 801
11129.51 794
11130.51 762
11131.50 771
11132.50 776
11133.50 771
11134.49 775
11135.49 750
11136.49 723
11137.48 732
11138.48 749
11139.47 759
11140.47 704
11141.47 695
11142.46 738
11143.46 757
11144.46 759
11145.46 763
11146.45 756
11147.45 736
11148.45 718
11149.44 714
11150.44 706
11151.44 744
11152.43 775
11153.43 745
11154.43 727
11155.43 725
11156.42 764
11157.42 737
11158.42 735
11159.42 750
11160.41 765
11161.41 754
11162.41 732
11163.41 695
11164.40 698
11165.40 753
11166.40 744
11167.40 748
11168.39 747
11169.39 753
11170.39 722
11171.39 726
11172.39 736
11173.38 723
11174.38 717
11175.38 723
11176.38 723
11177.38 736
11178.38 760
11179.37 698
11180.37 692
11181.37 721
11182.37 740
11183.37 721
11184.37 713
11185.37 726
11186.36 756
11187.36 756
11188.36 765
11189.36 729
11190.36 757
11191.36 719
11192.36 768
11193.36 760
11194.36 744
11195.35 807
11196.35 759
11197.35 749
11198.35 726
11199.35 753
11200.35 765
11201.35 763
11202.35 775
11203.35 788
11204.35 786
11205.35 788
11206.35 829
11207.35 877
11208.35 823
11209.35 815
11210.35 830
11211.35 817
11212.35 820
11213.35 827
11214.35 801
11215.34 791
11216.35 865
11217.35 810
11218.35 803
11219.35 807
11220.35 821
11221.35 786
11222.35 800
11223.35 774
11224.35 754
11225.35 781
11226.35 793
11227.35 756
11228.35 802
11229.35 776
11230.35 781
11231.35 804
11232.35 721
11233.35 773
11234.35 763
11235.35 808
11236.35 789
11237.36 789
11238.36 771
11239.36 776
11240.36 778
11241.36 759
11242.36 777
11243.36 799
11244.36 787
11245.36 789
11246.37 831
11247.37 813
11248.37 818
11249.37 799
11250.37 835
11251.37 835
11252.38 795
11253.38 844
11254.38 862
11255.38 825
11256.38 849
11257.38 849
11258.39 843
11259.39 867
11260.39 825
11261.39 857
11262.39 863
11263.40 887
11264.40 849
11265.40 855
11266.40 846
11267.40 852
11268.41 886
11269.41 879
11270.41 880
11271.41 925
11272.42 929
11273.42 913
11274.42 949
11275.42 994
11276.43 1015
11277.43 947
11278.43 996
11279.44 964
11280.44 954
11281.44 970
11282.44 933
11283.45 934
11284.45 945
11285.45 940
11286.46 884
11287.46 880
11288.46 881
11289.47 835
11290.47 810
11291.47 814
11292.48 760
11293.48 754
11294.48 815
11295.49 798
11296.49 811
11297.49 776
11298.50 751
11299.50 764
11300.51 757
11301.51 775
11302.51 718
11303.52 724
11304.52 734
11305.53 761
11306.53 760
11307.53 768
11308.54 738
11309.54 743
11310.55 798
11311.55 740
11312.55 739
11313.56 759
11314.56 769
11315.57 773
11316.57 812
11317.58 813
11318.58 809
11319.59 787
11320.59 819
11321.59 869
11322.60 863
11323.60 857
11324.61 838
11325.61 842
11326.62 795
11327.62 773
11328.63 782
11329.63 739
11330.64 758
11331.64 794
11332.65 797
11333.65 784
11334.66 748
11335.67 757
11336.67 746
11337.68 740
11338.68 786
11339.69 818
11340.69 811
11341.70 761
11342.70 762
11343.71 750
11344.72 799
11345.72 830
11346.73 801
11347.73 769
11348.74 797
11349.74 775
11350.75 739
11351.76 729
11352.76 728
11353.77 714
11354.78 716
11355.78 689
11356.79 733
11357.79 669
11358.80 710
11359.81 688
11360.81 729
11361.82 684
11362.83 671
11363.83 701
11364.84 680
11365.85 650
11366.85 680
11367.86 664
11368.87 661
11369.87 669
11370.88 625
11371.89 644
11372.89 646
11373.90 659
11374.91 646
11375.92 617
11376.92 623
11377.93 623
11378.94 616
11379.94 612
11380.95 621
11381.96 618
11382.97 604
11383.97 632
11384.98 636
11385.99 594
11387.00 621
11388.00 596
11389.01 592
11390.02 626
11391.03 649
11392.04 636
11393.04 619
11394.05 614
11395.06 590
11396.07 616
11397.08 572
11398.08 602
11399.09 614
11400.10 614
11401.11 587
11402.12 606
11403.12 589
11404.13 611
11405.14 636
11406.15 597
11407.16 640
11408.17 607
11409.18 604
11410.18 623
11411.19 622
11412.20 602
11413.21 580
11414.22 583
11415.23 585
11416.24 598
11417.25 599
11418.25 614
11419.26 616
11420.27 574
11421.28 582
11422.29 569
11423.30 560
11424.31 574
11425.32 564
11426.33 551
11427.34 543
11428.35 582
11429.36 595
11430.37 600
11431.38 602
11432.39 568
11433.39 600
11434.40 558
11435.41 580
11436.42 569
11437.43 563
11438.44 586
11439.45 566
11440.46 519
11441.47 545
11442.48 586
11443.49 551
11444.50 570
11445.51 544
11446.52 564
11447.53 581
11448.55 587
11449.56 546
11450.57 550
11451.58 541
11452.59 567
11453.60 563
11454.61 548
11455.62 533
11456.63 559
11457.64 523
11458.65 553
11459.66 564
11460.67 527
11461.68 527
11462.69 531
11463.71 530
11464.72 572
11465.73 531
11466.74 507
11467.75 544
11468.76 534
11469.77 531
11470.78 522
11471.80 535
11472.81 537
11473.82 528
11474.83 516
11475.84 551
11476.85 535
11477.86 526
11478.88 539
11479.89 537
11480.90 530
11481.91 518
11482.92 494
11483.93 496
11484.95 546
11485.96 539
11486.97 548
11487.98 521
11489.00 550
11490.01 511
11491.02 552
11492.03 536
11493.04 516
11494.06 504
11495.07 528
11496.08 508
11497.09 534
11498.11 538
11499.12 524
11500.13 545
11501.14 539
11502.16 542
11503.17 573
11504.18 531
11505.20 553
11506.21 580
11507.22 560
11508.23 571
11509.25 534
11510.26 580
11511.27 582
11512.29 548
11513.30 608
11514.31 589
11515.33 587
11516.34 578
11517.35 580
11518.37 602
11519.38 592
11520.39 636
11521.41 652
11522.42 648
11523.43 623
11524.45 640
11525.46 649
11526.47 657
11527.49 685
11528.50 691
11529.52 660
11530.53 723
11531.54 751
11532.56 747
11533.57 779
11534.59 751
11535.60 762
11536.62 804
11537.63 806
11538.64 853
11539.66 905
11540.67 899
11541.69 900
11542.70 962
11543.72 931
11544.73 895
11545.75 892
11546.76 895
11547.77 890
11548.79 843
11549.80 782
11550.82 712
11551.83 714
11552.85 711
11553.86 674
11554.88 634
11555.89 611
11556.91 591
11557.92 613
11558.94 587
11559.95 541
11560.97 558
11561.99 527
11563.00 546
11564.02 562
11565.03 562
11566.05 507
11567.06 567
11568.08 552
11569.09 525
11570.11 515
11571.13 548
11572.14 525
11573.16 531
11574.17 540
11575.19 538
11576.20 507
11577.22 528
11578.24 519
11579.25 510
11580.27 527
11581.29 500
11582.30 531
11583.32 545
11584.33 521
11585.35 506
11586.37 503
11587.38 516
11588.40 485
11589.42 510
11590.43 497
11591.45 525
11592.47 474
11593.48 503
11594.50 524
11595.52 520
11596.53 496
11597.55 496
11598.57 514
11599.58 518
11600.60 531
11601.62 559
11602.64 532
11603.65 542
11604.67 555
11605.69 568
11606.70 560
11607.72 561
11608.74 544
11609.76 524
11610.77 530
11611.79 507
11612.81 515
11613.83 519
11614.84 504
11615.86 498
11616.88 506
11617.90 525
11618.92 545
11619.93 528
11620.95 485
11621.97 497
11622.99 495
11624.01 494
11625.02 527
11626.04 499
11627.06 486
11628.08 506
11629.10 497
11630.11 505
11631.13 531
11632.15 501
11633.17 496
11634.19 508
11635.21 507
11636.23 489
11637.24 471
11638.26 492
11639.28 488
11640.30 489
11641.32 486
11642.34 444
11643.36 457
11644.38 495
11645.39 470
11646.41 456
11647.43 459
11648.45 468
11649.47 472
11650.49 476
11651.51 473
11652.53 448
11653.55 464
11654.57 453
11655.59 459
11656.61 455
11657.63 455
11658.65 477
11659.67 444
11660.69 467
11661.70 445
11662.72 471
11663.74 452
11664.76 463
11665.78 461
11666.80 482
11667.82 474
11668.84 464
11669.86 424
11670.88 422
11671.90 429
11672.92 426
11673.95 450
11674.97 428
11675.99 448
11677.01 441
11678.03 440
11679.05 439
11680.07 430
11681.09 457
11682.11 454
11683.13 434
11684.15 421
11685.17 437
11686.19 465
11687.21 452
11688.23 474
11689.25 462
11690.28 470
11691.30 477
11692.32 457
11693.34 464
11694.36 441
11695.38 436
11696.40 453
11697.42 474
11698.44 435
11699.47 404
11700.49 423
11701.51 436
11702.53 446
11703.55 440
11704.57 452
11705.60 443
11706.62 449
11707.64 456
11708.66 459
11709.68 434
11710.70 442
11711.73 445
11712.75 488
11713.77 459
11714.79 444
11715.81 443
11716.84 467
11717.86 429
11718.88 454
11719.90 451
11720.92 461
11721.95 476
11722.97 412
11723.99 461
11725.01 452
11726.04 456
11727.06 489
11728.08 490
11729.11 482
11730.13 457
11731.15 441
11732.17 465
11733.20 462
11734.22 484
11735.24 446
11736.26 466
11737.29 486
11738.31 488
11739.33 465
11740.36 464
11741.38 479
11742.40 481
11743.43 474
11744.45 475
11745.47 502
11746.50 479
11747.52 476
11748.54 478
11749.57 512
11750.59 497
11751.62 495
11752.64 471
11753.66 494
11754.69 483
11755.71 475
11756.73 479
11757.76 479
11758.78 486
11759.81 472
11760.83 517
11761.85 516
11762.88 509
11763.90 538
11764.93 518
11765.95 494
11766.98 537
11768.00 528
11769.02 534
11770.05 536
11771.07 542
11772.10 545
11773.12 548
11774.15 549
11775.17 561
11776.20 545
11777.22 524
11778.25 590
11779.27 535
11780.30 560
11781.32 548
11782.35 525
11783.37 555
11784.40 540
11785.42 549
11786.45 575
11787.47 572
11788.50 565
11789.52 590
11790.55 536
11791.57 563
11792.60 547
11793.62 557
11794.65 560
11795.67 600
11796.70 585
11797.73 587
11798.75 581
11799.78 591
11800.80 558
11801.83 576
11802.85 605
11803.88 587
11804.91 626
11805.93 572
11806.96 588
11807.98 602
11809.01 601
11810.04 602
11811.06 576
11812.09 592
11813.12 595
11814.14 604
11815.17 599
11816.19 609
11817.22 626
11818.25 624
11819.27 632
11820.30 644
11821.33 615
11822.35 629
11823.38 609
11824.41 666
11825.44 638
11826.46 654
11827.49 645
11828.52 649
11829.54 679
11830.57 653
11831.60 666
11832.62 690
11833.65 721
11834.68 685
11835.71 635
11836.73 671
11837.76 689
11838.79 679
11839.82 712
11840.84 748
11841.87 727
11842.90 721
11843.93 741
11844.95 717
11845.98 666
11847.01 711
11848.04 716
11849.07 721
11850.09 705
11851.12 756
11852.15 802
11853.18 801
11854.21 763
11855.23 825
11856.26 809
11857.29 805
11858.32 891
11859.35 823
11860.38 797
11861.40 831
11862.43 825
11863.46 821
11864.49 829
11865.52 850
11866.55 835
11867.58 873
11868.60 823
11869.63 841
11870.66 843
11871.69 873
11872.72 905
11873.75 902
11874.78 904
11875.81 935
11876.84 910
11877.86 882
11878.89 930
11879.92 938
11880.95 937
11881.98 980
11883.01 953
11884.04 969
11885.07 1024
11886.10 1014
11887.13 1047
11888.16 1032
11889.19 1069
11890.22 1105
11891.25 1115
11892.28 1082
11893.31 1142
11894.34 1138
11895.37 1154
11896.40 1218
11897.43 1256
11898.46 1294
11899.49 1279
11900.52 1313
11901.55 1383
11902.58 1386
11903.61 1415
11904.64 1495
11905.67 1518
11906.70 1492
11907.73 1522
11908.76 1548
11909.79 1582
11910.82 1526
11911.85 1497
11912.88 1452
11913.91 1412
11914.94 1362
11915.97 1352
11917.01 1360
11918.04 1304
11919.07 1265
11920.10 1230
11921.13 1249
11922.16 1242
11923.19 1272
11924.22 1266
11925.25 1276
11926.28 1279
11927.32 1298
11928.35 1335
11929.38 1307
11930.41 1317
11931.44 1375
11932.47 1401
11933.50 1441
11934.54 1409
11935.57 1437
11936.60 1398
11937.63 1431
11938.66 1385
11939.70 1334
11940.73 1332
11941.76 1320
11942.79 1256
11943.82 1155
11944.85 1144
11945.89 1132
11946.92 1113
11947.95 1051
11948.98 1023
11950.02 1035
11951.05 992
11952.08 1003
11953.11 1016
11954.15 966
11955.18 980
11956.21 955
11957.24 973
11958.28 946
11959.31 932
11960.34 921
11961.37 927
11962.41 910
11963.44 891
11964.47 915
11965.51 950
11966.54 933
11967.57 917
11968.60 927
11969.64 924
11970.67 941
11971.70 943
11972.74 977
11973.77 984
11974.80 955
11975.84 931
11976.87 971
11977.90 953
11978.94 979
11979.97 980
11981.00 1003
11982.04 991
11983.07 1008
11984.11 1002
11985.14 986
11986.17 1025
11987.21 1005
11988.24 982
11989.28 974
11990.31 987
11991.34 1020
11992.38 997
11993.41 1012
11994.45 1021
11995.48 1022
11996.51 1050
11997.55 1090
11998.58 1052
11999.62 1042
12000.65 1038
12001.69 1040
12002.72 1071
12003.76 1056
12004.79 1017
12005.82 1064
12006.86 1100
12007.89 1085
12008.93 1102
12009.96 1071
12011.00 1101
12012.03 1092
12013.07 1148
12014.10 1147
12015.14 1184
12016.17 1131
12017.21 1153
12018.24 1169
12019.28 1169
12020.32 1181
12021.35 1204
12022.39 1216
12023.42 1216
12024.46 1234
12025.49 1174
12026.53 1191
12027.56 1234
12028.60 1217
12029.64 1193
12030.67 1172
12031.71 1162
12032.74 1174
12033.78 1195
12034.81 1185
12035.85 1175
12036.89 1195
12037.92 1172
12038.96 1146
12039.99 1163
12041.03 1149
12042.07 1179
12043.10 1148
12044.14 1125
12045.18 1163
12046.21 1124
12047.25 1173
12048.29 1158
12049.32 1186
12050.36 1148
12051.40 1223
12052.43 1211
12053.47 1178
12054.51 1196
12055.54 1192
12056.58 1200
12057.62 1234
12058.65 1179
12059.69 1255
12060.73 1301
12061.76 1265
12062.80 1254
12063.84 1239
12064.88 1227
12065.91 1184
12066.95 1166
12067.99 1166
12069.03 1126
12070.06 1111
12071.10 1095
12072.14 1099
12073.18 1101
12074.21 1073
12075.25 1047
12076.29 1077
12077.33 1058
12078.36 1020
12079.40 970
12080.44 1024
12081.48 1003
12082.52 1018
12083.55 1001
12084.59 1014
12085.63 1044
12086.67 1045
12087.71 1085
12088.74 1021
12089.78 1026
12090.82 1018
12091.86 1055
12092.90 1019
12093.94 1059
12094.98 1088
12096.01 1133
12097.05 1110
12098.09 1112
12099.13 1124
12100.17 1117
12101.21 1144
12102.25 1180
12103.28 1158
12104.32 1129
12105.36 1145
12106.40 1178
12107.44 1194
12108.48 1196
12109.52 1157
12110.56 1136
12111.60 1124
12112.64 1090
12113.68 1030
12114.72 1065
12115.76 1040
12116.79 1026
12117.83 1004
12118.87 956
12119.91 893
12120.95 911
12121.99 901
12123.03 891
12124.07 821
12125.11 811
12126.15 802
12127.19 810
12128.23 794
12129.27 764
12130.31 788
12131.35 796
12132.39 764
12133.43 764
12134.47 766
12135.51 729
12136.55 706
12137.59 735
12138.63 732
12139.67 774
12140.71 738
12141.76 746
12142.80 710
12143.84 710
12144.88 733
12145.92 735
12146.96 707
12148.00 712
12149.04 708
12150.08 716
12151.12 703
12152.16 677
12153.20 681
12154.25 721
12155.29 682
12156.33 692
12157.37 691
12158.41 699
12159.45 651
12160.49 658
12161.53 642
12162.58 685
12163.62 666
12164.66 675
12165.70 667
12166.74 646
12167.78 647
12168.82 660
12169.87 656
12170.91 663
12171.95 656
12172.99 629
12174.03 669
12175.08 674
12176.12 663
12177.16 672
12178.20 668
12179.24 646
12180.29 643
12181.33 639
12182.37 645
12183.41 627
12184.46 663
12185.50 636
12186.54 619
12187.58 626
12188.63 652
12189.67 617
12190.71 623
12191.75 626
12192.80 640
12193.84 641
12194.88 609
12195.92 617
12196.97 616
12198.01 592
12199.05 623
12200.10 614
12201.14 605
12202.18 623
12203.23 615
12204.27 626
12205.31 634
12206.36 600
12207.40 604
12208.44 575
12209.49 605
12210.53 592
12211.57 588
12212.62 599
12213.66 621
12214.70 563
12215.75 574
12216.79 565
12217.84 577
12218.88 561
12219.92 586
12220.97 598
12222.01 567
12223.06 592
12224.10 581
12225.14 570
12226.19 579
12227.23 575
12228.28 560
12229.32 562
12230.36 579
12231.41 545
12232.45 576
12233.50 545
12234.54 552
12235.59 551
12236.63 556
12237.68 546
12238.72 548
12239.77 526
12240.81 579
12241.86 558
12242.90 556
12243.94 560
12244.99 550
12246.03 547
12247.08 542
12248.13 574
12249.17 545
12250.22 549
12251.26 544
12252.31 544
12253.35 562
12254.40 521
12255.44 520
12256.49 550
12257.53 499
12258.58 494
12259.62 523
12260.67 537
12261.72 520
12262.76 540
12263.81 495
12264.85 522
12265.90 509
12266.94 508
12267.99 510
12269.04 493
12270.08 464
12271.13 475
12272.17 487
12273.22 462
12274.27 493
12275.31 477
12276.36 477
12277.41 477
12278.45 484
12279.50 481
12280.55 492
12281.59 474
12282.64 480
12283.69 479
12284.73 502
12285.78 473
12286.83 496
12287.87 484
12288.92 499
12289.97 502
12291.01 494
12292.06 490
12293.11 461
12294.15 454
12295.20 485
12296.25 507
12297.30 465
12298.34 458
12299.39 490
12300.44 487
12301.48 466
12302.53 501
12303.58 469
12304.63 467
12305.67 488
12306.72 484
12307.77 500
12308.82 484
12309.87 471
12310.91 462
12311.96 488
12313.01 456
12314.06 474
12315.10 473
12316.15 458
12317.20 481
12318.25 498
12319.30 499
12320.34 445
12321.39 472
12322.44 453
12323.49 470
12324.54 442
12325.59 453
12326.63 452
12327.68 446
12328.73 460
12329.78 442
12330.83 453
12331.88 448
12332.93 462
12333.98 470
12335.02 469
12336.07 454
12337.12 467
12338.17 438
12339.22 467
12340.27 451
12341.32 448
12342.37 446
12343.42 445
12344.47 475
12345.51 444
12346.56 442
12347.61 429
12348.66 448
12349.71 444
12350.76 437
12351.81 462
12352.86 439
12353.91 424
12354.96 447
12356.01 451
12357.06 458
12358.11 454
12359.16 464
12360.21 478
12361.26 440
12362.31 453
12363.36 443
12364.41 434
12365.46 458
12366.51 448
12367.56 475
12368.61 437
12369.66 469
12370.71 487
12371.76 448
12372.81 441
12373.86 445
12374.91 460
12375.96 478
12377.01 492
12378.06 454
12379.11 442
12380.17 468
12381.22 475
12382.27 491
12383.32 477
12384.37 473
12385.42 475
12386.47 465
12387.52 453
12388.57 472
12389.62 471
12390.67 469
12391.73 468
12392.78 472
12393.83 476
12394.88 480
12395.93 486
12396.98 513
12398.03 511
12399.09 492
12400.14 487
12401.19 460
12402.24 503
12403.29 513
12404.34 517
12405.40 504
12406.45 502
12407.50 445
12408.55 472
12409.60 518
12410.66 521
12411.71 504
12412.76 489
12413.81 501
12414.86 510
12415.92 501
12416.97 534
12418.02 539
12419.07 508
12420.13 511
12421.18 518
12422.23 509
12423.28 528
12424.34 525
12425.39 530
12426.44 522
12427.49 511
12428.55 525
12429.60 517
12430.65 517
12431.71 539
12432.76 511
12433.81 518
12434.86 551
12435.92 523
12436.97 507
12438.02 531
12439.08 548
12440.13 572
12441.18 540
12442.24 517
12443.29 545
12444.34 577
12445.40 563
12446.45 529
12447.50 529
12448.56 560
12449.61 551
12450.67 577
12451.72 589
12452.77 552
12453.83 589
12454.88 577
12455.94 583
12456.99 617
12458.04 574
12459.10 574
12460.15 584
12461.21 617
12462.26 598
12463.31 646
12464.37 682
12465.42 670
12466.48 698
12467.53 677
12468.59 736
12469.64 767
12470.70 752
12471.75 764
12472.80 799
12473.86 841
12474.91 859
12475.97 875
12477.02 903
12478.08 895
12479.13 912
12480.19 963
12481.24 950
12482.30 952
12483.35 946
12484.41 950
12485.46 915
12486.52 909
12487.57 877
12488.63 829
12489.69 807
12490.74 797
12491.80 774
12492.85 751
12493.91 705
12494.96 704
12496.02 705
12497.07 684
12498.13 664
12499.19 662
12500.24 643
12501.30 661
12502.35 623
12503.41 620
12504.47 622
12505.52 634
12506.58 659
12507.63 637
12508.69 617
12509.75 625
12510.80 631
12511.86 639
12512.91 649
12513.97 648
12515.03 651
12516.08 669
12517.14 646
12518.20 654
12519.25 653
12520.31 671
12521.37 637
12522.42 651
12523.48 647
12524.54 670
12525.59 670
12526.65 678
12527.71 696
12528.77 699
12529.82 645
12530.88 629
12531.94 687
12532.99 671
12534.05 640
12535.11 678
12536.17 642
12537.22 683
12538.28 676
12539.34 666
12540.40 640
12541.45 647
12542.51 675
12543.57 672
12544.63 656
12545.68 665
12546.74 705
12547.80 738
12548.86 729
12549.92 720
12550.97 715
12552.03 764
12553.09 771
12554.15 753
12555.21 768
12556.26 760
12557.32 770
12558.38 764
12559.44 791
12560.50 782
12561.56 775
12562.61 772
12563.67 768
12564.73 736
12565.79 725
12566.85 735
12567.91 741
12568.97 742
12570.02 698
12571.08 710
12572.14 709
12573.20 694
12574.26 691
12575.32 665
12576.38 667
12577.44 645
12578.50 630
12579.56 661
12580.61 665
12581.67 652
12582.73 655
12583.79 665
12584.85 654
12585.91 652
12586.97 674
12588.03 681
12589.09 665
12590.15 664
12591.21 644
12592.27 628
12593.33 655
12594.39 663
12595.45 672
12596.51 638
12597.57 702
12598.63 671
12599.69 661
12600.75 650
12601.81 663
12602.87 661
12603.93 672
12604.99 641
12606.05 672
12607.11 660
12608.17 638
12609.23 672
12610.29 711
12611.35 677
12612.41 684
12613.47 683
12614.53 708
12615.59 738
12616.66 751
12617.72 767
12618.78 714
12619.84 733
12620.90 743
12621.96 788
12623.02 797
12624.08 791
12625.14 776
12626.20 791
12627.26 789
12628.33 785
12629.39 799
12630.45 788
12631.51 774
12632.57 767
12633.63 799
12634.69 774
12635.76 785
12636.82 775
12637.88 786
12638.94 788
12640.00 747
12641.06 757
12642.13 731
12643.19 716
12644.25 717
12645.31 728
12646.37 737
12647.44 716
12648.50 721
12649.56 682
12650.62 682
12651.68 692
12652.75 693
12653.81 684
12654.87 668
12655.93 676
12657.00 662
12658.06 674
12659.12 683
12660.18 673
12661.25 660
12662.31 660
12663.37 671
12664.43 699
12665.50 725
12666.56 705
12667.62 709
12668.69 700
12669.75 724
12670.81 678
12671.88 701
12672.94 726
12674.00 702
12675.06 721
12676.13 720
12677.19 724
12678.25 730
12679.32 729
12680.38 741
12681.44 764
12682.51 770
12683.57 721
12684.64 744
12685.70 720
12686.76 751
12687.83 752
12688.89 768
12689.95 768
12691.02 740
12692.08 792
12693.15 773
12694.21 746
12695.27 760
12696.34 795
12697.40 773
12698.47 767
12699.53 771
12700.59 812
12701.66 816
12702.72 827
12703.79 851
12704.85 852
12705.92 813
12706.98 846
12708.05 862
12709.11 844
12710.18 866
12711.24 854
12712.30 841
12713.37 851
12714.43 835
12715.50 837
12716.56 854
12717.63 900
12718.69 908
12719.76 898
12720.82 877
12721.89 887
12722.95 881
12724.02 884
12725.09 886
12726.15 910
12727.22 924
12728.28 943
12729.35 958
12730.41 972
12731.48 1003
12732.54 981
12733.61 1001
12734.68 955
12735.74 973
12736.81 1024
12737.87 1048
12738.94 1022
12740.00 985
12741.07 1001
12742.14 1004
12743.20 983
12744.27 914
12745.33 897
12746.40 893
12747.47 903
12748.53 897
12749.60 877
12750.67 820
12751.73 831
12752.80 790
12753.87 797
12754.93 804
12756.00 796
12757.07 717
12758.13 730
12759.20 739
12760.27 776
12761.33 742
12762.40 724
12763.47 727
12764.53 717
12765.60 733
12766.67 738
12767.73 776
12768.80 769
12769.87 694
12770.94 681
12772.00 683
12773.07 683
12774.14 679
12775.21 687
12776.27 709
12777.34 664
12778.41 671
12779.48 671
12780.54 627
12781.61 657
12782.68 635
12783.75 636
12784.81 672
12785.88 679
12786.95 672
12788.02 664
12789.09 636
12790.15 582
12791.22 626
12792.29 644
12793.36 629
12794.43 618
12795.49 599
12796.56 651
12797.63 639
12798.70 644
12799.77 634
12800.84 631
12801.90 677
12802.97 635
12804.04 630
12805.11 648
12806.18 642
12807.25 633
12808.32 635
12809.39 641
12810.45 645
12811.52 640
12812.59 660
12813.66 673
12814.73 660
12815.80 678
12816.87 667
12817.94 670
12819.01 675
12820.08 681
12821.15 700
12822.21 687
12823.28 681
12824.35 697
12825.42 688
12826.49 691
12827.56 694
12828.63 703
12829.70 671
12830.77 667
12831.84 681
12832.91 664
12833.98 656
12835.05 653
12836.12 668
12837.19 643
12838.26 652
12839.33 627
12840.40 621
12841.47 631
12842.54 646
12843.61 632
12844.68 582
12845.75 547
12846.82 614
12847.89 555
12848.96 569
12850.03 590
12851.10 569
12852.18 558
12853.25 563
12854.32 552
12855.39 558
12856.46 547
12857.53 537
12858.60 524
12859.67 533
12860.74 540
12861.81 511
12862.88 512
12863.96 505
12865.03 519
12866.10 531
12867.17 532
12868.24 500
12869.31 504
12870.38 495
12871.45 536
12872.53 513
12873.60 507
12874.67 501
12875.74 501
12876.81 503
12877.88 481
12878.96 523
12880.03 483
12881.10 485
12882.17 480
12883.24 507
12884.31 488
12885.39 487
12886.46 500
12887.53 501
12888.60 472
12889.68 471
12890.75 489
12891.82 497
12892.89 470
12893.96 451
12895.04 462
12896.11 464
12897.18 453
12898.25 449
12899.33 434
12900.40 432
12901.47 450
12902.54 475
12903.62 433
12904.69 442
12905.76 449
12906.84 463
12907.91 429
12908.98 437
12910.06 452
12911.13 432
12912.20 419
12913.27 422
12914.35 443
12915.42 459
12916.49 419
12917.57 439
12918.64 445
12919.71 445
12920.79 418
12921.86 417
12922.94 421
12924.01 415
12925.08 434
12926.16 425
12927.23 410
12928.30 436
12929.38 442
12930.45 436
12931.53 420
12932.60 418
12933.67 396
12934.75 413
12935.82 413
12936.90 447
12937.97 428
12939.04 420
12940.12 384
12941.19 381
12942.27 430
12943.34 429
12944.42 434
12945.49 420
12946.56 392
12947.64 412
12948.71 429
12949.79 411
12950.86 406
12951.94 409
12953.01 413
12954.09 411
12955.16 394
12956.24 411
12957.31 417
12958.39 437
12959.46 414
12960.54 391
12961.61 379
12962.69 413
12963.76 421
12964.84 423
12965.91 401
12966.99 400
12968.07 372
12969.14 425
12970.22 397
12971.29 412
12972.37 429
12973.44 403
12974.52 399
12975.59 412
12976.67 393
12977.75 396
12978.82 410
12979.90 404
12980.97 421
12982.05 363
12983.13 379
12984.20 384
12985.28 405
12986.35 397
12987.43 385
12988.51 412
12989.58 416
12990.66 395
12991.74 417
12992.81 405
12993.89 390
12994.97 421
12996.04 403
12997.12 406
12998.20 420
12999.27 403
13000.35 401
13001.43 420
13002.50 445
13003.58 382
13004.66 366
13005.73 398
13006.81 399
13007.89 387
13008.97 404
13010.04 400
13011.12 408
13012.20 429
13013.27 413
13014.35 375
13015.43 397
13016.51 393
13017.58 418
13018.66 406
13019.74 412
13020.82 420
13021.89 387
13022.97 408
13024.05 421
13025.13 381
13026.21 411
13027.28 411
13028.36 405
13029.44 397
13030.52 435
13031.60 441
13032.67 414
13033.75 422
13034.83 413
13035.91 435
13036.99 421
13038.07 445
13039.14 422
13040.22 431
13041.30 411
13042.38 428
13043.46 439
13044.54 410
13045.62 453
13046.69 437
13047.77 428
13048.85 419
13049.93 443
13051.01 466
13052.09 435
13053.17 421
13054.25 425
13055.33 444
13056.40 444
13057.48 435
13058.56 457
13059.64 453
13060.72 447
13061.80 432
13062.88 430
13063.96 435
13065.04 430
13066.12 437
13067.20 409
13068.28 414
13069.36 436
13070.44 396
13071.52 424
13072.60 403
13073.68 436
13074.76 411
13075.84 436
13076.92 439
13078.00 424
13079.08 440
13080.16 406
13081.24 430
13082.32 419
13083.40 410
13084.48 412
13085.56 427
13086.64 401
13087.72 416
13088.80 421
13089.88 423
13090.96 448
13092.04 435
13093.12 385
13094.20 431
13095.28 433
13096.36 425
13097.44 437
13098.52 433
13099.61 397
13100.69 433
13101.77 449
13102.85 434
13103.93 442
13105.01 416
13106.09 407
13107.17 421
13108.25 441
13109.34 428
13110.42 439
13111.50 458
13112.58 480
13113.66 474
13114.74 451
13115.82 436
13116.91 469
13117.99 442
13119.07 470
13120.15 474
13121.23 461
13122.31 452
13123.40 439
13124.48 463
13125.56 453
13126.64 497
13127.72 490
13128.81 487
13129.89 469
13130.97 476
13132.05 477
13133.14 452
13134.22 476
13135.30 470
13136.38 478
13137.47 486
13138.55 450
13139.63 454
13140.71 466
13141.80 450
13142.88 458
13143.96 439
13145.04 480
13146.13 472
13147.21 474
13148.29 460
13149.38 450
13150.46 477
13151.54 492
13152.62 450
13153.71 462
13154.79 473
13155.87 488
13156.96 478
13158.04 487
13159.12 453
13160.21 453
13161.29 472
13162.37 476
13163.46 455
13164.54 488
13165.62 467
13166.71 490
13167.79 472
13168.88 478
13169.96 475
13171.04 479
13172.13 483
13173.21 443
13174.30 463
13175.38 474
13176.46 468
13177.55 451
13178.63 477
13179.72 504
13180.80 477
13181.88 464
13182.97 473
13184.05 496
13185.14 499
13186.22 480
13187.31 483
13188.39 459
13189.48 476
13190.56 500
13191.65 505
13192.73 494
13193.81 469
13194.90 467
13195.98 481
13197.07 518
13198.15 491
13199.24 481
13200.32 514
13201.41 476
13202.49 493
13203.58 505
13204.67 514
13205.75 503
13206.84 518
13207.92 499
13209.01 498
13210.09 523
13211.18 516
13212.26 483
13213.35 493
13214.43 512
13215.52 510
13216.61 510
13217.69 538
13218.78 538
13219.86 522
13220.95 508
13222.04 544
13223.12 538
13224.21 533
13225.29 546
13226.38 506
13227.47 553
13228.55 567
13229.64 540
13230.72 554
13231.81 503
13232.90 517
13233.98 565
13235.07 583
13236.16 563
13237.24 557
13238.33 525
13239.42 541
13240.50 547
13241.59 561
13242.68 555
13243.76 572
13244.85 584
13245.94 581
13247.02 593
13248.11 585
13249.20 573
13250.29 617
13251.37 602
13252.46 585
13253.55 585
13254.63 598
13255.72 633
13256.81 631
13257.90 621
13258.98 609
13260.07 641
13261.16 640
13262.25 632
13263.33 648
13264.42 642
13265.51 652
13266.60 639
13267.69 664
13268.77 652
13269.86 675
13270.95 673
13272.04 675
13273.13 682
13274.21 693
13275.30 690
13276.39 694
13277.48 673
13278.57 691
13279.65 712
13280.74 702
13281.83 728
13282.92 738
13284.01 703
13285.10 695
13286.19 714
13287.27 737
13288.36 732
13289.45 776
13290.54 715
13291.63 722
13292.72 758
13293.81 795
13294.90 784
13295.98 772
13297.07 764
13298.16 750
13299.25 785
13300.34 789
13301.43 795
13302.52 804
13303.61 801
13304.70 852
13305.79 822
13306.88 837
13307.97 849
13309.06 834
13310.15 832
13311.24 856
13312.32 852
13313.41 864
13314.50 878
13315.59 913
13316.68 886
13317.77 918
13318.86 898
13319.95 896
13321.04 918
13322.13 889
13323.22 916
13324.31 895
13325.40 901
13326.49 932
13327.58 938
13328.68 959
13329.77 903
13330.86 933
13331.95 962
13333.04 954
13334.13 1001
13335.22 955
13336.31 923
13337.40 967
13338.49 976
13339.58 990
13340.67 1005
13341.76 1020
13342.85 1000
13343.94 1059
13345.04 1003
13346.13 1035
13347.22 1047
13348.31 1000
13349.40 1029
13350.49 1008
13351.58 1045
13352.67 1033
13353.77 1006
13354.86 1038
13355.95 1045
13357.04 1030
13358.13 1017
13359.22 1063
13360.31 1076
13361.41 1082
13362.50 1083
13363.59 1066
13364.68 1101
13365.77 1126
13366.87 1155
13367.96 1129
13369.05 1137
13370.14 1136
13371.23 1181
13372.33 1163
13373.42 1164
13374.51 1154
13375.60 1145
13376.69 1155
13377.79 1146
13378.88 1156
13379.97 1088
13381.06 1064
13382.16 1067
13383.25 1019
13384.34 1004
13385.43 981
13386.53 959
13387.62 993
13388.71 949
13389.81 929
13390.90 907
13391.99 949
13393.08 926
13394.18 884
13395.27 849
13396.36 850
13397.46 840
13398.55 862
13399.64 840
13400.74 822
13401.83 824
13402.92 836
13404.02 822
13405.11 817
13406.20 803
13407.30 806
13408.39 818
13409.48 845
13410.58 839
13411.67 781
13412.77 795
13413.86 787
13414.95 822
13416.05 799
13417.14 800
13418.23 803
13419.33 819
13420.42 819
13421.52 825
13422.61 807
13423.71 826
13424.80 839
13425.89 830
13426.99 833
13428.08 822
13429.18 837
13430.27 852
13431.37 853
13432.46 809
13433.56 829
13434.65 885
13435.74 850
13436.84 857
13437.93 872
13439.03 845
13440.12 823
13441.22 831
13442.31 832
13443.41 850
13444.50 829
13445.60 853
13446.69 851
13447.79 879
13448.88 898
13449.98 893
13451.08 895
13452.17 912
13453.27 934
13454.36 940
13455.46 917
13456.55 942
13457.65 911
13458.74 954
13459.84 949
13460.94 963
13462.03 942
13463.13 994
13464.22 1007
13465.32 981
13466.41 941
13467.51 1000
13468.61 991
13469.70 949
13470.80 979
13471.90 1000
13472.99 982
13474.09 1008
13475.18 1006
13476.28 1025
13477.38 1020
13478.47 1016
13479.57 1017
13480.67 999
13481.76 1078
13482.86 1071
13483.96 1033
13485.05 1079
13486.15 1075
13487.25 1047
13488.34 1076
13489.44 1101
13490.54 1103
13491.63 1094
13492.73 1105
13493.83 1130
13494.93 1080
13496.02 1133
13497.12 1126
13498.22 1178
13499.31 1161
13500.41 1151
13501.51 1184
13502.61 1173
13503.70 1191
13504.80 1210
13505.90 1218
13507.00 1227
13508.09 1223
13509.19 1220
13510.29 1251
13511.39 1241
13512.49 1239
13513.58 1246
13514.68 1203
13515.78 1148
13516.88 1173
13517.98 1138
13519.07 1125
13520.17 1143
13521.27 1108
13522.37 1079
13523.47 1081
13524.57 1074
13525.66 1059
13526.76 1035
13527.86 1024
13528.96 990
13530.06 977
13531.16 951
13532.25 937
13533.35 958
13534.45 972
13535.55 936
13536.65 902
13537.75 904
13538.85 902
13539.95 865
13541.05 882
13542.14 906
13543.24 908
13544.34 886
13545.44 859
13546.54 818
13547.64 843
13548.74 852
13549.84 820
13550.94 821
13552.04 812
13553.14 813
13554.24 808
13555.34 793
13556.44 773
13557.54 769
13558.64 786
13559.74 802
13560.84 770
13561.94 761
13563.04 762
13564.13 784
13565.23 780
13566.34 771
13567.44 780
13568.54 777
13569.64 773
13570.74 743
13571.84 760
13572.94 767
13574.04 763
13575.14 776
13576.24 718
13577.34 767
13578.44 807
13579.54 767
13580.64 776
13581.74 773
13582.84 780
13583.94 777
13585.04 756
13586.14 786
13587.24 756
13588.35 755
13589.45 769
13590.55 782
13591.65 759
13592.75 739
13593.85 777
13594.95 752
13596.05 769
13597.15 769
13598.26 772
13599.36 808
13600.46 781
13601.56 778
13602.66 790
13603.76 804
13604.86 779
13605.97 775
13607.07 827
13608.17 815
13609.27 748
13610.37 773
13611.47 798
13612.58 794
13613.68 778
13614.78 765
13615.88 828
13616.98 787
13618.09 817
13619.19 832
13620.29 822
13621.39 812
13622.50 798
13623.60 845
13624.70 788
13625.80 801
13626.91 832
13628.01 844
13629.11 821
13630.21 818
13631.32 804
13632.42 815
13633.52 806
13634.62 822
13635.73 854
13636.83 825
13637.93 828
13639.04 808
13640.14 851
13641.24 839
13642.35 831
13643.45 818
13644.55 811
13645.65 830
13646.76 808
13647.86 822
13648.96 825
13650.07 805
13651.17 829
13652.28 849
13653.38 829
13654.48 824
13655.59 811
13656.69 834
13657.79 839
13658.90 779
13660.00 796
13661.11 783
13662.21 790
13663.31 801
13664.42 771
13665.52 799
13666.63 790
13667.73 774
13668.83 804
13669.94 809
13671.04 833
13672.15 824
13673.25 831
13674.36 834
13675.46 814
13676.56 790
13677.67 808
13678.77 814
13679.88 815
13680.98 814
13682.09 844
13683.19 850
13684.30 793
13685.40 839
13686.51 814
13687.61 800
13688.72 829
13689.82 838
13690.93 800
13692.03 847
13693.14 851
13694.24 862
13695.35 855
13696.45 859
13697.56 861
13698.66 896
13699.77 861
13700.87 861
13701.98 870
13703.09 868
13704.19 870
13705.30 867
13706.40 907
13707.51 903
13708.61 912
13709.72 929
13710.83 896
13711.93 938
13713.04 945
13714.14 951
13715.25 958
13716.36 949
13717.46 963
13718.57 988
13719.67 1020
13720.78 1000
13721.89 1041
13722.99 1019
13724.10 993
13725.21 974
13726.31 1038
13727.42 1030
13728.53 1013
13729.63 1052
13730.74 1056
13731.85 1119
13732.95 1085
13734.06 1090
13735.17 1089
13736.27 1069
13737.38 1114
13738.49 1159
13739.59 1124
13740.70 1171
13741.81 1190
13742.92 1172
13744.02 1192
13745.13 1250
13746.24 1253
13747.35 1239
13748.45 1270
13749.56 1326
13750.67 1320
13751.78 1319
13752.88 1319
13753.99 1370
13755.10 1394
13756.21 1476
13757.31 1497
13758.42 1478
13759.53 1538
13760.64 1530
13761.75 1596
13762.85 1619
13763.96 1646
13765.07 1674
13766.18 1704
13767.29 1701
13768.39 1733
13769.50 1691
13770.61 1679
13771.72 1749
13772.83 1779
13773.94 1751
13775.04 1707
13776.15 1703
13777.26 1726
13778.37 1683
13779.48 1683
13780.59 1673
13781.70 1639
13782.80 1585
13783.91 1523
13785.02 1504
13786.13 1480
13787.24 1416
13788.35 1361
13789.46 1390
13790.57 1325
13791.68 1282
13792.79 1257
13793.90 1261
13795.00 1223
13796.11 1170
13797.22 1131
13798.33 1093
13799.44 1084
13800.55 1064
13801.66 1058
13802.77 1062
13803.88 1037
13804.99 1045
13806.10 1019
13807.21 990
13808.32 978
13809.43 997
13810.54 988
13811.65 985
13812.76 962
13813.87 936
13814.98 957
13816.09 945
13817.20 948
13818.31 956
13819.42 958
13820.53 939
13821.64 944
13822.75 916
13823.86 915
13824.97 910
13826.08 941
13827.19 921
13828.30 899
13829.41 869
13830.53 910
13831.64 908
13832.75 891
13833.86 901
13834.97 914
13836.08 920
13837.19 922
13838.30 914
13839.41 894
13840.52 880
13841.64 899
13842.75 904
13843.86 917
13844.97 939
13846.08 993
13847.19 972
13848.30 950
13849.41 933
13850.53 910
13851.64 936
13852.75 976
13853.86 965
13854.97 941
13856.08 951
13857.20 994
13858.31 966
13859.42 935
13860.53 980
13861.64 992
13862.76 973
13863.87 960
13864.98 997
13866.09 993
13867.20 1001
13868.32 1014
13869.43 967
13870.54 1008
13871.65 991
13872.77 1000
13873.88 1003
13874.99 1007
13876.10 1015
13877.22 1045
13878.33 985
13879.44 1005
13880.55 1065
13881.67 1032
13882.78 1036
13883.89 1016
13885.01 1050
13886.12 1057
13887.23 1102
13888.34 1086
13889.46 1120
13890.57 1092
13891.68 1125
13892.80 1112
13893.91 1161
13895.02 1187
13896.14 1184
13897.25 1201
13898.36 1174
13899.48 1173
13900.59 1189
13901.70 1204
13902.82 1179
13903.93 1189
13905.05 1195
13906.16 1180
13907.27 1183
13908.39 1146
13909.50 1094
13910.61 1146
13911.73 1094
13912.84 1059
13913.96 988
13915.07 1031
13916.19 1015
13917.30 987
13918.41 975
13919.53 959
13920.64 935
13921.76 950
13922.87 992
13923.99 946
13925.10 936
13926.21 905
13927.33 944
13928.44 895
13929.56 911
13930.67 908
13931.79 887
13932.90 883
13934.02 875
13935.13 853
13936.25 870
13937.36 898
13938.48 899
13939.59 892
13940.71 895
13941.82 853
13942.94 863
13944.05 863
13945.17 887
13946.28 867
13947.40 856
13948.52 879
13949.63 822
13950.75 854
13951.86 822
13952.98 869
13954.09 854
13955.21 831
13956.32 856
13957.44 830
13958.56 818
13959.67 810
13960.79 865
13961.90 859
13963.02 838
13964.14 813
13965.25 789
13966.37 804
13967.48 868
13968.60 820
13969.72 850
13970.83 854
13971.95 843
13973.07 852
13974.18 841
13975.30 827
13976.42 840
13977.53 851
13978.65 853
13979.77 817
13980.88 839
13982.00 872
13983.12 865
13984.23 878
13985.35 845
13986.47 827
13987.58 836
13988.70 852
13989.82 829
13990.94 871
13992.05 856
13993.17 876
13994.29 893
13995.40 870
13996.52 896
13997.64 832
13998.76 867
13999.87 862
14000.99 885
14002.11 901
14003.23 878
14004.35 884
14005.46 899
14006.58 893
14007.70 888
14008.82 944
14009.93 918
14011.05 872
14012.17 850
14013.29 872
14014.41 879
14015.52 873
14016.64 869
14017.76 858
14018.88 884
14020.00 888
14021.12 858
14022.23 849
14023.35 870
14024.47 895
14025.59 862
14026.71 901
14027.83 875
14028.95 893
14030.06 862
14031.18 855
14032.30 848
14033.42 838
14034.54 842
14035.66 861
14036.78 860
14037.90 892
14039.02 894
14040.14 884
14041.25 872
14042.37 895
14043.49 903
14044.61 959
14045.73 937
14046.85 913
14047.97 893
14049.09 885
14050.21 883
14051.33 939
14052.45 947
14053.57 943
14054.69 974
14055.81 984
14056.93 979
14058.05 994
14059.17 1028
14060.29 1021
14061.41 977
14062.53 1018
14063.65 1003
14064.77 1026
14065.89 1037
14067.01 1062
14068.13 1063
14069.25 1048
14070.37 1078
14071.49 1052
14072.61 1061
14073.73 1137
14074.85 1132
14075.97 1132
14077.09 1151
14078.21 1129
14079.33 1136
14080.45 1171
14081.57 1095
14082.69 1107
14083.82 1132
14084.94 1107
14086.06 1116
14087.18 1138
14088.30 1125
14089.42 1143
14090.54 1125
14091.66 1171
14092.78 1161
14093.91 1150
14095.03 1148
14096.15 1170
14097.27 1156
14098.39 1157
14099.51 1213
14100.63 1168
14101.76 1152
14102.88 1153
14104.00 1106
14105.12 1129
14106.24 1124
14107.36 1102
14108.49 1096
14109.61 1119
14110.73 1111
14111.85 1093
14112.97 1081
14114.10 1058
14115.22 1029
14116.34 1036
14117.46 1022
14118.58 1005
14119.71 960
14120.83 955
14121.95 979
14123.07 971
14124.20 890
14125.32 922
14126.44 907
14127.56 882
14128.69 873
14129.81 870
14130.93 873
14132.06 870
14133.18 843
14134.30 856
14135.42 877
14136.55 856
14137.67 849
14138.79 834
14139.92 826
14141.04 813
14142.16 792
14143.29 789
14144.41 819
14145.53 826
14146.66 812
14147.78 779
14148.90 803
14150.03 823
14151.15 810
14152.27 811
14153.40 810
14154.52 790
14155.64 742
14156.77 779
14157.89 791
14159.02 767
14160.14 785
14161.26 801
14162.39 780
14163.51 805
14164.64 773
14165.76 771
14166.88 780
14168.01 745
14169.13 770
14170.26 785
14171.38 776
14172.51 773
14173.63 763
14174.75 783
14175.88 762
14177.00 729
14178.13 756
14179.25 765
14180.38 759
14181.50 793
14182.63 787
14183.75 762
14184.88 755
14186.00 764
14187.13 790
14188.25 748
14189.38 732
14190.50 715
14191.63 716
14192.75 727
14193.88 713
14195.00 733
14196.13 713
14197.25 692
14198.38 707
14199.50 702
14200.63 702
14201.76 695
14202.88 694
14204.01 708
14205.13 702
14206.26 702
14207.38 678
14208.51 686
14209.64 685
14210.76 676
14211.89 691
14213.01 658
14214.14 665
14215.27 670
14216.39 681
14217.52 683
14218.64 695
14219.77 660
14220.90 694
14222.02 678
14223.15 706
14224.28 651
14225.40 670
14226.53 664
14227.66 667
14228.78 655
14229.91 657
14231.04 653
14232.16 640
14233.29 657
14234.42 658
14235.54 659
14236.67 624
14237.80 656
14238.92 625
14240.05 626
14241.18 619
14242.31 634
14243.43 623
14244.56 627
14245.69 592
14246.82 605
14247.94 620
14249.07 628
14250.20 644
14251.33 623
14252.45 647
14253.58 619
14254.71 641
14255.84 646
14256.96 633
14258.09 611
14259.22 587
14260.35 633
14261.47 605
14262.60 606
14263.73 612
14264.86 592
14265.99 618
14267.12 629
14268.24 612
14269.37 570
14270.50 577
14271.63 595
14272.76 606
14273.89 571
14275.01 602
14276.14 593
14277.27 567
14278.40 550
14279.53 551
14280.66 549
14281.79 562
14282.91 578
14284.04 547
14285.17 548
14286.30 546
14287.43 552
14288.56 557
14289.69 547
14290.82 535
14291.95 564
14293.08 546
14294.20 510
14295.33 529
14296.46 517
14297.59 556
14298.72 573
14299.85 543
14300.98 520
14302.11 504
14303.24 525
14304.37 538
14305.50 519
14306.63 520
14307.76 537
14308.89 529
14310.02 528
14311.15 543
14312.28 509
14313.41 506
14314.54 532
14315.67 514
14316.80 521
14317.93 501
14319.06 473
14320.19 521
14321.32 512
14322.45 523
14323.58 486
14324.71 490
14325.84 497
14326.97 516
14328.10 516
14329.23 483
14330.36 470
14331.49 523
14332.62 527
14333.76 494
14334.89 479
14336.02 515
14337.15 490
14338.28 479
14339.41 483
14340.54 499
14341.67 518
14342.80 500
14343.93 485
14345.07 471
14346.20 464
14347.33 493
14348.46 492
14349.59 500
14350.72 482
14351.85 486
14352.99 477
14354.12 503
14355.25 509
14356.38 470
14357.51 471
14358.64 492
14359.78 481
14360.91 476
14362.04 470
14363.17 494
14364.30 491
14365.44 499
14366.57 500
14367.70 494
14368.83 499
14369.96 461
14371.10 449
14372.23 505
14373.36 506
14374.49 488
14375.63 484
14376.76 488
14377.89 447
14379.02 491
14380.16 529
14381.29 508
14382.42 490
14383.55 509
14384.69 487
14385.82 459
14386.95 506
14388.09 521
14389.22 498
14390.35 510
14391.49 497
14392.62 494
14393.75 477
14394.89 531
14396.02 512
14397.15 480
14398.28 474
14399.42 502
14400.55 488
14401.69 491
14402.82 531
14403.95 497
14405.09 479
14406.22 506
14407.35 533
14408.49 491
14409.62 500
14410.75 534
14411.89 508
14413.02 487
14414.16 517
14415.29 499
14416.42 484
14417.56 483
14418.69 494
14419.83 470
14420.96 504
14422.10 533
14423.23 524
14424.36 511
14425.50 528
14426.63 518
14427.77 492
14428.90 528
14430.04 495
14431.17 502
14432.31 531
14433.44 517
14434.58 542
14435.71 543
14436.85 540
14437.98 507
14439.12 543
14440.25 533
14441.39 528
14442.52 521
14443.66 555
14444.79 522
14445.93 492
14447.06 531
14448.20 547
14449.33 517
14450.47 551
14451.60 540
14452.74 543
14453.87 513
14455.01 519
14456.14 523
14457.28 523
14458.42 501
14459.55 513
14460.69 499
14461.82 503
14462.96 516
14464.10 499
14465.23 522
14466.37 518
14467.50 511
14468.64 523
14469.78 519
14470.91 515
14472.05 514
14473.18 533
14474.32 520
14475.46 498
14476.59 507
14477.73 513
14478.87 495
14480.00 496
14481.14 531
14482.28 507
14483.41 519
14484.55 530
14485.69 499
14486.82 530
14487.96 541
14489.10 526
14490.23 517
14491.37 534
14492.51 528
14493.65 501
14494.78 497
14495.92 491
14497.06 542
14498.19 534
14499.33 506
14500.47 494
14501.61 527
14502.74 513
14503.88 532
14505.02 514
14506.16 518
14507.29 520
14508.43 513
14509.57 512
14510.71 490
14511.85 529
14512.98 532
14514.12 539
14515.26 516
14516.40 512
14517.54 528
14518.67 522
14519.81 500
14520.95 494
14522.09 511
14523.23 510
14524.36 499
14525.50 493
14526.64 506
14527.78 514
14528.92 550
14530.06 539
14531.19 514
14532.33 528
14533.47 523
14534.61 526
14535.75 531
14536.89 503
14538.03 501
14539.17 514
14540.31 489
14541.44 489
14542.58 530
14543.72 525
14544.86 536
14546.00 533
14547.14 492
14548.28 491
14549.42 512
14550.56 541
14551.70 520
14552.84 533
14553.98 535
14555.12 551
14556.25 550
14557.39 564
14558.53 552
14559.67 534
14560.81 497
14561.95 501
14563.09 540
14564.23 537
14565.37 558
14566.51 538
14567.65 570
14568.79 567
14569.93 559
14571.07 543
14572.21 564
14573.35 598
14574.49 592
14575.63 573
14576.77 584
14577.92 551
14579.06 550
14580.20 559
14581.34 574
14582.48 580
14583.62 576
14584.76 577
14585.90 574
14587.04 592
14588.18 606
14589.32 619
14590.46 614
14591.60 628
14592.74 631
14593.89 599
14595.03 606
14596.17 634
14597.31 643
14598.45 643
14599.59 663
14600.73 653
14601.87 649
14603.02 605
14604.16 614
14605.30 660
14606.44 665
14607.58 661
14608.72 670
14609.86 682
14611.01 703
14612.15 688
14613.29 694
14614.43 718
14615.57 717
14616.72 700
14617.86 731
14619.00 747
14620.14 739
14621.28 754
14622.43 738
14623.57 753
14624.71 755
14625.85 766
14627.00 796
14628.14 825
14629.28 806
14630.42 794
14631.56 824
14632.71 866
14633.85 854
14634.99 851
14636.14 877
14637.28 869
14638.42 846
14639.56 857
14640.71 847
14641.85 840
14642.99 883
14644.14 851
14645.28 824
14646.42 850
14647.56 850
14648.71 779
14649.85 811
14650.99 766
14652.14 727
14653.28 754
14654.42 719
14655.57 677
14656.71 695
14657.85 698
14659.00 648
14660.14 607
14661.29 601
14662.43 620
14663.57 611
14664.72 577
14665.86 573
14667.00 543
14668.15 547
14669.29 546
14670.44 533
14671.58 534
14672.73 538
14673.87 528
14675.01 546
14676.16 522
14677.30 499
14678.45 509
14679.59 501
14680.74 494
14681.88 492
14683.02 486
14684.17 494
14685.31 482
14686.46 477
14687.60 471
14688.75 461
14689.89 469
14691.04 491
14692.18 470
14693.33 463
14694.47 485
14695.62 482
14696.76 453
14697.91 489
14699.05 453
14700.20 443
14701.34 431
14702.49 470
14703.63 467
14704.78 444
14705.92 473
14707.07 454
14708.22 458
14709.36 471
14710.51 466
14711.65 450
14712.80 453
14713.94 459
14715.09 464
14716.23 437
14717.38 454
14718.53 439
14719.67 448
14720.82 452
14721.96 422
14723.11 435
14724.26 427
14725.40 442
14726.55 447
14727.70 424
14728.84 439
14729.99 440
14731.13 455
14732.28 456
14733.43 436
14734.57 436
14735.72 440
14736.87 430
14738.01 436
14739.16 434
14740.31 413
14741.45 424
14742.60 447
14743.75 456
14744.89 415
14746.04 422
14747.19 415
14748.34 418
14749.48 423
14750.63 415
14751.78 399
14752.92 398
14754.07 427
14755.22 403
14756.37 403
14757.51 386
14758.66 397
14759.81 406
14760.96 404
14762.10 403
14763.25 404
14764.40 399
14765.55 409
14766.70 402
14767.84 388
14768.99 416
14770.14 402
14771.29 374
14772.43 383
14773.58 366
14774.73 393
14775.88 396
14777.03 410
14778.18 383
14779.32 387
14780.47 381
14781.62 388
14782.77 393
14783.92 372
14785.07 349
14786.21 385
14787.36 370
14788.51 358
14789.66 355
14790.81 368
14791.96 365
14793.11 349
14794.26 354
14795.40 357
14796.55 361
14797.70 359
14798.85 352
14800.00 361
14801.15 364
14802.30 363
14803.45 339
14804.60 336
14805.75 341
14806.90 357
14808.05 344
14809.19 331
14810.34 358
14811.49 343
14812.64 333
14813.79 320
14814.94 329
14816.09 333
14817.24 345
14818.39 319
14819.54 338
14820.69 373
14821.84 327
14822.99 330
14824.14 351
14825.29 347
14826.44 334
14827.59 340
14828.74 354
14829.89 315
14831.04 336
14832.19 352
14833.34 333
14834.49 284
14835.64 296
14836.79 332
14837.95 347
14839.10 320
14840.25 304
14841.40 290
14842.55 303
14843.70 318
14844.85 323
14846.00 334
14847.15 317
14848.30 311
14849.45 315
14850.60 299
14851.76 311
14852.91 296
14854.06 314
14855.21 340
14856.36 324
14857.51 309
14858.66 312
14859.81 318
14860.97 316
14862.12 321
14863.27 313
14864.42 319
14865.57 307
14866.72 288
14867.88 277
14869.03 290
14870.18 326
14871.33 322
14872.48 295
14873.64 302
14874.79 296
14875.94 297
14877.09 318
14878.24 311
14879.40 300
14880.55 292
14881.70 316
14882.85 298
14884.00 308
14885.16 299
14886.31 301
14887.46 306
14888.61 293
14889.77 304
14890.92 320
14892.07 289
14893.23 321
14894.38 312
14895.53 308
14896.68 308
14897.84 286
14898.99 333
14900.14 298
14901.30 279
14902.45 277
14903.60 305
14904.75 305
14905.91 284
14907.06 293
14908.21 279
14909.37 303
14910.52 305
14911.67 291
14912.83 304
14913.98 294
14915.14 304
14916.29 293
14917.44 305
14918.60 289
14919.75 292
14920.90 316
14922.06 297
14923.21 291
14924.37 286
14925.52 316
14926.67 302
14927.83 288
14928.98 308
14930.14 299
14931.29 285
14932.44 315
14933.60 294
14934.75 299
14935.91 284
14937.06 316
14938.22 302
14939.37 313
14940.52 299
14941.68 294
14942.83 315
14943.99 298
14945.14 323
14946.30 320
14947.45 303
14948.61 289
14949.76 314
14950.92 331
14952.07 340
14953.23 316
14954.38 296
14955.54 266
14956.69 305
14957.85 306
14959.00 306
14960.16 302
14961.31 316
14962.47 294
14963.62 304
14964.78 299
14965.94 311
14967.09 313
14968.25 319
14969.40 300
14970.56 293
14971.71 291
14972.87 295
14974.03 297
14975.18 297
14976.34 303
14977.49 306
14978.65 311
14979.81 320
14980.96 343
14982.12 349
14983.27 316
14984.43 291
14985.59 318
14986.74 302
14987.90 329
14989.06 288
14990.21 303
14991.37 316
14992.53 317
14993.68 342
14994.84 307
14996.00 289
14997.15 311
14998.31 311
14999.47 318
15000.62 303
15001.78 279
15002.94 290
15004.09 298
15005.25 307
15006.41 281
15007.56 306
15008.72 306
15009.88 294
15011.04 317
15012.19 290
15013.35 279
15014.51 299
15015.67 286
15016.82 290
15017.98 265
15019.14 297
15020.30 316
15021.45 295
15022.61 270
15023.77 285
15024.93 282
15026.08 273
15027.24 286
15028.40 276
15029.56 261
15030.72 284
15031.87 293
15033.03 294
15034.19 306
15035.35 284
15036.51 282
15037.67 280
15038.82 292
15039.98 296
15041.14 281
15042.30 271
15043.46 277
15044.62 281
15045.78 304
15046.93 275
15048.09 297
15049.25 319
15050.41 276
15051.57 295
15052.73 280
15053.89 273
15055.05 276
15056.20 297
15057.36 284
15058.52 276
15059.68 284
15060.84 302
15062.00 295
15063.16 290
15064.32 293
15065.48 286
15066.64 286
15067.80 298
15068.96 309
15070.12 307
15071.28 300
15072.44 319
15073.60 285
15074.76 289
15075.91 284
15077.07 287
15078.23 316
15079.39 286
15080.55 271
15081.71 291
15082.87 322
15084.03 305
15085.19 295
15086.35 293
15087.51 274
15088.68 316
15089.84 316
15091.00 305
15092.16 281
15093.32 297
15094.48 276
15095.64 293
15096.80 323
15097.96 299
15099.12 288
15100.28 266
15101.44 309
15102.60 288
15103.76 299
15104.92 320
15106.08 325
15107.25 318
15108.41 309
15109.57 318
15110.73 313
15111.89 324
15113.05 303
15114.21 303
15115.37 318
15116.54 318
15117.70 341
15118.86 323
15120.02 302
15121.18 309
15122.34 321
15123.50 338
15124.67 318
15125.83 318
15126.99 306
15128.15 309
15129.31 329
15130.47 321
15131.64 340
15132.80 339
15133.96 357
15135.12 317
15136.28 329
15137.45 331
15138.61 334
15139.77 310
15140.93 329
15142.10 353
15143.26 357
15144.42 360
15145.58 345
15146.75 317
15147.91 335
15149.07 335
15150.23 355
15151.40 337
15152.56 331
15153.72 364
15154.88 360
15156.05 328
15157.21 309
15158.37 352
15159.54 362
15160.70 352
15161.86 394
15163.03 367
15164.19 373
15165.35 366
15166.52 412
15167.68 381
15168.84 367
15170.01 379
15171.17 362
15172.33 368
15173.50 389
15174.66 369
15175.82 395
15176.99 397
15178.15 389
15179.31 413
15180.48 405
15181.64 415
15182.81 403
15183.97 380
15185.13 428
15186.30 440
15187.46 405
15188.63 397
15189.79 427
15190.95 424
15192.12 408
15193.28 420
15194.45 431
15195.61 429
15196.78 449
15197.94 471
15199.10 457
15200.27 436
15201.43 448
15202.60 447
15203.76 446
15204.93 443
15206.09 427
15207.26 456
15208.42 431
15209.59 439
15210.75 450
15211.92 446
15213.08 462
15214.25 452
15215.41 470
15216.58 456
15217.74 454
15218.91 451
15220.07 447
15221.24 466
15222.40 462
15223.57 484
15224.74 494
15225.90 496
15227.07 452
15228.23 482
15229.40 520
15230.56 514
15231.73 509
15232.89 504
15234.06 490
15235.23 510
15236.39 515
15237.56 507
15238.72 512
15239.89 516
15241.06 539
15242.22 525
15243.39 503
15244.56 530
15245.72 511
15246.89 489
15248.05 506
15249.22 492
15250.39 481
15251.55 477
15252.72 490
15253.89 482
15255.05 467
15256.22 463
15257.39 521
15258.55 474
15259.72 480
15260.89 465
15262.05 477
15263.22 458
15264.39 478
15265.56 461
15266.72 442
15267.89 420
15269.06 453
15270.22 457
15271.39 474
15272.56 451
15273.73 414
15274.89 452
15276.06 444
15277.23 428
15278.40 450
15279.56 449
15280.73 418
15281.90 433
15283.07 419
15284.23 408
15285.40 419
15286.57 444
15287.74 434
15288.91 437
15290.07 434
15291.24 415
15292.41 416
15293.58 404
15294.75 431
15295.92 407
15297.08 399
15298.25 447
15299.42 419
15300.59 398
15301.76 428
15302.93 442
15304.09 446
15305.26 421
15306.43 435
15307.60 438
15308.77 439
15309.94 450
15311.11 444
15312.28 432
15313.44 435
15314.61 444
15315.78 440
15316.95 421
15318.12 403
15319.29 455
15320.46 443
15321.63 432
15322.80 447
15323.97 448
15325.14 436
15326.30 457
15327.47 455
15328.64 445
15329.81 462
15330.98 457
15332.15 441
15333.32 449
15334.49 453
15335.66 432
15336.83 442
15338.00 426
15339.17 446
15340.34 472
15341.51 506
15342.68 449
15343.85 466
15345.02 467
15346.19 472
15347.36 451
15348.53 475
15349.70 482
15350.87 488
15352.04 485
15353.21 495
15354.38 466
15355.55 490
15356.72 502
15357.90 501
15359.07 502
15360.24 487
15361.41 493
15362.58 505
15363.75 482
15364.92 496
15366.09 496
15367.26 506
15368.43 545
15369.60 516
15370.77 535
15371.95 517
15373.12 517
15374.29 513
15375.46 483
15376.63 540
15377.80 558
15378.97 533
15380.15 542
15381.32 501
15382.49 502
15383.66 519
15384.83 507
15386.00 490
15387.17 475
15388.35 504
15389.52 520
15390.69 488
15391.86 477
15393.03 483
15394.21 493
15395.38 478
15396.55 475
15397.72 479
15398.89 502
15400.07 444
15401.24 457
15402.41 441
15403.58 447
15404.76 473
15405.93 481
15407.10 447
15408.27 457
15409.45 439
15410.62 446
15411.79 432
15412.96 427
15414.14 454
15415.31 438
15416.48 428
15417.66 406
15418.83 389
15420.00 373
15421.17 418
15422.35 395
15423.52 405
15424.69 421
15425.87 388
15427.04 400
15428.21 398
15429.39 375
15430.56 370
15431.73 381
15432.91 392
15434.08 356
15435.25 371
15436.43 389
15437.60 392
15438.77 354
15439.95 379
15441.12 368
15442.30 383
15443.47 408
15444.64 347
15445.82 367
15446.99 378
15448.17 378
15449.34 386
15450.51 389
15451.69 339
15452.86 388
15454.04 362
15455.21 369
15456.39 354
15457.56 354
15458.73 339
15459.91 377
15461.08 376
15462.26 333
15463.43 359
15464.61 370
15465.78 342
15466.96 333
15468.13 371
15469.31 357
15470.48 357
15471.66 349
15472.83 357
15474.01 382
15475.18 400
15476.36 377
15477.53 383
15478.71 365
15479.88 368
15481.06 350
15482.23 380
15483.41 354
15484.58 344
15485.76 363
15486.93 390
15488.11 382
15489.29 377
15490.46 370
15491.64 357
15492.81 388
15493.99 374
15495.16 375
15496.34 334
15497.52 347
15498.69 385
15499.87 373
15501.04 385
15502.22 350
15503.40 377
15504.57 362
15505.75 372
15506.92 363
15508.10 381
15509.28 367
15510.45 372
15511.63 385
15512.81 368
15513.98 343
15515.16 357
15516.34 388
15517.51 368
15518.69 363
15519.87 376
15521.04 361
15522.22 370
15523.40 385
15524.57 398
15525.75 392
15526.93 376
15528.11 366
15529.28 411
15530.46 348
15531.64 394
15532.81 397
15533.99 400
15535.17 389
15536.35 373
15537.52 405
15538.70 367
15539.88 367
15541.06 389
15542.23 402
15543.41 404
15544.59 423
15545.77 401
15546.95 413
15548.12 373
15549.30 368
15550.48 379
15551.66 413
15552.83 394
15554.01 402
15555.19 406
15556.37 377
15557.55 399
15558.73 423
15559.90 431
15561.08 410
15562.26 415
15563.44 399
15564.62 413
15565.80 419
15566.97 396
15568.15 411
15569.33 430
15570.51 421
15571.69 443
15572.87 432
15574.05 419
15575.23 436
15576.40 421
15577.58 432
15578.76 456
15579.94 471
15581.12 471
15582.30 468
15583.48 457
15584.66 477
15585.84 502
15587.02 454
15588.20 469
15589.38 468
15590.56 460
15591.73 473
15592.91 461
15594.09 476
15595.27 518
15596.45 500
15597.63 503
15598.81 517
15599.99 511
15601.17 488
15602.35 505
15603.53 490
15604.71 516
15605.89 507
15607.07 534
15608.25 537
15609.43 499
15610.61 532
15611.79 547
15612.97 562
15614.15 545
15615.33 553
15616.51 562
15617.69 527
15618.88 567
15620.06 590
15621.24 563
15622.42 590
15623.60 588
15624.78 609
15625.96 603
15627.14 595
15628.32 596
15629.50 593
15630.68 584
15631.86 619
15633.05 614
15634.23 608
15635.41 607
15636.59 615
15637.77 581
15638.95 610
15640.13 617
15641.31 646
15642.50 626
15643.68 673
15644.86 619
15646.04 656
15647.22 640
15648.40 657
15649.58 666
15650.77 652
15651.95 659
15653.13 664
15654.31 648
15655.49 663
15656.68 676
15657.86 682
15659.04 690
15660.22 679
15661.40 662
15662.59 655
15663.77 658
15664.95 668
15666.13 707
15667.32 677
15668.50 691
15669.68 661
15670.86 646
15672.05 624
15673.23 648
15674.41 661
15675.59 654
15676.78 686
15677.96 673
15679.14 683
15680.32 643
15681.51 617
15682.69 621
15683.87 637
15685.06 634
15686.24 600
15687.42 620
15688.61 604
15689.79 567
15690.97 628
15692.16 628
15693.34 606
15694.52 582
15695.71 619
15696.89 631
15698.07 628
15699.26 598
15700.44 609
15701.62 604
15702.81 596
15703.99 601
15705.17 563
15706.36 599
15707.54 594
15708.73 634
15709.91 611
15711.09 607
15712.28 594
15713.46 571
15714.65 612
15715.83 645
15717.02 662
15718.20 643
15719.38 641
15720.57 627
15721.75 619
15722.94 627
15724.12 640
15725.31 634
15726.49 661
15727.68 656
15728.86 660
15730.04 686
15731.23 705
15732.41 653
15733.60 661
15734.78 654
15735.97 681
15737.15 686
15738.34 679
15739.52 696
15740.71 745
15741.89 693
15743.08 699
15744.27 696
15745.45 733
15746.64 731
15747.82 738
15749.01 750
15750.19 749
15751.38 758
15752.56 779
15753.75 785
15754.93 767
15756.12 776
15757.31 798
15758.49 772
15759.68 805
15760.86 781
15762.05 782
15763.24 801
15764.42 802
15765.61 783
15766.79 802
15767.98 811
15769.17 802
15770.35 796
15771.54 771
15772.72 764
15773.91 779
15775.10 784
15776.28 757
15777.47 732
15778.66 752
15779.84 702
15781.03 708
15782.22 697
15783.40 694
15784.59 711
15785.78 682
15786.96 665
15788.15 703
15789.34 684
15790.53 653
15791.71 613
15792.90 656
15794.09 670
15795.27 682
15796.46 654
15797.65 628
15798.84 666
15800.02 625
15801.21 616
15802.40 607
15803.59 599
15804.77 580
15805.96 586
15807.15 576
15808.34 572
15809.52 559
15810.71 591
15811.90 572
15813.09 585
15814.28 556
15815.46 571
15816.65 569
15817.84 576
15819.03 558
15820.22 571
15821.40 576
15822.59 605
15823.78 557
15824.97 571
15826.16 557
15827.35 532
15828.53 557
15829.72 583
15830.91 570
15832.10 576
15833.29 578
15834.48 540
15835.67 570
15836.85 534
15838.04 564
15839.23 584
15840.42 525
15841.61 578
15842.80 542
15843.99 583
15845.18 584
15846.37 593
15847.55 583
15848.74 549
15849.93 529
15851.12 537
15852.31 562
15853.50 542
15854.69 529
15855.88 535
15857.07 560
15858.26 550
15859.45 521
15860.64 527
15861.83 532
15863.02 554
15864.21 567
15865.40 533
15866.59 548
15867.78 564
15868.97 581
15870.16 602
15871.35 556
15872.54 543
15873.73 584
15874.92 556
15876.11 586
15877.30 591
15878.49 556
15879.68 580
15880.87 579
15882.06 581
15883.25 592
15884.44 582
15885.63 596
15886.82 600
15888.01 603
15889.20 575
15890.39 573
15891.59 575
15892.78 591
15893.97 579
15895.16 613
15896.35 624
15897.54 618
15898.73 604
15899.92 606
15901.11 624
15902.30 655
15903.50 649
15904.69 630
15905.88 642
15907.07 664
15908.26 641
15909.45 635
15910.64 653
15911.84 684
15913.03 650
15914.22 616
15915.41 679
15916.60 664
15917.79 648
15918.99 680
15920.18 684
15921.37 684
15922.56 692
15923.75 680
15924.95 647
15926.14 672
15927.33 718
15928.52 716
15929.71 689
15930.91 658
15932.10 646
15933.29 688
15934.48 680
15935.68 666
15936.87 670
15938.06 658
15939.25 635
15940.45 611
15941.64 644
15942.83 657
15944.03 627
15945.22 646
15946.41 615
15947.60 603
15948.80 599
15949.99 567
15951.18 597
15952.38 590
15953.57 578
15954.76 528
15955.96 557
15957.15 535
15958.34 510
15959.54 483
15960.73 478
15961.92 511
15963.12 489
15964.31 454
15965.50 481
15966.70 452
15967.89 421
15969.08 446
15970.28 441
15971.47 457
15972.67 427
15973.86 403
15975.05 418
15976.25 433
15977.44 418
15978.64 406
15979.83 419
15981.02 399
15982.22 416
15983.41 389
15984.61 404
15985.80 375
15987.00 399
15988.19 392
15989.38 380
15990.58 367
15991.77 361
15992.97 380
15994.16 399
15995.36 369
15996.55 379
15997.75 360
15998.94 373
16000.14 395
16001.33 357
16002.53 380
16003.72 380
16004.92 376
16006.11 367
16007.31 357
16008.50 367
16009.70 376
16010.89 369
16012.09 335
16013.28 338
16014.48 328
16015.67 350
16016.87 373
16018.07 371
16019.26 353
16020.46 347
16021.65 363
16022.85 343
16024.04 353
16025.24 376
16026.44 364
16027.63 367
16028.83 350
16030.02 360
16031.22 306
16032.42 323
16033.61 316
16034.81 329
16036.00 322
16037.20 323
16038.40 322
16039.59 350
16040.79 359
16041.99 369
16043.18 334
16044.38 328
16045.58 358
16046.77 333
16047.97 327
16049.17 333
16050.36 326
16051.56 353
16052.76 327
16053.95 315
16055.15 323
16056.35 289
16057.54 321
16058.74 325
16059.94 314
16061.14 307
16062.33 320
16063.53 341
16064.73 324
16065.92 308
16067.12 305
16068.32 325
16069.52 298
16070.71 309
16071.91 298
16073.11 281
16074.31 308
16075.50 306
16076.70 281
16077.90 295
16079.10 298
16080.30 314
16081.49 331
16082.69 284
16083.89 278
16085.09 289
16086.29 304
16087.48 295
16088.68 310
16089.88 304
16091.08 274
16092.28 281
16093.48 295
16094.67 292
16095.87 257
16097.07 274
16098.27 284
16099.47 280
16100.67 272
16101.87 279
16103.06 277
16104.26 290
16105.46 289
16106.66 287
16107.86 253
16109.06 278
16110.26 277
16111.46 270
16112.66 277
16113.86 267
16115.05 273
16116.25 273
16117.45 266
16118.65 279
16119.85 273
16121.05 296
16122.25 303
16123.45 274
16124.65 285
16125.85 271
16127.05 274
16128.25 268
16129.45 274
16130.65 246
16131.85 259
16133.05 256
16134.25 261
16135.45 277
16136.65 245
16137.85 263
16139.05 255
16140.25 272
16141.45 272
16142.65 273
16143.85 275
16145.05 278
16146.25 265
16147.45 256
16148.65 262
16149.85 278
16151.05 247
16152.25 238
16153.45 268
16154.65 290
16155.85 292
16157.05 272
16158.25 260
16159.46 251
16160.66 292
16161.86 275
16163.06 258
16164.26 263
16165.46 249
16166.66 257
16167.86 257
16169.06 253
16170.27 243
16171.47 275
16172.67 266
16173.87 275
16175.07 270
16176.27 264
16177.47 278
16178.67 258
16179.88 267
16181.08 256
16182.28 266
16183.48 297
16184.68 280
16185.89 276
16187.09 283
16188.29 250
16189.49 254
16190.69 274
16191.90 266
16193.10 244
16194.30 269
16195.50 281
16196.70 267
16197.91 265
16199.11 259
16200.31 280
16201.51 271
16202.72 237
16203.92 274
16205.12 250
16206.32 265
16207.53 265
16208.73 275
16209.93 254
16211.13 275
16212.34 282
16213.54 269
16214.74 281
16215.95 260
16217.15 237
16218.35 286
16219.55 263
16220.76 280
16221.96 302
16223.16 291
16224.37 265
16225.57 286
16226.77 293
16227.98 290
16229.18 304
16230.38 306
16231.59 287
16232.79 267
16233.99 279
16235.20 296
16236.40 321
16237.61 299
16238.81 300
16240.01 288
16241.22 296
16242.42 281
16243.63 302
16244.83 308
16246.03 291
16247.24 285
16248.44 288
16249.65 294
16250.85 296
16252.05 278
16253.26 291
16254.46 295
16255.67 286
16256.87 283
16258.08 288
16259.28 303
16260.49 296
16261.69 287
16262.89 287
16264.10 284
16265.30 284
16266.51 311
16267.71 298
16268.92 309
16270.12 300
16271.33 313
16272.53 307
16273.74 321
16274.94 323
16276.15 316
16277.35 315
16278.56 302
16279.77 315
16280.97 344
16282.18 309
16283.38 315
16284.59 318
16285.79 321
16287.00 304
16288.20 312
16289.41 289
16290.61 284
16291.82 296
16293.03 323
16294.23 306
16295.44 293
16296.64 307
16297.85 322
16299.06 313
16300.26 314
16301.47 333
16302.67 332
16303.88 312
16305.09 302
16306.29 299
16307.50 340
16308.71 315
16309.91 333
16311.12 326
16312.33 309
16313.53 331
16314.74 321
16315.95 300
16317.15 313
16318.36 306
16319.57 292
16320.77 294
16321.98 297
16323.19 304
16324.39 294
16325.60 308
16326.81 296
16328.01 284
16329.22 310
16330.43 295
16331.64 273
16332.84 269
16334.05 294
16335.26 295
16336.47 291
16337.67 268
16338.88 252
16340.09 292
16341.30 281
16342.50 281
16343.71 255
16344.92 255
16346.13 293
16347.33 267
16348.54 272
16349.75 257
16350.96 252
16352.17 252
16353.37 283
16354.58 274
16355.79 248
16357.00 239
16358.21 247
16359.41 245
16360.62 249
16361.83 255
16363.04 247
16364.25 261
16365.46 248
16366.67 253
16367.87 255
16369.08 269
16370.29 244
16371.50 264
16372.71 258
16373.92 272
16375.13 269
16376.34 284
16377.54 254
16378.75 261
16379.96 242
16381.17 267
16382.38 258
16383.59 265
16384.80 267
16386.01 264
16387.22 243
16388.43 268
16389.64 254
16390.85 256
16392.05 257
16393.26 249
16394.47 254
16395.68 254
16396.89 249
16398.10 246
16399.31 252
16400.52 282
16401.73 263
16402.94 264
16404.15 259
16405.36 261
16406.57 240
16407.78 235
16408.99 258
16410.20 281
16411.41 263
16412.62 248
16413.83 269
16415.04 242
16416.25 231
16417.46 250
16418.67 253
16419.88 260
16421.10 254
16422.31 268
16423.52 257
16424.73 266
16425.94 252
16427.15 246
16428.36 269
16429.57 257
16430.78 251
16431.99 259
16433.20 251
16434.41 243
16435.63 247
16436.84 278
16438.05 266
16439.26 260
16440.47 223
16441.68 243
16442.89 243
16444.10 263
16445.32 252
16446.53 240
16447.74 230
16448.95 248
16450.16 269
16451.37 236
16452.59 240
16453.80 261
16455.01 256
16456.22 255
16457.43 241
16458.64 260
16459.86 232
16461.07 240
16462.28 248
16463.49 230
16464.70 221
16465.92 244
16467.13 235
16468.34 244
16469.55 251
16470.77 245
16471.98 246
16473.19 248
16474.40 232
16475.62 238
16476.83 239
16478.04 252
16479.25 248
16480.47 250
16481.68 262
16482.89 236
16484.11 250
16485.32 255
16486.53 250
16487.74 226
16488.96 258
16490.17 246
16491.38 250
16492.60 256
16493.81 252
16495.02 252
16496.24 247
16497.45 248
16498.66 252
16499.88 243
16501.09 263
16502.30 256
16503.52 259
16504.73 251
16505.94 245
16507.16 259
16508.37 256
16509.59 240
16510.80 250
16512.01 256
16513.23 252
16514.44 265
16515.66 238
16516.87 249
16518.08 261
16519.30 254
16520.51 253
16521.73 272
16522.94 274
16524.16 278
16525.37 269
16526.58 261
16527.80 278
16529.01 265
16530.23 267
16531.44 255
16532.66 275
16533.87 268
16535.09 291
16536.30 295
16537.52 290
16538.73 278
16539.95 272
16541.16 279
16542.38 277
16543.59 301
16544.81 316
16546.02 300
16547.24 297
16548.45 309
16549.67 307
16550.88 320
16552.10 313
16553.31 311
16554.53 301
16555.74 294
16556.96 302
16558.18 299
16559.39 313
16560.61 329
16561.82 304
16563.04 290
16564.25 328
16565.47 323
16566.69 324
16567.90 302
16569.12 312
16570.33 319
16571.55 308
16572.77 304
16573.98 328
16575.20 320
16576.41 300
16577.63 290
16578.85 289
16580.06 273
16581.28 313
16582.50 302
16583.71 296
16584.93 307
16586.15 300
16587.36 327
16588.58 318
16589.80 304
16591.01 298
16592.23 310
16593.45 297
16594.66 281
16595.88 283
16597.10 281
16598.32 283
16599.53 268
16600.75 292
16601.97 252
16603.18 260
16604.40 260
16605.62 292
16606.84 277
16608.05 273
16609.27 270
16610.49 256
16611.71 263
16612.92 271
16614.14 270
16615.36 271
16616.58 235
16617.79 271
16619.01 272
16620.23 255
16621.45 267
16622.67 252
16623.88 254
16625.10 248
16626.32 245
16627.54 252
16628.76 256
16629.97 253
16631.19 250
16632.41 256
16633.63 243
16634.85 262
16636.07 249
16637.29 232
16638.50 243
16639.72 216
16640.94 231
16642.16 264
16643.38 240
16644.60 236
16645.82 252
16647.03 251
16648.25 239
16649.47 213
16650.69 236
16651.91 228
16653.13 239
16654.35 243
16655.57 238
16656.79 240
16658.01 241
16659.23 230
16660.45 251
16661.66 216
16662.88 218
16664.10 242
16665.32 237
16666.54 236
16667.76 231
16668.98 244
16670.20 242
16671.42 248
16672.64 219
16673.86 233
16675.08 230
16676.30 222
16677.52 223
16678.74 251
16679.96 238
16681.18 242
16682.40 233
16683.62 231
16684.84 220
16686.06 240
16687.28 247
16688.50 236
16689.72 251
16690.94 235
16692.16 238
16693.39 232
16694.61 241
16695.83 231
16697.05 232
16698.27 232
16699.49 250
16700.71 218
16701.93 228
16703.15 249
16704.37 224
16705.59 232
16706.81 206
16708.04 222
16709.26 263
16710.48 230
16711.70 207
16712.92 235
16714.14 219
16715.36 213
16716.58 230
16717.81 215
16719.03 244
16720.25 234
16721.47 252
16722.69 231
16723.91 199
16725.14 220
16726.36 223
16727.58 219
16728.80 222
16730.02 235
16731.24 239
16732.47 225
16733.69 228
16734.91 229
16736.13 241
16737.36 236
16738.58 211
16739.80 197
16741.02 214
16742.24 239
16743.47 247
16744.69 239
16745.91 219
16747.13 225
16748.36 220
16749.58 214
16750.80 211
16752.02 229
16753.25 234
16754.47 222
16755.69 218
16756.92 205
16758.14 228
16759.36 241
16760.59 219
16761.81 235
16763.03 233
16764.25 232
16765.48 248
16766.70 226
16767.92 218
16769.15 228
16770.37 234
16771.59 218
16772.82 216
16774.04 216
16775.27 231
16776.49 250
16777.71 209
16778.94 230
16780.16 208
16781.38 233
16782.61 239
16783.83 225
16785.06 233
16786.28 236
16787.50 229
16788.73 225
16789.95 231
16791.18 229
16792.40 212
16793.62 232
16794.85 249
16796.07 244
16797.30 209
16798.52 231
16799.75 217
16800.97 245
16802.19 239
16803.42 241
16804.64 229
16805.87 241
16807.09 236
16808.32 228
16809.54 241
16810.77 243
16811.99 228
16813.22 223
16814.44 227
16815.67 233
16816.89 255
16818.12 234
16819.34 226
16820.57 219
16821.79 238
16823.02 226
16824.24 246
16825.47 254
16826.70 252
16827.92 257
16829.15 258
16830.37 258
16831.60 261
16832.82 276
16834.05 286
16835.27 280
16836.50 251
16837.73 253
16838.95 281
16840.18 267
16841.40 260
16842.63 264
16843.86 280
16845.08 274
16846.31 281
16847.53 268
16848.76 299
16849.99 317
16851.21 305
16852.44 307
16853.67 324
16854.89 292
16856.12 306
16857.35 303
16858.57 313
16859.80 331
16861.03 328
16862.25 328
16863.48 334
16864.71 305
16865.93 347
16867.16 367
16868.39 359
16869.61 333
16870.84 326
16872.07 344
16873.30 379
16874.52 346
16875.75 357
16876.98 354
16878.20 351
16879.43 360
16880.66 375
16881.89 378
16883.11 363
16884.34 368
16885.57 400
16886.80 382
16888.02 374
16889.25 395
16890.48 397
16891.71 395
16892.94 399
16894.16 406
16895.39 394
16896.62 413
16897.85 394
16899.08 393
16900.30 421
16901.53 391
16902.76 391
16903.99 378
16905.22 401
16906.45 396
16907.67 374
16908.90 372
16910.13 370
16911.36 382
16912.59 376
16913.82 372
16915.04 371
16916.27 365
16917.50 341
16918.73 376
16919.96 348
16921.19 340
16922.42 351
16923.65 335
16924.88 353
16926.10 351
16927.33 338
16928.56 319
16929.79 302
16931.02 309
16932.25 333
16933.48 324
16934.71 331
16935.94 327
16937.17 327
16938.40 332
16939.63 308
16940.86 302
16942.09 340
16943.32 323
16944.55 328
16945.78 313
16947.01 336
16948.24 333
16949.47 304
16950.70 334
16951.93 328
16953.16 351
16954.39 332
16955.62 359
16956.85 308
16958.08 325
16959.31 336
16960.54 324
16961.77 307
16963.00 315
16964.23 322
16965.46 328
16966.69 318
16967.92 305
16969.15 332
16970.38 322
16971.61 320
16972.84 313
16974.07 310
16975.30 290
16976.54 314
16977.77 296
16979.00 269
16980.23 311
16981.46 293
16982.69 303
16983.92 293
16985.15 303
16986.38 287
16987.62 306
16988.85 295
16990.08 283
16991.31 282
16992.54 296
16993.77 260
16995.00 284
16996.24 284
16997.47 260
16998.70 295
16999.93 281
17001.16 264
17002.39 270
17003.63 267
17004.86 266
17006.09 266
17007.32 251
17008.55 245
17009.79 267
17011.02 274
17012.25 270
17013.48 265
17014.72 272
17015.95 275
17017.18 277
17018.41 279
17019.64 257
17020.88 256
17022.11 252
17023.34 274
17024.58 268
17025.81 274
17027.04 251
17028.27 249
17029.51 241
17030.74 251
17031.97 257
17033.21 254
17034.44 242
17035.67 254
17036.90 247
17038.14 268
17039.37 249
17040.60 248
17041.84 265
17043.07 233
17044.30 218
17045.54 228
17046.77 239
17048.00 231
17049.24 217
17050.47 235
17051.70 230
17052.94 245
17054.17 228
17055.41 232
17056.64 234
17057.87 208
17059.11 212
17060.34 230
17061.58 235
17062.81 233
17064.04 212
17065.28 222
17066.51 219
17067.75 217
17068.98 205
17070.21 189
17071.45 230
17072.68 227
17073.92 234
17075.15 202
17076.39 217
17077.62 216
17078.86 219
17080.09 223
17081.33 214
17082.56 219
17083.80 220
17085.03 234
17086.26 208
17087.50 212
17088.73 207
17089.97 210
17091.20 226
17092.44 225
17093.68 203
17094.91 199
17096.15 211
17097.38 230
17098.62 205
17099.85 192
17101.09 192
17102.32 205
17103.56 205
17104.79 175
17106.03 195
17107.26 187
17108.50 202
17109.74 203
17110.97 207
17112.21 213
17113.44 203
17114.68 201
17115.92 193
17117.15 202
17118.39 182
17119.62 223
17120.86 190
17122.10 206
17123.33 190
17124.57 202
17125.80 217
17127.04 196
17128.28 184
17129.51 185
17130.75 191
17131.99 183
17133.22 209
17134.46 166
17135.70 194
17136.93 174
17138.17 202
17139.41 190
17140.64 175
17141.88 180
17143.12 191
17144.35 186
17145.59 194
17146.83 168
17148.07 188
17149.30 193
17150.54 173
17151.78 194
17153.02 167
17154.25 208
17155.49 200
17156.73 183
17157.96 170
17159.20 157
17160.44 165
17161.68 171
17162.92 191
17164.15 177
17165.39 189
17166.63 166
17167.87 185
17169.10 165
17170.34 173
17171.58 189
17172.82 180
17174.06 186
17175.29 184
17176.53 169
17177.77 179
17179.01 171
17180.25 198
17181.49 161
17182.72 177
17183.96 174
17185.20 177
17186.44 154
17187.68 173
17188.92 193
17190.15 159
17191.39 164
17192.63 175
17193.87 178
17195.11 162
17196.35 169
17197.59 173
17198.83 186
17200.07 181
17201.30 190
17202.54 148
17203.78 170
17205.02 195
17206.26 179
17207.50 179
17208.74 175
17209.98 159
17211.22 157
17212.46 167
17213.70 154
17214.94 163
17216.18 168
17217.42 190
17218.66 168
17219.90 161
17221.14 176
17222.38 185
17223.62 175
17224.86 162
17226.10 191
17227.34 169
17228.58 175
17229.82 150
17231.06 157
17232.30 175
17233.54 164
17234.78 160
17236.02 166
17237.26 156
17238.50 179
17239.74 145
17240.98 150
17242.22 150
17243.46 154
17244.70 162
17245.94 174
17247.18 178
17248.42 166
17249.66 169
17250.90 157
17252.14 156
17253.39 157
17254.63 158
17255.87 164
17257.11 153
17258.35 169
17259.59 162
17260.83 164
17262.07 151
17263.31 150
17264.56 148
17265.80 156
17267.04 165
17268.28 152
17269.52 155
17270.76 165
17272.00 143
17273.25 167
17274.49 156
17275.73 163
17276.97 157
17278.21 171
17279.45 155
17280.70 162
17281.94 158
17283.18 158
17284.42 138
17285.66 135
17286.91 153
17288.15 141
17289.39 165
17290.63 156
17291.88 151
17293.12 148
17294.36 126
17295.60 136
17296.85 167
17298.09 136
17299.33 150
17300.57 140
17301.82 158
17303.06 150
17304.30 177
17305.54 159
17306.79 144
17308.03 163
17309.27 148
17310.52 132
17311.76 130
17313.00 145
17314.25 147
17315.49 158
17316.73 129
17317.97 150
17319.22 167
17320.46 156
17321.71 154
17322.95 160
17324.19 160
17325.44 143
17326.68 150
17327.92 164
17329.17 152
17330.41 139
17331.65 141
17332.90 147
17334.14 161
17335.39 151
17336.63 147
17337.87 156
17339.12 162
17340.36 172
17341.61 141
17342.85 155
17344.09 158
17345.34 163
17346.58 162
17347.83 159
17349.07 169
17350.32 143
17351.56 139
17352.80 139
17354.05 154
17355.29 142
17356.54 162
17357.78 153
17359.03 151
17360.27 136
17361.52 148
17362.76 148
17364.01 153
17365.25 149
17366.50 167
17367.74 161
17368.99 154
17370.23 136
17371.48 144
17372.72 154
17373.97 157
17375.21 148
17376.46 156
17377.70 136
17378.95 145
17380.19 150
17381.44 144
17382.69 153
17383.93 149
17385.18 144
17386.42 154
17387.67 160
17388.91 164
17390.16 141
17391.41 134
17392.65 168
17393.90 148
17395.14 157
17396.39 157
17397.64 155
17398.88 155
17400.13 155
17401.37 145
17402.62 130
17403.87 153
17405.11 148
17406.36 134
17407.61 148
17408.85 140
17410.10 146
17411.35 173
17412.59 163
17413.84 156
17415.09 157
17416.33 158
17417.58 141
17418.83 169
17420.07 158
17421.32 149
17422.57 133
17423.82 172
17425.06 152
17426.31 138
17427.56 152
17428.80 145
17430.05 141
17431.30 141
17432.55 148
17433.79 146
17435.04 147
17436.29 161
17437.54 162
17438.78 164
17440.03 149
17441.28 150
17442.53 158
17443.77 152
17445.02 169
17446.27 160
17447.52 151
17448.77 157
17450.01 153
17451.26 173
17452.51 151
17453.76 162
17455.01 147
17456.25 174
17457.50 164
17458.75 163
17460.00 135
17461.25 162
17462.50 161
17463.74 143
17464.99 150
17466.24 170
17467.49 174
17468.74 165
17469.99 153
17471.24 145
17472.49 166
17473.73 158
17474.98 147
17476.23 160
17477.48 185
17478.73 161
17479.98 167
17481.23 158
17482.48 152
17483.73 177
17484.98 159
17486.23 166
17487.47 150
17488.72 148
17489.97 159
17491.22 152
17492.47 155
17493.72 172
17494.97 185
17496.22 168
17497.47 186
17498.72 173
17499.97 175
17501.22 161
17502.47 156
17503.72 180
17504.97 159
17506.22 166
17507.47 147
17508.72 153
17509.97 193
17511.22 159
17512.47 171
17513.72 161
17514.97 175
17516.22 167
17517.47 179
17518.72 150
17519.97 180
17521.22 163
17522.47 177
17523.72 181
17524.98 176
17526.23 177
17527.48 156
17528.73 165
17529.98 183
17531.23 153
17532.48 178
17533.73 156
17534.98 163
17536.23 160
17537.48 189
17538.74 175
17539.99 166
17541.24 164
17542.49 170
17543.74 176
17544.99 155
17546.24 158
17547.50 151
17548.75 176
17550.00 186
17551.25 168
17552.50 154
17553.75 167
17555.01 146
17556.26 128
17557.51 177
17558.76 169
17560.01 195
17561.26 176
17562.52 170
17563.77 167
17565.02 197
17566.27 212
17567.53 185
17568.78 168
17570.03 196
17571.28 193
17572.53 171
17573.79 179
17575.04 157
17576.29 183
17577.54 180
17578.80 169
17580.05 183
17581.30 167
17582.56 168
17583.81 166
17585.06 159
17586.31 159
17587.57 181
17588.82 194
17590.07 181
17591.33 175
17592.58 177
17593.83 179
17595.08 191
17596.34 179
17597.59 197
17598.84 200
17600.10 166
17601.35 196
17602.61 196
17603.86 184
17605.11 198
17606.37 180
17607.62 192
17608.87 203
17610.13 195
17611.38 201
17612.63 181
17613.89 176
17615.14 165
17616.40 178
17617.65 170
17618.90 182
17620.16 172
17621.41 198
17622.67 197
17623.92 198
17625.17 162
17626.43 170
17627.68 208
17628.94 205
17630.19 172
17631.45 181
17632.70 210
17633.96 200
17635.21 214
17636.47 209
17637.72 205
17638.97 217
17640.23 211
17641.48 213
17642.74 176
17643.99 195
17645.25 202
17646.50 199
17647.76 204
17649.01 193
17650.27 215
17651.52 192
17652.78 179
17654.04 198
17655.29 182
17656.55 210
17657.80 201
17659.06 192
17660.31 193
17661.57 187
17662.82 188
17664.08 197
17665.33 201
17666.59 185
17667.85 202
17669.10 184
17670.36 186
17671.61 188
17672.87 186
17674.13 179
17675.38 181
17676.64 173
17677.89 188
17679.15 177
17680.41 172
17681.66 176
17682.92 177
17684.18 183
17685.43 187
17686.69 182
17687.95 202
17689.20 190
17690.46 172
17691.71 176
17692.97 174
17694.23 151
17695.49 169
17696.74 169
17698.00 156
17699.26 166
17700.51 145
17701.77 174
17703.03 163
17704.28 164
17705.54 175
17706.80 175
17708.06 162
17709.31 183
17710.57 174
17711.83 174
17713.08 180
17714.34 178
17715.60 146
17716.86 158
17718.11 181
17719.37 170
17720.63 183
17721.89 163
17723.15 173
17724.40 176
17725.66 167
17726.92 149
17728.18 184
17729.43 173
17730.69 177
17731.95 199
17733.21 168
17734.47 177
17735.73 164
17736.98 181
17738.24 180
17739.50 146
17740.76 162
17742.02 177
17743.28 190
17744.53 167
17745.79 179
17747.05 171
17748.31 193
17749.57 193
17750.83 182
17752.09 174
17753.34 158
17754.60 156
17755.86 174
17757.12 146
17758.38 172
17759.64 155
17760.90 181
17762.16 185
17763.42 180
17764.68 153
17765.94 178
17767.19 174
17768.45 181
17769.71 174
17770.97 162
17772.23 163
17773.49 174
17774.75 152
17776.01 147
17777.27 151
17778.53 167
17779.79 170
17781.05 178
17782.31 165
17783.57 141
17784.83 163
17786.09 178
17787.35 180
17788.61 166
17789.87 160
17791.13 150
17792.39 163
17793.65 160
17794.91 160
17796.17 175
17797.43 160
17798.69 154
17799.95 152
17801.21 175
17802.47 160
17803.73 160
17805.00 166
17806.26 155
17807.52 157
17808.78 160
17810.04 142
17811.30 142
17812.56 146
17813.82 138
17815.08 153
17816.34 135
17817.60 156
17818.87 132
17820.13 134
17821.39 140
17822.65 158
17823.91 145
17825.17 148
17826.43 152
17827.69 138
17828.96 156
17830.22 143
17831.48 144
17832.74 165
17834.00 141
17835.26 160
17836.53 148
17837.79 139
17839.05 144
17840.31 129
17841.57 150
17842.84 146
17844.10 146
17845.36 151
17846.62 127
17847.88 125
17849.15 130
17850.41 139
17851.67 115
17852.93 145
17854.20 133
17855.46 132
17856.72 128
17857.98 138
17859.25 148
17860.51 131
17861.77 132
17863.03 126
17864.30 144
17865.56 145
17866.82 153
17868.09 144
17869.35 132
17870.61 133
17871.87 145
17873.14 144
17874.40 144
17875.66 138
17876.93 127
17878.19 116
17879.45 132
17880.72 121
17881.98 128
17883.24 130
17884.51 146
17885.77 129
17887.03 117
17888.30 150
17889.56 137
17890.83 118
17892.09 133
17893.35 139
17894.62 149
17895.88 141
17897.14 136
17898.41 138
17899.67 147
17900.94 127
17902.20 133
17903.46 144
17904.73 124
17905.99 137
17907.26 142
17908.52 145
17909.79 141
17911.05 124
17912.32 126
17913.58 120
17914.84 139
17916.11 138
17917.37 139
17918.64 133
17919.90 137
17921.17 142
17922.43 141
17923.70 136
17924.96 125
17926.23 127
17927.49 121
17928.76 138
17930.02 132
17931.29 139
17932.55 135
17933.82 139
17935.08 107
17936.35 137
17937.61 136
17938.88 141
17940.14 144
17941.41 136
17942.68 129
17943.94 135
17945.21 128
17946.47 133
17947.74 140
17949.00 117
17950.27 143
17951.54 141
17952.80 132
17954.07 128
17955.33 128
17956.60 121
17957.87 150
17959.13 128
17960.40 142
17961.66 150
17962.93 136
17964.20 118
17965.46 121
17966.73 141
17968.00 147
17969.26 159
17970.53 148
17971.80 140
17973.06 128
17974.33 140
17975.60 144
17976.86 131
17978.13 137
17979.40 148
17980.66 126
17981.93 127
17983.20 125
17984.46 131
17985.73 134
17987.00 135
17988.26 128
17989.53 109
17990.80 123
17992.07 124
17993.33 145
17994.60 127
17995.87 150
17997.14 116
17998.40 136
17999.67 138
18000.94 126
18002.21 140
18003.47 126
18004.74 148
18006.01 126
18007.28 137
18008.55 128
18009.81 136
18011.08 136
18012.35 119
18013.62 140
18014.89 131
18016.15 126
18017.42 132
18018.69 121
18019.96 131
18021.23 132
18022.49 138
18023.76 133
18025.03 122
18026.30 116
18027.57 133
18028.84 138
18030.11 140
18031.37 134
18032.64 148
18033.91 125
18035.18 140
18036.45 145
18037.72 130
18038.99 145
18040.26 128
18041.53 128
18042.79 139
18044.06 113
18045.33 127
18046.60 123
18047.87 128
18049.14 135
18050.41 140
18051.68 128
18052.95 143
18054.22 131
18055.49 131
18056.76 138
18058.03 131
18059.30 132
18060.57 136
18061.84 136
18063.11 117
18064.38 135
18065.65 122
18066.92 136
18068.19 152
18069.46 135
18070.73 138
18072.00 120
18073.27 132
18074.54 144
18075.81 130
18077.08 138
18078.35 143
18079.62 122
18080.89 130
18082.16 133
18083.43 120
18084.70 145
18085.97 128
18087.24 139
18088.51 145
18089.78 153
18091.05 149
18092.32 121
18093.59 147
18094.87 129
18096.14 140
18097.41 134
18098.68 152
18099.95 139
18101.22 148
18102.49 132
18103.76 137
18105.03 138
18106.31 132
18107.58 150
18108.85 141
18110.12 140
18111.39 154
18112.66 150
18113.93 142
18115.21 141
18116.48 152
18117.75 164
18119.02 145
18120.29 139
18121.56 136
18122.84 143
18124.11 132
18125.38 146
18126.65 154
18127.92 135
18129.20 141
18130.47 134
18131.74 133
18133.01 144
18134.29 141
18135.56 123
18136.83 141
18138.10 127
18139.38 128
18140.65 147
18141.92 125
18143.19 145
18144.47 128
18145.74 138
18147.01 133
18148.28 147
18149.56 151
18150.83 138
18152.10 144
18153.38 138
18154.65 135
18155.92 124
18157.19 135
18158.47 127
18159.74 139
18161.01 139
18162.29 139
18163.56 139
18164.83 149
18166.11 135
18167.38 135
18168.65 127
18169.93 138
18171.20 136
18172.48 153
18173.75 127
18175.02 138
18176.30 133
18177.57 127
18178.84 142
18180.12 131
18181.39 124
18182.67 127
18183.94 120
18185.21 118
18186.49 119
18187.76 132
18189.04 144
18190.31 126
18191.59 113
18192.86 136
18194.13 126
18195.41 126
18196.68 143
18197.96 131
18199.23 137
18200.51 128
18201.78 124
18203.06 138
18204.33 132
18205.61 123
18206.88 128
18208.16 128
18209.43 123
18210.71 129
18211.98 126
18213.26 129
18214.53 122
18215.81 129
18217.08 120
18218.36 120
18219.63 138
18220.91 170
18222.18 138
18223.46 143
18224.73 149
18226.01 127
18227.28 142
18228.56 150
18229.84 131
18231.11 121
18232.39 132
18233.66 138
18234.94 117
18236.21 118
18237.49 124
18238.77 116
18240.04 149
18241.32 134
18242.59 120
18243.87 130
18245.15 126
18246.42 143
18247.70 128
18248.98 131
18250.25 139
18251.53 158
18252.81 134
18254.08 109
18255.36 125
18256.63 153
18257.91 137
18259.19 131
18260.46 130
18261.74 131
18263.02 148
18264.30 120
18265.57 153
18266.85 130
18268.13 140
18269.40 138
18270.68 143
18271.96 138
18273.23 133
18274.51 129
18275.79 135
18277.07 122
18278.34 138
18279.62 125
18280.90 138
18282.18 129
18283.45 127
18284.73 146
18286.01 136
18287.29 129
18288.56 132
18289.84 148
18291.12 120
18292.40 136
18293.68 135
18294.95 148
18296.23 144
18297.51 155
18298.79 145
18300.07 133
18301.34 123
18302.62 134
18303.90 148
18305.18 148
18306.46 130
18307.74 128
18309.01 143
18310.29 132
18311.57 135
18312.85 148
18314.13 153
18315.41 150
18316.69 127
18317.96 132
18319.24 138
18320.52 128
18321.80 141
18323.08 141
18324.36 146
18325.64 132
18326.92 137
18328.20 117
18329.47 126
18330.75 141
18332.03 141
18333.31 128
18334.59 127
18335.87 138
18337.15 156
18338.43 150
18339.71 164
18340.99 153
18342.27 148
18343.55 147
18344.83 143
18346.11 131
18347.39 144
18348.67 143
18349.95 130
18351.23 119
18352.51 122
18353.79 143
18355.07 134
18356.35 167
18357.63 151
18358.91 157
18360.19 135
18361.47 132
18362.75 138
18364.03 114
18365.31 114
18366.59 136
18367.87 117
18369.15 151
18370.43 148
18371.71 128
18372.99 128
18374.27 145
18375.55 139
18376.83 150
18378.12 145
18379.40 132
18380.68 137
18381.96 121
18383.24 142
18384.52 122
18385.80 133
18387.08 107
18388.36 136
18389.65 143
18390.93 120
18392.21 136
18393.49 124
18394.77 150
18396.05 140
18397.33 118
18398.62 103
18399.90 128
18401.18 141
18402.46 132
18403.74 138
18405.02 134
18406.31 126
18407.59 136
18408.87 119
18410.15 103
18411.43 117
18412.72 128
18414.00 130
18415.28 139
18416.56 114
18417.84 120
18419.13 136
18420.41 142
18421.69 126
18422.97 132
18424.26 115
18425.54 137
18426.82 149
18428.10 146
18429.39 140
18430.67 131
18431.95 123
18433.23 141
18434.52 124
18435.80 128
18437.08 121
18438.37 140
18439.65 135
18440.93 109
18442.22 120
18443.50 142
18444.78 156
18446.06 127
18447.35 124
18448.63 124
18449.91 135
18451.20 145
18452.48 135
18453.76 138
18455.05 125
18456.33 139
18457.62 118
18458.90 134
18460.18 136
18461.47 116
18462.75 140
18464.03 135
18465.32 122
18466.60 113
18467.89 127
18469.17 137
18470.45 141
18471.74 138
18473.02 129
18474.31 116
18475.59 124
18476.88 141
18478.16 143
18479.44 135
18480.73 157
18482.01 161
18483.30 141
18484.58 144
18485.87 128
18487.15 141
18488.44 128
18489.72 123
18491.01 158
18492.29 130
18493.58 133
18494.86 130
18496.15 131
18497.43 141
18498.72 113
18500.00 140
18501.29 136
18502.57 132
18503.86 134
18505.14 146
18506.43 109
18507.71 121
18509.00 121
18510.28 123
18511.57 144
18512.85 138
18514.14 126
18515.42 114
18516.71 134
18518.00 136
18519.28 120
18520.57 141
18521.85 161
18523.14 125
18524.43 119
18525.71 120
18527.00 138
18528.28 137
18529.57 127
18530.86 124
18532.14 131
18533.43 128
18534.71 122
18536.00 131
18537.29 123
18538.57 130
18539.86 136
18541.15 141
18542.43 148
18543.72 132
18545.01 121
18546.29 125
18547.58 117
18548.87 145
18550.15 132
18551.44 124
18552.73 135
18554.01 130
18555.30 143
18556.59 134
18557.88 137
18559.16 142
18560.45 135
18561.74 132
18563.02 135
18564.31 143
18565.60 156
18566.89 145
18568.17 165
18569.46 151
18570.75 151
18572.04 149
18573.32 116
18574.61 140
18575.90 138
18577.19 138
18578.48 133
18579.76 155
18581.05 142
18582.34 135
18583.63 142
18584.92 152
18586.20 155
18587.49 162
18588.78 136
18590.07 134
18591.36 138
18592.64 147
18593.93 141
18595.22 135
18596.51 144
18597.80 132
18599.09 152
18600.38 128
18601.66 159
18602.95 149
18604.24 156
18605.53 148
18606.82 148
18608.11 142
18609.40 139
18610.69 142
18611.98 135
18613.26 171
18614.55 144
18615.84 154
18617.13 163
18618.42 151
18619.71 144
18621.00 141
18622.29 157
18623.58 152
18624.87 147
18626.16 162
18627.45 143
18628.74 147
18630.03 154
18631.32 149
18632.61 143
18633.89 158
18635.18 172
18636.47 155
18637.76 153
18639.05 151
18640.34 146
18641.63 143
18642.92 160
18644.21 139
18645.50 126
18646.79 151
18648.09 155
18649.38 129
18650.67 161
18651.96 150
18653.25 150
18654.54 143
18655.83 125
18657.12 126
18658.41 125
18659.70 142
18660.99 142
18662.28 119
18663.57 125
18664.86 154
18666.15 141
18667.44 139
18668.74 125
18670.03 133
18671.32 128
18672.61 130
18673.90 132
18675.19 122
18676.48 125
18677.77 124
18679.06 128
18680.36 119
18681.65 117
18682.94 115
18684.23 145
18685.52 122
18686.81 117
18688.11 151
18689.40 136
18690.69 130
18691.98 116
18693.27 106
18694.56 131
18695.86 132
18697.15 139
18698.44 128
18699.73 124
18701.02 122
18702.32 122
18703.61 112
18704.90 128
18706.19 124
18707.48 130
18708.78 135
18710.07 108
18711.36 99
18712.65 107
18713.95 123
18715.24 117
18716.53 115
18717.83 122
18719.12 124
18720.41 136
18721.70 114
18723.00 109
18724.29 115
18725.58 128
18726.87 131
18728.17 143
18729.46 130
18730.75 111
18732.05 121
18733.34 123
18734.63 126
18735.93 119
18737.22 118
18738.51 150
18739.81 113
18741.10 116
18742.39 113
18743.69 109
18744.98 124
18746.27 116
18747.57 127
18748.86 117
18750.16 114
18751.45 109
18752.74 129
18754.04 129
18755.33 103
18756.63 117
18757.92 119
18759.21 103
18760.51 125
18761.80 112
18763.10 115
18764.39 130
18765.69 112
18766.98 120
18768.27 122
18769.57 111
18770.86 123
18772.16 126
18773.45 122
18774.75 131
18776.04 127
18777.34 113
18778.63 120
18779.93 118
18781.22 124
18782.52 127
18783.81 125
18785.11 112
18786.40 110
18787.70 108
18788.99 126
18790.29 131
18791.58 111
18792.88 113
18794.17 124
18795.47 132
18796.76 118
18798.06 123
18799.35 120
18800.65 111
18801.94 116
18803.24 114
18804.54 106
18805.83 117
18807.13 119
18808.42 104
18809.72 109
18811.01 96
18812.31 135
18813.61 132
18814.90 129
18816.20 126
18817.49 121
18818.79 110
18820.09 117
18821.38 114
18822.68 107
18823.98 114
18825.27 134
18826.57 115
18827.87 113
18829.16 99
18830.46 115
18831.75 122
18833.05 120
18834.35 120
18835.64 122
18836.94 111
18838.24 113
18839.54 121
18840.83 126
18842.13 119
18843.43 125
18844.72 118
18846.02 112
18847.32 120
18848.61 105
18849.91 127
18851.21 130
18852.51 114
18853.80 114
18855.10 109
18856.40 106
18857.70 116
18858.99 126
18860.29 118
18861.59 117
18862.89 122
18864.18 111
18865.48 111
18866.78 114
18868.08 105
18869.38 101
18870.67 121
18871.97 127
18873.27 121
18874.57 114
18875.87 122
18877.16 127
18878.46 104
18879.76 107
18881.06 135
18882.36 109
18883.66 122
18884.95 118
18886.25 105
18887.55 134
18888.85 123
18890.15 133
18891.45 120
18892.75 125
18894.04 116
18895.34 124
18896.64 142
18897.94 124
18899.24 111
18900.54 131
18901.84 127
18903.14 124
18904.44 99
18905.74 112
18907.03 104
18908.33 108
18909.63 105
18910.93 122
18912.23 128
18913.53 135
18914.83 112
18916.13 125
18917.43 120
18918.73 131
18920.03 120
18921.33 111
18922.63 119
18923.93 121
18925.23 135
18926.53 108
18927.83 116
18929.13 111
18930.43 117
18931.73 109
18933.03 131
18934.33 115
18935.63 122
18936.93 122
18938.23 124
18939.53 127
18940.83 111
18942.13 110
18943.43 109
18944.73 116
18946.03 88
18947.33 102
18948.63 118
18949.93 103
18951.23 112
18952.53 104
18953.84 102
18955.14 124
18956.44 136
18957.74 106
18959.04 122
18960.34 127
18961.64 111
18962.94 115
18964.24 126
18965.54 116
18966.85 116
18968.15 119
18969.45 116
18970.75 106
18972.05 101
18973.35 97
18974.65 108
18975.96 106
18977.26 115
18978.56 108
18979.86 111
18981.16 118
18982.46 114
18983.77 121
18985.07 105
18986.37 116
18987.67 133
18988.97 104
18990.28 113
18991.58 112
18992.88 106
18994.18 111
18995.49 110
18996.79 107
18998.09 118
18999.39 111
19000.69 112
19002.00 106
19003.30 102
19004.60 113
19005.90 110
19007.21 115
19008.51 108
19009.81 115
19011.12 126
19012.42 113
19013.72 121
19015.02 109
19016.33 103
19017.63 118
19018.93 100
19020.24 110
19021.54 113
19022.84 121
19024.15 119
19025.45 116
19026.75 117
19028.06 102
19029.36 107
19030.66 102
19031.97 116
19033.27 125
19034.57 122
19035.88 114
19037.18 128
19038.48 114
19039.79 116
19041.09 110
19042.40 121
19043.70 90
19045.00 110
19046.31 119
19047.61 100
19048.92 112
19050.22 104
19051.52 96
19052.83 90
19054.13 98
19055.44 113
19056.74 106
19058.05 118
19059.35 134
19060.65 113
19061.96 108
19063.26 109
19064.57 105
19065.87 120
19067.18 113
19068.48 123
19069.79 114
19071.09 109
19072.40 122
19073.70 111
19075.01 114
19076.31 100
19077.62 107
19078.92 114
19080.23 102
19081.53 101
19082.84 107
19084.14 101
19085.45 119
19086.75 126
19088.06 116
19089.36 121
19090.67 91
19091.98 113
19093.28 110
19094.59 105
19095.89 113
19097.20 115
19098.50 128
19099.81 131
19101.12 108
19102.42 111
19103.73 110
19105.03 111
19106.34 98
19107.65 112
19108.95 106
19110.26 104
19111.56 124
19112.87 104
19114.18 111
19115.48 119
19116.79 100
19118.10 111
19119.40 122
19120.71 121
19122.02 120
19123.32 114
19124.63 122
19125.94 117
19127.24 124
19128.55 120
19129.86 125
19131.16 131
19132.47 111
19133.78 107
19135.08 110
19136.39 114
19137.70 118
19139.01 120
19140.31 100
19141.62 109
19142.93 111
19144.23 132
19145.54 118
19146.85 117
19148.16 113
19149.46 97
19150.77 131
19152.08 122
19153.39 111
19154.69 123
19156.00 113
19157.31 105
19158.62 104
19159.93 109
19161.23 107
19162.54 112
19163.85 110
19165.16 122
19166.47 102
19167.77 107
19169.08 116
19170.39 130
19171.70 93
19173.01 106
19174.32 130
19175.62 118
19176.93 125
19178.24 125
19179.55 106
19180.86 106
19182.17 104
19183.48 109
19184.78 118
19186.09 100
19187.40 119
19188.71 126
19190.02 107
19191.33 116
19192.64 112
19193.95 116
19195.26 110
19196.56 110
19197.87 95
19199.18 107
19200.49 112
19201.80 115
19203.11 117
19204.42 106
19205.73 106
19207.04 102
19208.35 119
19209.66 117
19210.97 118
19212.28 105
19213.59 125
19214.90 112
19216.21 104
19217.52 93
19218.83 114
19220.14 102
19221.45 94
19222.76 113
19224.07 118
19225.38 118
19226.69 119
19228.00 109
19229.31 112
19230.62 111
19231.93 112
19233.24 119
19234.55 108
19235.86 83
19237.17 100
19238.48 113
19239.79 116
19241.10 106
19242.41 113
19243.72 109
19245.03 102
19246.35 104
19247.66 104
19248.97 116
19250.28 123
19251.59 113
19252.90 110
19254.21 81
19255.52 97
19256.83 111
19258.14 105
19259.46 106
19260.77 105
19262.08 106
19263.39 100
19264.70 112
19266.01 108
19267.32 109
19268.64 112
19269.95 103
19271.26 112
19272.57 124
19273.88 104
19275.20 101
19276.51 100
19277.82 87
19279.13 87
19280.44 100
19281.75 107
19283.07 105
19284.38 103
19285.69 113
19287.00 99
19288.32 87
19289.63 112
19290.94 105
19292.25 100
19293.57 95
19294.88 88
19296.19 119
19297.50 121
19298.82 110
19300.13 104
19301.44 110
19302.75 107
19304.07 94
19305.38 101
19306.69 101
19308.01 105
19309.32 102
19310.63 98
19311.94 102
19313.26 105
19314.57 106
19315.88 128
19317.20 118
19318.51 97
19319.82 95
19321.14 106
19322.45 108
19323.76 100
19325.08 123
19326.39 108
19327.70 99
19329.02 112
19330.33 111
19331.65 98
19332.96 107
19334.27 112
19335.59 110
19336.90 117
19338.22 106
19339.53 118
19340.84 123
19342.16 114
19343.47 113
19344.79 107
19346.10 120
19347.41 102
19348.73 104
19350.04 106
19351.36 104
19352.67 107
19353.99 102
19355.30 122
19356.62 106
19357.93 109
19359.25 103
19360.56 116
19361.87 108
19363.19 108
19364.50 127
19365.82 122
19367.13 110
19368.45 106
19369.76 100
19371.08 107
19372.39 117
19373.71 103
19375.02 107
19376.34 104
19377.66 117
19378.97 99
19380.29 103
19381.60 89
19382.92 86
19384.23 97
19385.55 97
19386.86 107
19388.18 118
19389.50 98
19390.81 112
19392.13 85
19393.44 89
19394.76 115
19396.07 98
19397.39 97
19398.71 88
19400.02 98
19401.34 99
19402.65 103
19403.97 94
19405.29 102
19406.60 97
19407.92 107
19409.24 94
19410.55 104
19411.87 96
19413.19 105
19414.50 97
19415.82 103
19417.14 111
19418.45 100
19419.77 89
19421.09 107
19422.40 96
19423.72 101
19425.04 113
19426.35 101
19427.67 115
19428.99 108
19430.30 100
19431.62 98
19432.94 102
19434.26 105
19435.57 110
19436.89 99
19438.21 100
19439.53 100
19440.84 104
19442.16 114
19443.48 118
19444.80 105
19446.11 117
19447.43 116
19448.75 106
19450.07 93
19451.38 100
19452.70 121
19454.02 116
19455.34 96
19456.66 123
19457.97 107
19459.29 108
19460.61 123
19461.93 100
19463.25 98
19464.57 120
19465.88 113
19467.20 115
19468.52 118
19469.84 128
19471.16 118
19472.48 103
19473.79 131
19475.11 106
19476.43 113
19477.75 112
19479.07 110
19480.39 102
19481.71 108
19483.03 119
19484.34 105
19485.66 115
19486.98 98
19488.30 97
19489.62 97
19490.94 113
19492.26 108
19493.58 122
19494.90 103
19496.22 114
19497.54 94
19498.86 95
19500.18 102
19501.50 110
19502.81 105
19504.13 114
19505.45 125
19506.77 114
19508.09 113
19509.41 111
19510.73 107
19512.05 125
19513.37 109
19514.69 103
19516.01 113
19517.33 108
19518.65 115
19519.97 105
19521.29 107
19522.61 112
19523.93 106
19525.25 126
19526.57 97
19527.89 113
19529.22 101
19530.54 93
19531.86 91
19533.18 105
19534.50 105
19535.82 105
19537.14 102
19538.46 99
19539.78 98
19541.10 99
19542.42 107
19543.74 135
19545.06 117
19546.39 107
19547.71 92
19549.03 97
19550.35 106
19551.67 106
19552.99 116
19554.31 120
19555.63 96
19556.96 119
19558.28 102
19559.60 102
19560.92 114
19562.24 87
19563.56 113
19564.88 103
19566.21 122
19567.53 107
19568.85 101
19570.17 117
19571.49 108
19572.82 109
19574.14 105
19575.46 132
19576.78 115
19578.10 95
19579.43 101
19580.75 103
19582.07 114
19583.39 108
19584.72 105
19586.04 120
19587.36 113
19588.68 102
19590.01 103
19591.33 104
19592.65 111
19593.97 96
19595.30 122
19596.62 110
19597.94 103
19599.26 105
19600.59 116
19601.91 112
19603.23 105
19604.56 95
19605.88 101
19607.20 95
19608.53 103
19609.85 115
19611.17 103
19612.49 107
19613.82 104
19615.14 97
19616.47 107
19617.79 118
19619.11 112
19620.44 121
19621.76 104
19623.08 110
19624.41 113
19625.73 121
19627.05 110
19628.38 118
19629.70 106
19631.03 105
19632.35 114
19633.67 109
19635.00 106
19636.32 107
19637.65 117
19638.97 125
19640.29 111
19641.62 107
19642.94 98
19644.27 109
19645.59 121
19646.92 90
19648.24 119
19649.57 109
19650.89 106
19652.21 107
19653.54 109
19654.86 98
19656.19 93
19657.51 109
19658.84 114
19660.16 117
19661.49 103
19662.81 104
19664.14 116
19665.46 120
19666.79 108
19668.11 117
19669.44 113
19670.76 124
19672.09 114
19673.41 101
19674.74 118
19676.07 106
19677.39 113
19678.72 106
19680.04 113
19681.37 125
19682.69 117
19684.02 112
19685.34 99
19686.67 91
19688.00 102
19689.32 123
19690.65 127
19691.97 99
19693.30 112
19694.63 98
19695.95 99
19697.28 101
19698.60 92
19699.93 121
19701.26 124
19702.58 111
19703.91 107
19705.24 101
19706.56 102
19707.89 118
19709.22 118
19710.54 97
19711.87 106
19713.20 122
19714.52 113
19715.85 116
19717.18 105
19718.50 106
19719.83 113
19721.16 118
19722.48 114
19723.81 122
19725.14 116
19726.47 116
19727.79 119
19729.12 132
19730.45 98
19731.77 108
19733.10 120
19734.43 111
19735.76 122
19737.08 105
19738.41 112
19739.74 109
19741.07 119
19742.39 118
19743.72 98
19745.05 104
19746.38 120
19747.71 119
19749.03 97
19750.36 112
19751.69 124
19753.02 122
19754.35 115
19755.67 109
19757.00 119
19758.33 109
19759.66 100
19760.99 117
19762.31 108
19763.64 108
19764.97 107
19766.30 119
19767.63 108
19768.96 103
19770.29 114
19771.61 104
19772.94 118
19774.27 114
19775.60 103
19776.93 114
19778.26 103
19779.59 102
19780.92 105
19782.25 115
19783.57 124
19784.90 106
19786.23 107
19787.56 128
19788.89 95
19790.22 119
19791.55 97
19792.88 104
19794.21 113
19795.54 102
19796.87 115
19798.20 109
19799.53 114
19800.86 115
19802.19 111
19803.52 117
19804.85 103
19806.18 107
19807.50 98
19808.83 121
19810.16 118
19811.49 104
19812.82 126
19814.15 128
19815.49 115
19816.82 112
19818.15 119
19819.48 110
19820.81 101
19822.14 115
19823.47 133
19824.80 114
19826.13 122
19827.46 125
19828.79 123
19830.12 123
19831.45 110
19832.78 130
19834.11 119
19835.44 123
19836.77 133
19838.10 122
19839.44 101
19840.77 98
19842.10 131
19843.43 129
19844.76 109
19846.09 108
19847.42 112
19848.75 110
19850.08 116
19851.42 114
19852.75 113
19854.08 114
19855.41 115
19856.74 111
19858.07 119
19859.40 115
19860.74 128
19862.07 116
19863.40 97
19864.73 106
19866.06 114
19867.40 106
19868.73 112
19870.06 137
19871.39 111
19872.72 110
19874.06 120
19875.39 112
19876.72 116
19878.05 123
19879.38 128
19880.72 119
19882.05 122
19883.38 108
19884.71 113
19886.05 125
19887.38 111
19888.71 116
19890.04 120
19891.38 99
19892.71 117
19894.04 122
19895.38 112
19896.71 124
19898.04 108
19899.37 107
19900.71 129
19902.04 131
19903.37 113
19904.71 106
19906.04 118
19907.37 127
19908.71 124
19910.04 114
19911.37 135
19912.71 136
19914.04 144
19915.37 120
19916.71 104
19918.04 128
19919.37 119
19920.71 116
19922.04 144
19923.37 106
19924.71 113
19926.04 117
19927.38 122
19928.71 137
19930.04 109
19931.38 124
19932.71 126
19934.05 112
19935.38 106
19936.71 111
19938.05 115
19939.38 111
19940.72 126
19942.05 105
19943.39 128
19944.72 117
19946.06 131
19947.39 110
19948.72 107
19950.06 112
19951.39 109
19952.73 114
19954.06 117
19955.40 117
19956.73 127
19958.07 125
19959.40 108
19960.74 129
19962.07 138
19963.41 117
19964.74 127
19966.08 133
19967.41 142
19968.75 152
19970.08 121
19971.42 128
19972.76 124
19974.09 128
19975.43 118
19976.76 120
19978.10 130
19979.43 118
19980.77 109
19982.10 114
19983.44 120
19984.78 126
19986.11 129
19987.45 124
19988.78 120
19990.12 122
19991.46 112
19992.79 118
19994.13 127
19995.46 118
19996.80 117
19998.14 132
19999.47 131
20000.81 121
20002.15 118
20003.48 125
20004.82 136
20006.16 129
20007.49 131
20008.83 131
20010.17 132
20011.50 108
20012.84 121
20014.18 122
20015.51 137
20016.85 130
20018.19 120
20019.52 122
20020.86 122
20022.20 127
20023.53 132
20024.87 125
20026.21 141
20027.55 124
20028.88 117
20030.22 137
20031.56 134
20032.90 129
20034.23 142
20035.57 121
20036.91 139
20038.25 124
20039.58 136
20040.92 129
20042.26 119
20043.60 120
20044.93 125
20046.27 128
20047.61 132
20048.95 122
20050.29 108
20051.62 125
20052.96 132
20054.30 118
20055.64 121
20056.98 140
20058.32 128
20059.65 126
20060.99 114
20062.33 116
20063.67 138
20065.01 135
20066.35 123
20067.68 138
20069.02 146
20070.36 122
20071.70 128
20073.04 113
20074.38 113
20075.72 127
20077.06 120
20078.40 133
20079.73 118
20081.07 97
20082.41 111
20083.75 119
20085.09 154
20086.43 133
20087.77 124
20089.11 116
20090.45 115
20091.79 122
20093.13 127
20094.47 114
20095.81 125
20097.15 123
20098.48 130
20099.82 124
20101.16 128
20102.50 129
20103.84 134
20105.18 133
20106.52 126
20107.86 133
20109.20 128
20110.54 134
20111.88 127
20113.22 121
20114.56 111
20115.90 136
20117.24 121
20118.58 137
20119.93 141
20121.27 140
20122.61 129
20123.95 153
20125.29 142
20126.63 134
20127.97 119
20129.31 137
20130.65 131
20131.99 130
20133.33 124
20134.67 134
20136.01 129
