# Supplementary material for: MALDI-TOF MS typing enables the classification of brewing yeasts of the genus Saccharomyces to major beer styles
Source: PLoS One. 2017 Aug 9;12(8):e0181694. doi: 10.1371/journal.pone.0181694 (PMC5549903; doi:10.1371/journal.pone.0181694)
Supplement: S8 File — The directory includes 90 raw files and was zipped to “.zip”; the folder has three strains with 30 spectra per strain; S1 Text explains the raw files with an example and Table 1 represents the yeast strains used within the experiment. (ZIP) [file pone.0181694.s011.zip › 22-24/30281-168-Lag-Lag-Lag-YPG-18h-E-E_2016-09-27_9_0_C9_1.dat]

1999.34 1490
1999.77 1496
2000.19 1501
2000.61 1485
2001.03 1540
2001.45 1520
2001.88 1497
2002.30 1530
2002.72 1545
2003.14 1398
2003.56 1359
2003.99 1435
2004.41 1409
2004.83 1422
2005.25 1454
2005.68 1459
2006.10 1519
2006.52 1413
2006.94 1498
2007.37 1395
2007.79 1410
2008.21 1613
2008.64 1562
2009.06 1484
2009.48 1476
2009.90 1592
2010.33 1536
2010.75 1438
2011.17 1366
2011.60 1352
2012.02 1355
2012.44 1386
2012.87 1345
2013.29 1334
2013.71 1304
2014.14 1360
2014.56 1391
2014.98 1397
2015.41 1431
2015.83 1507
2016.25 1540
2016.68 1442
2017.10 1471
2017.53 1545
2017.95 1529
2018.37 1623
2018.80 1605
2019.22 1602
2019.65 1628
2020.07 1627
2020.49 1528
2020.92 1589
2021.34 1601
2021.77 1562
2022.19 1444
2022.61 1490
2023.04 1539
2023.46 1544
2023.89 1456
2024.31 1451
2024.74 1364
2025.16 1391
2025.59 1439
2026.01 1460
2026.44 1351
2026.86 1368
2027.29 1396
2027.71 1349
2028.14 1415
2028.56 1491
2028.98 1524
2029.41 1505
2029.84 1482
2030.26 1471
2030.69 1524
2031.11 1481
2031.54 1545
2031.96 1457
2032.39 1446
2032.81 1517
2033.24 1539
2033.66 1429
2034.09 1435
2034.51 1410
2034.94 1469
2035.37 1509
2035.79 1450
2036.22 1453
2036.64 1531
2037.07 1509
2037.49 1480
2037.92 1554
2038.35 1575
2038.77 1625
2039.20 1526
2039.62 1491
2040.05 1522
2040.48 1468
2040.90 1481
2041.33 1445
2041.76 1481
2042.18 1528
2042.61 1445
2043.03 1448
2043.46 1446
2043.89 1414
2044.31 1475
2044.74 1458
2045.17 1392
2045.59 1403
2046.02 1404
2046.45 1449
2046.87 1352
2047.30 1411
2047.73 1390
2048.16 1356
2048.58 1368
2049.01 1398
2049.44 1400
2049.86 1435
2050.29 1347
2050.72 1368
2051.15 1416
2051.57 1389
2052.00 1379
2052.43 1390
2052.86 1344
2053.28 1349
2053.71 1363
2054.14 1421
2054.57 1438
2054.99 1364
2055.42 1366
2055.85 1323
2056.28 1390
2056.70 1347
2057.13 1409
2057.56 1434
2057.99 1441
2058.42 1420
2058.84 1425
2059.27 1479
2059.70 1486
2060.13 1513
2060.56 1491
2060.99 1461
2061.41 1380
2061.84 1464
2062.27 1493
2062.70 1411
2063.13 1486
2063.56 1530
2063.99 1529
2064.41 1584
2064.84 1669
2065.27 1825
2065.70 1667
2066.13 1673
2066.56 1678
2066.99 1675
2067.42 1622
2067.85 1644
2068.27 1596
2068.70 1572
2069.13 1479
2069.56 1466
2069.99 1472
2070.42 1379
2070.85 1395
2071.28 1297
2071.71 1362
2072.14 1366
2072.57 1422
2073.00 1457
2073.43 1451
2073.86 1525
2074.29 1434
2074.72 1457
2075.15 1439
2075.58 1501
2076.01 1581
2076.44 1549
2076.87 1477
2077.30 1619
2077.73 1491
2078.16 1535
2078.59 1499
2079.02 1397
2079.45 1495
2079.88 1570
2080.31 1538
2080.74 1642
2081.17 1576
2081.60 1429
2082.03 1443
2082.46 1498
2082.89 1489
2083.32 1430
2083.75 1439
2084.18 1421
2084.61 1391
2085.04 1454
2085.47 1523
2085.90 1500
2086.34 1426
2086.77 1443
2087.20 1442
2087.63 1431
2088.06 1385
2088.49 1402
2088.92 1356
2089.35 1361
2089.79 1385
2090.22 1340
2090.65 1313
2091.08 1442
2091.51 1404
2091.94 1302
2092.37 1355
2092.81 1367
2093.24 1357
2093.67 1348
2094.10 1418
2094.53 1441
2094.96 1410
2095.40 1421
2095.83 1409
2096.26 1357
2096.69 1354
2097.12 1405
2097.56 1458
2097.99 1390
2098.42 1363
2098.85 1386
2099.29 1349
2099.72 1354
2100.15 1339
2100.58 1295
2101.01 1235
2101.45 1387
2101.88 1255
2102.31 1224
2102.75 1249
2103.18 1355
2103.61 1277
2104.04 1321
2104.48 1291
2104.91 1342
2105.34 1405
2105.77 1383
2106.21 1332
2106.64 1460
2107.07 1384
2107.51 1415
2107.94 1463
2108.37 1448
2108.81 1437
2109.24 1458
2109.67 1408
2110.11 1370
2110.54 1414
2110.97 1306
2111.41 1414
2111.84 1380
2112.27 1348
2112.71 1281
2113.14 1295
2113.58 1342
2114.01 1361
2114.44 1291
2114.88 1327
2115.31 1305
2115.75 1367
2116.18 1152
2116.61 1288
2117.05 1363
2117.48 1278
2117.92 1300
2118.35 1290
2118.78 1301
2119.22 1251
2119.65 1252
2120.09 1351
2120.52 1323
2120.96 1412
2121.39 1422
2121.83 1384
2122.26 1459
2122.69 1417
2123.13 1508
2123.56 1500
2124.00 1508
2124.43 1450
2124.87 1532
2125.30 1503
2125.74 1566
2126.17 1595
2126.61 1499
2127.04 1444
2127.48 1434
2127.91 1438
2128.35 1386
2128.79 1365
2129.22 1423
2129.66 1370
2130.09 1518
2130.53 1502
2130.96 1490
2131.40 1445
2131.83 1444
2132.27 1465
2132.70 1578
2133.14 1484
2133.58 1483
2134.01 1539
2134.45 1528
2134.88 1598
2135.32 1546
2135.76 1438
2136.19 1426
2136.63 1431
2137.06 1455
2137.50 1376
2137.94 1475
2138.37 1531
2138.81 1469
2139.25 1404
2139.68 1440
2140.12 1460
2140.56 1484
2140.99 1430
2141.43 1402
2141.87 1356
2142.30 1375
2142.74 1352
2143.18 1310
2143.61 1386
2144.05 1375
2144.49 1300
2144.92 1303
2145.36 1302
2145.80 1353
2146.23 1361
2146.67 1439
2147.11 1429
2147.55 1432
2147.98 1560
2148.42 1540
2148.86 1671
2149.30 1701
2149.73 1675
2150.17 1778
2150.61 1826
2151.05 1858
2151.48 1790
2151.92 1771
2152.36 1704
2152.80 1694
2153.23 1683
2153.67 1556
2154.11 1597
2154.55 1531
2154.99 1452
2155.42 1431
2155.86 1460
2156.30 1461
2156.74 1463
2157.18 1413
2157.61 1451
2158.05 1485
2158.49 1553
2158.93 1526
2159.37 1597
2159.81 1484
2160.24 1469
2160.68 1518
2161.12 1531
2161.56 1497
2162.00 1411
2162.44 1505
2162.88 1502
2163.32 1511
2163.75 1429
2164.19 1563
2164.63 1547
2165.07 1536
2165.51 1548
2165.95 1560
2166.39 1582
2166.83 1576
2167.27 1544
2167.71 1491
2168.15 1494
2168.59 1510
2169.02 1513
2169.46 1543
2169.90 1466
2170.34 1480
2170.78 1450
2171.22 1425
2171.66 1460
2172.10 1530
2172.54 1457
2172.98 1452
2173.42 1551
2173.86 1574
2174.30 1464
2174.74 1480
2175.18 1476
2175.62 1535
2176.06 1585
2176.50 1565
2176.94 1632
2177.38 1618
2177.82 1751
2178.26 1728
2178.70 1747
2179.14 1690
2179.58 1652
2180.02 1631
2180.47 1601
2180.91 1636
2181.35 1683
2181.79 1728
2182.23 1592
2182.67 1692
2183.11 1609
2183.55 1553
2183.99 1533
2184.43 1505
2184.87 1518
2185.31 1445
2185.76 1470
2186.20 1450
2186.64 1445
2187.08 1432
2187.52 1545
2187.96 1571
2188.40 1545
2188.84 1638
2189.29 1630
2189.73 1621
2190.17 1648
2190.61 1690
2191.05 1709
2191.49 1603
2191.94 1550
2192.38 1555
2192.82 1560
2193.26 1570
2193.70 1536
2194.14 1653
2194.59 1577
2195.03 1704
2195.47 1817
2195.91 1836
2196.36 1784
2196.80 1773
2197.24 1812
2197.68 1755
2198.12 1661
2198.57 1626
2199.01 1689
2199.45 1629
2199.89 1571
2200.34 1564
2200.78 1587
2201.22 1513
2201.66 1534
2202.11 1521
2202.55 1592
2202.99 1569
2203.44 1498
2203.88 1584
2204.32 1727
2204.76 1631
2205.21 1609
2205.65 1589
2206.09 1619
2206.54 1583
2206.98 1782
2207.42 1690
2207.87 1624
2208.31 1715
2208.75 1640
2209.20 1623
2209.64 1666
2210.08 1614
2210.53 1623
2210.97 1724
2211.42 1755
2211.86 1712
2212.30 1672
2212.75 1611
2213.19 1642
2213.63 1609
2214.08 1589
2214.52 1542
2214.97 1532
2215.41 1509
2215.85 1529
2216.30 1553
2216.74 1519
2217.19 1535
2217.63 1539
2218.08 1470
2218.52 1416
2218.97 1463
2219.41 1435
2219.85 1397
2220.30 1471
2220.74 1565
2221.19 1620
2221.63 1606
2222.08 1557
2222.52 1664
2222.97 1599
2223.41 1635
2223.86 1742
2224.30 1694
2224.75 1792
2225.19 1753
2225.64 1714
2226.08 1768
2226.53 1820
2226.97 1781
2227.42 1846
2227.86 1786
2228.31 1833
2228.75 1831
2229.20 1845
2229.65 1808
2230.09 1829
2230.54 1911
2230.98 1999
2231.43 2075
2231.87 2085
2232.32 2030
2232.76 2180
2233.21 2292
2233.66 2209
2234.10 2262
2234.55 2309
2234.99 2239
2235.44 2174
2235.89 2141
2236.33 1943
2236.78 1908
2237.23 1825
2237.67 1811
2238.12 1810
2238.56 1784
2239.01 1627
2239.46 1615
2239.90 1595
2240.35 1537
2240.80 1590
2241.24 1482
2241.69 1580
2242.14 1498
2242.58 1436
2243.03 1496
2243.48 1419
2243.93 1411
2244.37 1422
2244.82 1399
2245.27 1355
2245.71 1329
2246.16 1437
2246.61 1427
2247.05 1412
2247.50 1330
2247.95 1338
2248.40 1411
2248.84 1436
2249.29 1471
2249.74 1499
2250.19 1501
2250.63 1612
2251.08 1554
2251.53 1508
2251.98 1642
2252.43 1647
2252.87 1618
2253.32 1691
2253.77 1658
2254.22 1606
2254.66 1724
2255.11 1627
2255.56 1512
2256.01 1545
2256.46 1472
2256.91 1514
2257.35 1514
2257.80 1445
2258.25 1437
2258.70 1399
2259.15 1396
2259.60 1348
2260.04 1424
2260.49 1468
2260.94 1474
2261.39 1530
2261.84 1460
2262.29 1621
2262.74 1708
2263.19 1604
2263.63 1667
2264.08 1669
2264.53 1732
2264.98 1785
2265.43 1824
2265.88 1724
2266.33 1718
2266.78 1731
2267.23 1675
2267.68 1785
2268.13 1826
2268.58 1846
2269.02 1831
2269.47 2009
2269.92 2108
2270.37 2105
2270.82 2117
2271.27 2034
2271.72 2210
2272.17 2284
2272.62 2109
2273.07 2048
2273.52 1985
2273.97 2007
2274.42 1941
2274.87 1859
2275.32 1942
2275.77 1998
2276.22 1972
2276.67 1931
2277.12 2118
2277.57 2005
2278.02 1931
2278.47 1882
2278.92 1818
2279.37 1734
2279.82 1674
2280.27 1756
2280.73 1683
2281.18 1526
2281.63 1599
2282.08 1617
2282.53 1558
2282.98 1624
2283.43 1682
2283.88 1643
2284.33 1618
2284.78 1588
2285.23 1627
2285.68 1511
2286.14 1500
2286.59 1505
2287.04 1590
2287.49 1593
2287.94 1592
2288.39 1678
2288.84 1767
2289.30 1885
2289.75 1935
2290.20 2057
2290.65 2193
2291.10 2391
2291.55 2326
2292.00 2263
2292.46 2468
2292.91 2502
2293.36 2513
2293.81 2470
2294.26 2396
2294.72 2451
2295.17 2371
2295.62 2360
2296.07 2287
2296.52 2147
2296.98 2112
2297.43 2073
2297.88 2017
2298.33 2044
2298.79 1854
2299.24 1764
2299.69 1735
2300.14 1682
2300.60 1509
2301.05 1569
2301.50 1624
2301.95 1551
2302.41 1496
2302.86 1464
2303.31 1517
2303.76 1455
2304.22 1456
2304.67 1475
2305.12 1438
2305.58 1456
2306.03 1437
2306.48 1432
2306.94 1565
2307.39 1507
2307.84 1583
2308.30 1732
2308.75 1786
2309.20 1768
2309.66 1871
2310.11 1912
2310.56 1849
2311.02 1817
2311.47 1886
2311.92 1897
2312.38 1825
2312.83 1760
2313.28 1761
2313.74 1742
2314.19 1733
2314.65 1785
2315.10 1663
2315.55 1570
2316.01 1659
2316.46 1706
2316.92 1748
2317.37 1826
2317.83 1854
2318.28 1811
2318.73 1821
2319.19 1812
2319.64 1827
2320.10 1839
2320.55 1919
2321.01 1882
2321.46 1866
2321.92 1857
2322.37 1860
2322.82 1774
2323.28 1856
2323.73 1767
2324.19 1889
2324.64 1903
2325.10 1903
2325.55 1937
2326.01 1988
2326.46 1987
2326.92 2008
2327.37 1822
2327.83 1836
2328.29 1856
2328.74 1721
2329.20 1679
2329.65 1684
2330.11 1608
2330.56 1591
2331.02 1609
2331.47 1637
2331.93 1577
2332.38 1631
2332.84 1603
2333.30 1534
2333.75 1607
2334.21 1610
2334.66 1665
2335.12 1673
2335.58 1539
2336.03 1546
2336.49 1500
2336.94 1626
2337.40 1611
2337.86 1643
2338.31 1699
2338.77 1620
2339.22 1618
2339.68 1634
2340.14 1579
2340.59 1554
2341.05 1575
2341.51 1593
2341.96 1672
2342.42 1682
2342.88 1644
2343.33 1690
2343.79 1634
2344.25 1699
2344.70 1827
2345.16 1876
2345.62 1776
2346.08 1852
2346.53 1815
2346.99 1847
2347.45 1949
2347.90 1864
2348.36 1815
2348.82 1834
2349.28 1821
2349.73 1764
2350.19 1727
2350.65 1805
2351.11 1795
2351.56 1790
2352.02 1747
2352.48 1747
2352.94 1669
2353.39 1519
2353.85 1561
2354.31 1556
2354.77 1555
2355.22 1556
2355.68 1541
2356.14 1439
2356.60 1444
2357.06 1514
2357.51 1538
2357.97 1546
2358.43 1548
2358.89 1675
2359.35 1691
2359.81 1756
2360.26 1865
2360.72 1910
2361.18 1900
2361.64 1884
2362.10 2001
2362.56 2013
2363.02 2035
2363.47 2033
2363.93 1981
2364.39 2115
2364.85 1944
2365.31 2093
2365.77 2051
2366.23 2069
2366.69 2078
2367.15 2025
2367.60 2079
2368.06 1990
2368.52 1866
2368.98 1910
2369.44 1796
2369.90 1703
2370.36 1661
2370.82 1676
2371.28 1669
2371.74 1559
2372.20 1568
2372.66 1486
2373.12 1547
2373.58 1538
2374.04 1486
2374.50 1468
2374.96 1502
2375.42 1567
2375.88 1556
2376.34 1558
2376.80 1573
2377.26 1523
2377.72 1570
2378.18 1592
2378.64 1467
2379.10 1509
2379.56 1542
2380.02 1600
2380.48 1514
2380.94 1547
2381.40 1592
2381.86 1591
2382.32 1534
2382.78 1601
2383.24 1671
2383.70 1621
2384.16 1628
2384.62 1564
2385.08 1565
2385.54 1585
2386.00 1525
2386.47 1559
2386.93 1520
2387.39 1494
2387.85 1519
2388.31 1633
2388.77 1608
2389.23 1711
2389.69 1721
2390.15 1705
2390.62 1783
2391.08 1739
2391.54 1673
2392.00 1643
2392.46 1602
2392.92 1584
2393.38 1599
2393.85 1510
2394.31 1561
2394.77 1503
2395.23 1465
2395.69 1486
2396.16 1581
2396.62 1550
2397.08 1616
2397.54 1627
2398.00 1568
2398.47 1675
2398.93 1661
2399.39 1693
2399.85 1687
2400.31 1658
2400.78 1621
2401.24 1550
2401.70 1579
2402.16 1490
2402.63 1429
2403.09 1528
2403.55 1512
2404.01 1438
2404.48 1471
2404.94 1471
2405.40 1426
2405.86 1447
2406.33 1524
2406.79 1507
2407.25 1489
2407.72 1512
2408.18 1546
2408.64 1500
2409.11 1441
2409.57 1497
2410.03 1515
2410.49 1457
2410.96 1429
2411.42 1448
2411.88 1482
2412.35 1466
2412.81 1385
2413.28 1434
2413.74 1352
2414.20 1357
2414.67 1463
2415.13 1386
2415.59 1508
2416.06 1481
2416.52 1456
2416.98 1478
2417.45 1474
2417.91 1600
2418.38 1597
2418.84 1633
2419.30 1595
2419.77 1650
2420.23 1660
2420.70 1609
2421.16 1657
2421.63 1630
2422.09 1710
2422.55 1640
2423.02 1676
2423.48 1726
2423.95 1810
2424.41 1720
2424.88 1736
2425.34 1736
2425.81 1645
2426.27 1615
2426.74 1695
2427.20 1532
2427.67 1535
2428.13 1417
2428.60 1429
2429.06 1437
2429.53 1425
2429.99 1440
2430.46 1328
2430.92 1338
2431.39 1314
2431.85 1345
2432.32 1430
2432.78 1379
2433.25 1407
2433.71 1430
2434.18 1425
2434.64 1421
2435.11 1357
2435.58 1431
2436.04 1506
2436.51 1467
2436.97 1482
2437.44 1547
2437.90 1631
2438.37 1628
2438.84 1652
2439.30 1719
2439.77 1765
2440.23 1814
2440.70 1838
2441.17 1897
2441.63 1865
2442.10 1860
2442.57 1848
2443.03 1830
2443.50 1809
2443.96 1728
2444.43 1708
2444.90 1664
2445.36 1606
2445.83 1657
2446.30 1569
2446.76 1551
2447.23 1578
2447.70 1536
2448.16 1561
2448.63 1614
2449.10 1510
2449.57 1552
2450.03 1546
2450.50 1546
2450.97 1568
2451.43 1578
2451.90 1531
2452.37 1506
2452.84 1493
2453.30 1443
2453.77 1437
2454.24 1470
2454.71 1368
2455.17 1458
2455.64 1357
2456.11 1372
2456.58 1456
2457.04 1407
2457.51 1478
2457.98 1507
2458.45 1443
2458.91 1438
2459.38 1437
2459.85 1458
2460.32 1418
2460.79 1422
2461.25 1416
2461.72 1368
2462.19 1375
2462.66 1380
2463.13 1483
2463.60 1457
2464.06 1396
2464.53 1399
2465.00 1366
2465.47 1425
2465.94 1403
2466.41 1424
2466.87 1449
2467.34 1472
2467.81 1517
2468.28 1529
2468.75 1517
2469.22 1569
2469.69 1553
2470.16 1522
2470.63 1553
2471.09 1482
2471.56 1539
2472.03 1557
2472.50 1498
2472.97 1539
2473.44 1495
2473.91 1474
2474.38 1494
2474.85 1451
2475.32 1388
2475.79 1396
2476.26 1479
2476.73 1497
2477.20 1568
2477.67 1491
2478.14 1433
2478.60 1493
2479.07 1497
2479.54 1498
2480.01 1555
2480.48 1583
2480.95 1501
2481.42 1423
2481.89 1416
2482.36 1506
2482.83 1451
2483.30 1414
2483.77 1432
2484.25 1425
2484.72 1458
2485.19 1485
2485.66 1554
2486.13 1537
2486.60 1602
2487.07 1701
2487.54 1767
2488.01 1693
2488.48 1770
2488.95 1817
2489.42 1912
2489.89 1761
2490.36 1718
2490.83 1589
2491.30 1598
2491.78 1547
2492.25 1439
2492.72 1432
2493.19 1533
2493.66 1520
2494.13 1554
2494.60 1631
2495.07 1610
2495.55 1650
2496.02 1789
2496.49 1716
2496.96 1647
2497.43 1645
2497.90 1649
2498.37 1627
2498.85 1648
2499.32 1631
2499.79 1565
2500.26 1440
2500.73 1385
2501.20 1370
2501.68 1376
2502.15 1341
2502.62 1350
2503.09 1314
2503.56 1394
2504.04 1406
2504.51 1418
2504.98 1421
2505.45 1438
2505.93 1468
2506.40 1516
2506.87 1519
2507.34 1571
2507.82 1578
2508.29 1586
2508.76 1450
2509.23 1499
2509.71 1558
2510.18 1633
2510.65 1695
2511.12 1736
2511.60 1752
2512.07 1741
2512.54 1842
2513.02 1938
2513.49 1892
2513.96 1860
2514.44 1898
2514.91 1866
2515.38 1819
2515.85 1650
2516.33 1701
2516.80 1668
2517.27 1560
2517.75 1628
2518.22 1584
2518.70 1645
2519.17 1589
2519.64 1638
2520.12 1632
2520.59 1671
2521.06 1706
2521.54 1621
2522.01 1674
2522.49 1629
2522.96 1531
2523.43 1495
2523.91 1520
2524.38 1467
2524.86 1522
2525.33 1472
2525.80 1493
2526.28 1582
2526.75 1576
2527.23 1553
2527.70 1506
2528.18 1607
2528.65 1528
2529.12 1507
2529.60 1588
2530.07 1578
2530.55 1608
2531.02 1519
2531.50 1643
2531.97 1564
2532.45 1606
2532.92 1657
2533.40 1585
2533.87 1542
2534.35 1588
2534.82 1547
2535.30 1587
2535.77 1567
2536.25 1568
2536.72 1507
2537.20 1519
2537.67 1552
2538.15 1572
2538.62 1670
2539.10 1616
2539.57 1599
2540.05 1655
2540.53 1694
2541.00 1726
2541.48 1714
2541.95 1557
2542.43 1566
2542.90 1513
2543.38 1526
2543.86 1581
2544.33 1539
2544.81 1468
2545.28 1513
2545.76 1588
2546.24 1611
2546.71 1643
2547.19 1755
2547.66 1707
2548.14 1685
2548.62 1785
2549.09 1942
2549.57 1904
2550.05 1826
2550.52 1877
2551.00 1980
2551.48 1860
2551.95 1891
2552.43 1905
2552.91 1872
2553.38 1882
2553.86 1772
2554.34 1763
2554.81 1748
2555.29 1836
2555.77 1755
2556.24 1720
2556.72 1669
2557.20 1751
2557.68 1724
2558.15 1719
2558.63 1657
2559.11 1603
2559.58 1671
2560.06 1580
2560.54 1466
2561.02 1525
2561.49 1475
2561.97 1465
2562.45 1420
2562.93 1452
2563.41 1485
2563.88 1460
2564.36 1452
2564.84 1504
2565.32 1470
2565.79 1431
2566.27 1413
2566.75 1352
2567.23 1436
2567.71 1423
2568.18 1393
2568.66 1375
2569.14 1358
2569.62 1396
2570.10 1406
2570.58 1365
2571.05 1425
2571.53 1493
2572.01 1392
2572.49 1471
2572.97 1564
2573.45 1403
2573.93 1381
2574.40 1453
2574.88 1442
2575.36 1427
2575.84 1367
2576.32 1368
2576.80 1477
2577.28 1482
2577.76 1435
2578.24 1448
2578.72 1371
2579.19 1432
2579.67 1485
2580.15 1462
2580.63 1446
2581.11 1429
2581.59 1420
2582.07 1381
2582.55 1488
2583.03 1442
2583.51 1349
2583.99 1438
2584.47 1476
2584.95 1472
2585.43 1457
2585.91 1370
2586.39 1332
2586.87 1376
2587.35 1401
2587.83 1449
2588.31 1476
2588.79 1491
2589.27 1439
2589.75 1385
2590.23 1405
2590.71 1394
2591.19 1449
2591.67 1545
2592.15 1534
2592.63 1446
2593.11 1491
2593.59 1490
2594.07 1447
2594.55 1425
2595.03 1494
2595.51 1460
2595.99 1430
2596.47 1389
2596.96 1450
2597.44 1362
2597.92 1404
2598.40 1366
2598.88 1336
2599.36 1303
2599.84 1306
2600.32 1363
2600.80 1352
2601.28 1379
2601.77 1441
2602.25 1345
2602.73 1395
2603.21 1428
2603.69 1427
2604.17 1502
2604.65 1534
2605.14 1508
2605.62 1510
2606.10 1503
2606.58 1414
2607.06 1489
2607.54 1571
2608.03 1547
2608.51 1604
2608.99 1686
2609.47 1663
2609.95 1633
2610.44 1712
2610.92 1734
2611.40 1669
2611.88 1655
2612.37 1616
2612.85 1705
2613.33 1643
2613.81 1610
2614.29 1574
2614.78 1636
2615.26 1507
2615.74 1520
2616.22 1431
2616.71 1425
2617.19 1523
2617.67 1537
2618.16 1432
2618.64 1407
2619.12 1452
2619.60 1441
2620.09 1407
2620.57 1391
2621.05 1432
2621.54 1447
2622.02 1421
2622.50 1526
2622.99 1526
2623.47 1453
2623.95 1465
2624.44 1472
2624.92 1479
2625.40 1432
2625.89 1424
2626.37 1470
2626.85 1489
2627.34 1486
2627.82 1448
2628.30 1434
2628.79 1448
2629.27 1434
2629.76 1487
2630.24 1440
2630.72 1414
2631.21 1491
2631.69 1462
2632.18 1594
2632.66 1460
2633.14 1418
2633.63 1472
2634.11 1557
2634.60 1595
2635.08 1477
2635.57 1425
2636.05 1484
2636.53 1521
2637.02 1446
2637.50 1474
2637.99 1493
2638.47 1432
2638.96 1492
2639.44 1490
2639.93 1524
2640.41 1493
2640.90 1525
2641.38 1386
2641.87 1437
2642.35 1457
2642.84 1473
2643.32 1465
2643.81 1449
2644.29 1428
2644.78 1443
2645.26 1465
2645.75 1499
2646.23 1508
2646.72 1389
2647.20 1405
2647.69 1420
2648.18 1449
2648.66 1500
2649.15 1528
2649.63 1419
2650.12 1420
2650.60 1453
2651.09 1515
2651.58 1453
2652.06 1464
2652.55 1469
2653.03 1448
2653.52 1507
2654.01 1535
2654.49 1539
2654.98 1497
2655.46 1549
2655.95 1559
2656.44 1609
2656.92 1636
2657.41 1607
2657.90 1663
2658.38 1719
2658.87 1698
2659.36 1568
2659.84 1550
2660.33 1549
2660.82 1538
2661.30 1624
2661.79 1534
2662.28 1437
2662.76 1442
2663.25 1471
2663.74 1413
2664.22 1530
2664.71 1442
2665.20 1524
2665.68 1563
2666.17 1555
2666.66 1622
2667.15 1587
2667.63 1612
2668.12 1642
2668.61 1601
2669.10 1594
2669.58 1514
2670.07 1516
2670.56 1553
2671.05 1589
2671.53 1606
2672.02 1579
2672.51 1668
2673.00 1672
2673.48 1713
2673.97 1716
2674.46 1815
2674.95 1864
2675.44 1928
2675.92 1873
2676.41 1762
2676.90 1779
2677.39 1811
2677.88 1750
2678.37 1656
2678.85 1617
2679.34 1636
2679.83 1658
2680.32 1695
2680.81 1706
2681.30 1744
2681.79 1716
2682.27 1681
2682.76 1622
2683.25 1655
2683.74 1720
2684.23 1698
2684.72 1567
2685.21 1614
2685.70 1607
2686.18 1587
2686.67 1601
2687.16 1605
2687.65 1532
2688.14 1495
2688.63 1483
2689.12 1502
2689.61 1468
2690.10 1519
2690.59 1512
2691.08 1556
2691.57 1535
2692.06 1437
2692.55 1515
2693.04 1520
2693.53 1629
2694.02 1646
2694.51 1623
2694.99 1655
2695.48 1656
2695.97 1675
2696.46 1682
2696.95 1631
2697.44 1626
2697.93 1648
2698.42 1709
2698.92 1701
2699.41 1709
2699.90 1629
2700.39 1627
2700.88 1715
2701.37 1716
2701.86 1745
2702.35 1715
2702.84 1790
2703.33 1839
2703.82 1758
2704.31 1666
2704.80 1611
2705.29 1660
2705.78 1624
2706.27 1664
2706.76 1636
2707.25 1590
2707.75 1615
2708.24 1544
2708.73 1534
2709.22 1472
2709.71 1429
2710.20 1417
2710.69 1494
2711.18 1468
2711.68 1384
2712.17 1399
2712.66 1413
2713.15 1433
2713.64 1533
2714.13 1433
2714.62 1387
2715.12 1385
2715.61 1465
2716.10 1399
2716.59 1399
2717.08 1373
2717.57 1351
2718.07 1406
2718.56 1397
2719.05 1384
2719.54 1389
2720.03 1521
2720.53 1413
2721.02 1430
2721.51 1493
2722.00 1547
2722.50 1519
2722.99 1542
2723.48 1500
2723.97 1477
2724.47 1488
2724.96 1541
2725.45 1526
2725.94 1461
2726.44 1449
2726.93 1385
2727.42 1432
2727.91 1507
2728.41 1603
2728.90 1518
2729.39 1513
2729.89 1613
2730.38 1548
2730.87 1535
2731.37 1493
2731.86 1494
2732.35 1628
2732.84 1748
2733.34 1631
2733.83 1652
2734.32 1683
2734.82 1793
2735.31 1796
2735.81 1779
2736.30 1858
2736.79 1843
2737.29 1866
2737.78 1860
2738.27 1746
2738.77 1746
2739.26 1695
2739.75 1703
2740.25 1590
2740.74 1527
2741.24 1553
2741.73 1496
2742.22 1448
2742.72 1484
2743.21 1487
2743.71 1473
2744.20 1446
2744.70 1410
2745.19 1418
2745.68 1420
2746.18 1385
2746.67 1479
2747.17 1487
2747.66 1508
2748.16 1528
2748.65 1496
2749.15 1475
2749.64 1439
2750.14 1408
2750.63 1391
2751.13 1462
2751.62 1415
2752.12 1412
2752.61 1465
2753.11 1402
2753.60 1413
2754.10 1366
2754.59 1445
2755.09 1555
2755.58 1553
2756.08 1532
2756.57 1450
2757.07 1480
2757.56 1485
2758.06 1502
2758.56 1501
2759.05 1593
2759.55 1542
2760.04 1582
2760.54 1409
2761.03 1458
2761.53 1506
2762.03 1519
2762.52 1562
2763.02 1497
2763.51 1571
2764.01 1532
2764.51 1554
2765.00 1602
2765.50 1512
2765.99 1486
2766.49 1549
2766.99 1468
2767.48 1466
2767.98 1383
2768.48 1393
2768.97 1440
2769.47 1414
2769.97 1393
2770.46 1380
2770.96 1403
2771.46 1411
2771.95 1351
2772.45 1369
2772.95 1427
2773.44 1401
2773.94 1381
2774.44 1361
2774.93 1449
2775.43 1383
2775.93 1468
2776.43 1474
2776.92 1516
2777.42 1516
2777.92 1508
2778.41 1554
2778.91 1504
2779.41 1539
2779.91 1545
2780.40 1501
2780.90 1579
2781.40 1487
2781.90 1522
2782.39 1490
2782.89 1530
2783.39 1443
2783.89 1463
2784.39 1498
2784.88 1499
2785.38 1506
2785.88 1506
2786.38 1494
2786.88 1576
2787.37 1509
2787.87 1571
2788.37 1604
2788.87 1556
2789.37 1551
2789.87 1541
2790.36 1472
2790.86 1507
2791.36 1499
2791.86 1493
2792.36 1459
2792.86 1472
2793.36 1473
2793.85 1530
2794.35 1540
2794.85 1561
2795.35 1610
2795.85 1681
2796.35 1778
2796.85 1763
2797.35 1713
2797.85 1729
2798.34 1809
2798.84 1812
2799.34 1765
2799.84 1803
2800.34 1811
2800.84 1753
2801.34 1656
2801.84 1661
2802.34 1601
2802.84 1602
2803.34 1648
2803.84 1498
2804.34 1491
2804.84 1525
2805.34 1576
2805.84 1519
2806.34 1541
2806.84 1587
2807.34 1720
2807.84 1811
2808.34 1865
2808.84 1871
2809.34 2015
2809.84 2044
2810.34 2010
2810.84 2049
2811.34 2124
2811.84 2099
2812.34 2201
2812.84 2199
2813.34 2130
2813.84 1957
2814.34 1870
2814.84 1946
2815.34 1877
2815.84 1847
2816.34 1856
2816.84 1845
2817.34 1738
2817.85 1657
2818.35 1606
2818.85 1650
2819.35 1597
2819.85 1613
2820.35 1591
2820.85 1632
2821.35 1573
2821.85 1654
2822.35 1601
2822.86 1523
2823.36 1493
2823.86 1438
2824.36 1460
2824.86 1439
2825.36 1370
2825.87 1372
2826.37 1443
2826.87 1412
2827.37 1402
2827.87 1451
2828.37 1457
2828.88 1402
2829.38 1402
2829.88 1400
2830.38 1393
2830.88 1428
2831.39 1410
2831.89 1463
2832.39 1426
2832.89 1444
2833.39 1458
2833.90 1430
2834.40 1488
2834.90 1530
2835.40 1530
2835.91 1492
2836.41 1531
2836.91 1554
2837.41 1496
2837.92 1556
2838.42 1513
2838.92 1495
2839.42 1518
2839.93 1437
2840.43 1414
2840.93 1465
2841.44 1457
2841.94 1478
2842.44 1558
2842.95 1533
2843.45 1443
2843.95 1465
2844.45 1430
2844.96 1536
2845.46 1579
2845.96 1493
2846.47 1501
2846.97 1563
2847.48 1585
2847.98 1554
2848.48 1631
2848.99 1669
2849.49 1577
2849.99 1503
2850.50 1602
2851.00 1578
2851.50 1606
2852.01 1503
2852.51 1475
2853.02 1503
2853.52 1387
2854.02 1407
2854.53 1493
2855.03 1376
2855.54 1425
2856.04 1468
2856.55 1521
2857.05 1590
2857.55 1540
2858.06 1600
2858.56 1686
2859.07 1700
2859.57 1794
2860.08 1733
2860.58 1695
2861.09 1658
2861.59 1691
2862.10 1730
2862.60 1723
2863.11 1656
2863.61 1672
2864.12 1730
2864.62 1730
2865.13 1716
2865.63 1689
2866.14 1693
2866.64 1762
2867.15 1742
2867.65 1766
2868.16 1696
2868.66 1651
2869.17 1672
2869.67 1598
2870.18 1595
2870.68 1669
2871.19 1628
2871.69 1603
2872.20 1617
2872.71 1670
2873.21 1655
2873.72 1663
2874.22 1733
2874.73 1754
2875.24 1656
2875.74 1658
2876.25 1640
2876.75 1588
2877.26 1456
2877.77 1552
2878.27 1508
2878.78 1500
2879.28 1512
2879.79 1543
2880.30 1502
2880.80 1523
2881.31 1552
2881.82 1585
2882.32 1647
2882.83 1687
2883.34 1708
2883.84 1754
2884.35 1736
2884.86 1852
2885.36 1931
2885.87 1900
2886.38 1963
2886.88 2214
2887.39 2176
2887.90 2128
2888.41 2182
2888.91 2216
2889.42 2176
2889.93 2177
2890.43 2081
2890.94 2073
2891.45 2054
2891.96 1970
2892.46 1890
2892.97 1887
2893.48 1851
2893.99 1821
2894.49 1812
2895.00 1798
2895.51 1882
2896.02 1891
2896.53 1847
2897.03 1793
2897.54 1754
2898.05 1823
2898.56 1761
2899.07 1694
2899.57 1677
2900.08 1623
2900.59 1663
2901.10 1708
2901.61 1649
2902.11 1692
2902.62 1679
2903.13 1712
2903.64 1695
2904.15 1671
2904.66 1777
2905.16 1775
2905.67 1747
2906.18 1898
2906.69 1786
2907.20 1812
2907.71 1814
2908.22 1700
2908.73 1728
2909.24 1644
2909.74 1604
2910.25 1637
2910.76 1539
2911.27 1495
2911.78 1523
2912.29 1561
2912.80 1529
2913.31 1516
2913.82 1538
2914.33 1496
2914.84 1480
2915.35 1531
2915.86 1595
2916.36 1580
2916.87 1656
2917.38 1715
2917.89 1663
2918.40 1693
2918.91 1760
2919.42 1847
2919.93 1791
2920.44 1810
2920.95 1885
2921.46 1914
2921.97 1947
2922.48 1944
2922.99 2068
2923.50 2074
2924.01 2082
2924.52 2128
2925.03 2066
2925.54 2148
2926.05 2099
2926.57 2069
2927.08 1928
2927.59 1912
2928.10 1948
2928.61 1913
2929.12 1881
2929.63 1748
2930.14 1708
2930.65 1624
2931.16 1610
2931.67 1587
2932.18 1559
2932.69 1543
2933.20 1420
2933.72 1446
2934.23 1544
2934.74 1536
2935.25 1546
2935.76 1469
2936.27 1518
2936.78 1481
2937.29 1590
2937.81 1688
2938.32 1699
2938.83 1781
2939.34 1810
2939.85 1950
2940.36 1959
2940.88 2058
2941.39 2153
2941.90 2225
2942.41 2270
2942.92 2396
2943.43 2416
2943.95 2348
2944.46 2271
2944.97 2310
2945.48 2275
2945.99 2221
2946.51 2153
2947.02 2128
2947.53 2189
2948.04 1978
2948.56 1869
2949.07 1887
2949.58 1858
2950.09 1809
2950.61 1648
2951.12 1622
2951.63 1593
2952.14 1595
2952.66 1627
2953.17 1563
2953.68 1558
2954.19 1531
2954.71 1548
2955.22 1508
2955.73 1508
2956.25 1527
2956.76 1535
2957.27 1601
2957.79 1540
2958.30 1586
2958.81 1501
2959.33 1492
2959.84 1535
2960.35 1602
2960.87 1662
2961.38 1579
2961.89 1634
2962.41 1521
2962.92 1540
2963.43 1575
2963.95 1583
2964.46 1647
2964.97 1523
2965.49 1585
2966.00 1612
2966.52 1635
2967.03 1546
2967.54 1585
2968.06 1662
2968.57 1640
2969.09 1737
2969.60 1717
2970.12 1690
2970.63 1722
2971.14 1766
2971.66 1679
2972.17 1625
2972.69 1693
2973.20 1679
2973.72 1701
2974.23 1670
2974.75 1616
2975.26 1661
2975.77 1792
2976.29 1736
2976.80 1635
2977.32 1719
2977.83 1711
2978.35 1820
2978.86 1828
2979.38 1811
2979.89 1805
2980.41 1929
2980.92 1849
2981.44 1860
2981.95 1882
2982.47 1891
2982.99 1846
2983.50 1780
2984.02 1838
2984.53 1801
2985.05 1843
2985.56 1757
2986.08 1821
2986.59 1840
2987.11 1869
2987.63 1940
2988.14 2090
2988.66 1998
2989.17 1988
2989.69 1934
2990.20 1944
2990.72 2029
2991.24 1975
2991.75 2037
2992.27 1950
2992.79 1912
2993.30 1812
2993.82 1893
2994.33 1920
2994.85 1944
2995.37 1968
2995.88 2102
2996.40 2189
2996.92 2310
2997.43 2337
2997.95 2474
2998.47 2551
2998.98 2629
2999.50 2704
3000.02 2834
3000.53 2774
3001.05 2811
3001.57 2771
3002.08 2844
3002.60 3099
3003.12 3338
3003.64 3782
3004.15 4518
3004.67 5180
3005.19 5734
3005.70 6195
3006.22 6422
3006.74 6484
3007.26 6274
3007.77 5817
3008.29 5351
3008.81 4579
3009.33 4259
3009.84 3806
3010.36 3295
3010.88 2835
3011.40 2587
3011.92 2461
3012.43 2238
3012.95 2172
3013.47 2110
3013.99 2090
3014.50 2107
3015.02 2114
3015.54 2074
3016.06 2034
3016.58 2079
3017.10 2117
3017.61 2063
3018.13 2066
3018.65 2032
3019.17 2104
3019.69 2081
3020.21 1965
3020.73 2003
3021.24 2027
3021.76 1958
3022.28 1987
3022.80 1999
3023.32 2015
3023.84 2031
3024.36 2088
3024.88 2208
3025.39 2093
3025.91 2130
3026.43 2133
3026.95 2093
3027.47 2031
3027.99 1970
3028.51 1981
3029.03 1899
3029.55 1826
3030.07 1785
3030.59 1750
3031.11 1820
3031.63 1757
3032.15 1702
3032.66 1717
3033.18 1733
3033.70 1700
3034.22 1718
3034.74 1667
3035.26 1672
3035.78 1782
3036.30 1843
3036.82 1901
3037.34 1894
3037.86 1912
3038.38 1824
3038.90 1754
3039.42 1797
3039.94 1838
3040.46 1790
3040.98 1717
3041.51 1812
3042.03 1709
3042.55 1616
3043.07 1689
3043.59 1699
3044.11 1651
3044.63 1711
3045.15 1788
3045.67 1747
3046.19 1711
3046.71 1722
3047.23 1746
3047.75 1691
3048.27 1678
3048.79 1675
3049.32 1663
3049.84 1645
3050.36 1664
3050.88 1643
3051.40 1683
3051.92 1594
3052.44 1701
3052.96 1718
3053.49 1688
3054.01 1677
3054.53 1641
3055.05 1611
3055.57 1602
3056.09 1631
3056.62 1641
3057.14 1640
3057.66 1611
3058.18 1621
3058.70 1703
3059.22 1672
3059.75 1701
3060.27 1782
3060.79 1756
3061.31 1664
3061.83 1738
3062.36 1652
3062.88 1725
3063.40 1779
3063.92 1766
3064.45 1831
3064.97 1734
3065.49 1891
3066.01 1940
3066.54 2010
3067.06 2062
3067.58 2014
3068.10 2149
3068.63 2143
3069.15 2108
3069.67 2107
3070.19 1981
3070.72 2018
3071.24 2094
3071.76 2101
3072.29 2131
3072.81 2076
3073.33 2048
3073.85 2069
3074.38 2066
3074.90 2040
3075.42 2096
3075.95 2100
3076.47 2212
3076.99 2267
3077.52 2276
3078.04 2404
3078.57 2442
3079.09 2690
3079.61 2650
3080.14 2584
3080.66 2763
3081.18 2676
3081.71 2784
3082.23 2728
3082.76 2705
3083.28 2615
3083.80 2619
3084.33 2435
3084.85 2430
3085.38 2348
3085.90 2343
3086.42 2280
3086.95 2112
3087.47 2072
3088.00 2128
3088.52 1999
3089.05 2000
3089.57 1954
3090.09 1957
3090.62 1931
3091.14 1987
3091.67 2006
3092.19 2089
3092.72 2093
3093.24 2232
3093.77 2250
3094.29 2409
3094.82 2603
3095.34 2747
3095.87 2884
3096.39 2995
3096.92 3083
3097.44 3249
3097.97 3381
3098.49 3486
3099.02 3454
3099.54 3509
3100.07 3661
3100.59 3993
3101.12 4651
3101.64 5431
3102.17 6511
3102.70 7758
3103.22 8703
3103.75 9926
3104.27 10602
3104.80 10297
3105.32 10145
3105.85 9375
3106.38 8223
3106.90 7120
3107.43 5990
3107.95 4957
3108.48 4323
3109.01 3751
3109.53 3271
3110.06 3035
3110.58 2713
3111.11 2637
3111.64 2624
3112.16 2552
3112.69 2518
3113.22 2471
3113.74 2429
3114.27 2337
3114.80 2215
3115.32 2188
3115.85 2086
3116.38 1937
3116.90 2014
3117.43 2075
3117.96 1973
3118.48 1985
3119.01 2020
3119.54 2068
3120.06 2049
3120.59 2100
3121.12 2216
3121.65 2232
3122.17 2295
3122.70 2301
3123.23 2346
3123.76 2456
3124.28 2488
3124.81 2313
3125.34 2269
3125.87 2288
3126.39 2197
3126.92 2075
3127.45 2097
3127.98 2138
3128.50 2163
3129.03 2005
3129.56 1919
3130.09 1896
3130.62 1969
3131.14 1928
3131.67 1835
3132.20 1840
3132.73 1898
3133.26 1805
3133.78 1833
3134.31 1839
3134.84 1837
3135.37 1976
3135.90 1950
3136.43 1928
3136.95 1924
3137.48 1958
3138.01 1908
3138.54 1941
3139.07 1883
3139.60 1830
3140.13 1759
3140.65 1772
3141.18 1786
3141.71 1735
3142.24 1711
3142.77 1734
3143.30 1637
3143.83 1629
3144.36 1593
3144.89 1597
3145.42 1681
3145.94 1626
3146.47 1757
3147.00 1679
3147.53 1686
3148.06 1845
3148.59 1890
3149.12 1785
3149.65 1870
3150.18 1905
3150.71 1841
3151.24 1923
3151.77 1865
3152.30 1823
3152.83 1853
3153.36 1904
3153.89 1902
3154.42 1907
3154.95 1834
3155.48 1747
3156.01 1680
3156.54 1735
3157.07 1713
3157.60 1648
3158.13 1750
3158.66 1722
3159.19 1759
3159.72 1771
3160.25 1738
3160.78 1791
3161.31 1609
3161.84 1777
3162.37 1769
3162.90 1660
3163.43 1598
3163.97 1626
3164.50 1689
3165.03 1674
3165.56 1654
3166.09 1685
3166.62 1652
3167.15 1655
3167.68 1633
3168.21 1634
3168.74 1673
3169.28 1597
3169.81 1574
3170.34 1604
3170.87 1656
3171.40 1660
3171.93 1626
3172.46 1656
3172.99 1664
3173.53 1669
3174.06 1800
3174.59 1783
3175.12 1689
3175.65 1733
3176.18 1831
3176.72 1829
3177.25 1814
3177.78 1689
3178.31 1684
3178.84 1654
3179.38 1703
3179.91 1636
3180.44 1652
3180.97 1541
3181.50 1497
3182.04 1512
3182.57 1485
3183.10 1501
3183.63 1492
3184.17 1416
3184.70 1500
3185.23 1453
3185.76 1533
3186.30 1528
3186.83 1495
3187.36 1512
3187.89 1423
3188.43 1453
3188.96 1517
3189.49 1529
3190.03 1571
3190.56 1517
3191.09 1544
3191.63 1561
3192.16 1558
3192.69 1521
3193.22 1544
3193.76 1521
3194.29 1550
3194.82 1561
3195.36 1592
3195.89 1533
3196.43 1604
3196.96 1487
3197.49 1646
3198.03 1608
3198.56 1645
3199.09 1625
3199.63 1718
3200.16 1766
3200.69 1603
3201.23 1730
3201.76 1803
3202.30 1802
3202.83 1777
3203.36 1796
3203.90 1781
3204.43 1773
3204.97 1749
3205.50 1832
3206.04 1845
3206.57 1878
3207.10 1901
3207.64 1912
3208.17 2062
3208.71 1954
3209.24 2146
3209.78 2283
3210.31 2334
3210.85 2394
3211.38 2436
3211.91 2421
3212.45 2637
3212.98 2471
3213.52 2330
3214.05 2296
3214.59 2201
3215.12 2095
3215.66 1983
3216.19 1853
3216.73 1806
3217.26 1723
3217.80 1693
3218.34 1660
3218.87 1680
3219.41 1572
3219.94 1628
3220.48 1583
3221.01 1576
3221.55 1591
3222.08 1637
3222.62 1723
3223.15 1842
3223.69 1906
3224.23 2099
3224.76 2039
3225.30 2071
3225.83 2132
3226.37 2167
3226.91 2114
3227.44 2018
3227.98 2080
3228.51 2077
3229.05 1938
3229.59 1879
3230.12 1820
3230.66 1786
3231.20 1748
3231.73 1803
3232.27 1812
3232.81 1866
3233.34 1851
3233.88 1813
3234.41 1783
3234.95 1913
3235.49 1922
3236.02 1980
3236.56 2017
3237.10 2061
3237.64 2145
3238.17 2211
3238.71 2205
3239.25 2254
3239.78 2357
3240.32 2235
3240.86 2108
3241.39 2106
3241.93 2046
3242.47 1856
3243.01 1890
3243.54 2047
3244.08 1884
3244.62 1886
3245.16 1864
3245.69 1834
3246.23 1872
3246.77 1812
3247.31 1952
3247.84 2048
3248.38 1866
3248.92 1916
3249.46 1939
3250.00 1986
3250.53 2246
3251.07 2468
3251.61 2746
3252.15 3127
3252.69 3439
3253.22 3836
3253.76 4239
3254.30 4360
3254.84 4361
3255.38 4292
3255.92 3779
3256.45 3640
3256.99 3469
3257.53 3208
3258.07 2961
3258.61 2744
3259.15 2719
3259.69 2669
3260.23 2479
3260.76 2670
3261.30 2829
3261.84 2926
3262.38 3124
3262.92 3202
3263.46 3293
3264.00 3460
3264.54 3579
3265.08 3680
3265.62 3588
3266.15 3583
3266.69 3549
3267.23 3610
3267.77 3619
3268.31 3654
3268.85 3530
3269.39 3343
3269.93 3171
3270.47 3082
3271.01 2844
3271.55 2610
3272.09 2555
3272.63 2388
3273.17 2215
3273.71 2127
3274.25 2145
3274.79 2225
3275.33 2147
3275.87 2075
3276.41 2229
3276.95 2120
3277.49 2125
3278.03 2180
3278.57 2172
3279.11 2208
3279.65 2223
3280.19 2262
3280.73 2318
3281.27 2200
3281.81 2268
3282.35 2299
3282.89 2297
3283.43 2282
3283.97 2259
3284.52 2197
3285.06 2118
3285.60 2196
3286.14 2235
3286.68 2149
3287.22 2229
3287.76 2250
3288.30 2332
3288.84 2311
3289.38 2371
3289.93 2332
3290.47 2321
3291.01 2440
3291.55 2431
3292.09 2439
3292.63 2581
3293.17 2788
3293.72 2987
3294.26 3097
3294.80 3375
3295.34 3573
3295.88 3891
3296.42 4031
3296.97 4141
3297.51 4181
3298.05 4218
3298.59 4233
3299.13 3840
3299.68 3537
3300.22 3508
3300.76 3317
3301.30 3068
3301.84 2975
3302.39 2969
3302.93 2667
3303.47 2594
3304.01 2599
3304.56 2616
3305.10 2496
3305.64 2398
3306.18 2524
3306.73 2596
3307.27 2566
3307.81 2642
3308.35 2627
3308.90 2748
3309.44 2860
3309.98 3037
3310.52 3105
3311.07 3148
3311.61 3357
3312.15 3337
3312.70 3265
3313.24 3176
3313.78 3052
3314.33 2995
3314.87 2995
3315.41 3064
3315.96 3112
3316.50 3122
3317.04 3439
3317.59 3493
3318.13 3766
3318.67 3898
3319.22 4177
3319.76 4539
3320.30 4789
3320.85 4942
3321.39 4986
3321.94 4832
3322.48 4584
3323.02 4384
3323.57 4226
3324.11 3994
3324.66 3724
3325.20 3627
3325.74 3525
3326.29 3332
3326.83 3153
3327.38 3204
3327.92 3060
3328.47 3088
3329.01 3130
3329.55 2955
3330.10 3010
3330.64 3203
3331.19 3255
3331.73 3593
3332.28 4125
3332.82 5050
3333.37 6664
3333.91 8619
3334.46 11161
3335.00 13757
3335.55 16662
3336.09 18957
3336.64 20829
3337.18 21915
3337.73 22149
3338.27 21473
3338.82 20053
3339.36 17867
3339.91 15932
3340.45 13671
3341.00 11726
3341.54 9686
3342.09 7910
3342.63 6583
3343.18 5476
3343.73 4565
3344.27 4010
3344.82 3612
3345.36 3336
3345.91 3066
3346.45 2927
3347.00 2856
3347.55 2741
3348.09 2705
3348.64 2658
3349.18 2625
3349.73 2639
3350.28 2534
3350.82 2386
3351.37 2356
3351.92 2277
3352.46 2262
3353.01 2268
3353.55 2226
3354.10 2214
3354.65 2247
3355.19 2352
3355.74 2327
3356.29 2339
3356.83 2291
3357.38 2212
3357.93 2206
3358.47 2238
3359.02 2322
3359.57 2168
3360.12 2118
3360.66 2096
3361.21 2144
3361.76 2157
3362.30 2176
3362.85 2209
3363.40 2245
3363.95 2275
3364.49 2322
3365.04 2291
3365.59 2206
3366.14 2311
3366.68 2313
3367.23 2226
3367.78 2179
3368.33 2104
3368.87 2164
3369.42 2036
3369.97 2040
3370.52 2091
3371.06 2123
3371.61 2215
3372.16 2336
3372.71 2460
3373.26 2616
3373.80 2725
3374.35 2825
3374.90 2865
3375.45 3010
3376.00 3065
3376.54 2928
3377.09 2814
3377.64 2547
3378.19 2476
3378.74 2504
3379.29 2244
3379.84 2216
3380.38 2146
3380.93 2073
3381.48 1986
3382.03 1946
3382.58 1924
3383.13 1966
3383.68 1960
3384.23 1916
3384.77 1902
3385.32 1916
3385.87 1910
3386.42 1786
3386.97 1795
3387.52 1779
3388.07 1775
3388.62 1882
3389.17 1821
3389.72 1777
3390.27 1798
3390.82 1873
3391.37 1916
3391.92 1923
3392.46 2037
3393.01 1961
3393.56 1895
3394.11 1875
3394.66 1930
3395.21 1840
3395.76 1881
3396.31 2032
3396.86 2042
3397.41 2020
3397.96 2091
3398.51 2133
3399.06 2167
3399.61 2256
3400.16 2279
3400.71 2203
3401.26 2246
3401.81 2160
3402.37 2066
3402.92 1925
3403.47 1903
3404.02 1935
3404.57 1834
3405.12 1744
3405.67 1806
3406.22 1729
3406.77 1770
3407.32 1762
3407.87 1606
3408.42 1597
3408.97 1621
3409.52 1744
3410.08 1763
3410.63 1736
3411.18 1891
3411.73 1955
3412.28 1859
3412.83 1880
3413.38 1943
3413.93 1989
3414.48 1956
3415.04 1959
3415.59 2058
3416.14 2093
3416.69 2081
3417.24 2079
3417.79 2189
3418.35 2291
3418.90 2312
3419.45 2280
3420.00 2274
3420.55 2222
3421.10 2161
3421.66 2079
3422.21 1979
3422.76 1951
3423.31 1935
3423.86 1943
3424.42 1953
3424.97 2026
3425.52 1944
3426.07 1913
3426.63 1969
3427.18 1863
3427.73 1780
3428.28 1777
3428.84 1723
3429.39 1704
3429.94 1624
3430.49 1679
3431.05 1666
3431.60 1608
3432.15 1625
3432.70 1643
3433.26 1611
3433.81 1632
3434.36 1675
3434.92 1611
3435.47 1633
3436.02 1654
3436.58 1722
3437.13 1807
3437.68 1737
3438.24 1797
3438.79 1861
3439.34 1821
3439.90 1791
3440.45 1813
3441.00 1757
3441.56 1706
3442.11 1592
3442.66 1719
3443.22 1651
3443.77 1636
3444.32 1570
3444.88 1628
3445.43 1583
3445.99 1635
3446.54 1613
3447.09 1640
3447.65 1671
3448.20 1669
3448.76 1713
3449.31 1617
3449.86 1589
3450.42 1613
3450.97 1616
3451.53 1677
3452.08 1619
3452.64 1577
3453.19 1585
3453.75 1580
3454.30 1524
3454.85 1533
3455.41 1614
3455.96 1583
3456.52 1520
3457.07 1543
3457.63 1612
3458.18 1657
3458.74 1679
3459.29 1581
3459.85 1512
3460.40 1702
3460.96 1642
3461.51 1607
3462.07 1676
3462.62 1575
3463.18 1710
3463.73 1741
3464.29 1659
3464.85 1692
3465.40 1710
3465.96 1722
3466.51 1759
3467.07 1690
3467.62 1689
3468.18 1801
3468.73 1837
3469.29 1829
3469.85 1848
3470.40 1832
3470.96 2018
3471.51 2105
3472.07 2059
3472.63 2106
3473.18 2050
3473.74 2053
3474.29 2002
3474.85 1955
3475.41 1886
3475.96 1914
3476.52 1963
3477.08 1932
3477.63 2070
3478.19 1988
3478.75 2083
3479.30 2128
3479.86 2271
3480.42 2239
3480.97 2253
3481.53 2281
3482.09 2341
3482.64 2294
3483.20 2394
3483.76 2423
3484.31 2493
3484.87 2490
3485.43 2498
3485.98 2566
3486.54 2484
3487.10 2529
3487.66 2601
3488.21 2680
3488.77 2844
3489.33 3163
3489.89 3530
3490.44 4305
3491.00 5523
3491.56 6869
3492.12 8104
3492.67 9388
3493.23 10435
3493.79 10692
3494.35 10240
3494.90 9520
3495.46 8480
3496.02 7518
3496.58 6584
3497.14 5524
3497.69 4652
3498.25 4078
3498.81 3735
3499.37 3567
3499.93 3330
3500.49 3203
3501.04 3232
3501.60 3375
3502.16 3375
3502.72 3528
3503.28 3847
3503.84 4305
3504.39 4597
3504.95 4964
3505.51 5440
3506.07 5520
3506.63 5613
3507.19 5627
3507.75 5404
3508.31 5015
3508.86 4625
3509.42 4292
3509.98 3948
3510.54 3614
3511.10 3370
3511.66 3110
3512.22 2966
3512.78 2717
3513.34 2489
3513.90 2455
3514.46 2315
3515.02 2177
3515.58 1997
3516.13 2095
3516.69 1971
3517.25 2012
3517.81 1909
3518.37 1797
3518.93 1804
3519.49 1877
3520.05 1903
3520.61 1880
3521.17 1931
3521.73 1944
3522.29 2088
3522.85 2237
3523.41 2307
3523.97 2363
3524.53 2374
3525.09 2348
3525.65 2471
3526.21 2339
3526.77 2253
3527.33 2290
3527.89 2308
3528.46 2194
3529.02 2160
3529.58 2163
3530.14 2083
3530.70 2015
3531.26 2013
3531.82 1961
3532.38 2052
3532.94 1950
3533.50 1975
3534.06 2011
3534.62 1971
3535.18 2025
3535.75 1999
3536.31 1916
3536.87 1957
3537.43 1912
3537.99 1925
3538.55 1805
3539.11 1816
3539.67 1822
3540.24 1737
3540.80 1906
3541.36 1947
3541.92 1875
3542.48 1885
3543.04 1918
3543.61 1991
3544.17 2042
3544.73 2082
3545.29 2083
3545.85 2066
3546.41 2002
3546.98 1985
3547.54 1949
3548.10 1923
3548.66 1831
3549.23 1859
3549.79 1932
3550.35 1783
3550.91 1830
3551.47 1754
3552.04 1809
3552.60 1844
3553.16 1735
3553.72 1680
3554.29 1723
3554.85 1728
3555.41 1615
3555.97 1698
3556.54 1644
3557.10 1646
3557.66 1731
3558.23 1651
3558.79 1680
3559.35 1652
3559.91 1641
3560.48 1661
3561.04 1728
3561.60 1742
3562.17 1681
3562.73 1758
3563.29 1766
3563.86 1856
3564.42 1947
3564.98 2003
3565.55 2049
3566.11 2041
3566.67 2029
3567.24 2008
3567.80 2070
3568.36 1951
3568.93 1988
3569.49 1860
3570.06 1889
3570.62 1768
3571.18 1815
3571.75 1797
3572.31 1675
3572.88 1790
3573.44 1858
3574.00 1836
3574.57 1893
3575.13 2049
3575.70 2212
3576.26 2541
3576.82 2761
3577.39 2870
3577.95 3243
3578.52 3255
3579.08 3184
3579.65 3061
3580.21 3068
3580.78 2925
3581.34 2873
3581.91 2613
3582.47 2366
3583.04 2154
3583.60 2060
3584.17 1888
3584.73 1900
3585.30 1824
3585.86 1750
3586.43 1704
3586.99 1623
3587.56 1624
3588.12 1555
3588.69 1597
3589.25 1552
3589.82 1476
3590.38 1429
3590.95 1506
3591.51 1448
3592.08 1496
3592.64 1482
3593.21 1442
3593.78 1470
3594.34 1467
3594.91 1551
3595.47 1483
3596.04 1500
3596.60 1635
3597.17 1685
3597.74 1678
3598.30 1748
3598.87 1773
3599.43 1793
3600.00 1692
3600.57 1664
3601.13 1683
3601.70 1634
3602.27 1592
3602.83 1579
3603.40 1475
3603.96 1475
3604.53 1479
3605.10 1452
3605.66 1458
3606.23 1467
3606.80 1520
3607.36 1425
3607.93 1463
3608.50 1428
3609.07 1355
3609.63 1309
3610.20 1374
3610.77 1387
3611.33 1384
3611.90 1390
3612.47 1409
3613.03 1370
3613.60 1405
3614.17 1471
3614.74 1512
3615.30 1611
3615.87 1853
3616.44 1997
3617.01 2235
3617.57 2499
3618.14 2744
3618.71 2909
3619.28 3052
3619.84 3179
3620.41 2966
3620.98 2939
3621.55 2780
3622.12 2604
3622.68 2416
3623.25 2149
3623.82 2028
3624.39 1858
3624.96 1764
3625.52 1684
3626.09 1537
3626.66 1526
3627.23 1496
3627.80 1373
3628.37 1409
3628.93 1399
3629.50 1315
3630.07 1353
3630.64 1331
3631.21 1452
3631.78 1392
3632.34 1307
3632.91 1381
3633.48 1397
3634.05 1381
3634.62 1406
3635.19 1400
3635.76 1480
3636.33 1437
3636.90 1328
3637.47 1342
3638.03 1414
3638.60 1400
3639.17 1412
3639.74 1422
3640.31 1464
3640.88 1504
3641.45 1500
3642.02 1561
3642.59 1675
3643.16 1680
3643.73 1609
3644.30 1707
3644.87 1629
3645.44 1608
3646.01 1682
3646.58 1628
3647.15 1525
3647.72 1621
3648.29 1609
3648.86 1575
3649.43 1548
3650.00 1522
3650.57 1637
3651.14 1554
3651.71 1655
3652.28 1693
3652.85 1762
3653.42 1701
3653.99 1721
3654.56 1706
3655.13 1772
3655.70 1747
3656.27 1736
3656.84 1686
3657.41 1634
3657.98 1735
3658.55 1696
3659.12 1709
3659.69 1715
3660.27 1771
3660.84 1850
3661.41 1938
3661.98 1905
3662.55 1828
3663.12 1737
3663.69 1634
3664.26 1685
3664.83 1698
3665.41 1718
3665.98 1750
3666.55 1828
3667.12 1904
3667.69 1838
3668.26 1828
3668.83 1913
3669.41 1837
3669.98 1726
3670.55 1661
3671.12 1634
3671.69 1647
3672.26 1647
3672.84 1620
3673.41 1645
3673.98 1670
3674.55 1616
3675.12 1704
3675.70 1719
3676.27 1780
3676.84 1770
3677.41 1837
3677.98 1797
3678.56 1704
3679.13 1801
3679.70 1848
3680.27 1740
3680.85 1666
3681.42 1687
3681.99 1599
3682.56 1576
3683.14 1547
3683.71 1595
3684.28 1481
3684.86 1417
3685.43 1433
3686.00 1434
3686.57 1430
3687.15 1459
3687.72 1453
3688.29 1520
3688.87 1650
3689.44 1622
3690.01 1582
3690.59 1673
3691.16 1827
3691.73 1776
3692.31 1746
3692.88 1756
3693.45 1796
3694.03 1690
3694.60 1641
3695.17 1684
3695.75 1660
3696.32 1569
3696.89 1491
3697.47 1436
3698.04 1398
3698.62 1385
3699.19 1383
3699.76 1331
3700.34 1366
3700.91 1406
3701.49 1359
3702.06 1396
3702.63 1467
3703.21 1483
3703.78 1449
3704.36 1540
3704.93 1528
3705.51 1507
3706.08 1494
3706.65 1640
3707.23 1628
3707.80 1653
3708.38 1735
3708.95 1675
3709.53 1688
3710.10 1683
3710.68 1677
3711.25 1755
3711.83 1673
3712.40 1683
3712.98 1683
3713.55 1528
3714.13 1566
3714.70 1499
3715.28 1510
3715.85 1455
3716.43 1531
3717.00 1472
3717.58 1490
3718.15 1451
3718.73 1437
3719.30 1426
3719.88 1458
3720.46 1531
3721.03 1467
3721.61 1403
3722.18 1430
3722.76 1494
3723.33 1457
3723.91 1344
3724.49 1409
3725.06 1454
3725.64 1352
3726.21 1313
3726.79 1382
3727.37 1336
3727.94 1291
3728.52 1289
3729.09 1334
3729.67 1384
3730.25 1420
3730.82 1561
3731.40 1644
3731.98 1801
3732.55 1910
3733.13 2086
3733.71 2310
3734.28 2399
3734.86 2323
3735.44 2391
3736.01 2294
3736.59 2160
3737.17 2047
3737.74 2013
3738.32 1932
3738.90 1809
3739.47 1702
3740.05 1564
3740.63 1568
3741.20 1553
3741.78 1453
3742.36 1457
3742.94 1457
3743.51 1494
3744.09 1361
3744.67 1277
3745.25 1290
3745.82 1466
3746.40 1373
3746.98 1330
3747.56 1280
3748.13 1289
3748.71 1364
3749.29 1352
3749.87 1307
3750.45 1392
3751.02 1362
3751.60 1377
3752.18 1445
3752.76 1410
3753.34 1342
3753.91 1355
3754.49 1347
3755.07 1258
3755.65 1314
3756.23 1331
3756.80 1359
3757.38 1372
3757.96 1303
3758.54 1398
3759.12 1458
3759.70 1516
3760.28 1480
3760.85 1550
3761.43 1540
3762.01 1577
3762.59 1667
3763.17 1683
3763.75 1735
3764.33 1689
3764.91 1686
3765.49 1602
3766.06 1683
3766.64 1535
3767.22 1510
3767.80 1480
3768.38 1499
3768.96 1483
3769.54 1355
3770.12 1393
3770.70 1419
3771.28 1401
3771.86 1455
3772.44 1449
3773.02 1341
3773.60 1345
3774.18 1393
3774.76 1367
3775.34 1366
3775.92 1393
3776.50 1294
3777.08 1321
3777.66 1336
3778.24 1342
3778.82 1313
3779.40 1293
3779.98 1292
3780.56 1285
3781.14 1310
3781.72 1311
3782.30 1403
3782.88 1398
3783.46 1317
3784.04 1248
3784.62 1332
3785.20 1350
3785.78 1288
3786.36 1319
3786.94 1349
3787.52 1323
3788.10 1300
3788.68 1275
3789.26 1306
3789.84 1407
3790.43 1369
3791.01 1340
3791.59 1325
3792.17 1340
3792.75 1288
3793.33 1294
3793.91 1375
3794.49 1285
3795.07 1298
3795.66 1315
3796.24 1277
3796.82 1346
3797.40 1322
3797.98 1277
3798.56 1364
3799.15 1335
3799.73 1313
3800.31 1314
3800.89 1392
3801.47 1385
3802.05 1466
3802.64 1511
3803.22 1563
3803.80 1468
3804.38 1484
3804.96 1381
3805.55 1452
3806.13 1450
3806.71 1473
3807.29 1538
3807.87 1595
3808.46 1789
3809.04 1851
3809.62 1863
3810.20 1959
3810.79 1925
3811.37 1826
3811.95 1877
3812.53 1944
3813.12 1826
3813.70 1715
3814.28 1695
3814.87 1830
3815.45 1780
3816.03 1705
3816.61 1756
3817.20 1782
3817.78 1750
3818.36 1708
3818.95 1659
3819.53 1559
3820.11 1500
3820.70 1522
3821.28 1507
3821.86 1638
3822.45 1603
3823.03 1577
3823.61 1575
3824.20 1638
3824.78 1564
3825.36 1654
3825.95 1654
3826.53 1529
3827.11 1505
3827.70 1459
3828.28 1423
3828.87 1435
3829.45 1414
3830.03 1480
3830.62 1514
3831.20 1535
3831.79 1647
3832.37 1520
3832.95 1611
3833.54 1665
3834.12 1602
3834.71 1552
3835.29 1594
3835.88 1574
3836.46 1589
3837.05 1567
3837.63 1540
3838.21 1624
3838.80 1691
3839.38 1573
3839.97 1569
3840.55 1527
3841.14 1513
3841.72 1465
3842.31 1449
3842.89 1518
3843.48 1536
3844.06 1600
3844.65 1607
3845.23 1733
3845.82 1854
3846.40 1913
3846.99 1985
3847.57 1970
3848.16 1959
3848.74 1945
3849.33 1889
3849.92 1809
3850.50 1707
3851.09 1669
3851.67 1675
3852.26 1600
3852.84 1550
3853.43 1528
3854.02 1633
3854.60 1623
3855.19 1602
3855.77 1537
3856.36 1593
3856.94 1665
3857.53 1762
3858.12 1713
3858.70 1731
3859.29 1927
3859.88 2204
3860.46 2402
3861.05 2640
3861.63 3021
3862.22 3192
3862.81 3332
3863.39 3412
3863.98 3367
3864.57 3296
3865.15 3241
3865.74 2918
3866.33 2782
3866.91 2587
3867.50 2369
3868.09 2225
3868.67 2031
3869.26 1905
3869.85 1771
3870.44 1589
3871.02 1640
3871.61 1613
3872.20 1583
3872.78 1613
3873.37 1629
3873.96 1705
3874.55 1724
3875.13 1775
3875.72 1778
3876.31 1698
3876.90 1713
3877.48 1721
3878.07 1654
3878.66 1680
3879.25 1613
3879.83 1646
3880.42 1591
3881.01 1507
3881.60 1503
3882.19 1475
3882.77 1537
3883.36 1517
3883.95 1461
3884.54 1373
3885.13 1338
3885.71 1368
3886.30 1361
3886.89 1412
3887.48 1448
3888.07 1448
3888.66 1581
3889.24 1607
3889.83 1625
3890.42 1712
3891.01 1683
3891.60 1749
3892.19 1733
3892.78 1761
3893.36 1775
3893.95 1650
3894.54 1623
3895.13 1625
3895.72 1528
3896.31 1560
3896.90 1552
3897.49 1439
3898.08 1466
3898.67 1450
3899.26 1426
3899.84 1469
3900.43 1469
3901.02 1492
3901.61 1481
3902.20 1461
3902.79 1453
3903.38 1488
3903.97 1448
3904.56 1476
3905.15 1483
3905.74 1460
3906.33 1485
3906.92 1391
3907.51 1393
3908.10 1430
3908.69 1385
3909.28 1426
3909.87 1407
3910.46 1402
3911.05 1402
3911.64 1403
3912.23 1378
3912.82 1243
3913.41 1235
3914.00 1260
3914.59 1395
3915.18 1370
3915.77 1361
3916.36 1360
3916.95 1263
3917.54 1323
3918.13 1330
3918.72 1281
3919.32 1327
3919.91 1367
3920.50 1345
3921.09 1285
3921.68 1244
3922.27 1230
3922.86 1258
3923.45 1213
3924.04 1303
3924.63 1209
3925.23 1184
3925.82 1235
3926.41 1329
3927.00 1203
3927.59 1178
3928.18 1204
3928.77 1230
3929.36 1130
3929.96 1146
3930.55 1193
3931.14 1206
3931.73 1190
3932.32 1236
3932.91 1237
3933.51 1203
3934.10 1122
3934.69 1155
3935.28 1144
3935.87 1156
3936.47 1188
3937.06 1153
3937.65 1155
3938.24 1231
3938.83 1229
3939.43 1294
3940.02 1361
3940.61 1316
3941.20 1349
3941.80 1340
3942.39 1387
3942.98 1359
3943.57 1433
3944.17 1449
3944.76 1394
3945.35 1381
3945.94 1314
3946.54 1287
3947.13 1355
3947.72 1362
3948.32 1310
3948.91 1242
3949.50 1226
3950.10 1238
3950.69 1261
3951.28 1193
3951.87 1270
3952.47 1262
3953.06 1268
3953.65 1296
3954.25 1295
3954.84 1229
3955.43 1305
3956.03 1321
3956.62 1329
3957.22 1404
3957.81 1308
3958.40 1287
3959.00 1420
3959.59 1427
3960.18 1393
3960.78 1427
3961.37 1404
3961.97 1422
3962.56 1394
3963.15 1389
3963.75 1440
3964.34 1393
3964.94 1398
3965.53 1558
3966.12 1518
3966.72 1514
3967.31 1600
3967.91 1606
3968.50 1598
3969.10 1662
3969.69 1671
3970.29 1611
3970.88 1494
3971.47 1567
3972.07 1477
3972.66 1435
3973.26 1412
3973.85 1264
3974.45 1229
3975.04 1261
3975.64 1270
3976.23 1321
3976.83 1394
3977.42 1522
3978.02 1529
3978.61 1545
3979.21 1557
3979.80 1500
3980.40 1458
3981.00 1408
3981.59 1390
3982.19 1362
3982.78 1364
3983.38 1377
3983.97 1322
3984.57 1326
3985.16 1212
3985.76 1299
3986.36 1433
3986.95 1416
3987.55 1469
3988.14 1411
3988.74 1417
3989.34 1442
3989.93 1408
3990.53 1377
3991.12 1329
3991.72 1440
3992.32 1492
3992.91 1469
3993.51 1475
3994.10 1546
3994.70 1525
3995.30 1654
3995.89 1639
3996.49 1668
3997.09 1709
3997.68 1703
3998.28 1738
3998.88 1724
3999.47 1688
4000.07 1711
4000.67 1683
4001.26 1675
4001.86 1615
4002.46 1593
4003.06 1611
4003.65 1556
4004.25 1501
4004.85 1444
4005.44 1425
4006.04 1441
4006.64 1384
4007.24 1450
4007.83 1461
4008.43 1403
4009.03 1367
4009.63 1400
4010.22 1404
4010.82 1343
4011.42 1346
4012.02 1306
4012.61 1315
4013.21 1399
4013.81 1410
4014.41 1396
4015.01 1403
4015.60 1497
4016.20 1598
4016.80 1667
4017.40 1757
4018.00 1849
4018.59 1874
4019.19 1885
4019.79 1882
4020.39 1713
4020.99 1705
4021.59 1708
4022.18 1634
4022.78 1563
4023.38 1476
4023.98 1380
4024.58 1361
4025.18 1291
4025.78 1292
4026.37 1387
4026.97 1395
4027.57 1365
4028.17 1427
4028.77 1453
4029.37 1418
4029.97 1459
4030.57 1473
4031.17 1475
4031.76 1409
4032.36 1427
4032.96 1502
4033.56 1401
4034.16 1424
4034.76 1380
4035.36 1429
4035.96 1416
4036.56 1423
4037.16 1376
4037.76 1372
4038.36 1322
4038.96 1300
4039.56 1236
4040.16 1262
4040.76 1250
4041.36 1226
4041.96 1164
4042.56 1157
4043.16 1197
4043.76 1166
4044.36 1281
4044.96 1277
4045.56 1261
4046.16 1190
4046.76 1211
4047.36 1188
4047.96 1207
4048.56 1235
4049.16 1233
4049.76 1249
4050.36 1247
4050.96 1243
4051.56 1222
4052.16 1293
4052.76 1285
4053.36 1250
4053.97 1230
4054.57 1333
4055.17 1290
4055.77 1247
4056.37 1197
4056.97 1189
4057.57 1250
4058.17 1161
4058.77 1244
4059.37 1182
4059.98 1133
4060.58 1065
4061.18 1152
4061.78 1242
4062.38 1181
4062.98 1267
4063.58 1352
4064.19 1353
4064.79 1412
4065.39 1517
4065.99 1578
4066.59 1663
4067.19 1656
4067.80 1705
4068.40 1571
4069.00 1596
4069.60 1558
4070.20 1518
4070.81 1401
4071.41 1293
4072.01 1335
4072.61 1292
4073.21 1277
4073.82 1222
4074.42 1229
4075.02 1172
4075.62 1117
4076.23 1154
4076.83 1127
4077.43 1153
4078.03 1270
4078.64 1149
4079.24 1115
4079.84 1080
4080.44 1089
4081.05 1092
4081.65 1070
4082.25 1117
4082.86 1078
4083.46 1071
4084.06 1086
4084.67 1136
4085.27 1119
4085.87 1139
4086.47 1131
4087.08 1085
4087.68 1138
4088.28 1177
4088.89 1151
4089.49 1075
4090.09 1098
4090.70 1095
4091.30 1124
4091.91 1131
4092.51 1110
4093.11 1141
4093.72 1215
4094.32 1193
4094.92 1163
4095.53 1183
4096.13 1243
4096.74 1232
4097.34 1193
4097.94 1284
4098.55 1270
4099.15 1209
4099.76 1269
4100.36 1324
4100.97 1188
4101.57 1231
4102.17 1270
4102.78 1198
4103.38 1169
4103.99 1197
4104.59 1132
4105.20 1210
4105.80 1182
4106.41 1138
4107.01 1117
4107.62 1070
4108.22 1122
4108.82 1162
4109.43 1186
4110.03 1208
4110.64 1140
4111.24 1178
4111.85 1146
4112.45 1138
4113.06 1115
4113.67 1124
4114.27 1126
4114.88 1177
4115.48 1170
4116.09 1178
4116.69 1110
4117.30 1205
4117.90 1165
4118.51 1111
4119.11 1151
4119.72 1163
4120.33 1156
4120.93 1169
4121.54 1123
4122.14 1109
4122.75 1083
4123.35 1139
4123.96 1101
4124.57 1105
4125.17 1142
4125.78 1140
4126.39 1153
4126.99 1186
4127.60 1160
4128.20 1099
4128.81 1121
4129.42 1103
4130.02 1103
4130.63 1127
4131.24 1132
4131.84 1145
4132.45 1163
4133.06 1176
4133.66 1213
4134.27 1210
4134.88 1241
4135.48 1333
4136.09 1368
4136.70 1365
4137.30 1313
4137.91 1300
4138.52 1420
4139.12 1357
4139.73 1344
4140.34 1345
4140.95 1346
4141.55 1388
4142.16 1367
4142.77 1377
4143.38 1300
4143.98 1344
4144.59 1407
4145.20 1467
4145.81 1335
4146.41 1338
4147.02 1326
4147.63 1264
4148.24 1177
4148.84 1204
4149.45 1220
4150.06 1168
4150.67 1119
4151.28 1123
4151.88 1124
4152.49 1108
4153.10 1083
4153.71 1054
4154.32 1101
4154.92 1172
4155.53 1181
4156.14 1068
4156.75 1023
4157.36 1101
4157.97 1076
4158.57 1083
4159.18 1153
4159.79 1244
4160.40 1224
4161.01 1189
4161.62 1218
4162.23 1205
4162.84 1179
4163.44 1239
4164.05 1196
4164.66 1113
4165.27 1155
4165.88 1179
4166.49 1240
4167.10 1324
4167.71 1262
4168.32 1302
4168.93 1324
4169.54 1346
4170.15 1437
4170.75 1461
4171.36 1592
4171.97 1606
4172.58 1684
4173.19 1756
4173.80 1779
4174.41 1731
4175.02 1680
4175.63 1542
4176.24 1458
4176.85 1421
4177.46 1420
4178.07 1415
4178.68 1277
4179.29 1281
4179.90 1260
4180.51 1246
4181.12 1176
4181.73 1139
4182.34 1166
4182.95 1174
4183.56 1170
4184.17 1204
4184.78 1173
4185.39 1166
4186.00 1273
4186.61 1197
4187.23 1160
4187.84 1179
4188.45 1092
4189.06 1183
4189.67 1148
4190.28 1128
4190.89 1071
4191.50 1175
4192.11 1185
4192.72 1238
4193.33 1211
4193.94 1248
4194.56 1283
4195.17 1344
4195.78 1364
4196.39 1368
4197.00 1394
4197.61 1380
4198.22 1271
4198.84 1273
4199.45 1297
4200.06 1245
4200.67 1250
4201.28 1195
4201.89 1148
4202.50 1149
4203.12 1198
4203.73 1154
4204.34 1134
4204.95 1133
4205.56 1190
4206.18 1194
4206.79 1257
4207.40 1198
4208.01 1197
4208.62 1257
4209.24 1240
4209.85 1294
4210.46 1312
4211.07 1241
4211.69 1292
4212.30 1341
4212.91 1333
4213.52 1336
4214.14 1324
4214.75 1283
4215.36 1290
4215.97 1263
4216.59 1319
4217.20 1296
4217.81 1307
4218.43 1404
4219.04 1332
4219.65 1445
4220.26 1466
4220.88 1443
4221.49 1632
4222.10 1740
4222.72 1755
4223.33 1841
4223.94 1960
4224.56 1942
4225.17 2056
4225.78 2099
4226.40 2060
4227.01 1974
4227.62 1998
4228.24 2137
4228.85 2069
4229.46 2134
4230.08 2168
4230.69 2056
4231.31 1996
4231.92 1804
4232.53 1811
4233.15 1757
4233.76 1601
4234.38 1566
4234.99 1603
4235.60 1627
4236.22 1531
4236.83 1520
4237.45 1560
4238.06 1515
4238.68 1459
4239.29 1397
4239.90 1387
4240.52 1401
4241.13 1375
4241.75 1380
4242.36 1337
4242.98 1360
4243.59 1333
4244.21 1349
4244.82 1380
4245.44 1355
4246.05 1453
4246.67 1400
4247.28 1395
4247.90 1429
4248.51 1396
4249.13 1380
4249.74 1351
4250.36 1332
4250.97 1388
4251.59 1356
4252.20 1341
4252.82 1266
4253.43 1319
4254.05 1363
4254.66 1287
4255.28 1360
4255.89 1337
4256.51 1345
4257.13 1298
4257.74 1378
4258.36 1286
4258.97 1313
4259.59 1330
4260.21 1382
4260.82 1425
4261.44 1401
4262.05 1426
4262.67 1486
4263.29 1643
4263.90 1772
4264.52 1920
4265.13 1916
4265.75 1822
4266.37 1808
4266.98 1812
4267.60 1707
4268.22 1695
4268.83 1569
4269.45 1507
4270.07 1433
4270.68 1399
4271.30 1447
4271.92 1390
4272.53 1356
4273.15 1352
4273.77 1306
4274.38 1465
4275.00 1408
4275.62 1419
4276.23 1437
4276.85 1422
4277.47 1453
4278.09 1502
4278.70 1577
4279.32 1636
4279.94 1571
4280.56 1566
4281.17 1533
4281.79 1483
4282.41 1360
4283.03 1348
4283.64 1299
4284.26 1374
4284.88 1226
4285.50 1252
4286.11 1243
4286.73 1191
4287.35 1181
4287.97 1183
4288.59 1197
4289.20 1200
4289.82 1107
4290.44 1158
4291.06 1155
4291.68 1169
4292.29 1154
4292.91 1113
4293.53 1111
4294.15 1185
4294.77 1168
4295.39 1150
4296.00 1142
4296.62 1233
4297.24 1233
4297.86 1143
4298.48 1117
4299.10 1182
4299.72 1230
4300.33 1214
4300.95 1225
4301.57 1217
4302.19 1237
4302.81 1204
4303.43 1217
4304.05 1283
4304.67 1262
4305.29 1300
4305.91 1262
4306.53 1235
4307.14 1258
4307.76 1253
4308.38 1286
4309.00 1287
4309.62 1256
4310.24 1293
4310.86 1328
4311.48 1290
4312.10 1265
4312.72 1252
4313.34 1248
4313.96 1324
4314.58 1311
4315.20 1338
4315.82 1267
4316.44 1292
4317.06 1270
4317.68 1304
4318.30 1305
4318.92 1301
4319.54 1321
4320.16 1322
4320.78 1415
4321.40 1350
4322.02 1268
4322.64 1325
4323.26 1307
4323.88 1463
4324.50 1426
4325.12 1463
4325.74 1551
4326.36 1556
4326.99 1543
4327.61 1504
4328.23 1535
4328.85 1538
4329.47 1704
4330.09 1762
4330.71 1776
4331.33 1969
4331.95 2139
4332.57 2453
4333.19 2714
4333.82 2914
4334.44 3016
4335.06 3073
4335.68 2980
4336.30 2832
4336.92 2770
4337.54 2667
4338.17 2544
4338.79 2403
4339.41 2285
4340.03 2192
4340.65 2210
4341.27 2156
4341.90 2160
4342.52 2014
4343.14 1956
4343.76 2010
4344.38 2071
4345.01 2144
4345.63 2297
4346.25 2561
4346.87 2878
4347.49 3108
4348.12 3248
4348.74 3335
4349.36 3266
4349.98 3171
4350.61 3011
4351.23 2881
4351.85 2595
4352.47 2344
4353.10 2357
4353.72 2313
4354.34 2059
4354.96 1844
4355.59 1869
4356.21 1801
4356.83 1655
4357.46 1626
4358.08 1579
4358.70 1560
4359.32 1545
4359.95 1506
4360.57 1523
4361.19 1558
4361.82 1532
4362.44 1499
4363.06 1427
4363.69 1447
4364.31 1397
4364.93 1453
4365.56 1385
4366.18 1379
4366.80 1420
4367.43 1410
4368.05 1464
4368.67 1424
4369.30 1388
4369.92 1319
4370.55 1334
4371.17 1319
4371.79 1310
4372.42 1276
4373.04 1327
4373.67 1338
4374.29 1339
4374.91 1300
4375.54 1314
4376.16 1360
4376.79 1327
4377.41 1432
4378.04 1307
4378.66 1371
4379.28 1470
4379.91 1599
4380.53 1554
4381.16 1564
4381.78 1525
4382.41 1594
4383.03 1523
4383.66 1517
4384.28 1524
4384.91 1500
4385.53 1537
4386.16 1523
4386.78 1490
4387.41 1560
4388.03 1527
4388.66 1486
4389.28 1587
4389.91 1471
4390.53 1636
4391.16 1752
4391.78 1840
4392.41 1963
4393.03 1871
4393.66 1888
4394.28 1848
4394.91 1869
4395.54 1827
4396.16 1711
4396.79 1646
4397.41 1449
4398.04 1431
4398.66 1434
4399.29 1423
4399.92 1441
4400.54 1428
4401.17 1422
4401.79 1339
4402.42 1380
4403.05 1337
4403.67 1329
4404.30 1315
4404.93 1344
4405.55 1255
4406.18 1299
4406.80 1324
4407.43 1381
4408.06 1388
4408.68 1382
4409.31 1341
4409.94 1387
4410.56 1337
4411.19 1372
4411.82 1371
4412.44 1394
4413.07 1348
4413.70 1244
4414.33 1251
4414.95 1242
4415.58 1269
4416.21 1271
4416.83 1263
4417.46 1264
4418.09 1254
4418.72 1226
4419.34 1214
4419.97 1209
4420.60 1206
4421.22 1127
4421.85 1221
4422.48 1142
4423.11 1090
4423.73 1170
4424.36 1142
4424.99 1138
4425.62 1099
4426.25 1111
4426.87 1117
4427.50 1121
4428.13 1085
4428.76 1086
4429.39 1023
4430.01 1099
4430.64 1102
4431.27 1077
4431.90 1129
4432.53 1100
4433.15 1153
4433.78 1160
4434.41 1195
4435.04 1119
4435.67 1128
4436.30 1087
4436.93 1120
4437.55 1114
4438.18 1117
4438.81 1195
4439.44 1158
4440.07 1135
4440.70 1115
4441.33 1058
4441.96 1066
4442.58 1117
4443.21 1110
4443.84 1084
4444.47 1092
4445.10 1085
4445.73 1154
4446.36 1112
4446.99 1146
4447.62 1188
4448.25 1220
4448.88 1201
4449.51 1162
4450.14 1135
4450.76 1200
4451.39 1188
4452.02 1112
4452.65 1199
4453.28 1237
4453.91 1211
4454.54 1192
4455.17 1156
4455.80 1124
4456.43 1230
4457.06 1244
4457.69 1292
4458.32 1303
4458.95 1293
4459.58 1289
4460.21 1290
4460.84 1262
4461.47 1190
4462.10 1088
4462.73 1084
4463.36 1126
4464.00 1057
4464.63 1010
4465.26 1063
4465.89 1061
4466.52 990
4467.15 1032
4467.78 1037
4468.41 1093
4469.04 1047
4469.67 1028
4470.30 1103
4470.93 1056
4471.56 1090
4472.20 1007
4472.83 1011
4473.46 1064
4474.09 1044
4474.72 1029
4475.35 1010
4475.98 990
4476.61 960
4477.25 1028
4477.88 1008
4478.51 1082
4479.14 1064
4479.77 1066
4480.40 1055
4481.03 1039
4481.67 1080
4482.30 1122
4482.93 1138
4483.56 1178
4484.19 1150
4484.83 1164
4485.46 1177
4486.09 1155
4486.72 1121
4487.35 1214
4487.99 1169
4488.62 1210
4489.25 1144
4489.88 1187
4490.52 1261
4491.15 1246
4491.78 1166
4492.41 1189
4493.05 1212
4493.68 1164
4494.31 1158
4494.94 1139
4495.58 1153
4496.21 1168
4496.84 1136
4497.47 1153
4498.11 1187
4498.74 1191
4499.37 1220
4500.01 1156
4500.64 1206
4501.27 1281
4501.91 1409
4502.54 1391
4503.17 1503
4503.80 1543
4504.44 1538
4505.07 1531
4505.71 1490
4506.34 1445
4506.97 1429
4507.61 1446
4508.24 1390
4508.87 1413
4509.51 1351
4510.14 1313
4510.77 1311
4511.41 1263
4512.04 1325
4512.68 1356
4513.31 1313
4513.94 1262
4514.58 1261
4515.21 1273
4515.85 1314
4516.48 1158
4517.11 1141
4517.75 1154
4518.38 1133
4519.02 1073
4519.65 1100
4520.29 1175
4520.92 1193
4521.55 1191
4522.19 1200
4522.82 1248
4523.46 1226
4524.09 1170
4524.73 1275
4525.36 1210
4526.00 1221
4526.63 1330
4527.27 1371
4527.90 1420
4528.54 1624
4529.17 1757
4529.81 1949
4530.44 2223
4531.08 2620
4531.71 3007
4532.35 3140
4532.98 3422
4533.62 3618
4534.25 3460
4534.89 3355
4535.53 3085
4536.16 2793
4536.80 2548
4537.43 2223
4538.07 2070
4538.70 1821
4539.34 1644
4539.98 1454
4540.61 1322
4541.25 1281
4541.88 1247
4542.52 1248
4543.16 1181
4543.79 1204
4544.43 1235
4545.06 1113
4545.70 1134
4546.34 1147
4546.97 1147
4547.61 1187
4548.25 1217
4548.88 1173
4549.52 1214
4550.15 1165
4550.79 1089
4551.43 1179
4552.06 1119
4552.70 1121
4553.34 1071
4553.97 1091
4554.61 1090
4555.25 1103
4555.89 1130
4556.52 1113
4557.16 1105
4557.80 1145
4558.43 1104
4559.07 1107
4559.71 1184
4560.35 1209
4560.98 1201
4561.62 1216
4562.26 1254
4562.89 1215
4563.53 1192
4564.17 1195
4564.81 1192
4565.44 1205
4566.08 1250
4566.72 1195
4567.36 1261
4568.00 1262
4568.63 1259
4569.27 1319
4569.91 1381
4570.55 1354
4571.19 1315
4571.82 1280
4572.46 1293
4573.10 1320
4573.74 1352
4574.38 1377
4575.01 1265
4575.65 1228
4576.29 1208
4576.93 1209
4577.57 1184
4578.21 1110
4578.84 1079
4579.48 1105
4580.12 1137
4580.76 1097
4581.40 1052
4582.04 1079
4582.68 1155
4583.32 1088
4583.95 1108
4584.59 1168
4585.23 1157
4585.87 1177
4586.51 1225
4587.15 1310
4587.79 1312
4588.43 1319
4589.07 1409
4589.71 1511
4590.35 1419
4590.99 1528
4591.62 1559
4592.26 1458
4592.90 1407
4593.54 1483
4594.18 1440
4594.82 1432
4595.46 1367
4596.10 1325
4596.74 1296
4597.38 1278
4598.02 1243
4598.66 1252
4599.30 1195
4599.94 1137
4600.58 1152
4601.22 1128
4601.86 1130
4602.50 1128
4603.14 1070
4603.78 1060
4604.42 1142
4605.06 1210
4605.70 1170
4606.34 1152
4606.98 1147
4607.62 1149
4608.27 1203
4608.91 1179
4609.55 1197
4610.19 1251
4610.83 1166
4611.47 1095
4612.11 1179
4612.75 1227
4613.39 1110
4614.03 1158
4614.67 1183
4615.31 1111
4615.96 1148
4616.60 1143
4617.24 1191
4617.88 1166
4618.52 1095
4619.16 1119
4619.80 1097
4620.44 1112
4621.09 1127
4621.73 1113
4622.37 1090
4623.01 1085
4623.65 1072
4624.29 1089
4624.94 1082
4625.58 959
4626.22 1074
4626.86 1134
4627.50 1103
4628.15 1026
4628.79 1073
4629.43 1079
4630.07 1103
4630.71 1170
4631.36 1266
4632.00 1248
4632.64 1184
4633.28 1237
4633.93 1381
4634.57 1395
4635.21 1466
4635.85 1378
4636.50 1398
4637.14 1390
4637.78 1383
4638.42 1298
4639.07 1343
4639.71 1373
4640.35 1386
4640.99 1363
4641.64 1347
4642.28 1327
4642.92 1278
4643.57 1334
4644.21 1276
4644.85 1334
4645.50 1305
4646.14 1275
4646.78 1237
4647.43 1184
4648.07 1174
4648.71 1206
4649.36 1217
4650.00 1259
4650.64 1284
4651.29 1367
4651.93 1578
4652.57 1695
4653.22 1763
4653.86 1713
4654.50 1739
4655.15 1743
4655.79 1740
4656.44 1669
4657.08 1533
4657.72 1496
4658.37 1465
4659.01 1346
4659.66 1318
4660.30 1249
4660.94 1191
4661.59 1118
4662.23 1149
4662.88 1159
4663.52 1117
4664.17 1114
4664.81 1074
4665.46 1079
4666.10 1063
4666.74 1052
4667.39 1031
4668.03 986
4668.68 1027
4669.32 1031
4669.97 990
4670.61 991
4671.26 985
4671.90 966
4672.55 1010
4673.19 1021
4673.84 959
4674.48 973
4675.13 1004
4675.77 1032
4676.42 1019
4677.07 1013
4677.71 1034
4678.36 1082
4679.00 1095
4679.65 1114
4680.29 1083
4680.94 1064
4681.58 1132
4682.23 1139
4682.88 1147
4683.52 1113
4684.17 1114
4684.81 1105
4685.46 1106
4686.10 1074
4686.75 1097
4687.40 1120
4688.04 1137
4688.69 1222
4689.34 1208
4689.98 1212
4690.63 1164
4691.27 1188
4691.92 1247
4692.57 1244
4693.21 1258
4693.86 1254
4694.51 1267
4695.15 1252
4695.80 1256
4696.45 1250
4697.09 1353
4697.74 1250
4698.39 1297
4699.03 1259
4699.68 1311
4700.33 1343
4700.97 1271
4701.62 1316
4702.27 1415
4702.92 1316
4703.56 1254
4704.21 1242
4704.86 1222
4705.50 1229
4706.15 1193
4706.80 1180
4707.45 1166
4708.09 1167
4708.74 1153
4709.39 1206
4710.04 1068
4710.68 1099
4711.33 1127
4711.98 1091
4712.63 1119
4713.28 1126
4713.92 1183
4714.57 1149
4715.22 1096
4715.87 1156
4716.52 1162
4717.16 1092
4717.81 1115
4718.46 1122
4719.11 1136
4719.76 1175
4720.41 1152
4721.05 1145
4721.70 1170
4722.35 1145
4723.00 1185
4723.65 1219
4724.30 1244
4724.94 1256
4725.59 1257
4726.24 1120
4726.89 1223
4727.54 1184
4728.19 1160
4728.84 1196
4729.49 1158
4730.14 1202
4730.78 1186
4731.43 1082
4732.08 1097
4732.73 1078
4733.38 1065
4734.03 1155
4734.68 1076
4735.33 1120
4735.98 1030
4736.63 1089
4737.28 1050
4737.93 1054
4738.58 1102
4739.23 1102
4739.88 1127
4740.53 1209
4741.18 1168
4741.83 1223
4742.47 1255
4743.12 1170
4743.77 1178
4744.42 1209
4745.07 1184
4745.72 1166
4746.37 1101
4747.03 1175
4747.68 1189
4748.33 1189
4748.98 1207
4749.63 1228
4750.28 1229
4750.93 1184
4751.58 1253
4752.23 1363
4752.88 1299
4753.53 1319
4754.18 1355
4754.83 1377
4755.48 1379
4756.13 1374
4756.78 1341
4757.43 1360
4758.08 1357
4758.74 1309
4759.39 1264
4760.04 1351
4760.69 1337
4761.34 1348
4761.99 1438
4762.64 1409
4763.29 1540
4763.94 1513
4764.60 1528
4765.25 1530
4765.90 1474
4766.55 1388
4767.20 1321
4767.85 1295
4768.51 1251
4769.16 1282
4769.81 1344
4770.46 1246
4771.11 1381
4771.76 1313
4772.42 1245
4773.07 1281
4773.72 1275
4774.37 1267
4775.02 1226
4775.68 1182
4776.33 1200
4776.98 1148
4777.63 1219
4778.29 1261
4778.94 1314
4779.59 1197
4780.24 1204
4780.89 1296
4781.55 1289
4782.20 1265
4782.85 1254
4783.51 1260
4784.16 1298
4784.81 1247
4785.46 1162
4786.12 1242
4786.77 1228
4787.42 1259
4788.08 1231
4788.73 1240
4789.38 1283
4790.03 1227
4790.69 1337
4791.34 1329
4791.99 1194
4792.65 1256
4793.30 1317
4793.95 1329
4794.61 1361
4795.26 1294
4795.91 1238
4796.57 1253
4797.22 1277
4797.87 1369
4798.53 1381
4799.18 1408
4799.84 1483
4800.49 1771
4801.14 1694
4801.80 1808
4802.45 1867
4803.11 1895
4803.76 1815
4804.41 1744
4805.07 1690
4805.72 1586
4806.38 1433
4807.03 1409
4807.68 1448
4808.34 1397
4808.99 1390
4809.65 1379
4810.30 1292
4810.96 1325
4811.61 1278
4812.27 1328
4812.92 1297
4813.58 1367
4814.23 1337
4814.89 1317
4815.54 1356
4816.19 1468
4816.85 1431
4817.50 1396
4818.16 1479
4818.81 1476
4819.47 1455
4820.13 1570
4820.78 1636
4821.44 1643
4822.09 1650
4822.75 1691
4823.40 1701
4824.06 1852
4824.71 1956
4825.37 1826
4826.02 1734
4826.68 1684
4827.33 1652
4827.99 1610
4828.65 1600
4829.30 1515
4829.96 1506
4830.61 1494
4831.27 1481
4831.93 1534
4832.58 1497
4833.24 1567
4833.89 1545
4834.55 1601
4835.21 1618
4835.86 1677
4836.52 1760
4837.17 1899
4837.83 1858
4838.49 1887
4839.14 2014
4839.80 1969
4840.46 2015
4841.11 1928
4841.77 2008
4842.43 2054
4843.08 1974
4843.74 1955
4844.40 1936
4845.05 1877
4845.71 1861
4846.37 1809
4847.02 1882
4847.68 1828
4848.34 1952
4849.00 2040
4849.65 2145
4850.31 2280
4850.97 2460
4851.62 2648
4852.28 2796
4852.94 2910
4853.60 2765
4854.25 2603
4854.91 2436
4855.57 2376
4856.23 2334
4856.88 2377
4857.54 2349
4858.20 2466
4858.86 2531
4859.52 2771
4860.17 3067
4860.83 3017
4861.49 2910
4862.15 2723
4862.81 2417
4863.46 2485
4864.12 2221
4864.78 2152
4865.44 2067
4866.10 1974
4866.75 1958
4867.41 2067
4868.07 2018
4868.73 2046
4869.39 1967
4870.05 1914
4870.71 1863
4871.36 1851
4872.02 1855
4872.68 1817
4873.34 1760
4874.00 1757
4874.66 1788
4875.32 1762
4875.98 1835
4876.63 1797
4877.29 1694
4877.95 1700
4878.61 1685
4879.27 1699
4879.93 1691
4880.59 1774
4881.25 1682
4881.91 1662
4882.57 1623
4883.23 1622
4883.89 1642
4884.55 1534
4885.21 1581
4885.87 1608
4886.52 1581
4887.18 1490
4887.84 1483
4888.50 1519
4889.16 1465
4889.82 1511
4890.48 1529
4891.14 1621
4891.80 1677
4892.46 1654
4893.12 1580
4893.78 1511
4894.44 1494
4895.10 1495
4895.76 1524
4896.42 1463
4897.09 1476
4897.75 1502
4898.41 1380
4899.07 1453
4899.73 1570
4900.39 1617
4901.05 1649
4901.71 1660
4902.37 1596
4903.03 1621
4903.69 1604
4904.35 1473
4905.01 1357
4905.67 1323
4906.33 1357
4907.00 1258
4907.66 1283
4908.32 1335
4908.98 1343
4909.64 1352
4910.30 1302
4910.96 1304
4911.62 1339
4912.29 1338
4912.95 1273
4913.61 1271
4914.27 1336
4914.93 1307
4915.59 1284
4916.26 1206
4916.92 1229
4917.58 1200
4918.24 1125
4918.90 1160
4919.56 1139
4920.23 1163
4920.89 1196
4921.55 1226
4922.21 1164
4922.87 1158
4923.54 1205
4924.20 1207
4924.86 1175
4925.52 1181
4926.19 1137
4926.85 1154
4927.51 1175
4928.17 1209
4928.84 1145
4929.50 1152
4930.16 1102
4930.82 1096
4931.49 1048
4932.15 1102
4932.81 1074
4933.47 1066
4934.14 1125
4934.80 1090
4935.46 1109
4936.13 1038
4936.79 1115
4937.45 1099
4938.11 1117
4938.78 1129
4939.44 1091
4940.10 1070
4940.77 1085
4941.43 1032
4942.09 1094
4942.76 1065
4943.42 1124
4944.08 1075
4944.75 1049
4945.41 1042
4946.08 1017
4946.74 1050
4947.40 1017
4948.07 1027
4948.73 1029
4949.39 1075
4950.06 1087
4950.72 1126
4951.39 1082
4952.05 992
4952.71 1048
4953.38 1030
4954.04 1035
4954.71 1048
4955.37 1059
4956.04 1020
4956.70 1058
4957.36 1101
4958.03 1139
4958.69 1155
4959.36 1214
4960.02 1255
4960.69 1189
4961.35 1334
4962.02 1528
4962.68 1565
4963.35 1625
4964.01 1624
4964.68 1604
4965.34 1674
4966.01 1657
4966.67 1563
4967.34 1451
4968.00 1429
4968.67 1354
4969.33 1254
4970.00 1231
4970.66 1163
4971.33 1128
4971.99 1163
4972.66 1134
4973.32 1133
4973.99 1062
4974.66 1066
4975.32 1144
4975.99 1208
4976.65 1159
4977.32 1178
4977.98 1214
4978.65 1220
4979.32 1177
4979.98 1189
4980.65 1156
4981.31 1197
4981.98 1074
4982.65 1045
4983.31 1034
4983.98 973
4984.64 1007
4985.31 1025
4985.98 1044
4986.64 1108
4987.31 1039
4987.98 1056
4988.64 1082
4989.31 1098
4989.98 1039
4990.64 1049
4991.31 1122
4991.98 1051
4992.64 1082
4993.31 1020
4993.98 1065
4994.64 1097
4995.31 1025
4995.98 1007
4996.64 1076
4997.31 1070
4997.98 1040
4998.65 980
4999.31 1031
4999.98 964
5000.65 960
5001.31 1049
5001.98 990
5002.65 982
5003.32 917
5003.98 1007
5004.65 892
5005.32 975
5005.99 925
5006.66 901
5007.32 986
5007.99 972
5008.66 982
5009.33 972
5009.99 1031
5010.66 981
5011.33 1007
5012.00 1006
5012.67 982
5013.33 975
5014.00 970
5014.67 985
5015.34 1031
5016.01 1003
5016.68 930
5017.34 971
5018.01 964
5018.68 995
5019.35 945
5020.02 963
5020.69 1049
5021.36 1044
5022.02 1045
5022.69 1121
5023.36 1169
5024.03 1174
5024.70 1153
5025.37 1183
5026.04 1207
5026.71 1188
5027.38 1169
5028.05 1097
5028.71 1070
5029.38 1022
5030.05 1018
5030.72 972
5031.39 959
5032.06 929
5032.73 911
5033.40 932
5034.07 996
5034.74 919
5035.41 912
5036.08 952
5036.75 968
5037.42 924
5038.09 968
5038.76 937
5039.43 948
5040.10 954
5040.77 982
5041.44 1020
5042.11 980
5042.78 936
5043.45 982
5044.12 985
5044.79 1087
5045.46 1004
5046.13 981
5046.80 1019
5047.47 1029
5048.14 1009
5048.81 1001
5049.48 950
5050.15 936
5050.82 933
5051.49 969
5052.16 955
5052.83 1044
5053.51 1019
5054.18 953
5054.85 914
5055.52 991
5056.19 1006
5056.86 1018
5057.53 998
5058.20 908
5058.87 921
5059.55 961
5060.22 962
5060.89 872
5061.56 861
5062.23 932
5062.90 901
5063.57 927
5064.25 909
5064.92 920
5065.59 966
5066.26 942
5066.93 884
5067.60 922
5068.28 940
5068.95 951
5069.62 923
5070.29 955
5070.96 952
5071.64 1000
5072.31 949
5072.98 960
5073.65 929
5074.32 949
5075.00 1000
5075.67 1005
5076.34 992
5077.01 986
5077.69 1035
5078.36 973
5079.03 961
5079.70 947
5080.38 966
5081.05 966
5081.72 1010
5082.39 981
5083.07 960
5083.74 986
5084.41 1015
5085.09 929
5085.76 902
5086.43 876
5087.10 966
5087.78 979
5088.45 1071
5089.12 1150
5089.80 1039
5090.47 1060
5091.14 1224
5091.82 1302
5092.49 1233
5093.16 1282
5093.84 1214
5094.51 1252
5095.18 1221
5095.86 1158
5096.53 1082
5097.21 1119
5097.88 1102
5098.55 1020
5099.23 953
5099.90 997
5100.57 990
5101.25 975
5101.92 997
5102.60 993
5103.27 1042
5103.95 1032
5104.62 994
5105.29 1054
5105.97 1134
5106.64 1138
5107.32 1172
5107.99 1097
5108.67 1063
5109.34 1090
5110.01 1085
5110.69 1048
5111.36 1010
5112.04 1005
5112.71 1097
5113.39 1087
5114.06 1074
5114.74 1020
5115.41 1017
5116.09 1053
5116.76 1085
5117.44 1110
5118.11 1123
5118.79 1213
5119.46 1337
5120.14 1427
5120.81 1512
5121.49 1584
5122.16 1453
5122.84 1468
5123.52 1442
5124.19 1318
5124.87 1295
5125.54 1287
5126.22 1129
5126.89 1150
5127.57 1144
5128.24 1065
5128.92 1071
5129.60 1127
5130.27 1098
5130.95 1065
5131.62 1072
5132.30 1095
5132.98 1125
5133.65 1128
5134.33 1143
5135.01 1088
5135.68 1059
5136.36 1054
5137.03 990
5137.71 1047
5138.39 1055
5139.06 995
5139.74 1049
5140.42 1099
5141.09 1042
5141.77 1054
5142.45 1057
5143.12 1000
5143.80 1083
5144.48 1027
5145.15 977
5145.83 1049
5146.51 993
5147.18 982
5147.86 987
5148.54 992
5149.22 935
5149.89 950
5150.57 907
5151.25 977
5151.93 959
5152.60 941
5153.28 964
5153.96 1007
5154.63 971
5155.31 991
5155.99 990
5156.67 928
5157.35 974
5158.02 1025
5158.70 1014
5159.38 999
5160.06 1095
5160.73 1144
5161.41 1025
5162.09 1034
5162.77 1033
5163.45 1003
5164.12 1024
5164.80 1013
5165.48 1044
5166.16 957
5166.84 959
5167.52 953
5168.19 940
5168.87 991
5169.55 976
5170.23 1036
5170.91 914
5171.59 916
5172.27 937
5172.94 884
5173.62 938
5174.30 951
5174.98 909
5175.66 912
5176.34 907
5177.02 894
5177.70 890
5178.38 948
5179.06 955
5179.73 973
5180.41 907
5181.09 948
5181.77 942
5182.45 943
5183.13 876
5183.81 923
5184.49 953
5185.17 914
5185.85 885
5186.53 876
5187.21 909
5187.89 863
5188.57 854
5189.25 893
5189.93 857
5190.61 827
5191.29 823
5191.97 875
5192.65 880
5193.33 925
5194.01 912
5194.69 872
5195.37 863
5196.05 922
5196.73 855
5197.41 876
5198.09 943
5198.77 943
5199.45 879
5200.13 835
5200.81 921
5201.49 983
5202.17 919
5202.85 966
5203.53 893
5204.21 910
5204.89 940
5205.58 886
5206.26 977
5206.94 946
5207.62 918
5208.30 917
5208.98 963
5209.66 968
5210.34 938
5211.02 1022
5211.71 984
5212.39 985
5213.07 1063
5213.75 1057
5214.43 998
5215.11 988
5215.79 1027
5216.48 1036
5217.16 1045
5217.84 1084
5218.52 1031
5219.20 991
5219.88 995
5220.57 1019
5221.25 1048
5221.93 978
5222.61 966
5223.29 1093
5223.98 1095
5224.66 1075
5225.34 1081
5226.02 1167
5226.70 1079
5227.39 1008
5228.07 1017
5228.75 976
5229.43 987
5230.12 977
5230.80 978
5231.48 979
5232.16 931
5232.85 941
5233.53 1008
5234.21 1037
5234.89 1047
5235.58 1016
5236.26 999
5236.94 1033
5237.63 1066
5238.31 1067
5238.99 1089
5239.67 1077
5240.36 1133
5241.04 1074
5241.72 1074
5242.41 1069
5243.09 1073
5243.77 1111
5244.46 1122
5245.14 1105
5245.82 1060
5246.51 1063
5247.19 1018
5247.88 1049
5248.56 1095
5249.24 949
5249.93 988
5250.61 1009
5251.29 1060
5251.98 1059
5252.66 1065
5253.35 977
5254.03 1038
5254.71 1013
5255.40 1059
5256.08 1053
5256.77 1061
5257.45 1022
5258.14 946
5258.82 987
5259.50 988
5260.19 963
5260.87 973
5261.56 1033
5262.24 1080
5262.93 1072
5263.61 1107
5264.30 1149
5264.98 1125
5265.67 1163
5266.35 1161
5267.03 1192
5267.72 1135
5268.40 1086
5269.09 1046
5269.77 1098
5270.46 1135
5271.14 1106
5271.83 1071
5272.52 1097
5273.20 1093
5273.89 1049
5274.57 1065
5275.26 1038
5275.94 955
5276.63 972
5277.31 1049
5278.00 1110
5278.68 1025
5279.37 1028
5280.06 1094
5280.74 1118
5281.43 1085
5282.11 1027
5282.80 1055
5283.48 1147
5284.17 1152
5284.86 1136
5285.54 1092
5286.23 1058
5286.92 1071
5287.60 1051
5288.29 945
5288.97 1054
5289.66 1063
5290.35 1021
5291.03 1043
5291.72 992
5292.41 1013
5293.09 1001
5293.78 1037
5294.47 1036
5295.15 1031
5295.84 1033
5296.53 1051
5297.21 1080
5297.90 1128
5298.59 1135
5299.27 1164
5299.96 1252
5300.65 1243
5301.33 1319
5302.02 1329
5302.71 1317
5303.40 1385
5304.08 1428
5304.77 1406
5305.46 1496
5306.15 1527
5306.83 1668
5307.52 1765
5308.21 1717
5308.90 1618
5309.58 1555
5310.27 1573
5310.96 1526
5311.65 1499
5312.33 1480
5313.02 1572
5313.71 1621
5314.40 1707
5315.09 1789
5315.77 1966
5316.46 1996
5317.15 1969
5317.84 2064
5318.53 2005
5319.21 1906
5319.90 1828
5320.59 1763
5321.28 1713
5321.97 1687
5322.66 1655
5323.35 1670
5324.03 1514
5324.72 1532
5325.41 1464
5326.10 1326
5326.79 1289
5327.48 1252
5328.17 1269
5328.86 1275
5329.54 1261
5330.23 1215
5330.92 1239
5331.61 1118
5332.30 1164
5332.99 1179
5333.68 1141
5334.37 1169
5335.06 1176
5335.75 1214
5336.44 1173
5337.12 1138
5337.81 1132
5338.50 1172
5339.19 1234
5339.88 1136
5340.57 1179
5341.26 1184
5341.95 1136
5342.64 1235
5343.33 1153
5344.02 1211
5344.71 1261
5345.40 1284
5346.09 1302
5346.78 1312
5347.47 1367
5348.16 1407
5348.85 1548
5349.54 1739
5350.23 1906
5350.92 2177
5351.61 2438
5352.30 2663
5352.99 2763
5353.68 2796
5354.37 2594
5355.07 2513
5355.76 2298
5356.45 2053
5357.14 1888
5357.83 1701
5358.52 1548
5359.21 1360
5359.90 1335
5360.59 1292
5361.28 1269
5361.97 1213
5362.66 1216
5363.36 1262
5364.05 1259
5364.74 1248
5365.43 1236
5366.12 1223
5366.81 1148
5367.50 1091
5368.19 1064
5368.89 1065
5369.58 1111
5370.27 1057
5370.96 998
5371.65 959
5372.34 900
5373.04 958
5373.73 1027
5374.42 997
5375.11 1019
5375.80 1031
5376.49 1026
5377.19 993
5377.88 1038
5378.57 1113
5379.26 1072
5379.96 1095
5380.65 970
5381.34 1032
5382.03 999
5382.72 1009
5383.42 949
5384.11 996
5384.80 990
5385.49 987
5386.19 1028
5386.88 984
5387.57 1039
5388.26 1085
5388.96 1102
5389.65 1108
5390.34 1206
5391.04 1309
5391.73 1301
5392.42 1354
5393.12 1337
5393.81 1285
5394.50 1235
5395.19 1254
5395.89 1295
5396.58 1218
5397.27 1171
5397.97 1144
5398.66 1197
5399.35 1165
5400.05 1149
5400.74 1086
5401.43 1070
5402.13 1071
5402.82 1055
5403.52 1032
5404.21 1053
5404.90 1062
5405.60 1044
5406.29 1055
5406.98 1130
5407.68 1067
5408.37 1061
5409.07 1049
5409.76 1056
5410.45 1024
5411.15 1092
5411.84 1056
5412.54 1026
5413.23 1048
5413.93 1110
5414.62 1133
5415.32 1103
5416.01 1069
5416.70 1100
5417.40 1119
5418.09 1082
5418.79 1033
5419.48 1079
5420.18 1138
5420.87 1156
5421.57 1106
5422.26 1152
5422.96 1169
5423.65 1124
5424.35 1191
5425.04 1149
5425.74 1126
5426.43 1069
5427.13 1078
5427.82 1145
5428.52 1102
5429.21 1106
5429.91 1078
5430.60 1135
5431.30 1093
5432.00 1126
5432.69 1094
5433.39 1041
5434.08 1080
5434.78 1016
5435.47 1022
5436.17 1132
5436.86 1130
5437.56 1164
5438.26 1124
5438.95 1133
5439.65 1093
5440.34 1173
5441.04 1165
5441.74 1173
5442.43 1104
5443.13 1139
5443.83 1214
5444.52 1265
5445.22 1246
5445.91 1335
5446.61 1450
5447.31 1505
5448.00 1584
5448.70 1711
5449.40 1743
5450.09 1822
5450.79 1793
5451.49 1793
5452.18 1666
5452.88 1599
5453.58 1545
5454.27 1500
5454.97 1377
5455.67 1297
5456.37 1358
5457.06 1278
5457.76 1183
5458.46 1202
5459.15 1231
5459.85 1237
5460.55 1340
5461.25 1275
5461.94 1237
5462.64 1275
5463.34 1327
5464.04 1258
5464.73 1295
5465.43 1351
5466.13 1324
5466.83 1345
5467.53 1392
5468.22 1365
5468.92 1293
5469.62 1321
5470.32 1346
5471.01 1339
5471.71 1248
5472.41 1363
5473.11 1371
5473.81 1508
5474.51 1505
5475.20 1529
5475.90 1581
5476.60 1589
5477.30 1581
5478.00 1636
5478.70 1732
5479.39 1788
5480.09 1965
5480.79 2230
5481.49 2627
5482.19 2758
5482.89 2878
5483.59 2863
5484.29 2685
5484.98 2475
5485.68 2282
5486.38 2275
5487.08 2131
5487.78 2000
5488.48 1872
5489.18 1792
5489.88 1768
5490.58 1715
5491.28 1755
5491.98 1737
5492.68 1803
5493.37 1871
5494.07 1870
5494.77 1931
5495.47 1923
5496.17 1978
5496.87 2088
5497.57 2037
5498.27 2064
5498.97 2056
5499.67 2283
5500.37 2561
5501.07 3056
5501.77 3693
5502.47 4016
5503.17 4453
5503.87 4601
5504.57 4238
5505.27 3856
5505.97 3392
5506.67 2989
5507.37 2606
5508.07 2231
5508.77 2076
5509.47 1927
5510.17 1869
5510.87 1721
5511.58 1622
5512.28 1589
5512.98 1591
5513.68 1579
5514.38 1600
5515.08 1566
5515.78 1555
5516.48 1601
5517.18 1663
5517.88 1657
5518.58 1603
5519.28 1565
5519.99 1605
5520.69 1565
5521.39 1598
5522.09 1638
5522.79 1605
5523.49 1538
5524.19 1531
5524.90 1485
5525.60 1451
5526.30 1379
5527.00 1331
5527.70 1302
5528.40 1264
5529.10 1234
5529.81 1265
5530.51 1243
5531.21 1246
5531.91 1317
5532.61 1293
5533.32 1271
5534.02 1216
5534.72 1223
5535.42 1180
5536.12 1196
5536.83 1213
5537.53 1235
5538.23 1234
5538.93 1245
5539.64 1242
5540.34 1311
5541.04 1326
5541.74 1343
5542.45 1321
5543.15 1355
5543.85 1281
5544.55 1278
5545.26 1218
5545.96 1282
5546.66 1311
5547.36 1248
5548.07 1156
5548.77 1140
5549.47 1189
5550.18 1139
5550.88 1168
5551.58 1117
5552.29 1132
5552.99 1156
5553.69 1152
5554.40 1177
5555.10 1177
5555.80 1109
5556.51 1132
5557.21 1127
5557.91 1112
5558.62 1151
5559.32 1149
5560.02 1186
5560.73 1175
5561.43 1140
5562.14 1177
5562.84 1273
5563.54 1297
5564.25 1350
5564.95 1305
5565.65 1302
5566.36 1249
5567.06 1270
5567.77 1236
5568.47 1217
5569.18 1225
5569.88 1250
5570.58 1216
5571.29 1170
5571.99 1160
5572.70 1147
5573.40 1100
5574.11 1123
5574.81 1184
5575.52 1199
5576.22 1158
5576.93 1195
5577.63 1171
5578.33 1245
5579.04 1200
5579.74 1205
5580.45 1192
5581.15 1162
5581.86 1165
5582.56 1130
5583.27 1174
5583.97 1095
5584.68 1085
5585.39 1064
5586.09 1079
5586.80 1055
5587.50 1000
5588.21 1059
5588.91 1112
5589.62 1092
5590.32 1051
5591.03 1074
5591.73 1070
5592.44 1039
5593.15 1054
5593.85 1030
5594.56 1066
5595.26 1078
5595.97 1042
5596.68 994
5597.38 986
5598.09 1020
5598.79 1019
5599.50 1008
5600.21 1006
5600.91 970
5601.62 964
5602.33 996
5603.03 982
5603.74 1024
5604.44 1008
5605.15 969
5605.86 1005
5606.56 1024
5607.27 1030
5607.98 1043
5608.68 1000
5609.39 1025
5610.10 1054
5610.80 1041
5611.51 976
5612.22 965
5612.93 942
5613.63 985
5614.34 1043
5615.05 1070
5615.75 991
5616.46 1011
5617.17 1010
5617.88 1036
5618.58 1062
5619.29 973
5620.00 1040
5620.71 1055
5621.41 997
5622.12 1034
5622.83 1001
5623.54 1020
5624.24 1055
5624.95 1072
5625.66 1065
5626.37 1064
5627.08 1016
5627.78 1088
5628.49 1089
5629.20 1058
5629.91 1089
5630.62 1116
5631.32 1096
5632.03 1126
5632.74 1098
5633.45 1051
5634.16 1164
5634.86 1196
5635.57 1245
5636.28 1223
5636.99 1279
5637.70 1296
5638.41 1379
5639.12 1460
5639.82 1486
5640.53 1401
5641.24 1472
5641.95 1475
5642.66 1519
5643.37 1518
5644.08 1420
5644.79 1444
5645.50 1419
5646.21 1375
5646.91 1345
5647.62 1315
5648.33 1252
5649.04 1234
5649.75 1200
5650.46 1225
5651.17 1248
5651.88 1200
5652.59 1203
5653.30 1221
5654.01 1224
5654.72 1210
5655.43 1213
5656.14 1241
5656.85 1171
5657.56 1281
5658.27 1214
5658.98 1212
5659.69 1274
5660.40 1335
5661.11 1363
5661.82 1391
5662.53 1471
5663.24 1452
5663.95 1347
5664.66 1398
5665.37 1346
5666.08 1356
5666.79 1298
5667.50 1305
5668.21 1216
5668.92 1241
5669.63 1246
5670.34 1319
5671.05 1397
5671.76 1442
5672.47 1538
5673.18 1635
5673.89 1610
5674.61 1514
5675.32 1586
5676.03 1531
5676.74 1420
5677.45 1316
5678.16 1270
5678.87 1257
5679.58 1277
5680.29 1269
5681.01 1253
5681.72 1314
5682.43 1324
5683.14 1268
5683.85 1313
5684.56 1335
5685.27 1269
5685.99 1288
5686.70 1231
5687.41 1172
5688.12 1140
5688.83 1159
5689.54 1160
5690.26 1181
5690.97 1156
5691.68 1199
5692.39 1230
5693.10 1135
5693.82 1183
5694.53 1191
5695.24 1167
5695.95 1218
5696.67 1162
5697.38 1115
5698.09 1077
5698.80 1108
5699.51 1068
5700.23 1107
5700.94 1092
5701.65 1119
5702.36 1087
5703.08 1130
5703.79 1174
5704.50 1163
5705.22 1152
5705.93 1209
5706.64 1267
5707.35 1263
5708.07 1187
5708.78 1135
5709.49 1124
5710.21 1097
5710.92 1120
5711.63 1127
5712.35 1124
5713.06 1137
5713.77 1147
5714.49 1114
5715.20 1123
5715.91 1106
5716.63 1106
5717.34 1139
5718.05 1103
5718.77 1124
5719.48 1076
5720.19 1075
5720.91 1068
5721.62 1140
5722.34 1167
5723.05 1144
5723.76 1141
5724.48 1192
5725.19 1157
5725.91 1121
5726.62 1168
5727.33 1293
5728.05 1273
5728.76 1284
5729.48 1291
5730.19 1257
5730.91 1280
5731.62 1263
5732.34 1275
5733.05 1387
5733.76 1302
5734.48 1266
5735.19 1269
5735.91 1324
5736.62 1256
5737.34 1261
5738.05 1252
5738.77 1260
5739.48 1249
5740.20 1233
5740.91 1228
5741.63 1238
5742.34 1233
5743.06 1284
5743.77 1278
5744.49 1196
5745.20 1264
5745.92 1263
5746.63 1272
5747.35 1258
5748.07 1274
5748.78 1360
5749.50 1374
5750.21 1373
5750.93 1392
5751.64 1462
5752.36 1443
5753.07 1438
5753.79 1508
5754.51 1617
5755.22 1641
5755.94 1641
5756.65 1658
5757.37 1691
5758.09 1759
5758.80 1818
5759.52 1832
5760.24 1869
5760.95 1874
5761.67 1916
5762.38 1919
5763.10 1935
5763.82 1964
5764.53 2024
5765.25 2072
5765.97 1992
5766.68 2133
5767.40 2167
5768.12 2303
5768.83 2505
5769.55 2888
5770.27 3402
5770.98 4193
5771.70 5216
5772.42 5980
5773.13 6261
5773.85 6103
5774.57 5810
5775.29 4989
5776.00 4226
5776.72 3612
5777.44 3060
5778.16 2830
5778.87 2548
5779.59 2448
5780.31 2351
5781.03 2351
5781.74 2310
5782.46 2379
5783.18 2336
5783.90 2371
5784.61 2457
5785.33 2405
5786.05 2429
5786.77 2512
5787.48 2490
5788.20 2441
5788.92 2289
5789.64 2256
5790.36 2231
5791.08 2263
5791.79 2145
5792.51 2113
5793.23 1999
5793.95 1996
5794.67 1994
5795.38 1866
5796.10 1925
5796.82 1936
5797.54 1849
5798.26 1909
5798.98 1905
5799.70 1993
5800.41 2138
5801.13 2313
5801.85 2589
5802.57 2725
5803.29 2987
5804.01 2858
5804.73 2790
5805.45 2603
5806.17 2482
5806.89 2171
5807.60 1958
5808.32 1862
5809.04 1812
5809.76 1761
5810.48 1748
5811.20 1740
5811.92 1901
5812.64 1862
5813.36 1875
5814.08 1825
5814.80 1762
5815.52 1729
5816.24 1695
5816.96 1745
5817.68 1654
5818.40 1644
5819.12 1581
5819.84 1537
5820.56 1561
5821.28 1576
5822.00 1536
5822.72 1470
5823.44 1521
5824.16 1464
5824.88 1484
5825.60 1462
5826.32 1427
5827.04 1466
5827.76 1469
5828.48 1392
5829.20 1378
5829.92 1366
5830.64 1434
5831.36 1366
5832.08 1383
5832.80 1401
5833.52 1437
5834.25 1329
5834.97 1355
5835.69 1384
5836.41 1310
5837.13 1350
5837.85 1342
5838.57 1327
5839.29 1335
5840.01 1297
5840.73 1261
5841.46 1250
5842.18 1217
5842.90 1299
5843.62 1294
5844.34 1288
5845.06 1300
5845.78 1362
5846.51 1301
5847.23 1317
5847.95 1339
5848.67 1347
5849.39 1268
5850.11 1245
5850.84 1272
5851.56 1223
5852.28 1268
5853.00 1248
5853.72 1309
5854.45 1304
5855.17 1291
5855.89 1325
5856.61 1256
5857.33 1307
5858.06 1253
5858.78 1321
5859.50 1353
5860.22 1301
5860.95 1235
5861.67 1272
5862.39 1261
5863.11 1269
5863.84 1232
5864.56 1271
5865.28 1232
5866.01 1208
5866.73 1186
5867.45 1249
5868.17 1191
5868.90 1170
5869.62 1189
5870.34 1175
5871.07 1173
5871.79 1190
5872.51 1200
5873.24 1179
5873.96 1156
5874.68 1148
5875.41 1223
5876.13 1190
5876.85 1171
5877.58 1117
5878.30 1082
5879.02 1135
5879.75 1096
5880.47 1144
5881.19 1204
5881.92 1145
5882.64 1198
5883.37 1186
5884.09 1165
5884.81 1182
5885.54 1202
5886.26 1266
5886.99 1263
5887.71 1251
5888.43 1235
5889.16 1310
5889.88 1278
5890.61 1242
5891.33 1235
5892.05 1254
5892.78 1255
5893.50 1275
5894.23 1220
5894.95 1219
5895.68 1256
5896.40 1231
5897.13 1203
5897.85 1196
5898.58 1156
5899.30 1156
5900.03 1194
5900.75 1218
5901.48 1222
5902.20 1297
5902.93 1292
5903.65 1246
5904.38 1199
5905.10 1316
5905.83 1367
5906.55 1303
5907.28 1315
5908.00 1367
5908.73 1302
5909.45 1297
5910.18 1308
5910.90 1360
5911.63 1345
5912.36 1396
5913.08 1351
5913.81 1370
5914.53 1347
5915.26 1378
5915.98 1366
5916.71 1408
5917.44 1372
5918.16 1368
5918.89 1404
5919.61 1423
5920.34 1366
5921.07 1432
5921.79 1428
5922.52 1449
5923.25 1399
5923.97 1413
5924.70 1476
5925.42 1400
5926.15 1443
5926.88 1476
5927.60 1435
5928.33 1466
5929.06 1534
5929.78 1547
5930.51 1516
5931.24 1512
5931.96 1564
5932.69 1612
5933.42 1642
5934.15 1670
5934.87 1718
5935.60 1712
5936.33 1805
5937.05 1801
5937.78 1858
5938.51 1910
5939.24 1907
5939.96 1914
5940.69 1957
5941.42 1942
5942.14 1960
5942.87 1987
5943.60 2048
5944.33 2026
5945.06 2120
5945.78 2139
5946.51 2188
5947.24 2159
5947.97 2348
5948.69 2431
5949.42 2275
5950.15 2296
5950.88 2443
5951.61 2561
5952.33 2676
5953.06 2844
5953.79 3147
5954.52 3287
5955.25 3408
5955.98 3533
5956.70 3417
5957.43 3408
5958.16 3411
5958.89 3173
5959.62 3102
5960.35 3227
5961.07 3098
5961.80 3121
5962.53 3184
5963.26 3155
5963.99 3250
5964.72 3167
5965.45 3221
5966.18 3331
5966.90 3613
5967.63 3972
5968.36 4245
5969.09 4434
5969.82 4644
5970.55 4521
5971.28 4411
5972.01 4292
5972.74 4331
5973.47 4200
5974.20 3897
5974.93 3920
5975.66 3897
5976.39 3854
5977.12 3719
5977.84 3692
5978.57 3940
5979.30 4024
5980.03 4194
5980.76 4295
5981.49 4437
5982.22 4629
5982.95 4762
5983.68 4791
5984.41 4862
5985.14 5055
5985.87 5155
5986.60 5146
5987.33 5059
5988.06 5074
5988.79 5086
5989.53 5059
5990.26 5122
5990.99 5229
5991.72 5204
5992.45 5209
5993.18 5134
5993.91 5202
5994.64 5360
5995.37 5443
5996.10 5442
5996.83 5632
5997.56 5841
5998.29 5934
5999.02 5901
5999.75 6084
6000.49 6071
6001.22 6017
6001.95 6001
6002.68 5864
6003.41 5757
6004.14 5522
6004.87 5431
6005.60 5413
6006.34 5262
6007.07 5407
6007.80 5394
6008.53 5525
6009.26 5757
6009.99 6221
6010.72 7029
6011.46 8380
6012.19 10053
6012.92 12431
6013.65 15054
6014.38 17674
6015.12 19806
6015.85 21280
6016.58 21922
6017.31 21222
6018.04 19959
6018.78 18032
6019.51 16089
6020.24 13763
6020.97 11778
6021.70 9949
6022.44 8226
6023.17 7070
6023.90 6233
6024.63 5499
6025.37 4979
6026.10 4581
6026.83 4298
6027.56 4115
6028.30 3972
6029.03 3917
6029.76 3933
6030.50 3981
6031.23 3927
6031.96 3785
6032.69 3791
6033.43 3762
6034.16 3608
6034.89 3339
6035.63 3159
6036.36 2940
6037.09 2928
6037.83 2870
6038.56 2936
6039.29 2952
6040.03 3058
6040.76 2968
6041.49 3041
6042.23 3164
6042.96 3145
6043.69 3179
6044.43 3263
6045.16 3332
6045.90 3331
6046.63 3357
6047.36 3403
6048.10 3506
6048.83 3448
6049.57 3459
6050.30 3564
6051.03 3676
6051.77 3758
6052.50 3985
6053.24 4153
6053.97 4332
6054.70 4498
6055.44 4732
6056.17 4684
6056.91 4515
6057.64 4321
6058.38 4198
6059.11 4232
6059.85 4006
6060.58 3975
6061.32 3880
6062.05 3776
6062.79 3691
6063.52 3611
6064.26 3565
6064.99 3545
6065.72 3539
6066.46 3459
6067.20 3393
6067.93 3346
6068.67 3285
6069.40 3202
6070.14 3153
6070.87 3200
6071.61 3212
6072.34 3130
6073.08 3062
6073.81 3067
6074.55 3086
6075.28 3206
6076.02 3115
6076.76 3048
6077.49 3074
6078.23 3111
6078.96 3068
6079.70 3122
6080.43 3129
6081.17 2993
6081.91 2960
6082.64 2945
6083.38 2809
6084.11 2747
6084.85 2630
6085.59 2627
6086.32 2529
6087.06 2586
6087.80 2498
6088.53 2449
6089.27 2464
6090.00 2585
6090.74 2523
6091.48 2537
6092.21 2644
6092.95 2607
6093.69 2639
6094.42 2623
6095.16 2634
6095.90 2593
6096.63 2596
6097.37 2565
6098.11 2509
6098.85 2488
6099.58 2512
6100.32 2456
6101.06 2453
6101.79 2348
6102.53 2285
6103.27 2339
6104.01 2327
6104.74 2278
6105.48 2239
6106.22 2299
6106.96 2302
6107.69 2338
6108.43 2297
6109.17 2245
6109.91 2250
6110.64 2222
6111.38 2314
6112.12 2344
6112.86 2382
6113.59 2277
6114.33 2275
6115.07 2433
6115.81 2529
6116.55 2517
6117.28 2541
6118.02 2735
6118.76 2623
6119.50 2770
6120.24 2748
6120.98 2675
6121.71 2558
6122.45 2565
6123.19 2586
6123.93 2601
6124.67 2495
6125.41 2529
6126.15 2507
6126.88 2457
6127.62 2530
6128.36 2555
6129.10 2572
6129.84 2493
6130.58 2520
6131.32 2458
6132.06 2486
6132.80 2486
6133.53 2494
6134.27 2499
6135.01 2544
6135.75 2552
6136.49 2611
6137.23 2720
6137.97 2801
6138.71 2845
6139.45 2952
6140.19 2962
6140.93 3015
6141.67 3091
6142.41 3064
6143.15 3039
6143.89 3060
6144.63 2904
6145.37 2931
6146.11 2781
6146.85 2756
6147.59 2775
6148.33 2714
6149.07 2703
6149.81 2659
6150.55 2728
6151.29 2773
6152.03 2781
6152.77 2806
6153.51 2751
6154.25 2769
6154.99 2926
6155.73 2939
6156.47 2910
6157.21 3000
6157.95 2970
6158.69 2983
6159.43 3029
6160.17 3023
6160.91 3085
6161.65 3070
6162.39 3185
6163.13 3395
6163.88 3388
6164.62 3621
6165.36 3950
6166.10 4157
6166.84 4455
6167.58 4714
6168.32 5115
6169.06 5224
6169.80 5084
6170.55 5240
6171.29 5232
6172.03 5123
6172.77 4853
6173.51 4754
6174.25 4563
6174.99 4567
6175.74 4473
6176.48 4292
6177.22 4284
6177.96 4209
6178.70 4252
6179.44 4250
6180.19 4355
6180.93 4319
6181.67 4338
6182.41 4409
6183.15 4441
6183.90 4590
6184.64 4701
6185.38 4667
6186.12 4667
6186.87 4757
6187.61 4825
6188.35 4852
6189.09 4728
6189.84 4888
6190.58 5097
6191.32 5266
6192.06 5429
6192.81 5547
6193.55 5822
6194.29 6080
6195.03 6283
6195.78 6455
6196.52 6403
6197.26 6316
6198.01 6381
6198.75 6296
6199.49 6335
6200.23 6329
6200.98 6165
6201.72 6209
6202.46 6093
6203.21 6230
6203.95 6457
6204.69 6754
6205.44 7517
6206.18 8601
6206.92 10474
6207.67 13396
6208.41 17537
6209.15 22830
6209.90 28177
6210.64 32540
6211.39 35911
6212.13 37065
6212.87 36339
6213.62 34212
6214.36 30686
6215.11 26468
6215.85 22307
6216.59 18221
6217.34 14799
6218.08 12108
6218.83 9853
6219.57 8367
6220.31 7189
6221.06 6263
6221.80 5645
6222.55 5214
6223.29 4877
6224.04 4783
6224.78 4608
6225.53 4489
6226.27 4327
6227.02 4265
6227.76 4112
6228.50 3851
6229.25 3679
6229.99 3449
6230.74 3054
6231.48 2857
6232.23 2707
6232.97 2745
6233.72 2659
6234.46 2674
6235.21 2743
6235.96 2777
6236.70 2784
6237.45 2903
6238.19 3046
6238.94 3176
6239.68 3348
6240.43 3692
6241.17 3999
6241.92 4267
6242.66 4427
6243.41 4389
6244.16 4177
6244.90 4191
6245.65 4094
6246.39 4093
6247.14 4180
6247.88 4242
6248.63 4393
6249.38 4417
6250.12 4480
6250.87 4358
6251.62 4333
6252.36 4212
6253.11 4141
6253.85 3910
6254.60 3825
6255.35 3744
6256.09 3731
6256.84 3627
6257.59 3566
6258.33 3499
6259.08 3599
6259.83 3532
6260.57 3410
6261.32 3427
6262.07 3443
6262.81 3435
6263.56 3387
6264.31 3346
6265.05 3190
6265.80 3232
6266.55 3227
6267.30 3188
6268.04 3186
6268.79 3142
6269.54 3252
6270.28 3292
6271.03 3347
6271.78 3421
6272.53 3453
6273.27 3540
6274.02 3615
6274.77 3621
6275.52 3602
6276.26 3619
6277.01 3698
6277.76 3704
6278.51 3651
6279.25 3716
6280.00 3759
6280.75 3721
6281.50 3636
6282.25 3575
6282.99 3471
6283.74 3323
6284.49 3184
6285.24 3070
6285.99 2950
6286.74 2909
6287.48 2872
6288.23 2827
6288.98 2778
6289.73 2773
6290.48 2804
6291.23 2702
6291.97 2721
6292.72 2678
6293.47 2717
6294.22 2710
6294.97 2666
6295.72 2642
6296.47 2648
6297.22 2532
6297.96 2579
6298.71 2584
6299.46 2709
6300.21 2599
6300.96 2476
6301.71 2448
6302.46 2353
6303.21 2265
6303.96 2234
6304.71 2240
6305.46 2224
6306.21 2222
6306.96 2205
6307.71 2172
6308.45 2272
6309.20 2233
6309.95 2246
6310.70 2253
6311.45 2314
6312.20 2380
6312.95 2522
6313.70 2445
6314.45 2470
6315.20 2568
6315.95 2599
6316.70 2558
6317.45 2592
6318.20 2674
6318.95 2736
6319.70 2632
6320.45 2522
6321.20 2546
6321.95 2443
6322.70 2368
6323.46 2238
6324.21 2197
6324.96 2193
6325.71 2166
6326.46 2015
6327.21 1958
6327.96 1948
6328.71 2010
6329.46 1938
6330.21 1899
6330.96 1888
6331.71 1937
6332.46 1888
6333.21 1914
6333.97 1912
6334.72 1943
6335.47 1978
6336.22 1960
6336.97 1976
6337.72 1905
6338.47 1906
6339.22 1988
6339.98 1989
6340.73 1959
6341.48 1966
6342.23 2074
6342.98 1960
6343.73 1930
6344.49 1981
6345.24 1911
6345.99 1984
6346.74 1967
6347.49 1938
6348.24 1873
6349.00 1969
6349.75 2021
6350.50 2082
6351.25 2139
6352.01 2113
6352.76 2258
6353.51 2389
6354.26 2497
6355.01 2574
6355.77 2659
6356.52 2807
6357.27 2877
6358.02 2784
6358.78 2708
6359.53 2612
6360.28 2446
6361.03 2359
6361.79 2283
6362.54 2143
6363.29 2129
6364.05 2036
6364.80 2016
6365.55 2028
6366.30 2063
6367.06 2112
6367.81 2178
6368.56 2213
6369.32 2268
6370.07 2379
6370.82 2428
6371.58 2427
6372.33 2399
6373.08 2303
6373.84 2230
6374.59 2242
6375.34 2088
6376.10 1986
6376.85 2029
6377.60 2016
6378.36 1991
6379.11 1936
6379.87 1971
6380.62 1966
6381.37 2055
6382.13 2067
6382.88 2068
6383.64 2065
6384.39 2101
6385.14 2143
6385.90 2137
6386.65 2123
6387.41 2001
6388.16 1974
6388.91 1900
6389.67 1885
6390.42 1824
6391.18 1871
6391.93 1943
6392.69 1839
6393.44 1814
6394.20 1873
6394.95 1878
6395.71 1832
6396.46 1772
6397.21 1814
6397.97 1817
6398.72 1844
6399.48 1903
6400.23 1874
6400.99 1888
6401.74 1849
6402.50 1798
6403.26 1728
6404.01 1798
6404.77 1710
6405.52 1643
6406.28 1636
6407.03 1659
6407.79 1663
6408.54 1620
6409.30 1688
6410.05 1699
6410.81 1701
6411.56 1662
6412.32 1675
6413.08 1684
6413.83 1725
6414.59 1741
6415.34 1737
6416.10 1702
6416.86 1703
6417.61 1714
6418.37 1769
6419.12 1747
6419.88 1828
6420.64 1711
6421.39 1685
6422.15 1619
6422.91 1633
6423.66 1600
6424.42 1649
6425.17 1647
6425.93 1633
6426.69 1695
6427.44 1652
6428.20 1678
6428.96 1585
6429.71 1623
6430.47 1576
6431.23 1583
6431.98 1617
6432.74 1570
6433.50 1629
6434.26 1615
6435.01 1624
6435.77 1543
6436.53 1582
6437.28 1638
6438.04 1655
6438.80 1700
6439.56 1723
6440.31 1790
6441.07 1726
6441.83 1748
6442.59 1743
6443.34 1761
6444.10 1822
6444.86 1775
6445.62 1740
6446.37 1793
6447.13 1816
6447.89 1766
6448.65 1789
6449.40 1858
6450.16 1899
6450.92 1808
6451.68 1890
6452.44 1863
6453.19 1839
6453.95 1836
6454.71 1832
6455.47 1865
6456.23 1886
6456.99 1996
6457.74 2048
6458.50 1981
6459.26 2050
6460.02 2056
6460.78 2064
6461.54 2011
6462.30 2021
6463.05 2090
6463.81 2092
6464.57 2097
6465.33 2150
6466.09 2194
6466.85 2226
6467.61 2185
6468.37 2298
6469.13 2301
6469.88 2203
6470.64 2163
6471.40 2206
6472.16 2224
6472.92 2181
6473.68 2164
6474.44 2146
6475.20 2125
6475.96 2215
6476.72 2201
6477.48 2262
6478.24 2214
6479.00 2219
6479.76 2298
6480.52 2329
6481.28 2404
6482.04 2406
6482.80 2404
6483.56 2407
6484.32 2623
6485.08 2606
6485.84 2641
6486.60 2681
6487.36 2636
6488.12 2700
6488.88 2798
6489.64 2868
6490.40 2865
6491.16 2863
6491.92 2916
6492.68 2955
6493.44 3067
6494.20 3252
6494.96 3346
6495.72 3397
6496.48 3437
6497.24 3436
6498.00 3357
6498.76 3370
6499.52 3328
6500.28 3374
6501.05 3429
6501.81 3354
6502.57 3348
6503.33 3318
6504.09 3432
6504.85 3509
6505.61 3745
6506.37 4419
6507.13 5363
6507.90 6680
6508.66 8644
6509.42 10721
6510.18 12483
6510.94 13846
6511.70 14135
6512.46 13957
6513.23 12829
6513.99 11212
6514.75 10009
6515.51 8473
6516.27 7370
6517.03 6518
6517.80 5645
6518.56 5217
6519.32 4634
6520.08 4182
6520.84 4167
6521.61 4141
6522.37 4063
6523.13 4145
6523.89 4011
6524.66 4270
6525.42 4409
6526.18 4586
6526.94 4870
6527.71 5308
6528.47 5747
6529.23 6122
6529.99 6354
6530.76 6355
6531.52 6192
6532.28 6156
6533.04 5862
6533.81 5861
6534.57 5693
6535.33 6039
6536.10 6608
6536.86 7445
6537.62 8206
6538.38 9085
6539.15 9557
6539.91 9669
6540.67 9235
6541.44 8580
6542.20 7682
6542.96 6632
6543.73 5970
6544.49 5204
6545.25 4730
6546.02 4357
6546.78 4145
6547.55 4032
6548.31 3889
6549.07 3789
6549.84 3730
6550.60 3676
6551.36 3668
6552.13 3647
6552.89 3578
6553.66 3526
6554.42 3544
6555.18 3443
6555.95 3465
6556.71 3439
6557.48 3571
6558.24 3534
6559.01 3419
6559.77 3383
6560.53 3325
6561.30 3447
6562.06 3627
6562.83 3651
6563.59 3691
6564.36 3780
6565.12 3898
6565.89 3833
6566.65 3940
6567.42 3869
6568.18 3918
6568.95 3992
6569.71 3950
6570.48 3941
6571.24 3930
6572.01 3948
6572.77 4033
6573.54 3906
6574.30 3998
6575.07 4126
6575.83 4177
6576.60 4315
6577.36 4348
6578.13 4378
6578.89 4253
6579.66 4313
6580.42 4254
6581.19 4390
6581.96 4413
6582.72 4428
6583.49 4564
6584.25 4628
6585.02 4584
6585.78 4633
6586.55 4612
6587.32 4683
6588.08 4678
6588.85 4676
6589.61 4606
6590.38 4718
6591.15 4784
6591.91 4847
6592.68 5086
6593.45 5373
6594.21 5793
6594.98 6272
6595.74 6761
6596.51 7162
6597.28 7606
6598.04 7860
6598.81 7821
6599.58 7697
6600.34 7403
6601.11 6933
6601.88 6593
6602.64 6114
6603.41 5667
6604.18 5265
6604.95 4937
6605.71 4801
6606.48 4475
6607.25 4403
6608.01 4269
6608.78 4257
6609.55 4200
6610.32 4216
6611.08 4326
6611.85 4351
6612.62 4190
6613.38 4253
6614.15 4242
6614.92 4179
6615.69 4134
6616.46 4130
6617.22 4181
6617.99 4083
6618.76 4172
6619.53 4222
6620.29 4470
6621.06 4658
6621.83 5039
6622.60 5211
6623.37 5672
6624.13 6003
6624.90 6349
6625.67 6582
6626.44 6512
6627.21 6522
6627.98 6203
6628.74 6023
6629.51 5744
6630.28 5371
6631.05 5057
6631.82 4905
6632.59 4636
6633.35 4766
6634.12 4871
6634.89 5051
6635.66 5441
6636.43 5655
6637.20 5812
6637.97 6072
6638.74 6237
6639.51 6414
6640.27 6574
6641.04 6683
6641.81 7100
6642.58 7137
6643.35 7455
6644.12 7712
6644.89 7707
6645.66 7430
6646.43 7171
6647.20 6649
6647.97 6150
6648.74 5708
6649.51 5181
6650.28 4719
6651.05 4399
6651.82 4087
6652.58 3898
6653.35 3742
6654.12 3573
6654.89 3497
6655.66 3486
6656.43 3432
6657.20 3364
6657.97 3357
6658.74 3285
6659.51 3289
6660.28 3228
6661.05 3299
6661.83 3260
6662.60 3102
6663.37 3220
6664.14 3234
6664.91 3157
6665.68 3138
6666.45 3159
6667.22 3152
6667.99 3068
6668.76 3062
6669.53 3072
6670.30 3171
6671.07 3220
6671.84 3311
6672.61 3362
6673.38 3479
6674.16 3466
6674.93 3455
6675.70 3420
6676.47 3387
6677.24 3419
6678.01 3400
6678.78 3485
6679.55 3489
6680.33 3464
6681.10 3430
6681.87 3479
6682.64 3541
6683.41 3549
6684.18 3625
6684.95 3623
6685.73 3727
6686.50 3829
6687.27 4048
6688.04 4055
6688.81 4089
6689.58 4125
6690.36 3967
6691.13 3737
6691.90 3581
6692.67 3353
6693.44 3281
6694.22 3219
6694.99 3215
6695.76 3001
6696.53 2923
6697.31 2838
6698.08 2855
6698.85 2803
6699.62 2786
6700.40 2851
6701.17 2748
6701.94 2693
6702.71 2746
6703.49 2719
6704.26 2714
6705.03 2736
6705.80 2705
6706.58 2700
6707.35 2680
6708.12 2638
6708.90 2630
6709.67 2642
6710.44 2595
6711.22 2607
6711.99 2521
6712.76 2459
6713.54 2528
6714.31 2468
6715.08 2440
6715.86 2460
6716.63 2347
6717.40 2440
6718.18 2399
6718.95 2415
6719.72 2425
6720.50 2372
6721.27 2418
6722.04 2439
6722.82 2439
6723.59 2349
6724.37 2405
6725.14 2358
6725.91 2403
6726.69 2327
6727.46 2355
6728.24 2317
6729.01 2339
6729.78 2306
6730.56 2267
6731.33 2283
6732.11 2274
6732.88 2319
6733.66 2261
6734.43 2259
6735.20 2239
6735.98 2295
6736.75 2312
6737.53 2384
6738.30 2366
6739.08 2434
6739.85 2465
6740.63 2455
6741.40 2512
6742.18 2481
6742.95 2538
6743.73 2520
6744.50 2520
6745.28 2505
6746.05 2473
6746.83 2559
6747.60 2683
6748.38 2677
6749.15 2660
6749.93 2631
6750.70 2751
6751.48 2761
6752.25 2811
6753.03 2999
6753.81 2996
6754.58 3128
6755.36 3190
6756.13 3276
6756.91 3221
6757.68 3180
6758.46 3119
6759.24 3022
6760.01 2899
6760.79 2944
6761.56 2896
6762.34 2833
6763.12 2906
6763.89 2930
6764.67 2864
6765.44 2811
6766.22 2850
6767.00 2713
6767.77 2754
6768.55 2703
6769.33 2653
6770.10 2720
6770.88 2752
6771.66 2723
6772.43 2639
6773.21 2617
6773.99 2540
6774.76 2537
6775.54 2531
6776.32 2386
6777.09 2315
6777.87 2375
6778.65 2326
6779.42 2369
6780.20 2258
6780.98 2309
6781.76 2379
6782.53 2470
6783.31 2374
6784.09 2318
6784.87 2335
6785.64 2321
6786.42 2266
6787.20 2250
6787.98 2244
6788.75 2129
6789.53 2189
6790.31 2165
6791.09 2117
6791.86 2159
6792.64 2092
6793.42 2091
6794.20 2111
6794.98 2130
6795.75 1954
6796.53 1922
6797.31 1933
6798.09 1967
6798.87 1913
6799.64 1979
6800.42 1971
6801.20 1986
6801.98 2072
6802.76 2044
6803.54 2003
6804.31 2047
6805.09 2028
6805.87 1997
6806.65 2040
6807.43 2066
6808.21 2073
6808.99 2103
6809.76 2056
6810.54 2011
6811.32 1992
6812.10 1985
6812.88 1962
6813.66 1986
6814.44 1973
6815.22 2001
6816.00 2030
6816.78 2078
6817.55 2072
6818.33 2040
6819.11 1996
6819.89 2037
6820.67 2024
6821.45 2035
6822.23 2026
6823.01 1974
6823.79 2022
6824.57 1997
6825.35 1985
6826.13 2026
6826.91 2047
6827.69 2052
6828.47 2012
6829.25 2006
6830.03 1952
6830.81 1936
6831.59 1989
6832.37 1995
6833.15 1944
6833.93 1960
6834.71 2045
6835.49 2040
6836.27 2120
6837.05 2307
6837.83 2574
6838.61 3021
6839.39 3474
6840.17 3915
6840.95 4258
6841.73 4585
6842.51 4632
6843.29 4400
6844.08 4220
6844.86 3875
6845.64 3532
6846.42 3201
6847.20 2885
6847.98 2734
6848.76 2599
6849.54 2614
6850.32 2749
6851.10 2933
6851.89 3154
6852.67 3341
6853.45 3458
6854.23 3641
6855.01 3568
6855.79 3393
6856.57 3229
6857.35 2958
6858.14 2734
6858.92 2582
6859.70 2456
6860.48 2294
6861.26 2268
6862.04 2183
6862.83 2155
6863.61 2113
6864.39 2042
6865.17 2069
6865.95 2103
6866.74 2123
6867.52 2164
6868.30 2201
6869.08 2128
6869.86 2223
6870.65 2199
6871.43 2177
6872.21 2187
6872.99 2233
6873.78 2207
6874.56 2193
6875.34 2230
6876.12 2254
6876.91 2415
6877.69 2383
6878.47 2437
6879.25 2499
6880.04 2612
6880.82 2637
6881.60 2766
6882.39 3097
6883.17 3272
6883.95 3516
6884.74 3805
6885.52 3707
6886.30 3827
6887.08 3639
6887.87 3580
6888.65 3613
6889.43 3681
6890.22 3786
6891.00 3840
6891.78 3913
6892.57 3758
6893.35 3599
6894.14 3487
6894.92 3305
6895.70 3069
6896.49 2868
6897.27 2852
6898.05 2780
6898.84 2757
6899.62 2698
6900.41 2655
6901.19 2705
6901.97 2669
6902.76 2614
6903.54 2615
6904.33 2610
6905.11 2604
6905.89 2655
6906.68 2564
6907.46 2509
6908.25 2588
6909.03 2399
6909.82 2450
6910.60 2459
6911.39 2423
6912.17 2458
6912.96 2429
6913.74 2359
6914.52 2300
6915.31 2331
6916.09 2354
6916.88 2398
6917.66 2459
6918.45 2476
6919.23 2458
6920.02 2528
6920.80 2530
6921.59 2492
6922.37 2513
6923.16 2451
6923.95 2435
6924.73 2488
6925.52 2468
6926.30 2487
6927.09 2527
6927.87 2643
6928.66 2639
6929.44 2664
6930.23 2752
6931.01 2698
6931.80 2736
6932.59 2707
6933.37 2711
6934.16 2736
6934.94 2728
6935.73 2811
6936.52 2818
6937.30 2777
6938.09 2823
6938.87 2882
6939.66 2968
6940.45 3076
6941.23 3334
6942.02 3524
6942.81 3691
6943.59 3970
6944.38 4245
6945.16 4588
6945.95 4654
6946.74 4545
6947.52 4626
6948.31 4744
6949.10 4826
6949.88 4821
6950.67 4903
6951.46 5039
6952.25 5091
6953.03 5025
6953.82 4734
6954.61 4561
6955.39 4507
6956.18 4291
6956.97 4178
6957.75 4102
6958.54 4031
6959.33 4066
6960.12 4050
6960.90 3965
6961.69 3848
6962.48 3883
6963.27 3976
6964.05 4002
6964.84 4016
6965.63 4142
6966.42 4161
6967.20 4409
6967.99 4724
6968.78 4888
6969.57 5051
6970.36 5502
6971.14 5808
6971.93 5919
6972.72 6252
6973.51 6197
6974.30 6095
6975.08 5975
6975.87 5953
6976.66 5918
6977.45 5959
6978.24 5977
6979.03 6019
6979.81 6043
6980.60 6386
6981.39 6759
6982.18 7412
6982.97 8529
6983.76 10069
6984.55 12498
6985.34 16043
6986.12 19781
6986.91 24306
6987.70 27471
6988.49 29747
6989.28 30239
6990.07 29612
6990.86 27672
6991.65 24480
6992.44 21057
6993.23 17481
6994.01 14353
6994.80 11982
6995.59 9873
6996.38 8163
6997.17 6964
6997.96 6144
6998.75 5443
6999.54 4927
7000.33 4567
7001.12 4393
7001.91 4170
7002.70 4018
7003.49 3906
7004.28 3811
7005.07 3661
7005.86 3567
7006.65 3452
7007.44 3183
7008.23 3075
7009.02 2925
7009.81 2801
7010.60 2665
7011.39 2644
7012.18 2879
7012.97 2967
7013.76 3165
7014.55 3378
7015.34 3551
7016.13 3555
7016.92 3692
7017.71 3774
7018.50 3705
7019.29 3544
7020.08 3399
7020.88 3323
7021.67 3188
7022.46 3160
7023.25 3328
7024.04 3439
7024.83 3697
7025.62 3768
7026.41 3924
7027.20 3979
7027.99 3933
7028.79 3868
7029.58 3883
7030.37 3816
7031.16 3892
7031.95 3727
7032.74 3498
7033.53 3426
7034.33 3299
7035.12 3248
7035.91 3223
7036.70 3092
7037.49 3081
7038.28 3085
7039.08 3140
7039.87 3047
7040.66 3157
7041.45 3224
7042.24 3254
7043.04 3234
7043.83 3304
7044.62 3403
7045.41 3353
7046.20 3444
7047.00 3531
7047.79 3535
7048.58 3552
7049.37 3621
7050.17 3680
7050.96 3760
7051.75 3838
7052.54 4113
7053.34 4109
7054.13 4101
7054.92 4003
7055.71 3849
7056.51 3765
7057.30 3500
7058.09 3370
7058.89 3350
7059.68 3299
7060.47 3290
7061.26 3303
7062.06 3276
7062.85 3276
7063.64 3233
7064.44 3190
7065.23 3179
7066.02 3144
7066.82 3073
7067.61 3058
7068.40 3055
7069.20 2864
7069.99 2881
7070.78 2914
7071.58 2840
7072.37 2703
7073.17 2707
7073.96 2677
7074.75 2598
7075.55 2567
7076.34 2553
7077.13 2431
7077.93 2477
7078.72 2505
7079.52 2444
7080.31 2409
7081.10 2357
7081.90 2314
7082.69 2308
7083.49 2288
7084.28 2288
7085.08 2280
7085.87 2313
7086.67 2339
7087.46 2426
7088.25 2520
7089.05 2689
7089.84 2741
7090.64 2889
7091.43 2891
7092.23 2834
7093.02 2780
7093.82 2628
7094.61 2440
7095.41 2382
7096.20 2343
7097.00 2221
7097.79 2163
7098.59 2057
7099.38 2042
7100.18 2037
7100.97 1973
7101.77 1956
7102.56 1960
7103.36 1996
7104.15 1915
7104.95 1888
7105.75 1803
7106.54 1768
7107.34 1777
7108.13 1716
7108.93 1749
7109.72 1745
7110.52 1697
7111.32 1671
7112.11 1764
7112.91 1644
7113.70 1688
7114.50 1718
7115.30 1676
7116.09 1693
7116.89 1724
7117.68 1717
7118.48 1717
7119.28 1751
7120.07 1708
7120.87 1711
7121.67 1676
7122.46 1700
7123.26 1610
7124.06 1609
7124.85 1606
7125.65 1607
7126.45 1684
7127.24 1619
7128.04 1721
7128.84 1798
7129.63 1816
7130.43 1762
7131.23 1883
7132.02 1942
7132.82 1955
7133.62 2007
7134.41 1997
7135.21 1875
7136.01 1780
7136.81 1755
7137.60 1713
7138.40 1783
7139.20 1705
7140.00 1721
7140.79 1636
7141.59 1577
7142.39 1626
7143.19 1551
7143.98 1540
7144.78 1528
7145.58 1546
7146.38 1591
7147.18 1582
7147.97 1561
7148.77 1558
7149.57 1490
7150.37 1510
7151.17 1495
7151.96 1520
7152.76 1552
7153.56 1510
7154.36 1525
7155.16 1509
7155.95 1515
7156.75 1531
7157.55 1576
7158.35 1651
7159.15 1665
7159.95 1663
7160.75 1665
7161.54 1554
7162.34 1560
7163.14 1629
7163.94 1628
7164.74 1569
7165.54 1556
7166.34 1573
7167.14 1537
7167.93 1558
7168.73 1555
7169.53 1548
7170.33 1505
7171.13 1540
7171.93 1500
7172.73 1422
7173.53 1398
7174.33 1384
7175.13 1435
7175.93 1372
7176.73 1344
7177.53 1339
7178.33 1373
7179.13 1359
7179.93 1303
7180.73 1309
7181.53 1379
7182.32 1347
7183.12 1358
7183.92 1409
7184.72 1433
7185.52 1428
7186.32 1422
7187.12 1438
7187.92 1453
7188.72 1378
7189.53 1375
7190.33 1386
7191.13 1319
7191.93 1281
7192.73 1281
7193.53 1316
7194.33 1276
7195.13 1254
7195.93 1276
7196.73 1233
7197.53 1269
7198.33 1278
7199.13 1300
7199.93 1284
7200.73 1293
7201.53 1300
7202.33 1320
7203.14 1280
7203.94 1293
7204.74 1321
7205.54 1342
7206.34 1327
7207.14 1273
7207.94 1242
7208.74 1283
7209.55 1266
7210.35 1194
7211.15 1263
7211.95 1301
7212.75 1285
7213.55 1269
7214.35 1274
7215.16 1291
7215.96 1322
7216.76 1296
7217.56 1322
7218.36 1229
7219.16 1328
7219.97 1331
7220.77 1285
7221.57 1306
7222.37 1375
7223.17 1430
7223.98 1382
7224.78 1371
7225.58 1342
7226.38 1375
7227.19 1341
7227.99 1331
7228.79 1337
7229.59 1310
7230.40 1270
7231.20 1279
7232.00 1368
7232.80 1346
7233.61 1363
7234.41 1454
7235.21 1512
7236.01 1536
7236.82 1651
7237.62 1745
7238.42 1914
7239.23 1889
7240.03 1915
7240.83 1914
7241.63 1848
7242.44 1727
7243.24 1668
7244.04 1600
7244.85 1558
7245.65 1489
7246.45 1444
7247.26 1403
7248.06 1380
7248.86 1360
7249.67 1364
7250.47 1422
7251.28 1417
7252.08 1341
7252.88 1334
7253.69 1388
7254.49 1372
7255.29 1366
7256.10 1413
7256.90 1382
7257.71 1397
7258.51 1398
7259.31 1382
7260.12 1372
7260.92 1305
7261.73 1338
7262.53 1410
7263.34 1422
7264.14 1313
7264.94 1329
7265.75 1394
7266.55 1375
7267.36 1389
7268.16 1357
7268.97 1369
7269.77 1401
7270.58 1401
7271.38 1351
7272.19 1448
7272.99 1430
7273.80 1390
7274.60 1465
7275.41 1420
7276.21 1386
7277.02 1469
7277.82 1435
7278.63 1458
7279.43 1491
7280.24 1527
7281.04 1453
7281.85 1523
7282.65 1637
7283.46 1756
7284.26 1983
7285.07 2115
7285.87 2315
7286.68 2463
7287.49 2623
7288.29 2636
7289.10 2612
7289.90 2495
7290.71 2281
7291.52 2144
7292.32 1970
7293.13 1831
7293.93 1645
7294.74 1615
7295.55 1575
7296.35 1574
7297.16 1497
7297.96 1431
7298.77 1436
7299.58 1430
7300.38 1482
7301.19 1425
7302.00 1435
7302.80 1498
7303.61 1529
7304.42 1510
7305.22 1512
7306.03 1504
7306.84 1514
7307.64 1495
7308.45 1565
7309.26 1554
7310.06 1568
7310.87 1583
7311.68 1673
7312.48 1651
7313.29 1679
7314.10 1685
7314.90 1661
7315.71 1650
7316.52 1666
7317.33 1749
7318.13 1743
7318.94 1893
7319.75 2001
7320.56 2085
7321.36 2407
7322.17 2572
7322.98 2690
7323.79 2773
7324.59 2779
7325.40 2714
7326.21 2575
7327.02 2420
7327.83 2300
7328.63 2184
7329.44 1993
7330.25 1898
7331.06 1814
7331.87 1697
7332.67 1716
7333.48 1677
7334.29 1653
7335.10 1631
7335.91 1602
7336.72 1591
7337.52 1668
7338.33 1701
7339.14 1675
7339.95 1700
7340.76 1760
7341.57 1767
7342.38 1812
7343.18 1911
7343.99 1946
7344.80 2040
7345.61 1917
7346.42 1891
7347.23 1796
7348.04 1706
7348.85 1661
7349.66 1614
7350.46 1627
7351.27 1585
7352.08 1512
7352.89 1508
7353.70 1465
7354.51 1453
7355.32 1462
7356.13 1435
7356.94 1491
7357.75 1449
7358.56 1460
7359.37 1552
7360.18 1619
7360.99 1716
7361.80 1804
7362.61 1875
7363.42 1940
7364.23 1858
7365.04 1846
7365.85 1797
7366.66 1765
7367.47 1850
7368.28 1769
7369.09 1705
7369.90 1668
7370.71 1559
7371.52 1587
7372.33 1554
7373.14 1508
7373.95 1451
7374.76 1429
7375.57 1485
7376.38 1438
7377.19 1444
7378.00 1455
7378.81 1434
7379.62 1430
7380.43 1520
7381.24 1580
7382.06 1614
7382.87 1718
7383.68 1799
7384.49 1772
7385.30 1750
7386.11 1767
7386.92 1781
7387.73 1703
7388.54 1610
7389.36 1542
7390.17 1485
7390.98 1499
7391.79 1434
7392.60 1344
7393.41 1333
7394.22 1352
7395.04 1308
7395.85 1307
7396.66 1326
7397.47 1242
7398.28 1264
7399.09 1325
7399.91 1331
7400.72 1380
7401.53 1409
7402.34 1471
7403.15 1518
7403.97 1499
7404.78 1476
7405.59 1494
7406.40 1402
7407.21 1357
7408.03 1326
7408.84 1317
7409.65 1278
7410.46 1316
7411.28 1256
7412.09 1208
7412.90 1230
7413.71 1161
7414.53 1208
7415.34 1176
7416.15 1181
7416.96 1172
7417.78 1164
7418.59 1154
7419.40 1131
7420.22 1121
7421.03 1156
7421.84 1133
7422.66 1188
7423.47 1156
7424.28 1122
7425.09 1147
7425.91 1146
7426.72 1119
7427.53 1148
7428.35 1170
7429.16 1106
7429.98 1171
7430.79 1129
7431.60 1138
7432.42 1102
7433.23 1068
7434.04 1081
7434.86 1092
7435.67 1096
7436.48 1130
7437.30 1127
7438.11 1136
7438.93 1082
7439.74 1116
7440.55 1187
7441.37 1196
7442.18 1156
7443.00 1251
7443.81 1173
7444.63 1143
7445.44 1114
7446.25 1088
7447.07 1173
7447.88 1122
7448.70 1149
7449.51 1112
7450.33 1058
7451.14 1086
7451.96 1031
7452.77 1064
7453.59 1108
7454.40 1084
7455.22 1044
7456.03 1099
7456.85 1044
7457.66 1074
7458.48 1083
7459.29 1089
7460.11 1059
7460.92 1094
7461.74 1025
7462.55 1044
7463.37 1112
7464.18 1057
7465.00 1024
7465.81 995
7466.63 1048
7467.44 1048
7468.26 1068
7469.08 1076
7469.89 1084
7470.71 1056
7471.52 1047
7472.34 1042
7473.15 1086
7473.97 1043
7474.79 1090
7475.60 1110
7476.42 1083
7477.23 1055
7478.05 1105
7478.87 1065
7479.68 1040
7480.50 1035
7481.32 1069
7482.13 1050
7482.95 1066
7483.76 1064
7484.58 1109
7485.40 1086
7486.21 1044
7487.03 1072
7487.85 1081
7488.66 1115
7489.48 1090
7490.30 1060
7491.11 1036
7491.93 1040
7492.75 1023
7493.57 1062
7494.38 1058
7495.20 1060
7496.02 1042
7496.83 1061
7497.65 1039
7498.47 1055
7499.29 1084
7500.10 1119
7500.92 987
7501.74 1055
7502.55 1056
7503.37 1012
7504.19 1021
7505.01 1042
7505.83 1000
7506.64 1012
7507.46 1002
7508.28 1019
7509.10 1046
7509.91 1012
7510.73 1007
7511.55 1073
7512.37 1072
7513.19 1059
7514.00 995
7514.82 992
7515.64 1038
7516.46 1033
7517.28 1057
7518.10 1052
7518.91 943
7519.73 940
7520.55 983
7521.37 1019
7522.19 1021
7523.01 1036
7523.82 1066
7524.64 1082
7525.46 1027
7526.28 1024
7527.10 1038
7527.92 1161
7528.74 1135
7529.56 1128
7530.38 1119
7531.19 1128
7532.01 1082
7532.83 1098
7533.65 1111
7534.47 1112
7535.29 1056
7536.11 1076
7536.93 1119
7537.75 1141
7538.57 1080
7539.39 1035
7540.21 1099
7541.03 988
7541.85 1052
7542.67 1032
7543.48 1041
7544.30 980
7545.12 1032
7545.94 1061
7546.76 1054
7547.58 1034
7548.40 1038
7549.22 1041
7550.04 999
7550.86 1007
7551.68 992
7552.50 1030
7553.32 1092
7554.14 1027
7554.97 1013
7555.79 993
7556.61 1025
7557.43 1020
7558.25 1051
7559.07 1077
7559.89 1081
7560.71 1051
7561.53 1074
7562.35 1068
7563.17 1091
7563.99 1058
7564.81 1057
7565.63 1073
7566.45 1052
7567.28 1071
7568.10 1063
7568.92 1039
7569.74 1026
7570.56 1092
7571.38 1073
7572.20 1113
7573.02 1139
7573.84 1145
7574.67 1137
7575.49 1116
7576.31 1102
7577.13 1077
7577.95 1115
7578.77 1163
7579.60 1179
7580.42 1125
7581.24 1181
7582.06 1155
7582.88 1156
7583.70 1140
7584.53 1117
7585.35 1139
7586.17 1191
7586.99 1196
7587.81 1166
7588.64 1217
7589.46 1176
7590.28 1266
7591.10 1286
7591.93 1261
7592.75 1283
7593.57 1305
7594.39 1306
7595.22 1284
7596.04 1255
7596.86 1249
7597.68 1317
7598.51 1384
7599.33 1379
7600.15 1400
7600.97 1415
7601.80 1424
7602.62 1412
7603.44 1495
7604.27 1492
7605.09 1479
7605.91 1523
7606.73 1593
7607.56 1568
7608.38 1625
7609.20 1677
7610.03 1619
7610.85 1579
7611.67 1469
7612.50 1534
7613.32 1500
7614.15 1457
7614.97 1457
7615.79 1476
7616.62 1513
7617.44 1604
7618.26 1608
7619.09 1741
7619.91 1802
7620.73 1832
7621.56 1964
7622.38 2002
7623.21 1831
7624.03 1812
7624.85 1818
7625.68 1808
7626.50 1792
7627.33 1670
7628.15 1715
7628.98 1706
7629.80 1773
7630.62 1841
7631.45 1783
7632.27 1810
7633.10 1888
7633.92 2022
7634.75 1975
7635.57 1991
7636.40 1953
7637.22 1884
7638.05 1810
7638.87 1701
7639.70 1663
7640.52 1598
7641.35 1522
7642.17 1436
7643.00 1428
7643.82 1430
7644.65 1470
7645.47 1419
7646.30 1468
7647.12 1565
7647.95 1606
7648.77 1660
7649.60 1687
7650.42 1667
7651.25 1691
7652.08 1640
7652.90 1602
7653.73 1647
7654.55 1628
7655.38 1516
7656.20 1494
7657.03 1447
7657.86 1434
7658.68 1321
7659.51 1332
7660.33 1277
7661.16 1299
7661.99 1258
7662.81 1219
7663.64 1226
7664.46 1257
7665.29 1257
7666.12 1202
7666.94 1267
7667.77 1269
7668.60 1246
7669.42 1288
7670.25 1282
7671.08 1272
7671.90 1236
7672.73 1259
7673.56 1244
7674.38 1244
7675.21 1265
7676.04 1188
7676.86 1170
7677.69 1177
7678.52 1158
7679.34 1146
7680.17 1107
7681.00 1120
7681.83 1125
7682.65 1130
7683.48 1179
7684.31 1149
7685.13 1129
7685.96 1209
7686.79 1213
7687.62 1205
7688.44 1236
7689.27 1240
7690.10 1183
7690.93 1205
7691.76 1238
7692.58 1220
7693.41 1214
7694.24 1161
7695.07 1193
7695.89 1235
7696.72 1188
7697.55 1142
7698.38 1191
7699.21 1279
7700.03 1320
7700.86 1333
7701.69 1349
7702.52 1298
7703.35 1260
7704.18 1285
7705.00 1212
7705.83 1192
7706.66 1191
7707.49 1205
7708.32 1249
7709.15 1253
7709.98 1198
7710.80 1199
7711.63 1202
7712.46 1190
7713.29 1122
7714.12 1127
7714.95 1133
7715.78 1094
7716.61 1154
7717.44 1161
7718.27 1130
7719.09 1121
7719.92 1168
7720.75 1133
7721.58 1120
7722.41 1141
7723.24 1109
7724.07 1105
7724.90 1112
7725.73 1118
7726.56 1131
7727.39 1147
7728.22 1208
7729.05 1192
7729.88 1200
7730.71 1279
7731.54 1290
7732.37 1352
7733.20 1294
7734.03 1342
7734.86 1261
7735.69 1286
7736.52 1238
7737.35 1174
7738.18 1160
7739.01 1128
7739.84 1138
7740.67 1122
7741.50 1105
7742.33 1112
7743.16 1077
7743.99 1072
7744.82 1121
7745.65 1174
7746.48 1258
7747.31 1318
7748.14 1468
7748.98 1626
7749.81 1708
7750.64 1728
7751.47 1793
7752.30 1719
7753.13 1659
7753.96 1598
7754.79 1495
7755.62 1386
7756.45 1327
7757.29 1263
7758.12 1242
7758.95 1206
7759.78 1181
7760.61 1149
7761.44 1133
7762.27 1129
7763.11 1113
7763.94 1083
7764.77 1074
7765.60 1055
7766.43 1109
7767.26 1036
7768.10 975
7768.93 1014
7769.76 950
7770.59 977
7771.42 997
7772.26 987
7773.09 986
7773.92 975
7774.75 962
7775.58 996
7776.42 997
7777.25 1011
7778.08 1021
7778.91 1002
7779.75 1030
7780.58 993
7781.41 975
7782.24 993
7783.08 974
7783.91 965
7784.74 960
7785.57 948
7786.41 997
7787.24 1057
7788.07 1062
7788.91 1021
7789.74 1026
7790.57 1059
7791.40 1039
7792.24 1026
7793.07 1013
7793.90 1040
7794.74 1067
7795.57 1028
7796.40 1020
7797.24 1069
7798.07 1070
7798.90 1054
7799.74 1021
7800.57 1090
7801.40 1076
7802.24 1095
7803.07 1094
7803.91 1088
7804.74 1093
7805.57 1129
7806.41 1179
7807.24 1143
7808.07 1180
7808.91 1145
7809.74 1085
7810.58 1134
7811.41 1147
7812.25 1206
7813.08 1186
7813.91 1251
7814.75 1321
7815.58 1338
7816.42 1373
7817.25 1379
7818.09 1490
7818.92 1469
7819.75 1441
7820.59 1395
7821.42 1464
7822.26 1430
7823.09 1531
7823.93 1507
7824.76 1490
7825.60 1606
7826.43 1611
7827.27 1573
7828.10 1601
7828.94 1577
7829.77 1559
7830.61 1546
7831.44 1464
7832.28 1420
7833.11 1475
7833.95 1396
7834.78 1391
7835.62 1485
7836.46 1485
7837.29 1556
7838.13 1620
7838.96 1544
7839.80 1508
7840.63 1410
7841.47 1390
7842.31 1373
7843.14 1362
7843.98 1364
7844.81 1315
7845.65 1323
7846.48 1289
7847.32 1228
7848.16 1172
7848.99 1183
7849.83 1144
7850.67 1159
7851.50 1123
7852.34 1064
7853.17 1147
7854.01 1147
7854.85 1064
7855.68 1145
7856.52 1101
7857.36 1092
7858.19 1113
7859.03 1140
7859.87 1088
7860.70 1137
7861.54 1115
7862.38 1102
7863.21 1126
7864.05 1120
7864.89 1128
7865.73 1118
7866.56 1112
7867.40 1125
7868.24 1146
7869.07 1119
7869.91 1115
7870.75 1098
7871.59 1155
7872.42 1168
7873.26 1117
7874.10 1145
7874.94 1173
7875.77 1280
7876.61 1208
7877.45 1198
7878.29 1241
7879.12 1312
7879.96 1309
7880.80 1385
7881.64 1482
7882.47 1478
7883.31 1438
7884.15 1455
7884.99 1476
7885.83 1452
7886.67 1432
7887.50 1429
7888.34 1371
7889.18 1309
7890.02 1284
7890.86 1277
7891.69 1299
7892.53 1257
7893.37 1306
7894.21 1311
7895.05 1340
7895.89 1348
7896.73 1342
7897.57 1316
7898.40 1324
7899.24 1253
7900.08 1228
7900.92 1183
7901.76 1195
7902.60 1092
7903.44 1138
7904.28 1183
7905.12 1119
7905.95 1113
7906.79 1112
7907.63 1182
7908.47 1167
7909.31 1097
7910.15 1083
7910.99 1134
7911.83 1114
7912.67 1140
7913.51 1185
7914.35 1196
7915.19 1219
7916.03 1252
7916.87 1326
7917.71 1402
7918.55 1421
7919.39 1516
7920.23 1579
7921.07 1508
7921.91 1523
7922.75 1527
7923.59 1472
7924.43 1377
7925.27 1323
7926.11 1271
7926.95 1219
7927.79 1174
7928.63 1126
7929.47 1204
7930.31 1115
7931.15 1080
7931.99 1046
7932.83 1067
7933.67 1109
7934.51 1049
7935.35 1006
7936.19 1055
7937.04 999
7937.88 987
7938.72 998
7939.56 1044
7940.40 1050
7941.24 985
7942.08 1048
7942.92 1008
7943.76 985
7944.60 1039
7945.45 1017
7946.29 990
7947.13 981
7947.97 1022
7948.81 964
7949.65 1011
7950.49 1043
7951.34 1011
7952.18 1051
7953.02 1046
7953.86 1066
7954.70 1093
7955.54 1119
7956.39 1132
7957.23 1106
7958.07 1167
7958.91 1198
7959.75 1166
7960.60 1217
7961.44 1204
7962.28 1167
7963.12 1150
7963.96 1134
7964.81 1117
7965.65 1133
7966.49 1080
7967.33 1115
7968.18 1131
7969.02 1210
7969.86 1231
7970.70 1275
7971.55 1215
7972.39 1229
7973.23 1234
7974.08 1193
7974.92 1158
7975.76 1160
7976.60 1070
7977.45 1098
7978.29 1056
7979.13 1047
7979.98 1012
7980.82 1021
7981.66 971
7982.51 970
7983.35 986
7984.19 977
7985.04 969
7985.88 911
7986.72 963
7987.57 1004
7988.41 1005
7989.25 1000
7990.10 946
7990.94 913
7991.78 923
7992.63 905
7993.47 854
7994.32 887
7995.16 893
7996.00 914
7996.85 886
7997.69 847
7998.53 898
7999.38 905
8000.22 835
8001.07 839
8001.91 900
8002.76 886
8003.60 879
8004.44 886
8005.29 842
8006.13 848
8006.98 844
8007.82 774
8008.67 820
8009.51 820
8010.36 836
8011.20 764
8012.05 763
8012.89 782
8013.74 801
8014.58 787
8015.43 799
8016.27 797
8017.12 751
8017.96 759
8018.81 795
8019.65 811
8020.50 733
8021.34 771
8022.19 759
8023.03 773
8023.88 765
8024.72 748
8025.57 753
8026.41 790
8027.26 778
8028.11 758
8028.95 779
8029.80 804
8030.64 790
8031.49 833
8032.33 797
8033.18 802
8034.03 838
8034.87 789
8035.72 763
8036.56 791
8037.41 754
8038.26 755
8039.10 725
8039.95 709
8040.80 781
8041.64 778
8042.49 788
8043.33 775
8044.18 767
8045.03 758
8045.87 756
8046.72 766
8047.57 829
8048.41 811
8049.26 752
8050.11 739
8050.95 727
8051.80 774
8052.65 742
8053.49 768
8054.34 755
8055.19 727
8056.04 766
8056.88 715
8057.73 696
8058.58 747
8059.42 746
8060.27 682
8061.12 700
8061.97 737
8062.81 731
8063.66 732
8064.51 704
8065.36 745
8066.20 808
8067.05 729
8067.90 695
8068.75 710
8069.60 710
8070.44 726
8071.29 717
8072.14 720
8072.99 701
8073.84 665
8074.68 664
8075.53 673
8076.38 696
8077.23 713
8078.08 695
8078.92 786
8079.77 727
8080.62 716
8081.47 711
8082.32 696
8083.17 705
8084.02 709
8084.86 688
8085.71 709
8086.56 750
8087.41 712
8088.26 698
8089.11 700
8089.96 696
8090.81 742
8091.65 790
8092.50 735
8093.35 711
8094.20 720
8095.05 724
8095.90 683
8096.75 720
8097.60 741
8098.45 708
8099.30 658
8100.15 723
8101.00 727
8101.85 708
8102.70 748
8103.54 736
8104.39 688
8105.24 720
8106.09 715
8106.94 722
8107.79 728
8108.64 696
8109.49 700
8110.34 708
8111.19 716
8112.04 718
8112.89 739
8113.74 739
8114.59 741
8115.44 725
8116.29 690
8117.14 736
8117.99 757
8118.84 742
8119.70 742
8120.55 730
8121.40 776
8122.25 731
8123.10 760
8123.95 780
8124.80 788
8125.65 798
8126.50 795
8127.35 826
8128.20 811
8129.05 834
8129.90 829
8130.76 799
8131.61 814
8132.46 844
8133.31 888
8134.16 870
8135.01 887
8135.86 888
8136.71 865
8137.56 883
8138.42 823
8139.27 892
8140.12 869
8140.97 800
8141.82 782
8142.67 779
8143.53 836
8144.38 785
8145.23 770
8146.08 795
8146.93 841
8147.78 863
8148.64 886
8149.49 904
8150.34 867
8151.19 845
8152.05 858
8152.90 897
8153.75 864
8154.60 887
8155.45 897
8156.31 934
8157.16 909
8158.01 946
8158.86 976
8159.72 972
8160.57 991
8161.42 919
8162.27 909
8163.13 862
8163.98 858
8164.83 821
8165.69 783
8166.54 806
8167.39 805
8168.24 778
8169.10 788
8169.95 754
8170.80 789
8171.66 816
8172.51 795
8173.36 760
8174.22 781
8175.07 782
8175.92 772
8176.78 769
8177.63 735
8178.48 711
8179.34 728
8180.19 760
8181.04 701
8181.90 710
8182.75 740
8183.61 721
8184.46 699
8185.31 690
8186.17 703
8187.02 676
8187.87 716
8188.73 696
8189.58 697
8190.44 716
8191.29 709
8192.15 676
8193.00 698
8193.85 682
8194.71 716
8195.56 686
8196.42 680
8197.27 712
8198.13 730
8198.98 721
8199.84 702
8200.69 705
8201.55 712
8202.40 713
8203.25 748
8204.11 752
8204.96 711
8205.82 714
8206.67 737
8207.53 716
8208.38 693
8209.24 688
8210.09 690
8210.95 663
8211.81 690
8212.66 694
8213.52 658
8214.37 723
8215.23 737
8216.08 735
8216.94 768
8217.79 688
8218.65 688
8219.50 745
8220.36 743
8221.22 718
8222.07 736
8222.93 790
8223.78 781
8224.64 749
8225.50 777
8226.35 779
8227.21 822
8228.06 802
8228.92 817
8229.78 761
8230.63 733
8231.49 726
8232.34 730
8233.20 694
8234.06 658
8234.91 674
8235.77 696
8236.63 701
8237.48 677
8238.34 653
8239.20 719
8240.05 669
8240.91 727
8241.77 693
8242.62 686
8243.48 660
8244.34 688
8245.19 680
8246.05 675
8246.91 675
8247.77 668
8248.62 701
8249.48 674
8250.34 688
8251.20 671
8252.05 678
8252.91 697
8253.77 702
8254.62 640
8255.48 660
8256.34 696
8257.20 717
8258.06 716
8258.91 689
8259.77 672
8260.63 675
8261.49 695
8262.34 647
8263.20 705
8264.06 702
8264.92 677
8265.78 667
8266.63 724
8267.49 712
8268.35 720
8269.21 707
8270.07 670
8270.93 714
8271.78 710
8272.64 686
8273.50 698
8274.36 701
8275.22 748
8276.08 725
8276.93 712
8277.79 733
8278.65 697
8279.51 718
8280.37 731
8281.23 727
8282.09 741
8282.95 718
8283.81 704
8284.66 732
8285.52 674
8286.38 715
8287.24 694
8288.10 701
8288.96 691
8289.82 675
8290.68 697
8291.54 713
8292.40 702
8293.26 666
8294.12 709
8294.98 720
8295.84 673
8296.70 731
8297.56 688
8298.42 693
8299.28 706
8300.13 731
8300.99 750
8301.85 705
8302.71 715
8303.57 708
8304.43 722
8305.29 734
8306.16 740
8307.02 704
8307.88 756
8308.74 713
8309.60 749
8310.46 746
8311.32 760
8312.18 766
8313.04 709
8313.90 683
8314.76 645
8315.62 712
8316.48 735
8317.34 714
8318.20 715
8319.06 698
8319.92 668
8320.78 697
8321.65 703
8322.51 682
8323.37 713
8324.23 690
8325.09 721
8325.95 693
8326.81 690
8327.67 697
8328.53 742
8329.40 739
8330.26 731
8331.12 746
8331.98 694
8332.84 700
8333.70 733
8334.57 707
8335.43 712
8336.29 680
8337.15 703
8338.01 745
8338.87 721
8339.74 695
8340.60 675
8341.46 746
8342.32 764
8343.18 736
8344.05 755
8344.91 740
8345.77 727
8346.63 750
8347.49 707
8348.36 698
8349.22 757
8350.08 708
8350.94 708
8351.81 740
8352.67 738
8353.53 747
8354.39 734
8355.26 721
8356.12 676
8356.98 756
8357.85 758
8358.71 719
8359.57 698
8360.43 695
8361.30 703
8362.16 690
8363.02 685
8363.89 728
8364.75 753
8365.61 710
8366.48 705
8367.34 728
8368.20 738
8369.07 705
8369.93 655
8370.79 702
8371.66 691
8372.52 674
8373.38 728
8374.25 732
8375.11 698
8375.98 732
8376.84 785
8377.70 731
8378.57 686
8379.43 737
8380.30 771
8381.16 731
8382.02 707
8382.89 726
8383.75 739
8384.62 686
8385.48 729
8386.34 783
8387.21 807
8388.07 749
8388.94 764
8389.80 754
8390.67 785
8391.53 745
8392.40 764
8393.26 754
8394.13 762
8394.99 769
8395.85 777
8396.72 779
8397.58 781
8398.45 786
8399.31 775
8400.18 795
8401.04 777
8401.91 768
8402.77 797
8403.64 834
8404.50 833
8405.37 819
8406.24 873
8407.10 847
8407.97 862
8408.83 808
8409.70 826
8410.56 859
8411.43 901
8412.29 891
8413.16 895
8414.03 909
8414.89 884
8415.76 899
8416.62 923
8417.49 934
8418.35 931
8419.22 931
8420.09 944
8420.95 909
8421.82 938
8422.69 953
8423.55 978
8424.42 1011
8425.28 951
8426.15 988
8427.02 972
8427.88 1015
8428.75 1037
8429.62 1032
8430.48 1049
8431.35 1033
8432.22 1077
8433.08 1034
8433.95 1099
8434.82 1130
8435.68 1119
8436.55 1097
8437.42 1147
8438.28 1204
8439.15 1216
8440.02 1228
8440.89 1264
8441.75 1319
8442.62 1284
8443.49 1310
8444.35 1376
8445.22 1362
8446.09 1367
8446.96 1412
8447.82 1462
8448.69 1437
8449.56 1469
8450.43 1546
8451.29 1517
8452.16 1550
8453.03 1665
8453.90 1778
8454.76 1926
8455.63 2217
8456.50 2470
8457.37 2820
8458.24 3033
8459.10 3255
8459.97 3268
8460.84 3241
8461.71 3093
8462.58 2894
8463.45 2621
8464.31 2370
8465.18 2239
8466.05 1971
8466.92 1855
8467.79 1713
8468.66 1621
8469.52 1533
8470.39 1398
8471.26 1397
8472.13 1350
8473.00 1281
8473.87 1286
8474.74 1256
8475.61 1173
8476.47 1174
8477.34 1180
8478.21 1160
8479.08 1223
8479.95 1206
8480.82 1224
8481.69 1230
8482.56 1366
8483.43 1296
8484.30 1361
8485.17 1330
8486.04 1321
8486.91 1342
8487.78 1327
8488.64 1323
8489.51 1327
8490.38 1235
8491.25 1271
8492.12 1226
8492.99 1233
8493.86 1238
8494.73 1236
8495.60 1215
8496.47 1239
8497.34 1234
8498.21 1279
8499.08 1208
8499.95 1253
8500.82 1238
8501.69 1216
8502.56 1190
8503.43 1245
8504.30 1214
8505.17 1148
8506.05 1138
8506.92 1150
8507.79 1209
8508.66 1254
8509.53 1299
8510.40 1236
8511.27 1275
8512.14 1293
8513.01 1336
8513.88 1313
8514.75 1319
8515.62 1393
8516.49 1391
8517.37 1351
8518.24 1355
8519.11 1396
8519.98 1330
8520.85 1393
8521.72 1439
8522.59 1547
8523.46 1625
8524.33 1748
8525.21 2017
8526.08 2163
8526.95 2365
8527.82 2627
8528.69 2814
8529.56 3008
8530.44 3025
8531.31 2880
8532.18 2709
8533.05 2497
8533.92 2326
8534.80 2109
8535.67 1895
8536.54 1799
8537.41 1694
8538.28 1609
8539.16 1517
8540.03 1462
8540.90 1375
8541.77 1385
8542.64 1325
8543.52 1308
8544.39 1231
8545.26 1200
8546.13 1202
8547.01 1216
8547.88 1180
8548.75 1153
8549.62 1177
8550.50 1204
8551.37 1231
8552.24 1213
8553.12 1251
8553.99 1318
8554.86 1309
8555.73 1418
8556.61 1393
8557.48 1420
8558.35 1518
8559.23 1471
8560.10 1382
8560.97 1396
8561.85 1385
8562.72 1327
8563.59 1232
8564.47 1221
8565.34 1259
8566.21 1185
8567.09 1175
8567.96 1172
8568.83 1154
8569.71 1122
8570.58 1100
8571.46 1133
8572.33 1074
8573.20 1123
8574.08 1036
8574.95 1009
8575.83 1070
8576.70 1092
8577.57 1076
8578.45 1113
8579.32 1075
8580.20 1063
8581.07 1130
8581.94 1079
8582.82 1106
8583.69 1090
8584.57 1090
8585.44 1153
8586.32 1125
8587.19 1145
8588.07 1110
8588.94 1139
8589.82 1137
8590.69 1134
8591.57 1199
8592.44 1187
8593.32 1157
8594.19 1196
8595.07 1192
8595.94 1173
8596.82 1210
8597.69 1209
8598.57 1212
8599.44 1169
8600.32 1229
8601.19 1204
8602.07 1220
8602.94 1210
8603.82 1236
8604.69 1300
8605.57 1269
8606.44 1284
8607.32 1310
8608.20 1271
8609.07 1256
8609.95 1343
8610.82 1316
8611.70 1322
8612.57 1313
8613.45 1273
8614.33 1265
8615.20 1285
8616.08 1297
8616.95 1321
8617.83 1319
8618.71 1336
8619.58 1337
8620.46 1422
8621.34 1519
8622.21 1459
8623.09 1485
8623.97 1509
8624.84 1522
8625.72 1478
8626.59 1534
8627.47 1597
8628.35 1608
8629.22 1565
8630.10 1602
8630.98 1626
8631.86 1590
8632.73 1644
8633.61 1538
8634.49 1637
8635.36 1653
8636.24 1618
8637.12 1632
8637.99 1663
8638.87 1633
8639.75 1706
8640.63 1657
8641.50 1692
8642.38 1696
8643.26 1718
8644.14 1762
8645.01 1774
8645.89 1815
8646.77 1951
8647.65 2000
8648.52 2030
8649.40 2091
8650.28 2108
8651.16 2146
8652.04 2144
8652.91 2108
8653.79 2077
8654.67 2139
8655.55 2183
8656.43 2173
8657.30 2257
8658.18 2257
8659.06 2307
8659.94 2393
8660.82 2531
8661.70 2657
8662.57 2971
8663.45 3255
8664.33 3533
8665.21 3987
8666.09 4296
8666.97 4603
8667.85 4849
8668.72 4818
8669.60 4794
8670.48 4575
8671.36 4379
8672.24 4159
8673.12 4025
8674.00 3853
8674.88 3622
8675.76 3505
8676.63 3448
8677.51 3356
8678.39 3184
8679.27 3103
8680.15 3025
8681.03 2862
8681.91 2761
8682.79 2608
8683.67 2502
8684.55 2425
8685.43 2306
8686.31 2230
8687.19 2239
8688.07 2220
8688.95 2314
8689.83 2512
8690.71 2673
8691.59 2825
8692.47 3176
8693.35 3524
8694.23 3981
8695.11 4089
8695.99 4301
8696.87 4261
8697.75 4168
8698.63 3938
8699.51 3713
8700.39 3462
8701.27 3177
8702.15 3049
8703.03 2935
8703.91 2815
8704.79 2732
8705.67 2628
8706.55 2516
8707.43 2357
8708.31 2296
8709.19 2177
8710.07 2029
8710.96 1957
8711.84 1885
8712.72 1790
8713.60 1748
8714.48 1700
8715.36 1654
8716.24 1530
8717.12 1557
8718.00 1554
8718.89 1514
8719.77 1479
8720.65 1467
8721.53 1478
8722.41 1472
8723.29 1500
8724.17 1517
8725.06 1514
8725.94 1530
8726.82 1513
8727.70 1524
8728.58 1580
8729.46 1609
8730.35 1610
8731.23 1550
8732.11 1558
8732.99 1578
8733.87 1655
8734.76 1668
8735.64 1585
8736.52 1592
8737.40 1588
8738.29 1608
8739.17 1552
8740.05 1552
8740.93 1572
8741.81 1557
8742.70 1508
8743.58 1601
8744.46 1597
8745.34 1588
8746.23 1596
8747.11 1603
8747.99 1562
8748.88 1569
8749.76 1558
8750.64 1558
8751.52 1578
8752.41 1557
8753.29 1594
8754.17 1589
8755.06 1686
8755.94 1752
8756.82 1819
8757.71 1859
8758.59 1897
8759.47 1969
8760.36 2042
8761.24 2022
8762.12 2021
8763.01 2003
8763.89 1991
8764.77 1965
8765.66 1916
8766.54 1893
8767.42 1897
8768.31 1853
8769.19 1880
8770.08 1844
8770.96 1824
8771.84 1898
8772.73 1874
8773.61 1801
8774.50 1828
8775.38 1821
8776.26 1784
8777.15 1751
8778.03 1785
8778.92 1843
8779.80 1868
8780.69 1994
8781.57 2136
8782.46 2324
8783.34 2495
8784.22 2557
8785.11 2666
8785.99 2702
8786.88 2771
8787.76 2628
8788.65 2582
8789.53 2524
8790.42 2415
8791.30 2193
8792.19 2054
8793.07 1903
8793.96 1846
8794.84 1752
8795.73 1639
8796.61 1586
8797.50 1561
8798.38 1480
8799.27 1486
8800.15 1433
8801.04 1339
8801.93 1348
8802.81 1344
8803.70 1330
8804.58 1284
8805.47 1273
8806.35 1283
8807.24 1207
8808.12 1172
8809.01 1209
8809.90 1190
8810.78 1183
8811.67 1173
8812.55 1203
8813.44 1186
8814.33 1165
8815.21 1206
8816.10 1213
8816.98 1205
8817.87 1221
8818.76 1224
8819.64 1174
8820.53 1188
8821.42 1191
8822.30 1209
8823.19 1179
8824.08 1234
8824.96 1184
8825.85 1182
8826.74 1136
8827.62 1155
8828.51 1113
8829.40 1114
8830.28 1119
8831.17 1109
8832.06 1069
8832.94 1078
8833.83 1096
8834.72 1113
8835.61 1068
8836.49 1089
8837.38 1085
8838.27 1058
8839.16 1074
8840.04 1057
8840.93 1066
8841.82 1014
8842.70 1069
8843.59 1060
8844.48 1044
8845.37 1081
8846.26 1071
8847.14 1078
8848.03 1024
8848.92 1061
8849.81 985
8850.69 1025
8851.58 1036
8852.47 1056
8853.36 1042
8854.25 1046
8855.13 1019
8856.02 979
8856.91 988
8857.80 1017
8858.69 1009
8859.58 981
8860.46 974
8861.35 1014
8862.24 1011
8863.13 941
8864.02 1002
8864.91 983
8865.80 975
8866.68 975
8867.57 933
8868.46 951
8869.35 997
8870.24 933
8871.13 919
8872.02 918
8872.91 875
8873.80 879
8874.69 858
8875.57 914
8876.46 951
8877.35 921
8878.24 897
8879.13 877
8880.02 835
8880.91 845
8881.80 915
8882.69 855
8883.58 864
8884.47 896
8885.36 893
8886.25 810
8887.14 855
8888.03 887
8888.92 844
8889.81 830
8890.70 808
8891.59 832
8892.48 819
8893.37 790
8894.26 772
8895.15 805
8896.04 836
8896.93 759
8897.82 775
8898.71 850
8899.60 823
8900.49 769
8901.38 739
8902.27 785
8903.16 817
8904.05 791
8904.94 756
8905.83 744
8906.72 723
8907.61 758
8908.50 752
8909.40 754
8910.29 777
8911.18 753
8912.07 749
8912.96 736
8913.85 716
8914.74 746
8915.63 756
8916.52 699
8917.42 699
8918.31 736
8919.20 727
8920.09 688
8920.98 706
8921.87 719
8922.76 676
8923.66 691
8924.55 692
8925.44 700
8926.33 684
8927.22 707
8928.11 718
8929.01 711
8929.90 708
8930.79 702
8931.68 701
8932.57 744
8933.47 710
8934.36 714
8935.25 711
8936.14 712
8937.03 658
8937.93 680
8938.82 694
8939.71 670
8940.60 670
8941.50 703
8942.39 682
8943.28 673
8944.17 667
8945.07 655
8945.96 641
8946.85 651
8947.75 633
8948.64 686
8949.53 694
8950.42 652
8951.32 653
8952.21 651
8953.10 628
8954.00 684
8954.89 682
8955.78 687
8956.68 664
8957.57 685
8958.46 668
8959.36 658
8960.25 670
8961.14 688
8962.04 636
8962.93 668
8963.82 651
8964.72 645
8965.61 719
8966.50 662
8967.40 649
8968.29 643
8969.19 646
8970.08 622
8970.97 671
8971.87 656
8972.76 663
8973.66 684
8974.55 667
8975.44 671
8976.34 644
8977.23 689
8978.13 650
8979.02 669
8979.91 644
8980.81 694
8981.70 681
8982.60 624
8983.49 620
8984.39 634
8985.28 618
8986.18 600
8987.07 586
8987.97 657
8988.86 640
8989.76 612
8990.65 644
8991.55 672
8992.44 662
8993.34 665
8994.23 648
8995.13 629
8996.02 653
8996.92 594
8997.81 643
8998.71 650
8999.60 624
9000.50 570
9001.39 629
9002.29 632
9003.18 602
9004.08 628
9004.98 642
9005.87 640
9006.77 621
9007.66 617
9008.56 628
9009.45 646
9010.35 610
9011.25 584
9012.14 595
9013.04 619
9013.93 556
9014.83 584
9015.73 582
9016.62 596
9017.52 591
9018.42 623
9019.31 583
9020.21 587
9021.10 590
9022.00 607
9022.90 582
9023.79 595
9024.69 598
9025.59 588
9026.48 646
9027.38 582
9028.28 591
9029.17 631
9030.07 619
9030.97 614
9031.87 577
9032.76 613
9033.66 602
9034.56 602
9035.45 629
9036.35 565
9037.25 595
9038.15 595
9039.04 592
9039.94 616
9040.84 657
9041.73 619
9042.63 625
9043.53 591
9044.43 592
9045.33 642
9046.22 603
9047.12 608
9048.02 589
9048.92 590
9049.81 594
9050.71 615
9051.61 640
9052.51 649
9053.41 599
9054.30 605
9055.20 639
9056.10 626
9057.00 589
9057.90 631
9058.80 620
9059.69 600
9060.59 630
9061.49 626
9062.39 625
9063.29 628
9064.19 642
9065.08 639
9065.98 632
9066.88 602
9067.78 638
9068.68 632
9069.58 661
9070.48 653
9071.38 619
9072.27 645
9073.17 680
9074.07 622
9074.97 616
9075.87 606
9076.77 549
9077.67 590
9078.57 609
9079.47 574
9080.37 610
9081.27 599
9082.17 607
9083.07 598
9083.97 600
9084.87 631
9085.76 606
9086.66 604
9087.56 591
9088.46 673
9089.36 651
9090.26 612
9091.16 623
9092.06 652
9092.96 668
9093.86 614
9094.76 611
9095.66 622
9096.56 622
9097.46 585
9098.36 652
9099.26 613
9100.17 575
9101.07 583
9101.97 592
9102.87 583
9103.77 585
9104.67 642
9105.57 626
9106.47 615
9107.37 608
9108.27 604
9109.17 603
9110.07 582
9110.97 623
9111.87 611
9112.77 601
9113.68 615
9114.58 629
9115.48 624
9116.38 609
9117.28 584
9118.18 609
9119.08 601
9119.98 616
9120.89 614
9121.79 585
9122.69 616
9123.59 611
9124.49 592
9125.39 643
9126.29 595
9127.20 612
9128.10 593
9129.00 580
9129.90 571
9130.80 586
9131.71 602
9132.61 599
9133.51 616
9134.41 640
9135.31 638
9136.22 623
9137.12 623
9138.02 612
9138.92 641
9139.83 624
9140.73 549
9141.63 601
9142.53 605
9143.43 601
9144.34 599
9145.24 623
9146.14 592
9147.05 585
9147.95 603
9148.85 632
9149.75 620
9150.66 617
9151.56 610
9152.46 564
9153.37 606
9154.27 628
9155.17 615
9156.07 606
9156.98 585
9157.88 594
9158.78 611
9159.69 630
9160.59 627
9161.49 611
9162.40 615
9163.30 637
9164.20 643
9165.11 588
9166.01 600
9166.92 610
9167.82 641
9168.72 645
9169.63 638
9170.53 645
9171.43 626
9172.34 659
9173.24 642
9174.15 655
9175.05 658
9175.95 609
9176.86 629
9177.76 576
9178.67 624
9179.57 597
9180.48 575
9181.38 633
9182.28 622
9183.19 610
9184.09 589
9185.00 632
9185.90 633
9186.81 599
9187.71 603
9188.62 625
9189.52 626
9190.43 626
9191.33 621
9192.24 629
9193.14 622
9194.05 615
9194.95 644
9195.86 643
9196.76 628
9197.67 631
9198.57 639
9199.48 662
9200.38 663
9201.29 659
9202.19 652
9203.10 656
9204.00 642
9204.91 647
9205.81 690
9206.72 670
9207.63 675
9208.53 656
9209.44 617
9210.34 633
9211.25 588
9212.15 602
9213.06 599
9213.97 592
9214.87 634
9215.78 662
9216.68 667
9217.59 613
9218.50 630
9219.40 608
9220.31 628
9221.22 626
9222.12 613
9223.03 590
9223.94 633
9224.84 616
9225.75 641
9226.65 617
9227.56 625
9228.47 621
9229.37 617
9230.28 597
9231.19 583
9232.10 612
9233.00 647
9233.91 576
9234.82 608
9235.72 646
9236.63 624
9237.54 637
9238.44 620
9239.35 613
9240.26 604
9241.17 624
9242.07 584
9242.98 613
9243.89 620
9244.80 625
9245.70 595
9246.61 625
9247.52 579
9248.43 600
9249.33 621
9250.24 589
9251.15 615
9252.06 608
9252.97 613
9253.87 614
9254.78 636
9255.69 633
9256.60 604
9257.51 568
9258.41 648
9259.32 645
9260.23 649
9261.14 603
9262.05 600
9262.96 629
9263.86 631
9264.77 608
9265.68 642
9266.59 639
9267.50 601
9268.41 612
9269.32 627
9270.22 647
9271.13 626
9272.04 656
9272.95 651
9273.86 630
9274.77 585
9275.68 644
9276.59 660
9277.50 608
9278.40 634
9279.31 573
9280.22 645
9281.13 615
9282.04 600
9282.95 605
9283.86 627
9284.77 692
9285.68 615
9286.59 601
9287.50 641
9288.41 613
9289.32 630
9290.23 655
9291.14 665
9292.05 666
9292.96 608
9293.87 668
9294.78 687
9295.69 647
9296.60 646
9297.51 673
9298.42 646
9299.33 629
9300.24 668
9301.15 695
9302.06 704
9302.97 673
9303.88 697
9304.79 678
9305.70 682
9306.61 672
9307.52 665
9308.43 677
9309.34 707
9310.25 701
9311.16 727
9312.07 725
9312.98 692
9313.90 734
9314.81 809
9315.72 771
9316.63 749
9317.54 710
9318.45 674
9319.36 703
9320.27 703
9321.18 712
9322.10 679
9323.01 717
9323.92 700
9324.83 698
9325.74 677
9326.65 663
9327.56 645
9328.48 680
9329.39 658
9330.30 648
9331.21 631
9332.12 643
9333.03 659
9333.95 633
9334.86 644
9335.77 598
9336.68 643
9337.59 657
9338.51 661
9339.42 657
9340.33 664
9341.24 666
9342.15 669
9343.07 639
9343.98 692
9344.89 667
9345.80 653
9346.72 682
9347.63 640
9348.54 678
9349.45 681
9350.37 687
9351.28 655
9352.19 635
9353.11 687
9354.02 661
9354.93 659
9355.84 650
9356.76 632
9357.67 636
9358.58 642
9359.50 629
9360.41 648
9361.32 643
9362.24 640
9363.15 671
9364.06 615
9364.98 638
9365.89 670
9366.80 696
9367.72 680
9368.63 690
9369.54 682
9370.46 686
9371.37 665
9372.28 673
9373.20 655
9374.11 638
9375.03 662
9375.94 694
9376.85 678
9377.77 678
9378.68 678
9379.60 679
9380.51 659
9381.42 684
9382.34 704
9383.25 678
9384.17 687
9385.08 712
9386.00 683
9386.91 687
9387.82 692
9388.74 707
9389.65 737
9390.57 741
9391.48 787
9392.40 765
9393.31 787
9394.23 732
9395.14 743
9396.06 807
9396.97 831
9397.89 771
9398.80 793
9399.72 772
9400.63 788
9401.55 788
9402.46 797
9403.38 800
9404.29 729
9405.21 709
9406.12 732
9407.04 728
9407.95 651
9408.87 717
9409.79 736
9410.70 720
9411.62 765
9412.53 753
9413.45 716
9414.36 753
9415.28 730
9416.20 699
9417.11 723
9418.03 699
9418.94 743
9419.86 737
9420.78 714
9421.69 700
9422.61 731
9423.52 734
9424.44 720
9425.36 740
9426.27 752
9427.19 769
9428.11 796
9429.02 803
9429.94 771
9430.86 780
9431.77 776
9432.69 790
9433.61 746
9434.52 802
9435.44 778
9436.36 755
9437.27 782
9438.19 772
9439.11 754
9440.02 788
9440.94 852
9441.86 811
9442.78 835
9443.69 847
9444.61 858
9445.53 851
9446.44 882
9447.36 850
9448.28 897
9449.20 857
9450.11 918
9451.03 916
9451.95 882
9452.87 910
9453.78 944
9454.70 928
9455.62 952
9456.54 948
9457.46 912
9458.37 892
9459.29 937
9460.21 847
9461.13 941
9462.05 920
9462.96 830
9463.88 865
9464.80 895
9465.72 869
9466.64 897
9467.56 831
9468.47 832
9469.39 826
9470.31 816
9471.23 782
9472.15 853
9473.07 863
9473.98 797
9474.90 834
9475.82 808
9476.74 844
9477.66 812
9478.58 866
9479.50 885
9480.42 876
9481.34 930
9482.26 937
9483.17 916
9484.09 919
9485.01 947
9485.93 910
9486.85 924
9487.77 950
9488.69 939
9489.61 940
9490.53 927
9491.45 897
9492.37 873
9493.29 849
9494.21 881
9495.13 888
9496.05 907
9496.97 882
9497.89 873
9498.81 858
9499.73 825
9500.65 884
9501.57 818
9502.49 838
9503.41 856
9504.33 879
9505.25 872
9506.17 869
9507.09 839
9508.01 878
9508.93 905
9509.85 866
9510.77 893
9511.69 887
9512.61 912
9513.53 920
9514.45 929
9515.37 950
9516.29 931
9517.21 954
9518.13 1018
9519.05 1060
9519.98 1092
9520.90 1137
9521.82 1148
9522.74 1257
9523.66 1266
9524.58 1317
9525.50 1373
9526.42 1359
9527.34 1281
9528.27 1306
9529.19 1296
9530.11 1210
9531.03 1211
9531.95 1187
9532.87 1202
9533.79 1177
9534.72 1138
9535.64 1143
9536.56 1066
9537.48 1079
9538.40 1072
9539.32 997
9540.25 1033
9541.17 1026
9542.09 1058
9543.01 1007
9543.93 1048
9544.86 999
9545.78 1025
9546.70 950
9547.62 1007
9548.55 1010
9549.47 1011
9550.39 1059
9551.31 997
9552.24 1021
9553.16 1003
9554.08 1055
9555.00 1099
9555.93 1040
9556.85 1080
9557.77 1074
9558.69 1122
9559.62 1109
9560.54 1150
9561.46 1107
9562.39 1124
9563.31 1122
9564.23 1163
9565.15 1159
9566.08 1127
9567.00 1136
9567.92 1173
9568.85 1095
9569.77 1116
9570.69 1121
9571.62 1105
9572.54 1157
9573.46 1123
9574.39 1113
9575.31 1139
9576.23 1150
9577.16 1124
9578.08 1204
9579.01 1156
9579.93 1175
9580.85 1196
9581.78 1214
9582.70 1270
9583.63 1235
9584.55 1233
9585.47 1230
9586.40 1262
9587.32 1309
9588.25 1250
9589.17 1310
9590.09 1286
9591.02 1258
9591.94 1341
9592.87 1365
9593.79 1312
9594.72 1343
9595.64 1418
9596.57 1480
9597.49 1512
9598.42 1513
9599.34 1579
9600.26 1727
9601.19 1803
9602.11 1797
9603.04 1814
9603.96 1837
9604.89 1791
9605.81 1741
9606.74 1706
9607.66 1703
9608.59 1608
9609.51 1562
9610.44 1510
9611.37 1458
9612.29 1449
9613.22 1384
9614.14 1420
9615.07 1394
9615.99 1353
9616.92 1373
9617.84 1392
9618.77 1379
9619.70 1380
9620.62 1333
9621.55 1353
9622.47 1433
9623.40 1367
9624.32 1409
9625.25 1379
9626.18 1359
9627.10 1439
9628.03 1495
9628.95 1433
9629.88 1437
9630.81 1461
9631.73 1496
9632.66 1490
9633.59 1489
9634.51 1471
9635.44 1505
9636.37 1493
9637.29 1511
9638.22 1523
9639.15 1567
9640.07 1584
9641.00 1664
9641.93 1700
9642.85 1665
9643.78 1695
9644.71 1764
9645.63 1836
9646.56 1826
9647.49 1849
9648.41 1858
9649.34 1920
9650.27 1887
9651.20 1860
9652.12 1844
9653.05 1846
9653.98 1833
9654.91 1855
9655.83 1869
9656.76 1780
9657.69 1747
9658.62 1808
9659.54 1737
9660.47 1827
9661.40 1825
9662.33 1799
9663.25 1822
9664.18 1804
9665.11 1865
9666.04 1809
9666.97 1823
9667.89 1909
9668.82 2000
9669.75 1968
9670.68 1949
9671.61 1981
9672.53 2059
9673.46 2021
9674.39 2072
9675.32 2125
9676.25 2111
9677.18 2137
9678.11 2154
9679.03 2186
9679.96 2186
9680.89 2188
9681.82 2245
9682.75 2269
9683.68 2245
9684.61 2300
9685.54 2223
9686.46 2252
9687.39 2242
9688.32 2249
9689.25 2291
9690.18 2227
9691.11 2299
9692.04 2292
9692.97 2281
9693.90 2369
9694.83 2399
9695.76 2486
9696.69 2569
9697.61 2660
9698.54 2736
9699.47 2777
9700.40 2875
9701.33 3031
9702.26 3125
9703.19 3072
9704.12 3119
9705.05 3066
9705.98 2871
9706.91 2838
9707.84 2722
9708.77 2546
9709.70 2540
9710.63 2615
9711.56 2566
9712.49 2509
9713.42 2509
9714.35 2518
9715.28 2592
9716.21 2657
9717.14 2707
9718.07 2658
9719.00 2607
9719.94 2622
9720.87 2614
9721.80 2504
9722.73 2430
9723.66 2392
9724.59 2240
9725.52 2149
9726.45 2082
9727.38 1984
9728.31 1977
9729.24 1858
9730.17 1877
9731.10 1807
9732.04 1858
9732.97 1862
9733.90 1824
9734.83 1845
9735.76 1784
9736.69 1760
9737.62 1811
9738.55 1793
9739.49 1699
9740.42 1625
9741.35 1679
9742.28 1696
9743.21 1625
9744.14 1580
9745.08 1577
9746.01 1630
9746.94 1628
9747.87 1588
9748.80 1629
9749.74 1596
9750.67 1527
9751.60 1583
9752.53 1558
9753.46 1541
9754.40 1535
9755.33 1525
9756.26 1496
9757.19 1447
9758.13 1450
9759.06 1386
9759.99 1472
9760.92 1488
9761.85 1417
9762.79 1429
9763.72 1467
9764.65 1422
9765.59 1402
9766.52 1423
9767.45 1459
9768.38 1394
9769.32 1391
9770.25 1438
9771.18 1469
9772.12 1445
9773.05 1474
9773.98 1423
9774.92 1424
9775.85 1468
9776.78 1429
9777.71 1441
9778.65 1460
9779.58 1458
9780.52 1465
9781.45 1481
9782.38 1522
9783.32 1593
9784.25 1605
9785.18 1632
9786.12 1530
9787.05 1611
9787.98 1553
9788.92 1546
9789.85 1550
9790.79 1459
9791.72 1507
9792.65 1552
9793.59 1484
9794.52 1474
9795.46 1456
9796.39 1411
9797.32 1494
9798.26 1541
9799.19 1522
9800.13 1568
9801.06 1597
9802.00 1587
9802.93 1575
9803.87 1546
9804.80 1513
9805.73 1456
9806.67 1446
9807.60 1418
9808.54 1387
9809.47 1309
9810.41 1261
9811.34 1241
9812.28 1209
9813.21 1190
9814.15 1151
9815.08 1213
9816.02 1149
9816.95 1118
9817.89 1125
9818.82 1110
9819.76 1113
9820.69 1116
9821.63 1089
9822.57 1061
9823.50 1036
9824.44 1066
9825.37 1082
9826.31 1062
9827.24 1081
9828.18 1044
9829.11 1023
9830.05 1101
9830.99 1136
9831.92 1056
9832.86 1031
9833.79 1021
9834.73 1036
9835.67 1024
9836.60 1031
9837.54 1064
9838.47 1021
9839.41 1032
9840.35 1002
9841.28 1027
9842.22 1033
9843.16 1074
9844.09 1054
9845.03 1049
9845.97 1052
9846.90 1058
9847.84 1024
9848.78 1035
9849.71 1072
9850.65 1052
9851.59 1092
9852.52 1096
9853.46 1071
9854.40 1046
9855.33 1048
9856.27 1049
9857.21 1039
9858.14 1020
9859.08 994
9860.02 995
9860.96 1016
9861.89 995
9862.83 977
9863.77 995
9864.71 993
9865.64 970
9866.58 969
9867.52 997
9868.46 1025
9869.39 1024
9870.33 972
9871.27 979
9872.21 919
9873.15 980
9874.08 968
9875.02 999
9875.96 989
9876.90 977
9877.83 963
9878.77 968
9879.71 961
9880.65 995
9881.59 956
9882.53 955
9883.46 971
9884.40 941
9885.34 915
9886.28 936
9887.22 947
9888.16 960
9889.10 965
9890.03 971
9890.97 1016
9891.91 926
9892.85 927
9893.79 938
9894.73 931
9895.67 937
9896.61 941
9897.54 899
9898.48 920
9899.42 915
9900.36 879
9901.30 949
9902.24 924
9903.18 938
9904.12 921
9905.06 925
9906.00 941
9906.94 926
9907.88 912
9908.82 920
9909.76 902
9910.70 923
9911.63 931
9912.57 919
9913.51 947
9914.45 934
9915.39 946
9916.33 921
9917.27 953
9918.21 989
9919.15 994
9920.09 961
9921.03 934
9921.97 1007
9922.91 1031
9923.85 1055
9924.79 1140
9925.74 1190
9926.68 1233
9927.62 1267
9928.56 1335
9929.50 1324
9930.44 1376
9931.38 1451
9932.32 1404
9933.26 1372
9934.20 1288
9935.14 1209
9936.08 1207
9937.02 1131
9937.96 1042
9938.90 1064
9939.85 1018
9940.79 984
9941.73 966
9942.67 973
9943.61 943
9944.55 970
9945.49 972
9946.43 953
9947.38 983
9948.32 1020
9949.26 1097
9950.20 1117
9951.14 1146
9952.08 1183
9953.02 1176
9953.97 1220
9954.91 1203
9955.85 1141
9956.79 1161
9957.73 1127
9958.68 1089
9959.62 1013
9960.56 1003
9961.50 960
9962.44 953
9963.39 923
9964.33 897
9965.27 884
9966.21 877
9967.15 870
9968.10 847
9969.04 782
9969.98 783
9970.92 799
9971.87 794
9972.81 767
9973.75 762
9974.69 755
9975.64 719
9976.58 727
9977.52 740
9978.47 765
9979.41 743
9980.35 726
9981.29 757
9982.24 752
9983.18 753
9984.12 756
9985.07 777
9986.01 750
9986.95 764
9987.90 784
9988.84 798
9989.78 746
9990.73 761
9991.67 775
9992.61 803
9993.56 757
9994.50 762
9995.44 750
9996.39 770
9997.33 767
9998.27 781
9999.22 736
10000.16 731
10001.11 765
10002.05 760
10002.99 705
10003.94 761
10004.88 737
10005.83 757
10006.77 743
10007.72 716
10008.66 764
10009.60 740
10010.55 743
10011.49 726
10012.44 708
10013.38 734
10014.33 729
10015.27 699
10016.21 725
10017.16 739
10018.10 740
10019.05 721
10019.99 700
10020.94 703
10021.88 733
10022.83 755
10023.77 739
10024.72 699
10025.66 729
10026.61 738
10027.55 715
10028.50 748
10029.44 710
10030.39 725
10031.33 739
10032.28 742
10033.23 705
10034.17 726
10035.12 727
10036.06 696
10037.01 694
10037.95 660
10038.90 648
10039.84 699
10040.79 697
10041.74 712
10042.68 659
10043.63 689
10044.57 679
10045.52 649
10046.47 669
10047.41 678
10048.36 675
10049.30 673
10050.25 689
10051.20 653
10052.14 685
10053.09 672
10054.04 693
10054.98 660
10055.93 632
10056.88 684
10057.82 651
10058.77 674
10059.72 649
10060.66 659
10061.61 696
10062.56 698
10063.50 669
10064.45 682
10065.40 689
10066.34 655
10067.29 677
10068.24 663
10069.18 686
10070.13 641
10071.08 662
10072.03 667
10072.97 671
10073.92 645
10074.87 621
10075.82 646
10076.76 657
10077.71 631
10078.66 666
10079.61 650
10080.55 664
10081.50 687
10082.45 626
10083.40 655
10084.34 607
10085.29 658
10086.24 622
10087.19 642
10088.14 655
10089.08 651
10090.03 647
10090.98 633
10091.93 646
10092.88 662
10093.83 654
10094.77 636
10095.72 603
10096.67 643
10097.62 699
10098.57 677
10099.52 657
10100.46 690
10101.41 696
10102.36 638
10103.31 643
10104.26 706
10105.21 671
10106.16 726
10107.11 666
10108.05 641
10109.00 668
10109.95 679
10110.90 676
10111.85 642
10112.80 675
10113.75 670
10114.70 643
10115.65 670
10116.60 652
10117.55 680
10118.50 646
10119.45 632
10120.39 666
10121.34 681
10122.29 629
10123.24 650
10124.19 650
10125.14 668
10126.09 654
10127.04 622
10127.99 668
10128.94 684
10129.89 671
10130.84 657
10131.79 605
10132.74 671
10133.69 666
10134.64 671
10135.59 649
10136.54 679
10137.49 691
10138.44 672
10139.39 689
10140.34 683
10141.30 680
10142.25 707
10143.20 689
10144.15 705
10145.10 686
10146.05 722
10147.00 721
10147.95 719
10148.90 690
10149.85 707
10150.80 737
10151.75 718
10152.70 698
10153.66 718
10154.61 693
10155.56 711
10156.51 747
10157.46 706
10158.41 714
10159.36 714
10160.31 742
10161.27 709
10162.22 736
10163.17 755
10164.12 772
10165.07 739
10166.02 736
10166.98 755
10167.93 776
10168.88 749
10169.83 757
10170.78 806
10171.73 792
10172.69 793
10173.64 773
10174.59 770
10175.54 782
10176.50 793
10177.45 809
10178.40 817
10179.35 794
10180.30 830
10181.26 801
10182.21 828
10183.16 855
10184.11 803
10185.07 823
10186.02 853
10186.97 794
10187.92 803
10188.88 848
10189.83 885
10190.78 836
10191.74 833
10192.69 840
10193.64 869
10194.59 831
10195.55 855
10196.50 859
10197.45 903
10198.41 912
10199.36 890
10200.31 869
10201.27 880
10202.22 892
10203.17 889
10204.13 945
10205.08 968
10206.03 977
10206.99 964
10207.94 1036
10208.89 1072
10209.85 1023
10210.80 1033
10211.76 1062
10212.71 1087
10213.66 1032
10214.62 1025
10215.57 1029
10216.53 986
10217.48 950
10218.43 938
10219.39 936
10220.34 934
10221.30 950
10222.25 929
10223.21 893
10224.16 946
10225.11 878
10226.07 893
10227.02 954
10227.98 923
10228.93 869
10229.89 879
10230.84 947
10231.80 975
10232.75 994
10233.71 1058
10234.66 1081
10235.62 1134
10236.57 1228
10237.53 1265
10238.48 1298
10239.44 1275
10240.39 1315
10241.35 1320
10242.30 1268
10243.26 1179
10244.21 1181
10245.17 1150
10246.12 1103
10247.08 1068
10248.03 1027
10248.99 985
10249.94 971
10250.90 887
10251.86 915
10252.81 929
10253.77 873
10254.72 905
10255.68 896
10256.63 886
10257.59 868
10258.55 839
10259.50 899
10260.46 854
10261.41 817
10262.37 831
10263.33 837
10264.28 798
10265.24 755
10266.20 735
10267.15 732
10268.11 776
10269.07 763
10270.02 755
10270.98 773
10271.94 764
10272.89 763
10273.85 790
10274.81 781
10275.76 788
10276.72 772
10277.68 741
10278.63 763
10279.59 705
10280.55 746
10281.50 791
10282.46 757
10283.42 761
10284.38 735
10285.33 710
10286.29 703
10287.25 700
10288.20 706
10289.16 666
10290.12 696
10291.08 686
10292.03 693
10292.99 709
10293.95 682
10294.91 663
10295.86 716
10296.82 673
10297.78 710
10298.74 744
10299.70 719
10300.65 761
10301.61 709
10302.57 727
10303.53 712
10304.49 736
10305.44 711
10306.40 714
10307.36 702
10308.32 724
10309.28 712
10310.24 662
10311.19 693
10312.15 699
10313.11 686
10314.07 679
10315.03 684
10315.99 750
10316.95 692
10317.90 709
10318.86 732
10319.82 749
10320.78 736
10321.74 759
10322.70 717
10323.66 698
10324.62 703
10325.58 716
10326.54 709
10327.49 694
10328.45 705
10329.41 679
10330.37 734
10331.33 739
10332.29 714
10333.25 694
10334.21 674
10335.17 693
10336.13 668
10337.09 657
10338.05 678
10339.01 657
10339.97 679
10340.93 693
10341.89 625
10342.85 636
10343.81 674
10344.77 667
10345.73 657
10346.69 669
10347.65 642
10348.61 654
10349.57 666
10350.53 634
10351.49 623
10352.45 660
10353.41 656
10354.37 669
10355.33 635
10356.29 615
10357.25 654
10358.21 652
10359.17 621
10360.13 637
10361.09 612
10362.06 630
10363.02 635
10363.98 604
10364.94 613
10365.90 605
10366.86 589
10367.82 568
10368.78 576
10369.74 581
10370.70 611
10371.67 596
10372.63 615
10373.59 576
10374.55 607
10375.51 591
10376.47 599
10377.43 616
10378.40 593
10379.36 574
10380.32 612
10381.28 621
10382.24 538
10383.20 569
10384.17 561
10385.13 584
10386.09 597
10387.05 591
10388.01 591
10388.98 574
10389.94 618
10390.90 611
10391.86 608
10392.82 552
10393.79 560
10394.75 570
10395.71 577
10396.67 563
10397.64 587
10398.60 560
10399.56 588
10400.52 577
10401.49 592
10402.45 591
10403.41 560
10404.37 580
10405.34 571
10406.30 561
10407.26 570
10408.23 610
10409.19 575
10410.15 589
10411.11 559
10412.08 582
10413.04 583
10414.00 554
10414.97 553
10415.93 626
10416.89 564
10417.86 541
10418.82 560
10419.78 602
10420.75 584
10421.71 605
10422.68 623
10423.64 623
10424.60 616
10425.57 607
10426.53 577
10427.49 588
10428.46 609
10429.42 574
10430.39 569
10431.35 596
10432.31 540
10433.28 534
10434.24 537
10435.21 545
10436.17 557
10437.13 551
10438.10 527
10439.06 527
10440.03 542
10440.99 565
10441.96 543
10442.92 535
10443.89 535
10444.85 551
10445.82 542
10446.78 549
10447.74 556
10448.71 583
10449.67 544
10450.64 518
10451.60 552
10452.57 565
10453.53 526
10454.50 534
10455.46 588
10456.43 566
10457.39 554
10458.36 541
10459.33 534
10460.29 532
10461.26 537
10462.22 540
10463.19 578
10464.15 527
10465.12 543
10466.08 546
10467.05 520
10468.01 546
10468.98 531
10469.95 566
10470.91 510
10471.88 528
10472.84 530
10473.81 543
10474.78 569
10475.74 548
10476.71 596
10477.67 573
10478.64 573
10479.61 533
10480.57 546
10481.54 580
10482.51 580
10483.47 586
10484.44 562
10485.41 621
10486.37 587
10487.34 584
10488.30 577
10489.27 557
10490.24 558
10491.20 530
10492.17 509
10493.14 553
10494.11 571
10495.07 582
10496.04 610
10497.01 598
10497.97 550
10498.94 537
10499.91 542
10500.88 539
10501.84 526
10502.81 535
10503.78 549
10504.74 544
10505.71 567
10506.68 548
10507.65 570
10508.61 548
10509.58 553
10510.55 549
10511.52 557
10512.49 561
10513.45 570
10514.42 582
10515.39 555
10516.36 586
10517.32 521
10518.29 528
10519.26 564
10520.23 598
10521.20 561
10522.17 561
10523.13 518
10524.10 584
10525.07 564
10526.04 594
10527.01 583
10527.98 550
10528.94 549
10529.91 552
10530.88 545
10531.85 565
10532.82 601
10533.79 564
10534.76 571
10535.72 593
10536.69 607
10537.66 599
10538.63 560
10539.60 580
10540.57 581
10541.54 613
10542.51 616
10543.48 615
10544.45 609
10545.42 643
10546.38 612
10547.35 614
10548.32 596
10549.29 622
10550.26 629
10551.23 606
10552.20 593
10553.17 627
10554.14 608
10555.11 596
10556.08 649
10557.05 656
10558.02 646
10558.99 648
10559.96 636
10560.93 638
10561.90 664
10562.87 673
10563.84 651
10564.81 650
10565.78 647
10566.75 658
10567.72 685
10568.69 706
10569.66 660
10570.63 611
10571.60 656
10572.57 629
10573.54 664
10574.51 641
10575.48 659
10576.46 646
10577.43 643
10578.40 659
10579.37 606
10580.34 635
10581.31 611
10582.28 645
10583.25 622
10584.22 636
10585.19 633
10586.16 659
10587.14 608
10588.11 617
10589.08 692
10590.05 649
10591.02 632
10591.99 676
10592.96 656
10593.94 658
10594.91 646
10595.88 662
10596.85 696
10597.82 701
10598.79 676
10599.77 697
10600.74 715
10601.71 709
10602.68 718
10603.65 767
10604.62 775
10605.60 793
10606.57 780
10607.54 849
10608.51 880
10609.49 895
10610.46 863
10611.43 920
10612.40 973
10613.37 936
10614.35 931
10615.32 948
10616.29 908
10617.26 903
10618.24 886
10619.21 912
10620.18 873
10621.16 805
10622.13 806
10623.10 793
10624.07 762
10625.05 756
10626.02 764
10626.99 770
10627.97 715
10628.94 719
10629.91 713
10630.89 724
10631.86 696
10632.83 709
10633.80 704
10634.78 732
10635.75 771
10636.73 765
10637.70 743
10638.67 743
10639.65 773
10640.62 778
10641.59 799
10642.57 853
10643.54 777
10644.51 821
10645.49 805
10646.46 758
10647.44 755
10648.41 771
10649.38 757
10650.36 703
10651.33 707
10652.31 713
10653.28 654
10654.25 666
10655.23 668
10656.20 650
10657.18 633
10658.15 648
10659.13 616
10660.10 582
10661.08 637
10662.05 604
10663.03 597
10664.00 587
10664.97 607
10665.95 593
10666.92 588
10667.90 575
10668.87 610
10669.85 584
10670.82 588
10671.80 577
10672.77 609
10673.75 582
10674.72 604
10675.70 585
10676.68 606
10677.65 612
10678.63 568
10679.60 614
10680.58 658
10681.55 612
10682.53 624
10683.50 602
10684.48 644
10685.45 625
10686.43 637
10687.41 633
10688.38 576
10689.36 608
10690.33 624
10691.31 580
10692.29 597
10693.26 627
10694.24 632
10695.21 596
10696.19 557
10697.17 564
10698.14 630
10699.12 593
10700.10 561
10701.07 604
10702.05 594
10703.02 619
10704.00 581
10704.98 592
10705.95 566
10706.93 602
10707.91 568
10708.88 545
10709.86 560
10710.84 584
10711.82 578
10712.79 558
10713.77 585
10714.75 559
10715.72 593
10716.70 548
10717.68 546
10718.65 531
10719.63 580
10720.61 559
10721.59 552
10722.56 524
10723.54 556
10724.52 553
10725.50 559
10726.47 544
10727.45 555
10728.43 588
10729.41 554
10730.38 577
10731.36 567
10732.34 569
10733.32 560
10734.30 565
10735.27 545
10736.25 579
10737.23 584
10738.21 573
10739.19 596
10740.16 604
10741.14 571
10742.12 578
10743.10 585
10744.08 565
10745.06 588
10746.03 591
10747.01 593
10747.99 588
10748.97 618
10749.95 598
10750.93 609
10751.91 584
10752.88 603
10753.86 577
10754.84 557
10755.82 578
10756.80 559
10757.78 586
10758.76 569
10759.74 570
10760.72 603
10761.70 588
10762.67 549
10763.65 575
10764.63 565
10765.61 586
10766.59 574
10767.57 570
10768.55 546
10769.53 555
10770.51 596
10771.49 605
10772.47 602
10773.45 592
10774.43 620
10775.41 616
10776.39 629
10777.37 569
10778.35 611
10779.33 563
10780.31 603
10781.29 615
10782.27 635
10783.25 639
10784.23 631
10785.21 644
10786.19 635
10787.17 599
10788.15 616
10789.13 655
10790.11 625
10791.09 653
10792.07 642
10793.05 644
10794.03 646
10795.01 621
10795.99 618
10796.97 639
10797.96 583
10798.94 609
10799.92 619
10800.90 582
10801.88 612
10802.86 605
10803.84 587
10804.82 596
10805.80 575
10806.79 580
10807.77 627
10808.75 639
10809.73 605
10810.71 596
10811.69 614
10812.67 603
10813.65 621
10814.64 620
10815.62 566
10816.60 615
10817.58 657
10818.56 614
10819.54 609
10820.53 612
10821.51 581
10822.49 597
10823.47 579
10824.45 608
10825.44 635
10826.42 619
10827.40 591
10828.38 602
10829.37 616
10830.35 600
10831.33 625
10832.31 631
10833.29 591
10834.28 587
10835.26 593
10836.24 615
10837.22 662
10838.21 615
10839.19 631
10840.17 640
10841.16 603
10842.14 595
10843.12 623
10844.10 646
10845.09 664
10846.07 695
10847.05 674
10848.04 698
10849.02 659
10850.00 681
10850.99 656
10851.97 701
10852.95 667
10853.94 689
10854.92 688
10855.90 695
10856.89 689
10857.87 690
10858.85 725
10859.84 719
10860.82 684
10861.80 705
10862.79 701
10863.77 736
10864.76 716
10865.74 707
10866.72 729
10867.71 749
10868.69 740
10869.68 717
10870.66 726
10871.64 693
10872.63 742
10873.61 712
10874.60 691
10875.58 739
10876.56 756
10877.55 759
10878.53 702
10879.52 737
10880.50 747
10881.49 767
10882.47 755
10883.46 741
10884.44 740
10885.43 784
10886.41 796
10887.40 770
10888.38 744
10889.37 766
10890.35 799
10891.34 823
10892.32 786
10893.31 784
10894.29 847
10895.28 822
10896.26 852
10897.25 879
10898.23 880
10899.22 873
10900.20 828
10901.19 837
10902.17 846
10903.16 890
10904.15 855
10905.13 905
10906.12 895
10907.10 954
10908.09 895
10909.07 945
10910.06 928
10911.05 929
10912.03 966
10913.02 981
10914.00 989
10914.99 976
10915.98 998
10916.96 1000
10917.95 1016
10918.94 1010
10919.92 1049
10920.91 1067
10921.89 1063
10922.88 1021
10923.87 1037
10924.85 1043
10925.84 1052
10926.83 1052
10927.81 1073
10928.80 1102
10929.79 1083
10930.77 1140
10931.76 1100
10932.75 1083
10933.74 1146
10934.72 1188
10935.71 1178
10936.70 1196
10937.68 1168
10938.67 1248
10939.66 1216
10940.65 1232
10941.63 1263
10942.62 1271
10943.61 1241
10944.59 1240
10945.58 1301
10946.57 1349
10947.56 1383
10948.54 1376
10949.53 1409
10950.52 1465
10951.51 1453
10952.50 1516
10953.48 1577
10954.47 1714
10955.46 1701
10956.45 1771
10957.44 1803
10958.42 1888
10959.41 1956
10960.40 2008
10961.39 2055
10962.38 2024
10963.36 2007
10964.35 2090
10965.34 2056
10966.33 1951
10967.32 1961
10968.31 1908
10969.30 1779
10970.28 1754
10971.27 1681
10972.26 1692
10973.25 1579
10974.24 1582
10975.23 1571
10976.22 1486
10977.21 1445
10978.19 1541
10979.18 1526
10980.17 1432
10981.16 1441
10982.15 1468
10983.14 1513
10984.13 1512
10985.12 1537
10986.11 1511
10987.10 1567
10988.09 1634
10989.08 1619
10990.07 1655
10991.06 1676
10992.04 1702
10993.03 1773
10994.02 1911
10995.01 1990
10996.00 2014
10996.99 2192
10997.98 2336
10998.97 2442
10999.96 2589
11000.95 2630
11001.94 2711
11002.93 2738
11003.92 2828
11004.91 2832
11005.90 2687
11006.89 2690
11007.88 2511
11008.87 2337
11009.87 2235
11010.86 2114
11011.85 1981
11012.84 1841
11013.83 1731
11014.82 1624
11015.81 1575
11016.80 1480
11017.79 1384
11018.78 1367
11019.77 1320
11020.76 1257
11021.75 1271
11022.74 1219
11023.74 1144
11024.73 1127
11025.72 1162
11026.71 1178
11027.70 1151
11028.69 1136
11029.68 1120
11030.67 1085
11031.67 1117
11032.66 1084
11033.65 1073
11034.64 1068
11035.63 1084
11036.62 1058
11037.61 1039
11038.61 1053
11039.60 1090
11040.59 1076
11041.58 1053
11042.57 1056
11043.56 1021
11044.56 1029
11045.55 1043
11046.54 1039
11047.53 979
11048.53 1026
11049.52 981
11050.51 987
11051.50 988
11052.49 1016
11053.49 957
11054.48 958
11055.47 891
11056.46 955
11057.46 919
11058.45 983
11059.44 1000
11060.43 959
11061.43 1025
11062.42 951
11063.41 969
11064.41 981
11065.40 1045
11066.39 988
11067.38 1037
11068.38 1021
11069.37 1024
11070.36 1023
11071.36 1026
11072.35 1011
11073.34 1003
11074.34 995
11075.33 1034
11076.32 1035
11077.32 974
11078.31 1006
11079.30 1021
11080.30 994
11081.29 1016
11082.28 1011
11083.28 1028
11084.27 989
11085.27 924
11086.26 940
11087.25 976
11088.25 938
11089.24 953
11090.24 956
11091.23 910
11092.22 929
11093.22 964
11094.21 904
11095.21 879
11096.20 906
11097.19 911
11098.19 914
11099.18 865
11100.18 876
11101.17 906
11102.17 897
11103.16 912
11104.16 892
11105.15 876
11106.15 863
11107.14 852
11108.13 884
11109.13 882
11110.12 904
11111.12 863
11112.11 842
11113.11 861
11114.10 863
11115.10 842
11116.09 848
11117.09 850
11118.09 854
11119.08 855
11120.08 839
11121.07 812
11122.07 810
11123.06 794
11124.06 823
11125.05 837
11126.05 820
11127.04 859
11128.04 835
11129.04 837
11130.03 813
11131.03 837
11132.02 843
11133.02 796
11134.02 784
11135.01 780
11136.01 816
11137.00 804
11138.00 786
11139.00 773
11139.99 778
11140.99 775
11141.98 787
11142.98 761
11143.98 798
11144.97 780
11145.97 783
11146.97 790
11147.96 786
11148.96 774
11149.96 824
11150.95 799
11151.95 749
11152.95 798
11153.94 770
11154.94 750
11155.94 792
11156.93 813
11157.93 816
11158.93 743
11159.93 770
11160.92 808
11161.92 750
11162.92 765
11163.92 765
11164.91 789
11165.91 750
11166.91 730
11167.90 740
11168.90 763
11169.90 761
11170.90 771
11171.90 755
11172.89 765
11173.89 733
11174.89 711
11175.89 729
11176.88 709
11177.88 717
11178.88 733
11179.88 736
11180.88 719
11181.87 713
11182.87 702
11183.87 712
11184.87 725
11185.87 730
11186.87 730
11187.86 691
11188.86 735
11189.86 698
11190.86 681
11191.86 722
11192.86 732
11193.86 716
11194.85 722
11195.85 722
11196.85 715
11197.85 743
11198.85 752
11199.85 733
11200.85 770
11201.85 755
11202.84 773
11203.84 744
11204.84 763
11205.84 757
11206.84 683
11207.84 757
11208.84 753
11209.84 715
11210.84 706
11211.84 744
11212.84 761
11213.84 725
11214.84 749
11215.84 775
11216.84 758
11217.84 740
11218.84 689
11219.84 763
11220.84 771
11221.84 751
11222.84 762
11223.84 766
11224.84 759
11225.84 751
11226.84 739
11227.84 764
11228.84 774
11229.84 736
11230.84 753
11231.84 757
11232.84 781
11233.84 814
11234.84 775
11235.84 807
11236.84 778
11237.84 803
11238.84 810
11239.84 806
11240.84 824
11241.84 811
11242.84 777
11243.84 814
11244.84 826
11245.85 817
11246.85 767
11247.85 786
11248.85 825
11249.85 815
11250.85 808
11251.85 829
11252.85 837
11253.86 878
11254.86 871
11255.86 894
11256.86 896
11257.86 876
11258.86 889
11259.86 888
11260.87 899
11261.87 933
11262.87 907
11263.87 920
11264.87 971
11265.87 975
11266.88 956
11267.88 948
11268.88 935
11269.88 940
11270.88 1007
11271.89 1042
11272.89 1077
11273.89 1055
11274.89 1087
11275.90 1120
11276.90 1157
11277.90 1178
11278.90 1137
11279.90 1165
11280.91 1121
11281.91 1122
11282.91 1125
11283.92 1108
11284.92 1105
11285.92 1100
11286.92 1048
11287.93 1034
11288.93 970
11289.93 930
11290.94 934
11291.94 920
11292.94 890
11293.94 908
11294.95 883
11295.95 910
11296.95 846
11297.96 845
11298.96 878
11299.96 873
11300.97 879
11301.97 861
11302.97 875
11303.98 837
11304.98 863
11305.98 868
11306.99 861
11307.99 851
11309.00 838
11310.00 827
11311.00 885
11312.01 882
11313.01 908
11314.02 932
11315.02 934
11316.02 948
11317.03 918
11318.03 956
11319.04 956
11320.04 962
11321.04 986
11322.05 978
11323.05 996
11324.06 988
11325.06 988
11326.07 986
11327.07 965
11328.08 956
11329.08 972
11330.09 970
11331.09 933
11332.10 931
11333.10 954
11334.10 985
11335.11 982
11336.11 955
11337.12 950
11338.12 1010
11339.13 1035
11340.14 1024
11341.14 1024
11342.15 1055
11343.15 1074
11344.16 1061
11345.16 1060
11346.17 1078
11347.17 1055
11348.18 1089
11349.18 1053
11350.19 1019
11351.19 1035
11352.20 962
11353.21 981
11354.21 961
11355.22 957
11356.22 926
11357.23 886
11358.24 880
11359.24 869
11360.25 893
11361.25 900
11362.26 959
11363.27 907
11364.27 880
11365.28 899
11366.28 891
11367.29 849
11368.30 885
11369.30 869
11370.31 882
11371.32 866
11372.32 880
11373.33 855
11374.34 845
11375.34 841
11376.35 870
11377.36 849
11378.36 850
11379.37 882
11380.38 855
11381.38 815
11382.39 837
11383.40 882
11384.41 845
11385.41 873
11386.42 861
11387.43 841
11388.43 839
11389.44 828
11390.45 848
11391.46 847
11392.46 860
11393.47 860
11394.48 860
11395.49 866
11396.49 858
11397.50 864
11398.51 846
11399.52 853
11400.53 855
11401.53 858
11402.54 861
11403.55 913
11404.56 881
11405.57 885
11406.57 893
11407.58 882
11408.59 920
11409.60 904
11410.61 882
11411.61 909
11412.62 870
11413.63 893
11414.64 900
11415.65 892
11416.66 929
11417.67 933
11418.67 875
11419.68 904
11420.69 887
11421.70 874
11422.71 877
11423.72 869
11424.73 918
11425.74 926
11426.74 868
11427.75 866
11428.76 865
11429.77 851
11430.78 868
11431.79 936
11432.80 893
11433.81 941
11434.82 895
11435.83 950
11436.84 958
11437.85 907
11438.86 987
11439.87 940
11440.88 919
11441.88 945
11442.89 912
11443.90 973
11444.91 919
11445.92 939
11446.93 930
11447.94 949
11448.95 969
11449.96 969
11450.97 985
11451.98 958
11452.99 990
11454.00 979
11455.01 944
11456.02 953
11457.04 981
11458.05 979
11459.06 994
11460.07 978
11461.08 999
11462.09 983
11463.10 937
11464.11 994
11465.12 968
11466.13 1014
11467.14 964
11468.15 1033
11469.16 1042
11470.17 1018
11471.18 1014
11472.20 1077
11473.21 1064
11474.22 1026
11475.23 1096
11476.24 1112
11477.25 1097
11478.26 1051
11479.27 1098
11480.28 1128
11481.30 1137
11482.31 1099
11483.32 1098
11484.33 1137
11485.34 1110
11486.35 1141
11487.37 1189
11488.38 1200
11489.39 1217
11490.40 1233
11491.41 1196
11492.42 1213
11493.44 1247
11494.45 1275
11495.46 1313
11496.47 1323
11497.48 1297
11498.50 1298
11499.51 1389
11500.52 1354
11501.53 1394
11502.55 1430
11503.56 1395
11504.57 1444
11505.58 1435
11506.60 1488
11507.61 1435
11508.62 1469
11509.63 1510
11510.65 1497
11511.66 1613
11512.67 1639
11513.68 1637
11514.70 1708
11515.71 1761
11516.72 1751
11517.74 1843
11518.75 1952
11519.76 2033
11520.78 2094
11521.79 2109
11522.80 2159
11523.81 2270
11524.83 2311
11525.84 2386
11526.85 2396
11527.87 2502
11528.88 2624
11529.90 2706
11530.91 2806
11531.92 2978
11532.94 3045
11533.95 3251
11534.96 3488
11535.98 3793
11536.99 3926
11538.01 4129
11539.02 4429
11540.03 4691
11541.05 4806
11542.06 4913
11543.08 4961
11544.09 4836
11545.10 4756
11546.12 4623
11547.13 4441
11548.15 4235
11549.16 4083
11550.18 3710
11551.19 3419
11552.20 3230
11553.22 3047
11554.23 2788
11555.25 2569
11556.26 2488
11557.28 2265
11558.29 2074
11559.31 2022
11560.32 1977
11561.34 1883
11562.35 1858
11563.37 1830
11564.38 1766
11565.40 1739
11566.41 1719
11567.43 1733
11568.44 1716
11569.46 1739
11570.47 1689
11571.49 1702
11572.50 1676
11573.52 1709
11574.53 1636
11575.55 1659
11576.57 1617
11577.58 1666
11578.60 1631
11579.61 1645
11580.63 1618
11581.64 1651
11582.66 1632
11583.68 1685
11584.69 1629
11585.71 1617
11586.72 1595
11587.74 1602
11588.76 1574
11589.77 1624
11590.79 1651
11591.81 1678
11592.82 1676
11593.84 1737
11594.85 1796
11595.87 1855
11596.89 1971
11597.90 1962
11598.92 2017
11599.94 2104
11600.95 2175
11601.97 2215
11602.99 2157
11604.00 2209
11605.02 2220
11606.04 2190
11607.05 2102
11608.07 2054
11609.09 2046
11610.11 1991
11611.12 1949
11612.14 1879
11613.16 1807
11614.17 1729
11615.19 1755
11616.21 1709
11617.23 1689
11618.24 1593
11619.26 1615
11620.28 1598
11621.30 1590
11622.31 1580
11623.33 1572
11624.35 1575
11625.37 1499
11626.38 1563
11627.40 1506
11628.42 1458
11629.44 1487
11630.46 1472
11631.47 1435
11632.49 1448
11633.51 1445
11634.53 1388
11635.55 1359
11636.56 1339
11637.58 1347
11638.60 1330
11639.62 1284
11640.64 1323
11641.66 1259
11642.67 1283
11643.69 1222
11644.71 1220
11645.73 1281
11646.75 1235
11647.77 1196
11648.79 1168
11649.80 1138
11650.82 1143
11651.84 1121
11652.86 1110
11653.88 1132
11654.90 1095
11655.92 1131
11656.94 1138
11657.96 1110
11658.98 1066
11660.00 1047
11661.01 1066
11662.03 1077
11663.05 1048
11664.07 1059
11665.09 1065
11666.11 1069
11667.13 1045
11668.15 1051
11669.17 1018
11670.19 1024
11671.21 1013
11672.23 1010
11673.25 1034
11674.27 1017
11675.29 1006
11676.31 1001
11677.33 1005
11678.35 1003
11679.37 964
11680.39 982
11681.41 976
11682.43 985
11683.45 1004
11684.47 975
11685.49 985
11686.51 996
11687.53 993
11688.55 947
11689.57 920
11690.59 938
11691.61 954
11692.63 940
11693.66 911
11694.68 911
11695.70 974
11696.72 918
11697.74 952
11698.76 926
11699.78 901
11700.80 883
11701.82 940
11702.84 880
11703.86 902
11704.89 870
11705.91 846
11706.93 861
11707.95 886
11708.97 885
11709.99 853
11711.01 846
11712.04 848
11713.06 854
11714.08 872
11715.10 840
11716.12 824
11717.14 837
11718.17 834
11719.19 839
11720.21 802
11721.23 779
11722.25 783
11723.28 775
11724.30 750
11725.32 740
11726.34 777
11727.36 775
11728.39 781
11729.41 790
11730.43 773
11731.45 751
11732.48 803
11733.50 736
11734.52 751
11735.54 759
11736.57 752
11737.59 758
11738.61 731
11739.63 765
11740.66 773
11741.68 751
11742.70 740
11743.72 690
11744.75 723
11745.77 730
11746.79 721
11747.82 723
11748.84 731
11749.86 697
11750.89 711
11751.91 702
11752.93 700
11753.96 680
11754.98 688
11756.00 706
11757.03 700
11758.05 704
11759.07 705
11760.10 702
11761.12 674
11762.14 672
11763.17 661
11764.19 637
11765.22 635
11766.24 642
11767.26 682
11768.29 685
11769.31 654
11770.34 670
11771.36 697
11772.38 677
11773.41 680
11774.43 666
11775.46 692
11776.48 706
11777.51 699
11778.53 686
11779.55 673
11780.58 695
11781.60 688
11782.63 700
11783.65 643
11784.68 650
11785.70 655
11786.73 650
11787.75 648
11788.78 663
11789.80 692
11790.83 680
11791.85 669
11792.88 666
11793.90 668
11794.93 676
11795.95 678
11796.98 684
11798.00 656
11799.03 664
11800.05 652
11801.08 647
11802.10 642
11803.13 671
11804.15 674
11805.18 695
11806.21 662
11807.23 654
11808.26 648
11809.28 667
11810.31 649
11811.33 672
11812.36 652
11813.39 643
11814.41 643
11815.44 617
11816.46 652
11817.49 693
11818.52 693
11819.54 664
11820.57 641
11821.59 691
11822.62 689
11823.65 681
11824.67 704
11825.70 650
11826.73 698
11827.75 694
11828.78 660
11829.81 698
11830.83 690
11831.86 688
11832.89 696
11833.91 731
11834.94 685
11835.97 712
11836.99 716
11838.02 716
11839.05 680
11840.08 673
11841.10 713
11842.13 715
11843.16 685
11844.18 686
11845.21 681
11846.24 700
11847.27 680
11848.29 737
11849.32 724
11850.35 707
11851.38 711
11852.40 690
11853.43 689
11854.46 689
11855.49 728
11856.51 704
11857.54 688
11858.57 712
11859.60 714
11860.63 747
11861.65 762
11862.68 755
11863.71 774
11864.74 718
11865.77 766
11866.80 777
11867.82 757
11868.85 792
11869.88 814
11870.91 801
11871.94 768
11872.97 785
11873.99 778
11875.02 807
11876.05 806
11877.08 839
11878.11 759
11879.14 754
11880.17 753
11881.20 856
11882.22 823
11883.25 824
11884.28 839
11885.31 818
11886.34 849
11887.37 878
11888.40 865
11889.43 894
11890.46 893
11891.49 911
11892.52 937
11893.55 914
11894.57 964
11895.60 947
11896.63 993
11897.66 1011
11898.69 995
11899.72 1096
11900.75 1105
11901.78 1112
11902.81 1151
11903.84 1145
11904.87 1207
11905.90 1172
11906.93 1227
11907.96 1288
11908.99 1263
11910.02 1213
11911.05 1161
11912.08 1196
11913.11 1135
11914.14 1167
11915.17 1170
11916.20 1093
11917.23 1031
11918.26 1115
11919.29 1084
11920.33 1045
11921.36 1069
11922.39 1090
11923.42 1104
11924.45 1116
11925.48 1054
11926.51 1089
11927.54 1121
11928.57 1211
11929.60 1254
11930.63 1253
11931.66 1217
11932.70 1292
11933.73 1312
11934.76 1294
11935.79 1298
11936.82 1300
11937.85 1316
11938.88 1251
11939.91 1196
11940.95 1188
11941.98 1186
11943.01 1175
11944.04 1050
11945.07 1069
11946.10 993
11947.14 987
11948.17 949
11949.20 943
11950.23 952
11951.26 887
11952.29 877
11953.33 825
11954.36 863
11955.39 826
11956.42 836
11957.46 835
11958.49 843
11959.52 816
11960.55 816
11961.58 814
11962.62 816
11963.65 808
11964.68 805
11965.71 843
11966.75 769
11967.78 804
11968.81 826
11969.84 830
11970.88 806
11971.91 835
11972.94 877
11973.98 820
11975.01 790
11976.04 838
11977.07 837
11978.11 798
11979.14 813
11980.17 872
11981.21 880
11982.24 788
11983.27 771
11984.31 801
11985.34 832
11986.37 820
11987.41 844
11988.44 805
11989.47 816
11990.51 848
11991.54 834
11992.58 862
11993.61 845
11994.64 849
11995.68 868
11996.71 813
11997.74 802
11998.78 838
11999.81 877
12000.85 882
12001.88 859
12002.91 879
12003.95 849
12004.98 871
12006.02 909
12007.05 897
12008.09 874
12009.12 896
12010.15 918
12011.19 946
12012.22 911
12013.26 921
12014.29 919
12015.33 941
12016.36 983
12017.40 941
12018.43 988
12019.47 967
12020.50 956
12021.54 982
12022.57 957
12023.61 966
12024.64 981
12025.68 1000
12026.71 985
12027.75 1014
12028.78 985
12029.82 1020
12030.85 1035
12031.89 1018
12032.92 1019
12033.96 973
12034.99 963
12036.03 972
12037.07 1003
12038.10 988
12039.14 1011
12040.17 983
12041.21 1031
12042.24 988
12043.28 976
12044.32 968
12045.35 997
12046.39 979
12047.42 1002
12048.46 1014
12049.50 1022
12050.53 1077
12051.57 1030
12052.61 1022
12053.64 1054
12054.68 1032
12055.71 1066
12056.75 1069
12057.79 1068
12058.82 1079
12059.86 1090
12060.90 1102
12061.93 1093
12062.97 1079
12064.01 1044
12065.04 1092
12066.08 1073
12067.12 1022
12068.15 1035
12069.19 1032
12070.23 1018
12071.27 1001
12072.30 988
12073.34 972
12074.38 928
12075.41 949
12076.45 951
12077.49 911
12078.53 874
12079.56 903
12080.60 887
12081.64 933
12082.68 891
12083.71 916
12084.75 948
12085.79 952
12086.83 941
12087.86 920
12088.90 930
12089.94 934
12090.98 882
12092.02 935
12093.05 945
12094.09 918
12095.13 923
12096.17 949
12097.21 984
12098.25 960
12099.28 978
12100.32 1024
12101.36 1065
12102.40 1016
12103.44 1032
12104.48 1034
12105.51 1057
12106.55 1068
12107.59 1041
12108.63 1063
12109.67 1054
12110.71 1050
12111.75 992
12112.79 995
12113.82 957
12114.86 966
12115.90 955
12116.94 913
12117.98 924
12119.02 871
12120.06 832
12121.10 827
12122.14 806
12123.18 836
12124.22 834
12125.25 791
12126.29 785
12127.33 791
12128.37 785
12129.41 789
12130.45 745
12131.49 758
12132.53 718
12133.57 771
12134.61 756
12135.65 740
12136.69 762
12137.73 763
12138.77 770
12139.81 763
12140.85 807
12141.89 757
12142.93 741
12143.97 753
12145.01 724
12146.05 712
12147.09 738
12148.13 766
12149.17 758
12150.21 746
12151.25 725
12152.29 740
12153.34 736
12154.38 731
12155.42 695
12156.46 730
12157.50 712
12158.54 724
12159.58 710
12160.62 697
12161.66 715
12162.70 752
12163.74 720
12164.78 694
12165.83 709
12166.87 712
12167.91 687
12168.95 719
12169.99 733
12171.03 699
12172.07 733
12173.11 735
12174.16 728
12175.20 745
12176.24 705
12177.28 726
12178.32 684
12179.36 722
12180.41 713
12181.45 724
12182.49 731
12183.53 729
12184.57 717
12185.62 714
12186.66 670
12187.70 709
12188.74 684
12189.78 669
12190.83 678
12191.87 678
12192.91 694
12193.95 695
12195.00 694
12196.04 709
12197.08 717
12198.12 702
12199.17 634
12200.21 663
12201.25 671
12202.29 681
12203.34 681
12204.38 674
12205.42 673
12206.46 650
12207.51 716
12208.55 673
12209.59 663
12210.64 666
12211.68 685
12212.72 694
12213.77 668
12214.81 677
12215.85 680
12216.90 716
12217.94 691
12218.98 667
12220.03 701
12221.07 709
12222.11 706
12223.16 704
12224.20 691
12225.24 707
12226.29 664
12227.33 677
12228.37 683
12229.42 680
12230.46 665
12231.51 708
12232.55 688
12233.59 663
12234.64 648
12235.68 633
12236.73 655
12237.77 688
12238.82 717
12239.86 704
12240.90 717
12241.95 680
12242.99 711
12244.04 674
12245.08 686
12246.13 652
12247.17 716
12248.22 696
12249.26 667
12250.31 679
12251.35 688
12252.39 675
12253.44 698
12254.48 669
12255.53 668
12256.57 668
12257.62 650
12258.66 634
12259.71 629
12260.75 627
12261.80 608
12262.85 581
12263.89 578
12264.94 593
12265.98 602
12267.03 617
12268.07 593
12269.12 544
12270.16 585
12271.21 554
12272.25 587
12273.30 573
12274.35 597
12275.39 594
12276.44 594
12277.48 593
12278.53 559
12279.58 558
12280.62 581
12281.67 568
12282.71 574
12283.76 594
12284.81 567
12285.85 544
12286.90 551
12287.95 578
12288.99 597
12290.04 566
12291.08 576
12292.13 614
12293.18 556
12294.22 574
12295.27 586
12296.32 583
12297.36 587
12298.41 562
12299.46 575
12300.50 558
12301.55 577
12302.60 555
12303.65 566
12304.69 556
12305.74 589
12306.79 559
12307.83 593
12308.88 579
12309.93 590
12310.98 610
12312.02 569
12313.07 574
12314.12 556
12315.17 592
12316.21 577
12317.26 577
12318.31 550
12319.36 585
12320.40 585
12321.45 573
12322.50 582
12323.55 579
12324.60 576
12325.64 525
12326.69 547
12327.74 542
12328.79 545
12329.84 565
12330.88 580
12331.93 541
12332.98 552
12334.03 550
12335.08 550
12336.13 554
12337.17 531
12338.22 526
12339.27 588
12340.32 509
12341.37 566
12342.42 562
12343.47 542
12344.51 579
12345.56 590
12346.61 554
12347.66 541
12348.71 563
12349.76 543
12350.81 551
12351.86 565
12352.91 588
12353.95 517
12355.00 530
12356.05 557
12357.10 551
12358.15 554
12359.20 561
12360.25 552
12361.30 552
12362.35 594
12363.40 550
12364.45 560
12365.50 557
12366.55 555
12367.60 567
12368.65 562
12369.70 586
12370.75 583
12371.80 543
12372.85 547
12373.90 555
12374.95 628
12376.00 609
12377.05 566
12378.10 581
12379.15 578
12380.20 548
12381.25 567
12382.30 616
12383.35 604
12384.40 586
12385.45 583
12386.50 582
12387.55 574
12388.60 576
12389.65 593
12390.70 574
12391.75 574
12392.80 580
12393.86 602
12394.91 571
12395.96 570
12397.01 585
12398.06 587
12399.11 554
12400.16 566
12401.21 581
12402.26 563
12403.32 599
12404.37 646
12405.42 614
12406.47 608
12407.52 602
12408.57 593
12409.62 612
12410.68 585
12411.73 621
12412.78 592
12413.83 601
12414.88 631
12415.93 579
12416.99 609
12418.04 623
12419.09 615
12420.14 627
12421.19 661
12422.25 631
12423.30 632
12424.35 660
12425.40 681
12426.45 663
12427.51 617
12428.56 644
12429.61 636
12430.66 659
12431.72 653
12432.77 667
12433.82 655
12434.87 660
12435.93 678
12436.98 693
12438.03 706
12439.08 646
12440.14 680
12441.19 683
12442.24 659
12443.30 678
12444.35 687
12445.40 692
12446.45 697
12447.51 694
12448.56 701
12449.61 739
12450.67 705
12451.72 741
12452.77 748
12453.83 775
12454.88 766
12455.93 745
12456.99 779
12458.04 766
12459.10 813
12460.15 853
12461.20 874
12462.26 831
12463.31 891
12464.36 954
12465.42 961
12466.47 983
12467.53 1032
12468.58 1104
12469.63 1155
12470.69 1221
12471.74 1230
12472.80 1343
12473.85 1342
12474.90 1456
12475.96 1580
12477.01 1603
12478.07 1613
12479.12 1638
12480.18 1601
12481.23 1571
12482.29 1589
12483.34 1650
12484.40 1619
12485.45 1530
12486.50 1470
12487.56 1461
12488.61 1386
12489.67 1294
12490.72 1271
12491.78 1232
12492.83 1180
12493.89 1119
12494.94 1060
12496.00 1019
12497.05 1029
12498.11 951
12499.17 938
12500.22 943
12501.28 889
12502.33 884
12503.39 869
12504.44 874
12505.50 866
12506.55 849
12507.61 865
12508.67 804
12509.72 830
12510.78 842
12511.83 871
12512.89 845
12513.94 832
12515.00 809
12516.06 865
12517.11 841
12518.17 830
12519.22 831
12520.28 830
12521.34 819
12522.39 833
12523.45 829
12524.51 848
12525.56 840
12526.62 857
12527.68 850
12528.73 823
12529.79 792
12530.85 823
12531.90 854
12532.96 823
12534.02 851
12535.07 848
12536.13 865
12537.19 838
12538.24 880
12539.30 862
12540.36 858
12541.41 881
12542.47 898
12543.53 918
12544.59 928
12545.64 936
12546.70 956
12547.76 998
12548.82 974
12549.87 1002
12550.93 1021
12551.99 1102
12553.05 1082
12554.10 1094
12555.16 1110
12556.22 1123
12557.28 1097
12558.33 1083
12559.39 1124
12560.45 1090
12561.51 1101
12562.57 1064
12563.62 1073
12564.68 1085
12565.74 1053
12566.80 1051
12567.86 993
12568.91 986
12569.97 991
12571.03 959
12572.09 940
12573.15 904
12574.21 920
12575.26 942
12576.32 885
12577.38 877
12578.44 900
12579.50 898
12580.56 905
12581.62 880
12582.68 870
12583.73 838
12584.79 835
12585.85 847
12586.91 829
12587.97 834
12589.03 829
12590.09 806
12591.15 834
12592.21 839
12593.27 855
12594.33 883
12595.38 859
12596.44 827
12597.50 871
12598.56 851
12599.62 873
12600.68 895
12601.74 877
12602.80 844
12603.86 874
12604.92 898
12605.98 857
12607.04 883
12608.10 907
12609.16 897
12610.22 913
12611.28 920
12612.34 891
12613.40 937
12614.46 905
12615.52 985
12616.58 987
12617.64 1010
12618.70 1039
12619.76 998
12620.82 1029
12621.88 1058
12622.94 1092
12624.00 1069
12625.07 1102
12626.13 1121
12627.19 1118
12628.25 1110
12629.31 1119
12630.37 1135
12631.43 1161
12632.49 1149
12633.55 1167
12634.61 1179
12635.67 1117
12636.73 1130
12637.80 1134
12638.86 1137
12639.92 1090
12640.98 1051
12642.04 1079
12643.10 1043
12644.16 1039
12645.23 958
12646.29 1000
12647.35 966
12648.41 916
12649.47 937
12650.53 914
12651.59 886
12652.66 919
12653.72 888
12654.78 876
12655.84 899
12656.90 856
12657.97 842
12659.03 872
12660.09 845
12661.15 873
12662.21 856
12663.28 875
12664.34 874
12665.40 841
12666.46 848
12667.53 844
12668.59 837
12669.65 882
12670.71 819
12671.78 851
12672.84 819
12673.90 837
12674.96 828
12676.03 844
12677.09 877
12678.15 871
12679.22 910
12680.28 906
12681.34 845
12682.40 882
12683.47 887
12684.53 888
12685.59 903
12686.66 905
12687.72 927
12688.78 914
12689.85 877
12690.91 921
12691.97 919
12693.04 908
12694.10 911
12695.16 929
12696.23 979
12697.29 1007
12698.35 1009
12699.42 994
12700.48 999
12701.55 1012
12702.61 1077
12703.67 1047
12704.74 1095
12705.80 1092
12706.87 1087
12707.93 1111
12708.99 1148
12710.06 1177
12711.12 1180
12712.19 1120
12713.25 1116
12714.32 1108
12715.38 1067
12716.44 1128
12717.51 1094
12718.57 1100
12719.64 1085
12720.70 1041
12721.77 1073
12722.83 1088
12723.90 1044
12724.96 1041
12726.03 1080
12727.09 1147
12728.16 1113
12729.22 1094
12730.29 1065
12731.35 1084
12732.42 1090
12733.48 1165
12734.55 1133
12735.61 1129
12736.68 1121
12737.74 1145
12738.81 1106
12739.87 1147
12740.94 1089
12742.00 1104
12743.07 1096
12744.14 1033
12745.20 1052
12746.27 1016
12747.33 991
12748.40 935
12749.46 948
12750.53 935
12751.60 903
12752.66 904
12753.73 916
12754.79 889
12755.86 864
12756.93 840
12757.99 870
12759.06 851
12760.12 839
12761.19 801
12762.26 811
12763.32 821
12764.39 803
12765.46 802
12766.52 797
12767.59 791
12768.66 793
12769.72 753
12770.79 789
12771.86 807
12772.92 775
12773.99 732
12775.06 734
12776.12 771
12777.19 738
12778.26 740
12779.33 718
12780.39 710
12781.46 734
12782.53 704
12783.59 716
12784.66 700
12785.73 707
12786.80 691
12787.86 702
12788.93 726
12790.00 694
12791.07 740
12792.13 746
12793.20 698
12794.27 693
12795.34 706
12796.40 722
12797.47 707
12798.54 681
12799.61 665
12800.68 716
12801.74 682
12802.81 709
12803.88 700
12804.95 701
12806.02 699
12807.09 671
12808.15 707
12809.22 687
12810.29 677
12811.36 707
12812.43 700
12813.50 692
12814.56 682
12815.63 700
12816.70 718
12817.77 680
12818.84 677
12819.91 709
12820.98 705
12822.04 682
12823.11 707
12824.18 707
12825.25 709
12826.32 657
12827.39 660
12828.46 663
12829.53 691
12830.60 659
12831.67 677
12832.74 659
12833.81 706
12834.87 688
12835.94 692
12837.01 707
12838.08 691
12839.15 661
12840.22 651
12841.29 640
12842.36 651
12843.43 632
12844.50 639
12845.57 667
12846.64 647
12847.71 630
12848.78 567
12849.85 580
12850.92 602
12851.99 576
12853.06 621
12854.13 618
12855.20 597
12856.27 550
12857.34 595
12858.41 598
12859.48 575
12860.55 556
12861.62 549
12862.69 546
12863.77 550
12864.84 553
12865.91 577
12866.98 571
12868.05 560
12869.12 568
12870.19 555
12871.26 570
12872.33 572
12873.40 556
12874.47 551
12875.54 545
12876.62 564
12877.69 576
12878.76 530
12879.83 536
12880.90 524
12881.97 589
12883.04 530
12884.12 534
12885.19 537
12886.26 537
12887.33 563
12888.40 535
12889.47 512
12890.54 529
12891.62 515
12892.69 513
12893.76 547
12894.83 534
12895.90 546
12896.98 528
12898.05 496
12899.12 509
12900.19 504
12901.26 528
12902.34 494
12903.41 474
12904.48 478
12905.55 506
12906.63 493
12907.70 512
12908.77 510
12909.84 495
12910.92 494
12911.99 504
12913.06 495
12914.13 455
12915.21 437
12916.28 506
12917.35 493
12918.42 502
12919.50 492
12920.57 475
12921.64 485
12922.72 475
12923.79 499
12924.86 475
12925.94 478
12927.01 479
12928.08 506
12929.16 502
12930.23 501
12931.30 489
12932.38 470
12933.45 489
12934.52 481
12935.60 493
12936.67 470
12937.74 484
12938.82 450
12939.89 447
12940.97 476
12942.04 477
12943.11 494
12944.19 458
12945.26 465
12946.34 452
12947.41 451
12948.48 467
12949.56 470
12950.63 449
12951.71 449
12952.78 463
12953.85 454
12954.93 459
12956.00 477
12957.08 479
12958.15 489
12959.23 450
12960.30 463
12961.38 443
12962.45 456
12963.53 441
12964.60 474
12965.68 472
12966.75 441
12967.83 486
12968.90 489
12969.98 464
12971.05 490
12972.13 483
12973.20 470
12974.28 473
12975.35 479
12976.43 488
12977.50 439
12978.58 465
12979.65 482
12980.73 466
12981.80 477
12982.88 486
12983.95 474
12985.03 482
12986.11 476
12987.18 455
12988.26 500
12989.33 465
12990.41 457
12991.48 441
12992.56 470
12993.64 477
12994.71 468
12995.79 440
12996.86 481
12997.94 465
12999.02 485
13000.09 478
13001.17 493
13002.25 469
13003.32 473
13004.40 472
13005.48 475
13006.55 485
13007.63 485
13008.71 480
13009.78 485
13010.86 494
13011.94 493
13013.01 496
13014.09 461
13015.17 473
13016.24 481
13017.32 487
13018.40 492
13019.47 478
13020.55 445
13021.63 465
13022.71 486
13023.78 501
13024.86 507
13025.94 508
13027.01 501
13028.09 476
13029.17 493
13030.25 513
13031.32 490
13032.40 499
13033.48 464
13034.56 500
13035.64 474
13036.71 495
13037.79 537
13038.87 523
13039.95 472
13041.02 507
13042.10 531
13043.18 512
13044.26 509
13045.34 520
13046.41 531
13047.49 530
13048.57 538
13049.65 515
13050.73 527
13051.81 503
13052.88 501
13053.96 507
13055.04 507
13056.12 531
13057.20 524
13058.28 530
13059.36 531
13060.44 523
13061.51 509
13062.59 529
13063.67 563
13064.75 526
13065.83 549
13066.91 514
13067.99 478
13069.07 499
13070.15 502
13071.23 522
13072.30 486
13073.38 512
13074.46 479
13075.54 469
13076.62 491
13077.70 477
13078.78 480
13079.86 471
13080.94 500
13082.02 493
13083.10 496
13084.18 478
13085.26 516
13086.34 501
13087.42 501
13088.50 492
13089.58 463
13090.66 472
13091.74 484
13092.82 489
13093.90 491
13094.98 501
13096.06 490
13097.14 482
13098.22 465
13099.30 489
13100.38 508
13101.46 512
13102.54 507
13103.62 520
13104.70 526
13105.78 514
13106.86 518
13107.94 534
13109.03 484
13110.11 514
13111.19 489
13112.27 511
13113.35 496
13114.43 489
13115.51 537
13116.59 542
13117.67 532
13118.75 530
13119.84 527
13120.92 553
13122.00 527
13123.08 551
13124.16 530
13125.24 600
13126.32 539
13127.41 552
13128.49 557
13129.57 533
13130.65 541
13131.73 543
13132.81 557
13133.90 555
13134.98 550
13136.06 549
13137.14 554
13138.22 546
13139.30 520
13140.39 504
13141.47 527
13142.55 542
13143.63 541
13144.72 545
13145.80 528
13146.88 538
13147.96 543
13149.04 521
13150.13 546
13151.21 533
13152.29 542
13153.38 530
13154.46 541
13155.54 544
13156.62 483
13157.71 550
13158.79 540
13159.87 497
13160.95 502
13162.04 517
13163.12 522
13164.20 555
13165.29 520
13166.37 514
13167.45 547
13168.54 515
13169.62 511
13170.70 521
13171.79 541
13172.87 506
13173.95 501
13175.04 522
13176.12 522
13177.20 533
13178.29 501
13179.37 521
13180.45 529
13181.54 524
13182.62 525
13183.71 517
13184.79 541
13185.87 521
13186.96 530
13188.04 551
13189.13 533
13190.21 513
13191.29 534
13192.38 538
13193.46 517
13194.55 532
13195.63 530
13196.72 503
13197.80 486
13198.88 546
13199.97 530
13201.05 519
13202.14 547
13203.22 528
13204.31 534
13205.39 492
13206.48 518
13207.56 551
13208.65 534
13209.73 531
13210.82 523
13211.90 540
13212.99 520
13214.07 534
13215.16 523
13216.24 532
13217.33 532
13218.41 562
13219.50 536
13220.58 526
13221.67 494
13222.75 492
13223.84 522
13224.92 526
13226.01 520
13227.10 559
13228.18 542
13229.27 544
13230.35 542
13231.44 524
13232.52 517
13233.61 543
13234.70 571
13235.78 546
13236.87 527
13237.95 542
13239.04 545
13240.13 549
13241.21 549
13242.30 552
13243.39 566
13244.47 549
13245.56 565
13246.64 536
13247.73 524
13248.82 551
13249.90 562
13250.99 561
13252.08 597
13253.16 570
13254.25 570
13255.34 561
13256.42 564
13257.51 553
13258.60 599
13259.69 578
13260.77 602
13261.86 569
13262.95 555
13264.03 598
13265.12 575
13266.21 584
13267.30 633
13268.38 618
13269.47 601
13270.56 611
13271.64 615
13272.73 622
13273.82 615
13274.91 648
13275.99 627
13277.08 652
13278.17 620
13279.26 658
13280.35 643
13281.43 626
13282.52 640
13283.61 649
13284.70 671
13285.79 675
13286.87 639
13287.96 665
13289.05 675
13290.14 680
13291.23 668
13292.31 649
13293.40 655
13294.49 693
13295.58 686
13296.67 676
13297.76 679
13298.85 689
13299.93 739
13301.02 710
13302.11 734
13303.20 734
13304.29 698
13305.38 710
13306.47 728
13307.56 715
13308.64 734
13309.73 725
13310.82 743
13311.91 735
13313.00 763
13314.09 757
13315.18 762
13316.27 763
13317.36 774
13318.45 781
13319.54 768
13320.63 793
13321.72 794
13322.81 797
13323.89 788
13324.98 793
13326.07 813
13327.16 775
13328.25 783
13329.34 776
13330.43 797
13331.52 822
13332.61 869
13333.70 896
13334.79 869
13335.88 880
13336.97 861
13338.06 878
13339.15 855
13340.24 841
13341.33 837
13342.42 878
13343.52 875
13344.61 898
13345.70 887
13346.79 865
13347.88 854
13348.97 859
13350.06 868
13351.15 897
13352.24 936
13353.33 880
13354.42 902
13355.51 899
13356.60 905
13357.69 930
13358.79 1003
13359.88 948
13360.97 961
13362.06 956
13363.15 980
13364.24 1000
13365.33 1032
13366.42 1036
13367.51 1020
13368.61 1021
13369.70 1047
13370.79 1017
13371.88 1024
13372.97 1003
13374.06 1025
13375.16 978
13376.25 1006
13377.34 1003
13378.43 938
13379.52 948
13380.61 942
13381.71 902
13382.80 880
13383.89 893
13384.98 870
13386.08 855
13387.17 824
13388.26 836
13389.35 810
13390.44 795
13391.54 825
13392.63 789
13393.72 782
13394.81 770
13395.91 773
13397.00 771
13398.09 709
13399.18 755
13400.28 770
13401.37 788
13402.46 733
13403.56 735
13404.65 732
13405.74 728
13406.83 743
13407.93 765
13409.02 754
13410.11 716
13411.21 757
13412.30 710
13413.39 699
13414.49 694
13415.58 719
13416.67 722
13417.77 716
13418.86 735
13419.95 713
13421.05 720
13422.14 729
13423.23 751
13424.33 741
13425.42 771
13426.52 753
13427.61 719
13428.70 746
13429.80 740
13430.89 751
13431.98 767
13433.08 798
13434.17 774
13435.27 740
13436.36 755
13437.46 755
13438.55 741
13439.64 786
13440.74 803
13441.83 799
13442.93 816
13444.02 795
13445.12 805
13446.21 836
13447.31 783
13448.40 798
13449.50 775
13450.59 775
13451.68 788
13452.78 859
13453.87 848
13454.97 824
13456.06 860
13457.16 845
13458.25 871
13459.35 861
13460.44 872
13461.54 816
13462.64 868
13463.73 868
13464.83 914
13465.92 918
13467.02 906
13468.11 862
13469.21 894
13470.30 947
13471.40 910
13472.49 906
13473.59 911
13474.69 960
13475.78 976
13476.88 920
13477.97 913
13479.07 960
13480.17 957
13481.26 957
13482.36 975
13483.45 996
13484.55 987
13485.65 969
13486.74 991
13487.84 959
13488.93 1024
13490.03 1005
13491.13 1014
13492.22 979
13493.32 987
13494.42 1015
13495.51 1072
13496.61 1029
13497.71 1085
13498.80 1117
13499.90 1096
13501.00 1122
13502.09 1112
13503.19 1123
13504.29 1111
13505.38 1164
13506.48 1161
13507.58 1173
13508.68 1089
13509.77 1123
13510.87 1144
13511.97 1130
13513.07 1126
13514.16 1160
13515.26 1115
13516.36 1051
13517.45 1097
13518.55 1101
13519.65 1044
13520.75 1036
13521.85 1090
13522.94 1020
13524.04 1043
13525.14 995
13526.24 995
13527.33 991
13528.43 969
13529.53 950
13530.63 954
13531.73 949
13532.82 878
13533.92 896
13535.02 909
13536.12 917
13537.22 867
13538.32 896
13539.41 840
13540.51 828
13541.61 852
13542.71 815
13543.81 828
13544.91 860
13546.00 766
13547.10 783
13548.20 764
13549.30 766
13550.40 745
13551.50 756
13552.60 723
13553.70 737
13554.80 796
13555.89 746
13556.99 756
13558.09 728
13559.19 752
13560.29 719
13561.39 742
13562.49 751
13563.59 711
13564.69 724
13565.79 692
13566.89 752
13567.99 762
13569.09 752
13570.19 714
13571.29 736
13572.39 706
13573.49 731
13574.59 703
13575.69 715
13576.79 693
13577.88 708
13578.98 719
13580.08 721
13581.19 711
13582.29 712
13583.39 709
13584.49 699
13585.59 722
13586.69 718
13587.79 714
13588.89 653
13589.99 662
13591.09 686
13592.19 719
13593.29 720
13594.39 693
13595.49 676
13596.59 681
13597.69 708
13598.79 675
13599.89 670
13600.99 729
13602.09 680
13603.20 707
13604.30 709
13605.40 674
13606.50 694
13607.60 672
13608.70 720
13609.80 669
13610.90 684
13612.01 687
13613.11 684
13614.21 712
13615.31 685
13616.41 736
13617.51 696
13618.61 689
13619.72 704
13620.82 731
13621.92 717
13623.02 680
13624.12 686
13625.22 743
13626.33 701
13627.43 708
13628.53 697
13629.63 713
13630.73 686
13631.84 682
13632.94 704
13634.04 724
13635.14 672
13636.25 644
13637.35 701
13638.45 721
13639.55 752
13640.65 698
13641.76 731
13642.86 713
13643.96 726
13645.07 709
13646.17 711
13647.27 693
13648.37 678
13649.48 713
13650.58 699
13651.68 684
13652.79 665
13653.89 683
13654.99 694
13656.09 666
13657.20 662
13658.30 699
13659.40 666
13660.51 685
13661.61 680
13662.71 672
13663.82 665
13664.92 662
13666.02 661
13667.13 686
13668.23 696
13669.34 699
13670.44 715
13671.54 661
13672.65 658
13673.75 700
13674.85 688
13675.96 700
13677.06 696
13678.17 712
13679.27 708
13680.37 717
13681.48 748
13682.58 690
13683.69 680
13684.79 671
13685.89 670
13687.00 686
13688.10 704
13689.21 730
13690.31 722
13691.42 700
13692.52 692
13693.63 715
13694.73 751
13695.84 743
13696.94 722
13698.05 743
13699.15 714
13700.25 747
13701.36 724
13702.46 717
13703.57 772
13704.67 750
13705.78 775
13706.89 825
13707.99 776
13709.10 772
13710.20 765
13711.31 751
13712.41 863
13713.52 796
13714.62 762
13715.73 780
13716.83 794
13717.94 811
13719.04 846
13720.15 845
13721.26 800
13722.36 866
13723.47 826
13724.57 849
13725.68 860
13726.79 886
13727.89 906
13729.00 908
13730.10 900
13731.21 904
13732.32 901
13733.42 920
13734.53 938
13735.63 965
13736.74 977
13737.85 945
13738.95 989
13740.06 995
13741.17 1010
13742.27 1011
13743.38 1018
13744.49 1037
13745.59 1096
13746.70 1065
13747.81 1126
13748.91 1107
13750.02 1133
13751.13 1149
13752.23 1163
13753.34 1181
13754.45 1187
13755.56 1298
13756.66 1256
13757.77 1310
13758.88 1362
13759.98 1373
13761.09 1423
13762.20 1478
13763.31 1546
13764.41 1529
13765.52 1504
13766.63 1541
13767.74 1573
13768.84 1565
13769.95 1563
13771.06 1536
13772.17 1542
13773.28 1530
13774.38 1470
13775.49 1487
13776.60 1505
13777.71 1454
13778.82 1429
13779.92 1366
13781.03 1322
13782.14 1332
13783.25 1285
13784.36 1333
13785.46 1241
13786.57 1196
13787.68 1194
13788.79 1161
13789.90 1084
13791.01 1048
13792.12 1023
13793.22 1031
13794.33 999
13795.44 975
13796.55 958
13797.66 949
13798.77 939
13799.88 898
13800.99 866
13802.10 899
13803.20 896
13804.31 854
13805.42 869
13806.53 851
13807.64 847
13808.75 866
13809.86 862
13810.97 821
13812.08 830
13813.19 815
13814.30 794
13815.41 827
13816.52 798
13817.63 787
13818.74 794
13819.84 792
13820.95 774
13822.06 816
13823.17 766
13824.28 791
13825.39 770
13826.50 828
13827.61 832
13828.72 783
13829.83 790
13830.94 770
13832.05 787
13833.16 833
13834.28 788
13835.39 799
13836.50 789
13837.61 809
13838.72 819
13839.83 826
13840.94 815
13842.05 826
13843.16 807
13844.27 801
13845.38 794
13846.49 793
13847.60 853
13848.71 803
13849.82 820
13850.93 824
13852.05 839
13853.16 839
13854.27 837
13855.38 788
13856.49 823
13857.60 854
13858.71 812
13859.82 849
13860.94 868
13862.05 872
13863.16 862
13864.27 881
13865.38 861
13866.49 853
13867.60 854
13868.72 840
13869.83 855
13870.94 900
13872.05 894
13873.16 884
13874.27 909
13875.39 916
13876.50 907
13877.61 905
13878.72 924
13879.83 934
13880.95 996
13882.06 968
13883.17 940
13884.28 1000
13885.40 997
13886.51 1017
13887.62 1059
13888.73 1025
13889.85 1051
13890.96 1074
13892.07 1081
13893.18 1097
13894.30 1088
13895.41 1147
13896.52 1162
13897.63 1144
13898.75 1167
13899.86 1137
13900.97 1138
13902.09 1154
13903.20 1145
13904.31 1160
13905.43 1149
13906.54 1121
13907.65 1096
13908.77 1026
13909.88 1051
13910.99 1023
13912.11 996
13913.22 972
13914.33 939
13915.45 950
13916.56 907
13917.67 909
13918.79 907
13919.90 893
13921.01 877
13922.13 891
13923.24 891
13924.36 868
13925.47 891
13926.58 854
13927.70 801
13928.81 835
13929.93 825
13931.04 793
13932.15 812
13933.27 830
13934.38 795
13935.50 814
13936.61 768
13937.73 805
13938.84 793
13939.95 780
13941.07 783
13942.18 766
13943.30 821
13944.41 793
13945.53 778
13946.64 768
13947.76 788
13948.87 738
13949.99 769
13951.10 746
13952.22 738
13953.33 718
13954.45 727
13955.56 722
13956.68 730
13957.79 750
13958.91 759
13960.02 715
13961.14 706
13962.25 757
13963.37 723
13964.49 721
13965.60 733
13966.72 731
13967.83 718
13968.95 692
13970.06 743
13971.18 748
13972.30 715
13973.41 746
13974.53 772
13975.64 738
13976.76 742
13977.88 702
13978.99 750
13980.11 725
13981.22 746
13982.34 750
13983.46 719
13984.57 749
13985.69 721
13986.80 743
13987.92 716
13989.04 729
13990.15 751
13991.27 731
13992.39 688
13993.50 704
13994.62 711
13995.74 728
13996.85 748
13997.97 722
13999.09 696
14000.21 729
14001.32 702
14002.44 724
14003.56 697
14004.67 720
14005.79 702
14006.91 752
14008.02 749
14009.14 726
14010.26 715
14011.38 733
14012.49 726
14013.61 725
14014.73 749
14015.85 698
14016.96 717
14018.08 725
14019.20 696
14020.32 674
14021.44 723
14022.55 727
14023.67 711
14024.79 715
14025.91 723
14027.02 718
14028.14 697
14029.26 713
14030.38 708
14031.50 740
14032.62 714
14033.73 697
14034.85 711
14035.97 727
14037.09 742
14038.21 757
14039.33 735
14040.44 753
14041.56 766
14042.68 741
14043.80 732
14044.92 784
14046.04 795
14047.16 778
14048.27 778
14049.39 766
14050.51 783
14051.63 832
14052.75 774
14053.87 772
14054.99 776
14056.11 811
14057.23 832
14058.35 817
14059.47 835
14060.59 831
14061.70 834
14062.82 845
14063.94 804
14065.06 884
14066.18 832
14067.30 849
14068.42 899
14069.54 878
14070.66 850
14071.78 883
14072.90 937
14074.02 906
14075.14 897
14076.26 945
14077.38 965
14078.50 957
14079.62 962
14080.74 977
14081.86 964
14082.98 988
14084.10 981
14085.22 1000
14086.34 1012
14087.46 974
14088.58 979
14089.70 1027
14090.82 1039
14091.94 1029
14093.07 996
14094.19 993
14095.31 1033
14096.43 1064
14097.55 1020
14098.67 1012
14099.79 1019
14100.91 1003
14102.03 1025
14103.15 990
14104.27 965
14105.39 962
14106.52 988
14107.64 971
14108.76 976
14109.88 953
14111.00 951
14112.12 943
14113.24 934
14114.37 876
14115.49 870
14116.61 905
14117.73 875
14118.85 837
14119.97 838
14121.10 839
14122.22 857
14123.34 827
14124.46 825
14125.58 823
14126.70 819
14127.83 779
14128.95 765
14130.07 778
14131.19 770
14132.32 768
14133.44 770
14134.56 809
14135.68 763
14136.80 761
14137.93 756
14139.05 748
14140.17 753
14141.29 793
14142.42 765
14143.54 716
14144.66 721
14145.78 743
14146.91 763
14148.03 744
14149.15 728
14150.28 698
14151.40 726
14152.52 712
14153.65 716
14154.77 687
14155.89 709
14157.01 725
14158.14 748
14159.26 741
14160.38 705
14161.51 678
14162.63 687
14163.75 680
14164.88 666
14166.00 659
14167.12 706
14168.25 728
14169.37 678
14170.50 688
14171.62 682
14172.74 683
14173.87 660
14174.99 669
14176.12 668
14177.24 655
14178.36 659
14179.49 663
14180.61 646
14181.74 643
14182.86 654
14183.98 637
14185.11 656
14186.23 658
14187.36 684
14188.48 657
14189.61 677
14190.73 638
14191.85 649
14192.98 659
14194.10 643
14195.23 641
14196.35 601
14197.48 629
14198.60 643
14199.73 648
14200.85 616
14201.98 627
14203.10 643
14204.23 616
14205.35 647
14206.48 604
14207.60 626
14208.73 590
14209.85 582
14210.98 595
14212.10 596
14213.23 582
14214.36 619
14215.48 595
14216.61 581
14217.73 615
14218.86 592
14219.98 613
14221.11 614
14222.23 572
14223.36 581
14224.49 563
14225.61 566
14226.74 569
14227.86 569
14228.99 587
14230.12 594
14231.24 598
14232.37 568
14233.49 608
14234.62 569
14235.75 572
14236.87 571
14238.00 564
14239.13 549
14240.25 568
14241.38 559
14242.51 573
14243.63 548
14244.76 538
14245.89 571
14247.01 538
14248.14 545
14249.27 536
14250.39 535
14251.52 539
14252.65 538
14253.77 541
14254.90 584
14256.03 579
14257.15 571
14258.28 571
14259.41 559
14260.54 526
14261.66 516
14262.79 523
14263.92 552
14265.05 541
14266.17 533
14267.30 541
14268.43 525
14269.56 532
14270.68 523
14271.81 511
14272.94 519
14274.07 536
14275.20 541
14276.32 538
14277.45 531
14278.58 517
14279.71 517
14280.83 514
14281.96 520
14283.09 497
14284.22 512
14285.35 493
14286.48 487
14287.60 485
14288.73 480
14289.86 470
14290.99 480
14292.12 484
14293.25 487
14294.38 470
14295.50 496
14296.63 475
14297.76 502
14298.89 474
14300.02 450
14301.15 486
14302.28 476
14303.41 503
14304.53 451
14305.66 464
14306.79 451
14307.92 483
14309.05 489
14310.18 479
14311.31 453
14312.44 470
14313.57 477
14314.70 476
14315.83 487
14316.96 488
14318.09 469
14319.22 436
14320.35 481
14321.48 455
14322.60 463
14323.73 469
14324.86 484
14325.99 448
14327.12 467
14328.25 434
14329.38 423
14330.51 443
14331.64 454
14332.77 437
14333.90 456
14335.03 476
14336.17 447
14337.30 423
14338.43 432
14339.56 440
14340.69 432
14341.82 468
14342.95 452
14344.08 434
14345.21 446
14346.34 411
14347.47 430
14348.60 456
14349.73 458
14350.86 448
14351.99 439
14353.12 440
14354.26 444
14355.39 445
14356.52 439
14357.65 414
14358.78 448
14359.91 407
14361.04 425
14362.17 400
14363.30 409
14364.44 424
14365.57 435
14366.70 406
14367.83 437
14368.96 429
14370.09 392
14371.23 394
14372.36 411
14373.49 454
14374.62 410
14375.75 441
14376.88 436
14378.02 426
14379.15 444
14380.28 429
14381.41 469
14382.54 420
14383.68 426
14384.81 441
14385.94 419
14387.07 466
14388.21 463
14389.34 487
14390.47 478
14391.60 450
14392.73 463
14393.87 427
14395.00 443
14396.13 450
14397.27 421
14398.40 431
14399.53 428
14400.66 439
14401.80 449
14402.93 471
14404.06 436
14405.19 476
14406.33 467
14407.46 479
14408.59 455
14409.73 484
14410.86 443
14411.99 434
14413.13 446
14414.26 478
14415.39 446
14416.53 444
14417.66 486
14418.79 475
14419.93 462
14421.06 461
14422.19 434
14423.33 455
14424.46 478
14425.60 496
14426.73 479
14427.86 465
14429.00 507
14430.13 496
14431.27 476
14432.40 472
14433.53 497
14434.67 487
14435.80 492
14436.94 499
14438.07 479
14439.21 519
14440.34 479
14441.47 486
14442.61 484
14443.74 519
14444.88 510
14446.01 468
14447.15 501
14448.28 509
14449.42 505
14450.55 525
14451.69 517
14452.82 522
14453.96 513
14455.09 528
14456.23 544
14457.36 536
14458.50 544
14459.63 532
14460.77 512
14461.90 526
14463.04 537
14464.17 521
14465.31 534
14466.44 515
14467.58 567
14468.71 540
14469.85 571
14470.98 587
14472.12 573
14473.26 544
14474.39 512
14475.53 527
14476.66 552
14477.80 526
14478.93 498
14480.07 535
14481.21 538
14482.34 530
14483.48 530
14484.61 536
14485.75 512
14486.89 495
14488.02 521
14489.16 523
14490.30 548
14491.43 508
14492.57 532
14493.70 539
14494.84 501
14495.98 505
14497.11 525
14498.25 490
14499.39 485
14500.52 483
14501.66 511
14502.80 518
14503.93 508
14505.07 489
14506.21 496
14507.35 497
14508.48 499
14509.62 508
14510.76 500
14511.89 527
14513.03 503
14514.17 485
14515.31 500
14516.44 517
14517.58 479
14518.72 491
14519.86 497
14520.99 460
14522.13 467
14523.27 490
14524.41 443
14525.54 463
14526.68 465
14527.82 497
14528.96 486
14530.09 464
14531.23 446
14532.37 440
14533.51 482
14534.65 467
14535.78 460
14536.92 448
14538.06 466
14539.20 440
14540.34 434
14541.48 440
14542.61 456
14543.75 417
14544.89 437
14546.03 450
14547.17 410
14548.31 452
14549.45 436
14550.58 459
14551.72 418
14552.86 461
14554.00 448
14555.14 444
14556.28 446
14557.42 464
14558.56 430
14559.70 448
14560.83 445
14561.97 430
14563.11 426
14564.25 429
14565.39 451
14566.53 445
14567.67 448
14568.81 457
14569.95 451
14571.09 456
14572.23 441
14573.37 430
14574.51 453
14575.65 472
14576.79 445
14577.93 441
14579.07 445
14580.21 492
14581.35 444
14582.49 459
14583.63 455
14584.77 479
14585.91 457
14587.05 464
14588.19 446
14589.33 462
14590.47 460
14591.61 483
14592.75 450
14593.89 467
14595.03 448
14596.17 478
14597.31 463
14598.45 485
14599.59 486
14600.73 476
14601.87 489
14603.01 497
14604.15 514
14605.29 496
14606.43 520
14607.58 457
14608.72 470
14609.86 456
14611.00 515
14612.14 516
14613.28 518
14614.42 499
14615.56 478
14616.70 508
14617.85 504
14618.99 505
14620.13 536
14621.27 537
14622.41 525
14623.55 531
14624.69 553
14625.84 553
14626.98 498
14628.12 539
14629.26 598
14630.40 554
14631.54 557
14632.69 584
14633.83 531
14634.97 587
14636.11 563
14637.25 562
14638.40 561
14639.54 579
14640.68 602
14641.82 577
14642.97 597
14644.11 557
14645.25 561
14646.39 571
14647.54 525
14648.68 505
14649.82 510
14650.96 540
14652.11 538
14653.25 510
14654.39 505
14655.53 505
14656.68 471
14657.82 471
14658.96 463
14660.11 470
14661.25 440
14662.39 433
14663.53 443
14664.68 425
14665.82 427
14666.96 459
14668.11 448
14669.25 463
14670.39 448
14671.54 423
14672.68 439
14673.82 427
14674.97 417
14676.11 408
14677.26 420
14678.40 433
14679.54 404
14680.69 427
14681.83 431
14682.97 383
14684.12 412
14685.26 412
14686.41 382
14687.55 376
14688.69 366
14689.84 396
14690.98 371
14692.13 401
14693.27 409
14694.42 404
14695.56 392
14696.70 397
14697.85 403
14698.99 394
14700.14 407
14701.28 365
14702.43 413
14703.57 420
14704.72 389
14705.86 384
14707.01 375
14708.15 387
14709.30 360
14710.44 386
14711.58 395
14712.73 395
14713.87 389
14715.02 401
14716.17 364
14717.31 395
14718.46 398
14719.60 387
14720.75 363
14721.89 379
14723.04 389
14724.18 385
14725.33 376
14726.47 374
14727.62 370
14728.76 396
14729.91 380
14731.06 389
14732.20 371
14733.35 386
14734.49 397
14735.64 370
14736.79 372
14737.93 354
14739.08 360
14740.22 377
14741.37 400
14742.52 399
14743.66 404
14744.81 396
14745.95 355
14747.10 354
14748.25 360
14749.39 373
14750.54 382
14751.69 382
14752.83 388
14753.98 384
14755.13 403
14756.27 359
14757.42 372
14758.57 376
14759.71 391
14760.86 373
14762.01 373
14763.15 402
14764.30 365
14765.45 384
14766.60 401
14767.74 370
14768.89 359
14770.04 336
14771.18 370
14772.33 370
14773.48 366
14774.63 323
14775.77 341
14776.92 362
14778.07 341
14779.22 328
14780.36 343
14781.51 364
14782.66 336
14783.81 327
14784.96 347
14786.10 365
14787.25 343
14788.40 358
14789.55 343
14790.70 363
14791.84 343
14792.99 348
14794.14 375
14795.29 335
14796.44 337
14797.58 350
14798.73 349
14799.88 330
14801.03 340
14802.18 344
14803.33 342
14804.48 316
14805.62 336
14806.77 343
14807.92 304
14809.07 335
14810.22 326
14811.37 319
14812.52 324
14813.67 327
14814.81 313
14815.96 331
14817.11 327
14818.26 335
14819.41 313
14820.56 356
14821.71 351
14822.86 352
14824.01 347
14825.16 316
14826.31 333
14827.46 300
14828.61 335
14829.76 310
14830.91 296
14832.06 341
14833.20 305
14834.35 306
14835.50 332
14836.65 321
14837.80 320
14838.95 329
14840.10 322
14841.25 329
14842.40 299
14843.55 333
14844.70 312
14845.85 330
14847.00 298
14848.15 304
14849.31 303
14850.46 311
14851.61 329
14852.76 318
14853.91 285
14855.06 297
14856.21 325
14857.36 299
14858.51 324
14859.66 333
14860.81 332
14861.96 325
14863.11 311
14864.26 314
14865.41 336
14866.57 309
14867.72 302
14868.87 288
14870.02 289
14871.17 318
14872.32 312
14873.47 296
14874.62 297
14875.77 303
14876.93 295
14878.08 323
14879.23 325
14880.38 339
14881.53 314
14882.68 313
14883.84 327
14884.99 303
14886.14 294
14887.29 305
14888.44 303
14889.59 307
14890.75 317
14891.90 313
14893.05 310
14894.20 285
14895.35 311
14896.51 325
14897.66 321
14898.81 306
14899.96 288
14901.12 273
14902.27 314
14903.42 323
14904.57 314
14905.73 306
14906.88 324
14908.03 288
14909.18 278
14910.34 309
14911.49 299
14912.64 284
14913.79 297
14914.95 320
14916.10 299
14917.25 302
14918.41 270
14919.56 334
14920.71 310
14921.87 293
14923.02 292
14924.17 299
14925.33 293
14926.48 291
14927.63 305
14928.79 264
14929.94 295
14931.09 280
14932.25 296
14933.40 311
14934.55 306
14935.71 327
14936.86 295
14938.01 274
14939.17 294
14940.32 310
14941.48 311
14942.63 268
14943.78 297
14944.94 294
14946.09 310
14947.25 314
14948.40 279
14949.55 297
14950.71 289
14951.86 290
14953.02 285
14954.17 268
14955.33 274
14956.48 293
14957.63 276
14958.79 288
14959.94 271
14961.10 302
14962.25 286
14963.41 293
14964.56 294
14965.72 287
14966.87 271
14968.03 274
14969.18 303
14970.34 281
14971.49 306
14972.65 297
14973.80 304
14974.96 264
14976.11 259
14977.27 284
14978.42 305
14979.58 306
14980.73 294
14981.89 285
14983.05 291
14984.20 329
14985.36 297
14986.51 311
14987.67 267
14988.82 288
14989.98 286
14991.13 277
14992.29 296
14993.45 299
14994.60 279
14995.76 300
14996.91 282
14998.07 273
14999.23 301
15000.38 298
15001.54 298
15002.70 288
15003.85 277
15005.01 297
15006.16 300
15007.32 272
15008.48 299
15009.63 298
15010.79 305
15011.95 287
15013.10 292
15014.26 306
15015.42 332
15016.57 300
15017.73 289
15018.89 288
15020.04 273
15021.20 311
15022.36 286
15023.52 293
15024.67 292
15025.83 275
15026.99 254
15028.14 277
15029.30 276
15030.46 258
15031.62 296
15032.77 274
15033.93 275
15035.09 288
15036.25 273
15037.40 283
15038.56 302
15039.72 275
15040.88 306
15042.03 271
15043.19 286
15044.35 271
15045.51 262
15046.67 292
15047.82 293
15048.98 258
15050.14 271
15051.30 285
15052.46 293
15053.61 289
15054.77 288
15055.93 268
15057.09 257
15058.25 264
15059.41 299
15060.56 287
15061.72 286
15062.88 260
15064.04 297
15065.20 291
15066.36 263
15067.52 282
15068.68 275
15069.83 294
15070.99 286
15072.15 289
15073.31 273
15074.47 284
15075.63 308
15076.79 296
15077.95 280
15079.11 267
15080.27 280
15081.43 302
15082.58 308
15083.74 247
15084.90 274
15086.06 267
15087.22 286
15088.38 278
15089.54 276
15090.70 289
15091.86 276
15093.02 266
15094.18 275
15095.34 268
15096.50 264
15097.66 267
15098.82 273
15099.98 297
15101.14 267
15102.30 283
15103.46 289
15104.62 286
15105.78 288
15106.94 299
15108.10 273
15109.26 281
15110.42 297
15111.58 278
15112.74 304
15113.90 271
15115.06 276
15116.22 302
15117.39 287
15118.55 308
15119.71 291
15120.87 271
15122.03 282
15123.19 274
15124.35 292
15125.51 293
15126.67 283
15127.83 283
15128.99 304
15130.16 289
15131.32 276
15132.48 278
15133.64 268
15134.80 301
15135.96 285
15137.12 314
15138.28 300
15139.45 303
15140.61 328
15141.77 315
15142.93 295
15144.09 279
15145.25 291
15146.42 298
15147.58 294
15148.74 283
15149.90 290
15151.06 312
15152.23 288
15153.39 317
15154.55 313
15155.71 312
15156.87 320
15158.04 292
15159.20 316
15160.36 311
15161.52 304
15162.69 290
15163.85 287
15165.01 286
15166.17 315
15167.34 309
15168.50 317
15169.66 318
15170.82 300
15171.99 304
15173.15 330
15174.31 335
15175.48 301
15176.64 324
15177.80 313
15178.96 314
15180.13 328
15181.29 315
15182.45 356
15183.62 331
15184.78 352
15185.94 342
15187.11 362
15188.27 351
15189.43 335
15190.60 324
15191.76 339
15192.92 337
15194.09 340
15195.25 324
15196.42 359
15197.58 332
15198.74 329
15199.91 331
15201.07 356
15202.23 362
15203.40 343
15204.56 324
15205.73 314
15206.89 347
15208.05 352
15209.22 329
15210.38 324
15211.55 342
15212.71 330
15213.88 328
15215.04 308
15216.21 330
15217.37 360
15218.53 358
15219.70 389
15220.86 326
15222.03 323
15223.19 351
15224.36 318
15225.52 335
15226.69 328
15227.85 335
15229.02 351
15230.18 342
15231.35 352
15232.51 354
15233.68 339
15234.84 391
15236.01 372
15237.17 374
15238.34 350
15239.50 369
15240.67 404
15241.83 370
15243.00 349
15244.17 382
15245.33 361
15246.50 370
15247.66 350
15248.83 366
15249.99 342
15251.16 383
15252.33 350
15253.49 343
15254.66 359
15255.82 356
15256.99 343
15258.16 352
15259.32 348
15260.49 348
15261.65 346
15262.82 345
15263.99 362
15265.15 378
15266.32 352
15267.49 349
15268.65 325
15269.82 327
15270.98 364
15272.15 362
15273.32 330
15274.48 330
15275.65 344
15276.82 352
15277.99 328
15279.15 327
15280.32 344
15281.49 351
15282.65 321
15283.82 316
15284.99 342
15286.15 334
15287.32 365
15288.49 316
15289.66 334
15290.82 345
15291.99 325
15293.16 334
15294.33 343
15295.49 323
15296.66 323
15297.83 365
15299.00 331
15300.16 326
15301.33 304
15302.50 318
15303.67 345
15304.83 334
15306.00 344
15307.17 356
15308.34 366
15309.51 355
15310.67 325
15311.84 324
15313.01 295
15314.18 307
15315.35 321
15316.52 340
15317.68 325
15318.85 318
15320.02 317
15321.19 342
15322.36 327
15323.53 293
15324.69 316
15325.86 331
15327.03 320
15328.20 337
15329.37 321
15330.54 335
15331.71 332
15332.88 329
15334.05 326
15335.21 325
15336.38 314
15337.55 314
15338.72 343
15339.89 336
15341.06 338
15342.23 343
15343.40 356
15344.57 320
15345.74 321
15346.91 311
15348.08 310
15349.25 330
15350.42 327
15351.58 324
15352.75 343
15353.92 301
15355.09 313
15356.26 361
15357.43 320
15358.60 334
15359.77 318
15360.94 292
15362.11 330
15363.28 332
15364.45 337
15365.62 325
15366.79 340
15367.96 330
15369.13 322
15370.31 324
15371.48 324
15372.65 342
15373.82 344
15374.99 335
15376.16 356
15377.33 370
15378.50 321
15379.67 318
15380.84 333
15382.01 333
15383.18 332
15384.35 339
15385.52 336
15386.69 316
15387.87 322
15389.04 315
15390.21 316
15391.38 332
15392.55 317
15393.72 321
15394.89 322
15396.06 298
15397.24 320
15398.41 344
15399.58 342
15400.75 307
15401.92 313
15403.09 324
15404.26 312
15405.44 317
15406.61 302
15407.78 326
15408.95 297
15410.12 310
15411.30 303
15412.47 302
15413.64 305
15414.81 315
15415.98 293
15417.16 273
15418.33 307
15419.50 305
15420.67 282
15421.84 256
15423.02 296
15424.19 324
15425.36 318
15426.53 305
15427.71 292
15428.88 293
15430.05 266
15431.22 279
15432.40 262
15433.57 274
15434.74 273
15435.92 296
15437.09 284
15438.26 294
15439.43 309
15440.61 292
15441.78 283
15442.95 286
15444.13 308
15445.30 289
15446.47 303
15447.65 304
15448.82 269
15449.99 295
15451.17 261
15452.34 285
15453.51 300
15454.69 280
15455.86 289
15457.03 286
15458.21 302
15459.38 284
15460.56 271
15461.73 250
15462.90 267
15464.08 266
15465.25 272
15466.43 292
15467.60 279
15468.77 301
15469.95 290
15471.12 287
15472.30 288
15473.47 287
15474.64 309
15475.82 321
15476.99 295
15478.17 285
15479.34 255
15480.52 293
15481.69 287
15482.87 278
15484.04 278
15485.22 291
15486.39 287
15487.56 285
15488.74 293
15489.91 285
15491.09 272
15492.26 270
15493.44 310
15494.61 278
15495.79 288
15496.96 306
15498.14 286
15499.32 313
15500.49 329
15501.67 298
15502.84 286
15504.02 310
15505.19 306
15506.37 311
15507.54 307
15508.72 290
15509.89 322
15511.07 312
15512.25 287
15513.42 308
15514.60 290
15515.77 304
15516.95 295
15518.13 304
15519.30 281
15520.48 303
15521.65 273
15522.83 271
15524.01 286
15525.18 306
15526.36 299
15527.53 270
15528.71 305
15529.89 301
15531.06 314
15532.24 296
15533.42 318
15534.59 286
15535.77 322
15536.95 300
15538.12 331
15539.30 320
15540.48 301
15541.65 312
15542.83 322
15544.01 303
15545.18 317
15546.36 303
15547.54 321
15548.72 334
15549.89 326
15551.07 342
15552.25 336
15553.42 323
15554.60 332
15555.78 323
15556.96 315
15558.13 308
15559.31 318
15560.49 330
15561.67 349
15562.84 345
15564.02 328
15565.20 362
15566.38 338
15567.56 338
15568.73 361
15569.91 330
15571.09 350
15572.27 351
15573.45 369
15574.62 346
15575.80 350
15576.98 351
15578.16 364
15579.34 374
15580.52 368
15581.69 387
15582.87 380
15584.05 382
15585.23 364
15586.41 414
15587.59 392
15588.76 388
15589.94 356
15591.12 378
15592.30 371
15593.48 375
15594.66 379
15595.84 375
15597.02 382
15598.20 397
15599.37 364
15600.55 382
15601.73 428
15602.91 378
15604.09 404
15605.27 420
15606.45 417
15607.63 404
15608.81 396
15609.99 420
15611.17 440
15612.35 448
15613.53 430
15614.71 427
15615.89 436
15617.07 437
15618.25 422
15619.43 451
15620.60 417
15621.78 436
15622.96 439
15624.14 452
15625.32 426
15626.50 458
15627.68 462
15628.87 472
15630.05 481
15631.23 484
15632.41 455
15633.59 476
15634.77 500
15635.95 475
15637.13 494
15638.31 485
15639.49 531
15640.67 526
15641.85 513
15643.03 497
15644.21 525
15645.39 504
15646.57 538
15647.75 537
15648.93 544
15650.12 516
15651.30 548
15652.48 566
15653.66 527
15654.84 534
15656.02 523
15657.20 559
15658.38 562
15659.56 534
15660.75 522
15661.93 520
15663.11 489
15664.29 531
15665.47 547
15666.65 531
15667.84 488
15669.02 530
15670.20 526
15671.38 505
15672.56 503
15673.74 530
15674.93 555
15676.11 506
15677.29 490
15678.47 503
15679.65 553
15680.84 495
15682.02 468
15683.20 498
15684.38 504
15685.56 482
15686.75 471
15687.93 452
15689.11 470
15690.29 486
15691.48 463
15692.66 468
15693.84 429
15695.02 440
15696.21 451
15697.39 444
15698.57 425
15699.76 447
15700.94 444
15702.12 435
15703.30 432
15704.49 434
15705.67 425
15706.85 436
15708.04 449
15709.22 448
15710.40 457
15711.59 425
15712.77 450
15713.95 488
15715.14 473
15716.32 469
15717.50 471
15718.69 474
15719.87 504
15721.05 465
15722.24 481
15723.42 450
15724.61 448
15725.79 477
15726.97 467
15728.16 476
15729.34 432
15730.53 446
15731.71 462
15732.89 460
15734.08 478
15735.26 492
15736.45 507
15737.63 475
15738.81 475
15740.00 504
15741.18 478
15742.37 490
15743.55 514
15744.74 488
15745.92 515
15747.11 517
15748.29 512
15749.48 556
15750.66 534
15751.84 510
15753.03 522
15754.21 538
15755.40 561
15756.58 522
15757.77 521
15758.95 571
15760.14 552
15761.32 538
15762.51 559
15763.70 535
15764.88 527
15766.07 557
15767.25 560
15768.44 544
15769.62 534
15770.81 560
15771.99 540
15773.18 532
15774.36 524
15775.55 533
15776.74 539
15777.92 531
15779.11 523
15780.29 538
15781.48 498
15782.67 531
15783.85 521
15785.04 517
15786.22 493
15787.41 531
15788.60 506
15789.78 492
15790.97 468
15792.15 477
15793.34 495
15794.53 486
15795.71 457
15796.90 473
15798.09 473
15799.27 476
15800.46 428
15801.65 454
15802.83 488
15804.02 446
15805.21 448
15806.39 430
15807.58 458
15808.77 459
15809.95 436
15811.14 462
15812.33 422
15813.52 420
15814.70 450
15815.89 424
15817.08 417
15818.26 443
15819.45 417
15820.64 429
15821.83 426
15823.01 403
15824.20 444
15825.39 439
15826.58 433
15827.76 395
15828.95 396
15830.14 404
15831.33 431
15832.52 444
15833.70 411
15834.89 406
15836.08 424
15837.27 420
15838.46 403
15839.64 394
15840.83 425
15842.02 404
15843.21 413
15844.40 428
15845.58 419
15846.77 439
15847.96 395
15849.15 390
15850.34 416
15851.53 386
15852.72 409
15853.90 369
15855.09 412
15856.28 392
15857.47 394
15858.66 423
15859.85 432
15861.04 421
15862.23 392
15863.41 394
15864.60 410
15865.79 447
15866.98 403
15868.17 457
15869.36 421
15870.55 429
15871.74 413
15872.93 397
15874.12 410
15875.31 411
15876.50 400
15877.69 422
15878.88 421
15880.06 409
15881.25 417
15882.44 457
15883.63 416
15884.82 412
15886.01 416
15887.20 427
15888.39 431
15889.58 414
15890.77 389
15891.96 414
15893.15 404
15894.34 435
15895.53 468
15896.72 410
15897.91 443
15899.10 414
15900.30 439
15901.49 435
15902.68 455
15903.87 456
15905.06 428
15906.25 437
15907.44 445
15908.63 469
15909.82 434
15911.01 424
15912.20 436
15913.39 430
15914.58 429
15915.77 440
15916.96 456
15918.16 473
15919.35 437
15920.54 443
15921.73 462
15922.92 430
15924.11 452
15925.30 462
15926.49 480
15927.69 444
15928.88 446
15930.07 412
15931.26 454
15932.45 456
15933.64 469
15934.84 424
15936.03 435
15937.22 429
15938.41 419
15939.60 435
15940.79 398
15941.99 432
15943.18 432
15944.37 431
15945.56 406
15946.75 390
15947.95 409
15949.14 411
15950.33 389
15951.52 378
15952.72 409
15953.91 398
15955.10 389
15956.29 366
15957.49 378
15958.68 358
15959.87 345
15961.06 350
15962.26 341
15963.45 351
15964.64 341
15965.83 332
15967.03 352
15968.22 329
15969.41 337
15970.61 353
15971.80 354
15972.99 342
15974.19 356
15975.38 322
15976.57 322
15977.76 301
15978.96 334
15980.15 315
15981.34 313
15982.54 325
15983.73 332
15984.93 322
15986.12 306
15987.31 304
15988.51 314
15989.70 326
15990.89 319
15992.09 332
15993.28 316
15994.48 327
15995.67 310
15996.86 287
15998.06 293
15999.25 284
16000.45 285
16001.64 291
16002.83 303
16004.03 279
16005.22 294
16006.42 317
16007.61 317
16008.81 296
16010.00 286
16011.19 269
16012.39 299
16013.58 327
16014.78 317
16015.97 311
16017.17 278
16018.36 275
16019.56 298
16020.75 302
16021.95 301
16023.14 290
16024.34 263
16025.53 292
16026.73 291
16027.92 300
16029.12 293
16030.31 291
16031.51 295
16032.70 320
16033.90 287
16035.09 295
16036.29 294
16037.48 284
16038.68 295
16039.88 293
16041.07 308
16042.27 275
16043.46 318
16044.66 322
16045.85 296
16047.05 255
16048.25 263
16049.44 290
16050.64 304
16051.83 287
16053.03 292
16054.23 280
16055.42 266
16056.62 286
16057.82 266
16059.01 290
16060.21 262
16061.40 286
16062.60 265
16063.80 285
16064.99 259
16066.19 257
16067.39 266
16068.58 270
16069.78 270
16070.98 255
16072.17 251
16073.37 267
16074.57 275
16075.76 283
16076.96 260
16078.16 310
16079.36 272
16080.55 258
16081.75 254
16082.95 242
16084.14 253
16085.34 282
16086.54 265
16087.74 270
16088.93 276
16090.13 264
16091.33 246
16092.53 259
16093.72 251
16094.92 275
16096.12 257
16097.32 265
16098.51 243
16099.71 283
16100.91 279
16102.11 265
16103.31 267
16104.50 245
16105.70 274
16106.90 274
16108.10 262
16109.30 235
16110.49 288
16111.69 273
16112.89 270
16114.09 261
16115.29 273
16116.49 257
16117.68 258
16118.88 254
16120.08 260
16121.28 270
16122.48 253
16123.68 256
16124.88 255
16126.08 249
16127.27 267
16128.47 283
16129.67 254
16130.87 271
16132.07 260
16133.27 260
16134.47 250
16135.67 250
16136.87 262
16138.07 282
16139.27 260
16140.46 284
16141.66 284
16142.86 273
16144.06 250
16145.26 258
16146.46 274
16147.66 258
16148.86 271
16150.06 267
16151.26 239
16152.46 262
16153.66 262
16154.86 262
16156.06 244
16157.26 240
16158.46 288
16159.66 295
16160.86 282
16162.06 251
16163.26 269
16164.46 274
16165.66 242
16166.86 252
16168.06 250
16169.26 259
16170.46 250
16171.66 275
16172.86 267
16174.06 250
16175.26 267
16176.47 278
16177.67 270
16178.87 275
16180.07 265
16181.27 289
16182.47 294
16183.67 285
16184.87 290
16186.07 276
16187.27 290
16188.47 280
16189.68 283
16190.88 273
16192.08 276
16193.28 271
16194.48 285
16195.68 263
16196.88 262
16198.08 266
16199.29 292
16200.49 295
16201.69 275
16202.89 268
16204.09 271
16205.29 273
16206.50 272
16207.70 281
16208.90 295
16210.10 306
16211.30 308
16212.51 298
16213.71 307
16214.91 320
16216.11 276
16217.31 286
16218.52 299
16219.72 311
16220.92 300
16222.12 289
16223.33 300
16224.53 289
16225.73 293
16226.93 306
16228.14 291
16229.34 304
16230.54 303
16231.74 313
16232.95 310
16234.15 282
16235.35 298
16236.56 318
16237.76 311
16238.96 326
16240.16 316
16241.37 334
16242.57 323
16243.77 313
16244.98 301
16246.18 300
16247.38 299
16248.59 329
16249.79 326
16250.99 332
16252.20 317
16253.40 298
16254.60 345
16255.81 317
16257.01 292
16258.22 328
16259.42 336
16260.62 332
16261.83 330
16263.03 343
16264.23 354
16265.44 335
16266.64 341
16267.85 330
16269.05 356
16270.25 351
16271.46 335
16272.66 345
16273.87 336
16275.07 346
16276.28 341
16277.48 329
16278.69 324
16279.89 358
16281.09 360
16282.30 324
16283.50 351
16284.71 344
16285.91 374
16287.12 356
16288.32 328
16289.53 336
16290.73 359
16291.94 348
16293.14 337
16294.35 377
16295.55 350
16296.76 340
16297.96 347
16299.17 359
16300.37 352
16301.58 329
16302.78 364
16303.99 345
16305.19 350
16306.40 331
16307.61 353
16308.81 355
16310.02 341
16311.22 335
16312.43 338
16313.63 365
16314.84 372
16316.05 375
16317.25 361
16318.46 330
16319.66 317
16320.87 294
16322.08 328
16323.28 346
16324.49 334
16325.69 338
16326.90 318
16328.11 327
16329.31 299
16330.52 312
16331.73 337
16332.93 308
16334.14 291
16335.35 287
16336.55 306
16337.76 300
16338.97 300
16340.17 271
16341.38 311
16342.59 278
16343.79 276
16345.00 309
16346.21 281
16347.41 288
16348.62 287
16349.83 295
16351.03 302
16352.24 292
16353.45 271
16354.66 279
16355.86 277
16357.07 261
16358.28 294
16359.49 313
16360.69 265
16361.90 265
16363.11 287
16364.32 289
16365.52 268
16366.73 249
16367.94 270
16369.15 284
16370.35 270
16371.56 258
16372.77 276
16373.98 272
16375.19 272
16376.39 252
16377.60 284
16378.81 276
16380.02 312
16381.23 290
16382.44 257
16383.64 251
16384.85 269
16386.06 262
16387.27 254
16388.48 254
16389.69 270
16390.90 265
16392.10 246
16393.31 240
16394.52 269
16395.73 291
16396.94 264
16398.15 263
16399.36 244
16400.57 268
16401.77 278
16402.98 285
16404.19 277
16405.40 243
16406.61 255
16407.82 255
16409.03 251
16410.24 261
16411.45 272
16412.66 251
16413.87 294
16415.08 260
16416.29 277
16417.50 290
16418.71 274
16419.92 277
16421.12 264
16422.33 280
16423.54 254
16424.75 258
16425.96 266
16427.17 263
16428.38 259
16429.59 265
16430.80 274
16432.01 248
16433.22 259
16434.43 278
16435.64 284
16436.86 262
16438.07 241
16439.28 273
16440.49 266
16441.70 233
16442.91 281
16444.12 246
16445.33 255
16446.54 256
16447.75 257
16448.96 266
16450.17 255
16451.38 284
16452.59 257
16453.80 275
16455.02 253
16456.23 271
16457.44 274
16458.65 273
16459.86 266
16461.07 270
16462.28 246
16463.49 236
16464.70 260
16465.92 262
16467.13 237
16468.34 258
16469.55 248
16470.76 268
16471.97 252
16473.19 239
16474.40 246
16475.61 254
16476.82 259
16478.03 211
16479.24 235
16480.46 247
16481.67 233
16482.88 247
16484.09 240
16485.30 228
16486.52 237
16487.73 247
16488.94 259
16490.15 268
16491.37 245
16492.58 244
16493.79 257
16495.00 241
16496.21 213
16497.43 237
16498.64 256
16499.85 249
16501.07 210
16502.28 241
16503.49 239
16504.70 275
16505.92 261
16507.13 230
16508.34 234
16509.56 236
16510.77 224
16511.98 216
16513.19 247
16514.41 241
16515.62 238
16516.83 230
16518.05 250
16519.26 244
16520.47 238
16521.69 248
16522.90 236
16524.11 225
16525.33 240
16526.54 229
16527.76 227
16528.97 243
16530.18 254
16531.40 261
16532.61 253
16533.82 238
16535.04 234
16536.25 235
16537.47 237
16538.68 240
16539.89 236
16541.11 242
16542.32 227
16543.54 258
16544.75 245
16545.97 247
16547.18 246
16548.39 263
16549.61 245
16550.82 235
16552.04 246
16553.25 264
16554.47 270
16555.68 236
16556.90 247
16558.11 271
16559.33 253
16560.54 241
16561.76 249
16562.97 265
16564.19 240
16565.40 262
16566.62 257
16567.83 262
16569.05 267
16570.26 235
16571.48 226
16572.69 226
16573.91 235
16575.12 260
16576.34 259
16577.55 244
16578.77 258
16579.98 265
16581.20 240
16582.42 247
16583.63 219
16584.85 261
16586.06 259
16587.28 228
16588.49 265
16589.71 243
16590.93 241
16592.14 222
16593.36 251
16594.57 239
16595.79 237
16597.01 255
16598.22 253
16599.44 273
16600.66 225
16601.87 240
16603.09 245
16604.30 249
16605.52 236
16606.74 214
16607.95 245
16609.17 258
16610.39 253
16611.60 239
16612.82 228
16614.04 238
16615.25 230
16616.47 234
16617.69 235
16618.91 235
16620.12 217
16621.34 220
16622.56 229
16623.77 211
16624.99 254
16626.21 250
16627.43 227
16628.64 230
16629.86 218
16631.08 216
16632.30 229
16633.51 235
16634.73 210
16635.95 229
16637.17 233
16638.38 226
16639.60 220
16640.82 233
16642.04 226
16643.26 227
16644.47 243
16645.69 234
16646.91 228
16648.13 222
16649.35 217
16650.56 200
16651.78 210
16653.00 209
16654.22 245
16655.44 229
16656.65 204
16657.87 223
16659.09 212
16660.31 222
16661.53 232
16662.75 222
16663.97 216
16665.18 245
16666.40 244
16667.62 200
16668.84 208
16670.06 226
16671.28 207
16672.50 244
16673.72 219
16674.94 247
16676.15 230
16677.37 210
16678.59 220
16679.81 231
16681.03 214
16682.25 221
16683.47 226
16684.69 240
16685.91 240
16687.13 231
16688.35 220
16689.57 207
16690.79 245
16692.01 225
16693.23 212
16694.45 198
16695.67 223
16696.89 228
16698.11 248
16699.33 223
16700.55 240
16701.77 225
16702.99 224
16704.21 224
16705.43 217
16706.65 222
16707.87 244
16709.09 225
16710.31 204
16711.53 221
16712.75 224
16713.97 242
16715.19 214
16716.41 228
16717.63 208
16718.85 224
16720.07 217
16721.29 203
16722.51 227
16723.73 234
16724.95 205
16726.18 196
16727.40 213
16728.62 225
16729.84 218
16731.06 234
16732.28 220
16733.50 210
16734.72 195
16735.94 208
16737.17 192
16738.39 211
16739.61 198
16740.83 216
16742.05 205
16743.27 207
16744.49 188
16745.72 214
16746.94 212
16748.16 189
16749.38 208
16750.60 243
16751.83 199
16753.05 228
16754.27 223
16755.49 241
16756.71 208
16757.94 191
16759.16 224
16760.38 233
16761.60 208
16762.82 213
16764.05 238
16765.27 197
16766.49 213
16767.71 221
16768.94 216
16770.16 211
16771.38 194
16772.60 217
16773.83 214
16775.05 208
16776.27 225
16777.49 236
16778.72 226
16779.94 224
16781.16 220
16782.39 227
16783.61 219
16784.83 214
16786.06 208
16787.28 196
16788.50 207
16789.73 217
16790.95 200
16792.17 229
16793.40 200
16794.62 210
16795.84 230
16797.07 215
16798.29 206
16799.51 215
16800.74 225
16801.96 226
16803.18 228
16804.41 224
16805.63 216
16806.86 212
16808.08 206
16809.30 210
16810.53 243
16811.75 227
16812.98 239
16814.20 240
16815.42 209
16816.65 226
16817.87 233
16819.10 219
16820.32 219
16821.54 227
16822.77 235
16823.99 233
16825.22 238
16826.44 215
16827.67 204
16828.89 238
16830.12 211
16831.34 214
16832.57 249
16833.79 227
16835.02 234
16836.24 233
16837.47 243
16838.69 227
16839.92 239
16841.14 222
16842.37 227
16843.59 246
16844.82 253
16846.04 239
16847.27 239
16848.49 249
16849.72 250
16850.94 268
16852.17 257
16853.39 255
16854.62 222
16855.85 235
16857.07 236
16858.30 246
16859.52 250
16860.75 244
16861.97 266
16863.20 277
16864.43 257
16865.65 231
16866.88 291
16868.10 268
16869.33 262
16870.56 291
16871.78 275
16873.01 292
16874.24 266
16875.46 282
16876.69 282
16877.92 267
16879.14 273
16880.37 253
16881.59 260
16882.82 271
16884.05 284
16885.27 288
16886.50 276
16887.73 289
16888.96 267
16890.18 292
16891.41 277
16892.64 285
16893.86 303
16895.09 274
16896.32 292
16897.54 286
16898.77 288
16900.00 282
16901.23 250
16902.45 295
16903.68 296
16904.91 289
16906.14 296
16907.36 265
16908.59 290
16909.82 266
16911.05 267
16912.27 276
16913.50 266
16914.73 254
16915.96 276
16917.19 292
16918.41 284
16919.64 265
16920.87 286
16922.10 257
16923.33 254
16924.55 276
16925.78 261
16927.01 276
16928.24 263
16929.47 262
16930.69 258
16931.92 265
16933.15 276
16934.38 250
16935.61 267
16936.84 243
16938.07 262
16939.29 228
16940.52 259
16941.75 249
16942.98 246
16944.21 250
16945.44 265
16946.67 246
16947.90 222
16949.13 241
16950.35 232
16951.58 231
16952.81 254
16954.04 258
16955.27 235
16956.50 248
16957.73 253
16958.96 233
16960.19 253
16961.42 268
16962.65 269
16963.88 266
16965.11 239
16966.34 259
16967.57 241
16968.80 255
16970.03 227
16971.26 248
16972.49 258
16973.72 245
16974.95 247
16976.18 256
16977.41 261
16978.64 269
16979.87 266
16981.10 235
16982.33 239
16983.56 244
16984.79 226
16986.02 251
16987.25 255
16988.48 265
16989.71 243
16990.94 249
16992.17 225
16993.40 222
16994.63 238
16995.86 220
16997.09 218
16998.32 250
16999.55 230
17000.79 233
17002.02 223
17003.25 222
17004.48 225
17005.71 254
17006.94 220
17008.17 216
17009.40 214
17010.63 224
17011.87 223
17013.10 240
17014.33 239
17015.56 221
17016.79 244
17018.02 243
17019.25 220
17020.49 233
17021.72 239
17022.95 234
17024.18 241
17025.41 242
17026.64 200
17027.88 255
17029.11 229
17030.34 225
17031.57 218
17032.80 222
17034.04 225
17035.27 245
17036.50 229
17037.73 232
17038.97 236
17040.20 218
17041.43 231
17042.66 230
17043.90 224
17045.13 241
17046.36 224
17047.59 228
17048.83 222
17050.06 231
17051.29 222
17052.52 201
17053.76 222
17054.99 244
17056.22 206
17057.46 213
17058.69 213
17059.92 210
17061.15 205
17062.39 192
17063.62 217
17064.85 224
17066.09 216
17067.32 202
17068.55 211
17069.79 209
17071.02 206
17072.25 215
17073.49 203
17074.72 219
17075.96 197
17077.19 201
17078.42 213
17079.66 199
17080.89 195
17082.12 214
17083.36 209
17084.59 218
17085.83 199
17087.06 222
17088.29 185
17089.53 204
17090.76 225
17092.00 205
17093.23 227
17094.46 207
17095.70 231
17096.93 195
17098.17 211
17099.40 214
17100.64 196
17101.87 189
17103.11 216
17104.34 228
17105.58 235
17106.81 218
17108.05 197
17109.28 232
17110.51 214
17111.75 222
17112.98 209
17114.22 212
17115.45 197
17116.69 214
17117.93 207
17119.16 210
17120.40 196
17121.63 203
17122.87 195
17124.10 203
17125.34 208
17126.57 197
17127.81 201
17129.04 186
17130.28 198
17131.51 196
17132.75 189
17133.99 214
17135.22 219
17136.46 200
17137.69 207
17138.93 181
17140.17 184
17141.40 183
17142.64 227
17143.87 207
17145.11 186
17146.35 226
17147.58 188
17148.82 210
17150.05 204
17151.29 205
17152.53 217
17153.76 216
17155.00 191
17156.24 211
17157.47 216
17158.71 201
17159.95 212
17161.18 223
17162.42 219
17163.66 223
17164.89 216
17166.13 202
17167.37 207
17168.60 196
17169.84 210
17171.08 205
17172.32 193
17173.55 185
17174.79 223
17176.03 180
17177.26 201
17178.50 203
17179.74 198
17180.98 194
17182.21 191
17183.45 206
17184.69 206
17185.93 207
17187.16 203
17188.40 200
17189.64 195
17190.88 216
17192.12 203
17193.35 200
17194.59 182
17195.83 216
17197.07 203
17198.31 206
17199.54 189
17200.78 192
17202.02 201
17203.26 210
17204.50 204
17205.73 217
17206.97 192
17208.21 189
17209.45 203
17210.69 194
17211.93 179
17213.17 179
17214.40 201
17215.64 196
17216.88 185
17218.12 196
17219.36 169
17220.60 202
17221.84 179
17223.08 178
17224.31 193
17225.55 177
17226.79 183
17228.03 220
17229.27 202
17230.51 194
17231.75 187
17232.99 204
17234.23 189
17235.47 189
17236.71 194
17237.95 208
17239.19 198
17240.43 194
17241.66 192
17242.90 181
17244.14 180
17245.38 185
17246.62 205
17247.86 191
17249.10 201
17250.34 186
17251.58 190
17252.82 171
17254.06 181
17255.30 196
17256.54 187
17257.78 168
17259.02 171
17260.26 186
17261.50 187
17262.74 173
17263.99 162
17265.23 174
17266.47 191
17267.71 180
17268.95 187
17270.19 193
17271.43 193
17272.67 195
17273.91 170
17275.15 186
17276.39 187
17277.63 173
17278.87 212
17280.11 188
17281.36 201
17282.60 173
17283.84 184
17285.08 173
17286.32 163
17287.56 165
17288.80 194
17290.04 189
17291.29 169
17292.53 176
17293.77 189
17295.01 202
17296.25 191
17297.49 198
17298.73 192
17299.98 152
17301.22 152
17302.46 162
17303.70 185
17304.94 179
17306.19 177
17307.43 166
17308.67 187
17309.91 199
17311.15 174
17312.40 174
17313.64 185
17314.88 174
17316.12 174
17317.37 172
17318.61 203
17319.85 187
17321.09 188
17322.33 166
17323.58 189
17324.82 177
17326.06 181
17327.31 162
17328.55 160
17329.79 164
17331.03 188
17332.28 184
17333.52 196
17334.76 188
17336.01 174
17337.25 148
17338.49 179
17339.73 172
17340.98 177
17342.22 179
17343.46 173
17344.71 181
17345.95 160
17347.19 194
17348.44 182
17349.68 181
17350.92 172
17352.17 175
17353.41 200
17354.66 194
17355.90 181
17357.14 181
17358.39 199
17359.63 179
17360.87 192
17362.12 203
17363.36 186
17364.61 184
17365.85 200
17367.09 208
17368.34 179
17369.58 204
17370.83 192
17372.07 177
17373.32 169
17374.56 184
17375.80 195
17377.05 191
17378.29 164
17379.54 172
17380.78 176
17382.03 180
17383.27 177
17384.52 188
17385.76 180
17387.01 183
17388.25 174
17389.50 190
17390.74 181
17391.99 156
17393.23 210
17394.48 196
17395.72 166
17396.97 175
17398.21 163
17399.46 182
17400.70 190
17401.95 177
17403.19 195
17404.44 170
17405.68 166
17406.93 204
17408.18 191
17409.42 187
17410.67 192
17411.91 182
17413.16 186
17414.40 175
17415.65 154
17416.90 181
17418.14 169
17419.39 175
17420.63 198
17421.88 166
17423.13 205
17424.37 188
17425.62 199
17426.86 209
17428.11 194
17429.36 198
17430.60 182
17431.85 189
17433.10 190
17434.34 176
17435.59 200
17436.84 192
17438.08 199
17439.33 170
17440.58 186
17441.82 181
17443.07 169
17444.32 179
17445.56 165
17446.81 182
17448.06 204
17449.30 177
17450.55 162
17451.80 190
17453.05 186
17454.29 169
17455.54 191
17456.79 194
17458.04 175
17459.28 190
17460.53 218
17461.78 219
17463.03 199
17464.27 220
17465.52 196
17466.77 179
17468.02 204
17469.26 181
17470.51 198
17471.76 193
17473.01 194
17474.25 196
17475.50 200
17476.75 209
17478.00 193
17479.25 167
17480.50 172
17481.74 195
17482.99 202
17484.24 198
17485.49 180
17486.74 216
17487.99 186
17489.23 222
17490.48 199
17491.73 182
17492.98 190
17494.23 191
17495.48 195
17496.73 190
17497.97 197
17499.22 185
17500.47 204
17501.72 195
17502.97 199
17504.22 191
17505.47 207
17506.72 196
17507.97 178
17509.22 192
17510.46 182
17511.71 198
17512.96 189
17514.21 186
17515.46 205
17516.71 192
17517.96 199
17519.21 211
17520.46 196
17521.71 205
17522.96 207
17524.21 209
17525.46 192
17526.71 191
17527.96 218
17529.21 208
17530.46 216
17531.71 209
17532.96 192
17534.21 195
17535.46 198
17536.71 168
17537.96 209
17539.21 225
17540.46 199
17541.71 189
17542.96 207
17544.21 206
17545.46 207
17546.71 230
17547.96 221
17549.21 208
17550.46 225
17551.71 229
17552.97 197
17554.22 202
17555.47 206
17556.72 218
17557.97 214
17559.22 228
17560.47 205
17561.72 229
17562.97 187
17564.22 223
17565.48 229
17566.73 219
17567.98 186
17569.23 180
17570.48 191
17571.73 207
17572.98 216
17574.24 193
17575.49 216
17576.74 220
17577.99 196
17579.24 197
17580.49 181
17581.75 196
17583.00 222
17584.25 229
17585.50 224
17586.75 193
17588.00 218
17589.26 217
17590.51 184
17591.76 203
17593.01 239
17594.27 242
17595.52 213
17596.77 226
17598.02 227
17599.27 209
17600.53 215
17601.78 229
17603.03 189
17604.28 212
17605.54 208
17606.79 211
17608.04 226
17609.30 189
17610.55 190
17611.80 194
17613.05 203
17614.31 196
17615.56 204
17616.81 190
17618.07 205
17619.32 189
17620.57 212
17621.83 217
17623.08 184
17624.33 202
17625.59 209
17626.84 219
17628.09 201
17629.35 198
17630.60 205
17631.85 214
17633.11 207
17634.36 205
17635.61 210
17636.87 206
17638.12 204
17639.38 213
17640.63 209
17641.88 209
17643.14 210
17644.39 194
17645.65 202
17646.90 194
17648.15 204
17649.41 227
17650.66 184
17651.92 209
17653.17 201
17654.42 184
17655.68 181
17656.93 176
17658.19 215
17659.44 215
17660.70 194
17661.95 209
17663.21 222
17664.46 209
17665.72 209
17666.97 198
17668.23 206
17669.48 205
17670.74 202
17671.99 206
17673.25 193
17674.50 210
17675.76 215
17677.01 207
17678.27 194
17679.52 218
17680.78 205
17682.03 202
17683.29 175
17684.54 194
17685.80 180
17687.05 220
17688.31 192
17689.57 177
17690.82 199
17692.08 194
17693.33 204
17694.59 197
17695.84 206
17697.10 196
17698.36 224
17699.61 180
17700.87 205
17702.12 204
17703.38 199
17704.64 180
17705.89 192
17707.15 189
17708.40 192
17709.66 174
17710.92 161
17712.17 185
17713.43 185
17714.69 165
17715.94 192
17717.20 207
17718.46 188
17719.71 202
17720.97 188
17722.23 211
17723.48 183
17724.74 193
17726.00 203
17727.25 206
17728.51 193
17729.77 214
17731.03 199
17732.28 189
17733.54 205
17734.80 202
17736.05 204
17737.31 189
17738.57 205
17739.83 190
17741.08 202
17742.34 194
17743.60 199
17744.86 193
17746.11 175
17747.37 199
17748.63 206
17749.89 202
17751.15 186
17752.40 182
17753.66 207
17754.92 200
17756.18 189
17757.43 190
17758.69 206
17759.95 214
17761.21 208
17762.47 210
17763.73 198
17764.98 185
17766.24 200
17767.50 200
17768.76 192
17770.02 191
17771.28 191
17772.53 182
17773.79 183
17775.05 168
17776.31 232
17777.57 205
17778.83 193
17780.09 165
17781.35 207
17782.60 203
17783.86 185
17785.12 198
17786.38 168
17787.64 194
17788.90 202
17790.16 177
17791.42 177
17792.68 179
17793.94 177
17795.20 205
17796.46 192
17797.72 194
17798.97 187
17800.23 204
17801.49 170
17802.75 191
17804.01 161
17805.27 194
17806.53 173
17807.79 177
17809.05 167
17810.31 179
17811.57 216
17812.83 182
17814.09 193
17815.35 182
17816.61 184
17817.87 175
17819.13 227
17820.39 188
17821.65 192
17822.91 199
17824.17 188
17825.43 184
17826.69 177
17827.96 176
17829.22 184
17830.48 194
17831.74 189
17833.00 193
17834.26 180
17835.52 158
17836.78 187
17838.04 188
17839.30 156
17840.56 180
17841.82 162
17843.09 180
17844.35 182
17845.61 186
17846.87 190
17848.13 168
17849.39 182
17850.65 163
17851.91 197
17853.18 162
17854.44 175
17855.70 187
17856.96 178
17858.22 152
17859.48 183
17860.74 178
17862.01 176
17863.27 177
17864.53 167
17865.79 173
17867.05 197
17868.32 184
17869.58 158
17870.84 178
17872.10 176
17873.36 180
17874.63 183
17875.89 181
17877.15 167
17878.41 180
17879.68 186
17880.94 185
17882.20 174
17883.46 147
17884.73 172
17885.99 173
17887.25 199
17888.51 192
17889.78 180
17891.04 186
17892.30 177
17893.56 149
17894.83 158
17896.09 159
17897.35 174
17898.62 158
17899.88 183
17901.14 159
17902.41 172
17903.67 144
17904.93 157
17906.20 186
17907.46 171
17908.72 175
17909.99 187
17911.25 168
17912.51 152
17913.78 188
17915.04 175
17916.30 180
17917.57 162
17918.83 165
17920.09 180
17921.36 182
17922.62 167
17923.89 186
17925.15 176
17926.41 160
17927.68 189
17928.94 186
17930.21 182
17931.47 184
17932.73 198
17934.00 182
17935.26 187
17936.53 177
17937.79 202
17939.06 164
17940.32 196
17941.59 176
17942.85 157
17944.11 174
17945.38 164
17946.64 188
17947.91 174
17949.17 172
17950.44 170
17951.70 179
17952.97 153
17954.23 155
17955.50 174
17956.76 194
17958.03 188
17959.29 188
17960.56 208
17961.82 178
17963.09 178
17964.35 162
17965.62 165
17966.89 164
17968.15 148
17969.42 174
17970.68 194
17971.95 156
17973.21 182
17974.48 183
17975.74 195
17977.01 175
17978.28 178
17979.54 172
17980.81 205
17982.07 181
17983.34 177
17984.61 178
17985.87 164
17987.14 174
17988.40 174
17989.67 181
17990.94 176
17992.20 158
17993.47 172
17994.74 179
17996.00 169
17997.27 186
17998.54 178
17999.80 188
18001.07 190
18002.34 179
18003.60 203
18004.87 171
18006.14 169
18007.40 175
18008.67 165
18009.94 195
18011.20 171
18012.47 169
18013.74 173
18015.00 179
18016.27 176
18017.54 180
18018.81 197
18020.07 186
18021.34 162
18022.61 176
18023.88 187
18025.14 186
18026.41 191
18027.68 196
18028.95 189
18030.21 162
18031.48 185
18032.75 211
18034.02 178
18035.28 169
18036.55 186
18037.82 189
18039.09 187
18040.36 198
18041.62 177
18042.89 183
18044.16 166
18045.43 197
18046.70 186
18047.97 185
18049.23 166
18050.50 187
18051.77 179
18053.04 176
18054.31 184
18055.58 168
18056.84 201
18058.11 179
18059.38 204
18060.65 195
18061.92 184
18063.19 157
18064.46 184
18065.73 202
18067.00 181
18068.26 175
18069.53 190
18070.80 186
18072.07 168
18073.34 191
18074.61 181
18075.88 185
18077.15 189
18078.42 191
18079.69 191
18080.96 182
18082.23 172
18083.50 218
18084.77 196
18086.03 178
18087.30 175
18088.57 183
18089.84 174
18091.11 176
18092.38 193
18093.65 193
18094.92 208
18096.19 186
18097.46 186
18098.73 203
18100.00 176
18101.27 182
18102.54 197
18103.81 203
18105.08 193
18106.35 187
18107.63 186
18108.90 192
18110.17 166
18111.44 198
18112.71 189
18113.98 200
18115.25 184
18116.52 199
18117.79 194
18119.06 187
18120.33 163
18121.60 187
18122.87 196
18124.14 188
18125.42 167
18126.69 195
18127.96 171
18129.23 178
18130.50 178
18131.77 189
18133.04 195
18134.31 157
18135.58 180
18136.86 179
18138.13 192
18139.40 177
18140.67 177
18141.94 183
18143.21 205
18144.49 183
18145.76 186
18147.03 199
18148.30 175
18149.57 181
18150.84 187
18152.12 196
18153.39 169
18154.66 196
18155.93 184
18157.20 171
18158.48 154
18159.75 201
18161.02 188
18162.29 192
18163.57 163
18164.84 178
18166.11 166
18167.38 194
18168.66 184
18169.93 190
18171.20 193
18172.47 159
18173.75 207
18175.02 190
18176.29 195
18177.56 148
18178.84 197
18180.11 179
18181.38 181
18182.66 189
18183.93 199
18185.20 194
18186.48 178
18187.75 209
18189.02 186
18190.30 209
18191.57 183
18192.84 193
18194.12 172
18195.39 176
18196.66 167
18197.94 187
18199.21 197
18200.48 192
18201.76 183
18203.03 169
18204.30 160
18205.58 197
18206.85 195
18208.13 201
18209.40 169
18210.67 158
18211.95 167
18213.22 181
18214.50 184
18215.77 158
18217.04 166
18218.32 183
18219.59 176
18220.87 171
18222.14 203
18223.42 187
18224.69 172
18225.97 157
18227.24 179
18228.51 181
18229.79 173
18231.06 180
18232.34 174
18233.61 213
18234.89 174
18236.16 192
18237.44 178
18238.71 176
18239.99 178
18241.26 173
18242.54 156
18243.81 193
18245.09 191
18246.36 194
18247.64 167
18248.91 166
18250.19 186
18251.47 190
18252.74 184
18254.02 179
18255.29 200
18256.57 199
18257.84 211
18259.12 175
18260.39 190
18261.67 164
18262.95 169
18264.22 188
18265.50 185
18266.77 193
18268.05 175
18269.33 196
18270.60 191
18271.88 178
18273.15 163
18274.43 190
18275.71 177
18276.98 192
18278.26 176
18279.54 192
18280.81 180
18282.09 189
18283.37 191
18284.64 198
18285.92 180
18287.20 182
18288.47 171
18289.75 167
18291.03 175
18292.30 159
18293.58 172
18294.86 191
18296.13 199
18297.41 186
18298.69 192
18299.96 190
18301.24 177
18302.52 173
18303.80 189
18305.07 195
18306.35 193
18307.63 211
18308.91 192
18310.18 198
18311.46 198
18312.74 200
18314.02 174
18315.29 196
18316.57 179
18317.85 181
18319.13 181
18320.40 182
18321.68 182
18322.96 192
18324.24 194
18325.52 182
18326.79 195
18328.07 178
18329.35 183
18330.63 201
18331.91 192
18333.19 207
18334.46 204
18335.74 190
18337.02 196
18338.30 190
18339.58 189
18340.86 167
18342.13 172
18343.41 166
18344.69 187
18345.97 173
18347.25 193
18348.53 187
18349.81 181
18351.09 176
18352.36 185
18353.64 212
18354.92 195
18356.20 194
18357.48 181
18358.76 183
18360.04 192
18361.32 195
18362.60 187
18363.88 171
18365.16 179
18366.44 167
18367.72 179
18369.00 191
18370.27 192
18371.55 183
18372.83 181
18374.11 189
18375.39 199
18376.67 188
18377.95 175
18379.23 165
18380.51 165
18381.79 174
18383.07 200
18384.35 183
18385.63 170
18386.91 162
18388.19 182
18389.47 201
18390.75 180
18392.03 193
18393.31 170
18394.60 195
18395.88 183
18397.16 181
18398.44 166
18399.72 190
18401.00 188
18402.28 169
18403.56 155
18404.84 186
18406.12 171
18407.40 166
18408.68 171
18409.96 166
18411.24 151
18412.53 167
18413.81 176
18415.09 176
18416.37 155
18417.65 182
18418.93 186
18420.21 180
18421.49 192
18422.78 190
18424.06 192
18425.34 163
18426.62 162
18427.90 172
18429.18 191
18430.46 159
18431.75 175
18433.03 174
18434.31 149
18435.59 174
18436.87 175
18438.16 151
18439.44 175
18440.72 173
18442.00 179
18443.28 173
18444.57 196
18445.85 176
18447.13 193
18448.41 158
18449.70 161
18450.98 182
18452.26 201
18453.54 179
18454.83 163
18456.11 203
18457.39 205
18458.67 203
18459.96 174
18461.24 175
18462.52 202
18463.80 174
18465.09 194
18466.37 179
18467.65 189
18468.94 180
18470.22 198
18471.50 168
18472.78 164
18474.07 185
18475.35 196
18476.63 184
18477.92 192
18479.20 189
18480.48 162
18481.77 201
18483.05 177
18484.34 175
18485.62 173
18486.90 190
18488.19 192
18489.47 171
18490.75 215
18492.04 206
18493.32 200
18494.61 192
18495.89 184
18497.17 198
18498.46 182
18499.74 185
18501.03 213
18502.31 189
18503.59 195
18504.88 209
18506.16 206
18507.45 194
18508.73 199
18510.02 204
18511.30 190
18512.58 201
18513.87 205
18515.15 200
18516.44 191
18517.72 189
18519.01 213
18520.29 214
18521.58 181
18522.86 190
18524.15 195
18525.43 194
18526.72 188
18528.00 197
18529.29 189
18530.57 186
18531.86 190
18533.14 221
18534.43 200
18535.71 198
18537.00 210
18538.28 189
18539.57 187
18540.86 184
18542.14 181
18543.43 195
18544.71 216
18546.00 190
18547.28 202
18548.57 175
18549.85 190
18551.14 187
18552.43 196
18553.71 204
18555.00 197
18556.28 170
18557.57 187
18558.86 189
18560.14 211
18561.43 200
18562.72 195
18564.00 194
18565.29 197
18566.57 188
18567.86 190
18569.15 188
18570.43 195
18571.72 207
18573.01 197
18574.29 171
18575.58 207
18576.87 220
18578.15 204
18579.44 178
18580.73 190
18582.01 237
18583.30 193
18584.59 209
18585.88 207
18587.16 173
18588.45 196
18589.74 194
18591.02 217
18592.31 188
18593.60 212
18594.89 194
18596.17 201
18597.46 203
18598.75 183
18600.04 178
18601.32 194
18602.61 210
18603.90 183
18605.19 195
18606.47 197
18607.76 213
18609.05 183
18610.34 207
18611.63 196
18612.91 175
18614.20 186
18615.49 203
18616.78 204
18618.07 189
18619.35 200
18620.64 215
18621.93 198
18623.22 207
18624.51 211
18625.80 207
18627.09 190
18628.37 181
18629.66 195
18630.95 204
18632.24 189
18633.53 178
18634.82 213
18636.11 192
18637.39 193
18638.68 199
18639.97 183
18641.26 177
18642.55 189
18643.84 184
18645.13 174
18646.42 189
18647.71 185
18649.00 189
18650.29 182
18651.58 164
18652.86 162
18654.15 169
18655.44 171
18656.73 173
18658.02 165
18659.31 182
18660.60 175
18661.89 183
18663.18 158
18664.47 175
18665.76 170
18667.05 163
18668.34 193
18669.63 169
18670.92 190
18672.21 183
18673.50 167
18674.79 163
18676.08 156
18677.37 178
18678.66 185
18679.95 185
18681.24 174
18682.53 175
18683.82 174
18685.11 157
18686.40 174
18687.69 191
18688.99 180
18690.28 189
18691.57 150
18692.86 188
18694.15 168
18695.44 170
18696.73 158
18698.02 189
18699.31 175
18700.60 219
18701.89 189
18703.19 184
18704.48 170
18705.77 187
18707.06 181
18708.35 152
18709.64 180
18710.93 160
18712.22 168
18713.52 162
18714.81 170
18716.10 173
18717.39 180
18718.68 168
18719.97 185
18721.27 180
18722.56 153
18723.85 177
18725.14 163
18726.43 180
18727.72 161
18729.02 169
18730.31 159
18731.60 171
18732.89 159
18734.19 153
18735.48 158
18736.77 173
18738.06 176
18739.35 193
18740.65 159
18741.94 188
18743.23 178
18744.52 159
18745.82 180
18747.11 183
18748.40 166
18749.70 152
18750.99 185
18752.28 168
18753.57 173
18754.87 164
18756.16 170
18757.45 147
18758.75 157
18760.04 168
18761.33 171
18762.63 177
18763.92 170
18765.21 172
18766.50 153
18767.80 164
18769.09 162
18770.38 167
18771.68 170
18772.97 154
18774.27 150
18775.56 149
18776.85 156
18778.15 141
18779.44 168
18780.73 152
18782.03 155
18783.32 128
18784.62 160
18785.91 175
18787.20 161
18788.50 159
18789.79 144
18791.09 187
18792.38 176
18793.67 173
18794.97 178
18796.26 176
18797.56 170
18798.85 169
18800.15 163
18801.44 165
18802.74 148
18804.03 147
18805.32 165
18806.62 160
18807.91 159
18809.21 178
18810.50 173
18811.80 181
18813.09 163
18814.39 174
18815.68 182
18816.98 181
18818.27 183
18819.57 176
18820.86 156
18822.16 144
18823.45 185
18824.75 167
18826.05 159
18827.34 162
18828.64 164
18829.93 172
18831.23 156
18832.52 144
18833.82 161
18835.11 150
18836.41 160
18837.71 161
18839.00 154
18840.30 148
18841.59 160
18842.89 182
18844.18 163
18845.48 158
18846.78 147
18848.07 173
18849.37 153
18850.67 181
18851.96 153
18853.26 173
18854.55 146
18855.85 165
18857.15 180
18858.44 185
18859.74 157
18861.04 167
18862.33 178
18863.63 166
18864.93 173
18866.22 168
18867.52 164
18868.82 176
18870.11 157
18871.41 187
18872.71 179
18874.00 154
18875.30 164
18876.60 177
18877.90 169
18879.19 151
18880.49 171
18881.79 166
18883.09 163
18884.38 150
18885.68 176
18886.98 173
18888.27 160
18889.57 175
18890.87 169
18892.17 163
18893.47 163
18894.76 181
18896.06 188
18897.36 188
18898.66 172
18899.95 148
18901.25 161
18902.55 141
18903.85 160
18905.15 167
18906.44 164
18907.74 160
18909.04 163
18910.34 164
18911.64 165
18912.94 157
18914.23 180
18915.53 165
18916.83 151
18918.13 170
18919.43 154
18920.73 176
18922.03 202
18923.32 156
18924.62 167
18925.92 182
18927.22 153
18928.52 154
18929.82 150
18931.12 162
18932.42 147
18933.72 177
18935.01 164
18936.31 161
18937.61 145
18938.91 161
18940.21 160
18941.51 141
18942.81 135
18944.11 160
18945.41 162
18946.71 149
18948.01 145
18949.31 162
18950.61 142
18951.91 147
18953.21 157
18954.51 175
18955.81 158
18957.11 149
18958.41 172
18959.71 155
18961.01 169
18962.31 168
18963.61 157
18964.91 168
18966.21 154
18967.51 155
18968.81 155
18970.11 175
18971.41 166
18972.71 137
18974.01 172
18975.31 145
18976.61 156
18977.91 154
18979.21 154
18980.51 149
18981.81 167
18983.11 165
18984.41 180
18985.71 143
18987.02 144
18988.32 149
18989.62 138
18990.92 148
18992.22 151
18993.52 157
18994.82 160
18996.12 168
18997.42 150
18998.73 172
19000.03 156
19001.33 143
19002.63 153
19003.93 150
19005.23 171
19006.53 145
19007.84 142
19009.14 191
19010.44 176
19011.74 140
19013.04 168
19014.34 145
19015.65 150
19016.95 168
19018.25 159
19019.55 150
19020.85 159
19022.16 159
19023.46 146
19024.76 159
19026.06 147
19027.37 140
19028.67 155
19029.97 137
19031.27 149
19032.57 172
19033.88 165
19035.18 170
19036.48 160
19037.79 159
19039.09 173
19040.39 184
19041.69 168
19043.00 155
19044.30 150
19045.60 167
19046.90 156
19048.21 170
19049.51 164
19050.81 145
19052.12 179
19053.42 157
19054.72 148
19056.03 154
19057.33 145
19058.63 149
19059.94 148
19061.24 159
19062.54 148
19063.85 142
19065.15 149
19066.45 149
19067.76 155
19069.06 163
19070.37 154
19071.67 170
19072.97 154
19074.28 148
19075.58 147
19076.88 169
19078.19 172
19079.49 167
19080.80 176
19082.10 158
19083.41 149
19084.71 178
19086.01 166
19087.32 140
19088.62 163
19089.93 170
19091.23 167
19092.54 151
19093.84 158
19095.14 148
19096.45 144
19097.75 168
19099.06 155
19100.36 169
19101.67 146
19102.97 159
19104.28 179
19105.58 141
19106.89 133
19108.19 161
19109.50 171
19110.80 150
19112.11 155
19113.41 129
19114.72 173
19116.02 170
19117.33 169
19118.64 162
19119.94 152
19121.25 158
19122.55 167
19123.86 161
19125.16 153
19126.47 161
19127.77 165
19129.08 169
19130.39 162
19131.69 159
19133.00 159
19134.30 174
19135.61 192
19136.92 171
19138.22 172
19139.53 173
19140.83 142
19142.14 149
19143.45 159
19144.75 135
19146.06 165
19147.37 136
19148.67 164
19149.98 174
19151.28 163
19152.59 170
19153.90 155
19155.20 147
19156.51 156
19157.82 156
19159.12 168
19160.43 183
19161.74 152
19163.05 206
19164.35 175
19165.66 172
19166.97 150
19168.27 167
19169.58 192
19170.89 170
19172.19 172
19173.50 171
19174.81 186
19176.12 186
19177.42 170
19178.73 168
19180.04 157
19181.35 173
19182.65 154
19183.96 166
19185.27 150
19186.58 153
19187.89 154
19189.19 176
19190.50 174
19191.81 144
19193.12 152
19194.42 157
19195.73 171
19197.04 167
19198.35 142
19199.66 173
19200.97 178
19202.27 168
19203.58 170
19204.89 167
19206.20 159
19207.51 173
19208.82 161
19210.12 173
19211.43 171
19212.74 168
19214.05 155
19215.36 145
19216.67 158
19217.98 149
19219.28 172
19220.59 151
19221.90 155
19223.21 173
19224.52 158
19225.83 149
19227.14 156
19228.45 156
19229.76 168
19231.07 164
19232.38 163
19233.68 148
19234.99 159
19236.30 150
19237.61 165
19238.92 154
19240.23 163
19241.54 177
19242.85 147
19244.16 161
19245.47 142
19246.78 133
19248.09 161
19249.40 151
19250.71 144
19252.02 156
19253.33 169
19254.64 139
19255.95 183
19257.26 152
19258.57 159
19259.88 145
19261.19 170
19262.50 153
19263.81 152
19265.12 157
19266.43 155
19267.74 175
19269.05 156
19270.36 163
19271.67 127
19272.99 175
19274.30 156
19275.61 155
19276.92 155
19278.23 148
19279.54 137
19280.85 177
19282.16 148
19283.47 173
19284.78 149
19286.09 159
19287.41 154
19288.72 176
19290.03 145
19291.34 154
19292.65 165
19293.96 160
19295.27 161
19296.58 147
19297.90 180
19299.21 163
19300.52 162
19301.83 152
19303.14 148
19304.45 162
19305.77 148
19307.08 147
19308.39 147
19309.70 164
19311.01 140
19312.33 168
19313.64 155
19314.95 159
19316.26 156
19317.57 175
19318.89 174
19320.20 151
19321.51 136
19322.82 154
19324.14 142
19325.45 133
19326.76 165
19328.07 156
19329.39 162
19330.70 175
19332.01 152
19333.32 144
19334.64 158
19335.95 158
19337.26 165
19338.58 166
19339.89 150
19341.20 139
19342.51 144
19343.83 163
19345.14 145
19346.45 140
19347.77 137
19349.08 141
19350.39 153
19351.71 153
19353.02 155
19354.33 155
19355.65 167
19356.96 153
19358.27 150
19359.59 154
19360.90 151
19362.21 158
19363.53 162
19364.84 169
19366.16 137
19367.47 166
19368.78 147
19370.10 159
19371.41 148
19372.73 134
19374.04 154
19375.35 166
19376.67 159
19377.98 127
19379.30 146
19380.61 147
19381.93 146
19383.24 159
19384.55 175
19385.87 150
19387.18 149
19388.50 137
19389.81 133
19391.13 167
19392.44 163
19393.76 153
19395.07 145
19396.39 143
19397.70 158
19399.02 189
19400.33 166
19401.65 154
19402.96 149
19404.28 150
19405.59 158
19406.91 161
19408.22 154
19409.54 175
19410.85 175
19412.17 138
19413.48 141
19414.80 158
19416.11 134
19417.43 157
19418.75 150
19420.06 183
19421.38 164
19422.69 165
19424.01 157
19425.32 147
19426.64 132
19427.96 152
19429.27 159
19430.59 135
19431.90 151
19433.22 144
19434.54 147
19435.85 156
19437.17 158
19438.49 144
19439.80 133
19441.12 154
19442.43 154
19443.75 143
19445.07 177
19446.38 170
19447.70 166
19449.02 147
19450.33 128
19451.65 145
19452.97 138
19454.28 139
19455.60 148
19456.92 146
19458.23 138
19459.55 153
19460.87 144
19462.19 160
19463.50 149
19464.82 144
19466.14 157
19467.45 144
19468.77 157
19470.09 154
19471.41 143
19472.72 148
19474.04 153
19475.36 145
19476.68 157
19477.99 164
19479.31 148
19480.63 126
19481.95 154
19483.27 143
19484.58 136
19485.90 130
19487.22 137
19488.54 167
19489.85 166
19491.17 144
19492.49 149
19493.81 160
19495.13 157
19496.45 175
19497.76 152
19499.08 144
19500.40 133
19501.72 142
19503.04 168
19504.36 151
19505.67 145
19506.99 148
19508.31 149
19509.63 129
19510.95 148
19512.27 163
19513.59 170
19514.91 162
19516.22 165
19517.54 153
19518.86 145
19520.18 137
19521.50 181
19522.82 144
19524.14 170
19525.46 168
19526.78 173
19528.10 146
19529.42 137
19530.74 127
19532.06 159
19533.37 149
19534.69 141
19536.01 162
19537.33 149
19538.65 160
19539.97 135
19541.29 139
19542.61 147
19543.93 141
19545.25 154
19546.57 150
19547.89 143
19549.21 150
19550.53 127
19551.85 170
19553.17 154
19554.49 143
19555.81 160
19557.13 147
19558.45 142
19559.77 160
19561.09 143
19562.41 146
19563.74 158
19565.06 167
19566.38 146
19567.70 152
19569.02 148
19570.34 141
19571.66 161
19572.98 152
19574.30 149
19575.62 163
19576.94 157
19578.26 152
19579.59 145
19580.91 152
19582.23 118
19583.55 157
19584.87 145
19586.19 156
19587.51 139
19588.83 147
19590.16 151
19591.48 133
19592.80 152
19594.12 119
19595.44 170
19596.76 163
19598.08 118
19599.41 125
19600.73 148
19602.05 140
19603.37 142
19604.69 160
19606.02 154
19607.34 145
19608.66 162
19609.98 139
19611.30 163
19612.63 124
19613.95 164
19615.27 157
19616.59 161
19617.91 161
19619.24 161
19620.56 142
19621.88 155
19623.20 149
19624.53 143
19625.85 159
19627.17 155
19628.50 145
19629.82 132
19631.14 163
19632.46 127
19633.79 151
19635.11 152
19636.43 140
19637.76 138
19639.08 146
19640.40 148
19641.72 142
19643.05 151
19644.37 140
19645.69 139
19647.02 160
19648.34 149
19649.66 159
19650.99 135
19652.31 145
19653.64 156
19654.96 142
19656.28 139
19657.61 141
19658.93 153
19660.25 148
19661.58 151
19662.90 162
19664.23 160
19665.55 166
19666.87 158
19668.20 166
19669.52 166
19670.85 154
19672.17 147
19673.49 141
19674.82 161
19676.14 162
19677.47 146
19678.79 137
19680.12 160
19681.44 151
19682.76 151
19684.09 162
19685.41 150
19686.74 144
19688.06 143
19689.39 145
19690.71 139
19692.04 132
19693.36 165
19694.69 161
19696.01 158
19697.34 167
19698.66 149
19699.99 140
19701.31 140
19702.64 166
19703.96 147
19705.29 152
19706.61 141
19707.94 138
19709.26 147
19710.59 166
19711.92 164
19713.24 165
19714.57 174
19715.89 174
19717.22 141
19718.54 146
19719.87 163
19721.20 140
19722.52 164
19723.85 125
19725.17 157
19726.50 143
19727.83 162
19729.15 152
19730.48 152
19731.80 146
19733.13 137
19734.46 167
19735.78 170
19737.11 163
19738.44 164
19739.76 142
19741.09 164
19742.41 151
19743.74 159
19745.07 158
19746.39 141
19747.72 143
19749.05 140
19750.37 147
19751.70 144
19753.03 142
19754.36 155
19755.68 142
19757.01 155
19758.34 144
19759.66 147
19760.99 157
19762.32 171
19763.65 141
19764.97 146
19766.30 123
19767.63 148
19768.95 174
19770.28 153
19771.61 136
19772.94 126
19774.27 151
19775.59 138
19776.92 160
19778.25 160
19779.58 143
19780.90 126
19782.23 143
19783.56 148
19784.89 150
19786.22 129
19787.54 137
19788.87 140
19790.20 152
19791.53 135
19792.86 150
19794.18 140
19795.51 157
19796.84 138
19798.17 126
19799.50 167
19800.83 138
19802.16 124
19803.48 143
19804.81 163
19806.14 132
19807.47 137
19808.80 147
19810.13 145
19811.46 142
19812.79 137
19814.11 164
19815.44 158
19816.77 134
19818.10 147
19819.43 154
19820.76 149
19822.09 123
19823.42 132
19824.75 136
19826.08 131
19827.41 136
19828.74 142
19830.07 132
19831.39 140
19832.72 149
19834.05 151
19835.38 144
19836.71 147
19838.04 165
19839.37 130
19840.70 149
19842.03 146
19843.36 133
19844.69 161
19846.02 143
19847.35 147
19848.68 153
19850.01 154
19851.34 147
19852.67 147
19854.00 157
19855.33 145
19856.66 143
19857.99 146
19859.33 152
19860.66 132
19861.99 144
19863.32 145
19864.65 151
19865.98 165
19867.31 134
19868.64 151
19869.97 133
19871.30 138
19872.63 150
19873.96 151
19875.29 150
19876.63 141
19877.96 159
19879.29 135
19880.62 156
19881.95 147
19883.28 143
19884.61 142
19885.94 134
19887.28 157
19888.61 144
19889.94 132
19891.27 155
19892.60 151
19893.93 159
19895.26 143
19896.60 147
19897.93 122
19899.26 132
19900.59 151
19901.92 155
19903.26 162
19904.59 147
19905.92 146
19907.25 149
19908.58 138
19909.92 158
19911.25 163
19912.58 160
19913.91 148
19915.24 143
19916.58 130
19917.91 153
19919.24 141
19920.57 159
19921.91 132
19923.24 157
19924.57 154
19925.91 154
19927.24 157
19928.57 149
19929.90 147
19931.24 144
19932.57 166
19933.90 160
19935.24 168
19936.57 143
19937.90 138
19939.23 158
19940.57 163
19941.90 140
19943.23 164
19944.57 169
19945.90 165
19947.23 156
19948.57 148
19949.90 153
19951.23 149
19952.57 163
19953.90 148
19955.24 156
19956.57 148
19957.90 149
19959.24 155
19960.57 150
19961.90 142
19963.24 152
19964.57 161
19965.91 160
19967.24 161
19968.58 159
19969.91 160
19971.24 171
19972.58 154
19973.91 152
19975.25 154
19976.58 151
19977.92 165
19979.25 144
19980.58 167
19981.92 157
19983.25 156
19984.59 150
19985.92 184
19987.26 179
19988.59 161
19989.93 156
19991.26 158
19992.60 154
19993.93 156
19995.27 156
19996.60 142
19997.94 131
19999.27 159
20000.61 169
20001.94 152
20003.28 153
20004.61 140
20005.95 143
20007.28 155
20008.62 152
20009.96 149
20011.29 134
20012.63 152
20013.96 163
20015.30 163
20016.63 139
20017.97 166
20019.30 168
20020.64 166
20021.98 158
20023.31 135
20024.65 163
20025.98 147
20027.32 143
20028.66 145
20029.99 146
20031.33 146
20032.67 150
20034.00 153
20035.34 137
20036.67 149
20038.01 145
20039.35 155
20040.68 149
20042.02 156
20043.36 162
20044.69 163
20046.03 157
20047.37 147
20048.70 139
20050.04 150
20051.38 147
20052.71 164
20054.05 156
20055.39 141
20056.73 147
20058.06 155
20059.40 138
20060.74 140
20062.07 140
20063.41 153
20064.75 154
20066.09 166
20067.42 177
20068.76 154
20070.10 156
20071.44 134
20072.77 149
20074.11 163
20075.45 152
20076.79 146
20078.13 168
20079.46 167
20080.80 159
20082.14 173
20083.48 174
20084.81 149
20086.15 159
20087.49 148
20088.83 156
20090.17 154
20091.51 148
20092.84 149
20094.18 147
20095.52 151
20096.86 126
20098.20 165
20099.54 166
20100.87 158
20102.21 150
20103.55 157
20104.89 134
20106.23 154
20107.57 165
20108.91 163
20110.25 155
20111.58 147
20112.92 183
20114.26 153
20115.60 143
20116.94 155
20118.28 174
20119.62 152
20120.96 161
20122.30 167
20123.64 146
20124.98 151
20126.31 130
20127.65 154
20128.99 183
