# Supplementary material for: MALDI-TOF MS typing enables the classification of brewing yeasts of the genus Saccharomyces to major beer styles
Source: PLoS One. 2017 Aug 9;12(8):e0181694. doi: 10.1371/journal.pone.0181694 (PMC5549903; doi:10.1371/journal.pone.0181694)
Supplement: S8 File — The directory includes 90 raw files and was zipped to “.zip”; the folder has three strains with 30 spectra per strain; S1 Text explains the raw files with an example and Table 1 represents the yeast strains used within the experiment. (ZIP) [file pone.0181694.s011.zip › 22-24/30281-168-Lag-Lag-Lag-YPG-18h-E-E_2016-09-22_5_0_C8_1.dat]

1999.90 619
2000.32 605
2000.75 616
2001.17 679
2001.59 629
2002.01 623
2002.43 617
2002.86 615
2003.28 631
2003.70 591
2004.12 591
2004.54 617
2004.97 540
2005.39 554
2005.81 573
2006.23 583
2006.66 568
2007.08 618
2007.50 563
2007.92 588
2008.35 592
2008.77 567
2009.19 563
2009.61 595
2010.04 590
2010.46 564
2010.88 600
2011.31 605
2011.73 563
2012.15 556
2012.57 525
2013.00 522
2013.42 481
2013.84 460
2014.27 553
2014.69 490
2015.11 503
2015.54 531
2015.96 556
2016.38 585
2016.81 536
2017.23 535
2017.65 570
2018.08 543
2018.50 590
2018.93 628
2019.35 613
2019.77 580
2020.20 548
2020.62 597
2021.04 575
2021.47 602
2021.89 557
2022.32 567
2022.74 521
2023.17 567
2023.59 622
2024.01 552
2024.44 535
2024.86 578
2025.29 603
2025.71 574
2026.14 517
2026.56 537
2026.98 582
2027.41 576
2027.83 528
2028.26 526
2028.68 531
2029.11 554
2029.53 524
2029.96 528
2030.38 498
2030.81 470
2031.23 484
2031.66 490
2032.08 498
2032.51 514
2032.93 526
2033.36 532
2033.78 555
2034.21 525
2034.63 531
2035.06 585
2035.49 588
2035.91 508
2036.34 560
2036.76 518
2037.19 597
2037.61 561
2038.04 529
2038.47 521
2038.89 531
2039.32 514
2039.74 533
2040.17 551
2040.59 551
2041.02 543
2041.45 530
2041.87 531
2042.30 578
2042.73 593
2043.15 555
2043.58 534
2044.00 574
2044.43 631
2044.86 612
2045.28 543
2045.71 555
2046.14 578
2046.56 539
2046.99 548
2047.42 560
2047.84 561
2048.27 588
2048.70 570
2049.12 586
2049.55 534
2049.98 536
2050.40 548
2050.83 559
2051.26 534
2051.69 592
2052.11 541
2052.54 521
2052.97 551
2053.40 513
2053.82 518
2054.25 496
2054.68 535
2055.10 514
2055.53 503
2055.96 524
2056.39 572
2056.82 606
2057.24 569
2057.67 528
2058.10 544
2058.53 561
2058.95 621
2059.38 572
2059.81 577
2060.24 618
2060.67 572
2061.09 549
2061.52 568
2061.95 552
2062.38 596
2062.81 556
2063.24 572
2063.66 603
2064.09 559
2064.52 587
2064.95 678
2065.38 714
2065.81 769
2066.24 744
2066.66 740
2067.09 718
2067.52 746
2067.95 757
2068.38 673
2068.81 621
2069.24 571
2069.67 588
2070.10 574
2070.52 554
2070.95 599
2071.38 548
2071.81 589
2072.24 530
2072.67 528
2073.10 579
2073.53 556
2073.96 559
2074.39 624
2074.82 636
2075.25 598
2075.68 605
2076.11 612
2076.54 590
2076.97 594
2077.40 625
2077.83 562
2078.26 553
2078.69 578
2079.12 607
2079.55 575
2079.98 610
2080.41 601
2080.84 601
2081.27 575
2081.70 575
2082.13 590
2082.56 587
2082.99 603
2083.42 582
2083.85 562
2084.28 587
2084.71 582
2085.14 548
2085.57 601
2086.00 619
2086.43 557
2086.86 583
2087.29 596
2087.73 590
2088.16 576
2088.59 516
2089.02 571
2089.45 567
2089.88 525
2090.31 525
2090.74 566
2091.17 531
2091.61 553
2092.04 587
2092.47 576
2092.90 584
2093.33 566
2093.76 496
2094.19 500
2094.63 528
2095.06 562
2095.49 556
2095.92 534
2096.35 597
2096.78 555
2097.22 516
2097.65 537
2098.08 537
2098.51 568
2098.94 541
2099.38 551
2099.81 544
2100.24 539
2100.67 558
2101.11 544
2101.54 492
2101.97 478
2102.40 537
2102.83 581
2103.27 546
2103.70 534
2104.13 515
2104.56 499
2105.00 580
2105.43 508
2105.86 488
2106.30 550
2106.73 566
2107.16 557
2107.59 547
2108.03 580
2108.46 627
2108.89 621
2109.33 579
2109.76 562
2110.19 559
2110.63 553
2111.06 520
2111.49 504
2111.93 463
2112.36 542
2112.79 548
2113.23 534
2113.66 544
2114.09 568
2114.53 521
2114.96 582
2115.40 554
2115.83 505
2116.26 524
2116.70 541
2117.13 500
2117.56 506
2118.00 485
2118.43 509
2118.87 498
2119.30 504
2119.73 488
2120.17 557
2120.60 509
2121.04 545
2121.47 564
2121.91 570
2122.34 544
2122.78 602
2123.21 550
2123.64 494
2124.08 553
2124.51 593
2124.95 520
2125.38 551
2125.82 591
2126.25 578
2126.69 520
2127.12 564
2127.56 577
2127.99 597
2128.43 573
2128.86 528
2129.30 529
2129.73 620
2130.17 637
2130.60 666
2131.04 674
2131.47 655
2131.91 654
2132.35 691
2132.78 623
2133.22 580
2133.65 589
2134.09 591
2134.52 574
2134.96 594
2135.40 567
2135.83 539
2136.27 536
2136.70 543
2137.14 531
2137.57 501
2138.01 508
2138.45 538
2138.88 500
2139.32 526
2139.76 536
2140.19 527
2140.63 501
2141.06 486
2141.50 497
2141.94 525
2142.37 484
2142.81 489
2143.25 509
2143.68 462
2144.12 526
2144.56 503
2144.99 517
2145.43 498
2145.87 534
2146.30 538
2146.74 576
2147.18 549
2147.62 537
2148.05 616
2148.49 600
2148.93 585
2149.36 620
2149.80 603
2150.24 646
2150.68 649
2151.11 676
2151.55 667
2151.99 674
2152.43 647
2152.86 594
2153.30 639
2153.74 677
2154.18 593
2154.61 556
2155.05 539
2155.49 544
2155.93 552
2156.37 569
2156.80 583
2157.24 550
2157.68 531
2158.12 573
2158.56 555
2158.99 523
2159.43 532
2159.87 520
2160.31 551
2160.75 551
2161.19 568
2161.62 575
2162.06 574
2162.50 611
2162.94 600
2163.38 581
2163.82 531
2164.26 594
2164.69 593
2165.13 608
2165.57 610
2166.01 562
2166.45 600
2166.89 632
2167.33 626
2167.77 640
2168.21 595
2168.65 591
2169.08 555
2169.52 585
2169.96 603
2170.40 580
2170.84 588
2171.28 617
2171.72 582
2172.16 655
2172.60 631
2173.04 648
2173.48 613
2173.92 583
2174.36 580
2174.80 595
2175.24 662
2175.68 594
2176.12 632
2176.56 632
2177.00 639
2177.44 663
2177.88 697
2178.32 706
2178.76 667
2179.20 620
2179.64 608
2180.08 674
2180.52 627
2180.96 617
2181.40 615
2181.84 576
2182.28 592
2182.72 590
2183.16 559
2183.60 570
2184.04 586
2184.48 566
2184.93 569
2185.37 581
2185.81 548
2186.25 562
2186.69 600
2187.13 573
2187.57 644
2188.01 616
2188.45 573
2188.89 549
2189.34 586
2189.78 626
2190.22 639
2190.66 614
2191.10 641
2191.54 604
2191.98 575
2192.43 570
2192.87 593
2193.31 637
2193.75 652
2194.19 604
2194.63 584
2195.08 650
2195.52 678
2195.96 638
2196.40 615
2196.84 625
2197.29 646
2197.73 601
2198.17 595
2198.61 599
2199.06 607
2199.50 591
2199.94 616
2200.38 590
2200.82 544
2201.27 586
2201.71 614
2202.15 672
2202.59 644
2203.04 699
2203.48 661
2203.92 618
2204.37 621
2204.81 605
2205.25 693
2205.69 615
2206.14 619
2206.58 644
2207.02 692
2207.47 672
2207.91 711
2208.35 654
2208.80 634
2209.24 580
2209.68 681
2210.13 694
2210.57 684
2211.01 602
2211.46 665
2211.90 647
2212.34 688
2212.79 638
2213.23 645
2213.67 622
2214.12 642
2214.56 597
2215.01 594
2215.45 622
2215.89 623
2216.34 628
2216.78 597
2217.23 599
2217.67 650
2218.11 634
2218.56 598
2219.00 611
2219.45 607
2219.89 599
2220.34 612
2220.78 592
2221.22 639
2221.67 648
2222.11 639
2222.56 627
2223.00 616
2223.45 656
2223.89 615
2224.34 631
2224.78 665
2225.23 689
2225.67 684
2226.12 713
2226.56 685
2227.01 708
2227.45 668
2227.90 670
2228.34 692
2228.79 694
2229.23 639
2229.68 712
2230.12 698
2230.57 746
2231.01 742
2231.46 743
2231.90 777
2232.35 792
2232.80 736
2233.24 734
2233.69 739
2234.13 726
2234.58 683
2235.02 735
2235.47 686
2235.92 672
2236.36 682
2236.81 625
2237.25 609
2237.70 613
2238.15 601
2238.59 574
2239.04 634
2239.49 646
2239.93 647
2240.38 653
2240.82 622
2241.27 623
2241.72 599
2242.16 640
2242.61 599
2243.06 558
2243.50 585
2243.95 584
2244.40 544
2244.84 545
2245.29 521
2245.74 557
2246.19 562
2246.63 627
2247.08 592
2247.53 579
2247.97 610
2248.42 567
2248.87 616
2249.32 598
2249.76 567
2250.21 600
2250.66 635
2251.10 616
2251.55 651
2252.00 611
2252.45 598
2252.89 639
2253.34 648
2253.79 602
2254.24 620
2254.69 656
2255.13 654
2255.58 647
2256.03 590
2256.48 611
2256.93 624
2257.37 560
2257.82 523
2258.27 572
2258.72 611
2259.17 616
2259.61 618
2260.06 609
2260.51 630
2260.96 599
2261.41 662
2261.86 668
2262.31 668
2262.75 700
2263.20 733
2263.65 742
2264.10 692
2264.55 645
2265.00 683
2265.45 698
2265.90 728
2266.34 656
2266.79 638
2267.24 642
2267.69 631
2268.14 662
2268.59 661
2269.04 722
2269.49 768
2269.94 712
2270.39 714
2270.84 736
2271.29 744
2271.74 741
2272.18 733
2272.63 798
2273.08 728
2273.53 747
2273.98 822
2274.43 788
2274.88 821
2275.33 867
2275.78 858
2276.23 910
2276.68 964
2277.13 981
2277.58 926
2278.03 854
2278.48 889
2278.93 850
2279.38 896
2279.83 832
2280.28 835
2280.73 759
2281.19 742
2281.64 706
2282.09 662
2282.54 663
2282.99 679
2283.44 643
2283.89 610
2284.34 604
2284.79 627
2285.24 623
2285.69 605
2286.14 585
2286.59 622
2287.04 646
2287.50 675
2287.95 653
2288.40 670
2288.85 736
2289.30 833
2289.75 889
2290.20 913
2290.65 947
2291.11 1057
2291.56 1071
2292.01 1066
2292.46 1072
2292.91 1034
2293.36 986
2293.82 959
2294.27 916
2294.72 882
2295.17 906
2295.62 805
2296.07 766
2296.53 693
2296.98 690
2297.43 693
2297.88 683
2298.33 656
2298.79 699
2299.24 669
2299.69 671
2300.14 673
2300.60 690
2301.05 692
2301.50 611
2301.95 635
2302.41 657
2302.86 649
2303.31 620
2303.76 589
2304.22 611
2304.67 605
2305.12 648
2305.57 665
2306.03 630
2306.48 618
2306.93 614
2307.39 637
2307.84 671
2308.29 726
2308.75 726
2309.20 692
2309.65 737
2310.11 775
2310.56 775
2311.01 697
2311.47 729
2311.92 748
2312.37 751
2312.83 757
2313.28 779
2313.73 660
2314.19 698
2314.64 728
2315.09 691
2315.55 726
2316.00 661
2316.46 645
2316.91 623
2317.36 651
2317.82 704
2318.27 702
2318.73 700
2319.18 693
2319.63 663
2320.09 703
2320.54 724
2321.00 753
2321.45 737
2321.91 660
2322.36 714
2322.82 731
2323.27 666
2323.72 730
2324.18 683
2324.63 729
2325.09 708
2325.54 752
2326.00 742
2326.45 694
2326.91 753
2327.36 790
2327.82 732
2328.27 690
2328.73 731
2329.18 705
2329.64 680
2330.09 694
2330.55 749
2331.00 754
2331.46 772
2331.92 701
2332.37 689
2332.83 654
2333.28 667
2333.74 665
2334.19 646
2334.65 636
2335.10 638
2335.56 664
2336.02 626
2336.47 626
2336.93 644
2337.38 643
2337.84 656
2338.30 667
2338.75 649
2339.21 651
2339.66 668
2340.12 663
2340.58 683
2341.03 621
2341.49 695
2341.95 636
2342.40 617
2342.86 625
2343.32 605
2343.77 634
2344.23 672
2344.68 635
2345.14 658
2345.60 704
2346.06 734
2346.51 698
2346.97 713
2347.43 726
2347.88 695
2348.34 682
2348.80 725
2349.25 685
2349.71 719
2350.17 725
2350.63 749
2351.08 698
2351.54 650
2352.00 634
2352.46 664
2352.91 657
2353.37 617
2353.83 588
2354.29 632
2354.74 614
2355.20 597
2355.66 587
2356.12 625
2356.57 605
2357.03 607
2357.49 656
2357.95 616
2358.41 588
2358.86 626
2359.32 670
2359.78 610
2360.24 681
2360.70 682
2361.15 691
2361.61 689
2362.07 718
2362.53 692
2362.99 694
2363.45 681
2363.91 651
2364.36 655
2364.82 591
2365.28 642
2365.74 661
2366.20 708
2366.66 660
2367.12 701
2367.57 726
2368.03 719
2368.49 730
2368.95 755
2369.41 713
2369.87 667
2370.33 604
2370.79 631
2371.25 626
2371.71 567
2372.17 612
2372.63 582
2373.09 603
2373.54 623
2374.00 629
2374.46 660
2374.92 663
2375.38 626
2375.84 571
2376.30 583
2376.76 623
2377.22 695
2377.68 656
2378.14 620
2378.60 650
2379.06 659
2379.52 618
2379.98 660
2380.44 622
2380.90 647
2381.36 637
2381.82 653
2382.28 630
2382.74 608
2383.20 619
2383.66 634
2384.12 674
2384.59 616
2385.05 630
2385.51 597
2385.97 608
2386.43 668
2386.89 657
2387.35 615
2387.81 622
2388.27 619
2388.73 627
2389.19 657
2389.65 655
2390.12 645
2390.58 655
2391.04 620
2391.50 684
2391.96 713
2392.42 694
2392.88 627
2393.34 614
2393.81 633
2394.27 593
2394.73 572
2395.19 578
2395.65 658
2396.11 657
2396.57 662
2397.04 626
2397.50 593
2397.96 606
2398.42 649
2398.88 625
2399.35 730
2399.81 690
2400.27 615
2400.73 620
2401.19 603
2401.66 662
2402.12 670
2402.58 614
2403.04 586
2403.51 631
2403.97 618
2404.43 615
2404.89 611
2405.36 576
2405.82 602
2406.28 651
2406.74 663
2407.21 667
2407.67 639
2408.13 594
2408.59 597
2409.06 604
2409.52 587
2409.98 542
2410.45 592
2410.91 606
2411.37 555
2411.84 572
2412.30 557
2412.76 589
2413.23 524
2413.69 583
2414.15 602
2414.62 613
2415.08 605
2415.54 578
2416.01 615
2416.47 665
2416.93 696
2417.40 723
2417.86 656
2418.32 635
2418.79 683
2419.25 690
2419.72 672
2420.18 695
2420.64 664
2421.11 597
2421.57 631
2422.04 693
2422.50 670
2422.96 691
2423.43 701
2423.89 715
2424.36 723
2424.82 700
2425.29 678
2425.75 649
2426.22 648
2426.68 668
2427.15 621
2427.61 620
2428.07 598
2428.54 608
2429.00 606
2429.47 557
2429.93 576
2430.40 558
2430.86 617
2431.33 592
2431.79 586
2432.26 533
2432.72 554
2433.19 567
2433.65 572
2434.12 619
2434.59 608
2435.05 608
2435.52 680
2435.98 670
2436.45 621
2436.91 622
2437.38 650
2437.84 620
2438.31 670
2438.78 661
2439.24 702
2439.71 703
2440.17 700
2440.64 725
2441.10 768
2441.57 750
2442.04 769
2442.50 785
2442.97 666
2443.44 657
2443.90 703
2444.37 684
2444.83 658
2445.30 619
2445.77 673
2446.23 671
2446.70 648
2447.17 657
2447.63 602
2448.10 589
2448.57 576
2449.03 591
2449.50 576
2449.97 571
2450.43 563
2450.90 565
2451.37 605
2451.83 583
2452.30 597
2452.77 632
2453.24 615
2453.70 631
2454.17 610
2454.64 588
2455.10 614
2455.57 596
2456.04 603
2456.51 624
2456.97 568
2457.44 572
2457.91 622
2458.38 573
2458.84 576
2459.31 635
2459.78 605
2460.25 596
2460.72 584
2461.18 639
2461.65 605
2462.12 573
2462.59 630
2463.06 647
2463.52 591
2463.99 613
2464.46 636
2464.93 620
2465.40 600
2465.86 574
2466.33 592
2466.80 557
2467.27 603
2467.74 584
2468.21 590
2468.68 618
2469.14 605
2469.61 618
2470.08 614
2470.55 619
2471.02 636
2471.49 635
2471.96 637
2472.43 617
2472.90 646
2473.36 644
2473.83 605
2474.30 586
2474.77 640
2475.24 586
2475.71 616
2476.18 623
2476.65 598
2477.12 639
2477.59 649
2478.06 581
2478.53 612
2479.00 588
2479.47 614
2479.94 636
2480.41 605
2480.87 639
2481.34 633
2481.81 638
2482.28 571
2482.75 606
2483.22 626
2483.69 633
2484.16 594
2484.63 580
2485.10 621
2485.57 635
2486.05 649
2486.52 646
2486.99 709
2487.46 754
2487.93 730
2488.40 750
2488.87 731
2489.34 669
2489.81 689
2490.28 679
2490.75 668
2491.22 672
2491.69 614
2492.16 659
2492.63 641
2493.10 633
2493.58 657
2494.05 657
2494.52 638
2494.99 640
2495.46 644
2495.93 648
2496.40 679
2496.87 673
2497.34 649
2497.82 669
2498.29 592
2498.76 594
2499.23 612
2499.70 612
2500.17 635
2500.64 588
2501.12 609
2501.59 570
2502.06 572
2502.53 563
2503.00 587
2503.48 634
2503.95 635
2504.42 628
2504.89 597
2505.36 594
2505.84 620
2506.31 641
2506.78 600
2507.25 665
2507.72 696
2508.20 674
2508.67 693
2509.14 639
2509.61 628
2510.09 671
2510.56 697
2511.03 766
2511.50 833
2511.98 835
2512.45 879
2512.92 923
2513.40 874
2513.87 869
2514.34 895
2514.81 922
2515.29 879
2515.76 744
2516.23 753
2516.71 721
2517.18 739
2517.65 735
2518.13 684
2518.60 702
2519.07 745
2519.55 703
2520.02 665
2520.49 656
2520.97 735
2521.44 693
2521.91 714
2522.39 695
2522.86 652
2523.34 678
2523.81 639
2524.28 625
2524.76 636
2525.23 610
2525.70 684
2526.18 674
2526.65 656
2527.13 723
2527.60 750
2528.08 702
2528.55 694
2529.02 731
2529.50 716
2529.97 639
2530.45 665
2530.92 703
2531.40 652
2531.87 635
2532.34 648
2532.82 669
2533.29 678
2533.77 677
2534.24 678
2534.72 613
2535.19 723
2535.67 723
2536.14 693
2536.62 632
2537.09 721
2537.57 695
2538.04 684
2538.52 673
2538.99 689
2539.47 670
2539.94 613
2540.42 673
2540.90 707
2541.37 678
2541.85 662
2542.32 709
2542.80 694
2543.27 681
2543.75 689
2544.22 643
2544.70 696
2545.18 673
2545.65 684
2546.13 693
2546.60 730
2547.08 803
2547.56 793
2548.03 790
2548.51 828
2548.98 835
2549.46 864
2549.94 851
2550.41 867
2550.89 901
2551.37 934
2551.84 920
2552.32 839
2552.80 832
2553.27 803
2553.75 779
2554.23 753
2554.70 748
2555.18 789
2555.66 758
2556.13 814
2556.61 783
2557.09 847
2557.56 800
2558.04 777
2558.52 800
2558.99 701
2559.47 745
2559.95 695
2560.43 646
2560.90 688
2561.38 652
2561.86 734
2562.33 625
2562.81 643
2563.29 616
2563.77 636
2564.25 607
2564.72 621
2565.20 649
2565.68 645
2566.16 687
2566.63 591
2567.11 582
2567.59 655
2568.07 637
2568.55 609
2569.02 663
2569.50 622
2569.98 623
2570.46 601
2570.94 610
2571.41 596
2571.89 643
2572.37 601
2572.85 634
2573.33 625
2573.81 658
2574.28 682
2574.76 645
2575.24 655
2575.72 658
2576.20 650
2576.68 707
2577.16 662
2577.64 664
2578.11 649
2578.59 605
2579.07 624
2579.55 660
2580.03 627
2580.51 637
2580.99 641
2581.47 654
2581.95 676
2582.43 658
2582.91 690
2583.39 641
2583.86 635
2584.34 580
2584.82 591
2585.30 653
2585.78 628
2586.26 639
2586.74 668
2587.22 649
2587.70 681
2588.18 710
2588.66 664
2589.14 636
2589.62 654
2590.10 671
2590.58 651
2591.06 696
2591.54 644
2592.02 594
2592.50 617
2592.98 637
2593.46 709
2593.94 674
2594.42 673
2594.90 642
2595.38 677
2595.86 650
2596.35 669
2596.83 653
2597.31 597
2597.79 694
2598.27 627
2598.75 654
2599.23 630
2599.71 659
2600.19 605
2600.67 596
2601.15 593
2601.63 629
2602.12 640
2602.60 673
2603.08 634
2603.56 600
2604.04 593
2604.52 611
2605.00 632
2605.48 570
2605.97 646
2606.45 661
2606.93 634
2607.41 574
2607.89 596
2608.37 559
2608.86 650
2609.34 641
2609.82 614
2610.30 578
2610.78 615
2611.26 661
2611.75 641
2612.23 568
2612.71 594
2613.19 608
2613.68 650
2614.16 689
2614.64 655
2615.12 628
2615.60 628
2616.09 634
2616.57 668
2617.05 655
2617.53 662
2618.02 620
2618.50 610
2618.98 603
2619.46 617
2619.95 639
2620.43 623
2620.91 600
2621.40 610
2621.88 599
2622.36 665
2622.85 700
2623.33 672
2623.81 653
2624.29 629
2624.78 617
2625.26 728
2625.74 655
2626.23 632
2626.71 674
2627.19 640
2627.68 640
2628.16 624
2628.64 655
2629.13 665
2629.61 661
2630.10 716
2630.58 667
2631.06 711
2631.55 703
2632.03 685
2632.51 787
2633.00 706
2633.48 710
2633.97 702
2634.45 733
2634.94 711
2635.42 717
2635.90 705
2636.39 677
2636.87 665
2637.36 646
2637.84 640
2638.33 632
2638.81 648
2639.29 637
2639.78 644
2640.26 623
2640.75 647
2641.23 665
2641.72 594
2642.20 641
2642.69 674
2643.17 606
2643.66 626
2644.14 627
2644.63 638
2645.11 621
2645.60 633
2646.08 644
2646.57 631
2647.05 657
2647.54 644
2648.02 663
2648.51 648
2648.99 663
2649.48 642
2649.97 609
2650.45 666
2650.94 710
2651.42 746
2651.91 652
2652.39 655
2652.88 708
2653.37 684
2653.85 676
2654.34 694
2654.82 692
2655.31 673
2655.80 703
2656.28 715
2656.77 758
2657.25 679
2657.74 691
2658.23 739
2658.71 710
2659.20 710
2659.69 742
2660.17 679
2660.66 663
2661.14 667
2661.63 658
2662.12 647
2662.60 629
2663.09 650
2663.58 666
2664.06 659
2664.55 653
2665.04 681
2665.53 703
2666.01 688
2666.50 668
2666.99 648
2667.47 658
2667.96 687
2668.45 699
2668.94 683
2669.42 705
2669.91 736
2670.40 704
2670.88 712
2671.37 715
2671.86 672
2672.35 725
2672.83 816
2673.32 906
2673.81 895
2674.30 970
2674.79 1017
2675.27 1019
2675.76 980
2676.25 934
2676.74 961
2677.23 874
2677.71 849
2678.20 802
2678.69 809
2679.18 806
2679.67 770
2680.15 726
2680.64 702
2681.13 713
2681.62 742
2682.11 772
2682.60 748
2683.08 757
2683.57 813
2684.06 802
2684.55 753
2685.04 740
2685.53 714
2686.02 725
2686.51 719
2686.99 724
2687.48 695
2687.97 740
2688.46 672
2688.95 704
2689.44 708
2689.93 693
2690.42 738
2690.91 695
2691.40 707
2691.89 687
2692.38 679
2692.87 704
2693.35 739
2693.84 703
2694.33 630
2694.82 691
2695.31 733
2695.80 705
2696.29 673
2696.78 708
2697.27 681
2697.76 737
2698.25 688
2698.74 690
2699.23 682
2699.72 689
2700.21 695
2700.70 723
2701.19 700
2701.68 679
2702.17 694
2702.66 685
2703.15 671
2703.64 660
2704.13 650
2704.62 699
2705.12 683
2705.61 666
2706.10 600
2706.59 660
2707.08 629
2707.57 627
2708.06 617
2708.55 632
2709.04 642
2709.53 612
2710.02 646
2710.51 672
2711.01 645
2711.50 660
2711.99 709
2712.48 690
2712.97 690
2713.46 673
2713.95 633
2714.44 631
2714.94 685
2715.43 668
2715.92 654
2716.41 617
2716.90 614
2717.39 612
2717.89 597
2718.38 609
2718.87 611
2719.36 659
2719.85 715
2720.34 700
2720.84 725
2721.33 742
2721.82 745
2722.31 694
2722.80 736
2723.30 737
2723.79 705
2724.28 717
2724.77 717
2725.27 689
2725.76 706
2726.25 710
2726.74 660
2727.24 643
2727.73 660
2728.22 680
2728.71 715
2729.21 651
2729.70 668
2730.19 680
2730.69 675
2731.18 671
2731.67 696
2732.16 712
2732.66 690
2733.15 664
2733.64 710
2734.14 707
2734.63 742
2735.12 718
2735.62 707
2736.11 706
2736.60 712
2737.10 734
2737.59 769
2738.08 728
2738.58 712
2739.07 698
2739.56 697
2740.06 673
2740.55 652
2741.05 710
2741.54 714
2742.03 726
2742.53 728
2743.02 676
2743.52 647
2744.01 695
2744.50 684
2745.00 677
2745.49 663
2745.99 712
2746.48 696
2746.97 681
2747.47 662
2747.96 670
2748.46 688
2748.95 714
2749.45 702
2749.94 642
2750.44 655
2750.93 671
2751.43 630
2751.92 651
2752.42 642
2752.91 637
2753.41 665
2753.90 663
2754.40 686
2754.89 701
2755.39 714
2755.88 732
2756.38 690
2756.87 681
2757.37 712
2757.86 698
2758.36 642
2758.85 665
2759.35 720
2759.84 755
2760.34 700
2760.83 671
2761.33 677
2761.83 690
2762.32 694
2762.82 679
2763.31 671
2763.81 728
2764.30 702
2764.80 711
2765.30 728
2765.79 767
2766.29 747
2766.78 676
2767.28 647
2767.78 619
2768.27 617
2768.77 664
2769.27 643
2769.76 635
2770.26 663
2770.76 625
2771.25 643
2771.75 675
2772.24 719
2772.74 667
2773.24 692
2773.73 677
2774.23 696
2774.73 698
2775.23 739
2775.72 763
2776.22 734
2776.72 733
2777.21 800
2777.71 801
2778.21 776
2778.70 789
2779.20 760
2779.70 732
2780.20 724
2780.69 737
2781.19 664
2781.69 716
2782.19 694
2782.68 711
2783.18 691
2783.68 679
2784.18 709
2784.67 678
2785.17 657
2785.67 681
2786.17 639
2786.67 631
2787.16 667
2787.66 614
2788.16 648
2788.66 679
2789.16 661
2789.65 638
2790.15 656
2790.65 678
2791.15 670
2791.65 700
2792.15 686
2792.64 670
2793.14 663
2793.64 676
2794.14 702
2794.64 701
2795.14 731
2795.64 749
2796.13 742
2796.63 795
2797.13 762
2797.63 818
2798.13 801
2798.63 813
2799.13 866
2799.63 838
2800.13 820
2800.62 812
2801.12 748
2801.62 773
2802.12 674
2802.62 670
2803.12 727
2803.62 711
2804.12 681
2804.62 696
2805.12 702
2805.62 665
2806.12 645
2806.62 680
2807.12 655
2807.62 695
2808.12 762
2808.62 813
2809.12 843
2809.62 779
2810.12 798
2810.62 826
2811.12 797
2811.62 804
2812.12 772
2812.62 866
2813.12 852
2813.62 851
2814.12 875
2814.62 855
2815.12 839
2815.62 838
2816.12 772
2816.62 779
2817.12 762
2817.62 710
2818.12 722
2818.62 696
2819.12 688
2819.63 687
2820.13 763
2820.63 734
2821.13 685
2821.63 664
2822.13 705
2822.63 675
2823.13 688
2823.63 667
2824.13 660
2824.64 653
2825.14 696
2825.64 705
2826.14 720
2826.64 655
2827.14 676
2827.64 669
2828.15 685
2828.65 698
2829.15 644
2829.65 687
2830.15 708
2830.65 685
2831.16 663
2831.66 652
2832.16 652
2832.66 625
2833.16 634
2833.67 651
2834.17 699
2834.67 680
2835.17 744
2835.68 685
2836.18 740
2836.68 695
2837.18 700
2837.68 720
2838.19 708
2838.69 722
2839.19 710
2839.70 734
2840.20 734
2840.70 712
2841.20 699
2841.71 662
2842.21 745
2842.71 705
2843.21 738
2843.72 742
2844.22 724
2844.72 770
2845.23 765
2845.73 767
2846.23 734
2846.74 746
2847.24 785
2847.74 756
2848.25 795
2848.75 789
2849.25 791
2849.76 792
2850.26 781
2850.76 832
2851.27 796
2851.77 713
2852.28 710
2852.78 717
2853.28 719
2853.79 719
2854.29 712
2854.79 674
2855.30 662
2855.80 695
2856.31 714
2856.81 716
2857.31 794
2857.82 813
2858.32 733
2858.83 725
2859.33 747
2859.84 756
2860.34 764
2860.85 726
2861.35 774
2861.85 850
2862.36 810
2862.86 755
2863.37 756
2863.87 749
2864.38 763
2864.88 733
2865.39 754
2865.89 743
2866.40 708
2866.90 736
2867.41 690
2867.91 681
2868.42 714
2868.92 674
2869.43 593
2869.93 646
2870.44 695
2870.94 701
2871.45 707
2871.96 744
2872.46 766
2872.97 722
2873.47 806
2873.98 820
2874.48 765
2874.99 743
2875.49 809
2876.00 780
2876.51 778
2877.01 765
2877.52 741
2878.02 745
2878.53 680
2879.04 709
2879.54 728
2880.05 754
2880.55 761
2881.06 802
2881.57 791
2882.07 841
2882.58 829
2883.09 808
2883.59 793
2884.10 826
2884.61 852
2885.11 823
2885.62 790
2886.13 830
2886.63 816
2887.14 838
2887.65 830
2888.15 904
2888.66 890
2889.17 862
2889.67 804
2890.18 812
2890.69 820
2891.20 809
2891.70 774
2892.21 734
2892.72 723
2893.22 732
2893.73 750
2894.24 808
2894.75 837
2895.25 755
2895.76 795
2896.27 810
2896.78 812
2897.29 830
2897.79 784
2898.30 778
2898.81 787
2899.32 803
2899.82 834
2900.33 838
2900.84 814
2901.35 761
2901.86 803
2902.36 841
2902.87 850
2903.38 826
2903.89 786
2904.40 839
2904.91 836
2905.41 797
2905.92 785
2906.43 831
2906.94 788
2907.45 738
2907.96 732
2908.47 730
2908.97 721
2909.48 700
2909.99 736
2910.50 756
2911.01 776
2911.52 745
2912.03 709
2912.54 736
2913.05 733
2913.55 749
2914.06 773
2914.57 797
2915.08 717
2915.59 717
2916.10 733
2916.61 726
2917.12 735
2917.63 733
2918.14 758
2918.65 772
2919.16 750
2919.67 775
2920.18 837
2920.69 850
2921.20 770
2921.71 833
2922.22 875
2922.73 869
2923.24 877
2923.75 866
2924.26 878
2924.77 997
2925.28 982
2925.79 1003
2926.30 1021
2926.81 1039
2927.32 982
2927.83 950
2928.34 957
2928.85 946
2929.36 914
2929.87 876
2930.38 850
2930.89 807
2931.40 799
2931.91 772
2932.42 701
2932.93 688
2933.45 689
2933.96 721
2934.47 733
2934.98 721
2935.49 736
2936.00 734
2936.51 757
2937.02 793
2937.53 818
2938.04 862
2938.56 855
2939.07 891
2939.58 937
2940.09 1002
2940.60 1065
2941.11 1091
2941.62 1171
2942.14 1178
2942.65 1192
2943.16 1164
2943.67 1160
2944.18 1078
2944.70 1030
2945.21 1023
2945.72 1018
2946.23 983
2946.74 917
2947.26 890
2947.77 858
2948.28 883
2948.79 852
2949.30 854
2949.82 826
2950.33 756
2950.84 771
2951.35 723
2951.87 688
2952.38 694
2952.89 735
2953.40 732
2953.92 709
2954.43 685
2954.94 668
2955.45 733
2955.97 737
2956.48 722
2956.99 736
2957.51 769
2958.02 765
2958.53 730
2959.04 738
2959.56 807
2960.07 779
2960.58 789
2961.10 767
2961.61 746
2962.12 774
2962.64 781
2963.15 808
2963.66 833
2964.18 834
2964.69 818
2965.21 847
2965.72 849
2966.23 786
2966.75 779
2967.26 841
2967.77 772
2968.29 808
2968.80 707
2969.32 755
2969.83 805
2970.34 812
2970.86 733
2971.37 759
2971.89 766
2972.40 803
2972.91 792
2973.43 809
2973.94 773
2974.46 767
2974.97 790
2975.49 830
2976.00 783
2976.52 773
2977.03 787
2977.55 793
2978.06 777
2978.57 832
2979.09 809
2979.60 863
2980.12 814
2980.63 850
2981.15 843
2981.66 853
2982.18 848
2982.69 816
2983.21 899
2983.73 901
2984.24 938
2984.76 888
2985.27 894
2985.79 849
2986.30 890
2986.82 935
2987.33 964
2987.85 948
2988.36 960
2988.88 971
2989.40 1027
2989.91 1020
2990.43 968
2990.94 925
2991.46 940
2991.97 938
2992.49 892
2993.01 906
2993.52 879
2994.04 937
2994.55 946
2995.07 942
2995.59 988
2996.10 978
2996.62 1086
2997.14 1192
2997.65 1171
2998.17 1167
2998.69 1212
2999.20 1183
2999.72 1210
3000.24 1219
3000.75 1221
3001.27 1311
3001.79 1365
3002.30 1380
3002.82 1504
3003.34 1779
3003.85 2060
3004.37 2290
3004.89 2577
3005.40 2911
3005.92 3043
3006.44 3313
3006.96 3258
3007.47 2888
3007.99 2707
3008.51 2369
3009.03 2023
3009.54 1671
3010.06 1500
3010.58 1313
3011.10 1184
3011.61 1176
3012.13 1058
3012.65 1007
3013.17 993
3013.68 981
3014.20 976
3014.72 907
3015.24 938
3015.76 976
3016.27 1011
3016.79 1052
3017.31 1074
3017.83 985
3018.35 987
3018.86 944
3019.38 948
3019.90 935
3020.42 938
3020.94 941
3021.46 914
3021.97 926
3022.49 980
3023.01 1022
3023.53 1009
3024.05 1023
3024.57 1062
3025.09 1092
3025.61 1066
3026.12 1065
3026.64 1172
3027.16 1046
3027.68 991
3028.20 945
3028.72 918
3029.24 917
3029.76 907
3030.28 843
3030.80 826
3031.32 846
3031.84 824
3032.35 818
3032.87 814
3033.39 837
3033.91 813
3034.43 835
3034.95 829
3035.47 825
3035.99 851
3036.51 863
3037.03 886
3037.55 898
3038.07 880
3038.59 850
3039.11 895
3039.63 912
3040.15 867
3040.67 823
3041.19 798
3041.71 768
3042.23 811
3042.75 833
3043.27 862
3043.79 893
3044.31 892
3044.83 871
3045.35 861
3045.87 827
3046.40 793
3046.92 846
3047.44 873
3047.96 861
3048.48 859
3049.00 868
3049.52 828
3050.04 831
3050.56 806
3051.08 784
3051.60 801
3052.12 819
3052.65 777
3053.17 799
3053.69 790
3054.21 769
3054.73 739
3055.25 786
3055.77 797
3056.30 797
3056.82 808
3057.34 869
3057.86 793
3058.38 826
3058.90 808
3059.42 754
3059.95 794
3060.47 807
3060.99 814
3061.51 745
3062.03 837
3062.56 835
3063.08 855
3063.60 893
3064.12 833
3064.64 887
3065.17 872
3065.69 890
3066.21 860
3066.73 917
3067.26 883
3067.78 899
3068.30 908
3068.82 923
3069.35 876
3069.87 882
3070.39 917
3070.91 893
3071.44 845
3071.96 886
3072.48 851
3073.01 897
3073.53 920
3074.05 899
3074.57 967
3075.10 978
3075.62 1037
3076.14 986
3076.67 972
3077.19 986
3077.71 974
3078.24 1004
3078.76 1008
3079.28 1075
3079.81 1042
3080.33 1153
3080.85 1142
3081.38 1167
3081.90 1215
3082.42 1167
3082.95 1244
3083.47 1228
3084.00 1249
3084.52 1224
3085.04 1154
3085.57 1069
3086.09 1115
3086.62 1073
3087.14 1027
3087.66 1059
3088.19 1002
3088.71 1035
3089.24 1009
3089.76 1001
3090.29 1028
3090.81 1040
3091.33 1057
3091.86 1007
3092.38 1132
3092.91 1167
3093.43 1062
3093.96 1201
3094.48 1196
3095.01 1229
3095.53 1251
3096.06 1383
3096.58 1345
3097.11 1315
3097.63 1328
3098.16 1312
3098.68 1321
3099.21 1436
3099.73 1568
3100.26 1793
3100.78 1966
3101.31 2433
3101.83 3097
3102.36 3974
3102.88 4717
3103.41 5241
3103.93 5640
3104.46 5825
3104.99 5708
3105.51 5221
3106.04 4664
3106.56 3696
3107.09 3053
3107.61 2507
3108.14 2104
3108.67 1797
3109.19 1653
3109.72 1456
3110.24 1375
3110.77 1366
3111.30 1325
3111.82 1387
3112.35 1355
3112.87 1321
3113.40 1281
3113.93 1274
3114.45 1290
3114.98 1231
3115.51 1160
3116.03 1146
3116.56 1093
3117.09 1029
3117.61 992
3118.14 1018
3118.67 951
3119.19 1005
3119.72 1063
3120.25 1238
3120.77 1179
3121.30 1284
3121.83 1344
3122.35 1355
3122.88 1466
3123.41 1451
3123.94 1343
3124.46 1321
3124.99 1295
3125.52 1186
3126.05 1128
3126.57 1108
3127.10 1071
3127.63 1139
3128.16 1010
3128.68 1012
3129.21 961
3129.74 1006
3130.27 954
3130.79 983
3131.32 1013
3131.85 954
3132.38 942
3132.91 917
3133.43 972
3133.96 997
3134.49 981
3135.02 992
3135.55 1014
3136.07 936
3136.60 967
3137.13 914
3137.66 929
3138.19 950
3138.72 897
3139.24 893
3139.77 856
3140.30 852
3140.83 867
3141.36 875
3141.89 818
3142.42 853
3142.95 901
3143.47 872
3144.00 868
3144.53 849
3145.06 833
3145.59 808
3146.12 847
3146.65 927
3147.18 966
3147.71 907
3148.24 927
3148.76 891
3149.29 966
3149.82 969
3150.35 935
3150.88 960
3151.41 951
3151.94 942
3152.47 887
3153.00 918
3153.53 906
3154.06 868
3154.59 924
3155.12 891
3155.65 880
3156.18 829
3156.71 873
3157.24 857
3157.77 888
3158.30 886
3158.83 863
3159.36 803
3159.89 927
3160.42 890
3160.95 924
3161.48 917
3162.01 892
3162.54 914
3163.07 897
3163.60 887
3164.13 871
3164.66 836
3165.20 827
3165.73 900
3166.26 850
3166.79 775
3167.32 840
3167.85 832
3168.38 777
3168.91 771
3169.44 767
3169.97 821
3170.50 792
3171.04 806
3171.57 881
3172.10 859
3172.63 812
3173.16 803
3173.69 869
3174.22 916
3174.75 1001
3175.29 1004
3175.82 1020
3176.35 956
3176.88 955
3177.41 884
3177.94 890
3178.48 882
3179.01 848
3179.54 827
3180.07 767
3180.60 767
3181.14 730
3181.67 751
3182.20 810
3182.73 799
3183.26 755
3183.80 726
3184.33 725
3184.86 771
3185.39 810
3185.93 777
3186.46 792
3186.99 808
3187.52 755
3188.06 747
3188.59 721
3189.12 787
3189.65 720
3190.19 782
3190.72 835
3191.25 818
3191.79 806
3192.32 805
3192.85 782
3193.38 828
3193.92 832
3194.45 826
3194.98 848
3195.52 840
3196.05 858
3196.58 896
3197.12 849
3197.65 829
3198.18 878
3198.72 834
3199.25 868
3199.78 823
3200.32 866
3200.85 915
3201.39 917
3201.92 909
3202.45 884
3202.99 876
3203.52 936
3204.05 899
3204.59 892
3205.12 927
3205.66 866
3206.19 863
3206.72 951
3207.26 958
3207.79 976
3208.33 963
3208.86 1030
3209.40 1053
3209.93 1132
3210.47 1197
3211.00 1183
3211.53 1216
3212.07 1189
3212.60 1166
3213.14 1074
3213.67 1088
3214.21 1015
3214.74 1013
3215.28 994
3215.81 907
3216.35 839
3216.88 837
3217.42 809
3217.95 824
3218.49 802
3219.02 793
3219.56 742
3220.09 779
3220.63 804
3221.16 790
3221.70 817
3222.23 832
3222.77 973
3223.31 992
3223.84 1004
3224.38 938
3224.91 1040
3225.45 1086
3225.98 1074
3226.52 1055
3227.06 1021
3227.59 985
3228.13 971
3228.66 914
3229.20 892
3229.74 912
3230.27 870
3230.81 884
3231.34 892
3231.88 926
3232.42 903
3232.95 863
3233.49 913
3234.03 949
3234.56 942
3235.10 971
3235.64 1021
3236.17 995
3236.71 1019
3237.25 1042
3237.78 1045
3238.32 1043
3238.86 1044
3239.39 1013
3239.93 1071
3240.47 1055
3241.00 970
3241.54 998
3242.08 945
3242.61 932
3243.15 1004
3243.69 998
3244.23 976
3244.76 980
3245.30 960
3245.84 1049
3246.38 1075
3246.91 1098
3247.45 1054
3247.99 1097
3248.53 1113
3249.06 1162
3249.60 1161
3250.14 1257
3250.68 1431
3251.21 1530
3251.75 1764
3252.29 1893
3252.83 1998
3253.37 2275
3253.90 2446
3254.44 2503
3254.98 2414
3255.52 2127
3256.06 1966
3256.60 1861
3257.13 1693
3257.67 1522
3258.21 1468
3258.75 1472
3259.29 1381
3259.83 1386
3260.36 1383
3260.90 1410
3261.44 1490
3261.98 1516
3262.52 1608
3263.06 1705
3263.60 1803
3264.14 1873
3264.68 1804
3265.21 1861
3265.75 1869
3266.29 1982
3266.83 1993
3267.37 2102
3267.91 2077
3268.45 2038
3268.99 1950
3269.53 1847
3270.07 1655
3270.61 1516
3271.15 1439
3271.69 1430
3272.23 1430
3272.76 1364
3273.30 1338
3273.84 1252
3274.38 1305
3274.92 1268
3275.46 1297
3276.00 1260
3276.54 1263
3277.08 1269
3277.62 1204
3278.16 1229
3278.70 1316
3279.24 1221
3279.78 1272
3280.32 1273
3280.86 1323
3281.41 1293
3281.95 1281
3282.49 1244
3283.03 1206
3283.57 1300
3284.11 1311
3284.65 1223
3285.19 1216
3285.73 1221
3286.27 1190
3286.81 1277
3287.35 1254
3287.89 1266
3288.43 1263
3288.97 1270
3289.52 1358
3290.06 1319
3290.60 1383
3291.14 1380
3291.68 1429
3292.22 1555
3292.76 1631
3293.30 1740
3293.85 1814
3294.39 1979
3294.93 2070
3295.47 2234
3296.01 2289
3296.55 2402
3297.09 2419
3297.64 2328
3298.18 2243
3298.72 2196
3299.26 2026
3299.80 1984
3300.34 1854
3300.89 1712
3301.43 1738
3301.97 1647
3302.51 1548
3303.06 1587
3303.60 1623
3304.14 1524
3304.68 1488
3305.22 1424
3305.77 1438
3306.31 1453
3306.85 1423
3307.39 1412
3307.94 1459
3308.48 1561
3309.02 1643
3309.56 1609
3310.11 1628
3310.65 1762
3311.19 1786
3311.74 1846
3312.28 1778
3312.82 1733
3313.36 1711
3313.91 1623
3314.45 1633
3314.99 1688
3315.54 1748
3316.08 1727
3316.62 1822
3317.17 1943
3317.71 2033
3318.25 2220
3318.80 2370
3319.34 2602
3319.88 2711
3320.43 2782
3320.97 3035
3321.51 3025
3322.06 2803
3322.60 2625
3323.14 2601
3323.69 2381
3324.23 2254
3324.78 2163
3325.32 2133
3325.86 2103
3326.41 2127
3326.95 1954
3327.50 1934
3328.04 1923
3328.59 1933
3329.13 1923
3329.67 1878
3330.22 2046
3330.76 2148
3331.31 2207
3331.85 2531
3332.40 3202
3332.94 3984
3333.49 5073
3334.03 6480
3334.57 8386
3335.12 10303
3335.66 12245
3336.21 13965
3336.75 15089
3337.30 15089
3337.84 14467
3338.39 13317
3338.93 11840
3339.48 10478
3340.02 8756
3340.57 7024
3341.11 5738
3341.66 4653
3342.20 3762
3342.75 3020
3343.30 2575
3343.84 2339
3344.39 2042
3344.93 1801
3345.48 1749
3346.02 1663
3346.57 1626
3347.11 1623
3347.66 1648
3348.21 1600
3348.75 1523
3349.30 1465
3349.84 1452
3350.39 1379
3350.94 1344
3351.48 1383
3352.03 1339
3352.57 1287
3353.12 1294
3353.67 1284
3354.21 1346
3354.76 1334
3355.31 1351
3355.85 1430
3356.40 1450
3356.95 1435
3357.49 1445
3358.04 1506
3358.59 1530
3359.13 1479
3359.68 1473
3360.23 1437
3360.77 1377
3361.32 1338
3361.87 1379
3362.41 1357
3362.96 1379
3363.51 1347
3364.05 1385
3364.60 1344
3365.15 1349
3365.70 1357
3366.24 1350
3366.79 1324
3367.34 1343
3367.89 1289
3368.43 1308
3368.98 1305
3369.53 1399
3370.08 1401
3370.62 1447
3371.17 1504
3371.72 1706
3372.27 1867
3372.81 2117
3373.36 2340
3373.91 2581
3374.46 2747
3375.01 2754
3375.55 2771
3376.10 2736
3376.65 2514
3377.20 2346
3377.75 2122
3378.30 1909
3378.84 1811
3379.39 1614
3379.94 1511
3380.49 1433
3381.04 1355
3381.59 1229
3382.13 1173
3382.68 1109
3383.23 1106
3383.78 1154
3384.33 1143
3384.88 1127
3385.43 1082
3385.98 1136
3386.52 1135
3387.07 1016
3387.62 1050
3388.17 1032
3388.72 1054
3389.27 1061
3389.82 953
3390.37 1091
3390.92 1077
3391.47 1029
3392.02 1058
3392.57 1027
3393.12 1071
3393.66 1126
3394.21 1104
3394.76 1145
3395.31 1216
3395.86 1190
3396.41 1258
3396.96 1261
3397.51 1312
3398.06 1278
3398.61 1350
3399.16 1316
3399.71 1361
3400.26 1397
3400.81 1319
3401.36 1229
3401.91 1182
3402.46 1144
3403.01 1112
3403.56 1066
3404.11 1114
3404.66 1130
3405.21 1047
3405.77 1049
3406.32 1035
3406.87 1042
3407.42 1005
3407.97 1056
3408.52 1017
3409.07 1048
3409.62 1055
3410.17 1169
3410.72 1182
3411.27 1250
3411.82 1369
3412.37 1407
3412.93 1443
3413.48 1406
3414.03 1389
3414.58 1339
3415.13 1325
3415.68 1265
3416.23 1221
3416.78 1229
3417.34 1253
3417.89 1266
3418.44 1249
3418.99 1285
3419.54 1210
3420.09 1206
3420.65 1151
3421.20 1164
3421.75 1054
3422.30 1056
3422.85 1017
3423.40 973
3423.96 1013
3424.51 1039
3425.06 1012
3425.61 974
3426.17 961
3426.72 962
3427.27 974
3427.82 956
3428.37 937
3428.93 927
3429.48 905
3430.03 883
3430.58 878
3431.14 874
3431.69 840
3432.24 836
3432.79 835
3433.35 846
3433.90 894
3434.45 931
3435.01 960
3435.56 908
3436.11 919
3436.66 944
3437.22 942
3437.77 934
3438.32 969
3438.88 956
3439.43 934
3439.98 970
3440.54 953
3441.09 917
3441.64 901
3442.20 912
3442.75 908
3443.30 867
3443.86 861
3444.41 888
3444.96 950
3445.52 893
3446.07 849
3446.63 893
3447.18 926
3447.73 898
3448.29 945
3448.84 888
3449.40 830
3449.95 813
3450.50 857
3451.06 845
3451.61 837
3452.17 877
3452.72 871
3453.27 838
3453.83 829
3454.38 778
3454.94 867
3455.49 845
3456.05 873
3456.60 869
3457.16 893
3457.71 879
3458.27 852
3458.82 823
3459.38 886
3459.93 964
3460.49 866
3461.04 827
3461.60 865
3462.15 862
3462.71 901
3463.26 929
3463.82 963
3464.37 928
3464.93 977
3465.48 936
3466.04 940
3466.59 961
3467.15 1035
3467.70 1034
3468.26 1031
3468.81 1046
3469.37 1038
3469.93 1127
3470.48 1104
3471.04 1094
3471.59 1129
3472.15 1173
3472.70 1124
3473.26 1197
3473.82 1189
3474.37 1169
3474.93 1125
3475.48 1112
3476.04 1098
3476.60 1057
3477.15 1083
3477.71 1088
3478.27 1183
3478.82 1157
3479.38 1213
3479.93 1202
3480.49 1260
3481.05 1296
3481.60 1337
3482.16 1278
3482.72 1245
3483.27 1305
3483.83 1308
3484.39 1263
3484.95 1392
3485.50 1436
3486.06 1349
3486.62 1416
3487.17 1419
3487.73 1500
3488.29 1611
3488.84 1761
3489.40 1888
3489.96 2293
3490.52 2702
3491.07 3374
3491.63 3995
3492.19 4563
3492.75 5036
3493.30 5385
3493.86 5251
3494.42 4998
3494.98 4364
3495.53 3687
3496.09 3054
3496.65 2588
3497.21 2236
3497.77 2013
3498.32 1734
3498.88 1698
3499.44 1633
3500.00 1655
3500.56 1702
3501.11 1741
3501.67 1821
3502.23 1960
3502.79 2079
3503.35 2372
3503.91 2798
3504.46 2957
3505.02 3274
3505.58 3440
3506.14 3512
3506.70 3470
3507.26 3291
3507.81 3100
3508.37 2872
3508.93 2479
3509.49 2260
3510.05 2109
3510.61 1913
3511.17 1758
3511.73 1799
3512.29 1765
3512.85 1583
3513.40 1508
3513.96 1445
3514.52 1323
3515.08 1217
3515.64 1183
3516.20 1224
3516.76 1170
3517.32 1136
3517.88 1150
3518.44 1122
3519.00 1072
3519.56 1087
3520.12 1090
3520.68 1139
3521.24 1087
3521.80 1050
3522.36 1037
3522.92 1072
3523.48 1122
3524.04 1103
3524.60 1035
3525.16 1076
3525.72 1067
3526.28 1071
3526.84 1066
3527.40 1051
3527.96 1095
3528.52 1090
3529.08 1084
3529.64 1078
3530.20 1083
3530.76 1101
3531.32 1089
3531.88 1178
3532.44 1138
3533.00 1064
3533.56 1101
3534.12 1220
3534.68 1196
3535.25 1114
3535.81 1076
3536.37 1072
3536.93 1169
3537.49 1138
3538.05 1122
3538.61 1128
3539.17 1088
3539.73 1110
3540.30 1083
3540.86 1065
3541.42 1105
3541.98 1114
3542.54 1194
3543.10 1261
3543.66 1331
3544.23 1274
3544.79 1234
3545.35 1282
3545.91 1263
3546.47 1176
3547.03 1170
3547.60 1146
3548.16 1098
3548.72 1075
3549.28 1092
3549.84 1081
3550.41 1080
3550.97 1014
3551.53 1039
3552.09 999
3552.65 987
3553.22 1031
3553.78 968
3554.34 932
3554.90 868
3555.47 847
3556.03 893
3556.59 890
3557.15 876
3557.72 910
3558.28 884
3558.84 939
3559.41 942
3559.97 998
3560.53 1010
3561.09 992
3561.66 972
3562.22 1038
3562.78 1041
3563.35 1009
3563.91 969
3564.47 1041
3565.04 1045
3565.60 1039
3566.16 1128
3566.73 1106
3567.29 1042
3567.85 1046
3568.42 1039
3568.98 1130
3569.54 1031
3570.11 1051
3570.67 1040
3571.23 1003
3571.80 945
3572.36 944
3572.93 979
3573.49 1094
3574.05 1121
3574.62 1262
3575.18 1403
3575.75 1575
3576.31 1742
3576.87 1887
3577.44 2065
3578.00 2196
3578.57 2225
3579.13 2158
3579.70 2053
3580.26 1871
3580.82 1706
3581.39 1576
3581.95 1479
3582.52 1391
3583.08 1308
3583.65 1177
3584.21 1106
3584.78 1000
3585.34 954
3585.91 943
3586.47 930
3587.04 908
3587.60 889
3588.17 864
3588.73 833
3589.30 856
3589.86 872
3590.43 883
3590.99 901
3591.56 903
3592.12 861
3592.69 868
3593.25 816
3593.82 787
3594.39 839
3594.95 826
3595.52 793
3596.08 828
3596.65 905
3597.21 901
3597.78 919
3598.35 944
3598.91 925
3599.48 944
3600.04 944
3600.61 919
3601.18 958
3601.74 900
3602.31 882
3602.87 917
3603.44 900
3604.01 873
3604.57 937
3605.14 967
3605.71 941
3606.27 908
3606.84 878
3607.41 891
3607.97 922
3608.54 929
3609.11 875
3609.67 912
3610.24 888
3610.81 862
3611.37 850
3611.94 841
3612.51 941
3613.07 902
3613.64 959
3614.21 1031
3614.78 1065
3615.34 1101
3615.91 1230
3616.48 1334
3617.04 1588
3617.61 1766
3618.18 1928
3618.75 2005
3619.31 2018
3619.88 2034
3620.45 1944
3621.02 1849
3621.58 1676
3622.15 1468
3622.72 1351
3623.29 1282
3623.86 1180
3624.42 1086
3624.99 982
3625.56 899
3626.13 919
3626.70 881
3627.26 894
3627.83 818
3628.40 813
3628.97 906
3629.54 888
3630.11 844
3630.67 807
3631.24 866
3631.81 846
3632.38 810
3632.95 802
3633.52 894
3634.08 903
3634.65 868
3635.22 845
3635.79 854
3636.36 860
3636.93 832
3637.50 844
3638.07 805
3638.64 826
3639.20 839
3639.77 856
3640.34 918
3640.91 946
3641.48 943
3642.05 968
3642.62 1005
3643.19 1002
3643.76 1000
3644.33 954
3644.90 913
3645.47 992
3646.04 950
3646.61 963
3647.18 933
3647.75 986
3648.32 957
3648.89 914
3649.46 909
3650.03 1016
3650.60 958
3651.17 970
3651.74 983
3652.31 1004
3652.88 1088
3653.45 1057
3654.02 1007
3654.59 1043
3655.16 1047
3655.73 1031
3656.30 1004
3656.87 990
3657.44 999
3658.01 1056
3658.58 1055
3659.15 1084
3659.72 1040
3660.29 1125
3660.86 1120
3661.43 1051
3662.00 1018
3662.58 998
3663.15 970
3663.72 940
3664.29 986
3664.86 1007
3665.43 1052
3666.00 1056
3666.57 1089
3667.14 1106
3667.72 1072
3668.29 1026
3668.86 1030
3669.43 986
3670.00 908
3670.57 970
3671.14 924
3671.72 880
3672.29 913
3672.86 903
3673.43 841
3674.00 891
3674.57 884
3675.15 938
3675.72 895
3676.29 943
3676.86 940
3677.43 901
3678.01 957
3678.58 988
3679.15 981
3679.72 985
3680.30 979
3680.87 945
3681.44 889
3682.01 927
3682.58 914
3683.16 850
3683.73 832
3684.30 861
3684.88 823
3685.45 752
3686.02 739
3686.59 733
3687.17 804
3687.74 849
3688.31 838
3688.88 865
3689.46 1010
3690.03 934
3690.60 889
3691.18 960
3691.75 1004
3692.32 984
3692.90 980
3693.47 1025
3694.04 983
3694.62 1000
3695.19 883
3695.76 870
3696.34 813
3696.91 856
3697.48 850
3698.06 825
3698.63 822
3699.21 815
3699.78 830
3700.35 847
3700.93 850
3701.50 808
3702.08 826
3702.65 789
3703.22 796
3703.80 824
3704.37 882
3704.95 832
3705.52 853
3706.09 868
3706.67 880
3707.24 864
3707.82 832
3708.39 913
3708.97 937
3709.54 861
3710.12 815
3710.69 868
3711.26 843
3711.84 865
3712.41 910
3712.99 872
3713.56 820
3714.14 840
3714.71 816
3715.29 845
3715.86 868
3716.44 881
3717.01 848
3717.59 871
3718.16 883
3718.74 880
3719.32 898
3719.89 913
3720.47 926
3721.04 867
3721.62 856
3722.19 872
3722.77 925
3723.34 824
3723.92 839
3724.49 796
3725.07 777
3725.65 778
3726.22 759
3726.80 777
3727.37 721
3727.95 758
3728.53 793
3729.10 811
3729.68 839
3730.25 859
3730.83 936
3731.41 1042
3731.98 1141
3732.56 1256
3733.14 1354
3733.71 1485
3734.29 1530
3734.87 1523
3735.44 1392
3736.02 1375
3736.60 1307
3737.17 1255
3737.75 1162
3738.33 998
3738.90 978
3739.48 1003
3740.06 980
3740.63 917
3741.21 888
3741.79 861
3742.36 890
3742.94 822
3743.52 761
3744.10 795
3744.67 831
3745.25 814
3745.83 789
3746.40 799
3746.98 741
3747.56 730
3748.14 777
3748.71 799
3749.29 758
3749.87 782
3750.45 779
3751.03 760
3751.60 750
3752.18 745
3752.76 746
3753.34 745
3753.92 776
3754.49 763
3755.07 733
3755.65 811
3756.23 832
3756.81 799
3757.38 794
3757.96 876
3758.54 865
3759.12 862
3759.70 930
3760.28 902
3760.85 929
3761.43 941
3762.01 1002
3762.59 949
3763.17 885
3763.75 933
3764.33 922
3764.91 955
3765.48 967
3766.06 920
3766.64 861
3767.22 890
3767.80 880
3768.38 862
3768.96 856
3769.54 854
3770.12 868
3770.70 876
3771.28 827
3771.85 878
3772.43 928
3773.01 924
3773.59 918
3774.17 897
3774.75 922
3775.33 878
3775.91 880
3776.49 843
3777.07 881
3777.65 862
3778.23 861
3778.81 830
3779.39 841
3779.97 827
3780.55 782
3781.13 819
3781.71 811
3782.29 760
3782.87 797
3783.45 765
3784.03 768
3784.61 744
3785.19 749
3785.77 767
3786.35 796
3786.93 765
3787.51 843
3788.10 811
3788.68 793
3789.26 800
3789.84 843
3790.42 800
3791.00 827
3791.58 820
3792.16 778
3792.74 783
3793.32 878
3793.90 858
3794.48 848
3795.07 851
3795.65 848
3796.23 779
3796.81 866
3797.39 902
3797.97 829
3798.55 800
3799.14 858
3799.72 831
3800.30 935
3800.88 928
3801.46 950
3802.04 952
3802.62 919
3803.21 878
3803.79 875
3804.37 892
3804.95 1008
3805.53 990
3806.12 1033
3806.70 1052
3807.28 1091
3807.86 1210
3808.44 1314
3809.03 1355
3809.61 1372
3810.19 1402
3810.77 1434
3811.36 1334
3811.94 1289
3812.52 1221
3813.10 1119
3813.69 1056
3814.27 1091
3814.85 1113
3815.43 1047
3816.02 1107
3816.60 1122
3817.18 1078
3817.77 979
3818.35 1010
3818.93 959
3819.51 959
3820.10 919
3820.68 892
3821.26 865
3821.85 908
3822.43 959
3823.01 945
3823.60 909
3824.18 941
3824.76 917
3825.35 962
3825.93 914
3826.51 889
3827.10 889
3827.68 885
3828.27 894
3828.85 938
3829.43 864
3830.02 854
3830.60 880
3831.18 870
3831.77 913
3832.35 889
3832.94 905
3833.52 870
3834.10 932
3834.69 931
3835.27 933
3835.86 989
3836.44 964
3837.03 915
3837.61 941
3838.19 962
3838.78 920
3839.36 939
3839.95 911
3840.53 926
3841.12 952
3841.70 900
3842.29 922
3842.87 894
3843.46 885
3844.04 981
3844.63 926
3845.21 949
3845.80 1051
3846.38 1066
3846.97 1069
3847.55 1102
3848.14 1038
3848.72 997
3849.31 1013
3849.89 1020
3850.48 972
3851.06 947
3851.65 942
3852.23 910
3852.82 934
3853.41 955
3853.99 911
3854.58 983
3855.16 950
3855.75 948
3856.33 950
3856.92 966
3857.51 1031
3858.09 1059
3858.68 1105
3859.26 1307
3859.85 1532
3860.44 1718
3861.02 2076
3861.61 2301
3862.20 2384
3862.78 2455
3863.37 2422
3863.95 2373
3864.54 2266
3865.13 1994
3865.71 1773
3866.30 1595
3866.89 1435
3867.47 1267
3868.06 1173
3868.65 1115
3869.23 1074
3869.82 1027
3870.41 1016
3870.99 983
3871.58 969
3872.17 990
3872.76 1040
3873.34 1023
3873.93 1103
3874.52 1040
3875.10 975
3875.69 1032
3876.28 979
3876.87 925
3877.45 930
3878.04 949
3878.63 896
3879.22 873
3879.80 874
3880.39 871
3880.98 864
3881.57 886
3882.15 926
3882.74 901
3883.33 855
3883.92 853
3884.51 871
3885.09 849
3885.68 880
3886.27 912
3886.86 897
3887.45 898
3888.04 924
3888.62 966
3889.21 995
3889.80 1060
3890.39 1044
3890.98 1082
3891.57 1080
3892.15 1063
3892.74 1066
3893.33 1054
3893.92 1061
3894.51 1012
3895.10 965
3895.69 982
3896.28 987
3896.86 920
3897.45 972
3898.04 982
3898.63 1004
3899.22 1028
3899.81 1021
3900.40 1071
3900.99 1055
3901.58 1026
3902.17 1058
3902.76 954
3903.34 899
3903.93 942
3904.52 887
3905.11 882
3905.70 874
3906.29 883
3906.88 887
3907.47 893
3908.06 854
3908.65 899
3909.24 805
3909.83 850
3910.42 858
3911.01 818
3911.60 835
3912.19 787
3912.78 777
3913.37 736
3913.96 789
3914.55 726
3915.14 735
3915.73 772
3916.32 788
3916.91 744
3917.50 778
3918.09 762
3918.68 760
3919.28 758
3919.87 776
3920.46 761
3921.05 750
3921.64 704
3922.23 749
3922.82 744
3923.41 718
3924.00 719
3924.59 744
3925.18 759
3925.77 779
3926.37 734
3926.96 758
3927.55 760
3928.14 794
3928.73 751
3929.32 695
3929.91 730
3930.51 692
3931.10 687
3931.69 704
3932.28 721
3932.87 751
3933.46 742
3934.05 703
3934.65 694
3935.24 728
3935.83 713
3936.42 741
3937.01 726
3937.61 766
3938.20 714
3938.79 753
3939.38 834
3939.97 793
3940.57 752
3941.16 772
3941.75 807
3942.34 777
3942.94 788
3943.53 832
3944.12 795
3944.71 784
3945.31 745
3945.90 757
3946.49 786
3947.08 736
3947.68 726
3948.27 767
3948.86 732
3949.45 755
3950.05 719
3950.64 703
3951.23 743
3951.83 740
3952.42 804
3953.01 714
3953.61 696
3954.20 744
3954.79 730
3955.39 789
3955.98 758
3956.57 752
3957.17 785
3957.76 785
3958.35 811
3958.95 818
3959.54 745
3960.13 808
3960.73 850
3961.32 776
3961.92 773
3962.51 780
3963.10 805
3963.70 806
3964.29 854
3964.88 855
3965.48 896
3966.07 881
3966.67 893
3967.26 923
3967.86 842
3968.45 832
3969.04 848
3969.64 862
3970.23 852
3970.83 805
3971.42 795
3972.02 749
3972.61 736
3973.21 767
3973.80 767
3974.40 745
3974.99 777
3975.58 766
3976.18 817
3976.77 851
3977.37 837
3977.96 850
3978.56 830
3979.15 830
3979.75 820
3980.35 804
3980.94 812
3981.54 847
3982.13 806
3982.73 776
3983.32 810
3983.92 833
3984.51 784
3985.11 832
3985.70 826
3986.30 847
3986.90 810
3987.49 818
3988.09 807
3988.68 801
3989.28 803
3989.87 815
3990.47 780
3991.07 807
3991.66 827
3992.26 784
3992.85 826
3993.45 843
3994.05 889
3994.64 900
3995.24 943
3995.84 929
3996.43 977
3997.03 987
3997.62 979
3998.22 1007
3998.82 972
3999.41 951
4000.01 926
4000.61 852
4001.20 868
4001.80 884
4002.40 867
4003.00 806
4003.59 838
4004.19 794
4004.79 818
4005.38 812
4005.98 832
4006.58 808
4007.17 773
4007.77 778
4008.37 788
4008.97 765
4009.56 726
4010.16 781
4010.76 723
4011.36 742
4011.95 769
4012.55 808
4013.15 767
4013.75 747
4014.34 811
4014.94 841
4015.54 853
4016.14 908
4016.74 904
4017.33 895
4017.93 878
4018.53 889
4019.13 896
4019.73 872
4020.32 852
4020.92 835
4021.52 811
4022.12 800
4022.72 721
4023.32 700
4023.91 767
4024.51 768
4025.11 738
4025.71 755
4026.31 780
4026.91 756
4027.51 764
4028.10 741
4028.70 744
4029.30 711
4029.90 760
4030.50 782
4031.10 755
4031.70 781
4032.30 768
4032.90 756
4033.49 819
4034.09 743
4034.69 765
4035.29 797
4035.89 796
4036.49 778
4037.09 759
4037.69 734
4038.29 725
4038.89 730
4039.49 713
4040.09 682
4040.69 745
4041.29 726
4041.89 699
4042.49 675
4043.09 701
4043.69 747
4044.29 686
4044.89 718
4045.49 738
4046.09 690
4046.69 679
4047.29 753
4047.89 682
4048.49 699
4049.09 683
4049.69 706
4050.29 752
4050.89 728
4051.49 775
4052.09 713
4052.69 729
4053.29 730
4053.89 682
4054.49 703
4055.09 740
4055.69 707
4056.30 721
4056.90 739
4057.50 737
4058.10 718
4058.70 700
4059.30 668
4059.90 673
4060.50 695
4061.10 737
4061.71 736
4062.31 760
4062.91 751
4063.51 787
4064.11 854
4064.71 851
4065.31 856
4065.92 917
4066.52 911
4067.12 922
4067.72 930
4068.32 863
4068.92 872
4069.53 838
4070.13 754
4070.73 785
4071.33 730
4071.93 728
4072.54 695
4073.14 690
4073.74 701
4074.34 679
4074.94 696
4075.55 641
4076.15 653
4076.75 619
4077.35 623
4077.96 655
4078.56 657
4079.16 630
4079.76 624
4080.37 648
4080.97 655
4081.57 635
4082.17 625
4082.78 621
4083.38 627
4083.98 599
4084.59 569
4085.19 633
4085.79 601
4086.39 608
4087.00 666
4087.60 653
4088.20 686
4088.81 680
4089.41 663
4090.01 681
4090.62 666
4091.22 657
4091.82 670
4092.43 692
4093.03 738
4093.63 739
4094.24 710
4094.84 678
4095.45 722
4096.05 738
4096.65 684
4097.26 713
4097.86 733
4098.47 721
4099.07 705
4099.67 706
4100.28 723
4100.88 694
4101.49 645
4102.09 697
4102.69 705
4103.30 655
4103.90 647
4104.51 695
4105.11 680
4105.72 704
4106.32 637
4106.93 652
4107.53 695
4108.13 700
4108.74 656
4109.34 636
4109.95 661
4110.55 628
4111.16 663
4111.76 652
4112.37 660
4112.97 682
4113.58 630
4114.18 620
4114.79 601
4115.39 680
4116.00 688
4116.60 678
4117.21 687
4117.82 662
4118.42 692
4119.03 696
4119.63 726
4120.24 700
4120.84 669
4121.45 664
4122.05 703
4122.66 684
4123.27 675
4123.87 650
4124.48 694
4125.08 718
4125.69 650
4126.30 653
4126.90 671
4127.51 698
4128.11 688
4128.72 689
4129.33 652
4129.93 658
4130.54 727
4131.15 687
4131.75 679
4132.36 636
4132.96 674
4133.57 676
4134.18 691
4134.78 655
4135.39 746
4136.00 807
4136.60 769
4137.21 782
4137.82 817
4138.43 808
4139.03 866
4139.64 845
4140.25 839
4140.85 797
4141.46 839
4142.07 934
4142.68 886
4143.28 866
4143.89 849
4144.50 875
4145.10 865
4145.71 887
4146.32 837
4146.93 846
4147.53 816
4148.14 828
4148.75 741
4149.36 690
4149.97 703
4150.57 690
4151.18 619
4151.79 618
4152.40 684
4153.00 670
4153.61 633
4154.22 643
4154.83 645
4155.44 649
4156.05 674
4156.65 694
4157.26 703
4157.87 670
4158.48 616
4159.09 619
4159.70 687
4160.30 736
4160.91 661
4161.52 717
4162.13 743
4162.74 695
4163.35 708
4163.96 717
4164.56 692
4165.17 713
4165.78 712
4166.39 725
4167.00 807
4167.61 757
4168.22 732
4168.83 809
4169.44 802
4170.05 833
4170.66 835
4171.26 904
4171.87 927
4172.48 965
4173.09 932
4173.70 935
4174.31 982
4174.92 913
4175.53 928
4176.14 876
4176.75 865
4177.36 855
4177.97 834
4178.58 813
4179.19 793
4179.80 855
4180.41 823
4181.02 754
4181.63 733
4182.24 699
4182.85 736
4183.46 743
4184.07 726
4184.68 709
4185.29 710
4185.90 747
4186.51 800
4187.12 734
4187.73 775
4188.34 673
4188.95 708
4189.56 714
4190.18 730
4190.79 714
4191.40 726
4192.01 713
4192.62 723
4193.23 792
4193.84 805
4194.45 804
4195.06 816
4195.67 793
4196.28 835
4196.90 785
4197.51 768
4198.12 737
4198.73 702
4199.34 740
4199.95 731
4200.56 730
4201.18 703
4201.79 693
4202.40 666
4203.01 748
4203.62 730
4204.23 704
4204.85 715
4205.46 676
4206.07 711
4206.68 699
4207.29 767
4207.90 730
4208.52 724
4209.13 786
4209.74 781
4210.35 777
4210.97 771
4211.58 737
4212.19 766
4212.80 772
4213.41 788
4214.03 777
4214.64 793
4215.25 785
4215.86 823
4216.48 840
4217.09 809
4217.70 870
4218.32 849
4218.93 908
4219.54 953
4220.15 1037
4220.77 1094
4221.38 1082
4221.99 1099
4222.61 1114
4223.22 1112
4223.83 1174
4224.44 1178
4225.06 1097
4225.67 1059
4226.28 1025
4226.90 980
4227.51 1059
4228.13 1097
4228.74 1016
4229.35 1073
4229.97 1052
4230.58 1038
4231.19 998
4231.81 925
4232.42 906
4233.03 873
4233.65 824
4234.26 825
4234.88 828
4235.49 821
4236.10 806
4236.72 779
4237.33 824
4237.95 780
4238.56 736
4239.17 788
4239.79 768
4240.40 774
4241.02 742
4241.63 755
4242.25 703
4242.86 738
4243.48 787
4244.09 738
4244.71 766
4245.32 759
4245.93 735
4246.55 749
4247.16 788
4247.78 783
4248.39 805
4249.01 754
4249.62 767
4250.24 822
4250.85 823
4251.47 795
4252.08 794
4252.70 777
4253.32 777
4253.93 794
4254.55 805
4255.16 760
4255.78 781
4256.39 748
4257.01 781
4257.62 767
4258.24 784
4258.85 801
4259.47 788
4260.09 780
4260.70 815
4261.32 836
4261.93 847
4262.55 947
4263.17 946
4263.78 943
4264.40 961
4265.01 916
4265.63 948
4266.25 879
4266.86 913
4267.48 867
4268.10 855
4268.71 824
4269.33 849
4269.94 790
4270.56 804
4271.18 778
4271.79 744
4272.41 730
4273.03 683
4273.64 751
4274.26 765
4274.88 767
4275.49 804
4276.11 811
4276.73 855
4277.35 858
4277.96 893
4278.58 950
4279.20 862
4279.81 833
4280.43 831
4281.05 783
4281.67 821
4282.28 806
4282.90 766
4283.52 734
4284.14 778
4284.75 727
4285.37 718
4285.99 699
4286.61 706
4287.22 688
4287.84 719
4288.46 689
4289.08 689
4289.70 695
4290.31 704
4290.93 676
4291.55 632
4292.17 675
4292.79 650
4293.40 691
4294.02 673
4294.64 661
4295.26 715
4295.88 702
4296.50 700
4297.11 692
4297.73 703
4298.35 706
4298.97 700
4299.59 768
4300.21 699
4300.83 690
4301.44 682
4302.06 693
4302.68 769
4303.30 768
4303.92 737
4304.54 738
4305.16 728
4305.78 676
4306.40 690
4307.02 743
4307.63 708
4308.25 705
4308.87 668
4309.49 648
4310.11 692
4310.73 683
4311.35 704
4311.97 735
4312.59 680
4313.21 742
4313.83 745
4314.45 759
4315.07 749
4315.69 690
4316.31 656
4316.93 690
4317.55 729
4318.17 704
4318.79 685
4319.41 732
4320.03 747
4320.65 687
4321.27 766
4321.89 743
4322.51 791
4323.13 757
4323.75 751
4324.37 767
4324.99 786
4325.61 807
4326.23 839
4326.85 831
4327.47 852
4328.09 929
4328.71 892
4329.33 950
4329.96 951
4330.58 1018
4331.20 1054
4331.82 1215
4332.44 1289
4333.06 1367
4333.68 1385
4334.30 1446
4334.92 1434
4335.54 1348
4336.17 1302
4336.79 1219
4337.41 1227
4338.03 1178
4338.65 1178
4339.27 1173
4339.89 1094
4340.52 1116
4341.14 1124
4341.76 1063
4342.38 1067
4343.00 1033
4343.62 994
4344.25 1083
4344.87 1152
4345.49 1290
4346.11 1374
4346.73 1445
4347.36 1486
4347.98 1589
4348.60 1660
4349.22 1544
4349.84 1396
4350.47 1335
4351.09 1282
4351.71 1236
4352.33 1181
4352.96 1119
4353.58 1085
4354.20 1045
4354.82 978
4355.45 970
4356.07 913
4356.69 908
4357.31 891
4357.94 893
4358.56 829
4359.18 834
4359.81 899
4360.43 905
4361.05 827
4361.68 834
4362.30 803
4362.92 810
4363.55 862
4364.17 892
4364.79 790
4365.42 778
4366.04 787
4366.66 869
4367.29 810
4367.91 797
4368.53 810
4369.16 823
4369.78 731
4370.40 781
4371.03 779
4371.65 751
4372.27 748
4372.90 769
4373.52 749
4374.15 740
4374.77 732
4375.39 728
4376.02 753
4376.64 825
4377.27 753
4377.89 794
4378.52 805
4379.14 785
4379.76 845
4380.39 856
4381.01 861
4381.64 855
4382.26 856
4382.89 876
4383.51 844
4384.14 827
4384.76 862
4385.39 849
4386.01 853
4386.64 829
4387.26 841
4387.89 862
4388.51 856
4389.14 867
4389.76 902
4390.39 937
4391.01 999
4391.64 1017
4392.26 1060
4392.89 1017
4393.51 1011
4394.14 978
4394.76 934
4395.39 852
4396.01 793
4396.64 759
4397.26 736
4397.89 805
4398.52 772
4399.14 738
4399.77 764
4400.39 804
4401.02 776
4401.65 761
4402.27 822
4402.90 751
4403.52 705
4404.15 754
4404.78 708
4405.40 730
4406.03 740
4406.65 789
4407.28 768
4407.91 747
4408.53 768
4409.16 784
4409.79 751
4410.41 791
4411.04 782
4411.67 775
4412.29 770
4412.92 727
4413.55 795
4414.17 729
4414.80 711
4415.43 731
4416.05 722
4416.68 683
4417.31 700
4417.94 708
4418.56 704
4419.19 735
4419.82 758
4420.44 739
4421.07 699
4421.70 751
4422.33 707
4422.95 709
4423.58 681
4424.21 670
4424.84 667
4425.46 610
4426.09 650
4426.72 632
4427.35 604
4427.97 627
4428.60 622
4429.23 689
4429.86 646
4430.49 683
4431.11 677
4431.74 655
4432.37 701
4433.00 689
4433.63 652
4434.26 721
4434.88 699
4435.51 649
4436.14 655
4436.77 658
4437.40 687
4438.03 668
4438.65 649
4439.28 658
4439.91 684
4440.54 656
4441.17 647
4441.80 640
4442.43 668
4443.06 653
4443.68 701
4444.31 653
4444.94 689
4445.57 773
4446.20 787
4446.83 725
4447.46 712
4448.09 769
4448.72 696
4449.35 740
4449.98 744
4450.61 769
4451.24 689
4451.86 671
4452.49 668
4453.12 699
4453.75 704
4454.38 747
4455.01 742
4455.64 754
4456.27 834
4456.90 830
4457.53 848
4458.16 824
4458.79 779
4459.42 734
4460.05 719
4460.68 708
4461.31 720
4461.94 708
4462.57 649
4463.20 660
4463.83 664
4464.46 638
4465.09 657
4465.72 633
4466.36 570
4466.99 559
4467.62 611
4468.25 675
4468.88 626
4469.51 626
4470.14 673
4470.77 657
4471.40 628
4472.03 666
4472.66 614
4473.29 643
4473.93 626
4474.56 616
4475.19 631
4475.82 628
4476.45 647
4477.08 680
4477.71 629
4478.34 582
4478.98 622
4479.61 634
4480.24 646
4480.87 669
4481.50 645
4482.13 694
4482.76 710
4483.40 717
4484.03 691
4484.66 743
4485.29 709
4485.92 752
4486.56 750
4487.19 702
4487.82 687
4488.45 692
4489.08 724
4489.72 672
4490.35 699
4490.98 724
4491.61 721
4492.25 691
4492.88 681
4493.51 715
4494.14 726
4494.78 714
4495.41 756
4496.04 717
4496.67 713
4497.31 725
4497.94 774
4498.57 723
4499.20 743
4499.84 762
4500.47 797
4501.10 845
4501.74 852
4502.37 875
4503.00 932
4503.64 1049
4504.27 979
4504.90 891
4505.53 897
4506.17 893
4506.80 873
4507.43 808
4508.07 802
4508.70 854
4509.34 754
4509.97 750
4510.60 767
4511.24 723
4511.87 730
4512.50 749
4513.14 726
4513.77 763
4514.41 791
4515.04 809
4515.67 745
4516.31 713
4516.94 711
4517.58 746
4518.21 715
4518.84 733
4519.48 759
4520.11 764
4520.75 781
4521.38 743
4522.02 779
4522.65 765
4523.28 740
4523.92 808
4524.55 835
4525.19 866
4525.82 907
4526.46 941
4527.09 985
4527.73 1036
4528.36 1214
4529.00 1418
4529.63 1672
4530.27 2049
4530.90 2286
4531.54 2560
4532.17 2806
4532.81 2892
4533.44 2897
4534.08 2648
4534.71 2287
4535.35 2012
4535.99 1787
4536.62 1525
4537.26 1332
4537.89 1175
4538.53 1051
4539.16 926
4539.80 814
4540.43 836
4541.07 825
4541.71 758
4542.34 730
4542.98 774
4543.61 759
4544.25 771
4544.89 768
4545.52 766
4546.16 709
4546.79 743
4547.43 859
4548.07 771
4548.70 732
4549.34 815
4549.98 741
4550.61 775
4551.25 787
4551.89 815
4552.52 739
4553.16 760
4553.80 809
4554.43 770
4555.07 772
4555.71 746
4556.34 819
4556.98 760
4557.62 712
4558.25 721
4558.89 741
4559.53 750
4560.16 831
4560.80 792
4561.44 795
4562.08 872
4562.71 877
4563.35 835
4563.99 813
4564.63 839
4565.26 874
4565.90 872
4566.54 875
4567.18 944
4567.81 959
4568.45 1007
4569.09 1016
4569.73 1049
4570.36 1144
4571.00 1134
4571.64 1124
4572.28 1020
4572.92 1010
4573.55 974
4574.19 945
4574.83 867
4575.47 861
4576.11 839
4576.75 822
4577.38 809
4578.02 810
4578.66 762
4579.30 764
4579.94 706
4580.58 697
4581.21 711
4581.85 723
4582.49 748
4583.13 744
4583.77 745
4584.41 771
4585.05 740
4585.69 791
4586.32 850
4586.96 782
4587.60 868
4588.24 870
4588.88 978
4589.52 893
4590.16 853
4590.80 881
4591.44 922
4592.08 925
4592.72 892
4593.36 859
4594.00 851
4594.63 843
4595.27 782
4595.91 796
4596.55 751
4597.19 711
4597.83 782
4598.47 725
4599.11 726
4599.75 717
4600.39 743
4601.03 758
4601.67 771
4602.31 734
4602.95 738
4603.59 696
4604.23 746
4604.87 784
4605.51 799
4606.15 805
4606.79 755
4607.43 760
4608.08 762
4608.72 825
4609.36 841
4610.00 829
4610.64 797
4611.28 777
4611.92 806
4612.56 751
4613.20 698
4613.84 711
4614.48 689
4615.12 728
4615.76 727
4616.41 655
4617.05 639
4617.69 657
4618.33 638
4618.97 613
4619.61 657
4620.25 620
4620.89 595
4621.54 693
4622.18 634
4622.82 622
4623.46 615
4624.10 662
4624.74 605
4625.38 625
4626.03 628
4626.67 601
4627.31 671
4627.95 684
4628.59 671
4629.24 672
4629.88 653
4630.52 717
4631.16 723
4631.80 735
4632.45 761
4633.09 824
4633.73 784
4634.37 742
4635.02 709
4635.66 734
4636.30 723
4636.94 684
4637.58 729
4638.23 751
4638.87 751
4639.51 794
4640.16 809
4640.80 766
4641.44 745
4642.08 718
4642.73 719
4643.37 753
4644.01 745
4644.66 757
4645.30 713
4645.94 714
4646.58 703
4647.23 698
4647.87 713
4648.51 725
4649.16 668
4649.80 647
4650.44 736
4651.09 745
4651.73 770
4652.37 761
4653.02 840
4653.66 824
4654.31 788
4654.95 837
4655.59 761
4656.24 756
4656.88 783
4657.52 737
4658.17 665
4658.81 652
4659.46 677
4660.10 649
4660.75 633
4661.39 648
4662.03 642
4662.68 621
4663.32 657
4663.97 670
4664.61 608
4665.26 574
4665.90 602
4666.54 635
4667.19 625
4667.83 609
4668.48 643
4669.12 637
4669.77 615
4670.41 644
4671.06 608
4671.70 613
4672.35 585
4672.99 566
4673.64 587
4674.28 589
4674.93 613
4675.57 614
4676.22 597
4676.86 671
4677.51 653
4678.15 664
4678.80 672
4679.44 669
4680.09 692
4680.73 656
4681.38 685
4682.03 663
4682.67 704
4683.32 662
4683.96 642
4684.61 710
4685.25 674
4685.90 694
4686.55 698
4687.19 670
4687.84 641
4688.48 656
4689.13 694
4689.78 712
4690.42 692
4691.07 725
4691.72 768
4692.36 768
4693.01 709
4693.65 704
4694.30 721
4694.95 699
4695.59 708
4696.24 721
4696.89 738
4697.53 710
4698.18 693
4698.83 688
4699.47 743
4700.12 724
4700.77 760
4701.41 720
4702.06 805
4702.71 723
4703.36 694
4704.00 697
4704.65 720
4705.30 751
4705.94 754
4706.59 745
4707.24 714
4707.89 708
4708.53 623
4709.18 636
4709.83 631
4710.48 659
4711.12 625
4711.77 636
4712.42 628
4713.07 602
4713.71 639
4714.36 639
4715.01 671
4715.66 683
4716.31 643
4716.95 711
4717.60 688
4718.25 679
4718.90 698
4719.55 708
4720.19 746
4720.84 682
4721.49 711
4722.14 762
4722.79 716
4723.44 710
4724.08 761
4724.73 690
4725.38 740
4726.03 755
4726.68 716
4727.33 726
4727.98 704
4728.63 757
4729.27 707
4729.92 688
4730.57 664
4731.22 614
4731.87 616
4732.52 672
4733.17 659
4733.82 647
4734.47 654
4735.12 628
4735.77 603
4736.41 652
4737.06 700
4737.71 645
4738.36 667
4739.01 611
4739.66 645
4740.31 685
4740.96 693
4741.61 713
4742.26 681
4742.91 693
4743.56 676
4744.21 670
4744.86 659
4745.51 712
4746.16 652
4746.81 683
4747.46 673
4748.11 700
4748.76 675
4749.41 662
4750.06 667
4750.71 653
4751.36 709
4752.01 724
4752.66 689
4753.31 699
4753.96 685
4754.61 716
4755.26 717
4755.92 695
4756.57 702
4757.22 700
4757.87 736
4758.52 749
4759.17 726
4759.82 740
4760.47 789
4761.12 832
4761.77 862
4762.42 884
4763.08 844
4763.73 818
4764.38 807
4765.03 764
4765.68 780
4766.33 762
4766.98 715
4767.64 746
4768.29 723
4768.94 661
4769.59 670
4770.24 670
4770.89 708
4771.54 742
4772.20 723
4772.85 704
4773.50 739
4774.15 697
4774.80 716
4775.46 717
4776.11 711
4776.76 705
4777.41 707
4778.06 689
4778.72 668
4779.37 699
4780.02 712
4780.67 742
4781.33 703
4781.98 692
4782.63 727
4783.28 702
4783.94 740
4784.59 719
4785.24 707
4785.89 694
4786.55 707
4787.20 730
4787.85 755
4788.51 809
4789.16 772
4789.81 731
4790.46 795
4791.12 820
4791.77 817
4792.42 772
4793.08 761
4793.73 818
4794.38 844
4795.04 807
4795.69 792
4796.34 785
4797.00 769
4797.65 821
4798.30 825
4798.96 811
4799.61 860
4800.27 948
4800.92 1024
4801.57 1035
4802.23 1005
4802.88 1067
4803.53 992
4804.19 968
4804.84 926
4805.50 867
4806.15 873
4806.81 854
4807.46 810
4808.11 843
4808.77 868
4809.42 842
4810.08 796
4810.73 728
4811.39 821
4812.04 773
4812.69 778
4813.35 799
4814.00 829
4814.66 818
4815.31 857
4815.97 844
4816.62 788
4817.28 826
4817.93 851
4818.59 887
4819.24 911
4819.90 889
4820.55 899
4821.21 868
4821.86 980
4822.52 1049
4823.17 1047
4823.83 1020
4824.48 1043
4825.14 1055
4825.79 1072
4826.45 1021
4827.11 977
4827.76 980
4828.42 1006
4829.07 948
4829.73 913
4830.38 914
4831.04 956
4831.70 975
4832.35 928
4833.01 971
4833.66 1006
4834.32 1031
4834.98 1070
4835.63 1077
4836.29 1084
4836.94 1122
4837.60 1174
4838.26 1176
4838.91 1121
4839.57 1120
4840.23 1139
4840.88 1159
4841.54 1174
4842.20 1169
4842.85 1152
4843.51 1075
4844.17 1158
4844.82 1139
4845.48 1083
4846.14 1152
4846.79 1119
4847.45 1099
4848.11 1222
4848.76 1267
4849.42 1396
4850.08 1426
4850.73 1535
4851.39 1564
4852.05 1467
4852.71 1429
4853.36 1309
4854.02 1315
4854.68 1312
4855.34 1287
4855.99 1289
4856.65 1298
4857.31 1391
4857.97 1460
4858.62 1641
4859.28 1699
4859.94 1561
4860.60 1564
4861.25 1542
4861.91 1427
4862.57 1322
4863.23 1201
4863.89 1143
4864.54 1149
4865.20 1118
4865.86 1143
4866.52 1121
4867.18 1152
4867.84 1155
4868.49 1162
4869.15 1161
4869.81 1075
4870.47 1075
4871.13 1077
4871.79 1082
4872.44 1083
4873.10 1005
4873.76 1047
4874.42 1093
4875.08 1053
4875.74 1006
4876.40 936
4877.06 964
4877.72 980
4878.37 969
4879.03 1013
4879.69 1027
4880.35 1061
4881.01 997
4881.67 920
4882.33 853
4882.99 889
4883.65 907
4884.31 860
4884.97 877
4885.63 812
4886.29 800
4886.95 858
4887.61 816
4888.26 801
4888.92 825
4889.58 819
4890.24 852
4890.90 871
4891.56 891
4892.22 938
4892.88 882
4893.54 913
4894.20 886
4894.86 869
4895.52 888
4896.18 878
4896.84 825
4897.51 854
4898.17 878
4898.83 870
4899.49 939
4900.15 940
4900.81 906
4901.47 910
4902.13 912
4902.79 890
4903.45 888
4904.11 892
4904.77 807
4905.43 793
4906.09 859
4906.75 794
4907.41 778
4908.08 799
4908.74 829
4909.40 752
4910.06 765
4910.72 731
4911.38 769
4912.04 742
4912.70 723
4913.37 706
4914.03 693
4914.69 723
4915.35 718
4916.01 699
4916.67 712
4917.33 664
4918.00 711
4918.66 692
4919.32 651
4919.98 660
4920.64 672
4921.31 693
4921.97 662
4922.63 693
4923.29 700
4923.95 681
4924.62 670
4925.28 679
4925.94 618
4926.60 662
4927.26 668
4927.93 638
4928.59 630
4929.25 610
4929.91 665
4930.58 701
4931.24 669
4931.90 682
4932.56 666
4933.23 651
4933.89 649
4934.55 657
4935.22 660
4935.88 634
4936.54 665
4937.20 685
4937.87 685
4938.53 648
4939.19 630
4939.86 696
4940.52 663
4941.18 655
4941.85 628
4942.51 575
4943.17 612
4943.84 613
4944.50 655
4945.16 669
4945.83 674
4946.49 667
4947.15 611
4947.82 604
4948.48 610
4949.15 647
4949.81 631
4950.47 652
4951.14 651
4951.80 645
4952.47 644
4953.13 626
4953.79 623
4954.46 637
4955.12 607
4955.79 629
4956.45 664
4957.11 664
4957.78 641
4958.44 698
4959.11 703
4959.77 781
4960.44 774
4961.10 777
4961.77 822
4962.43 815
4963.10 816
4963.76 808
4964.42 808
4965.09 788
4965.75 828
4966.42 816
4967.08 755
4967.75 670
4968.41 692
4969.08 645
4969.74 635
4970.41 639
4971.08 595
4971.74 602
4972.41 587
4973.07 616
4973.74 641
4974.40 641
4975.07 695
4975.73 688
4976.40 722
4977.06 667
4977.73 722
4978.40 661
4979.06 650
4979.73 656
4980.39 616
4981.06 600
4981.73 618
4982.39 616
4983.06 651
4983.72 606
4984.39 629
4985.06 610
4985.72 630
4986.39 614
4987.05 712
4987.72 674
4988.39 629
4989.05 627
4989.72 687
4990.39 703
4991.05 628
4991.72 615
4992.39 658
4993.05 625
4993.72 620
4994.39 635
4995.05 610
4995.72 559
4996.39 587
4997.05 643
4997.72 591
4998.39 603
4999.06 606
4999.72 574
5000.39 629
5001.06 608
5001.73 581
5002.39 610
5003.06 595
5003.73 587
5004.39 591
5005.06 545
5005.73 587
5006.40 611
5007.07 582
5007.73 595
5008.40 577
5009.07 570
5009.74 555
5010.40 637
5011.07 623
5011.74 611
5012.41 612
5013.08 627
5013.74 573
5014.41 559
5015.08 557
5015.75 576
5016.42 613
5017.09 590
5017.75 574
5018.42 547
5019.09 562
5019.76 564
5020.43 578
5021.10 570
5021.76 567
5022.43 631
5023.10 665
5023.77 699
5024.44 663
5025.11 614
5025.78 619
5026.45 609
5027.12 605
5027.78 600
5028.45 581
5029.12 600
5029.79 560
5030.46 552
5031.13 536
5031.80 562
5032.47 570
5033.14 608
5033.81 546
5034.48 549
5035.15 521
5035.82 530
5036.49 585
5037.16 590
5037.83 567
5038.50 591
5039.16 578
5039.83 584
5040.50 566
5041.17 574
5041.84 560
5042.51 568
5043.18 578
5043.85 592
5044.52 583
5045.20 569
5045.87 571
5046.54 584
5047.21 600
5047.88 564
5048.55 565
5049.22 592
5049.89 592
5050.56 580
5051.23 539
5051.90 563
5052.57 545
5053.24 583
5053.91 603
5054.58 562
5055.25 566
5055.92 599
5056.60 581
5057.27 550
5057.94 533
5058.61 595
5059.28 556
5059.95 526
5060.62 579
5061.29 603
5061.96 577
5062.64 580
5063.31 592
5063.98 598
5064.65 566
5065.32 570
5065.99 602
5066.66 575
5067.34 568
5068.01 567
5068.68 579
5069.35 566
5070.02 579
5070.70 578
5071.37 589
5072.04 556
5072.71 578
5073.38 639
5074.06 614
5074.73 556
5075.40 590
5076.07 592
5076.74 591
5077.42 566
5078.09 627
5078.76 649
5079.43 628
5080.11 594
5080.78 637
5081.45 589
5082.12 608
5082.80 610
5083.47 590
5084.14 611
5084.82 591
5085.49 607
5086.16 610
5086.83 583
5087.51 639
5088.18 646
5088.85 672
5089.53 699
5090.20 680
5090.87 670
5091.55 688
5092.22 672
5092.89 684
5093.57 681
5094.24 679
5094.91 643
5095.59 586
5096.26 602
5096.93 611
5097.61 579
5098.28 578
5098.96 556
5099.63 623
5100.30 647
5100.98 639
5101.65 631
5102.32 606
5103.00 651
5103.67 688
5104.35 658
5105.02 692
5105.70 715
5106.37 707
5107.04 638
5107.72 607
5108.39 605
5109.07 661
5109.74 662
5110.42 621
5111.09 623
5111.77 633
5112.44 625
5113.11 681
5113.79 665
5114.46 626
5115.14 623
5115.81 658
5116.49 705
5117.16 731
5117.84 749
5118.51 765
5119.19 830
5119.86 900
5120.54 911
5121.21 893
5121.89 847
5122.57 833
5123.24 819
5123.92 743
5124.59 708
5125.27 692
5125.94 693
5126.62 633
5127.29 628
5127.97 685
5128.64 647
5129.32 666
5130.00 669
5130.67 646
5131.35 671
5132.02 634
5132.70 674
5133.38 673
5134.05 663
5134.73 594
5135.40 655
5136.08 661
5136.76 699
5137.43 699
5138.11 663
5138.79 611
5139.46 680
5140.14 640
5140.82 650
5141.49 636
5142.17 603
5142.85 595
5143.52 593
5144.20 578
5144.88 538
5145.55 547
5146.23 552
5146.91 560
5147.58 552
5148.26 604
5148.94 581
5149.61 580
5150.29 569
5150.97 543
5151.65 552
5152.32 585
5153.00 561
5153.68 592
5154.36 552
5155.03 570
5155.71 593
5156.39 609
5157.07 609
5157.74 613
5158.42 644
5159.10 624
5159.78 628
5160.45 651
5161.13 626
5161.81 630
5162.49 607
5163.17 586
5163.84 575
5164.52 597
5165.20 586
5165.88 585
5166.56 565
5167.24 589
5167.91 650
5168.59 631
5169.27 610
5169.95 597
5170.63 571
5171.31 529
5171.98 571
5172.66 570
5173.34 544
5174.02 546
5174.70 557
5175.38 547
5176.06 532
5176.74 587
5177.41 597
5178.09 598
5178.77 643
5179.45 581
5180.13 578
5180.81 580
5181.49 551
5182.17 556
5182.85 573
5183.53 528
5184.21 567
5184.89 529
5185.57 519
5186.24 548
5186.92 562
5187.60 562
5188.28 552
5188.96 531
5189.64 534
5190.32 551
5191.00 571
5191.68 519
5192.36 514
5193.04 563
5193.72 544
5194.40 543
5195.08 543
5195.76 543
5196.44 564
5197.12 534
5197.80 570
5198.48 541
5199.16 559
5199.84 542
5200.52 551
5201.21 552
5201.89 567
5202.57 523
5203.25 556
5203.93 563
5204.61 577
5205.29 556
5205.97 571
5206.65 546
5207.33 535
5208.01 553
5208.69 524
5209.37 545
5210.06 539
5210.74 541
5211.42 599
5212.10 556
5212.78 603
5213.46 585
5214.14 612
5214.82 631
5215.51 624
5216.19 593
5216.87 548
5217.55 566
5218.23 580
5218.91 587
5219.60 586
5220.28 614
5220.96 578
5221.64 644
5222.32 635
5223.00 637
5223.69 676
5224.37 679
5225.05 631
5225.73 644
5226.41 588
5227.10 579
5227.78 569
5228.46 563
5229.14 514
5229.83 545
5230.51 579
5231.19 605
5231.87 579
5232.56 563
5233.24 607
5233.92 561
5234.60 568
5235.29 604
5235.97 606
5236.65 591
5237.34 612
5238.02 623
5238.70 626
5239.38 632
5240.07 611
5240.75 601
5241.43 602
5242.12 653
5242.80 610
5243.48 594
5244.17 558
5244.85 594
5245.53 574
5246.22 586
5246.90 612
5247.58 619
5248.27 614
5248.95 629
5249.63 582
5250.32 598
5251.00 631
5251.69 697
5252.37 595
5253.05 624
5253.74 585
5254.42 589
5255.11 594
5255.79 563
5256.47 539
5257.16 543
5257.84 581
5258.53 582
5259.21 576
5259.89 586
5260.58 587
5261.26 621
5261.95 637
5262.63 654
5263.32 670
5264.00 693
5264.69 689
5265.37 640
5266.06 686
5266.74 698
5267.43 701
5268.11 654
5268.79 603
5269.48 624
5270.16 632
5270.85 603
5271.53 605
5272.22 634
5272.91 611
5273.59 604
5274.28 562
5274.96 626
5275.65 630
5276.33 608
5277.02 595
5277.70 571
5278.39 599
5279.07 604
5279.76 581
5280.45 610
5281.13 567
5281.82 579
5282.50 664
5283.19 609
5283.87 645
5284.56 611
5285.25 628
5285.93 616
5286.62 560
5287.30 604
5287.99 628
5288.68 578
5289.36 597
5290.05 608
5290.74 624
5291.42 609
5292.11 656
5292.79 610
5293.48 637
5294.17 635
5294.85 645
5295.54 591
5296.23 621
5296.91 647
5297.60 609
5298.29 662
5298.98 664
5299.66 669
5300.35 727
5301.04 757
5301.72 726
5302.41 778
5303.10 733
5303.78 801
5304.47 873
5305.16 826
5305.85 838
5306.53 882
5307.22 913
5307.91 872
5308.60 888
5309.28 848
5309.97 813
5310.66 831
5311.35 856
5312.03 838
5312.72 849
5313.41 900
5314.10 938
5314.79 993
5315.47 1073
5316.16 1134
5316.85 1094
5317.54 1029
5318.23 957
5318.91 930
5319.60 912
5320.29 910
5320.98 944
5321.67 834
5322.36 853
5323.04 800
5323.73 738
5324.42 724
5325.11 702
5325.80 694
5326.49 707
5327.18 687
5327.86 647
5328.55 670
5329.24 667
5329.93 661
5330.62 695
5331.31 719
5332.00 706
5332.69 738
5333.38 730
5334.06 713
5334.75 680
5335.44 707
5336.13 744
5336.82 720
5337.51 698
5338.20 641
5338.89 710
5339.58 716
5340.27 695
5340.96 719
5341.65 729
5342.34 700
5343.03 750
5343.72 738
5344.41 713
5345.10 784
5345.79 797
5346.48 847
5347.17 862
5347.86 900
5348.55 1029
5349.24 1195
5349.93 1254
5350.62 1433
5351.31 1473
5352.00 1495
5352.69 1514
5353.38 1445
5354.07 1371
5354.76 1193
5355.45 1144
5356.14 1021
5356.83 979
5357.52 872
5358.21 793
5358.90 734
5359.59 718
5360.29 708
5360.98 729
5361.67 747
5362.36 696
5363.05 700
5363.74 669
5364.43 664
5365.12 703
5365.81 655
5366.50 625
5367.20 678
5367.89 641
5368.58 641
5369.27 600
5369.96 615
5370.65 605
5371.34 628
5372.04 587
5372.73 561
5373.42 631
5374.11 613
5374.80 658
5375.49 638
5376.19 640
5376.88 667
5377.57 654
5378.26 641
5378.95 681
5379.65 655
5380.34 681
5381.03 626
5381.72 646
5382.42 614
5383.11 584
5383.80 601
5384.49 651
5385.19 650
5385.88 662
5386.57 658
5387.26 669
5387.96 768
5388.65 747
5389.34 733
5390.03 743
5390.73 778
5391.42 793
5392.11 806
5392.80 746
5393.50 726
5394.19 722
5394.88 742
5395.58 733
5396.27 711
5396.96 703
5397.66 689
5398.35 670
5399.04 660
5399.74 681
5400.43 693
5401.12 632
5401.82 583
5402.51 650
5403.20 644
5403.90 629
5404.59 613
5405.29 662
5405.98 642
5406.67 647
5407.37 644
5408.06 655
5408.75 658
5409.45 654
5410.14 634
5410.84 639
5411.53 666
5412.23 651
5412.92 625
5413.61 641
5414.31 660
5415.00 643
5415.70 671
5416.39 708
5417.09 704
5417.78 696
5418.47 726
5419.17 672
5419.86 668
5420.56 667
5421.25 711
5421.95 671
5422.64 686
5423.34 672
5424.03 714
5424.73 661
5425.42 681
5426.12 741
5426.81 702
5427.51 694
5428.20 694
5428.90 701
5429.59 699
5430.29 713
5430.99 719
5431.68 699
5432.38 716
5433.07 714
5433.77 696
5434.46 657
5435.16 704
5435.85 724
5436.55 693
5437.25 672
5437.94 695
5438.64 695
5439.33 669
5440.03 742
5440.73 670
5441.42 671
5442.12 704
5442.81 696
5443.51 733
5444.21 775
5444.90 813
5445.60 879
5446.29 944
5446.99 1008
5447.69 1109
5448.38 1161
5449.08 1169
5449.78 1140
5450.47 1073
5451.17 1072
5451.87 1007
5452.56 924
5453.26 865
5453.96 834
5454.65 777
5455.35 779
5456.05 746
5456.75 821
5457.44 826
5458.14 761
5458.84 792
5459.53 807
5460.23 857
5460.93 826
5461.63 842
5462.32 817
5463.02 850
5463.72 839
5464.42 831
5465.11 818
5465.81 843
5466.51 821
5467.21 839
5467.90 854
5468.60 821
5469.30 814
5470.00 881
5470.70 862
5471.39 872
5472.09 929
5472.79 926
5473.49 945
5474.19 966
5474.88 923
5475.58 907
5476.28 1021
5476.98 1050
5477.68 1014
5478.38 1103
5479.07 1215
5479.77 1361
5480.47 1547
5481.17 1616
5481.87 1688
5482.57 1695
5483.27 1561
5483.96 1562
5484.66 1371
5485.36 1253
5486.06 1263
5486.76 1162
5487.46 1160
5488.16 1140
5488.86 1111
5489.56 1114
5490.26 1139
5490.96 1135
5491.65 1097
5492.35 1125
5493.05 1136
5493.75 1147
5494.45 1120
5495.15 1220
5495.85 1220
5496.55 1203
5497.25 1225
5497.95 1300
5498.65 1448
5499.35 1668
5500.05 1866
5500.75 2273
5501.45 2481
5502.15 2537
5502.85 2567
5503.55 2442
5504.25 2196
5504.95 1792
5505.65 1485
5506.35 1358
5507.05 1246
5507.75 1169
5508.45 1101
5509.15 1028
5509.85 1004
5510.55 1036
5511.25 1028
5511.95 968
5512.65 973
5513.35 974
5514.05 1007
5514.76 1013
5515.46 1004
5516.16 1001
5516.86 970
5517.56 994
5518.26 1005
5518.96 956
5519.66 980
5520.36 995
5521.06 961
5521.77 998
5522.47 911
5523.17 905
5523.87 904
5524.57 853
5525.27 808
5525.97 781
5526.67 772
5527.38 791
5528.08 751
5528.78 740
5529.48 756
5530.18 742
5530.88 728
5531.59 763
5532.29 770
5532.99 765
5533.69 757
5534.39 749
5535.10 751
5535.80 783
5536.50 767
5537.20 781
5537.90 729
5538.61 776
5539.31 773
5540.01 761
5540.71 767
5541.42 780
5542.12 733
5542.82 760
5543.52 730
5544.23 722
5544.93 748
5545.63 712
5546.33 734
5547.04 720
5547.74 706
5548.44 701
5549.15 726
5549.85 726
5550.55 734
5551.26 696
5551.96 661
5552.66 698
5553.36 754
5554.07 707
5554.77 723
5555.47 676
5556.18 698
5556.88 729
5557.58 726
5558.29 776
5558.99 751
5559.70 728
5560.40 698
5561.10 720
5561.81 767
5562.51 802
5563.21 727
5563.92 735
5564.62 790
5565.33 763
5566.03 771
5566.73 729
5567.44 746
5568.14 701
5568.85 753
5569.55 749
5570.25 704
5570.96 688
5571.66 699
5572.37 700
5573.07 688
5573.78 714
5574.48 719
5575.19 755
5575.89 801
5576.59 796
5577.30 688
5578.00 745
5578.71 795
5579.41 724
5580.12 686
5580.82 688
5581.53 676
5582.23 649
5582.94 631
5583.64 658
5584.35 623
5585.05 656
5585.76 659
5586.46 662
5587.17 654
5587.88 642
5588.58 664
5589.29 676
5589.99 650
5590.70 657
5591.40 667
5592.11 643
5592.81 629
5593.52 638
5594.23 653
5594.93 624
5595.64 610
5596.34 641
5597.05 666
5597.76 628
5598.46 615
5599.17 604
5599.87 625
5600.58 642
5601.29 621
5601.99 617
5602.70 607
5603.41 640
5604.11 663
5604.82 684
5605.52 697
5606.23 628
5606.94 613
5607.64 612
5608.35 605
5609.06 635
5609.76 589
5610.47 615
5611.18 634
5611.88 624
5612.59 622
5613.30 616
5614.01 639
5614.71 650
5615.42 593
5616.13 631
5616.83 631
5617.54 672
5618.25 656
5618.96 664
5619.66 651
5620.37 638
5621.08 641
5621.79 619
5622.49 673
5623.20 669
5623.91 669
5624.62 615
5625.32 643
5626.03 687
5626.74 632
5627.45 652
5628.16 622
5628.86 634
5629.57 677
5630.28 689
5630.99 705
5631.70 712
5632.40 709
5633.11 703
5633.82 724
5634.53 674
5635.24 692
5635.95 726
5636.65 745
5637.36 748
5638.07 812
5638.78 836
5639.49 823
5640.20 864
5640.91 863
5641.61 813
5642.32 852
5643.03 823
5643.74 819
5644.45 789
5645.16 771
5645.87 706
5646.58 735
5647.29 725
5648.00 690
5648.70 689
5649.41 710
5650.12 653
5650.83 691
5651.54 764
5652.25 706
5652.96 673
5653.67 720
5654.38 735
5655.09 734
5655.80 706
5656.51 672
5657.22 705
5657.93 701
5658.64 747
5659.35 777
5660.06 800
5660.77 810
5661.48 806
5662.19 834
5662.90 816
5663.61 787
5664.32 764
5665.03 785
5665.74 782
5666.45 743
5667.16 746
5667.87 742
5668.58 715
5669.29 749
5670.00 788
5670.71 802
5671.42 845
5672.13 827
5672.84 852
5673.56 843
5674.27 885
5674.98 806
5675.69 774
5676.40 738
5677.11 750
5677.82 743
5678.53 711
5679.24 756
5679.95 728
5680.67 789
5681.38 786
5682.09 737
5682.80 746
5683.51 821
5684.22 815
5684.93 686
5685.65 692
5686.36 714
5687.07 690
5687.78 696
5688.49 726
5689.20 696
5689.92 695
5690.63 709
5691.34 708
5692.05 708
5692.76 748
5693.47 769
5694.19 681
5694.90 681
5695.61 709
5696.32 662
5697.04 647
5697.75 674
5698.46 655
5699.17 654
5699.89 655
5700.60 661
5701.31 676
5702.02 670
5702.74 652
5703.45 678
5704.16 725
5704.87 700
5705.59 693
5706.30 687
5707.01 704
5707.72 688
5708.44 658
5709.15 645
5709.86 731
5710.58 695
5711.29 655
5712.00 689
5712.72 647
5713.43 679
5714.14 624
5714.86 668
5715.57 662
5716.28 664
5717.00 667
5717.71 620
5718.42 719
5719.14 683
5719.85 632
5720.56 671
5721.28 667
5721.99 678
5722.71 678
5723.42 693
5724.13 709
5724.85 730
5725.56 724
5726.28 760
5726.99 754
5727.70 742
5728.42 795
5729.13 818
5729.85 854
5730.56 827
5731.28 773
5731.99 784
5732.70 749
5733.42 685
5734.13 686
5734.85 720
5735.56 753
5736.28 731
5736.99 755
5737.71 746
5738.42 766
5739.14 738
5739.85 659
5740.57 718
5741.28 737
5742.00 750
5742.71 760
5743.43 769
5744.14 753
5744.86 698
5745.57 727
5746.29 771
5747.00 773
5747.72 784
5748.43 741
5749.15 763
5749.87 790
5750.58 796
5751.30 796
5752.01 859
5752.73 857
5753.44 919
5754.16 990
5754.88 982
5755.59 1028
5756.31 1078
5757.02 1038
5757.74 1123
5758.46 1089
5759.17 1036
5759.89 1072
5760.60 1104
5761.32 1077
5762.04 1047
5762.75 1060
5763.47 1124
5764.19 1078
5764.90 1105
5765.62 1049
5766.34 1058
5767.05 1099
5767.77 1163
5768.49 1274
5769.20 1598
5769.92 1818
5770.64 2157
5771.35 2369
5772.07 2430
5772.79 2348
5773.50 2219
5774.22 1869
5774.94 1534
5775.65 1325
5776.37 1207
5777.09 1201
5777.81 1172
5778.52 1143
5779.24 1118
5779.96 1192
5780.68 1137
5781.39 1157
5782.11 1166
5782.83 1198
5783.55 1114
5784.26 1177
5784.98 1125
5785.70 1194
5786.42 1158
5787.14 1049
5787.85 1124
5788.57 1157
5789.29 1101
5790.01 1170
5790.73 1118
5791.44 1125
5792.16 1026
5792.88 1025
5793.60 1099
5794.32 1060
5795.03 1043
5795.75 1063
5796.47 1050
5797.19 1079
5797.91 1091
5798.63 1148
5799.35 1200
5800.06 1261
5800.78 1387
5801.50 1543
5802.22 1552
5802.94 1493
5803.66 1361
5804.38 1292
5805.10 1209
5805.82 1094
5806.53 1010
5807.25 1000
5807.97 978
5808.69 963
5809.41 983
5810.13 1073
5810.85 1032
5811.57 1026
5812.29 979
5813.01 941
5813.73 963
5814.45 940
5815.17 925
5815.89 912
5816.61 930
5817.33 902
5818.05 928
5818.77 906
5819.49 917
5820.20 985
5820.92 959
5821.64 945
5822.36 914
5823.09 880
5823.81 848
5824.53 841
5825.25 840
5825.97 871
5826.69 842
5827.41 790
5828.13 799
5828.85 818
5829.57 814
5830.29 830
5831.01 811
5831.73 840
5832.45 830
5833.17 820
5833.89 803
5834.61 800
5835.33 756
5836.05 765
5836.78 817
5837.50 765
5838.22 772
5838.94 771
5839.66 779
5840.38 804
5841.10 822
5841.82 817
5842.54 819
5843.27 832
5843.99 839
5844.71 780
5845.43 751
5846.15 734
5846.87 773
5847.59 796
5848.32 767
5849.04 747
5849.76 719
5850.48 746
5851.20 761
5851.93 723
5852.65 792
5853.37 764
5854.09 779
5854.81 794
5855.54 755
5856.26 757
5856.98 759
5857.70 728
5858.42 724
5859.15 714
5859.87 723
5860.59 728
5861.31 710
5862.04 740
5862.76 740
5863.48 758
5864.20 792
5864.93 741
5865.65 741
5866.37 769
5867.10 766
5867.82 714
5868.54 688
5869.26 737
5869.99 751
5870.71 740
5871.43 781
5872.16 767
5872.88 708
5873.60 751
5874.33 741
5875.05 779
5875.77 731
5876.50 685
5877.22 661
5877.94 709
5878.67 791
5879.39 731
5880.11 718
5880.84 744
5881.56 737
5882.28 699
5883.01 704
5883.73 731
5884.46 751
5885.18 713
5885.90 762
5886.63 794
5887.35 802
5888.08 795
5888.80 789
5889.52 806
5890.25 775
5890.97 822
5891.70 871
5892.42 869
5893.15 791
5893.87 804
5894.59 742
5895.32 792
5896.04 818
5896.77 825
5897.49 851
5898.22 818
5898.94 818
5899.67 819
5900.39 783
5901.12 841
5901.84 842
5902.57 817
5903.29 812
5904.02 821
5904.74 875
5905.47 876
5906.19 884
5906.92 843
5907.64 855
5908.37 841
5909.09 876
5909.82 868
5910.55 894
5911.27 903
5912.00 878
5912.72 927
5913.45 922
5914.17 930
5914.90 923
5915.63 967
5916.35 942
5917.08 963
5917.80 931
5918.53 955
5919.25 976
5919.98 953
5920.71 947
5921.43 961
5922.16 1044
5922.89 993
5923.61 1032
5924.34 1111
5925.06 1048
5925.79 1070
5926.52 1085
5927.24 1081
5927.97 1133
5928.70 1128
5929.42 1105
5930.15 1146
5930.88 1121
5931.60 1157
5932.33 1217
5933.06 1214
5933.78 1194
5934.51 1213
5935.24 1200
5935.97 1279
5936.69 1318
5937.42 1338
5938.15 1303
5938.87 1405
5939.60 1409
5940.33 1338
5941.06 1369
5941.78 1420
5942.51 1444
5943.24 1436
5943.97 1483
5944.69 1555
5945.42 1564
5946.15 1589
5946.88 1595
5947.60 1590
5948.33 1647
5949.06 1695
5949.79 1730
5950.52 1803
5951.24 1903
5951.97 1933
5952.70 2026
5953.43 2203
5954.16 2228
5954.88 2192
5955.61 2295
5956.34 2271
5957.07 2229
5957.80 2232
5958.53 2153
5959.25 2204
5959.98 2147
5960.71 2102
5961.44 2100
5962.17 2154
5962.90 2138
5963.63 2108
5964.36 2189
5965.08 2270
5965.81 2397
5966.54 2648
5967.27 2755
5968.00 2872
5968.73 2950
5969.46 2948
5970.19 2845
5970.92 2775
5971.65 2785
5972.37 2834
5973.10 2727
5973.83 2696
5974.56 2673
5975.29 2667
5976.02 2742
5976.75 2677
5977.48 2690
5978.21 2769
5978.94 2721
5979.67 2817
5980.40 2903
5981.13 3009
5981.86 3163
5982.59 3274
5983.32 3371
5984.05 3397
5984.78 3380
5985.51 3415
5986.24 3439
5986.97 3360
5987.70 3354
5988.43 3353
5989.16 3417
5989.89 3459
5990.62 3540
5991.35 3405
5992.08 3409
5992.81 3408
5993.54 3406
5994.27 3515
5995.00 3595
5995.74 3561
5996.47 3662
5997.20 3969
5997.93 3934
5998.66 3895
5999.39 3965
6000.12 3941
6000.85 3841
6001.58 3872
6002.31 3666
6003.04 3558
6003.78 3591
6004.51 3510
6005.24 3407
6005.97 3489
6006.70 3465
6007.43 3508
6008.16 3575
6008.90 3824
6009.63 4331
6010.36 4930
6011.09 5792
6011.82 7207
6012.55 8657
6013.29 10151
6014.02 11753
6014.75 12737
6015.48 13228
6016.21 12756
6016.95 11910
6017.68 10882
6018.41 9578
6019.14 8222
6019.87 7125
6020.61 5900
6021.34 5039
6022.07 4346
6022.80 3802
6023.54 3453
6024.27 3145
6025.00 2977
6025.73 2819
6026.47 2751
6027.20 2683
6027.93 2696
6028.66 2694
6029.40 2565
6030.13 2470
6030.86 2514
6031.59 2447
6032.33 2350
6033.06 2330
6033.79 2217
6034.53 2110
6035.26 1992
6035.99 2006
6036.73 2057
6037.46 2052
6038.19 2151
6038.93 2071
6039.66 2178
6040.39 2164
6041.13 2151
6041.86 2209
6042.59 2252
6043.33 2187
6044.06 2211
6044.79 2273
6045.53 2242
6046.26 2244
6047.00 2295
6047.73 2283
6048.46 2415
6049.20 2514
6049.93 2557
6050.67 2703
6051.40 2854
6052.13 2970
6052.87 3169
6053.60 3290
6054.34 3308
6055.07 3273
6055.81 3191
6056.54 3000
6057.27 2925
6058.01 2817
6058.74 2736
6059.48 2609
6060.21 2539
6060.95 2502
6061.68 2381
6062.42 2463
6063.15 2449
6063.89 2369
6064.62 2316
6065.36 2334
6066.09 2323
6066.83 2225
6067.56 2216
6068.30 2142
6069.03 2107
6069.77 2083
6070.50 2097
6071.24 2046
6071.97 2002
6072.71 1968
6073.44 1976
6074.18 1923
6074.91 1996
6075.65 2001
6076.39 2004
6077.12 1977
6077.86 1924
6078.59 1975
6079.33 1930
6080.06 1971
6080.80 1907
6081.54 1844
6082.27 1748
6083.01 1734
6083.74 1707
6084.48 1757
6085.22 1757
6085.95 1702
6086.69 1776
6087.42 1714
6088.16 1720
6088.90 1756
6089.63 1787
6090.37 1844
6091.11 1829
6091.84 1850
6092.58 1849
6093.32 1784
6094.05 1840
6094.79 1750
6095.53 1700
6096.26 1690
6097.00 1740
6097.74 1619
6098.47 1603
6099.21 1506
6099.95 1538
6100.69 1563
6101.42 1548
6102.16 1579
6102.90 1511
6103.63 1525
6104.37 1483
6105.11 1499
6105.85 1493
6106.58 1536
6107.32 1564
6108.06 1545
6108.80 1513
6109.53 1519
6110.27 1492
6111.01 1499
6111.75 1530
6112.49 1566
6113.22 1540
6113.96 1532
6114.70 1579
6115.44 1625
6116.17 1648
6116.91 1710
6117.65 1719
6118.39 1689
6119.13 1738
6119.87 1675
6120.60 1595
6121.34 1647
6122.08 1653
6122.82 1707
6123.56 1710
6124.30 1694
6125.03 1692
6125.77 1721
6126.51 1807
6127.25 1772
6127.99 1724
6128.73 1741
6129.47 1781
6130.21 1719
6130.94 1712
6131.68 1702
6132.42 1739
6133.16 1777
6133.90 1752
6134.64 1788
6135.38 1763
6136.12 1787
6136.86 1778
6137.60 1821
6138.34 1873
6139.08 1904
6139.81 1859
6140.55 1827
6141.29 1920
6142.03 1891
6142.77 1904
6143.51 1939
6144.25 1928
6144.99 1965
6145.73 1969
6146.47 1940
6147.21 2003
6147.95 2032
6148.69 2006
6149.43 2058
6150.17 1997
6150.91 2102
6151.65 2099
6152.39 2053
6153.13 2124
6153.87 2185
6154.61 2237
6155.35 2286
6156.09 2281
6156.83 2251
6157.58 2274
6158.32 2365
6159.06 2360
6159.80 2350
6160.54 2416
6161.28 2514
6162.02 2551
6162.76 2606
6163.50 2817
6164.24 2951
6164.98 3145
6165.72 3408
6166.46 3668
6167.21 3787
6167.95 3876
6168.69 3941
6169.43 3870
6170.17 3900
6170.91 3726
6171.65 3551
6172.39 3501
6173.14 3431
6173.88 3264
6174.62 3305
6175.36 3183
6176.10 3219
6176.84 3221
6177.59 3124
6178.33 3168
6179.07 3176
6179.81 3174
6180.55 3291
6181.30 3266
6182.04 3368
6182.78 3456
6183.52 3458
6184.26 3421
6185.01 3427
6185.75 3557
6186.49 3574
6187.23 3612
6187.97 3525
6188.72 3635
6189.46 3790
6190.20 3894
6190.94 4102
6191.69 4211
6192.43 4355
6193.17 4613
6193.92 4713
6194.66 4648
6195.40 4738
6196.14 4745
6196.89 4670
6197.63 4579
6198.37 4612
6199.12 4590
6199.86 4533
6200.60 4474
6201.34 4553
6202.09 4674
6202.83 4722
6203.57 5026
6204.32 5434
6205.06 6080
6205.80 7171
6206.55 9143
6207.29 11752
6208.03 14895
6208.78 18047
6209.52 20493
6210.27 21612
6211.01 22075
6211.75 21509
6212.50 20118
6213.24 18211
6213.98 16056
6214.73 13542
6215.47 11127
6216.22 8857
6216.96 7258
6217.71 5984
6218.45 5156
6219.19 4476
6219.94 4003
6220.68 3748
6221.43 3460
6222.17 3091
6222.92 3067
6223.66 3014
6224.40 3009
6225.15 2991
6225.89 2880
6226.64 2804
6227.38 2609
6228.13 2426
6228.87 2268
6229.62 2189
6230.36 2091
6231.11 2159
6231.85 2017
6232.60 1995
6233.34 1983
6234.09 1990
6234.83 2087
6235.58 2068
6236.32 2150
6237.07 2228
6237.81 2266
6238.56 2302
6239.30 2410
6240.05 2507
6240.80 2650
6241.54 2652
6242.29 2644
6243.03 2802
6243.78 2806
6244.52 2866
6245.27 2936
6246.02 3101
6246.76 3392
6247.51 3600
6248.25 3686
6249.00 3756
6249.75 3704
6250.49 3586
6251.24 3520
6251.98 3287
6252.73 3158
6253.48 2955
6254.22 2758
6254.97 2697
6255.72 2564
6256.46 2589
6257.21 2458
6257.95 2426
6258.70 2415
6259.45 2424
6260.19 2335
6260.94 2372
6261.69 2333
6262.43 2302
6263.18 2251
6263.93 2235
6264.68 2164
6265.42 2177
6266.17 2182
6266.92 2130
6267.66 2081
6268.41 2152
6269.16 2169
6269.91 2174
6270.65 2156
6271.40 2100
6272.15 2202
6272.89 2195
6273.64 2132
6274.39 2056
6275.14 2105
6275.88 2094
6276.63 2061
6277.38 2030
6278.13 2052
6278.88 2005
6279.62 2010
6280.37 1989
6281.12 1930
6281.87 1913
6282.62 1896
6283.36 1875
6284.11 1831
6284.86 1816
6285.61 1878
6286.36 1808
6287.10 1858
6287.85 1769
6288.60 1724
6289.35 1697
6290.10 1686
6290.85 1735
6291.59 1611
6292.34 1555
6293.09 1592
6293.84 1543
6294.59 1549
6295.34 1531
6296.09 1571
6296.84 1595
6297.58 1535
6298.33 1546
6299.08 1523
6299.83 1504
6300.58 1472
6301.33 1421
6302.08 1431
6302.83 1413
6303.58 1321
6304.33 1285
6305.08 1320
6305.83 1340
6306.58 1269
6307.32 1366
6308.07 1373
6308.82 1346
6309.57 1357
6310.32 1320
6311.07 1385
6311.82 1414
6312.57 1422
6313.32 1397
6314.07 1390
6314.82 1346
6315.57 1354
6316.32 1323
6317.07 1314
6317.82 1335
6318.57 1313
6319.32 1302
6320.07 1280
6320.82 1275
6321.57 1209
6322.32 1238
6323.07 1222
6323.82 1251
6324.58 1193
6325.33 1172
6326.08 1185
6326.83 1198
6327.58 1207
6328.33 1195
6329.08 1135
6329.83 1152
6330.58 1140
6331.33 1137
6332.08 1159
6332.83 1160
6333.58 1159
6334.34 1179
6335.09 1141
6335.84 1152
6336.59 1191
6337.34 1248
6338.09 1242
6338.84 1225
6339.59 1219
6340.35 1199
6341.10 1174
6341.85 1227
6342.60 1203
6343.35 1214
6344.10 1149
6344.86 1155
6345.61 1196
6346.36 1159
6347.11 1175
6347.86 1224
6348.62 1272
6349.37 1274
6350.12 1248
6350.87 1281
6351.62 1371
6352.38 1433
6353.13 1554
6353.88 1597
6354.63 1641
6355.38 1620
6356.14 1623
6356.89 1587
6357.64 1494
6358.39 1462
6359.15 1341
6359.90 1361
6360.65 1244
6361.40 1248
6362.16 1260
6362.91 1248
6363.66 1247
6364.42 1265
6365.17 1209
6365.92 1216
6366.67 1317
6367.43 1318
6368.18 1336
6368.93 1446
6369.69 1498
6370.44 1477
6371.19 1435
6371.95 1345
6372.70 1286
6373.45 1237
6374.21 1167
6374.96 1170
6375.71 1206
6376.47 1218
6377.22 1164
6377.98 1164
6378.73 1164
6379.48 1155
6380.24 1164
6380.99 1240
6381.74 1237
6382.50 1224
6383.25 1266
6384.01 1297
6384.76 1225
6385.51 1209
6386.27 1159
6387.02 1179
6387.78 1189
6388.53 1158
6389.29 1126
6390.04 1131
6390.79 1143
6391.55 1141
6392.30 1139
6393.06 1109
6393.81 1142
6394.57 1107
6395.32 1081
6396.08 1077
6396.83 1064
6397.59 1086
6398.34 1119
6399.10 1119
6399.85 1181
6400.61 1087
6401.36 1087
6402.12 1063
6402.87 1091
6403.63 1079
6404.38 1002
6405.14 991
6405.89 1029
6406.65 1039
6407.40 1053
6408.16 1029
6408.91 1100
6409.67 1043
6410.43 1080
6411.18 1135
6411.94 1115
6412.69 1138
6413.45 1135
6414.20 1115
6414.96 1128
6415.72 1066
6416.47 1086
6417.23 1154
6417.98 1144
6418.74 1134
6419.50 1141
6420.25 1148
6421.01 1161
6421.77 1157
6422.52 1046
6423.28 1051
6424.03 1080
6424.79 1039
6425.55 1117
6426.30 1122
6427.06 1062
6427.82 1137
6428.57 1163
6429.33 1109
6430.09 1109
6430.84 1120
6431.60 1161
6432.36 1153
6433.11 1125
6433.87 1110
6434.63 1170
6435.39 1203
6436.14 1230
6436.90 1223
6437.66 1222
6438.41 1224
6439.17 1276
6439.93 1277
6440.69 1265
6441.44 1321
6442.20 1302
6442.96 1287
6443.72 1218
6444.47 1221
6445.23 1263
6445.99 1293
6446.75 1314
6447.50 1246
6448.26 1270
6449.02 1255
6449.78 1258
6450.54 1336
6451.29 1347
6452.05 1295
6452.81 1348
6453.57 1326
6454.33 1321
6455.08 1364
6455.84 1391
6456.60 1454
6457.36 1511
6458.12 1516
6458.88 1574
6459.64 1559
6460.39 1440
6461.15 1498
6461.91 1440
6462.67 1462
6463.43 1544
6464.19 1556
6464.95 1506
6465.70 1518
6466.46 1595
6467.22 1621
6467.98 1667
6468.74 1664
6469.50 1606
6470.26 1581
6471.02 1611
6471.78 1596
6472.54 1615
6473.30 1688
6474.05 1694
6474.81 1672
6475.57 1676
6476.33 1710
6477.09 1644
6477.85 1718
6478.61 1770
6479.37 1803
6480.13 1856
6480.89 1850
6481.65 1904
6482.41 1929
6483.17 1955
6483.93 1969
6484.69 2032
6485.45 2055
6486.21 2021
6486.97 2038
6487.73 2049
6488.49 2038
6489.25 2054
6490.01 2100
6490.77 2168
6491.53 2172
6492.29 2346
6493.05 2395
6493.81 2446
6494.57 2437
6495.33 2466
6496.10 2501
6496.86 2431
6497.62 2415
6498.38 2483
6499.14 2419
6499.90 2460
6500.66 2412
6501.42 2449
6502.18 2469
6502.94 2492
6503.70 2729
6504.47 2949
6505.23 3267
6505.99 3967
6506.75 5114
6507.51 6400
6508.27 7814
6509.03 9110
6509.79 9662
6510.56 9893
6511.32 9556
6512.08 8760
6512.84 7665
6513.60 6638
6514.36 5596
6515.13 4779
6515.89 4264
6516.65 3794
6517.41 3399
6518.17 3176
6518.94 3001
6519.70 2918
6520.46 2908
6521.22 2854
6521.98 2841
6522.75 2856
6523.51 2840
6524.27 2964
6525.03 2960
6525.79 3051
6526.56 3243
6527.32 3472
6528.08 3621
6528.84 3781
6529.61 3771
6530.37 3665
6531.13 3714
6531.90 3644
6532.66 3619
6533.42 3602
6534.18 3954
6534.95 4626
6535.71 5117
6536.47 5877
6537.24 6573
6538.00 6842
6538.76 6914
6539.53 6517
6540.29 5921
6541.05 5392
6541.82 4667
6542.58 4145
6543.34 3799
6544.11 3432
6544.87 3235
6545.63 3153
6546.40 3194
6547.16 3337
6547.92 3361
6548.69 3265
6549.45 3221
6550.21 3088
6550.98 3003
6551.74 2890
6552.51 2753
6553.27 2657
6554.03 2641
6554.80 2577
6555.56 2550
6556.33 2545
6557.09 2495
6557.85 2471
6558.62 2446
6559.38 2466
6560.15 2522
6560.91 2545
6561.68 2579
6562.44 2665
6563.21 2666
6563.97 2683
6564.74 2775
6565.50 2803
6566.26 2757
6567.03 2751
6567.79 2725
6568.56 2664
6569.32 2688
6570.09 2703
6570.85 2676
6571.62 2744
6572.38 2893
6573.15 2919
6573.91 2943
6574.68 3017
6575.44 3043
6576.21 3110
6576.98 3074
6577.74 3097
6578.51 3100
6579.27 3102
6580.04 2995
6580.80 3060
6581.57 2969
6582.33 3037
6583.10 3052
6583.87 3071
6584.63 3104
6585.40 3104
6586.16 3136
6586.93 3029
6587.70 3075
6588.46 3110
6589.23 3043
6589.99 3011
6590.76 3022
6591.53 3061
6592.29 3216
6593.06 3382
6593.82 3639
6594.59 3887
6595.36 4066
6596.12 4074
6596.89 4318
6597.66 4445
6598.42 4330
6599.19 4143
6599.96 4025
6600.72 3773
6601.49 3602
6602.26 3368
6603.02 3214
6603.79 3140
6604.56 2968
6605.33 2813
6606.09 2697
6606.86 2663
6607.63 2673
6608.39 2704
6609.16 2701
6609.93 2623
6610.70 2709
6611.46 2754
6612.23 2714
6613.00 2652
6613.77 2668
6614.53 2617
6615.30 2571
6616.07 2542
6616.84 2590
6617.60 2589
6618.37 2571
6619.14 2660
6619.91 2693
6620.68 2843
6621.44 3079
6622.21 3362
6622.98 3600
6623.75 3683
6624.52 3642
6625.28 3778
6626.05 3779
6626.82 3614
6627.59 3390
6628.36 3240
6629.13 3051
6629.89 2957
6630.66 2773
6631.43 2772
6632.20 2725
6632.97 2798
6633.74 2954
6634.51 3002
6635.27 3091
6636.04 3242
6636.81 3298
6637.58 3260
6638.35 3322
6639.12 3374
6639.89 3490
6640.66 3674
6641.43 3859
6642.19 4032
6642.96 4317
6643.73 4335
6644.50 4163
6645.27 4014
6646.04 3797
6646.81 3502
6647.58 3175
6648.35 2880
6649.12 2689
6649.89 2555
6650.66 2443
6651.43 2346
6652.20 2252
6652.97 2169
6653.74 2108
6654.51 2156
6655.28 2092
6656.05 2055
6656.82 1995
6657.59 1999
6658.36 2064
6659.13 2075
6659.90 2001
6660.67 2006
6661.44 1995
6662.21 2015
6662.98 2007
6663.75 2001
6664.52 1985
6665.29 1979
6666.06 2024
6666.83 1963
6667.60 1947
6668.37 1909
6669.14 2019
6669.91 2019
6670.68 2069
6671.46 2152
6672.23 2173
6673.00 2180
6673.77 2098
6674.54 2129
6675.31 2075
6676.08 2055
6676.85 2125
6677.62 2061
6678.40 2055
6679.17 2092
6679.94 2149
6680.71 2165
6681.48 2145
6682.25 2131
6683.02 2207
6683.80 2276
6684.57 2368
6685.34 2401
6686.11 2444
6686.88 2385
6687.65 2440
6688.43 2419
6689.20 2316
6689.97 2244
6690.74 2099
6691.51 2037
6692.29 1955
6693.06 1881
6693.83 1818
6694.60 1763
6695.37 1775
6696.15 1729
6696.92 1737
6697.69 1733
6698.46 1717
6699.24 1728
6700.01 1722
6700.78 1735
6701.55 1709
6702.33 1637
6703.10 1635
6703.87 1676
6704.64 1611
6705.42 1646
6706.19 1644
6706.96 1641
6707.74 1576
6708.51 1573
6709.28 1533
6710.06 1528
6710.83 1527
6711.60 1449
6712.37 1532
6713.15 1477
6713.92 1437
6714.69 1496
6715.47 1484
6716.24 1413
6717.01 1416
6717.79 1434
6718.56 1393
6719.34 1389
6720.11 1371
6720.88 1350
6721.66 1381
6722.43 1370
6723.20 1334
6723.98 1367
6724.75 1328
6725.53 1334
6726.30 1321
6727.07 1421
6727.85 1383
6728.62 1337
6729.40 1309
6730.17 1328
6730.95 1331
6731.72 1296
6732.49 1335
6733.27 1320
6734.04 1307
6734.82 1338
6735.59 1347
6736.37 1389
6737.14 1389
6737.92 1430
6738.69 1424
6739.47 1382
6740.24 1370
6741.01 1436
6741.79 1426
6742.56 1451
6743.34 1435
6744.11 1448
6744.89 1397
6745.67 1486
6746.44 1435
6747.22 1439
6747.99 1378
6748.77 1353
6749.54 1476
6750.32 1459
6751.09 1552
6751.87 1574
6752.64 1610
6753.42 1728
6754.19 1679
6754.97 1718
6755.75 1656
6756.52 1598
6757.30 1624
6758.07 1534
6758.85 1597
6759.63 1533
6760.40 1535
6761.18 1576
6761.95 1544
6762.73 1571
6763.51 1523
6764.28 1524
6765.06 1453
6765.83 1404
6766.61 1455
6767.39 1538
6768.16 1493
6768.94 1502
6769.72 1457
6770.49 1502
6771.27 1392
6772.05 1412
6772.82 1411
6773.60 1444
6774.38 1418
6775.15 1401
6775.93 1345
6776.71 1339
6777.48 1343
6778.26 1408
6779.04 1353
6779.82 1342
6780.59 1342
6781.37 1343
6782.15 1330
6782.92 1306
6783.70 1380
6784.48 1282
6785.26 1256
6786.03 1234
6786.81 1219
6787.59 1204
6788.37 1255
6789.14 1286
6789.92 1205
6790.70 1231
6791.48 1195
6792.25 1264
6793.03 1190
6793.81 1206
6794.59 1138
6795.37 1153
6796.14 1159
6796.92 1164
6797.70 1205
6798.48 1194
6799.26 1264
6800.04 1221
6800.81 1269
6801.59 1290
6802.37 1303
6803.15 1247
6803.93 1226
6804.71 1176
6805.48 1229
6806.26 1205
6807.04 1242
6807.82 1219
6808.60 1171
6809.38 1215
6810.16 1203
6810.94 1209
6811.71 1204
6812.49 1194
6813.27 1197
6814.05 1132
6814.83 1127
6815.61 1192
6816.39 1237
6817.17 1144
6817.95 1143
6818.73 1179
6819.51 1192
6820.29 1155
6821.07 1163
6821.84 1170
6822.62 1181
6823.40 1164
6824.18 1148
6824.96 1152
6825.74 1160
6826.52 1180
6827.30 1150
6828.08 1154
6828.86 1180
6829.64 1147
6830.42 1154
6831.20 1121
6831.98 1207
6832.76 1214
6833.54 1110
6834.32 1160
6835.10 1254
6835.88 1368
6836.66 1525
6837.44 1711
6838.22 1958
6839.01 2167
6839.79 2347
6840.57 2481
6841.35 2521
6842.13 2457
6842.91 2253
6843.69 1999
6844.47 1849
6845.25 1708
6846.03 1606
6846.81 1539
6847.59 1522
6848.37 1470
6849.16 1592
6849.94 1712
6850.72 1843
6851.50 1893
6852.28 2058
6853.06 2055
6853.84 2062
6854.62 1994
6855.41 1823
6856.19 1755
6856.97 1589
6857.75 1569
6858.53 1507
6859.31 1420
6860.10 1407
6860.88 1331
6861.66 1354
6862.44 1312
6863.22 1330
6864.00 1311
6864.79 1305
6865.57 1293
6866.35 1324
6867.13 1388
6867.91 1401
6868.70 1422
6869.48 1369
6870.26 1331
6871.04 1363
6871.83 1438
6872.61 1440
6873.39 1420
6874.17 1488
6874.96 1553
6875.74 1553
6876.52 1634
6877.30 1641
6878.09 1662
6878.87 1807
6879.65 1799
6880.43 1793
6881.22 1992
6882.00 2170
6882.78 2302
6883.57 2417
6884.35 2538
6885.13 2468
6885.92 2356
6886.70 2352
6887.48 2244
6888.27 2281
6889.05 2336
6889.83 2424
6890.62 2502
6891.40 2532
6892.18 2352
6892.97 2328
6893.75 2112
6894.53 2016
6895.32 1966
6896.10 1948
6896.88 1888
6897.67 1833
6898.45 1699
6899.24 1745
6900.02 1760
6900.80 1840
6901.59 1831
6902.37 1797
6903.16 1793
6903.94 1737
6904.73 1713
6905.51 1718
6906.29 1690
6907.08 1727
6907.86 1748
6908.65 1648
6909.43 1651
6910.22 1625
6911.00 1673
6911.79 1709
6912.57 1657
6913.35 1639
6914.14 1616
6914.92 1653
6915.71 1645
6916.49 1614
6917.28 1613
6918.06 1669
6918.85 1687
6919.63 1680
6920.42 1653
6921.20 1655
6921.99 1679
6922.78 1690
6923.56 1749
6924.35 1777
6925.13 1755
6925.92 1751
6926.70 1808
6927.49 1807
6928.27 1834
6929.06 1816
6929.84 1926
6930.63 1907
6931.42 1860
6932.20 1857
6932.99 1873
6933.77 1903
6934.56 1972
6935.35 1961
6936.13 1849
6936.92 1897
6937.70 1965
6938.49 2045
6939.28 2148
6940.06 2194
6940.85 2412
6941.63 2547
6942.42 2662
6943.21 2832
6943.99 2837
6944.78 2875
6945.57 2982
6946.35 3041
6947.14 2962
6947.93 2930
6948.71 3056
6949.50 2987
6950.29 3092
6951.07 3040
6951.86 2896
6952.65 2856
6953.44 2777
6954.22 2660
6955.01 2539
6955.80 2520
6956.58 2596
6957.37 2597
6958.16 2590
6958.95 2655
6959.73 2577
6960.52 2610
6961.31 2678
6962.09 2685
6962.88 2680
6963.67 2747
6964.46 2712
6965.25 2879
6966.03 3002
6966.82 3171
6967.61 3355
6968.40 3452
6969.18 3711
6969.97 3914
6970.76 3954
6971.55 3847
6972.34 3900
6973.12 3967
6973.91 3905
6974.70 3835
6975.49 3831
6976.28 3817
6977.07 3852
6977.85 3940
6978.64 4036
6979.43 4230
6980.22 4361
6981.01 4587
6981.80 5186
6982.59 6111
6983.37 7512
6984.16 9215
6984.95 11479
6985.74 13685
6986.53 15472
6987.32 16571
6988.11 16646
6988.90 15956
6989.69 14636
6990.47 12808
6991.26 10894
6992.05 8941
6992.84 7603
6993.63 6267
6994.42 5119
6995.21 4447
6996.00 3864
6996.79 3368
6997.58 3037
6998.37 2822
6999.16 2726
6999.95 2658
7000.74 2514
7001.53 2484
7002.32 2431
7003.11 2425
7003.90 2371
7004.69 2292
7005.48 2134
7006.27 2071
7007.06 2032
7007.85 1944
7008.64 1929
7009.43 1859
7010.22 1863
7011.01 1928
7011.80 1997
7012.59 2091
7013.38 2051
7014.17 2169
7014.96 2244
7015.75 2293
7016.54 2307
7017.33 2227
7018.12 2234
7018.91 2173
7019.70 2135
7020.49 2233
7021.28 2351
7022.07 2438
7022.87 2562
7023.66 2683
7024.45 2893
7025.24 3044
7026.03 3118
7026.82 3032
7027.61 2965
7028.40 2895
7029.19 2721
7029.99 2691
7030.78 2616
7031.57 2470
7032.36 2302
7033.15 2237
7033.94 2139
7034.74 2036
7035.53 1969
7036.32 2009
7037.11 1993
7037.90 2009
7038.69 2061
7039.49 2014
7040.28 1953
7041.07 2032
7041.86 2021
7042.65 2026
7043.45 2097
7044.24 2094
7045.03 2060
7045.82 2042
7046.61 2072
7047.41 2104
7048.20 2130
7048.99 2081
7049.78 2129
7050.58 2241
7051.37 2264
7052.16 2298
7052.95 2194
7053.75 2188
7054.54 2190
7055.33 2136
7056.13 2023
7056.92 2004
7057.71 1943
7058.50 1949
7059.30 1959
7060.09 2044
7060.88 2045
7061.68 2079
7062.47 2047
7063.26 2088
7064.06 2017
7064.85 1922
7065.64 1949
7066.44 1950
7067.23 1883
7068.02 1800
7068.82 1696
7069.61 1749
7070.40 1697
7071.20 1673
7071.99 1586
7072.78 1622
7073.58 1564
7074.37 1563
7075.17 1556
7075.96 1535
7076.75 1477
7077.55 1495
7078.34 1411
7079.14 1418
7079.93 1420
7080.72 1419
7081.52 1423
7082.31 1405
7083.11 1449
7083.90 1466
7084.70 1460
7085.49 1531
7086.28 1575
7087.08 1648
7087.87 1693
7088.67 1791
7089.46 1913
7090.26 1846
7091.05 1770
7091.85 1753
7092.64 1730
7093.44 1587
7094.23 1495
7095.03 1408
7095.82 1380
7096.62 1336
7097.41 1295
7098.21 1242
7099.00 1242
7099.80 1266
7100.59 1242
7101.39 1211
7102.18 1173
7102.98 1187
7103.77 1162
7104.57 1158
7105.37 1151
7106.16 1125
7106.96 1137
7107.75 1127
7108.55 1113
7109.34 1060
7110.14 1013
7110.94 1036
7111.73 1048
7112.53 1025
7113.32 1019
7114.12 1018
7114.92 1042
7115.71 1095
7116.51 1069
7117.30 1069
7118.10 1100
7118.90 1062
7119.69 999
7120.49 1009
7121.29 991
7122.08 1014
7122.88 1027
7123.68 1016
7124.47 1034
7125.27 1008
7126.07 1054
7126.86 1072
7127.66 1082
7128.46 1032
7129.25 1073
7130.05 1164
7130.85 1186
7131.64 1129
7132.44 1173
7133.24 1086
7134.04 1066
7134.83 1019
7135.63 1059
7136.43 1065
7137.23 1030
7138.02 1028
7138.82 1036
7139.62 1033
7140.42 995
7141.21 991
7142.01 951
7142.81 955
7143.61 910
7144.40 905
7145.20 918
7146.00 926
7146.80 879
7147.59 925
7148.39 905
7149.19 908
7149.99 891
7150.79 863
7151.59 933
7152.38 904
7153.18 873
7153.98 867
7154.78 865
7155.58 889
7156.38 896
7157.17 936
7157.97 930
7158.77 915
7159.57 923
7160.37 939
7161.17 886
7161.97 922
7162.76 924
7163.56 872
7164.36 930
7165.16 953
7165.96 934
7166.76 929
7167.56 921
7168.36 930
7169.16 902
7169.96 905
7170.75 914
7171.55 886
7172.35 848
7173.15 869
7173.95 869
7174.75 851
7175.55 832
7176.35 792
7177.15 749
7177.95 752
7178.75 727
7179.55 742
7180.35 763
7181.15 797
7181.95 780
7182.75 823
7183.55 809
7184.35 864
7185.15 851
7185.95 830
7186.75 802
7187.55 785
7188.35 781
7189.15 818
7189.95 777
7190.75 737
7191.55 719
7192.35 776
7193.15 730
7193.95 746
7194.75 711
7195.55 741
7196.35 791
7197.15 726
7197.95 707
7198.76 729
7199.56 762
7200.36 755
7201.16 758
7201.96 742
7202.76 766
7203.56 800
7204.36 757
7205.16 748
7205.96 741
7206.77 718
7207.57 754
7208.37 788
7209.17 748
7209.97 733
7210.77 725
7211.57 780
7212.38 785
7213.18 805
7213.98 741
7214.78 803
7215.58 786
7216.38 822
7217.19 779
7217.99 822
7218.79 861
7219.59 810
7220.39 824
7221.20 811
7222.00 812
7222.80 788
7223.60 790
7224.40 811
7225.21 791
7226.01 807
7226.81 802
7227.61 768
7228.42 816
7229.22 794
7230.02 788
7230.82 777
7231.63 848
7232.43 825
7233.23 809
7234.03 852
7234.84 898
7235.64 954
7236.44 1062
7237.25 1068
7238.05 1161
7238.85 1173
7239.65 1149
7240.46 1105
7241.26 1057
7242.06 1053
7242.87 965
7243.67 900
7244.47 886
7245.28 891
7246.08 866
7246.88 843
7247.69 867
7248.49 856
7249.30 876
7250.10 816
7250.90 861
7251.71 832
7252.51 821
7253.31 827
7254.12 787
7254.92 803
7255.73 836
7256.53 880
7257.33 842
7258.14 817
7258.94 837
7259.75 823
7260.55 816
7261.35 817
7262.16 850
7262.96 833
7263.77 858
7264.57 831
7265.38 822
7266.18 794
7266.99 815
7267.79 829
7268.59 879
7269.40 872
7270.20 871
7271.01 924
7271.81 902
7272.62 942
7273.42 900
7274.23 922
7275.03 957
7275.84 980
7276.64 907
7277.45 987
7278.25 962
7279.06 944
7279.86 942
7280.67 994
7281.48 1029
7282.28 1154
7283.09 1242
7283.89 1396
7284.70 1503
7285.50 1638
7286.31 1722
7287.11 1720
7287.92 1655
7288.73 1461
7289.53 1421
7290.34 1299
7291.14 1237
7291.95 1117
7292.76 1081
7293.56 1072
7294.37 1034
7295.17 947
7295.98 951
7296.79 934
7297.59 941
7298.40 916
7299.21 925
7300.01 908
7300.82 913
7301.62 919
7302.43 935
7303.24 926
7304.04 951
7304.85 987
7305.66 997
7306.46 962
7307.27 958
7308.08 966
7308.89 1000
7309.69 974
7310.50 1058
7311.31 1065
7312.11 1038
7312.92 1053
7313.73 1072
7314.53 1077
7315.34 1096
7316.15 1126
7316.96 1126
7317.76 1174
7318.57 1265
7319.38 1356
7320.19 1468
7320.99 1513
7321.80 1650
7322.61 1699
7323.42 1648
7324.22 1599
7325.03 1488
7325.84 1389
7326.65 1315
7327.46 1267
7328.26 1169
7329.07 1092
7329.88 1084
7330.69 1120
7331.50 1064
7332.30 1016
7333.11 1035
7333.92 1004
7334.73 984
7335.54 969
7336.35 1004
7337.15 1051
7337.96 1083
7338.77 1145
7339.58 1154
7340.39 1169
7341.20 1200
7342.01 1262
7342.82 1297
7343.62 1247
7344.43 1204
7345.24 1164
7346.05 1130
7346.86 1074
7347.67 1002
7348.48 987
7349.29 981
7350.10 1001
7350.91 1002
7351.71 943
7352.52 917
7353.33 887
7354.14 937
7354.95 912
7355.76 917
7356.57 899
7357.38 968
7358.19 957
7359.00 997
7359.81 1059
7360.62 1098
7361.43 1120
7362.24 1160
7363.05 1110
7363.86 1138
7364.67 1133
7365.48 1076
7366.29 989
7367.10 1012
7367.91 1001
7368.72 961
7369.53 931
7370.34 919
7371.15 923
7371.96 894
7372.77 912
7373.58 851
7374.39 844
7375.20 873
7376.01 879
7376.82 847
7377.63 847
7378.45 882
7379.26 924
7380.07 939
7380.88 1043
7381.69 1077
7382.50 1104
7383.31 1037
7384.12 1093
7384.93 1061
7385.74 1019
7386.56 994
7387.37 988
7388.18 941
7388.99 881
7389.80 836
7390.61 830
7391.42 835
7392.24 840
7393.05 807
7393.86 785
7394.67 806
7395.48 811
7396.29 777
7397.10 807
7397.92 795
7398.73 798
7399.54 794
7400.35 886
7401.16 912
7401.98 928
7402.79 923
7403.60 893
7404.41 877
7405.23 881
7406.04 864
7406.85 832
7407.66 812
7408.47 778
7409.29 732
7410.10 716
7410.91 737
7411.72 764
7412.54 746
7413.35 745
7414.16 731
7414.98 680
7415.79 681
7416.60 707
7417.41 679
7418.23 693
7419.04 697
7419.85 678
7420.67 712
7421.48 724
7422.29 743
7423.11 720
7423.92 699
7424.73 719
7425.54 698
7426.36 712
7427.17 680
7427.99 706
7428.80 707
7429.61 677
7430.43 677
7431.24 719
7432.05 683
7432.87 664
7433.68 671
7434.49 642
7435.31 665
7436.12 666
7436.94 674
7437.75 698
7438.56 723
7439.38 714
7440.19 705
7441.01 724
7441.82 708
7442.64 745
7443.45 661
7444.26 658
7445.08 676
7445.89 649
7446.71 662
7447.52 661
7448.34 649
7449.15 644
7449.97 666
7450.78 667
7451.59 651
7452.41 653
7453.22 654
7454.04 638
7454.85 616
7455.67 617
7456.48 622
7457.30 640
7458.11 644
7458.93 646
7459.74 635
7460.56 622
7461.38 600
7462.19 649
7463.01 668
7463.82 639
7464.64 626
7465.45 631
7466.27 650
7467.08 636
7467.90 621
7468.72 651
7469.53 670
7470.35 653
7471.16 672
7471.98 656
7472.79 685
7473.61 643
7474.43 649
7475.24 638
7476.06 648
7476.87 617
7477.69 642
7478.51 633
7479.32 667
7480.14 662
7480.96 649
7481.77 675
7482.59 623
7483.41 615
7484.22 655
7485.04 662
7485.85 659
7486.67 646
7487.49 660
7488.31 639
7489.12 630
7489.94 627
7490.76 634
7491.57 567
7492.39 585
7493.21 655
7494.02 658
7494.84 637
7495.66 615
7496.48 613
7497.29 596
7498.11 630
7498.93 597
7499.74 633
7500.56 627
7501.38 615
7502.20 637
7503.01 629
7503.83 623
7504.65 649
7505.47 613
7506.29 622
7507.10 627
7507.92 615
7508.74 612
7509.56 635
7510.37 620
7511.19 626
7512.01 640
7512.83 658
7513.65 652
7514.47 645
7515.28 622
7516.10 628
7516.92 644
7517.74 662
7518.56 658
7519.38 636
7520.19 657
7521.01 634
7521.83 662
7522.65 630
7523.47 630
7524.29 650
7525.11 652
7525.92 657
7526.74 672
7527.56 670
7528.38 646
7529.20 656
7530.02 687
7530.84 658
7531.66 619
7532.48 648
7533.30 709
7534.12 699
7534.93 680
7535.75 712
7536.57 710
7537.39 700
7538.21 691
7539.03 659
7539.85 700
7540.67 688
7541.49 637
7542.31 675
7543.13 692
7543.95 698
7544.77 660
7545.59 660
7546.41 689
7547.23 675
7548.05 664
7548.87 620
7549.69 683
7550.51 678
7551.33 656
7552.15 712
7552.97 652
7553.79 670
7554.61 706
7555.43 681
7556.25 663
7557.07 678
7557.89 696
7558.71 713
7559.53 690
7560.36 654
7561.18 677
7562.00 716
7562.82 719
7563.64 693
7564.46 724
7565.28 706
7566.10 692
7566.92 693
7567.74 757
7568.56 734
7569.39 736
7570.21 709
7571.03 679
7571.85 719
7572.67 679
7573.49 699
7574.31 714
7575.14 765
7575.96 785
7576.78 785
7577.60 745
7578.42 757
7579.24 774
7580.06 761
7580.89 778
7581.71 789
7582.53 838
7583.35 781
7584.17 784
7585.00 774
7585.82 788
7586.64 803
7587.46 789
7588.29 793
7589.11 844
7589.93 830
7590.75 857
7591.57 922
7592.40 868
7593.22 841
7594.04 856
7594.86 872
7595.69 885
7596.51 857
7597.33 876
7598.15 907
7598.98 902
7599.80 915
7600.62 898
7601.45 952
7602.27 989
7603.09 976
7603.92 958
7604.74 990
7605.56 978
7606.38 1048
7607.21 1076
7608.03 1081
7608.85 1058
7609.68 1022
7610.50 989
7611.32 1012
7612.15 940
7612.97 960
7613.80 948
7614.62 985
7615.44 976
7616.27 1059
7617.09 1042
7617.91 1090
7618.74 1118
7619.56 1151
7620.39 1124
7621.21 1179
7622.03 1185
7622.86 1152
7623.68 1162
7624.51 1133
7625.33 1119
7626.15 1087
7626.98 1061
7627.80 1050
7628.63 1074
7629.45 1106
7630.28 1160
7631.10 1265
7631.93 1235
7632.75 1276
7633.58 1338
7634.40 1213
7635.22 1282
7636.05 1221
7636.87 1133
7637.70 1073
7638.52 1007
7639.35 982
7640.17 965
7641.00 935
7641.82 948
7642.65 918
7643.47 890
7644.30 957
7645.13 1002
7645.95 1020
7646.78 1040
7647.60 1028
7648.43 1077
7649.25 1088
7650.08 1088
7650.90 1052
7651.73 1011
7652.55 1018
7653.38 1037
7654.21 947
7655.03 905
7655.86 903
7656.68 921
7657.51 862
7658.34 860
7659.16 798
7659.99 784
7660.81 780
7661.64 748
7662.47 801
7663.29 790
7664.12 788
7664.95 758
7665.77 801
7666.60 779
7667.42 752
7668.25 805
7669.08 823
7669.90 778
7670.73 759
7671.56 751
7672.38 721
7673.21 735
7674.04 753
7674.87 694
7675.69 700
7676.52 731
7677.35 726
7678.17 709
7679.00 737
7679.83 713
7680.65 703
7681.48 720
7682.31 712
7683.14 707
7683.96 724
7684.79 749
7685.62 796
7686.45 779
7687.27 797
7688.10 773
7688.93 774
7689.76 811
7690.58 777
7691.41 764
7692.24 783
7693.07 786
7693.90 747
7694.72 748
7695.55 735
7696.38 751
7697.21 746
7698.04 799
7698.86 834
7699.69 824
7700.52 829
7701.35 838
7702.18 841
7703.01 824
7703.83 813
7704.66 776
7705.49 739
7706.32 722
7707.15 740
7707.98 758
7708.81 735
7709.63 701
7710.46 702
7711.29 723
7712.12 738
7712.95 696
7713.78 694
7714.61 715
7715.44 704
7716.27 725
7717.10 696
7717.93 687
7718.75 699
7719.58 709
7720.41 709
7721.24 664
7722.07 719
7722.90 690
7723.73 711
7724.56 708
7725.39 724
7726.22 717
7727.05 750
7727.88 764
7728.71 788
7729.54 808
7730.37 823
7731.20 800
7732.03 813
7732.86 815
7733.69 773
7734.52 726
7735.35 729
7736.18 715
7737.01 712
7737.84 706
7738.67 675
7739.50 699
7740.33 694
7741.16 679
7741.99 685
7742.82 670
7743.65 715
7744.48 742
7745.31 810
7746.14 856
7746.98 964
7747.81 998
7748.64 1141
7749.47 1151
7750.30 1131
7751.13 1144
7751.96 1089
7752.79 1008
7753.62 919
7754.45 825
7755.29 819
7756.12 800
7756.95 761
7757.78 755
7758.61 719
7759.44 689
7760.27 693
7761.11 666
7761.94 706
7762.77 659
7763.60 684
7764.43 685
7765.26 678
7766.10 659
7766.93 677
7767.76 637
7768.59 660
7769.42 672
7770.26 646
7771.09 618
7771.92 630
7772.75 571
7773.58 590
7774.42 620
7775.25 616
7776.08 624
7776.91 644
7777.75 627
7778.58 622
7779.41 584
7780.24 588
7781.08 591
7781.91 597
7782.74 637
7783.57 642
7784.41 606
7785.24 659
7786.07 730
7786.91 662
7787.74 685
7788.57 716
7789.40 710
7790.24 643
7791.07 646
7791.90 645
7792.74 652
7793.57 676
7794.40 652
7795.24 649
7796.07 635
7796.90 650
7797.74 631
7798.57 662
7799.40 660
7800.24 652
7801.07 682
7801.91 667
7802.74 678
7803.57 669
7804.41 697
7805.24 691
7806.07 673
7806.91 732
7807.74 719
7808.58 688
7809.41 735
7810.25 743
7811.08 781
7811.91 801
7812.75 723
7813.58 761
7814.42 842
7815.25 834
7816.09 827
7816.92 836
7817.75 879
7818.59 888
7819.42 880
7820.26 868
7821.09 881
7821.93 851
7822.76 880
7823.60 871
7824.43 969
7825.27 990
7826.10 924
7826.94 916
7827.77 913
7828.61 880
7829.44 850
7830.28 838
7831.11 826
7831.95 790
7832.78 842
7833.62 905
7834.46 908
7835.29 914
7836.13 890
7836.96 858
7837.80 816
7838.63 812
7839.47 777
7840.31 847
7841.14 828
7841.98 782
7842.81 748
7843.65 702
7844.48 752
7845.32 760
7846.16 701
7846.99 692
7847.83 666
7848.67 669
7849.50 652
7850.34 655
7851.17 670
7852.01 680
7852.85 662
7853.68 672
7854.52 685
7855.36 661
7856.19 629
7857.03 629
7857.87 663
7858.70 635
7859.54 627
7860.38 677
7861.21 681
7862.05 687
7862.89 699
7863.72 667
7864.56 684
7865.40 663
7866.24 605
7867.07 665
7867.91 647
7868.75 625
7869.59 671
7870.42 690
7871.26 697
7872.10 680
7872.94 642
7873.77 680
7874.61 697
7875.45 687
7876.29 682
7877.12 753
7877.96 787
7878.80 853
7879.64 811
7880.47 858
7881.31 831
7882.15 781
7882.99 819
7883.83 783
7884.66 795
7885.50 748
7886.34 762
7887.18 739
7888.02 706
7888.86 754
7889.69 757
7890.53 740
7891.37 781
7892.21 776
7893.05 806
7893.89 824
7894.73 808
7895.56 764
7896.40 761
7897.24 769
7898.08 726
7898.92 715
7899.76 690
7900.60 682
7901.44 634
7902.28 661
7903.12 692
7903.95 689
7904.79 642
7905.63 704
7906.47 696
7907.31 621
7908.15 672
7908.99 629
7909.83 669
7910.67 643
7911.51 647
7912.35 645
7913.19 668
7914.03 679
7914.87 741
7915.71 808
7916.55 809
7917.39 860
7918.23 863
7919.07 959
7919.91 989
7920.75 987
7921.59 962
7922.43 999
7923.27 935
7924.11 879
7924.95 878
7925.79 816
7926.63 766
7927.47 721
7928.31 660
7929.15 721
7929.99 662
7930.83 644
7931.67 632
7932.51 632
7933.35 635
7934.19 624
7935.04 622
7935.88 619
7936.72 612
7937.56 638
7938.40 588
7939.24 572
7940.08 601
7940.92 620
7941.76 570
7942.60 611
7943.45 594
7944.29 568
7945.13 591
7945.97 590
7946.81 620
7947.65 612
7948.49 609
7949.34 632
7950.18 618
7951.02 617
7951.86 609
7952.70 619
7953.54 666
7954.39 690
7955.23 716
7956.07 750
7956.91 810
7957.75 760
7958.60 744
7959.44 733
7960.28 683
7961.12 633
7961.96 662
7962.81 672
7963.65 642
7964.49 630
7965.33 644
7966.18 641
7967.02 684
7967.86 671
7968.70 709
7969.55 691
7970.39 684
7971.23 712
7972.08 670
7972.92 646
7973.76 691
7974.60 624
7975.45 609
7976.29 574
7977.13 612
7977.98 634
7978.82 559
7979.66 577
7980.51 554
7981.35 534
7982.19 551
7983.04 587
7983.88 545
7984.72 512
7985.57 501
7986.41 518
7987.25 515
7988.10 561
7988.94 570
7989.78 561
7990.63 533
7991.47 544
7992.32 554
7993.16 534
7994.00 501
7994.85 523
7995.69 543
7996.54 541
7997.38 540
7998.22 499
7999.07 481
7999.91 476
8000.76 507
8001.60 489
8002.45 510
8003.29 460
8004.13 484
8004.98 474
8005.82 536
8006.67 525
8007.51 483
8008.36 518
8009.20 476
8010.05 467
8010.89 449
8011.74 423
8012.58 476
8013.43 456
8014.27 467
8015.12 474
8015.96 468
8016.81 464
8017.65 417
8018.50 396
8019.34 428
8020.19 447
8021.03 427
8021.88 431
8022.72 447
8023.57 428
8024.41 454
8025.26 443
8026.11 408
8026.95 429
8027.80 434
8028.64 419
8029.49 411
8030.33 414
8031.18 440
8032.03 460
8032.87 463
8033.72 466
8034.56 464
8035.41 449
8036.26 425
8037.10 465
8037.95 451
8038.80 459
8039.64 423
8040.49 464
8041.34 466
8042.18 464
8043.03 448
8043.87 448
8044.72 445
8045.57 436
8046.41 441
8047.26 423
8048.11 445
8048.96 440
8049.80 445
8050.65 445
8051.50 462
8052.34 477
8053.19 451
8054.04 473
8054.88 455
8055.73 437
8056.58 444
8057.43 441
8058.27 448
8059.12 432
8059.97 430
8060.82 454
8061.66 430
8062.51 459
8063.36 451
8064.21 443
8065.05 418
8065.90 411
8066.75 428
8067.60 471
8068.44 423
8069.29 448
8070.14 420
8070.99 385
8071.84 400
8072.68 407
8073.53 382
8074.38 455
8075.23 413
8076.08 447
8076.93 435
8077.77 418
8078.62 451
8079.47 422
8080.32 412
8081.17 439
8082.02 415
8082.87 411
8083.71 394
8084.56 419
8085.41 433
8086.26 444
8087.11 458
8087.96 422
8088.81 415
8089.66 420
8090.51 424
8091.35 461
8092.20 428
8093.05 428
8093.90 407
8094.75 432
8095.60 400
8096.45 419
8097.30 398
8098.15 422
8099.00 393
8099.85 414
8100.70 437
8101.55 466
8102.40 410
8103.25 420
8104.10 403
8104.95 402
8105.80 435
8106.65 440
8107.50 434
8108.35 405
8109.20 407
8110.05 419
8110.90 394
8111.75 439
8112.60 456
8113.45 425
8114.30 386
8115.15 400
8116.00 421
8116.85 421
8117.70 453
8118.55 449
8119.40 435
8120.25 435
8121.10 448
8121.95 442
8122.80 441
8123.65 413
8124.50 444
8125.35 454
8126.20 457
8127.06 460
8127.91 452
8128.76 457
8129.61 470
8130.46 434
8131.31 458
8132.16 458
8133.01 475
8133.86 485
8134.72 512
8135.57 493
8136.42 498
8137.27 473
8138.12 469
8138.97 427
8139.83 470
8140.68 481
8141.53 433
8142.38 450
8143.23 444
8144.08 451
8144.94 452
8145.79 470
8146.64 451
8147.49 406
8148.34 446
8149.20 460
8150.05 446
8150.90 436
8151.75 441
8152.60 454
8153.46 465
8154.31 493
8155.16 481
8156.01 523
8156.87 510
8157.72 491
8158.57 540
8159.42 472
8160.28 507
8161.13 495
8161.98 475
8162.84 451
8163.69 418
8164.54 423
8165.39 459
8166.25 423
8167.10 423
8167.95 387
8168.81 435
8169.66 449
8170.51 425
8171.37 422
8172.22 432
8173.07 451
8173.93 432
8174.78 406
8175.63 418
8176.49 412
8177.34 436
8178.19 403
8179.05 396
8179.90 398
8180.76 403
8181.61 396
8182.46 398
8183.32 399
8184.17 431
8185.02 397
8185.88 394
8186.73 410
8187.59 400
8188.44 380
8189.30 417
8190.15 414
8191.00 412
8191.86 405
8192.71 413
8193.57 406
8194.42 407
8195.28 407
8196.13 393
8196.99 387
8197.84 368
8198.69 416
8199.55 403
8200.40 363
8201.26 377
8202.11 416
8202.97 391
8203.82 428
8204.68 364
8205.53 371
8206.39 382
8207.24 394
8208.10 406
8208.95 383
8209.81 381
8210.67 391
8211.52 407
8212.38 408
8213.23 444
8214.09 433
8214.94 424
8215.80 394
8216.65 410
8217.51 384
8218.37 400
8219.22 413
8220.08 383
8220.93 399
8221.79 405
8222.64 406
8223.50 400
8224.36 412
8225.21 414
8226.07 411
8226.92 405
8227.78 407
8228.64 404
8229.49 428
8230.35 401
8231.21 391
8232.06 417
8232.92 407
8233.78 412
8234.63 364
8235.49 356
8236.35 344
8237.20 359
8238.06 374
8238.92 347
8239.77 369
8240.63 388
8241.49 372
8242.34 382
8243.20 360
8244.06 378
8244.91 379
8245.77 394
8246.63 381
8247.49 358
8248.34 388
8249.20 357
8250.06 376
8250.92 385
8251.77 386
8252.63 383
8253.49 420
8254.35 401
8255.20 371
8256.06 408
8256.92 372
8257.78 398
8258.63 401
8259.49 379
8260.35 369
8261.21 382
8262.07 369
8262.92 377
8263.78 366
8264.64 399
8265.50 397
8266.36 373
8267.22 377
8268.07 400
8268.93 382
8269.79 393
8270.65 381
8271.51 408
8272.37 379
8273.22 382
8274.08 408
8274.94 419
8275.80 385
8276.66 410
8277.52 417
8278.38 391
8279.24 411
8280.09 389
8280.95 387
8281.81 385
8282.67 422
8283.53 397
8284.39 397
8285.25 363
8286.11 388
8286.97 384
8287.83 341
8288.69 358
8289.55 403
8290.41 416
8291.26 416
8292.12 408
8292.98 372
8293.84 413
8294.70 396
8295.56 360
8296.42 370
8297.28 410
8298.14 420
8299.00 401
8299.86 392
8300.72 415
8301.58 387
8302.44 394
8303.30 388
8304.16 406
8305.02 402
8305.88 395
8306.74 423
8307.60 391
8308.46 392
8309.33 416
8310.19 406
8311.05 425
8311.91 392
8312.77 374
8313.63 402
8314.49 371
8315.35 384
8316.21 384
8317.07 416
8317.93 405
8318.79 383
8319.65 390
8320.52 387
8321.38 379
8322.24 387
8323.10 368
8323.96 392
8324.82 402
8325.68 360
8326.54 375
8327.41 362
8328.27 380
8329.13 393
8329.99 399
8330.85 407
8331.71 390
8332.57 387
8333.44 396
8334.30 407
8335.16 378
8336.02 416
8336.88 390
8337.75 366
8338.61 391
8339.47 407
8340.33 378
8341.19 402
8342.06 403
8342.92 396
8343.78 420
8344.64 439
8345.50 448
8346.37 417
8347.23 391
8348.09 390
8348.95 409
8349.82 379
8350.68 393
8351.54 409
8352.40 424
8353.27 449
8354.13 430
8354.99 418
8355.86 420
8356.72 428
8357.58 410
8358.45 423
8359.31 427
8360.17 418
8361.03 416
8361.90 414
8362.76 381
8363.62 414
8364.49 398
8365.35 409
8366.21 435
8367.08 398
8367.94 399
8368.80 385
8369.67 369
8370.53 424
8371.40 406
8372.26 387
8373.12 403
8373.99 413
8374.85 410
8375.71 422
8376.58 377
8377.44 378
8378.31 393
8379.17 403
8380.03 408
8380.90 419
8381.76 414
8382.63 431
8383.49 423
8384.36 440
8385.22 436
8386.08 415
8386.95 441
8387.81 455
8388.68 425
8389.54 449
8390.41 448
8391.27 457
8392.14 422
8393.00 448
8393.87 487
8394.73 433
8395.60 442
8396.46 454
8397.33 437
8398.19 434
8399.06 439
8399.92 465
8400.79 472
8401.65 478
8402.52 466
8403.38 455
8404.25 446
8405.11 478
8405.98 500
8406.84 472
8407.71 466
8408.58 472
8409.44 449
8410.31 471
8411.17 466
8412.04 474
8412.90 528
8413.77 514
8414.64 484
8415.50 496
8416.37 461
8417.23 465
8418.10 492
8418.97 499
8419.83 526
8420.70 488
8421.56 504
8422.43 533
8423.30 551
8424.16 554
8425.03 592
8425.90 591
8426.76 558
8427.63 548
8428.50 576
8429.36 561
8430.23 570
8431.10 564
8431.96 594
8432.83 571
8433.70 579
8434.56 586
8435.43 637
8436.30 606
8437.16 655
8438.03 660
8438.90 637
8439.77 630
8440.63 661
8441.50 721
8442.37 692
8443.24 722
8444.10 718
8444.97 726
8445.84 747
8446.71 760
8447.57 801
8448.44 800
8449.31 827
8450.18 809
8451.04 813
8451.91 854
8452.78 844
8453.65 947
8454.52 1007
8455.38 1061
8456.25 1117
8457.12 1259
8457.99 1332
8458.86 1392
8459.72 1336
8460.59 1303
8461.46 1211
8462.33 1124
8463.20 1097
8464.07 1017
8464.93 947
8465.80 879
8466.67 865
8467.54 765
8468.41 743
8469.28 780
8470.15 739
8471.02 680
8471.88 688
8472.75 678
8473.62 677
8474.49 656
8475.36 664
8476.23 663
8477.10 670
8477.97 666
8478.84 682
8479.71 718
8480.58 735
8481.44 766
8482.31 752
8483.18 783
8484.05 749
8484.92 730
8485.79 734
8486.66 781
8487.53 763
8488.40 735
8489.27 753
8490.14 716
8491.01 702
8491.88 728
8492.75 716
8493.62 725
8494.49 739
8495.36 685
8496.23 692
8497.10 673
8497.97 700
8498.84 688
8499.71 686
8500.58 685
8501.45 678
8502.32 636
8503.19 640
8504.06 631
8504.93 661
8505.80 690
8506.67 664
8507.55 650
8508.42 680
8509.29 729
8510.16 708
8511.03 692
8511.90 753
8512.77 715
8513.64 668
8514.51 672
8515.38 654
8516.25 707
8517.13 721
8518.00 733
8518.87 749
8519.74 726
8520.61 783
8521.48 769
8522.35 795
8523.23 827
8524.10 852
8524.97 962
8525.84 1054
8526.71 1159
8527.58 1266
8528.46 1262
8529.33 1267
8530.20 1190
8531.07 1113
8531.94 1069
8532.81 1064
8533.69 1005
8534.56 951
8535.43 842
8536.30 832
8537.18 808
8538.05 745
8538.92 746
8539.79 691
8540.66 694
8541.54 664
8542.41 636
8543.28 659
8544.15 671
8545.03 672
8545.90 651
8546.77 636
8547.64 615
8548.52 616
8549.39 638
8550.26 678
8551.14 692
8552.01 669
8552.88 700
8553.76 741
8554.63 760
8555.50 802
8556.37 810
8557.25 776
8558.12 809
8558.99 736
8559.87 761
8560.74 735
8561.61 685
8562.49 666
8563.36 682
8564.24 659
8565.11 693
8565.98 679
8566.86 661
8567.73 651
8568.60 655
8569.48 657
8570.35 656
8571.23 640
8572.10 617
8572.97 573
8573.85 582
8574.72 617
8575.60 667
8576.47 609
8577.34 575
8578.22 590
8579.09 587
8579.97 612
8580.84 607
8581.72 617
8582.59 637
8583.47 616
8584.34 613
8585.21 604
8586.09 632
8586.96 639
8587.84 663
8588.71 639
8589.59 623
8590.46 640
8591.34 654
8592.21 660
8593.09 665
8593.96 709
8594.84 681
8595.71 700
8596.59 666
8597.46 676
8598.34 699
8599.22 705
8600.09 675
8600.97 691
8601.84 731
8602.72 665
8603.59 701
8604.47 763
8605.34 698
8606.22 716
8607.10 758
8607.97 764
8608.85 770
8609.72 740
8610.60 715
8611.47 742
8612.35 738
8613.23 743
8614.10 754
8614.98 751
8615.86 771
8616.73 755
8617.61 783
8618.48 755
8619.36 788
8620.24 788
8621.11 797
8621.99 874
8622.87 866
8623.74 860
8624.62 886
8625.50 879
8626.37 851
8627.25 869
8628.13 908
8629.00 873
8629.88 858
8630.76 880
8631.64 866
8632.51 888
8633.39 932
8634.27 875
8635.14 892
8636.02 907
8636.90 929
8637.78 901
8638.65 942
8639.53 943
8640.41 913
8641.29 922
8642.16 935
8643.04 959
8643.92 992
8644.80 1052
8645.67 1015
8646.55 1070
8647.43 1083
8648.31 1091
8649.18 1079
8650.06 1092
8650.94 1131
8651.82 1165
8652.70 1174
8653.58 1187
8654.45 1164
8655.33 1184
8656.21 1170
8657.09 1158
8657.97 1161
8658.84 1284
8659.72 1285
8660.60 1432
8661.48 1485
8662.36 1590
8663.24 1718
8664.12 1906
8664.99 2023
8665.87 2143
8666.75 2195
8667.63 2181
8668.51 2132
8669.39 2194
8670.27 2058
8671.15 1890
8672.03 1836
8672.91 1775
8673.78 1720
8674.66 1710
8675.54 1728
8676.42 1666
8677.30 1611
8678.18 1612
8679.06 1593
8679.94 1491
8680.82 1444
8681.70 1389
8682.58 1326
8683.46 1320
8684.34 1225
8685.22 1138
8686.10 1190
8686.98 1183
8687.86 1184
8688.74 1204
8689.62 1281
8690.50 1347
8691.38 1498
8692.26 1715
8693.14 1841
8694.02 1921
8694.90 1974
8695.78 1939
8696.66 1872
8697.54 1759
8698.42 1688
8699.30 1612
8700.18 1534
8701.06 1461
8701.94 1426
8702.82 1449
8703.70 1400
8704.58 1359
8705.46 1355
8706.34 1262
8707.23 1260
8708.11 1212
8708.99 1138
8709.87 1084
8710.75 1051
8711.63 1012
8712.51 990
8713.39 966
8714.27 904
8715.16 875
8716.04 857
8716.92 891
8717.80 822
8718.68 860
8719.56 858
8720.44 840
8721.33 826
8722.21 827
8723.09 793
8723.97 822
8724.85 818
8725.73 856
8726.62 886
8727.50 831
8728.38 845
8729.26 872
8730.14 915
8731.03 875
8731.91 937
8732.79 956
8733.67 923
8734.55 925
8735.44 922
8736.32 903
8737.20 904
8738.08 934
8738.97 886
8739.85 870
8740.73 910
8741.61 920
8742.50 893
8743.38 880
8744.26 882
8745.14 880
8746.03 903
8746.91 881
8747.79 850
8748.68 874
8749.56 909
8750.44 812
8751.33 832
8752.21 843
8753.09 861
8753.97 860
8754.86 831
8755.74 818
8756.62 887
8757.51 883
8758.39 909
8759.28 888
8760.16 926
8761.04 894
8761.93 908
8762.81 920
8763.69 910
8764.58 926
8765.46 921
8766.34 901
8767.23 916
8768.11 936
8769.00 964
8769.88 934
8770.76 940
8771.65 950
8772.53 925
8773.42 884
8774.30 896
8775.19 908
8776.07 889
8776.95 891
8777.84 923
8778.72 1010
8779.61 1060
8780.49 1146
8781.38 1223
8782.26 1344
8783.15 1427
8784.03 1461
8784.92 1461
8785.80 1481
8786.69 1380
8787.57 1325
8788.46 1205
8789.34 1150
8790.23 1076
8791.11 961
8792.00 928
8792.88 852
8793.77 809
8794.65 786
8795.54 804
8796.42 772
8797.31 725
8798.19 713
8799.08 697
8799.96 731
8800.85 724
8801.74 704
8802.62 664
8803.51 658
8804.39 643
8805.28 598
8806.16 647
8807.05 624
8807.94 632
8808.82 624
8809.71 596
8810.59 659
8811.48 645
8812.37 626
8813.25 658
8814.14 607
8815.03 638
8815.91 644
8816.80 635
8817.68 618
8818.57 641
8819.46 655
8820.34 666
8821.23 640
8822.12 667
8823.00 659
8823.89 636
8824.78 623
8825.66 622
8826.55 602
8827.44 643
8828.33 602
8829.21 601
8830.10 599
8830.99 605
8831.87 631
8832.76 614
8833.65 588
8834.54 596
8835.42 595
8836.31 601
8837.20 556
8838.08 571
8838.97 572
8839.86 596
8840.75 594
8841.64 584
8842.52 581
8843.41 583
8844.30 595
8845.19 594
8846.07 576
8846.96 590
8847.85 597
8848.74 598
8849.63 613
8850.51 592
8851.40 560
8852.29 550
8853.18 581
8854.07 536
8854.96 569
8855.84 570
8856.73 544
8857.62 571
8858.51 544
8859.40 547
8860.29 543
8861.17 519
8862.06 560
8862.95 559
8863.84 551
8864.73 549
8865.62 540
8866.51 554
8867.40 576
8868.29 552
8869.17 538
8870.06 529
8870.95 519
8871.84 523
8872.73 528
8873.62 504
8874.51 493
8875.40 496
8876.29 498
8877.18 477
8878.07 515
8878.96 465
8879.85 493
8880.74 491
8881.63 453
8882.51 454
8883.40 448
8884.29 493
8885.18 453
8886.07 469
8886.96 465
8887.85 480
8888.74 475
8889.63 449
8890.52 455
8891.41 483
8892.30 457
8893.19 444
8894.09 445
8894.98 400
8895.87 411
8896.76 428
8897.65 413
8898.54 450
8899.43 427
8900.32 429
8901.21 435
8902.10 442
8902.99 426
8903.88 445
8904.77 446
8905.66 422
8906.55 423
8907.44 464
8908.34 429
8909.23 415
8910.12 395
8911.01 410
8911.90 441
8912.79 450
8913.68 448
8914.57 430
8915.47 400
8916.36 420
8917.25 427
8918.14 453
8919.03 417
8919.92 381
8920.81 376
8921.71 376
8922.60 408
8923.49 415
8924.38 429
8925.27 435
8926.16 398
8927.06 402
8927.95 408
8928.84 396
8929.73 402
8930.62 368
8931.52 405
8932.41 404
8933.30 400
8934.19 411
8935.09 410
8935.98 380
8936.87 399
8937.76 385
8938.66 370
8939.55 369
8940.44 341
8941.33 354
8942.23 410
8943.12 380
8944.01 345
8944.90 362
8945.80 412
8946.69 363
8947.58 343
8948.48 360
8949.37 380
8950.26 387
8951.16 386
8952.05 408
8952.94 407
8953.84 392
8954.73 394
8955.62 353
8956.52 365
8957.41 357
8958.30 376
8959.20 376
8960.09 356
8960.98 360
8961.88 334
8962.77 351
8963.66 381
8964.56 366
8965.45 392
8966.35 386
8967.24 370
8968.13 400
8969.03 367
8969.92 343
8970.82 369
8971.71 369
8972.60 367
8973.50 379
8974.39 381
8975.29 383
8976.18 362
8977.08 357
8977.97 365
8978.87 366
8979.76 369
8980.65 360
8981.55 379
8982.44 354
8983.34 367
8984.23 374
8985.13 366
8986.02 372
8986.92 366
8987.81 348
8988.71 360
8989.60 360
8990.50 359
8991.39 353
8992.29 386
8993.18 379
8994.08 358
8994.97 355
8995.87 363
8996.76 365
8997.66 338
8998.56 344
8999.45 369
9000.35 357
9001.24 343
9002.14 347
9003.03 350
9003.93 338
9004.83 349
9005.72 314
9006.62 343
9007.51 326
9008.41 332
9009.31 320
9010.20 336
9011.10 353
9011.99 333
9012.89 320
9013.79 332
9014.68 337
9015.58 308
9016.48 326
9017.37 344
9018.27 341
9019.16 342
9020.06 346
9020.96 323
9021.85 347
9022.75 313
9023.65 313
9024.54 323
9025.44 331
9026.34 355
9027.24 340
9028.13 343
9029.03 364
9029.93 363
9030.82 324
9031.72 333
9032.62 329
9033.52 352
9034.41 354
9035.31 344
9036.21 341
9037.10 329
9038.00 307
9038.90 318
9039.80 339
9040.69 344
9041.59 328
9042.49 336
9043.39 332
9044.29 343
9045.18 334
9046.08 339
9046.98 366
9047.88 343
9048.78 331
9049.67 327
9050.57 360
9051.47 369
9052.37 335
9053.27 325
9054.16 342
9055.06 336
9055.96 323
9056.86 338
9057.76 355
9058.66 359
9059.55 359
9060.45 373
9061.35 351
9062.25 364
9063.15 375
9064.05 365
9064.95 351
9065.85 334
9066.74 341
9067.64 376
9068.54 350
9069.44 355
9070.34 389
9071.24 354
9072.14 357
9073.04 332
9073.94 343
9074.84 351
9075.74 321
9076.64 324
9077.53 346
9078.43 356
9079.33 348
9080.23 339
9081.13 358
9082.03 347
9082.93 338
9083.83 357
9084.73 336
9085.63 353
9086.53 354
9087.43 369
9088.33 339
9089.23 381
9090.13 346
9091.03 382
9091.93 359
9092.83 357
9093.73 296
9094.63 315
9095.53 336
9096.43 346
9097.33 357
9098.23 337
9099.13 345
9100.04 339
9100.94 351
9101.84 339
9102.74 347
9103.64 339
9104.54 337
9105.44 354
9106.34 378
9107.24 351
9108.14 347
9109.04 340
9109.94 350
9110.85 341
9111.75 323
9112.65 318
9113.55 345
9114.45 334
9115.35 313
9116.25 321
9117.15 347
9118.06 328
9118.96 345
9119.86 337
9120.76 322
9121.66 366
9122.56 346
9123.46 349
9124.37 357
9125.27 349
9126.17 347
9127.07 370
9127.97 354
9128.88 336
9129.78 316
9130.68 367
9131.58 348
9132.48 352
9133.39 369
9134.29 369
9135.19 359
9136.09 348
9137.00 323
9137.90 343
9138.80 340
9139.70 357
9140.61 318
9141.51 303
9142.41 320
9143.31 352
9144.22 340
9145.12 335
9146.02 304
9146.92 346
9147.83 340
9148.73 342
9149.63 344
9150.54 310
9151.44 344
9152.34 352
9153.25 339
9154.15 341
9155.05 354
9155.96 341
9156.86 328
9157.76 336
9158.67 337
9159.57 344
9160.47 348
9161.38 348
9162.28 345
9163.18 330
9164.09 338
9164.99 347
9165.90 325
9166.80 346
9167.70 333
9168.61 336
9169.51 357
9170.42 360
9171.32 341
9172.22 353
9173.13 342
9174.03 347
9174.94 355
9175.84 340
9176.74 331
9177.65 322
9178.55 348
9179.46 336
9180.36 329
9181.27 341
9182.17 348
9183.08 341
9183.98 357
9184.89 355
9185.79 350
9186.70 341
9187.60 327
9188.51 347
9189.41 369
9190.32 330
9191.22 350
9192.13 344
9193.03 363
9193.94 368
9194.84 380
9195.75 364
9196.65 351
9197.56 374
9198.46 379
9199.37 411
9200.27 418
9201.18 416
9202.08 425
9202.99 428
9203.90 430
9204.80 417
9205.71 413
9206.61 383
9207.52 403
9208.42 402
9209.33 368
9210.24 377
9211.14 361
9212.05 360
9212.95 342
9213.86 361
9214.77 367
9215.67 352
9216.58 360
9217.49 363
9218.39 367
9219.30 342
9220.21 339
9221.11 352
9222.02 336
9222.93 351
9223.83 360
9224.74 352
9225.65 349
9226.55 379
9227.46 374
9228.37 348
9229.27 345
9230.18 357
9231.09 326
9231.99 317
9232.90 338
9233.81 353
9234.72 348
9235.62 355
9236.53 357
9237.44 331
9238.34 342
9239.25 333
9240.16 368
9241.07 342
9241.97 355
9242.88 323
9243.79 315
9244.70 327
9245.61 336
9246.51 361
9247.42 360
9248.33 353
9249.24 342
9250.14 364
9251.05 348
9251.96 341
9252.87 360
9253.78 347
9254.69 358
9255.59 358
9256.50 319
9257.41 340
9258.32 333
9259.23 356
9260.14 343
9261.04 360
9261.95 376
9262.86 363
9263.77 356
9264.68 352
9265.59 349
9266.50 363
9267.40 352
9268.31 341
9269.22 372
9270.13 375
9271.04 355
9271.95 365
9272.86 366
9273.77 360
9274.68 357
9275.59 341
9276.49 313
9277.40 341
9278.31 338
9279.22 380
9280.13 364
9281.04 351
9281.95 357
9282.86 356
9283.77 351
9284.68 342
9285.59 365
9286.50 335
9287.41 347
9288.32 355
9289.23 385
9290.14 367
9291.05 351
9291.96 362
9292.87 342
9293.78 372
9294.69 400
9295.60 387
9296.51 393
9297.42 385
9298.33 429
9299.24 394
9300.15 397
9301.06 395
9301.97 363
9302.88 363
9303.79 348
9304.70 363
9305.61 396
9306.53 373
9307.44 366
9308.35 369
9309.26 399
9310.17 371
9311.08 398
9311.99 360
9312.90 368
9313.81 382
9314.72 407
9315.63 398
9316.55 358
9317.46 402
9318.37 396
9319.28 425
9320.19 392
9321.10 398
9322.01 373
9322.93 361
9323.84 360
9324.75 357
9325.66 358
9326.57 370
9327.48 374
9328.40 362
9329.31 342
9330.22 334
9331.13 347
9332.04 345
9332.96 377
9333.87 345
9334.78 353
9335.69 370
9336.60 388
9337.52 395
9338.43 400
9339.34 392
9340.25 402
9341.17 402
9342.08 390
9342.99 385
9343.90 349
9344.82 363
9345.73 389
9346.64 359
9347.55 359
9348.47 369
9349.38 360
9350.29 385
9351.21 372
9352.12 381
9353.03 372
9353.94 363
9354.86 385
9355.77 373
9356.68 356
9357.60 374
9358.51 366
9359.42 382
9360.34 416
9361.25 394
9362.16 361
9363.08 412
9363.99 407
9364.90 378
9365.82 362
9366.73 363
9367.65 402
9368.56 377
9369.47 376
9370.39 367
9371.30 358
9372.21 387
9373.13 371
9374.04 374
9374.96 380
9375.87 390
9376.79 375
9377.70 389
9378.61 402
9379.53 401
9380.44 399
9381.36 399
9382.27 436
9383.19 409
9384.10 433
9385.01 427
9385.93 405
9386.84 395
9387.76 424
9388.67 404
9389.59 422
9390.50 414
9391.42 433
9392.33 466
9393.25 456
9394.16 441
9395.08 458
9395.99 415
9396.91 460
9397.82 432
9398.74 422
9399.65 415
9400.57 434
9401.48 443
9402.40 436
9403.32 439
9404.23 427
9405.15 437
9406.06 446
9406.98 426
9407.89 428
9408.81 440
9409.73 406
9410.64 405
9411.56 392
9412.47 418
9413.39 413
9414.30 444
9415.22 423
9416.14 405
9417.05 418
9417.97 429
9418.89 417
9419.80 414
9420.72 423
9421.63 430
9422.55 429
9423.47 419
9424.38 439
9425.30 446
9426.22 428
9427.13 407
9428.05 424
9428.97 453
9429.88 441
9430.80 452
9431.72 459
9432.63 464
9433.55 449
9434.47 483
9435.38 480
9436.30 456
9437.22 445
9438.14 491
9439.05 471
9439.97 476
9440.89 446
9441.81 461
9442.72 488
9443.64 507
9444.56 491
9445.47 522
9446.39 510
9447.31 511
9448.23 498
9449.15 529
9450.06 501
9450.98 504
9451.90 518
9452.82 499
9453.73 513
9454.65 523
9455.57 518
9456.49 546
9457.41 558
9458.32 518
9459.24 561
9460.16 550
9461.08 534
9462.00 507
9462.92 468
9463.83 494
9464.75 515
9465.67 526
9466.59 506
9467.51 488
9468.43 508
9469.35 522
9470.26 469
9471.18 480
9472.10 458
9473.02 471
9473.94 461
9474.86 453
9475.78 485
9476.70 502
9477.62 537
9478.54 513
9479.45 542
9480.37 526
9481.29 505
9482.21 509
9483.13 511
9484.05 528
9484.97 548
9485.89 548
9486.81 507
9487.73 476
9488.65 537
9489.57 528
9490.49 495
9491.41 519
9492.33 509
9493.25 520
9494.17 512
9495.09 525
9496.01 499
9496.93 512
9497.85 501
9498.77 522
9499.69 523
9500.61 507
9501.53 503
9502.45 537
9503.37 518
9504.29 536
9505.21 551
9506.13 544
9507.05 576
9507.97 587
9508.89 541
9509.81 555
9510.73 561
9511.65 550
9512.57 537
9513.49 586
9514.42 560
9515.34 540
9516.26 590
9517.18 594
9518.10 598
9519.02 649
9519.94 626
9520.86 638
9521.78 707
9522.71 702
9523.63 731
9524.55 748
9525.47 769
9526.39 742
9527.31 730
9528.23 721
9529.16 722
9530.08 699
9531.00 677
9531.92 656
9532.84 624
9533.76 669
9534.69 676
9535.61 681
9536.53 656
9537.45 628
9538.37 598
9539.30 602
9540.22 651
9541.14 658
9542.06 632
9542.98 630
9543.91 616
9544.83 604
9545.75 594
9546.67 630
9547.60 617
9548.52 615
9549.44 614
9550.36 626
9551.29 663
9552.21 678
9553.13 642
9554.06 607
9554.98 614
9555.90 646
9556.82 658
9557.75 640
9558.67 657
9559.59 671
9560.52 696
9561.44 691
9562.36 696
9563.29 709
9564.21 706
9565.13 744
9566.06 711
9566.98 682
9567.90 719
9568.83 685
9569.75 707
9570.67 700
9571.60 693
9572.52 697
9573.44 746
9574.37 676
9575.29 698
9576.22 747
9577.14 762
9578.06 740
9578.99 761
9579.91 774
9580.84 762
9581.76 773
9582.68 757
9583.61 800
9584.53 813
9585.46 846
9586.38 811
9587.31 826
9588.23 816
9589.15 767
9590.08 762
9591.00 792
9591.93 832
9592.85 858
9593.78 822
9594.70 850
9595.63 857
9596.55 909
9597.48 944
9598.40 967
9599.33 999
9600.25 1059
9601.18 1048
9602.10 1058
9603.03 1095
9603.95 1086
9604.88 1065
9605.80 1047
9606.73 997
9607.65 972
9608.58 950
9609.50 925
9610.43 924
9611.35 868
9612.28 871
9613.21 885
9614.13 835
9615.06 874
9615.98 852
9616.91 866
9617.84 880
9618.76 898
9619.69 844
9620.61 885
9621.54 854
9622.47 907
9623.39 927
9624.32 892
9625.24 908
9626.17 952
9627.10 954
9628.02 920
9628.95 922
9629.88 932
9630.80 936
9631.73 938
9632.65 937
9633.58 998
9634.51 1055
9635.43 1018
9636.36 983
9637.29 994
9638.22 1018
9639.14 1033
9640.07 1048
9641.00 1071
9641.92 1125
9642.85 1184
9643.78 1197
9644.70 1151
9645.63 1196
9646.56 1199
9647.49 1198
9648.41 1219
9649.34 1211
9650.27 1220
9651.20 1242
9652.12 1183
9653.05 1189
9653.98 1179
9654.91 1199
9655.83 1206
9656.76 1192
9657.69 1144
9658.62 1147
9659.55 1139
9660.47 1199
9661.40 1158
9662.33 1150
9663.26 1161
9664.19 1150
9665.11 1126
9666.04 1148
9666.97 1142
9667.90 1169
9668.83 1243
9669.75 1239
9670.68 1272
9671.61 1248
9672.54 1205
9673.47 1242
9674.40 1297
9675.33 1317
9676.25 1296
9677.18 1324
9678.11 1350
9679.04 1310
9679.97 1323
9680.90 1383
9681.83 1409
9682.76 1398
9683.69 1399
9684.61 1400
9685.54 1352
9686.47 1398
9687.40 1348
9688.33 1383
9689.26 1485
9690.19 1411
9691.12 1387
9692.05 1413
9692.98 1402
9693.91 1403
9694.84 1452
9695.77 1490
9696.70 1537
9697.63 1542
9698.56 1625
9699.49 1741
9700.42 1737
9701.35 1778
9702.28 1761
9703.21 1759
9704.14 1732
9705.07 1622
9706.00 1590
9706.93 1583
9707.86 1502
9708.79 1435
9709.72 1394
9710.65 1426
9711.58 1395
9712.51 1411
9713.44 1469
9714.37 1507
9715.30 1530
9716.23 1604
9717.16 1608
9718.09 1575
9719.02 1552
9719.95 1542
9720.88 1471
9721.81 1426
9722.75 1341
9723.68 1309
9724.61 1233
9725.54 1226
9726.47 1196
9727.40 1187
9728.33 1070
9729.26 1099
9730.19 1099
9731.13 1097
9732.06 1141
9732.99 1131
9733.92 1135
9734.85 1131
9735.78 1127
9736.71 1079
9737.65 1061
9738.58 1062
9739.51 1080
9740.44 1045
9741.37 1014
9742.30 1024
9743.24 999
9744.17 950
9745.10 950
9746.03 976
9746.96 1001
9747.90 992
9748.83 957
9749.76 978
9750.69 916
9751.63 942
9752.56 960
9753.49 941
9754.42 929
9755.36 920
9756.29 876
9757.22 881
9758.15 854
9759.09 888
9760.02 883
9760.95 864
9761.88 886
9762.82 887
9763.75 855
9764.68 855
9765.62 905
9766.55 871
9767.48 887
9768.41 841
9769.35 869
9770.28 880
9771.21 866
9772.15 851
9773.08 827
9774.01 848
9774.95 850
9775.88 832
9776.81 891
9777.75 915
9778.68 900
9779.62 903
9780.55 867
9781.48 886
9782.42 908
9783.35 960
9784.28 942
9785.22 913
9786.15 921
9787.09 940
9788.02 927
9788.95 911
9789.89 872
9790.82 870
9791.76 877
9792.69 844
9793.63 869
9794.56 896
9795.49 872
9796.43 908
9797.36 896
9798.30 936
9799.23 941
9800.17 957
9801.10 981
9802.04 956
9802.97 944
9803.91 873
9804.84 849
9805.78 849
9806.71 804
9807.65 799
9808.58 778
9809.52 731
9810.45 694
9811.39 690
9812.32 693
9813.26 691
9814.19 651
9815.13 666
9816.06 675
9817.00 669
9817.93 664
9818.87 656
9819.80 668
9820.74 656
9821.68 644
9822.61 624
9823.55 656
9824.48 623
9825.42 620
9826.35 603
9827.29 599
9828.23 604
9829.16 621
9830.10 578
9831.03 594
9831.97 599
9832.91 604
9833.84 624
9834.78 610
9835.72 615
9836.65 597
9837.59 592
9838.52 611
9839.46 622
9840.40 610
9841.33 611
9842.27 624
9843.21 629
9844.14 626
9845.08 607
9846.02 609
9846.95 637
9847.89 614
9848.83 612
9849.77 600
9850.70 611
9851.64 657
9852.58 601
9853.51 595
9854.45 580
9855.39 622
9856.33 660
9857.26 625
9858.20 624
9859.14 583
9860.08 614
9861.01 593
9861.95 606
9862.89 592
9863.83 573
9864.76 586
9865.70 548
9866.64 583
9867.58 582
9868.51 567
9869.45 513
9870.39 555
9871.33 568
9872.27 539
9873.20 578
9874.14 570
9875.08 565
9876.02 541
9876.96 580
9877.90 539
9878.83 564
9879.77 536
9880.71 544
9881.65 552
9882.59 547
9883.53 569
9884.47 571
9885.40 546
9886.34 555
9887.28 549
9888.22 578
9889.16 556
9890.10 552
9891.04 542
9891.98 573
9892.91 541
9893.85 525
9894.79 534
9895.73 535
9896.67 519
9897.61 533
9898.55 544
9899.49 514
9900.43 506
9901.37 485
9902.31 519
9903.25 503
9904.19 488
9905.13 522
9906.07 533
9907.01 545
9907.95 527
9908.89 492
9909.83 520
9910.77 523
9911.71 510
9912.65 541
9913.59 500
9914.53 501
9915.47 518
9916.41 521
9917.35 504
9918.29 534
9919.23 545
9920.17 526
9921.11 572
9922.05 545
9922.99 563
9923.93 593
9924.87 605
9925.81 644
9926.75 673
9927.69 688
9928.63 693
9929.57 680
9930.51 721
9931.45 745
9932.39 676
9933.34 684
9934.28 663
9935.22 695
9936.16 600
9937.10 559
9938.04 575
9938.98 546
9939.92 564
9940.87 536
9941.81 521
9942.75 520
9943.69 509
9944.63 519
9945.57 490
9946.51 498
9947.46 543
9948.40 578
9949.34 585
9950.28 589
9951.22 599
9952.16 631
9953.11 655
9954.05 633
9954.99 631
9955.93 589
9956.87 632
9957.82 598
9958.76 572
9959.70 509
9960.64 509
9961.59 509
9962.53 498
9963.47 494
9964.41 460
9965.35 478
9966.30 479
9967.24 477
9968.18 474
9969.13 467
9970.07 454
9971.01 448
9971.95 432
9972.90 419
9973.84 445
9974.78 450
9975.73 449
9976.67 419
9977.61 426
9978.55 415
9979.50 431
9980.44 445
9981.38 420
9982.33 423
9983.27 421
9984.21 406
9985.16 423
9986.10 438
9987.04 456
9987.99 428
9988.93 410
9989.88 414
9990.82 445
9991.76 442
9992.71 442
9993.65 459
9994.59 426
9995.54 424
9996.48 433
9997.43 432
9998.37 425
9999.31 400
10000.26 422
10001.20 424
10002.15 425
10003.09 408
10004.04 422
10004.98 418
10005.92 436
10006.87 422
10007.81 404
10008.76 384
10009.70 352
10010.65 429
10011.59 426
10012.54 415
10013.48 421
10014.43 404
10015.37 392
10016.32 415
10017.26 431
10018.21 420
10019.15 409
10020.10 400
10021.04 388
10021.99 406
10022.93 391
10023.88 395
10024.82 405
10025.77 393
10026.71 405
10027.66 386
10028.60 425
10029.55 404
10030.49 397
10031.44 404
10032.39 405
10033.33 408
10034.28 433
10035.22 411
10036.17 368
10037.11 375
10038.06 384
10039.01 383
10039.95 382
10040.90 402
10041.84 379
10042.79 376
10043.74 358
10044.68 382
10045.63 366
10046.58 400
10047.52 402
10048.47 431
10049.41 370
10050.36 387
10051.31 392
10052.25 392
10053.20 381
10054.15 375
10055.09 398
10056.04 399
10056.99 374
10057.93 402
10058.88 377
10059.83 396
10060.78 382
10061.72 376
10062.67 381
10063.62 365
10064.56 409
10065.51 368
10066.46 391
10067.41 391
10068.35 373
10069.30 378
10070.25 379
10071.20 363
10072.14 377
10073.09 379
10074.04 393
10074.99 358
10075.93 359
10076.88 357
10077.83 367
10078.78 366
10079.72 392
10080.67 362
10081.62 392
10082.57 364
10083.52 379
10084.46 395
10085.41 414
10086.36 375
10087.31 368
10088.26 388
10089.21 384
10090.15 360
10091.10 356
10092.05 371
10093.00 396
10093.95 368
10094.90 350
10095.85 376
10096.79 385
10097.74 397
10098.69 391
10099.64 390
10100.59 389
10101.54 366
10102.49 343
10103.44 368
10104.39 396
10105.33 360
10106.28 377
10107.23 371
10108.18 379
10109.13 393
10110.08 365
10111.03 354
10111.98 369
10112.93 382
10113.88 381
10114.83 397
10115.78 383
10116.73 362
10117.68 360
10118.63 380
10119.58 390
10120.53 404
10121.48 386
10122.43 413
10123.38 408
10124.33 392
10125.28 391
10126.23 412
10127.18 415
10128.13 393
10129.08 397
10130.03 419
10130.98 389
10131.93 389
10132.88 424
10133.83 411
10134.78 393
10135.73 387
10136.68 376
10137.63 447
10138.58 425
10139.53 408
10140.48 416
10141.43 417
10142.38 406
10143.33 438
10144.29 429
10145.24 435
10146.19 448
10147.14 428
10148.09 416
10149.04 437
10149.99 428
10150.94 412
10151.89 446
10152.85 437
10153.80 436
10154.75 486
10155.70 476
10156.65 423
10157.60 455
10158.55 474
10159.51 462
10160.46 469
10161.41 468
10162.36 493
10163.31 489
10164.26 505
10165.22 468
10166.17 449
10167.12 440
10168.07 466
10169.02 488
10169.98 510
10170.93 510
10171.88 484
10172.83 488
10173.79 492
10174.74 528
10175.69 495
10176.64 529
10177.60 530
10178.55 531
10179.50 524
10180.45 526
10181.41 537
10182.36 533
10183.31 554
10184.26 535
10185.22 512
10186.17 512
10187.12 515
10188.08 499
10189.03 546
10189.98 533
10190.93 514
10191.89 515
10192.84 519
10193.79 513
10194.75 531
10195.70 544
10196.65 541
10197.61 553
10198.56 506
10199.51 552
10200.47 518
10201.42 546
10202.38 564
10203.33 604
10204.28 597
10205.24 594
10206.19 616
10207.14 600
10208.10 632
10209.05 629
10210.01 637
10210.96 644
10211.91 645
10212.87 611
10213.82 611
10214.78 628
10215.73 610
10216.69 592
10217.64 582
10218.59 572
10219.55 577
10220.50 541
10221.46 540
10222.41 563
10223.37 545
10224.32 557
10225.28 530
10226.23 529
10227.19 532
10228.14 585
10229.10 577
10230.05 548
10231.01 590
10231.96 602
10232.92 652
10233.87 655
10234.83 648
10235.78 685
10236.74 726
10237.69 830
10238.65 848
10239.60 825
10240.56 765
10241.51 754
10242.47 752
10243.42 714
10244.38 683
10245.34 653
10246.29 636
10247.25 594
10248.20 578
10249.16 566
10250.11 525
10251.07 523
10252.03 563
10252.98 508
10253.94 538
10254.89 498
10255.85 506
10256.81 491
10257.76 500
10258.72 477
10259.68 521
10260.63 473
10261.59 478
10262.55 461
10263.50 419
10264.46 442
10265.41 446
10266.37 443
10267.33 474
10268.28 438
10269.24 451
10270.20 445
10271.16 470
10272.11 472
10273.07 460
10274.03 469
10274.98 465
10275.94 459
10276.90 462
10277.85 431
10278.81 417
10279.77 442
10280.73 426
10281.68 423
10282.64 434
10283.60 429
10284.56 433
10285.51 402
10286.47 415
10287.43 429
10288.39 438
10289.34 444
10290.30 407
10291.26 416
10292.22 419
10293.18 404
10294.13 420
10295.09 420
10296.05 419
10297.01 430
10297.97 392
10298.92 393
10299.88 403
10300.84 423
10301.80 413
10302.76 446
10303.72 410
10304.67 398
10305.63 422
10306.59 407
10307.55 443
10308.51 419
10309.47 432
10310.43 442
10311.38 406
10312.34 435
10313.30 406
10314.26 428
10315.22 416
10316.18 445
10317.14 424
10318.10 428
10319.06 417
10320.01 424
10320.97 422
10321.93 444
10322.89 434
10323.85 420
10324.81 412
10325.77 403
10326.73 399
10327.69 416
10328.65 420
10329.61 402
10330.57 412
10331.53 425
10332.49 418
10333.45 386
10334.41 388
10335.37 401
10336.33 409
10337.29 384
10338.25 384
10339.21 383
10340.17 388
10341.13 420
10342.09 401
10343.05 375
10344.01 374
10344.97 362
10345.93 361
10346.89 364
10347.85 349
10348.81 389
10349.77 375
10350.73 367
10351.69 374
10352.65 356
10353.61 360
10354.57 361
10355.53 352
10356.49 369
10357.46 354
10358.42 381
10359.38 356
10360.34 358
10361.30 366
10362.26 357
10363.22 357
10364.18 334
10365.14 331
10366.11 373
10367.07 343
10368.03 363
10368.99 344
10369.95 342
10370.91 343
10371.87 354
10372.84 388
10373.80 358
10374.76 358
10375.72 343
10376.68 360
10377.64 338
10378.61 328
10379.57 321
10380.53 344
10381.49 326
10382.45 338
10383.42 335
10384.38 349
10385.34 344
10386.30 331
10387.27 343
10388.23 354
10389.19 326
10390.15 365
10391.11 333
10392.08 324
10393.04 339
10394.00 331
10394.96 338
10395.93 327
10396.89 326
10397.85 336
10398.82 325
10399.78 318
10400.74 332
10401.70 312
10402.67 324
10403.63 306
10404.59 311
10405.56 339
10406.52 327
10407.48 328
10408.45 316
10409.41 340
10410.37 324
10411.34 299
10412.30 287
10413.26 322
10414.23 325
10415.19 322
10416.15 341
10417.12 346
10418.08 343
10419.04 329
10420.01 343
10420.97 364
10421.94 349
10422.90 336
10423.86 328
10424.83 341
10425.79 343
10426.76 312
10427.72 332
10428.68 331
10429.65 346
10430.61 337
10431.58 343
10432.54 332
10433.51 290
10434.47 306
10435.44 321
10436.40 322
10437.36 337
10438.33 323
10439.29 319
10440.26 324
10441.22 332
10442.19 313
10443.15 314
10444.12 316
10445.08 305
10446.05 305
10447.01 301
10447.98 329
10448.94 332
10449.91 325
10450.87 295
10451.84 316
10452.80 336
10453.77 302
10454.73 315
10455.70 326
10456.67 300
10457.63 292
10458.60 311
10459.56 316
10460.53 316
10461.49 297
10462.46 323
10463.43 335
10464.39 349
10465.36 309
10466.32 295
10467.29 325
10468.25 334
10469.22 323
10470.19 312
10471.15 302
10472.12 302
10473.09 314
10474.05 335
10475.02 306
10475.98 319
10476.95 340
10477.92 307
10478.88 317
10479.85 315
10480.82 332
10481.78 343
10482.75 337
10483.72 319
10484.68 313
10485.65 322
10486.62 346
10487.58 335
10488.55 331
10489.52 323
10490.49 321
10491.45 293
10492.42 337
10493.39 337
10494.35 330
10495.32 322
10496.29 327
10497.26 318
10498.22 331
10499.19 313
10500.16 315
10501.13 336
10502.09 316
10503.06 299
10504.03 331
10505.00 315
10505.96 315
10506.93 296
10507.90 309
10508.87 335
10509.84 318
10510.80 333
10511.77 322
10512.74 323
10513.71 334
10514.68 318
10515.64 330
10516.61 330
10517.58 330
10518.55 319
10519.52 291
10520.49 306
10521.45 334
10522.42 324
10523.39 317
10524.36 322
10525.33 326
10526.30 326
10527.27 340
10528.23 327
10529.20 315
10530.17 318
10531.14 311
10532.11 325
10533.08 321
10534.05 303
10535.02 310
10535.99 336
10536.96 337
10537.93 362
10538.89 345
10539.86 342
10540.83 347
10541.80 333
10542.77 348
10543.74 346
10544.71 394
10545.68 349
10546.65 344
10547.62 339
10548.59 332
10549.56 354
10550.53 341
10551.50 343
10552.47 341
10553.44 355
10554.41 331
10555.38 322
10556.35 307
10557.32 339
10558.29 344
10559.26 375
10560.23 377
10561.20 347
10562.17 347
10563.14 351
10564.11 383
10565.08 378
10566.05 370
10567.02 346
10567.99 350
10568.96 379
10569.93 365
10570.91 345
10571.88 365
10572.85 358
10573.82 372
10574.79 378
10575.76 364
10576.73 358
10577.70 367
10578.67 367
10579.64 347
10580.62 347
10581.59 331
10582.56 348
10583.53 340
10584.50 355
10585.47 370
10586.44 336
10587.42 331
10588.39 342
10589.36 330
10590.33 345
10591.30 344
10592.27 348
10593.25 364
10594.22 367
10595.19 358
10596.16 354
10597.13 373
10598.10 388
10599.08 374
10600.05 409
10601.02 356
10601.99 399
10602.97 365
10603.94 369
10604.91 384
10605.88 398
10606.85 424
10607.83 401
10608.80 443
10609.77 434
10610.74 478
10611.72 455
10612.69 483
10613.66 472
10614.64 473
10615.61 468
10616.58 478
10617.55 461
10618.53 448
10619.50 418
10620.47 411
10621.45 394
10622.42 414
10623.39 405
10624.37 400
10625.34 380
10626.31 374
10627.29 387
10628.26 384
10629.23 375
10630.21 338
10631.18 361
10632.15 375
10633.13 379
10634.10 367
10635.07 383
10636.05 373
10637.02 419
10638.00 400
10638.97 385
10639.94 418
10640.92 415
10641.89 415
10642.87 434
10643.84 405
10644.81 432
10645.79 403
10646.76 417
10647.74 422
10648.71 403
10649.68 385
10650.66 384
10651.63 378
10652.61 362
10653.58 376
10654.56 366
10655.53 345
10656.51 339
10657.48 363
10658.46 350
10659.43 339
10660.41 322
10661.38 350
10662.36 345
10663.33 346
10664.31 334
10665.28 340
10666.26 334
10667.23 316
10668.21 340
10669.18 316
10670.16 321
10671.13 337
10672.11 348
10673.08 350
10674.06 324
10675.03 346
10676.01 316
10676.99 340
10677.96 340
10678.94 327
10679.91 344
10680.89 378
10681.86 365
10682.84 361
10683.82 341
10684.79 349
10685.77 357
10686.74 345
10687.72 345
10688.70 334
10689.67 332
10690.65 330
10691.63 346
10692.60 333
10693.58 335
10694.55 323
10695.53 330
10696.51 321
10697.48 334
10698.46 314
10699.44 334
10700.41 362
10701.39 324
10702.37 336
10703.34 342
10704.32 336
10705.30 342
10706.27 340
10707.25 341
10708.23 310
10709.21 321
10710.18 352
10711.16 333
10712.14 334
10713.11 329
10714.09 322
10715.07 332
10716.05 341
10717.02 339
10718.00 346
10718.98 322
10719.96 353
10720.93 364
10721.91 318
10722.89 335
10723.87 342
10724.85 314
10725.82 336
10726.80 350
10727.78 351
10728.76 343
10729.74 315
10730.71 344
10731.69 338
10732.67 328
10733.65 337
10734.63 355
10735.60 335
10736.58 336
10737.56 310
10738.54 329
10739.52 328
10740.50 351
10741.48 332
10742.45 327
10743.43 380
10744.41 335
10745.39 319
10746.37 301
10747.35 325
10748.33 351
10749.31 349
10750.28 336
10751.26 347
10752.24 346
10753.22 323
10754.20 318
10755.18 326
10756.16 307
10757.14 358
10758.12 332
10759.10 353
10760.08 342
10761.06 343
10762.04 348
10763.01 338
10763.99 330
10764.97 324
10765.95 325
10766.93 321
10767.91 348
10768.89 374
10769.87 349
10770.85 337
10771.83 347
10772.81 363
10773.79 336
10774.77 337
10775.75 338
10776.73 359
10777.71 349
10778.69 369
10779.67 380
10780.65 342
10781.63 385
10782.62 397
10783.60 366
10784.58 388
10785.56 388
10786.54 351
10787.52 366
10788.50 363
10789.48 358
10790.46 363
10791.44 394
10792.42 377
10793.40 378
10794.38 380
10795.37 360
10796.35 333
10797.33 372
10798.31 368
10799.29 369
10800.27 358
10801.25 367
10802.23 372
10803.21 347
10804.20 373
10805.18 367
10806.16 387
10807.14 384
10808.12 375
10809.10 368
10810.09 369
10811.07 390
10812.05 376
10813.03 376
10814.01 350
10815.00 365
10815.98 385
10816.96 399
10817.94 394
10818.92 381
10819.91 393
10820.89 395
10821.87 374
10822.85 414
10823.83 384
10824.82 393
10825.80 405
10826.78 411
10827.76 415
10828.75 414
10829.73 379
10830.71 399
10831.69 405
10832.68 409
10833.66 423
10834.64 415
10835.63 419
10836.61 396
10837.59 436
10838.57 415
10839.56 427
10840.54 391
10841.52 394
10842.51 425
10843.49 440
10844.47 392
10845.46 417
10846.44 448
10847.42 405
10848.41 430
10849.39 423
10850.37 436
10851.36 469
10852.34 466
10853.32 468
10854.31 452
10855.29 453
10856.28 424
10857.26 448
10858.24 450
10859.23 464
10860.21 458
10861.20 449
10862.18 455
10863.16 501
10864.15 466
10865.13 448
10866.12 454
10867.10 470
10868.08 500
10869.07 514
10870.05 491
10871.04 486
10872.02 499
10873.01 492
10873.99 516
10874.98 513
10875.96 495
10876.95 497
10877.93 485
10878.92 499
10879.90 500
10880.89 508
10881.87 480
10882.86 500
10883.84 506
10884.83 526
10885.81 534
10886.80 501
10887.78 542
10888.77 542
10889.75 539
10890.74 541
10891.72 580
10892.71 554
10893.69 568
10894.68 568
10895.66 573
10896.65 572
10897.64 589
10898.62 567
10899.61 626
10900.59 607
10901.58 580
10902.56 622
10903.55 633
10904.54 622
10905.52 599
10906.51 587
10907.49 627
10908.48 643
10909.47 645
10910.45 638
10911.44 618
10912.43 616
10913.41 631
10914.40 647
10915.39 700
10916.37 695
10917.36 731
10918.35 668
10919.33 700
10920.32 696
10921.31 685
10922.29 697
10923.28 692
10924.27 719
10925.25 684
10926.24 711
10927.23 745
10928.21 717
10929.20 701
10930.19 729
10931.18 746
10932.16 742
10933.15 754
10934.14 784
10935.12 745
10936.11 735
10937.10 747
10938.09 801
10939.07 787
10940.06 790
10941.05 794
10942.04 798
10943.02 794
10944.01 820
10945.00 841
10945.99 850
10946.98 902
10947.96 912
10948.95 894
10949.94 901
10950.93 915
10951.92 933
10952.90 955
10953.89 994
10954.88 1026
10955.87 1068
10956.86 1108
10957.85 1185
10958.83 1184
10959.82 1210
10960.81 1282
10961.80 1282
10962.79 1288
10963.78 1245
10964.77 1225
10965.75 1213
10966.74 1163
10967.73 1159
10968.72 1120
10969.71 1133
10970.70 1084
10971.69 1062
10972.68 997
10973.67 957
10974.66 959
10975.64 944
10976.63 899
10977.62 938
10978.61 952
10979.60 901
10980.59 907
10981.58 926
10982.57 955
10983.56 951
10984.55 986
10985.54 1023
10986.53 970
10987.52 1028
10988.51 1021
10989.50 1033
10990.49 1069
10991.48 1098
10992.47 1069
10993.46 1121
10994.45 1195
10995.44 1218
10996.43 1262
10997.42 1395
10998.41 1411
10999.40 1568
11000.39 1587
11001.38 1673
11002.37 1720
11003.36 1659
11004.35 1664
11005.34 1616
11006.33 1535
11007.32 1501
11008.31 1389
11009.30 1332
11010.30 1254
11011.29 1183
11012.28 1100
11013.27 1026
11014.26 989
11015.25 955
11016.24 949
11017.23 888
11018.22 790
11019.21 805
11020.21 800
11021.20 789
11022.19 751
11023.18 772
11024.17 756
11025.16 736
11026.15 706
11027.14 727
11028.14 692
11029.13 691
11030.12 688
11031.11 709
11032.10 674
11033.09 690
11034.09 720
11035.08 701
11036.07 724
11037.06 716
11038.05 735
11039.05 694
11040.04 738
11041.03 729
11042.02 752
11043.02 726
11044.01 699
11045.00 721
11045.99 729
11046.98 669
11047.98 695
11048.97 700
11049.96 690
11050.95 645
11051.95 631
11052.94 616
11053.93 688
11054.93 642
11055.92 605
11056.91 631
11057.90 660
11058.90 616
11059.89 637
11060.88 604
11061.88 610
11062.87 640
11063.86 679
11064.86 635
11065.85 629
11066.84 634
11067.84 660
11068.83 634
11069.82 667
11070.82 646
11071.81 649
11072.80 643
11073.80 662
11074.79 590
11075.78 645
11076.78 659
11077.77 684
11078.77 670
11079.76 638
11080.75 620
11081.75 615
11082.74 606
11083.74 623
11084.73 617
11085.72 622
11086.72 633
11087.71 615
11088.71 589
11089.70 603
11090.70 582
11091.69 553
11092.68 580
11093.68 567
11094.67 561
11095.67 553
11096.66 568
11097.66 564
11098.65 560
11099.65 543
11100.64 562
11101.64 555
11102.63 542
11103.63 520
11104.62 525
11105.62 526
11106.61 548
11107.61 530
11108.60 541
11109.60 533
11110.59 539
11111.59 542
11112.58 520
11113.58 502
11114.57 468
11115.57 526
11116.56 568
11117.56 523
11118.56 549
11119.55 538
11120.55 525
11121.54 471
11122.54 486
11123.54 496
11124.53 547
11125.53 542
11126.52 510
11127.52 493
11128.51 542
11129.51 524
11130.51 507
11131.50 490
11132.50 487
11133.50 518
11134.49 515
11135.49 493
11136.49 466
11137.48 463
11138.48 466
11139.47 508
11140.47 474
11141.47 462
11142.46 471
11143.46 510
11144.46 511
11145.46 510
11146.45 482
11147.45 500
11148.45 481
11149.44 489
11150.44 465
11151.44 469
11152.43 481
11153.43 500
11154.43 445
11155.43 493
11156.42 480
11157.42 446
11158.42 486
11159.42 506
11160.41 467
11161.41 457
11162.41 451
11163.41 446
11164.40 446
11165.40 453
11166.40 480
11167.40 460
11168.39 446
11169.39 444
11170.39 444
11171.39 437
11172.39 431
11173.38 454
11174.38 433
11175.38 436
11176.38 450
11177.38 460
11178.38 454
11179.37 439
11180.37 421
11181.37 467
11182.37 453
11183.37 436
11184.37 432
11185.37 459
11186.36 454
11187.36 473
11188.36 472
11189.36 486
11190.36 484
11191.36 461
11192.36 441
11193.36 439
11194.36 434
11195.35 430
11196.35 453
11197.35 448
11198.35 439
11199.35 455
11200.35 439
11201.35 406
11202.35 472
11203.35 448
11204.35 463
11205.35 464
11206.35 451
11207.35 456
11208.35 421
11209.35 444
11210.35 452
11211.35 442
11212.35 430
11213.35 417
11214.35 436
11215.34 435
11216.35 424
11217.35 429
11218.35 441
11219.35 446
11220.35 447
11221.35 446
11222.35 428
11223.35 438
11224.35 474
11225.35 430
11226.35 443
11227.35 459
11228.35 439
11229.35 433
11230.35 430
11231.35 430
11232.35 470
11233.35 471
11234.35 441
11235.35 437
11236.35 441
11237.36 447
11238.36 460
11239.36 457
11240.36 488
11241.36 460
11242.36 458
11243.36 447
11244.36 433
11245.36 437
11246.37 454
11247.37 466
11248.37 473
11249.37 473
11250.37 475
11251.37 489
11252.38 474
11253.38 475
11254.38 481
11255.38 501
11256.38 486
11257.38 502
11258.39 501
11259.39 486
11260.39 474
11261.39 486
11262.39 491
11263.40 499
11264.40 493
11265.40 528
11266.40 502
11267.40 500
11268.41 566
11269.41 541
11270.41 546
11271.41 570
11272.42 595
11273.42 612
11274.42 630
11275.42 632
11276.43 616
11277.43 573
11278.43 582
11279.44 626
11280.44 619
11281.44 623
11282.44 629
11283.45 596
11284.45 602
11285.45 596
11286.46 576
11287.46 576
11288.46 547
11289.47 541
11290.47 523
11291.47 516
11292.48 529
11293.48 501
11294.48 484
11295.49 483
11296.49 509
11297.49 508
11298.50 506
11299.50 527
11300.51 506
11301.51 494
11302.51 503
11303.52 490
11304.52 516
11305.53 488
11306.53 469
11307.53 502
11308.54 498
11309.54 504
11310.55 496
11311.55 515
11312.55 517
11313.56 502
11314.56 494
11315.57 554
11316.57 550
11317.58 528
11318.58 532
11319.59 543
11320.59 559
11321.59 539
11322.60 555
11323.60 528
11324.61 557
11325.61 535
11326.62 575
11327.62 559
11328.63 553
11329.63 557
11330.64 566
11331.64 540
11332.65 516
11333.65 514
11334.66 508
11335.67 532
11336.67 513
11337.68 526
11338.68 545
11339.69 567
11340.69 558
11341.70 532
11342.70 558
11343.71 583
11344.72 583
11345.72 575
11346.73 564
11347.73 539
11348.74 527
11349.74 563
11350.75 558
11351.76 548
11352.76 540
11353.77 540
11354.78 541
11355.78 550
11356.79 502
11357.79 467
11358.80 533
11359.81 536
11360.81 536
11361.82 526
11362.83 558
11363.83 522
11364.84 522
11365.85 504
11366.85 512
11367.86 481
11368.87 496
11369.87 505
11370.88 461
11371.89 474
11372.89 513
11373.90 507
11374.91 487
11375.92 501
11376.92 495
11377.93 479
11378.94 480
11379.94 465
11380.95 454
11381.96 492
11382.97 490
11383.97 483
11384.98 501
11385.99 491
11387.00 501
11388.00 494
11389.01 456
11390.02 485
11391.03 488
11392.04 493
11393.04 483
11394.05 473
11395.06 485
11396.07 456
11397.08 461
11398.08 509
11399.09 498
11400.10 495
11401.11 499
11402.12 514
11403.12 468
11404.13 475
11405.14 473
11406.15 528
11407.16 490
11408.17 487
11409.18 478
11410.18 504
11411.19 518
11412.20 509
11413.21 516
11414.22 497
11415.23 482
11416.24 472
11417.25 498
11418.25 484
11419.26 473
11420.27 492
11421.28 507
11422.29 493
11423.30 476
11424.31 538
11425.32 510
11426.33 507
11427.34 511
11428.35 505
11429.36 514
11430.37 518
11431.38 496
11432.39 504
11433.39 497
11434.40 510
11435.41 529
11436.42 526
11437.43 498
11438.44 511
11439.45 515
11440.46 510
11441.47 482
11442.48 517
11443.49 520
11444.50 526
11445.51 506
11446.52 484
11447.53 510
11448.55 507
11449.56 502
11450.57 541
11451.58 531
11452.59 533
11453.60 569
11454.61 523
11455.62 548
11456.63 523
11457.64 522
11458.65 532
11459.66 517
11460.67 556
11461.68 537
11462.69 535
11463.71 549
11464.72 546
11465.73 552
11466.74 546
11467.75 558
11468.76 571
11469.77 561
11470.78 574
11471.80 598
11472.81 570
11473.82 555
11474.83 568
11475.84 569
11476.85 589
11477.86 560
11478.88 564
11479.89 585
11480.90 596
11481.91 599
11482.92 587
11483.93 559
11484.95 583
11485.96 577
11486.97 605
11487.98 596
11489.00 610
11490.01 630
11491.02 632
11492.03 614
11493.04 658
11494.06 653
11495.07 636
11496.08 655
11497.09 660
11498.11 685
11499.12 681
11500.13 683
11501.14 674
11502.16 671
11503.17 720
11504.18 709
11505.20 724
11506.21 708
11507.22 750
11508.23 732
11509.25 707
11510.26 717
11511.27 745
11512.29 773
11513.30 754
11514.31 793
11515.33 796
11516.34 831
11517.35 840
11518.37 853
11519.38 853
11520.39 927
11521.41 908
11522.42 902
11523.43 993
11524.45 993
11525.46 1023
11526.47 1075
11527.49 1081
11528.50 1129
11529.52 1173
11530.53 1221
11531.54 1187
11532.56 1202
11533.57 1278
11534.59 1359
11535.60 1510
11536.62 1614
11537.63 1702
11538.64 1800
11539.66 1904
11540.67 1895
11541.69 1911
11542.70 1963
11543.72 1922
11544.73 1878
11545.75 1838
11546.76 1727
11547.77 1706
11548.79 1601
11549.80 1496
11550.82 1416
11551.83 1399
11552.85 1295
11553.86 1176
11554.88 1103
11555.89 1045
11556.91 999
11557.92 954
11558.94 904
11559.95 885
11560.97 857
11561.99 835
11563.00 819
11564.02 840
11565.03 808
11566.05 830
11567.06 800
11568.08 825
11569.09 803
11570.11 817
11571.13 790
11572.14 782
11573.16 799
11574.17 810
11575.19 843
11576.20 887
11577.22 876
11578.24 809
11579.25 820
11580.27 908
11581.29 905
11582.30 867
11583.32 875
11584.33 853
11585.35 870
11586.37 884
11587.38 888
11588.40 906
11589.42 916
11590.43 951
11591.45 899
11592.47 881
11593.48 912
11594.50 941
11595.52 976
11596.53 994
11597.55 1074
11598.57 1080
11599.58 1137
11600.60 1197
11601.62 1191
11602.64 1173
11603.65 1148
11604.67 1215
11605.69 1177
11606.70 1152
11607.72 1146
11608.74 1069
11609.76 1093
11610.77 1022
11611.79 990
11612.81 989
11613.83 905
11614.84 914
11615.86 923
11616.88 880
11617.90 840
11618.92 836
11619.93 908
11620.95 870
11621.97 801
11622.99 802
11624.01 832
11625.02 796
11626.04 767
11627.06 773
11628.08 767
11629.10 749
11630.11 744
11631.13 723
11632.15 731
11633.17 702
11634.19 703
11635.21 729
11636.23 708
11637.24 686
11638.26 670
11639.28 695
11640.30 699
11641.32 644
11642.34 659
11643.36 668
11644.38 657
11645.39 651
11646.41 649
11647.43 635
11648.45 612
11649.47 624
11650.49 615
11651.51 585
11652.53 585
11653.55 569
11654.57 562
11655.59 558
11656.61 564
11657.63 585
11658.65 612
11659.67 584
11660.69 566
11661.70 585
11662.72 584
11663.74 569
11664.76 570
11665.78 515
11666.80 553
11667.82 573
11668.84 545
11669.86 509
11670.88 539
11671.90 559
11672.92 566
11673.95 549
11674.97 586
11675.99 555
11677.01 551
11678.03 535
11679.05 554
11680.07 532
11681.09 529
11682.11 557
11683.13 556
11684.15 535
11685.17 554
11686.19 535
11687.21 546
11688.23 537
11689.25 537
11690.28 517
11691.30 529
11692.32 533
11693.34 491
11694.36 482
11695.38 492
11696.40 522
11697.42 523
11698.44 489
11699.47 493
11700.49 509
11701.51 519
11702.53 466
11703.55 465
11704.57 464
11705.60 489
11706.62 501
11707.64 475
11708.66 478
11709.68 448
11710.70 474
11711.73 465
11712.75 482
11713.77 500
11714.79 461
11715.81 501
11716.84 482
11717.86 481
11718.88 459
11719.90 451
11720.92 459
11721.95 455
11722.97 456
11723.99 455
11725.01 434
11726.04 451
11727.06 438
11728.08 448
11729.11 454
11730.13 450
11731.15 437
11732.17 418
11733.20 445
11734.22 427
11735.24 442
11736.26 434
11737.29 406
11738.31 429
11739.33 402
11740.36 432
11741.38 411
11742.40 438
11743.43 409
11744.45 409
11745.47 410
11746.50 441
11747.52 417
11748.54 410
11749.57 414
11750.59 404
11751.62 405
11752.64 397
11753.66 430
11754.69 404
11755.71 396
11756.73 394
11757.76 403
11758.78 392
11759.81 408
11760.83 393
11761.85 381
11762.88 406
11763.90 430
11764.93 407
11765.95 392
11766.98 380
11768.00 370
11769.02 395
11770.05 387
11771.07 408
11772.10 395
11773.12 423
11774.15 407
11775.17 423
11776.20 394
11777.22 395
11778.25 406
11779.27 395
11780.30 408
11781.32 393
11782.35 400
11783.37 394
11784.40 403
11785.42 395
11786.45 393
11787.47 396
11788.50 381
11789.52 387
11790.55 391
11791.57 395
11792.60 402
11793.62 397
11794.65 395
11795.67 376
11796.70 371
11797.73 380
11798.75 410
11799.78 392
11800.80 379
11801.83 380
11802.85 409
11803.88 392
11804.91 359
11805.93 390
11806.96 407
11807.98 384
11809.01 389
11810.04 423
11811.06 388
11812.09 393
11813.12 407
11814.14 389
11815.17 384
11816.19 382
11817.22 407
11818.25 405
11819.27 381
11820.30 394
11821.33 396
11822.35 405
11823.38 427
11824.41 396
11825.44 386
11826.46 413
11827.49 406
11828.52 410
11829.54 402
11830.57 385
11831.60 406
11832.62 439
11833.65 426
11834.68 407
11835.71 418
11836.73 392
11837.76 421
11838.79 433
11839.82 415
11840.84 445
11841.87 435
11842.90 452
11843.93 426
11844.95 417
11845.98 396
11847.01 395
11848.04 441
11849.07 435
11850.09 425
11851.12 429
11852.15 431
11853.18 435
11854.21 460
11855.23 428
11856.26 445
11857.29 435
11858.32 492
11859.35 481
11860.38 458
11861.40 447
11862.43 483
11863.46 453
11864.49 476
11865.52 479
11866.55 454
11867.58 453
11868.60 463
11869.63 481
11870.66 473
11871.69 467
11872.72 456
11873.75 498
11874.78 484
11875.81 458
11876.84 451
11877.86 474
11878.89 455
11879.92 492
11880.95 517
11881.98 494
11883.01 511
11884.04 480
11885.07 491
11886.10 488
11887.13 532
11888.16 534
11889.19 502
11890.22 539
11891.25 558
11892.28 539
11893.31 548
11894.34 612
11895.37 566
11896.40 567
11897.43 559
11898.46 555
11899.49 575
11900.52 594
11901.55 634
11902.58 635
11903.61 664
11904.64 691
11905.67 708
11906.70 692
11907.73 691
11908.76 702
11909.79 651
11910.82 653
11911.85 679
11912.88 653
11913.91 640
11914.94 659
11915.97 638
11917.01 640
11918.04 610
11919.07 595
11920.10 616
11921.13 642
11922.16 597
11923.19 608
11924.22 631
11925.25 606
11926.28 643
11927.32 663
11928.35 692
11929.38 712
11930.41 726
11931.44 740
11932.47 719
11933.50 751
11934.54 777
11935.57 783
11936.60 761
11937.63 746
11938.66 704
11939.70 725
11940.73 688
11941.76 713
11942.79 682
11943.82 663
11944.85 607
11945.89 578
11946.92 572
11947.95 581
11948.98 571
11950.02 540
11951.05 526
11952.08 481
11953.11 503
11954.15 498
11955.18 496
11956.21 481
11957.24 501
11958.28 523
11959.31 499
11960.34 515
11961.37 467
11962.41 467
11963.44 508
11964.47 506
11965.51 506
11966.54 508
11967.57 520
11968.60 500
11969.64 502
11970.67 512
11971.70 486
11972.74 500
11973.77 527
11974.80 540
11975.84 509
11976.87 493
11977.90 520
11978.94 520
11979.97 514
11981.00 515
11982.04 493
11983.07 525
11984.11 495
11985.14 511
11986.17 513
11987.21 531
11988.24 517
11989.28 515
11990.31 553
11991.34 518
11992.38 519
11993.41 514
11994.45 503
11995.48 522
11996.51 528
11997.55 551
11998.58 551
11999.62 516
12000.65 494
12001.69 514
12002.72 534
12003.76 571
12004.79 541
12005.82 539
12006.86 529
12007.89 547
12008.93 561
12009.96 541
12011.00 559
12012.03 571
12013.07 588
12014.10 615
12015.14 575
12016.17 553
12017.21 559
12018.24 556
12019.28 585
12020.32 585
12021.35 565
12022.39 606
12023.42 621
12024.46 611
12025.49 597
12026.53 618
12027.56 606
12028.60 582
12029.64 579
12030.67 596
12031.71 589
12032.74 584
12033.78 577
12034.81 605
12035.85 588
12036.89 641
12037.92 672
12038.96 620
12039.99 554
12041.03 586
12042.07 582
12043.10 561
12044.14 578
12045.18 572
12046.21 559
12047.25 588
12048.29 546
12049.32 563
12050.36 554
12051.40 565
12052.43 571
12053.47 575
12054.51 590
12055.54 598
12056.58 613
12057.62 604
12058.65 631
12059.69 624
12060.73 594
12061.76 593
12062.80 585
12063.84 593
12064.88 564
12065.91 564
12066.95 594
12067.99 578
12069.03 537
12070.06 528
12071.10 523
12072.14 528
12073.18 547
12074.21 541
12075.25 535
12076.29 539
12077.33 522
12078.36 548
12079.40 532
12080.44 533
12081.48 515
12082.52 525
12083.55 531
12084.59 542
12085.63 541
12086.67 519
12087.71 503
12088.74 528
12089.78 525
12090.82 526
12091.86 539
12092.90 527
12093.94 509
12094.98 533
12096.01 533
12097.05 577
12098.09 567
12099.13 584
12100.17 568
12101.21 595
12102.25 584
12103.28 575
12104.32 592
12105.36 593
12106.40 594
12107.44 558
12108.48 550
12109.52 567
12110.56 559
12111.60 524
12112.64 530
12113.68 526
12114.72 550
12115.76 495
12116.79 505
12117.83 476
12118.87 454
12119.91 467
12120.95 478
12121.99 440
12123.03 456
12124.07 443
12125.11 424
12126.15 449
12127.19 465
12128.23 452
12129.27 479
12130.31 450
12131.35 422
12132.39 435
12133.43 410
12134.47 445
12135.51 433
12136.55 429
12137.59 447
12138.63 459
12139.67 446
12140.71 438
12141.76 474
12142.80 475
12143.84 448
12144.88 422
12145.92 405
12146.96 422
12148.00 448
12149.04 413
12150.08 430
12151.12 424
12152.16 425
12153.20 414
12154.25 379
12155.29 391
12156.33 403
12157.37 395
12158.41 394
12159.45 414
12160.49 398
12161.53 385
12162.58 394
12163.62 391
12164.66 418
12165.70 403
12166.74 422
12167.78 411
12168.82 411
12169.87 391
12170.91 401
12171.95 390
12172.99 409
12174.03 416
12175.08 419
12176.12 381
12177.16 394
12178.20 391
12179.24 390
12180.29 385
12181.33 402
12182.37 402
12183.41 393
12184.46 404
12185.50 404
12186.54 380
12187.58 365
12188.63 385
12189.67 388
12190.71 400
12191.75 395
12192.80 385
12193.84 388
12194.88 373
12195.92 406
12196.97 396
12198.01 375
12199.05 379
12200.10 379
12201.14 365
12202.18 379
12203.23 400
12204.27 392
12205.31 368
12206.36 379
12207.40 383
12208.44 374
12209.49 371
12210.53 397
12211.57 376
12212.62 370
12213.66 367
12214.70 385
12215.75 368
12216.79 355
12217.84 368
12218.88 351
12219.92 379
12220.97 370
12222.01 375
12223.06 385
12224.10 363
12225.14 367
12226.19 356
12227.23 352
12228.28 375
12229.32 380
12230.36 385
12231.41 364
12232.45 321
12233.50 361
12234.54 348
12235.59 361
12236.63 384
12237.68 389
12238.72 392
12239.77 375
12240.81 375
12241.86 365
12242.90 364
12243.94 376
12244.99 362
12246.03 384
12247.08 391
12248.13 387
12249.17 414
12250.22 371
12251.26 376
12252.31 397
12253.35 376
12254.40 356
12255.44 363
12256.49 350
12257.53 390
12258.58 338
12259.62 341
12260.67 356
12261.72 361
12262.76 358
12263.81 352
12264.85 356
12265.90 339
12266.94 364
12267.99 345
12269.04 336
12270.08 354
12271.13 358
12272.17 345
12273.22 361
12274.27 342
12275.31 327
12276.36 330
12277.41 348
12278.45 330
12279.50 330
12280.55 335
12281.59 321
12282.64 319
12283.69 331
12284.73 332
12285.78 342
12286.83 347
12287.87 337
12288.92 333
12289.97 331
12291.01 352
12292.06 351
12293.11 342
12294.15 352
12295.20 326
12296.25 318
12297.30 327
12298.34 314
12299.39 307
12300.44 330
12301.48 304
12302.53 311
12303.58 314
12304.63 307
12305.67 316
12306.72 320
12307.77 316
12308.82 333
12309.87 332
12310.91 325
12311.96 322
12313.01 324
12314.06 327
12315.10 341
12316.15 329
12317.20 348
12318.25 333
12319.30 314
12320.34 308
12321.39 319
12322.44 313
12323.49 309
12324.54 331
12325.59 342
12326.63 333
12327.68 334
12328.73 334
12329.78 322
12330.83 335
12331.88 331
12332.93 326
12333.98 354
12335.02 333
12336.07 329
12337.12 317
12338.17 301
12339.22 310
12340.27 326
12341.32 353
12342.37 312
12343.42 309
12344.47 334
12345.51 321
12346.56 343
12347.61 328
12348.66 315
12349.71 319
12350.76 341
12351.81 331
12352.86 325
12353.91 345
12354.96 340
12356.01 342
12357.06 326
12358.11 333
12359.16 338
12360.21 326
12361.26 313
12362.31 310
12363.36 317
12364.41 309
12365.46 330
12366.51 327
12367.56 331
12368.61 315
12369.66 330
12370.71 323
12371.76 333
12372.81 338
12373.86 317
12374.91 293
12375.96 317
12377.01 315
12378.06 337
12379.11 341
12380.17 310
12381.22 342
12382.27 338
12383.32 322
12384.37 326
12385.42 324
12386.47 315
12387.52 347
12388.57 339
12389.62 316
12390.67 343
12391.73 322
12392.78 343
12393.83 317
12394.88 322
12395.93 323
12396.98 337
12398.03 336
12399.09 339
12400.14 330
12401.19 347
12402.24 349
12403.29 352
12404.34 338
12405.40 325
12406.45 320
12407.50 346
12408.55 359
12409.60 352
12410.66 336
12411.71 319
12412.76 363
12413.81 351
12414.86 360
12415.92 352
12416.97 354
12418.02 353
12419.07 348
12420.13 335
12421.18 315
12422.23 355
12423.28 361
12424.34 370
12425.39 357
12426.44 332
12427.49 352
12428.55 395
12429.60 384
12430.65 384
12431.71 369
12432.76 360
12433.81 391
12434.86 394
12435.92 376
12436.97 364
12438.02 344
12439.08 368
12440.13 372
12441.18 413
12442.24 392
12443.29 391
12444.34 379
12445.40 385
12446.45 369
12447.50 387
12448.56 398
12449.61 416
12450.67 420
12451.72 378
12452.77 379
12453.83 387
12454.88 434
12455.94 406
12456.99 415
12458.04 437
12459.10 444
12460.15 442
12461.21 446
12462.26 442
12463.31 448
12464.37 450
12465.42 487
12466.48 480
12467.53 506
12468.59 549
12469.64 557
12470.70 535
12471.75 576
12472.80 614
12473.86 663
12474.91 714
12475.97 706
12477.02 706
12478.08 749
12479.13 793
12480.19 785
12481.24 783
12482.30 764
12483.35 787
12484.41 747
12485.46 701
12486.52 678
12487.57 678
12488.63 663
12489.69 623
12490.74 631
12491.80 571
12492.85 549
12493.91 561
12494.96 539
12496.02 496
12497.07 495
12498.13 501
12499.19 486
12500.24 423
12501.30 426
12502.35 460
12503.41 458
12504.47 466
12505.52 462
12506.58 425
12507.63 447
12508.69 438
12509.75 437
12510.80 438
12511.86 437
12512.91 426
12513.97 445
12515.03 442
12516.08 437
12517.14 426
12518.20 466
12519.25 418
12520.31 442
12521.37 453
12522.42 458
12523.48 430
12524.54 444
12525.59 415
12526.65 469
12527.71 455
12528.77 456
12529.82 452
12530.88 457
12531.94 471
12532.99 456
12534.05 422
12535.11 425
12536.17 395
12537.22 420
12538.28 411
12539.34 441
12540.40 409
12541.45 412
12542.51 441
12543.57 437
12544.63 454
12545.68 439
12546.74 473
12547.80 486
12548.86 458
12549.92 488
12550.97 518
12552.03 494
12553.09 521
12554.15 546
12555.21 545
12556.26 531
12557.32 494
12558.38 536
12559.44 535
12560.50 547
12561.56 517
12562.61 522
12563.67 554
12564.73 532
12565.79 506
12566.85 509
12567.91 541
12568.97 538
12570.02 476
12571.08 477
12572.14 493
12573.20 460
12574.26 440
12575.32 431
12576.38 476
12577.44 478
12578.50 471
12579.56 465
12580.61 466
12581.67 473
12582.73 454
12583.79 446
12584.85 447
12585.91 460
12586.97 460
12588.03 434
12589.09 430
12590.15 457
12591.21 463
12592.27 465
12593.33 454
12594.39 438
12595.45 443
12596.51 434
12597.57 441
12598.63 433
12599.69 461
12600.75 453
12601.81 445
12602.87 449
12603.93 461
12604.99 462
12606.05 460
12607.11 429
12608.17 451
12609.23 467
12610.29 487
12611.35 477
12612.41 459
12613.47 475
12614.53 470
12615.59 449
12616.66 446
12617.72 467
12618.78 494
12619.84 506
12620.90 498
12621.96 497
12623.02 502
12624.08 511
12625.14 524
12626.20 500
12627.26 525
12628.33 489
12629.39 497
12630.45 526
12631.51 515
12632.57 511
12633.63 500
12634.69 456
12635.76 519
12636.82 469
12637.88 458
12638.94 476
12640.00 482
12641.06 466
12642.13 453
12643.19 453
12644.25 450
12645.31 460
12646.37 457
12647.44 449
12648.50 490
12649.56 439
12650.62 437
12651.68 451
12652.75 431
12653.81 451
12654.87 437
12655.93 451
12657.00 452
12658.06 448
12659.12 469
12660.18 480
12661.25 464
12662.31 450
12663.37 434
12664.43 485
12665.50 491
12666.56 496
12667.62 477
12668.69 484
12669.75 466
12670.81 477
12671.88 480
12672.94 495
12674.00 501
12675.06 505
12676.13 476
12677.19 483
12678.25 499
12679.32 520
12680.38 515
12681.44 495
12682.51 492
12683.57 448
12684.64 498
12685.70 511
12686.76 508
12687.83 509
12688.89 467
12689.95 506
12691.02 522
12692.08 486
12693.15 544
12694.21 520
12695.27 539
12696.34 538
12697.40 551
12698.47 563
12699.53 580
12700.59 578
12701.66 570
12702.72 597
12703.79 556
12704.85 599
12705.92 616
12706.98 607
12708.05 611
12709.11 594
12710.18 616
12711.24 607
12712.30 630
12713.37 616
12714.43 610
12715.50 602
12716.56 576
12717.63 578
12718.69 604
12719.76 579
12720.82 559
12721.89 596
12722.95 598
12724.02 610
12725.09 580
12726.15 609
12727.22 604
12728.28 587
12729.35 588
12730.41 578
12731.48 644
12732.54 625
12733.61 670
12734.68 641
12735.74 654
12736.81 646
12737.87 628
12738.94 633
12740.00 639
12741.07 644
12742.14 628
12743.20 621
12744.27 599
12745.33 573
12746.40 572
12747.47 550
12748.53 582
12749.60 554
12750.67 525
12751.73 532
12752.80 553
12753.87 527
12754.93 480
12756.00 495
12757.07 513
12758.13 460
12759.20 473
12760.27 476
12761.33 446
12762.40 436
12763.47 456
12764.53 445
12765.60 477
12766.67 444
12767.73 448
12768.80 476
12769.87 440
12770.94 434
12772.00 417
12773.07 431
12774.14 436
12775.21 431
12776.27 439
12777.34 446
12778.41 437
12779.48 447
12780.54 428
12781.61 439
12782.68 433
12783.75 421
12784.81 441
12785.88 445
12786.95 445
12788.02 439
12789.09 417
12790.15 431
12791.22 446
12792.29 448
12793.36 422
12794.43 403
12795.49 426
12796.56 399
12797.63 413
12798.70 414
12799.77 431
12800.84 439
12801.90 427
12802.97 420
12804.04 411
12805.11 412
12806.18 404
12807.25 409
12808.32 428
12809.39 423
12810.45 411
12811.52 383
12812.59 420
12813.66 428
12814.73 406
12815.80 429
12816.87 440
12817.94 448
12819.01 423
12820.08 408
12821.15 433
12822.21 430
12823.28 444
12824.35 442
12825.42 433
12826.49 440
12827.56 457
12828.63 441
12829.70 397
12830.77 415
12831.84 441
12832.91 420
12833.98 433
12835.05 418
12836.12 410
12837.19 413
12838.26 411
12839.33 430
12840.40 374
12841.47 400
12842.54 398
12843.61 365
12844.68 363
12845.75 348
12846.82 387
12847.89 393
12848.96 395
12850.03 382
12851.10 373
12852.18 362
12853.25 365
12854.32 351
12855.39 367
12856.46 371
12857.53 376
12858.60 362
12859.67 369
12860.74 338
12861.81 373
12862.88 359
12863.96 369
12865.03 359
12866.10 335
12867.17 345
12868.24 365
12869.31 323
12870.38 328
12871.45 341
12872.53 336
12873.60 360
12874.67 332
12875.74 313
12876.81 330
12877.88 361
12878.96 343
12880.03 328
12881.10 333
12882.17 351
12883.24 338
12884.31 344
12885.39 327
12886.46 339
12887.53 325
12888.60 345
12889.68 348
12890.75 309
12891.82 322
12892.89 346
12893.96 330
12895.04 339
12896.11 318
12897.18 329
12898.25 314
12899.33 296
12900.40 320
12901.47 316
12902.54 298
12903.62 297
12904.69 335
12905.76 306
12906.84 297
12907.91 277
12908.98 318
12910.06 309
12911.13 281
12912.20 291
12913.27 274
12914.35 293
12915.42 310
12916.49 326
12917.57 301
12918.64 300
12919.71 339
12920.79 302
12921.86 311
12922.94 299
12924.01 288
12925.08 296
12926.16 292
12927.23 301
12928.30 286
12929.38 293
12930.45 305
12931.53 307
12932.60 291
12933.67 276
12934.75 277
12935.82 285
12936.90 278
12937.97 289
12939.04 287
12940.12 278
12941.19 290
12942.27 267
12943.34 277
12944.42 292
12945.49 295
12946.56 288
12947.64 281
12948.71 283
12949.79 259
12950.86 283
12951.94 272
12953.01 284
12954.09 287
12955.16 279
12956.24 291
12957.31 289
12958.39 274
12959.46 294
12960.54 317
12961.61 281
12962.69 282
12963.76 291
12964.84 276
12965.91 262
12966.99 273
12968.07 294
12969.14 285
12970.22 297
12971.29 275
12972.37 294
12973.44 297
12974.52 294
12975.59 277
12976.67 285
12977.75 287
12978.82 273
12979.90 272
12980.97 266
12982.05 270
12983.13 271
12984.20 286
12985.28 285
12986.35 292
12987.43 284
12988.51 284
12989.58 295
12990.66 270
12991.74 285
12992.81 281
12993.89 296
12994.97 297
12996.04 303
12997.12 300
12998.20 306
12999.27 304
13000.35 282
13001.43 297
13002.50 308
13003.58 295
13004.66 285
13005.73 295
13006.81 274
13007.89 313
13008.97 313
13010.04 294
13011.12 287
13012.20 307
13013.27 303
13014.35 308
13015.43 290
13016.51 280
13017.58 294
13018.66 300
13019.74 293
13020.82 279
13021.89 307
13022.97 290
13024.05 289
13025.13 305
13026.21 288
13027.28 300
13028.36 295
13029.44 323
13030.52 295
13031.60 270
13032.67 288
13033.75 313
13034.83 301
13035.91 314
13036.99 306
13038.07 275
13039.14 324
13040.22 325
13041.30 297
13042.38 300
13043.46 302
13044.54 314
13045.62 296
13046.69 306
13047.77 323
13048.85 331
13049.93 320
13051.01 306
13052.09 305
13053.17 315
13054.25 295
13055.33 286
13056.40 303
13057.48 302
13058.56 298
13059.64 313
13060.72 304
13061.80 297
13062.88 306
13063.96 302
13065.04 312
13066.12 310
13067.20 305
13068.28 308
13069.36 293
13070.44 309
13071.52 288
13072.60 303
13073.68 299
13074.76 285
13075.84 294
13076.92 310
13078.00 303
13079.08 293
13080.16 280
13081.24 272
13082.32 282
13083.40 287
13084.48 310
13085.56 286
13086.64 285
13087.72 300
13088.80 293
13089.88 300
13090.96 307
13092.04 294
13093.12 282
13094.20 296
13095.28 285
13096.36 287
13097.44 292
13098.52 311
13099.61 302
13100.69 300
13101.77 291
13102.85 303
13103.93 300
13105.01 309
13106.09 303
13107.17 297
13108.25 310
13109.34 303
13110.42 302
13111.50 317
13112.58 307
13113.66 307
13114.74 325
13115.82 300
13116.91 343
13117.99 334
13119.07 319
13120.15 316
13121.23 304
13122.31 334
13123.40 357
13124.48 357
13125.56 342
13126.64 334
13127.72 328
13128.81 335
13129.89 327
13130.97 349
13132.05 351
13133.14 345
13134.22 368
13135.30 352
13136.38 346
13137.47 342
13138.55 340
13139.63 323
13140.71 350
13141.80 317
13142.88 306
13143.96 310
13145.04 339
13146.13 308
13147.21 322
13148.29 304
13149.38 316
13150.46 302
13151.54 324
13152.62 329
13153.71 333
13154.79 320
13155.87 317
13156.96 319
13158.04 320
13159.12 304
13160.21 333
13161.29 306
13162.37 312
13163.46 346
13164.54 313
13165.62 328
13166.71 323
13167.79 303
13168.88 300
13169.96 299
13171.04 296
13172.13 326
13173.21 318
13174.30 294
13175.38 335
13176.46 325
13177.55 317
13178.63 342
13179.72 304
13180.80 341
13181.88 339
13182.97 326
13184.05 351
13185.14 323
13186.22 333
13187.31 319
13188.39 335
13189.48 313
13190.56 320
13191.65 321
13192.73 309
13193.81 329
13194.90 348
13195.98 340
13197.07 338
13198.15 347
13199.24 342
13200.32 327
13201.41 340
13202.49 340
13203.58 349
13204.67 358
13205.75 347
13206.84 365
13207.92 352
13209.01 316
13210.09 345
13211.18 351
13212.26 344
13213.35 332
13214.43 351
13215.52 350
13216.61 343
13217.69 346
13218.78 332
13219.86 323
13220.95 344
13222.04 358
13223.12 372
13224.21 352
13225.29 339
13226.38 342
13227.47 338
13228.55 356
13229.64 344
13230.72 351
13231.81 347
13232.90 339
13233.98 363
13235.07 354
13236.16 331
13237.24 358
13238.33 348
13239.42 388
13240.50 344
13241.59 334
13242.68 331
13243.76 351
13244.85 381
13245.94 345
13247.02 371
13248.11 338
13249.20 325
13250.29 373
13251.37 358
13252.46 353
13253.55 349
13254.63 371
13255.72 377
13256.81 357
13257.90 361
13258.98 350
13260.07 367
13261.16 368
13262.25 376
13263.33 407
13264.42 394
13265.51 372
13266.60 397
13267.69 380
13268.77 385
13269.86 398
13270.95 402
13272.04 396
13273.13 382
13274.21 374
13275.30 420
13276.39 397
13277.48 399
13278.57 389
13279.65 416
13280.74 410
13281.83 421
13282.92 424
13284.01 445
13285.10 386
13286.19 396
13287.27 440
13288.36 467
13289.45 412
13290.54 439
13291.63 422
13292.72 415
13293.81 443
13294.90 444
13295.98 425
13297.07 441
13298.16 408
13299.25 430
13300.34 431
13301.43 408
13302.52 424
13303.61 437
13304.70 477
13305.79 441
13306.88 449
13307.97 468
13309.06 449
13310.15 477
13311.24 441
13312.32 464
13313.41 446
13314.50 487
13315.59 486
13316.68 489
13317.77 494
13318.86 480
13319.95 499
13321.04 506
13322.13 496
13323.22 495
13324.31 486
13325.40 516
13326.49 528
13327.58 498
13328.68 501
13329.77 487
13330.86 533
13331.95 504
13333.04 495
13334.13 511
13335.22 498
13336.31 496
13337.40 530
13338.49 502
13339.58 510
13340.67 546
13341.76 583
13342.85 568
13343.94 555
13345.04 547
13346.13 533
13347.22 567
13348.31 565
13349.40 554
13350.49 539
13351.58 563
13352.67 558
13353.77 554
13354.86 548
13355.95 527
13357.04 525
13358.13 553
13359.22 575
13360.31 543
13361.41 561
13362.50 598
13363.59 594
13364.68 609
13365.77 604
13366.87 569
13367.96 604
13369.05 613
13370.14 610
13371.23 570
13372.33 595
13373.42 650
13374.51 650
13375.60 585
13376.69 587
13377.79 625
13378.88 635
13379.97 587
13381.06 568
13382.16 557
13383.25 527
13384.34 532
13385.43 548
13386.53 511
13387.62 506
13388.71 506
13389.81 484
13390.90 478
13391.99 494
13393.08 487
13394.18 450
13395.27 466
13396.36 452
13397.46 459
13398.55 484
13399.64 499
13400.74 505
13401.83 472
13402.92 460
13404.02 436
13405.11 475
13406.20 449
13407.30 441
13408.39 433
13409.48 479
13410.58 475
13411.67 436
13412.77 441
13413.86 413
13414.95 459
13416.05 457
13417.14 468
13418.23 458
13419.33 468
13420.42 431
13421.52 445
13422.61 432
13423.71 466
13424.80 445
13425.89 439
13426.99 436
13428.08 428
13429.18 423
13430.27 442
13431.37 454
13432.46 445
13433.56 478
13434.65 440
13435.74 471
13436.84 465
13437.93 468
13439.03 461
13440.12 472
13441.22 452
13442.31 477
13443.41 465
13444.50 467
13445.60 460
13446.69 486
13447.79 532
13448.88 475
13449.98 486
13451.08 482
13452.17 481
13453.27 489
13454.36 473
13455.46 480
13456.55 453
13457.65 488
13458.74 481
13459.84 487
13460.94 517
13462.03 473
13463.13 493
13464.22 516
13465.32 505
13466.41 523
13467.51 503
13468.61 515
13469.70 486
13470.80 505
13471.90 524
13472.99 511
13474.09 552
13475.18 524
13476.28 497
13477.38 539
13478.47 503
13479.57 528
13480.67 507
13481.76 517
13482.86 513
13483.96 519
13485.05 539
13486.15 522
13487.25 542
13488.34 508
13489.44 526
13490.54 529
13491.63 540
13492.73 552
13493.83 554
13494.93 580
13496.02 569
13497.12 541
13498.22 581
13499.31 584
13500.41 544
13501.51 578
13502.61 600
13503.70 609
13504.80 607
13505.90 587
13507.00 597
13508.09 624
13509.19 599
13510.29 627
13511.39 606
13512.49 591
13513.58 612
13514.68 585
13515.78 571
13516.88 594
13517.98 589
13519.07 595
13520.17 581
13521.27 568
13522.37 553
13523.47 580
13524.57 594
13525.66 560
13526.76 545
13527.86 534
13528.96 550
13530.06 539
13531.16 530
13532.25 519
13533.35 524
13534.45 528
13535.55 490
13536.65 492
13537.75 515
13538.85 491
13539.95 478
13541.05 462
13542.14 498
13543.24 488
13544.34 457
13545.44 458
13546.54 479
13547.64 468
13548.74 479
13549.84 460
13550.94 454
13552.04 432
13553.14 451
13554.24 452
13555.34 435
13556.44 433
13557.54 439
13558.64 446
13559.74 412
13560.84 435
13561.94 438
13563.04 435
13564.13 420
13565.23 432
13566.34 442
13567.44 433
13568.54 442
13569.64 421
13570.74 426
13571.84 409
13572.94 438
13574.04 428
13575.14 427
13576.24 415
13577.34 431
13578.44 440
13579.54 425
13580.64 431
13581.74 404
13582.84 402
13583.94 422
13585.04 399
13586.14 430
13587.24 435
13588.35 430
13589.45 422
13590.55 412
13591.65 433
13592.75 434
13593.85 427
13594.95 425
13596.05 434
13597.15 414
13598.26 421
13599.36 432
13600.46 425
13601.56 465
13602.66 421
13603.76 459
13604.86 412
13605.97 400
13607.07 428
13608.17 436
13609.27 400
13610.37 427
13611.47 425
13612.58 428
13613.68 428
13614.78 441
13615.88 404
13616.98 462
13618.09 451
13619.19 427
13620.29 435
13621.39 462
13622.50 448
13623.60 437
13624.70 438
13625.80 422
13626.91 436
13628.01 421
13629.11 441
13630.21 391
13631.32 439
13632.42 444
13633.52 493
13634.62 432
13635.73 428
13636.83 421
13637.93 415
13639.04 432
13640.14 413
13641.24 429
13642.35 441
13643.45 450
13644.55 424
13645.65 438
13646.76 435
13647.86 431
13648.96 436
13650.07 446
13651.17 460
13652.28 426
13653.38 425
13654.48 458
13655.59 427
13656.69 466
13657.79 425
13658.90 434
13660.00 462
13661.11 456
13662.21 451
13663.31 419
13664.42 465
13665.52 450
13666.63 463
13667.73 452
13668.83 444
13669.94 429
13671.04 425
13672.15 436
13673.25 448
13674.36 472
13675.46 444
13676.56 448
13677.67 452
13678.77 483
13679.88 453
13680.98 465
13682.09 461
13683.19 465
13684.30 482
13685.40 476
13686.51 453
13687.61 465
13688.72 486
13689.82 480
13690.93 486
13692.03 503
13693.14 521
13694.24 475
13695.35 485
13696.45 462
13697.56 478
13698.66 494
13699.77 505
13700.87 476
13701.98 475
13703.09 487
13704.19 523
13705.30 506
13706.40 501
13707.51 530
13708.61 539
13709.72 536
13710.83 528
13711.93 521
13713.04 530
13714.14 530
13715.25 537
13716.36 566
13717.46 573
13718.57 556
13719.67 539
13720.78 544
13721.89 574
13722.99 614
13724.10 602
13725.21 569
13726.31 574
13727.42 587
13728.53 624
13729.63 608
13730.74 635
13731.85 609
13732.95 638
13734.06 628
13735.17 600
13736.27 655
13737.38 638
13738.49 666
13739.59 639
13740.70 665
13741.81 679
13742.92 684
13744.02 688
13745.13 686
13746.24 674
13747.35 703
13748.45 721
13749.56 735
13750.67 777
13751.78 768
13752.88 783
13753.99 770
13755.10 793
13756.21 845
13757.31 849
13758.42 857
13759.53 916
13760.64 937
13761.75 948
13762.85 988
13763.96 983
13765.07 1003
13766.18 1033
13767.29 1051
13768.39 1026
13769.50 1041
13770.61 979
13771.72 1025
13772.83 1023
13773.94 995
13775.04 989
13776.15 960
13777.26 918
13778.37 923
13779.48 915
13780.59 913
13781.70 873
13782.80 849
13783.91 837
13785.02 790
13786.13 780
13787.24 764
13788.35 723
13789.46 747
13790.57 701
13791.68 676
13792.79 689
13793.90 724
13795.00 681
13796.11 609
13797.22 642
13798.33 625
13799.44 624
13800.55 596
13801.66 585
13802.77 615
13803.88 582
13804.99 552
13806.10 541
13807.21 573
13808.32 578
13809.43 573
13810.54 591
13811.65 585
13812.76 564
13813.87 536
13814.98 556
13816.09 552
13817.20 540
13818.31 537
13819.42 512
13820.53 536
13821.64 496
13822.75 528
13823.86 530
13824.97 529
13826.08 510
13827.19 499
13828.30 509
13829.41 485
13830.53 514
13831.64 530
13832.75 545
13833.86 514
13834.97 509
13836.08 508
13837.19 484
13838.30 509
13839.41 504
13840.52 537
13841.64 528
13842.75 517
13843.86 528
13844.97 527
13846.08 531
13847.19 512
13848.30 510
13849.41 531
13850.53 517
13851.64 526
13852.75 496
13853.86 505
13854.97 507
13856.08 517
13857.20 519
13858.31 501
13859.42 528
13860.53 538
13861.64 549
13862.76 509
13863.87 518
13864.98 521
13866.09 539
13867.20 539
13868.32 542
13869.43 544
13870.54 540
13871.65 541
13872.77 536
13873.88 516
13874.99 520
13876.10 510
13877.22 523
13878.33 539
13879.44 533
13880.55 564
13881.67 558
13882.78 573
13883.89 568
13885.01 564
13886.12 564
13887.23 569
13888.34 569
13889.46 584
13890.57 585
13891.68 625
13892.80 612
13893.91 617
13895.02 666
13896.14 626
13897.25 646
13898.36 623
13899.48 653
13900.59 656
13901.70 606
13902.82 605
13903.93 656
13905.05 630
13906.16 630
13907.27 602
13908.39 583
13909.50 595
13910.61 592
13911.73 589
13912.84 529
13913.96 502
13915.07 542
13916.19 546
13917.30 511
13918.41 512
13919.53 523
13920.64 485
13921.76 493
13922.87 504
13923.99 481
13925.10 494
13926.21 476
13927.33 497
13928.44 484
13929.56 470
13930.67 480
13931.79 511
13932.90 480
13934.02 458
13935.13 487
13936.25 491
13937.36 447
13938.48 466
13939.59 452
13940.71 464
13941.82 450
13942.94 453
13944.05 471
13945.17 452
13946.28 454
13947.40 465
13948.52 455
13949.63 439
13950.75 434
13951.86 443
13952.98 434
13954.09 425
13955.21 423
13956.32 402
13957.44 439
13958.56 461
13959.67 427
13960.79 423
13961.90 413
13963.02 418
13964.14 428
13965.25 433
13966.37 440
13967.48 433
13968.60 454
13969.72 459
13970.83 433
13971.95 441
13973.07 444
13974.18 430
13975.30 442
13976.42 421
13977.53 428
13978.65 418
13979.77 419
13980.88 429
13982.00 419
13983.12 405
13984.23 414
13985.35 426
13986.47 412
13987.58 416
13988.70 447
13989.82 424
13990.94 422
13992.05 428
13993.17 421
13994.29 411
13995.40 401
13996.52 419
13997.64 420
13998.76 416
13999.87 402
14000.99 436
14002.11 414
14003.23 399
14004.35 421
14005.46 418
14006.58 398
14007.70 362
14008.82 385
14009.93 426
14011.05 407
14012.17 424
14013.29 416
14014.41 392
14015.52 423
14016.64 423
14017.76 428
14018.88 421
14020.00 411
14021.12 429
14022.23 408
14023.35 402
14024.47 395
14025.59 403
14026.71 431
14027.83 404
14028.95 412
14030.06 391
14031.18 404
14032.30 397
14033.42 394
14034.54 402
14035.66 398
14036.78 388
14037.90 378
14039.02 441
14040.14 395
14041.25 398
14042.37 416
14043.49 425
14044.61 400
14045.73 429
14046.85 424
14047.97 417
14049.09 415
14050.21 415
14051.33 395
14052.45 424
14053.57 439
14054.69 446
14055.81 427
14056.93 457
14058.05 438
14059.17 440
14060.29 467
14061.41 455
14062.53 451
14063.65 440
14064.77 439
14065.89 449
14067.01 449
14068.13 475
14069.25 494
14070.37 430
14071.49 466
14072.61 490
14073.73 474
14074.85 494
14075.97 506
14077.09 507
14078.21 502
14079.33 470
14080.45 505
14081.57 496
14082.69 478
14083.82 504
14084.94 515
14086.06 514
14087.18 521
14088.30 522
14089.42 491
14090.54 492
14091.66 501
14092.78 482
14093.91 530
14095.03 499
14096.15 506
14097.27 495
14098.39 522
14099.51 529
14100.63 490
14101.76 506
14102.88 496
14104.00 490
14105.12 527
14106.24 504
14107.36 471
14108.49 489
14109.61 469
14110.73 501
14111.85 461
14112.97 470
14114.10 479
14115.22 462
14116.34 471
14117.46 454
14118.58 455
14119.71 451
14120.83 445
14121.95 450
14123.07 423
14124.20 411
14125.32 420
14126.44 422
14127.56 404
14128.69 408
14129.81 386
14130.93 416
14132.06 415
14133.18 386
14134.30 403
14135.42 379
14136.55 353
14137.67 375
14138.79 378
14139.92 394
14141.04 376
14142.16 365
14143.29 364
14144.41 381
14145.53 332
14146.66 363
14147.78 352
14148.90 352
14150.03 352
14151.15 376
14152.27 345
14153.40 333
14154.52 352
14155.64 352
14156.77 336
14157.89 378
14159.02 354
14160.14 338
14161.26 376
14162.39 359
14163.51 333
14164.64 353
14165.76 355
14166.88 340
14168.01 339
14169.13 377
14170.26 369
14171.38 318
14172.51 324
14173.63 339
14174.75 362
14175.88 348
14177.00 325
14178.13 350
14179.25 344
14180.38 330
14181.50 322
14182.63 345
14183.75 340
14184.88 344
14186.00 337
14187.13 335
14188.25 356
14189.38 325
14190.50 301
14191.63 310
14192.75 315
14193.88 289
14195.00 301
14196.13 323
14197.25 326
14198.38 303
14199.50 297
14200.63 324
14201.76 304
14202.88 299
14204.01 322
14205.13 315
14206.26 314
14207.38 320
14208.51 322
14209.64 306
14210.76 300
14211.89 302
14213.01 310
14214.14 319
14215.27 302
14216.39 289
14217.52 308
14218.64 316
14219.77 314
14220.90 282
14222.02 252
14223.15 276
14224.28 282
14225.40 292
14226.53 283
14227.66 304
14228.78 301
14229.91 313
14231.04 298
14232.16 310
14233.29 292
14234.42 284
14235.54 298
14236.67 298
14237.80 322
14238.92 307
14240.05 295
14241.18 273
14242.31 276
14243.43 279
14244.56 297
14245.69 295
14246.82 263
14247.94 280
14249.07 291
14250.20 269
14251.33 273
14252.45 315
14253.58 281
14254.71 296
14255.84 307
14256.96 310
14258.09 304
14259.22 294
14260.35 277
14261.47 285
14262.60 293
14263.73 264
14264.86 265
14265.99 274
14267.12 280
14268.24 295
14269.37 291
14270.50 284
14271.63 292
14272.76 283
14273.89 283
14275.01 293
14276.14 269
14277.27 264
14278.40 261
14279.53 286
14280.66 260
14281.79 249
14282.91 251
14284.04 246
14285.17 280
14286.30 255
14287.43 245
14288.56 243
14289.69 245
14290.82 273
14291.95 248
14293.08 245
14294.20 244
14295.33 270
14296.46 281
14297.59 246
14298.72 238
14299.85 256
14300.98 256
14302.11 259
14303.24 238
14304.37 253
14305.50 248
14306.63 243
14307.76 272
14308.89 258
14310.02 254
14311.15 275
14312.28 260
14313.41 255
14314.54 262
14315.67 258
14316.80 235
14317.93 250
14319.06 248
14320.19 260
14321.32 244
14322.45 244
14323.58 246
14324.71 252
14325.84 250
14326.97 234
14328.10 271
14329.23 228
14330.36 233
14331.49 247
14332.62 257
14333.76 265
14334.89 252
14336.02 229
14337.15 246
14338.28 237
14339.41 260
14340.54 245
14341.67 259
14342.80 244
14343.93 224
14345.07 230
14346.20 234
14347.33 248
14348.46 266
14349.59 247
14350.72 217
14351.85 252
14352.99 248
14354.12 252
14355.25 246
14356.38 244
14357.51 247
14358.64 236
14359.78 239
14360.91 243
14362.04 217
14363.17 231
14364.30 231
14365.44 240
14366.57 221
14367.70 255
14368.83 243
14369.96 236
14371.10 233
14372.23 252
14373.36 265
14374.49 255
14375.63 246
14376.76 240
14377.89 245
14379.02 238
14380.16 233
14381.29 224
14382.42 256
14383.55 243
14384.69 241
14385.82 242
14386.95 246
14388.09 261
14389.22 267
14390.35 258
14391.49 247
14392.62 245
14393.75 249
14394.89 240
14396.02 261
14397.15 243
14398.28 259
14399.42 232
14400.55 248
14401.69 243
14402.82 244
14403.95 260
14405.09 274
14406.22 265
14407.35 256
14408.49 251
14409.62 255
14410.75 266
14411.89 266
14413.02 261
14414.16 249
14415.29 255
14416.42 245
14417.56 264
14418.69 253
14419.83 252
14420.96 245
14422.10 263
14423.23 245
14424.36 252
14425.50 270
14426.63 267
14427.77 246
14428.90 256
14430.04 272
14431.17 271
14432.31 254
14433.44 249
14434.58 258
14435.71 270
14436.85 270
14437.98 271
14439.12 258
14440.25 262
14441.39 263
14442.52 280
14443.66 270
14444.79 262
14445.93 277
14447.06 275
14448.20 258
14449.33 258
14450.47 247
14451.60 255
14452.74 270
14453.87 255
14455.01 273
14456.14 280
14457.28 280
14458.42 275
14459.55 252
14460.69 291
14461.82 301
14462.96 281
14464.10 283
14465.23 294
14466.37 298
14467.50 289
14468.64 277
14469.78 279
14470.91 297
14472.05 297
14473.18 293
14474.32 277
14475.46 293
14476.59 290
14477.73 297
14478.87 302
14480.00 295
14481.14 279
14482.28 277
14483.41 276
14484.55 273
14485.69 290
14486.82 290
14487.96 288
14489.10 266
14490.23 268
14491.37 266
14492.51 275
14493.65 287
14494.78 273
14495.92 284
14497.06 284
14498.19 269
14499.33 276
14500.47 277
14501.61 274
14502.74 297
14503.88 272
14505.02 279
14506.16 302
14507.29 290
14508.43 261
14509.57 295
14510.71 302
14511.85 291
14512.98 280
14514.12 273
14515.26 266
14516.40 270
14517.54 260
14518.67 270
14519.81 266
14520.95 264
14522.09 265
14523.23 243
14524.36 262
14525.50 258
14526.64 268
14527.78 272
14528.92 261
14530.06 255
14531.19 250
14532.33 260
14533.47 251
14534.61 247
14535.75 247
14536.89 266
14538.03 267
14539.17 255
14540.31 278
14541.44 270
14542.58 237
14543.72 253
14544.86 260
14546.00 266
14547.14 271
14548.28 234
14549.42 242
14550.56 269
14551.70 258
14552.84 258
14553.98 246
14555.12 245
14556.25 258
14557.39 256
14558.53 253
14559.67 242
14560.81 233
14561.95 248
14563.09 245
14564.23 261
14565.37 268
14566.51 271
14567.65 241
14568.79 259
14569.93 258
14571.07 265
14572.21 243
14573.35 265
14574.49 257
14575.63 277
14576.77 256
14577.92 250
14579.06 247
14580.20 250
14581.34 253
14582.48 250
14583.62 251
14584.76 264
14585.90 280
14587.04 282
14588.18 242
14589.32 257
14590.46 256
14591.60 271
14592.74 273
14593.89 256
14595.03 260
14596.17 257
14597.31 270
14598.45 281
14599.59 282
14600.73 277
14601.87 271
14603.02 279
14604.16 276
14605.30 263
14606.44 260
14607.58 253
14608.72 287
14609.86 287
14611.01 280
14612.15 274
14613.29 272
14614.43 264
14615.57 286
14616.72 276
14617.86 283
14619.00 304
14620.14 275
14621.28 282
14622.43 282
14623.57 291
14624.71 275
14625.85 278
14627.00 288
14628.14 319
14629.28 304
14630.42 273
14631.56 268
14632.71 289
14633.85 297
14634.99 287
14636.14 313
14637.28 341
14638.42 316
14639.56 311
14640.71 289
14641.85 321
14642.99 317
14644.14 293
14645.28 298
14646.42 295
14647.56 295
14648.71 279
14649.85 294
14650.99 279
14652.14 258
14653.28 270
14654.42 262
14655.57 272
14656.71 260
14657.85 264
14659.00 242
14660.14 259
14661.29 253
14662.43 277
14663.57 244
14664.72 224
14665.86 248
14667.00 243
14668.15 251
14669.29 232
14670.44 229
14671.58 239
14672.73 264
14673.87 228
14675.01 247
14676.16 222
14677.30 217
14678.45 225
14679.59 236
14680.74 219
14681.88 236
14683.02 252
14684.17 237
14685.31 239
14686.46 216
14687.60 227
14688.75 217
14689.89 223
14691.04 232
14692.18 226
14693.33 241
14694.47 233
14695.62 216
14696.76 210
14697.91 204
14699.05 216
14700.20 198
14701.34 206
14702.49 204
14703.63 208
14704.78 230
14705.92 206
14707.07 201
14708.22 199
14709.36 212
14710.51 224
14711.65 218
14712.80 196
14713.94 207
14715.09 205
14716.23 215
14717.38 206
14718.53 206
14719.67 197
14720.82 209
14721.96 230
14723.11 236
14724.26 207
14725.40 219
14726.55 223
14727.70 194
14728.84 228
14729.99 222
14731.13 223
14732.28 229
14733.43 207
14734.57 206
14735.72 175
14736.87 192
14738.01 197
14739.16 203
14740.31 233
14741.45 182
14742.60 218
14743.75 223
14744.89 210
14746.04 199
14747.19 190
14748.34 223
14749.48 201
14750.63 220
14751.78 213
14752.92 201
14754.07 211
14755.22 216
14756.37 224
14757.51 187
14758.66 200
14759.81 198
14760.96 205
14762.10 172
14763.25 184
14764.40 207
14765.55 215
14766.70 196
14767.84 189
14768.99 196
14770.14 209
14771.29 194
14772.43 181
14773.58 182
14774.73 178
14775.88 207
14777.03 210
14778.18 202
14779.32 195
14780.47 202
14781.62 207
14782.77 214
14783.92 195
14785.07 183
14786.21 208
14787.36 189
14788.51 188
14789.66 173
14790.81 178
14791.96 196
14793.11 171
14794.26 175
14795.40 194
14796.55 177
14797.70 193
14798.85 203
14800.00 190
14801.15 189
14802.30 168
14803.45 174
14804.60 178
14805.75 179
14806.90 184
14808.05 192
14809.19 190
14810.34 181
14811.49 184
14812.64 182
14813.79 170
14814.94 184
14816.09 165
14817.24 183
14818.39 185
14819.54 192
14820.69 182
14821.84 182
14822.99 177
14824.14 169
14825.29 190
14826.44 184
14827.59 181
14828.74 174
14829.89 187
14831.04 173
14832.19 180
14833.34 185
14834.49 177
14835.64 166
14836.79 183
14837.95 192
14839.10 171
14840.25 170
14841.40 174
14842.55 152
14843.70 159
14844.85 165
14846.00 181
14847.15 185
14848.30 173
14849.45 172
14850.60 176
14851.76 192
14852.91 186
14854.06 181
14855.21 163
14856.36 192
14857.51 186
14858.66 157
14859.81 178
14860.97 175
14862.12 164
14863.27 161
14864.42 155
14865.57 171
14866.72 199
14867.88 168
14869.03 178
14870.18 179
14871.33 189
14872.48 182
14873.64 166
14874.79 174
14875.94 179
14877.09 181
14878.24 188
14879.40 188
14880.55 186
14881.70 189
14882.85 173
14884.00 173
14885.16 179
14886.31 166
14887.46 153
14888.61 177
14889.77 171
14890.92 164
14892.07 188
14893.23 175
14894.38 174
14895.53 166
14896.68 190
14897.84 168
14898.99 167
14900.14 170
14901.30 161
14902.45 169
14903.60 184
14904.75 177
14905.91 185
14907.06 168
14908.21 174
14909.37 183
14910.52 167
14911.67 144
14912.83 167
14913.98 169
14915.14 156
14916.29 173
14917.44 170
14918.60 155
14919.75 163
14920.90 170
14922.06 186
14923.21 158
14924.37 171
14925.52 167
14926.67 165
14927.83 181
14928.98 164
14930.14 169
14931.29 173
14932.44 175
14933.60 160
14934.75 158
14935.91 171
14937.06 169
14938.22 162
14939.37 168
14940.52 156
14941.68 160
14942.83 168
14943.99 157
14945.14 169
14946.30 169
14947.45 155
14948.61 167
14949.76 170
14950.92 158
14952.07 157
14953.23 171
14954.38 166
14955.54 172
14956.69 165
14957.85 151
14959.00 151
14960.16 178
14961.31 176
14962.47 159
14963.62 158
14964.78 153
14965.94 169
14967.09 173
14968.25 174
14969.40 180
14970.56 174
14971.71 165
14972.87 168
14974.03 166
14975.18 172
14976.34 177
14977.49 173
14978.65 172
14979.81 177
14980.96 171
14982.12 171
14983.27 169
14984.43 175
14985.59 177
14986.74 165
14987.90 162
14989.06 158
14990.21 154
14991.37 157
14992.53 166
14993.68 164
14994.84 155
14996.00 150
14997.15 160
14998.31 163
14999.47 154
15000.62 169
15001.78 171
15002.94 168
15004.09 170
15005.25 162
15006.41 181
15007.56 172
15008.72 165
15009.88 153
15011.04 150
15012.19 149
15013.35 164
15014.51 182
15015.67 159
15016.82 164
15017.98 158
15019.14 163
15020.30 164
15021.45 144
15022.61 158
15023.77 155
15024.93 158
15026.08 150
15027.24 159
15028.40 156
15029.56 163
15030.72 146
15031.87 177
15033.03 162
15034.19 143
15035.35 157
15036.51 167
15037.67 181
15038.82 162
15039.98 168
15041.14 166
15042.30 169
15043.46 163
15044.62 156
15045.78 174
15046.93 172
15048.09 161
15049.25 160
15050.41 151
15051.57 148
15052.73 169
15053.89 180
15055.05 154
15056.20 160
15057.36 162
15058.52 156
15059.68 158
15060.84 160
15062.00 154
15063.16 161
15064.32 179
15065.48 151
15066.64 176
15067.80 171
15068.96 168
15070.12 163
15071.28 171
15072.44 164
15073.60 189
15074.76 171
15075.91 184
15077.07 156
15078.23 162
15079.39 176
15080.55 157
15081.71 162
15082.87 167
15084.03 180
15085.19 141
15086.35 163
15087.51 155
15088.68 168
15089.84 152
15091.00 155
15092.16 156
15093.32 182
15094.48 167
15095.64 165
15096.80 158
15097.96 172
15099.12 171
15100.28 157
15101.44 180
15102.60 162
15103.76 147
15104.92 151
15106.08 169
15107.25 167
15108.41 167
15109.57 161
15110.73 162
15111.89 164
15113.05 180
15114.21 158
15115.37 144
15116.54 162
15117.70 144
15118.86 190
15120.02 167
15121.18 156
15122.34 167
15123.50 169
15124.67 167
15125.83 179
15126.99 173
15128.15 171
15129.31 178
15130.47 170
15131.64 172
15132.80 169
15133.96 168
15135.12 178
15136.28 165
15137.45 174
15138.61 181
15139.77 162
15140.93 151
15142.10 158
15143.26 184
15144.42 174
15145.58 180
15146.75 165
15147.91 161
15149.07 163
15150.23 168
15151.40 169
15152.56 175
15153.72 182
15154.88 181
15156.05 167
15157.21 158
15158.37 169
15159.54 173
15160.70 202
15161.86 174
15163.03 194
15164.19 165
15165.35 161
15166.52 180
15167.68 170
15168.84 170
15170.01 175
15171.17 190
15172.33 175
15173.50 151
15174.66 186
15175.82 188
15176.99 194
15178.15 189
15179.31 189
15180.48 193
15181.64 176
15182.81 188
15183.97 192
15185.13 181
15186.30 183
15187.46 181
15188.63 191
15189.79 195
15190.95 179
15192.12 186
15193.28 206
15194.45 190
15195.61 193
15196.78 200
15197.94 196
15199.10 174
15200.27 181
15201.43 192
15202.60 178
15203.76 202
15204.93 218
15206.09 198
15207.26 178
15208.42 197
15209.59 206
15210.75 194
15211.92 178
15213.08 178
15214.25 198
15215.41 210
15216.58 180
15217.74 178
15218.91 186
15220.07 222
15221.24 203
15222.40 206
15223.57 198
15224.74 197
15225.90 195
15227.07 200
15228.23 224
15229.40 210
15230.56 220
15231.73 199
15232.89 205
15234.06 198
15235.23 231
15236.39 220
15237.56 204
15238.72 209
15239.89 214
15241.06 219
15242.22 229
15243.39 209
15244.56 218
15245.72 226
15246.89 232
15248.05 197
15249.22 218
15250.39 202
15251.55 213
15252.72 219
15253.89 207
15255.05 203
15256.22 201
15257.39 183
15258.55 200
15259.72 209
15260.89 197
15262.05 191
15263.22 196
15264.39 211
15265.56 220
15266.72 176
15267.89 188
15269.06 185
15270.22 210
15271.39 186
15272.56 186
15273.73 191
15274.89 177
15276.06 213
15277.23 183
15278.40 175
15279.56 196
15280.73 183
15281.90 186
15283.07 186
15284.23 198
15285.40 188
15286.57 179
15287.74 174
15288.91 196
15290.07 189
15291.24 178
15292.41 177
15293.58 173
15294.75 195
15295.92 169
15297.08 194
15298.25 199
15299.42 186
15300.59 190
15301.76 191
15302.93 178
15304.09 183
15305.26 167
15306.43 184
15307.60 179
15308.77 184
15309.94 185
15311.11 181
15312.28 198
15313.44 206
15314.61 184
15315.78 180
15316.95 176
15318.12 180
15319.29 187
15320.46 196
15321.63 183
15322.80 187
15323.97 178
15325.14 192
15326.30 219
15327.47 206
15328.64 204
15329.81 186
15330.98 178
15332.15 187
15333.32 182
15334.49 199
15335.66 178
15336.83 181
15338.00 184
15339.17 196
15340.34 193
15341.51 192
15342.68 188
15343.85 199
15345.02 187
15346.19 189
15347.36 203
15348.53 179
15349.70 199
15350.87 187
15352.04 176
15353.21 194
15354.38 172
15355.55 184
15356.72 196
15357.90 216
15359.07 189
15360.24 197
15361.41 191
15362.58 187
15363.75 197
15364.92 191
15366.09 193
15367.26 202
15368.43 198
15369.60 198
15370.77 195
15371.95 213
15373.12 215
15374.29 204
15375.46 197
15376.63 213
15377.80 203
15378.97 218
15380.15 192
15381.32 183
15382.49 198
15383.66 179
15384.83 205
15386.00 190
15387.17 179
15388.35 201
15389.52 214
15390.69 201
15391.86 200
15393.03 168
15394.21 196
15395.38 199
15396.55 183
15397.72 193
15398.89 183
15400.07 194
15401.24 201
15402.41 209
15403.58 191
15404.76 191
15405.93 197
15407.10 206
15408.27 204
15409.45 199
15410.62 187
15411.79 205
15412.96 169
15414.14 183
15415.31 185
15416.48 192
15417.66 197
15418.83 202
15420.00 192
15421.17 170
15422.35 177
15423.52 191
15424.69 175
15425.87 186
15427.04 188
15428.21 158
15429.39 190
15430.56 166
15431.73 164
15432.91 167
15434.08 175
15435.25 211
15436.43 193
15437.60 184
15438.77 174
15439.95 180
15441.12 157
15442.30 173
15443.47 175
15444.64 179
15445.82 183
15446.99 181
15448.17 154
15449.34 178
15450.51 169
15451.69 172
15452.86 183
15454.04 169
15455.21 177
15456.39 182
15457.56 178
15458.73 158
15459.91 162
15461.08 148
15462.26 176
15463.43 181
15464.61 166
15465.78 180
15466.96 167
15468.13 180
15469.31 165
15470.48 185
15471.66 166
15472.83 176
15474.01 177
15475.18 177
15476.36 179
15477.53 189
15478.71 185
15479.88 191
15481.06 182
15482.23 171
15483.41 176
15484.58 180
15485.76 191
15486.93 173
15488.11 188
15489.29 177
15490.46 189
15491.64 173
15492.81 203
15493.99 174
15495.16 184
15496.34 189
15497.52 185
15498.69 170
15499.87 196
15501.04 181
15502.22 179
15503.40 184
15504.57 204
15505.75 184
15506.92 172
15508.10 187
15509.28 170
15510.45 188
15511.63 190
15512.81 181
15513.98 186
15515.16 207
15516.34 192
15517.51 201
15518.69 186
15519.87 184
15521.04 180
15522.22 188
15523.40 204
15524.57 204
15525.75 201
15526.93 203
15528.11 198
15529.28 197
15530.46 196
15531.64 188
15532.81 178
15533.99 167
15535.17 177
15536.35 178
15537.52 185
15538.70 208
15539.88 209
15541.06 197
15542.23 207
15543.41 206
15544.59 191
15545.77 195
15546.95 176
15548.12 180
15549.30 192
15550.48 200
15551.66 187
15552.83 199
15554.01 190
15555.19 195
15556.37 191
15557.55 208
15558.73 219
15559.90 199
15561.08 213
15562.26 248
15563.44 216
15564.62 217
15565.80 216
15566.97 201
15568.15 186
15569.33 182
15570.51 198
15571.69 210
15572.87 209
15574.05 231
15575.23 214
15576.40 207
15577.58 180
15578.76 218
15579.94 216
15581.12 199
15582.30 211
15583.48 207
15584.66 216
15585.84 215
15587.02 209
15588.20 214
15589.38 206
15590.56 241
15591.73 238
15592.91 239
15594.09 232
15595.27 233
15596.45 236
15597.63 227
15598.81 237
15599.99 240
15601.17 230
15602.35 253
15603.53 251
15604.71 242
15605.89 254
15607.07 259
15608.25 244
15609.43 251
15610.61 224
15611.79 228
15612.97 236
15614.15 246
15615.33 248
15616.51 243
15617.69 291
15618.88 273
15620.06 261
15621.24 263
15622.42 248
15623.60 279
15624.78 283
15625.96 290
15627.14 265
15628.32 274
15629.50 284
15630.68 294
15631.86 290
15633.05 265
15634.23 279
15635.41 274
15636.59 260
15637.77 291
15638.95 277
15640.13 270
15641.31 275
15642.50 301
15643.68 312
15644.86 304
15646.04 317
15647.22 328
15648.40 315
15649.58 316
15650.77 316
15651.95 314
15653.13 308
15654.31 308
15655.49 318
15656.68 309
15657.86 295
15659.04 292
15660.22 315
15661.40 322
15662.59 312
15663.77 284
15664.95 296
15666.13 286
15667.32 300
15668.50 316
15669.68 308
15670.86 315
15672.05 281
15673.23 303
15674.41 287
15675.59 318
15676.78 307
15677.96 308
15679.14 315
15680.32 300
15681.51 287
15682.69 280
15683.87 287
15685.06 281
15686.24 286
15687.42 299
15688.61 276
15689.79 249
15690.97 269
15692.16 281
15693.34 285
15694.52 264
15695.71 285
15696.89 275
15698.07 298
15699.26 276
15700.44 277
15701.62 280
15702.81 307
15703.99 276
15705.17 236
15706.36 248
15707.54 269
15708.73 284
15709.91 266
15711.09 265
15712.28 280
15713.46 282
15714.65 266
15715.83 273
15717.02 277
15718.20 290
15719.38 273
15720.57 263
15721.75 247
15722.94 265
15724.12 298
15725.31 299
15726.49 298
15727.68 286
15728.86 287
15730.04 296
15731.23 281
15732.41 281
15733.60 280
15734.78 292
15735.97 312
15737.15 300
15738.34 283
15739.52 288
15740.71 311
15741.89 293
15743.08 302
15744.27 296
15745.45 301
15746.64 289
15747.82 314
15749.01 306
15750.19 315
15751.38 312
15752.56 286
15753.75 320
15754.93 305
15756.12 344
15757.31 315
15758.49 297
15759.68 327
15760.86 310
15762.05 321
15763.24 323
15764.42 359
15765.61 328
15766.79 326
15767.98 306
15769.17 318
15770.35 288
15771.54 314
15772.72 305
15773.91 324
15775.10 324
15776.28 310
15777.47 313
15778.66 298
15779.84 303
15781.03 288
15782.22 272
15783.40 274
15784.59 306
15785.78 293
15786.96 280
15788.15 273
15789.34 293
15790.53 289
15791.71 285
15792.90 278
15794.09 312
15795.27 299
15796.46 279
15797.65 283
15798.84 267
15800.02 288
15801.21 289
15802.40 282
15803.59 272
15804.77 256
15805.96 268
15807.15 265
15808.34 274
15809.52 249
15810.71 236
15811.90 257
15813.09 276
15814.28 258
15815.46 266
15816.65 245
15817.84 263
15819.03 258
15820.22 261
15821.40 242
15822.59 248
15823.78 231
15824.97 236
15826.16 232
15827.35 259
15828.53 247
15829.72 236
15830.91 252
15832.10 259
15833.29 246
15834.48 241
15835.67 252
15836.85 244
15838.04 248
15839.23 254
15840.42 260
15841.61 258
15842.80 229
15843.99 238
15845.18 248
15846.37 241
15847.55 253
15848.74 236
15849.93 244
15851.12 244
15852.31 240
15853.50 246
15854.69 251
15855.88 236
15857.07 223
15858.26 215
15859.45 250
15860.64 246
15861.83 251
15863.02 256
15864.21 244
15865.40 264
15866.59 265
15867.78 238
15868.97 236
15870.16 239
15871.35 252
15872.54 257
15873.73 252
15874.92 241
15876.11 252
15877.30 230
15878.49 240
15879.68 248
15880.87 244
15882.06 258
15883.25 260
15884.44 250
15885.63 248
15886.82 249
15888.01 277
15889.20 250
15890.39 257
15891.59 249
15892.78 239
15893.97 249
15895.16 248
15896.35 254
15897.54 262
15898.73 280
15899.92 269
15901.11 257
15902.30 271
15903.50 278
15904.69 258
15905.88 267
15907.07 271
15908.26 283
15909.45 255
15910.64 277
15911.84 301
15913.03 261
15914.22 257
15915.41 271
15916.60 277
15917.79 259
15918.99 282
15920.18 268
15921.37 257
15922.56 239
15923.75 255
15924.95 257
15926.14 259
15927.33 246
15928.52 253
15929.71 254
15930.91 256
15932.10 258
15933.29 276
15934.48 274
15935.68 244
15936.87 244
15938.06 260
15939.25 260
15940.45 251
15941.64 245
15942.83 253
15944.03 245
15945.22 250
15946.41 230
15947.60 235
15948.80 239
15949.99 243
15951.18 237
15952.38 206
15953.57 202
15954.76 200
15955.96 207
15957.15 223
15958.34 206
15959.54 211
15960.73 204
15961.92 215
15963.12 194
15964.31 207
15965.50 225
15966.70 205
15967.89 204
15969.08 202
15970.28 186
15971.47 191
15972.67 194
15973.86 198
15975.05 203
15976.25 209
15977.44 216
15978.64 206
15979.83 192
15981.02 182
15982.22 180
15983.41 191
15984.61 193
15985.80 194
15987.00 196
15988.19 187
15989.38 191
15990.58 193
15991.77 179
15992.97 189
15994.16 175
15995.36 174
15996.55 181
15997.75 191
15998.94 184
16000.14 206
16001.33 196
16002.53 191
16003.72 182
16004.92 157
16006.11 161
16007.31 177
16008.50 167
16009.70 195
16010.89 173
16012.09 161
16013.28 182
16014.48 172
16015.67 163
16016.87 163
16018.07 165
16019.26 194
16020.46 175
16021.65 174
16022.85 168
16024.04 177
16025.24 169
16026.44 187
16027.63 178
16028.83 175
16030.02 172
16031.22 184
16032.42 170
16033.61 163
16034.81 177
16036.00 176
16037.20 188
16038.40 195
16039.59 181
16040.79 168
16041.99 182
16043.18 175
16044.38 185
16045.58 172
16046.77 163
16047.97 156
16049.17 188
16050.36 155
16051.56 161
16052.76 169
16053.95 175
16055.15 159
16056.35 164
16057.54 170
16058.74 171
16059.94 167
16061.14 159
16062.33 164
16063.53 177
16064.73 178
16065.92 161
16067.12 150
16068.32 155
16069.52 160
16070.71 187
16071.91 170
16073.11 141
16074.31 157
16075.50 155
16076.70 174
16077.90 177
16079.10 160
16080.30 165
16081.49 153
16082.69 161
16083.89 139
16085.09 164
16086.29 155
16087.48 180
16088.68 158
16089.88 174
16091.08 161
16092.28 164
16093.48 155
16094.67 160
16095.87 165
16097.07 168
16098.27 173
16099.47 156
16100.67 162
16101.87 157
16103.06 157
16104.26 154
16105.46 153
16106.66 169
16107.86 162
16109.06 161
16110.26 167
16111.46 155
16112.66 158
16113.86 154
16115.05 161
16116.25 154
16117.45 161
16118.65 156
16119.85 146
16121.05 141
16122.25 150
16123.45 158
16124.65 151
16125.85 139
16127.05 164
16128.25 165
16129.45 175
16130.65 153
16131.85 157
16133.05 161
16134.25 154
16135.45 160
16136.65 137
16137.85 145
16139.05 154
16140.25 159
16141.45 167
16142.65 149
16143.85 140
16145.05 156
16146.25 149
16147.45 146
16148.65 159
16149.85 154
16151.05 146
16152.25 168
16153.45 147
16154.65 158
16155.85 150
16157.05 141
16158.25 150
16159.46 151
16160.66 160
16161.86 157
16163.06 159
16164.26 164
16165.46 162
16166.66 143
16167.86 145
16169.06 155
16170.27 166
16171.47 160
16172.67 167
16173.87 152
16175.07 158
16176.27 142
16177.47 162
16178.67 143
16179.88 154
16181.08 158
16182.28 143
16183.48 157
16184.68 143
16185.89 146
16187.09 150
16188.29 146
16189.49 164
16190.69 144
16191.90 156
16193.10 165
16194.30 151
16195.50 168
16196.70 178
16197.91 145
16199.11 149
16200.31 177
16201.51 163
16202.72 155
16203.92 154
16205.12 138
16206.32 155
16207.53 154
16208.73 162
16209.93 164
16211.13 174
16212.34 162
16213.54 155
16214.74 166
16215.95 175
16217.15 165
16218.35 160
16219.55 146
16220.76 159
16221.96 160
16223.16 186
16224.37 159
16225.57 156
16226.77 171
16227.98 173
16229.18 166
16230.38 170
16231.59 160
16232.79 157
16233.99 173
16235.20 164
16236.40 183
16237.61 182
16238.81 159
16240.01 161
16241.22 171
16242.42 184
16243.63 185
16244.83 182
16246.03 178
16247.24 203
16248.44 183
16249.65 166
16250.85 196
16252.05 179
16253.26 184
16254.46 174
16255.67 175
16256.87 177
16258.08 177
16259.28 171
16260.49 158
16261.69 174
16262.89 183
16264.10 187
16265.30 184
16266.51 172
16267.71 180
16268.92 177
16270.12 191
16271.33 167
16272.53 175
16273.74 175
16274.94 171
16276.15 182
16277.35 184
16278.56 171
16279.77 177
16280.97 185
16282.18 184
16283.38 178
16284.59 202
16285.79 199
16287.00 203
16288.20 179
16289.41 172
16290.61 165
16291.82 167
16293.03 186
16294.23 197
16295.44 180
16296.64 171
16297.85 176
16299.06 184
16300.26 202
16301.47 194
16302.67 185
16303.88 181
16305.09 187
16306.29 162
16307.50 170
16308.71 193
16309.91 192
16311.12 206
16312.33 183
16313.53 157
16314.74 199
16315.95 177
16317.15 182
16318.36 189
16319.57 179
16320.77 188
16321.98 189
16323.19 184
16324.39 160
16325.60 180
16326.81 178
16328.01 162
16329.22 167
16330.43 165
16331.64 174
16332.84 169
16334.05 155
16335.26 167
16336.47 157
16337.67 170
16338.88 172
16340.09 162
16341.30 158
16342.50 157
16343.71 173
16344.92 174
16346.13 173
16347.33 162
16348.54 172
16349.75 160
16350.96 177
16352.17 151
16353.37 156
16354.58 180
16355.79 180
16357.00 147
16358.21 147
16359.41 161
16360.62 171
16361.83 147
16363.04 151
16364.25 155
16365.46 144
16366.67 152
16367.87 159
16369.08 142
16370.29 121
16371.50 158
16372.71 151
16373.92 162
16375.13 141
16376.34 154
16377.54 163
16378.75 159
16379.96 158
16381.17 131
16382.38 155
16383.59 158
16384.80 162
16386.01 157
16387.22 149
16388.43 151
16389.64 156
16390.85 143
16392.05 158
16393.26 152
16394.47 157
16395.68 131
16396.89 135
16398.10 138
16399.31 158
16400.52 143
16401.73 138
16402.94 153
16404.15 139
16405.36 129
16406.57 136
16407.78 149
16408.99 131
16410.20 135
16411.41 149
16412.62 148
16413.83 157
16415.04 138
16416.25 128
16417.46 133
16418.67 146
16419.88 124
16421.10 141
16422.31 142
16423.52 147
16424.73 141
16425.94 137
16427.15 145
16428.36 152
16429.57 127
16430.78 141
16431.99 145
16433.20 146
16434.41 148
16435.63 140
16436.84 136
16438.05 121
16439.26 139
16440.47 142
16441.68 147
16442.89 166
16444.10 155
16445.32 140
16446.53 126
16447.74 142
16448.95 132
16450.16 143
16451.37 134
16452.59 148
16453.80 137
16455.01 139
16456.22 146
16457.43 128
16458.64 139
16459.86 124
16461.07 121
16462.28 156
16463.49 160
16464.70 133
16465.92 144
16467.13 154
16468.34 139
16469.55 128
16470.77 130
16471.98 132
16473.19 141
16474.40 139
16475.62 123
16476.83 123
16478.04 154
16479.25 154
16480.47 138
16481.68 157
16482.89 144
16484.11 155
16485.32 137
16486.53 142
16487.74 140
16488.96 147
16490.17 137
16491.38 136
16492.60 123
16493.81 128
16495.02 111
16496.24 143
16497.45 151
16498.66 156
16499.88 151
16501.09 150
16502.30 137
16503.52 140
16504.73 121
16505.94 136
16507.16 127
16508.37 124
16509.59 142
16510.80 133
16512.01 139
16513.23 129
16514.44 133
16515.66 125
16516.87 138
16518.08 147
16519.30 151
16520.51 135
16521.73 139
16522.94 136
16524.16 143
16525.37 135
16526.58 135
16527.80 135
16529.01 135
16530.23 137
16531.44 137
16532.66 121
16533.87 128
16535.09 126
16536.30 131
16537.52 135
16538.73 139
16539.95 133
16541.16 133
16542.38 120
16543.59 135
16544.81 133
16546.02 151
16547.24 130
16548.45 140
16549.67 153
16550.88 152
16552.10 143
16553.31 143
16554.53 140
16555.74 142
16556.96 138
16558.18 151
16559.39 133
16560.61 161
16561.82 149
16563.04 138
16564.25 142
16565.47 150
16566.69 146
16567.90 153
16569.12 132
16570.33 139
16571.55 148
16572.77 138
16573.98 138
16575.20 147
16576.41 160
16577.63 145
16578.85 132
16580.06 128
16581.28 137
16582.50 140
16583.71 139
16584.93 134
16586.15 128
16587.36 138
16588.58 145
16589.80 146
16591.01 149
16592.23 144
16593.45 134
16594.66 143
16595.88 134
16597.10 138
16598.32 141
16599.53 133
16600.75 130
16601.97 136
16603.18 126
16604.40 134
16605.62 125
16606.84 123
16608.05 135
16609.27 138
16610.49 131
16611.71 136
16612.92 148
16614.14 127
16615.36 130
16616.58 133
16617.79 135
16619.01 135
16620.23 130
16621.45 119
16622.67 138
16623.88 145
16625.10 130
16626.32 134
16627.54 137
16628.76 141
16629.97 139
16631.19 128
16632.41 131
16633.63 131
16634.85 132
16636.07 136
16637.29 130
16638.50 135
16639.72 146
16640.94 140
16642.16 133
16643.38 135
16644.60 115
16645.82 138
16647.03 141
16648.25 129
16649.47 137
16650.69 130
16651.91 120
16653.13 127
16654.35 121
16655.57 106
16656.79 139
16658.01 129
16659.23 128
16660.45 117
16661.66 122
16662.88 137
16664.10 125
16665.32 136
16666.54 126
16667.76 132
16668.98 126
16670.20 129
16671.42 131
16672.64 136
16673.86 128
16675.08 149
16676.30 146
16677.52 141
16678.74 125
16679.96 124
16681.18 131
16682.40 137
16683.62 137
16684.84 126
16686.06 123
16687.28 125
16688.50 124
16689.72 134
16690.94 123
16692.16 130
16693.39 129
16694.61 129
16695.83 111
16697.05 118
16698.27 129
16699.49 141
16700.71 126
16701.93 122
16703.15 137
16704.37 153
16705.59 151
16706.81 141
16708.04 139
16709.26 143
16710.48 112
16711.70 112
16712.92 118
16714.14 140
16715.36 135
16716.58 143
16717.81 119
16719.03 123
16720.25 134
16721.47 133
16722.69 116
16723.91 130
16725.14 125
16726.36 144
16727.58 130
16728.80 121
16730.02 116
16731.24 122
16732.47 127
16733.69 116
16734.91 131
16736.13 125
16737.36 138
16738.58 141
16739.80 141
16741.02 116
16742.24 126
16743.47 131
16744.69 137
16745.91 111
16747.13 141
16748.36 118
16749.58 126
16750.80 133
16752.02 135
16753.25 124
16754.47 133
16755.69 141
16756.92 137
16758.14 124
16759.36 126
16760.59 135
16761.81 150
16763.03 143
16764.25 128
16765.48 142
16766.70 128
16767.92 125
16769.15 137
16770.37 147
16771.59 119
16772.82 121
16774.04 143
16775.27 134
16776.49 127
16777.71 113
16778.94 131
16780.16 125
16781.38 126
16782.61 128
16783.83 123
16785.06 137
16786.28 126
16787.50 124
16788.73 126
16789.95 123
16791.18 119
16792.40 120
16793.62 145
16794.85 139
16796.07 126
16797.30 117
16798.52 145
16799.75 146
16800.97 130
16802.19 121
16803.42 131
16804.64 139
16805.87 123
16807.09 143
16808.32 122
16809.54 141
16810.77 134
16811.99 142
16813.22 126
16814.44 119
16815.67 120
16816.89 132
16818.12 137
16819.34 128
16820.57 139
16821.79 137
16823.02 130
16824.24 122
16825.47 129
16826.70 147
16827.92 148
16829.15 151
16830.37 157
16831.60 130
16832.82 133
16834.05 128
16835.27 147
16836.50 143
16837.73 137
16838.95 137
16840.18 147
16841.40 117
16842.63 147
16843.86 162
16845.08 152
16846.31 135
16847.53 142
16848.76 139
16849.99 147
16851.21 148
16852.44 154
16853.67 151
16854.89 147
16856.12 143
16857.35 167
16858.57 173
16859.80 144
16861.03 158
16862.25 159
16863.48 153
16864.71 165
16865.93 147
16867.16 165
16868.39 153
16869.61 145
16870.84 167
16872.07 183
16873.30 167
16874.52 153
16875.75 146
16876.98 167
16878.20 158
16879.43 153
16880.66 170
16881.89 173
16883.11 168
16884.34 164
16885.57 176
16886.80 157
16888.02 154
16889.25 177
16890.48 181
16891.71 167
16892.94 164
16894.16 173
16895.39 156
16896.62 154
16897.85 176
16899.08 182
16900.30 182
16901.53 193
16902.76 165
16903.99 165
16905.22 166
16906.45 155
16907.67 176
16908.90 191
16910.13 175
16911.36 157
16912.59 146
16913.82 166
16915.04 156
16916.27 157
16917.50 176
16918.73 158
16919.96 137
16921.19 155
16922.42 177
16923.65 163
16924.88 140
16926.10 143
16927.33 157
16928.56 151
16929.79 162
16931.02 161
16932.25 174
16933.48 157
16934.71 131
16935.94 154
16937.17 160
16938.40 154
16939.63 130
16940.86 151
16942.09 139
16943.32 160
16944.55 169
16945.78 152
16947.01 150
16948.24 152
16949.47 153
16950.70 155
16951.93 152
16953.16 160
16954.39 153
16955.62 158
16956.85 147
16958.08 140
16959.31 140
16960.54 153
16961.77 142
16963.00 145
16964.23 150
16965.46 159
16966.69 158
16967.92 143
16969.15 160
16970.38 140
16971.61 130
16972.84 159
16974.07 151
16975.30 144
16976.54 144
16977.77 149
16979.00 156
16980.23 146
16981.46 142
16982.69 144
16983.92 144
16985.15 148
16986.38 138
16987.62 121
16988.85 135
16990.08 129
16991.31 137
16992.54 138
16993.77 134
16995.00 136
16996.24 138
16997.47 144
16998.70 140
16999.93 139
17001.16 140
17002.39 132
17003.63 136
17004.86 148
17006.09 149
17007.32 140
17008.55 137
17009.79 149
17011.02 159
17012.25 145
17013.48 130
17014.72 145
17015.95 129
17017.18 136
17018.41 150
17019.64 139
17020.88 140
17022.11 128
17023.34 136
17024.58 131
17025.81 136
17027.04 145
17028.27 142
17029.51 149
17030.74 132
17031.97 117
17033.21 129
17034.44 138
17035.67 131
17036.90 123
17038.14 138
17039.37 139
17040.60 139
17041.84 140
17043.07 144
17044.30 144
17045.54 132
17046.77 137
17048.00 121
17049.24 137
17050.47 118
17051.70 131
17052.94 128
17054.17 129
17055.41 134
17056.64 138
17057.87 120
17059.11 109
17060.34 108
17061.58 127
17062.81 137
17064.04 119
17065.28 124
17066.51 126
17067.75 139
17068.98 114
17070.21 118
17071.45 132
17072.68 116
17073.92 126
17075.15 138
17076.39 122
17077.62 113
17078.86 119
17080.09 133
17081.33 136
17082.56 118
17083.80 120
17085.03 122
17086.26 133
17087.50 130
17088.73 112
17089.97 128
17091.20 119
17092.44 138
17093.68 118
17094.91 133
17096.15 128
17097.38 124
17098.62 131
17099.85 138
17101.09 121
17102.32 115
17103.56 124
17104.79 131
17106.03 128
17107.26 119
17108.50 122
17109.74 142
17110.97 136
17112.21 120
17113.44 117
17114.68 112
17115.92 123
17117.15 126
17118.39 111
17119.62 128
17120.86 120
17122.10 122
17123.33 111
17124.57 130
17125.80 105
17127.04 116
17128.28 125
17129.51 139
17130.75 129
17131.99 126
17133.22 120
17134.46 115
17135.70 110
17136.93 127
17138.17 123
17139.41 132
17140.64 131
17141.88 111
17143.12 121
17144.35 124
17145.59 131
17146.83 133
17148.07 132
17149.30 116
17150.54 131
17151.78 147
17153.02 135
17154.25 121
17155.49 115
17156.73 127
17157.96 120
17159.20 124
17160.44 110
17161.68 113
17162.92 124
17164.15 130
17165.39 117
17166.63 118
17167.87 115
17169.10 135
17170.34 142
17171.58 152
17172.82 112
17174.06 118
17175.29 122
17176.53 124
17177.77 114
17179.01 101
17180.25 117
17181.49 106
17182.72 131
17183.96 123
17185.20 117
17186.44 118
17187.68 116
17188.92 122
17190.15 123
17191.39 127
17192.63 115
17193.87 123
17195.11 116
17196.35 123
17197.59 131
17198.83 115
17200.07 120
17201.30 122
17202.54 117
17203.78 116
17205.02 122
17206.26 118
17207.50 113
17208.74 115
17209.98 104
17211.22 114
17212.46 121
17213.70 108
17214.94 119
17216.18 117
17217.42 114
17218.66 93
17219.90 112
17221.14 124
17222.38 118
17223.62 126
17224.86 124
17226.10 114
17227.34 98
17228.58 99
17229.82 108
17231.06 125
17232.30 112
17233.54 101
17234.78 120
17236.02 115
17237.26 122
17238.50 117
17239.74 110
17240.98 111
17242.22 131
17243.46 125
17244.70 118
17245.94 103
17247.18 116
17248.42 126
17249.66 121
17250.90 117
17252.14 116
17253.39 102
17254.63 120
17255.87 111
17257.11 103
17258.35 114
17259.59 125
17260.83 105
17262.07 135
17263.31 103
17264.56 117
17265.80 107
17267.04 92
17268.28 94
17269.52 117
17270.76 126
17272.00 120
17273.25 119
17274.49 97
17275.73 96
17276.97 93
17278.21 110
17279.45 113
17280.70 105
17281.94 113
17283.18 121
17284.42 105
17285.66 120
17286.91 110
17288.15 114
17289.39 113
17290.63 106
17291.88 94
17293.12 106
17294.36 104
17295.60 108
17296.85 100
17298.09 101
17299.33 105
17300.57 111
17301.82 107
17303.06 95
17304.30 110
17305.54 119
17306.79 110
17308.03 108
17309.27 125
17310.52 119
17311.76 106
17313.00 104
17314.25 98
17315.49 92
17316.73 110
17317.97 125
17319.22 130
17320.46 104
17321.71 105
17322.95 109
17324.19 110
17325.44 100
17326.68 109
17327.92 110
17329.17 99
17330.41 105
17331.65 115
17332.90 132
17334.14 119
17335.39 106
17336.63 94
17337.87 116
17339.12 121
17340.36 120
17341.61 112
17342.85 110
17344.09 113
17345.34 113
17346.58 94
17347.83 105
17349.07 104
17350.32 104
17351.56 100
17352.80 108
17354.05 113
17355.29 109
17356.54 106
17357.78 118
17359.03 99
17360.27 105
17361.52 108
17362.76 103
17364.01 121
17365.25 96
17366.50 115
17367.74 114
17368.99 111
17370.23 112
17371.48 107
17372.72 109
17373.97 107
17375.21 111
17376.46 116
17377.70 108
17378.95 90
17380.19 102
17381.44 115
17382.69 108
17383.93 109
17385.18 107
17386.42 99
17387.67 111
17388.91 111
17390.16 106
17391.41 120
17392.65 104
17393.90 104
17395.14 116
17396.39 97
17397.64 116
17398.88 117
17400.13 121
17401.37 112
17402.62 102
17403.87 105
17405.11 107
17406.36 109
17407.61 108
17408.85 92
17410.10 95
17411.35 109
17412.59 109
17413.84 119
17415.09 132
17416.33 121
17417.58 117
17418.83 107
17420.07 121
17421.32 111
17422.57 103
17423.82 102
17425.06 94
17426.31 89
17427.56 109
17428.80 117
17430.05 104
17431.30 110
17432.55 119
17433.79 107
17435.04 125
17436.29 100
17437.54 105
17438.78 107
17440.03 114
17441.28 99
17442.53 100
17443.77 112
17445.02 91
17446.27 99
17447.52 106
17448.77 85
17450.01 101
17451.26 119
17452.51 127
17453.76 116
17455.01 109
17456.25 98
17457.50 119
17458.75 118
17460.00 109
17461.25 102
17462.50 109
17463.74 101
17464.99 105
17466.24 113
17467.49 127
17468.74 113
17469.99 111
17471.24 105
17472.49 110
17473.73 102
17474.98 118
17476.23 103
17477.48 111
17478.73 107
17479.98 116
17481.23 104
17482.48 115
17483.73 104
17484.98 117
17486.23 94
17487.47 91
17488.72 109
17489.97 113
17491.22 107
17492.47 124
17493.72 108
17494.97 107
17496.22 96
17497.47 101
17498.72 99
17499.97 112
17501.22 108
17502.47 109
17503.72 114
17504.97 101
17506.22 106
17507.47 124
17508.72 114
17509.97 121
17511.22 116
17512.47 101
17513.72 107
17514.97 117
17516.22 115
17517.47 130
17518.72 127
17519.97 122
17521.22 121
17522.47 121
17523.72 119
17524.98 122
17526.23 128
17527.48 105
17528.73 107
17529.98 110
17531.23 104
17532.48 124
17533.73 142
17534.98 117
17536.23 108
17537.48 119
17538.74 123
17539.99 120
17541.24 102
17542.49 104
17543.74 112
17544.99 109
17546.24 113
17547.50 130
17548.75 122
17550.00 114
17551.25 119
17552.50 117
17553.75 97
17555.01 126
17556.26 121
17557.51 129
17558.76 111
17560.01 124
17561.26 123
17562.52 130
17563.77 132
17565.02 122
17566.27 112
17567.53 114
17568.78 122
17570.03 121
17571.28 119
17572.53 109
17573.79 116
17575.04 107
17576.29 129
17577.54 106
17578.80 99
17580.05 123
17581.30 123
17582.56 118
17583.81 111
17585.06 110
17586.31 109
17587.57 120
17588.82 124
17590.07 114
17591.33 102
17592.58 109
17593.83 111
17595.08 110
17596.34 105
17597.59 113
17598.84 123
17600.10 137
17601.35 100
17602.61 93
17603.86 124
17605.11 116
17606.37 110
17607.62 124
17608.87 118
17610.13 111
17611.38 122
17612.63 106
17613.89 113
17615.14 114
17616.40 111
17617.65 127
17618.90 120
17620.16 111
17621.41 100
17622.67 131
17623.92 116
17625.17 123
17626.43 108
17627.68 119
17628.94 107
17630.19 118
17631.45 121
17632.70 114
17633.96 105
17635.21 99
17636.47 117
17637.72 105
17638.97 108
17640.23 102
17641.48 105
17642.74 117
17643.99 112
17645.25 112
17646.50 118
17647.76 107
17649.01 108
17650.27 115
17651.52 126
17652.78 111
17654.04 131
17655.29 122
17656.55 127
17657.80 121
17659.06 120
17660.31 121
17661.57 123
17662.82 107
17664.08 119
17665.33 119
17666.59 135
17667.85 117
17669.10 95
17670.36 111
17671.61 114
17672.87 106
17674.13 116
17675.38 125
17676.64 124
17677.89 122
17679.15 122
17680.41 124
17681.66 109
17682.92 118
17684.18 135
17685.43 112
17686.69 122
17687.95 112
17689.20 125
17690.46 117
17691.71 115
17692.97 115
17694.23 102
17695.49 125
17696.74 116
17698.00 132
17699.26 117
17700.51 117
17701.77 106
17703.03 133
17704.28 116
17705.54 115
17706.80 121
17708.06 104
17709.31 102
17710.57 100
17711.83 120
17713.08 121
17714.34 103
17715.60 123
17716.86 118
17718.11 98
17719.37 111
17720.63 114
17721.89 116
17723.15 121
17724.40 107
17725.66 99
17726.92 106
17728.18 120
17729.43 112
17730.69 123
17731.95 110
17733.21 114
17734.47 110
17735.73 112
17736.98 112
17738.24 109
17739.50 113
17740.76 125
17742.02 119
17743.28 99
17744.53 116
17745.79 124
17747.05 124
17748.31 122
17749.57 116
17750.83 110
17752.09 120
17753.34 115
17754.60 116
17755.86 122
17757.12 113
17758.38 117
17759.64 118
17760.90 126
17762.16 96
17763.42 104
17764.68 119
17765.94 115
17767.19 118
17768.45 97
17769.71 118
17770.97 129
17772.23 98
17773.49 116
17774.75 123
17776.01 115
17777.27 114
17778.53 115
17779.79 117
17781.05 107
17782.31 103
17783.57 97
17784.83 105
17786.09 103
17787.35 108
17788.61 124
17789.87 125
17791.13 114
17792.39 118
17793.65 107
17794.91 116
17796.17 104
17797.43 119
17798.69 110
17799.95 117
17801.21 131
17802.47 122
17803.73 121
17805.00 113
17806.26 120
17807.52 104
17808.78 123
17810.04 93
17811.30 119
17812.56 92
17813.82 109
17815.08 116
17816.34 109
17817.60 111
17818.87 114
17820.13 126
17821.39 114
17822.65 118
17823.91 111
17825.17 111
17826.43 98
17827.69 113
17828.96 95
17830.22 107
17831.48 110
17832.74 110
17834.00 103
17835.26 122
17836.53 116
17837.79 111
17839.05 107
17840.31 98
17841.57 108
17842.84 102
17844.10 103
17845.36 101
17846.62 115
17847.88 96
17849.15 103
17850.41 94
17851.67 108
17852.93 113
17854.20 112
17855.46 105
17856.72 89
17857.98 109
17859.25 101
17860.51 102
17861.77 115
17863.03 123
17864.30 110
17865.56 97
17866.82 97
17868.09 97
17869.35 96
17870.61 125
17871.87 123
17873.14 111
17874.40 103
17875.66 100
17876.93 99
17878.19 110
17879.45 111
17880.72 115
17881.98 125
17883.24 101
17884.51 107
17885.77 99
17887.03 113
17888.30 132
17889.56 110
17890.83 119
17892.09 114
17893.35 91
17894.62 103
17895.88 114
17897.14 111
17898.41 105
17899.67 112
17900.94 104
17902.20 99
17903.46 107
17904.73 109
17905.99 116
17907.26 113
17908.52 121
17909.79 106
17911.05 107
17912.32 108
17913.58 95
17914.84 103
17916.11 110
17917.37 104
17918.64 89
17919.90 94
17921.17 109
17922.43 93
17923.70 110
17924.96 96
17926.23 117
17927.49 106
17928.76 110
17930.02 113
17931.29 103
17932.55 95
17933.82 97
17935.08 99
17936.35 115
17937.61 113
17938.88 106
17940.14 113
17941.41 104
17942.68 110
17943.94 109
17945.21 112
17946.47 117
17947.74 114
17949.00 103
17950.27 104
17951.54 112
17952.80 105
17954.07 112
17955.33 109
17956.60 111
17957.87 111
17959.13 105
17960.40 99
17961.66 107
17962.93 107
17964.20 111
17965.46 98
17966.73 96
17968.00 105
17969.26 106
17970.53 108
17971.80 113
17973.06 103
17974.33 96
17975.60 109
17976.86 101
17978.13 95
17979.40 103
17980.66 108
17981.93 101
17983.20 101
17984.46 121
17985.73 108
17987.00 120
17988.26 99
17989.53 106
17990.80 108
17992.07 103
17993.33 104
17994.60 114
17995.87 110
17997.14 103
17998.40 98
17999.67 101
18000.94 107
18002.21 95
18003.47 109
18004.74 112
18006.01 88
18007.28 110
18008.55 109
18009.81 97
18011.08 106
18012.35 102
18013.62 112
18014.89 106
18016.15 93
18017.42 108
18018.69 109
18019.96 97
18021.23 115
18022.49 102
18023.76 95
18025.03 109
18026.30 97
18027.57 94
18028.84 105
18030.11 103
18031.37 102
18032.64 115
18033.91 96
18035.18 101
18036.45 105
18037.72 107
18038.99 106
18040.26 105
18041.53 110
18042.79 103
18044.06 106
18045.33 103
18046.60 125
18047.87 109
18049.14 113
18050.41 94
18051.68 110
18052.95 102
18054.22 116
18055.49 111
18056.76 108
18058.03 107
18059.30 99
18060.57 101
18061.84 94
18063.11 113
18064.38 104
18065.65 110
18066.92 105
18068.19 123
18069.46 100
18070.73 106
18072.00 99
18073.27 94
18074.54 103
18075.81 100
18077.08 109
18078.35 121
18079.62 115
18080.89 107
18082.16 106
18083.43 107
18084.70 104
18085.97 116
18087.24 119
18088.51 101
18089.78 108
18091.05 108
18092.32 114
18093.59 102
18094.87 124
18096.14 112
18097.41 110
18098.68 111
18099.95 86
18101.22 98
18102.49 103
18103.76 132
18105.03 116
18106.31 125
18107.58 110
18108.85 113
18110.12 104
18111.39 109
18112.66 111
18113.93 108
18115.21 90
18116.48 111
18117.75 112
18119.02 99
18120.29 92
18121.56 117
18122.84 118
18124.11 100
18125.38 105
18126.65 99
18127.92 108
18129.20 119
18130.47 109
18131.74 94
18133.01 108
18134.29 103
18135.56 117
18136.83 115
18138.10 104
18139.38 99
18140.65 104
18141.92 97
18143.19 86
18144.47 112
18145.74 107
18147.01 116
18148.28 95
18149.56 102
18150.83 115
18152.10 116
18153.38 109
18154.65 102
18155.92 107
18157.19 109
18158.47 109
18159.74 109
18161.01 111
18162.29 114
18163.56 115
18164.83 108
18166.11 119
18167.38 103
18168.65 126
18169.93 98
18171.20 99
18172.48 116
18173.75 93
18175.02 95
18176.30 101
18177.57 102
18178.84 103
18180.12 112
18181.39 111
18182.67 98
18183.94 105
18185.21 103
18186.49 108
18187.76 105
18189.04 119
18190.31 113
18191.59 104
18192.86 113
18194.13 106
18195.41 108
18196.68 84
18197.96 101
18199.23 102
18200.51 92
18201.78 101
18203.06 103
18204.33 114
18205.61 102
18206.88 113
18208.16 113
18209.43 101
18210.71 102
18211.98 121
18213.26 101
18214.53 106
18215.81 105
18217.08 112
18218.36 97
18219.63 101
18220.91 101
18222.18 102
18223.46 109
18224.73 105
18226.01 102
18227.28 108
18228.56 93
18229.84 115
18231.11 107
18232.39 100
18233.66 101
18234.94 104
18236.21 95
18237.49 100
18238.77 103
18240.04 102
18241.32 90
18242.59 108
18243.87 85
18245.15 107
18246.42 94
18247.70 94
18248.98 116
18250.25 103
18251.53 111
18252.81 123
18254.08 127
18255.36 113
18256.63 100
18257.91 111
18259.19 111
18260.46 111
18261.74 118
18263.02 111
18264.30 93
18265.57 109
18266.85 94
18268.13 88
18269.40 111
18270.68 102
18271.96 105
18273.23 116
18274.51 100
18275.79 109
18277.07 106
18278.34 103
18279.62 113
18280.90 95
18282.18 107
18283.45 96
18284.73 106
18286.01 119
18287.29 109
18288.56 106
18289.84 99
18291.12 112
18292.40 118
18293.68 106
18294.95 109
18296.23 102
18297.51 105
18298.79 108
18300.07 109
18301.34 105
18302.62 105
18303.90 107
18305.18 97
18306.46 92
18307.74 106
18309.01 114
18310.29 108
18311.57 103
18312.85 98
18314.13 92
18315.41 107
18316.69 105
18317.96 110
18319.24 107
18320.52 90
18321.80 108
18323.08 98
18324.36 102
18325.64 98
18326.92 94
18328.20 117
18329.47 98
18330.75 100
18332.03 100
18333.31 114
18334.59 132
18335.87 115
18337.15 95
18338.43 106
18339.71 98
18340.99 127
18342.27 99
18343.55 107
18344.83 90
18346.11 99
18347.39 112
18348.67 121
18349.95 92
18351.23 118
18352.51 106
18353.79 117
18355.07 111
18356.35 95
18357.63 113
18358.91 115
18360.19 115
18361.47 118
18362.75 103
18364.03 98
18365.31 118
18366.59 118
18367.87 93
18369.15 97
18370.43 108
18371.71 105
18372.99 109
18374.27 112
18375.55 99
18376.83 103
18378.12 116
18379.40 112
18380.68 102
18381.96 98
18383.24 92
18384.52 119
18385.80 125
18387.08 103
18388.36 96
18389.65 101
18390.93 106
18392.21 104
18393.49 108
18394.77 116
18396.05 133
18397.33 117
18398.62 115
18399.90 105
18401.18 109
18402.46 115
18403.74 106
18405.02 115
18406.31 85
18407.59 90
18408.87 114
18410.15 98
18411.43 93
18412.72 94
18414.00 113
18415.28 92
18416.56 97
18417.84 94
18419.13 111
18420.41 94
18421.69 113
18422.97 106
18424.26 108
18425.54 95
18426.82 92
18428.10 107
18429.39 110
18430.67 104
18431.95 82
18433.23 103
18434.52 108
18435.80 98
18437.08 88
18438.37 113
18439.65 110
18440.93 96
18442.22 107
18443.50 105
18444.78 98
18446.06 100
18447.35 103
18448.63 102
18449.91 102
18451.20 98
18452.48 95
18453.76 101
18455.05 109
18456.33 91
18457.62 93
18458.90 90
18460.18 109
18461.47 90
18462.75 100
18464.03 106
18465.32 103
18466.60 111
18467.89 118
18469.17 102
18470.45 92
18471.74 105
18473.02 109
18474.31 103
18475.59 111
18476.88 108
18478.16 100
18479.44 111
18480.73 99
18482.01 121
18483.30 100
18484.58 103
18485.87 87
18487.15 108
18488.44 99
18489.72 102
18491.01 113
18492.29 107
18493.58 124
18494.86 98
18496.15 98
18497.43 98
18498.72 107
18500.00 108
18501.29 109
18502.57 97
18503.86 109
18505.14 111
18506.43 115
18507.71 106
18509.00 88
18510.28 114
18511.57 114
18512.85 109
18514.14 109
18515.42 113
18516.71 106
18518.00 126
18519.28 111
18520.57 104
18521.85 102
18523.14 101
18524.43 116
18525.71 113
18527.00 103
18528.28 95
18529.57 91
18530.86 109
18532.14 115
18533.43 101
18534.71 113
18536.00 109
18537.29 113
18538.57 128
18539.86 130
18541.15 112
18542.43 112
18543.72 111
18545.01 104
18546.29 101
18547.58 111
18548.87 104
18550.15 95
18551.44 112
18552.73 106
18554.01 112
18555.30 113
18556.59 100
18557.88 95
18559.16 106
18560.45 98
18561.74 117
18563.02 110
18564.31 112
18565.60 111
18566.89 109
18568.17 100
18569.46 107
18570.75 103
18572.04 89
18573.32 103
18574.61 100
18575.90 112
18577.19 105
18578.48 107
18579.76 113
18581.05 124
18582.34 98
18583.63 95
18584.92 102
18586.20 120
18587.49 99
18588.78 104
18590.07 101
18591.36 106
18592.64 104
18593.93 108
18595.22 111
18596.51 102
18597.80 123
18599.09 111
18600.38 116
18601.66 109
18602.95 113
18604.24 117
18605.53 106
18606.82 109
18608.11 102
18609.40 120
18610.69 109
18611.98 104
18613.26 113
18614.55 114
18615.84 104
18617.13 109
18618.42 86
18619.71 100
18621.00 109
18622.29 120
18623.58 119
18624.87 116
18626.16 118
18627.45 112
18628.74 117
18630.03 116
18631.32 93
18632.61 123
18633.89 129
18635.18 111
18636.47 122
18637.76 97
18639.05 110
18640.34 111
18641.63 108
18642.92 87
18644.21 102
18645.50 114
18646.79 112
18648.09 102
18649.38 115
18650.67 105
18651.96 100
18653.25 98
18654.54 96
18655.83 98
18657.12 103
18658.41 106
18659.70 108
18660.99 111
18662.28 102
18663.57 105
18664.86 102
18666.15 100
18667.44 103
18668.74 114
18670.03 93
18671.32 100
18672.61 99
18673.90 106
18675.19 115
18676.48 114
18677.77 102
18679.06 112
18680.36 113
18681.65 102
18682.94 91
18684.23 100
18685.52 115
18686.81 105
18688.11 88
18689.40 78
18690.69 108
18691.98 101
18693.27 103
18694.56 98
18695.86 119
18697.15 109
18698.44 116
18699.73 98
18701.02 101
18702.32 101
18703.61 98
18704.90 121
18706.19 101
18707.48 106
18708.78 113
18710.07 113
18711.36 99
18712.65 103
18713.95 106
18715.24 107
18716.53 106
18717.83 117
18719.12 113
18720.41 104
18721.70 118
18723.00 109
18724.29 103
18725.58 105
18726.87 105
18728.17 101
18729.46 96
18730.75 89
18732.05 97
18733.34 100
18734.63 105
18735.93 107
18737.22 76
18738.51 103
18739.81 96
18741.10 109
18742.39 97
18743.69 103
18744.98 95
18746.27 102
18747.57 100
18748.86 101
18750.16 89
18751.45 97
18752.74 86
18754.04 96
18755.33 102
18756.63 91
18757.92 94
18759.21 93
18760.51 95
18761.80 93
18763.10 97
18764.39 96
18765.69 85
18766.98 88
18768.27 93
18769.57 85
18770.86 101
18772.16 97
18773.45 84
18774.75 95
18776.04 101
18777.34 104
18778.63 103
18779.93 106
18781.22 100
18782.52 121
18783.81 102
18785.11 108
18786.40 95
18787.70 100
18788.99 105
18790.29 101
18791.58 93
18792.88 100
18794.17 105
18795.47 96
18796.76 99
18798.06 106
18799.35 94
18800.65 101
18801.94 98
18803.24 95
18804.54 101
18805.83 103
18807.13 103
18808.42 77
18809.72 82
18811.01 94
18812.31 79
18813.61 101
18814.90 98
18816.20 101
18817.49 80
18818.79 96
18820.09 91
18821.38 88
18822.68 102
18823.98 112
18825.27 95
18826.57 87
18827.87 106
18829.16 113
18830.46 97
18831.75 109
18833.05 102
18834.35 98
18835.64 104
18836.94 101
18838.24 101
18839.54 116
18840.83 93
18842.13 89
18843.43 90
18844.72 105
18846.02 87
18847.32 104
18848.61 94
18849.91 109
18851.21 110
18852.51 90
18853.80 94
18855.10 101
18856.40 99
18857.70 96
18858.99 103
18860.29 102
18861.59 91
18862.89 105
18864.18 112
18865.48 116
18866.78 94
18868.08 104
18869.38 103
18870.67 96
18871.97 95
18873.27 95
18874.57 94
18875.87 88
18877.16 92
18878.46 94
18879.76 101
18881.06 103
18882.36 92
18883.66 96
18884.95 99
18886.25 100
18887.55 91
18888.85 102
18890.15 102
18891.45 87
18892.75 106
18894.04 89
18895.34 106
18896.64 100
18897.94 103
18899.24 93
18900.54 102
18901.84 92
18903.14 104
18904.44 100
18905.74 93
18907.03 80
18908.33 89
18909.63 97
18910.93 95
18912.23 100
18913.53 107
18914.83 96
18916.13 110
18917.43 109
18918.73 100
18920.03 80
18921.33 108
18922.63 109
18923.93 97
18925.23 85
18926.53 99
18927.83 107
18929.13 104
18930.43 102
18931.73 96
18933.03 105
18934.33 108
18935.63 109
18936.93 92
18938.23 99
18939.53 101
18940.83 95
18942.13 85
18943.43 113
18944.73 88
18946.03 91
18947.33 88
18948.63 91
18949.93 88
18951.23 111
18952.53 93
18953.84 101
18955.14 99
18956.44 102
18957.74 95
18959.04 87
18960.34 101
18961.64 94
18962.94 118
18964.24 92
18965.54 89
18966.85 88
18968.15 93
18969.45 94
18970.75 108
18972.05 102
18973.35 85
18974.65 83
18975.96 99
18977.26 91
18978.56 85
18979.86 102
18981.16 107
18982.46 111
18983.77 113
18985.07 111
18986.37 108
18987.67 96
18988.97 90
18990.28 89
18991.58 107
18992.88 111
18994.18 94
18995.49 96
18996.79 98
18998.09 79
18999.39 94
19000.69 85
19002.00 119
19003.30 100
19004.60 122
19005.90 98
19007.21 98
19008.51 84
19009.81 84
19011.12 104
19012.42 95
19013.72 98
19015.02 93
19016.33 95
19017.63 85
19018.93 84
19020.24 108
19021.54 98
19022.84 89
19024.15 91
19025.45 90
19026.75 99
19028.06 90
19029.36 97
19030.66 83
19031.97 101
19033.27 92
19034.57 97
19035.88 86
19037.18 83
19038.48 112
19039.79 88
19041.09 94
19042.40 93
19043.70 88
19045.00 81
19046.31 94
19047.61 79
19048.92 88
19050.22 120
19051.52 108
19052.83 88
19054.13 95
19055.44 100
19056.74 84
19058.05 101
19059.35 90
19060.65 93
19061.96 90
19063.26 93
19064.57 82
19065.87 96
19067.18 84
19068.48 97
19069.79 102
19071.09 96
19072.40 96
19073.70 100
19075.01 89
19076.31 94
19077.62 103
19078.92 89
19080.23 79
19081.53 99
19082.84 89
19084.14 90
19085.45 98
19086.75 89
19088.06 88
19089.36 94
19090.67 85
19091.98 91
19093.28 92
19094.59 92
19095.89 111
19097.20 86
19098.50 77
19099.81 81
19101.12 91
19102.42 104
19103.73 93
19105.03 76
19106.34 62
19107.65 94
19108.95 98
19110.26 100
19111.56 106
19112.87 89
19114.18 97
19115.48 91
19116.79 96
19118.10 82
19119.40 77
19120.71 87
19122.02 105
19123.32 101
19124.63 84
19125.94 104
19127.24 107
19128.55 98
19129.86 85
19131.16 97
19132.47 99
19133.78 101
19135.08 89
19136.39 98
19137.70 102
19139.01 93
19140.31 88
19141.62 99
19142.93 92
19144.23 107
19145.54 104
19146.85 116
19148.16 90
19149.46 89
19150.77 104
19152.08 111
19153.39 96
19154.69 99
19156.00 97
19157.31 85
19158.62 85
19159.93 90
19161.23 102
19162.54 102
19163.85 109
19165.16 105
19166.47 111
19167.77 97
19169.08 93
19170.39 99
19171.70 88
19173.01 100
19174.32 88
19175.62 83
19176.93 83
19178.24 97
19179.55 97
19180.86 101
19182.17 91
19183.48 88
19184.78 87
19186.09 97
19187.40 95
19188.71 92
19190.02 96
19191.33 91
19192.64 88
19193.95 108
19195.26 94
19196.56 93
19197.87 84
19199.18 93
19200.49 107
19201.80 87
19203.11 90
19204.42 95
19205.73 95
19207.04 93
19208.35 85
19209.66 92
19210.97 100
19212.28 106
19213.59 89
19214.90 87
19216.21 92
19217.52 83
19218.83 88
19220.14 81
19221.45 92
19222.76 96
19224.07 94
19225.38 93
19226.69 98
19228.00 93
19229.31 94
19230.62 88
19231.93 100
19233.24 94
19234.55 99
19235.86 91
19237.17 81
19238.48 96
19239.79 89
19241.10 87
19242.41 96
19243.72 81
19245.03 83
19246.35 89
19247.66 83
19248.97 99
19250.28 104
19251.59 121
19252.90 86
19254.21 71
19255.52 80
19256.83 96
19258.14 95
19259.46 91
19260.77 92
19262.08 86
19263.39 94
19264.70 80
19266.01 91
19267.32 93
19268.64 86
19269.95 79
19271.26 88
19272.57 85
19273.88 96
19275.20 97
19276.51 100
19277.82 90
19279.13 91
19280.44 81
19281.75 79
19283.07 91
19284.38 92
19285.69 90
19287.00 89
19288.32 108
19289.63 105
19290.94 93
19292.25 94
19293.57 88
19294.88 81
19296.19 88
19297.50 89
19298.82 83
19300.13 86
19301.44 97
19302.75 90
19304.07 87
19305.38 88
19306.69 89
19308.01 100
19309.32 83
19310.63 96
19311.94 77
19313.26 104
19314.57 93
19315.88 83
19317.20 82
19318.51 93
19319.82 90
19321.14 98
19322.45 92
19323.76 78
19325.08 96
19326.39 108
19327.70 87
19329.02 82
19330.33 97
19331.65 103
19332.96 106
19334.27 92
19335.59 83
19336.90 92
19338.22 95
19339.53 92
19340.84 103
19342.16 94
19343.47 83
19344.79 87
19346.10 98
19347.41 86
19348.73 103
19350.04 87
19351.36 80
19352.67 98
19353.99 86
19355.30 101
19356.62 104
19357.93 86
19359.25 85
19360.56 96
19361.87 110
19363.19 99
19364.50 91
19365.82 102
19367.13 89
19368.45 81
19369.76 83
19371.08 93
19372.39 90
19373.71 90
19375.02 92
19376.34 92
19377.66 93
19378.97 82
19380.29 85
19381.60 77
19382.92 99
19384.23 86
19385.55 87
19386.86 93
19388.18 101
19389.50 101
19390.81 93
19392.13 94
19393.44 89
19394.76 88
19396.07 91
19397.39 85
19398.71 99
19400.02 86
19401.34 98
19402.65 92
19403.97 105
19405.29 81
19406.60 97
19407.92 95
19409.24 89
19410.55 106
19411.87 94
19413.19 97
19414.50 94
19415.82 90
19417.14 107
19418.45 102
19419.77 100
19421.09 96
19422.40 107
19423.72 97
19425.04 68
19426.35 91
19427.67 111
19428.99 102
19430.30 97
19431.62 102
19432.94 83
19434.26 78
19435.57 85
19436.89 94
19438.21 87
19439.53 114
19440.84 103
19442.16 99
19443.48 89
19444.80 87
19446.11 87
19447.43 100
19448.75 107
19450.07 89
19451.38 98
19452.70 92
19454.02 98
19455.34 108
19456.66 79
19457.97 99
19459.29 107
19460.61 103
19461.93 86
19463.25 93
19464.57 92
19465.88 105
19467.20 86
19468.52 84
19469.84 92
19471.16 111
19472.48 98
19473.79 104
19475.11 90
19476.43 96
19477.75 83
19479.07 99
19480.39 105
19481.71 84
19483.03 83
19484.34 82
19485.66 83
19486.98 84
19488.30 109
19489.62 103
19490.94 92
19492.26 91
19493.58 96
19494.90 96
19496.22 96
19497.54 88
19498.86 92
19500.18 98
19501.50 95
19502.81 97
19504.13 91
19505.45 97
19506.77 82
19508.09 86
19509.41 87
19510.73 86
19512.05 88
19513.37 94
19514.69 81
19516.01 88
19517.33 106
19518.65 90
19519.97 90
19521.29 90
19522.61 93
19523.93 85
19525.25 86
19526.57 102
19527.89 100
19529.22 102
19530.54 100
19531.86 89
19533.18 93
19534.50 93
19535.82 101
19537.14 103
19538.46 96
19539.78 106
19541.10 104
19542.42 93
19543.74 94
19545.06 95
19546.39 96
19547.71 104
19549.03 88
19550.35 109
19551.67 97
19552.99 88
19554.31 94
19555.63 119
19556.96 88
19558.28 97
19559.60 99
19560.92 104
19562.24 98
19563.56 85
19564.88 91
19566.21 101
19567.53 93
19568.85 87
19570.17 92
19571.49 87
19572.82 94
19574.14 100
19575.46 119
19576.78 86
19578.10 93
19579.43 110
19580.75 98
19582.07 100
19583.39 97
19584.72 95
19586.04 97
19587.36 97
19588.68 95
19590.01 103
19591.33 87
19592.65 83
19593.97 109
19595.30 92
19596.62 102
19597.94 91
19599.26 94
19600.59 97
19601.91 97
19603.23 94
19604.56 109
19605.88 77
19607.20 100
19608.53 94
19609.85 106
19611.17 116
19612.49 93
19613.82 89
19615.14 93
19616.47 100
19617.79 87
19619.11 97
19620.44 95
19621.76 93
19623.08 90
19624.41 89
19625.73 99
19627.05 96
19628.38 100
19629.70 88
19631.03 91
19632.35 89
19633.67 88
19635.00 84
19636.32 90
19637.65 94
19638.97 97
19640.29 103
19641.62 92
19642.94 93
19644.27 79
19645.59 82
19646.92 78
19648.24 91
19649.57 90
19650.89 78
19652.21 92
19653.54 90
19654.86 87
19656.19 85
19657.51 103
19658.84 92
19660.16 90
19661.49 102
19662.81 96
19664.14 85
19665.46 88
19666.79 100
19668.11 92
19669.44 84
19670.76 95
19672.09 115
19673.41 107
19674.74 102
19676.07 99
19677.39 95
19678.72 98
19680.04 94
19681.37 94
19682.69 95
19684.02 93
19685.34 98
19686.67 102
19688.00 90
19689.32 88
19690.65 87
19691.97 107
19693.30 94
19694.63 108
19695.95 101
19697.28 104
19698.60 77
19699.93 108
19701.26 91
19702.58 101
19703.91 97
19705.24 94
19706.56 89
19707.89 93
19709.22 115
19710.54 103
19711.87 84
19713.20 79
19714.52 86
19715.85 76
19717.18 81
19718.50 77
19719.83 93
19721.16 97
19722.48 98
19723.81 91
19725.14 92
19726.47 95
19727.79 94
19729.12 102
19730.45 98
19731.77 115
19733.10 86
19734.43 116
19735.76 92
19737.08 101
19738.41 98
19739.74 88
19741.07 82
19742.39 80
19743.72 93
19745.05 93
19746.38 100
19747.71 96
19749.03 84
19750.36 91
19751.69 105
19753.02 93
19754.35 100
19755.67 98
19757.00 96
19758.33 102
19759.66 101
19760.99 96
19762.31 96
19763.64 92
19764.97 82
19766.30 90
19767.63 93
19768.96 103
19770.29 98
19771.61 95
19772.94 81
19774.27 95
19775.60 100
19776.93 82
19778.26 97
19779.59 102
19780.92 102
19782.25 88
19783.57 94
19784.90 96
19786.23 107
19787.56 108
19788.89 111
19790.22 88
19791.55 100
19792.88 81
19794.21 91
19795.54 92
19796.87 106
19798.20 88
19799.53 84
19800.86 90
19802.19 89
19803.52 74
19804.85 88
19806.18 102
19807.50 94
19808.83 96
19810.16 84
19811.49 80
19812.82 93
19814.15 95
19815.49 108
19816.82 89
19818.15 87
19819.48 100
19820.81 89
19822.14 89
19823.47 91
19824.80 85
19826.13 80
19827.46 76
19828.79 85
19830.12 103
19831.45 85
19832.78 79
19834.11 93
19835.44 78
19836.77 103
19838.10 93
19839.44 94
19840.77 90
19842.10 98
19843.43 92
19844.76 109
19846.09 88
19847.42 90
19848.75 87
19850.08 88
19851.42 101
19852.75 93
19854.08 105
19855.41 94
19856.74 102
19858.07 76
19859.40 105
19860.74 83
19862.07 90
19863.40 90
19864.73 84
19866.06 97
19867.40 92
19868.73 91
19870.06 86
19871.39 90
19872.72 88
19874.06 84
19875.39 74
19876.72 92
19878.05 98
19879.38 98
19880.72 102
19882.05 99
19883.38 90
19884.71 108
19886.05 102
19887.38 101
19888.71 89
19890.04 88
19891.38 90
19892.71 104
19894.04 92
19895.38 97
19896.71 104
19898.04 103
19899.37 98
19900.71 88
19902.04 90
19903.37 93
19904.71 102
19906.04 96
19907.37 88
19908.71 87
19910.04 83
19911.37 102
19912.71 110
19914.04 101
19915.37 90
19916.71 87
19918.04 78
19919.37 90
19920.71 90
19922.04 97
19923.37 93
19924.71 103
19926.04 96
19927.38 87
19928.71 90
19930.04 91
19931.38 88
19932.71 90
19934.05 106
19935.38 92
19936.71 97
19938.05 94
19939.38 94
19940.72 92
19942.05 87
19943.39 91
19944.72 102
19946.06 106
19947.39 92
19948.72 95
19950.06 87
19951.39 94
19952.73 103
19954.06 99
19955.40 94
19956.73 94
19958.07 104
19959.40 91
19960.74 96
19962.07 99
19963.41 95
19964.74 97
19966.08 85
19967.41 101
19968.75 89
19970.08 85
19971.42 101
19972.76 97
19974.09 97
19975.43 105
19976.76 101
19978.10 108
19979.43 112
19980.77 95
19982.10 104
19983.44 106
19984.78 100
19986.11 88
19987.45 102
19988.78 116
19990.12 97
19991.46 111
19992.79 92
19994.13 91
19995.46 103
19996.80 94
19998.14 105
19999.47 97
20000.81 119
20002.15 112
20003.48 110
20004.82 119
20006.16 89
20007.49 99
20008.83 93
20010.17 105
20011.50 89
20012.84 107
20014.18 101
20015.51 126
20016.85 112
20018.19 97
20019.52 114
20020.86 109
20022.20 114
20023.53 93
20024.87 92
20026.21 97
20027.55 113
20028.88 102
20030.22 102
20031.56 87
20032.90 103
20034.23 101
20035.57 97
20036.91 104
20038.25 100
20039.58 92
20040.92 93
20042.26 84
20043.60 95
20044.93 97
20046.27 111
20047.61 94
20048.95 97
20050.29 105
20051.62 95
20052.96 100
20054.30 108
20055.64 106
20056.98 97
20058.32 114
20059.65 93
20060.99 84
20062.33 95
20063.67 109
20065.01 113
20066.35 104
20067.68 85
20069.02 89
20070.36 94
20071.70 99
20073.04 92
20074.38 93
20075.72 95
20077.06 94
20078.40 108
20079.73 82
20081.07 93
20082.41 89
20083.75 107
20085.09 90
20086.43 95
20087.77 86
20089.11 105
20090.45 107
20091.79 102
20093.13 102
20094.47 100
20095.81 96
20097.15 118
20098.48 100
20099.82 90
20101.16 107
20102.50 104
20103.84 99
20105.18 96
20106.52 90
20107.86 96
20109.20 104
20110.54 98
20111.88 97
20113.22 94
20114.56 99
20115.90 97
20117.24 88
20118.58 90
20119.93 88
20121.27 91
20122.61 92
20123.95 98
20125.29 93
20126.63 94
20127.97 93
20129.31 101
20130.65 101
20131.99 99
20133.33 110
20134.67 114
20136.01 103
