# Supplementary material for: MALDI-TOF MS typing enables the classification of brewing yeasts of the genus Saccharomyces to major beer styles
Source: PLoS One. 2017 Aug 9;12(8):e0181694. doi: 10.1371/journal.pone.0181694 (PMC5549903; doi:10.1371/journal.pone.0181694)
Supplement: S8 File — The directory includes 90 raw files and was zipped to “.zip”; the folder has three strains with 30 spectra per strain; S1 Text explains the raw files with an example and Table 1 represents the yeast strains used within the experiment. (ZIP) [file pone.0181694.s011.zip › 22-24/30283-8J4-Lag-Lag-Lag-YPG-18h-E-E_2016-09-27_9_0_D9_1.dat]

1999.34 769
1999.77 895
2000.19 880
2000.61 760
2001.03 783
2001.45 746
2001.88 833
2002.30 810
2002.72 746
2003.14 771
2003.56 780
2003.99 691
2004.41 676
2004.83 746
2005.25 716
2005.68 737
2006.10 755
2006.52 744
2006.94 755
2007.37 768
2007.79 792
2008.21 754
2008.64 712
2009.06 783
2009.48 766
2009.90 754
2010.33 759
2010.75 733
2011.17 697
2011.60 671
2012.02 751
2012.44 671
2012.87 683
2013.29 741
2013.71 747
2014.14 699
2014.56 700
2014.98 673
2015.41 676
2015.83 675
2016.25 650
2016.68 690
2017.10 798
2017.53 781
2017.95 760
2018.37 767
2018.80 728
2019.22 718
2019.65 793
2020.07 752
2020.49 725
2020.92 766
2021.34 832
2021.77 787
2022.19 681
2022.61 710
2023.04 693
2023.46 687
2023.89 688
2024.31 689
2024.74 712
2025.16 699
2025.59 618
2026.01 626
2026.44 656
2026.86 744
2027.29 732
2027.71 728
2028.14 757
2028.56 741
2028.98 736
2029.41 742
2029.84 745
2030.26 704
2030.69 716
2031.11 745
2031.54 735
2031.96 737
2032.39 762
2032.81 794
2033.24 780
2033.66 708
2034.09 751
2034.51 828
2034.94 796
2035.37 777
2035.79 817
2036.22 726
2036.64 729
2037.07 756
2037.49 673
2037.92 736
2038.35 651
2038.77 735
2039.20 718
2039.62 724
2040.05 728
2040.48 764
2040.90 729
2041.33 755
2041.76 692
2042.18 672
2042.61 677
2043.03 682
2043.46 667
2043.89 686
2044.31 702
2044.74 709
2045.17 717
2045.59 717
2046.02 679
2046.45 712
2046.87 720
2047.30 719
2047.73 712
2048.16 732
2048.58 732
2049.01 703
2049.44 746
2049.86 719
2050.29 679
2050.72 751
2051.15 703
2051.57 680
2052.00 687
2052.43 716
2052.86 662
2053.28 693
2053.71 744
2054.14 746
2054.57 737
2054.99 683
2055.42 736
2055.85 766
2056.28 753
2056.70 788
2057.13 824
2057.56 783
2057.99 762
2058.42 794
2058.84 776
2059.27 794
2059.70 720
2060.13 754
2060.56 815
2060.99 764
2061.41 746
2061.84 735
2062.27 704
2062.70 707
2063.13 712
2063.56 755
2063.99 787
2064.41 879
2064.84 841
2065.27 936
2065.70 1061
2066.13 946
2066.56 966
2066.99 891
2067.42 901
2067.85 880
2068.27 796
2068.70 787
2069.13 763
2069.56 748
2069.99 717
2070.42 768
2070.85 753
2071.28 773
2071.71 786
2072.14 702
2072.57 710
2073.00 776
2073.43 683
2073.86 694
2074.29 730
2074.72 728
2075.15 782
2075.58 798
2076.01 817
2076.44 809
2076.87 769
2077.30 756
2077.73 724
2078.16 719
2078.59 821
2079.02 795
2079.45 783
2079.88 781
2080.31 774
2080.74 803
2081.17 780
2081.60 745
2082.03 662
2082.46 728
2082.89 698
2083.32 711
2083.75 692
2084.18 681
2084.61 664
2085.04 779
2085.47 721
2085.90 799
2086.34 732
2086.77 767
2087.20 724
2087.63 723
2088.06 774
2088.49 778
2088.92 722
2089.35 716
2089.79 700
2090.22 705
2090.65 700
2091.08 694
2091.51 729
2091.94 705
2092.37 669
2092.81 713
2093.24 756
2093.67 691
2094.10 728
2094.53 763
2094.96 720
2095.40 716
2095.83 725
2096.26 664
2096.69 698
2097.12 706
2097.56 702
2097.99 713
2098.42 672
2098.85 653
2099.29 619
2099.72 604
2100.15 571
2100.58 609
2101.01 654
2101.45 660
2101.88 687
2102.31 627
2102.75 668
2103.18 673
2103.61 681
2104.04 674
2104.48 655
2104.91 671
2105.34 645
2105.77 627
2106.21 654
2106.64 665
2107.07 705
2107.51 731
2107.94 738
2108.37 771
2108.81 716
2109.24 696
2109.67 727
2110.11 707
2110.54 709
2110.97 653
2111.41 766
2111.84 726
2112.27 657
2112.71 660
2113.14 668
2113.58 698
2114.01 793
2114.44 682
2114.88 676
2115.31 636
2115.75 675
2116.18 695
2116.61 713
2117.05 680
2117.48 647
2117.92 687
2118.35 660
2118.78 673
2119.22 662
2119.65 600
2120.09 650
2120.52 641
2120.96 706
2121.39 681
2121.83 715
2122.26 780
2122.69 749
2123.13 706
2123.56 765
2124.00 775
2124.43 747
2124.87 693
2125.30 748
2125.74 707
2126.17 706
2126.61 704
2127.04 742
2127.48 708
2127.91 708
2128.35 674
2128.79 596
2129.22 682
2129.66 711
2130.09 719
2130.53 753
2130.96 738
2131.40 811
2131.83 779
2132.27 780
2132.70 731
2133.14 743
2133.58 790
2134.01 790
2134.45 740
2134.88 696
2135.32 701
2135.76 745
2136.19 764
2136.63 718
2137.06 711
2137.50 707
2137.94 695
2138.37 693
2138.81 660
2139.25 642
2139.68 695
2140.12 715
2140.56 684
2140.99 666
2141.43 704
2141.87 680
2142.30 692
2142.74 617
2143.18 639
2143.61 665
2144.05 623
2144.49 647
2144.92 637
2145.36 657
2145.80 675
2146.23 701
2146.67 658
2147.11 708
2147.55 699
2147.98 719
2148.42 768
2148.86 791
2149.30 853
2149.73 823
2150.17 910
2150.61 878
2151.05 883
2151.48 884
2151.92 852
2152.36 858
2152.80 804
2153.23 755
2153.67 788
2154.11 721
2154.55 698
2154.99 667
2155.42 692
2155.86 778
2156.30 767
2156.74 768
2157.18 767
2157.61 750
2158.05 720
2158.49 732
2158.93 732
2159.37 738
2159.81 724
2160.24 800
2160.68 782
2161.12 807
2161.56 751
2162.00 766
2162.44 706
2162.88 790
2163.32 777
2163.75 747
2164.19 819
2164.63 842
2165.07 846
2165.51 862
2165.95 859
2166.39 843
2166.83 753
2167.27 760
2167.71 800
2168.15 728
2168.59 767
2169.02 754
2169.46 781
2169.90 682
2170.34 708
2170.78 707
2171.22 778
2171.66 809
2172.10 783
2172.54 845
2172.98 799
2173.42 807
2173.86 754
2174.30 838
2174.74 871
2175.18 903
2175.62 796
2176.06 870
2176.50 798
2176.94 776
2177.38 779
2177.82 847
2178.26 879
2178.70 870
2179.14 834
2179.58 839
2180.02 856
2180.47 879
2180.91 822
2181.35 769
2181.79 836
2182.23 783
2182.67 733
2183.11 751
2183.55 753
2183.99 729
2184.43 747
2184.87 696
2185.31 655
2185.76 687
2186.20 711
2186.64 749
2187.08 805
2187.52 793
2187.96 814
2188.40 817
2188.84 800
2189.29 810
2189.73 813
2190.17 752
2190.61 791
2191.05 839
2191.49 814
2191.94 815
2192.38 827
2192.82 794
2193.26 801
2193.70 851
2194.14 840
2194.59 876
2195.03 935
2195.47 923
2195.91 882
2196.36 888
2196.80 884
2197.24 945
2197.68 885
2198.12 846
2198.57 866
2199.01 814
2199.45 758
2199.89 742
2200.34 776
2200.78 839
2201.22 770
2201.66 792
2202.11 747
2202.55 766
2202.99 819
2203.44 792
2203.88 801
2204.32 848
2204.76 821
2205.21 851
2205.65 857
2206.09 797
2206.54 782
2206.98 851
2207.42 911
2207.87 797
2208.31 774
2208.75 789
2209.20 880
2209.64 836
2210.08 923
2210.53 896
2210.97 879
2211.42 820
2211.86 795
2212.30 812
2212.75 815
2213.19 852
2213.63 781
2214.08 831
2214.52 779
2214.97 801
2215.41 834
2215.85 821
2216.30 767
2216.74 734
2217.19 742
2217.63 696
2218.08 741
2218.52 705
2218.97 759
2219.41 734
2219.85 755
2220.30 753
2220.74 827
2221.19 784
2221.63 781
2222.08 825
2222.52 838
2222.97 902
2223.41 856
2223.86 890
2224.30 932
2224.75 915
2225.19 861
2225.64 836
2226.08 827
2226.53 831
2226.97 836
2227.42 855
2227.86 868
2228.31 872
2228.75 846
2229.20 830
2229.65 854
2230.09 884
2230.54 875
2230.98 927
2231.43 1020
2231.87 1036
2232.32 1039
2232.76 1020
2233.21 982
2233.66 1024
2234.10 1095
2234.55 1064
2234.99 1059
2235.44 923
2235.89 945
2236.33 923
2236.78 934
2237.23 923
2237.67 864
2238.12 768
2238.56 778
2239.01 821
2239.46 811
2239.90 759
2240.35 788
2240.80 718
2241.24 800
2241.69 799
2242.14 753
2242.58 692
2243.03 674
2243.48 718
2243.93 754
2244.37 679
2244.82 687
2245.27 711
2245.71 737
2246.16 698
2246.61 673
2247.05 643
2247.50 688
2247.95 670
2248.40 719
2248.84 713
2249.29 714
2249.74 654
2250.19 729
2250.63 723
2251.08 660
2251.53 736
2251.98 752
2252.43 771
2252.87 803
2253.32 819
2253.77 761
2254.22 741
2254.66 682
2255.11 716
2255.56 780
2256.01 792
2256.46 682
2256.91 703
2257.35 665
2257.80 685
2258.25 707
2258.70 693
2259.15 675
2259.60 652
2260.04 631
2260.49 729
2260.94 736
2261.39 684
2261.84 702
2262.29 755
2262.74 841
2263.19 835
2263.63 772
2264.08 776
2264.53 769
2264.98 740
2265.43 781
2265.88 807
2266.33 742
2266.78 771
2267.23 805
2267.68 810
2268.13 868
2268.58 833
2269.02 895
2269.47 900
2269.92 969
2270.37 915
2270.82 1057
2271.27 1006
2271.72 953
2272.17 973
2272.62 960
2273.07 952
2273.52 926
2273.97 954
2274.42 931
2274.87 905
2275.32 1015
2275.77 1037
2276.22 970
2276.67 984
2277.12 1039
2277.57 1084
2278.02 1008
2278.47 894
2278.92 909
2279.37 899
2279.82 824
2280.27 804
2280.73 784
2281.18 742
2281.63 710
2282.08 713
2282.53 694
2282.98 695
2283.43 676
2283.88 760
2284.33 717
2284.78 731
2285.23 753
2285.68 762
2286.14 725
2286.59 723
2287.04 698
2287.49 761
2287.94 733
2288.39 751
2288.84 816
2289.30 858
2289.75 831
2290.20 935
2290.65 1055
2291.10 1015
2291.55 956
2292.00 985
2292.46 994
2292.91 1052
2293.36 1085
2293.81 1059
2294.26 1136
2294.72 1033
2295.17 1054
2295.62 1035
2296.07 941
2296.52 1005
2296.98 1013
2297.43 952
2297.88 898
2298.33 904
2298.79 877
2299.24 851
2299.69 860
2300.14 809
2300.60 786
2301.05 725
2301.50 736
2301.95 751
2302.41 702
2302.86 701
2303.31 709
2303.76 708
2304.22 756
2304.67 677
2305.12 748
2305.58 713
2306.03 729
2306.48 742
2306.94 788
2307.39 812
2307.84 848
2308.30 806
2308.75 808
2309.20 852
2309.66 840
2310.11 842
2310.56 896
2311.02 848
2311.47 859
2311.92 810
2312.38 840
2312.83 851
2313.28 865
2313.74 881
2314.19 830
2314.65 868
2315.10 888
2315.55 806
2316.01 810
2316.46 791
2316.92 798
2317.37 767
2317.83 862
2318.28 889
2318.73 921
2319.19 1004
2319.64 1008
2320.10 861
2320.55 808
2321.01 922
2321.46 927
2321.92 858
2322.37 851
2322.82 895
2323.28 874
2323.73 873
2324.19 964
2324.64 1135
2325.10 1096
2325.55 1030
2326.01 1110
2326.46 1305
2326.92 1192
2327.37 993
2327.83 990
2328.29 996
2328.74 914
2329.20 865
2329.65 833
2330.11 817
2330.56 851
2331.02 791
2331.47 727
2331.93 754
2332.38 745
2332.84 776
2333.30 827
2333.75 753
2334.21 740
2334.66 744
2335.12 811
2335.58 804
2336.03 817
2336.49 827
2336.94 729
2337.40 785
2337.86 733
2338.31 723
2338.77 766
2339.22 797
2339.68 784
2340.14 690
2340.59 731
2341.05 785
2341.51 728
2341.96 720
2342.42 722
2342.88 691
2343.33 722
2343.79 777
2344.25 758
2344.70 755
2345.16 753
2345.62 792
2346.08 797
2346.53 818
2346.99 852
2347.45 803
2347.90 830
2348.36 846
2348.82 882
2349.28 885
2349.73 854
2350.19 851
2350.65 732
2351.11 747
2351.56 835
2352.02 794
2352.48 709
2352.94 679
2353.39 673
2353.85 674
2354.31 626
2354.77 707
2355.22 747
2355.68 752
2356.14 714
2356.60 650
2357.06 669
2357.51 685
2357.97 705
2358.43 728
2358.89 733
2359.35 733
2359.81 722
2360.26 766
2360.72 741
2361.18 737
2361.64 796
2362.10 803
2362.56 795
2363.02 827
2363.47 823
2363.93 804
2364.39 862
2364.85 810
2365.31 881
2365.77 935
2366.23 931
2366.69 892
2367.15 923
2367.60 894
2368.06 811
2368.52 891
2368.98 830
2369.44 800
2369.90 731
2370.36 792
2370.82 771
2371.28 776
2371.74 769
2372.20 762
2372.66 760
2373.12 844
2373.58 735
2374.04 720
2374.50 787
2374.96 694
2375.42 731
2375.88 734
2376.34 759
2376.80 766
2377.26 831
2377.72 816
2378.18 783
2378.64 748
2379.10 724
2379.56 747
2380.02 759
2380.48 753
2380.94 655
2381.40 721
2381.86 781
2382.32 719
2382.78 688
2383.24 744
2383.70 687
2384.16 720
2384.62 756
2385.08 746
2385.54 776
2386.00 725
2386.47 791
2386.93 793
2387.39 772
2387.85 735
2388.31 722
2388.77 726
2389.23 746
2389.69 739
2390.15 747
2390.62 754
2391.08 754
2391.54 773
2392.00 776
2392.46 687
2392.92 740
2393.38 728
2393.85 680
2394.31 772
2394.77 748
2395.23 747
2395.69 747
2396.16 747
2396.62 731
2397.08 737
2397.54 693
2398.00 731
2398.47 796
2398.93 805
2399.39 740
2399.85 787
2400.31 755
2400.78 762
2401.24 823
2401.70 743
2402.16 700
2402.63 689
2403.09 714
2403.55 721
2404.01 670
2404.48 687
2404.94 713
2405.40 742
2405.86 772
2406.33 730
2406.79 770
2407.25 710
2407.72 747
2408.18 779
2408.64 696
2409.11 676
2409.57 663
2410.03 686
2410.49 712
2410.96 651
2411.42 625
2411.88 650
2412.35 678
2412.81 683
2413.28 710
2413.74 648
2414.20 683
2414.67 710
2415.13 707
2415.59 631
2416.06 688
2416.52 765
2416.98 730
2417.45 733
2417.91 718
2418.38 724
2418.84 759
2419.30 734
2419.77 694
2420.23 795
2420.70 791
2421.16 787
2421.63 726
2422.09 676
2422.55 715
2423.02 752
2423.48 768
2423.95 743
2424.41 777
2424.88 705
2425.34 745
2425.81 823
2426.27 693
2426.74 772
2427.20 762
2427.67 705
2428.13 665
2428.60 656
2429.06 719
2429.53 640
2429.99 712
2430.46 692
2430.92 675
2431.39 728
2431.85 707
2432.32 739
2432.78 644
2433.25 675
2433.71 748
2434.18 670
2434.64 638
2435.11 735
2435.58 727
2436.04 720
2436.51 670
2436.97 668
2437.44 639
2437.90 743
2438.37 746
2438.84 731
2439.30 789
2439.77 759
2440.23 771
2440.70 808
2441.17 814
2441.63 694
2442.10 781
2442.57 811
2443.03 771
2443.50 774
2443.96 708
2444.43 708
2444.90 688
2445.36 802
2445.83 718
2446.30 733
2446.76 733
2447.23 737
2447.70 774
2448.16 771
2448.63 696
2449.10 716
2449.57 678
2450.03 665
2450.50 703
2450.97 712
2451.43 722
2451.90 669
2452.37 678
2452.84 682
2453.30 708
2453.77 676
2454.24 702
2454.71 672
2455.17 671
2455.64 663
2456.11 680
2456.58 751
2457.04 706
2457.51 735
2457.98 707
2458.45 713
2458.91 744
2459.38 736
2459.85 696
2460.32 635
2460.79 629
2461.25 660
2461.72 700
2462.19 700
2462.66 697
2463.13 695
2463.60 695
2464.06 698
2464.53 629
2465.00 670
2465.47 713
2465.94 691
2466.41 746
2466.87 694
2467.34 683
2467.81 716
2468.28 746
2468.75 669
2469.22 680
2469.69 678
2470.16 681
2470.63 620
2471.09 625
2471.56 719
2472.03 705
2472.50 656
2472.97 648
2473.44 687
2473.91 674
2474.38 639
2474.85 635
2475.32 648
2475.79 653
2476.26 703
2476.73 715
2477.20 729
2477.67 698
2478.14 715
2478.60 687
2479.07 675
2479.54 672
2480.01 656
2480.48 667
2480.95 662
2481.42 632
2481.89 639
2482.36 644
2482.83 587
2483.30 613
2483.77 638
2484.25 649
2484.72 665
2485.19 698
2485.66 677
2486.13 700
2486.60 714
2487.07 716
2487.54 767
2488.01 822
2488.48 779
2488.95 763
2489.42 753
2489.89 695
2490.36 719
2490.83 676
2491.30 640
2491.78 685
2492.25 671
2492.72 744
2493.19 752
2493.66 725
2494.13 788
2494.60 769
2495.07 807
2495.55 749
2496.02 752
2496.49 802
2496.96 745
2497.43 713
2497.90 677
2498.37 688
2498.85 720
2499.32 668
2499.79 669
2500.26 628
2500.73 639
2501.20 667
2501.68 703
2502.15 658
2502.62 656
2503.09 644
2503.56 674
2504.04 663
2504.51 635
2504.98 685
2505.45 699
2505.93 714
2506.40 687
2506.87 727
2507.34 683
2507.82 689
2508.29 717
2508.76 746
2509.23 664
2509.71 691
2510.18 773
2510.65 866
2511.12 828
2511.60 861
2512.07 873
2512.54 961
2513.02 988
2513.49 941
2513.96 932
2514.44 857
2514.91 817
2515.38 782
2515.85 795
2516.33 754
2516.80 798
2517.27 707
2517.75 690
2518.22 727
2518.70 737
2519.17 755
2519.64 739
2520.12 714
2520.59 797
2521.06 768
2521.54 803
2522.01 731
2522.49 704
2522.96 717
2523.43 724
2523.91 657
2524.38 691
2524.86 758
2525.33 777
2525.80 708
2526.28 673
2526.75 716
2527.23 701
2527.70 676
2528.18 680
2528.65 750
2529.12 701
2529.60 727
2530.07 727
2530.55 739
2531.02 702
2531.50 670
2531.97 719
2532.45 721
2532.92 789
2533.40 794
2533.87 789
2534.35 777
2534.82 750
2535.30 781
2535.77 769
2536.25 764
2536.72 732
2537.20 733
2537.67 793
2538.15 746
2538.62 706
2539.10 689
2539.57 729
2540.05 715
2540.53 772
2541.00 772
2541.48 770
2541.95 755
2542.43 788
2542.90 744
2543.38 726
2543.86 709
2544.33 756
2544.81 735
2545.28 783
2545.76 815
2546.24 819
2546.71 765
2547.19 847
2547.66 875
2548.14 924
2548.62 874
2549.09 928
2549.57 941
2550.05 911
2550.52 925
2551.00 904
2551.48 897
2551.95 927
2552.43 885
2552.91 891
2553.38 832
2553.86 807
2554.34 899
2554.81 876
2555.29 826
2555.77 803
2556.24 832
2556.72 841
2557.20 758
2557.68 739
2558.15 746
2558.63 732
2559.11 675
2559.58 724
2560.06 723
2560.54 733
2561.02 670
2561.49 666
2561.97 676
2562.45 655
2562.93 661
2563.41 671
2563.88 684
2564.36 685
2564.84 676
2565.32 713
2565.79 699
2566.27 666
2566.75 675
2567.23 671
2567.71 692
2568.18 677
2568.66 659
2569.14 681
2569.62 720
2570.10 680
2570.58 650
2571.05 735
2571.53 675
2572.01 700
2572.49 745
2572.97 691
2573.45 691
2573.93 717
2574.40 689
2574.88 675
2575.36 635
2575.84 609
2576.32 640
2576.80 685
2577.28 680
2577.76 698
2578.24 674
2578.72 708
2579.19 698
2579.67 712
2580.15 718
2580.63 719
2581.11 717
2581.59 745
2582.07 682
2582.55 680
2583.03 665
2583.51 654
2583.99 705
2584.47 682
2584.95 632
2585.43 655
2585.91 675
2586.39 644
2586.87 699
2587.35 676
2587.83 683
2588.31 708
2588.79 762
2589.27 675
2589.75 687
2590.23 674
2590.71 693
2591.19 703
2591.67 668
2592.15 657
2592.63 652
2593.11 646
2593.59 666
2594.07 623
2594.55 662
2595.03 702
2595.51 622
2595.99 663
2596.47 640
2596.96 634
2597.44 653
2597.92 689
2598.40 727
2598.88 646
2599.36 620
2599.84 627
2600.32 648
2600.80 638
2601.28 609
2601.77 628
2602.25 660
2602.73 634
2603.21 637
2603.69 639
2604.17 689
2604.65 735
2605.14 691
2605.62 717
2606.10 709
2606.58 641
2607.06 677
2607.54 714
2608.03 682
2608.51 707
2608.99 685
2609.47 746
2609.95 653
2610.44 675
2610.92 630
2611.40 688
2611.88 720
2612.37 709
2612.85 680
2613.33 689
2613.81 666
2614.29 721
2614.78 742
2615.26 721
2615.74 686
2616.22 662
2616.71 655
2617.19 647
2617.67 688
2618.16 652
2618.64 667
2619.12 699
2619.60 677
2620.09 725
2620.57 710
2621.05 731
2621.54 725
2622.02 706
2622.50 730
2622.99 699
2623.47 668
2623.95 677
2624.44 718
2624.92 725
2625.40 730
2625.89 748
2626.37 746
2626.85 734
2627.34 746
2627.82 721
2628.30 801
2628.79 776
2629.27 741
2629.76 729
2630.24 797
2630.72 734
2631.21 737
2631.69 699
2632.18 719
2632.66 746
2633.14 735
2633.63 692
2634.11 678
2634.60 794
2635.08 754
2635.57 740
2636.05 657
2636.53 695
2637.02 732
2637.50 684
2637.99 696
2638.47 685
2638.96 700
2639.44 705
2639.93 695
2640.41 750
2640.90 705
2641.38 623
2641.87 659
2642.35 696
2642.84 650
2643.32 699
2643.81 714
2644.29 709
2644.78 690
2645.26 675
2645.75 671
2646.23 627
2646.72 642
2647.20 675
2647.69 698
2648.18 624
2648.66 668
2649.15 699
2649.63 652
2650.12 690
2650.60 677
2651.09 720
2651.58 704
2652.06 705
2652.55 680
2653.03 690
2653.52 705
2654.01 817
2654.49 781
2654.98 731
2655.46 747
2655.95 705
2656.44 805
2656.92 726
2657.41 767
2657.90 770
2658.38 734
2658.87 729
2659.36 738
2659.84 677
2660.33 661
2660.82 662
2661.30 699
2661.79 725
2662.28 675
2662.76 701
2663.25 678
2663.74 733
2664.22 688
2664.71 665
2665.20 681
2665.68 677
2666.17 671
2666.66 692
2667.15 694
2667.63 775
2668.12 757
2668.61 764
2669.10 786
2669.58 772
2670.07 771
2670.56 766
2671.05 779
2671.53 786
2672.02 808
2672.51 740
2673.00 849
2673.48 838
2673.97 893
2674.46 829
2674.95 817
2675.44 804
2675.92 845
2676.41 840
2676.90 792
2677.39 779
2677.88 720
2678.37 713
2678.85 777
2679.34 772
2679.83 743
2680.32 690
2680.81 647
2681.30 703
2681.79 654
2682.27 716
2682.76 660
2683.25 738
2683.74 748
2684.23 788
2684.72 745
2685.21 688
2685.70 736
2686.18 727
2686.67 687
2687.16 705
2687.65 777
2688.14 716
2688.63 679
2689.12 703
2689.61 725
2690.10 685
2690.59 725
2691.08 724
2691.57 746
2692.06 717
2692.55 704
2693.04 782
2693.53 778
2694.02 773
2694.51 761
2694.99 752
2695.48 759
2695.97 792
2696.46 699
2696.95 735
2697.44 723
2697.93 742
2698.42 722
2698.92 742
2699.41 675
2699.90 735
2700.39 719
2700.88 732
2701.37 730
2701.86 743
2702.35 713
2702.84 798
2703.33 765
2703.82 716
2704.31 714
2704.80 743
2705.29 759
2705.78 754
2706.27 760
2706.76 685
2707.25 671
2707.75 712
2708.24 753
2708.73 741
2709.22 723
2709.71 716
2710.20 771
2710.69 702
2711.18 687
2711.68 702
2712.17 711
2712.66 682
2713.15 650
2713.64 669
2714.13 715
2714.62 752
2715.12 694
2715.61 677
2716.10 708
2716.59 733
2717.08 691
2717.57 673
2718.07 738
2718.56 658
2719.05 650
2719.54 752
2720.03 737
2720.53 761
2721.02 737
2721.51 731
2722.00 787
2722.50 825
2722.99 825
2723.48 800
2723.97 803
2724.47 817
2724.96 783
2725.45 752
2725.94 751
2726.44 724
2726.93 725
2727.42 722
2727.91 699
2728.41 692
2728.90 763
2729.39 752
2729.89 686
2730.38 718
2730.87 717
2731.37 711
2731.86 754
2732.35 706
2732.84 754
2733.34 758
2733.83 790
2734.32 794
2734.82 817
2735.31 804
2735.81 871
2736.30 875
2736.79 858
2737.29 825
2737.78 790
2738.27 800
2738.77 764
2739.26 778
2739.75 794
2740.25 830
2740.74 726
2741.24 703
2741.73 751
2742.22 759
2742.72 695
2743.21 703
2743.71 652
2744.20 709
2744.70 674
2745.19 637
2745.68 684
2746.18 683
2746.67 670
2747.17 708
2747.66 737
2748.16 721
2748.65 767
2749.15 718
2749.64 764
2750.14 738
2750.63 704
2751.13 692
2751.62 695
2752.12 657
2752.61 699
2753.11 667
2753.60 715
2754.10 714
2754.59 650
2755.09 643
2755.58 658
2756.08 688
2756.57 708
2757.07 710
2757.56 691
2758.06 720
2758.56 752
2759.05 701
2759.55 672
2760.04 713
2760.54 715
2761.03 665
2761.53 697
2762.03 718
2762.52 722
2763.02 682
2763.51 718
2764.01 711
2764.51 758
2765.00 709
2765.50 678
2765.99 673
2766.49 724
2766.99 714
2767.48 715
2767.98 703
2768.48 699
2768.97 687
2769.47 676
2769.97 724
2770.46 673
2770.96 675
2771.46 662
2771.95 677
2772.45 653
2772.95 641
2773.44 713
2773.94 726
2774.44 711
2774.93 716
2775.43 693
2775.93 677
2776.43 681
2776.92 671
2777.42 703
2777.92 727
2778.41 713
2778.91 733
2779.41 697
2779.91 710
2780.40 729
2780.90 757
2781.40 726
2781.90 704
2782.39 688
2782.89 667
2783.39 720
2783.89 682
2784.39 674
2784.88 687
2785.38 696
2785.88 647
2786.38 710
2786.88 650
2787.37 737
2787.87 764
2788.37 711
2788.87 742
2789.37 731
2789.87 713
2790.36 716
2790.86 685
2791.36 679
2791.86 688
2792.36 699
2792.86 792
2793.36 698
2793.85 672
2794.35 753
2794.85 731
2795.35 765
2795.85 797
2796.35 762
2796.85 759
2797.35 754
2797.85 745
2798.34 747
2798.84 758
2799.34 747
2799.84 790
2800.34 736
2800.84 722
2801.34 752
2801.84 704
2802.34 697
2802.84 701
2803.34 697
2803.84 657
2804.34 672
2804.84 702
2805.34 681
2805.84 661
2806.34 660
2806.84 665
2807.34 650
2807.84 718
2808.34 759
2808.84 752
2809.34 725
2809.84 723
2810.34 836
2810.84 762
2811.34 836
2811.84 801
2812.34 777
2812.84 787
2813.34 897
2813.84 867
2814.34 762
2814.84 833
2815.34 832
2815.84 827
2816.34 689
2816.84 697
2817.34 796
2817.85 747
2818.35 710
2818.85 707
2819.35 679
2819.85 688
2820.35 697
2820.85 678
2821.35 683
2821.85 678
2822.35 704
2822.86 684
2823.36 713
2823.86 674
2824.36 642
2824.86 673
2825.36 700
2825.87 678
2826.37 622
2826.87 690
2827.37 715
2827.87 738
2828.37 695
2828.88 661
2829.38 676
2829.88 616
2830.38 654
2830.88 662
2831.39 672
2831.89 661
2832.39 702
2832.89 650
2833.39 662
2833.90 712
2834.40 703
2834.90 713
2835.40 651
2835.91 709
2836.41 709
2836.91 699
2837.41 683
2837.92 652
2838.42 680
2838.92 694
2839.42 648
2839.93 666
2840.43 658
2840.93 703
2841.44 703
2841.94 655
2842.44 635
2842.95 599
2843.45 696
2843.95 664
2844.45 677
2844.96 721
2845.46 770
2845.96 714
2846.47 701
2846.97 724
2847.48 769
2847.98 724
2848.48 750
2848.99 791
2849.49 807
2849.99 833
2850.50 839
2851.00 699
2851.50 706
2852.01 740
2852.51 737
2853.02 709
2853.52 733
2854.02 698
2854.53 666
2855.03 672
2855.54 646
2856.04 666
2856.55 782
2857.05 756
2857.55 707
2858.06 683
2858.56 714
2859.07 752
2859.57 672
2860.08 728
2860.58 698
2861.09 740
2861.59 769
2862.10 701
2862.60 699
2863.11 694
2863.61 718
2864.12 719
2864.62 730
2865.13 795
2865.63 775
2866.14 759
2866.64 712
2867.15 724
2867.65 672
2868.16 756
2868.66 780
2869.17 718
2869.67 663
2870.18 741
2870.68 766
2871.19 708
2871.69 702
2872.20 744
2872.71 846
2873.21 841
2873.72 786
2874.22 784
2874.73 770
2875.24 733
2875.74 763
2876.25 854
2876.75 773
2877.26 708
2877.77 729
2878.27 703
2878.78 665
2879.28 684
2879.79 736
2880.30 729
2880.80 753
2881.31 848
2881.82 781
2882.32 754
2882.83 716
2883.34 720
2883.84 710
2884.35 744
2884.86 808
2885.36 788
2885.87 781
2886.38 857
2886.88 950
2887.39 945
2887.90 889
2888.41 928
2888.91 978
2889.42 1052
2889.93 1028
2890.43 1030
2890.94 1053
2891.45 998
2891.96 1032
2892.46 1004
2892.97 982
2893.48 892
2893.99 872
2894.49 907
2895.00 984
2895.51 930
2896.02 994
2896.53 996
2897.03 976
2897.54 998
2898.05 1062
2898.56 1056
2899.07 951
2899.57 964
2900.08 953
2900.59 805
2901.10 868
2901.61 952
2902.11 842
2902.62 878
2903.13 870
2903.64 881
2904.15 857
2904.66 871
2905.16 931
2905.67 965
2906.18 898
2906.69 912
2907.20 916
2907.71 900
2908.22 934
2908.73 973
2909.24 850
2909.74 793
2910.25 834
2910.76 799
2911.27 824
2911.78 756
2912.29 754
2912.80 704
2913.31 767
2913.82 748
2914.33 738
2914.84 765
2915.35 714
2915.86 735
2916.36 744
2916.87 761
2917.38 723
2917.89 795
2918.40 772
2918.91 819
2919.42 820
2919.93 811
2920.44 832
2920.95 845
2921.46 827
2921.97 847
2922.48 830
2922.99 848
2923.50 880
2924.01 826
2924.52 837
2925.03 824
2925.54 787
2926.05 814
2926.57 814
2927.08 840
2927.59 795
2928.10 782
2928.61 805
2929.12 739
2929.63 778
2930.14 781
2930.65 748
2931.16 720
2931.67 713
2932.18 676
2932.69 665
2933.20 717
2933.72 767
2934.23 686
2934.74 696
2935.25 706
2935.76 686
2936.27 767
2936.78 784
2937.29 772
2937.81 840
2938.32 870
2938.83 780
2939.34 879
2939.85 867
2940.36 906
2940.88 933
2941.39 841
2941.90 837
2942.41 825
2942.92 850
2943.43 882
2943.95 906
2944.46 926
2944.97 932
2945.48 937
2945.99 874
2946.51 806
2947.02 821
2947.53 772
2948.04 723
2948.56 762
2949.07 788
2949.58 772
2950.09 721
2950.61 721
2951.12 725
2951.63 674
2952.14 678
2952.66 711
2953.17 687
2953.68 676
2954.19 712
2954.71 739
2955.22 680
2955.73 705
2956.25 742
2956.76 767
2957.27 822
2957.79 784
2958.30 675
2958.81 720
2959.33 713
2959.84 683
2960.35 731
2960.87 706
2961.38 745
2961.89 772
2962.41 736
2962.92 762
2963.43 786
2963.95 764
2964.46 824
2964.97 876
2965.49 833
2966.00 859
2966.52 848
2967.03 855
2967.54 879
2968.06 831
2968.57 858
2969.09 800
2969.60 818
2970.12 825
2970.63 816
2971.14 818
2971.66 859
2972.17 820
2972.69 890
2973.20 858
2973.72 850
2974.23 905
2974.75 887
2975.26 857
2975.77 850
2976.29 832
2976.80 864
2977.32 882
2977.83 847
2978.35 796
2978.86 829
2979.38 897
2979.89 939
2980.41 861
2980.92 870
2981.44 915
2981.95 969
2982.47 904
2982.99 935
2983.50 929
2984.02 994
2984.53 954
2985.05 913
2985.56 963
2986.08 1031
2986.59 1065
2987.11 1038
2987.63 1115
2988.14 1066
2988.66 1008
2989.17 1085
2989.69 1050
2990.20 1067
2990.72 1064
2991.24 1096
2991.75 1056
2992.27 1079
2992.79 1025
2993.30 918
2993.82 935
2994.33 1073
2994.85 1046
2995.37 993
2995.88 1141
2996.40 1186
2996.92 1157
2997.43 1209
2997.95 1283
2998.47 1426
2998.98 1442
2999.50 1360
3000.02 1375
3000.53 1461
3001.05 1516
3001.57 1481
3002.08 1559
3002.60 1729
3003.12 2175
3003.64 2518
3004.15 2851
3004.67 3362
3005.19 3808
3005.70 4252
3006.22 4527
3006.74 4426
3007.26 4163
3007.77 3790
3008.29 3478
3008.81 3037
3009.33 2609
3009.84 2241
3010.36 1888
3010.88 1650
3011.40 1511
3011.92 1320
3012.43 1373
3012.95 1373
3013.47 1213
3013.99 1176
3014.50 1183
3015.02 1104
3015.54 1115
3016.06 1108
3016.58 1161
3017.10 1125
3017.61 1125
3018.13 1154
3018.65 1106
3019.17 1059
3019.69 1046
3020.21 1057
3020.73 1049
3021.24 1105
3021.76 1039
3022.28 1033
3022.80 1114
3023.32 1155
3023.84 1122
3024.36 1133
3024.88 1147
3025.39 1210
3025.91 1168
3026.43 1138
3026.95 1100
3027.47 1111
3027.99 1072
3028.51 1013
3029.03 1010
3029.55 984
3030.07 964
3030.59 943
3031.11 979
3031.63 930
3032.15 934
3032.66 928
3033.18 903
3033.70 915
3034.22 897
3034.74 951
3035.26 948
3035.78 896
3036.30 934
3036.82 902
3037.34 973
3037.86 946
3038.38 942
3038.90 922
3039.42 914
3039.94 895
3040.46 889
3040.98 917
3041.51 868
3042.03 899
3042.55 887
3043.07 980
3043.59 877
3044.11 849
3044.63 912
3045.15 887
3045.67 811
3046.19 860
3046.71 877
3047.23 867
3047.75 891
3048.27 899
3048.79 802
3049.32 821
3049.84 867
3050.36 854
3050.88 883
3051.40 821
3051.92 853
3052.44 881
3052.96 854
3053.49 866
3054.01 866
3054.53 857
3055.05 855
3055.57 836
3056.09 894
3056.62 883
3057.14 931
3057.66 947
3058.18 906
3058.70 899
3059.22 957
3059.75 979
3060.27 891
3060.79 863
3061.31 900
3061.83 957
3062.36 948
3062.88 975
3063.40 892
3063.92 926
3064.45 952
3064.97 1010
3065.49 1082
3066.01 1007
3066.54 996
3067.06 1078
3067.58 1077
3068.10 1149
3068.63 1140
3069.15 1219
3069.67 1232
3070.19 1186
3070.72 1137
3071.24 1110
3071.76 1108
3072.29 1109
3072.81 1094
3073.33 1082
3073.85 1026
3074.38 1055
3074.90 1071
3075.42 1039
3075.95 1055
3076.47 1164
3076.99 1112
3077.52 1191
3078.04 1279
3078.57 1381
3079.09 1355
3079.61 1418
3080.14 1388
3080.66 1448
3081.18 1473
3081.71 1512
3082.23 1569
3082.76 1574
3083.28 1526
3083.80 1499
3084.33 1450
3084.85 1535
3085.38 1442
3085.90 1409
3086.42 1382
3086.95 1325
3087.47 1349
3088.00 1550
3088.52 1597
3089.05 1862
3089.57 2111
3090.09 2417
3090.62 2517
3091.14 2569
3091.67 2646
3092.19 2647
3092.72 2398
3093.24 2382
3093.77 2382
3094.29 1997
3094.82 1839
3095.34 1880
3095.87 1939
3096.39 1962
3096.92 1960
3097.44 2063
3097.97 2143
3098.49 2044
3099.02 2075
3099.54 2146
3100.07 2137
3100.59 2393
3101.12 2699
3101.64 3241
3102.17 3991
3102.70 4667
3103.22 5000
3103.75 5591
3104.27 5780
3104.80 5756
3105.32 5537
3105.85 5100
3106.38 4522
3106.90 3704
3107.43 3291
3107.95 2618
3108.48 2251
3109.01 2054
3109.53 1812
3110.06 1686
3110.58 1597
3111.11 1469
3111.64 1416
3112.16 1460
3112.69 1385
3113.22 1275
3113.74 1236
3114.27 1274
3114.80 1294
3115.32 1208
3115.85 1201
3116.38 1177
3116.90 1152
3117.43 1072
3117.96 1074
3118.48 1119
3119.01 1092
3119.54 1144
3120.06 1155
3120.59 1127
3121.12 1228
3121.65 1342
3122.17 1382
3122.70 1523
3123.23 1438
3123.76 1353
3124.28 1417
3124.81 1393
3125.34 1216
3125.87 1146
3126.39 1258
3126.92 1129
3127.45 1103
3127.98 996
3128.50 1040
3129.03 1057
3129.56 1055
3130.09 992
3130.62 992
3131.14 974
3131.67 959
3132.20 897
3132.73 913
3133.26 924
3133.78 958
3134.31 950
3134.84 916
3135.37 981
3135.90 912
3136.43 923
3136.95 918
3137.48 949
3138.01 934
3138.54 1005
3139.07 951
3139.60 894
3140.13 913
3140.65 898
3141.18 883
3141.71 912
3142.24 894
3142.77 890
3143.30 839
3143.83 841
3144.36 915
3144.89 856
3145.42 920
3145.94 891
3146.47 866
3147.00 865
3147.53 873
3148.06 877
3148.59 1000
3149.12 1021
3149.65 1025
3150.18 996
3150.71 960
3151.24 924
3151.77 965
3152.30 1057
3152.83 959
3153.36 943
3153.89 935
3154.42 1009
3154.95 960
3155.48 908
3156.01 880
3156.54 933
3157.07 930
3157.60 920
3158.13 933
3158.66 896
3159.19 893
3159.72 944
3160.25 923
3160.78 892
3161.31 951
3161.84 985
3162.37 896
3162.90 909
3163.43 830
3163.97 928
3164.50 963
3165.03 853
3165.56 818
3166.09 856
3166.62 873
3167.15 864
3167.68 815
3168.21 803
3168.74 792
3169.28 849
3169.81 797
3170.34 845
3170.87 794
3171.40 847
3171.93 848
3172.46 889
3172.99 935
3173.53 906
3174.06 883
3174.59 904
3175.12 926
3175.65 1006
3176.18 947
3176.72 909
3177.25 922
3177.78 908
3178.31 877
3178.84 876
3179.38 868
3179.91 900
3180.44 832
3180.97 801
3181.50 768
3182.04 797
3182.57 793
3183.10 826
3183.63 825
3184.17 828
3184.70 841
3185.23 812
3185.76 787
3186.30 786
3186.83 797
3187.36 831
3187.89 848
3188.43 868
3188.96 829
3189.49 857
3190.03 852
3190.56 796
3191.09 828
3191.63 786
3192.16 828
3192.69 852
3193.22 872
3193.76 830
3194.29 859
3194.82 828
3195.36 874
3195.89 905
3196.43 791
3196.96 846
3197.49 863
3198.03 896
3198.56 832
3199.09 822
3199.63 927
3200.16 909
3200.69 893
3201.23 912
3201.76 900
3202.30 971
3202.83 853
3203.36 788
3203.90 847
3204.43 910
3204.97 944
3205.50 974
3206.04 1007
3206.57 1034
3207.10 1102
3207.64 1176
3208.17 1210
3208.71 1212
3209.24 1199
3209.78 1318
3210.31 1390
3210.85 1457
3211.38 1470
3211.91 1478
3212.45 1539
3212.98 1479
3213.52 1455
3214.05 1430
3214.59 1340
3215.12 1202
3215.66 1172
3216.19 1123
3216.73 1043
3217.26 944
3217.80 935
3218.34 974
3218.87 969
3219.41 936
3219.94 880
3220.48 903
3221.01 941
3221.55 924
3222.08 1025
3222.62 1003
3223.15 1032
3223.69 1075
3224.23 1081
3224.76 1162
3225.30 1179
3225.83 1223
3226.37 1302
3226.91 1299
3227.44 1178
3227.98 1202
3228.51 1141
3229.05 1029
3229.59 1023
3230.12 1178
3230.66 1086
3231.20 1106
3231.73 1115
3232.27 1111
3232.81 1141
3233.34 1122
3233.88 1079
3234.41 1097
3234.95 1184
3235.49 1201
3236.02 1307
3236.56 1211
3237.10 1226
3237.64 1341
3238.17 1288
3238.71 1322
3239.25 1330
3239.78 1353
3240.32 1302
3240.86 1263
3241.39 1292
3241.93 1310
3242.47 1162
3243.01 1241
3243.54 1364
3244.08 1277
3244.62 1223
3245.16 1292
3245.69 1214
3246.23 1313
3246.77 1303
3247.31 1304
3247.84 1339
3248.38 1382
3248.92 1386
3249.46 1440
3250.00 1530
3250.53 1711
3251.07 1881
3251.61 2133
3252.15 2474
3252.69 2863
3253.22 3218
3253.76 3307
3254.30 3591
3254.84 3613
3255.38 3481
3255.92 3198
3256.45 2836
3256.99 2594
3257.53 2263
3258.07 2057
3258.61 1956
3259.15 1896
3259.69 1842
3260.23 1889
3260.76 1938
3261.30 2030
3261.84 2296
3262.38 2394
3262.92 2554
3263.46 2687
3264.00 2717
3264.54 2838
3265.08 2848
3265.62 2959
3266.15 3042
3266.69 3151
3267.23 3236
3267.77 3113
3268.31 3009
3268.85 2932
3269.39 2807
3269.93 2547
3270.47 2407
3271.01 2240
3271.55 1996
3272.09 1845
3272.63 1770
3273.17 1631
3273.71 1576
3274.25 1553
3274.79 1452
3275.33 1522
3275.87 1533
3276.41 1525
3276.95 1546
3277.49 1462
3278.03 1386
3278.57 1483
3279.11 1470
3279.65 1408
3280.19 1521
3280.73 1463
3281.27 1396
3281.81 1428
3282.35 1477
3282.89 1412
3283.43 1443
3283.97 1427
3284.52 1525
3285.06 1497
3285.60 1538
3286.14 1512
3286.68 1513
3287.22 1504
3287.76 1553
3288.30 1477
3288.84 1555
3289.38 1525
3289.93 1612
3290.47 1624
3291.01 1622
3291.55 1821
3292.09 1851
3292.63 1893
3293.17 2118
3293.72 2158
3294.26 2401
3294.80 2583
3295.34 2692
3295.88 2899
3296.42 2970
3296.97 3083
3297.51 3133
3298.05 3072
3298.59 2967
3299.13 2695
3299.68 2560
3300.22 2456
3300.76 2200
3301.30 2034
3301.84 1965
3302.39 1888
3302.93 1796
3303.47 1790
3304.01 1748
3304.56 1824
3305.10 1786
3305.64 1747
3306.18 1771
3306.73 1705
3307.27 1712
3307.81 1802
3308.35 1817
3308.90 1782
3309.44 1925
3309.98 2038
3310.52 2123
3311.07 2136
3311.61 2092
3312.15 2119
3312.70 2061
3313.24 2089
3313.78 2087
3314.33 2106
3314.87 2148
3315.41 2205
3315.96 2267
3316.50 2470
3317.04 2658
3317.59 2804
3318.13 2906
3318.67 3069
3319.22 3247
3319.76 3461
3320.30 3610
3320.85 3659
3321.39 3740
3321.94 3648
3322.48 3529
3323.02 3406
3323.57 3279
3324.11 3066
3324.66 3008
3325.20 2731
3325.74 2700
3326.29 2586
3326.83 2507
3327.38 2440
3327.92 2501
3328.47 2364
3329.01 2404
3329.55 2350
3330.10 2524
3330.64 2684
3331.19 2866
3331.73 3483
3332.28 4470
3332.82 5801
3333.37 7913
3333.91 10629
3334.46 13379
3335.00 16399
3335.55 19311
3336.09 21667
3336.64 23280
3337.18 23815
3337.73 23646
3338.27 22951
3338.82 20942
3339.36 18410
3339.91 15659
3340.45 13152
3341.00 11131
3341.54 8853
3342.09 6983
3342.63 5466
3343.18 4460
3343.73 3750
3344.27 3087
3344.82 2740
3345.36 2510
3345.91 2363
3346.45 2240
3347.00 2066
3347.55 1998
3348.09 2015
3348.64 1859
3349.18 1845
3349.73 1800
3350.28 1677
3350.82 1585
3351.37 1506
3351.92 1357
3352.46 1356
3353.01 1338
3353.55 1410
3354.10 1464
3354.65 1472
3355.19 1448
3355.74 1400
3356.29 1439
3356.83 1509
3357.38 1452
3357.93 1496
3358.47 1617
3359.02 1611
3359.57 1590
3360.12 1639
3360.66 1598
3361.21 1667
3361.76 1673
3362.30 1723
3362.85 1780
3363.40 1830
3363.95 1788
3364.49 1788
3365.04 1791
3365.59 1778
3366.14 1771
3366.68 1704
3367.23 1716
3367.78 1653
3368.33 1650
3368.87 1673
3369.42 1619
3369.97 1620
3370.52 1729
3371.06 1844
3371.61 2001
3372.16 2273
3372.71 2568
3373.26 2851
3373.80 3038
3374.35 3207
3374.90 3439
3375.45 3395
3376.00 3235
3376.54 3051
3377.09 2976
3377.64 2756
3378.19 2399
3378.74 2140
3379.29 2045
3379.84 1910
3380.38 1804
3380.93 1560
3381.48 1494
3382.03 1530
3382.58 1403
3383.13 1443
3383.68 1331
3384.23 1280
3384.77 1276
3385.32 1356
3385.87 1270
3386.42 1279
3386.97 1237
3387.52 1212
3388.07 1199
3388.62 1158
3389.17 1185
3389.72 1194
3390.27 1156
3390.82 1186
3391.37 1139
3391.92 1111
3392.46 1230
3393.01 1227
3393.56 1183
3394.11 1166
3394.66 1228
3395.21 1344
3395.76 1338
3396.31 1218
3396.86 1373
3397.41 1457
3397.96 1479
3398.51 1486
3399.06 1585
3399.61 1594
3400.16 1611
3400.71 1517
3401.26 1453
3401.81 1412
3402.37 1392
3402.92 1363
3403.47 1263
3404.02 1238
3404.57 1189
3405.12 1227
3405.67 1178
3406.22 1114
3406.77 1104
3407.32 1086
3407.87 1149
3408.42 1203
3408.97 1230
3409.52 1285
3410.08 1343
3410.63 1382
3411.18 1463
3411.73 1458
3412.28 1459
3412.83 1509
3413.38 1594
3413.93 1575
3414.48 1555
3415.04 1531
3415.59 1614
3416.14 1533
3416.69 1419
3417.24 1473
3417.79 1475
3418.35 1390
3418.90 1436
3419.45 1400
3420.00 1413
3420.55 1331
3421.10 1313
3421.66 1270
3422.21 1243
3422.76 1290
3423.31 1273
3423.86 1267
3424.42 1174
3424.97 1271
3425.52 1244
3426.07 1197
3426.63 1203
3427.18 1147
3427.73 1144
3428.28 1144
3428.84 1088
3429.39 1044
3429.94 1015
3430.49 1049
3431.05 988
3431.60 1000
3432.15 974
3432.70 957
3433.26 946
3433.81 987
3434.36 1004
3434.92 1065
3435.47 1004
3436.02 1057
3436.58 1047
3437.13 1045
3437.68 1069
3438.24 1062
3438.79 1133
3439.34 1134
3439.90 1182
3440.45 1159
3441.00 1129
3441.56 1117
3442.11 1031
3442.66 1065
3443.22 1026
3443.77 1100
3444.32 1017
3444.88 1002
3445.43 1028
3445.99 1063
3446.54 1055
3447.09 1051
3447.65 1036
3448.20 1030
3448.76 962
3449.31 1024
3449.86 981
3450.42 994
3450.97 904
3451.53 910
3452.08 916
3452.64 933
3453.19 837
3453.75 842
3454.30 897
3454.85 891
3455.41 912
3455.96 833
3456.52 918
3457.07 873
3457.63 935
3458.18 932
3458.74 862
3459.29 899
3459.85 948
3460.40 987
3460.96 960
3461.51 968
3462.07 910
3462.62 1008
3463.18 1045
3463.73 1077
3464.29 1013
3464.85 1049
3465.40 1064
3465.96 1060
3466.51 1075
3467.07 1066
3467.62 1080
3468.18 1076
3468.73 1075
3469.29 1134
3469.85 1143
3470.40 1148
3470.96 1176
3471.51 1133
3472.07 1199
3472.63 1293
3473.18 1279
3473.74 1186
3474.29 1236
3474.85 1201
3475.41 1186
3475.96 1230
3476.52 1167
3477.08 1217
3477.63 1204
3478.19 1227
3478.75 1357
3479.30 1334
3479.86 1369
3480.42 1348
3480.97 1437
3481.53 1452
3482.09 1503
3482.64 1499
3483.20 1581
3483.76 1479
3484.31 1450
3484.87 1657
3485.43 1637
3485.98 1595
3486.54 1652
3487.10 1535
3487.66 1568
3488.21 1689
3488.77 1939
3489.33 2202
3489.89 2545
3490.44 3131
3491.00 4101
3491.56 5230
3492.12 6022
3492.67 6872
3493.23 7545
3493.79 7722
3494.35 7402
3494.90 6664
3495.46 5936
3496.02 4961
3496.58 4250
3497.14 3465
3497.69 2948
3498.25 2474
3498.81 2199
3499.37 2008
3499.93 1947
3500.49 1918
3501.04 1896
3501.60 1978
3502.16 2084
3502.72 2217
3503.28 2368
3503.84 2610
3504.39 2936
3504.95 3011
3505.51 3252
3506.07 3493
3506.63 3500
3507.19 3240
3507.75 3131
3508.31 2906
3508.86 2717
3509.42 2476
3509.98 2264
3510.54 2104
3511.10 1912
3511.66 1901
3512.22 1830
3512.78 1676
3513.34 1537
3513.90 1446
3514.46 1361
3515.02 1358
3515.58 1245
3516.13 1241
3516.69 1147
3517.25 1141
3517.81 1057
3518.37 1138
3518.93 1097
3519.49 1067
3520.05 1061
3520.61 1092
3521.17 1089
3521.73 1053
3522.29 1088
3522.85 1105
3523.41 1184
3523.97 1155
3524.53 1134
3525.09 1232
3525.65 1231
3526.21 1178
3526.77 1137
3527.33 1153
3527.89 1110
3528.46 1231
3529.02 1145
3529.58 1205
3530.14 1201
3530.70 1187
3531.26 1153
3531.82 1145
3532.38 1142
3532.94 1134
3533.50 1133
3534.06 1154
3534.62 1170
3535.18 1113
3535.75 1163
3536.31 1148
3536.87 1138
3537.43 1095
3537.99 1138
3538.55 1086
3539.11 1038
3539.67 981
3540.24 960
3540.80 1036
3541.36 1029
3541.92 1039
3542.48 1069
3543.04 1151
3543.61 1143
3544.17 1100
3544.73 1073
3545.29 1122
3545.85 1106
3546.41 1132
3546.98 1033
3547.54 1056
3548.10 1052
3548.66 1029
3549.23 977
3549.79 939
3550.35 1015
3550.91 1017
3551.47 962
3552.04 958
3552.60 918
3553.16 831
3553.72 930
3554.29 924
3554.85 893
3555.41 917
3555.97 845
3556.54 819
3557.10 858
3557.66 879
3558.23 881
3558.79 922
3559.35 873
3559.91 925
3560.48 953
3561.04 984
3561.60 980
3562.17 926
3562.73 942
3563.29 991
3563.86 951
3564.42 984
3564.98 1058
3565.55 1086
3566.11 1029
3566.67 959
3567.24 1041
3567.80 1115
3568.36 978
3568.93 968
3569.49 1002
3570.06 955
3570.62 921
3571.18 894
3571.75 926
3572.31 911
3572.88 932
3573.44 973
3574.00 1138
3574.57 1174
3575.13 1365
3575.70 1605
3576.26 1805
3576.82 1924
3577.39 2048
3577.95 2257
3578.52 2246
3579.08 2231
3579.65 2133
3580.21 2015
3580.78 1827
3581.34 1746
3581.91 1665
3582.47 1453
3583.04 1310
3583.60 1213
3584.17 1138
3584.73 1091
3585.30 1000
3585.86 955
3586.43 970
3586.99 860
3587.56 850
3588.12 841
3588.69 835
3589.25 875
3589.82 840
3590.38 830
3590.95 853
3591.51 866
3592.08 833
3592.64 843
3593.21 826
3593.78 803
3594.34 864
3594.91 854
3595.47 900
3596.04 858
3596.60 911
3597.17 914
3597.74 780
3598.30 847
3598.87 874
3599.43 880
3600.00 867
3600.57 796
3601.13 761
3601.70 866
3602.27 820
3602.83 844
3603.40 855
3603.96 755
3604.53 848
3605.10 795
3605.66 791
3606.23 815
3606.80 855
3607.36 848
3607.93 850
3608.50 792
3609.07 760
3609.63 721
3610.20 781
3610.77 766
3611.33 736
3611.90 809
3612.47 749
3613.03 765
3613.60 762
3614.17 698
3614.74 815
3615.30 885
3615.87 920
3616.44 881
3617.01 1028
3617.57 985
3618.14 1006
3618.71 1022
3619.28 1110
3619.84 1139
3620.41 1131
3620.98 1070
3621.55 1011
3622.12 969
3622.68 955
3623.25 936
3623.82 902
3624.39 848
3624.96 872
3625.52 789
3626.09 812
3626.66 795
3627.23 761
3627.80 759
3628.37 737
3628.93 747
3629.50 737
3630.07 771
3630.64 806
3631.21 766
3631.78 735
3632.34 750
3632.91 780
3633.48 794
3634.05 777
3634.62 775
3635.19 795
3635.76 785
3636.33 833
3636.90 810
3637.47 773
3638.03 807
3638.60 796
3639.17 851
3639.74 834
3640.31 815
3640.88 845
3641.45 913
3642.02 961
3642.59 1025
3643.16 973
3643.73 989
3644.30 943
3644.87 875
3645.44 909
3646.01 883
3646.58 866
3647.15 881
3647.72 850
3648.29 797
3648.86 771
3649.43 804
3650.00 827
3650.57 922
3651.14 925
3651.71 919
3652.28 941
3652.85 981
3653.42 1004
3653.99 968
3654.56 1060
3655.13 1023
3655.70 1012
3656.27 1026
3656.84 955
3657.41 935
3657.98 916
3658.55 941
3659.12 1041
3659.69 1022
3660.27 1136
3660.84 1054
3661.41 1018
3661.98 1051
3662.55 1015
3663.12 1049
3663.69 987
3664.26 1027
3664.83 1078
3665.41 1182
3665.98 1206
3666.55 1285
3667.12 1405
3667.69 1366
3668.26 1262
3668.83 1282
3669.41 1222
3669.98 1128
3670.55 1072
3671.12 1020
3671.69 963
3672.26 900
3672.84 904
3673.41 967
3673.98 923
3674.55 882
3675.12 885
3675.70 891
3676.27 903
3676.84 916
3677.41 996
3677.98 984
3678.56 1013
3679.13 984
3679.70 965
3680.27 935
3680.85 902
3681.42 915
3681.99 933
3682.56 863
3683.14 913
3683.71 909
3684.28 888
3684.86 808
3685.43 769
3686.00 715
3686.57 850
3687.15 793
3687.72 782
3688.29 816
3688.87 892
3689.44 874
3690.01 947
3690.59 920
3691.16 948
3691.73 906
3692.31 924
3692.88 995
3693.45 951
3694.03 863
3694.60 866
3695.17 850
3695.75 759
3696.32 745
3696.89 794
3697.47 787
3698.04 739
3698.62 732
3699.19 737
3699.76 731
3700.34 760
3700.91 786
3701.49 785
3702.06 729
3702.63 719
3703.21 798
3703.78 795
3704.36 794
3704.93 779
3705.51 811
3706.08 827
3706.65 820
3707.23 913
3707.80 870
3708.38 945
3708.95 879
3709.53 860
3710.10 913
3710.68 907
3711.25 931
3711.83 898
3712.40 881
3712.98 839
3713.55 862
3714.13 823
3714.70 883
3715.28 818
3715.85 814
3716.43 773
3717.00 757
3717.58 766
3718.15 706
3718.73 811
3719.30 730
3719.88 734
3720.46 737
3721.03 704
3721.61 689
3722.18 655
3722.76 671
3723.33 673
3723.91 741
3724.49 798
3725.06 685
3725.64 675
3726.21 695
3726.79 725
3727.37 699
3727.94 663
3728.52 679
3729.09 683
3729.67 659
3730.25 728
3730.82 794
3731.40 851
3731.98 869
3732.55 846
3733.13 904
3733.71 831
3734.28 821
3734.86 909
3735.44 972
3736.01 890
3736.59 824
3737.17 837
3737.74 862
3738.32 803
3738.90 775
3739.47 789
3740.05 764
3740.63 709
3741.20 745
3741.78 721
3742.36 768
3742.94 793
3743.51 720
3744.09 752
3744.67 741
3745.25 747
3745.82 778
3746.40 719
3746.98 740
3747.56 734
3748.13 768
3748.71 774
3749.29 733
3749.87 726
3750.45 743
3751.02 723
3751.60 735
3752.18 711
3752.76 681
3753.34 707
3753.91 708
3754.49 681
3755.07 639
3755.65 620
3756.23 683
3756.80 738
3757.38 731
3757.96 739
3758.54 743
3759.12 732
3759.70 795
3760.28 787
3760.85 757
3761.43 737
3762.01 803
3762.59 833
3763.17 761
3763.75 810
3764.33 823
3764.91 781
3765.49 739
3766.06 764
3766.64 767
3767.22 718
3767.80 796
3768.38 758
3768.96 752
3769.54 700
3770.12 687
3770.70 711
3771.28 678
3771.86 731
3772.44 698
3773.02 745
3773.60 781
3774.18 819
3774.76 831
3775.34 706
3775.92 741
3776.50 776
3777.08 766
3777.66 742
3778.24 765
3778.82 795
3779.40 815
3779.98 788
3780.56 834
3781.14 808
3781.72 734
3782.30 794
3782.88 745
3783.46 724
3784.04 705
3784.62 658
3785.20 729
3785.78 741
3786.36 749
3786.94 742
3787.52 679
3788.10 732
3788.68 811
3789.26 740
3789.84 701
3790.43 763
3791.01 757
3791.59 722
3792.17 754
3792.75 767
3793.33 787
3793.91 758
3794.49 789
3795.07 750
3795.66 745
3796.24 757
3796.82 757
3797.40 752
3797.98 712
3798.56 794
3799.15 795
3799.73 843
3800.31 816
3800.89 813
3801.47 801
3802.05 844
3802.64 964
3803.22 963
3803.80 895
3804.38 989
3804.96 920
3805.55 913
3806.13 945
3806.71 907
3807.29 921
3807.87 1047
3808.46 1099
3809.04 1104
3809.62 1140
3810.20 1213
3810.79 1165
3811.37 1094
3811.95 1148
3812.53 1102
3813.12 1050
3813.70 1038
3814.28 1126
3814.87 1160
3815.45 1147
3816.03 1260
3816.61 1182
3817.20 1135
3817.78 1158
3818.36 1111
3818.95 1111
3819.53 1009
3820.11 950
3820.70 971
3821.28 926
3821.86 933
3822.45 992
3823.03 971
3823.61 916
3824.20 943
3824.78 961
3825.36 930
3825.95 905
3826.53 857
3827.11 918
3827.70 863
3828.28 827
3828.87 827
3829.45 847
3830.03 807
3830.62 788
3831.20 782
3831.79 784
3832.37 799
3832.95 771
3833.54 848
3834.12 866
3834.71 846
3835.29 823
3835.88 859
3836.46 821
3837.05 834
3837.63 807
3838.21 783
3838.80 768
3839.38 840
3839.97 757
3840.55 747
3841.14 694
3841.72 759
3842.31 775
3842.89 754
3843.48 811
3844.06 789
3844.65 716
3845.23 746
3845.82 869
3846.40 884
3846.99 902
3847.57 873
3848.16 933
3848.74 900
3849.33 812
3849.92 789
3850.50 792
3851.09 845
3851.67 762
3852.26 804
3852.84 836
3853.43 774
3854.02 793
3854.60 835
3855.19 794
3855.77 770
3856.36 740
3856.94 770
3857.53 723
3858.12 809
3858.70 804
3859.29 791
3859.88 815
3860.46 846
3861.05 870
3861.63 953
3862.22 1071
3862.81 1046
3863.39 1080
3863.98 1001
3864.57 972
3865.15 921
3865.74 1012
3866.33 999
3866.91 991
3867.50 942
3868.09 843
3868.67 831
3869.26 798
3869.85 753
3870.44 755
3871.02 785
3871.61 824
3872.20 802
3872.78 805
3873.37 827
3873.96 822
3874.55 836
3875.13 819
3875.72 884
3876.31 806
3876.90 849
3877.48 793
3878.07 752
3878.66 802
3879.25 764
3879.83 727
3880.42 757
3881.01 759
3881.60 758
3882.19 720
3882.77 758
3883.36 675
3883.95 679
3884.54 709
3885.13 703
3885.71 689
3886.30 692
3886.89 776
3887.48 793
3888.07 774
3888.66 772
3889.24 803
3889.83 801
3890.42 859
3891.01 799
3891.60 843
3892.19 845
3892.78 894
3893.36 862
3893.95 809
3894.54 734
3895.13 744
3895.72 712
3896.31 744
3896.90 736
3897.49 715
3898.08 729
3898.67 800
3899.26 740
3899.84 712
3900.43 677
3901.02 707
3901.61 687
3902.20 713
3902.79 731
3903.38 703
3903.97 707
3904.56 718
3905.15 704
3905.74 765
3906.33 780
3906.92 762
3907.51 828
3908.10 842
3908.69 774
3909.28 753
3909.87 728
3910.46 732
3911.05 715
3911.64 732
3912.23 723
3912.82 742
3913.41 710
3914.00 704
3914.59 688
3915.18 682
3915.77 724
3916.36 696
3916.95 683
3917.54 693
3918.13 682
3918.72 657
3919.32 657
3919.91 719
3920.50 762
3921.09 702
3921.68 697
3922.27 646
3922.86 638
3923.45 672
3924.04 630
3924.63 641
3925.23 670
3925.82 659
3926.41 618
3927.00 633
3927.59 613
3928.18 629
3928.77 618
3929.36 654
3929.96 628
3930.55 643
3931.14 690
3931.73 659
3932.32 614
3932.91 577
3933.51 582
3934.10 624
3934.69 612
3935.28 583
3935.87 642
3936.47 690
3937.06 620
3937.65 643
3938.24 625
3938.83 684
3939.43 699
3940.02 709
3940.61 710
3941.20 708
3941.80 704
3942.39 758
3942.98 751
3943.57 710
3944.17 712
3944.76 792
3945.35 687
3945.94 645
3946.54 717
3947.13 753
3947.72 677
3948.32 621
3948.91 616
3949.50 615
3950.10 639
3950.69 669
3951.28 630
3951.87 678
3952.47 652
3953.06 614
3953.65 685
3954.25 655
3954.84 692
3955.43 733
3956.03 745
3956.62 764
3957.22 695
3957.81 776
3958.40 781
3959.00 745
3959.59 744
3960.18 736
3960.78 733
3961.37 826
3961.97 819
3962.56 754
3963.15 763
3963.75 809
3964.34 810
3964.94 821
3965.53 871
3966.12 920
3966.72 927
3967.31 1031
3967.91 1046
3968.50 1056
3969.10 1147
3969.69 1037
3970.29 1084
3970.88 1033
3971.47 923
3972.07 858
3972.66 904
3973.26 798
3973.85 813
3974.45 789
3975.04 792
3975.64 882
3976.23 891
3976.83 958
3977.42 1024
3978.02 1042
3978.61 1075
3979.21 1083
3979.80 1077
3980.40 992
3981.00 914
3981.59 952
3982.19 835
3982.78 930
3983.38 898
3983.97 803
3984.57 837
3985.16 868
3985.76 848
3986.36 838
3986.95 823
3987.55 796
3988.14 817
3988.74 810
3989.34 771
3989.93 808
3990.53 835
3991.12 799
3991.72 872
3992.32 810
3992.91 816
3993.51 865
3994.10 921
3994.70 821
3995.30 835
3995.89 890
3996.49 855
3997.09 886
3997.68 874
3998.28 878
3998.88 960
3999.47 941
4000.07 896
4000.67 809
4001.26 876
4001.86 866
4002.46 850
4003.06 911
4003.65 803
4004.25 779
4004.85 779
4005.44 797
4006.04 770
4006.64 745
4007.24 831
4007.83 831
4008.43 773
4009.03 793
4009.63 833
4010.22 755
4010.82 738
4011.42 773
4012.02 773
4012.61 786
4013.21 723
4013.81 795
4014.41 766
4015.01 783
4015.60 741
4016.20 768
4016.80 815
4017.40 849
4018.00 838
4018.59 835
4019.19 876
4019.79 924
4020.39 891
4020.99 917
4021.59 894
4022.18 847
4022.78 798
4023.38 826
4023.98 775
4024.58 803
4025.18 837
4025.78 795
4026.37 826
4026.97 760
4027.57 826
4028.17 818
4028.77 889
4029.37 918
4029.97 946
4030.57 934
4031.17 933
4031.76 918
4032.36 897
4032.96 922
4033.56 847
4034.16 835
4034.76 826
4035.36 924
4035.96 933
4036.56 913
4037.16 895
4037.76 861
4038.36 844
4038.96 788
4039.56 730
4040.16 713
4040.76 682
4041.36 645
4041.96 661
4042.56 731
4043.16 729
4043.76 662
4044.36 665
4044.96 703
4045.56 681
4046.16 679
4046.76 726
4047.36 713
4047.96 669
4048.56 664
4049.16 682
4049.76 649
4050.36 671
4050.96 700
4051.56 694
4052.16 678
4052.76 636
4053.36 675
4053.97 716
4054.57 656
4055.17 636
4055.77 723
4056.37 684
4056.97 686
4057.57 686
4058.17 630
4058.77 712
4059.37 669
4059.98 630
4060.58 655
4061.18 651
4061.78 639
4062.38 649
4062.98 682
4063.58 677
4064.19 623
4064.79 715
4065.39 696
4065.99 742
4066.59 727
4067.19 707
4067.80 754
4068.40 759
4069.00 758
4069.60 684
4070.20 664
4070.81 664
4071.41 678
4072.01 638
4072.61 641
4073.21 664
4073.82 676
4074.42 676
4075.02 659
4075.62 631
4076.23 651
4076.83 667
4077.43 646
4078.03 646
4078.64 609
4079.24 614
4079.84 656
4080.44 619
4081.05 630
4081.65 615
4082.25 656
4082.86 611
4083.46 583
4084.06 638
4084.67 666
4085.27 635
4085.87 567
4086.47 629
4087.08 606
4087.68 593
4088.28 671
4088.89 645
4089.49 589
4090.09 658
4090.70 683
4091.30 635
4091.91 665
4092.51 589
4093.11 605
4093.72 622
4094.32 633
4094.92 622
4095.53 616
4096.13 580
4096.74 615
4097.34 568
4097.94 643
4098.55 638
4099.15 637
4099.76 663
4100.36 638
4100.97 629
4101.57 614
4102.17 679
4102.78 654
4103.38 659
4103.99 658
4104.59 679
4105.20 707
4105.80 700
4106.41 673
4107.01 621
4107.62 630
4108.22 670
4108.82 593
4109.43 678
4110.03 663
4110.64 619
4111.24 630
4111.85 614
4112.45 559
4113.06 588
4113.67 658
4114.27 626
4114.88 612
4115.48 620
4116.09 606
4116.69 618
4117.30 609
4117.90 601
4118.51 599
4119.11 575
4119.72 580
4120.33 591
4120.93 559
4121.54 560
4122.14 553
4122.75 562
4123.35 597
4123.96 588
4124.57 601
4125.17 604
4125.78 546
4126.39 566
4126.99 578
4127.60 516
4128.20 548
4128.81 572
4129.42 578
4130.02 568
4130.63 594
4131.24 637
4131.84 586
4132.45 594
4133.06 618
4133.66 654
4134.27 636
4134.88 655
4135.48 663
4136.09 628
4136.70 628
4137.30 667
4137.91 704
4138.52 702
4139.12 694
4139.73 725
4140.34 712
4140.95 755
4141.55 701
4142.16 705
4142.77 732
4143.38 680
4143.98 672
4144.59 700
4145.20 719
4145.81 678
4146.41 697
4147.02 698
4147.63 639
4148.24 669
4148.84 691
4149.45 639
4150.06 554
4150.67 619
4151.28 660
4151.88 608
4152.49 553
4153.10 553
4153.71 624
4154.32 571
4154.92 572
4155.53 584
4156.14 570
4156.75 563
4157.36 660
4157.97 681
4158.57 605
4159.18 588
4159.79 637
4160.40 747
4161.01 723
4161.62 651
4162.23 754
4162.84 725
4163.44 713
4164.05 655
4164.66 648
4165.27 694
4165.88 647
4166.49 639
4167.10 674
4167.71 631
4168.32 633
4168.93 668
4169.54 672
4170.15 677
4170.75 652
4171.36 732
4171.97 683
4172.58 686
4173.19 704
4173.80 730
4174.41 737
4175.02 753
4175.63 719
4176.24 681
4176.85 675
4177.46 665
4178.07 678
4178.68 682
4179.29 615
4179.90 612
4180.51 606
4181.12 647
4181.73 581
4182.34 601
4182.95 621
4183.56 598
4184.17 680
4184.78 634
4185.39 623
4186.00 568
4186.61 585
4187.23 643
4187.84 636
4188.45 630
4189.06 591
4189.67 670
4190.28 621
4190.89 621
4191.50 624
4192.11 626
4192.72 708
4193.33 686
4193.94 696
4194.56 769
4195.17 781
4195.78 721
4196.39 717
4197.00 747
4197.61 764
4198.22 702
4198.84 726
4199.45 666
4200.06 718
4200.67 678
4201.28 646
4201.89 657
4202.50 646
4203.12 586
4203.73 595
4204.34 619
4204.95 678
4205.56 644
4206.18 629
4206.79 690
4207.40 645
4208.01 659
4208.62 676
4209.24 663
4209.85 646
4210.46 682
4211.07 719
4211.69 730
4212.30 694
4212.91 677
4213.52 691
4214.14 677
4214.75 682
4215.36 704
4215.97 702
4216.59 693
4217.20 646
4217.81 666
4218.43 710
4219.04 783
4219.65 766
4220.26 746
4220.88 777
4221.49 773
4222.10 761
4222.72 802
4223.33 847
4223.94 817
4224.56 882
4225.17 932
4225.78 926
4226.40 933
4227.01 1003
4227.62 1105
4228.24 1190
4228.85 1315
4229.46 1282
4230.08 1322
4230.69 1282
4231.31 1152
4231.92 1156
4232.53 1063
4233.15 1038
4233.76 988
4234.38 947
4234.99 948
4235.60 895
4236.22 838
4236.83 849
4237.45 820
4238.06 846
4238.68 805
4239.29 823
4239.90 761
4240.52 795
4241.13 815
4241.75 845
4242.36 842
4242.98 817
4243.59 827
4244.21 887
4244.82 846
4245.44 847
4246.05 869
4246.67 863
4247.28 811
4247.90 865
4248.51 907
4249.13 802
4249.74 778
4250.36 810
4250.97 814
4251.59 791
4252.20 783
4252.82 785
4253.43 787
4254.05 803
4254.66 763
4255.28 707
4255.89 727
4256.51 776
4257.13 841
4257.74 800
4258.36 842
4258.97 827
4259.59 772
4260.21 800
4260.82 856
4261.44 885
4262.05 837
4262.67 899
4263.29 977
4263.90 994
4264.52 1038
4265.13 1076
4265.75 1078
4266.37 1042
4266.98 962
4267.60 943
4268.22 928
4268.83 906
4269.45 819
4270.07 860
4270.68 918
4271.30 834
4271.92 814
4272.53 807
4273.15 839
4273.77 865
4274.38 822
4275.00 827
4275.62 784
4276.23 901
4276.85 944
4277.47 1072
4278.09 1064
4278.70 1070
4279.32 1135
4279.94 968
4280.56 963
4281.17 995
4281.79 965
4282.41 889
4283.03 806
4283.64 773
4284.26 747
4284.88 813
4285.50 804
4286.11 700
4286.73 743
4287.35 704
4287.97 760
4288.59 718
4289.20 695
4289.82 745
4290.44 730
4291.06 765
4291.68 762
4292.29 721
4292.91 753
4293.53 732
4294.15 699
4294.77 681
4295.39 753
4296.00 796
4296.62 821
4297.24 788
4297.86 694
4298.48 758
4299.10 743
4299.72 787
4300.33 773
4300.95 761
4301.57 730
4302.19 673
4302.81 775
4303.43 746
4304.05 736
4304.67 791
4305.29 778
4305.91 778
4306.53 781
4307.14 714
4307.76 738
4308.38 756
4309.00 777
4309.62 740
4310.24 763
4310.86 789
4311.48 807
4312.10 819
4312.72 826
4313.34 801
4313.96 790
4314.58 878
4315.20 798
4315.82 850
4316.44 858
4317.06 843
4317.68 860
4318.30 840
4318.92 879
4319.54 862
4320.16 881
4320.78 909
4321.40 886
4322.02 856
4322.64 919
4323.26 905
4323.88 919
4324.50 1011
4325.12 953
4325.74 944
4326.36 1047
4326.99 1028
4327.61 1066
4328.23 1102
4328.85 1156
4329.47 1283
4330.09 1358
4330.71 1389
4331.33 1544
4331.95 1795
4332.57 1908
4333.19 2019
4333.82 2330
4334.44 2517
4335.06 2474
4335.68 2413
4336.30 2327
4336.92 2362
4337.54 2520
4338.17 2574
4338.79 2543
4339.41 2312
4340.03 2257
4340.65 2281
4341.27 2159
4341.90 2022
4342.52 1876
4343.14 1684
4343.76 1738
4344.38 1802
4345.01 1943
4345.63 2081
4346.25 2540
4346.87 2908
4347.49 3318
4348.12 3305
4348.74 3338
4349.36 3240
4349.98 3079
4350.61 3005
4351.23 2638
4351.85 2477
4352.47 2365
4353.10 2138
4353.72 2114
4354.34 1991
4354.96 1723
4355.59 1655
4356.21 1508
4356.83 1451
4357.46 1335
4358.08 1241
4358.70 1262
4359.32 1189
4359.95 1207
4360.57 1216
4361.19 1131
4361.82 1122
4362.44 1137
4363.06 1122
4363.69 1100
4364.31 1068
4364.93 1123
4365.56 1088
4366.18 1138
4366.80 1155
4367.43 1172
4368.05 1135
4368.67 1115
4369.30 1076
4369.92 1009
4370.55 989
4371.17 927
4371.79 937
4372.42 893
4373.04 941
4373.67 937
4374.29 914
4374.91 916
4375.54 899
4376.16 922
4376.79 926
4377.41 908
4378.04 940
4378.66 917
4379.28 1017
4379.91 1050
4380.53 1037
4381.16 1079
4381.78 1039
4382.41 1089
4383.03 1015
4383.66 1015
4384.28 991
4384.91 948
4385.53 947
4386.16 1068
4386.78 1005
4387.41 990
4388.03 893
4388.66 828
4389.28 909
4389.91 919
4390.53 888
4391.16 909
4391.78 894
4392.41 942
4393.03 973
4393.66 978
4394.28 944
4394.91 938
4395.54 999
4396.16 1001
4396.79 1024
4397.41 970
4398.04 939
4398.66 915
4399.29 877
4399.92 858
4400.54 860
4401.17 842
4401.79 871
4402.42 892
4403.05 841
4403.67 807
4404.30 861
4404.93 807
4405.55 827
4406.18 809
4406.80 881
4407.43 832
4408.06 818
4408.68 845
4409.31 880
4409.94 823
4410.56 824
4411.19 818
4411.82 893
4412.44 887
4413.07 862
4413.70 797
4414.33 784
4414.95 862
4415.58 855
4416.21 819
4416.83 824
4417.46 764
4418.09 767
4418.72 803
4419.34 753
4419.97 742
4420.60 754
4421.22 747
4421.85 805
4422.48 754
4423.11 745
4423.73 741
4424.36 795
4424.99 710
4425.62 822
4426.25 755
4426.87 694
4427.50 721
4428.13 683
4428.76 701
4429.39 713
4430.01 757
4430.64 704
4431.27 756
4431.90 748
4432.53 740
4433.15 735
4433.78 770
4434.41 671
4435.04 713
4435.67 714
4436.30 740
4436.93 846
4437.55 814
4438.18 775
4438.81 742
4439.44 769
4440.07 765
4440.70 769
4441.33 764
4441.96 779
4442.58 772
4443.21 723
4443.84 693
4444.47 755
4445.10 739
4445.73 791
4446.36 781
4446.99 784
4447.62 798
4448.25 783
4448.88 795
4449.51 778
4450.14 811
4450.76 803
4451.39 791
4452.02 821
4452.65 837
4453.28 852
4453.91 886
4454.54 879
4455.17 828
4455.80 846
4456.43 908
4457.06 1047
4457.69 1079
4458.32 1125
4458.95 1092
4459.58 974
4460.21 923
4460.84 866
4461.47 851
4462.10 797
4462.73 762
4463.36 727
4464.00 751
4464.63 765
4465.26 743
4465.89 724
4466.52 672
4467.15 717
4467.78 694
4468.41 730
4469.04 695
4469.67 711
4470.30 786
4470.93 709
4471.56 738
4472.20 795
4472.83 712
4473.46 671
4474.09 686
4474.72 656
4475.35 647
4475.98 636
4476.61 722
4477.25 688
4477.88 630
4478.51 684
4479.14 659
4479.77 705
4480.40 710
4481.03 703
4481.67 706
4482.30 719
4482.93 643
4483.56 698
4484.19 736
4484.83 714
4485.46 711
4486.09 740
4486.72 740
4487.35 758
4487.99 714
4488.62 781
4489.25 742
4489.88 762
4490.52 751
4491.15 733
4491.78 716
4492.41 773
4493.05 787
4493.68 747
4494.31 726
4494.94 706
4495.58 693
4496.21 765
4496.84 788
4497.47 777
4498.11 719
4498.74 815
4499.37 817
4500.01 894
4500.64 962
4501.27 1092
4501.91 1121
4502.54 1195
4503.17 1189
4503.80 1194
4504.44 1252
4505.07 1192
4505.71 1043
4506.34 1071
4506.97 1046
4507.61 1007
4508.24 998
4508.87 972
4509.51 971
4510.14 902
4510.77 899
4511.41 830
4512.04 863
4512.68 858
4513.31 872
4513.94 821
4514.58 814
4515.21 797
4515.85 752
4516.48 745
4517.11 754
4517.75 704
4518.38 707
4519.02 679
4519.65 702
4520.29 725
4520.92 719
4521.55 667
4522.19 625
4522.82 781
4523.46 717
4524.09 691
4524.73 673
4525.36 687
4526.00 728
4526.63 698
4527.27 670
4527.90 692
4528.54 659
4529.17 746
4529.81 847
4530.44 823
4531.08 868
4531.71 906
4532.35 1027
4532.98 1004
4533.62 987
4534.25 1061
4534.89 942
4535.53 862
4536.16 811
4536.80 811
4537.43 786
4538.07 765
4538.70 716
4539.34 717
4539.98 711
4540.61 670
4541.25 657
4541.88 687
4542.52 674
4543.16 707
4543.79 674
4544.43 699
4545.06 648
4545.70 675
4546.34 668
4546.97 668
4547.61 705
4548.25 691
4548.88 634
4549.52 633
4550.15 631
4550.79 556
4551.43 570
4552.06 628
4552.70 644
4553.34 629
4553.97 655
4554.61 684
4555.25 666
4555.89 670
4556.52 669
4557.16 668
4557.80 615
4558.43 657
4559.07 615
4559.71 630
4560.35 629
4560.98 607
4561.62 566
4562.26 629
4562.89 676
4563.53 683
4564.17 699
4564.81 707
4565.44 635
4566.08 670
4566.72 633
4567.36 686
4568.00 680
4568.63 699
4569.27 733
4569.91 781
4570.55 686
4571.19 705
4571.82 736
4572.46 724
4573.10 734
4573.74 731
4574.38 644
4575.01 624
4575.65 632
4576.29 669
4576.93 711
4577.57 705
4578.21 744
4578.84 704
4579.48 638
4580.12 719
4580.76 688
4581.40 626
4582.04 669
4582.68 698
4583.32 704
4583.95 721
4584.59 719
4585.23 731
4585.87 732
4586.51 776
4587.15 883
4587.79 920
4588.43 1024
4589.07 1042
4589.71 1096
4590.35 1155
4590.99 1130
4591.62 1163
4592.26 1228
4592.90 1242
4593.54 1332
4594.18 1253
4594.82 1146
4595.46 1112
4596.10 1034
4596.74 975
4597.38 885
4598.02 832
4598.66 778
4599.30 743
4599.94 789
4600.58 723
4601.22 708
4601.86 736
4602.50 811
4603.14 747
4603.78 749
4604.42 743
4605.06 727
4605.70 753
4606.34 781
4606.98 772
4607.62 714
4608.27 700
4608.91 764
4609.55 737
4610.19 771
4610.83 692
4611.47 670
4612.11 709
4612.75 718
4613.39 639
4614.03 688
4614.67 674
4615.31 747
4615.96 606
4616.60 682
4617.24 665
4617.88 645
4618.52 661
4619.16 625
4619.80 702
4620.44 665
4621.09 657
4621.73 684
4622.37 642
4623.01 625
4623.65 628
4624.29 619
4624.94 658
4625.58 647
4626.22 669
4626.86 674
4627.50 705
4628.15 738
4628.79 676
4629.43 704
4630.07 697
4630.71 698
4631.36 760
4632.00 821
4632.64 811
4633.28 925
4633.93 882
4634.57 947
4635.21 828
4635.85 844
4636.50 824
4637.14 805
4637.78 843
4638.42 874
4639.07 855
4639.71 877
4640.35 884
4640.99 947
4641.64 895
4642.28 870
4642.92 832
4643.57 805
4644.21 796
4644.85 780
4645.50 826
4646.14 735
4646.78 733
4647.43 740
4648.07 716
4648.71 737
4649.36 683
4650.00 675
4650.64 759
4651.29 715
4651.93 785
4652.57 783
4653.22 857
4653.86 795
4654.50 770
4655.15 834
4655.79 785
4656.44 744
4657.08 772
4657.72 745
4658.37 736
4659.01 731
4659.66 659
4660.30 659
4660.94 640
4661.59 661
4662.23 678
4662.88 611
4663.52 670
4664.17 597
4664.81 610
4665.46 558
4666.10 565
4666.74 546
4667.39 627
4668.03 588
4668.68 577
4669.32 598
4669.97 615
4670.61 595
4671.26 633
4671.90 617
4672.55 625
4673.19 557
4673.84 596
4674.48 606
4675.13 649
4675.77 608
4676.42 573
4677.07 630
4677.71 593
4678.36 628
4679.00 683
4679.65 644
4680.29 639
4680.94 717
4681.58 701
4682.23 665
4682.88 636
4683.52 640
4684.17 680
4684.81 659
4685.46 670
4686.10 690
4686.75 736
4687.40 734
4688.04 712
4688.69 659
4689.34 725
4689.98 763
4690.63 773
4691.27 752
4691.92 812
4692.57 848
4693.21 778
4693.86 758
4694.51 818
4695.15 823
4695.80 877
4696.45 896
4697.09 890
4697.74 899
4698.39 913
4699.03 991
4699.68 976
4700.33 1031
4700.97 1055
4701.62 1030
4702.27 1134
4702.92 993
4703.56 959
4704.21 906
4704.86 836
4705.50 879
4706.15 919
4706.80 841
4707.45 820
4708.09 791
4708.74 790
4709.39 775
4710.04 778
4710.68 774
4711.33 766
4711.98 782
4712.63 770
4713.28 750
4713.92 778
4714.57 864
4715.22 761
4715.87 824
4716.52 799
4717.16 746
4717.81 708
4718.46 779
4719.11 760
4719.76 746
4720.41 715
4721.05 724
4721.70 834
4722.35 847
4723.00 757
4723.65 799
4724.30 811
4724.94 847
4725.59 869
4726.24 768
4726.89 780
4727.54 816
4728.19 826
4728.84 783
4729.49 803
4730.14 753
4730.78 724
4731.43 777
4732.08 805
4732.73 755
4733.38 764
4734.03 728
4734.68 718
4735.33 717
4735.98 736
4736.63 743
4737.28 711
4737.93 697
4738.58 650
4739.23 732
4739.88 755
4740.53 795
4741.18 745
4741.83 769
4742.47 816
4743.12 848
4743.77 799
4744.42 805
4745.07 765
4745.72 749
4746.37 730
4747.03 699
4747.68 727
4748.33 740
4748.98 735
4749.63 726
4750.28 770
4750.93 794
4751.58 868
4752.23 851
4752.88 861
4753.53 811
4754.18 862
4754.83 845
4755.48 857
4756.13 848
4756.78 812
4757.43 854
4758.08 755
4758.74 804
4759.39 761
4760.04 818
4760.69 900
4761.34 891
4761.99 946
4762.64 962
4763.29 925
4763.94 981
4764.60 960
4765.25 897
4765.90 837
4766.55 765
4767.20 796
4767.85 798
4768.51 744
4769.16 778
4769.81 812
4770.46 773
4771.11 837
4771.76 840
4772.42 790
4773.07 730
4773.72 737
4774.37 815
4775.02 774
4775.68 741
4776.33 829
4776.98 774
4777.63 806
4778.29 802
4778.94 729
4779.59 792
4780.24 785
4780.89 769
4781.55 787
4782.20 748
4782.85 803
4783.51 807
4784.16 803
4784.81 772
4785.46 721
4786.12 762
4786.77 771
4787.42 729
4788.08 791
4788.73 756
4789.38 793
4790.03 810
4790.69 822
4791.34 796
4791.99 821
4792.65 800
4793.30 818
4793.95 881
4794.61 811
4795.26 789
4795.91 825
4796.57 774
4797.22 756
4797.87 821
4798.53 917
4799.18 984
4799.84 1032
4800.49 1100
4801.14 1111
4801.80 1207
4802.45 1203
4803.11 1180
4803.76 1091
4804.41 1147
4805.07 1124
4805.72 1038
4806.38 976
4807.03 973
4807.68 991
4808.34 984
4808.99 973
4809.65 917
4810.30 920
4810.96 927
4811.61 972
4812.27 1004
4812.92 982
4813.58 957
4814.23 962
4814.89 1006
4815.54 965
4816.19 1020
4816.85 1025
4817.50 1006
4818.16 996
4818.81 1114
4819.47 1042
4820.13 1059
4820.78 1013
4821.44 1106
4822.09 1150
4822.75 1193
4823.40 1247
4824.06 1297
4824.71 1392
4825.37 1350
4826.02 1265
4826.68 1249
4827.33 1201
4827.99 1239
4828.65 1225
4829.30 1147
4829.96 1072
4830.61 1062
4831.27 1070
4831.93 1017
4832.58 1111
4833.24 1142
4833.89 1180
4834.55 1092
4835.21 1143
4835.86 1154
4836.52 1273
4837.17 1349
4837.83 1286
4838.49 1312
4839.14 1331
4839.80 1399
4840.46 1381
4841.11 1539
4841.77 1534
4842.43 1446
4843.08 1431
4843.74 1509
4844.40 1458
4845.05 1421
4845.71 1419
4846.37 1382
4847.02 1488
4847.68 1446
4848.34 1422
4849.00 1530
4849.65 1758
4850.31 1941
4850.97 2048
4851.62 2181
4852.28 2157
4852.94 2196
4853.60 2158
4854.25 1989
4854.91 1924
4855.57 1835
4856.23 1814
4856.88 1896
4857.54 2031
4858.20 2306
4858.86 2592
4859.52 2758
4860.17 2830
4860.83 2892
4861.49 2752
4862.15 2491
4862.81 2359
4863.46 2141
4864.12 2006
4864.78 1927
4865.44 1780
4866.10 1778
4866.75 1793
4867.41 1763
4868.07 1846
4868.73 1866
4869.39 1786
4870.05 1775
4870.71 1785
4871.36 1722
4872.02 1705
4872.68 1671
4873.34 1602
4874.00 1582
4874.66 1553
4875.32 1451
4875.98 1505
4876.63 1577
4877.29 1599
4877.95 1421
4878.61 1456
4879.27 1552
4879.93 1587
4880.59 1688
4881.25 1793
4881.91 1690
4882.57 1553
4883.23 1461
4883.89 1432
4884.55 1384
4885.21 1328
4885.87 1359
4886.52 1371
4887.18 1275
4887.84 1202
4888.50 1213
4889.16 1239
4889.82 1238
4890.48 1214
4891.14 1234
4891.80 1366
4892.46 1382
4893.12 1317
4893.78 1253
4894.44 1315
4895.10 1323
4895.76 1270
4896.42 1179
4897.09 1189
4897.75 1208
4898.41 1144
4899.07 1198
4899.73 1194
4900.39 1238
4901.05 1191
4901.71 1300
4902.37 1323
4903.03 1192
4903.69 1212
4904.35 1174
4905.01 989
4905.67 991
4906.33 992
4907.00 986
4907.66 935
4908.32 873
4908.98 925
4909.64 938
4910.30 892
4910.96 1012
4911.62 948
4912.29 864
4912.95 874
4913.61 914
4914.27 894
4914.93 892
4915.59 858
4916.26 857
4916.92 836
4917.58 814
4918.24 846
4918.90 796
4919.56 826
4920.23 824
4920.89 821
4921.55 805
4922.21 854
4922.87 889
4923.54 923
4924.20 912
4924.86 924
4925.52 810
4926.19 846
4926.85 783
4927.51 846
4928.17 814
4928.84 772
4929.50 847
4930.16 891
4930.82 900
4931.49 817
4932.15 795
4932.81 799
4933.47 805
4934.14 760
4934.80 843
4935.46 814
4936.13 813
4936.79 845
4937.45 813
4938.11 729
4938.78 772
4939.44 762
4940.10 765
4940.77 770
4941.43 747
4942.09 786
4942.76 801
4943.42 786
4944.08 830
4944.75 790
4945.41 776
4946.08 793
4946.74 744
4947.40 714
4948.07 732
4948.73 775
4949.39 740
4950.06 733
4950.72 692
4951.39 736
4952.05 683
4952.71 678
4953.38 690
4954.04 736
4954.71 689
4955.37 676
4956.04 691
4956.70 682
4957.36 701
4958.03 746
4958.69 724
4959.36 726
4960.02 742
4960.69 724
4961.35 779
4962.02 780
4962.68 859
4963.35 899
4964.01 902
4964.68 982
4965.34 1001
4966.01 970
4966.67 989
4967.34 891
4968.00 836
4968.67 883
4969.33 826
4970.00 764
4970.66 703
4971.33 782
4971.99 740
4972.66 737
4973.32 776
4973.99 802
4974.66 774
4975.32 736
4975.99 763
4976.65 827
4977.32 857
4977.98 905
4978.65 894
4979.32 897
4979.98 844
4980.65 850
4981.31 818
4981.98 773
4982.65 723
4983.31 745
4983.98 671
4984.64 747
4985.31 727
4985.98 684
4986.64 643
4987.31 641
4987.98 636
4988.64 657
4989.31 649
4989.98 635
4990.64 694
4991.31 670
4991.98 700
4992.64 660
4993.31 683
4993.98 704
4994.64 674
4995.31 647
4995.98 704
4996.64 609
4997.31 611
4997.98 633
4998.65 670
4999.31 603
4999.98 578
5000.65 538
5001.31 614
5001.98 633
5002.65 607
5003.32 558
5003.98 613
5004.65 655
5005.32 591
5005.99 581
5006.66 592
5007.32 620
5007.99 665
5008.66 681
5009.33 600
5009.99 615
5010.66 625
5011.33 619
5012.00 603
5012.67 628
5013.33 596
5014.00 623
5014.67 615
5015.34 617
5016.01 600
5016.68 555
5017.34 641
5018.01 600
5018.68 619
5019.35 629
5020.02 610
5020.69 591
5021.36 654
5022.02 647
5022.69 648
5023.36 684
5024.03 661
5024.70 682
5025.37 705
5026.04 661
5026.71 666
5027.38 623
5028.05 607
5028.71 612
5029.38 619
5030.05 619
5030.72 568
5031.39 567
5032.06 622
5032.73 576
5033.40 563
5034.07 584
5034.74 562
5035.41 548
5036.08 584
5036.75 659
5037.42 627
5038.09 541
5038.76 550
5039.43 600
5040.10 651
5040.77 546
5041.44 554
5042.11 608
5042.78 633
5043.45 576
5044.12 628
5044.79 591
5045.46 595
5046.13 593
5046.80 617
5047.47 654
5048.14 626
5048.81 656
5049.48 629
5050.15 628
5050.82 632
5051.49 634
5052.16 596
5052.83 622
5053.51 644
5054.18 587
5054.85 675
5055.52 668
5056.19 604
5056.86 594
5057.53 555
5058.20 599
5058.87 585
5059.55 563
5060.22 649
5060.89 597
5061.56 621
5062.23 595
5062.90 602
5063.57 610
5064.25 609
5064.92 650
5065.59 644
5066.26 627
5066.93 634
5067.60 602
5068.28 586
5068.95 568
5069.62 548
5070.29 599
5070.96 626
5071.64 615
5072.31 612
5072.98 651
5073.65 617
5074.32 621
5075.00 652
5075.67 628
5076.34 659
5077.01 715
5077.69 666
5078.36 642
5079.03 655
5079.70 744
5080.38 804
5081.05 761
5081.72 764
5082.39 727
5083.07 681
5083.74 712
5084.41 720
5085.09 715
5085.76 695
5086.43 702
5087.10 706
5087.78 664
5088.45 682
5089.12 740
5089.80 783
5090.47 795
5091.14 767
5091.82 773
5092.49 804
5093.16 821
5093.84 875
5094.51 822
5095.18 764
5095.86 753
5096.53 672
5097.21 659
5097.88 672
5098.55 720
5099.23 723
5099.90 699
5100.57 690
5101.25 681
5101.92 707
5102.60 665
5103.27 669
5103.95 723
5104.62 820
5105.29 807
5105.97 766
5106.64 763
5107.32 750
5107.99 751
5108.67 729
5109.34 731
5110.01 755
5110.69 747
5111.36 697
5112.04 696
5112.71 687
5113.39 623
5114.06 636
5114.74 691
5115.41 698
5116.09 726
5116.76 729
5117.44 775
5118.11 775
5118.79 840
5119.46 936
5120.14 1000
5120.81 1037
5121.49 993
5122.16 1075
5122.84 1020
5123.52 978
5124.19 933
5124.87 867
5125.54 795
5126.22 806
5126.89 823
5127.57 792
5128.24 704
5128.92 733
5129.60 758
5130.27 776
5130.95 727
5131.62 702
5132.30 708
5132.98 690
5133.65 687
5134.33 718
5135.01 831
5135.68 756
5136.36 742
5137.03 706
5137.71 672
5138.39 673
5139.06 684
5139.74 686
5140.42 665
5141.09 662
5141.77 655
5142.45 669
5143.12 711
5143.80 649
5144.48 650
5145.15 579
5145.83 587
5146.51 561
5147.18 586
5147.86 567
5148.54 549
5149.22 568
5149.89 556
5150.57 556
5151.25 612
5151.93 613
5152.60 587
5153.28 553
5153.96 591
5154.63 591
5155.31 631
5155.99 577
5156.67 602
5157.35 625
5158.02 598
5158.70 599
5159.38 633
5160.06 618
5160.73 550
5161.41 604
5162.09 643
5162.77 615
5163.45 617
5164.12 616
5164.80 671
5165.48 604
5166.16 559
5166.84 611
5167.52 630
5168.19 617
5168.87 613
5169.55 587
5170.23 554
5170.91 573
5171.59 575
5172.27 543
5172.94 595
5173.62 538
5174.30 567
5174.98 526
5175.66 582
5176.34 552
5177.02 558
5177.70 602
5178.38 597
5179.06 583
5179.73 514
5180.41 567
5181.09 643
5181.77 618
5182.45 594
5183.13 600
5183.81 648
5184.49 677
5185.17 622
5185.85 566
5186.53 541
5187.21 592
5187.89 560
5188.57 588
5189.25 587
5189.93 570
5190.61 545
5191.29 553
5191.97 584
5192.65 578
5193.33 551
5194.01 537
5194.69 515
5195.37 570
5196.05 566
5196.73 556
5197.41 581
5198.09 605
5198.77 605
5199.45 539
5200.13 548
5200.81 581
5201.49 568
5202.17 588
5202.85 610
5203.53 536
5204.21 591
5204.89 610
5205.58 591
5206.26 610
5206.94 583
5207.62 599
5208.30 640
5208.98 621
5209.66 664
5210.34 705
5211.02 637
5211.71 657
5212.39 676
5213.07 711
5213.75 721
5214.43 761
5215.11 708
5215.79 753
5216.48 797
5217.16 766
5217.84 762
5218.52 713
5219.20 747
5219.88 729
5220.57 683
5221.25 719
5221.93 685
5222.61 748
5223.29 788
5223.98 826
5224.66 867
5225.34 881
5226.02 787
5226.70 764
5227.39 738
5228.07 714
5228.75 664
5229.43 652
5230.12 708
5230.80 624
5231.48 702
5232.16 685
5232.85 690
5233.53 645
5234.21 736
5234.89 709
5235.58 673
5236.26 814
5236.94 754
5237.63 740
5238.31 761
5238.99 762
5239.67 765
5240.36 784
5241.04 762
5241.72 759
5242.41 709
5243.09 752
5243.77 785
5244.46 714
5245.14 745
5245.82 699
5246.51 692
5247.19 669
5247.88 660
5248.56 668
5249.24 613
5249.93 624
5250.61 661
5251.29 719
5251.98 771
5252.66 687
5253.35 780
5254.03 831
5254.71 801
5255.40 764
5256.08 705
5256.77 650
5257.45 706
5258.14 694
5258.82 650
5259.50 686
5260.19 687
5260.87 701
5261.56 682
5262.24 729
5262.93 749
5263.61 728
5264.30 776
5264.98 749
5265.67 787
5266.35 731
5267.03 716
5267.72 794
5268.40 808
5269.09 700
5269.77 721
5270.46 722
5271.14 698
5271.83 707
5272.52 750
5273.20 738
5273.89 738
5274.57 741
5275.26 673
5275.94 657
5276.63 631
5277.31 668
5278.00 695
5278.68 702
5279.37 639
5280.06 672
5280.74 656
5281.43 709
5282.11 686
5282.80 804
5283.48 664
5284.17 694
5284.86 705
5285.54 708
5286.23 675
5286.92 686
5287.60 634
5288.29 596
5288.97 620
5289.66 676
5290.35 652
5291.03 625
5291.72 636
5292.41 679
5293.09 652
5293.78 635
5294.47 655
5295.15 680
5295.84 694
5296.53 718
5297.21 714
5297.90 676
5298.59 700
5299.27 740
5299.96 695
5300.65 664
5301.33 748
5302.02 814
5302.71 816
5303.40 827
5304.08 882
5304.77 862
5305.46 858
5306.15 1005
5306.83 1046
5307.52 1030
5308.21 1114
5308.90 1026
5309.58 1005
5310.27 962
5310.96 1009
5311.65 970
5312.33 939
5313.02 1081
5313.71 1150
5314.40 1169
5315.09 1107
5315.77 1079
5316.46 969
5317.15 985
5317.84 955
5318.53 915
5319.21 941
5319.90 961
5320.59 968
5321.28 973
5321.97 1078
5322.66 1061
5323.35 997
5324.03 976
5324.72 960
5325.41 896
5326.10 806
5326.79 820
5327.48 838
5328.17 743
5328.86 721
5329.54 685
5330.23 699
5330.92 666
5331.61 699
5332.30 673
5332.99 676
5333.68 647
5334.37 709
5335.06 724
5335.75 692
5336.44 705
5337.12 701
5337.81 688
5338.50 666
5339.19 634
5339.88 637
5340.57 675
5341.26 694
5341.95 718
5342.64 652
5343.33 701
5344.02 668
5344.71 640
5345.40 669
5346.09 734
5346.78 734
5347.47 703
5348.16 723
5348.85 759
5349.54 815
5350.23 870
5350.92 851
5351.61 890
5352.30 882
5352.99 885
5353.68 904
5354.37 903
5355.07 855
5355.76 786
5356.45 758
5357.14 715
5357.83 680
5358.52 645
5359.21 628
5359.90 691
5360.59 683
5361.28 688
5361.97 711
5362.66 801
5363.36 792
5364.05 780
5364.74 742
5365.43 737
5366.12 750
5366.81 701
5367.50 617
5368.19 694
5368.89 643
5369.58 572
5370.27 583
5370.96 569
5371.65 584
5372.34 573
5373.04 577
5373.73 603
5374.42 590
5375.11 570
5375.80 636
5376.49 626
5377.19 588
5377.88 599
5378.57 630
5379.26 594
5379.96 548
5380.65 613
5381.34 579
5382.03 636
5382.72 633
5383.42 609
5384.11 633
5384.80 575
5385.49 581
5386.19 586
5386.88 584
5387.57 575
5388.26 600
5388.96 674
5389.65 651
5390.34 712
5391.04 674
5391.73 689
5392.42 696
5393.12 666
5393.81 648
5394.50 684
5395.19 684
5395.89 671
5396.58 608
5397.27 594
5397.97 641
5398.66 623
5399.35 616
5400.05 628
5400.74 576
5401.43 605
5402.13 639
5402.82 607
5403.52 600
5404.21 604
5404.90 622
5405.60 625
5406.29 628
5406.98 586
5407.68 595
5408.37 659
5409.07 667
5409.76 642
5410.45 635
5411.15 646
5411.84 630
5412.54 627
5413.23 631
5413.93 644
5414.62 616
5415.32 645
5416.01 628
5416.70 602
5417.40 684
5418.09 615
5418.79 656
5419.48 632
5420.18 658
5420.87 675
5421.57 642
5422.26 655
5422.96 725
5423.65 733
5424.35 711
5425.04 731
5425.74 711
5426.43 655
5427.13 638
5427.82 638
5428.52 643
5429.21 599
5429.91 638
5430.60 664
5431.30 670
5432.00 641
5432.69 663
5433.39 739
5434.08 754
5434.78 733
5435.47 706
5436.17 724
5436.86 701
5437.56 745
5438.26 744
5438.95 758
5439.65 807
5440.34 832
5441.04 767
5441.74 710
5442.43 773
5443.13 737
5443.83 740
5444.52 701
5445.22 758
5445.91 813
5446.61 868
5447.31 877
5448.00 976
5448.70 1072
5449.40 1145
5450.09 1134
5450.79 1119
5451.49 1071
5452.18 1052
5452.88 973
5453.58 928
5454.27 854
5454.97 860
5455.67 833
5456.37 854
5457.06 854
5457.76 806
5458.46 818
5459.15 842
5459.85 841
5460.55 889
5461.25 877
5461.94 913
5462.64 891
5463.34 949
5464.04 882
5464.73 923
5465.43 930
5466.13 958
5466.83 927
5467.53 972
5468.22 904
5468.92 932
5469.62 888
5470.32 946
5471.01 860
5471.71 965
5472.41 994
5473.11 1023
5473.81 1055
5474.51 1106
5475.20 1110
5475.90 1133
5476.60 1110
5477.30 1176
5478.00 1225
5478.70 1248
5479.39 1437
5480.09 1661
5480.79 1927
5481.49 2135
5482.19 2372
5482.89 2384
5483.59 2356
5484.29 2203
5484.98 1897
5485.68 1772
5486.38 1630
5487.08 1556
5487.78 1457
5488.48 1373
5489.18 1373
5489.88 1348
5490.58 1391
5491.28 1410
5491.98 1333
5492.68 1399
5493.37 1454
5494.07 1494
5494.77 1568
5495.47 1640
5496.17 1595
5496.87 1555
5497.57 1576
5498.27 1615
5498.97 1760
5499.67 1978
5500.37 2305
5501.07 2757
5501.77 3267
5502.47 3815
5503.17 4298
5503.87 4137
5504.57 3675
5505.27 3268
5505.97 2833
5506.67 2197
5507.37 1887
5508.07 1796
5508.77 1486
5509.47 1413
5510.17 1383
5510.87 1332
5511.58 1227
5512.28 1204
5512.98 1188
5513.68 1223
5514.38 1209
5515.08 1268
5515.78 1222
5516.48 1273
5517.18 1323
5517.88 1297
5518.58 1274
5519.28 1233
5519.99 1244
5520.69 1230
5521.39 1245
5522.09 1252
5522.79 1218
5523.49 1131
5524.19 1151
5524.90 1100
5525.60 992
5526.30 974
5527.00 973
5527.70 932
5528.40 922
5529.10 881
5529.81 891
5530.51 861
5531.21 903
5531.91 915
5532.61 860
5533.32 891
5534.02 945
5534.72 911
5535.42 891
5536.12 928
5536.83 864
5537.53 853
5538.23 864
5538.93 828
5539.64 874
5540.34 886
5541.04 820
5541.74 809
5542.45 796
5543.15 870
5543.85 842
5544.55 862
5545.26 878
5545.96 848
5546.66 810
5547.36 822
5548.07 798
5548.77 836
5549.47 804
5550.18 764
5550.88 806
5551.58 758
5552.29 787
5552.99 820
5553.69 796
5554.40 775
5555.10 768
5555.80 814
5556.51 734
5557.21 741
5557.91 729
5558.62 708
5559.32 697
5560.02 696
5560.73 748
5561.43 772
5562.14 752
5562.84 776
5563.54 817
5564.25 800
5564.95 829
5565.65 771
5566.36 817
5567.06 805
5567.77 797
5568.47 827
5569.18 779
5569.88 761
5570.58 740
5571.29 733
5571.99 705
5572.70 726
5573.40 764
5574.11 789
5574.81 723
5575.52 799
5576.22 848
5576.93 809
5577.63 780
5578.33 831
5579.04 806
5579.74 738
5580.45 794
5581.15 776
5581.86 717
5582.56 713
5583.27 722
5583.97 734
5584.68 740
5585.39 686
5586.09 727
5586.80 678
5587.50 657
5588.21 691
5588.91 729
5589.62 713
5590.32 737
5591.03 716
5591.73 757
5592.44 700
5593.15 679
5593.85 676
5594.56 686
5595.26 648
5595.97 664
5596.68 714
5597.38 714
5598.09 713
5598.79 711
5599.50 701
5600.21 623
5600.91 615
5601.62 625
5602.33 623
5603.03 653
5603.74 692
5604.44 689
5605.15 678
5605.86 675
5606.56 702
5607.27 729
5607.98 718
5608.68 706
5609.39 684
5610.10 709
5610.80 709
5611.51 708
5612.22 717
5612.93 666
5613.63 651
5614.34 687
5615.05 743
5615.75 675
5616.46 652
5617.17 685
5617.88 692
5618.58 736
5619.29 686
5620.00 719
5620.71 820
5621.41 761
5622.12 704
5622.83 718
5623.54 705
5624.24 761
5624.95 754
5625.66 722
5626.37 671
5627.08 689
5627.78 771
5628.49 773
5629.20 831
5629.91 753
5630.62 769
5631.32 832
5632.03 798
5632.74 856
5633.45 888
5634.16 939
5634.86 899
5635.57 914
5636.28 936
5636.99 943
5637.70 927
5638.41 994
5639.12 1030
5639.82 992
5640.53 1014
5641.24 1111
5641.95 1093
5642.66 1036
5643.37 1076
5644.08 1058
5644.79 972
5645.50 942
5646.21 889
5646.91 891
5647.62 856
5648.33 839
5649.04 905
5649.75 850
5650.46 918
5651.17 917
5651.88 854
5652.59 862
5653.30 837
5654.01 783
5654.72 881
5655.43 801
5656.14 777
5656.85 845
5657.56 894
5658.27 910
5658.98 888
5659.69 934
5660.40 1033
5661.11 1017
5661.82 1023
5662.53 1059
5663.24 1073
5663.95 1006
5664.66 979
5665.37 1000
5666.08 906
5666.79 917
5667.50 863
5668.21 808
5668.92 871
5669.63 837
5670.34 855
5671.05 941
5671.76 1005
5672.47 1048
5673.18 971
5673.89 1045
5674.61 1077
5675.32 1013
5676.03 969
5676.74 905
5677.45 853
5678.16 865
5678.87 844
5679.58 727
5680.29 809
5681.01 871
5681.72 919
5682.43 815
5683.14 885
5683.85 836
5684.56 840
5685.27 757
5685.99 749
5686.70 766
5687.41 781
5688.12 764
5688.83 729
5689.54 661
5690.26 701
5690.97 720
5691.68 719
5692.39 714
5693.10 686
5693.82 736
5694.53 725
5695.24 770
5695.95 730
5696.67 720
5697.38 693
5698.09 719
5698.80 667
5699.51 687
5700.23 705
5700.94 708
5701.65 711
5702.36 685
5703.08 694
5703.79 694
5704.50 737
5705.22 742
5705.93 732
5706.64 747
5707.35 756
5708.07 726
5708.78 717
5709.49 698
5710.21 747
5710.92 710
5711.63 658
5712.35 676
5713.06 666
5713.77 725
5714.49 665
5715.20 695
5715.91 681
5716.63 678
5717.34 696
5718.05 656
5718.77 633
5719.48 673
5720.19 715
5720.91 687
5721.62 654
5722.34 653
5723.05 674
5723.76 718
5724.48 732
5725.19 730
5725.91 742
5726.62 774
5727.33 708
5728.05 749
5728.76 825
5729.48 768
5730.19 790
5730.91 829
5731.62 790
5732.34 764
5733.05 692
5733.76 721
5734.48 740
5735.19 671
5735.91 669
5736.62 674
5737.34 669
5738.05 636
5738.77 711
5739.48 615
5740.20 700
5740.91 657
5741.63 686
5742.34 675
5743.06 656
5743.77 610
5744.49 635
5745.20 689
5745.92 692
5746.63 685
5747.35 717
5748.07 712
5748.78 682
5749.50 637
5750.21 642
5750.93 637
5751.64 623
5752.36 681
5753.07 652
5753.79 666
5754.51 649
5755.22 656
5755.94 763
5756.65 785
5757.37 699
5758.09 760
5758.80 779
5759.52 769
5760.24 787
5760.95 781
5761.67 808
5762.38 781
5763.10 820
5763.82 742
5764.53 795
5765.25 848
5765.97 801
5766.68 859
5767.40 834
5768.12 879
5768.83 917
5769.55 938
5770.27 1124
5770.98 1303
5771.70 1592
5772.42 1828
5773.13 1746
5773.85 1673
5774.57 1470
5775.29 1327
5776.00 1191
5776.72 1139
5777.44 961
5778.16 924
5778.87 933
5779.59 826
5780.31 847
5781.03 809
5781.74 837
5782.46 853
5783.18 842
5783.90 808
5784.61 865
5785.33 903
5786.05 848
5786.77 895
5787.48 953
5788.20 861
5788.92 873
5789.64 856
5790.36 850
5791.08 793
5791.79 801
5792.51 806
5793.23 808
5793.95 783
5794.67 718
5795.38 785
5796.10 729
5796.82 702
5797.54 720
5798.26 797
5798.98 784
5799.70 755
5800.41 765
5801.13 820
5801.85 934
5802.57 989
5803.29 996
5804.01 975
5804.73 936
5805.45 924
5806.17 769
5806.89 726
5807.60 702
5808.32 717
5809.04 768
5809.76 811
5810.48 749
5811.20 767
5811.92 752
5812.64 729
5813.36 742
5814.08 750
5814.80 693
5815.52 690
5816.24 717
5816.96 764
5817.68 692
5818.40 761
5819.12 707
5819.84 731
5820.56 646
5821.28 680
5822.00 663
5822.72 714
5823.44 668
5824.16 703
5824.88 704
5825.60 714
5826.32 654
5827.04 667
5827.76 703
5828.48 671
5829.20 675
5829.92 724
5830.64 701
5831.36 669
5832.08 699
5832.80 733
5833.52 673
5834.25 668
5834.97 704
5835.69 667
5836.41 692
5837.13 682
5837.85 685
5838.57 671
5839.29 692
5840.01 678
5840.73 687
5841.46 741
5842.18 668
5842.90 667
5843.62 675
5844.34 690
5845.06 693
5845.78 670
5846.51 607
5847.23 630
5847.95 658
5848.67 681
5849.39 684
5850.11 701
5850.84 693
5851.56 672
5852.28 640
5853.00 658
5853.72 701
5854.45 690
5855.17 764
5855.89 782
5856.61 722
5857.33 706
5858.06 713
5858.78 708
5859.50 757
5860.22 710
5860.95 686
5861.67 666
5862.39 683
5863.11 671
5863.84 677
5864.56 721
5865.28 703
5866.01 720
5866.73 700
5867.45 711
5868.17 714
5868.90 761
5869.62 710
5870.34 716
5871.07 733
5871.79 799
5872.51 767
5873.24 793
5873.96 738
5874.68 740
5875.41 747
5876.13 797
5876.85 754
5877.58 740
5878.30 857
5879.02 811
5879.75 870
5880.47 881
5881.19 890
5881.92 899
5882.64 855
5883.37 789
5884.09 873
5884.81 799
5885.54 866
5886.26 856
5886.99 852
5887.71 792
5888.43 796
5889.16 863
5889.88 890
5890.61 817
5891.33 871
5892.05 881
5892.78 810
5893.50 887
5894.23 826
5894.95 827
5895.68 851
5896.40 874
5897.13 878
5897.85 805
5898.58 759
5899.30 780
5900.03 795
5900.75 799
5901.48 791
5902.20 746
5902.93 847
5903.65 840
5904.38 853
5905.10 862
5905.83 851
5906.55 855
5907.28 839
5908.00 878
5908.73 918
5909.45 903
5910.18 902
5910.90 886
5911.63 870
5912.36 934
5913.08 889
5913.81 965
5914.53 930
5915.26 922
5915.98 897
5916.71 916
5917.44 886
5918.16 974
5918.89 1045
5919.61 1002
5920.34 968
5921.07 979
5921.79 1044
5922.52 998
5923.25 1008
5923.97 1038
5924.70 1052
5925.42 1060
5926.15 1080
5926.88 1126
5927.60 1094
5928.33 1160
5929.06 1150
5929.78 1129
5930.51 1186
5931.24 1206
5931.96 1275
5932.69 1236
5933.42 1205
5934.15 1263
5934.87 1296
5935.60 1287
5936.33 1363
5937.05 1453
5937.78 1397
5938.51 1396
5939.24 1431
5939.96 1471
5940.69 1457
5941.42 1539
5942.14 1521
5942.87 1555
5943.60 1449
5944.33 1609
5945.06 1713
5945.78 1795
5946.51 1861
5947.24 1840
5947.97 1958
5948.69 1999
5949.42 1938
5950.15 2013
5950.88 2049
5951.61 2044
5952.33 2383
5953.06 2710
5953.79 3074
5954.52 3487
5955.25 3654
5955.98 3613
5956.70 3497
5957.43 3304
5958.16 3118
5958.89 2823
5959.62 2654
5960.35 2579
5961.07 2506
5961.80 2482
5962.53 2492
5963.26 2438
5963.99 2518
5964.72 2589
5965.45 2616
5966.18 2817
5966.90 3092
5967.63 3511
5968.36 3861
5969.09 4075
5969.82 4149
5970.55 4053
5971.28 3906
5972.01 3580
5972.74 3226
5973.47 3262
5974.20 3106
5974.93 3061
5975.66 2977
5976.39 2884
5977.12 2943
5977.84 2877
5978.57 2957
5979.30 2932
5980.03 3058
5980.76 3206
5981.49 3331
5982.22 3476
5982.95 3512
5983.68 3563
5984.41 3515
5985.14 3588
5985.87 3658
5986.60 3754
5987.33 3805
5988.06 3620
5988.79 3657
5989.53 3612
5990.26 3569
5990.99 3592
5991.72 3562
5992.45 3620
5993.18 3709
5993.91 3660
5994.64 3699
5995.37 3833
5996.10 3890
5996.83 3977
5997.56 4130
5998.29 4044
5999.02 4161
5999.75 4200
6000.49 4249
6001.22 4236
6001.95 4123
6002.68 4000
6003.41 4034
6004.14 3885
6004.87 3883
6005.60 3722
6006.34 3633
6007.07 3758
6007.80 3854
6008.53 3942
6009.26 4110
6009.99 4470
6010.72 4995
6011.46 5978
6012.19 7211
6012.92 9010
6013.65 10842
6014.38 12542
6015.12 13827
6015.85 14848
6016.58 15021
6017.31 14421
6018.04 13516
6018.78 12010
6019.51 10433
6020.24 8885
6020.97 7442
6021.70 6386
6022.44 5580
6023.17 4844
6023.90 4332
6024.63 3936
6025.37 3542
6026.10 3378
6026.83 3299
6027.56 3174
6028.30 3112
6029.03 3000
6029.76 3128
6030.50 3212
6031.23 3342
6031.96 3483
6032.69 3401
6033.43 3316
6034.16 3128
6034.89 2862
6035.63 2670
6036.36 2627
6037.09 2457
6037.83 2489
6038.56 2402
6039.29 2370
6040.03 2408
6040.76 2431
6041.49 2515
6042.23 2573
6042.96 2558
6043.69 2670
6044.43 2643
6045.16 2639
6045.90 2640
6046.63 2790
6047.36 2850
6048.10 2880
6048.83 2916
6049.57 2995
6050.30 2986
6051.03 3093
6051.77 3240
6052.50 3535
6053.24 3747
6053.97 3974
6054.70 4338
6055.44 4325
6056.17 4201
6056.91 4031
6057.64 3806
6058.38 3591
6059.11 3218
6059.85 2965
6060.58 2929
6061.32 2915
6062.05 2776
6062.79 2710
6063.52 2677
6064.26 2731
6064.99 2679
6065.72 2584
6066.46 2549
6067.20 2517
6067.93 2430
6068.67 2388
6069.40 2366
6070.14 2304
6070.87 2396
6071.61 2346
6072.34 2218
6073.08 2193
6073.81 2241
6074.55 2181
6075.28 2104
6076.02 2101
6076.76 2101
6077.49 2130
6078.23 2203
6078.96 2093
6079.70 1979
6080.43 2037
6081.17 2060
6081.91 1965
6082.64 1974
6083.38 1890
6084.11 1922
6084.85 1839
6085.59 1826
6086.32 1802
6087.06 1785
6087.80 1791
6088.53 1789
6089.27 1810
6090.00 1759
6090.74 1806
6091.48 1886
6092.21 1915
6092.95 1898
6093.69 1878
6094.42 1921
6095.16 1862
6095.90 1773
6096.63 1814
6097.37 1819
6098.11 1752
6098.85 1761
6099.58 1730
6100.32 1694
6101.06 1627
6101.79 1642
6102.53 1634
6103.27 1608
6104.01 1574
6104.74 1661
6105.48 1614
6106.22 1631
6106.96 1679
6107.69 1609
6108.43 1638
6109.17 1650
6109.91 1646
6110.64 1717
6111.38 1686
6112.12 1700
6112.86 1657
6113.59 1722
6114.33 1823
6115.07 1789
6115.81 1796
6116.55 1891
6117.28 1868
6118.02 1866
6118.76 1911
6119.50 1903
6120.24 1911
6120.98 1889
6121.71 1909
6122.45 1856
6123.19 1907
6123.93 1719
6124.67 1786
6125.41 1831
6126.15 1883
6126.88 1859
6127.62 1909
6128.36 1884
6129.10 1842
6129.84 1826
6130.58 1808
6131.32 1829
6132.06 1815
6132.80 1863
6133.53 1908
6134.27 1869
6135.01 1885
6135.75 1934
6136.49 1988
6137.23 2007
6137.97 1988
6138.71 2153
6139.45 2210
6140.19 2287
6140.93 2307
6141.67 2456
6142.41 2497
6143.15 2399
6143.89 2404
6144.63 2341
6145.37 2312
6146.11 2264
6146.85 2306
6147.59 2237
6148.33 2288
6149.07 2224
6149.81 2172
6150.55 2131
6151.29 2194
6152.03 2128
6152.77 2097
6153.51 2140
6154.25 2235
6154.99 2187
6155.73 2255
6156.47 2284
6157.21 2302
6157.95 2441
6158.69 2403
6159.43 2368
6160.17 2319
6160.91 2351
6161.65 2470
6162.39 2570
6163.13 2580
6163.88 2601
6164.62 2761
6165.36 2859
6166.10 3024
6166.84 3270
6167.58 3488
6168.32 3684
6169.06 3723
6169.80 3669
6170.55 3601
6171.29 3540
6172.03 3495
6172.77 3286
6173.51 3257
6174.25 3271
6174.99 3229
6175.74 3095
6176.48 3126
6177.22 3156
6177.96 3204
6178.70 3184
6179.44 3304
6180.19 3530
6180.93 3998
6181.67 4557
6182.41 5366
6183.15 6251
6183.90 7045
6184.64 7798
6185.38 7973
6186.12 8113
6186.87 7851
6187.61 7408
6188.35 6746
6189.09 6333
6189.84 5539
6190.58 4859
6191.32 4587
6192.06 4326
6192.81 4127
6193.55 3947
6194.29 3941
6195.03 4020
6195.78 4007
6196.52 3984
6197.26 3968
6198.01 3842
6198.75 3698
6199.49 3701
6200.23 3686
6200.98 3666
6201.72 3715
6202.46 3692
6203.21 3682
6203.95 3802
6204.69 3925
6205.44 4285
6206.18 4780
6206.92 5720
6207.67 7428
6208.41 9665
6209.15 12350
6209.90 15225
6210.64 17388
6211.39 18828
6212.13 18943
6212.87 18110
6213.62 16623
6214.36 14665
6215.11 12293
6215.85 10226
6216.59 8312
6217.34 6966
6218.08 5762
6218.83 4673
6219.57 4093
6220.31 3697
6221.06 3352
6221.80 3185
6222.55 3110
6223.29 3025
6224.04 2993
6224.78 2931
6225.53 2829
6226.27 2794
6227.02 2623
6227.76 2440
6228.50 2351
6229.25 2276
6229.99 2134
6230.74 2001
6231.48 1902
6232.23 1895
6232.97 1850
6233.72 1746
6234.46 1859
6235.21 1807
6235.96 1968
6236.70 1935
6237.45 1999
6238.19 2109
6238.94 2174
6239.68 2217
6240.43 2397
6241.17 2643
6241.92 2801
6242.66 2850
6243.41 2897
6244.16 2807
6244.90 2638
6245.65 2538
6246.39 2592
6247.14 2675
6247.88 2812
6248.63 2903
6249.38 2827
6250.12 2820
6250.87 2829
6251.62 2715
6252.36 2651
6253.11 2557
6253.85 2440
6254.60 2378
6255.35 2323
6256.09 2177
6256.84 2153
6257.59 2174
6258.33 2190
6259.08 2169
6259.83 2112
6260.57 2171
6261.32 2144
6262.07 2120
6262.81 2088
6263.56 2090
6264.31 2007
6265.05 1985
6265.80 1994
6266.55 1917
6267.30 1859
6268.04 1855
6268.79 1907
6269.54 1886
6270.28 1794
6271.03 1843
6271.78 1863
6272.53 2022
6273.27 2045
6274.02 2021
6274.77 1907
6275.52 1972
6276.26 1968
6277.01 2022
6277.76 1996
6278.51 2065
6279.25 2109
6280.00 2064
6280.75 2059
6281.50 1998
6282.25 2031
6282.99 1971
6283.74 1817
6284.49 1795
6285.24 1706
6285.99 1679
6286.74 1672
6287.48 1646
6288.23 1665
6288.98 1632
6289.73 1640
6290.48 1598
6291.23 1583
6291.97 1532
6292.72 1561
6293.47 1506
6294.22 1456
6294.97 1518
6295.72 1527
6296.47 1574
6297.22 1491
6297.96 1485
6298.71 1410
6299.46 1453
6300.21 1392
6300.96 1404
6301.71 1367
6302.46 1360
6303.21 1337
6303.96 1379
6304.71 1371
6305.46 1311
6306.21 1380
6306.96 1375
6307.71 1383
6308.45 1383
6309.20 1385
6309.95 1355
6310.70 1499
6311.45 1493
6312.20 1459
6312.95 1597
6313.70 1578
6314.45 1556
6315.20 1559
6315.95 1626
6316.70 1606
6317.45 1595
6318.20 1585
6318.95 1632
6319.70 1612
6320.45 1583
6321.20 1513
6321.95 1502
6322.70 1382
6323.46 1372
6324.21 1312
6324.96 1252
6325.71 1255
6326.46 1220
6327.21 1282
6327.96 1289
6328.71 1264
6329.46 1244
6330.21 1321
6330.96 1364
6331.71 1347
6332.46 1265
6333.21 1284
6333.97 1332
6334.72 1342
6335.47 1302
6336.22 1280
6336.97 1243
6337.72 1205
6338.47 1255
6339.22 1288
6339.98 1257
6340.73 1281
6341.48 1287
6342.23 1259
6342.98 1228
6343.73 1191
6344.49 1232
6345.24 1209
6345.99 1269
6346.74 1230
6347.49 1227
6348.24 1229
6349.00 1266
6349.75 1315
6350.50 1289
6351.25 1301
6352.01 1295
6352.76 1411
6353.51 1465
6354.26 1569
6355.01 1603
6355.77 1676
6356.52 1742
6357.27 1677
6358.02 1687
6358.78 1591
6359.53 1550
6360.28 1459
6361.03 1429
6361.79 1342
6362.54 1361
6363.29 1395
6364.05 1379
6364.80 1277
6365.55 1274
6366.30 1355
6367.06 1365
6367.81 1479
6368.56 1568
6369.32 1676
6370.07 1822
6370.82 1811
6371.58 1822
6372.33 1722
6373.08 1645
6373.84 1504
6374.59 1406
6375.34 1348
6376.10 1302
6376.85 1318
6377.60 1303
6378.36 1244
6379.11 1274
6379.87 1282
6380.62 1289
6381.37 1349
6382.13 1440
6382.88 1363
6383.64 1405
6384.39 1430
6385.14 1453
6385.90 1380
6386.65 1377
6387.41 1309
6388.16 1259
6388.91 1249
6389.67 1243
6390.42 1222
6391.18 1225
6391.93 1170
6392.69 1258
6393.44 1205
6394.20 1213
6394.95 1143
6395.71 1212
6396.46 1205
6397.21 1166
6397.97 1215
6398.72 1219
6399.48 1193
6400.23 1243
6400.99 1191
6401.74 1209
6402.50 1244
6403.26 1139
6404.01 1153
6404.77 1154
6405.52 1147
6406.28 1118
6407.03 1092
6407.79 1119
6408.54 1140
6409.30 1177
6410.05 1236
6410.81 1239
6411.56 1303
6412.32 1283
6413.08 1285
6413.83 1302
6414.59 1251
6415.34 1249
6416.10 1225
6416.86 1230
6417.61 1335
6418.37 1306
6419.12 1289
6419.88 1308
6420.64 1298
6421.39 1216
6422.15 1264
6422.91 1206
6423.66 1151
6424.42 1074
6425.17 1086
6425.93 1131
6426.69 1110
6427.44 1155
6428.20 1107
6428.96 1168
6429.71 1116
6430.47 1124
6431.23 1171
6431.98 1123
6432.74 1191
6433.50 1223
6434.26 1191
6435.01 1142
6435.77 1169
6436.53 1172
6437.28 1205
6438.04 1244
6438.80 1196
6439.56 1226
6440.31 1255
6441.07 1362
6441.83 1265
6442.59 1285
6443.34 1342
6444.10 1300
6444.86 1264
6445.62 1360
6446.37 1308
6447.13 1327
6447.89 1291
6448.65 1317
6449.40 1379
6450.16 1399
6450.92 1348
6451.68 1359
6452.44 1295
6453.19 1284
6453.95 1369
6454.71 1294
6455.47 1352
6456.23 1337
6456.99 1364
6457.74 1345
6458.50 1368
6459.26 1413
6460.02 1376
6460.78 1356
6461.54 1400
6462.30 1407
6463.05 1426
6463.81 1446
6464.57 1506
6465.33 1493
6466.09 1546
6466.85 1640
6467.61 1647
6468.37 1714
6469.13 1682
6469.88 1727
6470.64 1602
6471.40 1678
6472.16 1675
6472.92 1681
6473.68 1629
6474.44 1639
6475.20 1673
6475.96 1689
6476.72 1700
6477.48 1712
6478.24 1788
6479.00 1727
6479.76 1801
6480.52 1806
6481.28 1895
6482.04 1976
6482.80 1981
6483.56 1974
6484.32 2042
6485.08 2041
6485.84 2103
6486.60 2107
6487.36 2129
6488.12 2174
6488.88 2127
6489.64 2287
6490.40 2277
6491.16 2308
6491.92 2337
6492.68 2484
6493.44 2613
6494.20 2630
6494.96 2733
6495.72 2724
6496.48 2793
6497.24 2769
6498.00 2685
6498.76 2663
6499.52 2694
6500.28 2650
6501.05 2591
6501.81 2626
6502.57 2701
6503.33 2644
6504.09 2710
6504.85 3004
6505.61 3213
6506.37 3727
6507.13 4688
6507.90 6077
6508.66 7831
6509.42 9612
6510.18 10969
6510.94 11704
6511.70 11690
6512.46 11139
6513.23 10053
6513.99 8799
6514.75 7599
6515.51 6310
6516.27 5434
6517.03 4588
6517.80 4093
6518.56 3666
6519.32 3502
6520.08 3376
6520.84 3284
6521.61 3253
6522.37 3199
6523.13 3144
6523.89 3314
6524.66 3313
6525.42 3366
6526.18 3739
6526.94 4055
6527.71 4573
6528.47 4963
6529.23 5226
6529.99 5419
6530.76 5529
6531.52 5456
6532.28 5209
6533.04 4894
6533.81 4776
6534.57 4820
6535.33 5171
6536.10 5705
6536.86 6582
6537.62 7390
6538.38 7968
6539.15 8365
6539.91 8060
6540.67 7492
6541.44 6837
6542.20 5908
6542.96 5127
6543.73 4533
6544.49 3955
6545.25 3550
6546.02 3378
6546.78 3255
6547.55 3140
6548.31 3159
6549.07 3138
6549.84 3117
6550.60 2987
6551.36 2941
6552.13 2776
6552.89 2704
6553.66 2682
6554.42 2669
6555.18 2680
6555.95 2553
6556.71 2609
6557.48 2578
6558.24 2438
6559.01 2569
6559.77 2548
6560.53 2616
6561.30 2616
6562.06 2668
6562.83 2745
6563.59 2746
6564.36 2697
6565.12 2881
6565.89 2940
6566.65 2991
6567.42 2957
6568.18 2907
6568.95 2824
6569.71 2840
6570.48 2850
6571.24 2852
6572.01 2884
6572.77 2808
6573.54 3065
6574.30 2903
6575.07 2993
6575.83 3031
6576.60 3126
6577.36 3171
6578.13 3160
6578.89 3152
6579.66 3205
6580.42 3229
6581.19 3246
6581.96 3215
6582.72 3245
6583.49 3164
6584.25 3151
6585.02 3246
6585.78 3352
6586.55 3270
6587.32 3276
6588.08 3233
6588.85 3184
6589.61 3117
6590.38 3123
6591.15 3120
6591.91 3177
6592.68 3364
6593.45 3615
6594.21 4042
6594.98 4419
6595.74 4742
6596.51 5010
6597.28 5260
6598.04 5229
6598.81 5068
6599.58 4889
6600.34 4709
6601.11 4274
6601.88 4034
6602.64 3701
6603.41 3335
6604.18 3138
6604.95 3008
6605.71 2961
6606.48 2859
6607.25 2711
6608.01 2666
6608.78 2770
6609.55 2703
6610.32 2731
6611.08 2785
6611.85 2775
6612.62 2726
6613.38 2742
6614.15 2787
6614.92 2653
6615.69 2639
6616.46 2675
6617.22 2672
6617.99 2638
6618.76 2684
6619.53 2732
6620.29 2847
6621.06 2947
6621.83 3158
6622.60 3248
6623.37 3332
6624.13 3599
6624.90 3619
6625.67 3802
6626.44 3837
6627.21 3695
6627.98 3467
6628.74 3432
6629.51 3350
6630.28 3170
6631.05 2970
6631.82 2882
6632.59 2919
6633.35 3115
6634.12 3220
6634.89 3560
6635.66 3750
6636.43 3894
6637.20 3970
6637.97 3888
6638.74 4051
6639.51 4165
6640.27 4201
6641.04 4165
6641.81 4305
6642.58 4702
6643.35 4755
6644.12 4811
6644.89 4846
6645.66 4593
6646.43 4301
6647.20 3967
6647.97 3618
6648.74 3396
6649.51 2991
6650.28 2764
6651.05 2739
6651.82 2602
6652.58 2526
6653.35 2450
6654.12 2484
6654.89 2430
6655.66 2476
6656.43 2421
6657.20 2424
6657.97 2463
6658.74 2495
6659.51 2442
6660.28 2384
6661.05 2297
6661.83 2278
6662.60 2242
6663.37 2204
6664.14 2184
6664.91 2207
6665.68 2185
6666.45 2223
6667.22 2197
6667.99 2209
6668.76 2201
6669.53 2280
6670.30 2358
6671.07 2447
6671.84 2470
6672.61 2563
6673.38 2658
6674.16 2596
6674.93 2515
6675.70 2558
6676.47 2475
6677.24 2450
6678.01 2405
6678.78 2500
6679.55 2634
6680.33 2571
6681.10 2683
6681.87 2654
6682.64 2642
6683.41 2742
6684.18 2747
6684.95 2972
6685.73 3103
6686.50 3332
6687.27 3548
6688.04 3635
6688.81 3634
6689.58 3381
6690.36 3211
6691.13 3019
6691.90 2762
6692.67 2568
6693.44 2465
6694.22 2371
6694.99 2346
6695.76 2242
6696.53 2188
6697.31 2138
6698.08 2113
6698.85 2142
6699.62 2098
6700.40 2093
6701.17 2157
6701.94 2145
6702.71 2071
6703.49 2016
6704.26 2065
6705.03 1990
6705.80 2062
6706.58 2017
6707.35 1990
6708.12 1941
6708.90 1960
6709.67 1987
6710.44 1848
6711.22 1858
6711.99 1894
6712.76 1886
6713.54 1811
6714.31 1837
6715.08 1810
6715.86 1803
6716.63 1846
6717.40 1848
6718.18 1776
6718.95 1761
6719.72 1834
6720.50 1822
6721.27 1767
6722.04 1745
6722.82 1788
6723.59 1809
6724.37 1786
6725.14 1709
6725.91 1787
6726.69 1795
6727.46 1768
6728.24 1795
6729.01 1848
6729.78 1694
6730.56 1711
6731.33 1726
6732.11 1768
6732.88 1753
6733.66 1748
6734.43 1846
6735.20 1858
6735.98 1845
6736.75 1852
6737.53 1951
6738.30 1847
6739.08 1957
6739.85 1934
6740.63 1920
6741.40 2010
6742.18 1976
6742.95 1900
6743.73 1908
6744.50 1931
6745.28 2026
6746.05 2051
6746.83 2015
6747.60 2051
6748.38 2117
6749.15 2083
6749.93 2131
6750.70 2240
6751.48 2207
6752.25 2362
6753.03 2593
6753.81 2825
6754.58 2912
6755.36 2941
6756.13 3017
6756.91 3064
6757.68 2968
6758.46 2772
6759.24 2552
6760.01 2417
6760.79 2424
6761.56 2369
6762.34 2459
6763.12 2455
6763.89 2314
6764.67 2229
6765.44 2204
6766.22 2185
6767.00 2189
6767.77 2160
6768.55 2184
6769.33 2280
6770.10 2339
6770.88 2275
6771.66 2241
6772.43 2122
6773.21 2046
6773.99 2036
6774.76 1961
6775.54 1875
6776.32 1912
6777.09 1880
6777.87 1831
6778.65 1837
6779.42 1816
6780.20 1816
6780.98 1822
6781.76 1776
6782.53 1757
6783.31 1685
6784.09 1735
6784.87 1745
6785.64 1834
6786.42 1776
6787.20 1650
6787.98 1715
6788.75 1707
6789.53 1673
6790.31 1714
6791.09 1701
6791.86 1616
6792.64 1517
6793.42 1527
6794.20 1547
6794.98 1551
6795.75 1478
6796.53 1480
6797.31 1418
6798.09 1450
6798.87 1408
6799.64 1477
6800.42 1492
6801.20 1504
6801.98 1497
6802.76 1508
6803.54 1481
6804.31 1506
6805.09 1536
6805.87 1565
6806.65 1624
6807.43 1660
6808.21 1624
6808.99 1677
6809.76 1666
6810.54 1598
6811.32 1585
6812.10 1543
6812.88 1569
6813.66 1577
6814.44 1496
6815.22 1575
6816.00 1543
6816.78 1594
6817.55 1511
6818.33 1538
6819.11 1501
6819.89 1540
6820.67 1508
6821.45 1504
6822.23 1524
6823.01 1548
6823.79 1586
6824.57 1656
6825.35 1561
6826.13 1549
6826.91 1504
6827.69 1498
6828.47 1477
6829.25 1462
6830.03 1476
6830.81 1471
6831.59 1409
6832.37 1394
6833.15 1419
6833.93 1478
6834.71 1418
6835.49 1457
6836.27 1523
6837.05 1632
6837.83 1774
6838.61 1955
6839.39 2206
6840.17 2435
6840.95 2676
6841.73 2670
6842.51 2659
6843.29 2597
6844.08 2314
6844.86 2235
6845.64 2100
6846.42 1855
6847.20 1716
6847.98 1747
6848.76 1791
6849.54 1879
6850.32 1965
6851.10 2245
6851.89 2510
6852.67 2522
6853.45 2632
6854.23 2705
6855.01 2553
6855.79 2444
6856.57 2214
6857.35 2174
6858.14 2030
6858.92 1914
6859.70 1791
6860.48 1732
6861.26 1728
6862.04 1697
6862.83 1640
6863.61 1700
6864.39 1652
6865.17 1571
6865.95 1585
6866.74 1575
6867.52 1651
6868.30 1720
6869.08 1731
6869.86 1758
6870.65 1770
6871.43 1808
6872.21 1790
6872.99 1816
6873.78 1730
6874.56 1693
6875.34 1791
6876.12 1899
6876.91 1907
6877.69 1935
6878.47 1982
6879.25 2039
6880.04 2097
6880.82 2207
6881.60 2383
6882.39 2649
6883.17 3027
6883.95 3428
6884.74 3522
6885.52 3470
6886.30 3244
6887.08 3227
6887.87 3282
6888.65 3295
6889.43 3507
6890.22 3836
6891.00 4081
6891.78 3976
6892.57 3873
6893.35 3579
6894.14 3224
6894.92 2922
6895.70 2700
6896.49 2526
6897.27 2426
6898.05 2301
6898.84 2239
6899.62 2233
6900.41 2103
6901.19 2187
6901.97 2142
6902.76 2229
6903.54 2153
6904.33 2201
6905.11 2168
6905.89 2198
6906.68 2182
6907.46 2021
6908.25 2057
6909.03 2099
6909.82 2009
6910.60 2045
6911.39 1872
6912.17 1886
6912.96 1839
6913.74 1849
6914.52 1837
6915.31 1818
6916.09 1832
6916.88 1793
6917.66 1778
6918.45 1782
6919.23 1808
6920.02 1826
6920.80 1804
6921.59 1791
6922.37 1809
6923.16 1811
6923.95 1796
6924.73 1829
6925.52 1805
6926.30 1881
6927.09 1900
6927.87 1863
6928.66 1913
6929.44 1956
6930.23 2008
6931.01 2013
6931.80 2032
6932.59 2044
6933.37 1961
6934.16 1960
6934.94 2034
6935.73 2003
6936.52 1958
6937.30 2051
6938.09 2096
6938.87 2182
6939.66 2197
6940.45 2343
6941.23 2519
6942.02 2549
6942.81 2746
6943.59 2984
6944.38 3097
6945.16 3187
6945.95 3290
6946.74 3455
6947.52 3377
6948.31 3418
6949.10 3550
6949.88 3607
6950.67 3711
6951.46 3807
6952.25 3756
6953.03 3636
6953.82 3362
6954.61 3230
6955.39 3090
6956.18 2917
6956.97 2874
6957.75 2839
6958.54 2837
6959.33 2802
6960.12 2766
6960.90 2856
6961.69 2868
6962.48 2798
6963.27 2746
6964.05 2853
6964.84 2808
6965.63 2951
6966.42 3056
6967.20 3127
6967.99 3295
6968.78 3488
6969.57 3620
6970.36 3921
6971.14 4118
6971.93 4246
6972.72 4322
6973.51 4311
6974.30 4204
6975.08 4019
6975.87 3995
6976.66 3979
6977.45 3999
6978.24 4018
6979.03 4089
6979.81 4154
6980.60 4303
6981.39 4556
6982.18 4956
6982.97 5681
6983.76 6898
6984.55 8771
6985.34 11237
6986.12 14079
6986.91 16792
6987.70 18933
6988.49 20261
6989.28 20131
6990.07 19026
6990.86 16892
6991.65 14626
6992.44 12252
6993.23 9827
6994.01 8155
6994.80 6674
6995.59 5525
6996.38 4627
6997.17 3961
6997.96 3461
6998.75 3180
6999.54 3064
7000.33 2871
7001.12 2825
7001.91 2708
7002.70 2651
7003.49 2630
7004.28 2561
7005.07 2463
7005.86 2404
7006.65 2294
7007.44 2242
7008.23 2114
7009.02 1988
7009.81 1882
7010.60 1895
7011.39 1906
7012.18 2033
7012.97 2184
7013.76 2199
7014.55 2402
7015.34 2661
7016.13 2582
7016.92 2524
7017.71 2538
7018.50 2492
7019.29 2494
7020.08 2390
7020.88 2351
7021.67 2390
7022.46 2416
7023.25 2547
7024.04 2657
7024.83 2912
7025.62 2920
7026.41 2979
7027.20 2994
7027.99 2926
7028.79 2917
7029.58 2846
7030.37 2783
7031.16 2689
7031.95 2570
7032.74 2432
7033.53 2320
7034.33 2406
7035.12 2323
7035.91 2310
7036.70 2416
7037.49 2498
7038.28 2613
7039.08 2716
7039.87 2766
7040.66 2738
7041.45 2710
7042.24 2615
7043.04 2695
7043.83 2668
7044.62 2680
7045.41 2633
7046.20 2583
7047.00 2688
7047.79 2612
7048.58 2672
7049.37 2633
7050.17 2702
7050.96 2934
7051.75 3178
7052.54 3283
7053.34 3428
7054.13 3397
7054.92 3270
7055.71 2956
7056.51 2898
7057.30 2618
7058.09 2536
7058.89 2568
7059.68 2618
7060.47 2629
7061.26 2609
7062.06 2612
7062.85 2589
7063.64 2568
7064.44 2454
7065.23 2364
7066.02 2308
7066.82 2339
7067.61 2237
7068.40 2263
7069.20 2219
7069.99 2137
7070.78 2133
7071.58 1988
7072.37 2017
7073.17 1967
7073.96 1948
7074.75 1961
7075.55 1903
7076.34 1727
7077.13 1796
7077.93 1769
7078.72 1775
7079.52 1767
7080.31 1664
7081.10 1702
7081.90 1768
7082.69 1719
7083.49 1696
7084.28 1650
7085.08 1684
7085.87 1574
7086.67 1615
7087.46 1696
7088.25 1685
7089.05 1644
7089.84 1682
7090.64 1740
7091.43 1694
7092.23 1616
7093.02 1529
7093.82 1571
7094.61 1525
7095.41 1487
7096.20 1496
7097.00 1452
7097.79 1424
7098.59 1384
7099.38 1383
7100.18 1405
7100.97 1393
7101.77 1394
7102.56 1393
7103.36 1429
7104.15 1401
7104.95 1410
7105.75 1383
7106.54 1352
7107.34 1349
7108.13 1266
7108.93 1226
7109.72 1286
7110.52 1195
7111.32 1215
7112.11 1318
7112.91 1268
7113.70 1258
7114.50 1279
7115.30 1276
7116.09 1283
7116.89 1299
7117.68 1279
7118.48 1218
7119.28 1249
7120.07 1295
7120.87 1268
7121.67 1205
7122.46 1239
7123.26 1261
7124.06 1264
7124.85 1246
7125.65 1232
7126.45 1291
7127.24 1299
7128.04 1292
7128.84 1177
7129.63 1293
7130.43 1343
7131.23 1452
7132.02 1378
7132.82 1396
7133.62 1375
7134.41 1340
7135.21 1340
7136.01 1301
7136.81 1221
7137.60 1220
7138.40 1199
7139.20 1131
7140.00 1156
7140.79 1109
7141.59 1110
7142.39 1158
7143.19 1071
7143.98 1082
7144.78 1095
7145.58 1088
7146.38 1063
7147.18 1102
7147.97 1021
7148.77 1033
7149.57 1060
7150.37 1074
7151.17 1008
7151.96 980
7152.76 1015
7153.56 1016
7154.36 1027
7155.16 1008
7155.95 1035
7156.75 1034
7157.55 1085
7158.35 1127
7159.15 1171
7159.95 1103
7160.75 1089
7161.54 1049
7162.34 1041
7163.14 988
7163.94 969
7164.74 1018
7165.54 1038
7166.34 1047
7167.14 1041
7167.93 997
7168.73 990
7169.53 997
7170.33 1005
7171.13 971
7171.93 1019
7172.73 969
7173.53 941
7174.33 976
7175.13 929
7175.93 908
7176.73 921
7177.53 948
7178.33 895
7179.13 914
7179.93 921
7180.73 922
7181.53 910
7182.32 951
7183.12 997
7183.92 989
7184.72 1008
7185.52 1025
7186.32 921
7187.12 897
7187.92 891
7188.72 923
7189.53 894
7190.33 881
7191.13 872
7191.93 852
7192.73 909
7193.53 903
7194.33 895
7195.13 921
7195.93 871
7196.73 859
7197.53 890
7198.33 946
7199.13 884
7199.93 827
7200.73 895
7201.53 956
7202.33 916
7203.14 855
7203.94 887
7204.74 890
7205.54 914
7206.34 898
7207.14 904
7207.94 850
7208.74 819
7209.55 852
7210.35 914
7211.15 934
7211.95 931
7212.75 914
7213.55 985
7214.35 974
7215.16 942
7215.96 938
7216.76 979
7217.56 957
7218.36 934
7219.16 941
7219.97 963
7220.77 986
7221.57 870
7222.37 942
7223.17 1010
7223.98 1010
7224.78 962
7225.58 965
7226.38 926
7227.19 924
7227.99 907
7228.79 919
7229.59 924
7230.40 913
7231.20 921
7232.00 934
7232.80 963
7233.61 889
7234.41 845
7235.21 907
7236.01 983
7236.82 1072
7237.62 1154
7238.42 1174
7239.23 1203
7240.03 1242
7240.83 1247
7241.63 1152
7242.44 1089
7243.24 1081
7244.04 998
7244.85 935
7245.65 962
7246.45 876
7247.26 839
7248.06 912
7248.86 906
7249.67 912
7250.47 886
7251.28 897
7252.08 898
7252.88 938
7253.69 910
7254.49 943
7255.29 890
7256.10 957
7256.90 998
7257.71 926
7258.51 948
7259.31 959
7260.12 924
7260.92 893
7261.73 860
7262.53 901
7263.34 871
7264.14 940
7264.94 874
7265.75 860
7266.55 873
7267.36 836
7268.16 927
7268.97 932
7269.77 940
7270.58 956
7271.38 975
7272.19 905
7272.99 893
7273.80 916
7274.60 909
7275.41 868
7276.21 935
7277.02 966
7277.82 991
7278.63 1021
7279.43 1058
7280.24 1043
7281.04 1075
7281.85 1050
7282.65 1126
7283.46 1241
7284.26 1296
7285.07 1433
7285.87 1580
7286.68 1731
7287.49 1821
7288.29 1752
7289.10 1735
7289.90 1549
7290.71 1465
7291.52 1396
7292.32 1343
7293.13 1239
7293.93 1091
7294.74 1034
7295.55 1045
7296.35 1067
7297.16 1048
7297.96 1125
7298.77 1130
7299.58 1067
7300.38 1071
7301.19 1093
7302.00 1055
7302.80 1134
7303.61 1115
7304.42 1090
7305.22 1056
7306.03 1139
7306.84 1173
7307.64 1133
7308.45 1128
7309.26 1168
7310.06 1163
7310.87 1226
7311.68 1277
7312.48 1333
7313.29 1292
7314.10 1337
7314.90 1290
7315.71 1308
7316.52 1312
7317.33 1361
7318.13 1463
7318.94 1718
7319.75 1937
7320.56 2319
7321.36 2659
7322.17 2716
7322.98 2738
7323.79 2601
7324.59 2374
7325.40 2182
7326.21 1874
7327.02 1772
7327.83 1646
7328.63 1491
7329.44 1365
7330.25 1323
7331.06 1306
7331.87 1267
7332.67 1261
7333.48 1245
7334.29 1285
7335.10 1311
7335.91 1281
7336.72 1321
7337.52 1337
7338.33 1234
7339.14 1257
7339.95 1269
7340.76 1286
7341.57 1338
7342.38 1271
7343.18 1304
7343.99 1299
7344.80 1288
7345.61 1224
7346.42 1184
7347.23 1188
7348.04 1133
7348.85 1043
7349.66 1080
7350.46 1126
7351.27 1028
7352.08 1023
7352.89 1046
7353.70 1033
7354.51 981
7355.32 1019
7356.13 984
7356.94 1032
7357.75 1015
7358.56 1025
7359.37 1051
7360.18 1173
7360.99 1141
7361.80 1177
7362.61 1188
7363.42 1204
7364.23 1219
7365.04 1165
7365.85 1186
7366.66 1096
7367.47 1080
7368.28 1076
7369.09 1023
7369.90 985
7370.71 973
7371.52 940
7372.33 972
7373.14 978
7373.95 949
7374.76 903
7375.57 921
7376.38 962
7377.19 931
7378.00 946
7378.81 934
7379.62 1023
7380.43 1055
7381.24 1055
7382.06 1090
7382.87 1211
7383.68 1159
7384.49 1140
7385.30 1156
7386.11 1188
7386.92 1100
7387.73 1083
7388.54 1020
7389.36 978
7390.17 974
7390.98 946
7391.79 935
7392.60 897
7393.41 927
7394.22 904
7395.04 865
7395.85 871
7396.66 832
7397.47 826
7398.28 877
7399.09 909
7399.91 853
7400.72 875
7401.53 859
7402.34 887
7403.15 870
7403.97 881
7404.78 853
7405.59 856
7406.40 903
7407.21 892
7408.03 822
7408.84 799
7409.65 824
7410.46 797
7411.28 789
7412.09 776
7412.90 817
7413.71 780
7414.53 802
7415.34 727
7416.15 729
7416.96 710
7417.78 766
7418.59 755
7419.40 741
7420.22 759
7421.03 760
7421.84 730
7422.66 763
7423.47 779
7424.28 738
7425.09 736
7425.91 712
7426.72 753
7427.53 730
7428.35 751
7429.16 700
7429.98 690
7430.79 742
7431.60 700
7432.42 689
7433.23 700
7434.04 751
7434.86 719
7435.67 695
7436.48 722
7437.30 725
7438.11 691
7438.93 731
7439.74 768
7440.55 788
7441.37 804
7442.18 726
7443.00 744
7443.81 727
7444.63 743
7445.44 763
7446.25 705
7447.07 702
7447.88 746
7448.70 750
7449.51 742
7450.33 727
7451.14 695
7451.96 673
7452.77 711
7453.59 682
7454.40 640
7455.22 679
7456.03 696
7456.85 698
7457.66 705
7458.48 688
7459.29 717
7460.11 704
7460.92 665
7461.74 680
7462.55 672
7463.37 671
7464.18 659
7465.00 675
7465.81 715
7466.63 716
7467.44 687
7468.26 723
7469.08 762
7469.89 788
7470.71 750
7471.52 770
7472.34 702
7473.15 777
7473.97 827
7474.79 796
7475.60 804
7476.42 815
7477.23 814
7478.05 778
7478.87 820
7479.68 804
7480.50 724
7481.32 736
7482.13 771
7482.95 781
7483.76 770
7484.58 768
7485.40 779
7486.21 763
7487.03 796
7487.85 807
7488.66 766
7489.48 751
7490.30 737
7491.11 740
7491.93 737
7492.75 739
7493.57 716
7494.38 712
7495.20 724
7496.02 752
7496.83 723
7497.65 703
7498.47 691
7499.29 694
7500.10 752
7500.92 728
7501.74 741
7502.55 703
7503.37 689
7504.19 758
7505.01 790
7505.83 748
7506.64 768
7507.46 759
7508.28 757
7509.10 741
7509.91 736
7510.73 731
7511.55 767
7512.37 730
7513.19 716
7514.00 740
7514.82 735
7515.64 712
7516.46 743
7517.28 759
7518.10 726
7518.91 748
7519.73 733
7520.55 684
7521.37 698
7522.19 745
7523.01 705
7523.82 775
7524.64 736
7525.46 745
7526.28 745
7527.10 718
7527.92 745
7528.74 746
7529.56 777
7530.38 768
7531.19 738
7532.01 713
7532.83 750
7533.65 703
7534.47 733
7535.29 752
7536.11 756
7536.93 729
7537.75 708
7538.57 745
7539.39 800
7540.21 734
7541.03 694
7541.85 716
7542.67 710
7543.48 763
7544.30 758
7545.12 791
7545.94 750
7546.76 760
7547.58 772
7548.40 742
7549.22 800
7550.04 770
7550.86 757
7551.68 741
7552.50 729
7553.32 756
7554.14 701
7554.97 721
7555.79 776
7556.61 784
7557.43 794
7558.25 731
7559.07 731
7559.89 760
7560.71 787
7561.53 781
7562.35 760
7563.17 770
7563.99 797
7564.81 776
7565.63 764
7566.45 761
7567.28 735
7568.10 801
7568.92 804
7569.74 824
7570.56 821
7571.38 805
7572.20 768
7573.02 784
7573.84 829
7574.67 834
7575.49 873
7576.31 857
7577.13 859
7577.95 864
7578.77 854
7579.60 807
7580.42 880
7581.24 871
7582.06 929
7582.88 911
7583.70 917
7584.53 884
7585.35 881
7586.17 912
7586.99 911
7587.81 975
7588.64 956
7589.46 933
7590.28 945
7591.10 988
7591.93 1000
7592.75 1044
7593.57 1024
7594.39 1009
7595.22 1026
7596.04 1004
7596.86 1064
7597.68 1070
7598.51 1131
7599.33 1153
7600.15 1187
7600.97 1240
7601.80 1230
7602.62 1229
7603.44 1177
7604.27 1248
7605.09 1362
7605.91 1419
7606.73 1394
7607.56 1506
7608.38 1492
7609.20 1441
7610.03 1375
7610.85 1341
7611.67 1348
7612.50 1306
7613.32 1299
7614.15 1316
7614.97 1274
7615.79 1264
7616.62 1367
7617.44 1477
7618.26 1521
7619.09 1641
7619.91 1742
7620.73 1829
7621.56 1909
7622.38 1835
7623.21 1848
7624.03 1739
7624.85 1635
7625.68 1568
7626.50 1502
7627.33 1541
7628.15 1515
7628.98 1595
7629.80 1583
7630.62 1541
7631.45 1607
7632.27 1714
7633.10 1700
7633.92 1727
7634.75 1757
7635.57 1708
7636.40 1668
7637.22 1630
7638.05 1545
7638.87 1488
7639.70 1404
7640.52 1299
7641.35 1251
7642.17 1259
7643.00 1170
7643.82 1208
7644.65 1213
7645.47 1224
7646.30 1238
7647.12 1344
7647.95 1372
7648.77 1369
7649.60 1394
7650.42 1349
7651.25 1345
7652.08 1411
7652.90 1285
7653.73 1236
7654.55 1173
7655.38 1159
7656.20 1119
7657.03 1087
7657.86 1026
7658.68 1024
7659.51 994
7660.33 992
7661.16 988
7661.99 977
7662.81 981
7663.64 909
7664.46 966
7665.29 923
7666.12 969
7666.94 977
7667.77 981
7668.60 1015
7669.42 1038
7670.25 945
7671.08 972
7671.90 899
7672.73 946
7673.56 961
7674.38 963
7675.21 922
7676.04 913
7676.86 956
7677.69 915
7678.52 909
7679.34 892
7680.17 952
7681.00 943
7681.83 900
7682.65 946
7683.48 934
7684.31 964
7685.13 1061
7685.96 1097
7686.79 1082
7687.62 1203
7688.44 1233
7689.27 1190
7690.10 1123
7690.93 1108
7691.76 1052
7692.58 996
7693.41 926
7694.24 976
7695.07 945
7695.89 914
7696.72 953
7697.55 933
7698.38 939
7699.21 974
7700.03 1050
7700.86 1083
7701.69 1077
7702.52 1072
7703.35 1048
7704.18 1052
7705.00 971
7705.83 953
7706.66 983
7707.49 935
7708.32 892
7709.15 848
7709.98 871
7710.80 876
7711.63 826
7712.46 781
7713.29 814
7714.12 822
7714.95 842
7715.78 826
7716.61 843
7717.44 834
7718.27 789
7719.09 762
7719.92 790
7720.75 828
7721.58 767
7722.41 802
7723.24 792
7724.07 782
7724.90 806
7725.73 779
7726.56 787
7727.39 803
7728.22 830
7729.05 850
7729.88 867
7730.71 856
7731.54 874
7732.37 869
7733.20 918
7734.03 883
7734.86 800
7735.69 799
7736.52 818
7737.35 808
7738.18 725
7739.01 722
7739.84 737
7740.67 748
7741.50 701
7742.33 739
7743.16 734
7743.99 745
7744.82 711
7745.65 757
7746.48 769
7747.31 759
7748.14 859
7748.98 955
7749.81 967
7750.64 979
7751.47 980
7752.30 917
7753.13 945
7753.96 915
7754.79 851
7755.62 801
7756.45 758
7757.29 740
7758.12 728
7758.95 682
7759.78 691
7760.61 712
7761.44 731
7762.27 656
7763.11 652
7763.94 649
7764.77 720
7765.60 670
7766.43 663
7767.26 660
7768.10 691
7768.93 672
7769.76 637
7770.59 695
7771.42 685
7772.26 644
7773.09 678
7773.92 686
7774.75 731
7775.58 664
7776.42 622
7777.25 660
7778.08 703
7778.91 755
7779.75 709
7780.58 720
7781.41 759
7782.24 737
7783.08 762
7783.91 717
7784.74 742
7785.57 715
7786.41 713
7787.24 787
7788.07 720
7788.91 767
7789.74 804
7790.57 747
7791.40 736
7792.24 719
7793.07 700
7793.90 741
7794.74 750
7795.57 778
7796.40 772
7797.24 772
7798.07 768
7798.90 762
7799.74 752
7800.57 799
7801.40 804
7802.24 805
7803.07 825
7803.91 813
7804.74 801
7805.57 823
7806.41 880
7807.24 887
7808.07 835
7808.91 868
7809.74 856
7810.58 881
7811.41 918
7812.25 943
7813.08 961
7813.91 1011
7814.75 1102
7815.58 1097
7816.42 1073
7817.25 1105
7818.09 1158
7818.92 1186
7819.75 1168
7820.59 1179
7821.42 1215
7822.26 1227
7823.09 1176
7823.93 1234
7824.76 1267
7825.60 1281
7826.43 1338
7827.27 1342
7828.10 1303
7828.94 1266
7829.77 1266
7830.61 1260
7831.44 1193
7832.28 1149
7833.11 1110
7833.95 1203
7834.78 1268
7835.62 1359
7836.46 1331
7837.29 1402
7838.13 1428
7838.96 1386
7839.80 1376
7840.63 1314
7841.47 1176
7842.31 1194
7843.14 1164
7843.98 1103
7844.81 1068
7845.65 1021
7846.48 1003
7847.32 1017
7848.16 925
7848.99 923
7849.83 985
7850.67 903
7851.50 851
7852.34 888
7853.17 931
7854.01 931
7854.85 921
7855.68 935
7856.52 869
7857.36 873
7858.19 901
7859.03 915
7859.87 930
7860.70 937
7861.54 916
7862.38 891
7863.21 914
7864.05 983
7864.89 983
7865.73 947
7866.56 907
7867.40 944
7868.24 917
7869.07 948
7869.91 968
7870.75 970
7871.59 992
7872.42 960
7873.26 944
7874.10 994
7874.94 1044
7875.77 1009
7876.61 1016
7877.45 1072
7878.29 1146
7879.12 1253
7879.96 1325
7880.80 1423
7881.64 1461
7882.47 1473
7883.31 1451
7884.15 1465
7884.99 1361
7885.83 1322
7886.67 1300
7887.50 1184
7888.34 1149
7889.18 1131
7890.02 1133
7890.86 1091
7891.69 1094
7892.53 1161
7893.37 1183
7894.21 1231
7895.05 1222
7895.89 1234
7896.73 1178
7897.57 1123
7898.40 1095
7899.24 1081
7900.08 1071
7900.92 1001
7901.76 945
7902.60 970
7903.44 963
7904.28 897
7905.12 889
7905.95 915
7906.79 932
7907.63 905
7908.47 875
7909.31 859
7910.15 895
7910.99 930
7911.83 892
7912.67 905
7913.51 919
7914.35 956
7915.19 950
7916.03 928
7916.87 1046
7917.71 1099
7918.55 1102
7919.39 1097
7920.23 1130
7921.07 1091
7921.91 1098
7922.75 1034
7923.59 1013
7924.43 961
7925.27 948
7926.11 893
7926.95 918
7927.79 887
7928.63 822
7929.47 878
7930.31 898
7931.15 847
7931.99 854
7932.83 816
7933.67 835
7934.51 792
7935.35 799
7936.19 878
7937.04 845
7937.88 773
7938.72 803
7939.56 869
7940.40 804
7941.24 755
7942.08 769
7942.92 801
7943.76 832
7944.60 835
7945.45 815
7946.29 825
7947.13 812
7947.97 827
7948.81 866
7949.65 860
7950.49 914
7951.34 932
7952.18 974
7953.02 959
7953.86 970
7954.70 979
7955.54 1093
7956.39 1153
7957.23 1158
7958.07 1193
7958.91 1181
7959.75 1232
7960.60 1168
7961.44 1150
7962.28 1156
7963.12 1093
7963.96 1115
7964.81 1087
7965.65 1066
7966.49 1109
7967.33 1152
7968.18 1315
7969.02 1443
7969.86 1581
7970.70 1607
7971.55 1553
7972.39 1505
7973.23 1378
7974.08 1265
7974.92 1188
7975.76 1109
7976.60 1067
7977.45 1015
7978.29 946
7979.13 909
7979.98 916
7980.82 884
7981.66 868
7982.51 899
7983.35 870
7984.19 835
7985.04 845
7985.88 811
7986.72 856
7987.57 844
7988.41 851
7989.25 847
7990.10 817
7990.94 804
7991.78 750
7992.63 739
7993.47 747
7994.32 705
7995.16 739
7996.00 694
7996.85 687
7997.69 658
7998.53 676
7999.38 637
8000.22 667
8001.07 662
8001.91 661
8002.76 703
8003.60 676
8004.44 663
8005.29 648
8006.13 705
8006.98 697
8007.82 618
8008.67 578
8009.51 611
8010.36 633
8011.20 589
8012.05 619
8012.89 584
8013.74 618
8014.58 625
8015.43 583
8016.27 585
8017.12 595
8017.96 599
8018.81 564
8019.65 547
8020.50 558
8021.34 560
8022.19 584
8023.03 571
8023.88 607
8024.72 579
8025.57 575
8026.41 520
8027.26 593
8028.11 602
8028.95 574
8029.80 615
8030.64 544
8031.49 570
8032.33 594
8033.18 573
8034.03 563
8034.87 596
8035.72 589
8036.56 570
8037.41 560
8038.26 589
8039.10 612
8039.95 586
8040.80 583
8041.64 606
8042.49 607
8043.33 607
8044.18 580
8045.03 568
8045.87 570
8046.72 618
8047.57 621
8048.41 585
8049.26 583
8050.11 588
8050.95 517
8051.80 551
8052.65 553
8053.49 558
8054.34 556
8055.19 598
8056.04 593
8056.88 537
8057.73 519
8058.58 504
8059.42 538
8060.27 532
8061.12 533
8061.97 549
8062.81 533
8063.66 563
8064.51 504
8065.36 528
8066.20 529
8067.05 527
8067.90 510
8068.75 515
8069.60 540
8070.44 528
8071.29 527
8072.14 501
8072.99 524
8073.84 478
8074.68 529
8075.53 535
8076.38 492
8077.23 472
8078.08 474
8078.92 477
8079.77 479
8080.62 509
8081.47 480
8082.32 468
8083.17 500
8084.02 469
8084.86 421
8085.71 499
8086.56 504
8087.41 530
8088.26 487
8089.11 526
8089.96 521
8090.81 526
8091.65 517
8092.50 514
8093.35 500
8094.20 530
8095.05 504
8095.90 492
8096.75 485
8097.60 461
8098.45 497
8099.30 487
8100.15 497
8101.00 531
8101.85 508
8102.70 508
8103.54 497
8104.39 487
8105.24 513
8106.09 521
8106.94 499
8107.79 472
8108.64 489
8109.49 495
8110.34 495
8111.19 507
8112.04 520
8112.89 506
8113.74 508
8114.59 519
8115.44 502
8116.29 485
8117.14 481
8117.99 493
8118.84 479
8119.70 519
8120.55 470
8121.40 492
8122.25 561
8123.10 510
8123.95 524
8124.80 552
8125.65 545
8126.50 561
8127.35 527
8128.20 520
8129.05 542
8129.90 515
8130.76 549
8131.61 548
8132.46 543
8133.31 608
8134.16 628
8135.01 596
8135.86 609
8136.71 607
8137.56 660
8138.42 595
8139.27 551
8140.12 592
8140.97 529
8141.82 569
8142.67 541
8143.53 551
8144.38 581
8145.23 557
8146.08 567
8146.93 576
8147.78 567
8148.64 568
8149.49 584
8150.34 566
8151.19 565
8152.05 595
8152.90 559
8153.75 570
8154.60 561
8155.45 626
8156.31 675
8157.16 631
8158.01 660
8158.86 721
8159.72 677
8160.57 629
8161.42 658
8162.27 591
8163.13 550
8163.98 579
8164.83 574
8165.69 598
8166.54 507
8167.39 544
8168.24 507
8169.10 506
8169.95 516
8170.80 495
8171.66 489
8172.51 506
8173.36 461
8174.22 521
8175.07 507
8175.92 529
8176.78 530
8177.63 479
8178.48 500
8179.34 474
8180.19 494
8181.04 482
8181.90 498
8182.75 459
8183.61 438
8184.46 472
8185.31 463
8186.17 460
8187.02 509
8187.87 492
8188.73 472
8189.58 478
8190.44 462
8191.29 473
8192.15 432
8193.00 487
8193.85 480
8194.71 458
8195.56 447
8196.42 449
8197.27 458
8198.13 448
8198.98 448
8199.84 466
8200.69 479
8201.55 469
8202.40 443
8203.25 467
8204.11 449
8204.96 434
8205.82 463
8206.67 492
8207.53 459
8208.38 436
8209.24 438
8210.09 486
8210.95 472
8211.81 441
8212.66 489
8213.52 490
8214.37 442
8215.23 438
8216.08 502
8216.94 527
8217.79 457
8218.65 520
8219.50 464
8220.36 507
8221.22 500
8222.07 532
8222.93 502
8223.78 481
8224.64 505
8225.50 513
8226.35 497
8227.21 507
8228.06 483
8228.92 480
8229.78 495
8230.63 492
8231.49 472
8232.34 458
8233.20 490
8234.06 495
8234.91 467
8235.77 449
8236.63 448
8237.48 436
8238.34 455
8239.20 469
8240.05 457
8240.91 441
8241.77 436
8242.62 475
8243.48 489
8244.34 435
8245.19 418
8246.05 434
8246.91 438
8247.77 459
8248.62 399
8249.48 447
8250.34 429
8251.20 454
8252.05 438
8252.91 443
8253.77 451
8254.62 471
8255.48 442
8256.34 435
8257.20 466
8258.06 467
8258.91 463
8259.77 485
8260.63 471
8261.49 454
8262.34 485
8263.20 493
8264.06 515
8264.92 456
8265.78 481
8266.63 464
8267.49 478
8268.35 506
8269.21 501
8270.07 498
8270.93 522
8271.78 528
8272.64 492
8273.50 531
8274.36 502
8275.22 535
8276.08 543
8276.93 574
8277.79 569
8278.65 566
8279.51 598
8280.37 637
8281.23 704
8282.09 685
8282.95 670
8283.81 698
8284.66 716
8285.52 642
8286.38 618
8287.24 601
8288.10 567
8288.96 565
8289.82 546
8290.68 565
8291.54 544
8292.40 570
8293.26 586
8294.12 598
8294.98 626
8295.84 649
8296.70 653
8297.56 639
8298.42 623
8299.28 627
8300.13 577
8300.99 582
8301.85 546
8302.71 574
8303.57 572
8304.43 580
8305.29 479
8306.16 523
8307.02 519
8307.88 520
8308.74 507
8309.60 489
8310.46 499
8311.32 523
8312.18 522
8313.04 515
8313.90 538
8314.76 487
8315.62 512
8316.48 509
8317.34 480
8318.20 532
8319.06 494
8319.92 486
8320.78 503
8321.65 530
8322.51 486
8323.37 431
8324.23 452
8325.09 514
8325.95 485
8326.81 484
8327.67 474
8328.53 512
8329.40 472
8330.26 489
8331.12 479
8331.98 505
8332.84 480
8333.70 498
8334.57 480
8335.43 476
8336.29 480
8337.15 487
8338.01 475
8338.87 509
8339.74 491
8340.60 474
8341.46 499
8342.32 504
8343.18 549
8344.05 491
8344.91 451
8345.77 504
8346.63 493
8347.49 483
8348.36 536
8349.22 530
8350.08 524
8350.94 489
8351.81 510
8352.67 502
8353.53 491
8354.39 500
8355.26 536
8356.12 503
8356.98 548
8357.85 492
8358.71 483
8359.57 513
8360.43 502
8361.30 514
8362.16 527
8363.02 520
8363.89 502
8364.75 468
8365.61 473
8366.48 525
8367.34 525
8368.20 484
8369.07 502
8369.93 516
8370.79 499
8371.66 475
8372.52 483
8373.38 524
8374.25 510
8375.11 488
8375.98 494
8376.84 518
8377.70 516
8378.57 506
8379.43 518
8380.30 509
8381.16 534
8382.02 508
8382.89 548
8383.75 503
8384.62 490
8385.48 543
8386.34 553
8387.21 571
8388.07 536
8388.94 541
8389.80 554
8390.67 580
8391.53 548
8392.40 562
8393.26 553
8394.13 599
8394.99 575
8395.85 530
8396.72 581
8397.58 579
8398.45 551
8399.31 561
8400.18 522
8401.04 554
8401.91 563
8402.77 561
8403.64 564
8404.50 533
8405.37 565
8406.24 562
8407.10 578
8407.97 598
8408.83 574
8409.70 630
8410.56 624
8411.43 598
8412.29 631
8413.16 632
8414.03 601
8414.89 611
8415.76 623
8416.62 639
8417.49 587
8418.35 634
8419.22 630
8420.09 670
8420.95 657
8421.82 651
8422.69 671
8423.55 711
8424.42 697
8425.28 707
8426.15 752
8427.02 727
8427.88 755
8428.75 754
8429.62 763
8430.48 745
8431.35 792
8432.22 772
8433.08 833
8433.95 802
8434.82 824
8435.68 830
8436.55 851
8437.42 845
8438.28 877
8439.15 896
8440.02 895
8440.89 998
8441.75 1005
8442.62 1099
8443.49 1111
8444.35 1155
8445.22 1157
8446.09 1200
8446.96 1179
8447.82 1237
8448.69 1195
8449.56 1246
8450.43 1240
8451.29 1276
8452.16 1307
8453.03 1311
8453.90 1418
8454.76 1518
8455.63 1657
8456.50 1847
8457.37 2181
8458.24 2340
8459.10 2436
8459.97 2479
8460.84 2500
8461.71 2322
8462.58 2169
8463.45 1980
8464.31 1763
8465.18 1580
8466.05 1452
8466.92 1301
8467.79 1225
8468.66 1167
8469.52 1127
8470.39 1085
8471.26 1021
8472.13 997
8473.00 990
8473.87 983
8474.74 1006
8475.61 929
8476.47 886
8477.34 904
8478.21 921
8479.08 914
8479.95 958
8480.82 965
8481.69 978
8482.56 1058
8483.43 993
8484.30 1025
8485.17 1068
8486.04 1011
8486.91 994
8487.78 966
8488.64 963
8489.51 930
8490.38 958
8491.25 906
8492.12 908
8492.99 940
8493.86 912
8494.73 914
8495.60 934
8496.47 961
8497.34 943
8498.21 923
8499.08 1014
8499.95 1005
8500.82 936
8501.69 877
8502.56 894
8503.43 892
8504.30 880
8505.17 887
8506.05 899
8506.92 903
8507.79 882
8508.66 863
8509.53 890
8510.40 879
8511.27 895
8512.14 904
8513.01 939
8513.88 965
8514.75 928
8515.62 974
8516.49 1055
8517.37 986
8518.24 973
8519.11 945
8519.98 992
8520.85 1010
8521.72 1068
8522.59 1031
8523.46 1091
8524.33 1217
8525.21 1297
8526.08 1389
8526.95 1529
8527.82 1585
8528.69 1658
8529.56 1711
8530.44 1739
8531.31 1684
8532.18 1585
8533.05 1453
8533.92 1360
8534.80 1267
8535.67 1231
8536.54 1150
8537.41 1128
8538.28 1107
8539.16 1008
8540.03 1009
8540.90 1013
8541.77 1005
8542.64 996
8543.52 984
8544.39 938
8545.26 891
8546.13 883
8547.01 851
8547.88 888
8548.75 905
8549.62 883
8550.50 901
8551.37 965
8552.24 1006
8553.12 1000
8553.99 1132
8554.86 1211
8555.73 1310
8556.61 1385
8557.48 1439
8558.35 1446
8559.23 1394
8560.10 1292
8560.97 1220
8561.85 1116
8562.72 1068
8563.59 1015
8564.47 973
8565.34 917
8566.21 874
8567.09 850
8567.96 856
8568.83 844
8569.71 829
8570.58 854
8571.46 835
8572.33 855
8573.20 807
8574.08 833
8574.95 818
8575.83 795
8576.70 851
8577.57 786
8578.45 814
8579.32 769
8580.20 824
8581.07 819
8581.94 850
8582.82 790
8583.69 811
8584.57 824
8585.44 853
8586.32 814
8587.19 826
8588.07 860
8588.94 887
8589.82 867
8590.69 903
8591.57 886
8592.44 943
8593.32 916
8594.19 919
8595.07 946
8595.94 943
8596.82 981
8597.69 928
8598.57 921
8599.44 933
8600.32 957
8601.19 926
8602.07 954
8602.94 967
8603.82 957
8604.69 972
8605.57 996
8606.44 1024
8607.32 1046
8608.20 1022
8609.07 1005
8609.95 1021
8610.82 1012
8611.70 1049
8612.57 1071
8613.45 1124
8614.33 1065
8615.20 1123
8616.08 1165
8616.95 1184
8617.83 1189
8618.71 1165
8619.58 1155
8620.46 1189
8621.34 1193
8622.21 1201
8623.09 1198
8623.97 1277
8624.84 1310
8625.72 1357
8626.59 1297
8627.47 1290
8628.35 1341
8629.22 1366
8630.10 1361
8630.98 1375
8631.86 1394
8632.73 1430
8633.61 1434
8634.49 1439
8635.36 1411
8636.24 1396
8637.12 1493
8637.99 1477
8638.87 1496
8639.75 1562
8640.63 1503
8641.50 1518
8642.38 1581
8643.26 1626
8644.14 1595
8645.01 1665
8645.89 1713
8646.77 1730
8647.65 1777
8648.52 1807
8649.40 1846
8650.28 1828
8651.16 1869
8652.04 1885
8652.91 1969
8653.79 1989
8654.67 1948
8655.55 1906
8656.43 1943
8657.30 1965
8658.18 2023
8659.06 2112
8659.94 2231
8660.82 2350
8661.70 2409
8662.57 2577
8663.45 2829
8664.33 3128
8665.21 3481
8666.09 3772
8666.97 3918
8667.85 4045
8668.72 4016
8669.60 4064
8670.48 3862
8671.36 3713
8672.24 3533
8673.12 3577
8674.00 3584
8674.88 3628
8675.76 3761
8676.63 3708
8677.51 3856
8678.39 3795
8679.27 3618
8680.15 3512
8681.03 3313
8681.91 3036
8682.79 2784
8683.67 2587
8684.55 2496
8685.43 2325
8686.31 2305
8687.19 2258
8688.07 2280
8688.95 2342
8689.83 2509
8690.71 2681
8691.59 3048
8692.47 3403
8693.35 3829
8694.23 4121
8695.11 4406
8695.99 4471
8696.87 4418
8697.75 4213
8698.63 4041
8699.51 3706
8700.39 3408
8701.27 3192
8702.15 2989
8703.03 2902
8703.91 2754
8704.79 2748
8705.67 2626
8706.55 2553
8707.43 2431
8708.31 2293
8709.19 2145
8710.07 2023
8710.96 1870
8711.84 1740
8712.72 1671
8713.60 1589
8714.48 1584
8715.36 1518
8716.24 1468
8717.12 1410
8718.00 1407
8718.89 1345
8719.77 1356
8720.65 1312
8721.53 1391
8722.41 1326
8723.29 1321
8724.17 1327
8725.06 1269
8725.94 1282
8726.82 1266
8727.70 1288
8728.58 1267
8729.46 1309
8730.35 1339
8731.23 1312
8732.11 1268
8732.99 1367
8733.87 1379
8734.76 1355
8735.64 1342
8736.52 1347
8737.40 1279
8738.29 1326
8739.17 1360
8740.05 1343
8740.93 1346
8741.81 1328
8742.70 1301
8743.58 1315
8744.46 1302
8745.34 1320
8746.23 1285
8747.11 1250
8747.99 1294
8748.88 1287
8749.76 1250
8750.64 1251
8751.52 1292
8752.41 1301
8753.29 1255
8754.17 1344
8755.06 1385
8755.94 1399
8756.82 1481
8757.71 1479
8758.59 1573
8759.47 1612
8760.36 1616
8761.24 1585
8762.12 1540
8763.01 1578
8763.89 1515
8764.77 1483
8765.66 1421
8766.54 1370
8767.42 1324
8768.31 1388
8769.19 1400
8770.08 1349
8770.96 1345
8771.84 1359
8772.73 1385
8773.61 1389
8774.50 1307
8775.38 1309
8776.26 1324
8777.15 1346
8778.03 1319
8778.92 1291
8779.80 1251
8780.69 1243
8781.57 1257
8782.46 1300
8783.34 1280
8784.22 1344
8785.11 1360
8785.99 1325
8786.88 1417
8787.76 1416
8788.65 1374
8789.53 1340
8790.42 1346
8791.30 1342
8792.19 1315
8793.07 1296
8793.96 1287
8794.84 1260
8795.73 1203
8796.61 1155
8797.50 1144
8798.38 1095
8799.27 1149
8800.15 1098
8801.04 1121
8801.93 1083
8802.81 1093
8803.70 1118
8804.58 1143
8805.47 1119
8806.35 1068
8807.24 1057
8808.12 1038
8809.01 1056
8809.90 1061
8810.78 1008
8811.67 1050
8812.55 1080
8813.44 1084
8814.33 1071
8815.21 1020
8816.10 1085
8816.98 1125
8817.87 1141
8818.76 1145
8819.64 1191
8820.53 1206
8821.42 1186
8822.30 1220
8823.19 1150
8824.08 1044
8824.96 1060
8825.85 1007
8826.74 1028
8827.62 979
8828.51 917
8829.40 952
8830.28 937
8831.17 935
8832.06 935
8832.94 900
8833.83 905
8834.72 892
8835.61 888
8836.49 910
8837.38 837
8838.27 936
8839.16 896
8840.04 833
8840.93 840
8841.82 835
8842.70 844
8843.59 819
8844.48 791
8845.37 830
8846.26 824
8847.14 855
8848.03 834
8848.92 833
8849.81 811
8850.69 795
8851.58 800
8852.47 763
8853.36 753
8854.25 710
8855.13 715
8856.02 761
8856.91 772
8857.80 710
8858.69 733
8859.58 704
8860.46 670
8861.35 728
8862.24 705
8863.13 732
8864.02 702
8864.91 707
8865.80 744
8866.68 707
8867.57 748
8868.46 760
8869.35 747
8870.24 691
8871.13 671
8872.02 668
8872.91 658
8873.80 661
8874.69 653
8875.57 595
8876.46 601
8877.35 609
8878.24 610
8879.13 605
8880.02 604
8880.91 623
8881.80 635
8882.69 600
8883.58 578
8884.47 593
8885.36 635
8886.25 605
8887.14 654
8888.03 647
8888.92 625
8889.81 594
8890.70 586
8891.59 650
8892.48 641
8893.37 595
8894.26 591
8895.15 602
8896.04 593
8896.93 586
8897.82 583
8898.71 548
8899.60 547
8900.49 514
8901.38 524
8902.27 549
8903.16 506
8904.05 565
8904.94 555
8905.83 586
8906.72 558
8907.61 552
8908.50 526
8909.40 580
8910.29 541
8911.18 524
8912.07 490
8912.96 492
8913.85 517
8914.74 521
8915.63 528
8916.52 521
8917.42 529
8918.31 526
8919.20 523
8920.09 493
8920.98 521
8921.87 482
8922.76 486
8923.66 527
8924.55 518
8925.44 491
8926.33 483
8927.22 492
8928.11 481
8929.01 470
8929.90 479
8930.79 484
8931.68 492
8932.57 473
8933.47 442
8934.36 486
8935.25 485
8936.14 467
8937.03 466
8937.93 470
8938.82 442
8939.71 435
8940.60 440
8941.50 453
8942.39 448
8943.28 448
8944.17 475
8945.07 505
8945.96 466
8946.85 417
8947.75 432
8948.64 423
8949.53 472
8950.42 436
8951.32 456
8952.21 438
8953.10 446
8954.00 481
8954.89 454
8955.78 449
8956.68 441
8957.57 466
8958.46 468
8959.36 451
8960.25 444
8961.14 400
8962.04 471
8962.93 445
8963.82 439
8964.72 430
8965.61 455
8966.50 449
8967.40 456
8968.29 449
8969.19 427
8970.08 434
8970.97 486
8971.87 475
8972.76 469
8973.66 437
8974.55 464
8975.44 428
8976.34 432
8977.23 438
8978.13 438
8979.02 450
8979.91 459
8980.81 442
8981.70 456
8982.60 452
8983.49 434
8984.39 448
8985.28 460
8986.18 428
8987.07 430
8987.97 450
8988.86 428
8989.76 420
8990.65 417
8991.55 449
8992.44 453
8993.34 423
8994.23 436
8995.13 449
8996.02 415
8996.92 414
8997.81 422
8998.71 424
8999.60 404
9000.50 425
9001.39 402
9002.29 434
9003.18 396
9004.08 421
9004.98 429
9005.87 440
9006.77 429
9007.66 405
9008.56 436
9009.45 446
9010.35 421
9011.25 414
9012.14 452
9013.04 483
9013.93 424
9014.83 406
9015.73 433
9016.62 457
9017.52 418
9018.42 442
9019.31 434
9020.21 400
9021.10 409
9022.00 413
9022.90 445
9023.79 431
9024.69 433
9025.59 438
9026.48 390
9027.38 406
9028.28 421
9029.17 391
9030.07 413
9030.97 391
9031.87 416
9032.76 393
9033.66 386
9034.56 392
9035.45 418
9036.35 398
9037.25 389
9038.15 417
9039.04 416
9039.94 436
9040.84 444
9041.73 385
9042.63 384
9043.53 381
9044.43 376
9045.33 446
9046.22 440
9047.12 398
9048.02 370
9048.92 415
9049.81 429
9050.71 434
9051.61 447
9052.51 453
9053.41 436
9054.30 418
9055.20 414
9056.10 397
9057.00 445
9057.90 435
9058.80 429
9059.69 436
9060.59 463
9061.49 435
9062.39 446
9063.29 457
9064.19 468
9065.08 474
9065.98 467
9066.88 437
9067.78 443
9068.68 444
9069.58 465
9070.48 460
9071.38 398
9072.27 444
9073.17 449
9074.07 424
9074.97 446
9075.87 441
9076.77 425
9077.67 404
9078.57 423
9079.47 416
9080.37 437
9081.27 464
9082.17 458
9083.07 446
9083.97 419
9084.87 436
9085.76 467
9086.66 430
9087.56 422
9088.46 456
9089.36 466
9090.26 456
9091.16 453
9092.06 444
9092.96 458
9093.86 465
9094.76 532
9095.66 474
9096.56 480
9097.46 470
9098.36 523
9099.26 502
9100.17 466
9101.07 511
9101.97 454
9102.87 458
9103.77 459
9104.67 483
9105.57 459
9106.47 444
9107.37 442
9108.27 451
9109.17 419
9110.07 429
9110.97 477
9111.87 441
9112.77 443
9113.68 444
9114.58 390
9115.48 424
9116.38 388
9117.28 421
9118.18 440
9119.08 447
9119.98 435
9120.89 423
9121.79 427
9122.69 409
9123.59 408
9124.49 431
9125.39 445
9126.29 443
9127.20 441
9128.10 405
9129.00 409
9129.90 432
9130.80 419
9131.71 431
9132.61 417
9133.51 416
9134.41 446
9135.31 446
9136.22 419
9137.12 423
9138.02 429
9138.92 383
9139.83 426
9140.73 431
9141.63 465
9142.53 413
9143.43 392
9144.34 427
9145.24 455
9146.14 449
9147.05 410
9147.95 414
9148.85 413
9149.75 419
9150.66 440
9151.56 443
9152.46 422
9153.37 405
9154.27 410
9155.17 382
9156.07 396
9156.98 421
9157.88 412
9158.78 420
9159.69 406
9160.59 398
9161.49 413
9162.40 434
9163.30 407
9164.20 420
9165.11 403
9166.01 421
9166.92 420
9167.82 408
9168.72 419
9169.63 448
9170.53 440
9171.43 414
9172.34 436
9173.24 441
9174.15 422
9175.05 387
9175.95 431
9176.86 414
9177.76 422
9178.67 403
9179.57 409
9180.48 391
9181.38 415
9182.28 406
9183.19 416
9184.09 438
9185.00 423
9185.90 422
9186.81 443
9187.71 418
9188.62 418
9189.52 423
9190.43 413
9191.33 469
9192.24 412
9193.14 419
9194.05 434
9194.95 415
9195.86 399
9196.76 406
9197.67 404
9198.57 414
9199.48 455
9200.38 459
9201.29 445
9202.19 446
9203.10 437
9204.00 475
9204.91 470
9205.81 481
9206.72 462
9207.63 447
9208.53 418
9209.44 419
9210.34 430
9211.25 425
9212.15 404
9213.06 394
9213.97 433
9214.87 431
9215.78 408
9216.68 403
9217.59 427
9218.50 420
9219.40 438
9220.31 437
9221.22 430
9222.12 455
9223.03 447
9223.94 423
9224.84 428
9225.75 435
9226.65 461
9227.56 408
9228.47 407
9229.37 388
9230.28 382
9231.19 413
9232.10 407
9233.00 433
9233.91 441
9234.82 447
9235.72 397
9236.63 396
9237.54 417
9238.44 382
9239.35 415
9240.26 419
9241.17 400
9242.07 383
9242.98 427
9243.89 448
9244.80 390
9245.70 406
9246.61 431
9247.52 412
9248.43 395
9249.33 396
9250.24 412
9251.15 377
9252.06 376
9252.97 406
9253.87 370
9254.78 384
9255.69 394
9256.60 436
9257.51 386
9258.41 369
9259.32 371
9260.23 416
9261.14 402
9262.05 434
9262.96 420
9263.86 413
9264.77 425
9265.68 385
9266.59 436
9267.50 386
9268.41 404
9269.32 399
9270.22 404
9271.13 398
9272.04 398
9272.95 399
9273.86 409
9274.77 431
9275.68 422
9276.59 421
9277.50 428
9278.40 466
9279.31 403
9280.22 414
9281.13 392
9282.04 395
9282.95 413
9283.86 426
9284.77 405
9285.68 402
9286.59 376
9287.50 406
9288.41 409
9289.32 426
9290.23 404
9291.14 392
9292.05 392
9292.96 389
9293.87 430
9294.78 426
9295.69 435
9296.60 439
9297.51 438
9298.42 410
9299.33 438
9300.24 478
9301.15 478
9302.06 455
9302.97 482
9303.88 443
9304.79 426
9305.70 427
9306.61 411
9307.52 457
9308.43 471
9309.34 510
9310.25 522
9311.16 564
9312.07 501
9312.98 507
9313.90 513
9314.81 550
9315.72 483
9316.63 477
9317.54 499
9318.45 486
9319.36 490
9320.27 470
9321.18 447
9322.10 465
9323.01 457
9323.92 452
9324.83 457
9325.74 488
9326.65 459
9327.56 438
9328.48 460
9329.39 430
9330.30 453
9331.21 456
9332.12 478
9333.03 445
9333.95 413
9334.86 473
9335.77 452
9336.68 454
9337.59 481
9338.51 523
9339.42 494
9340.33 458
9341.24 423
9342.15 439
9343.07 506
9343.98 462
9344.89 488
9345.80 502
9346.72 433
9347.63 440
9348.54 436
9349.45 467
9350.37 448
9351.28 451
9352.19 469
9353.11 460
9354.02 461
9354.93 412
9355.84 448
9356.76 408
9357.67 432
9358.58 434
9359.50 433
9360.41 411
9361.32 432
9362.24 419
9363.15 415
9364.06 444
9364.98 432
9365.89 468
9366.80 440
9367.72 428
9368.63 455
9369.54 460
9370.46 441
9371.37 449
9372.28 444
9373.20 439
9374.11 434
9375.03 453
9375.94 470
9376.85 495
9377.77 459
9378.68 470
9379.60 490
9380.51 460
9381.42 501
9382.34 476
9383.25 461
9384.17 461
9385.08 440
9386.00 489
9386.91 486
9387.82 476
9388.74 490
9389.65 487
9390.57 528
9391.48 492
9392.40 528
9393.31 509
9394.23 508
9395.14 515
9396.06 512
9396.97 522
9397.89 493
9398.80 518
9399.72 545
9400.63 518
9401.55 516
9402.46 494
9403.38 530
9404.29 499
9405.21 475
9406.12 488
9407.04 504
9407.95 488
9408.87 478
9409.79 431
9410.70 461
9411.62 419
9412.53 476
9413.45 460
9414.36 447
9415.28 502
9416.20 489
9417.11 482
9418.03 456
9418.94 448
9419.86 462
9420.78 488
9421.69 476
9422.61 486
9423.52 494
9424.44 470
9425.36 483
9426.27 495
9427.19 505
9428.11 487
9429.02 524
9429.94 487
9430.86 504
9431.77 518
9432.69 578
9433.61 569
9434.52 514
9435.44 511
9436.36 560
9437.27 537
9438.19 559
9439.11 543
9440.02 560
9440.94 528
9441.86 575
9442.78 597
9443.69 572
9444.61 605
9445.53 617
9446.44 627
9447.36 637
9448.28 610
9449.20 594
9450.11 552
9451.03 521
9451.95 537
9452.87 576
9453.78 613
9454.70 656
9455.62 619
9456.54 625
9457.46 592
9458.37 603
9459.29 577
9460.21 559
9461.13 589
9462.05 559
9462.96 596
9463.88 582
9464.80 552
9465.72 544
9466.64 506
9467.56 542
9468.47 569
9469.39 507
9470.31 533
9471.23 568
9472.15 547
9473.07 516
9473.98 501
9474.90 527
9475.82 579
9476.74 559
9477.66 582
9478.58 574
9479.50 565
9480.42 620
9481.34 580
9482.26 627
9483.17 597
9484.09 645
9485.01 650
9485.93 629
9486.85 625
9487.77 619
9488.69 618
9489.61 610
9490.53 589
9491.45 592
9492.37 563
9493.29 509
9494.21 568
9495.13 548
9496.05 573
9496.97 570
9497.89 551
9498.81 599
9499.73 599
9500.65 595
9501.57 571
9502.49 583
9503.41 595
9504.33 612
9505.25 619
9506.17 640
9507.09 599
9508.01 610
9508.93 648
9509.85 643
9510.77 621
9511.69 620
9512.61 620
9513.53 599
9514.45 638
9515.37 712
9516.29 683
9517.21 714
9518.13 721
9519.05 685
9519.98 805
9520.90 868
9521.82 906
9522.74 906
9523.66 935
9524.58 964
9525.50 920
9526.42 930
9527.34 929
9528.27 935
9529.19 871
9530.11 828
9531.03 821
9531.95 813
9532.87 755
9533.79 746
9534.72 757
9535.64 724
9536.56 797
9537.48 733
9538.40 715
9539.32 684
9540.25 699
9541.17 687
9542.09 684
9543.01 650
9543.93 656
9544.86 688
9545.78 676
9546.70 690
9547.62 698
9548.55 684
9549.47 722
9550.39 717
9551.31 740
9552.24 726
9553.16 734
9554.08 783
9555.00 754
9555.93 786
9556.85 725
9557.77 776
9558.69 770
9559.62 813
9560.54 805
9561.46 803
9562.39 772
9563.31 843
9564.23 809
9565.15 848
9566.08 823
9567.00 819
9567.92 805
9568.85 848
9569.77 837
9570.69 776
9571.62 785
9572.54 789
9573.46 831
9574.39 828
9575.31 873
9576.23 868
9577.16 855
9578.08 834
9579.01 887
9579.93 925
9580.85 948
9581.78 976
9582.70 935
9583.63 894
9584.55 952
9585.47 944
9586.40 938
9587.32 940
9588.25 927
9589.17 971
9590.09 1052
9591.02 999
9591.94 991
9592.87 985
9593.79 1024
9594.72 1055
9595.64 1070
9596.57 1091
9597.49 1081
9598.42 1118
9599.34 1216
9600.26 1319
9601.19 1314
9602.11 1343
9603.04 1340
9603.96 1323
9604.89 1346
9605.81 1263
9606.74 1271
9607.66 1216
9608.59 1170
9609.51 1165
9610.44 1113
9611.37 1072
9612.29 1035
9613.22 1031
9614.14 1047
9615.07 1082
9615.99 1051
9616.92 1079
9617.84 1057
9618.77 1056
9619.70 1087
9620.62 1071
9621.55 1038
9622.47 1095
9623.40 1073
9624.32 1069
9625.25 1083
9626.18 1126
9627.10 1168
9628.03 1124
9628.95 1122
9629.88 1181
9630.81 1261
9631.73 1207
9632.66 1142
9633.59 1183
9634.51 1266
9635.44 1211
9636.37 1183
9637.29 1241
9638.22 1243
9639.15 1243
9640.07 1294
9641.00 1332
9641.93 1291
9642.85 1388
9643.78 1428
9644.71 1466
9645.63 1456
9646.56 1473
9647.49 1511
9648.41 1574
9649.34 1533
9650.27 1529
9651.20 1500
9652.12 1500
9653.05 1480
9653.98 1532
9654.91 1507
9655.83 1449
9656.76 1394
9657.69 1439
9658.62 1446
9659.54 1479
9660.47 1471
9661.40 1500
9662.33 1503
9663.25 1484
9664.18 1452
9665.11 1470
9666.04 1512
9666.97 1533
9667.89 1507
9668.82 1579
9669.75 1618
9670.68 1626
9671.61 1617
9672.53 1599
9673.46 1650
9674.39 1713
9675.32 1771
9676.25 1771
9677.18 1843
9678.11 1808
9679.03 1762
9679.96 1796
9680.89 1815
9681.82 1856
9682.75 1874
9683.68 1863
9684.61 1874
9685.54 1890
9686.46 1905
9687.39 1928
9688.32 1941
9689.25 1918
9690.18 1879
9691.11 1922
9692.04 1963
9692.97 1984
9693.90 1936
9694.83 2012
9695.76 2039
9696.69 2182
9697.61 2218
9698.54 2249
9699.47 2309
9700.40 2481
9701.33 2559
9702.26 2624
9703.19 2542
9704.12 2542
9705.05 2420
9705.98 2370
9706.91 2298
9707.84 2249
9708.77 2198
9709.70 2148
9710.63 2140
9711.56 2073
9712.49 2082
9713.42 2124
9714.35 2160
9715.28 2261
9716.21 2365
9717.14 2452
9718.07 2384
9719.00 2442
9719.94 2444
9720.87 2317
9721.80 2231
9722.73 2168
9723.66 2069
9724.59 1939
9725.52 1820
9726.45 1751
9727.38 1701
9728.31 1637
9729.24 1581
9730.17 1570
9731.10 1631
9732.04 1599
9732.97 1627
9733.90 1598
9734.83 1574
9735.76 1611
9736.69 1643
9737.62 1581
9738.55 1587
9739.49 1489
9740.42 1481
9741.35 1525
9742.28 1472
9743.21 1400
9744.14 1349
9745.08 1337
9746.01 1363
9746.94 1321
9747.87 1294
9748.80 1312
9749.74 1316
9750.67 1236
9751.60 1276
9752.53 1264
9753.46 1257
9754.40 1185
9755.33 1202
9756.26 1189
9757.19 1200
9758.13 1201
9759.06 1243
9759.99 1154
9760.92 1192
9761.85 1191
9762.79 1208
9763.72 1216
9764.65 1204
9765.59 1207
9766.52 1178
9767.45 1216
9768.38 1241
9769.32 1266
9770.25 1237
9771.18 1228
9772.12 1204
9773.05 1190
9773.98 1200
9774.92 1225
9775.85 1224
9776.78 1187
9777.71 1240
9778.65 1173
9779.58 1218
9780.52 1197
9781.45 1194
9782.38 1234
9783.32 1283
9784.25 1245
9785.18 1279
9786.12 1217
9787.05 1300
9787.98 1268
9788.92 1199
9789.85 1193
9790.79 1265
9791.72 1233
9792.65 1181
9793.59 1193
9794.52 1170
9795.46 1137
9796.39 1185
9797.32 1170
9798.26 1197
9799.19 1184
9800.13 1202
9801.06 1219
9802.00 1165
9802.93 1153
9803.87 1126
9804.80 1148
9805.73 1142
9806.67 1041
9807.60 1019
9808.54 1013
9809.47 977
9810.41 940
9811.34 959
9812.28 907
9813.21 904
9814.15 898
9815.08 898
9816.02 900
9816.95 910
9817.89 924
9818.82 838
9819.76 864
9820.69 847
9821.63 839
9822.57 839
9823.50 837
9824.44 859
9825.37 864
9826.31 752
9827.24 822
9828.18 844
9829.11 787
9830.05 803
9830.99 782
9831.92 812
9832.86 846
9833.79 824
9834.73 818
9835.67 816
9836.60 804
9837.54 851
9838.47 848
9839.41 820
9840.35 851
9841.28 819
9842.22 844
9843.16 796
9844.09 799
9845.03 817
9845.97 843
9846.90 794
9847.84 844
9848.78 826
9849.71 836
9850.65 826
9851.59 817
9852.52 780
9853.46 808
9854.40 833
9855.33 812
9856.27 829
9857.21 784
9858.14 776
9859.08 792
9860.02 771
9860.96 763
9861.89 819
9862.83 825
9863.77 813
9864.71 783
9865.64 797
9866.58 750
9867.52 774
9868.46 706
9869.39 712
9870.33 739
9871.27 739
9872.21 751
9873.15 764
9874.08 734
9875.02 751
9875.96 719
9876.90 712
9877.83 722
9878.77 715
9879.71 711
9880.65 749
9881.59 707
9882.53 733
9883.46 726
9884.40 705
9885.34 715
9886.28 723
9887.22 706
9888.16 695
9889.10 666
9890.03 710
9890.97 720
9891.91 715
9892.85 667
9893.79 652
9894.73 645
9895.67 676
9896.61 683
9897.54 710
9898.48 713
9899.42 701
9900.36 658
9901.30 692
9902.24 710
9903.18 647
9904.12 712
9905.06 703
9906.00 686
9906.94 698
9907.88 703
9908.82 713
9909.76 680
9910.70 668
9911.63 735
9912.57 734
9913.51 683
9914.45 681
9915.39 684
9916.33 683
9917.27 686
9918.21 733
9919.15 739
9920.09 750
9921.03 767
9921.97 722
9922.91 774
9923.85 749
9924.79 805
9925.74 883
9926.68 907
9927.62 951
9928.56 933
9929.50 976
9930.44 962
9931.38 992
9932.32 986
9933.26 899
9934.20 843
9935.14 807
9936.08 811
9937.02 771
9937.96 702
9938.90 701
9939.85 678
9940.79 692
9941.73 704
9942.67 645
9943.61 651
9944.55 686
9945.49 720
9946.43 743
9947.38 699
9948.32 742
9949.26 750
9950.20 775
9951.14 825
9952.08 868
9953.02 856
9953.97 868
9954.91 837
9955.85 806
9956.79 765
9957.73 785
9958.68 778
9959.62 787
9960.56 758
9961.50 737
9962.44 666
9963.39 626
9964.33 666
9965.27 630
9966.21 611
9967.15 613
9968.10 610
9969.04 589
9969.98 598
9970.92 602
9971.87 613
9972.81 587
9973.75 590
9974.69 559
9975.64 543
9976.58 574
9977.52 556
9978.47 574
9979.41 556
9980.35 578
9981.29 548
9982.24 544
9983.18 568
9984.12 581
9985.07 578
9986.01 564
9986.95 599
9987.90 573
9988.84 563
9989.78 620
9990.73 563
9991.67 556
9992.61 552
9993.56 567
9994.50 583
9995.44 568
9996.39 547
9997.33 551
9998.27 581
9999.22 604
10000.16 556
10001.11 526
10002.05 543
10002.99 512
10003.94 512
10004.88 517
10005.83 521
10006.77 501
10007.72 509
10008.66 533
10009.60 513
10010.55 507
10011.49 543
10012.44 526
10013.38 531
10014.33 532
10015.27 503
10016.21 511
10017.16 516
10018.10 520
10019.05 533
10019.99 559
10020.94 571
10021.88 536
10022.83 531
10023.77 485
10024.72 515
10025.66 533
10026.61 517
10027.55 513
10028.50 530
10029.44 506
10030.39 501
10031.33 526
10032.28 538
10033.23 525
10034.17 529
10035.12 502
10036.06 531
10037.01 503
10037.95 456
10038.90 473
10039.84 482
10040.79 473
10041.74 479
10042.68 500
10043.63 506
10044.57 451
10045.52 455
10046.47 477
10047.41 453
10048.36 467
10049.30 459
10050.25 459
10051.20 501
10052.14 527
10053.09 494
10054.04 482
10054.98 495
10055.93 482
10056.88 499
10057.82 457
10058.77 451
10059.72 456
10060.66 458
10061.61 463
10062.56 453
10063.50 453
10064.45 441
10065.40 448
10066.34 463
10067.29 479
10068.24 467
10069.18 447
10070.13 451
10071.08 453
10072.03 431
10072.97 480
10073.92 456
10074.87 463
10075.82 468
10076.76 494
10077.71 452
10078.66 437
10079.61 491
10080.55 480
10081.50 482
10082.45 478
10083.40 490
10084.34 509
10085.29 439
10086.24 424
10087.19 441
10088.14 480
10089.08 516
10090.03 452
10090.98 446
10091.93 476
10092.88 480
10093.83 453
10094.77 457
10095.72 434
10096.67 448
10097.62 445
10098.57 465
10099.52 479
10100.46 469
10101.41 474
10102.36 486
10103.31 476
10104.26 468
10105.21 482
10106.16 466
10107.11 458
10108.05 459
10109.00 463
10109.95 457
10110.90 463
10111.85 472
10112.80 454
10113.75 482
10114.70 453
10115.65 463
10116.60 480
10117.55 475
10118.50 472
10119.45 492
10120.39 468
10121.34 487
10122.29 456
10123.24 455
10124.19 509
10125.14 491
10126.09 478
10127.04 477
10127.99 470
10128.94 480
10129.89 508
10130.84 482
10131.79 467
10132.74 506
10133.69 497
10134.64 504
10135.59 487
10136.54 496
10137.49 499
10138.44 504
10139.39 477
10140.34 506
10141.30 492
10142.25 526
10143.20 545
10144.15 557
10145.10 547
10146.05 534
10147.00 551
10147.95 558
10148.90 552
10149.85 561
10150.80 558
10151.75 545
10152.70 570
10153.66 579
10154.61 607
10155.56 589
10156.51 594
10157.46 588
10158.41 551
10159.36 620
10160.31 628
10161.27 605
10162.22 552
10163.17 597
10164.12 615
10165.07 615
10166.02 593
10166.98 626
10167.93 618
10168.88 650
10169.83 645
10170.78 655
10171.73 653
10172.69 700
10173.64 686
10174.59 698
10175.54 660
10176.50 701
10177.45 712
10178.40 751
10179.35 722
10180.30 685
10181.26 752
10182.21 734
10183.16 790
10184.11 780
10185.07 750
10186.02 746
10186.97 744
10187.92 736
10188.88 735
10189.83 735
10190.78 729
10191.74 698
10192.69 732
10193.64 746
10194.59 771
10195.55 768
10196.50 726
10197.45 720
10198.41 676
10199.36 736
10200.31 794
10201.27 761
10202.22 772
10203.17 756
10204.13 781
10205.08 782
10206.03 790
10206.99 882
10207.94 909
10208.89 943
10209.85 911
10210.80 898
10211.76 928
10212.71 872
10213.66 858
10214.62 831
10215.57 838
10216.53 813
10217.48 782
10218.43 831
10219.39 765
10220.34 732
10221.30 696
10222.25 749
10223.21 713
10224.16 746
10225.11 659
10226.07 674
10227.02 701
10227.98 717
10228.93 741
10229.89 728
10230.84 733
10231.80 694
10232.75 743
10233.71 773
10234.66 860
10235.62 830
10236.57 911
10237.53 902
10238.48 909
10239.44 958
10240.39 964
10241.35 939
10242.30 891
10243.26 857
10244.21 876
10245.17 795
10246.12 782
10247.08 736
10248.03 675
10248.99 689
10249.94 673
10250.90 670
10251.86 634
10252.81 680
10253.77 680
10254.72 651
10255.68 613
10256.63 629
10257.59 595
10258.55 622
10259.50 608
10260.46 587
10261.41 597
10262.37 615
10263.33 571
10264.28 573
10265.24 579
10266.20 566
10267.15 565
10268.11 581
10269.07 567
10270.02 556
10270.98 533
10271.94 563
10272.89 597
10273.85 574
10274.81 588
10275.76 568
10276.72 549
10277.68 558
10278.63 529
10279.59 614
10280.55 533
10281.50 591
10282.46 529
10283.42 505
10284.38 486
10285.33 488
10286.29 530
10287.25 554
10288.20 507
10289.16 475
10290.12 522
10291.08 531
10292.03 527
10292.99 482
10293.95 512
10294.91 484
10295.86 494
10296.82 528
10297.78 527
10298.74 493
10299.70 490
10300.65 520
10301.61 519
10302.57 523
10303.53 501
10304.49 525
10305.44 464
10306.40 471
10307.36 483
10308.32 510
10309.28 479
10310.24 474
10311.19 478
10312.15 512
10313.11 499
10314.07 470
10315.03 477
10315.99 524
10316.95 537
10317.90 494
10318.86 509
10319.82 527
10320.78 483
10321.74 517
10322.70 513
10323.66 520
10324.62 517
10325.58 474
10326.54 491
10327.49 478
10328.45 468
10329.41 483
10330.37 469
10331.33 472
10332.29 486
10333.25 471
10334.21 474
10335.17 468
10336.13 448
10337.09 455
10338.05 467
10339.01 443
10339.97 443
10340.93 468
10341.89 434
10342.85 440
10343.81 448
10344.77 417
10345.73 429
10346.69 438
10347.65 419
10348.61 439
10349.57 455
10350.53 470
10351.49 468
10352.45 424
10353.41 414
10354.37 406
10355.33 415
10356.29 443
10357.25 451
10358.21 487
10359.17 463
10360.13 436
10361.09 415
10362.06 406
10363.02 424
10363.98 408
10364.94 432
10365.90 410
10366.86 416
10367.82 375
10368.78 402
10369.74 425
10370.70 375
10371.67 393
10372.63 434
10373.59 403
10374.55 367
10375.51 430
10376.47 411
10377.43 403
10378.40 412
10379.36 404
10380.32 442
10381.28 412
10382.24 383
10383.20 394
10384.17 428
10385.13 436
10386.09 385
10387.05 376
10388.01 379
10388.98 392
10389.94 371
10390.90 386
10391.86 395
10392.82 390
10393.79 409
10394.75 379
10395.71 401
10396.67 395
10397.64 398
10398.60 422
10399.56 376
10400.52 405
10401.49 378
10402.45 369
10403.41 395
10404.37 402
10405.34 368
10406.30 402
10407.26 385
10408.23 384
10409.19 380
10410.15 363
10411.11 335
10412.08 385
10413.04 393
10414.00 410
10414.97 388
10415.93 401
10416.89 371
10417.86 425
10418.82 426
10419.78 395
10420.75 438
10421.71 411
10422.68 415
10423.64 398
10424.60 390
10425.57 393
10426.53 400
10427.49 395
10428.46 401
10429.42 352
10430.39 385
10431.35 370
10432.31 347
10433.28 371
10434.24 341
10435.21 379
10436.17 357
10437.13 366
10438.10 331
10439.06 346
10440.03 354
10440.99 370
10441.96 353
10442.92 335
10443.89 340
10444.85 350
10445.82 359
10446.78 330
10447.74 339
10448.71 358
10449.67 340
10450.64 352
10451.60 369
10452.57 328
10453.53 340
10454.50 344
10455.46 333
10456.43 320
10457.39 308
10458.36 312
10459.33 365
10460.29 338
10461.26 348
10462.22 337
10463.19 357
10464.15 381
10465.12 357
10466.08 364
10467.05 349
10468.01 378
10468.98 353
10469.95 337
10470.91 342
10471.88 356
10472.84 344
10473.81 346
10474.78 349
10475.74 350
10476.71 366
10477.67 381
10478.64 383
10479.61 379
10480.57 366
10481.54 372
10482.51 363
10483.47 363
10484.44 381
10485.41 388
10486.37 372
10487.34 349
10488.30 369
10489.27 376
10490.24 363
10491.20 346
10492.17 337
10493.14 356
10494.11 333
10495.07 377
10496.04 334
10497.01 324
10497.97 336
10498.94 343
10499.91 352
10500.88 369
10501.84 356
10502.81 359
10503.78 366
10504.74 361
10505.71 344
10506.68 366
10507.65 362
10508.61 335
10509.58 360
10510.55 334
10511.52 345
10512.49 359
10513.45 349
10514.42 331
10515.39 367
10516.36 349
10517.32 382
10518.29 348
10519.26 344
10520.23 368
10521.20 341
10522.17 336
10523.13 345
10524.10 350
10525.07 329
10526.04 320
10527.01 342
10527.98 332
10528.94 345
10529.91 350
10530.88 366
10531.85 392
10532.82 352
10533.79 367
10534.76 356
10535.72 355
10536.69 348
10537.66 362
10538.63 388
10539.60 354
10540.57 363
10541.54 391
10542.51 380
10543.48 368
10544.45 334
10545.42 356
10546.38 371
10547.35 378
10548.32 386
10549.29 382
10550.26 372
10551.23 348
10552.20 333
10553.17 360
10554.14 370
10555.11 383
10556.08 380
10557.05 401
10558.02 361
10558.99 416
10559.96 400
10560.93 381
10561.90 389
10562.87 402
10563.84 375
10564.81 416
10565.78 418
10566.75 389
10567.72 408
10568.69 398
10569.66 399
10570.63 417
10571.60 389
10572.57 419
10573.54 410
10574.51 408
10575.48 423
10576.46 392
10577.43 390
10578.40 390
10579.37 424
10580.34 374
10581.31 355
10582.28 348
10583.25 407
10584.22 375
10585.19 400
10586.16 406
10587.14 394
10588.11 415
10589.08 397
10590.05 405
10591.02 420
10591.99 397
10592.96 389
10593.94 423
10594.91 393
10595.88 418
10596.85 450
10597.82 417
10598.79 448
10599.77 435
10600.74 425
10601.71 419
10602.68 390
10603.65 440
10604.62 454
10605.60 474
10606.57 487
10607.54 492
10608.51 502
10609.49 532
10610.46 540
10611.43 570
10612.40 552
10613.37 505
10614.35 519
10615.32 513
10616.29 511
10617.26 502
10618.24 501
10619.21 526
10620.18 463
10621.16 463
10622.13 477
10623.10 486
10624.07 424
10625.05 426
10626.02 417
10626.99 399
10627.97 406
10628.94 379
10629.91 424
10630.89 452
10631.86 440
10632.83 419
10633.80 426
10634.78 436
10635.75 418
10636.73 477
10637.70 524
10638.67 566
10639.65 494
10640.62 517
10641.59 535
10642.57 531
10643.54 533
10644.51 505
10645.49 484
10646.46 532
10647.44 502
10648.41 494
10649.38 487
10650.36 471
10651.33 467
10652.31 414
10653.28 403
10654.25 407
10655.23 398
10656.20 414
10657.18 392
10658.15 398
10659.13 409
10660.10 400
10661.08 387
10662.05 404
10663.03 395
10664.00 397
10664.97 360
10665.95 394
10666.92 364
10667.90 371
10668.87 346
10669.85 353
10670.82 411
10671.80 397
10672.77 369
10673.75 378
10674.72 375
10675.70 342
10676.68 385
10677.65 391
10678.63 417
10679.60 387
10680.58 366
10681.55 373
10682.53 396
10683.50 421
10684.48 440
10685.45 433
10686.43 407
10687.41 389
10688.38 413
10689.36 396
10690.33 409
10691.31 393
10692.29 368
10693.26 382
10694.24 378
10695.21 403
10696.19 360
10697.17 383
10698.14 395
10699.12 384
10700.10 388
10701.07 394
10702.05 375
10703.02 380
10704.00 397
10704.98 389
10705.95 378
10706.93 377
10707.91 377
10708.88 370
10709.86 382
10710.84 379
10711.82 374
10712.79 409
10713.77 414
10714.75 408
10715.72 399
10716.70 391
10717.68 364
10718.65 405
10719.63 397
10720.61 390
10721.59 377
10722.56 377
10723.54 386
10724.52 388
10725.50 385
10726.47 363
10727.45 389
10728.43 414
10729.41 388
10730.38 386
10731.36 384
10732.34 419
10733.32 419
10734.30 364
10735.27 399
10736.25 444
10737.23 396
10738.21 391
10739.19 420
10740.16 426
10741.14 389
10742.12 397
10743.10 397
10744.08 416
10745.06 425
10746.03 452
10747.01 437
10747.99 417
10748.97 420
10749.95 420
10750.93 435
10751.91 413
10752.88 397
10753.86 404
10754.84 414
10755.82 421
10756.80 417
10757.78 457
10758.76 429
10759.74 403
10760.72 426
10761.70 429
10762.67 433
10763.65 423
10764.63 430
10765.61 437
10766.59 439
10767.57 421
10768.55 412
10769.53 467
10770.51 450
10771.49 444
10772.47 432
10773.45 479
10774.43 453
10775.41 460
10776.39 484
10777.37 504
10778.35 480
10779.33 451
10780.31 459
10781.29 481
10782.27 526
10783.25 529
10784.23 485
10785.21 515
10786.19 507
10787.17 477
10788.15 511
10789.13 477
10790.11 486
10791.09 505
10792.07 498
10793.05 496
10794.03 454
10795.01 467
10795.99 490
10796.97 503
10797.96 491
10798.94 495
10799.92 435
10800.90 408
10801.88 437
10802.86 462
10803.84 448
10804.82 453
10805.80 444
10806.79 482
10807.77 472
10808.75 443
10809.73 457
10810.71 433
10811.69 455
10812.67 472
10813.65 416
10814.64 426
10815.62 437
10816.60 433
10817.58 479
10818.56 463
10819.54 475
10820.53 444
10821.51 484
10822.49 431
10823.47 427
10824.45 435
10825.44 439
10826.42 457
10827.40 471
10828.38 435
10829.37 434
10830.35 467
10831.33 434
10832.31 453
10833.29 474
10834.28 498
10835.26 456
10836.24 448
10837.22 443
10838.21 454
10839.19 482
10840.17 487
10841.16 473
10842.14 472
10843.12 470
10844.10 466
10845.09 484
10846.07 497
10847.05 495
10848.04 467
10849.02 497
10850.00 483
10850.99 469
10851.97 513
10852.95 485
10853.94 450
10854.92 468
10855.90 524
10856.89 542
10857.87 501
10858.85 493
10859.84 509
10860.82 523
10861.80 538
10862.79 508
10863.77 561
10864.76 562
10865.74 529
10866.72 479
10867.71 557
10868.69 555
10869.68 513
10870.66 520
10871.64 539
10872.63 513
10873.61 502
10874.60 561
10875.58 581
10876.56 598
10877.55 601
10878.53 576
10879.52 562
10880.50 555
10881.49 529
10882.47 572
10883.46 598
10884.44 579
10885.43 592
10886.41 590
10887.40 606
10888.38 636
10889.37 621
10890.35 642
10891.34 612
10892.32 585
10893.31 638
10894.29 629
10895.28 627
10896.26 624
10897.25 630
10898.23 703
10899.22 656
10900.20 628
10901.19 643
10902.17 662
10903.16 702
10904.15 703
10905.13 712
10906.12 716
10907.10 740
10908.09 672
10909.07 723
10910.06 776
10911.05 757
10912.03 771
10913.02 778
10914.00 791
10914.99 837
10915.98 861
10916.96 832
10917.95 813
10918.94 856
10919.92 844
10920.91 831
10921.89 792
10922.88 825
10923.87 835
10924.85 820
10925.84 822
10926.83 853
10927.81 833
10928.80 857
10929.79 887
10930.77 848
10931.76 878
10932.75 903
10933.74 891
10934.72 901
10935.71 909
10936.70 865
10937.68 907
10938.67 877
10939.66 941
10940.65 930
10941.63 911
10942.62 935
10943.61 997
10944.59 975
10945.58 995
10946.57 1026
10947.56 1043
10948.54 1020
10949.53 1046
10950.52 1103
10951.51 1098
10952.50 1159
10953.48 1228
10954.47 1242
10955.46 1351
10956.45 1402
10957.44 1522
10958.42 1589
10959.41 1595
10960.40 1656
10961.39 1657
10962.38 1647
10963.36 1699
10964.35 1657
10965.34 1682
10966.33 1564
10967.32 1503
10968.31 1455
10969.30 1415
10970.28 1366
10971.27 1334
10972.26 1261
10973.25 1273
10974.24 1247
10975.23 1221
10976.22 1192
10977.21 1135
10978.19 1181
10979.18 1186
10980.17 1139
10981.16 1175
10982.15 1143
10983.14 1217
10984.13 1205
10985.12 1159
10986.11 1239
10987.10 1277
10988.09 1241
10989.08 1243
10990.07 1321
10991.06 1335
10992.04 1359
10993.03 1415
10994.02 1507
10995.01 1611
10996.00 1650
10996.99 1828
10997.98 1911
10998.97 2078
10999.96 2182
11000.95 2323
11001.94 2376
11002.93 2418
11003.92 2408
11004.91 2350
11005.90 2254
11006.89 2101
11007.88 1971
11008.87 1853
11009.87 1782
11010.86 1634
11011.85 1512
11012.84 1362
11013.83 1312
11014.82 1199
11015.81 1180
11016.80 1129
11017.79 1074
11018.78 1056
11019.77 1008
11020.76 940
11021.75 942
11022.74 932
11023.74 948
11024.73 863
11025.72 832
11026.71 857
11027.70 877
11028.69 869
11029.68 803
11030.67 842
11031.67 860
11032.66 777
11033.65 850
11034.64 900
11035.63 833
11036.62 833
11037.61 891
11038.61 886
11039.60 835
11040.59 856
11041.58 873
11042.57 812
11043.56 805
11044.56 779
11045.55 826
11046.54 823
11047.53 770
11048.53 756
11049.52 775
11050.51 756
11051.50 750
11052.49 747
11053.49 750
11054.48 753
11055.47 704
11056.46 754
11057.46 745
11058.45 702
11059.44 768
11060.43 767
11061.43 720
11062.42 716
11063.41 713
11064.41 722
11065.40 722
11066.39 752
11067.38 764
11068.38 753
11069.37 737
11070.36 720
11071.36 742
11072.35 744
11073.34 768
11074.34 766
11075.33 758
11076.32 727
11077.32 749
11078.31 782
11079.30 776
11080.30 722
11081.29 718
11082.28 762
11083.28 749
11084.27 766
11085.27 733
11086.26 733
11087.25 730
11088.25 662
11089.24 670
11090.24 689
11091.23 685
11092.22 704
11093.22 673
11094.21 681
11095.21 682
11096.20 627
11097.19 660
11098.19 692
11099.18 673
11100.18 669
11101.17 681
11102.17 675
11103.16 673
11104.16 668
11105.15 643
11106.15 645
11107.14 658
11108.13 665
11109.13 681
11110.12 621
11111.12 648
11112.11 663
11113.11 674
11114.10 686
11115.10 693
11116.09 638
11117.09 617
11118.09 608
11119.08 589
11120.08 659
11121.07 652
11122.07 631
11123.06 603
11124.06 636
11125.05 627
11126.05 648
11127.04 662
11128.04 657
11129.04 604
11130.03 594
11131.03 638
11132.02 607
11133.02 607
11134.02 611
11135.01 613
11136.01 577
11137.00 571
11138.00 597
11139.00 590
11139.99 598
11140.99 571
11141.98 598
11142.98 604
11143.98 569
11144.97 596
11145.97 576
11146.97 550
11147.96 608
11148.96 610
11149.96 567
11150.95 526
11151.95 569
11152.95 588
11153.94 594
11154.94 577
11155.94 570
11156.93 570
11157.93 620
11158.93 587
11159.93 573
11160.92 611
11161.92 572
11162.92 567
11163.92 558
11164.91 626
11165.91 571
11166.91 573
11167.90 548
11168.90 563
11169.90 563
11170.90 560
11171.90 596
11172.89 608
11173.89 557
11174.89 541
11175.89 551
11176.88 572
11177.88 576
11178.88 590
11179.88 577
11180.88 552
11181.87 562
11182.87 534
11183.87 547
11184.87 555
11185.87 572
11186.87 580
11187.86 589
11188.86 572
11189.86 595
11190.86 589
11191.86 620
11192.86 589
11193.86 592
11194.85 580
11195.85 583
11196.85 587
11197.85 594
11198.85 604
11199.85 587
11200.85 596
11201.85 622
11202.84 633
11203.84 609
11204.84 615
11205.84 590
11206.84 595
11207.84 628
11208.84 673
11209.84 648
11210.84 664
11211.84 683
11212.84 680
11213.84 672
11214.84 676
11215.84 677
11216.84 690
11217.84 662
11218.84 643
11219.84 613
11220.84 625
11221.84 626
11222.84 621
11223.84 607
11224.84 600
11225.84 617
11226.84 606
11227.84 622
11228.84 633
11229.84 660
11230.84 628
11231.84 618
11232.84 634
11233.84 588
11234.84 593
11235.84 606
11236.84 624
11237.84 611
11238.84 601
11239.84 657
11240.84 665
11241.84 634
11242.84 594
11243.84 575
11244.84 609
11245.85 640
11246.85 611
11247.85 616
11248.85 660
11249.85 641
11250.85 670
11251.85 673
11252.85 679
11253.86 670
11254.86 673
11255.86 674
11256.86 665
11257.86 670
11258.86 666
11259.86 650
11260.87 624
11261.87 667
11262.87 703
11263.87 656
11264.87 701
11265.87 728
11266.88 744
11267.88 734
11268.88 764
11269.88 744
11270.88 757
11271.89 769
11272.89 805
11273.89 815
11274.89 812
11275.90 786
11276.90 799
11277.90 826
11278.90 811
11279.90 835
11280.91 824
11281.91 833
11282.91 774
11283.92 743
11284.92 747
11285.92 715
11286.92 689
11287.93 663
11288.93 681
11289.93 717
11290.94 669
11291.94 640
11292.94 665
11293.94 660
11294.95 611
11295.95 587
11296.95 601
11297.96 592
11298.96 603
11299.96 595
11300.97 633
11301.97 602
11302.97 614
11303.98 594
11304.98 598
11305.98 616
11306.99 590
11307.99 596
11309.00 612
11310.00 602
11311.00 606
11312.01 645
11313.01 623
11314.02 625
11315.02 607
11316.02 647
11317.03 650
11318.03 646
11319.04 663
11320.04 666
11321.04 651
11322.05 691
11323.05 700
11324.06 670
11325.06 655
11326.07 677
11327.07 642
11328.08 632
11329.08 642
11330.09 647
11331.09 653
11332.10 631
11333.10 640
11334.10 646
11335.11 636
11336.11 634
11337.12 627
11338.12 611
11339.13 638
11340.14 646
11341.14 654
11342.15 664
11343.15 660
11344.16 621
11345.16 647
11346.17 654
11347.17 618
11348.18 673
11349.18 617
11350.19 595
11351.19 587
11352.20 612
11353.21 596
11354.21 580
11355.22 538
11356.22 540
11357.23 580
11358.24 536
11359.24 550
11360.25 525
11361.25 579
11362.26 581
11363.27 567
11364.27 539
11365.28 530
11366.28 540
11367.29 537
11368.30 554
11369.30 554
11370.31 519
11371.32 525
11372.32 507
11373.33 483
11374.34 538
11375.34 511
11376.35 509
11377.36 536
11378.36 500
11379.37 495
11380.38 507
11381.38 497
11382.39 493
11383.40 501
11384.41 459
11385.41 509
11386.42 509
11387.43 463
11388.43 473
11389.44 483
11390.45 512
11391.46 478
11392.46 506
11393.47 479
11394.48 495
11395.49 471
11396.49 435
11397.50 471
11398.51 481
11399.52 467
11400.53 493
11401.53 531
11402.54 515
11403.55 485
11404.56 492
11405.57 493
11406.57 491
11407.58 474
11408.59 494
11409.60 504
11410.61 485
11411.61 470
11412.62 502
11413.63 482
11414.64 441
11415.65 473
11416.66 457
11417.67 481
11418.67 473
11419.68 479
11420.69 483
11421.70 480
11422.71 466
11423.72 501
11424.73 478
11425.74 451
11426.74 441
11427.75 461
11428.76 476
11429.77 459
11430.78 467
11431.79 492
11432.80 462
11433.81 462
11434.82 471
11435.83 475
11436.84 457
11437.85 463
11438.86 490
11439.87 481
11440.88 470
11441.88 479
11442.89 511
11443.90 496
11444.91 469
11445.92 484
11446.93 462
11447.94 472
11448.95 432
11449.96 467
11450.97 481
11451.98 486
11452.99 466
11454.00 450
11455.01 472
11456.02 477
11457.04 516
11458.05 475
11459.06 482
11460.07 478
11461.08 458
11462.09 491
11463.10 475
11464.11 445
11465.12 453
11466.13 482
11467.14 471
11468.15 431
11469.16 495
11470.17 493
11471.18 447
11472.20 494
11473.21 484
11474.22 477
11475.23 465
11476.24 496
11477.25 453
11478.26 459
11479.27 485
11480.28 486
11481.30 489
11482.31 417
11483.32 454
11484.33 470
11485.34 499
11486.35 445
11487.37 480
11488.38 485
11489.39 504
11490.40 478
11491.41 483
11492.42 483
11493.44 455
11494.45 469
11495.46 474
11496.47 482
11497.48 455
11498.50 470
11499.51 506
11500.52 524
11501.53 495
11502.55 520
11503.56 521
11504.57 510
11505.58 508
11506.60 550
11507.61 567
11508.62 541
11509.63 517
11510.65 567
11511.66 508
11512.67 517
11513.68 572
11514.70 551
11515.71 572
11516.72 551
11517.74 571
11518.75 577
11519.76 605
11520.78 627
11521.79 658
11522.80 666
11523.81 643
11524.83 657
11525.84 719
11526.85 733
11527.87 700
11528.88 711
11529.90 726
11530.91 733
11531.92 737
11532.94 775
11533.95 868
11534.96 876
11535.98 939
11536.99 979
11538.01 1035
11539.02 1077
11540.03 1092
11541.05 1151
11542.06 1233
11543.08 1169
11544.09 1152
11545.10 1091
11546.12 1011
11547.13 1008
11548.15 930
11549.16 901
11550.18 849
11551.19 771
11552.20 772
11553.22 689
11554.23 615
11555.25 655
11556.26 630
11557.28 588
11558.29 593
11559.31 556
11560.32 565
11561.34 563
11562.35 531
11563.37 534
11564.38 544
11565.40 533
11566.41 525
11567.43 551
11568.44 543
11569.46 521
11570.47 537
11571.49 582
11572.50 514
11573.52 528
11574.53 557
11575.55 573
11576.57 554
11577.58 509
11578.60 494
11579.61 521
11580.63 506
11581.64 495
11582.66 536
11583.68 512
11584.69 483
11585.71 493
11586.72 516
11587.74 476
11588.76 472
11589.77 506
11590.79 471
11591.81 473
11592.82 446
11593.84 528
11594.85 540
11595.87 541
11596.89 559
11597.90 569
11598.92 541
11599.94 568
11600.95 596
11601.97 660
11602.99 624
11604.00 598
11605.02 575
11606.04 634
11607.05 612
11608.07 571
11609.09 530
11610.11 522
11611.12 548
11612.14 504
11613.16 521
11614.17 507
11615.19 493
11616.21 549
11617.23 507
11618.24 508
11619.26 513
11620.28 521
11621.30 536
11622.31 503
11623.33 483
11624.35 518
11625.37 502
11626.38 498
11627.40 479
11628.42 460
11629.44 473
11630.46 492
11631.47 489
11632.49 458
11633.51 428
11634.53 438
11635.55 460
11636.56 462
11637.58 451
11638.60 462
11639.62 439
11640.64 466
11641.66 417
11642.67 431
11643.69 461
11644.71 450
11645.73 429
11646.75 429
11647.77 436
11648.79 436
11649.80 435
11650.82 420
11651.84 414
11652.86 390
11653.88 402
11654.90 435
11655.92 439
11656.94 406
11657.96 396
11658.98 420
11660.00 419
11661.01 460
11662.03 421
11663.05 428
11664.07 404
11665.09 405
11666.11 428
11667.13 418
11668.15 426
11669.17 449
11670.19 444
11671.21 409
11672.23 373
11673.25 402
11674.27 414
11675.29 427
11676.31 422
11677.33 412
11678.35 420
11679.37 373
11680.39 413
11681.41 424
11682.43 428
11683.45 404
11684.47 416
11685.49 405
11686.51 439
11687.53 424
11688.55 408
11689.57 430
11690.59 426
11691.61 388
11692.63 396
11693.66 408
11694.68 407
11695.70 398
11696.72 387
11697.74 385
11698.76 401
11699.78 404
11700.80 398
11701.82 393
11702.84 411
11703.86 425
11704.89 403
11705.91 376
11706.93 402
11707.95 399
11708.97 410
11709.99 371
11711.01 398
11712.04 383
11713.06 375
11714.08 384
11715.10 399
11716.12 350
11717.14 389
11718.17 388
11719.19 389
11720.21 392
11721.23 380
11722.25 377
11723.28 409
11724.30 413
11725.32 414
11726.34 401
11727.36 388
11728.39 393
11729.41 384
11730.43 415
11731.45 419
11732.48 410
11733.50 400
11734.52 408
11735.54 398
11736.57 407
11737.59 384
11738.61 402
11739.63 429
11740.66 359
11741.68 449
11742.70 420
11743.72 436
11744.75 406
11745.77 404
11746.79 389
11747.82 389
11748.84 377
11749.86 415
11750.89 421
11751.91 412
11752.93 409
11753.96 386
11754.98 416
11756.00 403
11757.03 415
11758.05 397
11759.07 416
11760.10 413
11761.12 428
11762.14 455
11763.17 420
11764.19 426
11765.22 472
11766.24 453
11767.26 460
11768.29 414
11769.31 451
11770.34 443
11771.36 439
11772.38 464
11773.41 455
11774.43 481
11775.46 454
11776.48 481
11777.51 424
11778.53 398
11779.55 431
11780.58 450
11781.60 466
11782.63 461
11783.65 487
11784.68 474
11785.70 457
11786.73 484
11787.75 519
11788.78 489
11789.80 474
11790.83 450
11791.85 491
11792.88 457
11793.90 454
11794.93 483
11795.95 533
11796.98 474
11798.00 463
11799.03 480
11800.05 482
11801.08 465
11802.10 479
11803.13 472
11804.15 463
11805.18 481
11806.21 498
11807.23 479
11808.26 450
11809.28 486
11810.31 473
11811.33 533
11812.36 482
11813.39 467
11814.41 472
11815.44 524
11816.46 498
11817.49 502
11818.52 492
11819.54 525
11820.57 505
11821.59 542
11822.62 527
11823.65 501
11824.67 500
11825.70 543
11826.73 540
11827.75 533
11828.78 544
11829.81 540
11830.83 556
11831.86 551
11832.89 570
11833.91 567
11834.94 604
11835.97 537
11836.99 557
11838.02 562
11839.05 613
11840.08 586
11841.10 596
11842.13 585
11843.16 569
11844.18 578
11845.21 588
11846.24 578
11847.27 606
11848.29 636
11849.32 661
11850.35 635
11851.38 610
11852.40 636
11853.43 628
11854.46 628
11855.49 658
11856.51 619
11857.54 683
11858.57 674
11859.60 677
11860.63 640
11861.65 672
11862.68 669
11863.71 708
11864.74 718
11865.77 711
11866.80 692
11867.82 730
11868.85 766
11869.88 763
11870.91 777
11871.94 750
11872.97 794
11873.99 737
11875.02 723
11876.05 720
11877.08 734
11878.11 743
11879.14 808
11880.17 814
11881.20 815
11882.22 868
11883.25 849
11884.28 846
11885.31 862
11886.34 829
11887.37 848
11888.40 872
11889.43 896
11890.46 927
11891.49 919
11892.52 953
11893.55 1023
11894.57 997
11895.60 1039
11896.63 1109
11897.66 1092
11898.69 1127
11899.72 1235
11900.75 1227
11901.78 1268
11902.81 1388
11903.84 1401
11904.87 1438
11905.90 1485
11906.93 1496
11907.96 1503
11908.99 1462
11910.02 1493
11911.05 1446
11912.08 1395
11913.11 1338
11914.14 1304
11915.17 1293
11916.20 1184
11917.23 1180
11918.26 1127
11919.29 1139
11920.33 1159
11921.36 1084
11922.39 1049
11923.42 1096
11924.45 1080
11925.48 1144
11926.51 1161
11927.54 1171
11928.57 1227
11929.60 1229
11930.63 1297
11931.66 1341
11932.70 1367
11933.73 1338
11934.76 1325
11935.79 1325
11936.82 1360
11937.85 1334
11938.88 1235
11939.91 1232
11940.95 1228
11941.98 1156
11943.01 1125
11944.04 1053
11945.07 1036
11946.10 1003
11947.14 943
11948.17 890
11949.20 888
11950.23 863
11951.26 879
11952.29 862
11953.33 839
11954.36 796
11955.39 778
11956.42 777
11957.46 768
11958.49 808
11959.52 773
11960.55 771
11961.58 795
11962.62 816
11963.65 797
11964.68 800
11965.71 766
11966.75 763
11967.78 782
11968.81 840
11969.84 772
11970.88 776
11971.91 755
11972.94 745
11973.98 801
11975.01 767
11976.04 816
11977.07 798
11978.11 838
11979.14 826
11980.17 801
11981.21 818
11982.24 838
11983.27 842
11984.31 831
11985.34 801
11986.37 859
11987.41 837
11988.44 805
11989.47 842
11990.51 871
11991.54 850
11992.58 823
11993.61 865
11994.64 845
11995.68 861
11996.71 847
11997.74 828
11998.78 873
11999.81 879
12000.85 869
12001.88 882
12002.91 936
12003.95 886
12004.98 918
12006.02 926
12007.05 973
12008.09 923
12009.12 928
12010.15 928
12011.19 957
12012.22 1000
12013.26 1001
12014.29 1002
12015.33 992
12016.36 1073
12017.40 1062
12018.43 1041
12019.47 1044
12020.50 1027
12021.54 1052
12022.57 1089
12023.61 1052
12024.64 1037
12025.68 1038
12026.71 1003
12027.75 1058
12028.78 1110
12029.82 1070
12030.85 1024
12031.89 1021
12032.92 1033
12033.96 1033
12034.99 992
12036.03 1009
12037.07 1105
12038.10 1072
12039.14 1047
12040.17 1027
12041.21 1053
12042.24 1025
12043.28 1041
12044.32 1074
12045.35 1051
12046.39 1064
12047.42 1078
12048.46 1090
12049.50 1074
12050.53 1092
12051.57 1091
12052.61 1157
12053.64 1189
12054.68 1181
12055.71 1157
12056.75 1146
12057.79 1169
12058.82 1223
12059.86 1199
12060.90 1248
12061.93 1232
12062.97 1188
12064.01 1142
12065.04 1167
12066.08 1137
12067.12 1146
12068.15 1023
12069.19 1068
12070.23 1048
12071.27 1058
12072.30 1015
12073.34 1006
12074.38 961
12075.41 935
12076.45 972
12077.49 977
12078.53 946
12079.56 952
12080.60 921
12081.64 934
12082.68 957
12083.71 957
12084.75 973
12085.79 953
12086.83 982
12087.86 987
12088.90 933
12089.94 942
12090.98 1005
12092.02 956
12093.05 965
12094.09 1003
12095.13 1018
12096.17 1048
12097.21 1075
12098.25 1060
12099.28 1093
12100.32 1127
12101.36 1166
12102.40 1143
12103.44 1153
12104.48 1183
12105.51 1186
12106.55 1206
12107.59 1195
12108.63 1160
12109.67 1129
12110.71 1112
12111.75 1071
12112.79 1028
12113.82 1005
12114.86 986
12115.90 897
12116.94 898
12117.98 858
12119.02 800
12120.06 835
12121.10 771
12122.14 775
12123.18 722
12124.22 744
12125.25 754
12126.29 720
12127.33 692
12128.37 689
12129.41 737
12130.45 711
12131.49 681
12132.53 700
12133.57 690
12134.61 685
12135.65 665
12136.69 667
12137.73 695
12138.77 694
12139.81 671
12140.85 680
12141.89 666
12142.93 690
12143.97 690
12145.01 637
12146.05 665
12147.09 660
12148.13 672
12149.17 669
12150.21 671
12151.25 666
12152.29 613
12153.34 675
12154.38 649
12155.42 639
12156.46 644
12157.50 633
12158.54 607
12159.58 612
12160.62 600
12161.66 603
12162.70 631
12163.74 628
12164.78 593
12165.83 584
12166.87 598
12167.91 598
12168.95 594
12169.99 581
12171.03 602
12172.07 612
12173.11 615
12174.16 599
12175.20 597
12176.24 591
12177.28 596
12178.32 582
12179.36 591
12180.41 592
12181.45 597
12182.49 624
12183.53 592
12184.57 607
12185.62 598
12186.66 614
12187.70 608
12188.74 577
12189.78 546
12190.83 600
12191.87 622
12192.91 573
12193.95 571
12195.00 570
12196.04 561
12197.08 570
12198.12 539
12199.17 552
12200.21 544
12201.25 562
12202.29 588
12203.34 556
12204.38 554
12205.42 532
12206.46 557
12207.51 606
12208.55 535
12209.59 542
12210.64 508
12211.68 517
12212.72 551
12213.77 567
12214.81 548
12215.85 551
12216.90 541
12217.94 535
12218.98 545
12220.03 547
12221.07 508
12222.11 511
12223.16 492
12224.20 525
12225.24 527
12226.29 522
12227.33 527
12228.37 537
12229.42 535
12230.46 538
12231.51 498
12232.55 494
12233.59 497
12234.64 501
12235.68 526
12236.73 533
12237.77 558
12238.82 512
12239.86 487
12240.90 536
12241.95 516
12242.99 504
12244.04 523
12245.08 514
12246.13 503
12247.17 513
12248.22 516
12249.26 524
12250.31 507
12251.35 466
12252.39 482
12253.44 520
12254.48 499
12255.53 477
12256.57 494
12257.62 488
12258.66 462
12259.71 439
12260.75 478
12261.80 482
12262.85 468
12263.89 413
12264.94 444
12265.98 447
12267.03 427
12268.07 467
12269.12 478
12270.16 432
12271.21 416
12272.25 437
12273.30 424
12274.35 435
12275.39 416
12276.44 387
12277.48 393
12278.53 424
12279.58 435
12280.62 446
12281.67 427
12282.71 423
12283.76 448
12284.81 438
12285.85 417
12286.90 432
12287.95 414
12288.99 425
12290.04 462
12291.08 430
12292.13 403
12293.18 440
12294.22 421
12295.27 434
12296.32 422
12297.36 407
12298.41 423
12299.46 447
12300.50 415
12301.55 406
12302.60 401
12303.65 431
12304.69 444
12305.74 396
12306.79 407
12307.83 430
12308.88 439
12309.93 435
12310.98 438
12312.02 414
12313.07 415
12314.12 430
12315.17 435
12316.21 444
12317.26 426
12318.31 421
12319.36 424
12320.40 432
12321.45 393
12322.50 410
12323.55 405
12324.60 413
12325.64 387
12326.69 412
12327.74 418
12328.79 388
12329.84 383
12330.88 425
12331.93 404
12332.98 380
12334.03 370
12335.08 397
12336.13 396
12337.17 394
12338.22 390
12339.27 358
12340.32 389
12341.37 376
12342.42 405
12343.47 393
12344.51 393
12345.56 400
12346.61 405
12347.66 353
12348.71 382
12349.76 374
12350.81 350
12351.86 389
12352.91 385
12353.95 390
12355.00 367
12356.05 374
12357.10 371
12358.15 383
12359.20 378
12360.25 402
12361.30 421
12362.35 409
12363.40 406
12364.45 399
12365.50 397
12366.55 427
12367.60 398
12368.65 393
12369.70 401
12370.75 398
12371.80 405
12372.85 420
12373.90 389
12374.95 385
12376.00 406
12377.05 396
12378.10 396
12379.15 398
12380.20 376
12381.25 400
12382.30 404
12383.35 391
12384.40 404
12385.45 401
12386.50 427
12387.55 392
12388.60 383
12389.65 385
12390.70 366
12391.75 407
12392.80 424
12393.86 411
12394.91 421
12395.96 382
12397.01 404
12398.06 402
12399.11 414
12400.16 398
12401.21 447
12402.26 440
12403.32 444
12404.37 423
12405.42 401
12406.47 408
12407.52 423
12408.57 416
12409.62 443
12410.68 419
12411.73 450
12412.78 438
12413.83 418
12414.88 407
12415.93 406
12416.99 435
12418.04 464
12419.09 414
12420.14 429
12421.19 452
12422.25 427
12423.30 439
12424.35 458
12425.40 436
12426.45 465
12427.51 454
12428.56 474
12429.61 493
12430.66 452
12431.72 462
12432.77 458
12433.82 452
12434.87 466
12435.93 468
12436.98 423
12438.03 466
12439.08 439
12440.14 454
12441.19 446
12442.24 450
12443.30 443
12444.35 457
12445.40 486
12446.45 466
12447.51 492
12448.56 486
12449.61 483
12450.67 491
12451.72 486
12452.77 521
12453.83 487
12454.88 491
12455.93 514
12456.99 487
12458.04 551
12459.10 534
12460.15 524
12461.20 526
12462.26 555
12463.31 592
12464.36 644
12465.42 617
12466.47 620
12467.53 645
12468.58 723
12469.63 719
12470.69 745
12471.74 777
12472.80 809
12473.85 843
12474.90 903
12475.96 936
12477.01 939
12478.07 979
12479.12 960
12480.18 1024
12481.23 1031
12482.29 975
12483.34 967
12484.40 934
12485.45 916
12486.50 881
12487.56 829
12488.61 820
12489.67 784
12490.72 740
12491.78 699
12492.83 698
12493.89 663
12494.94 656
12496.00 611
12497.05 614
12498.11 592
12499.17 567
12500.22 553
12501.28 529
12502.33 537
12503.39 538
12504.44 516
12505.50 530
12506.55 546
12507.61 628
12508.67 557
12509.72 567
12510.78 539
12511.83 566
12512.89 571
12513.94 536
12515.00 566
12516.06 564
12517.11 576
12518.17 604
12519.22 553
12520.28 564
12521.34 540
12522.39 572
12523.45 599
12524.51 587
12525.56 571
12526.62 558
12527.68 567
12528.73 520
12529.79 507
12530.85 548
12531.90 527
12532.96 574
12534.02 580
12535.07 529
12536.13 555
12537.19 571
12538.24 601
12539.30 584
12540.36 583
12541.41 625
12542.47 586
12543.53 611
12544.59 594
12545.64 584
12546.70 632
12547.76 691
12548.82 687
12549.87 633
12550.93 679
12551.99 705
12553.05 744
12554.10 725
12555.16 722
12556.22 706
12557.28 755
12558.33 708
12559.39 699
12560.45 667
12561.51 685
12562.57 719
12563.62 711
12564.68 687
12565.74 660
12566.80 646
12567.86 603
12568.91 640
12569.97 635
12571.03 609
12572.09 620
12573.15 568
12574.21 570
12575.26 586
12576.32 615
12577.38 639
12578.44 608
12579.50 568
12580.56 551
12581.62 554
12582.68 570
12583.73 562
12584.79 575
12585.85 531
12586.91 559
12587.97 580
12589.03 573
12590.09 545
12591.15 567
12592.21 565
12593.27 569
12594.33 578
12595.38 553
12596.44 527
12597.50 556
12598.56 553
12599.62 578
12600.68 589
12601.74 580
12602.80 592
12603.86 571
12604.92 592
12605.98 568
12607.04 589
12608.10 576
12609.16 599
12610.22 591
12611.28 575
12612.34 599
12613.40 624
12614.46 623
12615.52 604
12616.58 633
12617.64 676
12618.70 653
12619.76 646
12620.82 684
12621.88 710
12622.94 666
12624.00 712
12625.07 718
12626.13 724
12627.19 742
12628.25 734
12629.31 716
12630.37 748
12631.43 743
12632.49 765
12633.55 740
12634.61 758
12635.67 719
12636.73 751
12637.80 726
12638.86 711
12639.92 650
12640.98 629
12642.04 643
12643.10 650
12644.16 655
12645.23 595
12646.29 588
12647.35 587
12648.41 608
12649.47 594
12650.53 627
12651.59 632
12652.66 565
12653.72 545
12654.78 561
12655.84 593
12656.90 557
12657.97 547
12659.03 580
12660.09 571
12661.15 594
12662.21 562
12663.28 597
12664.34 597
12665.40 592
12666.46 599
12667.53 584
12668.59 610
12669.65 593
12670.71 614
12671.78 598
12672.84 580
12673.90 591
12674.96 613
12676.03 596
12677.09 616
12678.15 628
12679.22 621
12680.28 644
12681.34 583
12682.40 637
12683.47 640
12684.53 626
12685.59 634
12686.66 604
12687.72 638
12688.78 643
12689.85 627
12690.91 635
12691.97 631
12693.04 598
12694.10 625
12695.16 635
12696.23 661
12697.29 683
12698.35 662
12699.42 636
12700.48 692
12701.55 639
12702.61 698
12703.67 699
12704.74 699
12705.80 672
12706.87 716
12707.93 756
12708.99 761
12710.06 750
12711.12 742
12712.19 744
12713.25 716
12714.32 709
12715.38 728
12716.44 739
12717.51 769
12718.57 734
12719.64 728
12720.70 764
12721.77 758
12722.83 794
12723.90 757
12724.96 753
12726.03 772
12727.09 770
12728.16 785
12729.22 788
12730.29 778
12731.35 850
12732.42 907
12733.48 861
12734.55 867
12735.61 847
12736.68 896
12737.74 842
12738.81 825
12739.87 828
12740.94 833
12742.00 810
12743.07 811
12744.14 780
12745.20 786
12746.27 786
12747.33 714
12748.40 690
12749.46 696
12750.53 713
12751.60 714
12752.66 715
12753.73 672
12754.79 657
12755.86 667
12756.93 656
12757.99 650
12759.06 649
12760.12 620
12761.19 620
12762.26 657
12763.32 587
12764.39 579
12765.46 578
12766.52 639
12767.59 589
12768.66 561
12769.72 569
12770.79 620
12771.86 590
12772.92 578
12773.99 580
12775.06 608
12776.12 561
12777.19 555
12778.26 532
12779.33 571
12780.39 540
12781.46 527
12782.53 565
12783.59 566
12784.66 552
12785.73 506
12786.80 558
12787.86 525
12788.93 514
12790.00 536
12791.07 545
12792.13 577
12793.20 535
12794.27 540
12795.34 531
12796.40 522
12797.47 525
12798.54 536
12799.61 549
12800.68 515
12801.74 502
12802.81 497
12803.88 542
12804.95 584
12806.02 541
12807.09 503
12808.15 522
12809.22 499
12810.29 535
12811.36 535
12812.43 556
12813.50 522
12814.56 535
12815.63 583
12816.70 615
12817.77 569
12818.84 595
12819.91 613
12820.98 642
12822.04 613
12823.11 580
12824.18 592
12825.25 613
12826.32 657
12827.39 613
12828.46 605
12829.53 580
12830.60 581
12831.67 570
12832.74 594
12833.81 566
12834.87 573
12835.94 557
12837.01 543
12838.08 532
12839.15 536
12840.22 517
12841.29 524
12842.36 535
12843.43 518
12844.50 511
12845.57 491
12846.64 497
12847.71 468
12848.78 449
12849.85 486
12850.92 509
12851.99 458
12853.06 479
12854.13 463
12855.20 469
12856.27 449
12857.34 459
12858.41 462
12859.48 414
12860.55 456
12861.62 433
12862.69 438
12863.77 424
12864.84 419
12865.91 401
12866.98 404
12868.05 388
12869.12 445
12870.19 429
12871.26 417
12872.33 399
12873.40 418
12874.47 417
12875.54 414
12876.62 411
12877.69 428
12878.76 443
12879.83 404
12880.90 381
12881.97 387
12883.04 406
12884.12 408
12885.19 388
12886.26 386
12887.33 408
12888.40 402
12889.47 419
12890.54 393
12891.62 375
12892.69 391
12893.76 369
12894.83 382
12895.90 369
12896.98 387
12898.05 408
12899.12 403
12900.19 375
12901.26 406
12902.34 381
12903.41 372
12904.48 364
12905.55 372
12906.63 368
12907.70 383
12908.77 384
12909.84 364
12910.92 359
12911.99 357
12913.06 357
12914.13 358
12915.21 371
12916.28 349
12917.35 328
12918.42 369
12919.50 332
12920.57 338
12921.64 359
12922.72 368
12923.79 346
12924.86 343
12925.94 378
12927.01 377
12928.08 358
12929.16 328
12930.23 337
12931.30 330
12932.38 363
12933.45 330
12934.52 354
12935.60 357
12936.67 339
12937.74 341
12938.82 350
12939.89 360
12940.97 324
12942.04 326
12943.11 374
12944.19 350
12945.26 336
12946.34 354
12947.41 322
12948.48 341
12949.56 340
12950.63 342
12951.71 331
12952.78 322
12953.85 315
12954.93 317
12956.00 340
12957.08 344
12958.15 319
12959.23 355
12960.30 322
12961.38 326
12962.45 360
12963.53 323
12964.60 313
12965.68 327
12966.75 337
12967.83 333
12968.90 308
12969.98 318
12971.05 335
12972.13 319
12973.20 359
12974.28 330
12975.35 338
12976.43 302
12977.50 305
12978.58 333
12979.65 303
12980.73 333
12981.80 354
12982.88 339
12983.95 355
12985.03 347
12986.11 328
12987.18 348
12988.26 328
12989.33 311
12990.41 322
12991.48 315
12992.56 338
12993.64 323
12994.71 375
12995.79 318
12996.86 320
12997.94 345
12999.02 345
13000.09 310
13001.17 370
13002.25 356
13003.32 344
13004.40 368
13005.48 338
13006.55 339
13007.63 345
13008.71 352
13009.78 328
13010.86 335
13011.94 327
13013.01 340
13014.09 354
13015.17 371
13016.24 362
13017.32 372
13018.40 345
13019.47 383
13020.55 349
13021.63 333
13022.71 346
13023.78 339
13024.86 367
13025.94 365
13027.01 348
13028.09 365
13029.17 352
13030.25 370
13031.32 345
13032.40 338
13033.48 345
13034.56 392
13035.64 337
13036.71 356
13037.79 360
13038.87 363
13039.95 354
13041.02 363
13042.10 354
13043.18 356
13044.26 347
13045.34 393
13046.41 396
13047.49 358
13048.57 382
13049.65 393
13050.73 354
13051.81 364
13052.88 348
13053.96 359
13055.04 394
13056.12 346
13057.20 359
13058.28 331
13059.36 359
13060.44 366
13061.51 374
13062.59 365
13063.67 367
13064.75 376
13065.83 358
13066.91 347
13067.99 373
13069.07 367
13070.15 336
13071.23 346
13072.30 362
13073.38 324
13074.46 342
13075.54 358
13076.62 348
13077.70 348
13078.78 366
13079.86 360
13080.94 360
13082.02 386
13083.10 359
13084.18 345
13085.26 350
13086.34 346
13087.42 352
13088.50 331
13089.58 334
13090.66 342
13091.74 382
13092.82 311
13093.90 357
13094.98 358
13096.06 331
13097.14 292
13098.22 343
13099.30 334
13100.38 325
13101.46 318
13102.54 360
13103.62 370
13104.70 322
13105.78 358
13106.86 348
13107.94 378
13109.03 355
13110.11 352
13111.19 396
13112.27 363
13113.35 398
13114.43 361
13115.51 374
13116.59 392
13117.67 364
13118.75 379
13119.84 374
13120.92 372
13122.00 393
13123.08 427
13124.16 395
13125.24 377
13126.32 369
13127.41 394
13128.49 396
13129.57 379
13130.65 379
13131.73 381
13132.81 370
13133.90 392
13134.98 374
13136.06 344
13137.14 383
13138.22 390
13139.30 397
13140.39 393
13141.47 381
13142.55 357
13143.63 369
13144.72 372
13145.80 373
13146.88 369
13147.96 350
13149.04 391
13150.13 378
13151.21 367
13152.29 354
13153.38 375
13154.46 390
13155.54 400
13156.62 398
13157.71 378
13158.79 400
13159.87 393
13160.95 382
13162.04 377
13163.12 384
13164.20 386
13165.29 395
13166.37 356
13167.45 354
13168.54 370
13169.62 383
13170.70 402
13171.79 399
13172.87 352
13173.95 361
13175.04 398
13176.12 386
13177.20 376
13178.29 384
13179.37 352
13180.45 385
13181.54 385
13182.62 387
13183.71 355
13184.79 353
13185.87 417
13186.96 391
13188.04 385
13189.13 397
13190.21 389
13191.29 429
13192.38 429
13193.46 365
13194.55 366
13195.63 404
13196.72 405
13197.80 355
13198.88 404
13199.97 408
13201.05 420
13202.14 388
13203.22 396
13204.31 396
13205.39 396
13206.48 412
13207.56 443
13208.65 401
13209.73 417
13210.82 431
13211.90 418
13212.99 394
13214.07 402
13215.16 429
13216.24 439
13217.33 457
13218.41 421
13219.50 430
13220.58 418
13221.67 442
13222.75 464
13223.84 431
13224.92 424
13226.01 433
13227.10 442
13228.18 439
13229.27 420
13230.35 451
13231.44 415
13232.52 422
13233.61 419
13234.70 438
13235.78 440
13236.87 492
13237.95 425
13239.04 442
13240.13 440
13241.21 426
13242.30 434
13243.39 458
13244.47 444
13245.56 448
13246.64 471
13247.73 461
13248.82 472
13249.90 473
13250.99 495
13252.08 516
13253.16 463
13254.25 465
13255.34 497
13256.42 480
13257.51 507
13258.60 512
13259.69 517
13260.77 512
13261.86 511
13262.95 520
13264.03 479
13265.12 490
13266.21 526
13267.30 539
13268.38 538
13269.47 484
13270.56 499
13271.64 520
13272.73 529
13273.82 539
13274.91 538
13275.99 559
13277.08 552
13278.17 571
13279.26 537
13280.35 536
13281.43 553
13282.52 590
13283.61 592
13284.70 592
13285.79 611
13286.87 613
13287.96 562
13289.05 574
13290.14 617
13291.23 616
13292.31 625
13293.40 652
13294.49 648
13295.58 648
13296.67 658
13297.76 656
13298.85 623
13299.93 683
13301.02 668
13302.11 646
13303.20 648
13304.29 690
13305.38 666
13306.47 681
13307.56 706
13308.64 740
13309.73 691
13310.82 716
13311.91 735
13313.00 715
13314.09 711
13315.18 749
13316.27 749
13317.36 728
13318.45 759
13319.54 759
13320.63 763
13321.72 792
13322.81 797
13323.89 765
13324.98 788
13326.07 786
13327.16 799
13328.25 780
13329.34 810
13330.43 823
13331.52 835
13332.61 822
13333.70 838
13334.79 822
13335.88 835
13336.97 843
13338.06 866
13339.15 874
13340.24 856
13341.33 866
13342.42 881
13343.52 870
13344.61 856
13345.70 898
13346.79 874
13347.88 915
13348.97 886
13350.06 894
13351.15 931
13352.24 874
13353.33 870
13354.42 895
13355.51 905
13356.60 911
13357.69 928
13358.79 906
13359.88 935
13360.97 969
13362.06 968
13363.15 932
13364.24 937
13365.33 951
13366.42 1033
13367.51 1058
13368.61 1057
13369.70 1061
13370.79 1058
13371.88 1051
13372.97 1042
13374.06 1049
13375.16 1059
13376.25 1059
13377.34 1002
13378.43 1010
13379.52 907
13380.61 908
13381.71 860
13382.80 903
13383.89 847
13384.98 842
13386.08 841
13387.17 820
13388.26 793
13389.35 774
13390.44 759
13391.54 719
13392.63 747
13393.72 742
13394.81 734
13395.91 691
13397.00 731
13398.09 741
13399.18 730
13400.28 727
13401.37 736
13402.46 669
13403.56 702
13404.65 676
13405.74 717
13406.83 708
13407.93 685
13409.02 710
13410.11 705
13411.21 709
13412.30 706
13413.39 743
13414.49 683
13415.58 670
13416.67 673
13417.77 714
13418.86 715
13419.95 723
13421.05 689
13422.14 695
13423.23 736
13424.33 767
13425.42 726
13426.52 693
13427.61 713
13428.70 690
13429.80 721
13430.89 732
13431.98 718
13433.08 737
13434.17 762
13435.27 729
13436.36 681
13437.46 707
13438.55 731
13439.64 727
13440.74 765
13441.83 787
13442.93 748
13444.02 766
13445.12 789
13446.21 810
13447.31 740
13448.40 769
13449.50 756
13450.59 794
13451.68 825
13452.78 827
13453.87 809
13454.97 810
13456.06 832
13457.16 798
13458.25 832
13459.35 778
13460.44 862
13461.54 847
13462.64 863
13463.73 879
13464.83 864
13465.92 902
13467.02 939
13468.11 912
13469.21 899
13470.30 923
13471.40 909
13472.49 934
13473.59 894
13474.69 892
13475.78 922
13476.88 909
13477.97 930
13479.07 956
13480.17 905
13481.26 929
13482.36 902
13483.45 978
13484.55 965
13485.65 990
13486.74 1014
13487.84 1053
13488.93 1015
13490.03 1040
13491.13 1037
13492.22 1014
13493.32 991
13494.42 1019
13495.51 1065
13496.61 1070
13497.71 1106
13498.80 1103
13499.90 1163
13501.00 1111
13502.09 1131
13503.19 1153
13504.29 1145
13505.38 1117
13506.48 1188
13507.58 1160
13508.68 1164
13509.77 1151
13510.87 1122
13511.97 1091
13513.07 1090
13514.16 1108
13515.26 1072
13516.36 1096
13517.45 1039
13518.55 1027
13519.65 1034
13520.75 1017
13521.85 971
13522.94 982
13524.04 918
13525.14 897
13526.24 879
13527.33 917
13528.43 892
13529.53 899
13530.63 880
13531.73 860
13532.82 838
13533.92 858
13535.02 846
13536.12 870
13537.22 824
13538.32 769
13539.41 773
13540.51 775
13541.61 738
13542.71 728
13543.81 777
13544.91 738
13546.00 741
13547.10 749
13548.20 717
13549.30 741
13550.40 708
13551.50 734
13552.60 695
13553.70 703
13554.80 664
13555.89 700
13556.99 695
13558.09 696
13559.19 644
13560.29 685
13561.39 622
13562.49 663
13563.59 643
13564.69 658
13565.79 664
13566.89 632
13567.99 684
13569.09 644
13570.19 634
13571.29 592
13572.39 659
13573.49 641
13574.59 661
13575.69 670
13576.79 670
13577.88 677
13578.98 673
13580.08 652
13581.19 631
13582.29 621
13583.39 648
13584.49 629
13585.59 617
13586.69 635
13587.79 633
13588.89 668
13589.99 645
13591.09 659
13592.19 652
13593.29 684
13594.39 673
13595.49 682
13596.59 644
13597.69 677
13598.79 670
13599.89 679
13600.99 675
13602.09 658
13603.20 651
13604.30 640
13605.40 681
13606.50 677
13607.60 738
13608.70 680
13609.80 676
13610.90 685
13612.01 654
13613.11 683
13614.21 671
13615.31 678
13616.41 668
13617.51 651
13618.61 685
13619.72 688
13620.82 631
13621.92 680
13623.02 678
13624.12 662
13625.22 634
13626.33 668
13627.43 684
13628.53 643
13629.63 638
13630.73 663
13631.84 684
13632.94 672
13634.04 687
13635.14 714
13636.25 733
13637.35 716
13638.45 707
13639.55 672
13640.65 709
13641.76 662
13642.86 696
13643.96 707
13645.07 706
13646.17 677
13647.27 661
13648.37 677
13649.48 690
13650.58 641
13651.68 675
13652.79 714
13653.89 694
13654.99 677
13656.09 692
13657.20 704
13658.30 668
13659.40 638
13660.51 645
13661.61 620
13662.71 619
13663.82 651
13664.92 629
13666.02 636
13667.13 625
13668.23 679
13669.34 682
13670.44 636
13671.54 680
13672.65 644
13673.75 679
13674.85 688
13675.96 678
13677.06 648
13678.17 610
13679.27 645
13680.37 684
13681.48 637
13682.58 642
13683.69 674
13684.79 666
13685.89 679
13687.00 641
13688.10 656
13689.21 652
13690.31 671
13691.42 665
13692.52 678
13693.63 681
13694.73 677
13695.84 698
13696.94 740
13698.05 710
13699.15 696
13700.25 694
13701.36 745
13702.46 730
13703.57 696
13704.67 707
13705.78 714
13706.89 729
13707.99 690
13709.10 736
13710.20 744
13711.31 747
13712.41 735
13713.52 749
13714.62 795
13715.73 796
13716.83 802
13717.94 797
13719.04 797
13720.15 778
13721.26 830
13722.36 840
13723.47 848
13724.57 859
13725.68 850
13726.79 825
13727.89 866
13729.00 882
13730.10 898
13731.21 935
13732.32 942
13733.42 925
13734.53 923
13735.63 909
13736.74 928
13737.85 935
13738.95 925
13740.06 938
13741.17 947
13742.27 986
13743.38 996
13744.49 1036
13745.59 969
13746.70 1019
13747.81 1090
13748.91 1108
13750.02 1138
13751.13 1150
13752.23 1137
13753.34 1208
13754.45 1241
13755.56 1243
13756.66 1276
13757.77 1304
13758.88 1353
13759.98 1461
13761.09 1420
13762.20 1401
13763.31 1483
13764.41 1514
13765.52 1520
13766.63 1542
13767.74 1558
13768.84 1520
13769.95 1541
13771.06 1566
13772.17 1569
13773.28 1547
13774.38 1480
13775.49 1537
13776.60 1529
13777.71 1515
13778.82 1494
13779.92 1435
13781.03 1417
13782.14 1360
13783.25 1305
13784.36 1293
13785.46 1230
13786.57 1181
13787.68 1197
13788.79 1145
13789.90 1051
13791.01 1044
13792.12 1036
13793.22 979
13794.33 971
13795.44 938
13796.55 966
13797.66 916
13798.77 903
13799.88 866
13800.99 892
13802.10 846
13803.20 824
13804.31 846
13805.42 808
13806.53 815
13807.64 808
13808.75 788
13809.86 755
13810.97 743
13812.08 750
13813.19 770
13814.30 761
13815.41 759
13816.52 780
13817.63 791
13818.74 759
13819.84 756
13820.95 763
13822.06 776
13823.17 737
13824.28 736
13825.39 708
13826.50 708
13827.61 744
13828.72 693
13829.83 725
13830.94 768
13832.05 724
13833.16 735
13834.28 712
13835.39 706
13836.50 739
13837.61 731
13838.72 705
13839.83 726
13840.94 712
13842.05 736
13843.16 729
13844.27 677
13845.38 686
13846.49 737
13847.60 756
13848.71 788
13849.82 725
13850.93 728
13852.05 747
13853.16 741
13854.27 777
13855.38 771
13856.49 768
13857.60 750
13858.71 770
13859.82 755
13860.94 747
13862.05 759
13863.16 770
13864.27 738
13865.38 769
13866.49 753
13867.60 753
13868.72 804
13869.83 766
13870.94 757
13872.05 784
13873.16 802
13874.27 799
13875.39 803
13876.50 784
13877.61 803
13878.72 776
13879.83 796
13880.95 798
13882.06 837
13883.17 824
13884.28 850
13885.40 842
13886.51 858
13887.62 896
13888.73 867
13889.85 914
13890.96 908
13892.07 933
13893.18 957
13894.30 971
13895.41 999
13896.52 985
13897.63 950
13898.75 957
13899.86 941
13900.97 962
13902.09 912
13903.20 939
13904.31 959
13905.43 918
13906.54 875
13907.65 895
13908.77 860
13909.88 839
13910.99 839
13912.11 814
13913.22 802
13914.33 750
13915.45 779
13916.56 768
13917.67 735
13918.79 761
13919.90 740
13921.01 719
13922.13 719
13923.24 728
13924.36 704
13925.47 711
13926.58 701
13927.70 718
13928.81 705
13929.93 738
13931.04 696
13932.15 785
13933.27 698
13934.38 664
13935.50 711
13936.61 686
13937.73 715
13938.84 740
13939.95 710
13941.07 693
13942.18 703
13943.30 648
13944.41 677
13945.53 677
13946.64 700
13947.76 653
13948.87 653
13949.99 665
13951.10 653
13952.22 690
13953.33 657
13954.45 709
13955.56 645
13956.68 680
13957.79 658
13958.91 656
13960.02 642
13961.14 639
13962.25 648
13963.37 645
13964.49 639
13965.60 644
13966.72 657
13967.83 624
13968.95 664
13970.06 610
13971.18 642
13972.30 635
13973.41 649
13974.53 647
13975.64 631
13976.76 695
13977.88 684
13978.99 643
13980.11 659
13981.22 632
13982.34 665
13983.46 659
13984.57 646
13985.69 651
13986.80 618
13987.92 651
13989.04 686
13990.15 671
13991.27 625
13992.39 654
13993.50 641
13994.62 675
13995.74 650
13996.85 674
13997.97 675
13999.09 666
14000.21 656
14001.32 695
14002.44 665
14003.56 675
14004.67 669
14005.79 689
14006.91 662
14008.02 668
14009.14 672
14010.26 712
14011.38 693
14012.49 679
14013.61 694
14014.73 705
14015.85 686
14016.96 672
14018.08 636
14019.20 673
14020.32 694
14021.44 685
14022.55 662
14023.67 677
14024.79 667
14025.91 649
14027.02 671
14028.14 667
14029.26 682
14030.38 679
14031.50 683
14032.62 688
14033.73 695
14034.85 713
14035.97 701
14037.09 701
14038.21 725
14039.33 719
14040.44 748
14041.56 706
14042.68 739
14043.80 798
14044.92 776
14046.04 738
14047.16 761
14048.27 800
14049.39 807
14050.51 760
14051.63 806
14052.75 781
14053.87 806
14054.99 810
14056.11 835
14057.23 823
14058.35 831
14059.47 873
14060.59 868
14061.70 840
14062.82 875
14063.94 874
14065.06 843
14066.18 876
14067.30 883
14068.42 878
14069.54 881
14070.66 939
14071.78 946
14072.90 946
14074.02 975
14075.14 953
14076.26 915
14077.38 940
14078.50 979
14079.62 953
14080.74 986
14081.86 1001
14082.98 1040
14084.10 1052
14085.22 985
14086.34 981
14087.46 967
14088.58 1021
14089.70 1024
14090.82 993
14091.94 990
14093.07 1012
14094.19 1011
14095.31 1020
14096.43 1047
14097.55 1039
14098.67 1020
14099.79 1050
14100.91 1009
14102.03 998
14103.15 1041
14104.27 1016
14105.39 987
14106.52 1014
14107.64 1010
14108.76 983
14109.88 947
14111.00 912
14112.12 890
14113.24 901
14114.37 909
14115.49 892
14116.61 887
14117.73 839
14118.85 844
14119.97 835
14121.10 789
14122.22 807
14123.34 804
14124.46 790
14125.58 783
14126.70 752
14127.83 760
14128.95 767
14130.07 727
14131.19 768
14132.32 756
14133.44 690
14134.56 701
14135.68 762
14136.80 742
14137.93 703
14139.05 714
14140.17 698
14141.29 726
14142.42 712
14143.54 694
14144.66 631
14145.78 652
14146.91 665
14148.03 701
14149.15 696
14150.28 667
14151.40 658
14152.52 686
14153.65 670
14154.77 670
14155.89 658
14157.01 646
14158.14 675
14159.26 668
14160.38 647
14161.51 671
14162.63 666
14163.75 649
14164.88 661
14166.00 642
14167.12 640
14168.25 640
14169.37 653
14170.50 637
14171.62 660
14172.74 676
14173.87 681
14174.99 635
14176.12 620
14177.24 593
14178.36 620
14179.49 668
14180.61 619
14181.74 658
14182.86 661
14183.98 646
14185.11 590
14186.23 620
14187.36 644
14188.48 622
14189.61 625
14190.73 616
14191.85 587
14192.98 582
14194.10 621
14195.23 609
14196.35 582
14197.48 623
14198.60 602
14199.73 610
14200.85 635
14201.98 598
14203.10 607
14204.23 593
14205.35 573
14206.48 593
14207.60 576
14208.73 585
14209.85 588
14210.98 557
14212.10 544
14213.23 564
14214.36 539
14215.48 589
14216.61 561
14217.73 567
14218.86 562
14219.98 586
14221.11 558
14222.23 554
14223.36 546
14224.49 569
14225.61 549
14226.74 529
14227.86 534
14228.99 528
14230.12 538
14231.24 538
14232.37 547
14233.49 520
14234.62 545
14235.75 529
14236.87 531
14238.00 535
14239.13 546
14240.25 521
14241.38 508
14242.51 534
14243.63 526
14244.76 519
14245.89 519
14247.01 508
14248.14 485
14249.27 521
14250.39 519
14251.52 534
14252.65 517
14253.77 543
14254.90 525
14256.03 511
14257.15 474
14258.28 501
14259.41 524
14260.54 505
14261.66 519
14262.79 508
14263.92 482
14265.05 469
14266.17 478
14267.30 450
14268.43 495
14269.56 475
14270.68 487
14271.81 489
14272.94 490
14274.07 461
14275.20 478
14276.32 465
14277.45 450
14278.58 454
14279.71 445
14280.83 440
14281.96 467
14283.09 472
14284.22 446
14285.35 428
14286.48 467
14287.60 450
14288.73 437
14289.86 466
14290.99 429
14292.12 426
14293.25 418
14294.38 425
14295.50 433
14296.63 425
14297.76 437
14298.89 425
14300.02 411
14301.15 423
14302.28 458
14303.41 448
14304.53 410
14305.66 429
14306.79 440
14307.92 414
14309.05 422
14310.18 384
14311.31 407
14312.44 419
14313.57 386
14314.70 410
14315.83 420
14316.96 429
14318.09 387
14319.22 428
14320.35 387
14321.48 419
14322.60 402
14323.73 421
14324.86 413
14325.99 401
14327.12 393
14328.25 404
14329.38 410
14330.51 392
14331.64 387
14332.77 393
14333.90 383
14335.03 359
14336.17 370
14337.30 382
14338.43 386
14339.56 370
14340.69 417
14341.82 387
14342.95 374
14344.08 364
14345.21 389
14346.34 374
14347.47 366
14348.60 378
14349.73 390
14350.86 389
14351.99 403
14353.12 354
14354.26 339
14355.39 412
14356.52 365
14357.65 382
14358.78 404
14359.91 387
14361.04 387
14362.17 363
14363.30 406
14364.44 396
14365.57 375
14366.70 345
14367.83 383
14368.96 394
14370.09 390
14371.23 354
14372.36 371
14373.49 370
14374.62 384
14375.75 388
14376.88 371
14378.02 385
14379.15 382
14380.28 370
14381.41 387
14382.54 406
14383.68 377
14384.81 363
14385.94 358
14387.07 390
14388.21 404
14389.34 399
14390.47 390
14391.60 411
14392.73 373
14393.87 389
14395.00 384
14396.13 390
14397.27 371
14398.40 395
14399.53 398
14400.66 397
14401.80 416
14402.93 391
14404.06 401
14405.19 358
14406.33 367
14407.46 407
14408.59 408
14409.73 394
14410.86 417
14411.99 379
14413.13 404
14414.26 419
14415.39 403
14416.53 407
14417.66 457
14418.79 427
14419.93 402
14421.06 410
14422.19 408
14423.33 431
14424.46 415
14425.60 440
14426.73 401
14427.86 430
14429.00 395
14430.13 433
14431.27 394
14432.40 393
14433.53 422
14434.67 418
14435.80 437
14436.94 401
14438.07 418
14439.21 424
14440.34 421
14441.47 400
14442.61 431
14443.74 432
14444.88 440
14446.01 404
14447.15 403
14448.28 433
14449.42 400
14450.55 396
14451.69 413
14452.82 429
14453.96 415
14455.09 443
14456.23 441
14457.36 429
14458.50 415
14459.63 425
14460.77 418
14461.90 434
14463.04 408
14464.17 444
14465.31 430
14466.44 423
14467.58 433
14468.71 448
14469.85 460
14470.98 456
14472.12 448
14473.26 434
14474.39 413
14475.53 397
14476.66 414
14477.80 420
14478.93 443
14480.07 421
14481.21 443
14482.34 404
14483.48 405
14484.61 445
14485.75 401
14486.89 407
14488.02 430
14489.16 426
14490.30 420
14491.43 409
14492.57 401
14493.70 418
14494.84 421
14495.98 430
14497.11 427
14498.25 409
14499.39 391
14500.52 419
14501.66 419
14502.80 423
14503.93 424
14505.07 417
14506.21 418
14507.35 397
14508.48 408
14509.62 408
14510.76 445
14511.89 390
14513.03 394
14514.17 412
14515.31 408
14516.44 407
14517.58 396
14518.72 401
14519.86 385
14520.99 398
14522.13 446
14523.27 408
14524.41 410
14525.54 402
14526.68 390
14527.82 393
14528.96 363
14530.09 398
14531.23 400
14532.37 386
14533.51 381
14534.65 402
14535.78 398
14536.92 387
14538.06 403
14539.20 418
14540.34 393
14541.48 415
14542.61 429
14543.75 406
14544.89 392
14546.03 407
14547.17 410
14548.31 384
14549.45 418
14550.58 386
14551.72 425
14552.86 428
14554.00 429
14555.14 416
14556.28 420
14557.42 436
14558.56 414
14559.70 393
14560.83 437
14561.97 434
14563.11 421
14564.25 439
14565.39 408
14566.53 439
14567.67 439
14568.81 450
14569.95 429
14571.09 433
14572.23 441
14573.37 457
14574.51 456
14575.65 466
14576.79 427
14577.93 448
14579.07 440
14580.21 441
14581.35 486
14582.49 479
14583.63 462
14584.77 443
14585.91 481
14587.05 487
14588.19 488
14589.33 496
14590.47 491
14591.61 495
14592.75 487
14593.89 517
14595.03 488
14596.17 505
14597.31 512
14598.45 500
14599.59 509
14600.73 515
14601.87 501
14603.01 544
14604.15 524
14605.29 494
14606.43 530
14607.58 562
14608.72 586
14609.86 587
14611.00 550
14612.14 540
14613.28 556
14614.42 522
14615.56 568
14616.70 562
14617.85 602
14618.99 581
14620.13 581
14621.27 567
14622.41 622
14623.55 615
14624.69 656
14625.84 668
14626.98 682
14628.12 721
14629.26 705
14630.40 724
14631.54 715
14632.69 733
14633.83 753
14634.97 720
14636.11 696
14637.25 707
14638.40 694
14639.54 724
14640.68 724
14641.82 732
14642.97 733
14644.11 696
14645.25 698
14646.39 694
14647.54 654
14648.68 640
14649.82 611
14650.96 587
14652.11 574
14653.25 537
14654.39 534
14655.53 494
14656.68 524
14657.82 502
14658.96 479
14660.11 488
14661.25 476
14662.39 450
14663.53 450
14664.68 456
14665.82 421
14666.96 471
14668.11 436
14669.25 435
14670.39 429
14671.54 433
14672.68 406
14673.82 402
14674.97 426
14676.11 398
14677.26 390
14678.40 403
14679.54 416
14680.69 410
14681.83 399
14682.97 425
14684.12 412
14685.26 407
14686.41 415
14687.55 398
14688.69 396
14689.84 376
14690.98 383
14692.13 394
14693.27 380
14694.42 378
14695.56 369
14696.70 391
14697.85 385
14698.99 370
14700.14 369
14701.28 379
14702.43 361
14703.57 361
14704.72 367
14705.86 370
14707.01 347
14708.15 373
14709.30 348
14710.44 350
14711.58 378
14712.73 323
14713.87 364
14715.02 357
14716.17 365
14717.31 348
14718.46 336
14719.60 352
14720.75 368
14721.89 346
14723.04 361
14724.18 349
14725.33 335
14726.47 348
14727.62 349
14728.76 322
14729.91 350
14731.06 346
14732.20 343
14733.35 383
14734.49 366
14735.64 365
14736.79 343
14737.93 388
14739.08 339
14740.22 357
14741.37 321
14742.52 334
14743.66 341
14744.81 320
14745.95 330
14747.10 316
14748.25 324
14749.39 318
14750.54 342
14751.69 331
14752.83 346
14753.98 345
14755.13 347
14756.27 325
14757.42 325
14758.57 308
14759.71 346
14760.86 319
14762.01 313
14763.15 305
14764.30 329
14765.45 327
14766.60 333
14767.74 330
14768.89 316
14770.04 305
14771.18 349
14772.33 301
14773.48 302
14774.63 334
14775.77 298
14776.92 301
14778.07 313
14779.22 319
14780.36 307
14781.51 303
14782.66 301
14783.81 289
14784.96 279
14786.10 297
14787.25 317
14788.40 343
14789.55 320
14790.70 295
14791.84 290
14792.99 317
14794.14 288
14795.29 278
14796.44 277
14797.58 276
14798.73 294
14799.88 280
14801.03 282
14802.18 278
14803.33 281
14804.48 269
14805.62 268
14806.77 288
14807.92 299
14809.07 266
14810.22 261
14811.37 278
14812.52 270
14813.67 286
14814.81 277
14815.96 281
14817.11 278
14818.26 266
14819.41 258
14820.56 256
14821.71 284
14822.86 269
14824.01 277
14825.16 266
14826.31 235
14827.46 255
14828.61 291
14829.76 252
14830.91 265
14832.06 279
14833.20 269
14834.35 284
14835.50 266
14836.65 270
14837.80 248
14838.95 269
14840.10 266
14841.25 254
14842.40 242
14843.55 267
14844.70 239
14845.85 266
14847.00 253
14848.15 248
14849.31 236
14850.46 272
14851.61 240
14852.76 241
14853.91 241
14855.06 251
14856.21 233
14857.36 257
14858.51 253
14859.66 251
14860.81 268
14861.96 251
14863.11 266
14864.26 237
14865.41 235
14866.57 232
14867.72 228
14868.87 258
14870.02 268
14871.17 246
14872.32 230
14873.47 241
14874.62 241
14875.77 264
14876.93 257
14878.08 231
14879.23 236
14880.38 261
14881.53 266
14882.68 241
14883.84 243
14884.99 254
14886.14 238
14887.29 238
14888.44 198
14889.59 241
14890.75 246
14891.90 245
14893.05 243
14894.20 243
14895.35 212
14896.51 216
14897.66 223
14898.81 221
14899.96 245
14901.12 232
14902.27 255
14903.42 236
14904.57 241
14905.73 248
14906.88 253
14908.03 229
14909.18 254
14910.34 257
14911.49 244
14912.64 225
14913.79 230
14914.95 232
14916.10 242
14917.25 240
14918.41 232
14919.56 224
14920.71 223
14921.87 232
14923.02 223
14924.17 230
14925.33 233
14926.48 236
14927.63 245
14928.79 228
14929.94 253
14931.09 249
14932.25 230
14933.40 200
14934.55 234
14935.71 226
14936.86 243
14938.01 234
14939.17 231
14940.32 247
14941.48 235
14942.63 227
14943.78 248
14944.94 230
14946.09 229
14947.25 227
14948.40 200
14949.55 230
14950.71 225
14951.86 229
14953.02 251
14954.17 243
14955.33 243
14956.48 258
14957.63 231
14958.79 221
14959.94 236
14961.10 254
14962.25 234
14963.41 253
14964.56 265
14965.72 256
14966.87 264
14968.03 239
14969.18 261
14970.34 243
14971.49 249
14972.65 249
14973.80 260
14974.96 252
14976.11 227
14977.27 257
14978.42 271
14979.58 248
14980.73 230
14981.89 237
14983.05 221
14984.20 238
14985.36 243
14986.51 212
14987.67 233
14988.82 229
14989.98 220
14991.13 224
14992.29 199
14993.45 213
14994.60 225
14995.76 235
14996.91 241
14998.07 242
14999.23 234
15000.38 233
15001.54 216
15002.70 215
15003.85 225
15005.01 231
15006.16 201
15007.32 223
15008.48 223
15009.63 208
15010.79 227
15011.95 226
15013.10 221
15014.26 225
15015.42 203
15016.57 198
15017.73 226
15018.89 204
15020.04 217
15021.20 210
15022.36 214
15023.52 220
15024.67 188
15025.83 223
15026.99 221
15028.14 202
15029.30 217
15030.46 214
15031.62 225
15032.77 237
15033.93 219
15035.09 241
15036.25 221
15037.40 210
15038.56 224
15039.72 242
15040.88 224
15042.03 217
15043.19 223
15044.35 228
15045.51 207
15046.67 223
15047.82 224
15048.98 213
15050.14 241
15051.30 217
15052.46 220
15053.61 208
15054.77 248
15055.93 235
15057.09 228
15058.25 212
15059.41 234
15060.56 227
15061.72 221
15062.88 213
15064.04 215
15065.20 206
15066.36 217
15067.52 237
15068.68 214
15069.83 217
15070.99 213
15072.15 223
15073.31 209
15074.47 222
15075.63 203
15076.79 201
15077.95 218
15079.11 241
15080.27 211
15081.43 243
15082.58 217
15083.74 192
15084.90 222
15086.06 223
15087.22 255
15088.38 217
15089.54 229
15090.70 211
15091.86 229
15093.02 217
15094.18 233
15095.34 246
15096.50 249
15097.66 247
15098.82 228
15099.98 212
15101.14 237
15102.30 227
15103.46 249
15104.62 257
15105.78 228
15106.94 237
15108.10 227
15109.26 238
15110.42 248
15111.58 236
15112.74 225
15113.90 251
15115.06 234
15116.22 219
15117.39 230
15118.55 242
15119.71 283
15120.87 238
15122.03 223
15123.19 245
15124.35 261
15125.51 246
15126.67 257
15127.83 258
15128.99 226
15130.16 247
15131.32 250
15132.48 269
15133.64 255
15134.80 266
15135.96 252
15137.12 271
15138.28 257
15139.45 254
15140.61 232
15141.77 255
15142.93 240
15144.09 240
15145.25 256
15146.42 264
15147.58 263
15148.74 281
15149.90 292
15151.06 265
15152.23 255
15153.39 251
15154.55 297
15155.71 260
15156.87 273
15158.04 283
15159.20 254
15160.36 286
15161.52 280
15162.69 256
15163.85 274
15165.01 264
15166.17 275
15167.34 282
15168.50 281
15169.66 265
15170.82 292
15171.99 302
15173.15 298
15174.31 285
15175.48 269
15176.64 311
15177.80 319
15178.96 323
15180.13 291
15181.29 307
15182.45 304
15183.62 313
15184.78 298
15185.94 325
15187.11 325
15188.27 313
15189.43 338
15190.60 338
15191.76 323
15192.92 346
15194.09 341
15195.25 335
15196.42 300
15197.58 298
15198.74 369
15199.91 336
15201.07 327
15202.23 340
15203.40 357
15204.56 344
15205.73 335
15206.89 368
15208.05 346
15209.22 331
15210.38 335
15211.55 357
15212.71 350
15213.88 343
15215.04 340
15216.21 360
15217.37 364
15218.53 404
15219.70 343
15220.86 343
15222.03 353
15223.19 365
15224.36 369
15225.52 403
15226.69 382
15227.85 402
15229.02 401
15230.18 379
15231.35 408
15232.51 356
15233.68 417
15234.84 416
15236.01 404
15237.17 390
15238.34 415
15239.50 406
15240.67 396
15241.83 423
15243.00 418
15244.17 427
15245.33 414
15246.50 402
15247.66 429
15248.83 407
15249.99 379
15251.16 376
15252.33 367
15253.49 382
15254.66 363
15255.82 366
15256.99 356
15258.16 382
15259.32 344
15260.49 341
15261.65 357
15262.82 352
15263.99 371
15265.15 359
15266.32 351
15267.49 336
15268.65 346
15269.82 336
15270.98 337
15272.15 336
15273.32 315
15274.48 313
15275.65 322
15276.82 340
15277.99 296
15279.15 308
15280.32 341
15281.49 341
15282.65 367
15283.82 319
15284.99 325
15286.15 335
15287.32 317
15288.49 351
15289.66 327
15290.82 318
15291.99 334
15293.16 339
15294.33 322
15295.49 308
15296.66 338
15297.83 310
15299.00 302
15300.16 304
15301.33 322
15302.50 279
15303.67 310
15304.83 306
15306.00 341
15307.17 329
15308.34 321
15309.51 305
15310.67 346
15311.84 331
15313.01 309
15314.18 279
15315.35 346
15316.52 330
15317.68 354
15318.85 338
15320.02 332
15321.19 325
15322.36 339
15323.53 333
15324.69 327
15325.86 330
15327.03 323
15328.20 344
15329.37 326
15330.54 327
15331.71 340
15332.88 338
15334.05 361
15335.21 334
15336.38 351
15337.55 367
15338.72 366
15339.89 374
15341.06 337
15342.23 343
15343.40 362
15344.57 350
15345.74 371
15346.91 348
15348.08 340
15349.25 344
15350.42 348
15351.58 344
15352.75 352
15353.92 380
15355.09 336
15356.26 361
15357.43 372
15358.60 364
15359.77 369
15360.94 359
15362.11 392
15363.28 407
15364.45 397
15365.62 436
15366.79 436
15367.96 435
15369.13 385
15370.31 438
15371.48 404
15372.65 389
15373.82 425
15374.99 402
15376.16 430
15377.33 422
15378.50 393
15379.67 378
15380.84 385
15382.01 410
15383.18 382
15384.35 378
15385.52 368
15386.69 397
15387.87 399
15389.04 378
15390.21 359
15391.38 360
15392.55 355
15393.72 354
15394.89 342
15396.06 366
15397.24 327
15398.41 328
15399.58 367
15400.75 346
15401.92 353
15403.09 356
15404.26 343
15405.44 346
15406.61 346
15407.78 320
15408.95 306
15410.12 331
15411.30 338
15412.47 285
15413.64 304
15414.81 301
15415.98 304
15417.16 274
15418.33 301
15419.50 284
15420.67 286
15421.84 294
15423.02 301
15424.19 291
15425.36 293
15426.53 293
15427.71 279
15428.88 279
15430.05 289
15431.22 294
15432.40 269
15433.57 247
15434.74 276
15435.92 263
15437.09 267
15438.26 274
15439.43 292
15440.61 305
15441.78 304
15442.95 294
15444.13 290
15445.30 262
15446.47 279
15447.65 273
15448.82 285
15449.99 269
15451.17 270
15452.34 254
15453.51 268
15454.69 241
15455.86 254
15457.03 263
15458.21 249
15459.38 242
15460.56 260
15461.73 278
15462.90 241
15464.08 260
15465.25 295
15466.43 274
15467.60 261
15468.77 261
15469.95 288
15471.12 285
15472.30 265
15473.47 261
15474.64 257
15475.82 238
15476.99 258
15478.17 282
15479.34 280
15480.52 253
15481.69 255
15482.87 286
15484.04 279
15485.22 280
15486.39 258
15487.56 262
15488.74 266
15489.91 231
15491.09 271
15492.26 263
15493.44 285
15494.61 287
15495.79 263
15496.96 237
15498.14 280
15499.32 277
15500.49 249
15501.67 289
15502.84 268
15504.02 276
15505.19 265
15506.37 253
15507.54 266
15508.72 309
15509.89 285
15511.07 262
15512.25 284
15513.42 273
15514.60 296
15515.77 297
15516.95 271
15518.13 250
15519.30 273
15520.48 322
15521.65 287
15522.83 263
15524.01 307
15525.18 285
15526.36 289
15527.53 272
15528.71 279
15529.89 267
15531.06 301
15532.24 272
15533.42 270
15534.59 276
15535.77 286
15536.95 275
15538.12 284
15539.30 279
15540.48 289
15541.65 300
15542.83 304
15544.01 263
15545.18 281
15546.36 283
15547.54 302
15548.72 284
15549.89 276
15551.07 284
15552.25 291
15553.42 284
15554.60 285
15555.78 280
15556.96 291
15558.13 309
15559.31 299
15560.49 318
15561.67 317
15562.84 336
15564.02 329
15565.20 320
15566.38 318
15567.56 325
15568.73 334
15569.91 321
15571.09 335
15572.27 338
15573.45 332
15574.62 359
15575.80 330
15576.98 337
15578.16 317
15579.34 354
15580.52 327
15581.69 337
15582.87 353
15584.05 345
15585.23 375
15586.41 353
15587.59 349
15588.76 323
15589.94 317
15591.12 346
15592.30 354
15593.48 356
15594.66 373
15595.84 364
15597.02 354
15598.20 381
15599.37 385
15600.55 357
15601.73 393
15602.91 361
15604.09 362
15605.27 379
15606.45 418
15607.63 410
15608.81 389
15609.99 381
15611.17 412
15612.35 437
15613.53 388
15614.71 408
15615.89 422
15617.07 414
15618.25 420
15619.43 455
15620.60 403
15621.78 459
15622.96 410
15624.14 414
15625.32 443
15626.50 445
15627.68 437
15628.87 431
15630.05 453
15631.23 431
15632.41 452
15633.59 463
15634.77 482
15635.95 494
15637.13 539
15638.31 544
15639.49 485
15640.67 509
15641.85 523
15643.03 513
15644.21 493
15645.39 495
15646.57 520
15647.75 495
15648.93 497
15650.12 484
15651.30 513
15652.48 500
15653.66 512
15654.84 550
15656.02 541
15657.20 522
15658.38 525
15659.56 535
15660.75 523
15661.93 479
15663.11 530
15664.29 520
15665.47 501
15666.65 480
15667.84 493
15669.02 477
15670.20 513
15671.38 496
15672.56 505
15673.74 521
15674.93 511
15676.11 509
15677.29 495
15678.47 502
15679.65 451
15680.84 462
15682.02 487
15683.20 474
15684.38 471
15685.56 424
15686.75 446
15687.93 466
15689.11 446
15690.29 442
15691.48 475
15692.66 465
15693.84 440
15695.02 431
15696.21 430
15697.39 412
15698.57 450
15699.76 480
15700.94 459
15702.12 438
15703.30 414
15704.49 460
15705.67 454
15706.85 453
15708.04 457
15709.22 465
15710.40 452
15711.59 472
15712.77 469
15713.95 486
15715.14 468
15716.32 479
15717.50 472
15718.69 473
15719.87 474
15721.05 471
15722.24 496
15723.42 492
15724.61 481
15725.79 515
15726.97 529
15728.16 529
15729.34 528
15730.53 517
15731.71 528
15732.89 543
15734.08 497
15735.26 511
15736.45 497
15737.63 503
15738.81 505
15740.00 515
15741.18 574
15742.37 579
15743.55 551
15744.74 564
15745.92 533
15747.11 565
15748.29 566
15749.48 603
15750.66 554
15751.84 581
15753.03 556
15754.21 605
15755.40 603
15756.58 610
15757.77 592
15758.95 613
15760.14 586
15761.32 625
15762.51 635
15763.70 621
15764.88 628
15766.07 621
15767.25 598
15768.44 629
15769.62 605
15770.81 580
15771.99 577
15773.18 588
15774.36 559
15775.55 530
15776.74 533
15777.92 538
15779.11 558
15780.29 576
15781.48 540
15782.67 532
15783.85 539
15785.04 531
15786.22 539
15787.41 519
15788.60 495
15789.78 509
15790.97 525
15792.15 503
15793.34 514
15794.53 497
15795.71 486
15796.90 472
15798.09 477
15799.27 461
15800.46 470
15801.65 464
15802.83 451
15804.02 443
15805.21 446
15806.39 438
15807.58 459
15808.77 446
15809.95 423
15811.14 441
15812.33 443
15813.52 436
15814.70 431
15815.89 436
15817.08 436
15818.26 443
15819.45 445
15820.64 434
15821.83 407
15823.01 441
15824.20 435
15825.39 436
15826.58 410
15827.76 451
15828.95 432
15830.14 418
15831.33 439
15832.52 429
15833.70 428
15834.89 419
15836.08 418
15837.27 418
15838.46 471
15839.64 415
15840.83 421
15842.02 426
15843.21 436
15844.40 435
15845.58 408
15846.77 411
15847.96 447
15849.15 453
15850.34 461
15851.53 436
15852.72 414
15853.90 405
15855.09 393
15856.28 427
15857.47 423
15858.66 434
15859.85 415
15861.04 423
15862.23 413
15863.41 429
15864.60 462
15865.79 433
15866.98 418
15868.17 431
15869.36 417
15870.55 443
15871.74 473
15872.93 440
15874.12 434
15875.31 439
15876.50 442
15877.69 437
15878.88 485
15880.06 459
15881.25 444
15882.44 440
15883.63 455
15884.82 429
15886.01 462
15887.20 489
15888.39 492
15889.58 494
15890.77 468
15891.96 496
15893.15 484
15894.34 472
15895.53 483
15896.72 507
15897.91 462
15899.10 503
15900.30 497
15901.49 505
15902.68 511
15903.87 510
15905.06 521
15906.25 511
15907.44 526
15908.63 472
15909.82 547
15911.01 536
15912.20 561
15913.39 552
15914.58 570
15915.77 534
15916.96 567
15918.16 562
15919.35 524
15920.54 540
15921.73 555
15922.92 536
15924.11 564
15925.30 539
15926.49 540
15927.69 598
15928.88 534
15930.07 555
15931.26 547
15932.45 590
15933.64 564
15934.84 540
15936.03 578
15937.22 543
15938.41 487
15939.60 542
15940.79 525
15941.99 505
15943.18 523
15944.37 485
15945.56 474
15946.75 458
15947.95 462
15949.14 436
15950.33 450
15951.52 408
15952.72 418
15953.91 402
15955.10 400
15956.29 390
15957.49 407
15958.68 398
15959.87 370
15961.06 372
15962.26 371
15963.45 354
15964.64 349
15965.83 348
15967.03 360
15968.22 332
15969.41 327
15970.61 368
15971.80 344
15972.99 305
15974.19 295
15975.38 315
15976.57 314
15977.76 313
15978.96 332
15980.15 305
15981.34 324
15982.54 301
15983.73 323
15984.93 321
15986.12 295
15987.31 277
15988.51 336
15989.70 292
15990.89 274
15992.09 280
15993.28 300
15994.48 286
15995.67 283
15996.86 292
15998.06 311
15999.25 292
16000.45 261
16001.64 302
16002.83 278
16004.03 285
16005.22 286
16006.42 290
16007.61 262
16008.81 275
16010.00 274
16011.19 258
16012.39 275
16013.58 275
16014.78 276
16015.97 244
16017.17 270
16018.36 258
16019.56 283
16020.75 287
16021.95 301
16023.14 258
16024.34 297
16025.53 264
16026.73 258
16027.92 257
16029.12 248
16030.31 264
16031.51 255
16032.70 267
16033.90 273
16035.09 252
16036.29 251
16037.48 267
16038.68 287
16039.88 265
16041.07 237
16042.27 259
16043.46 264
16044.66 262
16045.85 236
16047.05 267
16048.25 264
16049.44 252
16050.64 269
16051.83 249
16053.03 239
16054.23 246
16055.42 246
16056.62 262
16057.82 255
16059.01 235
16060.21 270
16061.40 257
16062.60 268
16063.80 239
16064.99 248
16066.19 223
16067.39 260
16068.58 269
16069.78 239
16070.98 238
16072.17 258
16073.37 251
16074.57 240
16075.76 224
16076.96 236
16078.16 271
16079.36 228
16080.55 210
16081.75 234
16082.95 272
16084.14 239
16085.34 235
16086.54 226
16087.74 207
16088.93 227
16090.13 253
16091.33 234
16092.53 239
16093.72 194
16094.92 238
16096.12 233
16097.32 220
16098.51 193
16099.71 225
16100.91 253
16102.11 214
16103.31 235
16104.50 213
16105.70 221
16106.90 219
16108.10 199
16109.30 225
16110.49 225
16111.69 207
16112.89 220
16114.09 219
16115.29 204
16116.49 214
16117.68 208
16118.88 203
16120.08 198
16121.28 237
16122.48 209
16123.68 209
16124.88 186
16126.08 210
16127.27 209
16128.47 217
16129.67 193
16130.87 189
16132.07 197
16133.27 196
16134.47 239
16135.67 216
16136.87 212
16138.07 194
16139.27 217
16140.46 183
16141.66 219
16142.86 210
16144.06 209
16145.26 211
16146.46 197
16147.66 202
16148.86 210
16150.06 208
16151.26 191
16152.46 198
16153.66 203
16154.86 203
16156.06 194
16157.26 216
16158.46 222
16159.66 199
16160.86 176
16162.06 220
16163.26 214
16164.46 202
16165.66 224
16166.86 218
16168.06 192
16169.26 179
16170.46 188
16171.66 202
16172.86 189
16174.06 192
16175.26 214
16176.47 203
16177.67 192
16178.87 203
16180.07 208
16181.27 207
16182.47 181
16183.67 205
16184.87 224
16186.07 202
16187.27 197
16188.47 212
16189.68 237
16190.88 203
16192.08 220
16193.28 212
16194.48 201
16195.68 200
16196.88 219
16198.08 240
16199.29 234
16200.49 204
16201.69 206
16202.89 221
16204.09 214
16205.29 205
16206.50 201
16207.70 204
16208.90 198
16210.10 205
16211.30 221
16212.51 200
16213.71 216
16214.91 210
16216.11 220
16217.31 200
16218.52 187
16219.72 220
16220.92 221
16222.12 220
16223.33 214
16224.53 209
16225.73 228
16226.93 210
16228.14 201
16229.34 216
16230.54 222
16231.74 220
16232.95 228
16234.15 238
16235.35 234
16236.56 262
16237.76 219
16238.96 216
16240.16 222
16241.37 224
16242.57 213
16243.77 244
16244.98 198
16246.18 216
16247.38 240
16248.59 239
16249.79 229
16250.99 213
16252.20 237
16253.40 207
16254.60 215
16255.81 239
16257.01 243
16258.22 235
16259.42 235
16260.62 247
16261.83 247
16263.03 238
16264.23 226
16265.44 256
16266.64 209
16267.85 254
16269.05 263
16270.25 244
16271.46 237
16272.66 238
16273.87 236
16275.07 250
16276.28 231
16277.48 241
16278.69 229
16279.89 243
16281.09 214
16282.30 232
16283.50 255
16284.71 253
16285.91 238
16287.12 215
16288.32 239
16289.53 224
16290.73 230
16291.94 236
16293.14 234
16294.35 235
16295.55 234
16296.76 253
16297.96 252
16299.17 230
16300.37 254
16301.58 260
16302.78 230
16303.99 243
16305.19 261
16306.40 266
16307.61 244
16308.81 248
16310.02 241
16311.22 249
16312.43 256
16313.63 244
16314.84 233
16316.05 262
16317.25 229
16318.46 238
16319.66 234
16320.87 231
16322.08 216
16323.28 247
16324.49 232
16325.69 237
16326.90 226
16328.11 227
16329.31 225
16330.52 213
16331.73 223
16332.93 214
16334.14 231
16335.35 205
16336.55 221
16337.76 227
16338.97 195
16340.17 211
16341.38 207
16342.59 221
16343.79 220
16345.00 187
16346.21 228
16347.41 203
16348.62 194
16349.83 224
16351.03 214
16352.24 219
16353.45 190
16354.66 202
16355.86 212
16357.07 182
16358.28 189
16359.49 195
16360.69 189
16361.90 197
16363.11 213
16364.32 201
16365.52 208
16366.73 181
16367.94 201
16369.15 203
16370.35 201
16371.56 191
16372.77 211
16373.98 220
16375.19 207
16376.39 212
16377.60 205
16378.81 199
16380.02 190
16381.23 218
16382.44 217
16383.64 200
16384.85 163
16386.06 205
16387.27 190
16388.48 203
16389.69 187
16390.90 220
16392.10 196
16393.31 195
16394.52 206
16395.73 213
16396.94 205
16398.15 199
16399.36 211
16400.57 188
16401.77 189
16402.98 188
16404.19 210
16405.40 191
16406.61 174
16407.82 178
16409.03 200
16410.24 197
16411.45 181
16412.66 177
16413.87 182
16415.08 205
16416.29 198
16417.50 208
16418.71 195
16419.92 197
16421.12 177
16422.33 181
16423.54 187
16424.75 186
16425.96 215
16427.17 193
16428.38 208
16429.59 206
16430.80 208
16432.01 200
16433.22 197
16434.43 194
16435.64 191
16436.86 200
16438.07 192
16439.28 187
16440.49 200
16441.70 178
16442.91 181
16444.12 211
16445.33 195
16446.54 203
16447.75 188
16448.96 186
16450.17 198
16451.38 191
16452.59 179
16453.80 189
16455.02 183
16456.23 221
16457.44 204
16458.65 200
16459.86 180
16461.07 177
16462.28 197
16463.49 192
16464.70 205
16465.92 180
16467.13 202
16468.34 208
16469.55 181
16470.76 197
16471.97 186
16473.19 195
16474.40 191
16475.61 166
16476.82 205
16478.03 179
16479.24 189
16480.46 192
16481.67 214
16482.88 189
16484.09 186
16485.30 192
16486.52 216
16487.73 199
16488.94 154
16490.15 182
16491.37 187
16492.58 202
16493.79 168
16495.00 187
16496.21 196
16497.43 198
16498.64 179
16499.85 215
16501.07 203
16502.28 187
16503.49 171
16504.70 190
16505.92 188
16507.13 189
16508.34 205
16509.56 203
16510.77 197
16511.98 196
16513.19 210
16514.41 213
16515.62 193
16516.83 196
16518.05 195
16519.26 192
16520.47 201
16521.69 200
16522.90 212
16524.11 219
16525.33 234
16526.54 224
16527.76 219
16528.97 211
16530.18 211
16531.40 238
16532.61 230
16533.82 212
16535.04 234
16536.25 213
16537.47 213
16538.68 240
16539.89 240
16541.11 233
16542.32 210
16543.54 235
16544.75 253
16545.97 249
16547.18 236
16548.39 233
16549.61 234
16550.82 227
16552.04 230
16553.25 234
16554.47 246
16555.68 243
16556.90 256
16558.11 275
16559.33 261
16560.54 234
16561.76 256
16562.97 225
16564.19 237
16565.40 226
16566.62 250
16567.83 253
16569.05 240
16570.26 222
16571.48 239
16572.69 249
16573.91 231
16575.12 246
16576.34 227
16577.55 252
16578.77 246
16579.98 246
16581.20 236
16582.42 241
16583.63 241
16584.85 216
16586.06 241
16587.28 242
16588.49 219
16589.71 209
16590.93 231
16592.14 258
16593.36 230
16594.57 225
16595.79 223
16597.01 208
16598.22 226
16599.44 225
16600.66 196
16601.87 191
16603.09 215
16604.30 213
16605.52 214
16606.74 201
16607.95 208
16609.17 221
16610.39 193
16611.60 193
16612.82 197
16614.04 204
16615.25 191
16616.47 215
16617.69 200
16618.91 196
16620.12 207
16621.34 178
16622.56 181
16623.77 179
16624.99 173
16626.21 212
16627.43 204
16628.64 202
16629.86 179
16631.08 190
16632.30 188
16633.51 176
16634.73 175
16635.95 207
16637.17 198
16638.38 201
16639.60 198
16640.82 205
16642.04 182
16643.26 181
16644.47 186
16645.69 185
16646.91 171
16648.13 182
16649.35 175
16650.56 182
16651.78 174
16653.00 182
16654.22 161
16655.44 199
16656.65 179
16657.87 174
16659.09 181
16660.31 166
16661.53 190
16662.75 193
16663.97 181
16665.18 185
16666.40 176
16667.62 198
16668.84 210
16670.06 176
16671.28 173
16672.50 181
16673.72 180
16674.94 186
16676.15 172
16677.37 169
16678.59 190
16679.81 169
16681.03 178
16682.25 178
16683.47 181
16684.69 201
16685.91 189
16687.13 195
16688.35 172
16689.57 199
16690.79 173
16692.01 176
16693.23 198
16694.45 185
16695.67 193
16696.89 172
16698.11 182
16699.33 185
16700.55 206
16701.77 194
16702.99 176
16704.21 180
16705.43 187
16706.65 180
16707.87 182
16709.09 193
16710.31 200
16711.53 161
16712.75 165
16713.97 199
16715.19 194
16716.41 176
16717.63 161
16718.85 145
16720.07 144
16721.29 176
16722.51 165
16723.73 176
16724.95 171
16726.18 188
16727.40 173
16728.62 189
16729.84 178
16731.06 190
16732.28 185
16733.50 182
16734.72 163
16735.94 182
16737.17 192
16738.39 173
16739.61 185
16740.83 175
16742.05 183
16743.27 183
16744.49 182
16745.72 174
16746.94 180
16748.16 202
16749.38 183
16750.60 178
16751.83 177
16753.05 162
16754.27 180
16755.49 171
16756.71 174
16757.94 183
16759.16 178
16760.38 178
16761.60 147
16762.82 156
16764.05 156
16765.27 167
16766.49 182
16767.71 168
16768.94 166
16770.16 184
16771.38 190
16772.60 167
16773.83 155
16775.05 158
16776.27 172
16777.49 174
16778.72 206
16779.94 180
16781.16 170
16782.39 153
16783.61 159
16784.83 181
16786.06 162
16787.28 182
16788.50 156
16789.73 164
16790.95 172
16792.17 164
16793.40 151
16794.62 166
16795.84 170
16797.07 182
16798.29 171
16799.51 188
16800.74 191
16801.96 182
16803.18 194
16804.41 193
16805.63 210
16806.86 175
16808.08 199
16809.30 172
16810.53 174
16811.75 186
16812.98 207
16814.20 206
16815.42 164
16816.65 184
16817.87 200
16819.10 185
16820.32 193
16821.54 205
16822.77 187
16823.99 197
16825.22 168
16826.44 210
16827.67 203
16828.89 193
16830.12 185
16831.34 218
16832.57 215
16833.79 236
16835.02 226
16836.24 223
16837.47 207
16838.69 218
16839.92 224
16841.14 209
16842.37 214
16843.59 239
16844.82 241
16846.04 233
16847.27 200
16848.49 208
16849.72 205
16850.94 206
16852.17 231
16853.39 208
16854.62 246
16855.85 242
16857.07 225
16858.30 236
16859.52 244
16860.75 214
16861.97 231
16863.20 252
16864.43 231
16865.65 281
16866.88 264
16868.10 279
16869.33 248
16870.56 282
16871.78 272
16873.01 282
16874.24 283
16875.46 275
16876.69 268
16877.92 300
16879.14 291
16880.37 298
16881.59 293
16882.82 292
16884.05 294
16885.27 296
16886.50 293
16887.73 328
16888.96 289
16890.18 290
16891.41 324
16892.64 276
16893.86 288
16895.09 299
16896.32 312
16897.54 270
16898.77 301
16900.00 294
16901.23 282
16902.45 272
16903.68 289
16904.91 318
16906.14 289
16907.36 285
16908.59 261
16909.82 313
16911.05 301
16912.27 276
16913.50 266
16914.73 235
16915.96 250
16917.19 279
16918.41 260
16919.64 261
16920.87 272
16922.10 262
16923.33 283
16924.55 261
16925.78 270
16927.01 254
16928.24 259
16929.47 256
16930.69 278
16931.92 246
16933.15 249
16934.38 236
16935.61 231
16936.84 231
16938.07 241
16939.29 248
16940.52 263
16941.75 293
16942.98 257
16944.21 247
16945.44 247
16946.67 229
16947.90 264
16949.13 259
16950.35 237
16951.58 218
16952.81 240
16954.04 251
16955.27 219
16956.50 228
16957.73 259
16958.96 260
16960.19 265
16961.42 254
16962.65 247
16963.88 219
16965.11 239
16966.34 245
16967.57 256
16968.80 213
16970.03 234
16971.26 231
16972.49 224
16973.72 227
16974.95 222
16976.18 237
16977.41 250
16978.64 237
16979.87 214
16981.10 216
16982.33 228
16983.56 227
16984.79 231
16986.02 230
16987.25 193
16988.48 208
16989.71 227
16990.94 230
16992.17 203
16993.40 184
16994.63 201
16995.86 221
16997.09 205
16998.32 224
16999.55 208
17000.79 211
17002.02 233
17003.25 204
17004.48 194
17005.71 212
17006.94 233
17008.17 207
17009.40 209
17010.63 194
17011.87 193
17013.10 198
17014.33 215
17015.56 179
17016.79 174
17018.02 204
17019.25 200
17020.49 184
17021.72 193
17022.95 200
17024.18 199
17025.41 216
17026.64 188
17027.88 184
17029.11 179
17030.34 184
17031.57 190
17032.80 186
17034.04 183
17035.27 171
17036.50 198
17037.73 219
17038.97 187
17040.20 197
17041.43 184
17042.66 196
17043.90 220
17045.13 184
17046.36 180
17047.59 175
17048.83 182
17050.06 171
17051.29 198
17052.52 183
17053.76 187
17054.99 181
17056.22 176
17057.46 189
17058.69 176
17059.92 185
17061.15 164
17062.39 181
17063.62 180
17064.85 164
17066.09 168
17067.32 175
17068.55 155
17069.79 166
17071.02 168
17072.25 181
17073.49 179
17074.72 176
17075.96 165
17077.19 158
17078.42 198
17079.66 170
17080.89 153
17082.12 161
17083.36 155
17084.59 160
17085.83 168
17087.06 176
17088.29 179
17089.53 146
17090.76 157
17092.00 151
17093.23 163
17094.46 167
17095.70 155
17096.93 178
17098.17 161
17099.40 179
17100.64 165
17101.87 174
17103.11 154
17104.34 151
17105.58 157
17106.81 173
17108.05 123
17109.28 157
17110.51 154
17111.75 175
17112.98 147
17114.22 129
17115.45 161
17116.69 147
17117.93 163
17119.16 161
17120.40 161
17121.63 146
17122.87 174
17124.10 162
17125.34 169
17126.57 143
17127.81 146
17129.04 147
17130.28 151
17131.51 150
17132.75 142
17133.99 147
17135.22 144
17136.46 148
17137.69 149
17138.93 163
17140.17 135
17141.40 151
17142.64 162
17143.87 175
17145.11 161
17146.35 153
17147.58 156
17148.82 147
17150.05 153
17151.29 159
17152.53 159
17153.76 149
17155.00 137
17156.24 163
17157.47 160
17158.71 150
17159.95 147
17161.18 152
17162.42 151
17163.66 141
17164.89 153
17166.13 136
17167.37 153
17168.60 121
17169.84 140
17171.08 159
17172.32 127
17173.55 154
17174.79 142
17176.03 149
17177.26 141
17178.50 133
17179.74 143
17180.98 148
17182.21 137
17183.45 132
17184.69 129
17185.93 151
17187.16 148
17188.40 156
17189.64 151
17190.88 128
17192.12 146
17193.35 120
17194.59 137
17195.83 123
17197.07 151
17198.31 138
17199.54 151
17200.78 144
17202.02 140
17203.26 135
17204.50 158
17205.73 117
17206.97 136
17208.21 141
17209.45 124
17210.69 140
17211.93 129
17213.17 154
17214.40 143
17215.64 132
17216.88 121
17218.12 149
17219.36 133
17220.60 137
17221.84 128
17223.08 138
17224.31 136
17225.55 125
17226.79 121
17228.03 134
17229.27 131
17230.51 130
17231.75 142
17232.99 138
17234.23 141
17235.47 131
17236.71 141
17237.95 136
17239.19 152
17240.43 150
17241.66 136
17242.90 126
17244.14 133
17245.38 125
17246.62 136
17247.86 114
17249.10 120
17250.34 127
17251.58 114
17252.82 136
17254.06 120
17255.30 134
17256.54 131
17257.78 128
17259.02 133
17260.26 148
17261.50 126
17262.74 134
17263.99 123
17265.23 120
17266.47 129
17267.71 110
17268.95 135
17270.19 132
17271.43 125
17272.67 124
17273.91 135
17275.15 130
17276.39 120
17277.63 127
17278.87 145
17280.11 145
17281.36 126
17282.60 126
17283.84 129
17285.08 146
17286.32 129
17287.56 131
17288.80 119
17290.04 145
17291.29 137
17292.53 133
17293.77 122
17295.01 136
17296.25 126
17297.49 124
17298.73 117
17299.98 136
17301.22 139
17302.46 151
17303.70 126
17304.94 122
17306.19 140
17307.43 114
17308.67 120
17309.91 107
17311.15 140
17312.40 129
17313.64 123
17314.88 105
17316.12 127
17317.37 132
17318.61 129
17319.85 130
17321.09 124
17322.33 107
17323.58 115
17324.82 115
17326.06 114
17327.31 132
17328.55 113
17329.79 138
17331.03 115
17332.28 114
17333.52 113
17334.76 140
17336.01 117
17337.25 123
17338.49 133
17339.73 139
17340.98 128
17342.22 137
17343.46 146
17344.71 121
17345.95 132
17347.19 124
17348.44 131
17349.68 136
17350.92 123
17352.17 132
17353.41 132
17354.66 114
17355.90 129
17357.14 134
17358.39 139
17359.63 136
17360.87 107
17362.12 119
17363.36 121
17364.61 132
17365.85 132
17367.09 117
17368.34 129
17369.58 132
17370.83 128
17372.07 125
17373.32 122
17374.56 130
17375.80 127
17377.05 156
17378.29 129
17379.54 120
17380.78 129
17382.03 138
17383.27 126
17384.52 142
17385.76 121
17387.01 131
17388.25 116
17389.50 112
17390.74 150
17391.99 119
17393.23 123
17394.48 152
17395.72 152
17396.97 122
17398.21 134
17399.46 133
17400.70 120
17401.95 128
17403.19 121
17404.44 126
17405.68 125
17406.93 136
17408.18 129
17409.42 111
17410.67 113
17411.91 109
17413.16 128
17414.40 124
17415.65 137
17416.90 136
17418.14 118
17419.39 129
17420.63 128
17421.88 138
17423.13 141
17424.37 143
17425.62 157
17426.86 138
17428.11 117
17429.36 106
17430.60 117
17431.85 132
17433.10 122
17434.34 127
17435.59 138
17436.84 132
17438.08 141
17439.33 126
17440.58 127
17441.82 134
17443.07 129
17444.32 144
17445.56 143
17446.81 144
17448.06 126
17449.30 141
17450.55 162
17451.80 149
17453.05 149
17454.29 141
17455.54 146
17456.79 129
17458.04 113
17459.28 164
17460.53 129
17461.78 138
17463.03 145
17464.27 139
17465.52 135
17466.77 138
17468.02 143
17469.26 154
17470.51 141
17471.76 139
17473.01 157
17474.25 134
17475.50 132
17476.75 136
17478.00 149
17479.25 169
17480.50 131
17481.74 138
17482.99 156
17484.24 166
17485.49 157
17486.74 141
17487.99 157
17489.23 151
17490.48 144
17491.73 150
17492.98 152
17494.23 121
17495.48 128
17496.73 168
17497.97 126
17499.22 141
17500.47 141
17501.72 157
17502.97 144
17504.22 173
17505.47 162
17506.72 182
17507.97 129
17509.22 140
17510.46 165
17511.71 147
17512.96 162
17514.21 155
17515.46 146
17516.71 139
17517.96 147
17519.21 164
17520.46 174
17521.71 168
17522.96 157
17524.21 155
17525.46 166
17526.71 168
17527.96 153
17529.21 154
17530.46 163
17531.71 155
17532.96 172
17534.21 159
17535.46 144
17536.71 149
17537.96 158
17539.21 162
17540.46 169
17541.71 140
17542.96 146
17544.21 178
17545.46 173
17546.71 183
17547.96 166
17549.21 167
17550.46 177
17551.71 178
17552.97 179
17554.22 178
17555.47 193
17556.72 197
17557.97 184
17559.22 179
17560.47 155
17561.72 190
17562.97 194
17564.22 177
17565.48 177
17566.73 175
17567.98 192
17569.23 187
17570.48 198
17571.73 176
17572.98 193
17574.24 184
17575.49 159
17576.74 176
17577.99 202
17579.24 180
17580.49 178
17581.75 190
17583.00 183
17584.25 184
17585.50 206
17586.75 175
17588.00 177
17589.26 163
17590.51 205
17591.76 190
17593.01 187
17594.27 217
17595.52 212
17596.77 187
17598.02 198
17599.27 182
17600.53 203
17601.78 175
17603.03 210
17604.28 196
17605.54 181
17606.79 182
17608.04 213
17609.30 215
17610.55 205
17611.80 199
17613.05 215
17614.31 216
17615.56 204
17616.81 226
17618.07 228
17619.32 214
17620.57 210
17621.83 223
17623.08 212
17624.33 210
17625.59 241
17626.84 215
17628.09 234
17629.35 208
17630.60 208
17631.85 205
17633.11 226
17634.36 226
17635.61 220
17636.87 210
17638.12 215
17639.38 219
17640.63 204
17641.88 197
17643.14 198
17644.39 222
17645.65 194
17646.90 189
17648.15 204
17649.41 189
17650.66 199
17651.92 193
17653.17 203
17654.42 183
17655.68 184
17656.93 197
17658.19 204
17659.44 197
17660.70 187
17661.95 186
17663.21 185
17664.46 180
17665.72 150
17666.97 178
17668.23 185
17669.48 201
17670.74 176
17671.99 181
17673.25 167
17674.50 160
17675.76 173
17677.01 167
17678.27 172
17679.52 179
17680.78 169
17682.03 171
17683.29 169
17684.54 168
17685.80 175
17687.05 168
17688.31 165
17689.57 168
17690.82 190
17692.08 157
17693.33 175
17694.59 147
17695.84 169
17697.10 151
17698.36 166
17699.61 167
17700.87 163
17702.12 170
17703.38 162
17704.64 172
17705.89 155
17707.15 164
17708.40 166
17709.66 154
17710.92 152
17712.17 139
17713.43 153
17714.69 157
17715.94 157
17717.20 164
17718.46 172
17719.71 171
17720.97 166
17722.23 146
17723.48 169
17724.74 166
17726.00 181
17727.25 179
17728.51 150
17729.77 147
17731.03 154
17732.28 150
17733.54 174
17734.80 148
17736.05 122
17737.31 146
17738.57 151
17739.83 132
17741.08 142
17742.34 149
17743.60 153
17744.86 157
17746.11 137
17747.37 141
17748.63 142
17749.89 149
17751.15 162
17752.40 153
17753.66 144
17754.92 140
17756.18 148
17757.43 169
17758.69 151
17759.95 152
17761.21 152
17762.47 137
17763.73 139
17764.98 140
17766.24 135
17767.50 137
17768.76 153
17770.02 146
17771.28 150
17772.53 154
17773.79 159
17775.05 141
17776.31 137
17777.57 153
17778.83 144
17780.09 131
17781.35 129
17782.60 160
17783.86 125
17785.12 153
17786.38 119
17787.64 155
17788.90 147
17790.16 138
17791.42 140
17792.68 136
17793.94 165
17795.20 140
17796.46 119
17797.72 128
17798.97 124
17800.23 139
17801.49 135
17802.75 148
17804.01 134
17805.27 107
17806.53 133
17807.79 121
17809.05 131
17810.31 124
17811.57 141
17812.83 129
17814.09 131
17815.35 138
17816.61 108
17817.87 130
17819.13 107
17820.39 145
17821.65 113
17822.91 128
17824.17 111
17825.43 137
17826.69 117
17827.96 134
17829.22 109
17830.48 123
17831.74 131
17833.00 118
17834.26 122
17835.52 119
17836.78 137
17838.04 130
17839.30 141
17840.56 154
17841.82 133
17843.09 131
17844.35 115
17845.61 105
17846.87 102
17848.13 116
17849.39 122
17850.65 90
17851.91 113
17853.18 110
17854.44 112
17855.70 112
17856.96 109
17858.22 141
17859.48 125
17860.74 116
17862.01 111
17863.27 128
17864.53 121
17865.79 126
17867.05 104
17868.32 124
17869.58 124
17870.84 123
17872.10 105
17873.36 99
17874.63 115
17875.89 114
17877.15 110
17878.41 135
17879.68 122
17880.94 114
17882.20 121
17883.46 117
17884.73 121
17885.99 122
17887.25 133
17888.51 122
17889.78 121
17891.04 116
17892.30 119
17893.56 115
17894.83 115
17896.09 120
17897.35 116
17898.62 130
17899.88 108
17901.14 132
17902.41 122
17903.67 121
17904.93 108
17906.20 99
17907.46 111
17908.72 104
17909.99 112
17911.25 106
17912.51 113
17913.78 108
17915.04 115
17916.30 125
17917.57 116
17918.83 113
17920.09 124
17921.36 124
17922.62 128
17923.89 119
17925.15 129
17926.41 129
17927.68 117
17928.94 123
17930.21 114
17931.47 99
17932.73 114
17934.00 124
17935.26 122
17936.53 128
17937.79 111
17939.06 135
17940.32 110
17941.59 120
17942.85 115
17944.11 119
17945.38 82
17946.64 100
17947.91 112
17949.17 105
17950.44 118
17951.70 103
17952.97 117
17954.23 117
17955.50 102
17956.76 107
17958.03 99
17959.29 97
17960.56 107
17961.82 116
17963.09 130
17964.35 133
17965.62 124
17966.89 108
17968.15 117
17969.42 114
17970.68 125
17971.95 118
17973.21 112
17974.48 99
17975.74 102
17977.01 118
17978.28 104
17979.54 109
17980.81 118
17982.07 117
17983.34 113
17984.61 108
17985.87 106
17987.14 113
17988.40 121
17989.67 110
17990.94 109
17992.20 120
17993.47 108
17994.74 109
17996.00 104
17997.27 91
17998.54 102
17999.80 139
18001.07 119
18002.34 107
18003.60 116
18004.87 116
18006.14 109
18007.40 96
18008.67 104
18009.94 116
18011.20 100
18012.47 112
18013.74 134
18015.00 119
18016.27 108
18017.54 103
18018.81 119
18020.07 119
18021.34 89
18022.61 117
18023.88 112
18025.14 133
18026.41 126
18027.68 116
18028.95 119
18030.21 112
18031.48 110
18032.75 113
18034.02 115
18035.28 115
18036.55 106
18037.82 115
18039.09 122
18040.36 99
18041.62 105
18042.89 126
18044.16 111
18045.43 97
18046.70 128
18047.97 122
18049.23 116
18050.50 151
18051.77 127
18053.04 116
18054.31 102
18055.58 109
18056.84 116
18058.11 122
18059.38 100
18060.65 113
18061.92 104
18063.19 116
18064.46 109
18065.73 129
18067.00 105
18068.26 97
18069.53 114
18070.80 128
18072.07 122
18073.34 99
18074.61 135
18075.88 101
18077.15 124
18078.42 114
18079.69 115
18080.96 131
18082.23 115
18083.50 98
18084.77 103
18086.03 117
18087.30 120
18088.57 108
18089.84 126
18091.11 113
18092.38 99
18093.65 112
18094.92 132
18096.19 116
18097.46 120
18098.73 120
18100.00 124
18101.27 116
18102.54 117
18103.81 140
18105.08 130
18106.35 124
18107.63 116
18108.90 109
18110.17 115
18111.44 101
18112.71 123
18113.98 128
18115.25 127
18116.52 133
18117.79 137
18119.06 104
18120.33 115
18121.60 111
18122.87 123
18124.14 128
18125.42 122
18126.69 138
18127.96 123
18129.23 120
18130.50 106
18131.77 99
18133.04 105
18134.31 101
18135.58 109
18136.86 123
18138.13 125
18139.40 121
18140.67 110
18141.94 116
18143.21 124
18144.49 124
18145.76 123
18147.03 100
18148.30 105
18149.57 106
18150.84 121
18152.12 124
18153.39 120
18154.66 98
18155.93 108
18157.20 115
18158.48 94
18159.75 104
18161.02 125
18162.29 126
18163.57 121
18164.84 102
18166.11 117
18167.38 110
18168.66 99
18169.93 101
18171.20 108
18172.47 110
18173.75 115
18175.02 103
18176.29 108
18177.56 122
18178.84 98
18180.11 91
18181.38 115
18182.66 135
18183.93 125
18185.20 93
18186.48 103
18187.75 89
18189.02 118
18190.30 128
18191.57 109
18192.84 102
18194.12 112
18195.39 113
18196.66 104
18197.94 102
18199.21 106
18200.48 126
18201.76 107
18203.03 97
18204.30 110
18205.58 109
18206.85 124
18208.13 114
18209.40 106
18210.67 106
18211.95 125
18213.22 115
18214.50 112
18215.77 100
18217.04 98
18218.32 114
18219.59 99
18220.87 115
18222.14 106
18223.42 109
18224.69 96
18225.97 109
18227.24 102
18228.51 97
18229.79 128
18231.06 122
18232.34 102
18233.61 118
18234.89 100
18236.16 108
18237.44 104
18238.71 104
18239.99 116
18241.26 124
18242.54 106
18243.81 108
18245.09 110
18246.36 113
18247.64 131
18248.91 134
18250.19 115
18251.47 113
18252.74 101
18254.02 101
18255.29 107
18256.57 93
18257.84 110
18259.12 120
18260.39 127
18261.67 118
18262.95 121
18264.22 121
18265.50 114
18266.77 114
18268.05 114
18269.33 115
18270.60 119
18271.88 122
18273.15 114
18274.43 109
18275.71 104
18276.98 115
18278.26 101
18279.54 109
18280.81 120
18282.09 99
18283.37 106
18284.64 112
18285.92 110
18287.20 123
18288.47 117
18289.75 124
18291.03 103
18292.30 127
18293.58 130
18294.86 137
18296.13 113
18297.41 108
18298.69 115
18299.96 113
18301.24 108
18302.52 107
18303.80 100
18305.07 98
18306.35 125
18307.63 104
18308.91 106
18310.18 128
18311.46 117
18312.74 125
18314.02 125
18315.29 91
18316.57 111
18317.85 119
18319.13 120
18320.40 106
18321.68 118
18322.96 118
18324.24 110
18325.52 132
18326.79 114
18328.07 131
18329.35 129
18330.63 99
18331.91 118
18333.19 112
18334.46 115
18335.74 131
18337.02 110
18338.30 109
18339.58 124
18340.86 127
18342.13 130
18343.41 125
18344.69 138
18345.97 124
18347.25 120
18348.53 129
18349.81 115
18351.09 111
18352.36 96
18353.64 112
18354.92 117
18356.20 107
18357.48 122
18358.76 109
18360.04 105
18361.32 110
18362.60 112
18363.88 107
18365.16 115
18366.44 126
18367.72 113
18369.00 98
18370.27 111
18371.55 111
18372.83 123
18374.11 127
18375.39 126
18376.67 130
18377.95 118
18379.23 113
18380.51 123
18381.79 112
18383.07 114
18384.35 116
18385.63 111
18386.91 105
18388.19 115
18389.47 118
18390.75 118
18392.03 134
18393.31 110
18394.60 111
18395.88 113
18397.16 92
18398.44 119
18399.72 110
18401.00 119
18402.28 108
18403.56 110
18404.84 103
18406.12 110
18407.40 98
18408.68 87
18409.96 116
18411.24 116
18412.53 111
18413.81 113
18415.09 106
18416.37 98
18417.65 114
18418.93 119
18420.21 100
18421.49 101
18422.78 111
18424.06 144
18425.34 123
18426.62 99
18427.90 97
18429.18 95
18430.46 117
18431.75 104
18433.03 96
18434.31 103
18435.59 104
18436.87 101
18438.16 108
18439.44 92
18440.72 96
18442.00 109
18443.28 129
18444.57 112
18445.85 99
18447.13 121
18448.41 117
18449.70 115
18450.98 116
18452.26 90
18453.54 109
18454.83 118
18456.11 126
18457.39 106
18458.67 113
18459.96 128
18461.24 107
18462.52 119
18463.80 113
18465.09 108
18466.37 110
18467.65 109
18468.94 115
18470.22 94
18471.50 102
18472.78 99
18474.07 109
18475.35 119
18476.63 104
18477.92 105
18479.20 109
18480.48 121
18481.77 104
18483.05 110
18484.34 106
18485.62 114
18486.90 104
18488.19 108
18489.47 121
18490.75 108
18492.04 103
18493.32 113
18494.61 104
18495.89 112
18497.17 125
18498.46 115
18499.74 97
18501.03 119
18502.31 112
18503.59 125
18504.88 115
18506.16 111
18507.45 93
18508.73 96
18510.02 112
18511.30 105
18512.58 101
18513.87 100
18515.15 120
18516.44 117
18517.72 107
18519.01 106
18520.29 122
18521.58 121
18522.86 115
18524.15 93
18525.43 114
18526.72 111
18528.00 118
18529.29 119
18530.57 112
18531.86 106
18533.14 122
18534.43 130
18535.71 89
18537.00 105
18538.28 108
18539.57 128
18540.86 128
18542.14 104
18543.43 114
18544.71 115
18546.00 102
18547.28 130
18548.57 135
18549.85 112
18551.14 111
18552.43 107
18553.71 112
18555.00 96
18556.28 106
18557.57 124
18558.86 123
18560.14 114
18561.43 114
18562.72 115
18564.00 118
18565.29 121
18566.57 113
18567.86 113
18569.15 113
18570.43 104
18571.72 115
18573.01 116
18574.29 99
18575.58 125
18576.87 108
18578.15 118
18579.44 116
18580.73 114
18582.01 119
18583.30 133
18584.59 117
18585.88 141
18587.16 97
18588.45 124
18589.74 116
18591.02 122
18592.31 139
18593.60 112
18594.89 115
18596.17 118
18597.46 125
18598.75 119
18600.04 118
18601.32 114
18602.61 114
18603.90 112
18605.19 111
18606.47 120
18607.76 117
18609.05 103
18610.34 109
18611.63 109
18612.91 108
18614.20 117
18615.49 132
18616.78 131
18618.07 127
18619.35 120
18620.64 119
18621.93 122
18623.22 112
18624.51 149
18625.80 119
18627.09 114
18628.37 108
18629.66 111
18630.95 135
18632.24 102
18633.53 129
18634.82 110
18636.11 103
18637.39 112
18638.68 136
18639.97 114
18641.26 105
18642.55 110
18643.84 118
18645.13 99
18646.42 88
18647.71 108
18649.00 132
18650.29 118
18651.58 121
18652.86 129
18654.15 112
18655.44 111
18656.73 117
18658.02 98
18659.31 92
18660.60 96
18661.89 129
18663.18 124
18664.47 121
18665.76 108
18667.05 115
18668.34 104
18669.63 103
18670.92 100
18672.21 112
18673.50 109
18674.79 116
18676.08 112
18677.37 119
18678.66 110
18679.95 111
18681.24 103
18682.53 104
18683.82 106
18685.11 101
18686.40 112
18687.69 110
18688.99 98
18690.28 85
18691.57 123
18692.86 100
18694.15 105
18695.44 107
18696.73 91
18698.02 112
18699.31 107
18700.60 102
18701.89 100
18703.19 99
18704.48 100
18705.77 102
18707.06 84
18708.35 92
18709.64 91
18710.93 97
18712.22 87
18713.52 109
18714.81 93
18716.10 90
18717.39 95
18718.68 111
18719.97 94
18721.27 114
18722.56 100
18723.85 86
18725.14 92
18726.43 103
18727.72 112
18729.02 101
18730.31 107
18731.60 85
18732.89 102
18734.19 99
18735.48 88
18736.77 106
18738.06 91
18739.35 101
18740.65 88
18741.94 118
18743.23 90
18744.52 103
18745.82 117
18747.11 94
18748.40 105
18749.70 99
18750.99 100
18752.28 99
18753.57 133
18754.87 116
18756.16 97
18757.45 105
18758.75 95
18760.04 108
18761.33 96
18762.63 95
18763.92 107
18765.21 96
18766.50 93
18767.80 79
18769.09 105
18770.38 79
18771.68 95
18772.97 105
18774.27 96
18775.56 88
18776.85 100
18778.15 94
18779.44 87
18780.73 89
18782.03 95
18783.32 95
18784.62 107
18785.91 110
18787.20 94
18788.50 121
18789.79 90
18791.09 96
18792.38 90
18793.67 90
18794.97 85
18796.26 111
18797.56 86
18798.85 103
18800.15 86
18801.44 104
18802.74 112
18804.03 106
18805.32 105
18806.62 114
18807.91 97
18809.21 93
18810.50 78
18811.80 83
18813.09 95
18814.39 84
18815.68 90
18816.98 95
18818.27 83
18819.57 89
18820.86 96
18822.16 105
18823.45 84
18824.75 100
18826.05 81
18827.34 95
18828.64 99
18829.93 110
18831.23 85
18832.52 89
18833.82 91
18835.11 104
18836.41 91
18837.71 89
18839.00 109
18840.30 90
18841.59 110
18842.89 115
18844.18 87
18845.48 101
18846.78 100
18848.07 101
18849.37 101
18850.67 100
18851.96 100
18853.26 85
18854.55 96
18855.85 89
18857.15 76
18858.44 94
18859.74 104
18861.04 92
18862.33 84
18863.63 98
18864.93 88
18866.22 106
18867.52 97
18868.82 99
18870.11 86
18871.41 89
18872.71 94
18874.00 100
18875.30 92
18876.60 95
18877.90 103
18879.19 89
18880.49 101
18881.79 88
18883.09 98
18884.38 94
18885.68 119
18886.98 113
18888.27 106
18889.57 93
18890.87 87
18892.17 89
18893.47 101
18894.76 87
18896.06 89
18897.36 92
18898.66 95
18899.95 95
18901.25 103
18902.55 113
18903.85 81
18905.15 87
18906.44 94
18907.74 84
18909.04 91
18910.34 98
18911.64 112
18912.94 110
18914.23 118
18915.53 97
18916.83 91
18918.13 80
18919.43 100
18920.73 105
18922.03 99
18923.32 90
18924.62 94
18925.92 83
18927.22 87
18928.52 77
18929.82 104
18931.12 79
18932.42 100
18933.72 101
18935.01 80
18936.31 83
18937.61 95
18938.91 100
18940.21 96
18941.51 109
18942.81 95
18944.11 90
18945.41 84
18946.71 97
18948.01 86
18949.31 91
18950.61 102
18951.91 95
18953.21 91
18954.51 87
18955.81 71
18957.11 89
18958.41 97
18959.71 86
18961.01 92
18962.31 84
18963.61 87
18964.91 97
18966.21 102
18967.51 89
18968.81 85
18970.11 92
18971.41 103
18972.71 100
18974.01 77
18975.31 99
18976.61 102
18977.91 87
18979.21 92
18980.51 85
18981.81 82
18983.11 92
18984.41 83
18985.71 92
18987.02 93
18988.32 89
18989.62 91
18990.92 88
18992.22 93
18993.52 84
18994.82 77
18996.12 85
18997.42 92
18998.73 90
19000.03 89
19001.33 78
19002.63 105
19003.93 87
19005.23 85
19006.53 83
19007.84 112
19009.14 92
19010.44 100
19011.74 84
19013.04 94
19014.34 96
19015.65 84
19016.95 102
19018.25 94
19019.55 100
19020.85 98
19022.16 94
19023.46 93
19024.76 89
19026.06 101
19027.37 102
19028.67 106
19029.97 86
19031.27 80
19032.57 92
19033.88 113
19035.18 112
19036.48 103
19037.79 83
19039.09 100
19040.39 103
19041.69 107
19043.00 76
19044.30 104
19045.60 88
19046.90 121
19048.21 102
19049.51 83
19050.81 102
19052.12 92
19053.42 99
19054.72 103
19056.03 104
19057.33 89
19058.63 84
19059.94 111
19061.24 103
19062.54 93
19063.85 107
19065.15 101
19066.45 113
19067.76 97
19069.06 97
19070.37 94
19071.67 98
19072.97 114
19074.28 102
19075.58 96
19076.88 117
19078.19 96
19079.49 99
19080.80 108
19082.10 90
19083.41 103
19084.71 118
19086.01 114
19087.32 85
19088.62 80
19089.93 87
19091.23 83
19092.54 96
19093.84 113
19095.14 103
19096.45 107
19097.75 97
19099.06 95
19100.36 100
19101.67 101
19102.97 100
19104.28 115
19105.58 94
19106.89 102
19108.19 106
19109.50 111
19110.80 100
19112.11 102
19113.41 102
19114.72 95
19116.02 98
19117.33 87
19118.64 98
19119.94 85
19121.25 94
19122.55 101
19123.86 99
19125.16 103
19126.47 94
19127.77 105
19129.08 99
19130.39 99
19131.69 97
19133.00 88
19134.30 100
19135.61 93
19136.92 111
19138.22 91
19139.53 97
19140.83 93
19142.14 103
19143.45 92
19144.75 106
19146.06 97
19147.37 116
19148.67 108
19149.98 80
19151.28 102
19152.59 100
19153.90 102
19155.20 123
19156.51 101
19157.82 95
19159.12 97
19160.43 97
19161.74 85
19163.05 107
19164.35 94
19165.66 82
19166.97 97
19168.27 107
19169.58 96
19170.89 109
19172.19 97
19173.50 87
19174.81 94
19176.12 93
19177.42 79
19178.73 95
19180.04 82
19181.35 91
19182.65 98
19183.96 90
19185.27 95
19186.58 97
19187.89 103
19189.19 87
19190.50 85
19191.81 98
19193.12 101
19194.42 113
19195.73 94
19197.04 113
19198.35 91
19199.66 97
19200.97 89
19202.27 102
19203.58 83
19204.89 94
19206.20 95
19207.51 76
19208.82 75
19210.12 78
19211.43 108
19212.74 95
19214.05 87
19215.36 106
19216.67 103
19217.98 89
19219.28 84
19220.59 100
19221.90 94
19223.21 88
19224.52 109
19225.83 89
19227.14 117
19228.45 87
19229.76 89
19231.07 95
19232.38 91
19233.68 93
19234.99 95
19236.30 96
19237.61 95
19238.92 101
19240.23 85
19241.54 95
19242.85 83
19244.16 96
19245.47 98
19246.78 102
19248.09 95
19249.40 101
19250.71 89
19252.02 90
19253.33 99
19254.64 97
19255.95 105
19257.26 87
19258.57 92
19259.88 96
19261.19 81
19262.50 78
19263.81 90
19265.12 87
19266.43 92
19267.74 87
19269.05 99
19270.36 69
19271.67 75
19272.99 88
19274.30 95
19275.61 102
19276.92 94
19278.23 75
19279.54 86
19280.85 101
19282.16 91
19283.47 110
19284.78 88
19286.09 88
19287.41 71
19288.72 95
19290.03 93
19291.34 77
19292.65 96
19293.96 92
19295.27 99
19296.58 103
19297.90 100
19299.21 87
19300.52 112
19301.83 94
19303.14 99
19304.45 76
19305.77 96
19307.08 80
19308.39 79
19309.70 71
19311.01 84
19312.33 89
19313.64 77
19314.95 89
19316.26 91
19317.57 78
19318.89 80
19320.20 91
19321.51 91
19322.82 85
19324.14 85
19325.45 77
19326.76 98
19328.07 88
19329.39 91
19330.70 93
19332.01 88
19333.32 81
19334.64 97
19335.95 75
19337.26 77
19338.58 84
19339.89 93
19341.20 104
19342.51 90
19343.83 79
19345.14 98
19346.45 94
19347.77 89
19349.08 92
19350.39 98
19351.71 84
19353.02 79
19354.33 96
19355.65 106
19356.96 94
19358.27 103
19359.59 97
19360.90 82
19362.21 96
19363.53 94
19364.84 87
19366.16 77
19367.47 83
19368.78 72
19370.10 86
19371.41 76
19372.73 100
19374.04 113
19375.35 93
19376.67 77
19377.98 81
19379.30 86
19380.61 94
19381.93 95
19383.24 98
19384.55 89
19385.87 86
19387.18 77
19388.50 92
19389.81 90
19391.13 90
19392.44 101
19393.76 82
19395.07 80
19396.39 93
19397.70 85
19399.02 94
19400.33 97
19401.65 104
19402.96 95
19404.28 103
19405.59 81
19406.91 113
19408.22 105
19409.54 98
19410.85 81
19412.17 89
19413.48 98
19414.80 88
19416.11 81
19417.43 93
19418.75 76
19420.06 88
19421.38 97
19422.69 94
19424.01 86
19425.32 93
19426.64 99
19427.96 85
19429.27 108
19430.59 87
19431.90 114
19433.22 86
19434.54 96
19435.85 89
19437.17 84
19438.49 79
19439.80 91
19441.12 91
19442.43 94
19443.75 91
19445.07 77
19446.38 92
19447.70 81
19449.02 91
19450.33 69
19451.65 88
19452.97 75
19454.28 95
19455.60 87
19456.92 93
19458.23 87
19459.55 100
19460.87 90
19462.19 91
19463.50 73
19464.82 89
19466.14 84
19467.45 96
19468.77 87
19470.09 98
19471.41 89
19472.72 92
19474.04 102
19475.36 92
19476.68 105
19477.99 111
19479.31 87
19480.63 102
19481.95 99
19483.27 76
19484.58 88
19485.90 88
19487.22 83
19488.54 93
19489.85 73
19491.17 106
19492.49 94
19493.81 94
19495.13 71
19496.45 98
19497.76 98
19499.08 92
19500.40 90
19501.72 97
19503.04 100
19504.36 79
19505.67 87
19506.99 101
19508.31 102
19509.63 90
19510.95 113
19512.27 97
19513.59 94
19514.91 93
19516.22 89
19517.54 80
19518.86 100
19520.18 84
19521.50 103
19522.82 92
19524.14 90
19525.46 83
19526.78 92
19528.10 96
19529.42 91
19530.74 97
19532.06 102
19533.37 104
19534.69 76
19536.01 94
19537.33 90
19538.65 100
19539.97 75
19541.29 94
19542.61 85
19543.93 81
19545.25 90
19546.57 85
19547.89 93
19549.21 82
19550.53 104
19551.85 109
19553.17 75
19554.49 82
19555.81 74
19557.13 103
19558.45 91
19559.77 89
19561.09 95
19562.41 91
19563.74 101
19565.06 83
19566.38 101
19567.70 84
19569.02 83
19570.34 82
19571.66 102
19572.98 92
19574.30 89
19575.62 83
19576.94 77
19578.26 95
19579.59 99
19580.91 102
19582.23 104
19583.55 83
19584.87 92
19586.19 90
19587.51 85
19588.83 99
19590.16 94
19591.48 98
19592.80 103
19594.12 98
19595.44 87
19596.76 83
19598.08 84
19599.41 95
19600.73 90
19602.05 78
19603.37 85
19604.69 82
19606.02 91
19607.34 94
19608.66 80
19609.98 94
19611.30 101
19612.63 97
19613.95 91
19615.27 90
19616.59 95
19617.91 87
19619.24 91
19620.56 114
19621.88 87
19623.20 92
19624.53 97
19625.85 102
19627.17 92
19628.50 90
19629.82 89
19631.14 87
19632.46 93
19633.79 96
19635.11 80
19636.43 104
19637.76 91
19639.08 83
19640.40 95
19641.72 89
19643.05 104
19644.37 80
19645.69 96
19647.02 102
19648.34 90
19649.66 76
19650.99 97
19652.31 87
19653.64 93
19654.96 87
19656.28 91
19657.61 92
19658.93 88
19660.25 97
19661.58 90
19662.90 91
19664.23 105
19665.55 94
19666.87 88
19668.20 101
19669.52 99
19670.85 94
19672.17 89
19673.49 91
19674.82 94
19676.14 97
19677.47 95
19678.79 94
19680.12 91
19681.44 86
19682.76 88
19684.09 99
19685.41 98
19686.74 88
19688.06 71
19689.39 99
19690.71 92
19692.04 94
19693.36 87
19694.69 95
19696.01 108
19697.34 96
19698.66 95
19699.99 95
19701.31 90
19702.64 101
19703.96 90
19705.29 81
19706.61 84
19707.94 98
19709.26 97
19710.59 91
19711.92 88
19713.24 103
19714.57 108
19715.89 89
19717.22 93
19718.54 87
19719.87 109
19721.20 94
19722.52 94
19723.85 83
19725.17 94
19726.50 83
19727.83 97
19729.15 90
19730.48 92
19731.80 99
19733.13 96
19734.46 84
19735.78 95
19737.11 91
19738.44 96
19739.76 96
19741.09 88
19742.41 96
19743.74 88
19745.07 87
19746.39 77
19747.72 100
19749.05 86
19750.37 100
19751.70 85
19753.03 96
19754.36 98
19755.68 91
19757.01 97
19758.34 98
19759.66 95
19760.99 88
19762.32 87
19763.65 101
19764.97 107
19766.30 95
19767.63 87
19768.95 82
19770.28 82
19771.61 90
19772.94 101
19774.27 107
19775.59 84
19776.92 85
19778.25 108
19779.58 101
19780.90 100
19782.23 87
19783.56 81
19784.89 106
19786.22 87
19787.54 123
19788.87 86
19790.20 96
19791.53 93
19792.86 80
19794.18 86
19795.51 110
19796.84 87
19798.17 89
19799.50 115
19800.83 104
19802.16 95
19803.48 91
19804.81 101
19806.14 80
19807.47 91
19808.80 91
19810.13 100
19811.46 99
19812.79 93
19814.11 92
19815.44 105
19816.77 107
19818.10 105
19819.43 101
19820.76 100
19822.09 98
19823.42 89
19824.75 112
19826.08 87
19827.41 93
19828.74 94
19830.07 107
19831.39 79
19832.72 90
19834.05 76
19835.38 98
19836.71 101
19838.04 101
19839.37 108
19840.70 92
19842.03 103
19843.36 90
19844.69 98
19846.02 79
19847.35 75
19848.68 92
19850.01 94
19851.34 95
19852.67 97
19854.00 93
19855.33 100
19856.66 105
19857.99 98
19859.33 83
19860.66 78
19861.99 94
19863.32 88
19864.65 81
19865.98 77
19867.31 89
19868.64 84
19869.97 114
19871.30 86
19872.63 90
19873.96 91
19875.29 101
19876.63 109
19877.96 90
19879.29 87
19880.62 101
19881.95 90
19883.28 101
19884.61 107
19885.94 87
19887.28 83
19888.61 84
19889.94 92
19891.27 103
19892.60 104
19893.93 101
19895.26 103
19896.60 108
19897.93 95
19899.26 87
19900.59 90
19901.92 85
19903.26 108
19904.59 88
19905.92 89
19907.25 92
19908.58 91
19909.92 126
19911.25 90
19912.58 107
19913.91 85
19915.24 89
19916.58 103
19917.91 102
19919.24 88
19920.57 95
19921.91 94
19923.24 97
19924.57 88
19925.91 86
19927.24 94
19928.57 93
19929.90 102
19931.24 86
19932.57 122
19933.90 83
19935.24 113
19936.57 85
19937.90 81
19939.23 92
19940.57 102
19941.90 94
19943.23 91
19944.57 97
19945.90 96
19947.23 80
19948.57 104
19949.90 110
19951.23 74
19952.57 97
19953.90 96
19955.24 104
19956.57 101
19957.90 111
19959.24 95
19960.57 105
19961.90 90
19963.24 110
19964.57 97
19965.91 90
19967.24 94
19968.58 106
19969.91 96
19971.24 97
19972.58 102
19973.91 94
19975.25 91
19976.58 86
19977.92 97
19979.25 98
19980.58 104
19981.92 105
19983.25 113
19984.59 94
19985.92 105
19987.26 100
19988.59 104
19989.93 85
19991.26 97
19992.60 100
19993.93 97
19995.27 107
19996.60 101
19997.94 94
19999.27 83
20000.61 100
20001.94 100
20003.28 99
20004.61 103
20005.95 103
20007.28 99
20008.62 100
20009.96 84
20011.29 88
20012.63 87
20013.96 82
20015.30 99
20016.63 97
20017.97 106
20019.30 90
20020.64 93
20021.98 97
20023.31 97
20024.65 109
20025.98 81
20027.32 88
20028.66 118
20029.99 82
20031.33 101
20032.67 79
20034.00 107
20035.34 92
20036.67 102
20038.01 84
20039.35 108
20040.68 112
20042.02 89
20043.36 122
20044.69 94
20046.03 101
20047.37 102
20048.70 115
20050.04 108
20051.38 108
20052.71 113
20054.05 95
20055.39 99
20056.73 96
20058.06 118
20059.40 98
20060.74 92
20062.07 90
20063.41 94
20064.75 100
20066.09 116
20067.42 115
20068.76 110
20070.10 110
20071.44 128
20072.77 117
20074.11 106
20075.45 94
20076.79 103
20078.13 114
20079.46 96
20080.80 106
20082.14 107
20083.48 117
20084.81 105
20086.15 120
20087.49 120
20088.83 106
20090.17 103
20091.51 123
20092.84 112
20094.18 111
20095.52 110
20096.86 101
20098.20 107
20099.54 106
20100.87 105
20102.21 91
20103.55 109
20104.89 117
20106.23 121
20107.57 102
20108.91 107
20110.25 101
20111.58 120
20112.92 107
20114.26 93
20115.60 100
20116.94 111
20118.28 106
20119.62 103
20120.96 94
20122.30 81
20123.64 106
20124.98 99
20126.31 103
20127.65 90
20128.99 112
