# Supplementary material for: MALDI-TOF MS typing enables the classification of brewing yeasts of the genus Saccharomyces to major beer styles
Source: PLoS One. 2017 Aug 9;12(8):e0181694. doi: 10.1371/journal.pone.0181694 (PMC5549903; doi:10.1371/journal.pone.0181694)
Supplement: S8 File — The directory includes 90 raw files and was zipped to “.zip”; the folder has three strains with 30 spectra per strain; S1 Text explains the raw files with an example and Table 1 represents the yeast strains used within the experiment. (ZIP) [file pone.0181694.s011.zip › 22-24/30282-8I4-Lag-Lag-Lag-YPG-18h-E-E_2016-09-22_6_0_D5_1.dat]

1999.90 1067
2000.32 1138
2000.75 1110
2001.17 1186
2001.59 1170
2002.01 1124
2002.43 1064
2002.86 1040
2003.28 1036
2003.70 1086
2004.12 1068
2004.54 1020
2004.97 1022
2005.39 999
2005.81 990
2006.23 966
2006.66 977
2007.08 1063
2007.50 1044
2007.92 1024
2008.35 1055
2008.77 1086
2009.19 1066
2009.61 1111
2010.04 1068
2010.46 1026
2010.88 1038
2011.31 972
2011.73 955
2012.15 1011
2012.57 954
2013.00 923
2013.42 939
2013.84 900
2014.27 855
2014.69 922
2015.11 917
2015.54 1010
2015.96 1025
2016.38 1021
2016.81 1022
2017.23 1011
2017.65 990
2018.08 1057
2018.50 1066
2018.93 1127
2019.35 1120
2019.77 1049
2020.20 1061
2020.62 1111
2021.04 1024
2021.47 995
2021.89 1033
2022.32 1018
2022.74 1009
2023.17 1002
2023.59 950
2024.01 964
2024.44 1028
2024.86 993
2025.29 949
2025.71 1033
2026.14 1088
2026.56 968
2026.98 952
2027.41 985
2027.83 975
2028.26 1004
2028.68 959
2029.11 871
2029.53 904
2029.96 994
2030.38 1012
2030.81 961
2031.23 981
2031.66 963
2032.08 929
2032.51 970
2032.93 1020
2033.36 1035
2033.78 988
2034.21 939
2034.63 967
2035.06 997
2035.49 991
2035.91 951
2036.34 913
2036.76 901
2037.19 940
2037.61 967
2038.04 955
2038.47 939
2038.89 981
2039.32 995
2039.74 958
2040.17 986
2040.59 981
2041.02 910
2041.45 931
2041.87 976
2042.30 980
2042.73 943
2043.15 924
2043.58 970
2044.00 1045
2044.43 977
2044.86 965
2045.28 955
2045.71 946
2046.14 957
2046.56 1014
2046.99 998
2047.42 994
2047.84 989
2048.27 971
2048.70 1036
2049.12 970
2049.55 1038
2049.98 1044
2050.40 994
2050.83 877
2051.26 895
2051.69 910
2052.11 930
2052.54 892
2052.97 889
2053.40 948
2053.82 970
2054.25 907
2054.68 913
2055.10 989
2055.53 997
2055.96 990
2056.39 1094
2056.82 1205
2057.24 1144
2057.67 1212
2058.10 1186
2058.53 1127
2058.95 1119
2059.38 1076
2059.81 1009
2060.24 1044
2060.67 1087
2061.09 1096
2061.52 1089
2061.95 1086
2062.38 1079
2062.81 1122
2063.24 1194
2063.66 1161
2064.09 1198
2064.52 1239
2064.95 1273
2065.38 1282
2065.81 1305
2066.24 1306
2066.66 1308
2067.09 1240
2067.52 1254
2067.95 1151
2068.38 1115
2068.81 1041
2069.24 1041
2069.67 1004
2070.10 966
2070.52 967
2070.95 968
2071.38 998
2071.81 998
2072.24 1004
2072.67 959
2073.10 978
2073.53 1007
2073.96 1014
2074.39 1015
2074.82 983
2075.25 1024
2075.68 1082
2076.11 1118
2076.54 1104
2076.97 1102
2077.40 1071
2077.83 1151
2078.26 1073
2078.69 1069
2079.12 1094
2079.55 1077
2079.98 1132
2080.41 1048
2080.84 960
2081.27 1059
2081.70 1080
2082.13 1098
2082.56 1058
2082.99 996
2083.42 1014
2083.85 1014
2084.28 899
2084.71 1017
2085.14 953
2085.57 950
2086.00 971
2086.43 943
2086.86 984
2087.29 945
2087.73 970
2088.16 1005
2088.59 982
2089.02 968
2089.45 1020
2089.88 927
2090.31 947
2090.74 1006
2091.17 976
2091.61 965
2092.04 1002
2092.47 965
2092.90 1000
2093.33 945
2093.76 921
2094.19 944
2094.63 913
2095.06 907
2095.49 963
2095.92 993
2096.35 936
2096.78 962
2097.22 905
2097.65 1011
2098.08 975
2098.51 963
2098.94 946
2099.38 940
2099.81 938
2100.24 903
2100.67 905
2101.11 929
2101.54 986
2101.97 971
2102.40 917
2102.83 937
2103.27 932
2103.70 932
2104.13 871
2104.56 927
2105.00 895
2105.43 944
2105.86 924
2106.30 925
2106.73 982
2107.16 960
2107.59 992
2108.03 989
2108.46 1006
2108.89 966
2109.33 953
2109.76 970
2110.19 896
2110.63 926
2111.06 920
2111.49 948
2111.93 977
2112.36 977
2112.79 972
2113.23 985
2113.66 1045
2114.09 992
2114.53 1041
2114.96 1002
2115.40 960
2115.83 930
2116.26 895
2116.70 841
2117.13 913
2117.56 884
2118.00 873
2118.43 890
2118.87 892
2119.30 906
2119.73 923
2120.17 887
2120.60 901
2121.04 928
2121.47 976
2121.91 969
2122.34 966
2122.78 938
2123.21 944
2123.64 970
2124.08 993
2124.51 994
2124.95 941
2125.38 934
2125.82 917
2126.25 966
2126.69 947
2127.12 992
2127.56 1002
2127.99 1004
2128.43 1072
2128.86 1127
2129.30 1248
2129.73 1251
2130.17 1263
2130.60 1269
2131.04 1250
2131.47 1258
2131.91 1276
2132.35 1141
2132.78 1202
2133.22 1154
2133.65 1074
2134.09 1088
2134.52 1074
2134.96 1031
2135.40 1034
2135.83 1011
2136.27 1001
2136.70 991
2137.14 996
2137.57 957
2138.01 931
2138.45 995
2138.88 976
2139.32 922
2139.76 946
2140.19 941
2140.63 929
2141.06 940
2141.50 931
2141.94 955
2142.37 871
2142.81 889
2143.25 905
2143.68 974
2144.12 991
2144.56 998
2144.99 947
2145.43 973
2145.87 945
2146.30 989
2146.74 1026
2147.18 1081
2147.62 1090
2148.05 1169
2148.49 1240
2148.93 1283
2149.36 1307
2149.80 1360
2150.24 1453
2150.68 1434
2151.11 1389
2151.55 1328
2151.99 1315
2152.43 1350
2152.86 1266
2153.30 1206
2153.74 1181
2154.18 1105
2154.61 1041
2155.05 1012
2155.49 1036
2155.93 1076
2156.37 1091
2156.80 1075
2157.24 1095
2157.68 1072
2158.12 995
2158.56 1035
2158.99 1053
2159.43 1030
2159.87 1006
2160.31 1008
2160.75 965
2161.19 1019
2161.62 1045
2162.06 988
2162.50 1034
2162.94 1080
2163.38 1073
2163.82 1052
2164.26 1143
2164.69 1120
2165.13 1156
2165.57 1159
2166.01 1273
2166.45 1232
2166.89 1196
2167.33 1223
2167.77 1152
2168.21 1088
2168.65 1127
2169.08 1116
2169.52 1203
2169.96 1171
2170.40 1208
2170.84 1199
2171.28 1122
2171.72 1186
2172.16 1109
2172.60 1166
2173.04 1125
2173.48 1140
2173.92 1195
2174.36 1206
2174.80 1248
2175.24 1364
2175.68 1239
2176.12 1280
2176.56 1296
2177.00 1278
2177.44 1271
2177.88 1298
2178.32 1278
2178.76 1272
2179.20 1263
2179.64 1198
2180.08 1195
2180.52 1150
2180.96 1176
2181.40 1037
2181.84 1034
2182.28 1021
2182.72 982
2183.16 1044
2183.60 982
2184.04 1051
2184.48 1029
2184.93 1064
2185.37 1021
2185.81 1074
2186.25 976
2186.69 973
2187.13 1074
2187.57 1111
2188.01 1067
2188.45 1149
2188.89 1107
2189.34 1066
2189.78 1055
2190.22 1083
2190.66 1059
2191.10 1141
2191.54 1077
2191.98 1064
2192.43 1054
2192.87 1111
2193.31 1101
2193.75 1084
2194.19 1097
2194.63 1167
2195.08 1097
2195.52 1193
2195.96 1155
2196.40 1192
2196.84 1227
2197.29 1142
2197.73 1173
2198.17 1133
2198.61 1110
2199.06 1063
2199.50 1081
2199.94 1077
2200.38 1073
2200.82 1053
2201.27 1055
2201.71 1054
2202.15 1067
2202.59 1095
2203.04 1127
2203.48 1053
2203.92 1091
2204.37 1104
2204.81 1117
2205.25 1142
2205.69 1141
2206.14 1149
2206.58 1164
2207.02 1155
2207.47 1218
2207.91 1242
2208.35 1195
2208.80 1154
2209.24 1174
2209.68 1214
2210.13 1240
2210.57 1205
2211.01 1250
2211.46 1255
2211.90 1247
2212.34 1160
2212.79 1150
2213.23 1193
2213.67 1184
2214.12 1242
2214.56 1266
2215.01 1193
2215.45 1158
2215.89 1159
2216.34 1121
2216.78 1090
2217.23 1165
2217.67 1151
2218.11 1155
2218.56 1073
2219.00 1039
2219.45 1036
2219.89 1008
2220.34 1050
2220.78 1072
2221.22 1102
2221.67 1133
2222.11 1083
2222.56 1109
2223.00 1186
2223.45 1173
2223.89 1180
2224.34 1151
2224.78 1179
2225.23 1178
2225.67 1167
2226.12 1237
2226.56 1213
2227.01 1252
2227.45 1278
2227.90 1209
2228.34 1201
2228.79 1226
2229.23 1266
2229.68 1175
2230.12 1226
2230.57 1259
2231.01 1337
2231.46 1242
2231.90 1271
2232.35 1328
2232.80 1339
2233.24 1363
2233.69 1300
2234.13 1432
2234.58 1357
2235.02 1239
2235.47 1289
2235.92 1262
2236.36 1206
2236.81 1254
2237.25 1183
2237.70 1094
2238.15 1066
2238.59 1080
2239.04 1130
2239.49 1113
2239.93 1050
2240.38 1044
2240.82 1015
2241.27 1056
2241.72 1063
2242.16 1049
2242.61 1030
2243.06 996
2243.50 986
2243.95 1034
2244.40 1005
2244.84 1055
2245.29 1088
2245.74 1036
2246.19 1065
2246.63 1054
2247.08 1077
2247.53 1095
2247.97 1043
2248.42 1029
2248.87 978
2249.32 1032
2249.76 1046
2250.21 1066
2250.66 1121
2251.10 1103
2251.55 1104
2252.00 1108
2252.45 1108
2252.89 1167
2253.34 1114
2253.79 1068
2254.24 1034
2254.69 1111
2255.13 1040
2255.58 1044
2256.03 1014
2256.48 1003
2256.93 1016
2257.37 996
2257.82 984
2258.27 1019
2258.72 1054
2259.17 1034
2259.61 981
2260.06 1061
2260.51 1060
2260.96 1082
2261.41 1138
2261.86 1077
2262.31 1134
2262.75 1097
2263.20 1072
2263.65 1145
2264.10 1155
2264.55 1155
2265.00 1092
2265.45 1097
2265.90 1187
2266.34 1133
2266.79 1151
2267.24 1138
2267.69 1197
2268.14 1212
2268.59 1131
2269.04 1114
2269.49 1185
2269.94 1309
2270.39 1319
2270.84 1320
2271.29 1438
2271.74 1453
2272.18 1388
2272.63 1430
2273.08 1400
2273.53 1420
2273.98 1457
2274.43 1512
2274.88 1681
2275.33 1700
2275.78 1913
2276.23 2014
2276.68 2026
2277.13 2078
2277.58 1927
2278.03 1980
2278.48 1887
2278.93 1798
2279.38 1649
2279.83 1472
2280.28 1389
2280.73 1375
2281.19 1260
2281.64 1190
2282.09 1188
2282.54 1188
2282.99 1156
2283.44 1218
2283.89 1144
2284.34 1088
2284.79 1021
2285.24 1033
2285.69 1074
2286.14 1093
2286.59 1120
2287.04 1120
2287.50 1148
2287.95 1183
2288.40 1346
2288.85 1388
2289.30 1505
2289.75 1568
2290.20 1703
2290.65 1757
2291.11 1813
2291.56 1845
2292.01 1903
2292.46 1843
2292.91 1797
2293.36 1804
2293.82 1704
2294.27 1646
2294.72 1605
2295.17 1504
2295.62 1425
2296.07 1382
2296.53 1384
2296.98 1331
2297.43 1265
2297.88 1270
2298.33 1265
2298.79 1274
2299.24 1258
2299.69 1235
2300.14 1133
2300.60 1158
2301.05 1174
2301.50 1163
2301.95 1095
2302.41 1065
2302.86 1069
2303.31 1108
2303.76 1090
2304.22 1064
2304.67 1003
2305.12 1104
2305.57 1054
2306.03 1069
2306.48 1054
2306.93 1031
2307.39 1107
2307.84 1121
2308.29 1240
2308.75 1299
2309.20 1286
2309.65 1288
2310.11 1281
2310.56 1326
2311.01 1331
2311.47 1275
2311.92 1269
2312.37 1263
2312.83 1239
2313.28 1267
2313.73 1178
2314.19 1167
2314.64 1203
2315.09 1172
2315.55 1218
2316.00 1235
2316.46 1182
2316.91 1174
2317.36 1180
2317.82 1203
2318.27 1218
2318.73 1303
2319.18 1255
2319.63 1265
2320.09 1259
2320.54 1295
2321.00 1393
2321.45 1311
2321.91 1310
2322.36 1255
2322.82 1233
2323.27 1256
2323.72 1232
2324.18 1240
2324.63 1356
2325.09 1411
2325.54 1324
2326.00 1379
2326.45 1423
2326.91 1411
2327.36 1472
2327.82 1251
2328.27 1353
2328.73 1315
2329.18 1278
2329.64 1219
2330.09 1186
2330.55 1160
2331.00 1222
2331.46 1186
2331.92 1230
2332.37 1146
2332.83 1151
2333.28 1188
2333.74 1254
2334.19 1159
2334.65 1128
2335.10 1179
2335.56 1152
2336.02 1175
2336.47 1131
2336.93 1072
2337.38 1109
2337.84 1061
2338.30 1094
2338.75 1108
2339.21 1092
2339.66 1117
2340.12 1087
2340.58 1052
2341.03 1007
2341.49 1026
2341.95 1018
2342.40 1080
2342.86 1058
2343.32 1079
2343.77 1070
2344.23 1014
2344.68 1109
2345.14 1115
2345.60 1145
2346.06 1132
2346.51 1158
2346.97 1194
2347.43 1179
2347.88 1233
2348.34 1249
2348.80 1257
2349.25 1307
2349.71 1310
2350.17 1310
2350.63 1239
2351.08 1229
2351.54 1212
2352.00 1170
2352.46 1216
2352.91 1155
2353.37 1131
2353.83 1067
2354.29 1074
2354.74 1072
2355.20 1076
2355.66 1054
2356.12 1036
2356.57 1035
2357.03 1066
2357.49 1033
2357.95 1013
2358.41 1052
2358.86 1108
2359.32 1154
2359.78 1163
2360.24 1207
2360.70 1149
2361.15 1184
2361.61 1186
2362.07 1206
2362.53 1199
2362.99 1280
2363.45 1196
2363.91 1215
2364.36 1123
2364.82 1190
2365.28 1219
2365.74 1292
2366.20 1282
2366.66 1259
2367.12 1221
2367.57 1277
2368.03 1221
2368.49 1228
2368.95 1228
2369.41 1153
2369.87 1177
2370.33 1161
2370.79 1162
2371.25 1120
2371.71 1080
2372.17 1028
2372.63 1081
2373.09 1052
2373.54 1045
2374.00 1124
2374.46 1183
2374.92 1085
2375.38 1115
2375.84 1183
2376.30 1182
2376.76 1194
2377.22 1131
2377.68 1108
2378.14 1229
2378.60 1180
2379.06 1158
2379.52 1115
2379.98 1127
2380.44 1068
2380.90 1082
2381.36 1077
2381.82 1019
2382.28 1053
2382.74 1062
2383.20 1002
2383.66 1115
2384.12 1146
2384.59 1172
2385.05 1156
2385.51 1102
2385.97 1132
2386.43 1140
2386.89 1120
2387.35 1135
2387.81 1179
2388.27 1173
2388.73 1152
2389.19 1168
2389.65 1105
2390.12 1147
2390.58 1191
2391.04 1223
2391.50 1270
2391.96 1239
2392.42 1203
2392.88 1169
2393.34 1148
2393.81 1190
2394.27 1172
2394.73 1132
2395.19 1151
2395.65 1123
2396.11 1096
2396.57 1121
2397.04 1074
2397.50 1157
2397.96 1181
2398.42 1161
2398.88 1169
2399.35 1146
2399.81 1113
2400.27 1135
2400.73 1132
2401.19 1105
2401.66 1057
2402.12 1038
2402.58 1013
2403.04 1028
2403.51 1066
2403.97 1127
2404.43 1127
2404.89 1144
2405.36 1153
2405.82 1156
2406.28 1177
2406.74 1105
2407.21 1053
2407.67 1133
2408.13 1144
2408.59 1105
2409.06 1028
2409.52 1047
2409.98 1022
2410.45 1053
2410.91 1007
2411.37 1022
2411.84 1067
2412.30 987
2412.76 989
2413.23 987
2413.69 1005
2414.15 998
2414.62 1041
2415.08 1100
2415.54 1022
2416.01 1018
2416.47 1050
2416.93 1121
2417.40 1155
2417.86 1139
2418.32 1164
2418.79 1124
2419.25 1117
2419.72 1201
2420.18 1172
2420.64 1166
2421.11 1125
2421.57 1215
2422.04 1227
2422.50 1113
2422.96 1253
2423.43 1229
2423.89 1198
2424.36 1230
2424.82 1148
2425.29 1206
2425.75 1189
2426.22 1154
2426.68 1246
2427.15 1219
2427.61 1196
2428.07 1112
2428.54 1083
2429.00 1034
2429.47 1042
2429.93 1063
2430.40 1037
2430.86 1037
2431.33 1055
2431.79 971
2432.26 961
2432.72 1073
2433.19 1125
2433.65 1079
2434.12 1022
2434.59 1120
2435.05 1094
2435.52 1147
2435.98 1141
2436.45 1122
2436.91 1137
2437.38 1182
2437.84 1101
2438.31 1107
2438.78 1201
2439.24 1211
2439.71 1226
2440.17 1203
2440.64 1256
2441.10 1278
2441.57 1221
2442.04 1276
2442.50 1253
2442.97 1241
2443.44 1204
2443.90 1146
2444.37 1129
2444.83 1163
2445.30 1117
2445.77 1077
2446.23 1054
2446.70 1056
2447.17 1021
2447.63 1079
2448.10 1091
2448.57 1067
2449.03 1085
2449.50 1155
2449.97 1094
2450.43 1077
2450.90 1170
2451.37 1033
2451.83 1046
2452.30 1052
2452.77 1073
2453.24 1019
2453.70 986
2454.17 1049
2454.64 1043
2455.10 1032
2455.57 1003
2456.04 1032
2456.51 1014
2456.97 1019
2457.44 1028
2457.91 1103
2458.38 1082
2458.84 1036
2459.31 1048
2459.78 1008
2460.25 1048
2460.72 1038
2461.18 987
2461.65 963
2462.12 1025
2462.59 1141
2463.06 1084
2463.52 1037
2463.99 1121
2464.46 1135
2464.93 1068
2465.40 1099
2465.86 1063
2466.33 1147
2466.80 1094
2467.27 1101
2467.74 1104
2468.21 1070
2468.68 1004
2469.14 1050
2469.61 1059
2470.08 1070
2470.55 1020
2471.02 1097
2471.49 1054
2471.96 1023
2472.43 1039
2472.90 983
2473.36 1026
2473.83 1039
2474.30 1047
2474.77 1041
2475.24 1055
2475.71 1084
2476.18 1065
2476.65 1044
2477.12 1096
2477.59 1082
2478.06 1096
2478.53 1070
2479.00 1053
2479.47 1097
2479.94 1128
2480.41 1054
2480.87 1017
2481.34 1052
2481.81 1068
2482.28 1009
2482.75 1027
2483.22 1035
2483.69 1021
2484.16 1014
2484.63 1083
2485.10 1145
2485.57 1221
2486.05 1164
2486.52 1197
2486.99 1261
2487.46 1364
2487.93 1388
2488.40 1377
2488.87 1382
2489.34 1403
2489.81 1294
2490.28 1218
2490.75 1248
2491.22 1259
2491.69 1245
2492.16 1144
2492.63 1115
2493.10 1137
2493.58 1121
2494.05 1167
2494.52 1153
2494.99 1085
2495.46 1094
2495.93 1204
2496.40 1155
2496.87 1215
2497.34 1153
2497.82 1131
2498.29 1065
2498.76 1150
2499.23 1131
2499.70 1140
2500.17 1099
2500.64 1003
2501.12 1073
2501.59 1053
2502.06 1080
2502.53 1047
2503.00 1057
2503.48 1082
2503.95 1188
2504.42 1132
2504.89 1110
2505.36 1097
2505.84 1110
2506.31 1108
2506.78 1102
2507.25 1132
2507.72 1176
2508.20 1166
2508.67 1186
2509.14 1207
2509.61 1221
2510.09 1269
2510.56 1383
2511.03 1504
2511.50 1640
2511.98 1685
2512.45 1717
2512.92 1687
2513.40 1677
2513.87 1544
2514.34 1588
2514.81 1675
2515.29 1487
2515.76 1467
2516.23 1325
2516.71 1265
2517.18 1248
2517.65 1213
2518.13 1274
2518.60 1286
2519.07 1254
2519.55 1225
2520.02 1283
2520.49 1301
2520.97 1313
2521.44 1318
2521.91 1255
2522.39 1193
2522.86 1199
2523.34 1172
2523.81 1137
2524.28 1165
2524.76 1167
2525.23 1172
2525.70 1253
2526.18 1238
2526.65 1338
2527.13 1242
2527.60 1294
2528.08 1298
2528.55 1318
2529.02 1258
2529.50 1239
2529.97 1272
2530.45 1209
2530.92 1226
2531.40 1259
2531.87 1259
2532.34 1276
2532.82 1317
2533.29 1286
2533.77 1283
2534.24 1226
2534.72 1190
2535.19 1189
2535.67 1151
2536.14 1191
2536.62 1240
2537.09 1226
2537.57 1208
2538.04 1216
2538.52 1148
2538.99 1246
2539.47 1231
2539.94 1238
2540.42 1160
2540.90 1171
2541.37 1225
2541.85 1215
2542.32 1177
2542.80 1241
2543.27 1220
2543.75 1191
2544.22 1186
2544.70 1227
2545.18 1189
2545.65 1231
2546.13 1219
2546.60 1305
2547.08 1344
2547.56 1378
2548.03 1418
2548.51 1503
2548.98 1459
2549.46 1507
2549.94 1519
2550.41 1595
2550.89 1486
2551.37 1434
2551.84 1472
2552.32 1433
2552.80 1351
2553.27 1400
2553.75 1325
2554.23 1331
2554.70 1355
2555.18 1235
2555.66 1275
2556.13 1310
2556.61 1279
2557.09 1311
2557.56 1254
2558.04 1204
2558.52 1206
2558.99 1180
2559.47 1181
2559.95 1172
2560.43 1194
2560.90 1197
2561.38 1218
2561.86 1156
2562.33 1162
2562.81 1151
2563.29 1124
2563.77 1095
2564.25 1151
2564.72 1090
2565.20 1087
2565.68 1116
2566.16 1117
2566.63 1115
2567.11 1065
2567.59 1036
2568.07 1063
2568.55 1035
2569.02 1033
2569.50 1061
2569.98 1074
2570.46 1104
2570.94 1045
2571.41 1123
2571.89 1149
2572.37 1076
2572.85 1047
2573.33 1083
2573.81 1137
2574.28 1104
2574.76 1134
2575.24 1081
2575.72 1152
2576.20 1166
2576.68 1123
2577.16 1204
2577.64 1180
2578.11 1097
2578.59 1066
2579.07 1069
2579.55 1150
2580.03 1126
2580.51 1104
2580.99 997
2581.47 1052
2581.95 1055
2582.43 1013
2582.91 1080
2583.39 1077
2583.86 1062
2584.34 1096
2584.82 1063
2585.30 1096
2585.78 1083
2586.26 1154
2586.74 1161
2587.22 1200
2587.70 1160
2588.18 1119
2588.66 1095
2589.14 1121
2589.62 1117
2590.10 1094
2590.58 1118
2591.06 1148
2591.54 1151
2592.02 1197
2592.50 1173
2592.98 1174
2593.46 1167
2593.94 1180
2594.42 1075
2594.90 1113
2595.38 1132
2595.86 1084
2596.35 1139
2596.83 1098
2597.31 1045
2597.79 951
2598.27 1000
2598.75 1106
2599.23 1129
2599.71 1036
2600.19 1029
2600.67 987
2601.15 973
2601.63 1030
2602.12 1021
2602.60 1020
2603.08 1067
2603.56 1095
2604.04 1131
2604.52 1144
2605.00 1053
2605.48 1107
2605.97 1078
2606.45 1047
2606.93 1006
2607.41 1025
2607.89 1042
2608.37 1060
2608.86 1097
2609.34 1092
2609.82 1093
2610.30 1080
2610.78 1057
2611.26 1062
2611.75 1033
2612.23 1059
2612.71 1007
2613.19 1042
2613.68 1044
2614.16 1070
2614.64 1044
2615.12 1099
2615.60 1068
2616.09 1086
2616.57 1056
2617.05 1049
2617.53 1068
2618.02 975
2618.50 1006
2618.98 1046
2619.46 1089
2619.95 1044
2620.43 1060
2620.91 995
2621.40 1057
2621.88 1064
2622.36 1081
2622.85 1074
2623.33 1040
2623.81 1036
2624.29 1134
2624.78 1145
2625.26 1101
2625.74 1113
2626.23 1178
2626.71 1191
2627.19 1177
2627.68 1143
2628.16 1122
2628.64 1142
2629.13 1147
2629.61 1155
2630.10 1112
2630.58 1140
2631.06 1201
2631.55 1133
2632.03 1157
2632.51 1129
2633.00 1071
2633.48 1093
2633.97 1119
2634.45 1060
2634.94 1085
2635.42 1119
2635.90 1113
2636.39 1058
2636.87 1042
2637.36 1083
2637.84 1062
2638.33 1095
2638.81 1111
2639.29 1167
2639.78 1196
2640.26 1167
2640.75 1154
2641.23 1158
2641.72 1078
2642.20 1102
2642.69 1084
2643.17 1088
2643.66 1014
2644.14 1064
2644.63 1048
2645.11 1071
2645.60 1046
2646.08 1034
2646.57 1107
2647.05 1103
2647.54 1039
2648.02 1155
2648.51 1093
2648.99 1050
2649.48 1078
2649.97 1083
2650.45 1123
2650.94 1082
2651.42 1157
2651.91 1117
2652.39 1148
2652.88 1100
2653.37 1096
2653.85 1130
2654.34 1124
2654.82 1198
2655.31 1250
2655.80 1248
2656.28 1200
2656.77 1201
2657.25 1233
2657.74 1230
2658.23 1124
2658.71 1074
2659.20 1096
2659.69 1084
2660.17 1062
2660.66 1016
2661.14 1108
2661.63 1144
2662.12 1134
2662.60 1142
2663.09 1118
2663.58 1130
2664.06 1125
2664.55 1090
2665.04 1078
2665.53 1080
2666.01 1104
2666.50 1139
2666.99 1131
2667.47 1125
2667.96 1148
2668.45 1116
2668.94 1111
2669.42 1145
2669.91 1120
2670.40 1143
2670.88 1112
2671.37 1157
2671.86 1206
2672.35 1244
2672.83 1332
2673.32 1367
2673.81 1413
2674.30 1513
2674.79 1450
2675.27 1544
2675.76 1584
2676.25 1518
2676.74 1421
2677.23 1376
2677.71 1332
2678.20 1260
2678.69 1233
2679.18 1189
2679.67 1170
2680.15 1191
2680.64 1152
2681.13 1127
2681.62 1173
2682.11 1150
2682.60 1139
2683.08 1155
2683.57 1202
2684.06 1259
2684.55 1173
2685.04 1156
2685.53 1133
2686.02 1215
2686.51 1223
2686.99 1212
2687.48 1167
2687.97 1159
2688.46 1099
2688.95 1172
2689.44 1085
2689.93 1089
2690.42 1169
2690.91 1179
2691.40 1195
2691.89 1187
2692.38 1124
2692.87 1213
2693.35 1250
2693.84 1173
2694.33 1175
2694.82 1205
2695.31 1152
2695.80 1225
2696.29 1193
2696.78 1170
2697.27 1149
2697.76 1172
2698.25 1123
2698.74 1128
2699.23 1154
2699.72 1213
2700.21 1118
2700.70 1132
2701.19 1131
2701.68 1100
2702.17 1129
2702.66 1192
2703.15 1151
2703.64 1245
2704.13 1186
2704.62 1176
2705.12 1199
2705.61 1123
2706.10 1119
2706.59 1097
2707.08 1113
2707.57 1079
2708.06 1073
2708.55 1130
2709.04 1111
2709.53 1083
2710.02 1062
2710.51 1129
2711.01 1137
2711.50 1089
2711.99 1069
2712.48 1142
2712.97 1041
2713.46 1067
2713.95 1171
2714.44 1154
2714.94 1106
2715.43 1108
2715.92 1088
2716.41 1092
2716.90 1080
2717.39 1044
2717.89 1102
2718.38 1119
2718.87 1094
2719.36 1120
2719.85 1168
2720.34 1189
2720.84 1177
2721.33 1192
2721.82 1217
2722.31 1232
2722.80 1235
2723.30 1278
2723.79 1201
2724.28 1166
2724.77 1189
2725.27 1158
2725.76 1080
2726.25 1040
2726.74 1086
2727.24 1115
2727.73 1147
2728.22 1162
2728.71 1124
2729.21 1102
2729.70 1129
2730.19 1119
2730.69 1134
2731.18 1095
2731.67 1129
2732.16 1142
2732.66 1226
2733.15 1245
2733.64 1199
2734.14 1084
2734.63 1192
2735.12 1208
2735.62 1255
2736.11 1227
2736.60 1242
2737.10 1322
2737.59 1335
2738.08 1284
2738.58 1261
2739.07 1259
2739.56 1260
2740.06 1232
2740.55 1257
2741.05 1199
2741.54 1148
2742.03 1154
2742.53 1151
2743.02 1168
2743.52 1194
2744.01 1095
2744.50 1070
2745.00 1074
2745.49 1111
2745.99 1159
2746.48 1192
2746.97 1141
2747.47 1114
2747.96 1179
2748.46 1206
2748.95 1160
2749.45 1169
2749.94 1214
2750.44 1221
2750.93 1186
2751.43 1129
2751.92 1043
2752.42 1170
2752.91 1135
2753.41 1144
2753.90 1125
2754.40 1119
2754.89 1133
2755.39 1153
2755.88 1185
2756.38 1150
2756.87 1204
2757.37 1115
2757.86 1128
2758.36 1115
2758.85 1152
2759.35 1183
2759.84 1160
2760.34 1153
2760.83 1128
2761.33 1192
2761.83 1155
2762.32 1137
2762.82 1125
2763.31 1194
2763.81 1233
2764.30 1160
2764.80 1182
2765.30 1148
2765.79 1203
2766.29 1208
2766.78 1155
2767.28 1128
2767.78 1102
2768.27 1131
2768.77 1115
2769.27 1100
2769.76 1004
2770.26 1046
2770.76 1027
2771.25 1112
2771.75 1115
2772.24 1082
2772.74 1138
2773.24 1107
2773.73 1115
2774.23 1186
2774.73 1208
2775.23 1253
2775.72 1241
2776.22 1258
2776.72 1250
2777.21 1321
2777.71 1356
2778.21 1289
2778.70 1328
2779.20 1242
2779.70 1211
2780.20 1253
2780.69 1277
2781.19 1175
2781.69 1167
2782.19 1118
2782.68 1165
2783.18 1077
2783.68 1179
2784.18 1198
2784.67 1137
2785.17 1191
2785.67 1138
2786.17 1098
2786.67 1099
2787.16 1175
2787.66 1177
2788.16 1156
2788.66 1214
2789.16 1094
2789.65 1105
2790.15 1162
2790.65 1111
2791.15 1135
2791.65 1131
2792.15 1130
2792.64 1113
2793.14 1112
2793.64 1134
2794.14 1208
2794.64 1219
2795.14 1175
2795.64 1219
2796.13 1236
2796.63 1222
2797.13 1257
2797.63 1283
2798.13 1220
2798.63 1170
2799.13 1250
2799.63 1197
2800.13 1098
2800.62 1088
2801.12 1185
2801.62 1120
2802.12 1117
2802.62 1128
2803.12 1167
2803.62 1128
2804.12 1080
2804.62 1138
2805.12 1069
2805.62 1085
2806.12 1147
2806.62 1118
2807.12 1107
2807.62 1208
2808.12 1178
2808.62 1198
2809.12 1188
2809.62 1216
2810.12 1206
2810.62 1201
2811.12 1178
2811.62 1193
2812.12 1195
2812.62 1245
2813.12 1253
2813.62 1198
2814.12 1233
2814.62 1225
2815.12 1225
2815.62 1270
2816.12 1223
2816.62 1189
2817.12 1128
2817.62 1121
2818.12 1188
2818.62 1165
2819.12 1154
2819.63 1127
2820.13 1202
2820.63 1193
2821.13 1176
2821.63 1180
2822.13 1214
2822.63 1163
2823.13 1110
2823.63 1171
2824.13 1206
2824.64 1137
2825.14 1147
2825.64 1151
2826.14 1170
2826.64 1116
2827.14 1123
2827.64 1125
2828.15 1136
2828.65 1103
2829.15 1138
2829.65 1161
2830.15 1124
2830.65 1043
2831.16 1090
2831.66 1055
2832.16 1099
2832.66 1130
2833.16 1059
2833.67 1066
2834.17 1137
2834.67 1087
2835.17 1146
2835.68 1109
2836.18 1186
2836.68 1176
2837.18 1203
2837.68 1210
2838.19 1183
2838.69 1160
2839.19 1141
2839.70 1143
2840.20 1105
2840.70 1114
2841.20 1188
2841.71 1149
2842.21 1171
2842.71 1160
2843.21 1200
2843.72 1160
2844.22 1172
2844.72 1116
2845.23 1206
2845.73 1277
2846.23 1179
2846.74 1203
2847.24 1325
2847.74 1340
2848.25 1382
2848.75 1431
2849.25 1353
2849.76 1297
2850.26 1290
2850.76 1257
2851.27 1251
2851.77 1159
2852.28 1154
2852.78 1143
2853.28 1093
2853.79 1101
2854.29 1134
2854.79 1140
2855.30 1083
2855.80 1099
2856.31 1064
2856.81 1110
2857.31 1122
2857.82 1199
2858.32 1202
2858.83 1154
2859.33 1204
2859.84 1211
2860.34 1166
2860.85 1215
2861.35 1162
2861.85 1156
2862.36 1235
2862.86 1198
2863.37 1151
2863.87 1184
2864.38 1200
2864.88 1108
2865.39 1168
2865.89 1165
2866.40 1165
2866.90 1154
2867.41 1080
2867.91 1133
2868.42 1170
2868.92 1167
2869.43 1176
2869.93 1222
2870.44 1216
2870.94 1349
2871.45 1257
2871.96 1213
2872.46 1294
2872.97 1229
2873.47 1248
2873.98 1230
2874.48 1177
2874.99 1224
2875.49 1276
2876.00 1212
2876.51 1137
2877.01 1098
2877.52 1116
2878.02 1125
2878.53 1142
2879.04 1213
2879.54 1223
2880.05 1187
2880.55 1232
2881.06 1229
2881.57 1208
2882.07 1189
2882.58 1312
2883.09 1290
2883.59 1209
2884.10 1217
2884.61 1248
2885.11 1254
2885.62 1368
2886.13 1438
2886.63 1387
2887.14 1470
2887.65 1419
2888.15 1387
2888.66 1323
2889.17 1432
2889.67 1354
2890.18 1413
2890.69 1382
2891.20 1362
2891.70 1352
2892.21 1313
2892.72 1362
2893.22 1290
2893.73 1264
2894.24 1339
2894.75 1290
2895.25 1414
2895.76 1373
2896.27 1405
2896.78 1385
2897.29 1379
2897.79 1392
2898.30 1376
2898.81 1355
2899.32 1400
2899.82 1394
2900.33 1347
2900.84 1427
2901.35 1416
2901.86 1298
2902.36 1380
2902.87 1362
2903.38 1414
2903.89 1371
2904.40 1367
2904.91 1368
2905.41 1379
2905.92 1329
2906.43 1393
2906.94 1440
2907.45 1410
2907.96 1370
2908.47 1311
2908.97 1327
2909.48 1262
2909.99 1254
2910.50 1256
2911.01 1246
2911.52 1229
2912.03 1194
2912.54 1206
2913.05 1246
2913.55 1208
2914.06 1286
2914.57 1269
2915.08 1184
2915.59 1152
2916.10 1213
2916.61 1237
2917.12 1211
2917.63 1220
2918.14 1278
2918.65 1286
2919.16 1264
2919.67 1252
2920.18 1319
2920.69 1306
2921.20 1256
2921.71 1316
2922.22 1218
2922.73 1327
2923.24 1335
2923.75 1322
2924.26 1327
2924.77 1389
2925.28 1362
2925.79 1304
2926.30 1279
2926.81 1307
2927.32 1284
2927.83 1326
2928.34 1320
2928.85 1268
2929.36 1250
2929.87 1243
2930.38 1198
2930.89 1192
2931.40 1143
2931.91 1143
2932.42 1121
2932.93 1135
2933.45 1145
2933.96 1194
2934.47 1225
2934.98 1237
2935.49 1182
2936.00 1185
2936.51 1266
2937.02 1266
2937.53 1300
2938.04 1356
2938.56 1348
2939.07 1365
2939.58 1437
2940.09 1449
2940.60 1527
2941.11 1558
2941.62 1568
2942.14 1528
2942.65 1473
2943.16 1462
2943.67 1439
2944.18 1425
2944.70 1433
2945.21 1443
2945.72 1426
2946.23 1391
2946.74 1459
2947.26 1450
2947.77 1414
2948.28 1359
2948.79 1264
2949.30 1259
2949.82 1259
2950.33 1211
2950.84 1178
2951.35 1172
2951.87 1167
2952.38 1198
2952.89 1140
2953.40 1104
2953.92 1144
2954.43 1179
2954.94 1184
2955.45 1208
2955.97 1258
2956.48 1208
2956.99 1157
2957.51 1203
2958.02 1241
2958.53 1220
2959.04 1206
2959.56 1260
2960.07 1218
2960.58 1215
2961.10 1260
2961.61 1337
2962.12 1317
2962.64 1392
2963.15 1434
2963.66 1382
2964.18 1432
2964.69 1379
2965.21 1379
2965.72 1330
2966.23 1434
2966.75 1368
2967.26 1329
2967.77 1366
2968.29 1318
2968.80 1326
2969.32 1249
2969.83 1221
2970.34 1243
2970.86 1275
2971.37 1312
2971.89 1288
2972.40 1240
2972.91 1232
2973.43 1255
2973.94 1294
2974.46 1303
2974.97 1339
2975.49 1324
2976.00 1299
2976.52 1313
2977.03 1272
2977.55 1304
2978.06 1288
2978.57 1322
2979.09 1408
2979.60 1331
2980.12 1314
2980.63 1327
2981.15 1332
2981.66 1419
2982.18 1388
2982.69 1399
2983.21 1465
2983.73 1516
2984.24 1552
2984.76 1536
2985.27 1566
2985.79 1551
2986.30 1634
2986.82 1600
2987.33 1633
2987.85 1603
2988.36 1655
2988.88 1698
2989.40 1678
2989.91 1664
2990.43 1697
2990.94 1635
2991.46 1669
2991.97 1630
2992.49 1591
2993.01 1541
2993.52 1533
2994.04 1602
2994.55 1679
2995.07 1702
2995.59 1696
2996.10 1746
2996.62 1778
2997.14 1846
2997.65 1945
2998.17 2086
2998.69 2106
2999.20 2003
2999.72 2015
3000.24 2100
3000.75 2119
3001.27 2090
3001.79 2135
3002.30 2268
3002.82 2374
3003.34 2791
3003.85 3325
3004.37 4041
3004.89 4697
3005.40 5219
3005.92 5511
3006.44 5346
3006.96 5036
3007.47 4612
3007.99 4118
3008.51 3490
3009.03 3073
3009.54 2719
3010.06 2329
3010.58 2080
3011.10 1931
3011.61 1879
3012.13 1761
3012.65 1666
3013.17 1686
3013.68 1657
3014.20 1630
3014.72 1652
3015.24 1711
3015.76 1708
3016.27 1614
3016.79 1629
3017.31 1609
3017.83 1530
3018.35 1559
3018.86 1578
3019.38 1580
3019.90 1547
3020.42 1621
3020.94 1617
3021.46 1536
3021.97 1546
3022.49 1604
3023.01 1620
3023.53 1594
3024.05 1564
3024.57 1640
3025.09 1689
3025.61 1749
3026.12 1740
3026.64 1719
3027.16 1716
3027.68 1611
3028.20 1515
3028.72 1480
3029.24 1455
3029.76 1443
3030.28 1421
3030.80 1470
3031.32 1477
3031.84 1429
3032.35 1363
3032.87 1406
3033.39 1472
3033.91 1372
3034.43 1397
3034.95 1428
3035.47 1355
3035.99 1364
3036.51 1388
3037.03 1390
3037.55 1407
3038.07 1381
3038.59 1481
3039.11 1460
3039.63 1410
3040.15 1370
3040.67 1295
3041.19 1351
3041.71 1336
3042.23 1362
3042.75 1362
3043.27 1371
3043.79 1328
3044.31 1381
3044.83 1377
3045.35 1349
3045.87 1364
3046.40 1434
3046.92 1401
3047.44 1414
3047.96 1373
3048.48 1294
3049.00 1310
3049.52 1399
3050.04 1354
3050.56 1338
3051.08 1309
3051.60 1321
3052.12 1352
3052.65 1313
3053.17 1247
3053.69 1297
3054.21 1329
3054.73 1334
3055.25 1295
3055.77 1312
3056.30 1360
3056.82 1384
3057.34 1483
3057.86 1431
3058.38 1371
3058.90 1355
3059.42 1385
3059.95 1372
3060.47 1376
3060.99 1337
3061.51 1432
3062.03 1405
3062.56 1464
3063.08 1434
3063.60 1347
3064.12 1479
3064.64 1504
3065.17 1532
3065.69 1552
3066.21 1547
3066.73 1662
3067.26 1670
3067.78 1675
3068.30 1695
3068.82 1769
3069.35 1736
3069.87 1719
3070.39 1773
3070.91 1650
3071.44 1554
3071.96 1595
3072.48 1596
3073.01 1581
3073.53 1589
3074.05 1537
3074.57 1609
3075.10 1597
3075.62 1578
3076.14 1616
3076.67 1776
3077.19 1757
3077.71 1809
3078.24 1899
3078.76 2048
3079.28 1920
3079.81 1977
3080.33 2003
3080.85 2097
3081.38 2159
3081.90 2242
3082.42 2225
3082.95 2185
3083.47 2129
3084.00 2081
3084.52 2054
3085.04 2032
3085.57 2114
3086.09 2037
3086.62 1994
3087.14 2120
3087.66 2268
3088.19 2409
3088.71 2761
3089.24 3275
3089.76 3703
3090.29 3948
3090.81 4285
3091.33 4324
3091.86 3925
3092.38 3708
3092.91 3369
3093.43 2977
3093.96 2745
3094.48 2586
3095.01 2410
3095.53 2278
3096.06 2258
3096.58 2330
3097.11 2241
3097.63 2179
3098.16 2156
3098.68 2166
3099.21 2250
3099.73 2255
3100.26 2466
3100.78 2651
3101.31 3065
3101.83 3886
3102.36 4564
3102.88 5217
3103.41 5752
3103.93 6131
3104.46 6056
3104.99 5547
3105.51 4972
3106.04 4401
3106.56 3786
3107.09 3297
3107.61 2942
3108.14 2550
3108.67 2412
3109.19 2292
3109.72 2128
3110.24 2036
3110.77 1993
3111.30 1880
3111.82 1851
3112.35 1833
3112.87 1854
3113.40 1819
3113.93 1767
3114.45 1752
3114.98 1702
3115.51 1687
3116.03 1695
3116.56 1648
3117.09 1620
3117.61 1601
3118.14 1710
3118.67 1620
3119.19 1706
3119.72 1788
3120.25 1805
3120.77 1959
3121.30 2038
3121.83 2035
3122.35 2042
3122.88 2082
3123.41 1995
3123.94 1833
3124.46 1855
3124.99 1865
3125.52 1707
3126.05 1693
3126.57 1664
3127.10 1670
3127.63 1541
3128.16 1494
3128.68 1470
3129.21 1468
3129.74 1452
3130.27 1428
3130.79 1437
3131.32 1446
3131.85 1432
3132.38 1470
3132.91 1467
3133.43 1424
3133.96 1446
3134.49 1499
3135.02 1403
3135.55 1404
3136.07 1417
3136.60 1401
3137.13 1289
3137.66 1299
3138.19 1366
3138.72 1417
3139.24 1356
3139.77 1260
3140.30 1301
3140.83 1330
3141.36 1313
3141.89 1298
3142.42 1285
3142.95 1295
3143.47 1324
3144.00 1369
3144.53 1311
3145.06 1296
3145.59 1363
3146.12 1336
3146.65 1365
3147.18 1439
3147.71 1465
3148.24 1509
3148.76 1530
3149.29 1495
3149.82 1503
3150.35 1566
3150.88 1594
3151.41 1550
3151.94 1458
3152.47 1422
3153.00 1513
3153.53 1495
3154.06 1503
3154.59 1425
3155.12 1398
3155.65 1338
3156.18 1390
3156.71 1378
3157.24 1407
3157.77 1451
3158.30 1412
3158.83 1447
3159.36 1493
3159.89 1509
3160.42 1608
3160.95 1607
3161.48 1511
3162.01 1486
3162.54 1467
3163.07 1435
3163.60 1465
3164.13 1535
3164.66 1477
3165.20 1476
3165.73 1551
3166.26 1505
3166.79 1355
3167.32 1441
3167.85 1349
3168.38 1330
3168.91 1281
3169.44 1324
3169.97 1376
3170.50 1253
3171.04 1350
3171.57 1369
3172.10 1344
3172.63 1398
3173.16 1402
3173.69 1498
3174.22 1490
3174.75 1487
3175.29 1552
3175.82 1559
3176.35 1492
3176.88 1451
3177.41 1398
3177.94 1456
3178.48 1430
3179.01 1399
3179.54 1390
3180.07 1411
3180.60 1313
3181.14 1333
3181.67 1319
3182.20 1308
3182.73 1266
3183.26 1228
3183.80 1277
3184.33 1268
3184.86 1305
3185.39 1227
3185.93 1251
3186.46 1278
3186.99 1268
3187.52 1284
3188.06 1289
3188.59 1308
3189.12 1317
3189.65 1356
3190.19 1362
3190.72 1376
3191.25 1458
3191.79 1406
3192.32 1378
3192.85 1360
3193.38 1356
3193.92 1321
3194.45 1334
3194.98 1393
3195.52 1475
3196.05 1427
3196.58 1395
3197.12 1358
3197.65 1375
3198.18 1339
3198.72 1348
3199.25 1414
3199.78 1503
3200.32 1478
3200.85 1447
3201.39 1494
3201.92 1481
3202.45 1516
3202.99 1511
3203.52 1506
3204.05 1499
3204.59 1548
3205.12 1572
3205.66 1560
3206.19 1568
3206.72 1690
3207.26 1774
3207.79 1828
3208.33 1861
3208.86 1962
3209.40 2135
3209.93 2157
3210.47 2238
3211.00 2221
3211.53 2228
3212.07 2229
3212.60 2218
3213.14 2119
3213.67 1919
3214.21 1877
3214.74 1780
3215.28 1696
3215.81 1705
3216.35 1612
3216.88 1552
3217.42 1507
3217.95 1411
3218.49 1466
3219.02 1464
3219.56 1412
3220.09 1398
3220.63 1469
3221.16 1446
3221.70 1531
3222.23 1532
3222.77 1579
3223.31 1674
3223.84 1731
3224.38 1737
3224.91 1734
3225.45 1765
3225.98 1774
3226.52 1751
3227.06 1778
3227.59 1623
3228.13 1650
3228.66 1656
3229.20 1606
3229.74 1593
3230.27 1569
3230.81 1568
3231.34 1653
3231.88 1685
3232.42 1695
3232.95 1745
3233.49 1679
3234.03 1693
3234.56 1691
3235.10 1755
3235.64 1850
3236.17 1811
3236.71 1775
3237.25 1926
3237.78 1983
3238.32 1964
3238.86 1901
3239.39 1752
3239.93 1750
3240.47 1851
3241.00 1856
3241.54 1887
3242.08 1819
3242.61 1817
3243.15 1783
3243.69 1815
3244.23 1891
3244.76 1917
3245.30 1903
3245.84 1893
3246.38 1957
3246.91 2066
3247.45 2137
3247.99 2053
3248.53 2058
3249.06 2247
3249.60 2276
3250.14 2223
3250.68 2442
3251.21 2755
3251.75 3295
3252.29 3834
3252.83 4299
3253.37 4697
3253.90 4821
3254.44 4680
3254.98 4438
3255.52 4135
3256.06 3702
3256.60 3322
3257.13 3075
3257.67 2824
3258.21 2730
3258.75 2623
3259.29 2608
3259.83 2635
3260.36 2722
3260.90 2920
3261.44 3033
3261.98 3190
3262.52 3304
3263.06 3450
3263.60 3555
3264.14 3706
3264.68 3770
3265.21 3848
3265.75 3982
3266.29 4306
3266.83 4682
3267.37 4708
3267.91 4635
3268.45 4599
3268.99 4374
3269.53 3958
3270.07 3485
3270.61 3254
3271.15 3006
3271.69 2858
3272.23 2669
3272.76 2585
3273.30 2528
3273.84 2549
3274.38 2544
3274.92 2449
3275.46 2347
3276.00 2337
3276.54 2389
3277.08 2454
3277.62 2475
3278.16 2426
3278.70 2387
3279.24 2324
3279.78 2334
3280.32 2350
3280.86 2413
3281.41 2414
3281.95 2357
3282.49 2395
3283.03 2333
3283.57 2320
3284.11 2360
3284.65 2277
3285.19 2273
3285.73 2381
3286.27 2345
3286.81 2393
3287.35 2407
3287.89 2419
3288.43 2360
3288.97 2464
3289.52 2529
3290.06 2645
3290.60 2855
3291.14 2896
3291.68 3100
3292.22 3260
3292.76 3466
3293.30 3715
3293.85 3825
3294.39 4028
3294.93 4264
3295.47 4359
3296.01 4529
3296.55 4556
3297.09 4474
3297.64 4353
3298.18 4263
3298.72 4005
3299.26 3693
3299.80 3561
3300.34 3465
3300.89 3377
3301.43 3166
3301.97 3170
3302.51 2992
3303.06 2935
3303.60 3049
3304.14 2943
3304.68 2989
3305.22 2858
3305.77 2795
3306.31 2762
3306.85 2815
3307.39 2824
3307.94 2919
3308.48 2983
3309.02 2866
3309.56 3083
3310.11 3045
3310.65 3144
3311.19 3252
3311.74 3259
3312.28 3174
3312.82 3058
3313.36 3054
3313.91 3129
3314.45 3097
3314.99 3175
3315.54 3261
3316.08 3549
3316.62 3799
3317.17 4065
3317.71 4432
3318.25 4832
3318.80 5093
3319.34 5427
3319.88 5585
3320.43 5769
3320.97 5767
3321.51 5669
3322.06 5549
3322.60 5368
3323.14 5031
3323.69 4718
3324.23 4616
3324.78 4453
3325.32 4170
3325.86 4219
3326.41 4247
3326.95 4106
3327.50 3987
3328.04 3995
3328.59 4004
3329.13 4103
3329.67 4294
3330.22 4449
3330.76 4779
3331.31 5339
3331.85 6159
3332.40 7666
3332.94 10240
3333.49 13939
3334.03 16715
3334.57 18978
3335.12 21063
3335.66 22739
3336.21 24040
3336.75 24885
3337.30 24888
3337.84 24547
3338.39 23771
3338.93 22419
3339.48 20453
3340.02 18324
3340.57 15145
3341.11 12021
3341.66 9576
3342.20 7818
3342.75 6407
3343.30 5274
3343.84 4633
3344.39 4053
3344.93 3692
3345.48 3493
3346.02 3409
3346.57 3324
3347.11 3203
3347.66 3087
3348.21 3067
3348.75 2943
3349.30 2720
3349.84 2585
3350.39 2587
3350.94 2433
3351.48 2387
3352.03 2340
3352.57 2251
3353.12 2296
3353.67 2309
3354.21 2375
3354.76 2293
3355.31 2440
3355.85 2490
3356.40 2552
3356.95 2566
3357.49 2641
3358.04 2644
3358.59 2668
3359.13 2691
3359.68 2647
3360.23 2645
3360.77 2582
3361.32 2691
3361.87 2777
3362.41 2747
3362.96 2622
3363.51 2791
3364.05 2813
3364.60 2825
3365.15 2775
3365.70 2719
3366.24 2728
3366.79 2588
3367.34 2512
3367.89 2598
3368.43 2494
3368.98 2426
3369.53 2512
3370.08 2568
3370.62 2711
3371.17 2927
3371.72 3439
3372.27 3821
3372.81 4349
3373.36 4799
3373.91 5067
3374.46 5196
3375.01 5085
3375.55 4919
3376.10 4649
3376.65 4256
3377.20 3896
3377.75 3524
3378.30 3248
3378.84 2895
3379.39 2720
3379.94 2543
3380.49 2336
3381.04 2160
3381.59 2150
3382.13 2099
3382.68 2070
3383.23 2072
3383.78 2080
3384.33 2027
3384.88 1943
3385.43 1887
3385.98 1845
3386.52 1891
3387.07 1843
3387.62 1796
3388.17 1831
3388.72 1774
3389.27 1824
3389.82 1896
3390.37 1972
3390.92 1852
3391.47 1817
3392.02 1779
3392.57 1894
3393.12 1883
3393.66 1935
3394.21 1907
3394.76 1906
3395.31 1982
3395.86 2088
3396.41 2186
3396.96 2282
3397.51 2379
3398.06 2399
3398.61 2430
3399.16 2446
3399.71 2494
3400.26 2430
3400.81 2381
3401.36 2309
3401.91 2251
3402.46 2122
3403.01 2069
3403.56 2012
3404.11 1951
3404.66 1829
3405.21 1801
3405.77 1714
3406.32 1712
3406.87 1677
3407.42 1594
3407.97 1616
3408.52 1684
3409.07 1766
3409.62 1882
3410.17 2089
3410.72 2189
3411.27 2225
3411.82 2134
3412.37 2185
3412.93 2206
3413.48 2238
3414.03 2179
3414.58 2136
3415.13 1954
3415.68 1974
3416.23 1973
3416.78 1899
3417.34 1938
3417.89 1952
3418.44 1953
3418.99 1896
3419.54 1892
3420.09 1963
3420.65 1915
3421.20 1807
3421.75 1727
3422.30 1790
3422.85 1720
3423.40 1738
3423.96 1755
3424.51 1769
3425.06 1850
3425.61 1822
3426.17 1812
3426.72 1750
3427.27 1701
3427.82 1618
3428.37 1609
3428.93 1634
3429.48 1606
3430.03 1559
3430.58 1536
3431.14 1450
3431.69 1459
3432.24 1435
3432.79 1479
3433.35 1507
3433.90 1493
3434.45 1451
3435.01 1526
3435.56 1576
3436.11 1644
3436.66 1638
3437.22 1673
3437.77 1718
3438.32 1596
3438.88 1630
3439.43 1619
3439.98 1689
3440.54 1620
3441.09 1619
3441.64 1608
3442.20 1506
3442.75 1486
3443.30 1519
3443.86 1531
3444.41 1566
3444.96 1536
3445.52 1456
3446.07 1394
3446.63 1389
3447.18 1428
3447.73 1410
3448.29 1574
3448.84 1431
3449.40 1383
3449.95 1420
3450.50 1413
3451.06 1405
3451.61 1415
3452.17 1421
3452.72 1394
3453.27 1362
3453.83 1405
3454.38 1372
3454.94 1394
3455.49 1396
3456.05 1371
3456.60 1491
3457.16 1533
3457.71 1497
3458.27 1444
3458.82 1430
3459.38 1423
3459.93 1444
3460.49 1411
3461.04 1533
3461.60 1477
3462.15 1453
3462.71 1545
3463.26 1567
3463.82 1632
3464.37 1634
3464.93 1562
3465.48 1608
3466.04 1621
3466.59 1656
3467.15 1654
3467.70 1664
3468.26 1698
3468.81 1760
3469.37 1728
3469.93 1759
3470.48 1807
3471.04 1875
3471.59 1814
3472.15 1844
3472.70 1934
3473.26 1995
3473.82 1974
3474.37 1883
3474.93 1936
3475.48 1836
3476.04 1795
3476.60 1804
3477.15 1849
3477.71 1898
3478.27 1972
3478.82 1987
3479.38 2014
3479.93 2101
3480.49 2118
3481.05 2084
3481.60 2181
3482.16 2180
3482.72 2188
3483.27 2273
3483.83 2247
3484.39 2254
3484.95 2409
3485.50 2338
3486.06 2322
3486.62 2313
3487.17 2250
3487.73 2493
3488.29 2573
3488.84 2711
3489.40 3083
3489.96 3808
3490.52 4550
3491.07 5640
3491.63 6689
3492.19 7602
3492.75 8510
3493.30 8332
3493.86 7799
3494.42 7175
3494.98 6375
3495.53 5349
3496.09 4664
3496.65 3871
3497.21 3525
3497.77 3049
3498.32 2893
3498.88 2742
3499.44 2724
3500.00 2706
3500.56 2749
3501.11 2743
3501.67 2837
3502.23 3060
3502.79 3364
3503.35 3828
3503.91 4351
3504.46 4626
3505.02 4873
3505.58 5024
3506.14 5037
3506.70 5139
3507.26 4728
3507.81 4369
3508.37 3965
3508.93 3680
3509.49 3351
3510.05 3085
3510.61 2836
3511.17 2734
3511.73 2660
3512.29 2401
3512.85 2366
3513.40 2213
3513.96 2047
3514.52 1961
3515.08 1805
3515.64 1697
3516.20 1713
3516.76 1640
3517.32 1666
3517.88 1674
3518.44 1616
3519.00 1600
3519.56 1603
3520.12 1631
3520.68 1646
3521.24 1649
3521.80 1647
3522.36 1673
3522.92 1589
3523.48 1603
3524.04 1650
3524.60 1734
3525.16 1685
3525.72 1690
3526.28 1672
3526.84 1640
3527.40 1632
3527.96 1664
3528.52 1622
3529.08 1648
3529.64 1698
3530.20 1684
3530.76 1719
3531.32 1664
3531.88 1719
3532.44 1685
3533.00 1730
3533.56 1663
3534.12 1677
3534.68 1654
3535.25 1652
3535.81 1638
3536.37 1727
3536.93 1634
3537.49 1643
3538.05 1647
3538.61 1594
3539.17 1547
3539.73 1518
3540.30 1614
3540.86 1671
3541.42 1675
3541.98 1619
3542.54 1729
3543.10 1721
3543.66 1675
3544.23 1733
3544.79 1787
3545.35 1803
3545.91 1721
3546.47 1658
3547.03 1641
3547.60 1625
3548.16 1587
3548.72 1566
3549.28 1553
3549.84 1564
3550.41 1480
3550.97 1579
3551.53 1497
3552.09 1355
3552.65 1399
3553.22 1400
3553.78 1390
3554.34 1415
3554.90 1373
3555.47 1365
3556.03 1393
3556.59 1320
3557.15 1402
3557.72 1372
3558.28 1379
3558.84 1402
3559.41 1444
3559.97 1447
3560.53 1399
3561.09 1375
3561.66 1403
3562.22 1470
3562.78 1448
3563.35 1401
3563.91 1446
3564.47 1509
3565.04 1520
3565.60 1518
3566.16 1497
3566.73 1505
3567.29 1591
3567.85 1458
3568.42 1448
3568.98 1438
3569.54 1398
3570.11 1422
3570.67 1362
3571.23 1370
3571.80 1352
3572.36 1435
3572.93 1492
3573.49 1514
3574.05 1619
3574.62 1739
3575.18 1950
3575.75 2102
3576.31 2276
3576.87 2443
3577.44 2567
3578.00 2721
3578.57 2692
3579.13 2634
3579.70 2494
3580.26 2294
3580.82 2128
3581.39 1958
3581.95 1913
3582.52 1820
3583.08 1689
3583.65 1624
3584.21 1552
3584.78 1520
3585.34 1459
3585.91 1455
3586.47 1377
3587.04 1334
3587.60 1380
3588.17 1341
3588.73 1228
3589.30 1266
3589.86 1281
3590.43 1300
3590.99 1284
3591.56 1263
3592.12 1267
3592.69 1272
3593.25 1284
3593.82 1229
3594.39 1278
3594.95 1351
3595.52 1329
3596.08 1354
3596.65 1369
3597.21 1371
3597.78 1357
3598.35 1276
3598.91 1333
3599.48 1344
3600.04 1371
3600.61 1278
3601.18 1341
3601.74 1294
3602.31 1265
3602.87 1365
3603.44 1257
3604.01 1259
3604.57 1254
3605.14 1316
3605.71 1324
3606.27 1242
3606.84 1306
3607.41 1249
3607.97 1298
3608.54 1285
3609.11 1173
3609.67 1191
3610.24 1282
3610.81 1228
3611.37 1144
3611.94 1202
3612.51 1197
3613.07 1183
3613.64 1243
3614.21 1294
3614.78 1352
3615.34 1369
3615.91 1506
3616.48 1636
3617.04 1725
3617.61 1716
3618.18 1732
3618.75 1831
3619.31 1815
3619.88 1835
3620.45 1763
3621.02 1733
3621.58 1601
3622.15 1543
3622.72 1516
3623.29 1390
3623.86 1373
3624.42 1294
3624.99 1228
3625.56 1171
3626.13 1171
3626.70 1164
3627.26 1264
3627.83 1277
3628.40 1181
3628.97 1206
3629.54 1221
3630.11 1231
3630.67 1271
3631.24 1269
3631.81 1299
3632.38 1320
3632.95 1348
3633.52 1327
3634.08 1271
3634.65 1312
3635.22 1362
3635.79 1269
3636.36 1269
3636.93 1286
3637.50 1227
3638.07 1174
3638.64 1209
3639.20 1245
3639.77 1228
3640.34 1228
3640.91 1314
3641.48 1390
3642.05 1362
3642.62 1384
3643.19 1430
3643.76 1424
3644.33 1393
3644.90 1315
3645.47 1330
3646.04 1314
3646.61 1298
3647.18 1284
3647.75 1246
3648.32 1272
3648.89 1252
3649.46 1213
3650.03 1244
3650.60 1301
3651.17 1358
3651.74 1371
3652.31 1425
3652.88 1428
3653.45 1415
3654.02 1470
3654.59 1465
3655.16 1408
3655.73 1379
3656.30 1385
3656.87 1329
3657.44 1448
3658.01 1405
3658.58 1392
3659.15 1393
3659.72 1453
3660.29 1412
3660.86 1339
3661.43 1366
3662.00 1412
3662.58 1331
3663.15 1309
3663.72 1361
3664.29 1452
3664.86 1467
3665.43 1543
3666.00 1670
3666.57 1686
3667.14 1732
3667.72 1709
3668.29 1654
3668.86 1567
3669.43 1481
3670.00 1316
3670.57 1302
3671.14 1287
3671.72 1376
3672.29 1330
3672.86 1208
3673.43 1261
3674.00 1371
3674.57 1389
3675.15 1412
3675.72 1385
3676.29 1363
3676.86 1394
3677.43 1441
3678.01 1470
3678.58 1414
3679.15 1453
3679.72 1451
3680.30 1442
3680.87 1475
3681.44 1313
3682.01 1320
3682.58 1324
3683.16 1244
3683.73 1212
3684.30 1162
3684.88 1131
3685.45 1176
3686.02 1204
3686.59 1146
3687.17 1154
3687.74 1219
3688.31 1208
3688.88 1268
3689.46 1342
3690.03 1363
3690.60 1412
3691.18 1426
3691.75 1372
3692.32 1302
3692.90 1279
3693.47 1303
3694.04 1308
3694.62 1232
3695.19 1311
3695.76 1247
3696.34 1152
3696.91 1222
3697.48 1167
3698.06 1150
3698.63 1194
3699.21 1193
3699.78 1192
3700.35 1179
3700.93 1175
3701.50 1207
3702.08 1197
3702.65 1251
3703.22 1284
3703.80 1290
3704.37 1293
3704.95 1343
3705.52 1404
3706.09 1430
3706.67 1385
3707.24 1348
3707.82 1340
3708.39 1288
3708.97 1308
3709.54 1387
3710.12 1397
3710.69 1287
3711.26 1243
3711.84 1301
3712.41 1283
3712.99 1198
3713.56 1253
3714.14 1227
3714.71 1237
3715.29 1336
3715.86 1210
3716.44 1208
3717.01 1203
3717.59 1192
3718.16 1172
3718.74 1212
3719.32 1132
3719.89 1151
3720.47 1125
3721.04 1104
3721.62 1190
3722.19 1157
3722.77 1113
3723.34 1098
3723.92 1101
3724.49 1104
3725.07 1156
3725.65 1181
3726.22 1175
3726.80 1126
3727.37 1128
3727.95 1240
3728.53 1243
3729.10 1210
3729.68 1194
3730.25 1274
3730.83 1331
3731.41 1440
3731.98 1412
3732.56 1472
3733.14 1492
3733.71 1507
3734.29 1484
3734.87 1468
3735.44 1482
3736.02 1475
3736.60 1444
3737.17 1420
3737.75 1358
3738.33 1319
3738.90 1322
3739.48 1270
3740.06 1315
3740.63 1262
3741.21 1214
3741.79 1204
3742.36 1231
3742.94 1116
3743.52 1108
3744.10 1156
3744.67 1159
3745.25 1180
3745.83 1147
3746.40 1162
3746.98 1141
3747.56 1195
3748.14 1135
3748.71 1178
3749.29 1145
3749.87 1164
3750.45 1149
3751.03 1113
3751.60 1101
3752.18 1125
3752.76 1094
3753.34 1102
3753.92 1181
3754.49 1221
3755.07 1181
3755.65 1150
3756.23 1189
3756.81 1186
3757.38 1131
3757.96 1132
3758.54 1132
3759.12 1189
3759.70 1206
3760.28 1261
3760.85 1292
3761.43 1274
3762.01 1311
3762.59 1275
3763.17 1259
3763.75 1189
3764.33 1199
3764.91 1262
3765.48 1296
3766.06 1295
3766.64 1287
3767.22 1212
3767.80 1247
3768.38 1169
3768.96 1238
3769.54 1234
3770.12 1149
3770.70 1190
3771.28 1198
3771.85 1205
3772.43 1227
3773.01 1275
3773.59 1272
3774.17 1263
3774.75 1253
3775.33 1224
3775.91 1167
3776.49 1188
3777.07 1187
3777.65 1217
3778.23 1267
3778.81 1250
3779.39 1218
3779.97 1232
3780.55 1178
3781.13 1170
3781.71 1149
3782.29 1151
3782.87 1128
3783.45 1103
3784.03 1099
3784.61 1155
3785.19 1133
3785.77 1174
3786.35 1179
3786.93 1172
3787.51 1245
3788.10 1232
3788.68 1212
3789.26 1198
3789.84 1232
3790.42 1271
3791.00 1291
3791.58 1269
3792.16 1269
3792.74 1259
3793.32 1255
3793.90 1280
3794.48 1255
3795.07 1271
3795.65 1240
3796.23 1224
3796.81 1186
3797.39 1226
3797.97 1241
3798.55 1273
3799.14 1292
3799.72 1240
3800.30 1275
3800.88 1341
3801.46 1372
3802.04 1473
3802.62 1481
3803.21 1460
3803.79 1410
3804.37 1451
3804.95 1489
3805.53 1458
3806.12 1414
3806.70 1509
3807.28 1610
3807.86 1799
3808.44 1874
3809.03 1992
3809.61 2010
3810.19 1904
3810.77 1898
3811.36 1749
3811.94 1709
3812.52 1643
3813.10 1635
3813.69 1574
3814.27 1576
3814.85 1594
3815.43 1613
3816.02 1683
3816.60 1605
3817.18 1530
3817.77 1534
3818.35 1375
3818.93 1349
3819.51 1347
3820.10 1369
3820.68 1361
3821.26 1367
3821.85 1488
3822.43 1527
3823.01 1507
3823.60 1565
3824.18 1594
3824.76 1481
3825.35 1456
3825.93 1390
3826.51 1357
3827.10 1327
3827.68 1268
3828.27 1207
3828.85 1257
3829.43 1287
3830.02 1255
3830.60 1262
3831.18 1296
3831.77 1338
3832.35 1265
3832.94 1299
3833.52 1299
3834.10 1357
3834.69 1352
3835.27 1349
3835.86 1356
3836.44 1357
3837.03 1288
3837.61 1315
3838.19 1267
3838.78 1240
3839.36 1227
3839.95 1226
3840.53 1266
3841.12 1283
3841.70 1278
3842.29 1221
3842.87 1235
3843.46 1257
3844.04 1268
3844.63 1267
3845.21 1221
3845.80 1189
3846.38 1315
3846.97 1353
3847.55 1285
3848.14 1255
3848.72 1299
3849.31 1334
3849.89 1273
3850.48 1381
3851.06 1319
3851.65 1292
3852.23 1295
3852.82 1326
3853.41 1225
3853.99 1189
3854.58 1233
3855.16 1242
3855.75 1205
3856.33 1213
3856.92 1238
3857.51 1301
3858.09 1309
3858.68 1410
3859.26 1514
3859.85 1564
3860.44 1724
3861.02 1802
3861.61 1846
3862.20 1953
3862.78 1995
3863.37 1983
3863.95 1876
3864.54 1843
3865.13 1724
3865.71 1621
3866.30 1510
3866.89 1421
3867.47 1358
3868.06 1422
3868.65 1349
3869.23 1294
3869.82 1242
3870.41 1198
3870.99 1216
3871.58 1263
3872.17 1206
3872.76 1233
3873.34 1198
3873.93 1262
3874.52 1231
3875.10 1287
3875.69 1259
3876.28 1205
3876.87 1226
3877.45 1208
3878.04 1199
3878.63 1160
3879.22 1192
3879.80 1089
3880.39 1113
3880.98 1131
3881.57 1193
3882.15 1152
3882.74 1161
3883.33 1112
3883.92 1091
3884.51 1099
3885.09 1083
3885.68 1140
3886.27 1084
3886.86 1077
3887.45 1163
3888.04 1160
3888.62 1257
3889.21 1234
3889.80 1251
3890.39 1297
3890.98 1380
3891.57 1357
3892.15 1280
3892.74 1299
3893.33 1319
3893.92 1254
3894.51 1273
3895.10 1257
3895.69 1312
3896.28 1249
3896.86 1197
3897.45 1215
3898.04 1167
3898.63 1186
3899.22 1270
3899.81 1249
3900.40 1231
3900.99 1240
3901.58 1218
3902.17 1252
3902.76 1244
3903.34 1152
3903.93 1144
3904.52 1160
3905.11 1159
3905.70 1136
3906.29 1194
3906.88 1120
3907.47 1160
3908.06 1192
3908.65 1220
3909.24 1154
3909.83 1146
3910.42 1129
3911.01 1143
3911.60 1164
3912.19 1097
3912.78 1049
3913.37 1089
3913.96 1084
3914.55 1095
3915.14 1135
3915.73 1108
3916.32 1048
3916.91 1100
3917.50 1084
3918.09 1111
3918.68 1069
3919.28 1123
3919.87 1064
3920.46 1053
3921.05 1035
3921.64 1080
3922.23 1068
3922.82 1100
3923.41 1080
3924.00 1073
3924.59 1079
3925.18 1076
3925.77 1109
3926.37 983
3926.96 997
3927.55 1026
3928.14 1002
3928.73 1034
3929.32 1073
3929.91 1010
3930.51 1021
3931.10 1001
3931.69 1026
3932.28 1055
3932.87 1029
3933.46 1041
3934.05 997
3934.65 996
3935.24 1019
3935.83 1060
3936.42 1068
3937.01 1041
3937.61 995
3938.20 1098
3938.79 1133
3939.38 1089
3939.97 1087
3940.57 1101
3941.16 1130
3941.75 1151
3942.34 1129
3942.94 1132
3943.53 1127
3944.12 1094
3944.71 1090
3945.31 1060
3945.90 1104
3946.49 1123
3947.08 1082
3947.68 1076
3948.27 1078
3948.86 1032
3949.45 1117
3950.05 970
3950.64 1000
3951.23 1098
3951.83 1126
3952.42 1077
3953.01 1094
3953.61 1184
3954.20 1146
3954.79 1167
3955.39 1153
3955.98 1134
3956.57 1158
3957.17 1262
3957.76 1223
3958.35 1253
3958.95 1250
3959.54 1242
3960.13 1225
3960.73 1277
3961.32 1248
3961.92 1181
3962.51 1244
3963.10 1240
3963.70 1331
3964.29 1331
3964.88 1301
3965.48 1291
3966.07 1386
3966.67 1464
3967.26 1463
3967.86 1382
3968.45 1414
3969.04 1431
3969.64 1363
3970.23 1407
3970.83 1347
3971.42 1319
3972.02 1215
3972.61 1187
3973.21 1201
3973.80 1227
3974.40 1202
3974.99 1223
3975.58 1263
3976.18 1358
3976.77 1418
3977.37 1518
3977.96 1532
3978.56 1499
3979.15 1494
3979.75 1486
3980.35 1406
3980.94 1331
3981.54 1285
3982.13 1324
3982.73 1271
3983.32 1316
3983.92 1245
3984.51 1318
3985.11 1246
3985.70 1273
3986.30 1304
3986.90 1268
3987.49 1318
3988.09 1311
3988.68 1310
3989.28 1288
3989.87 1311
3990.47 1313
3991.07 1323
3991.66 1276
3992.26 1280
3992.85 1254
3993.45 1276
3994.05 1299
3994.64 1335
3995.24 1275
3995.84 1363
3996.43 1370
3997.03 1415
3997.62 1453
3998.22 1500
3998.82 1499
3999.41 1423
4000.01 1390
4000.61 1371
4001.20 1369
4001.80 1342
4002.40 1289
4003.00 1262
4003.59 1298
4004.19 1294
4004.79 1256
4005.38 1228
4005.98 1230
4006.58 1216
4007.17 1218
4007.77 1183
4008.37 1135
4008.97 1135
4009.56 1186
4010.16 1146
4010.76 1178
4011.36 1147
4011.95 1067
4012.55 1122
4013.15 1109
4013.75 1082
4014.34 1122
4014.94 1148
4015.54 1140
4016.14 1181
4016.74 1163
4017.33 1163
4017.93 1289
4018.53 1272
4019.13 1305
4019.73 1268
4020.32 1281
4020.92 1332
4021.52 1298
4022.12 1280
4022.72 1232
4023.32 1134
4023.91 1108
4024.51 1161
4025.11 1240
4025.71 1185
4026.31 1164
4026.91 1196
4027.51 1279
4028.10 1236
4028.70 1247
4029.30 1239
4029.90 1294
4030.50 1259
4031.10 1191
4031.70 1189
4032.30 1219
4032.90 1258
4033.49 1320
4034.09 1299
4034.69 1418
4035.29 1352
4035.89 1352
4036.49 1304
4037.09 1246
4037.69 1117
4038.29 1171
4038.89 1106
4039.49 1093
4040.09 1159
4040.69 1121
4041.29 1059
4041.89 998
4042.49 1057
4043.09 1027
4043.69 1061
4044.29 1074
4044.89 1026
4045.49 999
4046.09 989
4046.69 1058
4047.29 1109
4047.89 1074
4048.49 1108
4049.09 1057
4049.69 1076
4050.29 1085
4050.89 1030
4051.49 1071
4052.09 1062
4052.69 1110
4053.29 1187
4053.89 1140
4054.49 1104
4055.09 1027
4055.69 1020
4056.30 1064
4056.90 1093
4057.50 1031
4058.10 1049
4058.70 1040
4059.30 1033
4059.90 996
4060.50 938
4061.10 1030
4061.71 1054
4062.31 989
4062.91 1046
4063.51 1104
4064.11 1159
4064.71 1167
4065.31 1177
4065.92 1264
4066.52 1246
4067.12 1210
4067.72 1161
4068.32 1156
4068.92 1107
4069.53 1095
4070.13 1073
4070.73 1039
4071.33 1043
4071.93 1017
4072.54 992
4073.14 965
4073.74 1000
4074.34 968
4074.94 927
4075.55 949
4076.15 962
4076.75 973
4077.35 973
4077.96 974
4078.56 923
4079.16 933
4079.76 958
4080.37 973
4080.97 971
4081.57 965
4082.17 946
4082.78 933
4083.38 943
4083.98 927
4084.59 944
4085.19 978
4085.79 1003
4086.39 973
4087.00 979
4087.60 958
4088.20 980
4088.81 1036
4089.41 1002
4090.01 1011
4090.62 1021
4091.22 1001
4091.82 1014
4092.43 1035
4093.03 978
4093.63 991
4094.24 994
4094.84 1049
4095.45 1007
4096.05 1034
4096.65 1073
4097.26 1018
4097.86 1030
4098.47 1021
4099.07 1002
4099.67 1027
4100.28 1043
4100.88 1005
4101.49 1012
4102.09 996
4102.69 1000
4103.30 994
4103.90 1014
4104.51 975
4105.11 954
4105.72 998
4106.32 1029
4106.93 1027
4107.53 981
4108.13 1031
4108.74 1036
4109.34 1006
4109.95 967
4110.55 993
4111.16 982
4111.76 949
4112.37 991
4112.97 985
4113.58 1019
4114.18 1014
4114.79 1002
4115.39 999
4116.00 917
4116.60 969
4117.21 1008
4117.82 973
4118.42 976
4119.03 946
4119.63 1015
4120.24 1021
4120.84 1078
4121.45 990
4122.05 917
4122.66 982
4123.27 1023
4123.87 982
4124.48 975
4125.08 994
4125.69 1011
4126.30 1009
4126.90 990
4127.51 993
4128.11 961
4128.72 974
4129.33 1033
4129.93 1018
4130.54 959
4131.15 939
4131.75 991
4132.36 1046
4132.96 1061
4133.57 1031
4134.18 1065
4134.78 1087
4135.39 1070
4136.00 1071
4136.60 1091
4137.21 1181
4137.82 1192
4138.43 1159
4139.03 1174
4139.64 1147
4140.25 1149
4140.85 1155
4141.46 1176
4142.07 1159
4142.68 1146
4143.28 1185
4143.89 1157
4144.50 1176
4145.10 1166
4145.71 1158
4146.32 1167
4146.93 1144
4147.53 1142
4148.14 1035
4148.75 1046
4149.36 1081
4149.97 1021
4150.57 983
4151.18 1015
4151.79 968
4152.40 968
4153.00 1006
4153.61 998
4154.22 927
4154.83 948
4155.44 947
4156.05 943
4156.65 982
4157.26 973
4157.87 1002
4158.48 1009
4159.09 1035
4159.70 998
4160.30 984
4160.91 1049
4161.52 1079
4162.13 1059
4162.74 1016
4163.35 983
4163.96 977
4164.56 1017
4165.17 1033
4165.78 1050
4166.39 1017
4167.00 1059
4167.61 1075
4168.22 1056
4168.83 997
4169.44 1063
4170.05 1121
4170.66 1110
4171.26 1041
4171.87 1107
4172.48 1051
4173.09 1071
4173.70 1077
4174.31 1122
4174.92 1176
4175.53 1118
4176.14 1175
4176.75 1099
4177.36 1094
4177.97 1131
4178.58 1120
4179.19 1097
4179.80 1037
4180.41 1036
4181.02 1049
4181.63 1038
4182.24 1039
4182.85 1059
4183.46 1015
4184.07 1023
4184.68 1111
4185.29 1094
4185.90 1025
4186.51 1015
4187.12 981
4187.73 982
4188.34 986
4188.95 974
4189.56 998
4190.18 1021
4190.79 1001
4191.40 1035
4192.01 1059
4192.62 1115
4193.23 1172
4193.84 1151
4194.45 1156
4195.06 1110
4195.67 1127
4196.28 1137
4196.90 1115
4197.51 1119
4198.12 1063
4198.73 1074
4199.34 1026
4199.95 1075
4200.56 1174
4201.18 1028
4201.79 1068
4202.40 1066
4203.01 1042
4203.62 1048
4204.23 1098
4204.85 1031
4205.46 1034
4206.07 1064
4206.68 1087
4207.29 1058
4207.90 1054
4208.52 1082
4209.13 1027
4209.74 1046
4210.35 1059
4210.97 1078
4211.58 1108
4212.19 1114
4212.80 1148
4213.41 1129
4214.03 1131
4214.64 1112
4215.25 1107
4215.86 1127
4216.48 1089
4217.09 1170
4217.70 1219
4218.32 1235
4218.93 1226
4219.54 1345
4220.15 1346
4220.77 1384
4221.38 1387
4221.99 1345
4222.61 1368
4223.22 1339
4223.83 1297
4224.44 1251
4225.06 1265
4225.67 1279
4226.28 1286
4226.90 1388
4227.51 1463
4228.13 1431
4228.74 1544
4229.35 1642
4229.97 1664
4230.58 1562
4231.19 1461
4231.81 1463
4232.42 1425
4233.03 1351
4233.65 1282
4234.26 1234
4234.88 1196
4235.49 1230
4236.10 1295
4236.72 1250
4237.33 1224
4237.95 1221
4238.56 1224
4239.17 1235
4239.79 1171
4240.40 1203
4241.02 1166
4241.63 1159
4242.25 1218
4242.86 1184
4243.48 1182
4244.09 1226
4244.71 1258
4245.32 1265
4245.93 1240
4246.55 1189
4247.16 1135
4247.78 1173
4248.39 1125
4249.01 1128
4249.62 1132
4250.24 1135
4250.85 1144
4251.47 1151
4252.08 1128
4252.70 1150
4253.32 1177
4253.93 1163
4254.55 1200
4255.16 1126
4255.78 1145
4256.39 1179
4257.01 1116
4257.62 1137
4258.24 1138
4258.85 1184
4259.47 1125
4260.09 1150
4260.70 1199
4261.32 1281
4261.93 1331
4262.55 1368
4263.17 1382
4263.78 1396
4264.40 1397
4265.01 1371
4265.63 1328
4266.25 1370
4266.86 1293
4267.48 1299
4268.10 1287
4268.71 1235
4269.33 1214
4269.94 1214
4270.56 1158
4271.18 1153
4271.79 1197
4272.41 1137
4273.03 1196
4273.64 1171
4274.26 1152
4274.88 1126
4275.49 1222
4276.11 1309
4276.73 1295
4277.35 1336
4277.96 1400
4278.58 1321
4279.20 1350
4279.81 1329
4280.43 1265
4281.05 1231
4281.67 1184
4282.28 1083
4282.90 1144
4283.52 1090
4284.14 1073
4284.75 1018
4285.37 1015
4285.99 1051
4286.61 1064
4287.22 1063
4287.84 1067
4288.46 1076
4289.08 1020
4289.70 1045
4290.31 1103
4290.93 1069
4291.55 1042
4292.17 1048
4292.79 1076
4293.40 1078
4294.02 1065
4294.64 1023
4295.26 1092
4295.88 1107
4296.50 1133
4297.11 1111
4297.73 1120
4298.35 1096
4298.97 1073
4299.59 1081
4300.21 1130
4300.83 1143
4301.44 1053
4302.06 1133
4302.68 1157
4303.30 1110
4303.92 1125
4304.54 1145
4305.16 1124
4305.78 1189
4306.40 1071
4307.02 1103
4307.63 1084
4308.25 1128
4308.87 1139
4309.49 1070
4310.11 1012
4310.73 1009
4311.35 1092
4311.97 1158
4312.59 1135
4313.21 1232
4313.83 1227
4314.45 1163
4315.07 1234
4315.69 1216
4316.31 1203
4316.93 1189
4317.55 1188
4318.17 1212
4318.79 1259
4319.41 1235
4320.03 1217
4320.65 1181
4321.27 1223
4321.89 1264
4322.51 1231
4323.13 1256
4323.75 1362
4324.37 1368
4324.99 1465
4325.61 1359
4326.23 1406
4326.85 1483
4327.47 1434
4328.09 1454
4328.71 1585
4329.33 1644
4329.96 1703
4330.58 1861
4331.20 2146
4331.82 2240
4332.44 2446
4333.06 2661
4333.68 2735
4334.30 2752
4334.92 2825
4335.54 2623
4336.17 2667
4336.79 2742
4337.41 2843
4338.03 2851
4338.65 2833
4339.27 2822
4339.89 2670
4340.52 2503
4341.14 2365
4341.76 2216
4342.38 2096
4343.00 2004
4343.62 2112
4344.25 2275
4344.87 2491
4345.49 2539
4346.11 2974
4346.73 3323
4347.36 3598
4347.98 3582
4348.60 3342
4349.22 3129
4349.84 2942
4350.47 2724
4351.09 2643
4351.71 2596
4352.33 2444
4352.96 2412
4353.58 2248
4354.20 2080
4354.82 1953
4355.45 1889
4356.07 1780
4356.69 1696
4357.31 1745
4357.94 1693
4358.56 1597
4359.18 1532
4359.81 1574
4360.43 1608
4361.05 1607
4361.68 1596
4362.30 1551
4362.92 1464
4363.55 1515
4364.17 1470
4364.79 1468
4365.42 1475
4366.04 1491
4366.66 1488
4367.29 1531
4367.91 1471
4368.53 1380
4369.16 1348
4369.78 1375
4370.40 1304
4371.03 1276
4371.65 1247
4372.27 1288
4372.90 1333
4373.52 1276
4374.15 1200
4374.77 1173
4375.39 1223
4376.02 1225
4376.64 1282
4377.27 1219
4377.89 1221
4378.52 1358
4379.14 1364
4379.76 1366
4380.39 1311
4381.01 1241
4381.64 1272
4382.26 1255
4382.89 1218
4383.51 1236
4384.14 1296
4384.76 1203
4385.39 1242
4386.01 1244
4386.64 1224
4387.26 1191
4387.89 1202
4388.51 1224
4389.14 1223
4389.76 1089
4390.39 1119
4391.01 1070
4391.64 1109
4392.26 1137
4392.89 1136
4393.51 1167
4394.14 1121
4394.76 1112
4395.39 1123
4396.01 1129
4396.64 1132
4397.26 1068
4397.89 1132
4398.52 1102
4399.14 1123
4399.77 1088
4400.39 1081
4401.02 1105
4401.65 1121
4402.27 1080
4402.90 1070
4403.52 1072
4404.15 1067
4404.78 1117
4405.40 1141
4406.03 1089
4406.65 1070
4407.28 1125
4407.91 1126
4408.53 1116
4409.16 1126
4409.79 1110
4410.41 1102
4411.04 1121
4411.67 1138
4412.29 1121
4412.92 1112
4413.55 1082
4414.17 1074
4414.80 1123
4415.43 1115
4416.05 1163
4416.68 1152
4417.31 1144
4417.94 1100
4418.56 1155
4419.19 1102
4419.82 1143
4420.44 1065
4421.07 1043
4421.70 1062
4422.33 1063
4422.95 1071
4423.58 1073
4424.21 1040
4424.84 1110
4425.46 1130
4426.09 1079
4426.72 1042
4427.35 1068
4427.97 1035
4428.60 1014
4429.23 1005
4429.86 957
4430.49 1080
4431.11 1052
4431.74 1009
4432.37 1047
4433.00 1026
4433.63 1009
4434.26 1075
4434.88 1031
4435.51 1078
4436.14 1031
4436.77 1124
4437.40 1250
4438.03 1210
4438.65 1141
4439.28 1166
4439.91 1157
4440.54 1081
4441.17 1045
4441.80 1045
4442.43 1053
4443.06 1077
4443.68 1119
4444.31 1145
4444.94 1154
4445.57 1178
4446.20 1236
4446.83 1202
4447.46 1187
4448.09 1212
4448.72 1265
4449.35 1235
4449.98 1200
4450.61 1192
4451.24 1125
4451.86 1133
4452.49 1183
4453.12 1208
4453.75 1213
4454.38 1235
4455.01 1261
4455.64 1283
4456.27 1391
4456.90 1419
4457.53 1362
4458.16 1403
4458.79 1395
4459.42 1340
4460.05 1192
4460.68 1176
4461.31 1229
4461.94 1103
4462.57 1089
4463.20 1011
4463.83 993
4464.46 1026
4465.09 1008
4465.72 1051
4466.36 1045
4466.99 1054
4467.62 1091
4468.25 1077
4468.88 989
4469.51 1025
4470.14 1086
4470.77 1136
4471.40 1089
4472.03 1047
4472.66 1071
4473.29 1046
4473.93 1034
4474.56 977
4475.19 977
4475.82 965
4476.45 1007
4477.08 1043
4477.71 1077
4478.34 1078
4478.98 1085
4479.61 1051
4480.24 994
4480.87 1002
4481.50 1016
4482.13 1084
4482.76 1137
4483.40 1081
4484.03 1085
4484.66 1116
4485.29 1103
4485.92 1140
4486.56 1063
4487.19 1049
4487.82 1094
4488.45 1140
4489.08 1112
4489.72 1104
4490.35 1099
4490.98 1113
4491.61 1113
4492.25 1051
4492.88 1059
4493.51 1117
4494.14 1148
4494.78 1122
4495.41 1106
4496.04 1124
4496.67 1086
4497.31 1108
4497.94 1132
4498.57 1156
4499.20 1142
4499.84 1260
4500.47 1294
4501.10 1427
4501.74 1486
4502.37 1548
4503.00 1615
4503.64 1633
4504.27 1578
4504.90 1451
4505.53 1403
4506.17 1423
4506.80 1400
4507.43 1346
4508.07 1310
4508.70 1245
4509.34 1284
4509.97 1231
4510.60 1214
4511.24 1253
4511.87 1268
4512.50 1335
4513.14 1214
4513.77 1171
4514.41 1114
4515.04 1123
4515.67 1121
4516.31 1078
4516.94 1115
4517.58 1073
4518.21 1059
4518.84 1073
4519.48 1089
4520.11 1045
4520.75 1038
4521.38 1065
4522.02 1100
4522.65 1036
4523.28 1081
4523.92 1062
4524.55 1121
4525.19 1126
4525.82 1078
4526.46 1058
4527.09 1119
4527.73 1224
4528.36 1272
4529.00 1313
4529.63 1494
4530.27 1581
4530.90 1745
4531.54 1856
4532.17 1854
4532.81 1876
4533.44 1812
4534.08 1715
4534.71 1585
4535.35 1438
4535.99 1321
4536.62 1277
4537.26 1233
4537.89 1199
4538.53 1109
4539.16 1134
4539.80 1095
4540.43 1037
4541.07 1028
4541.71 1053
4542.34 1054
4542.98 1016
4543.61 1059
4544.25 999
4544.89 1022
4545.52 1011
4546.16 1046
4546.79 1046
4547.43 1006
4548.07 999
4548.70 988
4549.34 1035
4549.98 1023
4550.61 1060
4551.25 992
4551.89 1017
4552.52 1024
4553.16 996
4553.80 1039
4554.43 1008
4555.07 998
4555.71 992
4556.34 1004
4556.98 1032
4557.62 1037
4558.25 988
4558.89 1017
4559.53 1055
4560.16 1009
4560.80 1022
4561.44 1041
4562.08 1053
4562.71 1010
4563.35 1047
4563.99 1103
4564.63 979
4565.26 1110
4565.90 1106
4566.54 1075
4567.18 1129
4567.81 1066
4568.45 1167
4569.09 1141
4569.73 1123
4570.36 1145
4571.00 1133
4571.64 1135
4572.28 1123
4572.92 1115
4573.55 1082
4574.19 1044
4574.83 1067
4575.47 1108
4576.11 1064
4576.75 1014
4577.38 1010
4578.02 1058
4578.66 1048
4579.30 1070
4579.94 1086
4580.58 1065
4581.21 1065
4581.85 1029
4582.49 1021
4583.13 999
4583.77 1091
4584.41 1156
4585.05 1198
4585.69 1201
4586.32 1263
4586.96 1328
4587.60 1501
4588.24 1532
4588.88 1545
4589.52 1595
4590.16 1602
4590.80 1482
4591.44 1458
4592.08 1435
4592.72 1528
4593.36 1472
4594.00 1404
4594.63 1376
4595.27 1240
4595.91 1227
4596.55 1155
4597.19 1070
4597.83 1082
4598.47 1053
4599.11 1084
4599.75 1095
4600.39 1142
4601.03 1112
4601.67 1092
4602.31 1106
4602.95 1109
4603.59 1095
4604.23 1128
4604.87 1125
4605.51 1101
4606.15 1143
4606.79 1107
4607.43 1097
4608.08 1055
4608.72 1026
4609.36 1034
4610.00 1028
4610.64 1072
4611.28 1058
4611.92 1073
4612.56 1027
4613.20 988
4613.84 1026
4614.48 1016
4615.12 1079
4615.76 1053
4616.41 1098
4617.05 1084
4617.69 999
4618.33 975
4618.97 983
4619.61 949
4620.25 974
4620.89 976
4621.54 937
4622.18 970
4622.82 1019
4623.46 978
4624.10 936
4624.74 966
4625.38 970
4626.03 973
4626.67 921
4627.31 985
4627.95 1093
4628.59 1093
4629.24 1039
4629.88 1050
4630.52 1029
4631.16 1076
4631.80 1069
4632.45 1101
4633.09 1173
4633.73 1200
4634.37 1208
4635.02 1109
4635.66 1112
4636.30 1097
4636.94 1186
4637.58 1107
4638.23 1169
4638.87 1194
4639.51 1258
4640.16 1284
4640.80 1162
4641.44 1120
4642.08 1114
4642.73 1124
4643.37 1111
4644.01 1119
4644.66 1049
4645.30 1121
4645.94 1109
4646.58 1019
4647.23 1059
4647.87 1051
4648.51 995
4649.16 991
4649.80 975
4650.44 1052
4651.09 1056
4651.73 1033
4652.37 1108
4653.02 1079
4653.66 1079
4654.31 1087
4654.95 1068
4655.59 1086
4656.24 1070
4656.88 1049
4657.52 972
4658.17 1034
4658.81 994
4659.46 980
4660.10 953
4660.75 948
4661.39 968
4662.03 944
4662.68 940
4663.32 950
4663.97 929
4664.61 946
4665.26 892
4665.90 922
4666.54 916
4667.19 909
4667.83 945
4668.48 952
4669.12 926
4669.77 965
4670.41 900
4671.06 916
4671.70 946
4672.35 985
4672.99 976
4673.64 875
4674.28 934
4674.93 936
4675.57 900
4676.22 969
4676.86 963
4677.51 954
4678.15 926
4678.80 945
4679.44 984
4680.09 1056
4680.73 984
4681.38 1002
4682.03 1026
4682.67 1035
4683.32 966
4683.96 1004
4684.61 1012
4685.25 994
4685.90 1006
4686.55 950
4687.19 993
4687.84 1051
4688.48 1087
4689.13 1074
4689.78 1034
4690.42 1095
4691.07 1095
4691.72 1036
4692.36 1118
4693.01 1182
4693.65 1132
4694.30 1138
4694.95 1098
4695.59 1139
4696.24 1136
4696.89 1176
4697.53 1231
4698.18 1222
4698.83 1270
4699.47 1273
4700.12 1350
4700.77 1420
4701.41 1364
4702.06 1248
4702.71 1249
4703.36 1207
4704.00 1152
4704.65 1134
4705.30 1097
4705.94 1081
4706.59 1089
4707.24 1128
4707.89 1055
4708.53 1065
4709.18 1105
4709.83 1078
4710.48 1031
4711.12 1089
4711.77 1046
4712.42 1040
4713.07 1058
4713.71 1039
4714.36 1035
4715.01 1085
4715.66 1089
4716.31 1082
4716.95 1000
4717.60 1073
4718.25 1033
4718.90 1041
4719.55 1068
4720.19 1067
4720.84 1131
4721.49 1091
4722.14 1055
4722.79 1106
4723.44 1132
4724.08 1084
4724.73 1115
4725.38 1083
4726.03 1115
4726.68 1154
4727.33 1084
4727.98 1147
4728.63 1204
4729.27 1157
4729.92 1123
4730.57 1129
4731.22 1119
4731.87 1066
4732.52 1022
4733.17 988
4733.82 1008
4734.47 1031
4735.12 1009
4735.77 965
4736.41 990
4737.06 987
4737.71 1027
4738.36 1075
4739.01 1081
4739.66 1104
4740.31 1032
4740.96 1039
4741.61 1154
4742.26 1118
4742.91 1035
4743.56 1065
4744.21 1078
4744.86 1029
4745.51 1014
4746.16 1049
4746.81 1066
4747.46 990
4748.11 1030
4748.76 1016
4749.41 1040
4750.06 1075
4750.71 1089
4751.36 1038
4752.01 1106
4752.66 1091
4753.31 1073
4753.96 1124
4754.61 1066
4755.26 1085
4755.92 1099
4756.57 1033
4757.22 1073
4757.87 1084
4758.52 1048
4759.17 1068
4759.82 1060
4760.47 1089
4761.12 1121
4761.77 1173
4762.42 1150
4763.08 1116
4763.73 1160
4764.38 1163
4765.03 1077
4765.68 1111
4766.33 1078
4766.98 1084
4767.64 1069
4768.29 1054
4768.94 1156
4769.59 1089
4770.24 1111
4770.89 1057
4771.54 1098
4772.20 1098
4772.85 979
4773.50 1090
4774.15 1091
4774.80 1037
4775.46 1026
4776.11 1078
4776.76 1074
4777.41 1045
4778.06 1033
4778.72 1043
4779.37 1004
4780.02 1053
4780.67 1122
4781.33 1136
4781.98 1174
4782.63 1105
4783.28 1097
4783.94 1127
4784.59 1071
4785.24 1045
4785.89 1043
4786.55 1038
4787.20 1090
4787.85 1128
4788.51 1081
4789.16 1113
4789.81 1108
4790.46 1156
4791.12 1204
4791.77 1153
4792.42 1174
4793.08 1170
4793.73 1116
4794.38 1130
4795.04 1162
4795.69 1178
4796.34 1152
4797.00 1242
4797.65 1207
4798.30 1235
4798.96 1270
4799.61 1283
4800.27 1358
4800.92 1365
4801.57 1426
4802.23 1383
4802.88 1337
4803.53 1279
4804.19 1260
4804.84 1308
4805.50 1250
4806.15 1199
4806.81 1300
4807.46 1289
4808.11 1299
4808.77 1281
4809.42 1346
4810.08 1300
4810.73 1232
4811.39 1235
4812.04 1265
4812.69 1299
4813.35 1318
4814.00 1308
4814.66 1290
4815.31 1304
4815.97 1360
4816.62 1421
4817.28 1319
4817.93 1273
4818.59 1407
4819.24 1408
4819.90 1441
4820.55 1461
4821.21 1545
4821.86 1687
4822.52 1742
4823.17 1789
4823.83 1842
4824.48 1792
4825.14 1745
4825.79 1717
4826.45 1700
4827.11 1567
4827.76 1505
4828.42 1456
4829.07 1459
4829.73 1441
4830.38 1562
4831.04 1573
4831.70 1567
4832.35 1551
4833.01 1575
4833.66 1605
4834.32 1652
4834.98 1693
4835.63 1734
4836.29 1866
4836.94 1822
4837.60 1857
4838.26 1847
4838.91 1782
4839.57 1851
4840.23 1941
4840.88 1893
4841.54 1920
4842.20 1868
4842.85 1777
4843.51 1829
4844.17 1852
4844.82 1833
4845.48 1921
4846.14 1887
4846.79 1943
4847.45 1996
4848.11 2078
4848.76 2140
4849.42 2272
4850.08 2472
4850.73 2593
4851.39 2740
4852.05 2671
4852.71 2522
4853.36 2545
4854.02 2330
4854.68 2259
4855.34 2219
4855.99 2353
4856.65 2456
4857.31 2687
4857.97 2872
4858.62 3133
4859.28 3122
4859.94 3100
4860.60 2987
4861.25 2756
4861.91 2637
4862.57 2467
4863.23 2288
4863.89 2095
4864.54 2103
4865.20 2096
4865.86 2077
4866.52 2219
4867.18 2161
4867.84 2159
4868.49 2136
4869.15 2049
4869.81 2111
4870.47 2008
4871.13 2007
4871.79 1991
4872.44 1892
4873.10 1859
4873.76 1847
4874.42 1805
4875.08 1777
4875.74 1837
4876.40 1897
4877.06 1797
4877.72 1878
4878.37 1967
4879.03 1958
4879.69 1972
4880.35 1980
4881.01 1952
4881.67 1869
4882.33 1735
4882.99 1599
4883.65 1625
4884.31 1619
4884.97 1657
4885.63 1650
4886.29 1656
4886.95 1598
4887.61 1632
4888.26 1594
4888.92 1630
4889.58 1569
4890.24 1575
4890.90 1507
4891.56 1573
4892.22 1596
4892.88 1685
4893.54 1682
4894.20 1635
4894.86 1627
4895.52 1559
4896.18 1539
4896.84 1512
4897.51 1480
4898.17 1466
4898.83 1446
4899.49 1514
4900.15 1657
4900.81 1618
4901.47 1530
4902.13 1509
4902.79 1470
4903.45 1412
4904.11 1352
4904.77 1351
4905.43 1363
4906.09 1353
4906.75 1311
4907.41 1239
4908.08 1210
4908.74 1191
4909.40 1247
4910.06 1220
4910.72 1231
4911.38 1241
4912.04 1183
4912.70 1170
4913.37 1114
4914.03 1109
4914.69 1163
4915.35 1155
4916.01 1101
4916.67 1094
4917.33 1075
4918.00 1146
4918.66 1126
4919.32 1124
4919.98 1089
4920.64 1118
4921.31 1069
4921.97 1063
4922.63 1078
4923.29 1089
4923.95 1097
4924.62 1051
4925.28 1001
4925.94 1048
4926.60 1000
4927.26 1082
4927.93 1133
4928.59 1092
4929.25 1080
4929.91 1053
4930.58 1071
4931.24 1062
4931.90 1069
4932.56 1088
4933.23 1066
4933.89 1122
4934.55 1140
4935.22 1089
4935.88 1054
4936.54 1114
4937.20 1107
4937.87 1019
4938.53 1073
4939.19 1055
4939.86 1108
4940.52 1078
4941.18 1024
4941.85 1018
4942.51 979
4943.17 1003
4943.84 1030
4944.50 990
4945.16 1023
4945.83 987
4946.49 1009
4947.15 992
4947.82 964
4948.48 988
4949.15 962
4949.81 985
4950.47 961
4951.14 945
4951.80 984
4952.47 1006
4953.13 1009
4953.79 1019
4954.46 977
4955.12 954
4955.79 922
4956.45 944
4957.11 1003
4957.78 979
4958.44 1038
4959.11 1002
4959.77 1049
4960.44 1100
4961.10 1147
4961.77 1166
4962.43 1255
4963.10 1324
4963.76 1280
4964.42 1341
4965.09 1314
4965.75 1301
4966.42 1284
4967.08 1235
4967.75 1145
4968.41 1082
4969.08 1074
4969.74 1038
4970.41 1010
4971.08 989
4971.74 993
4972.41 1022
4973.07 1031
4973.74 1034
4974.40 1025
4975.07 1112
4975.73 1098
4976.40 1121
4977.06 1151
4977.73 1171
4978.40 1212
4979.06 1186
4979.73 1171
4980.39 1107
4981.06 1073
4981.73 1064
4982.39 1040
4983.06 1014
4983.72 936
4984.39 977
4985.06 951
4985.72 964
4986.39 960
4987.05 946
4987.72 898
4988.39 943
4989.05 947
4989.72 937
4990.39 930
4991.05 962
4991.72 1010
4992.39 946
4993.05 961
4993.72 896
4994.39 953
4995.05 1009
4995.72 931
4996.39 921
4997.05 886
4997.72 888
4998.39 921
4999.06 873
4999.72 900
5000.39 875
5001.06 870
5001.73 916
5002.39 848
5003.06 853
5003.73 939
5004.39 883
5005.06 841
5005.73 898
5006.40 888
5007.07 924
5007.73 866
5008.40 912
5009.07 905
5009.74 867
5010.40 881
5011.07 906
5011.74 910
5012.41 902
5013.08 944
5013.74 871
5014.41 909
5015.08 905
5015.75 895
5016.42 854
5017.09 835
5017.75 835
5018.42 843
5019.09 867
5019.76 868
5020.43 814
5021.10 871
5021.76 906
5022.43 898
5023.10 921
5023.77 924
5024.44 956
5025.11 911
5025.78 885
5026.45 871
5027.12 903
5027.78 884
5028.45 851
5029.12 960
5029.79 893
5030.46 836
5031.13 860
5031.80 828
5032.47 815
5033.14 853
5033.81 887
5034.48 846
5035.15 943
5035.82 918
5036.49 903
5037.16 827
5037.83 852
5038.50 863
5039.16 906
5039.83 862
5040.50 831
5041.17 860
5041.84 837
5042.51 862
5043.18 848
5043.85 891
5044.52 884
5045.20 903
5045.87 873
5046.54 849
5047.21 839
5047.88 842
5048.55 801
5049.22 861
5049.89 900
5050.56 832
5051.23 854
5051.90 877
5052.57 836
5053.24 845
5053.91 889
5054.58 835
5055.25 852
5055.92 844
5056.60 860
5057.27 860
5057.94 844
5058.61 888
5059.28 879
5059.95 836
5060.62 841
5061.29 820
5061.96 870
5062.64 834
5063.31 860
5063.98 913
5064.65 879
5065.32 938
5065.99 899
5066.66 908
5067.34 914
5068.01 865
5068.68 862
5069.35 863
5070.02 886
5070.70 926
5071.37 893
5072.04 913
5072.71 886
5073.38 928
5074.06 953
5074.73 927
5075.40 960
5076.07 932
5076.74 940
5077.42 992
5078.09 996
5078.76 1070
5079.43 1040
5080.11 1116
5080.78 1106
5081.45 1058
5082.12 988
5082.80 958
5083.47 1048
5084.14 1014
5084.82 900
5085.49 947
5086.16 1012
5086.83 949
5087.51 981
5088.18 1011
5088.85 978
5089.53 1081
5090.20 1097
5090.87 1117
5091.55 1125
5092.22 1064
5092.89 1082
5093.57 1121
5094.24 1069
5094.91 1030
5095.59 1025
5096.26 1009
5096.93 1017
5097.61 991
5098.28 978
5098.96 973
5099.63 986
5100.30 986
5100.98 972
5101.65 987
5102.32 1021
5103.00 1009
5103.67 985
5104.35 1041
5105.02 1057
5105.70 1038
5106.37 1041
5107.04 1002
5107.72 1004
5108.39 1045
5109.07 1040
5109.74 1045
5110.42 981
5111.09 975
5111.77 964
5112.44 1001
5113.11 990
5113.79 971
5114.46 991
5115.14 943
5115.81 982
5116.49 1009
5117.16 1065
5117.84 1125
5118.51 1134
5119.19 1236
5119.86 1355
5120.54 1292
5121.21 1313
5121.89 1270
5122.57 1301
5123.24 1129
5123.92 1052
5124.59 1082
5125.27 1093
5125.94 1088
5126.62 1043
5127.29 1050
5127.97 971
5128.64 1004
5129.32 1087
5130.00 1026
5130.67 980
5131.35 1013
5132.02 1021
5132.70 1065
5133.38 1041
5134.05 1021
5134.73 1017
5135.40 1000
5136.08 966
5136.76 985
5137.43 990
5138.11 1029
5138.79 978
5139.46 967
5140.14 968
5140.82 989
5141.49 987
5142.17 959
5142.85 874
5143.52 922
5144.20 927
5144.88 906
5145.55 917
5146.23 861
5146.91 874
5147.58 923
5148.26 904
5148.94 906
5149.61 895
5150.29 872
5150.97 897
5151.65 899
5152.32 894
5153.00 921
5153.68 903
5154.36 862
5155.03 867
5155.71 908
5156.39 911
5157.07 878
5157.74 927
5158.42 940
5159.10 970
5159.78 965
5160.45 909
5161.13 942
5161.81 953
5162.49 913
5163.17 920
5163.84 937
5164.52 919
5165.20 933
5165.88 943
5166.56 949
5167.24 961
5167.91 982
5168.59 952
5169.27 919
5169.95 875
5170.63 892
5171.31 869
5171.98 887
5172.66 813
5173.34 871
5174.02 884
5174.70 806
5175.38 887
5176.06 898
5176.74 849
5177.41 872
5178.09 872
5178.77 902
5179.45 880
5180.13 873
5180.81 866
5181.49 862
5182.17 854
5182.85 856
5183.53 910
5184.21 919
5184.89 826
5185.57 840
5186.24 859
5186.92 867
5187.60 833
5188.28 839
5188.96 839
5189.64 846
5190.32 881
5191.00 851
5191.68 855
5192.36 828
5193.04 834
5193.72 879
5194.40 858
5195.08 878
5195.76 873
5196.44 879
5197.12 808
5197.80 802
5198.48 809
5199.16 861
5199.84 837
5200.52 835
5201.21 874
5201.89 817
5202.57 844
5203.25 830
5203.93 859
5204.61 864
5205.29 919
5205.97 906
5206.65 856
5207.33 843
5208.01 911
5208.69 927
5209.37 924
5210.06 929
5210.74 891
5211.42 911
5212.10 962
5212.78 935
5213.46 979
5214.14 1040
5214.82 1058
5215.51 1078
5216.19 1094
5216.87 1008
5217.55 995
5218.23 1017
5218.91 996
5219.60 980
5220.28 998
5220.96 973
5221.64 988
5222.32 1087
5223.00 1049
5223.69 1025
5224.37 1076
5225.05 1053
5225.73 999
5226.41 990
5227.10 944
5227.78 975
5228.46 963
5229.14 970
5229.83 939
5230.51 960
5231.19 916
5231.87 937
5232.56 904
5233.24 919
5233.92 902
5234.60 961
5235.29 984
5235.97 1004
5236.65 1018
5237.34 1019
5238.02 960
5238.70 1040
5239.38 1016
5240.07 1014
5240.75 1035
5241.43 1061
5242.12 1029
5242.80 1023
5243.48 1027
5244.17 1002
5244.85 948
5245.53 912
5246.22 907
5246.90 929
5247.58 936
5248.27 945
5248.95 956
5249.63 934
5250.32 914
5251.00 957
5251.69 982
5252.37 1049
5253.05 1067
5253.74 989
5254.42 1001
5255.11 981
5255.79 896
5256.47 956
5257.16 926
5257.84 965
5258.53 997
5259.21 968
5259.89 931
5260.58 962
5261.26 994
5261.95 1056
5262.63 1044
5263.32 1024
5264.00 1040
5264.69 1035
5265.37 1061
5266.06 1009
5266.74 1013
5267.43 1058
5268.11 1016
5268.79 1000
5269.48 1009
5270.16 952
5270.85 914
5271.53 942
5272.22 1002
5272.91 971
5273.59 923
5274.28 996
5274.96 937
5275.65 946
5276.33 949
5277.02 966
5277.70 938
5278.39 886
5279.07 912
5279.76 969
5280.45 1008
5281.13 977
5281.82 936
5282.50 921
5283.19 948
5283.87 1001
5284.56 978
5285.25 935
5285.93 901
5286.62 872
5287.30 859
5287.99 870
5288.68 917
5289.36 876
5290.05 900
5290.74 912
5291.42 910
5292.11 923
5292.79 949
5293.48 938
5294.17 909
5294.85 923
5295.54 965
5296.23 995
5296.91 958
5297.60 936
5298.29 989
5298.98 957
5299.66 959
5300.35 1049
5301.04 1017
5301.72 1035
5302.41 1042
5303.10 1058
5303.78 1171
5304.47 1180
5305.16 1179
5305.85 1225
5306.53 1237
5307.22 1197
5307.91 1142
5308.60 1240
5309.28 1201
5309.97 1255
5310.66 1259
5311.35 1252
5312.03 1292
5312.72 1307
5313.41 1310
5314.10 1316
5314.79 1302
5315.47 1201
5316.16 1126
5316.85 1147
5317.54 1128
5318.23 1220
5318.91 1228
5319.60 1162
5320.29 1203
5320.98 1193
5321.67 1164
5322.36 1176
5323.04 1179
5323.73 1146
5324.42 1133
5325.11 1037
5325.80 1051
5326.49 973
5327.18 956
5327.86 975
5328.55 973
5329.24 998
5329.93 958
5330.62 931
5331.31 993
5332.00 1011
5332.69 962
5333.38 966
5334.06 939
5334.75 934
5335.44 914
5336.13 919
5336.82 899
5337.51 918
5338.20 933
5338.89 903
5339.58 900
5340.27 914
5340.96 951
5341.65 939
5342.34 950
5343.03 896
5343.72 988
5344.41 991
5345.10 1014
5345.79 1033
5346.48 1030
5347.17 1074
5347.86 1138
5348.55 1170
5349.24 1176
5349.93 1210
5350.62 1198
5351.31 1203
5352.00 1200
5352.69 1108
5353.38 1079
5354.07 1063
5354.76 997
5355.45 984
5356.14 931
5356.83 931
5357.52 947
5358.21 890
5358.90 835
5359.59 899
5360.29 914
5360.98 916
5361.67 943
5362.36 1004
5363.05 924
5363.74 946
5364.43 906
5365.12 932
5365.81 946
5366.50 889
5367.20 890
5367.89 906
5368.58 913
5369.27 897
5369.96 900
5370.65 881
5371.34 883
5372.04 895
5372.73 917
5373.42 928
5374.11 846
5374.80 855
5375.49 874
5376.19 937
5376.88 933
5377.57 922
5378.26 862
5378.95 908
5379.65 863
5380.34 845
5381.03 873
5381.72 879
5382.42 936
5383.11 875
5383.80 838
5384.49 880
5385.19 881
5385.88 873
5386.57 912
5387.26 916
5387.96 882
5388.65 902
5389.34 946
5390.03 990
5390.73 977
5391.42 985
5392.11 970
5392.80 944
5393.50 923
5394.19 910
5394.88 911
5395.58 949
5396.27 918
5396.96 945
5397.66 901
5398.35 885
5399.04 867
5399.74 857
5400.43 888
5401.12 882
5401.82 859
5402.51 829
5403.20 887
5403.90 915
5404.59 896
5405.29 922
5405.98 899
5406.67 924
5407.37 923
5408.06 924
5408.75 976
5409.45 1054
5410.14 998
5410.84 979
5411.53 926
5412.23 920
5412.92 948
5413.61 951
5414.31 951
5415.00 918
5415.70 913
5416.39 935
5417.09 941
5417.78 930
5418.47 941
5419.17 967
5419.86 1040
5420.56 1045
5421.25 1007
5421.95 998
5422.64 1061
5423.34 1014
5424.03 997
5424.73 1034
5425.42 1039
5426.12 1020
5426.81 1013
5427.51 947
5428.20 1001
5428.90 1015
5429.59 994
5430.29 999
5430.99 1034
5431.68 1048
5432.38 977
5433.07 1013
5433.77 985
5434.46 1010
5435.16 1043
5435.85 1009
5436.55 1027
5437.25 1063
5437.94 1074
5438.64 1067
5439.33 958
5440.03 1004
5440.73 1022
5441.42 998
5442.12 1015
5442.81 1035
5443.51 1069
5444.21 1100
5444.90 1227
5445.60 1253
5446.29 1328
5446.99 1458
5447.69 1491
5448.38 1579
5449.08 1577
5449.78 1565
5450.47 1478
5451.17 1371
5451.87 1399
5452.56 1371
5453.26 1315
5453.96 1289
5454.65 1209
5455.35 1166
5456.05 1239
5456.75 1215
5457.44 1227
5458.14 1180
5458.84 1219
5459.53 1233
5460.23 1209
5460.93 1196
5461.63 1198
5462.32 1224
5463.02 1209
5463.72 1256
5464.42 1259
5465.11 1264
5465.81 1362
5466.51 1294
5467.21 1310
5467.90 1240
5468.60 1216
5469.30 1313
5470.00 1283
5470.70 1297
5471.39 1319
5472.09 1394
5472.79 1482
5473.49 1452
5474.19 1445
5474.88 1519
5475.58 1513
5476.28 1514
5476.98 1609
5477.68 1636
5478.38 1785
5479.07 1933
5479.77 2145
5480.47 2234
5481.17 2502
5481.87 2631
5482.57 2458
5483.27 2364
5483.96 2278
5484.66 2130
5485.36 2022
5486.06 1902
5486.76 1857
5487.46 1785
5488.16 1787
5488.86 1660
5489.56 1676
5490.26 1685
5490.96 1742
5491.65 1792
5492.35 1828
5493.05 1880
5493.75 1930
5494.45 1909
5495.15 1968
5495.85 2008
5496.55 1946
5497.25 2032
5497.95 2176
5498.65 2352
5499.35 2748
5500.05 3291
5500.75 3876
5501.45 4191
5502.15 4552
5502.85 4398
5503.55 4025
5504.25 3470
5504.95 2998
5505.65 2557
5506.35 2228
5507.05 1957
5507.75 1843
5508.45 1723
5509.15 1710
5509.85 1691
5510.55 1614
5511.25 1548
5511.95 1551
5512.65 1512
5513.35 1544
5514.05 1540
5514.76 1581
5515.46 1594
5516.16 1586
5516.86 1580
5517.56 1540
5518.26 1505
5518.96 1533
5519.66 1515
5520.36 1495
5521.06 1536
5521.77 1492
5522.47 1418
5523.17 1422
5523.87 1413
5524.57 1360
5525.27 1296
5525.97 1245
5526.67 1248
5527.38 1251
5528.08 1310
5528.78 1235
5529.48 1253
5530.18 1257
5530.88 1280
5531.59 1319
5532.29 1248
5532.99 1195
5533.69 1179
5534.39 1208
5535.10 1211
5535.80 1191
5536.50 1187
5537.20 1189
5537.90 1209
5538.61 1164
5539.31 1243
5540.01 1229
5540.71 1191
5541.42 1156
5542.12 1155
5542.82 1166
5543.52 1151
5544.23 1079
5544.93 1030
5545.63 1061
5546.33 1083
5547.04 1039
5547.74 1072
5548.44 1091
5549.15 1114
5549.85 1078
5550.55 1150
5551.26 1118
5551.96 1067
5552.66 1100
5553.36 1051
5554.07 1049
5554.77 1042
5555.47 1063
5556.18 1061
5556.88 1067
5557.58 1067
5558.29 1048
5558.99 1022
5559.70 1069
5560.40 1148
5561.10 1104
5561.81 1109
5562.51 1125
5563.21 1111
5563.92 1121
5564.62 1127
5565.33 1121
5566.03 1093
5566.73 1136
5567.44 1084
5568.14 1055
5568.85 1082
5569.55 1052
5570.25 1057
5570.96 1034
5571.66 1016
5572.37 1032
5573.07 1076
5573.78 1031
5574.48 1085
5575.19 1179
5575.89 1121
5576.59 1126
5577.30 1124
5578.00 1120
5578.71 1109
5579.41 1069
5580.12 1069
5580.82 1074
5581.53 999
5582.23 995
5582.94 1044
5583.64 1018
5584.35 1026
5585.05 977
5585.76 927
5586.46 972
5587.17 1037
5587.88 1040
5588.58 1029
5589.29 1034
5589.99 1007
5590.70 1031
5591.40 998
5592.11 964
5592.81 1031
5593.52 1004
5594.23 975
5594.93 985
5595.64 1006
5596.34 953
5597.05 908
5597.76 909
5598.46 914
5599.17 926
5599.87 919
5600.58 956
5601.29 917
5601.99 888
5602.70 972
5603.41 1014
5604.11 975
5604.82 966
5605.52 959
5606.23 973
5606.94 1007
5607.64 975
5608.35 967
5609.06 1001
5609.76 992
5610.47 1000
5611.18 943
5611.88 948
5612.59 976
5613.30 914
5614.01 917
5614.71 935
5615.42 932
5616.13 954
5616.83 1005
5617.54 962
5618.25 982
5618.96 997
5619.66 1016
5620.37 1069
5621.08 990
5621.79 1006
5622.49 1011
5623.20 951
5623.91 972
5624.62 1061
5625.32 1071
5626.03 1076
5626.74 1048
5627.45 1049
5628.16 1095
5628.86 1152
5629.57 1138
5630.28 1127
5630.99 1075
5631.70 1134
5632.40 1125
5633.11 1135
5633.82 1114
5634.53 1120
5635.24 1214
5635.95 1206
5636.65 1119
5637.36 1164
5638.07 1247
5638.78 1207
5639.49 1285
5640.20 1355
5640.91 1377
5641.61 1307
5642.32 1275
5643.03 1282
5643.74 1234
5644.45 1204
5645.16 1210
5645.87 1228
5646.58 1174
5647.29 1131
5648.00 1129
5648.70 1136
5649.41 1101
5650.12 1089
5650.83 1126
5651.54 1068
5652.25 1062
5652.96 1060
5653.67 1089
5654.38 1096
5655.09 1107
5655.80 1137
5656.51 1148
5657.22 1140
5657.93 1112
5658.64 1181
5659.35 1231
5660.06 1313
5660.77 1273
5661.48 1312
5662.19 1241
5662.90 1221
5663.61 1247
5664.32 1162
5665.03 1178
5665.74 1157
5666.45 1101
5667.16 1064
5667.87 1097
5668.58 1118
5669.29 1126
5670.00 1179
5670.71 1181
5671.42 1264
5672.13 1315
5672.84 1292
5673.56 1240
5674.27 1234
5674.98 1163
5675.69 1174
5676.40 1100
5677.11 1115
5677.82 1100
5678.53 1091
5679.24 1104
5679.95 1078
5680.67 1114
5681.38 1095
5682.09 1140
5682.80 1090
5683.51 1104
5684.22 1101
5684.93 1062
5685.65 1000
5686.36 1068
5687.07 1044
5687.78 1006
5688.49 1063
5689.20 1014
5689.92 1024
5690.63 1041
5691.34 994
5692.05 1012
5692.76 1008
5693.47 1034
5694.19 976
5694.90 964
5695.61 983
5696.32 965
5697.04 941
5697.75 978
5698.46 971
5699.17 974
5699.89 986
5700.60 952
5701.31 955
5702.02 964
5702.74 987
5703.45 932
5704.16 1013
5704.87 992
5705.59 1012
5706.30 1005
5707.01 965
5707.72 995
5708.44 987
5709.15 972
5709.86 999
5710.58 1004
5711.29 997
5712.00 913
5712.72 892
5713.43 886
5714.14 930
5714.86 936
5715.57 972
5716.28 987
5717.00 994
5717.71 930
5718.42 957
5719.14 893
5719.85 932
5720.56 920
5721.28 897
5721.99 935
5722.71 973
5723.42 1004
5724.13 971
5724.85 1006
5725.56 1033
5726.28 1114
5726.99 1079
5727.70 1106
5728.42 1143
5729.13 1198
5729.85 1129
5730.56 1129
5731.28 1120
5731.99 1077
5732.70 1077
5733.42 1068
5734.13 978
5734.85 1001
5735.56 960
5736.28 942
5736.99 970
5737.71 979
5738.42 977
5739.14 923
5739.85 928
5740.57 942
5741.28 947
5742.00 923
5742.71 932
5743.43 941
5744.14 918
5744.86 980
5745.57 915
5746.29 930
5747.00 937
5747.72 958
5748.43 954
5749.15 953
5749.87 925
5750.58 926
5751.30 975
5752.01 993
5752.73 992
5753.44 983
5754.16 1025
5754.88 1026
5755.59 1032
5756.31 1040
5757.02 1118
5757.74 1130
5758.46 1142
5759.17 1155
5759.89 1169
5760.60 1152
5761.32 1065
5762.04 1071
5762.75 1075
5763.47 1042
5764.19 1102
5764.90 1099
5765.62 1082
5766.34 1062
5767.05 1064
5767.77 1094
5768.49 1132
5769.20 1218
5769.92 1259
5770.64 1370
5771.35 1480
5772.07 1569
5772.79 1566
5773.50 1456
5774.22 1306
5774.94 1208
5775.65 1201
5776.37 1140
5777.09 1072
5777.81 1110
5778.52 1097
5779.24 1055
5779.96 1092
5780.68 1041
5781.39 1098
5782.11 1116
5782.83 1097
5783.55 1053
5784.26 1048
5784.98 1098
5785.70 1086
5786.42 1059
5787.14 1057
5787.85 1001
5788.57 1044
5789.29 1078
5790.01 1061
5790.73 1080
5791.44 1075
5792.16 1028
5792.88 1058
5793.60 1043
5794.32 1021
5795.03 1062
5795.75 1089
5796.47 1047
5797.19 1051
5797.91 1071
5798.63 1072
5799.35 1109
5800.06 1125
5800.78 1091
5801.50 1126
5802.22 1140
5802.94 1125
5803.66 1072
5804.38 1060
5805.10 1045
5805.82 967
5806.53 979
5807.25 1041
5807.97 976
5808.69 1012
5809.41 1017
5810.13 992
5810.85 1002
5811.57 981
5812.29 980
5813.01 981
5813.73 1011
5814.45 946
5815.17 948
5815.89 945
5816.61 932
5817.33 965
5818.05 959
5818.77 982
5819.49 1051
5820.20 1007
5820.92 986
5821.64 1028
5822.36 980
5823.09 996
5823.81 954
5824.53 967
5825.25 961
5825.97 1012
5826.69 972
5827.41 927
5828.13 980
5828.85 985
5829.57 990
5830.29 963
5831.01 967
5831.73 955
5832.45 965
5833.17 991
5833.89 985
5834.61 956
5835.33 957
5836.05 971
5836.78 936
5837.50 936
5838.22 988
5838.94 939
5839.66 892
5840.38 903
5841.10 970
5841.82 955
5842.54 986
5843.27 998
5843.99 965
5844.71 997
5845.43 1013
5846.15 966
5846.87 932
5847.59 905
5848.32 973
5849.04 998
5849.76 1009
5850.48 1082
5851.20 1058
5851.93 1038
5852.65 1023
5853.37 1019
5854.09 1050
5854.81 1020
5855.54 1013
5856.26 999
5856.98 1062
5857.70 1056
5858.42 1033
5859.15 1020
5859.87 1015
5860.59 986
5861.31 1023
5862.04 1017
5862.76 1032
5863.48 1054
5864.20 1033
5864.93 1038
5865.65 1024
5866.37 992
5867.10 1044
5867.82 1057
5868.54 1045
5869.26 1043
5869.99 1021
5870.71 1045
5871.43 1034
5872.16 1062
5872.88 1080
5873.60 1032
5874.33 1054
5875.05 1076
5875.77 1037
5876.50 1020
5877.22 1081
5877.94 1057
5878.67 1149
5879.39 1180
5880.11 1166
5880.84 1108
5881.56 1121
5882.28 1227
5883.01 1246
5883.73 1199
5884.46 1197
5885.18 1189
5885.90 1152
5886.63 1168
5887.35 1138
5888.08 1225
5888.80 1227
5889.52 1134
5890.25 1197
5890.97 1210
5891.70 1198
5892.42 1251
5893.15 1223
5893.87 1204
5894.59 1210
5895.32 1174
5896.04 1203
5896.77 1280
5897.49 1213
5898.22 1196
5898.94 1153
5899.67 1217
5900.39 1258
5901.12 1273
5901.84 1223
5902.57 1231
5903.29 1221
5904.02 1263
5904.74 1317
5905.47 1282
5906.19 1295
5906.92 1395
5907.64 1394
5908.37 1411
5909.09 1369
5909.82 1399
5910.55 1440
5911.27 1439
5912.00 1394
5912.72 1426
5913.45 1452
5914.17 1448
5914.90 1482
5915.63 1461
5916.35 1405
5917.08 1465
5917.80 1469
5918.53 1482
5919.25 1514
5919.98 1474
5920.71 1532
5921.43 1512
5922.16 1549
5922.89 1588
5923.61 1593
5924.34 1627
5925.06 1690
5925.79 1727
5926.52 1741
5927.24 1752
5927.97 1794
5928.70 1796
5929.42 1781
5930.15 1789
5930.88 1969
5931.60 1883
5932.33 1865
5933.06 1932
5933.78 1903
5934.51 1996
5935.24 1988
5935.97 2084
5936.69 2049
5937.42 2046
5938.15 2130
5938.87 2212
5939.60 2267
5940.33 2282
5941.06 2254
5941.78 2346
5942.51 2374
5943.24 2345
5943.97 2475
5944.69 2546
5945.42 2581
5946.15 2665
5946.88 2708
5947.60 2684
5948.33 2781
5949.06 2786
5949.79 2897
5950.52 3011
5951.24 3235
5951.97 3447
5952.70 3755
5953.43 3977
5954.16 3959
5954.88 4059
5955.61 3980
5956.34 3887
5957.07 3689
5957.80 3720
5958.53 3733
5959.25 3591
5959.98 3607
5960.71 3562
5961.44 3537
5962.17 3511
5962.90 3572
5963.63 3657
5964.36 3915
5965.08 4155
5965.81 4401
5966.54 4768
5967.27 5112
5968.00 5434
5968.73 5429
5969.46 5275
5970.19 5189
5970.92 4947
5971.65 4738
5972.37 4625
5973.10 4526
5973.83 4427
5974.56 4387
5975.29 4386
5976.02 4372
5976.75 4255
5977.48 4267
5978.21 4299
5978.94 4438
5979.67 4581
5980.40 4683
5981.13 4940
5981.86 5005
5982.59 5133
5983.32 5233
5984.05 5228
5984.78 5300
5985.51 5199
5986.24 5157
5986.97 5241
5987.70 5194
5988.43 5194
5989.16 5221
5989.89 5212
5990.62 5240
5991.35 5204
5992.08 5217
5992.81 5318
5993.54 5353
5994.27 5460
5995.00 5527
5995.74 5567
5996.47 5823
5997.20 5888
5997.93 5878
5998.66 5830
5999.39 5892
6000.12 5927
6000.85 5844
6001.58 5808
6002.31 5790
6003.04 5549
6003.78 5453
6004.51 5328
6005.24 5348
6005.97 5264
6006.70 5275
6007.43 5420
6008.16 5579
6008.90 6005
6009.63 6775
6010.36 7837
6011.09 9325
6011.82 11052
6012.55 13119
6013.29 14992
6014.02 16631
6014.75 17616
6015.48 17856
6016.21 17430
6016.95 16586
6017.68 14924
6018.41 13295
6019.14 11565
6019.87 9915
6020.61 8611
6021.34 7295
6022.07 6423
6022.80 5610
6023.54 5266
6024.27 4948
6025.00 4671
6025.73 4523
6026.47 4256
6027.20 4213
6027.93 4212
6028.66 4253
6029.40 4342
6030.13 4444
6030.86 4459
6031.59 4441
6032.33 4394
6033.06 4075
6033.79 3833
6034.53 3727
6035.26 3630
6035.99 3431
6036.73 3339
6037.46 3312
6038.19 3458
6038.93 3466
6039.66 3491
6040.39 3526
6041.13 3582
6041.86 3639
6042.59 3753
6043.33 3750
6044.06 3697
6044.79 3745
6045.53 3831
6046.26 3830
6047.00 3747
6047.73 3847
6048.46 3989
6049.20 3993
6049.93 4142
6050.67 4429
6051.40 4695
6052.13 4912
6052.87 5287
6053.60 5421
6054.34 5489
6055.07 5497
6055.81 5246
6056.54 5056
6057.27 4744
6058.01 4500
6058.74 4332
6059.48 4195
6060.21 4033
6060.95 3904
6061.68 3804
6062.42 3811
6063.15 3800
6063.89 3733
6064.62 3573
6065.36 3550
6066.09 3616
6066.83 3448
6067.56 3422
6068.30 3285
6069.03 3247
6069.77 3305
6070.50 3207
6071.24 3075
6071.97 3169
6072.71 3140
6073.44 3111
6074.18 3071
6074.91 3077
6075.65 3079
6076.39 3067
6077.12 3079
6077.86 3051
6078.59 3030
6079.33 2907
6080.06 2870
6080.80 2870
6081.54 2889
6082.27 2870
6083.01 2737
6083.74 2732
6084.48 2735
6085.22 2583
6085.95 2488
6086.69 2510
6087.42 2516
6088.16 2547
6088.90 2580
6089.63 2603
6090.37 2660
6091.11 2634
6091.84 2590
6092.58 2650
6093.32 2630
6094.05 2619
6094.79 2548
6095.53 2613
6096.26 2516
6097.00 2519
6097.74 2572
6098.47 2442
6099.21 2386
6099.95 2475
6100.69 2461
6101.42 2435
6102.16 2465
6102.90 2505
6103.63 2498
6104.37 2456
6105.11 2401
6105.85 2341
6106.58 2356
6107.32 2410
6108.06 2359
6108.80 2426
6109.53 2406
6110.27 2464
6111.01 2394
6111.75 2422
6112.49 2514
6113.22 2512
6113.96 2566
6114.70 2533
6115.44 2626
6116.17 2628
6116.91 2637
6117.65 2715
6118.39 2768
6119.13 2775
6119.87 2667
6120.60 2673
6121.34 2660
6122.08 2722
6122.82 2799
6123.56 2709
6124.30 2786
6125.03 2831
6125.77 2877
6126.51 2888
6127.25 2853
6127.99 2878
6128.73 2853
6129.47 2863
6130.21 2815
6130.94 2808
6131.68 2804
6132.42 2978
6133.16 2859
6133.90 2869
6134.64 2921
6135.38 3039
6136.12 3115
6136.86 3084
6137.60 3306
6138.34 3477
6139.08 3571
6139.81 3674
6140.55 3752
6141.29 3900
6142.03 3862
6142.77 3837
6143.51 3860
6144.25 3740
6144.99 3756
6145.73 3703
6146.47 3680
6147.21 3661
6147.95 3662
6148.69 3553
6149.43 3514
6150.17 3623
6150.91 3638
6151.65 3629
6152.39 3587
6153.13 3544
6153.87 3641
6154.61 3733
6155.35 3874
6156.09 3841
6156.83 3846
6157.58 3921
6158.32 3992
6159.06 3999
6159.80 4076
6160.54 4120
6161.28 4253
6162.02 4256
6162.76 4395
6163.50 4539
6164.24 4739
6164.98 4996
6165.72 5242
6166.46 5481
6167.21 5617
6167.95 5767
6168.69 5788
6169.43 5687
6170.17 5625
6170.91 5440
6171.65 5458
6172.39 5430
6173.14 5321
6173.88 5188
6174.62 5305
6175.36 5280
6176.10 5315
6176.84 5405
6177.59 5529
6178.33 5830
6179.07 6425
6179.81 7273
6180.55 8235
6181.30 9426
6182.04 10851
6182.78 12147
6183.52 13319
6184.26 13911
6185.01 13811
6185.75 13603
6186.49 12789
6187.23 11676
6187.97 10440
6188.72 9357
6189.46 8406
6190.20 7583
6190.94 6988
6191.69 6531
6192.43 6268
6193.17 6030
6193.92 5871
6194.66 5816
6195.40 5705
6196.14 5505
6196.89 5460
6197.63 5368
6198.37 5312
6199.12 5243
6199.86 5242
6200.60 5334
6201.34 5252
6202.09 5274
6202.83 5340
6203.57 5611
6204.32 6072
6205.06 6615
6205.80 7703
6206.55 9382
6207.29 11364
6208.03 13720
6208.78 15932
6209.52 17693
6210.27 18423
6211.01 18712
6211.75 18205
6212.50 17068
6213.24 15201
6213.98 13310
6214.73 11448
6215.47 9773
6216.22 8205
6216.96 7067
6217.71 6080
6218.45 5490
6219.19 4997
6219.94 4719
6220.68 4499
6221.43 4293
6222.17 4272
6222.92 4208
6223.66 4097
6224.40 4001
6225.15 3943
6225.89 3759
6226.64 3653
6227.38 3556
6228.13 3311
6228.87 3242
6229.62 3062
6230.36 2903
6231.11 2838
6231.85 2856
6232.60 2825
6233.34 2833
6234.09 2776
6234.83 2813
6235.58 2879
6236.32 2877
6237.07 2922
6237.81 2953
6238.56 2999
6239.30 3072
6240.05 3167
6240.80 3356
6241.54 3305
6242.29 3277
6243.03 3311
6243.78 3332
6244.52 3481
6245.27 3502
6246.02 3497
6246.76 3750
6247.51 3738
6248.25 3761
6249.00 3791
6249.75 3849
6250.49 3724
6251.24 3657
6251.98 3551
6252.73 3396
6253.48 3275
6254.22 3161
6254.97 3080
6255.72 2987
6256.46 2942
6257.21 2885
6257.95 2868
6258.70 2829
6259.45 2824
6260.19 2761
6260.94 2727
6261.69 2796
6262.43 2733
6263.18 2663
6263.93 2579
6264.68 2608
6265.42 2617
6266.17 2590
6266.92 2524
6267.66 2486
6268.41 2497
6269.16 2573
6269.91 2515
6270.65 2519
6271.40 2552
6272.15 2493
6272.89 2500
6273.64 2511
6274.39 2557
6275.14 2476
6275.88 2431
6276.63 2409
6277.38 2379
6278.13 2304
6278.88 2345
6279.62 2440
6280.37 2362
6281.12 2270
6281.87 2290
6282.62 2249
6283.36 2170
6284.11 2141
6284.86 2155
6285.61 2132
6286.36 2052
6287.10 2066
6287.85 2107
6288.60 2045
6289.35 1995
6290.10 2024
6290.85 2071
6291.59 2043
6292.34 1963
6293.09 1972
6293.84 1940
6294.59 1928
6295.34 1956
6296.09 1912
6296.84 1897
6297.58 1902
6298.33 1817
6299.08 1855
6299.83 1771
6300.58 1772
6301.33 1782
6302.08 1763
6302.83 1796
6303.58 1763
6304.33 1719
6305.08 1758
6305.83 1764
6306.58 1732
6307.32 1754
6308.07 1761
6308.82 1791
6309.57 1841
6310.32 1831
6311.07 1928
6311.82 1877
6312.57 1974
6313.32 1937
6314.07 1945
6314.82 1879
6315.57 1931
6316.32 1857
6317.07 1851
6317.82 1865
6318.57 1866
6319.32 1868
6320.07 1821
6320.82 1828
6321.57 1732
6322.32 1710
6323.07 1737
6323.82 1699
6324.58 1699
6325.33 1686
6326.08 1661
6326.83 1714
6327.58 1756
6328.33 1728
6329.08 1787
6329.83 1797
6330.58 1793
6331.33 1793
6332.08 1669
6332.83 1672
6333.58 1705
6334.34 1727
6335.09 1685
6335.84 1683
6336.59 1689
6337.34 1687
6338.09 1684
6338.84 1623
6339.59 1680
6340.35 1691
6341.10 1662
6341.85 1662
6342.60 1662
6343.35 1650
6344.10 1677
6344.86 1700
6345.61 1707
6346.36 1690
6347.11 1719
6347.86 1724
6348.62 1797
6349.37 1775
6350.12 1770
6350.87 1764
6351.62 1848
6352.38 1974
6353.13 2058
6353.88 2174
6354.63 2214
6355.38 2310
6356.14 2218
6356.89 2112
6357.64 2040
6358.39 2007
6359.15 1969
6359.90 1930
6360.65 1841
6361.40 1869
6362.16 1822
6362.91 1784
6363.66 1811
6364.42 1836
6365.17 1935
6365.92 1972
6366.67 2054
6367.43 2158
6368.18 2194
6368.93 2280
6369.69 2257
6370.44 2283
6371.19 2230
6371.95 2061
6372.70 1982
6373.45 1976
6374.21 1825
6374.96 1794
6375.71 1751
6376.47 1768
6377.22 1721
6377.98 1720
6378.73 1703
6379.48 1748
6380.24 1848
6380.99 1885
6381.74 1839
6382.50 1902
6383.25 1941
6384.01 1839
6384.76 1802
6385.51 1819
6386.27 1715
6387.02 1661
6387.78 1708
6388.53 1660
6389.29 1664
6390.04 1697
6390.79 1616
6391.55 1597
6392.30 1659
6393.06 1629
6393.81 1631
6394.57 1635
6395.32 1592
6396.08 1626
6396.83 1641
6397.59 1621
6398.34 1628
6399.10 1709
6399.85 1688
6400.61 1698
6401.36 1637
6402.12 1623
6402.87 1613
6403.63 1648
6404.38 1585
6405.14 1563
6405.89 1580
6406.65 1640
6407.40 1607
6408.16 1632
6408.91 1646
6409.67 1730
6410.43 1761
6411.18 1766
6411.94 1757
6412.69 1730
6413.45 1777
6414.20 1733
6414.96 1765
6415.72 1825
6416.47 1848
6417.23 1864
6417.98 1861
6418.74 1870
6419.50 1892
6420.25 1816
6421.01 1823
6421.77 1756
6422.52 1734
6423.28 1782
6424.03 1769
6424.79 1763
6425.55 1695
6426.30 1685
6427.06 1661
6427.82 1694
6428.57 1777
6429.33 1744
6430.09 1704
6430.84 1758
6431.60 1795
6432.36 1811
6433.11 1756
6433.87 1800
6434.63 1848
6435.39 1828
6436.14 1797
6436.90 1870
6437.66 1875
6438.41 1857
6439.17 1874
6439.93 1932
6440.69 1952
6441.44 1946
6442.20 1955
6442.96 1982
6443.72 1986
6444.47 1911
6445.23 1947
6445.99 2033
6446.75 2027
6447.50 2078
6448.26 2035
6449.02 2026
6449.78 2131
6450.54 2071
6451.29 2092
6452.05 2041
6452.81 2072
6453.57 2122
6454.33 2057
6455.08 2124
6455.84 2143
6456.60 2180
6457.36 2167
6458.12 2139
6458.88 2180
6459.64 2197
6460.39 2278
6461.15 2237
6461.91 2227
6462.67 2370
6463.43 2428
6464.19 2481
6464.95 2512
6465.70 2604
6466.46 2649
6467.22 2668
6467.98 2671
6468.74 2654
6469.50 2696
6470.26 2710
6471.02 2721
6471.78 2721
6472.54 2751
6473.30 2680
6474.05 2682
6474.81 2719
6475.57 2780
6476.33 2784
6477.09 2903
6477.85 2906
6478.61 3051
6479.37 3057
6480.13 2993
6480.89 3079
6481.65 3190
6482.41 3049
6483.17 3190
6483.93 3319
6484.69 3378
6485.45 3296
6486.21 3243
6486.97 3394
6487.73 3492
6488.49 3560
6489.25 3688
6490.01 3702
6490.77 3709
6491.53 3894
6492.29 4079
6493.05 4089
6493.81 4218
6494.57 4269
6495.33 4317
6496.10 4274
6496.86 4297
6497.62 4272
6498.38 4215
6499.14 4267
6499.90 4253
6500.66 4163
6501.42 4263
6502.18 4384
6502.94 4580
6503.70 4919
6504.47 5307
6505.23 5977
6505.99 7312
6506.75 8752
6507.51 10597
6508.27 12538
6509.03 14054
6509.79 14753
6510.56 14850
6511.32 14428
6512.08 13300
6512.84 11966
6513.60 10532
6514.36 9193
6515.13 8072
6515.89 7116
6516.65 6472
6517.41 5882
6518.17 5569
6518.94 5301
6519.70 5123
6520.46 4955
6521.22 4875
6521.98 4858
6522.75 5015
6523.51 5017
6524.27 5035
6525.03 5368
6525.79 5648
6526.56 5967
6527.32 6269
6528.08 6592
6528.84 6808
6529.61 6976
6530.37 6906
6531.13 6802
6531.90 6919
6532.66 6960
6533.42 7301
6534.18 8017
6534.95 9058
6535.71 10453
6536.47 11902
6537.24 12783
6538.00 13242
6538.76 12988
6539.53 12442
6540.29 11351
6541.05 10093
6541.82 8894
6542.58 7782
6543.34 6942
6544.11 6247
6544.87 5771
6545.63 5443
6546.40 5273
6547.16 5125
6547.92 5005
6548.69 4873
6549.45 4757
6550.21 4671
6550.98 4505
6551.74 4304
6552.51 4278
6553.27 4110
6554.03 4039
6554.80 4052
6555.56 4016
6556.33 3806
6557.09 3823
6557.85 3851
6558.62 3839
6559.38 3842
6560.15 3823
6560.91 3883
6561.68 3907
6562.44 3903
6563.21 4012
6563.97 3994
6564.74 4098
6565.50 4153
6566.26 4200
6567.03 4143
6567.79 4187
6568.56 4226
6569.32 4219
6570.09 4258
6570.85 4214
6571.62 4303
6572.38 4353
6573.15 4549
6573.91 4476
6574.68 4536
6575.44 4704
6576.21 4753
6576.98 4775
6577.74 4743
6578.51 4661
6579.27 4603
6580.04 4576
6580.80 4558
6581.57 4535
6582.33 4562
6583.10 4559
6583.87 4565
6584.63 4568
6585.40 4628
6586.16 4651
6586.93 4629
6587.70 4537
6588.46 4408
6589.23 4427
6589.99 4403
6590.76 4397
6591.53 4533
6592.29 4699
6593.06 4897
6593.82 5182
6594.59 5366
6595.36 5533
6596.12 5694
6596.89 5732
6597.66 5762
6598.42 5601
6599.19 5370
6599.96 5177
6600.72 4857
6601.49 4673
6602.26 4445
6603.02 4270
6603.79 4231
6604.56 4093
6605.33 3969
6606.09 3855
6606.86 3768
6607.63 3792
6608.39 3805
6609.16 3762
6609.93 3790
6610.70 3840
6611.46 3759
6612.23 3859
6613.00 3843
6613.77 3706
6614.53 3714
6615.30 3749
6616.07 3666
6616.84 3652
6617.60 3694
6618.37 3722
6619.14 3807
6619.91 3982
6620.68 4029
6621.44 4188
6622.21 4376
6622.98 4631
6623.75 4810
6624.52 4927
6625.28 4820
6626.05 4735
6626.82 4665
6627.59 4557
6628.36 4374
6629.13 4200
6629.89 4031
6630.66 3863
6631.43 3752
6632.20 3792
6632.97 3873
6633.74 3990
6634.51 4268
6635.27 4423
6636.04 4515
6636.81 4600
6637.58 4679
6638.35 4794
6639.12 4740
6639.89 4901
6640.66 5056
6641.43 5364
6642.19 5540
6642.96 5420
6643.73 5415
6644.50 5402
6645.27 5213
6646.04 4891
6646.81 4593
6647.58 4259
6648.35 4043
6649.12 3807
6649.89 3623
6650.66 3434
6651.43 3298
6652.20 3201
6652.97 3138
6653.74 3131
6654.51 3034
6655.28 3067
6656.05 3047
6656.82 3079
6657.59 3041
6658.36 3113
6659.13 3012
6659.90 2962
6660.67 2924
6661.44 2924
6662.21 2981
6662.98 2964
6663.75 2938
6664.52 2936
6665.29 2877
6666.06 2951
6666.83 2918
6667.60 2959
6668.37 3013
6669.14 2972
6669.91 3044
6670.68 3140
6671.46 3186
6672.23 3170
6673.00 3231
6673.77 3148
6674.54 3287
6675.31 3223
6676.08 3218
6676.85 3318
6677.62 3310
6678.40 3229
6679.17 3293
6679.94 3279
6680.71 3386
6681.48 3416
6682.25 3472
6683.02 3570
6683.80 3743
6684.57 3894
6685.34 4113
6686.11 4141
6686.88 4306
6687.65 4293
6688.43 4249
6689.20 4035
6689.97 3832
6690.74 3603
6691.51 3354
6692.29 3181
6693.06 3069
6693.83 3065
6694.60 2973
6695.37 2822
6696.15 2774
6696.92 2816
6697.69 2781
6698.46 2747
6699.24 2695
6700.01 2717
6700.78 2704
6701.55 2610
6702.33 2593
6703.10 2605
6703.87 2573
6704.64 2622
6705.42 2674
6706.19 2579
6706.96 2548
6707.74 2515
6708.51 2468
6709.28 2527
6710.06 2426
6710.83 2447
6711.60 2352
6712.37 2295
6713.15 2311
6713.92 2252
6714.69 2252
6715.47 2278
6716.24 2221
6717.01 2265
6717.79 2300
6718.56 2278
6719.34 2266
6720.11 2195
6720.88 2169
6721.66 2195
6722.43 2189
6723.20 2147
6723.98 2105
6724.75 2152
6725.53 2183
6726.30 2130
6727.07 2199
6727.85 2183
6728.62 2141
6729.40 2131
6730.17 2135
6730.95 2178
6731.72 2137
6732.49 2099
6733.27 2084
6734.04 2174
6734.82 2204
6735.59 2247
6736.37 2298
6737.14 2266
6737.92 2236
6738.69 2212
6739.47 2301
6740.24 2280
6741.01 2247
6741.79 2260
6742.56 2316
6743.34 2327
6744.11 2297
6744.89 2354
6745.67 2353
6746.44 2381
6747.22 2391
6747.99 2390
6748.77 2380
6749.54 2445
6750.32 2568
6751.09 2635
6751.87 2757
6752.64 2866
6753.42 3065
6754.19 3101
6754.97 3126
6755.75 3065
6756.52 3042
6757.30 2985
6758.07 2834
6758.85 2789
6759.63 2702
6760.40 2701
6761.18 2668
6761.95 2673
6762.73 2695
6763.51 2627
6764.28 2582
6765.06 2492
6765.83 2493
6766.61 2511
6767.39 2492
6768.16 2479
6768.94 2447
6769.72 2495
6770.49 2502
6771.27 2443
6772.05 2404
6772.82 2293
6773.60 2263
6774.38 2230
6775.15 2228
6775.93 2159
6776.71 2246
6777.48 2208
6778.26 2177
6779.04 2171
6779.82 2100
6780.59 2123
6781.37 2114
6782.15 2118
6782.92 2090
6783.70 2120
6784.48 2112
6785.26 2113
6786.03 2044
6786.81 2024
6787.59 2061
6788.37 2034
6789.14 2032
6789.92 2014
6790.70 1957
6791.48 1934
6792.25 1964
6793.03 1885
6793.81 1837
6794.59 1780
6795.37 1871
6796.14 1873
6796.92 1820
6797.70 1854
6798.48 1835
6799.26 1858
6800.04 1819
6800.81 1799
6801.59 1855
6802.37 1914
6803.15 1917
6803.93 1809
6804.71 1905
6805.48 1919
6806.26 2035
6807.04 2020
6807.82 2041
6808.60 1977
6809.38 1916
6810.16 1888
6810.94 1836
6811.71 1870
6812.49 1793
6813.27 1826
6814.05 1871
6814.83 1894
6815.61 1876
6816.39 1907
6817.17 1847
6817.95 1861
6818.73 1849
6819.51 1950
6820.29 1873
6821.07 1915
6821.84 1908
6822.62 1932
6823.40 1867
6824.18 1863
6824.96 1802
6825.74 1862
6826.52 1839
6827.30 1862
6828.08 1800
6828.86 1773
6829.64 1806
6830.42 1823
6831.20 1818
6831.98 1911
6832.76 1852
6833.54 1873
6834.32 1888
6835.10 1943
6835.88 2076
6836.66 2338
6837.44 2542
6838.22 2713
6839.01 3032
6839.79 3149
6840.57 3347
6841.35 3381
6842.13 3220
6842.91 3072
6843.69 2854
6844.47 2758
6845.25 2604
6846.03 2410
6846.81 2317
6847.59 2491
6848.37 2485
6849.16 2581
6849.94 2818
6850.72 3031
6851.50 3251
6852.28 3362
6853.06 3391
6853.84 3309
6854.62 3112
6855.41 3018
6856.19 2823
6856.97 2588
6857.75 2497
6858.53 2447
6859.31 2373
6860.10 2314
6860.88 2200
6861.66 2177
6862.44 2212
6863.22 2116
6864.00 2117
6864.79 2182
6865.57 2151
6866.35 2162
6867.13 2241
6867.91 2170
6868.70 2249
6869.48 2228
6870.26 2244
6871.04 2251
6871.83 2232
6872.61 2266
6873.39 2266
6874.17 2341
6874.96 2449
6875.74 2484
6876.52 2542
6877.30 2635
6878.09 2720
6878.87 2801
6879.65 2930
6880.43 3106
6881.22 3479
6882.00 3801
6882.78 4114
6883.57 4287
6884.35 4273
6885.13 4170
6885.92 4037
6886.70 3999
6887.48 4000
6888.27 4063
6889.05 4197
6889.83 4261
6890.62 4212
6891.40 4062
6892.18 3825
6892.97 3653
6893.75 3409
6894.53 3319
6895.32 3157
6896.10 3019
6896.88 2904
6897.67 2998
6898.45 2958
6899.24 2879
6900.02 2831
6900.80 2797
6901.59 2823
6902.37 2817
6903.16 2852
6903.94 2815
6904.73 2777
6905.51 2740
6906.29 2687
6907.08 2647
6907.86 2629
6908.65 2610
6909.43 2653
6910.22 2555
6911.00 2447
6911.79 2454
6912.57 2512
6913.35 2512
6914.14 2486
6914.92 2483
6915.71 2509
6916.49 2533
6917.28 2516
6918.06 2468
6918.85 2541
6919.63 2552
6920.42 2503
6921.20 2535
6921.99 2599
6922.78 2593
6923.56 2499
6924.35 2668
6925.13 2581
6925.92 2629
6926.70 2705
6927.49 2772
6928.27 2744
6929.06 2838
6929.84 2756
6930.63 2751
6931.42 2886
6932.20 2792
6932.99 2990
6933.77 2966
6934.56 2975
6935.35 2936
6936.13 2945
6936.92 2984
6937.70 3081
6938.49 3177
6939.28 3280
6940.06 3410
6940.85 3491
6941.63 3679
6942.42 3839
6943.21 3998
6943.99 4156
6944.78 4224
6945.57 4261
6946.35 4319
6947.14 4395
6947.93 4480
6948.71 4552
6949.50 4577
6950.29 4568
6951.07 4425
6951.86 4348
6952.65 4232
6953.44 4087
6954.22 3987
6955.01 3834
6955.80 3804
6956.58 3742
6957.37 3754
6958.16 3744
6958.95 3895
6959.73 3874
6960.52 3768
6961.31 3812
6962.09 3882
6962.88 4070
6963.67 4055
6964.46 4195
6965.25 4368
6966.03 4384
6966.82 4634
6967.61 4765
6968.40 4970
6969.18 5174
6969.97 5301
6970.76 5528
6971.55 5540
6972.34 5522
6973.12 5602
6973.91 5580
6974.70 5432
6975.49 5361
6976.28 5408
6977.07 5466
6977.85 5574
6978.64 5842
6979.43 6077
6980.22 6474
6981.01 7013
6981.80 7890
6982.59 9154
6983.37 10924
6984.16 13073
6984.95 15793
6985.74 18192
6986.53 19998
6987.32 20922
6988.11 21263
6988.90 20067
6989.69 18620
6990.47 16581
6991.26 14333
6992.05 12252
6992.84 10503
6993.63 9048
6994.42 7556
6995.21 6289
6996.00 5568
6996.79 4963
6997.58 4511
6998.37 4173
6999.16 3919
6999.95 3709
7000.74 3577
7001.53 3444
7002.32 3433
7003.11 3288
7003.90 3266
7004.69 3103
7005.48 3033
7006.27 2923
7007.06 2875
7007.85 2766
7008.64 2720
7009.43 2799
7010.22 2811
7011.01 2802
7011.80 2842
7012.59 3012
7013.38 3062
7014.17 3054
7014.96 3142
7015.75 3242
7016.54 3244
7017.33 3225
7018.12 3214
7018.91 3193
7019.70 3168
7020.49 3233
7021.28 3367
7022.07 3439
7022.87 3489
7023.66 3580
7024.45 3662
7025.24 3787
7026.03 3917
7026.82 3917
7027.61 3731
7028.40 3716
7029.19 3617
7029.99 3404
7030.78 3382
7031.57 3252
7032.36 3072
7033.15 2994
7033.94 2949
7034.74 2955
7035.53 2889
7036.32 2895
7037.11 2919
7037.90 2911
7038.69 2978
7039.49 3050
7040.28 3016
7041.07 2966
7041.86 3028
7042.65 3044
7043.45 3145
7044.24 3200
7045.03 3106
7045.82 3148
7046.61 3008
7047.41 3070
7048.20 3144
7048.99 3350
7049.78 3572
7050.58 3662
7051.37 3758
7052.16 3837
7052.95 3690
7053.75 3555
7054.54 3463
7055.33 3218
7056.13 3192
7056.92 3098
7057.71 3050
7058.50 2988
7059.30 2972
7060.09 2975
7060.88 2910
7061.68 2850
7062.47 2879
7063.26 2782
7064.06 2692
7064.85 2678
7065.64 2687
7066.44 2724
7067.23 2630
7068.02 2524
7068.82 2502
7069.61 2474
7070.40 2438
7071.20 2310
7071.99 2297
7072.78 2337
7073.58 2233
7074.37 2173
7075.17 2158
7075.96 2144
7076.75 2116
7077.55 2138
7078.34 2090
7079.14 2068
7079.93 2065
7080.72 2045
7081.52 1971
7082.31 2000
7083.11 1981
7083.90 1995
7084.70 1991
7085.49 2008
7086.28 2034
7087.08 2008
7087.87 2099
7088.67 2093
7089.46 2062
7090.26 2123
7091.05 2027
7091.85 1953
7092.64 1989
7093.44 1912
7094.23 1879
7095.03 1851
7095.82 1774
7096.62 1781
7097.41 1695
7098.21 1673
7099.00 1671
7099.80 1679
7100.59 1697
7101.39 1677
7102.18 1692
7102.98 1634
7103.77 1627
7104.57 1611
7105.37 1559
7106.16 1550
7106.96 1541
7107.75 1560
7108.55 1538
7109.34 1587
7110.14 1521
7110.94 1484
7111.73 1487
7112.53 1446
7113.32 1444
7114.12 1470
7114.92 1488
7115.71 1534
7116.51 1527
7117.30 1536
7118.10 1516
7118.90 1538
7119.69 1531
7120.49 1545
7121.29 1511
7122.08 1501
7122.88 1515
7123.68 1503
7124.47 1491
7125.27 1507
7126.07 1488
7126.86 1513
7127.66 1500
7128.46 1432
7129.25 1529
7130.05 1596
7130.85 1570
7131.64 1633
7132.44 1618
7133.24 1603
7134.04 1596
7134.83 1516
7135.63 1479
7136.43 1452
7137.23 1470
7138.02 1419
7138.82 1369
7139.62 1366
7140.42 1367
7141.21 1314
7142.01 1383
7142.81 1380
7143.61 1367
7144.40 1340
7145.20 1299
7146.00 1363
7146.80 1358
7147.59 1264
7148.39 1290
7149.19 1220
7149.99 1209
7150.79 1231
7151.59 1240
7152.38 1224
7153.18 1244
7153.98 1261
7154.78 1268
7155.58 1272
7156.38 1288
7157.17 1360
7157.97 1376
7158.77 1328
7159.57 1283
7160.37 1297
7161.17 1265
7161.97 1292
7162.76 1284
7163.56 1272
7164.36 1252
7165.16 1273
7165.96 1258
7166.76 1224
7167.56 1205
7168.36 1255
7169.16 1248
7169.96 1213
7170.75 1229
7171.55 1248
7172.35 1236
7173.15 1198
7173.95 1212
7174.75 1171
7175.55 1119
7176.35 1108
7177.15 1110
7177.95 1102
7178.75 1096
7179.55 1131
7180.35 1150
7181.15 1185
7181.95 1185
7182.75 1218
7183.55 1231
7184.35 1190
7185.15 1209
7185.95 1184
7186.75 1132
7187.55 1135
7188.35 1132
7189.15 1146
7189.95 1107
7190.75 1144
7191.55 1104
7192.35 1110
7193.15 1089
7193.95 1076
7194.75 1108
7195.55 1103
7196.35 1132
7197.15 1061
7197.95 1119
7198.76 1145
7199.56 1148
7200.36 1120
7201.16 1084
7201.96 1082
7202.76 1094
7203.56 1119
7204.36 1128
7205.16 1180
7205.96 1116
7206.77 1097
7207.57 1089
7208.37 1145
7209.17 1167
7209.97 1155
7210.77 1139
7211.57 1128
7212.38 1133
7213.18 1211
7213.98 1244
7214.78 1251
7215.58 1214
7216.38 1153
7217.19 1194
7217.99 1174
7218.79 1180
7219.59 1255
7220.39 1252
7221.20 1251
7222.00 1298
7222.80 1267
7223.60 1204
7224.40 1158
7225.21 1190
7226.01 1232
7226.81 1218
7227.61 1178
7228.42 1164
7229.22 1128
7230.02 1164
7230.82 1180
7231.63 1160
7232.43 1230
7233.23 1266
7234.03 1337
7234.84 1293
7235.64 1383
7236.44 1503
7237.25 1631
7238.05 1647
7238.85 1596
7239.65 1662
7240.46 1531
7241.26 1564
7242.06 1494
7242.87 1427
7243.67 1358
7244.47 1289
7245.28 1242
7246.08 1298
7246.88 1289
7247.69 1177
7248.49 1123
7249.30 1203
7250.10 1223
7250.90 1206
7251.71 1195
7252.51 1219
7253.31 1201
7254.12 1166
7254.92 1217
7255.73 1220
7256.53 1271
7257.33 1248
7258.14 1257
7258.94 1168
7259.75 1178
7260.55 1163
7261.35 1163
7262.16 1146
7262.96 1162
7263.77 1160
7264.57 1171
7265.38 1221
7266.18 1238
7266.99 1184
7267.79 1212
7268.59 1253
7269.40 1172
7270.20 1153
7271.01 1215
7271.81 1261
7272.62 1218
7273.42 1232
7274.23 1292
7275.03 1299
7275.84 1321
7276.64 1267
7277.45 1300
7278.25 1294
7279.06 1253
7279.86 1324
7280.67 1392
7281.48 1396
7282.28 1437
7283.09 1606
7283.89 1736
7284.70 1823
7285.50 1930
7286.31 1936
7287.11 1944
7287.92 1981
7288.73 1871
7289.53 1751
7290.34 1636
7291.14 1603
7291.95 1565
7292.76 1463
7293.56 1387
7294.37 1348
7295.17 1327
7295.98 1267
7296.79 1312
7297.59 1295
7298.40 1303
7299.21 1378
7300.01 1366
7300.82 1375
7301.62 1350
7302.43 1361
7303.24 1374
7304.04 1377
7304.85 1394
7305.66 1436
7306.46 1427
7307.27 1398
7308.08 1371
7308.89 1424
7309.69 1530
7310.50 1559
7311.31 1615
7312.11 1598
7312.92 1617
7313.73 1606
7314.53 1590
7315.34 1679
7316.15 1707
7316.96 1850
7317.76 2016
7318.57 2338
7319.38 2511
7320.19 2750
7320.99 2792
7321.80 2758
7322.61 2656
7323.42 2448
7324.22 2333
7325.03 2142
7325.84 1973
7326.65 1862
7327.46 1809
7328.26 1754
7329.07 1663
7329.88 1691
7330.69 1610
7331.50 1541
7332.30 1563
7333.11 1572
7333.92 1546
7334.73 1538
7335.54 1561
7336.35 1544
7337.15 1645
7337.96 1586
7338.77 1580
7339.58 1638
7340.39 1659
7341.20 1608
7342.01 1616
7342.82 1610
7343.62 1492
7344.43 1505
7345.24 1500
7346.05 1481
7346.86 1484
7347.67 1468
7348.48 1393
7349.29 1393
7350.10 1409
7350.91 1355
7351.71 1352
7352.52 1370
7353.33 1329
7354.14 1322
7354.95 1305
7355.76 1329
7356.57 1304
7357.38 1387
7358.19 1376
7359.00 1448
7359.81 1451
7360.62 1477
7361.43 1519
7362.24 1529
7363.05 1499
7363.86 1472
7364.67 1482
7365.48 1502
7366.29 1374
7367.10 1352
7367.91 1381
7368.72 1342
7369.53 1315
7370.34 1265
7371.15 1292
7371.96 1214
7372.77 1217
7373.58 1245
7374.39 1163
7375.20 1168
7376.01 1188
7376.82 1225
7377.63 1191
7378.45 1207
7379.26 1294
7380.07 1306
7380.88 1341
7381.69 1328
7382.50 1327
7383.31 1328
7384.12 1379
7384.93 1380
7385.74 1338
7386.56 1302
7387.37 1320
7388.18 1195
7388.99 1171
7389.80 1182
7390.61 1120
7391.42 1118
7392.24 1148
7393.05 1101
7393.86 1152
7394.67 1095
7395.48 1094
7396.29 1031
7397.10 1045
7397.92 1068
7398.73 1128
7399.54 1121
7400.35 1126
7401.16 1124
7401.98 1199
7402.79 1139
7403.60 1146
7404.41 1151
7405.23 1136
7406.04 1158
7406.85 1185
7407.66 1134
7408.47 1038
7409.29 1024
7410.10 990
7410.91 1043
7411.72 1031
7412.54 1022
7413.35 979
7414.16 1012
7414.98 987
7415.79 986
7416.60 989
7417.41 984
7418.23 973
7419.04 1008
7419.85 1005
7420.67 971
7421.48 950
7422.29 986
7423.11 942
7423.92 924
7424.73 954
7425.54 946
7426.36 965
7427.17 940
7427.99 920
7428.80 918
7429.61 943
7430.43 988
7431.24 993
7432.05 957
7432.87 937
7433.68 905
7434.49 978
7435.31 954
7436.12 980
7436.94 959
7437.75 933
7438.56 949
7439.38 988
7440.19 953
7441.01 959
7441.82 965
7442.64 943
7443.45 929
7444.26 916
7445.08 930
7445.89 934
7446.71 932
7447.52 945
7448.34 906
7449.15 902
7449.97 886
7450.78 918
7451.59 936
7452.41 892
7453.22 898
7454.04 913
7454.85 891
7455.67 899
7456.48 902
7457.30 906
7458.11 888
7458.93 928
7459.74 922
7460.56 952
7461.38 957
7462.19 955
7463.01 958
7463.82 968
7464.64 957
7465.45 902
7466.27 895
7467.08 934
7467.90 917
7468.72 966
7469.53 953
7470.35 966
7471.16 961
7471.98 955
7472.79 953
7473.61 935
7474.43 1029
7475.24 1027
7476.06 1019
7476.87 998
7477.69 984
7478.51 967
7479.32 968
7480.14 959
7480.96 993
7481.77 973
7482.59 978
7483.41 985
7484.22 965
7485.04 1013
7485.85 1000
7486.67 974
7487.49 934
7488.31 922
7489.12 928
7489.94 957
7490.76 975
7491.57 897
7492.39 941
7493.21 888
7494.02 931
7494.84 921
7495.66 921
7496.48 944
7497.29 928
7498.11 915
7498.93 934
7499.74 928
7500.56 939
7501.38 949
7502.20 978
7503.01 966
7503.83 1005
7504.65 960
7505.47 935
7506.29 985
7507.10 931
7507.92 933
7508.74 886
7509.56 969
7510.37 934
7511.19 972
7512.01 940
7512.83 943
7513.65 975
7514.47 959
7515.28 982
7516.10 987
7516.92 978
7517.74 975
7518.56 973
7519.38 973
7520.19 990
7521.01 915
7521.83 943
7522.65 916
7523.47 947
7524.29 954
7525.11 966
7525.92 1022
7526.74 998
7527.56 944
7528.38 1023
7529.20 985
7530.02 1006
7530.84 1030
7531.66 968
7532.48 979
7533.30 998
7534.12 967
7534.93 1001
7535.75 981
7536.57 1001
7537.39 975
7538.21 961
7539.03 990
7539.85 935
7540.67 978
7541.49 945
7542.31 999
7543.13 969
7543.95 982
7544.77 1017
7545.59 996
7546.41 1012
7547.23 1010
7548.05 980
7548.87 1022
7549.69 984
7550.51 1016
7551.33 1030
7552.15 996
7552.97 966
7553.79 1009
7554.61 1038
7555.43 990
7556.25 1013
7557.07 1039
7557.89 1051
7558.71 1058
7559.53 1009
7560.36 1052
7561.18 1068
7562.00 1073
7562.82 1076
7563.64 1081
7564.46 1146
7565.28 1130
7566.10 1086
7566.92 1095
7567.74 1129
7568.56 1147
7569.39 1100
7570.21 1122
7571.03 1083
7571.85 1125
7572.67 1131
7573.49 1170
7574.31 1179
7575.14 1146
7575.96 1145
7576.78 1134
7577.60 1150
7578.42 1172
7579.24 1152
7580.06 1128
7580.89 1130
7581.71 1159
7582.53 1142
7583.35 1156
7584.17 1193
7585.00 1193
7585.82 1204
7586.64 1198
7587.46 1280
7588.29 1297
7589.11 1300
7589.93 1290
7590.75 1268
7591.57 1249
7592.40 1318
7593.22 1337
7594.04 1319
7594.86 1350
7595.69 1390
7596.51 1392
7597.33 1427
7598.15 1437
7598.98 1459
7599.80 1517
7600.62 1529
7601.45 1524
7602.27 1580
7603.09 1657
7603.92 1652
7604.74 1777
7605.56 1828
7606.38 1813
7607.21 1841
7608.03 1864
7608.85 1802
7609.68 1789
7610.50 1669
7611.32 1627
7612.15 1610
7612.97 1622
7613.80 1668
7614.62 1649
7615.44 1657
7616.27 1719
7617.09 1778
7617.91 1888
7618.74 2063
7619.56 2088
7620.39 2198
7621.21 2149
7622.03 2081
7622.86 2031
7623.68 1887
7624.51 1843
7625.33 1832
7626.15 1815
7626.98 1792
7627.80 1812
7628.63 1801
7629.45 1769
7630.28 1759
7631.10 1798
7631.93 1948
7632.75 1912
7633.58 1882
7634.40 1991
7635.22 1926
7636.05 1778
7636.87 1729
7637.70 1645
7638.52 1606
7639.35 1577
7640.17 1523
7641.00 1540
7641.82 1484
7642.65 1482
7643.47 1485
7644.30 1504
7645.13 1628
7645.95 1630
7646.78 1644
7647.60 1689
7648.43 1711
7649.25 1653
7650.08 1651
7650.90 1647
7651.73 1515
7652.55 1428
7653.38 1336
7654.21 1351
7655.03 1291
7655.86 1292
7656.68 1293
7657.51 1283
7658.34 1261
7659.16 1207
7659.99 1206
7660.81 1221
7661.64 1225
7662.47 1170
7663.29 1124
7664.12 1189
7664.95 1207
7665.77 1170
7666.60 1250
7667.42 1174
7668.25 1155
7669.08 1192
7669.90 1209
7670.73 1201
7671.56 1147
7672.38 1175
7673.21 1164
7674.04 1152
7674.87 1173
7675.69 1141
7676.52 1160
7677.35 1167
7678.17 1138
7679.00 1127
7679.83 1112
7680.65 1113
7681.48 1108
7682.31 1157
7683.14 1254
7683.96 1265
7684.79 1287
7685.62 1376
7686.45 1314
7687.27 1339
7688.10 1364
7688.93 1325
7689.76 1267
7690.58 1217
7691.41 1193
7692.24 1177
7693.07 1181
7693.90 1217
7694.72 1153
7695.55 1115
7696.38 1110
7697.21 1147
7698.04 1198
7698.86 1279
7699.69 1266
7700.52 1282
7701.35 1281
7702.18 1268
7703.01 1245
7703.83 1167
7704.66 1214
7705.49 1147
7706.32 1107
7707.15 1117
7707.98 1109
7708.81 1073
7709.63 1068
7710.46 1084
7711.29 1007
7712.12 1021
7712.95 1102
7713.78 1023
7714.61 1043
7715.44 1001
7716.27 1048
7717.10 1044
7717.93 1000
7718.75 1013
7719.58 956
7720.41 939
7721.24 962
7722.07 989
7722.90 960
7723.73 927
7724.56 961
7725.39 973
7726.22 981
7727.05 991
7727.88 1032
7728.71 988
7729.54 1016
7730.37 1024
7731.20 1021
7732.03 1031
7732.86 1062
7733.69 1017
7734.52 990
7735.35 947
7736.18 937
7737.01 958
7737.84 908
7738.67 906
7739.50 876
7740.33 889
7741.16 965
7741.99 899
7742.82 895
7743.65 876
7744.48 915
7745.31 908
7746.14 930
7746.98 987
7747.81 985
7748.64 1024
7749.47 1032
7750.30 1035
7751.13 1028
7751.96 966
7752.79 968
7753.62 942
7754.45 886
7755.29 869
7756.12 856
7756.95 873
7757.78 885
7758.61 923
7759.44 890
7760.27 840
7761.11 875
7761.94 891
7762.77 863
7763.60 829
7764.43 865
7765.26 842
7766.10 856
7766.93 863
7767.76 886
7768.59 852
7769.42 825
7770.26 851
7771.09 846
7771.92 860
7772.75 880
7773.58 896
7774.42 877
7775.25 877
7776.08 884
7776.91 885
7777.75 884
7778.58 854
7779.41 834
7780.24 840
7781.08 868
7781.91 920
7782.74 901
7783.57 883
7784.41 894
7785.24 911
7786.07 888
7786.91 899
7787.74 891
7788.57 917
7789.40 942
7790.24 910
7791.07 903
7791.90 929
7792.74 924
7793.57 911
7794.40 950
7795.24 926
7796.07 930
7796.90 961
7797.74 947
7798.57 939
7799.40 910
7800.24 952
7801.07 945
7801.91 943
7802.74 920
7803.57 967
7804.41 996
7805.24 961
7806.07 1018
7806.91 1022
7807.74 1006
7808.58 1079
7809.41 1048
7810.25 1032
7811.08 1026
7811.91 1082
7812.75 1129
7813.58 1189
7814.42 1210
7815.25 1230
7816.09 1225
7816.92 1232
7817.75 1235
7818.59 1218
7819.42 1287
7820.26 1270
7821.09 1264
7821.93 1398
7822.76 1440
7823.60 1519
7824.43 1556
7825.27 1534
7826.10 1462
7826.94 1395
7827.77 1379
7828.61 1416
7829.44 1384
7830.28 1325
7831.11 1297
7831.95 1331
7832.78 1369
7833.62 1424
7834.46 1430
7835.29 1473
7836.13 1524
7836.96 1513
7837.80 1434
7838.63 1414
7839.47 1298
7840.31 1267
7841.14 1305
7841.98 1235
7842.81 1230
7843.65 1180
7844.48 1168
7845.32 1191
7846.16 1230
7846.99 1168
7847.83 1154
7848.67 1118
7849.50 1133
7850.34 1112
7851.17 1035
7852.01 1081
7852.85 1073
7853.68 1078
7854.52 1067
7855.36 1089
7856.19 1086
7857.03 1068
7857.87 1099
7858.70 1080
7859.54 1112
7860.38 1096
7861.21 1123
7862.05 1070
7862.89 1103
7863.72 1107
7864.56 1142
7865.40 1092
7866.24 1062
7867.07 1059
7867.91 1078
7868.75 1124
7869.59 1109
7870.42 1108
7871.26 1105
7872.10 1163
7872.94 1180
7873.77 1175
7874.61 1234
7875.45 1186
7876.29 1293
7877.12 1370
7877.96 1558
7878.80 1575
7879.64 1535
7880.47 1622
7881.31 1532
7882.15 1506
7882.99 1549
7883.83 1522
7884.66 1505
7885.50 1440
7886.34 1367
7887.18 1350
7888.02 1279
7888.86 1265
7889.69 1274
7890.53 1305
7891.37 1339
7892.21 1433
7893.05 1382
7893.89 1396
7894.73 1437
7895.56 1382
7896.40 1344
7897.24 1296
7898.08 1305
7898.92 1239
7899.76 1260
7900.60 1203
7901.44 1131
7902.28 1123
7903.12 1079
7903.95 1083
7904.79 1090
7905.63 1095
7906.47 1099
7907.31 1064
7908.15 1106
7908.99 1091
7909.83 1100
7910.67 1122
7911.51 1089
7912.35 1104
7913.19 1127
7914.03 1179
7914.87 1218
7915.71 1212
7916.55 1312
7917.39 1363
7918.23 1330
7919.07 1392
7919.91 1368
7920.75 1399
7921.59 1337
7922.43 1323
7923.27 1295
7924.11 1230
7924.95 1187
7925.79 1157
7926.63 1144
7927.47 1076
7928.31 1043
7929.15 1034
7929.99 1054
7930.83 1049
7931.67 1029
7932.51 1040
7933.35 1009
7934.19 999
7935.04 970
7935.88 1056
7936.72 1042
7937.56 1050
7938.40 995
7939.24 1004
7940.08 951
7940.92 959
7941.76 983
7942.60 1020
7943.45 973
7944.29 983
7945.13 1007
7945.97 1016
7946.81 1031
7947.65 1037
7948.49 1061
7949.34 1125
7950.18 1086
7951.02 1099
7951.86 1150
7952.70 1084
7953.54 1173
7954.39 1223
7955.23 1271
7956.07 1300
7956.91 1294
7957.75 1368
7958.60 1398
7959.44 1372
7960.28 1379
7961.12 1363
7961.96 1313
7962.81 1319
7963.65 1349
7964.49 1340
7965.33 1353
7966.18 1455
7967.02 1524
7967.86 1643
7968.70 1676
7969.55 1688
7970.39 1650
7971.23 1624
7972.08 1547
7972.92 1406
7973.76 1331
7974.60 1287
7975.45 1284
7976.29 1228
7977.13 1181
7977.98 1153
7978.82 1095
7979.66 1075
7980.51 1040
7981.35 1041
7982.19 1031
7983.04 1034
7983.88 1011
7984.72 992
7985.57 1031
7986.41 991
7987.25 1012
7988.10 1000
7988.94 944
7989.78 927
7990.63 936
7991.47 938
7992.32 900
7993.16 883
7994.00 865
7994.85 864
7995.69 900
7996.54 880
7997.38 840
7998.22 835
7999.07 827
7999.91 816
8000.76 825
8001.60 838
8002.45 814
8003.29 805
8004.13 810
8004.98 804
8005.82 829
8006.67 761
8007.51 766
8008.36 794
8009.20 762
8010.05 740
8010.89 743
8011.74 721
8012.58 770
8013.43 756
8014.27 755
8015.12 776
8015.96 742
8016.81 744
8017.65 744
8018.50 746
8019.34 769
8020.19 787
8021.03 742
8021.88 735
8022.72 687
8023.57 745
8024.41 737
8025.26 719
8026.11 728
8026.95 719
8027.80 681
8028.64 698
8029.49 704
8030.33 700
8031.18 670
8032.03 735
8032.87 729
8033.72 713
8034.56 721
8035.41 722
8036.26 724
8037.10 708
8037.95 696
8038.80 751
8039.64 710
8040.49 709
8041.34 693
8042.18 705
8043.03 702
8043.87 706
8044.72 699
8045.57 726
8046.41 689
8047.26 685
8048.11 668
8048.96 676
8049.80 662
8050.65 691
8051.50 687
8052.34 729
8053.19 703
8054.04 712
8054.88 690
8055.73 661
8056.58 685
8057.43 674
8058.27 679
8059.12 682
8059.97 680
8060.82 678
8061.66 667
8062.51 628
8063.36 689
8064.21 681
8065.05 674
8065.90 652
8066.75 653
8067.60 672
8068.44 612
8069.29 618
8070.14 608
8070.99 638
8071.84 627
8072.68 650
8073.53 665
8074.38 650
8075.23 641
8076.08 638
8076.93 645
8077.77 604
8078.62 601
8079.47 648
8080.32 640
8081.17 637
8082.02 617
8082.87 654
8083.71 663
8084.56 610
8085.41 682
8086.26 668
8087.11 654
8087.96 650
8088.81 643
8089.66 671
8090.51 691
8091.35 654
8092.20 648
8093.05 632
8093.90 643
8094.75 657
8095.60 634
8096.45 663
8097.30 612
8098.15 601
8099.00 639
8099.85 648
8100.70 611
8101.55 632
8102.40 645
8103.25 622
8104.10 618
8104.95 618
8105.80 638
8106.65 632
8107.50 616
8108.35 628
8109.20 645
8110.05 651
8110.90 661
8111.75 639
8112.60 632
8113.45 666
8114.30 629
8115.15 600
8116.00 609
8116.85 631
8117.70 649
8118.55 611
8119.40 665
8120.25 687
8121.10 645
8121.95 642
8122.80 659
8123.65 666
8124.50 644
8125.35 615
8126.20 660
8127.06 665
8127.91 692
8128.76 668
8129.61 660
8130.46 667
8131.31 682
8132.16 711
8133.01 669
8133.86 700
8134.72 715
8135.57 696
8136.42 718
8137.27 713
8138.12 695
8138.97 678
8139.83 639
8140.68 707
8141.53 676
8142.38 602
8143.23 647
8144.08 643
8144.94 672
8145.79 730
8146.64 699
8147.49 639
8148.34 654
8149.20 677
8150.05 676
8150.90 670
8151.75 642
8152.60 676
8153.46 654
8154.31 687
8155.16 657
8156.01 651
8156.87 645
8157.72 653
8158.57 673
8159.42 667
8160.28 680
8161.13 661
8161.98 608
8162.84 606
8163.69 645
8164.54 639
8165.39 659
8166.25 607
8167.10 628
8167.95 598
8168.81 607
8169.66 596
8170.51 632
8171.37 619
8172.22 605
8173.07 618
8173.93 614
8174.78 602
8175.63 583
8176.49 591
8177.34 592
8178.19 594
8179.05 589
8179.90 551
8180.76 603
8181.61 619
8182.46 606
8183.32 611
8184.17 612
8185.02 590
8185.88 551
8186.73 545
8187.59 543
8188.44 567
8189.30 586
8190.15 610
8191.00 584
8191.86 606
8192.71 611
8193.57 563
8194.42 596
8195.28 615
8196.13 619
8196.99 580
8197.84 593
8198.69 580
8199.55 576
8200.40 599
8201.26 578
8202.11 571
8202.97 617
8203.82 616
8204.68 554
8205.53 560
8206.39 580
8207.24 604
8208.10 569
8208.95 599
8209.81 571
8210.67 578
8211.52 626
8212.38 575
8213.23 622
8214.09 605
8214.94 612
8215.80 602
8216.65 657
8217.51 648
8218.37 633
8219.22 651
8220.08 585
8220.93 590
8221.79 651
8222.64 592
8223.50 602
8224.36 609
8225.21 617
8226.07 618
8226.92 598
8227.78 600
8228.64 599
8229.49 599
8230.35 580
8231.21 613
8232.06 610
8232.92 580
8233.78 583
8234.63 580
8235.49 599
8236.35 585
8237.20 575
8238.06 562
8238.92 556
8239.77 616
8240.63 576
8241.49 533
8242.34 536
8243.20 600
8244.06 605
8244.91 537
8245.77 600
8246.63 568
8247.49 587
8248.34 567
8249.20 575
8250.06 587
8250.92 589
8251.77 620
8252.63 633
8253.49 603
8254.35 561
8255.20 597
8256.06 583
8256.92 546
8257.78 601
8258.63 577
8259.49 589
8260.35 604
8261.21 610
8262.07 612
8262.92 559
8263.78 619
8264.64 622
8265.50 592
8266.36 617
8267.22 602
8268.07 626
8268.93 637
8269.79 649
8270.65 628
8271.51 630
8272.37 632
8273.22 669
8274.08 647
8274.94 676
8275.80 716
8276.66 674
8277.52 719
8278.38 684
8279.24 683
8280.09 697
8280.95 697
8281.81 731
8282.67 717
8283.53 718
8284.39 742
8285.25 719
8286.11 721
8286.97 709
8287.83 710
8288.69 718
8289.55 692
8290.41 700
8291.26 693
8292.12 717
8292.98 769
8293.84 847
8294.70 812
8295.56 815
8296.42 802
8297.28 799
8298.14 757
8299.00 708
8299.86 733
8300.72 693
8301.58 730
8302.44 705
8303.30 656
8304.16 651
8305.02 692
8305.88 667
8306.74 658
8307.60 672
8308.46 707
8309.33 636
8310.19 657
8311.05 642
8311.91 653
8312.77 639
8313.63 648
8314.49 653
8315.35 659
8316.21 637
8317.07 630
8317.93 646
8318.79 653
8319.65 669
8320.52 643
8321.38 638
8322.24 658
8323.10 623
8323.96 603
8324.82 628
8325.68 597
8326.54 595
8327.41 628
8328.27 654
8329.13 635
8329.99 679
8330.85 662
8331.71 624
8332.57 610
8333.44 590
8334.30 613
8335.16 616
8336.02 634
8336.88 612
8337.75 661
8338.61 640
8339.47 630
8340.33 623
8341.19 585
8342.06 647
8342.92 611
8343.78 623
8344.64 665
8345.50 611
8346.37 638
8347.23 639
8348.09 627
8348.95 629
8349.82 654
8350.68 687
8351.54 681
8352.40 622
8353.27 617
8354.13 645
8354.99 665
8355.86 667
8356.72 644
8357.58 637
8358.45 640
8359.31 643
8360.17 637
8361.03 652
8361.90 611
8362.76 628
8363.62 614
8364.49 651
8365.35 654
8366.21 650
8367.08 680
8367.94 658
8368.80 646
8369.67 686
8370.53 688
8371.40 652
8372.26 626
8373.12 630
8373.99 637
8374.85 645
8375.71 655
8376.58 673
8377.44 693
8378.31 632
8379.17 670
8380.03 620
8380.90 654
8381.76 701
8382.63 677
8383.49 689
8384.36 686
8385.22 663
8386.08 661
8386.95 684
8387.81 666
8388.68 678
8389.54 703
8390.41 759
8391.27 677
8392.14 678
8393.00 679
8393.87 685
8394.73 696
8395.60 726
8396.46 712
8397.33 701
8398.19 695
8399.06 671
8399.92 719
8400.79 680
8401.65 703
8402.52 687
8403.38 718
8404.25 813
8405.11 777
8405.98 768
8406.84 755
8407.71 756
8408.58 800
8409.44 820
8410.31 772
8411.17 800
8412.04 783
8412.90 802
8413.77 795
8414.64 798
8415.50 819
8416.37 837
8417.23 795
8418.10 814
8418.97 805
8419.83 838
8420.70 838
8421.56 857
8422.43 855
8423.30 856
8424.16 901
8425.03 895
8425.90 898
8426.76 927
8427.63 930
8428.50 885
8429.36 948
8430.23 942
8431.10 922
8431.96 973
8432.83 964
8433.70 969
8434.56 991
8435.43 988
8436.30 1035
8437.16 1037
8438.03 1060
8438.90 1129
8439.77 1166
8440.63 1140
8441.50 1199
8442.37 1282
8443.24 1311
8444.10 1360
8444.97 1362
8445.84 1402
8446.71 1416
8447.57 1380
8448.44 1465
8449.31 1454
8450.18 1472
8451.04 1492
8451.91 1527
8452.78 1545
8453.65 1592
8454.52 1784
8455.38 1948
8456.25 2138
8457.12 2317
8457.99 2383
8458.86 2449
8459.72 2368
8460.59 2282
8461.46 2151
8462.33 2051
8463.20 1957
8464.07 1793
8464.93 1682
8465.80 1627
8466.67 1565
8467.54 1450
8468.41 1454
8469.28 1367
8470.15 1309
8471.02 1257
8471.88 1219
8472.75 1199
8473.62 1219
8474.49 1210
8475.36 1184
8476.23 1193
8477.10 1188
8477.97 1185
8478.84 1211
8479.71 1208
8480.58 1235
8481.44 1300
8482.31 1288
8483.18 1295
8484.05 1309
8484.92 1337
8485.79 1356
8486.66 1275
8487.53 1283
8488.40 1308
8489.27 1254
8490.14 1238
8491.01 1200
8491.88 1146
8492.75 1132
8493.62 1154
8494.49 1172
8495.36 1144
8496.23 1192
8497.10 1146
8497.97 1140
8498.84 1147
8499.71 1168
8500.58 1136
8501.45 1134
8502.32 1151
8503.19 1091
8504.06 1069
8504.93 1103
8505.80 1117
8506.67 1128
8507.55 1092
8508.42 1110
8509.29 1130
8510.16 1162
8511.03 1124
8511.90 1100
8512.77 1149
8513.64 1086
8514.51 1152
8515.38 1156
8516.25 1166
8517.13 1151
8518.00 1170
8518.87 1179
8519.74 1207
8520.61 1303
8521.48 1335
8522.35 1340
8523.23 1391
8524.10 1453
8524.97 1545
8525.84 1666
8526.71 1734
8527.58 1756
8528.46 1732
8529.33 1720
8530.20 1695
8531.07 1640
8531.94 1565
8532.81 1525
8533.69 1455
8534.56 1448
8535.43 1338
8536.30 1304
8537.18 1273
8538.05 1205
8538.92 1212
8539.79 1175
8540.66 1220
8541.54 1153
8542.41 1128
8543.28 1167
8544.15 1100
8545.03 1079
8545.90 1127
8546.77 1055
8547.64 1042
8548.52 1075
8549.39 1068
8550.26 1135
8551.14 1135
8552.01 1191
8552.88 1244
8553.76 1315
8554.63 1346
8555.50 1447
8556.37 1470
8557.25 1416
8558.12 1426
8558.99 1379
8559.87 1308
8560.74 1239
8561.61 1243
8562.49 1218
8563.36 1162
8564.24 1133
8565.11 1105
8565.98 1086
8566.86 1134
8567.73 1045
8568.60 1079
8569.48 1027
8570.35 1053
8571.23 1037
8572.10 1015
8572.97 998
8573.85 1042
8574.72 1058
8575.60 1039
8576.47 1024
8577.34 979
8578.22 982
8579.09 1055
8579.97 1048
8580.84 1035
8581.72 1026
8582.59 1051
8583.47 1015
8584.34 1052
8585.21 1075
8586.09 1093
8586.96 1030
8587.84 1095
8588.71 1113
8589.59 1112
8590.46 1161
8591.34 1184
8592.21 1170
8593.09 1187
8593.96 1152
8594.84 1133
8595.71 1217
8596.59 1245
8597.46 1164
8598.34 1200
8599.22 1165
8600.09 1225
8600.97 1241
8601.84 1210
8602.72 1221
8603.59 1246
8604.47 1310
8605.34 1269
8606.22 1271
8607.10 1296
8607.97 1326
8608.85 1306
8609.72 1314
8610.60 1319
8611.47 1330
8612.35 1333
8613.23 1374
8614.10 1370
8614.98 1399
8615.86 1365
8616.73 1404
8617.61 1415
8618.48 1482
8619.36 1501
8620.24 1491
8621.11 1560
8621.99 1548
8622.87 1603
8623.74 1675
8624.62 1668
8625.50 1728
8626.37 1695
8627.25 1700
8628.13 1747
8629.00 1733
8629.88 1712
8630.76 1775
8631.64 1776
8632.51 1779
8633.39 1824
8634.27 1894
8635.14 1890
8636.02 1888
8636.90 1820
8637.78 1889
8638.65 1923
8639.53 1942
8640.41 1913
8641.29 1912
8642.16 1926
8643.04 2027
8643.92 2056
8644.80 2030
8645.67 2108
8646.55 2198
8647.43 2247
8648.31 2219
8649.18 2276
8650.06 2335
8650.94 2347
8651.82 2308
8652.70 2309
8653.58 2329
8654.45 2352
8655.33 2387
8656.21 2530
8657.09 2418
8657.97 2535
8658.84 2662
8659.72 2758
8660.60 2867
8661.48 2943
8662.36 3169
8663.24 3416
8664.12 3718
8664.99 3901
8665.87 3999
8666.75 4110
8667.63 4008
8668.51 4069
8669.39 3994
8670.27 3983
8671.15 3971
8672.03 3889
8672.91 3974
8673.78 4127
8674.66 4167
8675.54 4208
8676.42 4272
8677.30 4148
8678.18 4155
8679.06 3918
8679.94 3752
8680.82 3569
8681.70 3374
8682.58 3189
8683.46 2961
8684.34 2985
8685.22 2841
8686.10 2739
8686.98 2712
8687.86 2812
8688.74 2957
8689.62 3078
8690.50 3295
8691.38 3613
8692.26 3888
8693.14 4157
8694.02 4254
8694.90 4349
8695.78 4278
8696.66 4234
8697.54 3988
8698.42 3751
8699.30 3540
8700.18 3401
8701.06 3285
8701.94 3136
8702.82 3124
8703.70 3072
8704.58 2951
8705.46 2910
8706.34 2752
8707.23 2612
8708.11 2516
8708.99 2374
8709.87 2236
8710.75 2153
8711.63 2045
8712.51 1994
8713.39 1880
8714.27 1810
8715.16 1756
8716.04 1780
8716.92 1696
8717.80 1650
8718.68 1584
8719.56 1620
8720.44 1560
8721.33 1561
8722.21 1554
8723.09 1512
8723.97 1484
8724.85 1530
8725.73 1511
8726.62 1563
8727.50 1518
8728.38 1602
8729.26 1606
8730.14 1589
8731.03 1625
8731.91 1583
8732.79 1666
8733.67 1680
8734.55 1605
8735.44 1573
8736.32 1607
8737.20 1605
8738.08 1600
8738.97 1533
8739.85 1548
8740.73 1544
8741.61 1517
8742.50 1517
8743.38 1504
8744.26 1557
8745.14 1497
8746.03 1498
8746.91 1495
8747.79 1505
8748.68 1461
8749.56 1470
8750.44 1478
8751.33 1444
8752.21 1447
8753.09 1457
8753.97 1470
8754.86 1429
8755.74 1465
8756.62 1475
8757.51 1493
8758.39 1505
8759.28 1502
8760.16 1528
8761.04 1508
8761.93 1473
8762.81 1435
8763.69 1415
8764.58 1453
8765.46 1469
8766.34 1455
8767.23 1444
8768.11 1436
8769.00 1429
8769.88 1369
8770.76 1425
8771.65 1430
8772.53 1467
8773.42 1383
8774.30 1379
8775.19 1370
8776.07 1352
8776.95 1307
8777.84 1341
8778.72 1292
8779.61 1297
8780.49 1305
8781.38 1320
8782.26 1275
8783.15 1291
8784.03 1288
8784.92 1247
8785.80 1273
8786.69 1305
8787.57 1311
8788.46 1260
8789.34 1217
8790.23 1249
8791.11 1207
8792.00 1189
8792.88 1234
8793.77 1184
8794.65 1141
8795.54 1139
8796.42 1139
8797.31 1131
8798.19 1173
8799.08 1085
8799.96 1033
8800.85 1047
8801.74 1074
8802.62 1086
8803.51 1097
8804.39 1091
8805.28 1063
8806.16 1051
8807.05 1106
8807.94 1098
8808.82 1054
8809.71 1072
8810.59 1071
8811.48 1064
8812.37 1033
8813.25 1053
8814.14 1072
8815.03 1043
8815.91 1005
8816.80 995
8817.68 1052
8818.57 1050
8819.46 1092
8820.34 1096
8821.23 1061
8822.12 1046
8823.00 1037
8823.89 998
8824.78 976
8825.66 976
8826.55 1045
8827.44 1040
8828.33 962
8829.21 971
8830.10 1056
8830.99 988
8831.87 980
8832.76 972
8833.65 906
8834.54 942
8835.42 919
8836.31 886
8837.20 948
8838.08 910
8838.97 908
8839.86 903
8840.75 892
8841.64 899
8842.52 880
8843.41 852
8844.30 855
8845.19 886
8846.07 900
8846.96 875
8847.85 885
8848.74 871
8849.63 862
8850.51 809
8851.40 833
8852.29 852
8853.18 838
8854.07 811
8854.96 821
8855.84 803
8856.73 844
8857.62 845
8858.51 815
8859.40 786
8860.29 783
8861.17 774
8862.06 734
8862.95 768
8863.84 752
8864.73 778
8865.62 830
8866.51 792
8867.40 783
8868.29 774
8869.17 740
8870.06 759
8870.95 728
8871.84 705
8872.73 728
8873.62 741
8874.51 691
8875.40 722
8876.29 709
8877.18 703
8878.07 688
8878.96 727
8879.85 666
8880.74 665
8881.63 701
8882.51 705
8883.40 664
8884.29 694
8885.18 684
8886.07 727
8886.96 731
8887.85 713
8888.74 720
8889.63 659
8890.52 675
8891.41 701
8892.30 679
8893.19 679
8894.09 666
8894.98 657
8895.87 631
8896.76 641
8897.65 645
8898.54 664
8899.43 660
8900.32 615
8901.21 618
8902.10 627
8902.99 627
8903.88 617
8904.77 621
8905.66 616
8906.55 605
8907.44 618
8908.34 581
8909.23 616
8910.12 634
8911.01 628
8911.90 640
8912.79 647
8913.68 667
8914.57 620
8915.47 659
8916.36 649
8917.25 626
8918.14 600
8919.03 583
8919.92 623
8920.81 617
8921.71 568
8922.60 618
8923.49 594
8924.38 585
8925.27 586
8926.16 580
8927.06 572
8927.95 576
8928.84 576
8929.73 590
8930.62 540
8931.52 541
8932.41 577
8933.30 559
8934.19 558
8935.09 560
8935.98 548
8936.87 601
8937.76 539
8938.66 545
8939.55 560
8940.44 540
8941.33 573
8942.23 534
8943.12 536
8944.01 541
8944.90 567
8945.80 602
8946.69 562
8947.58 570
8948.48 549
8949.37 548
8950.26 549
8951.16 536
8952.05 536
8952.94 571
8953.84 555
8954.73 584
8955.62 567
8956.52 561
8957.41 553
8958.30 546
8959.20 584
8960.09 566
8960.98 550
8961.88 587
8962.77 567
8963.66 544
8964.56 543
8965.45 534
8966.35 537
8967.24 547
8968.13 530
8969.03 574
8969.92 554
8970.82 560
8971.71 563
8972.60 546
8973.50 556
8974.39 545
8975.29 547
8976.18 540
8977.08 533
8977.97 550
8978.87 545
8979.76 516
8980.65 537
8981.55 524
8982.44 544
8983.34 556
8984.23 543
8985.13 530
8986.02 540
8986.92 532
8987.81 555
8988.71 522
8989.60 529
8990.50 534
8991.39 546
8992.29 522
8993.18 521
8994.08 522
8994.97 548
8995.87 534
8996.76 517
8997.66 522
8998.56 518
8999.45 543
9000.35 525
9001.24 561
9002.14 567
9003.03 529
9003.93 540
9004.83 541
9005.72 516
9006.62 510
9007.51 521
9008.41 522
9009.31 496
9010.20 512
9011.10 482
9011.99 490
9012.89 526
9013.79 518
9014.68 553
9015.58 545
9016.48 515
9017.37 486
9018.27 500
9019.16 518
9020.06 527
9020.96 514
9021.85 537
9022.75 535
9023.65 516
9024.54 503
9025.44 495
9026.34 492
9027.24 533
9028.13 506
9029.03 488
9029.93 509
9030.82 471
9031.72 492
9032.62 506
9033.52 513
9034.41 545
9035.31 516
9036.21 508
9037.10 487
9038.00 485
9038.90 500
9039.80 544
9040.69 541
9041.59 531
9042.49 562
9043.39 515
9044.29 515
9045.18 497
9046.08 521
9046.98 526
9047.88 557
9048.78 563
9049.67 551
9050.57 551
9051.47 522
9052.37 543
9053.27 537
9054.16 565
9055.06 556
9055.96 542
9056.86 528
9057.76 525
9058.66 522
9059.55 526
9060.45 565
9061.35 542
9062.25 528
9063.15 568
9064.05 530
9064.95 561
9065.85 553
9066.74 522
9067.64 558
9068.54 564
9069.44 548
9070.34 549
9071.24 535
9072.14 536
9073.04 516
9073.94 499
9074.84 517
9075.74 513
9076.64 542
9077.53 556
9078.43 516
9079.33 521
9080.23 546
9081.13 554
9082.03 542
9082.93 527
9083.83 512
9084.73 521
9085.63 538
9086.53 530
9087.43 571
9088.33 552
9089.23 547
9090.13 554
9091.03 554
9091.93 558
9092.83 547
9093.73 594
9094.63 579
9095.53 536
9096.43 541
9097.33 576
9098.23 595
9099.13 589
9100.04 553
9100.94 571
9101.84 584
9102.74 514
9103.64 533
9104.54 555
9105.44 537
9106.34 557
9107.24 588
9108.14 597
9109.04 572
9109.94 505
9110.85 516
9111.75 533
9112.65 510
9113.55 543
9114.45 550
9115.35 543
9116.25 520
9117.15 535
9118.06 501
9118.96 533
9119.86 500
9120.76 534
9121.66 515
9122.56 502
9123.46 533
9124.37 533
9125.27 525
9126.17 549
9127.07 517
9127.97 509
9128.88 572
9129.78 577
9130.68 544
9131.58 557
9132.48 541
9133.39 534
9134.29 556
9135.19 537
9136.09 530
9137.00 521
9137.90 535
9138.80 525
9139.70 488
9140.61 505
9141.51 507
9142.41 490
9143.31 509
9144.22 524
9145.12 510
9146.02 504
9146.92 491
9147.83 540
9148.73 523
9149.63 525
9150.54 517
9151.44 494
9152.34 538
9153.25 525
9154.15 545
9155.05 538
9155.96 526
9156.86 536
9157.76 553
9158.67 534
9159.57 494
9160.47 518
9161.38 552
9162.28 517
9163.18 537
9164.09 547
9164.99 528
9165.90 530
9166.80 546
9167.70 590
9168.61 561
9169.51 538
9170.42 542
9171.32 548
9172.22 559
9173.13 559
9174.03 533
9174.94 564
9175.84 558
9176.74 547
9177.65 529
9178.55 519
9179.46 547
9180.36 556
9181.27 553
9182.17 542
9183.08 511
9183.98 523
9184.89 540
9185.79 531
9186.70 544
9187.60 543
9188.51 588
9189.41 526
9190.32 530
9191.22 572
9192.13 557
9193.03 521
9193.94 547
9194.84 562
9195.75 579
9196.65 543
9197.56 555
9198.46 582
9199.37 599
9200.27 618
9201.18 588
9202.08 605
9202.99 576
9203.90 585
9204.80 630
9205.71 609
9206.61 559
9207.52 548
9208.42 571
9209.33 586
9210.24 520
9211.14 563
9212.05 569
9212.95 587
9213.86 594
9214.77 567
9215.67 551
9216.58 534
9217.49 579
9218.39 586
9219.30 560
9220.21 546
9221.11 547
9222.02 569
9222.93 584
9223.83 556
9224.74 510
9225.65 553
9226.55 578
9227.46 552
9228.37 522
9229.27 504
9230.18 549
9231.09 546
9231.99 522
9232.90 517
9233.81 546
9234.72 517
9235.62 502
9236.53 502
9237.44 550
9238.34 546
9239.25 555
9240.16 575
9241.07 525
9241.97 562
9242.88 548
9243.79 552
9244.70 558
9245.61 547
9246.51 548
9247.42 522
9248.33 528
9249.24 559
9250.14 502
9251.05 510
9251.96 489
9252.87 515
9253.78 550
9254.69 518
9255.59 523
9256.50 486
9257.41 513
9258.32 518
9259.23 550
9260.14 533
9261.04 517
9261.95 529
9262.86 544
9263.77 546
9264.68 532
9265.59 532
9266.50 518
9267.40 553
9268.31 534
9269.22 518
9270.13 476
9271.04 498
9271.95 522
9272.86 534
9273.77 550
9274.68 520
9275.59 546
9276.49 537
9277.40 557
9278.31 533
9279.22 538
9280.13 560
9281.04 531
9281.95 516
9282.86 542
9283.77 527
9284.68 520
9285.59 518
9286.50 531
9287.41 529
9288.32 532
9289.23 560
9290.14 542
9291.05 574
9291.96 538
9292.87 535
9293.78 572
9294.69 543
9295.60 555
9296.51 573
9297.42 604
9298.33 553
9299.24 557
9300.15 532
9301.06 576
9301.97 569
9302.88 567
9303.79 572
9304.70 574
9305.61 595
9306.53 603
9307.44 624
9308.35 595
9309.26 628
9310.17 631
9311.08 620
9311.99 609
9312.90 575
9313.81 631
9314.72 624
9315.63 632
9316.55 585
9317.46 599
9318.37 603
9319.28 543
9320.19 593
9321.10 600
9322.01 583
9322.93 575
9323.84 559
9324.75 565
9325.66 572
9326.57 584
9327.48 571
9328.40 555
9329.31 569
9330.22 570
9331.13 603
9332.04 591
9332.96 602
9333.87 575
9334.78 604
9335.69 601
9336.60 624
9337.52 613
9338.43 626
9339.34 623
9340.25 592
9341.17 559
9342.08 636
9342.99 611
9343.90 585
9344.82 606
9345.73 632
9346.64 620
9347.55 601
9348.47 628
9349.38 586
9350.29 588
9351.21 584
9352.12 592
9353.03 599
9353.94 610
9354.86 557
9355.77 582
9356.68 580
9357.60 579
9358.51 553
9359.42 593
9360.34 567
9361.25 545
9362.16 580
9363.08 585
9363.99 574
9364.90 566
9365.82 569
9366.73 589
9367.65 580
9368.56 581
9369.47 598
9370.39 546
9371.30 581
9372.21 578
9373.13 584
9374.04 571
9374.96 580
9375.87 601
9376.79 599
9377.70 591
9378.61 643
9379.53 629
9380.44 567
9381.36 570
9382.27 588
9383.19 621
9384.10 604
9385.01 622
9385.93 601
9386.84 593
9387.76 638
9388.67 633
9389.59 657
9390.50 634
9391.42 615
9392.33 656
9393.25 652
9394.16 680
9395.08 673
9395.99 656
9396.91 720
9397.82 700
9398.74 669
9399.65 632
9400.57 657
9401.48 643
9402.40 629
9403.32 639
9404.23 620
9405.15 602
9406.06 603
9406.98 626
9407.89 654
9408.81 621
9409.73 620
9410.64 624
9411.56 603
9412.47 639
9413.39 587
9414.30 614
9415.22 606
9416.14 620
9417.05 636
9417.97 652
9418.89 634
9419.80 601
9420.72 624
9421.63 650
9422.55 645
9423.47 648
9424.38 640
9425.30 629
9426.22 675
9427.13 658
9428.05 677
9428.97 620
9429.88 652
9430.80 662
9431.72 673
9432.63 643
9433.55 660
9434.47 682
9435.38 656
9436.30 667
9437.22 676
9438.14 712
9439.05 715
9439.97 719
9440.89 732
9441.81 753
9442.72 757
9443.64 738
9444.56 795
9445.47 770
9446.39 745
9447.31 745
9448.23 779
9449.15 776
9450.06 779
9450.98 767
9451.90 791
9452.82 803
9453.73 842
9454.65 881
9455.57 859
9456.49 859
9457.41 869
9458.32 818
9459.24 812
9460.16 785
9461.08 762
9462.00 798
9462.92 780
9463.83 753
9464.75 724
9465.67 709
9466.59 744
9467.51 732
9468.43 740
9469.35 744
9470.26 728
9471.18 710
9472.10 711
9473.02 707
9473.94 706
9474.86 693
9475.78 739
9476.70 748
9477.62 724
9478.54 756
9479.45 715
9480.37 740
9481.29 775
9482.21 740
9483.13 761
9484.05 784
9484.97 762
9485.89 756
9486.81 759
9487.73 777
9488.65 761
9489.57 735
9490.49 781
9491.41 728
9492.33 736
9493.25 735
9494.17 742
9495.09 712
9496.01 725
9496.93 752
9497.85 734
9498.77 764
9499.69 712
9500.61 763
9501.53 783
9502.45 812
9503.37 786
9504.29 795
9505.21 796
9506.13 830
9507.05 799
9507.97 798
9508.89 757
9509.81 749
9510.73 770
9511.65 738
9512.57 810
9513.49 816
9514.42 812
9515.34 820
9516.26 821
9517.18 874
9518.10 836
9519.02 867
9519.94 893
9520.86 919
9521.78 960
9522.71 941
9523.63 984
9524.55 1017
9525.47 990
9526.39 998
9527.31 999
9528.23 956
9529.16 922
9530.08 946
9531.00 931
9531.92 982
9532.84 918
9533.76 923
9534.69 889
9535.61 927
9536.53 931
9537.45 911
9538.37 918
9539.30 919
9540.22 951
9541.14 916
9542.06 895
9542.98 961
9543.91 921
9544.83 929
9545.75 898
9546.67 933
9547.60 911
9548.52 931
9549.44 902
9550.36 904
9551.29 1008
9552.21 959
9553.13 993
9554.06 966
9554.98 956
9555.90 1035
9556.82 973
9557.75 1004
9558.67 1011
9559.59 967
9560.52 1032
9561.44 1011
9562.36 1020
9563.29 1022
9564.21 1015
9565.13 1023
9566.06 1015
9566.98 1055
9567.90 1053
9568.83 1041
9569.75 1006
9570.67 1035
9571.60 1071
9572.52 1088
9573.44 1122
9574.37 1090
9575.29 1061
9576.22 1121
9577.14 1154
9578.06 1150
9578.99 1157
9579.91 1141
9580.84 1196
9581.76 1185
9582.68 1192
9583.61 1165
9584.53 1192
9585.46 1231
9586.38 1174
9587.31 1161
9588.23 1218
9589.15 1249
9590.08 1244
9591.00 1185
9591.93 1200
9592.85 1274
9593.78 1273
9594.70 1262
9595.63 1292
9596.55 1293
9597.48 1335
9598.40 1399
9599.33 1445
9600.25 1457
9601.18 1456
9602.10 1496
9603.03 1495
9603.95 1528
9604.88 1523
9605.80 1472
9606.73 1470
9607.65 1468
9608.58 1419
9609.50 1439
9610.43 1508
9611.35 1454
9612.28 1405
9613.21 1398
9614.13 1491
9615.06 1423
9615.98 1373
9616.91 1390
9617.84 1440
9618.76 1405
9619.69 1362
9620.61 1412
9621.54 1391
9622.47 1427
9623.39 1482
9624.32 1522
9625.24 1450
9626.17 1517
9627.10 1512
9628.02 1512
9628.95 1511
9629.88 1490
9630.80 1537
9631.73 1525
9632.65 1545
9633.58 1510
9634.51 1557
9635.43 1666
9636.36 1613
9637.29 1594
9638.22 1639
9639.14 1637
9640.07 1739
9641.00 1674
9641.92 1754
9642.85 1790
9643.78 1803
9644.70 1857
9645.63 1897
9646.56 1912
9647.49 1957
9648.41 1971
9649.34 1963
9650.27 1907
9651.20 1889
9652.12 1948
9653.05 1945
9653.98 1921
9654.91 1932
9655.83 1918
9656.76 1896
9657.69 1862
9658.62 1891
9659.55 1873
9660.47 1876
9661.40 1916
9662.33 1930
9663.26 1913
9664.19 1952
9665.11 1969
9666.04 1957
9666.97 1945
9667.90 2002
9668.83 2026
9669.75 2018
9670.68 2024
9671.61 2098
9672.54 2087
9673.47 2121
9674.40 2133
9675.33 2167
9676.25 2166
9677.18 2173
9678.11 2254
9679.04 2208
9679.97 2204
9680.90 2258
9681.83 2280
9682.76 2245
9683.69 2303
9684.61 2310
9685.54 2322
9686.47 2277
9687.40 2292
9688.33 2374
9689.26 2372
9690.19 2333
9691.12 2285
9692.05 2308
9692.98 2343
9693.91 2367
9694.84 2430
9695.77 2531
9696.70 2577
9697.63 2655
9698.56 2743
9699.49 2824
9700.42 2839
9701.35 2860
9702.28 2907
9703.21 2854
9704.14 2824
9705.07 2757
9706.00 2762
9706.93 2635
9707.86 2591
9708.79 2550
9709.72 2503
9710.65 2488
9711.58 2539
9712.51 2528
9713.44 2615
9714.37 2661
9715.30 2772
9716.23 2797
9717.16 2782
9718.09 2719
9719.02 2699
9719.95 2628
9720.88 2552
9721.81 2509
9722.75 2393
9723.68 2296
9724.61 2208
9725.54 2128
9726.47 2070
9727.40 2046
9728.33 2020
9729.26 1976
9730.19 1918
9731.13 1898
9732.06 1875
9732.99 1864
9733.92 1819
9734.85 1833
9735.78 1818
9736.71 1781
9737.65 1744
9738.58 1761
9739.51 1721
9740.44 1689
9741.37 1672
9742.30 1684
9743.24 1636
9744.17 1694
9745.10 1638
9746.03 1644
9746.96 1615
9747.90 1626
9748.83 1653
9749.76 1569
9750.69 1583
9751.63 1551
9752.56 1563
9753.49 1519
9754.42 1510
9755.36 1487
9756.29 1497
9757.22 1554
9758.15 1517
9759.09 1491
9760.02 1470
9760.95 1436
9761.88 1472
9762.82 1478
9763.75 1448
9764.68 1510
9765.62 1485
9766.55 1527
9767.48 1514
9768.41 1534
9769.35 1522
9770.28 1526
9771.21 1502
9772.15 1564
9773.08 1528
9774.01 1583
9774.95 1534
9775.88 1503
9776.81 1446
9777.75 1473
9778.68 1474
9779.62 1468
9780.55 1502
9781.48 1520
9782.42 1540
9783.35 1528
9784.28 1496
9785.22 1520
9786.15 1543
9787.09 1551
9788.02 1558
9788.95 1487
9789.89 1492
9790.82 1461
9791.76 1454
9792.69 1408
9793.63 1393
9794.56 1385
9795.49 1375
9796.43 1391
9797.36 1399
9798.30 1375
9799.23 1425
9800.17 1417
9801.10 1360
9802.04 1405
9802.97 1415
9803.91 1336
9804.84 1318
9805.78 1280
9806.71 1211
9807.65 1217
9808.58 1224
9809.52 1174
9810.45 1150
9811.39 1161
9812.32 1158
9813.26 1121
9814.19 1081
9815.13 1059
9816.06 1107
9817.00 1082
9817.93 1081
9818.87 1073
9819.80 1054
9820.74 1046
9821.68 1020
9822.61 1043
9823.55 1023
9824.48 1008
9825.42 974
9826.35 997
9827.29 1019
9828.23 992
9829.16 997
9830.10 986
9831.03 1016
9831.97 997
9832.91 973
9833.84 994
9834.78 985
9835.72 1010
9836.65 1010
9837.59 970
9838.52 981
9839.46 930
9840.40 966
9841.33 1017
9842.27 1006
9843.21 989
9844.14 944
9845.08 968
9846.02 991
9846.95 933
9847.89 951
9848.83 997
9849.77 1018
9850.70 1015
9851.64 998
9852.58 977
9853.51 970
9854.45 1005
9855.39 960
9856.33 974
9857.26 930
9858.20 946
9859.14 952
9860.08 940
9861.01 981
9861.95 957
9862.89 968
9863.83 948
9864.76 900
9865.70 941
9866.64 927
9867.58 933
9868.51 874
9869.45 884
9870.39 879
9871.33 866
9872.27 909
9873.20 870
9874.14 881
9875.08 931
9876.02 848
9876.96 883
9877.90 918
9878.83 939
9879.77 920
9880.71 908
9881.65 891
9882.59 876
9883.53 889
9884.47 890
9885.40 901
9886.34 860
9887.28 913
9888.22 857
9889.16 865
9890.10 850
9891.04 840
9891.98 818
9892.91 858
9893.85 851
9894.79 839
9895.73 837
9896.67 816
9897.61 845
9898.55 856
9899.49 848
9900.43 840
9901.37 888
9902.31 824
9903.25 811
9904.19 814
9905.13 840
9906.07 849
9907.01 842
9907.95 839
9908.89 830
9909.83 812
9910.77 839
9911.71 853
9912.65 820
9913.59 833
9914.53 861
9915.47 848
9916.41 867
9917.35 889
9918.29 882
9919.23 901
9920.17 893
9921.11 950
9922.05 973
9922.99 940
9923.93 978
9924.87 1038
9925.81 1099
9926.75 1091
9927.69 1183
9928.63 1163
9929.57 1185
9930.51 1194
9931.45 1139
9932.39 1129
9933.34 1066
9934.28 1049
9935.22 980
9936.16 976
9937.10 942
9938.04 922
9938.98 908
9939.92 895
9940.87 866
9941.81 848
9942.75 850
9943.69 868
9944.63 796
9945.57 815
9946.51 837
9947.46 872
9948.40 928
9949.34 932
9950.28 866
9951.22 903
9952.16 946
9953.11 937
9954.05 928
9954.99 921
9955.93 940
9956.87 879
9957.82 846
9958.76 848
9959.70 827
9960.64 845
9961.59 816
9962.53 790
9963.47 766
9964.41 805
9965.35 767
9966.30 740
9967.24 748
9968.18 758
9969.13 738
9970.07 719
9971.01 693
9971.95 736
9972.90 724
9973.84 720
9974.78 696
9975.73 690
9976.67 704
9977.61 724
9978.55 704
9979.50 676
9980.44 655
9981.38 687
9982.33 687
9983.27 683
9984.21 700
9985.16 693
9986.10 710
9987.04 664
9987.99 703
9988.93 712
9989.88 688
9990.82 706
9991.76 673
9992.71 664
9993.65 686
9994.59 670
9995.54 688
9996.48 676
9997.43 653
9998.37 659
9999.31 682
10000.26 653
10001.20 675
10002.15 649
10003.09 634
10004.04 667
10004.98 683
10005.92 684
10006.87 660
10007.81 685
10008.76 679
10009.70 644
10010.65 630
10011.59 623
10012.54 668
10013.48 675
10014.43 651
10015.37 642
10016.32 645
10017.26 641
10018.21 655
10019.15 671
10020.10 647
10021.04 635
10021.99 668
10022.93 674
10023.88 657
10024.82 640
10025.77 610
10026.71 626
10027.66 617
10028.60 620
10029.55 635
10030.49 643
10031.44 604
10032.39 619
10033.33 610
10034.28 619
10035.22 582
10036.17 604
10037.11 621
10038.06 646
10039.01 635
10039.95 600
10040.90 611
10041.84 607
10042.79 576
10043.74 594
10044.68 602
10045.63 573
10046.58 597
10047.52 562
10048.47 556
10049.41 582
10050.36 591
10051.31 623
10052.25 633
10053.20 588
10054.15 615
10055.09 607
10056.04 593
10056.99 588
10057.93 564
10058.88 589
10059.83 597
10060.78 594
10061.72 623
10062.67 613
10063.62 574
10064.56 623
10065.51 591
10066.46 587
10067.41 594
10068.35 615
10069.30 584
10070.25 580
10071.20 589
10072.14 604
10073.09 603
10074.04 590
10074.99 591
10075.93 578
10076.88 554
10077.83 569
10078.78 577
10079.72 599
10080.67 569
10081.62 562
10082.57 555
10083.52 579
10084.46 558
10085.41 583
10086.36 582
10087.31 586
10088.26 590
10089.21 593
10090.15 586
10091.10 555
10092.05 605
10093.00 569
10093.95 600
10094.90 591
10095.85 598
10096.79 620
10097.74 603
10098.69 598
10099.64 575
10100.59 594
10101.54 595
10102.49 612
10103.44 608
10104.39 570
10105.33 576
10106.28 589
10107.23 559
10108.18 569
10109.13 607
10110.08 587
10111.03 604
10111.98 582
10112.93 584
10113.88 592
10114.83 620
10115.78 620
10116.73 638
10117.68 609
10118.63 590
10119.58 586
10120.53 568
10121.48 576
10122.43 601
10123.38 613
10124.33 622
10125.28 615
10126.23 631
10127.18 617
10128.13 621
10129.08 613
10130.03 632
10130.98 601
10131.93 613
10132.88 624
10133.83 612
10134.78 622
10135.73 621
10136.68 638
10137.63 640
10138.58 630
10139.53 641
10140.48 651
10141.43 683
10142.38 676
10143.33 692
10144.29 700
10145.24 688
10146.19 692
10147.14 697
10148.09 716
10149.04 714
10149.99 719
10150.94 714
10151.89 698
10152.85 706
10153.80 749
10154.75 717
10155.70 712
10156.65 733
10157.60 738
10158.55 720
10159.51 746
10160.46 725
10161.41 712
10162.36 744
10163.31 782
10164.26 815
10165.22 805
10166.17 731
10167.12 738
10168.07 763
10169.02 760
10169.98 799
10170.93 826
10171.88 791
10172.83 810
10173.79 840
10174.74 857
10175.69 822
10176.64 831
10177.60 822
10178.55 866
10179.50 838
10180.45 894
10181.41 890
10182.36 873
10183.31 898
10184.26 902
10185.22 925
10186.17 888
10187.12 880
10188.08 891
10189.03 893
10189.98 886
10190.93 921
10191.89 903
10192.84 902
10193.79 939
10194.75 896
10195.70 909
10196.65 900
10197.61 910
10198.56 955
10199.51 871
10200.47 890
10201.42 924
10202.38 916
10203.33 1008
10204.28 1004
10205.24 1047
10206.19 1104
10207.14 1117
10208.10 1117
10209.05 1120
10210.01 1078
10210.96 1071
10211.91 1048
10212.87 1027
10213.82 1021
10214.78 1016
10215.73 974
10216.69 1006
10217.64 997
10218.59 964
10219.55 924
10220.50 921
10221.46 911
10222.41 921
10223.37 902
10224.32 912
10225.28 890
10226.23 882
10227.19 887
10228.14 862
10229.10 853
10230.05 885
10231.01 931
10231.96 950
10232.92 964
10233.87 969
10234.83 1008
10235.78 1013
10236.74 1036
10237.69 1056
10238.65 1095
10239.60 1070
10240.56 1032
10241.51 1041
10242.47 1037
10243.42 1011
10244.38 978
10245.34 990
10246.29 912
10247.25 900
10248.20 887
10249.16 848
10250.11 845
10251.07 829
10252.03 786
10252.98 793
10253.94 787
10254.89 790
10255.85 769
10256.81 763
10257.76 739
10258.72 754
10259.68 765
10260.63 733
10261.59 714
10262.55 698
10263.50 722
10264.46 716
10265.41 718
10266.37 707
10267.33 672
10268.28 709
10269.24 659
10270.20 667
10271.16 660
10272.11 681
10273.07 687
10274.03 681
10274.98 715
10275.94 729
10276.90 697
10277.85 688
10278.81 654
10279.77 673
10280.73 662
10281.68 649
10282.64 655
10283.60 650
10284.56 672
10285.51 651
10286.47 631
10287.43 654
10288.39 651
10289.34 677
10290.30 704
10291.26 641
10292.22 651
10293.18 667
10294.13 645
10295.09 634
10296.05 637
10297.01 660
10297.97 663
10298.92 659
10299.88 650
10300.84 651
10301.80 652
10302.76 641
10303.72 623
10304.67 658
10305.63 601
10306.59 606
10307.55 644
10308.51 664
10309.47 619
10310.43 612
10311.38 663
10312.34 666
10313.30 654
10314.26 661
10315.22 656
10316.18 691
10317.14 668
10318.10 635
10319.06 673
10320.01 659
10320.97 662
10321.93 675
10322.89 670
10323.85 640
10324.81 673
10325.77 634
10326.73 643
10327.69 645
10328.65 651
10329.61 634
10330.57 665
10331.53 679
10332.49 647
10333.45 680
10334.41 639
10335.37 655
10336.33 663
10337.29 636
10338.25 616
10339.21 586
10340.17 603
10341.13 561
10342.09 574
10343.05 616
10344.01 592
10344.97 566
10345.93 563
10346.89 561
10347.85 573
10348.81 573
10349.77 538
10350.73 521
10351.69 534
10352.65 533
10353.61 550
10354.57 526
10355.53 552
10356.49 565
10357.46 555
10358.42 524
10359.38 563
10360.34 566
10361.30 554
10362.26 567
10363.22 539
10364.18 500
10365.14 529
10366.11 557
10367.07 534
10368.03 516
10368.99 528
10369.95 525
10370.91 557
10371.87 546
10372.84 504
10373.80 544
10374.76 544
10375.72 514
10376.68 525
10377.64 531
10378.61 536
10379.57 545
10380.53 524
10381.49 507
10382.45 509
10383.42 522
10384.38 536
10385.34 526
10386.30 517
10387.27 553
10388.23 543
10389.19 537
10390.15 508
10391.11 525
10392.08 524
10393.04 482
10394.00 512
10394.96 520
10395.93 519
10396.89 539
10397.85 531
10398.82 515
10399.78 504
10400.74 521
10401.70 503
10402.67 532
10403.63 544
10404.59 510
10405.56 478
10406.52 527
10407.48 518
10408.45 503
10409.41 506
10410.37 512
10411.34 503
10412.30 534
10413.26 493
10414.23 487
10415.19 493
10416.15 495
10417.12 524
10418.08 548
10419.04 505
10420.01 532
10420.97 524
10421.94 512
10422.90 510
10423.86 514
10424.83 511
10425.79 506
10426.76 520
10427.72 545
10428.68 483
10429.65 477
10430.61 508
10431.58 513
10432.54 498
10433.51 488
10434.47 494
10435.44 472
10436.40 446
10437.36 452
10438.33 468
10439.29 486
10440.26 470
10441.22 498
10442.19 485
10443.15 490
10444.12 503
10445.08 471
10446.05 466
10447.01 456
10447.98 487
10448.94 476
10449.91 474
10450.87 452
10451.84 446
10452.80 447
10453.77 476
10454.73 441
10455.70 470
10456.67 476
10457.63 494
10458.60 464
10459.56 470
10460.53 488
10461.49 495
10462.46 475
10463.43 474
10464.39 464
10465.36 471
10466.32 468
10467.29 449
10468.25 461
10469.22 462
10470.19 469
10471.15 475
10472.12 445
10473.09 464
10474.05 469
10475.02 473
10475.98 467
10476.95 499
10477.92 478
10478.88 475
10479.85 489
10480.82 480
10481.78 500
10482.75 477
10483.72 497
10484.68 519
10485.65 511
10486.62 484
10487.58 526
10488.55 488
10489.52 486
10490.49 464
10491.45 480
10492.42 485
10493.39 482
10494.35 446
10495.32 443
10496.29 451
10497.26 473
10498.22 459
10499.19 489
10500.16 480
10501.13 475
10502.09 466
10503.06 465
10504.03 446
10505.00 464
10505.96 463
10506.93 476
10507.90 478
10508.87 449
10509.84 452
10510.80 471
10511.77 470
10512.74 449
10513.71 441
10514.68 437
10515.64 458
10516.61 455
10517.58 488
10518.55 483
10519.52 464
10520.49 485
10521.45 471
10522.42 459
10523.39 490
10524.36 476
10525.33 472
10526.30 457
10527.27 485
10528.23 491
10529.20 461
10530.17 469
10531.14 461
10532.11 476
10533.08 477
10534.05 457
10535.02 455
10535.99 468
10536.96 516
10537.93 500
10538.89 513
10539.86 483
10540.83 474
10541.80 494
10542.77 518
10543.74 474
10544.71 481
10545.68 511
10546.65 492
10547.62 455
10548.59 471
10549.56 476
10550.53 485
10551.50 486
10552.47 485
10553.44 491
10554.41 474
10555.38 471
10556.35 474
10557.32 502
10558.29 474
10559.26 487
10560.23 491
10561.20 498
10562.17 506
10563.14 495
10564.11 509
10565.08 524
10566.05 514
10567.02 484
10567.99 500
10568.96 471
10569.93 470
10570.91 492
10571.88 487
10572.85 464
10573.82 462
10574.79 498
10575.76 497
10576.73 518
10577.70 496
10578.67 484
10579.64 476
10580.62 481
10581.59 497
10582.56 492
10583.53 491
10584.50 508
10585.47 498
10586.44 477
10587.42 487
10588.39 490
10589.36 485
10590.33 502
10591.30 521
10592.27 516
10593.25 528
10594.22 505
10595.19 495
10596.16 504
10597.13 508
10598.10 544
10599.08 547
10600.05 527
10601.02 550
10601.99 534
10602.97 529
10603.94 527
10604.91 561
10605.88 566
10606.85 580
10607.83 588
10608.80 560
10609.77 612
10610.74 660
10611.72 634
10612.69 621
10613.66 623
10614.64 612
10615.61 611
10616.58 616
10617.55 578
10618.53 565
10619.50 562
10620.47 579
10621.45 579
10622.42 566
10623.39 532
10624.37 550
10625.34 546
10626.31 534
10627.29 542
10628.26 520
10629.23 540
10630.21 531
10631.18 534
10632.15 538
10633.13 525
10634.10 535
10635.07 560
10636.05 528
10637.02 588
10638.00 558
10638.97 578
10639.94 602
10640.92 603
10641.89 566
10642.87 584
10643.84 592
10644.81 586
10645.79 572
10646.76 571
10647.74 549
10648.71 499
10649.68 550
10650.66 556
10651.63 516
10652.61 509
10653.58 511
10654.56 511
10655.53 505
10656.51 478
10657.48 482
10658.46 485
10659.43 489
10660.41 457
10661.38 471
10662.36 476
10663.33 490
10664.31 486
10665.28 451
10666.26 468
10667.23 458
10668.21 465
10669.18 450
10670.16 497
10671.13 476
10672.11 471
10673.08 450
10674.06 495
10675.03 492
10676.01 479
10676.99 475
10677.96 507
10678.94 510
10679.91 497
10680.89 486
10681.86 478
10682.84 487
10683.82 467
10684.79 464
10685.77 475
10686.74 502
10687.72 498
10688.70 477
10689.67 528
10690.65 522
10691.63 483
10692.60 515
10693.58 516
10694.55 502
10695.53 484
10696.51 483
10697.48 476
10698.46 462
10699.44 456
10700.41 454
10701.39 474
10702.37 476
10703.34 491
10704.32 460
10705.30 458
10706.27 492
10707.25 511
10708.23 489
10709.21 482
10710.18 475
10711.16 463
10712.14 493
10713.11 470
10714.09 483
10715.07 494
10716.05 511
10717.02 496
10718.00 478
10718.98 476
10719.96 482
10720.93 496
10721.91 473
10722.89 496
10723.87 478
10724.85 474
10725.82 476
10726.80 469
10727.78 493
10728.76 501
10729.74 486
10730.71 486
10731.69 485
10732.67 494
10733.65 453
10734.63 461
10735.60 473
10736.58 503
10737.56 517
10738.54 502
10739.52 494
10740.50 502
10741.48 486
10742.45 509
10743.43 491
10744.41 494
10745.39 529
10746.37 521
10747.35 525
10748.33 506
10749.31 553
10750.28 531
10751.26 523
10752.24 511
10753.22 524
10754.20 524
10755.18 511
10756.16 499
10757.14 522
10758.12 524
10759.10 504
10760.08 529
10761.06 542
10762.04 471
10763.01 530
10763.99 519
10764.97 518
10765.95 517
10766.93 489
10767.91 493
10768.89 523
10769.87 549
10770.85 558
10771.83 517
10772.81 543
10773.79 547
10774.77 554
10775.75 530
10776.73 549
10777.71 549
10778.69 562
10779.67 538
10780.65 597
10781.63 562
10782.62 563
10783.60 556
10784.58 597
10785.56 572
10786.54 565
10787.52 564
10788.50 562
10789.48 558
10790.46 538
10791.44 538
10792.42 579
10793.40 562
10794.38 557
10795.37 594
10796.35 564
10797.33 563
10798.31 552
10799.29 535
10800.27 544
10801.25 551
10802.23 562
10803.21 540
10804.20 551
10805.18 605
10806.16 570
10807.14 531
10808.12 558
10809.10 566
10810.09 575
10811.07 562
10812.05 546
10813.03 570
10814.01 580
10815.00 561
10815.98 560
10816.96 568
10817.94 557
10818.92 565
10819.91 594
10820.89 597
10821.87 595
10822.85 585
10823.83 586
10824.82 592
10825.80 610
10826.78 604
10827.76 587
10828.75 606
10829.73 578
10830.71 608
10831.69 589
10832.68 577
10833.66 624
10834.64 627
10835.63 628
10836.61 616
10837.59 589
10838.57 606
10839.56 623
10840.54 608
10841.52 572
10842.51 615
10843.49 613
10844.47 605
10845.46 609
10846.44 654
10847.42 644
10848.41 672
10849.39 653
10850.37 648
10851.36 633
10852.34 647
10853.32 633
10854.31 616
10855.29 669
10856.28 647
10857.26 662
10858.24 693
10859.23 701
10860.21 671
10861.20 656
10862.18 666
10863.16 691
10864.15 717
10865.13 663
10866.12 702
10867.10 727
10868.08 742
10869.07 712
10870.05 682
10871.04 719
10872.02 716
10873.01 717
10873.99 740
10874.98 747
10875.96 755
10876.95 760
10877.93 751
10878.92 758
10879.90 750
10880.89 763
10881.87 773
10882.86 797
10883.84 782
10884.83 778
10885.81 761
10886.80 807
10887.78 845
10888.77 815
10889.75 845
10890.74 821
10891.72 833
10892.71 826
10893.69 822
10894.68 816
10895.66 820
10896.65 847
10897.64 824
10898.62 867
10899.61 863
10900.59 892
10901.58 881
10902.56 887
10903.55 869
10904.54 876
10905.52 936
10906.51 924
10907.49 934
10908.48 953
10909.47 968
10910.45 940
10911.44 1001
10912.43 990
10913.41 982
10914.40 983
10915.39 1007
10916.37 992
10917.36 1016
10918.35 1006
10919.33 1020
10920.32 1019
10921.31 1045
10922.29 1019
10923.28 1011
10924.27 1038
10925.25 1088
10926.24 1111
10927.23 1070
10928.21 1117
10929.20 1130
10930.19 1127
10931.18 1105
10932.16 1129
10933.15 1129
10934.14 1155
10935.12 1111
10936.11 1142
10937.10 1151
10938.09 1170
10939.07 1198
10940.06 1212
10941.05 1218
10942.04 1256
10943.02 1259
10944.01 1244
10945.00 1260
10945.99 1329
10946.98 1335
10947.96 1356
10948.95 1350
10949.94 1346
10950.93 1349
10951.92 1402
10952.90 1501
10953.89 1563
10954.88 1611
10955.87 1645
10956.86 1701
10957.85 1754
10958.83 1773
10959.82 1785
10960.81 1809
10961.80 1770
10962.79 1785
10963.78 1833
10964.77 1786
10965.75 1737
10966.74 1696
10967.73 1697
10968.72 1654
10969.71 1627
10970.70 1619
10971.69 1592
10972.68 1498
10973.67 1518
10974.66 1464
10975.64 1448
10976.63 1505
10977.62 1533
10978.61 1481
10979.60 1494
10980.59 1501
10981.58 1461
10982.57 1472
10983.56 1497
10984.55 1458
10985.54 1492
10986.53 1486
10987.52 1528
10988.51 1544
10989.50 1612
10990.49 1688
10991.48 1702
10992.47 1697
10993.46 1789
10994.45 1882
10995.44 1965
10996.43 2070
10997.42 2266
10998.41 2364
10999.40 2443
11000.39 2544
11001.38 2573
11002.37 2603
11003.36 2547
11004.35 2554
11005.34 2468
11006.33 2407
11007.32 2246
11008.31 2185
11009.30 2058
11010.30 1980
11011.29 1903
11012.28 1795
11013.27 1700
11014.26 1617
11015.25 1548
11016.24 1490
11017.23 1457
11018.22 1391
11019.21 1308
11020.21 1236
11021.20 1232
11022.19 1222
11023.18 1152
11024.17 1136
11025.16 1087
11026.15 1133
11027.14 1111
11028.14 1150
11029.13 1114
11030.12 1117
11031.11 1154
11032.10 1085
11033.09 1075
11034.09 1069
11035.08 1112
11036.07 1079
11037.06 1085
11038.05 1098
11039.05 1086
11040.04 1079
11041.03 1067
11042.02 1075
11043.02 1061
11044.01 1034
11045.00 995
11045.99 997
11046.98 974
11047.98 998
11048.97 1042
11049.96 984
11050.95 995
11051.95 997
11052.94 1004
11053.93 994
11054.93 947
11055.92 975
11056.91 964
11057.90 955
11058.90 940
11059.89 905
11060.88 916
11061.88 995
11062.87 988
11063.86 972
11064.86 951
11065.85 964
11066.84 948
11067.84 952
11068.83 962
11069.82 981
11070.82 1018
11071.81 1024
11072.80 957
11073.80 959
11074.79 1001
11075.78 954
11076.78 997
11077.77 964
11078.77 945
11079.76 940
11080.75 921
11081.75 927
11082.74 929
11083.74 909
11084.73 966
11085.72 964
11086.72 902
11087.71 931
11088.71 896
11089.70 855
11090.70 913
11091.69 870
11092.68 864
11093.68 898
11094.67 847
11095.67 822
11096.66 807
11097.66 867
11098.65 900
11099.65 882
11100.64 836
11101.64 848
11102.63 845
11103.63 828
11104.62 820
11105.62 800
11106.61 818
11107.61 840
11108.60 808
11109.60 804
11110.59 810
11111.59 825
11112.58 795
11113.58 785
11114.57 765
11115.57 784
11116.56 760
11117.56 766
11118.56 778
11119.55 775
11120.55 797
11121.54 773
11122.54 775
11123.54 770
11124.53 799
11125.53 807
11126.52 780
11127.52 750
11128.51 763
11129.51 737
11130.51 765
11131.50 810
11132.50 771
11133.50 724
11134.49 740
11135.49 744
11136.49 730
11137.48 725
11138.48 729
11139.47 758
11140.47 734
11141.47 750
11142.46 752
11143.46 763
11144.46 726
11145.46 759
11146.45 747
11147.45 729
11148.45 731
11149.44 751
11150.44 760
11151.44 737
11152.43 768
11153.43 759
11154.43 749
11155.43 746
11156.42 735
11157.42 713
11158.42 743
11159.42 781
11160.41 702
11161.41 736
11162.41 719
11163.41 678
11164.40 723
11165.40 719
11166.40 729
11167.40 694
11168.39 696
11169.39 705
11170.39 670
11171.39 668
11172.39 676
11173.38 699
11174.38 707
11175.38 737
11176.38 690
11177.38 705
11178.38 693
11179.37 711
11180.37 686
11181.37 670
11182.37 680
11183.37 688
11184.37 713
11185.37 705
11186.36 714
11187.36 675
11188.36 697
11189.36 686
11190.36 695
11191.36 663
11192.36 702
11193.36 709
11194.36 685
11195.35 684
11196.35 693
11197.35 705
11198.35 709
11199.35 677
11200.35 659
11201.35 701
11202.35 691
11203.35 727
11204.35 706
11205.35 712
11206.35 720
11207.35 738
11208.35 709
11209.35 736
11210.35 723
11211.35 729
11212.35 752
11213.35 737
11214.35 702
11215.34 695
11216.35 676
11217.35 721
11218.35 730
11219.35 743
11220.35 683
11221.35 686
11222.35 698
11223.35 714
11224.35 701
11225.35 691
11226.35 693
11227.35 723
11228.35 693
11229.35 694
11230.35 713
11231.35 716
11232.35 714
11233.35 720
11234.35 726
11235.35 688
11236.35 685
11237.36 713
11238.36 721
11239.36 717
11240.36 685
11241.36 723
11242.36 695
11243.36 721
11244.36 726
11245.36 705
11246.37 700
11247.37 716
11248.37 710
11249.37 720
11250.37 703
11251.37 752
11252.38 761
11253.38 695
11254.38 686
11255.38 719
11256.38 762
11257.38 771
11258.39 770
11259.39 728
11260.39 739
11261.39 736
11262.39 747
11263.40 756
11264.40 764
11265.40 737
11266.40 767
11267.40 810
11268.41 773
11269.41 773
11270.41 764
11271.41 808
11272.42 770
11273.42 789
11274.42 791
11275.42 814
11276.43 823
11277.43 826
11278.43 836
11279.44 834
11280.44 826
11281.44 816
11282.44 809
11283.45 785
11284.45 789
11285.45 756
11286.46 759
11287.46 750
11288.46 744
11289.47 739
11290.47 701
11291.47 688
11292.48 706
11293.48 679
11294.48 685
11295.49 683
11296.49 672
11297.49 674
11298.50 715
11299.50 695
11300.51 706
11301.51 650
11302.51 646
11303.52 652
11304.52 663
11305.53 695
11306.53 672
11307.53 686
11308.54 643
11309.54 634
11310.55 645
11311.55 664
11312.55 683
11313.56 685
11314.56 653
11315.57 678
11316.57 701
11317.58 714
11318.58 716
11319.59 679
11320.59 721
11321.59 742
11322.60 709
11323.60 723
11324.61 704
11325.61 677
11326.62 712
11327.62 711
11328.63 705
11329.63 700
11330.64 693
11331.64 680
11332.65 666
11333.65 655
11334.66 661
11335.67 645
11336.67 683
11337.68 668
11338.68 695
11339.69 704
11340.69 717
11341.70 690
11342.70 707
11343.71 701
11344.72 690
11345.72 706
11346.73 711
11347.73 680
11348.74 671
11349.74 697
11350.75 663
11351.76 634
11352.76 626
11353.77 628
11354.78 628
11355.78 628
11356.79 648
11357.79 641
11358.80 621
11359.81 600
11360.81 631
11361.82 627
11362.83 587
11363.83 619
11364.84 621
11365.85 607
11366.85 559
11367.86 539
11368.87 592
11369.87 578
11370.88 602
11371.89 602
11372.89 600
11373.90 562
11374.91 549
11375.92 548
11376.92 594
11377.93 545
11378.94 557
11379.94 592
11380.95 591
11381.96 581
11382.97 561
11383.97 547
11384.98 561
11385.99 598
11387.00 556
11388.00 525
11389.01 547
11390.02 519
11391.03 529
11392.04 546
11393.04 543
11394.05 548
11395.06 527
11396.07 550
11397.08 511
11398.08 552
11399.09 545
11400.10 555
11401.11 556
11402.12 557
11403.12 558
11404.13 568
11405.14 566
11406.15 567
11407.16 567
11408.17 546
11409.18 538
11410.18 561
11411.19 552
11412.20 561
11413.21 571
11414.22 552
11415.23 554
11416.24 545
11417.25 558
11418.25 560
11419.26 563
11420.27 561
11421.28 531
11422.29 552
11423.30 535
11424.31 523
11425.32 517
11426.33 548
11427.34 532
11428.35 531
11429.36 521
11430.37 561
11431.38 561
11432.39 538
11433.39 520
11434.40 551
11435.41 554
11436.42 551
11437.43 541
11438.44 552
11439.45 540
11440.46 524
11441.47 496
11442.48 528
11443.49 531
11444.50 521
11445.51 532
11446.52 555
11447.53 492
11448.55 508
11449.56 554
11450.57 531
11451.58 535
11452.59 499
11453.60 514
11454.61 497
11455.62 538
11456.63 524
11457.64 501
11458.65 506
11459.66 503
11460.67 532
11461.68 519
11462.69 515
11463.71 519
11464.72 510
11465.73 506
11466.74 514
11467.75 516
11468.76 505
11469.77 494
11470.78 501
11471.80 510
11472.81 512
11473.82 521
11474.83 518
11475.84 516
11476.85 481
11477.86 490
11478.88 519
11479.89 520
11480.90 482
11481.91 486
11482.92 527
11483.93 523
11484.95 487
11485.96 499
11486.97 515
11487.98 527
11489.00 527
11490.01 514
11491.02 529
11492.03 536
11493.04 533
11494.06 527
11495.07 524
11496.08 535
11497.09 526
11498.11 544
11499.12 550
11500.13 559
11501.14 554
11502.16 555
11503.17 531
11504.18 557
11505.20 539
11506.21 525
11507.22 540
11508.23 547
11509.25 559
11510.26 528
11511.27 545
11512.29 571
11513.30 556
11514.31 569
11515.33 568
11516.34 566
11517.35 567
11518.37 579
11519.38 586
11520.39 588
11521.41 618
11522.42 612
11523.43 621
11524.45 624
11525.46 631
11526.47 618
11527.49 653
11528.50 648
11529.52 668
11530.53 670
11531.54 706
11532.56 715
11533.57 738
11534.59 752
11535.60 751
11536.62 789
11537.63 789
11538.64 793
11539.66 893
11540.67 898
11541.69 869
11542.70 866
11543.72 878
11544.73 863
11545.75 858
11546.76 821
11547.77 780
11548.79 804
11549.80 766
11550.82 718
11551.83 729
11552.85 714
11553.86 683
11554.88 650
11555.89 647
11556.91 624
11557.92 602
11558.94 590
11559.95 590
11560.97 594
11561.99 561
11563.00 582
11564.02 532
11565.03 558
11566.05 533
11567.06 554
11568.08 552
11569.09 543
11570.11 571
11571.13 522
11572.14 556
11573.16 539
11574.17 492
11575.19 531
11576.20 532
11577.22 585
11578.24 556
11579.25 537
11580.27 557
11581.29 548
11582.30 546
11583.32 530
11584.33 536
11585.35 545
11586.37 526
11587.38 523
11588.40 542
11589.42 528
11590.43 526
11591.45 560
11592.47 573
11593.48 541
11594.50 578
11595.52 567
11596.53 572
11597.55 586
11598.57 575
11599.58 598
11600.60 613
11601.62 572
11602.64 587
11603.65 594
11604.67 587
11605.69 587
11606.70 571
11607.72 599
11608.74 576
11609.76 555
11610.77 577
11611.79 558
11612.81 536
11613.83 553
11614.84 533
11615.86 554
11616.88 537
11617.90 514
11618.92 540
11619.93 538
11620.95 514
11621.97 519
11622.99 531
11624.01 531
11625.02 534
11626.04 537
11627.06 522
11628.08 524
11629.10 533
11630.11 485
11631.13 490
11632.15 476
11633.17 488
11634.19 511
11635.21 494
11636.23 514
11637.24 481
11638.26 483
11639.28 481
11640.30 498
11641.32 495
11642.34 493
11643.36 498
11644.38 484
11645.39 471
11646.41 477
11647.43 460
11648.45 483
11649.47 479
11650.49 473
11651.51 458
11652.53 481
11653.55 478
11654.57 482
11655.59 463
11656.61 452
11657.63 447
11658.65 451
11659.67 457
11660.69 434
11661.70 470
11662.72 443
11663.74 472
11664.76 474
11665.78 478
11666.80 491
11667.82 480
11668.84 450
11669.86 459
11670.88 464
11671.90 491
11672.92 487
11673.95 451
11674.97 473
11675.99 472
11677.01 440
11678.03 475
11679.05 474
11680.07 458
11681.09 487
11682.11 470
11683.13 513
11684.15 457
11685.17 468
11686.19 460
11687.21 461
11688.23 484
11689.25 494
11690.28 481
11691.30 463
11692.32 476
11693.34 465
11694.36 469
11695.38 456
11696.40 440
11697.42 440
11698.44 446
11699.47 448
11700.49 447
11701.51 477
11702.53 437
11703.55 452
11704.57 456
11705.60 474
11706.62 464
11707.64 443
11708.66 453
11709.68 448
11710.70 454
11711.73 499
11712.75 478
11713.77 502
11714.79 465
11715.81 475
11716.84 473
11717.86 446
11718.88 458
11719.90 471
11720.92 451
11721.95 445
11722.97 486
11723.99 466
11725.01 483
11726.04 482
11727.06 474
11728.08 480
11729.11 469
11730.13 493
11731.15 460
11732.17 486
11733.20 509
11734.22 491
11735.24 480
11736.26 470
11737.29 490
11738.31 473
11739.33 460
11740.36 453
11741.38 482
11742.40 489
11743.43 484
11744.45 475
11745.47 471
11746.50 471
11747.52 478
11748.54 506
11749.57 457
11750.59 473
11751.62 518
11752.64 455
11753.66 489
11754.69 503
11755.71 533
11756.73 522
11757.76 494
11758.78 502
11759.81 476
11760.83 496
11761.85 494
11762.88 493
11763.90 507
11764.93 500
11765.95 519
11766.98 534
11768.00 513
11769.02 509
11770.05 546
11771.07 540
11772.10 538
11773.12 543
11774.15 529
11775.17 511
11776.20 526
11777.22 535
11778.25 528
11779.27 535
11780.30 561
11781.32 560
11782.35 545
11783.37 557
11784.40 551
11785.42 559
11786.45 535
11787.47 553
11788.50 531
11789.52 539
11790.55 579
11791.57 566
11792.60 553
11793.62 571
11794.65 560
11795.67 566
11796.70 560
11797.73 557
11798.75 555
11799.78 559
11800.80 597
11801.83 585
11802.85 581
11803.88 602
11804.91 569
11805.93 560
11806.96 570
11807.98 564
11809.01 584
11810.04 575
11811.06 558
11812.09 560
11813.12 600
11814.14 596
11815.17 601
11816.19 588
11817.22 597
11818.25 626
11819.27 607
11820.30 605
11821.33 634
11822.35 583
11823.38 631
11824.41 656
11825.44 639
11826.46 658
11827.49 621
11828.52 661
11829.54 627
11830.57 654
11831.60 647
11832.62 649
11833.65 661
11834.68 658
11835.71 673
11836.73 683
11837.76 679
11838.79 671
11839.82 662
11840.84 714
11841.87 659
11842.90 670
11843.93 715
11844.95 680
11845.98 732
11847.01 715
11848.04 716
11849.07 703
11850.09 696
11851.12 737
11852.15 753
11853.18 775
11854.21 816
11855.23 757
11856.26 773
11857.29 799
11858.32 796
11859.35 804
11860.38 818
11861.40 777
11862.43 795
11863.46 806
11864.49 831
11865.52 862
11866.55 798
11867.58 819
11868.60 878
11869.63 850
11870.66 836
11871.69 860
11872.72 893
11873.75 869
11874.78 910
11875.81 895
11876.84 907
11877.86 906
11878.89 902
11879.92 915
11880.95 925
11881.98 943
11883.01 951
11884.04 990
11885.07 971
11886.10 949
11887.13 982
11888.16 1008
11889.19 1070
11890.22 1057
11891.25 1078
11892.28 1076
11893.31 1061
11894.34 1100
11895.37 1101
11896.40 1145
11897.43 1198
11898.46 1226
11899.49 1245
11900.52 1290
11901.55 1333
11902.58 1327
11903.61 1379
11904.64 1393
11905.67 1426
11906.70 1459
11907.73 1372
11908.76 1361
11909.79 1412
11910.82 1408
11911.85 1353
11912.88 1369
11913.91 1364
11914.94 1305
11915.97 1330
11917.01 1345
11918.04 1342
11919.07 1303
11920.10 1274
11921.13 1320
11922.16 1318
11923.19 1350
11924.22 1339
11925.25 1350
11926.28 1467
11927.32 1443
11928.35 1511
11929.38 1542
11930.41 1551
11931.44 1621
11932.47 1621
11933.50 1635
11934.54 1641
11935.57 1577
11936.60 1616
11937.63 1576
11938.66 1556
11939.70 1518
11940.73 1496
11941.76 1461
11942.79 1406
11943.82 1366
11944.85 1325
11945.89 1317
11946.92 1267
11947.95 1244
11948.98 1247
11950.02 1185
11951.05 1109
11952.08 1084
11953.11 1096
11954.15 1019
11955.18 1027
11956.21 1011
11957.24 1023
11958.28 996
11959.31 1045
11960.34 1017
11961.37 986
11962.41 1002
11963.44 1005
11964.47 986
11965.51 986
11966.54 989
11967.57 1032
11968.60 1008
11969.64 992
11970.67 996
11971.70 1022
11972.74 1023
11973.77 1016
11974.80 1025
11975.84 1003
11976.87 1046
11977.90 1049
11978.94 1016
11979.97 1002
11981.00 1057
11982.04 1004
11983.07 1002
11984.11 1017
11985.14 1037
11986.17 1031
11987.21 1079
11988.24 1033
11989.28 1039
11990.31 1034
11991.34 1100
11992.38 1076
11993.41 1088
11994.45 1070
11995.48 1053
11996.51 1054
11997.55 1081
11998.58 1051
11999.62 1061
12000.65 1127
12001.69 1071
12002.72 1119
12003.76 1113
12004.79 1102
12005.82 1145
12006.86 1144
12007.89 1120
12008.93 1150
12009.96 1157
12011.00 1187
12012.03 1224
12013.07 1173
12014.10 1204
12015.14 1248
12016.17 1247
12017.21 1277
12018.24 1236
12019.28 1266
12020.32 1257
12021.35 1242
12022.39 1262
12023.42 1253
12024.46 1191
12025.49 1248
12026.53 1266
12027.56 1311
12028.60 1263
12029.64 1257
12030.67 1252
12031.71 1248
12032.74 1267
12033.78 1231
12034.81 1266
12035.85 1251
12036.89 1281
12037.92 1233
12038.96 1232
12039.99 1251
12041.03 1299
12042.07 1266
12043.10 1272
12044.14 1274
12045.18 1249
12046.21 1258
12047.25 1268
12048.29 1317
12049.32 1262
12050.36 1272
12051.40 1320
12052.43 1312
12053.47 1409
12054.51 1398
12055.54 1416
12056.58 1360
12057.62 1376
12058.65 1441
12059.69 1425
12060.73 1463
12061.76 1413
12062.80 1401
12063.84 1413
12064.88 1349
12065.91 1347
12066.95 1362
12067.99 1301
12069.03 1275
12070.06 1272
12071.10 1274
12072.14 1257
12073.18 1197
12074.21 1212
12075.25 1212
12076.29 1237
12077.33 1146
12078.36 1136
12079.40 1127
12080.44 1140
12081.48 1162
12082.52 1173
12083.55 1122
12084.59 1101
12085.63 1117
12086.67 1119
12087.71 1191
12088.74 1145
12089.78 1161
12090.82 1164
12091.86 1158
12092.90 1199
12093.94 1214
12094.98 1218
12096.01 1244
12097.05 1219
12098.09 1279
12099.13 1322
12100.17 1311
12101.21 1335
12102.25 1366
12103.28 1400
12104.32 1400
12105.36 1438
12106.40 1400
12107.44 1354
12108.48 1327
12109.52 1324
12110.56 1279
12111.60 1271
12112.64 1259
12113.68 1236
12114.72 1191
12115.76 1128
12116.79 1163
12117.83 1110
12118.87 1026
12119.91 992
12120.95 1021
12121.99 1001
12123.03 997
12124.07 993
12125.11 913
12126.15 877
12127.19 898
12128.23 902
12129.27 886
12130.31 813
12131.35 851
12132.39 837
12133.43 855
12134.47 864
12135.51 821
12136.55 830
12137.59 843
12138.63 879
12139.67 799
12140.71 808
12141.76 820
12142.80 807
12143.84 850
12144.88 838
12145.92 806
12146.96 809
12148.00 793
12149.04 799
12150.08 807
12151.12 776
12152.16 778
12153.20 786
12154.25 777
12155.29 761
12156.33 774
12157.37 764
12158.41 755
12159.45 742
12160.49 760
12161.53 780
12162.58 763
12163.62 735
12164.66 706
12165.70 715
12166.74 737
12167.78 755
12168.82 728
12169.87 678
12170.91 695
12171.95 720
12172.99 695
12174.03 706
12175.08 699
12176.12 695
12177.16 693
12178.20 727
12179.24 716
12180.29 665
12181.33 694
12182.37 667
12183.41 683
12184.46 677
12185.50 704
12186.54 703
12187.58 679
12188.63 684
12189.67 693
12190.71 676
12191.75 659
12192.80 685
12193.84 646
12194.88 683
12195.92 637
12196.97 654
12198.01 684
12199.05 679
12200.10 694
12201.14 667
12202.18 624
12203.23 665
12204.27 666
12205.31 678
12206.36 653
12207.40 655
12208.44 656
12209.49 677
12210.53 653
12211.57 650
12212.62 634
12213.66 623
12214.70 624
12215.75 601
12216.79 628
12217.84 630
12218.88 681
12219.92 648
12220.97 635
12222.01 632
12223.06 663
12224.10 638
12225.14 591
12226.19 625
12227.23 626
12228.28 605
12229.32 609
12230.36 620
12231.41 628
12232.45 616
12233.50 644
12234.54 596
12235.59 589
12236.63 564
12237.68 593
12238.72 600
12239.77 601
12240.81 557
12241.86 599
12242.90 604
12243.94 598
12244.99 599
12246.03 607
12247.08 591
12248.13 548
12249.17 548
12250.22 583
12251.26 594
12252.31 556
12253.35 583
12254.40 559
12255.44 561
12256.49 558
12257.53 561
12258.58 539
12259.62 547
12260.67 563
12261.72 540
12262.76 543
12263.81 534
12264.85 524
12265.90 534
12266.94 516
12267.99 532
12269.04 511
12270.08 521
12271.13 512
12272.17 531
12273.22 528
12274.27 506
12275.31 507
12276.36 533
12277.41 534
12278.45 521
12279.50 549
12280.55 486
12281.59 494
12282.64 511
12283.69 505
12284.73 531
12285.78 531
12286.83 521
12287.87 496
12288.92 494
12289.97 488
12291.01 503
12292.06 487
12293.11 498
12294.15 500
12295.20 492
12296.25 473
12297.30 498
12298.34 486
12299.39 491
12300.44 471
12301.48 460
12302.53 461
12303.58 489
12304.63 504
12305.67 472
12306.72 483
12307.77 533
12308.82 514
12309.87 477
12310.91 488
12311.96 445
12313.01 484
12314.06 480
12315.10 485
12316.15 500
12317.20 480
12318.25 458
12319.30 489
12320.34 503
12321.39 475
12322.44 469
12323.49 485
12324.54 474
12325.59 483
12326.63 484
12327.68 460
12328.73 451
12329.78 471
12330.83 467
12331.88 490
12332.93 467
12333.98 485
12335.02 452
12336.07 444
12337.12 481
12338.17 471
12339.22 481
12340.27 490
12341.32 452
12342.37 487
12343.42 456
12344.47 431
12345.51 466
12346.56 460
12347.61 481
12348.66 475
12349.71 451
12350.76 456
12351.81 487
12352.86 462
12353.91 478
12354.96 464
12356.01 451
12357.06 468
12358.11 478
12359.16 495
12360.21 479
12361.26 439
12362.31 488
12363.36 465
12364.41 459
12365.46 447
12366.51 483
12367.56 512
12368.61 488
12369.66 444
12370.71 445
12371.76 465
12372.81 495
12373.86 469
12374.91 483
12375.96 487
12377.01 432
12378.06 471
12379.11 487
12380.17 450
12381.22 479
12382.27 459
12383.32 474
12384.37 485
12385.42 488
12386.47 477
12387.52 467
12388.57 511
12389.62 498
12390.67 460
12391.73 466
12392.78 482
12393.83 483
12394.88 496
12395.93 479
12396.98 453
12398.03 492
12399.09 507
12400.14 484
12401.19 474
12402.24 467
12403.29 475
12404.34 487
12405.40 504
12406.45 485
12407.50 504
12408.55 495
12409.60 485
12410.66 484
12411.71 465
12412.76 476
12413.81 523
12414.86 501
12415.92 532
12416.97 532
12418.02 498
12419.07 515
12420.13 525
12421.18 507
12422.23 502
12423.28 500
12424.34 523
12425.39 522
12426.44 486
12427.49 480
12428.55 478
12429.60 493
12430.65 498
12431.71 558
12432.76 528
12433.81 550
12434.86 549
12435.92 506
12436.97 530
12438.02 525
12439.08 512
12440.13 537
12441.18 519
12442.24 522
12443.29 513
12444.34 494
12445.40 515
12446.45 513
12447.50 499
12448.56 526
12449.61 545
12450.67 507
12451.72 511
12452.77 543
12453.83 556
12454.88 546
12455.94 537
12456.99 573
12458.04 598
12459.10 606
12460.15 583
12461.21 568
12462.26 594
12463.31 590
12464.37 572
12465.42 597
12466.48 648
12467.53 677
12468.59 673
12469.64 688
12470.70 684
12471.75 688
12472.80 772
12473.86 775
12474.91 825
12475.97 799
12477.02 807
12478.08 837
12479.13 879
12480.19 866
12481.24 823
12482.30 843
12483.35 846
12484.41 814
12485.46 782
12486.52 749
12487.57 765
12488.63 759
12489.69 727
12490.74 697
12491.80 705
12492.85 703
12493.91 701
12494.96 652
12496.02 688
12497.07 685
12498.13 664
12499.19 658
12500.24 644
12501.30 661
12502.35 649
12503.41 636
12504.47 636
12505.52 611
12506.58 625
12507.63 611
12508.69 611
12509.75 626
12510.80 640
12511.86 634
12512.91 606
12513.97 643
12515.03 627
12516.08 611
12517.14 638
12518.20 638
12519.25 664
12520.31 637
12521.37 619
12522.42 607
12523.48 614
12524.54 627
12525.59 653
12526.65 647
12527.71 654
12528.77 608
12529.82 628
12530.88 642
12531.94 642
12532.99 646
12534.05 644
12535.11 653
12536.17 663
12537.22 637
12538.28 642
12539.34 662
12540.40 650
12541.45 638
12542.51 635
12543.57 675
12544.63 657
12545.68 692
12546.74 673
12547.80 670
12548.86 694
12549.92 696
12550.97 714
12552.03 745
12553.09 717
12554.15 736
12555.21 755
12556.26 729
12557.32 721
12558.38 723
12559.44 720
12560.50 720
12561.56 726
12562.61 708
12563.67 708
12564.73 704
12565.79 721
12566.85 734
12567.91 710
12568.97 690
12570.02 712
12571.08 681
12572.14 675
12573.20 639
12574.26 697
12575.32 675
12576.38 679
12577.44 674
12578.50 687
12579.56 689
12580.61 633
12581.67 671
12582.73 637
12583.79 647
12584.85 667
12585.91 634
12586.97 665
12588.03 642
12589.09 673
12590.15 646
12591.21 652
12592.27 638
12593.33 672
12594.39 640
12595.45 648
12596.51 651
12597.57 670
12598.63 671
12599.69 687
12600.75 701
12601.81 679
12602.87 651
12603.93 690
12604.99 693
12606.05 688
12607.11 670
12608.17 716
12609.23 699
12610.29 700
12611.35 667
12612.41 711
12613.47 714
12614.53 703
12615.59 722
12616.66 716
12617.72 737
12618.78 739
12619.84 761
12620.90 777
12621.96 783
12623.02 774
12624.08 784
12625.14 799
12626.20 796
12627.26 804
12628.33 767
12629.39 797
12630.45 804
12631.51 825
12632.57 814
12633.63 837
12634.69 791
12635.76 805
12636.82 814
12637.88 808
12638.94 781
12640.00 785
12641.06 788
12642.13 790
12643.19 740
12644.25 775
12645.31 736
12646.37 770
12647.44 706
12648.50 691
12649.56 696
12650.62 693
12651.68 720
12652.75 709
12653.81 696
12654.87 676
12655.93 725
12657.00 700
12658.06 699
12659.12 703
12660.18 723
12661.25 705
12662.31 711
12663.37 717
12664.43 695
12665.50 698
12666.56 735
12667.62 688
12668.69 720
12669.75 702
12670.81 754
12671.88 738
12672.94 727
12674.00 743
12675.06 753
12676.13 743
12677.19 739
12678.25 745
12679.32 795
12680.38 728
12681.44 770
12682.51 763
12683.57 757
12684.64 758
12685.70 773
12686.76 773
12687.83 756
12688.89 780
12689.95 790
12691.02 798
12692.08 813
12693.15 807
12694.21 807
12695.27 815
12696.34 822
12697.40 840
12698.47 854
12699.53 866
12700.59 891
12701.66 879
12702.72 914
12703.79 901
12704.85 917
12705.92 923
12706.98 898
12708.05 928
12709.11 924
12710.18 970
12711.24 930
12712.30 912
12713.37 922
12714.43 903
12715.50 900
12716.56 936
12717.63 954
12718.69 939
12719.76 952
12720.82 912
12721.89 913
12722.95 930
12724.02 950
12725.09 965
12726.15 984
12727.22 998
12728.28 1020
12729.35 975
12730.41 1025
12731.48 1077
12732.54 1017
12733.61 1055
12734.68 1058
12735.74 1068
12736.81 1042
12737.87 1030
12738.94 981
12740.00 971
12741.07 1033
12742.14 1009
12743.20 1000
12744.27 957
12745.33 973
12746.40 941
12747.47 873
12748.53 881
12749.60 915
12750.67 868
12751.73 844
12752.80 861
12753.87 831
12754.93 801
12756.00 791
12757.07 809
12758.13 797
12759.20 807
12760.27 784
12761.33 762
12762.40 776
12763.47 749
12764.53 764
12765.60 773
12766.67 772
12767.73 703
12768.80 749
12769.87 752
12770.94 701
12772.00 718
12773.07 708
12774.14 730
12775.21 711
12776.27 713
12777.34 699
12778.41 702
12779.48 678
12780.54 645
12781.61 695
12782.68 700
12783.75 715
12784.81 663
12785.88 669
12786.95 663
12788.02 664
12789.09 659
12790.15 685
12791.22 683
12792.29 689
12793.36 669
12794.43 661
12795.49 657
12796.56 674
12797.63 696
12798.70 622
12799.77 678
12800.84 699
12801.90 666
12802.97 658
12804.04 662
12805.11 643
12806.18 684
12807.25 691
12808.32 649
12809.39 657
12810.45 664
12811.52 663
12812.59 677
12813.66 675
12814.73 666
12815.80 663
12816.87 686
12817.94 702
12819.01 702
12820.08 698
12821.15 687
12822.21 721
12823.28 690
12824.35 714
12825.42 728
12826.49 708
12827.56 682
12828.63 681
12829.70 722
12830.77 720
12831.84 737
12832.91 726
12833.98 689
12835.05 698
12836.12 680
12837.19 678
12838.26 689
12839.33 722
12840.40 669
12841.47 651
12842.54 636
12843.61 627
12844.68 638
12845.75 623
12846.82 606
12847.89 608
12848.96 616
12850.03 592
12851.10 605
12852.18 628
12853.25 587
12854.32 575
12855.39 567
12856.46 559
12857.53 535
12858.60 576
12859.67 559
12860.74 532
12861.81 530
12862.88 564
12863.96 563
12865.03 525
12866.10 547
12867.17 542
12868.24 554
12869.31 555
12870.38 547
12871.45 541
12872.53 511
12873.60 504
12874.67 520
12875.74 521
12876.81 508
12877.88 519
12878.96 513
12880.03 514
12881.10 514
12882.17 508
12883.24 497
12884.31 465
12885.39 502
12886.46 517
12887.53 516
12888.60 499
12889.68 491
12890.75 503
12891.82 508
12892.89 510
12893.96 484
12895.04 487
12896.11 467
12897.18 455
12898.25 475
12899.33 463
12900.40 455
12901.47 492
12902.54 484
12903.62 462
12904.69 462
12905.76 477
12906.84 476
12907.91 463
12908.98 466
12910.06 456
12911.13 465
12912.20 456
12913.27 461
12914.35 454
12915.42 461
12916.49 429
12917.57 434
12918.64 484
12919.71 458
12920.79 433
12921.86 418
12922.94 454
12924.01 472
12925.08 426
12926.16 437
12927.23 439
12928.30 425
12929.38 456
12930.45 416
12931.53 447
12932.60 425
12933.67 408
12934.75 434
12935.82 421
12936.90 454
12937.97 437
12939.04 415
12940.12 418
12941.19 433
12942.27 430
12943.34 383
12944.42 420
12945.49 427
12946.56 411
12947.64 410
12948.71 413
12949.79 408
12950.86 414
12951.94 410
12953.01 419
12954.09 424
12955.16 425
12956.24 441
12957.31 438
12958.39 424
12959.46 404
12960.54 386
12961.61 399
12962.69 419
12963.76 424
12964.84 414
12965.91 416
12966.99 403
12968.07 415
12969.14 427
12970.22 425
12971.29 429
12972.37 407
12973.44 420
12974.52 410
12975.59 450
12976.67 458
12977.75 397
12978.82 404
12979.90 399
12980.97 409
12982.05 425
12983.13 397
12984.20 423
12985.28 422
12986.35 428
12987.43 423
12988.51 416
12989.58 401
12990.66 385
12991.74 423
12992.81 420
12993.89 410
12994.97 407
12996.04 426
12997.12 402
12998.20 410
12999.27 410
13000.35 400
13001.43 433
13002.50 440
13003.58 392
13004.66 442
13005.73 442
13006.81 438
13007.89 430
13008.97 443
13010.04 432
13011.12 436
13012.20 414
13013.27 405
13014.35 406
13015.43 441
13016.51 393
13017.58 393
13018.66 445
13019.74 414
13020.82 415
13021.89 464
13022.97 441
13024.05 420
13025.13 432
13026.21 425
13027.28 416
13028.36 427
13029.44 395
13030.52 425
13031.60 424
13032.67 412
13033.75 415
13034.83 460
13035.91 433
13036.99 421
13038.07 399
13039.14 466
13040.22 439
13041.30 450
13042.38 440
13043.46 439
13044.54 431
13045.62 429
13046.69 428
13047.77 443
13048.85 456
13049.93 457
13051.01 433
13052.09 439
13053.17 440
13054.25 467
13055.33 455
13056.40 448
13057.48 465
13058.56 438
13059.64 431
13060.72 458
13061.80 421
13062.88 456
13063.96 437
13065.04 450
13066.12 445
13067.20 454
13068.28 439
13069.36 438
13070.44 426
13071.52 426
13072.60 399
13073.68 403
13074.76 423
13075.84 434
13076.92 453
13078.00 426
13079.08 433
13080.16 407
13081.24 419
13082.32 455
13083.40 430
13084.48 397
13085.56 432
13086.64 421
13087.72 433
13088.80 424
13089.88 443
13090.96 412
13092.04 422
13093.12 418
13094.20 414
13095.28 418
13096.36 434
13097.44 460
13098.52 436
13099.61 428
13100.69 428
13101.77 433
13102.85 432
13103.93 437
13105.01 431
13106.09 410
13107.17 450
13108.25 436
13109.34 452
13110.42 441
13111.50 415
13112.58 453
13113.66 449
13114.74 422
13115.82 432
13116.91 467
13117.99 461
13119.07 442
13120.15 429
13121.23 433
13122.31 490
13123.40 485
13124.48 481
13125.56 467
13126.64 453
13127.72 464
13128.81 481
13129.89 473
13130.97 479
13132.05 481
13133.14 476
13134.22 484
13135.30 463
13136.38 476
13137.47 471
13138.55 500
13139.63 492
13140.71 492
13141.80 462
13142.88 461
13143.96 466
13145.04 457
13146.13 480
13147.21 481
13148.29 510
13149.38 485
13150.46 499
13151.54 502
13152.62 489
13153.71 488
13154.79 473
13155.87 497
13156.96 497
13158.04 488
13159.12 495
13160.21 503
13161.29 502
13162.37 516
13163.46 487
13164.54 490
13165.62 489
13166.71 516
13167.79 518
13168.88 474
13169.96 494
13171.04 505
13172.13 471
13173.21 507
13174.30 481
13175.38 490
13176.46 499
13177.55 481
13178.63 506
13179.72 493
13180.80 504
13181.88 459
13182.97 493
13184.05 498
13185.14 505
13186.22 504
13187.31 528
13188.39 499
13189.48 498
13190.56 499
13191.65 495
13192.73 481
13193.81 492
13194.90 514
13195.98 539
13197.07 527
13198.15 517
13199.24 505
13200.32 522
13201.41 517
13202.49 543
13203.58 535
13204.67 498
13205.75 536
13206.84 526
13207.92 519
13209.01 523
13210.09 528
13211.18 530
13212.26 527
13213.35 519
13214.43 533
13215.52 545
13216.61 567
13217.69 541
13218.78 525
13219.86 569
13220.95 582
13222.04 537
13223.12 561
13224.21 549
13225.29 543
13226.38 552
13227.47 562
13228.55 575
13229.64 574
13230.72 569
13231.81 593
13232.90 585
13233.98 570
13235.07 557
13236.16 564
13237.24 580
13238.33 578
13239.42 589
13240.50 581
13241.59 583
13242.68 595
13243.76 568
13244.85 574
13245.94 590
13247.02 604
13248.11 619
13249.20 607
13250.29 625
13251.37 606
13252.46 641
13253.55 633
13254.63 633
13255.72 645
13256.81 671
13257.90 622
13258.98 625
13260.07 610
13261.16 644
13262.25 672
13263.33 647
13264.42 638
13265.51 683
13266.60 678
13267.69 680
13268.77 676
13269.86 679
13270.95 717
13272.04 703
13273.13 739
13274.21 707
13275.30 706
13276.39 689
13277.48 691
13278.57 737
13279.65 740
13280.74 735
13281.83 696
13282.92 727
13284.01 731
13285.10 763
13286.19 735
13287.27 736
13288.36 768
13289.45 785
13290.54 763
13291.63 757
13292.72 788
13293.81 804
13294.90 802
13295.98 800
13297.07 792
13298.16 815
13299.25 840
13300.34 827
13301.43 851
13302.52 833
13303.61 867
13304.70 815
13305.79 818
13306.88 865
13307.97 871
13309.06 897
13310.15 900
13311.24 894
13312.32 899
13313.41 954
13314.50 944
13315.59 940
13316.68 956
13317.77 952
13318.86 960
13319.95 914
13321.04 939
13322.13 970
13323.22 921
13324.31 943
13325.40 960
13326.49 957
13327.58 941
13328.68 966
13329.77 952
13330.86 1017
13331.95 1051
13333.04 1060
13334.13 1031
13335.22 1044
13336.31 1040
13337.40 1093
13338.49 1063
13339.58 1047
13340.67 1045
13341.76 1041
13342.85 1082
13343.94 1044
13345.04 1095
13346.13 1118
13347.22 1055
13348.31 1122
13349.40 1092
13350.49 1083
13351.58 1122
13352.67 1112
13353.77 1095
13354.86 1111
13355.95 1079
13357.04 1087
13358.13 1121
13359.22 1154
13360.31 1168
13361.41 1121
13362.50 1128
13363.59 1174
13364.68 1216
13365.77 1236
13366.87 1244
13367.96 1269
13369.05 1241
13370.14 1252
13371.23 1254
13372.33 1240
13373.42 1257
13374.51 1255
13375.60 1221
13376.69 1211
13377.79 1197
13378.88 1172
13379.97 1163
13381.06 1139
13382.16 1130
13383.25 1138
13384.34 1123
13385.43 1042
13386.53 1017
13387.62 1016
13388.71 997
13389.81 1012
13390.90 1010
13391.99 976
13393.08 967
13394.18 938
13395.27 932
13396.36 911
13397.46 897
13398.55 949
13399.64 946
13400.74 889
13401.83 874
13402.92 874
13404.02 873
13405.11 880
13406.20 890
13407.30 847
13408.39 859
13409.48 890
13410.58 892
13411.67 883
13412.77 888
13413.86 882
13414.95 858
13416.05 896
13417.14 874
13418.23 851
13419.33 855
13420.42 832
13421.52 822
13422.61 864
13423.71 842
13424.80 812
13425.89 850
13426.99 825
13428.08 825
13429.18 833
13430.27 849
13431.37 869
13432.46 860
13433.56 864
13434.65 854
13435.74 889
13436.84 895
13437.93 855
13439.03 927
13440.12 917
13441.22 875
13442.31 889
13443.41 851
13444.50 915
13445.60 879
13446.69 908
13447.79 928
13448.88 958
13449.98 927
13451.08 920
13452.17 904
13453.27 914
13454.36 913
13455.46 934
13456.55 970
13457.65 957
13458.74 994
13459.84 945
13460.94 973
13462.03 978
13463.13 975
13464.22 1028
13465.32 986
13466.41 1041
13467.51 1020
13468.61 1021
13469.70 999
13470.80 962
13471.90 1008
13472.99 1031
13474.09 1034
13475.18 1066
13476.28 1078
13477.38 1004
13478.47 1003
13479.57 987
13480.67 1024
13481.76 1069
13482.86 1090
13483.96 1056
13485.05 1090
13486.15 1097
13487.25 1128
13488.34 1127
13489.44 1111
13490.54 1152
13491.63 1126
13492.73 1140
13493.83 1156
13494.93 1097
13496.02 1181
13497.12 1154
13498.22 1154
13499.31 1205
13500.41 1199
13501.51 1254
13502.61 1219
13503.70 1237
13504.80 1234
13505.90 1233
13507.00 1202
13508.09 1181
13509.19 1208
13510.29 1212
13511.39 1195
13512.49 1163
13513.58 1198
13514.68 1193
13515.78 1168
13516.88 1148
13517.98 1098
13519.07 1116
13520.17 1117
13521.27 1112
13522.37 1110
13523.47 1111
13524.57 1085
13525.66 1081
13526.76 1054
13527.86 1050
13528.96 1036
13530.06 1017
13531.16 1006
13532.25 1014
13533.35 993
13534.45 990
13535.55 966
13536.65 954
13537.75 962
13538.85 969
13539.95 932
13541.05 955
13542.14 925
13543.24 907
13544.34 927
13545.44 882
13546.54 852
13547.64 856
13548.74 866
13549.84 871
13550.94 849
13552.04 795
13553.14 805
13554.24 816
13555.34 794
13556.44 805
13557.54 829
13558.64 816
13559.74 828
13560.84 803
13561.94 774
13563.04 808
13564.13 785
13565.23 760
13566.34 777
13567.44 771
13568.54 754
13569.64 789
13570.74 797
13571.84 777
13572.94 726
13574.04 777
13575.14 774
13576.24 764
13577.34 755
13578.44 738
13579.54 767
13580.64 775
13581.74 798
13582.84 800
13583.94 767
13585.04 786
13586.14 746
13587.24 742
13588.35 767
13589.45 774
13590.55 788
13591.65 761
13592.75 792
13593.85 802
13594.95 751
13596.05 809
13597.15 760
13598.26 714
13599.36 760
13600.46 775
13601.56 758
13602.66 760
13603.76 759
13604.86 774
13605.97 781
13607.07 758
13608.17 792
13609.27 782
13610.37 803
13611.47 776
13612.58 782
13613.68 773
13614.78 787
13615.88 764
13616.98 767
13618.09 806
13619.19 778
13620.29 755
13621.39 797
13622.50 800
13623.60 795
13624.70 810
13625.80 778
13626.91 775
13628.01 821
13629.11 814
13630.21 816
13631.32 801
13632.42 792
13633.52 752
13634.62 769
13635.73 782
13636.83 766
13637.93 791
13639.04 778
13640.14 811
13641.24 775
13642.35 810
13643.45 806
13644.55 822
13645.65 832
13646.76 822
13647.86 796
13648.96 818
13650.07 803
13651.17 783
13652.28 766
13653.38 814
13654.48 803
13655.59 781
13656.69 821
13657.79 824
13658.90 777
13660.00 790
13661.11 782
13662.21 823
13663.31 796
13664.42 790
13665.52 792
13666.63 783
13667.73 781
13668.83 773
13669.94 751
13671.04 759
13672.15 787
13673.25 775
13674.36 780
13675.46 744
13676.56 794
13677.67 780
13678.77 763
13679.88 802
13680.98 774
13682.09 830
13683.19 816
13684.30 840
13685.40 810
13686.51 793
13687.61 823
13688.72 829
13689.82 818
13690.93 808
13692.03 845
13693.14 831
13694.24 862
13695.35 815
13696.45 839
13697.56 850
13698.66 864
13699.77 846
13700.87 865
13701.98 855
13703.09 876
13704.19 903
13705.30 876
13706.40 864
13707.51 872
13708.61 864
13709.72 929
13710.83 903
13711.93 936
13713.04 899
13714.14 926
13715.25 968
13716.36 952
13717.46 971
13718.57 968
13719.67 951
13720.78 957
13721.89 999
13722.99 998
13724.10 1001
13725.21 1009
13726.31 1006
13727.42 1004
13728.53 1034
13729.63 1068
13730.74 1039
13731.85 1057
13732.95 1062
13734.06 1107
13735.17 1135
13736.27 1104
13737.38 1143
13738.49 1148
13739.59 1166
13740.70 1168
13741.81 1175
13742.92 1166
13744.02 1190
13745.13 1198
13746.24 1241
13747.35 1280
13748.45 1287
13749.56 1306
13750.67 1330
13751.78 1371
13752.88 1448
13753.99 1443
13755.10 1445
13756.21 1512
13757.31 1488
13758.42 1546
13759.53 1553
13760.64 1591
13761.75 1615
13762.85 1662
13763.96 1671
13765.07 1753
13766.18 1729
13767.29 1716
13768.39 1732
13769.50 1718
13770.61 1723
13771.72 1732
13772.83 1701
13773.94 1698
13775.04 1730
13776.15 1664
13777.26 1622
13778.37 1605
13779.48 1572
13780.59 1543
13781.70 1538
13782.80 1534
13783.91 1458
13785.02 1452
13786.13 1422
13787.24 1332
13788.35 1346
13789.46 1361
13790.57 1271
13791.68 1226
13792.79 1187
13793.90 1155
13795.00 1154
13796.11 1129
13797.22 1092
13798.33 1095
13799.44 1048
13800.55 1079
13801.66 1051
13802.77 1030
13803.88 1040
13804.99 991
13806.10 990
13807.21 966
13808.32 956
13809.43 968
13810.54 949
13811.65 944
13812.76 922
13813.87 914
13814.98 913
13816.09 900
13817.20 928
13818.31 943
13819.42 924
13820.53 922
13821.64 902
13822.75 901
13823.86 924
13824.97 882
13826.08 871
13827.19 847
13828.30 890
13829.41 888
13830.53 863
13831.64 876
13832.75 846
13833.86 854
13834.97 858
13836.08 842
13837.19 879
13838.30 867
13839.41 871
13840.52 896
13841.64 858
13842.75 869
13843.86 906
13844.97 879
13846.08 903
13847.19 859
13848.30 873
13849.41 892
13850.53 857
13851.64 855
13852.75 888
13853.86 893
13854.97 887
13856.08 873
13857.20 858
13858.31 909
13859.42 876
13860.53 877
13861.64 876
13862.76 850
13863.87 859
13864.98 875
13866.09 869
13867.20 847
13868.32 884
13869.43 903
13870.54 923
13871.65 872
13872.77 889
13873.88 884
13874.99 919
13876.10 915
13877.22 908
13878.33 904
13879.44 918
13880.55 898
13881.67 917
13882.78 908
13883.89 877
13885.01 922
13886.12 930
13887.23 937
13888.34 932
13889.46 971
13890.57 1028
13891.68 983
13892.80 987
13893.91 993
13895.02 978
13896.14 1015
13897.25 1002
13898.36 969
13899.48 1000
13900.59 997
13901.70 947
13902.82 1000
13903.93 999
13905.05 973
13906.16 982
13907.27 957
13908.39 901
13909.50 918
13910.61 900
13911.73 921
13912.84 890
13913.96 821
13915.07 838
13916.19 881
13917.30 882
13918.41 826
13919.53 835
13920.64 814
13921.76 802
13922.87 821
13923.99 801
13925.10 800
13926.21 788
13927.33 763
13928.44 774
13929.56 773
13930.67 797
13931.79 823
13932.90 783
13934.02 775
13935.13 789
13936.25 787
13937.36 794
13938.48 810
13939.59 797
13940.71 784
13941.82 784
13942.94 767
13944.05 779
13945.17 760
13946.28 748
13947.40 749
13948.52 744
13949.63 726
13950.75 717
13951.86 713
13952.98 725
13954.09 731
13955.21 732
13956.32 702
13957.44 692
13958.56 703
13959.67 699
13960.79 720
13961.90 746
13963.02 710
13964.14 684
13965.25 716
13966.37 730
13967.48 733
13968.60 698
13969.72 704
13970.83 703
13971.95 731
13973.07 696
13974.18 693
13975.30 742
13976.42 723
13977.53 707
13978.65 713
13979.77 695
13980.88 721
13982.00 731
13983.12 702
13984.23 718
13985.35 728
13986.47 734
13987.58 695
13988.70 724
13989.82 738
13990.94 717
13992.05 696
13993.17 699
13994.29 725
13995.40 715
13996.52 727
13997.64 728
13998.76 721
13999.87 759
14000.99 756
14002.11 759
14003.23 784
14004.35 772
14005.46 719
14006.58 731
14007.70 762
14008.82 747
14009.93 746
14011.05 734
14012.17 745
14013.29 720
14014.41 688
14015.52 704
14016.64 756
14017.76 735
14018.88 731
14020.00 735
14021.12 740
14022.23 751
14023.35 709
14024.47 724
14025.59 721
14026.71 720
14027.83 735
14028.95 744
14030.06 733
14031.18 705
14032.30 697
14033.42 727
14034.54 725
14035.66 722
14036.78 767
14037.90 743
14039.02 725
14040.14 737
14041.25 720
14042.37 750
14043.49 732
14044.61 730
14045.73 743
14046.85 743
14047.97 733
14049.09 794
14050.21 776
14051.33 772
14052.45 778
14053.57 785
14054.69 790
14055.81 788
14056.93 799
14058.05 797
14059.17 790
14060.29 814
14061.41 832
14062.53 811
14063.65 845
14064.77 852
14065.89 865
14067.01 846
14068.13 855
14069.25 879
14070.37 888
14071.49 883
14072.61 896
14073.73 902
14074.85 895
14075.97 920
14077.09 962
14078.21 966
14079.33 931
14080.45 922
14081.57 915
14082.69 946
14083.82 938
14084.94 970
14086.06 960
14087.18 960
14088.30 989
14089.42 970
14090.54 991
14091.66 1008
14092.78 998
14093.91 979
14095.03 976
14096.15 1011
14097.27 1030
14098.39 1046
14099.51 1017
14100.63 1072
14101.76 1049
14102.88 1017
14104.00 1012
14105.12 1010
14106.24 1013
14107.36 1017
14108.49 946
14109.61 965
14110.73 921
14111.85 937
14112.97 951
14114.10 917
14115.22 898
14116.34 880
14117.46 860
14118.58 876
14119.71 879
14120.83 880
14121.95 871
14123.07 832
14124.20 814
14125.32 823
14126.44 804
14127.56 771
14128.69 787
14129.81 783
14130.93 750
14132.06 742
14133.18 757
14134.30 771
14135.42 731
14136.55 718
14137.67 730
14138.79 722
14139.92 718
14141.04 721
14142.16 730
14143.29 706
14144.41 712
14145.53 704
14146.66 712
14147.78 684
14148.90 674
14150.03 694
14151.15 654
14152.27 688
14153.40 654
14154.52 681
14155.64 667
14156.77 679
14157.89 678
14159.02 681
14160.14 695
14161.26 681
14162.39 701
14163.51 670
14164.64 648
14165.76 667
14166.88 655
14168.01 647
14169.13 632
14170.26 651
14171.38 715
14172.51 674
14173.63 655
14174.75 661
14175.88 651
14177.00 644
14178.13 644
14179.25 637
14180.38 646
14181.50 648
14182.63 637
14183.75 631
14184.88 642
14186.00 643
14187.13 624
14188.25 605
14189.38 633
14190.50 600
14191.63 614
14192.75 586
14193.88 591
14195.00 594
14196.13 608
14197.25 603
14198.38 599
14199.50 632
14200.63 592
14201.76 632
14202.88 585
14204.01 587
14205.13 621
14206.26 604
14207.38 571
14208.51 603
14209.64 603
14210.76 600
14211.89 594
14213.01 575
14214.14 577
14215.27 577
14216.39 577
14217.52 550
14218.64 530
14219.77 598
14220.90 558
14222.02 600
14223.15 549
14224.28 556
14225.40 569
14226.53 553
14227.66 555
14228.78 569
14229.91 562
14231.04 519
14232.16 565
14233.29 567
14234.42 560
14235.54 548
14236.67 545
14237.80 543
14238.92 555
14240.05 537
14241.18 535
14242.31 531
14243.43 525
14244.56 523
14245.69 542
14246.82 525
14247.94 558
14249.07 550
14250.20 543
14251.33 538
14252.45 541
14253.58 563
14254.71 560
14255.84 539
14256.96 526
14258.09 532
14259.22 531
14260.35 540
14261.47 502
14262.60 510
14263.73 508
14264.86 493
14265.99 515
14267.12 521
14268.24 525
14269.37 511
14270.50 524
14271.63 495
14272.76 509
14273.89 508
14275.01 490
14276.14 499
14277.27 510
14278.40 496
14279.53 468
14280.66 480
14281.79 469
14282.91 471
14284.04 492
14285.17 485
14286.30 475
14287.43 461
14288.56 499
14289.69 474
14290.82 490
14291.95 489
14293.08 465
14294.20 452
14295.33 462
14296.46 469
14297.59 462
14298.72 458
14299.85 444
14300.98 470
14302.11 485
14303.24 464
14304.37 454
14305.50 452
14306.63 453
14307.76 462
14308.89 467
14310.02 446
14311.15 448
14312.28 464
14313.41 451
14314.54 466
14315.67 437
14316.80 453
14317.93 429
14319.06 435
14320.19 417
14321.32 438
14322.45 457
14323.58 462
14324.71 446
14325.84 434
14326.97 439
14328.10 446
14329.23 454
14330.36 458
14331.49 418
14332.62 437
14333.76 453
14334.89 456
14336.02 427
14337.15 422
14338.28 437
14339.41 427
14340.54 460
14341.67 440
14342.80 427
14343.93 465
14345.07 431
14346.20 431
14347.33 450
14348.46 445
14349.59 451
14350.72 430
14351.85 431
14352.99 433
14354.12 408
14355.25 428
14356.38 418
14357.51 443
14358.64 446
14359.78 444
14360.91 452
14362.04 445
14363.17 461
14364.30 457
14365.44 445
14366.57 437
14367.70 434
14368.83 442
14369.96 457
14371.10 436
14372.23 452
14373.36 445
14374.49 442
14375.63 452
14376.76 463
14377.89 473
14379.02 467
14380.16 452
14381.29 443
14382.42 456
14383.55 493
14384.69 442
14385.82 436
14386.95 438
14388.09 441
14389.22 460
14390.35 448
14391.49 454
14392.62 446
14393.75 464
14394.89 478
14396.02 455
14397.15 456
14398.28 457
14399.42 464
14400.55 462
14401.69 463
14402.82 452
14403.95 466
14405.09 479
14406.22 484
14407.35 478
14408.49 467
14409.62 490
14410.75 492
14411.89 478
14413.02 484
14414.16 491
14415.29 499
14416.42 498
14417.56 486
14418.69 468
14419.83 484
14420.96 479
14422.10 484
14423.23 501
14424.36 516
14425.50 497
14426.63 455
14427.77 466
14428.90 489
14430.04 503
14431.17 490
14432.31 496
14433.44 513
14434.58 551
14435.71 534
14436.85 500
14437.98 504
14439.12 516
14440.25 499
14441.39 520
14442.52 483
14443.66 465
14444.79 500
14445.93 537
14447.06 522
14448.20 507
14449.33 518
14450.47 511
14451.60 487
14452.74 489
14453.87 493
14455.01 503
14456.14 501
14457.28 495
14458.42 477
14459.55 501
14460.69 489
14461.82 503
14462.96 511
14464.10 464
14465.23 500
14466.37 524
14467.50 508
14468.64 507
14469.78 553
14470.91 528
14472.05 514
14473.18 533
14474.32 515
14475.46 525
14476.59 523
14477.73 532
14478.87 531
14480.00 521
14481.14 484
14482.28 504
14483.41 556
14484.55 534
14485.69 530
14486.82 527
14487.96 510
14489.10 516
14490.23 525
14491.37 540
14492.51 519
14493.65 508
14494.78 500
14495.92 501
14497.06 502
14498.19 504
14499.33 484
14500.47 530
14501.61 509
14502.74 511
14503.88 539
14505.02 513
14506.16 536
14507.29 532
14508.43 553
14509.57 536
14510.71 546
14511.85 549
14512.98 523
14514.12 540
14515.26 546
14516.40 525
14517.54 522
14518.67 495
14519.81 538
14520.95 511
14522.09 501
14523.23 515
14524.36 487
14525.50 499
14526.64 495
14527.78 528
14528.92 507
14530.06 508
14531.19 503
14532.33 519
14533.47 491
14534.61 514
14535.75 495
14536.89 488
14538.03 482
14539.17 487
14540.31 457
14541.44 470
14542.58 486
14543.72 477
14544.86 476
14546.00 492
14547.14 492
14548.28 500
14549.42 531
14550.56 508
14551.70 524
14552.84 499
14553.98 514
14555.12 511
14556.25 517
14557.39 510
14558.53 520
14559.67 511
14560.81 525
14561.95 500
14563.09 530
14564.23 536
14565.37 525
14566.51 541
14567.65 524
14568.79 533
14569.93 511
14571.07 550
14572.21 572
14573.35 556
14574.49 568
14575.63 522
14576.77 545
14577.92 554
14579.06 550
14580.20 548
14581.34 539
14582.48 557
14583.62 579
14584.76 577
14585.90 602
14587.04 591
14588.18 582
14589.32 567
14590.46 573
14591.60 581
14592.74 589
14593.89 573
14595.03 610
14596.17 634
14597.31 614
14598.45 637
14599.59 629
14600.73 605
14601.87 631
14603.02 647
14604.16 651
14605.30 656
14606.44 636
14607.58 670
14608.72 636
14609.86 634
14611.01 649
14612.15 667
14613.29 699
14614.43 717
14615.57 709
14616.72 711
14617.86 710
14619.00 717
14620.14 735
14621.28 719
14622.43 726
14623.57 706
14624.71 724
14625.85 752
14627.00 764
14628.14 773
14629.28 775
14630.42 798
14631.56 788
14632.71 805
14633.85 824
14634.99 817
14636.14 862
14637.28 864
14638.42 863
14639.56 854
14640.71 848
14641.85 826
14642.99 851
14644.14 845
14645.28 789
14646.42 791
14647.56 814
14648.71 772
14649.85 743
14650.99 744
14652.14 714
14653.28 730
14654.42 697
14655.57 687
14656.71 660
14657.85 620
14659.00 642
14660.14 635
14661.29 630
14662.43 603
14663.57 626
14664.72 596
14665.86 590
14667.00 581
14668.15 542
14669.29 553
14670.44 550
14671.58 527
14672.73 519
14673.87 537
14675.01 519
14676.16 507
14677.30 502
14678.45 476
14679.59 484
14680.74 494
14681.88 461
14683.02 488
14684.17 480
14685.31 473
14686.46 499
14687.60 477
14688.75 493
14689.89 498
14691.04 458
14692.18 468
14693.33 466
14694.47 448
14695.62 462
14696.76 469
14697.91 463
14699.05 453
14700.20 456
14701.34 459
14702.49 453
14703.63 460
14704.78 443
14705.92 454
14707.07 464
14708.22 464
14709.36 431
14710.51 447
14711.65 440
14712.80 419
14713.94 461
14715.09 450
14716.23 446
14717.38 441
14718.53 434
14719.67 447
14720.82 430
14721.96 426
14723.11 417
14724.26 436
14725.40 422
14726.55 418
14727.70 411
14728.84 384
14729.99 444
14731.13 408
14732.28 404
14733.43 400
14734.57 414
14735.72 424
14736.87 402
14738.01 434
14739.16 422
14740.31 433
14741.45 420
14742.60 392
14743.75 392
14744.89 393
14746.04 396
14747.19 424
14748.34 424
14749.48 419
14750.63 404
14751.78 380
14752.92 402
14754.07 401
14755.22 391
14756.37 397
14757.51 410
14758.66 388
14759.81 397
14760.96 381
14762.10 406
14763.25 394
14764.40 367
14765.55 376
14766.70 380
14767.84 368
14768.99 397
14770.14 388
14771.29 368
14772.43 367
14773.58 380
14774.73 379
14775.88 365
14777.03 355
14778.18 383
14779.32 396
14780.47 361
14781.62 379
14782.77 395
14783.92 381
14785.07 370
14786.21 374
14787.36 357
14788.51 358
14789.66 350
14790.81 348
14791.96 356
14793.11 368
14794.26 335
14795.40 369
14796.55 351
14797.70 334
14798.85 339
14800.00 338
14801.15 325
14802.30 344
14803.45 342
14804.60 331
14805.75 338
14806.90 353
14808.05 334
14809.19 332
14810.34 314
14811.49 344
14812.64 353
14813.79 343
14814.94 349
14816.09 316
14817.24 312
14818.39 318
14819.54 342
14820.69 321
14821.84 342
14822.99 326
14824.14 315
14825.29 318
14826.44 304
14827.59 326
14828.74 338
14829.89 321
14831.04 308
14832.19 299
14833.34 280
14834.49 280
14835.64 315
14836.79 294
14837.95 295
14839.10 294
14840.25 297
14841.40 306
14842.55 278
14843.70 284
14844.85 279
14846.00 315
14847.15 303
14848.30 315
14849.45 300
14850.60 304
14851.76 308
14852.91 280
14854.06 296
14855.21 297
14856.36 298
14857.51 290
14858.66 310
14859.81 303
14860.97 288
14862.12 307
14863.27 293
14864.42 285
14865.57 294
14866.72 276
14867.88 292
14869.03 303
14870.18 296
14871.33 298
14872.48 289
14873.64 322
14874.79 317
14875.94 313
14877.09 292
14878.24 312
14879.40 292
14880.55 301
14881.70 294
14882.85 298
14884.00 275
14885.16 280
14886.31 285
14887.46 272
14888.61 310
14889.77 288
14890.92 294
14892.07 304
14893.23 295
14894.38 319
14895.53 295
14896.68 297
14897.84 280
14898.99 295
14900.14 292
14901.30 276
14902.45 273
14903.60 282
14904.75 280
14905.91 294
14907.06 286
14908.21 260
14909.37 279
14910.52 287
14911.67 272
14912.83 263
14913.98 301
14915.14 291
14916.29 271
14917.44 288
14918.60 293
14919.75 269
14920.90 304
14922.06 306
14923.21 259
14924.37 269
14925.52 272
14926.67 282
14927.83 273
14928.98 281
14930.14 280
14931.29 271
14932.44 253
14933.60 279
14934.75 270
14935.91 282
14937.06 286
14938.22 248
14939.37 261
14940.52 279
14941.68 277
14942.83 294
14943.99 276
14945.14 252
14946.30 274
14947.45 291
14948.61 268
14949.76 235
14950.92 267
14952.07 267
14953.23 280
14954.38 276
14955.54 292
14956.69 306
14957.85 287
14959.00 294
14960.16 286
14961.31 276
14962.47 295
14963.62 289
14964.78 272
14965.94 284
14967.09 285
14968.25 290
14969.40 289
14970.56 298
14971.71 271
14972.87 302
14974.03 289
14975.18 304
14976.34 290
14977.49 287
14978.65 281
14979.81 284
14980.96 279
14982.12 268
14983.27 268
14984.43 278
14985.59 255
14986.74 300
14987.90 290
14989.06 269
14990.21 288
14991.37 287
14992.53 281
14993.68 292
14994.84 283
14996.00 295
14997.15 288
14998.31 285
14999.47 273
15000.62 260
15001.78 287
15002.94 296
15004.09 252
15005.25 272
15006.41 275
15007.56 274
15008.72 264
15009.88 275
15011.04 270
15012.19 286
15013.35 250
15014.51 270
15015.67 263
15016.82 281
15017.98 284
15019.14 274
15020.30 284
15021.45 263
15022.61 244
15023.77 268
15024.93 264
15026.08 272
15027.24 269
15028.40 267
15029.56 280
15030.72 242
15031.87 253
15033.03 280
15034.19 298
15035.35 250
15036.51 270
15037.67 264
15038.82 272
15039.98 261
15041.14 264
15042.30 270
15043.46 262
15044.62 263
15045.78 284
15046.93 276
15048.09 281
15049.25 275
15050.41 281
15051.57 297
15052.73 279
15053.89 273
15055.05 262
15056.20 283
15057.36 269
15058.52 282
15059.68 260
15060.84 273
15062.00 278
15063.16 284
15064.32 275
15065.48 262
15066.64 284
15067.80 293
15068.96 304
15070.12 286
15071.28 282
15072.44 272
15073.60 284
15074.76 294
15075.91 287
15077.07 295
15078.23 285
15079.39 296
15080.55 273
15081.71 270
15082.87 258
15084.03 286
15085.19 276
15086.35 287
15087.51 277
15088.68 271
15089.84 302
15091.00 284
15092.16 276
15093.32 288
15094.48 277
15095.64 282
15096.80 275
15097.96 285
15099.12 294
15100.28 268
15101.44 289
15102.60 303
15103.76 280
15104.92 276
15106.08 315
15107.25 318
15108.41 287
15109.57 302
15110.73 295
15111.89 270
15113.05 303
15114.21 298
15115.37 296
15116.54 304
15117.70 271
15118.86 277
15120.02 301
15121.18 294
15122.34 313
15123.50 325
15124.67 298
15125.83 310
15126.99 297
15128.15 313
15129.31 324
15130.47 309
15131.64 299
15132.80 304
15133.96 313
15135.12 320
15136.28 306
15137.45 306
15138.61 296
15139.77 296
15140.93 330
15142.10 331
15143.26 313
15144.42 303
15145.58 328
15146.75 288
15147.91 330
15149.07 342
15150.23 309
15151.40 324
15152.56 319
15153.72 326
15154.88 310
15156.05 325
15157.21 318
15158.37 344
15159.54 336
15160.70 337
15161.86 324
15163.03 332
15164.19 328
15165.35 338
15166.52 349
15167.68 333
15168.84 337
15170.01 358
15171.17 362
15172.33 356
15173.50 357
15174.66 344
15175.82 346
15176.99 353
15178.15 346
15179.31 360
15180.48 369
15181.64 354
15182.81 381
15183.97 387
15185.13 374
15186.30 385
15187.46 390
15188.63 369
15189.79 353
15190.95 388
15192.12 381
15193.28 410
15194.45 407
15195.61 398
15196.78 388
15197.94 370
15199.10 387
15200.27 424
15201.43 427
15202.60 421
15203.76 419
15204.93 395
15206.09 394
15207.26 422
15208.42 401
15209.59 400
15210.75 380
15211.92 400
15213.08 419
15214.25 450
15215.41 425
15216.58 431
15217.74 433
15218.91 448
15220.07 429
15221.24 408
15222.40 423
15223.57 433
15224.74 466
15225.90 446
15227.07 442
15228.23 441
15229.40 439
15230.56 452
15231.73 450
15232.89 426
15234.06 467
15235.23 502
15236.39 469
15237.56 451
15238.72 478
15239.89 475
15241.06 492
15242.22 477
15243.39 506
15244.56 458
15245.72 480
15246.89 475
15248.05 425
15249.22 420
15250.39 421
15251.55 449
15252.72 479
15253.89 453
15255.05 445
15256.22 446
15257.39 424
15258.55 402
15259.72 429
15260.89 434
15262.05 419
15263.22 405
15264.39 412
15265.56 393
15266.72 440
15267.89 419
15269.06 409
15270.22 406
15271.39 386
15272.56 416
15273.73 391
15274.89 411
15276.06 398
15277.23 401
15278.40 380
15279.56 425
15280.73 396
15281.90 405
15283.07 407
15284.23 392
15285.40 365
15286.57 397
15287.74 426
15288.91 402
15290.07 380
15291.24 410
15292.41 400
15293.58 393
15294.75 405
15295.92 361
15297.08 388
15298.25 379
15299.42 399
15300.59 394
15301.76 385
15302.93 378
15304.09 364
15305.26 396
15306.43 365
15307.60 378
15308.77 418
15309.94 390
15311.11 371
15312.28 386
15313.44 382
15314.61 407
15315.78 377
15316.95 392
15318.12 387
15319.29 407
15320.46 427
15321.63 411
15322.80 376
15323.97 409
15325.14 388
15326.30 406
15327.47 382
15328.64 380
15329.81 396
15330.98 400
15332.15 403
15333.32 377
15334.49 417
15335.66 425
15336.83 405
15338.00 412
15339.17 420
15340.34 406
15341.51 409
15342.68 438
15343.85 429
15345.02 405
15346.19 445
15347.36 438
15348.53 391
15349.70 437
15350.87 445
15352.04 425
15353.21 419
15354.38 423
15355.55 423
15356.72 447
15357.90 455
15359.07 441
15360.24 430
15361.41 460
15362.58 439
15363.75 466
15364.92 441
15366.09 461
15367.26 458
15368.43 457
15369.60 464
15370.77 464
15371.95 457
15373.12 451
15374.29 454
15375.46 463
15376.63 456
15377.80 416
15378.97 440
15380.15 438
15381.32 431
15382.49 448
15383.66 458
15384.83 464
15386.00 405
15387.17 419
15388.35 435
15389.52 414
15390.69 420
15391.86 423
15393.03 435
15394.21 415
15395.38 402
15396.55 424
15397.72 394
15398.89 423
15400.07 432
15401.24 439
15402.41 406
15403.58 395
15404.76 404
15405.93 413
15407.10 386
15408.27 369
15409.45 405
15410.62 401
15411.79 383
15412.96 365
15414.14 376
15415.31 382
15416.48 369
15417.66 357
15418.83 341
15420.00 359
15421.17 363
15422.35 372
15423.52 350
15424.69 330
15425.87 350
15427.04 359
15428.21 357
15429.39 353
15430.56 355
15431.73 354
15432.91 355
15434.08 318
15435.25 333
15436.43 352
15437.60 362
15438.77 352
15439.95 347
15441.12 354
15442.30 341
15443.47 342
15444.64 340
15445.82 327
15446.99 325
15448.17 325
15449.34 329
15450.51 320
15451.69 318
15452.86 329
15454.04 333
15455.21 321
15456.39 351
15457.56 342
15458.73 332
15459.91 347
15461.08 342
15462.26 338
15463.43 314
15464.61 331
15465.78 333
15466.96 359
15468.13 354
15469.31 323
15470.48 323
15471.66 326
15472.83 336
15474.01 343
15475.18 328
15476.36 300
15477.53 344
15478.71 342
15479.88 346
15481.06 313
15482.23 341
15483.41 358
15484.58 351
15485.76 335
15486.93 324
15488.11 340
15489.29 327
15490.46 329
15491.64 316
15492.81 334
15493.99 329
15495.16 325
15496.34 328
15497.52 323
15498.69 319
15499.87 316
15501.04 342
15502.22 334
15503.40 331
15504.57 349
15505.75 359
15506.92 358
15508.10 312
15509.28 335
15510.45 341
15511.63 344
15512.81 347
15513.98 366
15515.16 341
15516.34 307
15517.51 308
15518.69 350
15519.87 355
15521.04 343
15522.22 360
15523.40 330
15524.57 325
15525.75 336
15526.93 346
15528.11 339
15529.28 331
15530.46 330
15531.64 317
15532.81 349
15533.99 348
15535.17 343
15536.35 352
15537.52 341
15538.70 356
15539.88 353
15541.06 365
15542.23 357
15543.41 350
15544.59 376
15545.77 357
15546.95 357
15548.12 371
15549.30 357
15550.48 368
15551.66 362
15552.83 375
15554.01 371
15555.19 348
15556.37 345
15557.55 382
15558.73 392
15559.90 382
15561.08 353
15562.26 353
15563.44 367
15564.62 390
15565.80 399
15566.97 385
15568.15 353
15569.33 365
15570.51 387
15571.69 365
15572.87 374
15574.05 369
15575.23 393
15576.40 389
15577.58 405
15578.76 396
15579.94 423
15581.12 421
15582.30 388
15583.48 416
15584.66 391
15585.84 406
15587.02 415
15588.20 432
15589.38 425
15590.56 407
15591.73 416
15592.91 434
15594.09 405
15595.27 430
15596.45 427
15597.63 461
15598.81 432
15599.99 431
15601.17 449
15602.35 448
15603.53 425
15604.71 456
15605.89 470
15607.07 471
15608.25 455
15609.43 474
15610.61 488
15611.79 494
15612.97 474
15614.15 469
15615.33 476
15616.51 518
15617.69 516
15618.88 515
15620.06 523
15621.24 514
15622.42 520
15623.60 520
15624.78 518
15625.96 485
15627.14 553
15628.32 559
15629.50 510
15630.68 552
15631.86 530
15633.05 533
15634.23 520
15635.41 530
15636.59 528
15637.77 528
15638.95 538
15640.13 537
15641.31 568
15642.50 572
15643.68 588
15644.86 597
15646.04 570
15647.22 557
15648.40 566
15649.58 568
15650.77 584
15651.95 581
15653.13 584
15654.31 592
15655.49 592
15656.68 595
15657.86 604
15659.04 575
15660.22 563
15661.40 562
15662.59 596
15663.77 581
15664.95 625
15666.13 607
15667.32 597
15668.50 594
15669.68 599
15670.86 601
15672.05 574
15673.23 541
15674.41 548
15675.59 560
15676.78 580
15677.96 569
15679.14 570
15680.32 548
15681.51 571
15682.69 545
15683.87 543
15685.06 573
15686.24 555
15687.42 538
15688.61 562
15689.79 546
15690.97 543
15692.16 555
15693.34 554
15694.52 510
15695.71 517
15696.89 509
15698.07 541
15699.26 529
15700.44 527
15701.62 540
15702.81 530
15703.99 499
15705.17 535
15706.36 544
15707.54 557
15708.73 543
15709.91 519
15711.09 570
15712.28 557
15713.46 549
15714.65 558
15715.83 566
15717.02 573
15718.20 557
15719.38 537
15720.57 568
15721.75 553
15722.94 547
15724.12 562
15725.31 607
15726.49 571
15727.68 583
15728.86 591
15730.04 584
15731.23 585
15732.41 585
15733.60 586
15734.78 544
15735.97 595
15737.15 604
15738.34 609
15739.52 610
15740.71 645
15741.89 644
15743.08 648
15744.27 634
15745.45 634
15746.64 629
15747.82 660
15749.01 638
15750.19 636
15751.38 663
15752.56 656
15753.75 656
15754.93 666
15756.12 664
15757.31 681
15758.49 697
15759.68 672
15760.86 682
15762.05 661
15763.24 668
15764.42 681
15765.61 661
15766.79 652
15767.98 653
15769.17 658
15770.35 682
15771.54 658
15772.72 640
15773.91 641
15775.10 633
15776.28 671
15777.47 631
15778.66 607
15779.84 627
15781.03 638
15782.22 600
15783.40 604
15784.59 600
15785.78 568
15786.96 600
15788.15 604
15789.34 622
15790.53 595
15791.71 567
15792.90 563
15794.09 585
15795.27 578
15796.46 561
15797.65 560
15798.84 537
15800.02 548
15801.21 529
15802.40 549
15803.59 546
15804.77 574
15805.96 535
15807.15 529
15808.34 527
15809.52 521
15810.71 504
15811.90 529
15813.09 513
15814.28 494
15815.46 494
15816.65 527
15817.84 512
15819.03 509
15820.22 508
15821.40 540
15822.59 501
15823.78 534
15824.97 525
15826.16 525
15827.35 505
15828.53 514
15829.72 488
15830.91 519
15832.10 485
15833.29 516
15834.48 489
15835.67 485
15836.85 496
15838.04 489
15839.23 525
15840.42 519
15841.61 469
15842.80 488
15843.99 496
15845.18 497
15846.37 496
15847.55 510
15848.74 531
15849.93 485
15851.12 499
15852.31 508
15853.50 485
15854.69 503
15855.88 501
15857.07 499
15858.26 510
15859.45 513
15860.64 476
15861.83 494
15863.02 478
15864.21 497
15865.40 480
15866.59 496
15867.78 502
15868.97 514
15870.16 483
15871.35 483
15872.54 494
15873.73 512
15874.92 543
15876.11 555
15877.30 516
15878.49 508
15879.68 480
15880.87 509
15882.06 560
15883.25 511
15884.44 547
15885.63 532
15886.82 523
15888.01 558
15889.20 526
15890.39 536
15891.59 525
15892.78 567
15893.97 569
15895.16 558
15896.35 545
15897.54 557
15898.73 559
15899.92 567
15901.11 570
15902.30 570
15903.50 571
15904.69 581
15905.88 578
15907.07 613
15908.26 586
15909.45 579
15910.64 619
15911.84 594
15913.03 613
15914.22 594
15915.41 579
15916.60 597
15917.79 619
15918.99 628
15920.18 617
15921.37 598
15922.56 612
15923.75 611
15924.95 613
15926.14 618
15927.33 602
15928.52 634
15929.71 618
15930.91 599
15932.10 644
15933.29 605
15934.48 616
15935.68 595
15936.87 604
15938.06 594
15939.25 590
15940.45 585
15941.64 594
15942.83 554
15944.03 550
15945.22 587
15946.41 578
15947.60 586
15948.80 558
15949.99 515
15951.18 515
15952.38 539
15953.57 508
15954.76 492
15955.96 472
15957.15 498
15958.34 471
15959.54 452
15960.73 458
15961.92 448
15963.12 440
15964.31 445
15965.50 443
15966.70 420
15967.89 427
15969.08 407
15970.28 399
15971.47 414
15972.67 418
15973.86 419
15975.05 390
15976.25 407
15977.44 398
15978.64 393
15979.83 400
15981.02 381
15982.22 409
15983.41 388
15984.61 398
15985.80 366
15987.00 370
15988.19 406
15989.38 382
15990.58 377
15991.77 362
15992.97 378
15994.16 354
15995.36 369
15996.55 350
15997.75 339
15998.94 347
16000.14 372
16001.33 343
16002.53 355
16003.72 321
16004.92 324
16006.11 337
16007.31 345
16008.50 346
16009.70 364
16010.89 351
16012.09 334
16013.28 334
16014.48 342
16015.67 333
16016.87 346
16018.07 347
16019.26 326
16020.46 324
16021.65 332
16022.85 344
16024.04 341
16025.24 322
16026.44 351
16027.63 342
16028.83 329
16030.02 313
16031.22 330
16032.42 334
16033.61 343
16034.81 326
16036.00 338
16037.20 321
16038.40 311
16039.59 317
16040.79 312
16041.99 310
16043.18 303
16044.38 312
16045.58 315
16046.77 315
16047.97 313
16049.17 317
16050.36 310
16051.56 317
16052.76 297
16053.95 309
16055.15 299
16056.35 312
16057.54 299
16058.74 312
16059.94 314
16061.14 300
16062.33 320
16063.53 308
16064.73 300
16065.92 295
16067.12 291
16068.32 287
16069.52 290
16070.71 288
16071.91 281
16073.11 280
16074.31 290
16075.50 289
16076.70 287
16077.90 283
16079.10 288
16080.30 296
16081.49 300
16082.69 269
16083.89 265
16085.09 273
16086.29 265
16087.48 274
16088.68 280
16089.88 259
16091.08 279
16092.28 278
16093.48 263
16094.67 274
16095.87 289
16097.07 289
16098.27 305
16099.47 273
16100.67 278
16101.87 279
16103.06 273
16104.26 272
16105.46 273
16106.66 274
16107.86 269
16109.06 264
16110.26 277
16111.46 274
16112.66 281
16113.86 252
16115.05 245
16116.25 251
16117.45 282
16118.65 290
16119.85 260
16121.05 267
16122.25 283
16123.45 277
16124.65 257
16125.85 246
16127.05 270
16128.25 263
16129.45 266
16130.65 256
16131.85 277
16133.05 273
16134.25 281
16135.45 270
16136.65 258
16137.85 256
16139.05 247
16140.25 237
16141.45 251
16142.65 239
16143.85 271
16145.05 252
16146.25 254
16147.45 242
16148.65 240
16149.85 233
16151.05 238
16152.25 244
16153.45 240
16154.65 239
16155.85 253
16157.05 254
16158.25 236
16159.46 227
16160.66 255
16161.86 246
16163.06 267
16164.26 248
16165.46 257
16166.66 271
16167.86 273
16169.06 259
16170.27 235
16171.47 258
16172.67 246
16173.87 243
16175.07 231
16176.27 241
16177.47 238
16178.67 231
16179.88 260
16181.08 246
16182.28 261
16183.48 272
16184.68 253
16185.89 255
16187.09 248
16188.29 252
16189.49 252
16190.69 252
16191.90 247
16193.10 235
16194.30 239
16195.50 235
16196.70 230
16197.91 239
16199.11 237
16200.31 251
16201.51 246
16202.72 258
16203.92 250
16205.12 255
16206.32 256
16207.53 267
16208.73 243
16209.93 236
16211.13 249
16212.34 251
16213.54 259
16214.74 245
16215.95 258
16217.15 271
16218.35 257
16219.55 268
16220.76 255
16221.96 258
16223.16 255
16224.37 265
16225.57 272
16226.77 258
16227.98 257
16229.18 279
16230.38 263
16231.59 242
16232.79 235
16233.99 244
16235.20 273
16236.40 257
16237.61 268
16238.81 261
16240.01 261
16241.22 254
16242.42 263
16243.63 285
16244.83 257
16246.03 252
16247.24 250
16248.44 261
16249.65 259
16250.85 276
16252.05 264
16253.26 256
16254.46 249
16255.67 274
16256.87 254
16258.08 277
16259.28 290
16260.49 281
16261.69 255
16262.89 263
16264.10 272
16265.30 289
16266.51 287
16267.71 265
16268.92 301
16270.12 283
16271.33 280
16272.53 267
16273.74 269
16274.94 267
16276.15 263
16277.35 253
16278.56 262
16279.77 279
16280.97 263
16282.18 264
16283.38 248
16284.59 256
16285.79 277
16287.00 275
16288.20 257
16289.41 252
16290.61 225
16291.82 269
16293.03 275
16294.23 241
16295.44 257
16296.64 243
16297.85 273
16299.06 269
16300.26 284
16301.47 293
16302.67 291
16303.88 267
16305.09 278
16306.29 296
16307.50 275
16308.71 265
16309.91 307
16311.12 267
16312.33 278
16313.53 260
16314.74 271
16315.95 272
16317.15 268
16318.36 258
16319.57 255
16320.77 268
16321.98 261
16323.19 268
16324.39 270
16325.60 280
16326.81 241
16328.01 239
16329.22 255
16330.43 253
16331.64 246
16332.84 257
16334.05 246
16335.26 249
16336.47 252
16337.67 253
16338.88 252
16340.09 258
16341.30 251
16342.50 254
16343.71 261
16344.92 264
16346.13 270
16347.33 258
16348.54 232
16349.75 236
16350.96 239
16352.17 249
16353.37 252
16354.58 247
16355.79 263
16357.00 252
16358.21 254
16359.41 249
16360.62 221
16361.83 227
16363.04 230
16364.25 237
16365.46 230
16366.67 230
16367.87 220
16369.08 240
16370.29 243
16371.50 226
16372.71 215
16373.92 221
16375.13 220
16376.34 220
16377.54 229
16378.75 227
16379.96 231
16381.17 227
16382.38 240
16383.59 250
16384.80 222
16386.01 220
16387.22 240
16388.43 252
16389.64 219
16390.85 229
16392.05 246
16393.26 234
16394.47 247
16395.68 248
16396.89 233
16398.10 240
16399.31 233
16400.52 220
16401.73 223
16402.94 212
16404.15 218
16405.36 251
16406.57 245
16407.78 230
16408.99 240
16410.20 219
16411.41 236
16412.62 220
16413.83 227
16415.04 222
16416.25 220
16417.46 218
16418.67 231
16419.88 229
16421.10 207
16422.31 255
16423.52 246
16424.73 240
16425.94 247
16427.15 219
16428.36 260
16429.57 234
16430.78 224
16431.99 251
16433.20 238
16434.41 248
16435.63 246
16436.84 241
16438.05 243
16439.26 237
16440.47 241
16441.68 230
16442.89 245
16444.10 251
16445.32 235
16446.53 227
16447.74 230
16448.95 242
16450.16 233
16451.37 210
16452.59 211
16453.80 241
16455.01 240
16456.22 237
16457.43 228
16458.64 210
16459.86 212
16461.07 237
16462.28 219
16463.49 234
16464.70 218
16465.92 237
16467.13 226
16468.34 243
16469.55 228
16470.77 245
16471.98 244
16473.19 229
16474.40 221
16475.62 210
16476.83 244
16478.04 239
16479.25 210
16480.47 218
16481.68 249
16482.89 239
16484.11 238
16485.32 250
16486.53 234
16487.74 213
16488.96 222
16490.17 244
16491.38 241
16492.60 231
16493.81 247
16495.02 253
16496.24 230
16497.45 233
16498.66 246
16499.88 233
16501.09 250
16502.30 249
16503.52 253
16504.73 235
16505.94 233
16507.16 234
16508.37 238
16509.59 259
16510.80 230
16512.01 236
16513.23 256
16514.44 243
16515.66 245
16516.87 240
16518.08 208
16519.30 242
16520.51 250
16521.73 243
16522.94 253
16524.16 243
16525.37 234
16526.58 246
16527.80 247
16529.01 252
16530.23 246
16531.44 269
16532.66 253
16533.87 251
16535.09 265
16536.30 263
16537.52 253
16538.73 257
16539.95 272
16541.16 274
16542.38 276
16543.59 260
16544.81 291
16546.02 291
16547.24 265
16548.45 278
16549.67 286
16550.88 288
16552.10 314
16553.31 290
16554.53 276
16555.74 271
16556.96 294
16558.18 298
16559.39 294
16560.61 271
16561.82 281
16563.04 293
16564.25 282
16565.47 275
16566.69 269
16567.90 279
16569.12 263
16570.33 285
16571.55 286
16572.77 292
16573.98 292
16575.20 285
16576.41 294
16577.63 296
16578.85 294
16580.06 285
16581.28 317
16582.50 327
16583.71 289
16584.93 295
16586.15 299
16587.36 280
16588.58 309
16589.80 307
16591.01 298
16592.23 294
16593.45 277
16594.66 271
16595.88 263
16597.10 264
16598.32 268
16599.53 267
16600.75 298
16601.97 269
16603.18 272
16604.40 293
16605.62 255
16606.84 265
16608.05 247
16609.27 244
16610.49 229
16611.71 259
16612.92 259
16614.14 266
16615.36 250
16616.58 256
16617.79 237
16619.01 266
16620.23 256
16621.45 264
16622.67 254
16623.88 243
16625.10 244
16626.32 228
16627.54 229
16628.76 237
16629.97 241
16631.19 234
16632.41 218
16633.63 235
16634.85 243
16636.07 261
16637.29 248
16638.50 236
16639.72 233
16640.94 241
16642.16 227
16643.38 220
16644.60 238
16645.82 226
16647.03 234
16648.25 240
16649.47 244
16650.69 236
16651.91 230
16653.13 234
16654.35 239
16655.57 247
16656.79 247
16658.01 232
16659.23 229
16660.45 234
16661.66 229
16662.88 236
16664.10 229
16665.32 240
16666.54 240
16667.76 216
16668.98 234
16670.20 216
16671.42 223
16672.64 225
16673.86 224
16675.08 241
16676.30 226
16677.52 221
16678.74 224
16679.96 217
16681.18 229
16682.40 232
16683.62 220
16684.84 227
16686.06 225
16687.28 224
16688.50 218
16689.72 228
16690.94 212
16692.16 240
16693.39 249
16694.61 197
16695.83 233
16697.05 234
16698.27 223
16699.49 206
16700.71 230
16701.93 229
16703.15 224
16704.37 211
16705.59 229
16706.81 220
16708.04 219
16709.26 228
16710.48 220
16711.70 238
16712.92 233
16714.14 230
16715.36 248
16716.58 225
16717.81 218
16719.03 232
16720.25 216
16721.47 218
16722.69 234
16723.91 217
16725.14 228
16726.36 212
16727.58 231
16728.80 211
16730.02 219
16731.24 229
16732.47 243
16733.69 234
16734.91 224
16736.13 232
16737.36 242
16738.58 214
16739.80 218
16741.02 210
16742.24 208
16743.47 208
16744.69 218
16745.91 206
16747.13 205
16748.36 226
16749.58 207
16750.80 195
16752.02 207
16753.25 223
16754.47 208
16755.69 223
16756.92 214
16758.14 210
16759.36 223
16760.59 231
16761.81 228
16763.03 195
16764.25 222
16765.48 222
16766.70 217
16767.92 208
16769.15 205
16770.37 202
16771.59 209
16772.82 204
16774.04 215
16775.27 218
16776.49 214
16777.71 226
16778.94 209
16780.16 216
16781.38 223
16782.61 215
16783.83 226
16785.06 240
16786.28 220
16787.50 227
16788.73 225
16789.95 216
16791.18 214
16792.40 215
16793.62 211
16794.85 212
16796.07 213
16797.30 209
16798.52 236
16799.75 237
16800.97 200
16802.19 200
16803.42 252
16804.64 246
16805.87 228
16807.09 247
16808.32 203
16809.54 232
16810.77 213
16811.99 220
16813.22 241
16814.44 239
16815.67 218
16816.89 230
16818.12 231
16819.34 232
16820.57 241
16821.79 227
16823.02 241
16824.24 231
16825.47 234
16826.70 255
16827.92 274
16829.15 247
16830.37 250
16831.60 247
16832.82 267
16834.05 260
16835.27 267
16836.50 264
16837.73 241
16838.95 266
16840.18 283
16841.40 281
16842.63 258
16843.86 275
16845.08 272
16846.31 270
16847.53 256
16848.76 270
16849.99 276
16851.21 284
16852.44 292
16853.67 264
16854.89 272
16856.12 295
16857.35 303
16858.57 285
16859.80 296
16861.03 269
16862.25 286
16863.48 299
16864.71 298
16865.93 293
16867.16 295
16868.39 315
16869.61 317
16870.84 338
16872.07 317
16873.30 326
16874.52 331
16875.75 304
16876.98 339
16878.20 368
16879.43 349
16880.66 333
16881.89 361
16883.11 327
16884.34 346
16885.57 357
16886.80 346
16888.02 368
16889.25 362
16890.48 368
16891.71 357
16892.94 371
16894.16 396
16895.39 397
16896.62 376
16897.85 369
16899.08 345
16900.30 365
16901.53 327
16902.76 354
16903.99 381
16905.22 349
16906.45 364
16907.67 332
16908.90 325
16910.13 331
16911.36 331
16912.59 336
16913.82 310
16915.04 318
16916.27 339
16917.50 351
16918.73 334
16919.96 313
16921.19 324
16922.42 323
16923.65 339
16924.88 320
16926.10 334
16927.33 313
16928.56 293
16929.79 310
16931.02 291
16932.25 304
16933.48 324
16934.71 304
16935.94 319
16937.17 312
16938.40 304
16939.63 303
16940.86 336
16942.09 319
16943.32 306
16944.55 287
16945.78 303
16947.01 298
16948.24 308
16949.47 303
16950.70 311
16951.93 322
16953.16 287
16954.39 297
16955.62 302
16956.85 299
16958.08 308
16959.31 316
16960.54 291
16961.77 299
16963.00 306
16964.23 296
16965.46 273
16966.69 290
16967.92 285
16969.15 281
16970.38 274
16971.61 269
16972.84 275
16974.07 275
16975.30 271
16976.54 258
16977.77 284
16979.00 257
16980.23 279
16981.46 247
16982.69 264
16983.92 275
16985.15 241
16986.38 247
16987.62 273
16988.85 272
16990.08 271
16991.31 261
16992.54 265
16993.77 251
16995.00 249
16996.24 241
16997.47 252
16998.70 251
16999.93 243
17001.16 259
17002.39 241
17003.63 255
17004.86 264
17006.09 238
17007.32 279
17008.55 248
17009.79 242
17011.02 229
17012.25 249
17013.48 242
17014.72 265
17015.95 244
17017.18 220
17018.41 235
17019.64 251
17020.88 231
17022.11 232
17023.34 235
17024.58 258
17025.81 262
17027.04 230
17028.27 240
17029.51 234
17030.74 240
17031.97 229
17033.21 253
17034.44 238
17035.67 227
17036.90 214
17038.14 243
17039.37 224
17040.60 231
17041.84 224
17043.07 219
17044.30 225
17045.54 226
17046.77 239
17048.00 241
17049.24 223
17050.47 231
17051.70 213
17052.94 212
17054.17 241
17055.41 230
17056.64 225
17057.87 206
17059.11 219
17060.34 221
17061.58 217
17062.81 214
17064.04 215
17065.28 226
17066.51 197
17067.75 220
17068.98 219
17070.21 218
17071.45 209
17072.68 198
17073.92 196
17075.15 202
17076.39 198
17077.62 217
17078.86 202
17080.09 204
17081.33 222
17082.56 207
17083.80 214
17085.03 238
17086.26 209
17087.50 205
17088.73 225
17089.97 201
17091.20 217
17092.44 222
17093.68 211
17094.91 209
17096.15 198
17097.38 203
17098.62 230
17099.85 207
17101.09 198
17102.32 195
17103.56 208
17104.79 190
17106.03 189
17107.26 192
17108.50 196
17109.74 199
17110.97 182
17112.21 183
17113.44 191
17114.68 171
17115.92 205
17117.15 198
17118.39 184
17119.62 181
17120.86 184
17122.10 211
17123.33 186
17124.57 191
17125.80 180
17127.04 178
17128.28 208
17129.51 206
17130.75 196
17131.99 174
17133.22 187
17134.46 172
17135.70 212
17136.93 194
17138.17 204
17139.41 189
17140.64 182
17141.88 177
17143.12 185
17144.35 187
17145.59 192
17146.83 189
17148.07 198
17149.30 191
17150.54 188
17151.78 185
17153.02 177
17154.25 191
17155.49 203
17156.73 194
17157.96 172
17159.20 184
17160.44 192
17161.68 194
17162.92 178
17164.15 182
17165.39 174
17166.63 185
17167.87 198
17169.10 175
17170.34 197
17171.58 175
17172.82 185
17174.06 176
17175.29 169
17176.53 197
17177.77 217
17179.01 171
17180.25 157
17181.49 166
17182.72 182
17183.96 188
17185.20 181
17186.44 205
17187.68 170
17188.92 153
17190.15 171
17191.39 162
17192.63 153
17193.87 191
17195.11 206
17196.35 185
17197.59 146
17198.83 176
17200.07 189
17201.30 168
17202.54 162
17203.78 171
17205.02 172
17206.26 171
17207.50 155
17208.74 159
17209.98 166
17211.22 170
17212.46 196
17213.70 189
17214.94 190
17216.18 157
17217.42 153
17218.66 170
17219.90 169
17221.14 189
17222.38 162
17223.62 150
17224.86 162
17226.10 157
17227.34 161
17228.58 161
17229.82 161
17231.06 173
17232.30 175
17233.54 167
17234.78 184
17236.02 181
17237.26 176
17238.50 168
17239.74 186
17240.98 170
17242.22 160
17243.46 164
17244.70 171
17245.94 161
17247.18 166
17248.42 165
17249.66 173
17250.90 163
17252.14 172
17253.39 182
17254.63 171
17255.87 175
17257.11 183
17258.35 166
17259.59 172
17260.83 145
17262.07 177
17263.31 172
17264.56 170
17265.80 177
17267.04 166
17268.28 162
17269.52 167
17270.76 159
17272.00 157
17273.25 171
17274.49 146
17275.73 163
17276.97 149
17278.21 166
17279.45 178
17280.70 154
17281.94 161
17283.18 172
17284.42 171
17285.66 166
17286.91 180
17288.15 171
17289.39 165
17290.63 179
17291.88 174
17293.12 161
17294.36 174
17295.60 173
17296.85 176
17298.09 162
17299.33 153
17300.57 165
17301.82 152
17303.06 166
17304.30 174
17305.54 162
17306.79 157
17308.03 151
17309.27 151
17310.52 158
17311.76 154
17313.00 165
17314.25 157
17315.49 151
17316.73 159
17317.97 156
17319.22 159
17320.46 163
17321.71 173
17322.95 157
17324.19 159
17325.44 165
17326.68 166
17327.92 162
17329.17 176
17330.41 136
17331.65 150
17332.90 165
17334.14 149
17335.39 165
17336.63 142
17337.87 146
17339.12 152
17340.36 154
17341.61 151
17342.85 163
17344.09 163
17345.34 183
17346.58 159
17347.83 164
17349.07 164
17350.32 160
17351.56 160
17352.80 146
17354.05 163
17355.29 154
17356.54 161
17357.78 150
17359.03 124
17360.27 158
17361.52 179
17362.76 167
17364.01 143
17365.25 164
17366.50 167
17367.74 145
17368.99 183
17370.23 144
17371.48 154
17372.72 165
17373.97 159
17375.21 158
17376.46 170
17377.70 185
17378.95 166
17380.19 156
17381.44 158
17382.69 165
17383.93 161
17385.18 176
17386.42 149
17387.67 175
17388.91 149
17390.16 177
17391.41 154
17392.65 143
17393.90 142
17395.14 151
17396.39 159
17397.64 164
17398.88 155
17400.13 150
17401.37 151
17402.62 162
17403.87 176
17405.11 176
17406.36 162
17407.61 173
17408.85 186
17410.10 151
17411.35 163
17412.59 162
17413.84 152
17415.09 158
17416.33 178
17417.58 147
17418.83 172
17420.07 155
17421.32 160
17422.57 154
17423.82 146
17425.06 164
17426.31 157
17427.56 155
17428.80 154
17430.05 152
17431.30 167
17432.55 150
17433.79 142
17435.04 146
17436.29 144
17437.54 147
17438.78 163
17440.03 155
17441.28 157
17442.53 160
17443.77 164
17445.02 165
17446.27 158
17447.52 169
17448.77 175
17450.01 169
17451.26 167
17452.51 152
17453.76 157
17455.01 155
17456.25 167
17457.50 178
17458.75 171
17460.00 162
17461.25 170
17462.50 164
17463.74 165
17464.99 167
17466.24 169
17467.49 169
17468.74 172
17469.99 160
17471.24 157
17472.49 164
17473.73 183
17474.98 177
17476.23 174
17477.48 174
17478.73 195
17479.98 172
17481.23 187
17482.48 192
17483.73 184
17484.98 167
17486.23 163
17487.47 173
17488.72 181
17489.97 181
17491.22 176
17492.47 172
17493.72 161
17494.97 179
17496.22 187
17497.47 181
17498.72 154
17499.97 180
17501.22 188
17502.47 187
17503.72 181
17504.97 185
17506.22 188
17507.47 174
17508.72 194
17509.97 194
17511.22 188
17512.47 197
17513.72 183
17514.97 185
17516.22 171
17517.47 167
17518.72 186
17519.97 188
17521.22 181
17522.47 189
17523.72 191
17524.98 181
17526.23 193
17527.48 182
17528.73 179
17529.98 184
17531.23 199
17532.48 166
17533.73 182
17534.98 189
17536.23 191
17537.48 186
17538.74 178
17539.99 193
17541.24 207
17542.49 199
17543.74 216
17544.99 190
17546.24 195
17547.50 171
17548.75 208
17550.00 194
17551.25 195
17552.50 208
17553.75 206
17555.01 188
17556.26 191
17557.51 189
17558.76 196
17560.01 191
17561.26 202
17562.52 194
17563.77 200
17565.02 210
17566.27 202
17567.53 186
17568.78 195
17570.03 219
17571.28 201
17572.53 187
17573.79 186
17575.04 201
17576.29 202
17577.54 208
17578.80 193
17580.05 199
17581.30 192
17582.56 207
17583.81 187
17585.06 200
17586.31 203
17587.57 196
17588.82 199
17590.07 208
17591.33 202
17592.58 190
17593.83 193
17595.08 219
17596.34 203
17597.59 193
17598.84 209
17600.10 203
17601.35 197
17602.61 213
17603.86 224
17605.11 194
17606.37 215
17607.62 231
17608.87 241
17610.13 209
17611.38 213
17612.63 208
17613.89 210
17615.14 210
17616.40 197
17617.65 212
17618.90 210
17620.16 216
17621.41 215
17622.67 219
17623.92 221
17625.17 197
17626.43 216
17627.68 221
17628.94 226
17630.19 203
17631.45 232
17632.70 225
17633.96 200
17635.21 213
17636.47 222
17637.72 233
17638.97 238
17640.23 238
17641.48 200
17642.74 208
17643.99 205
17645.25 205
17646.50 211
17647.76 209
17649.01 215
17650.27 202
17651.52 223
17652.78 204
17654.04 205
17655.29 199
17656.55 211
17657.80 208
17659.06 201
17660.31 194
17661.57 200
17662.82 212
17664.08 211
17665.33 207
17666.59 209
17667.85 210
17669.10 197
17670.36 212
17671.61 198
17672.87 200
17674.13 195
17675.38 201
17676.64 183
17677.89 195
17679.15 179
17680.41 192
17681.66 184
17682.92 212
17684.18 189
17685.43 178
17686.69 174
17687.95 189
17689.20 207
17690.46 166
17691.71 208
17692.97 198
17694.23 180
17695.49 177
17696.74 184
17698.00 181
17699.26 189
17700.51 206
17701.77 190
17703.03 178
17704.28 180
17705.54 162
17706.80 184
17708.06 195
17709.31 176
17710.57 174
17711.83 172
17713.08 194
17714.34 204
17715.60 164
17716.86 168
17718.11 165
17719.37 191
17720.63 193
17721.89 198
17723.15 172
17724.40 172
17725.66 185
17726.92 199
17728.18 162
17729.43 168
17730.69 170
17731.95 169
17733.21 176
17734.47 177
17735.73 180
17736.98 194
17738.24 195
17739.50 192
17740.76 163
17742.02 182
17743.28 178
17744.53 175
17745.79 179
17747.05 177
17748.31 180
17749.57 185
17750.83 189
17752.09 175
17753.34 162
17754.60 178
17755.86 177
17757.12 161
17758.38 170
17759.64 157
17760.90 165
17762.16 186
17763.42 175
17764.68 185
17765.94 176
17767.19 159
17768.45 180
17769.71 165
17770.97 153
17772.23 179
17773.49 172
17774.75 187
17776.01 169
17777.27 184
17778.53 150
17779.79 176
17781.05 178
17782.31 160
17783.57 162
17784.83 149
17786.09 169
17787.35 168
17788.61 178
17789.87 174
17791.13 172
17792.39 187
17793.65 174
17794.91 180
17796.17 175
17797.43 185
17798.69 176
17799.95 170
17801.21 166
17802.47 170
17803.73 167
17805.00 150
17806.26 159
17807.52 166
17808.78 157
17810.04 158
17811.30 160
17812.56 154
17813.82 145
17815.08 173
17816.34 165
17817.60 178
17818.87 158
17820.13 158
17821.39 162
17822.65 166
17823.91 163
17825.17 154
17826.43 162
17827.69 158
17828.96 156
17830.22 168
17831.48 151
17832.74 164
17834.00 165
17835.26 149
17836.53 155
17837.79 147
17839.05 142
17840.31 146
17841.57 155
17842.84 145
17844.10 153
17845.36 155
17846.62 155
17847.88 145
17849.15 151
17850.41 136
17851.67 154
17852.93 147
17854.20 154
17855.46 155
17856.72 153
17857.98 154
17859.25 155
17860.51 145
17861.77 142
17863.03 143
17864.30 142
17865.56 130
17866.82 128
17868.09 162
17869.35 131
17870.61 141
17871.87 153
17873.14 145
17874.40 144
17875.66 134
17876.93 151
17878.19 131
17879.45 153
17880.72 136
17881.98 146
17883.24 143
17884.51 138
17885.77 151
17887.03 138
17888.30 151
17889.56 138
17890.83 140
17892.09 167
17893.35 150
17894.62 143
17895.88 145
17897.14 140
17898.41 146
17899.67 164
17900.94 147
17902.20 146
17903.46 160
17904.73 139
17905.99 156
17907.26 156
17908.52 147
17909.79 131
17911.05 161
17912.32 150
17913.58 168
17914.84 152
17916.11 164
17917.37 147
17918.64 146
17919.90 141
17921.17 149
17922.43 156
17923.70 161
17924.96 140
17926.23 168
17927.49 149
17928.76 139
17930.02 140
17931.29 136
17932.55 153
17933.82 136
17935.08 140
17936.35 149
17937.61 159
17938.88 138
17940.14 161
17941.41 154
17942.68 150
17943.94 149
17945.21 142
17946.47 146
17947.74 161
17949.00 155
17950.27 146
17951.54 135
17952.80 155
17954.07 152
17955.33 142
17956.60 143
17957.87 145
17959.13 159
17960.40 147
17961.66 137
17962.93 141
17964.20 129
17965.46 132
17966.73 121
17968.00 138
17969.26 146
17970.53 145
17971.80 155
17973.06 153
17974.33 158
17975.60 153
17976.86 145
17978.13 143
17979.40 141
17980.66 146
17981.93 128
17983.20 136
17984.46 146
17985.73 143
17987.00 133
17988.26 140
17989.53 139
17990.80 138
17992.07 138
17993.33 128
17994.60 140
17995.87 158
17997.14 145
17998.40 120
17999.67 139
18000.94 151
18002.21 130
18003.47 143
18004.74 140
18006.01 139
18007.28 151
18008.55 171
18009.81 141
18011.08 115
18012.35 154
18013.62 137
18014.89 149
18016.15 130
18017.42 122
18018.69 134
18019.96 155
18021.23 144
18022.49 124
18023.76 142
18025.03 160
18026.30 144
18027.57 150
18028.84 140
18030.11 148
18031.37 138
18032.64 135
18033.91 144
18035.18 134
18036.45 143
18037.72 141
18038.99 144
18040.26 155
18041.53 141
18042.79 142
18044.06 149
18045.33 149
18046.60 145
18047.87 145
18049.14 143
18050.41 144
18051.68 154
18052.95 151
18054.22 150
18055.49 160
18056.76 137
18058.03 165
18059.30 145
18060.57 149
18061.84 150
18063.11 162
18064.38 165
18065.65 148
18066.92 136
18068.19 152
18069.46 162
18070.73 157
18072.00 135
18073.27 146
18074.54 144
18075.81 132
18077.08 140
18078.35 151
18079.62 147
18080.89 146
18082.16 139
18083.43 140
18084.70 146
18085.97 145
18087.24 146
18088.51 139
18089.78 136
18091.05 132
18092.32 153
18093.59 167
18094.87 134
18096.14 132
18097.41 127
18098.68 125
18099.95 152
18101.22 157
18102.49 153
18103.76 162
18105.03 150
18106.31 152
18107.58 146
18108.85 151
18110.12 152
18111.39 143
18112.66 139
18113.93 142
18115.21 150
18116.48 137
18117.75 152
18119.02 159
18120.29 154
18121.56 142
18122.84 152
18124.11 155
18125.38 148
18126.65 151
18127.92 144
18129.20 138
18130.47 144
18131.74 140
18133.01 129
18134.29 129
18135.56 169
18136.83 146
18138.10 134
18139.38 149
18140.65 139
18141.92 140
18143.19 126
18144.47 138
18145.74 146
18147.01 146
18148.28 146
18149.56 144
18150.83 145
18152.10 138
18153.38 131
18154.65 131
18155.92 133
18157.19 166
18158.47 159
18159.74 148
18161.01 152
18162.29 135
18163.56 146
18164.83 134
18166.11 140
18167.38 146
18168.65 144
18169.93 132
18171.20 149
18172.48 150
18173.75 139
18175.02 139
18176.30 140
18177.57 136
18178.84 136
18180.12 136
18181.39 133
18182.67 143
18183.94 137
18185.21 132
18186.49 141
18187.76 139
18189.04 148
18190.31 126
18191.59 127
18192.86 149
18194.13 146
18195.41 129
18196.68 120
18197.96 143
18199.23 142
18200.51 138
18201.78 146
18203.06 145
18204.33 132
18205.61 145
18206.88 160
18208.16 141
18209.43 161
18210.71 152
18211.98 147
18213.26 140
18214.53 145
18215.81 146
18217.08 157
18218.36 149
18219.63 128
18220.91 149
18222.18 156
18223.46 151
18224.73 151
18226.01 147
18227.28 144
18228.56 129
18229.84 138
18231.11 139
18232.39 136
18233.66 145
18234.94 153
18236.21 153
18237.49 137
18238.77 145
18240.04 121
18241.32 132
18242.59 134
18243.87 139
18245.15 151
18246.42 153
18247.70 138
18248.98 138
18250.25 145
18251.53 154
18252.81 127
18254.08 142
18255.36 130
18256.63 131
18257.91 149
18259.19 146
18260.46 138
18261.74 142
18263.02 155
18264.30 146
18265.57 157
18266.85 151
18268.13 143
18269.40 136
18270.68 139
18271.96 148
18273.23 140
18274.51 162
18275.79 143
18277.07 142
18278.34 141
18279.62 150
18280.90 138
18282.18 162
18283.45 153
18284.73 148
18286.01 160
18287.29 137
18288.56 140
18289.84 156
18291.12 144
18292.40 146
18293.68 137
18294.95 158
18296.23 144
18297.51 145
18298.79 134
18300.07 139
18301.34 149
18302.62 149
18303.90 135
18305.18 146
18306.46 134
18307.74 142
18309.01 144
18310.29 137
18311.57 139
18312.85 144
18314.13 144
18315.41 146
18316.69 144
18317.96 136
18319.24 145
18320.52 147
18321.80 146
18323.08 137
18324.36 162
18325.64 167
18326.92 136
18328.20 130
18329.47 153
18330.75 149
18332.03 149
18333.31 146
18334.59 147
18335.87 142
18337.15 138
18338.43 166
18339.71 155
18340.99 140
18342.27 159
18343.55 158
18344.83 151
18346.11 136
18347.39 131
18348.67 157
18349.95 164
18351.23 146
18352.51 146
18353.79 151
18355.07 144
18356.35 139
18357.63 136
18358.91 143
18360.19 156
18361.47 135
18362.75 146
18364.03 146
18365.31 147
18366.59 141
18367.87 144
18369.15 136
18370.43 146
18371.71 145
18372.99 150
18374.27 163
18375.55 156
18376.83 153
18378.12 149
18379.40 137
18380.68 146
18381.96 140
18383.24 137
18384.52 143
18385.80 138
18387.08 132
18388.36 143
18389.65 144
18390.93 156
18392.21 152
18393.49 152
18394.77 154
18396.05 141
18397.33 152
18398.62 155
18399.90 134
18401.18 135
18402.46 130
18403.74 145
18405.02 141
18406.31 123
18407.59 131
18408.87 141
18410.15 140
18411.43 145
18412.72 130
18414.00 133
18415.28 132
18416.56 127
18417.84 140
18419.13 148
18420.41 139
18421.69 113
18422.97 130
18424.26 135
18425.54 133
18426.82 136
18428.10 137
18429.39 139
18430.67 145
18431.95 141
18433.23 145
18434.52 144
18435.80 148
18437.08 144
18438.37 143
18439.65 144
18440.93 146
18442.22 126
18443.50 127
18444.78 152
18446.06 132
18447.35 143
18448.63 140
18449.91 139
18451.20 136
18452.48 117
18453.76 133
18455.05 124
18456.33 124
18457.62 145
18458.90 142
18460.18 133
18461.47 133
18462.75 150
18464.03 138
18465.32 140
18466.60 141
18467.89 139
18469.17 147
18470.45 137
18471.74 161
18473.02 137
18474.31 150
18475.59 163
18476.88 149
18478.16 127
18479.44 141
18480.73 145
18482.01 166
18483.30 158
18484.58 141
18485.87 145
18487.15 152
18488.44 148
18489.72 142
18491.01 148
18492.29 144
18493.58 146
18494.86 144
18496.15 154
18497.43 130
18498.72 124
18500.00 140
18501.29 125
18502.57 128
18503.86 132
18505.14 147
18506.43 164
18507.71 135
18509.00 134
18510.28 139
18511.57 145
18512.85 150
18514.14 147
18515.42 144
18516.71 133
18518.00 139
18519.28 152
18520.57 144
18521.85 151
18523.14 137
18524.43 131
18525.71 144
18527.00 122
18528.28 139
18529.57 147
18530.86 148
18532.14 149
18533.43 159
18534.71 135
18536.00 143
18537.29 173
18538.57 161
18539.86 134
18541.15 154
18542.43 136
18543.72 138
18545.01 135
18546.29 133
18547.58 144
18548.87 152
18550.15 130
18551.44 142
18552.73 134
18554.01 147
18555.30 156
18556.59 150
18557.88 142
18559.16 140
18560.45 157
18561.74 145
18563.02 144
18564.31 142
18565.60 135
18566.89 156
18568.17 143
18569.46 140
18570.75 145
18572.04 143
18573.32 160
18574.61 146
18575.90 142
18577.19 137
18578.48 146
18579.76 144
18581.05 145
18582.34 173
18583.63 146
18584.92 153
18586.20 144
18587.49 133
18588.78 144
18590.07 144
18591.36 151
18592.64 144
18593.93 165
18595.22 137
18596.51 152
18597.80 128
18599.09 144
18600.38 153
18601.66 151
18602.95 133
18604.24 142
18605.53 141
18606.82 144
18608.11 152
18609.40 132
18610.69 150
18611.98 157
18613.26 148
18614.55 151
18615.84 153
18617.13 141
18618.42 119
18619.71 138
18621.00 154
18622.29 153
18623.58 141
18624.87 136
18626.16 149
18627.45 153
18628.74 157
18630.03 142
18631.32 141
18632.61 145
18633.89 160
18635.18 151
18636.47 138
18637.76 147
18639.05 134
18640.34 135
18641.63 144
18642.92 122
18644.21 133
18645.50 141
18646.79 142
18648.09 139
18649.38 148
18650.67 157
18651.96 159
18653.25 151
18654.54 140
18655.83 131
18657.12 132
18658.41 139
18659.70 147
18660.99 122
18662.28 128
18663.57 136
18664.86 136
18666.15 140
18667.44 136
18668.74 135
18670.03 146
18671.32 133
18672.61 118
18673.90 141
18675.19 145
18676.48 137
18677.77 132
18679.06 132
18680.36 138
18681.65 143
18682.94 134
18684.23 137
18685.52 133
18686.81 131
18688.11 146
18689.40 130
18690.69 132
18691.98 133
18693.27 126
18694.56 132
18695.86 127
18697.15 135
18698.44 140
18699.73 132
18701.02 132
18702.32 146
18703.61 118
18704.90 127
18706.19 130
18707.48 141
18708.78 132
18710.07 124
18711.36 125
18712.65 148
18713.95 114
18715.24 130
18716.53 132
18717.83 116
18719.12 129
18720.41 136
18721.70 131
18723.00 126
18724.29 131
18725.58 131
18726.87 143
18728.17 119
18729.46 126
18730.75 130
18732.05 144
18733.34 113
18734.63 122
18735.93 121
18737.22 134
18738.51 123
18739.81 114
18741.10 112
18742.39 129
18743.69 125
18744.98 133
18746.27 123
18747.57 132
18748.86 131
18750.16 132
18751.45 153
18752.74 125
18754.04 136
18755.33 124
18756.63 130
18757.92 121
18759.21 132
18760.51 131
18761.80 125
18763.10 125
18764.39 128
18765.69 117
18766.98 135
18768.27 122
18769.57 132
18770.86 118
18772.16 129
18773.45 129
18774.75 114
18776.04 142
18777.34 132
18778.63 141
18779.93 133
18781.22 108
18782.52 131
18783.81 129
18785.11 126
18786.40 148
18787.70 127
18788.99 133
18790.29 133
18791.58 133
18792.88 121
18794.17 120
18795.47 114
18796.76 122
18798.06 116
18799.35 116
18800.65 127
18801.94 140
18803.24 138
18804.54 137
18805.83 120
18807.13 134
18808.42 138
18809.72 144
18811.01 133
18812.31 124
18813.61 127
18814.90 120
18816.20 117
18817.49 121
18818.79 112
18820.09 123
18821.38 119
18822.68 108
18823.98 106
18825.27 120
18826.57 136
18827.87 147
18829.16 135
18830.46 125
18831.75 103
18833.05 113
18834.35 112
18835.64 127
18836.94 109
18838.24 128
18839.54 118
18840.83 128
18842.13 116
18843.43 133
18844.72 133
18846.02 131
18847.32 111
18848.61 100
18849.91 130
18851.21 125
18852.51 130
18853.80 125
18855.10 116
18856.40 119
18857.70 121
18858.99 127
18860.29 149
18861.59 121
18862.89 128
18864.18 127
18865.48 133
18866.78 123
18868.08 135
18869.38 121
18870.67 116
18871.97 123
18873.27 126
18874.57 131
18875.87 139
18877.16 125
18878.46 127
18879.76 128
18881.06 129
18882.36 124
18883.66 118
18884.95 138
18886.25 102
18887.55 128
18888.85 130
18890.15 133
18891.45 130
18892.75 113
18894.04 123
18895.34 132
18896.64 132
18897.94 126
18899.24 119
18900.54 126
18901.84 123
18903.14 140
18904.44 122
18905.74 129
18907.03 122
18908.33 127
18909.63 124
18910.93 138
18912.23 125
18913.53 107
18914.83 107
18916.13 140
18917.43 127
18918.73 138
18920.03 156
18921.33 126
18922.63 131
18923.93 130
18925.23 114
18926.53 123
18927.83 123
18929.13 117
18930.43 122
18931.73 122
18933.03 133
18934.33 117
18935.63 113
18936.93 128
18938.23 113
18939.53 141
18940.83 124
18942.13 112
18943.43 118
18944.73 127
18946.03 128
18947.33 141
18948.63 136
18949.93 128
18951.23 125
18952.53 133
18953.84 131
18955.14 134
18956.44 116
18957.74 116
18959.04 126
18960.34 140
18961.64 109
18962.94 128
18964.24 129
18965.54 132
18966.85 133
18968.15 135
18969.45 115
18970.75 116
18972.05 120
18973.35 130
18974.65 139
18975.96 143
18977.26 126
18978.56 107
18979.86 130
18981.16 123
18982.46 135
18983.77 130
18985.07 125
18986.37 114
18987.67 130
18988.97 128
18990.28 132
18991.58 118
18992.88 133
18994.18 117
18995.49 119
18996.79 115
18998.09 108
18999.39 129
19000.69 145
19002.00 127
19003.30 127
19004.60 130
19005.90 115
19007.21 127
19008.51 134
19009.81 121
19011.12 116
19012.42 124
19013.72 128
19015.02 106
19016.33 119
19017.63 126
19018.93 110
19020.24 132
19021.54 128
19022.84 117
19024.15 111
19025.45 129
19026.75 137
19028.06 139
19029.36 117
19030.66 117
19031.97 135
19033.27 115
19034.57 109
19035.88 128
19037.18 129
19038.48 125
19039.79 134
19041.09 132
19042.40 125
19043.70 145
19045.00 120
19046.31 115
19047.61 123
19048.92 122
19050.22 147
19051.52 123
19052.83 132
19054.13 112
19055.44 114
19056.74 123
19058.05 132
19059.35 130
19060.65 123
19061.96 123
19063.26 111
19064.57 130
19065.87 124
19067.18 124
19068.48 120
19069.79 121
19071.09 118
19072.40 127
19073.70 123
19075.01 129
19076.31 134
19077.62 135
19078.92 131
19080.23 120
19081.53 117
19082.84 123
19084.14 124
19085.45 120
19086.75 122
19088.06 117
19089.36 127
19090.67 120
19091.98 122
19093.28 120
19094.59 116
19095.89 136
19097.20 118
19098.50 130
19099.81 121
19101.12 138
19102.42 131
19103.73 125
19105.03 131
19106.34 136
19107.65 123
19108.95 111
19110.26 110
19111.56 123
19112.87 118
19114.18 131
19115.48 135
19116.79 121
19118.10 136
19119.40 124
19120.71 140
19122.02 125
19123.32 130
19124.63 127
19125.94 150
19127.24 117
19128.55 129
19129.86 120
19131.16 132
19132.47 124
19133.78 122
19135.08 126
19136.39 123
19137.70 129
19139.01 143
19140.31 122
19141.62 126
19142.93 131
19144.23 115
19145.54 125
19146.85 125
19148.16 133
19149.46 142
19150.77 110
19152.08 108
19153.39 118
19154.69 129
19156.00 136
19157.31 125
19158.62 122
19159.93 145
19161.23 140
19162.54 135
19163.85 140
19165.16 116
19166.47 133
19167.77 116
19169.08 135
19170.39 115
19171.70 123
19173.01 119
19174.32 131
19175.62 135
19176.93 113
19178.24 119
19179.55 131
19180.86 141
19182.17 130
19183.48 115
19184.78 118
19186.09 119
19187.40 113
19188.71 135
19190.02 129
19191.33 124
19192.64 112
19193.95 127
19195.26 140
19196.56 144
19197.87 120
19199.18 125
19200.49 122
19201.80 125
19203.11 117
19204.42 121
19205.73 125
19207.04 130
19208.35 124
19209.66 129
19210.97 125
19212.28 124
19213.59 133
19214.90 120
19216.21 131
19217.52 118
19218.83 117
19220.14 124
19221.45 120
19222.76 126
19224.07 113
19225.38 117
19226.69 118
19228.00 114
19229.31 119
19230.62 112
19231.93 134
19233.24 127
19234.55 140
19235.86 125
19237.17 122
19238.48 133
19239.79 133
19241.10 113
19242.41 122
19243.72 127
19245.03 111
19246.35 116
19247.66 123
19248.97 109
19250.28 106
19251.59 116
19252.90 130
19254.21 127
19255.52 131
19256.83 129
19258.14 126
19259.46 132
19260.77 113
19262.08 118
19263.39 128
19264.70 128
19266.01 133
19267.32 131
19268.64 130
19269.95 113
19271.26 127
19272.57 108
19273.88 135
19275.20 129
19276.51 123
19277.82 120
19279.13 125
19280.44 141
19281.75 128
19283.07 132
19284.38 125
19285.69 124
19287.00 139
19288.32 114
19289.63 131
19290.94 128
19292.25 127
19293.57 117
19294.88 129
19296.19 129
19297.50 123
19298.82 151
19300.13 129
19301.44 133
19302.75 132
19304.07 127
19305.38 123
19306.69 138
19308.01 139
19309.32 112
19310.63 122
19311.94 112
19313.26 127
19314.57 135
19315.88 123
19317.20 112
19318.51 128
19319.82 126
19321.14 118
19322.45 134
19323.76 129
19325.08 122
19326.39 121
19327.70 114
19329.02 103
19330.33 120
19331.65 114
19332.96 133
19334.27 133
19335.59 121
19336.90 121
19338.22 134
19339.53 109
19340.84 123
19342.16 133
19343.47 125
19344.79 121
19346.10 121
19347.41 124
19348.73 131
19350.04 114
19351.36 134
19352.67 133
19353.99 134
19355.30 125
19356.62 125
19357.93 120
19359.25 128
19360.56 140
19361.87 134
19363.19 135
19364.50 125
19365.82 117
19367.13 117
19368.45 129
19369.76 116
19371.08 114
19372.39 116
19373.71 122
19375.02 123
19376.34 110
19377.66 131
19378.97 146
19380.29 127
19381.60 122
19382.92 122
19384.23 105
19385.55 132
19386.86 125
19388.18 118
19389.50 125
19390.81 121
19392.13 132
19393.44 133
19394.76 119
19396.07 107
19397.39 125
19398.71 126
19400.02 122
19401.34 134
19402.65 123
19403.97 113
19405.29 115
19406.60 121
19407.92 120
19409.24 129
19410.55 141
19411.87 124
19413.19 117
19414.50 118
19415.82 125
19417.14 116
19418.45 120
19419.77 129
19421.09 129
19422.40 137
19423.72 140
19425.04 121
19426.35 130
19427.67 125
19428.99 123
19430.30 122
19431.62 119
19432.94 123
19434.26 106
19435.57 128
19436.89 119
19438.21 131
19439.53 110
19440.84 133
19442.16 135
19443.48 114
19444.80 103
19446.11 129
19447.43 134
19448.75 109
19450.07 121
19451.38 119
19452.70 125
19454.02 125
19455.34 114
19456.66 123
19457.97 121
19459.29 116
19460.61 138
19461.93 123
19463.25 118
19464.57 116
19465.88 120
19467.20 119
19468.52 119
19469.84 127
19471.16 115
19472.48 123
19473.79 124
19475.11 121
19476.43 138
19477.75 125
19479.07 133
19480.39 125
19481.71 129
19483.03 118
19484.34 116
19485.66 111
19486.98 123
19488.30 113
19489.62 138
19490.94 140
19492.26 120
19493.58 132
19494.90 134
19496.22 123
19497.54 132
19498.86 128
19500.18 134
19501.50 128
19502.81 123
19504.13 130
19505.45 141
19506.77 128
19508.09 105
19509.41 123
19510.73 128
19512.05 127
19513.37 122
19514.69 120
19516.01 109
19517.33 134
19518.65 158
19519.97 147
19521.29 132
19522.61 121
19523.93 122
19525.25 122
19526.57 127
19527.89 117
19529.22 125
19530.54 117
19531.86 116
19533.18 110
19534.50 129
19535.82 110
19537.14 131
19538.46 105
19539.78 131
19541.10 121
19542.42 117
19543.74 121
19545.06 125
19546.39 132
19547.71 131
19549.03 124
19550.35 119
19551.67 136
19552.99 123
19554.31 124
19555.63 129
19556.96 156
19558.28 143
19559.60 132
19560.92 121
19562.24 115
19563.56 116
19564.88 130
19566.21 114
19567.53 116
19568.85 138
19570.17 125
19571.49 119
19572.82 129
19574.14 120
19575.46 114
19576.78 141
19578.10 132
19579.43 128
19580.75 112
19582.07 118
19583.39 146
19584.72 126
19586.04 116
19587.36 130
19588.68 139
19590.01 121
19591.33 120
19592.65 123
19593.97 129
19595.30 122
19596.62 128
19597.94 133
19599.26 135
19600.59 120
19601.91 120
19603.23 123
19604.56 130
19605.88 125
19607.20 131
19608.53 134
19609.85 125
19611.17 120
19612.49 115
19613.82 138
19615.14 130
19616.47 124
19617.79 119
19619.11 129
19620.44 139
19621.76 136
19623.08 131
19624.41 124
19625.73 125
19627.05 114
19628.38 118
19629.70 113
19631.03 112
19632.35 132
19633.67 117
19635.00 130
19636.32 128
19637.65 133
19638.97 124
19640.29 125
19641.62 131
19642.94 117
19644.27 122
19645.59 115
19646.92 125
19648.24 147
19649.57 124
19650.89 139
19652.21 138
19653.54 123
19654.86 122
19656.19 107
19657.51 128
19658.84 130
19660.16 131
19661.49 129
19662.81 139
19664.14 133
19665.46 132
19666.79 132
19668.11 120
19669.44 112
19670.76 120
19672.09 136
19673.41 133
19674.74 123
19676.07 129
19677.39 129
19678.72 128
19680.04 112
19681.37 126
19682.69 120
19684.02 116
19685.34 120
19686.67 146
19688.00 124
19689.32 135
19690.65 143
19691.97 126
19693.30 148
19694.63 131
19695.95 151
19697.28 121
19698.60 119
19699.93 117
19701.26 121
19702.58 145
19703.91 128
19705.24 113
19706.56 130
19707.89 128
19709.22 114
19710.54 129
19711.87 122
19713.20 127
19714.52 131
19715.85 137
19717.18 126
19718.50 123
19719.83 121
19721.16 126
19722.48 120
19723.81 117
19725.14 117
19726.47 148
19727.79 139
19729.12 137
19730.45 122
19731.77 139
19733.10 120
19734.43 117
19735.76 122
19737.08 117
19738.41 125
19739.74 133
19741.07 131
19742.39 125
19743.72 125
19745.05 121
19746.38 134
19747.71 114
19749.03 135
19750.36 142
19751.69 133
19753.02 143
19754.35 136
19755.67 125
19757.00 131
19758.33 133
19759.66 113
19760.99 129
19762.31 121
19763.64 147
19764.97 129
19766.30 131
19767.63 122
19768.96 127
19770.29 123
19771.61 130
19772.94 128
19774.27 129
19775.60 124
19776.93 120
19778.26 136
19779.59 106
19780.92 126
19782.25 116
19783.57 126
19784.90 132
19786.23 129
19787.56 137
19788.89 131
19790.22 140
19791.55 137
19792.88 144
19794.21 142
19795.54 136
19796.87 128
19798.20 124
19799.53 122
19800.86 119
19802.19 116
19803.52 123
19804.85 134
19806.18 132
19807.50 128
19808.83 136
19810.16 137
19811.49 117
19812.82 113
19814.15 131
19815.49 142
19816.82 146
19818.15 120
19819.48 125
19820.81 129
19822.14 112
19823.47 133
19824.80 132
19826.13 115
19827.46 141
19828.79 129
19830.12 128
19831.45 125
19832.78 119
19834.11 106
19835.44 127
19836.77 129
19838.10 133
19839.44 144
19840.77 143
19842.10 139
19843.43 132
19844.76 116
19846.09 128
19847.42 137
19848.75 146
19850.08 130
19851.42 134
19852.75 131
19854.08 133
19855.41 133
19856.74 130
19858.07 120
19859.40 133
19860.74 141
19862.07 124
19863.40 116
19864.73 126
19866.06 139
19867.40 150
19868.73 137
19870.06 146
19871.39 133
19872.72 142
19874.06 133
19875.39 131
19876.72 117
19878.05 138
19879.38 126
19880.72 135
19882.05 130
19883.38 121
19884.71 138
19886.05 128
19887.38 134
19888.71 135
19890.04 123
19891.38 133
19892.71 140
19894.04 140
19895.38 135
19896.71 131
19898.04 131
19899.37 127
19900.71 117
19902.04 135
19903.37 139
19904.71 117
19906.04 107
19907.37 128
19908.71 129
19910.04 118
19911.37 128
19912.71 137
19914.04 132
19915.37 127
19916.71 128
19918.04 124
19919.37 124
19920.71 117
19922.04 125
19923.37 128
19924.71 134
19926.04 122
19927.38 134
19928.71 120
19930.04 125
19931.38 134
19932.71 112
19934.05 136
19935.38 132
19936.71 124
19938.05 124
19939.38 124
19940.72 119
19942.05 122
19943.39 114
19944.72 114
19946.06 131
19947.39 144
19948.72 143
19950.06 137
19951.39 148
19952.73 137
19954.06 128
19955.40 128
19956.73 139
19958.07 137
19959.40 123
19960.74 119
19962.07 133
19963.41 132
19964.74 136
19966.08 117
19967.41 131
19968.75 118
19970.08 133
19971.42 131
19972.76 137
19974.09 145
19975.43 130
19976.76 134
19978.10 123
19979.43 140
19980.77 137
19982.10 130
19983.44 122
19984.78 140
19986.11 138
19987.45 127
19988.78 139
19990.12 134
19991.46 147
19992.79 140
19994.13 131
19995.46 122
19996.80 127
19998.14 137
19999.47 159
20000.81 126
20002.15 111
20003.48 141
20004.82 153
20006.16 132
20007.49 119
20008.83 139
20010.17 133
20011.50 151
20012.84 141
20014.18 147
20015.51 143
20016.85 127
20018.19 150
20019.52 143
20020.86 129
20022.20 122
20023.53 122
20024.87 128
20026.21 136
20027.55 130
20028.88 121
20030.22 124
20031.56 154
20032.90 127
20034.23 124
20035.57 136
20036.91 148
20038.25 126
20039.58 133
20040.92 113
20042.26 137
20043.60 134
20044.93 142
20046.27 155
20047.61 129
20048.95 132
20050.29 146
20051.62 141
20052.96 134
20054.30 132
20055.64 135
20056.98 144
20058.32 136
20059.65 138
20060.99 144
20062.33 146
20063.67 127
20065.01 136
20066.35 133
20067.68 144
20069.02 141
20070.36 138
20071.70 124
20073.04 146
20074.38 133
20075.72 149
20077.06 147
20078.40 154
20079.73 150
20081.07 132
20082.41 140
20083.75 132
20085.09 135
20086.43 126
20087.77 146
20089.11 130
20090.45 148
20091.79 137
20093.13 139
20094.47 139
20095.81 126
20097.15 125
20098.48 143
20099.82 141
20101.16 130
20102.50 152
20103.84 131
20105.18 133
20106.52 133
20107.86 157
20109.20 127
20110.54 125
20111.88 122
20113.22 143
20114.56 138
20115.90 136
20117.24 131
20118.58 140
20119.93 146
20121.27 145
20122.61 150
20123.95 146
20125.29 145
20126.63 134
20127.97 127
20129.31 128
20130.65 160
20131.99 150
20133.33 147
20134.67 137
20136.01 132
