# Supplementary material for: MALDI-TOF MS typing enables the classification of brewing yeasts of the genus Saccharomyces to major beer styles
Source: PLoS One. 2017 Aug 9;12(8):e0181694. doi: 10.1371/journal.pone.0181694 (PMC5549903; doi:10.1371/journal.pone.0181694)
Supplement: S8 File — The directory includes 90 raw files and was zipped to “.zip”; the folder has three strains with 30 spectra per strain; S1 Text explains the raw files with an example and Table 1 represents the yeast strains used within the experiment. (ZIP) [file pone.0181694.s011.zip › 22-24/30282-8I4-Lag-Lag-Lag-YPG-18h-E-E_2016-09-20_2_0_D6_1.dat]

1999.90 1631
2000.32 1558
2000.75 1584
2001.17 1597
2001.59 1614
2002.01 1573
2002.43 1504
2002.86 1483
2003.28 1504
2003.70 1445
2004.12 1561
2004.54 1526
2004.97 1518
2005.39 1539
2005.81 1556
2006.23 1557
2006.66 1501
2007.08 1569
2007.50 1595
2007.92 1629
2008.35 1633
2008.77 1608
2009.19 1701
2009.61 1692
2010.04 1657
2010.46 1605
2010.88 1544
2011.31 1504
2011.73 1489
2012.15 1488
2012.57 1498
2013.00 1505
2013.42 1457
2013.84 1406
2014.27 1470
2014.69 1511
2015.11 1486
2015.54 1453
2015.96 1572
2016.38 1512
2016.81 1488
2017.23 1525
2017.65 1551
2018.08 1591
2018.50 1573
2018.93 1578
2019.35 1678
2019.77 1666
2020.20 1637
2020.62 1654
2021.04 1619
2021.47 1660
2021.89 1712
2022.32 1685
2022.74 1661
2023.17 1620
2023.59 1576
2024.01 1615
2024.44 1600
2024.86 1617
2025.29 1587
2025.71 1486
2026.14 1503
2026.56 1494
2026.98 1533
2027.41 1498
2027.83 1479
2028.26 1490
2028.68 1507
2029.11 1465
2029.53 1366
2029.96 1393
2030.38 1428
2030.81 1424
2031.23 1407
2031.66 1500
2032.08 1556
2032.51 1487
2032.93 1465
2033.36 1598
2033.78 1450
2034.21 1411
2034.63 1406
2035.06 1509
2035.49 1482
2035.91 1463
2036.34 1513
2036.76 1486
2037.19 1481
2037.61 1501
2038.04 1491
2038.47 1478
2038.89 1543
2039.32 1557
2039.74 1556
2040.17 1549
2040.59 1552
2041.02 1522
2041.45 1545
2041.87 1528
2042.30 1528
2042.73 1509
2043.15 1545
2043.58 1519
2044.00 1598
2044.43 1500
2044.86 1462
2045.28 1513
2045.71 1478
2046.14 1509
2046.56 1554
2046.99 1523
2047.42 1486
2047.84 1534
2048.27 1457
2048.70 1508
2049.12 1518
2049.55 1552
2049.98 1560
2050.40 1530
2050.83 1469
2051.26 1504
2051.69 1527
2052.11 1483
2052.54 1479
2052.97 1549
2053.40 1501
2053.82 1451
2054.25 1430
2054.68 1527
2055.10 1542
2055.53 1506
2055.96 1519
2056.39 1581
2056.82 1676
2057.24 1689
2057.67 1683
2058.10 1657
2058.53 1674
2058.95 1635
2059.38 1638
2059.81 1685
2060.24 1686
2060.67 1675
2061.09 1640
2061.52 1630
2061.95 1698
2062.38 1653
2062.81 1626
2063.24 1671
2063.66 1620
2064.09 1566
2064.52 1641
2064.95 1636
2065.38 1584
2065.81 1697
2066.24 1675
2066.66 1601
2067.09 1611
2067.52 1606
2067.95 1595
2068.38 1572
2068.81 1563
2069.24 1558
2069.67 1546
2070.10 1499
2070.52 1547
2070.95 1532
2071.38 1469
2071.81 1519
2072.24 1511
2072.67 1512
2073.10 1522
2073.53 1553
2073.96 1526
2074.39 1611
2074.82 1631
2075.25 1621
2075.68 1618
2076.11 1644
2076.54 1639
2076.97 1570
2077.40 1605
2077.83 1704
2078.26 1624
2078.69 1646
2079.12 1652
2079.55 1611
2079.98 1617
2080.41 1657
2080.84 1763
2081.27 1737
2081.70 1694
2082.13 1684
2082.56 1621
2082.99 1620
2083.42 1607
2083.85 1549
2084.28 1506
2084.71 1550
2085.14 1536
2085.57 1573
2086.00 1502
2086.43 1527
2086.86 1503
2087.29 1540
2087.73 1571
2088.16 1512
2088.59 1547
2089.02 1549
2089.45 1526
2089.88 1461
2090.31 1496
2090.74 1525
2091.17 1490
2091.61 1568
2092.04 1556
2092.47 1497
2092.90 1483
2093.33 1456
2093.76 1508
2094.19 1454
2094.63 1452
2095.06 1449
2095.49 1537
2095.92 1506
2096.35 1542
2096.78 1453
2097.22 1483
2097.65 1536
2098.08 1505
2098.51 1437
2098.94 1509
2099.38 1488
2099.81 1429
2100.24 1424
2100.67 1465
2101.11 1466
2101.54 1434
2101.97 1429
2102.40 1420
2102.83 1392
2103.27 1355
2103.70 1421
2104.13 1406
2104.56 1374
2105.00 1329
2105.43 1414
2105.86 1540
2106.30 1461
2106.73 1534
2107.16 1562
2107.59 1612
2108.03 1635
2108.46 1535
2108.89 1497
2109.33 1483
2109.76 1518
2110.19 1533
2110.63 1538
2111.06 1501
2111.49 1504
2111.93 1464
2112.36 1547
2112.79 1535
2113.23 1460
2113.66 1450
2114.09 1488
2114.53 1465
2114.96 1490
2115.40 1455
2115.83 1458
2116.26 1353
2116.70 1369
2117.13 1336
2117.56 1359
2118.00 1432
2118.43 1425
2118.87 1375
2119.30 1386
2119.73 1455
2120.17 1418
2120.60 1432
2121.04 1426
2121.47 1411
2121.91 1432
2122.34 1487
2122.78 1482
2123.21 1475
2123.64 1450
2124.08 1501
2124.51 1458
2124.95 1519
2125.38 1557
2125.82 1451
2126.25 1455
2126.69 1540
2127.12 1639
2127.56 1617
2127.99 1631
2128.43 1760
2128.86 1762
2129.30 1881
2129.73 1951
2130.17 2041
2130.60 2000
2131.04 2020
2131.47 2029
2131.91 1984
2132.35 1986
2132.78 1862
2133.22 1850
2133.65 1829
2134.09 1762
2134.52 1718
2134.96 1666
2135.40 1640
2135.83 1622
2136.27 1629
2136.70 1610
2137.14 1495
2137.57 1528
2138.01 1492
2138.45 1478
2138.88 1543
2139.32 1599
2139.76 1545
2140.19 1517
2140.63 1422
2141.06 1443
2141.50 1421
2141.94 1497
2142.37 1525
2142.81 1608
2143.25 1516
2143.68 1474
2144.12 1558
2144.56 1427
2144.99 1455
2145.43 1526
2145.87 1567
2146.30 1619
2146.74 1629
2147.18 1560
2147.62 1638
2148.05 1711
2148.49 1790
2148.93 1852
2149.36 2002
2149.80 2075
2150.24 2012
2150.68 2073
2151.11 2200
2151.55 2110
2151.99 2012
2152.43 2042
2152.86 1959
2153.30 1879
2153.74 1907
2154.18 1913
2154.61 1755
2155.05 1753
2155.49 1685
2155.93 1647
2156.37 1678
2156.80 1670
2157.24 1591
2157.68 1584
2158.12 1588
2158.56 1552
2158.99 1572
2159.43 1596
2159.87 1643
2160.31 1583
2160.75 1630
2161.19 1606
2161.62 1602
2162.06 1618
2162.50 1595
2162.94 1560
2163.38 1584
2163.82 1611
2164.26 1624
2164.69 1585
2165.13 1629
2165.57 1677
2166.01 1689
2166.45 1642
2166.89 1660
2167.33 1693
2167.77 1669
2168.21 1721
2168.65 1659
2169.08 1648
2169.52 1698
2169.96 1730
2170.40 1813
2170.84 1699
2171.28 1597
2171.72 1651
2172.16 1724
2172.60 1784
2173.04 1738
2173.48 1732
2173.92 1741
2174.36 1733
2174.80 1881
2175.24 1874
2175.68 1909
2176.12 1900
2176.56 2008
2177.00 2018
2177.44 2036
2177.88 2041
2178.32 1958
2178.76 1991
2179.20 1971
2179.64 1926
2180.08 1876
2180.52 1887
2180.96 1929
2181.40 1860
2181.84 1814
2182.28 1804
2182.72 1735
2183.16 1686
2183.60 1690
2184.04 1626
2184.48 1635
2184.93 1535
2185.37 1563
2185.81 1641
2186.25 1585
2186.69 1597
2187.13 1705
2187.57 1669
2188.01 1653
2188.45 1693
2188.89 1789
2189.34 1798
2189.78 1748
2190.22 1739
2190.66 1775
2191.10 1744
2191.54 1674
2191.98 1650
2192.43 1773
2192.87 1696
2193.31 1723
2193.75 1751
2194.19 1695
2194.63 1665
2195.08 1775
2195.52 1814
2195.96 1799
2196.40 1804
2196.84 1787
2197.29 1744
2197.73 1710
2198.17 1751
2198.61 1759
2199.06 1699
2199.50 1648
2199.94 1623
2200.38 1639
2200.82 1640
2201.27 1674
2201.71 1626
2202.15 1581
2202.59 1634
2203.04 1715
2203.48 1719
2203.92 1802
2204.37 1774
2204.81 1749
2205.25 1759
2205.69 1738
2206.14 1741
2206.58 1753
2207.02 1725
2207.47 1723
2207.91 1861
2208.35 1828
2208.80 1816
2209.24 1815
2209.68 1882
2210.13 1796
2210.57 1793
2211.01 1815
2211.46 1763
2211.90 1867
2212.34 1813
2212.79 1808
2213.23 1777
2213.67 1793
2214.12 1882
2214.56 1839
2215.01 1770
2215.45 1818
2215.89 1766
2216.34 1824
2216.78 1717
2217.23 1736
2217.67 1726
2218.11 1789
2218.56 1712
2219.00 1660
2219.45 1672
2219.89 1681
2220.34 1760
2220.78 1754
2221.22 1761
2221.67 1762
2222.11 1720
2222.56 1685
2223.00 1743
2223.45 1748
2223.89 1821
2224.34 1817
2224.78 1831
2225.23 1881
2225.67 1899
2226.12 1911
2226.56 1944
2227.01 1940
2227.45 1968
2227.90 1955
2228.34 1907
2228.79 1962
2229.23 1974
2229.68 2064
2230.12 2068
2230.57 2039
2231.01 1977
2231.46 2001
2231.90 2006
2232.35 2085
2232.80 2207
2233.24 2144
2233.69 2056
2234.13 2127
2234.58 1988
2235.02 1924
2235.47 1995
2235.92 1866
2236.36 1930
2236.81 1855
2237.25 1902
2237.70 1907
2238.15 1823
2238.59 1751
2239.04 1768
2239.49 1728
2239.93 1735
2240.38 1661
2240.82 1703
2241.27 1678
2241.72 1637
2242.16 1578
2242.61 1602
2243.06 1650
2243.50 1577
2243.95 1640
2244.40 1647
2244.84 1685
2245.29 1656
2245.74 1720
2246.19 1627
2246.63 1621
2247.08 1586
2247.53 1567
2247.97 1557
2248.42 1583
2248.87 1609
2249.32 1673
2249.76 1651
2250.21 1595
2250.66 1610
2251.10 1566
2251.55 1638
2252.00 1668
2252.45 1710
2252.89 1669
2253.34 1757
2253.79 1718
2254.24 1703
2254.69 1707
2255.13 1645
2255.58 1613
2256.03 1606
2256.48 1642
2256.93 1615
2257.37 1530
2257.82 1533
2258.27 1524
2258.72 1631
2259.17 1618
2259.61 1567
2260.06 1656
2260.51 1558
2260.96 1603
2261.41 1720
2261.86 1705
2262.31 1732
2262.75 1670
2263.20 1626
2263.65 1630
2264.10 1691
2264.55 1685
2265.00 1719
2265.45 1674
2265.90 1787
2266.34 1710
2266.79 1647
2267.24 1689
2267.69 1725
2268.14 1713
2268.59 1878
2269.04 1882
2269.49 1925
2269.94 1976
2270.39 1985
2270.84 2116
2271.29 2219
2271.74 2168
2272.18 2181
2272.63 2200
2273.08 2146
2273.53 2234
2273.98 2327
2274.43 2428
2274.88 2435
2275.33 2380
2275.78 2522
2276.23 2594
2276.68 2681
2277.13 2672
2277.58 2570
2278.03 2576
2278.48 2517
2278.93 2446
2279.38 2343
2279.83 2270
2280.28 2238
2280.73 2099
2281.19 2066
2281.64 1979
2282.09 1873
2282.54 1818
2282.99 1758
2283.44 1727
2283.89 1694
2284.34 1747
2284.79 1702
2285.24 1724
2285.69 1727
2286.14 1714
2286.59 1707
2287.04 1743
2287.50 1792
2287.95 1853
2288.40 1788
2288.85 1860
2289.30 2093
2289.75 2221
2290.20 2292
2290.65 2386
2291.11 2507
2291.56 2503
2292.01 2619
2292.46 2623
2292.91 2498
2293.36 2516
2293.82 2568
2294.27 2464
2294.72 2423
2295.17 2316
2295.62 2181
2296.07 2180
2296.53 2024
2296.98 1982
2297.43 1931
2297.88 1904
2298.33 1888
2298.79 1871
2299.24 1843
2299.69 1847
2300.14 1759
2300.60 1806
2301.05 1788
2301.50 1771
2301.95 1701
2302.41 1629
2302.86 1635
2303.31 1599
2303.76 1631
2304.22 1690
2304.67 1697
2305.12 1758
2305.57 1654
2306.03 1605
2306.48 1723
2306.93 1698
2307.39 1685
2307.84 1678
2308.29 1751
2308.75 1835
2309.20 1885
2309.65 1899
2310.11 1820
2310.56 1877
2311.01 1894
2311.47 1814
2311.92 1867
2312.37 1864
2312.83 1791
2313.28 1952
2313.73 1957
2314.19 1892
2314.64 1723
2315.09 1717
2315.55 1783
2316.00 1808
2316.46 1833
2316.91 1817
2317.36 1787
2317.82 1766
2318.27 1882
2318.73 1899
2319.18 1886
2319.63 1861
2320.09 1882
2320.54 1940
2321.00 1944
2321.45 1971
2321.91 1993
2322.36 1949
2322.82 1985
2323.27 1967
2323.72 1859
2324.18 1910
2324.63 1898
2325.09 1926
2325.54 1976
2326.00 1845
2326.45 1870
2326.91 1883
2327.36 1807
2327.82 1833
2328.27 1766
2328.73 1807
2329.18 1762
2329.64 1786
2330.09 1810
2330.55 1752
2331.00 1726
2331.46 1650
2331.92 1748
2332.37 1707
2332.83 1646
2333.28 1585
2333.74 1623
2334.19 1592
2334.65 1727
2335.10 1702
2335.56 1652
2336.02 1622
2336.47 1659
2336.93 1696
2337.38 1664
2337.84 1681
2338.30 1611
2338.75 1592
2339.21 1570
2339.66 1576
2340.12 1652
2340.58 1655
2341.03 1640
2341.49 1644
2341.95 1718
2342.40 1682
2342.86 1714
2343.32 1694
2343.77 1773
2344.23 1679
2344.68 1713
2345.14 1701
2345.60 1732
2346.06 1765
2346.51 1831
2346.97 1897
2347.43 1793
2347.88 1778
2348.34 1848
2348.80 1857
2349.25 1857
2349.71 1831
2350.17 1918
2350.63 1844
2351.08 1851
2351.54 1790
2352.00 1838
2352.46 1804
2352.91 1732
2353.37 1661
2353.83 1637
2354.29 1623
2354.74 1666
2355.20 1699
2355.66 1646
2356.12 1561
2356.57 1585
2357.03 1653
2357.49 1683
2357.95 1721
2358.41 1726
2358.86 1711
2359.32 1737
2359.78 1771
2360.24 1880
2360.70 1848
2361.15 1775
2361.61 1828
2362.07 1789
2362.53 1830
2362.99 1771
2363.45 1824
2363.91 1893
2364.36 1832
2364.82 1809
2365.28 1857
2365.74 1792
2366.20 1826
2366.66 1847
2367.12 1878
2367.57 1818
2368.03 1818
2368.49 1835
2368.95 1876
2369.41 1835
2369.87 1735
2370.33 1772
2370.79 1757
2371.25 1763
2371.71 1734
2372.17 1710
2372.63 1644
2373.09 1692
2373.54 1798
2374.00 1734
2374.46 1667
2374.92 1779
2375.38 1958
2375.84 2034
2376.30 1836
2376.76 1787
2377.22 1834
2377.68 1836
2378.14 1749
2378.60 1739
2379.06 1752
2379.52 1846
2379.98 1779
2380.44 1814
2380.90 1702
2381.36 1615
2381.82 1698
2382.28 1781
2382.74 1825
2383.20 1776
2383.66 1783
2384.12 1778
2384.59 1722
2385.05 1716
2385.51 1762
2385.97 1718
2386.43 1667
2386.89 1733
2387.35 1784
2387.81 1796
2388.27 1862
2388.73 1873
2389.19 1922
2389.65 1884
2390.12 1854
2390.58 1887
2391.04 1909
2391.50 1858
2391.96 1856
2392.42 1886
2392.88 1830
2393.34 1836
2393.81 1850
2394.27 1798
2394.73 1751
2395.19 1680
2395.65 1673
2396.11 1723
2396.57 1748
2397.04 1746
2397.50 1747
2397.96 1765
2398.42 1774
2398.88 1728
2399.35 1679
2399.81 1751
2400.27 1819
2400.73 1705
2401.19 1712
2401.66 1668
2402.12 1728
2402.58 1719
2403.04 1658
2403.51 1668
2403.97 1711
2404.43 1656
2404.89 1674
2405.36 1590
2405.82 1681
2406.28 1730
2406.74 1689
2407.21 1604
2407.67 1634
2408.13 1565
2408.59 1575
2409.06 1581
2409.52 1628
2409.98 1620
2410.45 1593
2410.91 1575
2411.37 1524
2411.84 1557
2412.30 1550
2412.76 1547
2413.23 1713
2413.69 1549
2414.15 1566
2414.62 1596
2415.08 1659
2415.54 1661
2416.01 1709
2416.47 1639
2416.93 1668
2417.40 1690
2417.86 1673
2418.32 1628
2418.79 1744
2419.25 1743
2419.72 1772
2420.18 1770
2420.64 1787
2421.11 1748
2421.57 1745
2422.04 1738
2422.50 1775
2422.96 1671
2423.43 1770
2423.89 1828
2424.36 1804
2424.82 1776
2425.29 1815
2425.75 1786
2426.22 1731
2426.68 1735
2427.15 1702
2427.61 1659
2428.07 1643
2428.54 1601
2429.00 1565
2429.47 1569
2429.93 1566
2430.40 1609
2430.86 1560
2431.33 1573
2431.79 1626
2432.26 1653
2432.72 1621
2433.19 1612
2433.65 1650
2434.12 1637
2434.59 1647
2435.05 1640
2435.52 1606
2435.98 1752
2436.45 1694
2436.91 1694
2437.38 1747
2437.84 1674
2438.31 1762
2438.78 1763
2439.24 1760
2439.71 1803
2440.17 1793
2440.64 1874
2441.10 1800
2441.57 1806
2442.04 1833
2442.50 1883
2442.97 1896
2443.44 1821
2443.90 1824
2444.37 1690
2444.83 1680
2445.30 1743
2445.77 1690
2446.23 1669
2446.70 1641
2447.17 1655
2447.63 1659
2448.10 1607
2448.57 1566
2449.03 1622
2449.50 1565
2449.97 1579
2450.43 1577
2450.90 1605
2451.37 1603
2451.83 1626
2452.30 1590
2452.77 1639
2453.24 1582
2453.70 1517
2454.17 1513
2454.64 1609
2455.10 1565
2455.57 1601
2456.04 1496
2456.51 1562
2456.97 1507
2457.44 1525
2457.91 1569
2458.38 1582
2458.84 1503
2459.31 1457
2459.78 1561
2460.25 1581
2460.72 1552
2461.18 1511
2461.65 1622
2462.12 1570
2462.59 1565
2463.06 1480
2463.52 1552
2463.99 1585
2464.46 1668
2464.93 1651
2465.40 1720
2465.86 1618
2466.33 1553
2466.80 1549
2467.27 1638
2467.74 1667
2468.21 1621
2468.68 1635
2469.14 1677
2469.61 1728
2470.08 1624
2470.55 1586
2471.02 1603
2471.49 1679
2471.96 1637
2472.43 1605
2472.90 1604
2473.36 1640
2473.83 1597
2474.30 1685
2474.77 1691
2475.24 1656
2475.71 1664
2476.18 1614
2476.65 1615
2477.12 1637
2477.59 1685
2478.06 1643
2478.53 1646
2479.00 1585
2479.47 1674
2479.94 1667
2480.41 1595
2480.87 1653
2481.34 1720
2481.81 1611
2482.28 1520
2482.75 1599
2483.22 1554
2483.69 1562
2484.16 1607
2484.63 1636
2485.10 1683
2485.57 1786
2486.05 1835
2486.52 1930
2486.99 1971
2487.46 2013
2487.93 2002
2488.40 2087
2488.87 2034
2489.34 2055
2489.81 2077
2490.28 2005
2490.75 1988
2491.22 1919
2491.69 1923
2492.16 1851
2492.63 1805
2493.10 1750
2493.58 1785
2494.05 1768
2494.52 1807
2494.99 1838
2495.46 1785
2495.93 1788
2496.40 1704
2496.87 1765
2497.34 1769
2497.82 1752
2498.29 1703
2498.76 1719
2499.23 1686
2499.70 1640
2500.17 1623
2500.64 1650
2501.12 1623
2501.59 1603
2502.06 1769
2502.53 1652
2503.00 1593
2503.48 1657
2503.95 1684
2504.42 1701
2504.89 1633
2505.36 1640
2505.84 1744
2506.31 1823
2506.78 1775
2507.25 1762
2507.72 1796
2508.20 1761
2508.67 1812
2509.14 1867
2509.61 1858
2510.09 1956
2510.56 2097
2511.03 2262
2511.50 2354
2511.98 2435
2512.45 2485
2512.92 2615
2513.40 2605
2513.87 2498
2514.34 2494
2514.81 2490
2515.29 2382
2515.76 2311
2516.23 2263
2516.71 2134
2517.18 2062
2517.65 2028
2518.13 2065
2518.60 1997
2519.07 1951
2519.55 1988
2520.02 2054
2520.49 1994
2520.97 2032
2521.44 1969
2521.91 1861
2522.39 1889
2522.86 1883
2523.34 1804
2523.81 1851
2524.28 1785
2524.76 1749
2525.23 1831
2525.70 1821
2526.18 1879
2526.65 1868
2527.13 1919
2527.60 1984
2528.08 1984
2528.55 1979
2529.02 2002
2529.50 2007
2529.97 2050
2530.45 1944
2530.92 1877
2531.40 1877
2531.87 1833
2532.34 1819
2532.82 1898
2533.29 1937
2533.77 1813
2534.24 1891
2534.72 1844
2535.19 1887
2535.67 1794
2536.14 1903
2536.62 1908
2537.09 1874
2537.57 1829
2538.04 1821
2538.52 1873
2538.99 1831
2539.47 1813
2539.94 1850
2540.42 1846
2540.90 1854
2541.37 1779
2541.85 1772
2542.32 1763
2542.80 1713
2543.27 1829
2543.75 1809
2544.22 1807
2544.70 1798
2545.18 1798
2545.65 1889
2546.13 1868
2546.60 2004
2547.08 2051
2547.56 2054
2548.03 2056
2548.51 2074
2548.98 2192
2549.46 2165
2549.94 2328
2550.41 2350
2550.89 2237
2551.37 2267
2551.84 2342
2552.32 2176
2552.80 2204
2553.27 2134
2553.75 2206
2554.23 2186
2554.70 2075
2555.18 1974
2555.66 1965
2556.13 1979
2556.61 1982
2557.09 1812
2557.56 1818
2558.04 1864
2558.52 1885
2558.99 1800
2559.47 1855
2559.95 1769
2560.43 1767
2560.90 1704
2561.38 1754
2561.86 1793
2562.33 1697
2562.81 1724
2563.29 1666
2563.77 1676
2564.25 1676
2564.72 1625
2565.20 1591
2565.68 1600
2566.16 1651
2566.63 1702
2567.11 1621
2567.59 1672
2568.07 1615
2568.55 1596
2569.02 1626
2569.50 1614
2569.98 1631
2570.46 1556
2570.94 1575
2571.41 1645
2571.89 1584
2572.37 1505
2572.85 1602
2573.33 1588
2573.81 1565
2574.28 1685
2574.76 1687
2575.24 1633
2575.72 1636
2576.20 1695
2576.68 1704
2577.16 1608
2577.64 1719
2578.11 1687
2578.59 1655
2579.07 1671
2579.55 1702
2580.03 1683
2580.51 1689
2580.99 1712
2581.47 1665
2581.95 1656
2582.43 1649
2582.91 1613
2583.39 1594
2583.86 1667
2584.34 1651
2584.82 1606
2585.30 1687
2585.78 1688
2586.26 1611
2586.74 1623
2587.22 1602
2587.70 1622
2588.18 1693
2588.66 1678
2589.14 1688
2589.62 1742
2590.10 1687
2590.58 1660
2591.06 1704
2591.54 1777
2592.02 1728
2592.50 1772
2592.98 1734
2593.46 1721
2593.94 1752
2594.42 1733
2594.90 1657
2595.38 1659
2595.86 1607
2596.35 1712
2596.83 1545
2597.31 1562
2597.79 1566
2598.27 1507
2598.75 1525
2599.23 1536
2599.71 1623
2600.19 1569
2600.67 1585
2601.15 1557
2601.63 1524
2602.12 1489
2602.60 1546
2603.08 1654
2603.56 1589
2604.04 1597
2604.52 1581
2605.00 1643
2605.48 1669
2605.97 1606
2606.45 1629
2606.93 1588
2607.41 1614
2607.89 1626
2608.37 1616
2608.86 1550
2609.34 1569
2609.82 1603
2610.30 1574
2610.78 1628
2611.26 1661
2611.75 1676
2612.23 1614
2612.71 1603
2613.19 1652
2613.68 1628
2614.16 1554
2614.64 1530
2615.12 1619
2615.60 1588
2616.09 1574
2616.57 1535
2617.05 1558
2617.53 1625
2618.02 1608
2618.50 1559
2618.98 1551
2619.46 1582
2619.95 1548
2620.43 1687
2620.91 1655
2621.40 1535
2621.88 1590
2622.36 1623
2622.85 1682
2623.33 1654
2623.81 1635
2624.29 1567
2624.78 1580
2625.26 1521
2625.74 1498
2626.23 1609
2626.71 1741
2627.19 1709
2627.68 1725
2628.16 1740
2628.64 1725
2629.13 1678
2629.61 1720
2630.10 1743
2630.58 1677
2631.06 1689
2631.55 1665
2632.03 1665
2632.51 1682
2633.00 1725
2633.48 1680
2633.97 1639
2634.45 1632
2634.94 1646
2635.42 1607
2635.90 1621
2636.39 1609
2636.87 1670
2637.36 1609
2637.84 1584
2638.33 1647
2638.81 1559
2639.29 1659
2639.78 1650
2640.26 1639
2640.75 1667
2641.23 1612
2641.72 1589
2642.20 1571
2642.69 1617
2643.17 1662
2643.66 1711
2644.14 1643
2644.63 1560
2645.11 1612
2645.60 1581
2646.08 1564
2646.57 1530
2647.05 1646
2647.54 1653
2648.02 1698
2648.51 1621
2648.99 1642
2649.48 1623
2649.97 1668
2650.45 1673
2650.94 1684
2651.42 1651
2651.91 1608
2652.39 1628
2652.88 1684
2653.37 1664
2653.85 1694
2654.34 1640
2654.82 1647
2655.31 1702
2655.80 1777
2656.28 1660
2656.77 1654
2657.25 1664
2657.74 1687
2658.23 1597
2658.71 1650
2659.20 1595
2659.69 1622
2660.17 1694
2660.66 1697
2661.14 1570
2661.63 1595
2662.12 1678
2662.60 1595
2663.09 1636
2663.58 1522
2664.06 1593
2664.55 1687
2665.04 1665
2665.53 1668
2666.01 1647
2666.50 1679
2666.99 1693
2667.47 1660
2667.96 1650
2668.45 1629
2668.94 1656
2669.42 1693
2669.91 1641
2670.40 1630
2670.88 1696
2671.37 1665
2671.86 1768
2672.35 1829
2672.83 1862
2673.32 1905
2673.81 1879
2674.30 1913
2674.79 1966
2675.27 1983
2675.76 1999
2676.25 2041
2676.74 2000
2677.23 1931
2677.71 1898
2678.20 1941
2678.69 1898
2679.18 1771
2679.67 1819
2680.15 1739
2680.64 1720
2681.13 1689
2681.62 1652
2682.11 1638
2682.60 1650
2683.08 1705
2683.57 1673
2684.06 1684
2684.55 1683
2685.04 1638
2685.53 1701
2686.02 1679
2686.51 1659
2686.99 1659
2687.48 1659
2687.97 1675
2688.46 1652
2688.95 1612
2689.44 1658
2689.93 1641
2690.42 1673
2690.91 1699
2691.40 1708
2691.89 1659
2692.38 1694
2692.87 1695
2693.35 1732
2693.84 1729
2694.33 1677
2694.82 1771
2695.31 1747
2695.80 1706
2696.29 1735
2696.78 1718
2697.27 1723
2697.76 1771
2698.25 1785
2698.74 1751
2699.23 1697
2699.72 1649
2700.21 1724
2700.70 1664
2701.19 1697
2701.68 1792
2702.17 1755
2702.66 1707
2703.15 1731
2703.64 1788
2704.13 1760
2704.62 1691
2705.12 1781
2705.61 1768
2706.10 1735
2706.59 1714
2707.08 1741
2707.57 1602
2708.06 1668
2708.55 1650
2709.04 1621
2709.53 1628
2710.02 1668
2710.51 1699
2711.01 1669
2711.50 1628
2711.99 1673
2712.48 1629
2712.97 1613
2713.46 1637
2713.95 1732
2714.44 1695
2714.94 1635
2715.43 1623
2715.92 1590
2716.41 1601
2716.90 1663
2717.39 1702
2717.89 1652
2718.38 1620
2718.87 1578
2719.36 1529
2719.85 1603
2720.34 1597
2720.84 1670
2721.33 1631
2721.82 1697
2722.31 1693
2722.80 1684
2723.30 1804
2723.79 1751
2724.28 1735
2724.77 1806
2725.27 1783
2725.76 1716
2726.25 1726
2726.74 1706
2727.24 1642
2727.73 1595
2728.22 1581
2728.71 1542
2729.21 1606
2729.70 1505
2730.19 1609
2730.69 1608
2731.18 1604
2731.67 1660
2732.16 1704
2732.66 1765
2733.15 1753
2733.64 1790
2734.14 1744
2734.63 1755
2735.12 1753
2735.62 1829
2736.11 1836
2736.60 1822
2737.10 1857
2737.59 1829
2738.08 1843
2738.58 1898
2739.07 1827
2739.56 1854
2740.06 1826
2740.55 1838
2741.05 1822
2741.54 1703
2742.03 1652
2742.53 1634
2743.02 1694
2743.52 1694
2744.01 1619
2744.50 1651
2745.00 1692
2745.49 1650
2745.99 1601
2746.48 1676
2746.97 1618
2747.47 1622
2747.96 1626
2748.46 1671
2748.95 1645
2749.45 1656
2749.94 1633
2750.44 1595
2750.93 1579
2751.43 1611
2751.92 1682
2752.42 1636
2752.91 1577
2753.41 1643
2753.90 1539
2754.40 1572
2754.89 1595
2755.39 1537
2755.88 1652
2756.38 1652
2756.87 1669
2757.37 1703
2757.86 1615
2758.36 1629
2758.85 1629
2759.35 1698
2759.84 1640
2760.34 1695
2760.83 1731
2761.33 1705
2761.83 1728
2762.32 1671
2762.82 1674
2763.31 1758
2763.81 1740
2764.30 1719
2764.80 1678
2765.30 1680
2765.79 1752
2766.29 1713
2766.78 1709
2767.28 1720
2767.78 1612
2768.27 1580
2768.77 1608
2769.27 1603
2769.76 1579
2770.26 1611
2770.76 1669
2771.25 1595
2771.75 1581
2772.24 1654
2772.74 1652
2773.24 1640
2773.73 1671
2774.23 1686
2774.73 1746
2775.23 1705
2775.72 1753
2776.22 1807
2776.72 1792
2777.21 1802
2777.71 1820
2778.21 1875
2778.70 1813
2779.20 1737
2779.70 1789
2780.20 1742
2780.69 1712
2781.19 1694
2781.69 1656
2782.19 1598
2782.68 1618
2783.18 1611
2783.68 1641
2784.18 1653
2784.67 1653
2785.17 1600
2785.67 1590
2786.17 1634
2786.67 1534
2787.16 1529
2787.66 1575
2788.16 1602
2788.66 1614
2789.16 1677
2789.65 1646
2790.15 1650
2790.65 1607
2791.15 1582
2791.65 1630
2792.15 1645
2792.64 1650
2793.14 1660
2793.64 1657
2794.14 1644
2794.64 1649
2795.14 1668
2795.64 1640
2796.13 1689
2796.63 1719
2797.13 1689
2797.63 1688
2798.13 1727
2798.63 1764
2799.13 1749
2799.63 1715
2800.13 1685
2800.62 1691
2801.12 1727
2801.62 1663
2802.12 1668
2802.62 1585
2803.12 1596
2803.62 1670
2804.12 1632
2804.62 1583
2805.12 1576
2805.62 1573
2806.12 1584
2806.62 1561
2807.12 1575
2807.62 1609
2808.12 1660
2808.62 1673
2809.12 1661
2809.62 1684
2810.12 1732
2810.62 1756
2811.12 1702
2811.62 1626
2812.12 1679
2812.62 1711
2813.12 1769
2813.62 1758
2814.12 1804
2814.62 1790
2815.12 1750
2815.62 1740
2816.12 1713
2816.62 1641
2817.12 1654
2817.62 1614
2818.12 1711
2818.62 1657
2819.12 1644
2819.63 1573
2820.13 1570
2820.63 1573
2821.13 1616
2821.63 1604
2822.13 1607
2822.63 1619
2823.13 1560
2823.63 1573
2824.13 1604
2824.64 1637
2825.14 1591
2825.64 1600
2826.14 1573
2826.64 1608
2827.14 1505
2827.64 1518
2828.15 1584
2828.65 1611
2829.15 1609
2829.65 1537
2830.15 1559
2830.65 1561
2831.16 1547
2831.66 1513
2832.16 1504
2832.66 1538
2833.16 1450
2833.67 1554
2834.17 1643
2834.67 1675
2835.17 1677
2835.68 1687
2836.18 1596
2836.68 1657
2837.18 1657
2837.68 1644
2838.19 1574
2838.69 1632
2839.19 1601
2839.70 1601
2840.20 1659
2840.70 1662
2841.20 1637
2841.71 1705
2842.21 1661
2842.71 1745
2843.21 1648
2843.72 1653
2844.22 1744
2844.72 1725
2845.23 1721
2845.73 1756
2846.23 1836
2846.74 1821
2847.24 1831
2847.74 1837
2848.25 1874
2848.75 1926
2849.25 1914
2849.76 1799
2850.26 1870
2850.76 1819
2851.27 1810
2851.77 1827
2852.28 1757
2852.78 1680
2853.28 1703
2853.79 1722
2854.29 1661
2854.79 1643
2855.30 1727
2855.80 1653
2856.31 1645
2856.81 1560
2857.31 1577
2857.82 1629
2858.32 1655
2858.83 1729
2859.33 1630
2859.84 1701
2860.34 1693
2860.85 1779
2861.35 1805
2861.85 1820
2862.36 1738
2862.86 1742
2863.37 1700
2863.87 1704
2864.38 1725
2864.88 1736
2865.39 1690
2865.89 1640
2866.40 1697
2866.90 1655
2867.41 1721
2867.91 1679
2868.42 1715
2868.92 1765
2869.43 1688
2869.93 1715
2870.44 1738
2870.94 1813
2871.45 1870
2871.96 1732
2872.46 1780
2872.97 1790
2873.47 1781
2873.98 1767
2874.48 1840
2874.99 1822
2875.49 1862
2876.00 1777
2876.51 1732
2877.01 1741
2877.52 1651
2878.02 1758
2878.53 1691
2879.04 1624
2879.54 1602
2880.05 1665
2880.55 1729
2881.06 1732
2881.57 1724
2882.07 1644
2882.58 1659
2883.09 1672
2883.59 1752
2884.10 1780
2884.61 1778
2885.11 1766
2885.62 1795
2886.13 1826
2886.63 1844
2887.14 1890
2887.65 1945
2888.15 1908
2888.66 1907
2889.17 1926
2889.67 1919
2890.18 1823
2890.69 1912
2891.20 1872
2891.70 1848
2892.21 1804
2892.72 1805
2893.22 1870
2893.73 1859
2894.24 1798
2894.75 1886
2895.25 1895
2895.76 1803
2896.27 1809
2896.78 1802
2897.29 1887
2897.79 1864
2898.30 1879
2898.81 1829
2899.32 1929
2899.82 1829
2900.33 1839
2900.84 1889
2901.35 1901
2901.86 1942
2902.36 1929
2902.87 1886
2903.38 1889
2903.89 1882
2904.40 1881
2904.91 1912
2905.41 1901
2905.92 1963
2906.43 1997
2906.94 2005
2907.45 1995
2907.96 1963
2908.47 1923
2908.97 1840
2909.48 1837
2909.99 1797
2910.50 1796
2911.01 1751
2911.52 1661
2912.03 1690
2912.54 1703
2913.05 1722
2913.55 1768
2914.06 1810
2914.57 1781
2915.08 1735
2915.59 1785
2916.10 1860
2916.61 1844
2917.12 1776
2917.63 1831
2918.14 1819
2918.65 1749
2919.16 1782
2919.67 1798
2920.18 1827
2920.69 1791
2921.20 1842
2921.71 1827
2922.22 1879
2922.73 1838
2923.24 1789
2923.75 1794
2924.26 1927
2924.77 1951
2925.28 1918
2925.79 1896
2926.30 1828
2926.81 1861
2927.32 1747
2927.83 1790
2928.34 1706
2928.85 1729
2929.36 1704
2929.87 1696
2930.38 1689
2930.89 1562
2931.40 1660
2931.91 1633
2932.42 1578
2932.93 1626
2933.45 1704
2933.96 1660
2934.47 1734
2934.98 1730
2935.49 1718
2936.00 1710
2936.51 1690
2937.02 1780
2937.53 1800
2938.04 1852
2938.56 1864
2939.07 1916
2939.58 1979
2940.09 1990
2940.60 2068
2941.11 2110
2941.62 2134
2942.14 2188
2942.65 2190
2943.16 2151
2943.67 2134
2944.18 2179
2944.70 2115
2945.21 2018
2945.72 2133
2946.23 2078
2946.74 2061
2947.26 2026
2947.77 1899
2948.28 1847
2948.79 1784
2949.30 1821
2949.82 1704
2950.33 1743
2950.84 1716
2951.35 1645
2951.87 1669
2952.38 1639
2952.89 1659
2953.40 1668
2953.92 1672
2954.43 1719
2954.94 1614
2955.45 1645
2955.97 1716
2956.48 1718
2956.99 1709
2957.51 1752
2958.02 1670
2958.53 1702
2959.04 1693
2959.56 1683
2960.07 1719
2960.58 1720
2961.10 1778
2961.61 1856
2962.12 1892
2962.64 1815
2963.15 1849
2963.66 1946
2964.18 1906
2964.69 1945
2965.21 1988
2965.72 1931
2966.23 1943
2966.75 1907
2967.26 1951
2967.77 1960
2968.29 1832
2968.80 1830
2969.32 1863
2969.83 1819
2970.34 1793
2970.86 1792
2971.37 1805
2971.89 1804
2972.40 1772
2972.91 1763
2973.43 1827
2973.94 1829
2974.46 1834
2974.97 1823
2975.49 1795
2976.00 1862
2976.52 1853
2977.03 1817
2977.55 1812
2978.06 1796
2978.57 1832
2979.09 1802
2979.60 1829
2980.12 1835
2980.63 1842
2981.15 1896
2981.66 1870
2982.18 1885
2982.69 1927
2983.21 1932
2983.73 1976
2984.24 1960
2984.76 2061
2985.27 2106
2985.79 2190
2986.30 2279
2986.82 2260
2987.33 2237
2987.85 2216
2988.36 2254
2988.88 2202
2989.40 2327
2989.91 2248
2990.43 2279
2990.94 2275
2991.46 2264
2991.97 2214
2992.49 2130
2993.01 2077
2993.52 2143
2994.04 2215
2994.55 2227
2995.07 2341
2995.59 2408
2996.10 2330
2996.62 2378
2997.14 2488
2997.65 2669
2998.17 2530
2998.69 2606
2999.20 2689
2999.72 2710
3000.24 2656
3000.75 2626
3001.27 2770
3001.79 2821
3002.30 2916
3002.82 3275
3003.34 3592
3003.85 3818
3004.37 4313
3004.89 4767
3005.40 5023
3005.92 5144
3006.44 5100
3006.96 5094
3007.47 4811
3007.99 4538
3008.51 4231
3009.03 3864
3009.54 3576
3010.06 3278
3010.58 2997
3011.10 2740
3011.61 2589
3012.13 2415
3012.65 2303
3013.17 2236
3013.68 2159
3014.20 2132
3014.72 2127
3015.24 2135
3015.76 2119
3016.27 2209
3016.79 2096
3017.31 2049
3017.83 2064
3018.35 2010
3018.86 2102
3019.38 1986
3019.90 1944
3020.42 1929
3020.94 2018
3021.46 1967
3021.97 2022
3022.49 2108
3023.01 2035
3023.53 2061
3024.05 2094
3024.57 2103
3025.09 2067
3025.61 2048
3026.12 2009
3026.64 2018
3027.16 1982
3027.68 2090
3028.20 2036
3028.72 2016
3029.24 1965
3029.76 1882
3030.28 1945
3030.80 1895
3031.32 1829
3031.84 1930
3032.35 1911
3032.87 1890
3033.39 1882
3033.91 1910
3034.43 1847
3034.95 1841
3035.47 1888
3035.99 1941
3036.51 1931
3037.03 1821
3037.55 1881
3038.07 1882
3038.59 1868
3039.11 1877
3039.63 1899
3040.15 1824
3040.67 1838
3041.19 1868
3041.71 1857
3042.23 1828
3042.75 1832
3043.27 1833
3043.79 1851
3044.31 1898
3044.83 1890
3045.35 1880
3045.87 1891
3046.40 1800
3046.92 1808
3047.44 1895
3047.96 1848
3048.48 1857
3049.00 1890
3049.52 2045
3050.04 1869
3050.56 1788
3051.08 1888
3051.60 1831
3052.12 1803
3052.65 1777
3053.17 1844
3053.69 1862
3054.21 1834
3054.73 1760
3055.25 1835
3055.77 1873
3056.30 1771
3056.82 1852
3057.34 1831
3057.86 1861
3058.38 1853
3058.90 1869
3059.42 1857
3059.95 1762
3060.47 1783
3060.99 1812
3061.51 1867
3062.03 1836
3062.56 1870
3063.08 1870
3063.60 1910
3064.12 1932
3064.64 1969
3065.17 1949
3065.69 2152
3066.21 2182
3066.73 2205
3067.26 2209
3067.78 2193
3068.30 2209
3068.82 2257
3069.35 2230
3069.87 2143
3070.39 2266
3070.91 2177
3071.44 2104
3071.96 2191
3072.48 2216
3073.01 2200
3073.53 2165
3074.05 2168
3074.57 2161
3075.10 2123
3075.62 2146
3076.14 2193
3076.67 2193
3077.19 2288
3077.71 2359
3078.24 2402
3078.76 2449
3079.28 2499
3079.81 2662
3080.33 2736
3080.85 2785
3081.38 2684
3081.90 2728
3082.42 2791
3082.95 2833
3083.47 2738
3084.00 2754
3084.52 2678
3085.04 2579
3085.57 2603
3086.09 2650
3086.62 2718
3087.14 2858
3087.66 2874
3088.19 3101
3088.71 3241
3089.24 3461
3089.76 3841
3090.29 4103
3090.81 4268
3091.33 4305
3091.86 4249
3092.38 4184
3092.91 4058
3093.43 3877
3093.96 3662
3094.48 3527
3095.01 3194
3095.53 3168
3096.06 3041
3096.58 2789
3097.11 2810
3097.63 2874
3098.16 2828
3098.68 2793
3099.21 2830
3099.73 2922
3100.26 3062
3100.78 3366
3101.31 3708
3101.83 4145
3102.36 4573
3102.88 4910
3103.41 5262
3103.93 5587
3104.46 5560
3104.99 5604
3105.51 5308
3106.04 4915
3106.56 4551
3107.09 4247
3107.61 3887
3108.14 3452
3108.67 3141
3109.19 2762
3109.72 2643
3110.24 2619
3110.77 2493
3111.30 2444
3111.82 2359
3112.35 2323
3112.87 2223
3113.40 2205
3113.93 2271
3114.45 2189
3114.98 2158
3115.51 2098
3116.03 2116
3116.56 2113
3117.09 2035
3117.61 2012
3118.14 1986
3118.67 2071
3119.19 2053
3119.72 2106
3120.25 2124
3120.77 2130
3121.30 2282
3121.83 2318
3122.35 2310
3122.88 2264
3123.41 2276
3123.94 2269
3124.46 2213
3124.99 2217
3125.52 2224
3126.05 2057
3126.57 1983
3127.10 2025
3127.63 2062
3128.16 2090
3128.68 1974
3129.21 2005
3129.74 1939
3130.27 1889
3130.79 1908
3131.32 1876
3131.85 1831
3132.38 1921
3132.91 1860
3133.43 1848
3133.96 1847
3134.49 1882
3135.02 1963
3135.55 1884
3136.07 1765
3136.60 1757
3137.13 1812
3137.66 1759
3138.19 1687
3138.72 1689
3139.24 1783
3139.77 1680
3140.30 1663
3140.83 1683
3141.36 1681
3141.89 1728
3142.42 1760
3142.95 1755
3143.47 1702
3144.00 1722
3144.53 1805
3145.06 1749
3145.59 1715
3146.12 1751
3146.65 1762
3147.18 1881
3147.71 1955
3148.24 1966
3148.76 1952
3149.29 1882
3149.82 1981
3150.35 2037
3150.88 2099
3151.41 2049
3151.94 2168
3152.47 2126
3153.00 2071
3153.53 2050
3154.06 1902
3154.59 1915
3155.12 1917
3155.65 1875
3156.18 1910
3156.71 1933
3157.24 1880
3157.77 1934
3158.30 1895
3158.83 1978
3159.36 1988
3159.89 2078
3160.42 2110
3160.95 2054
3161.48 1965
3162.01 2010
3162.54 2084
3163.07 2040
3163.60 1969
3164.13 1929
3164.66 1934
3165.20 1905
3165.73 1862
3166.26 1857
3166.79 1943
3167.32 1908
3167.85 1835
3168.38 1870
3168.91 1935
3169.44 1838
3169.97 1813
3170.50 1821
3171.04 1846
3171.57 1768
3172.10 1861
3172.63 1867
3173.16 1901
3173.69 2001
3174.22 2029
3174.75 2014
3175.29 2024
3175.82 2044
3176.35 2102
3176.88 2057
3177.41 2012
3177.94 1980
3178.48 1937
3179.01 1900
3179.54 1840
3180.07 1879
3180.60 1829
3181.14 1763
3181.67 1720
3182.20 1732
3182.73 1712
3183.26 1626
3183.80 1671
3184.33 1645
3184.86 1768
3185.39 1722
3185.93 1674
3186.46 1746
3186.99 1839
3187.52 1766
3188.06 1805
3188.59 1696
3189.12 1765
3189.65 1746
3190.19 1808
3190.72 1793
3191.25 1843
3191.79 1862
3192.32 1787
3192.85 1809
3193.38 1819
3193.92 1846
3194.45 1909
3194.98 1877
3195.52 1824
3196.05 1868
3196.58 1867
3197.12 1842
3197.65 1827
3198.18 1863
3198.72 1891
3199.25 1834
3199.78 1874
3200.32 1894
3200.85 1955
3201.39 1995
3201.92 1959
3202.45 1972
3202.99 1916
3203.52 1949
3204.05 1982
3204.59 2015
3205.12 2027
3205.66 2081
3206.19 2155
3206.72 2164
3207.26 2221
3207.79 2288
3208.33 2409
3208.86 2501
3209.40 2552
3209.93 2628
3210.47 2768
3211.00 2842
3211.53 2950
3212.07 2796
3212.60 2824
3213.14 2799
3213.67 2679
3214.21 2693
3214.74 2512
3215.28 2531
3215.81 2386
3216.35 2311
3216.88 2159
3217.42 2109
3217.95 2038
3218.49 1972
3219.02 1954
3219.56 1927
3220.09 1946
3220.63 1960
3221.16 1907
3221.70 1955
3222.23 1998
3222.77 2111
3223.31 2179
3223.84 2241
3224.38 2402
3224.91 2360
3225.45 2201
3225.98 2325
3226.52 2315
3227.06 2334
3227.59 2194
3228.13 2248
3228.66 2168
3229.20 2124
3229.74 2164
3230.27 2135
3230.81 2009
3231.34 1962
3231.88 2103
3232.42 2151
3232.95 2100
3233.49 2068
3234.03 2066
3234.56 2189
3235.10 2149
3235.64 2094
3236.17 2190
3236.71 2270
3237.25 2260
3237.78 2214
3238.32 2251
3238.86 2257
3239.39 2253
3239.93 2237
3240.47 2261
3241.00 2280
3241.54 2314
3242.08 2263
3242.61 2266
3243.15 2338
3243.69 2249
3244.23 2272
3244.76 2222
3245.30 2411
3245.84 2395
3246.38 2416
3246.91 2433
3247.45 2578
3247.99 2625
3248.53 2663
3249.06 2667
3249.60 2753
3250.14 3014
3250.68 3223
3251.21 3363
3251.75 3769
3252.29 4173
3252.83 4467
3253.37 4726
3253.90 4815
3254.44 5071
3254.98 5016
3255.52 4834
3256.06 4544
3256.60 4249
3257.13 4070
3257.67 4006
3258.21 3773
3258.75 3603
3259.29 3409
3259.83 3413
3260.36 3401
3260.90 3445
3261.44 3475
3261.98 3527
3262.52 3627
3263.06 3774
3263.60 3878
3264.14 4034
3264.68 4047
3265.21 4063
3265.75 4148
3266.29 4281
3266.83 4373
3267.37 4277
3267.91 4293
3268.45 4244
3268.99 4088
3269.53 4006
3270.07 3729
3270.61 3561
3271.15 3370
3271.69 3297
3272.23 3046
3272.76 3021
3273.30 2976
3273.84 2798
3274.38 2733
3274.92 2756
3275.46 2754
3276.00 2728
3276.54 2745
3277.08 2779
3277.62 2815
3278.16 2813
3278.70 2855
3279.24 2817
3279.78 2900
3280.32 2778
3280.86 2904
3281.41 2885
3281.95 2828
3282.49 2843
3283.03 2854
3283.57 2885
3284.11 2876
3284.65 2782
3285.19 2759
3285.73 2867
3286.27 2932
3286.81 2921
3287.35 2816
3287.89 2917
3288.43 2933
3288.97 2969
3289.52 3077
3290.06 3129
3290.60 3177
3291.14 3380
3291.68 3426
3292.22 3736
3292.76 4042
3293.30 4194
3293.85 4387
3294.39 4410
3294.93 4696
3295.47 4893
3296.01 5041
3296.55 5022
3297.09 5120
3297.64 5064
3298.18 5001
3298.72 4783
3299.26 4728
3299.80 4441
3300.34 4340
3300.89 4300
3301.43 4096
3301.97 3942
3302.51 3747
3303.06 3692
3303.60 3725
3304.14 3561
3304.68 3534
3305.22 3591
3305.77 3475
3306.31 3408
3306.85 3389
3307.39 3522
3307.94 3554
3308.48 3507
3309.02 3458
3309.56 3550
3310.11 3684
3310.65 3636
3311.19 3735
3311.74 3665
3312.28 3663
3312.82 3573
3313.36 3609
3313.91 3673
3314.45 3812
3314.99 3891
3315.54 3944
3316.08 4141
3316.62 4312
3317.17 4604
3317.71 4847
3318.25 5123
3318.80 5464
3319.34 5901
3319.88 6017
3320.43 6168
3320.97 6240
3321.51 6483
3322.06 6485
3322.60 6249
3323.14 6211
3323.69 6143
3324.23 5875
3324.78 5651
3325.32 5637
3325.86 5610
3326.41 5489
3326.95 5262
3327.50 5044
3328.04 4993
3328.59 5109
3329.13 5187
3329.67 5316
3330.22 5435
3330.76 5916
3331.31 6733
3331.85 8084
3332.40 10038
3332.94 12426
3333.49 15306
3334.03 18706
3334.57 22036
3335.12 24773
3335.66 26587
3336.21 27967
3336.75 28975
3337.30 29556
3337.84 29871
3338.39 29636
3338.93 28630
3339.48 27413
3340.02 24676
3340.57 21208
3341.11 17870
3341.66 14869
3342.20 12103
3342.75 9754
3343.30 8049
3343.84 6834
3344.39 5954
3344.93 5101
3345.48 4563
3346.02 4153
3346.57 3957
3347.11 3801
3347.66 3710
3348.21 3595
3348.75 3477
3349.30 3267
3349.84 3276
3350.39 3024
3350.94 2959
3351.48 2987
3352.03 2921
3352.57 2793
3353.12 2765
3353.67 2670
3354.21 2721
3354.76 2804
3355.31 2884
3355.85 2801
3356.40 2847
3356.95 2839
3357.49 2786
3358.04 2879
3358.59 2838
3359.13 2886
3359.68 2885
3360.23 2966
3360.77 2942
3361.32 3100
3361.87 3076
3362.41 3010
3362.96 3159
3363.51 3196
3364.05 3254
3364.60 3314
3365.15 3323
3365.70 3291
3366.24 3236
3366.79 3186
3367.34 3051
3367.89 3115
3368.43 3001
3368.98 2934
3369.53 2936
3370.08 3028
3370.62 3011
3371.17 3084
3371.72 3221
3372.27 3318
3372.81 3454
3373.36 3582
3373.91 3708
3374.46 3785
3375.01 3779
3375.55 3814
3376.10 3757
3376.65 3665
3377.20 3525
3377.75 3290
3378.30 3230
3378.84 3078
3379.39 2874
3379.94 2786
3380.49 2660
3381.04 2607
3381.59 2553
3382.13 2440
3382.68 2412
3383.23 2372
3383.78 2354
3384.33 2332
3384.88 2289
3385.43 2313
3385.98 2263
3386.52 2213
3387.07 2255
3387.62 2223
3388.17 2146
3388.72 2208
3389.27 2180
3389.82 2169
3390.37 2179
3390.92 2202
3391.47 2195
3392.02 2292
3392.57 2193
3393.12 2213
3393.66 2206
3394.21 2242
3394.76 2266
3395.31 2337
3395.86 2352
3396.41 2458
3396.96 2431
3397.51 2496
3398.06 2517
3398.61 2610
3399.16 2547
3399.71 2658
3400.26 2616
3400.81 2583
3401.36 2595
3401.91 2492
3402.46 2432
3403.01 2436
3403.56 2341
3404.11 2220
3404.66 2236
3405.21 2104
3405.77 2051
3406.32 2029
3406.87 1991
3407.42 1966
3407.97 1992
3408.52 2056
3409.07 2097
3409.62 2081
3410.17 2065
3410.72 2113
3411.27 2152
3411.82 2150
3412.37 2089
3412.93 2108
3413.48 2122
3414.03 2112
3414.58 2121
3415.13 2130
3415.68 2160
3416.23 2201
3416.78 2202
3417.34 2199
3417.89 2169
3418.44 2208
3418.99 2191
3419.54 2208
3420.09 2074
3420.65 2146
3421.20 2190
3421.75 2133
3422.30 2067
3422.85 2139
3423.40 2159
3423.96 2091
3424.51 2082
3425.06 2061
3425.61 2153
3426.17 2114
3426.72 2096
3427.27 2121
3427.82 2133
3428.37 1890
3428.93 1945
3429.48 1884
3430.03 1879
3430.58 1914
3431.14 1838
3431.69 1845
3432.24 1798
3432.79 1831
3433.35 1825
3433.90 1895
3434.45 1813
3435.01 1814
3435.56 1854
3436.11 1852
3436.66 1857
3437.22 1887
3437.77 1937
3438.32 1947
3438.88 1895
3439.43 1948
3439.98 1868
3440.54 1838
3441.09 1897
3441.64 1946
3442.20 1924
3442.75 1883
3443.30 1899
3443.86 1840
3444.41 1756
3444.96 1768
3445.52 1829
3446.07 1832
3446.63 1844
3447.18 1799
3447.73 1870
3448.29 1812
3448.84 1691
3449.40 1699
3449.95 1720
3450.50 1785
3451.06 1696
3451.61 1776
3452.17 1775
3452.72 1805
3453.27 1810
3453.83 1808
3454.38 1726
3454.94 1771
3455.49 1737
3456.05 1760
3456.60 1867
3457.16 1836
3457.71 1801
3458.27 1786
3458.82 1799
3459.38 1853
3459.93 1877
3460.49 1858
3461.04 1880
3461.60 1922
3462.15 1912
3462.71 1872
3463.26 1952
3463.82 1922
3464.37 1981
3464.93 1998
3465.48 2053
3466.04 2086
3466.59 2062
3467.15 2064
3467.70 2048
3468.26 2112
3468.81 2155
3469.37 2172
3469.93 2148
3470.48 2267
3471.04 2186
3471.59 2200
3472.15 2276
3472.70 2352
3473.26 2347
3473.82 2325
3474.37 2340
3474.93 2379
3475.48 2273
3476.04 2260
3476.60 2354
3477.15 2350
3477.71 2420
3478.27 2439
3478.82 2449
3479.38 2536
3479.93 2526
3480.49 2648
3481.05 2630
3481.60 2785
3482.16 2849
3482.72 2791
3483.27 2702
3483.83 2745
3484.39 2759
3484.95 2775
3485.50 2848
3486.06 2853
3486.62 2820
3487.17 2953
3487.73 2963
3488.29 3208
3488.84 3270
3489.40 3614
3489.96 4144
3490.52 4751
3491.07 5702
3491.63 6336
3492.19 6994
3492.75 7680
3493.30 8045
3493.86 8198
3494.42 7933
3494.98 7356
3495.53 6734
3496.09 6149
3496.65 5675
3497.21 5066
3497.77 4544
3498.32 4038
3498.88 3769
3499.44 3500
3500.00 3535
3500.56 3347
3501.11 3214
3501.67 3349
3502.23 3473
3502.79 3599
3503.35 3723
3503.91 3831
3504.46 4022
3505.02 4247
3505.58 4318
3506.14 4206
3506.70 4193
3507.26 4175
3507.81 4050
3508.37 3993
3508.93 3696
3509.49 3392
3510.05 3254
3510.61 3069
3511.17 2808
3511.73 2686
3512.29 2627
3512.85 2540
3513.40 2418
3513.96 2230
3514.52 2183
3515.08 2097
3515.64 2034
3516.20 1997
3516.76 1974
3517.32 1984
3517.88 1906
3518.44 1911
3519.00 1957
3519.56 1950
3520.12 1921
3520.68 1922
3521.24 2020
3521.80 1963
3522.36 1997
3522.92 2021
3523.48 2026
3524.04 1960
3524.60 2007
3525.16 2064
3525.72 2021
3526.28 1996
3526.84 1928
3527.40 2003
3527.96 2004
3528.52 1980
3529.08 2026
3529.64 1987
3530.20 2078
3530.76 1953
3531.32 1972
3531.88 1981
3532.44 2022
3533.00 1919
3533.56 1918
3534.12 1851
3534.68 1831
3535.25 1853
3535.81 1934
3536.37 1923
3536.93 1931
3537.49 1861
3538.05 1836
3538.61 1851
3539.17 1875
3539.73 1966
3540.30 1948
3540.86 1829
3541.42 1827
3541.98 1917
3542.54 1919
3543.10 1860
3543.66 1901
3544.23 1881
3544.79 1924
3545.35 1877
3545.91 1907
3546.47 1926
3547.03 1942
3547.60 1849
3548.16 1836
3548.72 1822
3549.28 1816
3549.84 1811
3550.41 1858
3550.97 1790
3551.53 1773
3552.09 1778
3552.65 1776
3553.22 1789
3553.78 1750
3554.34 1737
3554.90 1681
3555.47 1637
3556.03 1724
3556.59 1646
3557.15 1662
3557.72 1655
3558.28 1701
3558.84 1688
3559.41 1699
3559.97 1772
3560.53 1755
3561.09 1719
3561.66 1785
3562.22 1708
3562.78 1684
3563.35 1695
3563.91 1717
3564.47 1772
3565.04 1796
3565.60 1803
3566.16 1805
3566.73 1783
3567.29 1791
3567.85 1827
3568.42 1791
3568.98 1720
3569.54 1839
3570.11 1756
3570.67 1733
3571.23 1761
3571.80 1693
3572.36 1733
3572.93 1785
3573.49 1876
3574.05 1910
3574.62 1953
3575.18 1968
3575.75 2093
3576.31 2162
3576.87 2160
3577.44 2241
3578.00 2397
3578.57 2360
3579.13 2323
3579.70 2240
3580.26 2212
3580.82 2185
3581.39 2090
3581.95 2066
3582.52 1989
3583.08 1857
3583.65 1901
3584.21 1851
3584.78 1756
3585.34 1715
3585.91 1763
3586.47 1676
3587.04 1608
3587.60 1575
3588.17 1663
3588.73 1675
3589.30 1623
3589.86 1633
3590.43 1675
3590.99 1616
3591.56 1619
3592.12 1622
3592.69 1610
3593.25 1589
3593.82 1559
3594.39 1587
3594.95 1605
3595.52 1603
3596.08 1708
3596.65 1748
3597.21 1721
3597.78 1803
3598.35 1853
3598.91 1810
3599.48 1710
3600.04 1687
3600.61 1670
3601.18 1671
3601.74 1632
3602.31 1648
3602.87 1633
3603.44 1632
3604.01 1639
3604.57 1574
3605.14 1543
3605.71 1558
3606.27 1587
3606.84 1585
3607.41 1582
3607.97 1560
3608.54 1543
3609.11 1525
3609.67 1558
3610.24 1453
3610.81 1504
3611.37 1467
3611.94 1509
3612.51 1462
3613.07 1518
3613.64 1576
3614.21 1606
3614.78 1581
3615.34 1584
3615.91 1724
3616.48 1818
3617.04 1864
3617.61 1915
3618.18 1991
3618.75 2049
3619.31 2073
3619.88 2125
3620.45 2145
3621.02 2060
3621.58 2012
3622.15 2030
3622.72 1898
3623.29 1906
3623.86 1746
3624.42 1706
3624.99 1642
3625.56 1601
3626.13 1525
3626.70 1520
3627.26 1585
3627.83 1536
3628.40 1533
3628.97 1500
3629.54 1484
3630.11 1514
3630.67 1578
3631.24 1565
3631.81 1518
3632.38 1465
3632.95 1560
3633.52 1549
3634.08 1507
3634.65 1509
3635.22 1516
3635.79 1539
3636.36 1524
3636.93 1481
3637.50 1435
3638.07 1401
3638.64 1531
3639.20 1519
3639.77 1570
3640.34 1491
3640.91 1532
3641.48 1589
3642.05 1629
3642.62 1676
3643.19 1623
3643.76 1589
3644.33 1614
3644.90 1631
3645.47 1670
3646.04 1592
3646.61 1570
3647.18 1545
3647.75 1654
3648.32 1620
3648.89 1609
3649.46 1574
3650.03 1586
3650.60 1647
3651.17 1635
3651.74 1651
3652.31 1666
3652.88 1686
3653.45 1676
3654.02 1699
3654.59 1737
3655.16 1709
3655.73 1688
3656.30 1665
3656.87 1648
3657.44 1695
3658.01 1659
3658.58 1623
3659.15 1651
3659.72 1697
3660.29 1666
3660.86 1609
3661.43 1563
3662.00 1637
3662.58 1569
3663.15 1622
3663.72 1628
3664.29 1586
3664.86 1551
3665.43 1679
3666.00 1648
3666.57 1768
3667.14 1827
3667.72 1712
3668.29 1652
3668.86 1714
3669.43 1705
3670.00 1713
3670.57 1620
3671.14 1652
3671.72 1675
3672.29 1583
3672.86 1569
3673.43 1655
3674.00 1674
3674.57 1671
3675.15 1621
3675.72 1722
3676.29 1688
3676.86 1752
3677.43 1731
3678.01 1698
3678.58 1686
3679.15 1732
3679.72 1777
3680.30 1765
3680.87 1754
3681.44 1699
3682.01 1782
3682.58 1647
3683.16 1619
3683.73 1623
3684.30 1526
3684.88 1491
3685.45 1503
3686.02 1457
3686.59 1510
3687.17 1505
3687.74 1590
3688.31 1569
3688.88 1564
3689.46 1602
3690.03 1534
3690.60 1572
3691.18 1572
3691.75 1636
3692.32 1655
3692.90 1705
3693.47 1646
3694.04 1628
3694.62 1623
3695.19 1551
3695.76 1527
3696.34 1546
3696.91 1519
3697.48 1532
3698.06 1552
3698.63 1554
3699.21 1541
3699.78 1451
3700.35 1559
3700.93 1512
3701.50 1566
3702.08 1567
3702.65 1611
3703.22 1580
3703.80 1569
3704.37 1604
3704.95 1656
3705.52 1649
3706.09 1628
3706.67 1692
3707.24 1759
3707.82 1755
3708.39 1655
3708.97 1806
3709.54 1732
3710.12 1712
3710.69 1759
3711.26 1676
3711.84 1647
3712.41 1636
3712.99 1609
3713.56 1578
3714.14 1612
3714.71 1539
3715.29 1491
3715.86 1535
3716.44 1486
3717.01 1501
3717.59 1511
3718.16 1506
3718.74 1538
3719.32 1481
3719.89 1430
3720.47 1405
3721.04 1452
3721.62 1487
3722.19 1511
3722.77 1448
3723.34 1457
3723.92 1408
3724.49 1460
3725.07 1483
3725.65 1431
3726.22 1448
3726.80 1473
3727.37 1406
3727.95 1424
3728.53 1441
3729.10 1480
3729.68 1512
3730.25 1518
3730.83 1596
3731.41 1672
3731.98 1783
3732.56 1848
3733.14 1837
3733.71 1964
3734.29 1949
3734.87 2078
3735.44 2029
3736.02 1961
3736.60 1898
3737.17 1867
3737.75 1869
3738.33 1804
3738.90 1756
3739.48 1754
3740.06 1705
3740.63 1706
3741.21 1662
3741.79 1625
3742.36 1549
3742.94 1442
3743.52 1499
3744.10 1529
3744.67 1499
3745.25 1387
3745.83 1441
3746.40 1539
3746.98 1401
3747.56 1448
3748.14 1478
3748.71 1541
3749.29 1490
3749.87 1442
3750.45 1449
3751.03 1474
3751.60 1586
3752.18 1553
3752.76 1486
3753.34 1429
3753.92 1382
3754.49 1416
3755.07 1399
3755.65 1469
3756.23 1386
3756.81 1381
3757.38 1400
3757.96 1469
3758.54 1385
3759.12 1398
3759.70 1479
3760.28 1505
3760.85 1537
3761.43 1544
3762.01 1600
3762.59 1592
3763.17 1589
3763.75 1658
3764.33 1593
3764.91 1667
3765.48 1624
3766.06 1583
3766.64 1576
3767.22 1560
3767.80 1531
3768.38 1610
3768.96 1606
3769.54 1550
3770.12 1564
3770.70 1525
3771.28 1422
3771.85 1488
3772.43 1504
3773.01 1548
3773.59 1537
3774.17 1533
3774.75 1533
3775.33 1480
3775.91 1459
3776.49 1498
3777.07 1486
3777.65 1472
3778.23 1483
3778.81 1436
3779.39 1466
3779.97 1466
3780.55 1474
3781.13 1450
3781.71 1387
3782.29 1378
3782.87 1344
3783.45 1391
3784.03 1398
3784.61 1367
3785.19 1393
3785.77 1367
3786.35 1394
3786.93 1426
3787.51 1477
3788.10 1424
3788.68 1387
3789.26 1452
3789.84 1558
3790.42 1513
3791.00 1424
3791.58 1486
3792.16 1515
3792.74 1467
3793.32 1458
3793.90 1391
3794.48 1426
3795.07 1501
3795.65 1491
3796.23 1448
3796.81 1469
3797.39 1414
3797.97 1418
3798.55 1428
3799.14 1442
3799.72 1470
3800.30 1430
3800.88 1419
3801.46 1465
3802.04 1478
3802.62 1481
3803.21 1455
3803.79 1430
3804.37 1450
3804.95 1504
3805.53 1526
3806.12 1584
3806.70 1568
3807.28 1725
3807.86 1751
3808.44 1789
3809.03 1854
3809.61 1824
3810.19 1924
3810.77 1887
3811.36 1906
3811.94 1866
3812.52 1829
3813.10 1743
3813.69 1675
3814.27 1686
3814.85 1615
3815.43 1600
3816.02 1625
3816.60 1562
3817.18 1537
3817.77 1477
3818.35 1549
3818.93 1532
3819.51 1457
3820.10 1455
3820.68 1438
3821.26 1489
3821.85 1491
3822.43 1553
3823.01 1438
3823.60 1471
3824.18 1480
3824.76 1538
3825.35 1508
3825.93 1442
3826.51 1466
3827.10 1459
3827.68 1490
3828.27 1423
3828.85 1439
3829.43 1439
3830.02 1441
3830.60 1389
3831.18 1522
3831.77 1501
3832.35 1509
3832.94 1482
3833.52 1499
3834.10 1553
3834.69 1557
3835.27 1592
3835.86 1550
3836.44 1536
3837.03 1588
3837.61 1646
3838.19 1542
3838.78 1573
3839.36 1539
3839.95 1518
3840.53 1478
3841.12 1494
3841.70 1484
3842.29 1487
3842.87 1469
3843.46 1411
3844.04 1480
3844.63 1518
3845.21 1554
3845.80 1492
3846.38 1495
3846.97 1591
3847.55 1591
3848.14 1590
3848.72 1618
3849.31 1541
3849.89 1530
3850.48 1557
3851.06 1551
3851.65 1565
3852.23 1560
3852.82 1585
3853.41 1505
3853.99 1562
3854.58 1594
3855.16 1557
3855.75 1574
3856.33 1665
3856.92 1626
3857.51 1620
3858.09 1706
3858.68 1759
3859.26 1778
3859.85 1930
3860.44 2059
3861.02 2110
3861.61 2255
3862.20 2363
3862.78 2392
3863.37 2385
3863.95 2252
3864.54 2138
3865.13 2100
3865.71 2068
3866.30 1992
3866.89 1858
3867.47 1840
3868.06 1816
3868.65 1752
3869.23 1682
3869.82 1622
3870.41 1591
3870.99 1586
3871.58 1550
3872.17 1570
3872.76 1549
3873.34 1574
3873.93 1485
3874.52 1519
3875.10 1539
3875.69 1535
3876.28 1519
3876.87 1549
3877.45 1552
3878.04 1460
3878.63 1506
3879.22 1521
3879.80 1549
3880.39 1539
3880.98 1509
3881.57 1526
3882.15 1416
3882.74 1426
3883.33 1398
3883.92 1420
3884.51 1413
3885.09 1414
3885.68 1397
3886.27 1432
3886.86 1452
3887.45 1461
3888.04 1457
3888.62 1513
3889.21 1585
3889.80 1708
3890.39 1720
3890.98 1619
3891.57 1684
3892.15 1634
3892.74 1629
3893.33 1608
3893.92 1661
3894.51 1614
3895.10 1585
3895.69 1587
3896.28 1584
3896.86 1507
3897.45 1548
3898.04 1584
3898.63 1513
3899.22 1576
3899.81 1498
3900.40 1546
3900.99 1544
3901.58 1536
3902.17 1540
3902.76 1517
3903.34 1485
3903.93 1519
3904.52 1490
3905.11 1445
3905.70 1398
3906.29 1464
3906.88 1431
3907.47 1434
3908.06 1451
3908.65 1469
3909.24 1451
3909.83 1488
3910.42 1498
3911.01 1400
3911.60 1458
3912.19 1434
3912.78 1420
3913.37 1362
3913.96 1383
3914.55 1351
3915.14 1344
3915.73 1415
3916.32 1420
3916.91 1433
3917.50 1395
3918.09 1416
3918.68 1436
3919.28 1329
3919.87 1417
3920.46 1419
3921.05 1369
3921.64 1382
3922.23 1368
3922.82 1412
3923.41 1339
3924.00 1351
3924.59 1305
3925.18 1305
3925.77 1216
3926.37 1322
3926.96 1372
3927.55 1331
3928.14 1273
3928.73 1330
3929.32 1378
3929.91 1229
3930.51 1267
3931.10 1284
3931.69 1314
3932.28 1303
3932.87 1308
3933.46 1267
3934.05 1255
3934.65 1276
3935.24 1248
3935.83 1275
3936.42 1324
3937.01 1298
3937.61 1301
3938.20 1366
3938.79 1329
3939.38 1348
3939.97 1354
3940.57 1424
3941.16 1362
3941.75 1373
3942.34 1432
3942.94 1436
3943.53 1420
3944.12 1425
3944.71 1495
3945.31 1481
3945.90 1435
3946.49 1417
3947.08 1433
3947.68 1345
3948.27 1393
3948.86 1402
3949.45 1419
3950.05 1373
3950.64 1367
3951.23 1368
3951.83 1455
3952.42 1471
3953.01 1441
3953.61 1424
3954.20 1389
3954.79 1483
3955.39 1435
3955.98 1433
3956.57 1478
3957.17 1544
3957.76 1545
3958.35 1627
3958.95 1641
3959.54 1583
3960.13 1527
3960.73 1564
3961.32 1574
3961.92 1560
3962.51 1623
3963.10 1535
3963.70 1596
3964.29 1607
3964.88 1724
3965.48 1749
3966.07 1734
3966.67 1763
3967.26 1734
3967.86 1756
3968.45 1747
3969.04 1801
3969.64 1769
3970.23 1643
3970.83 1618
3971.42 1595
3972.02 1543
3972.61 1538
3973.21 1499
3973.80 1509
3974.40 1537
3974.99 1565
3975.58 1500
3976.18 1595
3976.77 1670
3977.37 1688
3977.96 1657
3978.56 1598
3979.15 1664
3979.75 1701
3980.35 1607
3980.94 1557
3981.54 1496
3982.13 1648
3982.73 1671
3983.32 1492
3983.92 1531
3984.51 1551
3985.11 1556
3985.70 1575
3986.30 1592
3986.90 1692
3987.49 1618
3988.09 1572
3988.68 1638
3989.28 1643
3989.87 1609
3990.47 1579
3991.07 1684
3991.66 1650
3992.26 1676
3992.85 1741
3993.45 1721
3994.05 1717
3994.64 1772
3995.24 1844
3995.84 1855
3996.43 1816
3997.03 1849
3997.62 1931
3998.22 2000
3998.82 1939
3999.41 1924
4000.01 1897
4000.61 1973
4001.20 1834
4001.80 1834
4002.40 1822
4003.00 1784
4003.59 1712
4004.19 1704
4004.79 1609
4005.38 1607
4005.98 1549
4006.58 1544
4007.17 1489
4007.77 1469
4008.37 1509
4008.97 1460
4009.56 1394
4010.16 1390
4010.76 1387
4011.36 1391
4011.95 1371
4012.55 1423
4013.15 1417
4013.75 1391
4014.34 1424
4014.94 1414
4015.54 1389
4016.14 1467
4016.74 1521
4017.33 1523
4017.93 1541
4018.53 1517
4019.13 1460
4019.73 1450
4020.32 1443
4020.92 1547
4021.52 1541
4022.12 1483
4022.72 1450
4023.32 1481
4023.91 1398
4024.51 1496
4025.11 1495
4025.71 1504
4026.31 1551
4026.91 1534
4027.51 1494
4028.10 1550
4028.70 1535
4029.30 1523
4029.90 1548
4030.50 1580
4031.10 1458
4031.70 1495
4032.30 1566
4032.90 1531
4033.49 1546
4034.09 1500
4034.69 1523
4035.29 1581
4035.89 1588
4036.49 1528
4037.09 1508
4037.69 1516
4038.29 1435
4038.89 1455
4039.49 1385
4040.09 1358
4040.69 1348
4041.29 1370
4041.89 1296
4042.49 1325
4043.09 1320
4043.69 1341
4044.29 1305
4044.89 1370
4045.49 1347
4046.09 1314
4046.69 1278
4047.29 1299
4047.89 1395
4048.49 1327
4049.09 1400
4049.69 1319
4050.29 1354
4050.89 1415
4051.49 1422
4052.09 1385
4052.69 1406
4053.29 1368
4053.89 1390
4054.49 1442
4055.09 1413
4055.69 1385
4056.30 1374
4056.90 1410
4057.50 1363
4058.10 1344
4058.70 1317
4059.30 1360
4059.90 1314
4060.50 1331
4061.10 1297
4061.71 1429
4062.31 1350
4062.91 1382
4063.51 1418
4064.11 1400
4064.71 1472
4065.31 1535
4065.92 1556
4066.52 1614
4067.12 1560
4067.72 1467
4068.32 1418
4068.92 1421
4069.53 1415
4070.13 1273
4070.73 1337
4071.33 1358
4071.93 1354
4072.54 1327
4073.14 1250
4073.74 1263
4074.34 1242
4074.94 1249
4075.55 1184
4076.15 1211
4076.75 1242
4077.35 1284
4077.96 1257
4078.56 1283
4079.16 1294
4079.76 1303
4080.37 1259
4080.97 1232
4081.57 1222
4082.17 1227
4082.78 1226
4083.38 1195
4083.98 1228
4084.59 1194
4085.19 1194
4085.79 1204
4086.39 1231
4087.00 1181
4087.60 1261
4088.20 1221
4088.81 1280
4089.41 1276
4090.01 1283
4090.62 1312
4091.22 1301
4091.82 1273
4092.43 1259
4093.03 1304
4093.63 1304
4094.24 1281
4094.84 1311
4095.45 1260
4096.05 1313
4096.65 1336
4097.26 1311
4097.86 1331
4098.47 1289
4099.07 1383
4099.67 1366
4100.28 1285
4100.88 1277
4101.49 1347
4102.09 1344
4102.69 1331
4103.30 1301
4103.90 1350
4104.51 1299
4105.11 1263
4105.72 1233
4106.32 1263
4106.93 1275
4107.53 1292
4108.13 1310
4108.74 1271
4109.34 1316
4109.95 1282
4110.55 1317
4111.16 1339
4111.76 1260
4112.37 1315
4112.97 1263
4113.58 1200
4114.18 1212
4114.79 1224
4115.39 1225
4116.00 1252
4116.60 1223
4117.21 1271
4117.82 1288
4118.42 1203
4119.03 1259
4119.63 1232
4120.24 1290
4120.84 1257
4121.45 1254
4122.05 1281
4122.66 1276
4123.27 1242
4123.87 1261
4124.48 1243
4125.08 1234
4125.69 1197
4126.30 1314
4126.90 1306
4127.51 1314
4128.11 1311
4128.72 1248
4129.33 1305
4129.93 1242
4130.54 1271
4131.15 1256
4131.75 1258
4132.36 1268
4132.96 1349
4133.57 1364
4134.18 1364
4134.78 1363
4135.39 1412
4136.00 1431
4136.60 1483
4137.21 1447
4137.82 1385
4138.43 1457
4139.03 1426
4139.64 1447
4140.25 1483
4140.85 1427
4141.46 1424
4142.07 1472
4142.68 1500
4143.28 1445
4143.89 1427
4144.50 1445
4145.10 1487
4145.71 1449
4146.32 1387
4146.93 1404
4147.53 1382
4148.14 1376
4148.75 1343
4149.36 1339
4149.97 1355
4150.57 1314
4151.18 1325
4151.79 1320
4152.40 1332
4153.00 1268
4153.61 1238
4154.22 1259
4154.83 1249
4155.44 1202
4156.05 1267
4156.65 1271
4157.26 1266
4157.87 1276
4158.48 1259
4159.09 1284
4159.70 1287
4160.30 1284
4160.91 1309
4161.52 1320
4162.13 1363
4162.74 1356
4163.35 1288
4163.96 1299
4164.56 1290
4165.17 1347
4165.78 1314
4166.39 1330
4167.00 1324
4167.61 1329
4168.22 1321
4168.83 1395
4169.44 1483
4170.05 1422
4170.66 1434
4171.26 1458
4171.87 1448
4172.48 1429
4173.09 1480
4173.70 1411
4174.31 1425
4174.92 1359
4175.53 1389
4176.14 1437
4176.75 1470
4177.36 1494
4177.97 1415
4178.58 1368
4179.19 1451
4179.80 1406
4180.41 1360
4181.02 1365
4181.63 1391
4182.24 1351
4182.85 1353
4183.46 1303
4184.07 1278
4184.68 1333
4185.29 1347
4185.90 1323
4186.51 1312
4187.12 1319
4187.73 1293
4188.34 1319
4188.95 1339
4189.56 1318
4190.18 1319
4190.79 1301
4191.40 1341
4192.01 1330
4192.62 1404
4193.23 1351
4193.84 1351
4194.45 1364
4195.06 1424
4195.67 1411
4196.28 1453
4196.90 1426
4197.51 1520
4198.12 1478
4198.73 1385
4199.34 1419
4199.95 1380
4200.56 1336
4201.18 1347
4201.79 1376
4202.40 1357
4203.01 1342
4203.62 1348
4204.23 1250
4204.85 1258
4205.46 1274
4206.07 1304
4206.68 1319
4207.29 1266
4207.90 1242
4208.52 1326
4209.13 1274
4209.74 1369
4210.35 1379
4210.97 1350
4211.58 1332
4212.19 1312
4212.80 1310
4213.41 1339
4214.03 1344
4214.64 1300
4215.25 1298
4215.86 1369
4216.48 1412
4217.09 1458
4217.70 1476
4218.32 1407
4218.93 1430
4219.54 1482
4220.15 1514
4220.77 1511
4221.38 1533
4221.99 1547
4222.61 1604
4223.22 1567
4223.83 1603
4224.44 1553
4225.06 1558
4225.67 1525
4226.28 1563
4226.90 1540
4227.51 1557
4228.13 1686
4228.74 1721
4229.35 1763
4229.97 1732
4230.58 1697
4231.19 1656
4231.81 1662
4232.42 1578
4233.03 1582
4233.65 1570
4234.26 1554
4234.88 1482
4235.49 1492
4236.10 1569
4236.72 1514
4237.33 1512
4237.95 1412
4238.56 1411
4239.17 1451
4239.79 1385
4240.40 1417
4241.02 1411
4241.63 1395
4242.25 1371
4242.86 1341
4243.48 1389
4244.09 1351
4244.71 1370
4245.32 1385
4245.93 1333
4246.55 1335
4247.16 1313
4247.78 1380
4248.39 1387
4249.01 1427
4249.62 1356
4250.24 1369
4250.85 1374
4251.47 1377
4252.08 1420
4252.70 1453
4253.32 1370
4253.93 1386
4254.55 1381
4255.16 1344
4255.78 1415
4256.39 1421
4257.01 1405
4257.62 1390
4258.24 1380
4258.85 1418
4259.47 1467
4260.09 1505
4260.70 1468
4261.32 1446
4261.93 1501
4262.55 1545
4263.17 1631
4263.78 1584
4264.40 1563
4265.01 1577
4265.63 1620
4266.25 1576
4266.86 1565
4267.48 1596
4268.10 1552
4268.71 1551
4269.33 1504
4269.94 1486
4270.56 1495
4271.18 1434
4271.79 1482
4272.41 1504
4273.03 1402
4273.64 1389
4274.26 1420
4274.88 1382
4275.49 1396
4276.11 1381
4276.73 1485
4277.35 1436
4277.96 1465
4278.58 1436
4279.20 1486
4279.81 1434
4280.43 1414
4281.05 1359
4281.67 1354
4282.28 1334
4282.90 1322
4283.52 1344
4284.14 1331
4284.75 1269
4285.37 1260
4285.99 1298
4286.61 1280
4287.22 1300
4287.84 1278
4288.46 1281
4289.08 1252
4289.70 1281
4290.31 1258
4290.93 1262
4291.55 1301
4292.17 1263
4292.79 1276
4293.40 1271
4294.02 1327
4294.64 1330
4295.26 1333
4295.88 1345
4296.50 1344
4297.11 1381
4297.73 1355
4298.35 1356
4298.97 1438
4299.59 1321
4300.21 1352
4300.83 1354
4301.44 1393
4302.06 1323
4302.68 1321
4303.30 1407
4303.92 1417
4304.54 1407
4305.16 1396
4305.78 1457
4306.40 1457
4307.02 1442
4307.63 1446
4308.25 1450
4308.87 1394
4309.49 1482
4310.11 1392
4310.73 1440
4311.35 1446
4311.97 1455
4312.59 1510
4313.21 1472
4313.83 1504
4314.45 1450
4315.07 1542
4315.69 1529
4316.31 1548
4316.93 1547
4317.55 1537
4318.17 1536
4318.79 1522
4319.41 1582
4320.03 1543
4320.65 1566
4321.27 1571
4321.89 1611
4322.51 1653
4323.13 1703
4323.75 1727
4324.37 1686
4324.99 1769
4325.61 1812
4326.23 1772
4326.85 1871
4327.47 1820
4328.09 1827
4328.71 1866
4329.33 1984
4329.96 2075
4330.58 2185
4331.20 2343
4331.82 2411
4332.44 2719
4333.06 2818
4333.68 2979
4334.30 3064
4334.92 3150
4335.54 2983
4336.17 3236
4336.79 3219
4337.41 3349
4338.03 3451
4338.65 3320
4339.27 3375
4339.89 3348
4340.52 3278
4341.14 3134
4341.76 2916
4342.38 2813
4343.00 2742
4343.62 2643
4344.25 2700
4344.87 2829
4345.49 2901
4346.11 3083
4346.73 3364
4347.36 3615
4347.98 3595
4348.60 3558
4349.22 3549
4349.84 3418
4350.47 3255
4351.09 3171
4351.71 3128
4352.33 2978
4352.96 2878
4353.58 2804
4354.20 2656
4354.82 2533
4355.45 2475
4356.07 2348
4356.69 2168
4357.31 2147
4357.94 2008
4358.56 1957
4359.18 1956
4359.81 1950
4360.43 1998
4361.05 1999
4361.68 1940
4362.30 1915
4362.92 1856
4363.55 1885
4364.17 1924
4364.79 1874
4365.42 1857
4366.04 1785
4366.66 1902
4367.29 1867
4367.91 1742
4368.53 1744
4369.16 1630
4369.78 1600
4370.40 1674
4371.03 1638
4371.65 1620
4372.27 1623
4372.90 1567
4373.52 1530
4374.15 1516
4374.77 1543
4375.39 1444
4376.02 1533
4376.64 1566
4377.27 1526
4377.89 1530
4378.52 1500
4379.14 1540
4379.76 1559
4380.39 1589
4381.01 1538
4381.64 1594
4382.26 1552
4382.89 1539
4383.51 1515
4384.14 1575
4384.76 1563
4385.39 1598
4386.01 1484
4386.64 1454
4387.26 1409
4387.89 1448
4388.51 1435
4389.14 1436
4389.76 1417
4390.39 1401
4391.01 1450
4391.64 1385
4392.26 1335
4392.89 1424
4393.51 1482
4394.14 1406
4394.76 1418
4395.39 1441
4396.01 1434
4396.64 1359
4397.26 1365
4397.89 1354
4398.52 1392
4399.14 1423
4399.77 1456
4400.39 1454
4401.02 1426
4401.65 1375
4402.27 1435
4402.90 1423
4403.52 1373
4404.15 1415
4404.78 1391
4405.40 1423
4406.03 1387
4406.65 1448
4407.28 1335
4407.91 1386
4408.53 1403
4409.16 1454
4409.79 1389
4410.41 1416
4411.04 1358
4411.67 1428
4412.29 1384
4412.92 1355
4413.55 1422
4414.17 1389
4414.80 1435
4415.43 1369
4416.05 1375
4416.68 1371
4417.31 1414
4417.94 1380
4418.56 1378
4419.19 1369
4419.82 1362
4420.44 1281
4421.07 1380
4421.70 1312
4422.33 1350
4422.95 1354
4423.58 1347
4424.21 1325
4424.84 1326
4425.46 1318
4426.09 1285
4426.72 1289
4427.35 1274
4427.97 1245
4428.60 1269
4429.23 1276
4429.86 1319
4430.49 1300
4431.11 1252
4431.74 1285
4432.37 1324
4433.00 1343
4433.63 1302
4434.26 1296
4434.88 1352
4435.51 1318
4436.14 1374
4436.77 1345
4437.40 1372
4438.03 1377
4438.65 1354
4439.28 1356
4439.91 1368
4440.54 1386
4441.17 1365
4441.80 1300
4442.43 1346
4443.06 1299
4443.68 1288
4444.31 1301
4444.94 1307
4445.57 1395
4446.20 1401
4446.83 1442
4447.46 1316
4448.09 1396
4448.72 1425
4449.35 1444
4449.98 1425
4450.61 1398
4451.24 1372
4451.86 1374
4452.49 1334
4453.12 1396
4453.75 1381
4454.38 1407
4455.01 1417
4455.64 1462
4456.27 1438
4456.90 1444
4457.53 1457
4458.16 1484
4458.79 1415
4459.42 1432
4460.05 1414
4460.68 1404
4461.31 1418
4461.94 1367
4462.57 1350
4463.20 1318
4463.83 1225
4464.46 1220
4465.09 1263
4465.72 1242
4466.36 1232
4466.99 1252
4467.62 1226
4468.25 1295
4468.88 1311
4469.51 1282
4470.14 1248
4470.77 1246
4471.40 1222
4472.03 1215
4472.66 1243
4473.29 1273
4473.93 1271
4474.56 1258
4475.19 1297
4475.82 1238
4476.45 1281
4477.08 1304
4477.71 1252
4478.34 1228
4478.98 1279
4479.61 1252
4480.24 1214
4480.87 1207
4481.50 1284
4482.13 1339
4482.76 1337
4483.40 1320
4484.03 1310
4484.66 1331
4485.29 1323
4485.92 1339
4486.56 1324
4487.19 1342
4487.82 1360
4488.45 1334
4489.08 1261
4489.72 1356
4490.35 1367
4490.98 1324
4491.61 1373
4492.25 1298
4492.88 1333
4493.51 1345
4494.14 1346
4494.78 1327
4495.41 1302
4496.04 1412
4496.67 1401
4497.31 1407
4497.94 1409
4498.57 1429
4499.20 1452
4499.84 1496
4500.47 1563
4501.10 1610
4501.74 1622
4502.37 1718
4503.00 1824
4503.64 1741
4504.27 1803
4504.90 1826
4505.53 1723
4506.17 1718
4506.80 1674
4507.43 1689
4508.07 1605
4508.70 1553
4509.34 1555
4509.97 1513
4510.60 1434
4511.24 1510
4511.87 1429
4512.50 1419
4513.14 1449
4513.77 1429
4514.41 1415
4515.04 1335
4515.67 1391
4516.31 1363
4516.94 1329
4517.58 1319
4518.21 1299
4518.84 1318
4519.48 1281
4520.11 1263
4520.75 1309
4521.38 1350
4522.02 1318
4522.65 1316
4523.28 1360
4523.92 1378
4524.55 1287
4525.19 1323
4525.82 1404
4526.46 1375
4527.09 1419
4527.73 1511
4528.36 1548
4529.00 1613
4529.63 1659
4530.27 1811
4530.90 1988
4531.54 2107
4532.17 2149
4532.81 2144
4533.44 2135
4534.08 2082
4534.71 1975
4535.35 1912
4535.99 1833
4536.62 1741
4537.26 1643
4537.89 1591
4538.53 1573
4539.16 1452
4539.80 1369
4540.43 1332
4541.07 1323
4541.71 1294
4542.34 1256
4542.98 1267
4543.61 1258
4544.25 1295
4544.89 1271
4545.52 1289
4546.16 1285
4546.79 1270
4547.43 1315
4548.07 1291
4548.70 1217
4549.34 1219
4549.98 1213
4550.61 1229
4551.25 1287
4551.89 1264
4552.52 1241
4553.16 1274
4553.80 1294
4554.43 1279
4555.07 1236
4555.71 1269
4556.34 1283
4556.98 1300
4557.62 1260
4558.25 1267
4558.89 1231
4559.53 1270
4560.16 1260
4560.80 1289
4561.44 1293
4562.08 1238
4562.71 1211
4563.35 1249
4563.99 1291
4564.63 1268
4565.26 1257
4565.90 1256
4566.54 1285
4567.18 1346
4567.81 1339
4568.45 1310
4569.09 1344
4569.73 1367
4570.36 1377
4571.00 1395
4571.64 1369
4572.28 1389
4572.92 1393
4573.55 1305
4574.19 1410
4574.83 1356
4575.47 1330
4576.11 1275
4576.75 1264
4577.38 1286
4578.02 1341
4578.66 1327
4579.30 1282
4579.94 1274
4580.58 1259
4581.21 1289
4581.85 1306
4582.49 1280
4583.13 1349
4583.77 1347
4584.41 1369
4585.05 1421
4585.69 1350
4586.32 1405
4586.96 1440
4587.60 1410
4588.24 1439
4588.88 1436
4589.52 1429
4590.16 1501
4590.80 1524
4591.44 1445
4592.08 1402
4592.72 1539
4593.36 1522
4594.00 1477
4594.63 1474
4595.27 1389
4595.91 1341
4596.55 1307
4597.19 1305
4597.83 1364
4598.47 1310
4599.11 1245
4599.75 1250
4600.39 1315
4601.03 1264
4601.67 1214
4602.31 1257
4602.95 1292
4603.59 1226
4604.23 1215
4604.87 1259
4605.51 1274
4606.15 1258
4606.79 1291
4607.43 1349
4608.08 1363
4608.72 1252
4609.36 1204
4610.00 1278
4610.64 1196
4611.28 1278
4611.92 1293
4612.56 1326
4613.20 1285
4613.84 1273
4614.48 1290
4615.12 1274
4615.76 1255
4616.41 1254
4617.05 1261
4617.69 1227
4618.33 1196
4618.97 1237
4619.61 1185
4620.25 1236
4620.89 1274
4621.54 1190
4622.18 1223
4622.82 1216
4623.46 1201
4624.10 1207
4624.74 1185
4625.38 1194
4626.03 1218
4626.67 1233
4627.31 1212
4627.95 1254
4628.59 1254
4629.24 1306
4629.88 1205
4630.52 1191
4631.16 1200
4631.80 1223
4632.45 1322
4633.09 1252
4633.73 1243
4634.37 1253
4635.02 1261
4635.66 1269
4636.30 1363
4636.94 1369
4637.58 1328
4638.23 1361
4638.87 1443
4639.51 1469
4640.16 1414
4640.80 1466
4641.44 1494
4642.08 1454
4642.73 1341
4643.37 1343
4644.01 1388
4644.66 1444
4645.30 1328
4645.94 1281
4646.58 1318
4647.23 1263
4647.87 1260
4648.51 1283
4649.16 1194
4649.80 1213
4650.44 1237
4651.09 1231
4651.73 1271
4652.37 1330
4653.02 1301
4653.66 1336
4654.31 1346
4654.95 1343
4655.59 1314
4656.24 1261
4656.88 1333
4657.52 1275
4658.17 1247
4658.81 1204
4659.46 1262
4660.10 1208
4660.75 1230
4661.39 1227
4662.03 1214
4662.68 1146
4663.32 1099
4663.97 1130
4664.61 1168
4665.26 1161
4665.90 1175
4666.54 1139
4667.19 1125
4667.83 1121
4668.48 1135
4669.12 1101
4669.77 1114
4670.41 1143
4671.06 1219
4671.70 1148
4672.35 1151
4672.99 1136
4673.64 1167
4674.28 1127
4674.93 1130
4675.57 1149
4676.22 1188
4676.86 1177
4677.51 1175
4678.15 1095
4678.80 1218
4679.44 1240
4680.09 1200
4680.73 1181
4681.38 1205
4682.03 1210
4682.67 1205
4683.32 1213
4683.96 1169
4684.61 1238
4685.25 1230
4685.90 1267
4686.55 1208
4687.19 1226
4687.84 1341
4688.48 1309
4689.13 1295
4689.78 1352
4690.42 1276
4691.07 1278
4691.72 1285
4692.36 1241
4693.01 1234
4693.65 1282
4694.30 1324
4694.95 1236
4695.59 1240
4696.24 1267
4696.89 1280
4697.53 1318
4698.18 1379
4698.83 1407
4699.47 1423
4700.12 1445
4700.77 1439
4701.41 1437
4702.06 1434
4702.71 1443
4703.36 1377
4704.00 1390
4704.65 1379
4705.30 1348
4705.94 1292
4706.59 1310
4707.24 1305
4707.89 1255
4708.53 1215
4709.18 1243
4709.83 1294
4710.48 1269
4711.12 1296
4711.77 1302
4712.42 1315
4713.07 1288
4713.71 1276
4714.36 1257
4715.01 1220
4715.66 1248
4716.31 1226
4716.95 1232
4717.60 1249
4718.25 1232
4718.90 1272
4719.55 1307
4720.19 1269
4720.84 1323
4721.49 1301
4722.14 1309
4722.79 1219
4723.44 1244
4724.08 1302
4724.73 1305
4725.38 1324
4726.03 1365
4726.68 1372
4727.33 1382
4727.98 1414
4728.63 1408
4729.27 1381
4729.92 1341
4730.57 1382
4731.22 1342
4731.87 1249
4732.52 1339
4733.17 1237
4733.82 1233
4734.47 1235
4735.12 1228
4735.77 1267
4736.41 1288
4737.06 1246
4737.71 1210
4738.36 1199
4739.01 1246
4739.66 1297
4740.31 1317
4740.96 1312
4741.61 1369
4742.26 1358
4742.91 1375
4743.56 1339
4744.21 1279
4744.86 1311
4745.51 1303
4746.16 1349
4746.81 1299
4747.46 1254
4748.11 1278
4748.76 1274
4749.41 1303
4750.06 1326
4750.71 1347
4751.36 1330
4752.01 1335
4752.66 1357
4753.31 1469
4753.96 1469
4754.61 1469
4755.26 1454
4755.92 1456
4756.57 1382
4757.22 1345
4757.87 1289
4758.52 1292
4759.17 1304
4759.82 1347
4760.47 1338
4761.12 1409
4761.77 1375
4762.42 1402
4763.08 1389
4763.73 1411
4764.38 1393
4765.03 1331
4765.68 1343
4766.33 1351
4766.98 1306
4767.64 1349
4768.29 1291
4768.94 1304
4769.59 1361
4770.24 1342
4770.89 1288
4771.54 1397
4772.20 1347
4772.85 1350
4773.50 1397
4774.15 1362
4774.80 1378
4775.46 1305
4776.11 1331
4776.76 1340
4777.41 1364
4778.06 1337
4778.72 1334
4779.37 1348
4780.02 1373
4780.67 1333
4781.33 1319
4781.98 1341
4782.63 1334
4783.28 1345
4783.94 1341
4784.59 1286
4785.24 1250
4785.89 1309
4786.55 1332
4787.20 1348
4787.85 1393
4788.51 1389
4789.16 1324
4789.81 1383
4790.46 1409
4791.12 1423
4791.77 1418
4792.42 1426
4793.08 1449
4793.73 1499
4794.38 1483
4795.04 1458
4795.69 1493
4796.34 1477
4797.00 1476
4797.65 1505
4798.30 1506
4798.96 1510
4799.61 1477
4800.27 1541
4800.92 1568
4801.57 1652
4802.23 1711
4802.88 1653
4803.53 1622
4804.19 1562
4804.84 1548
4805.50 1574
4806.15 1512
4806.81 1577
4807.46 1573
4808.11 1488
4808.77 1544
4809.42 1437
4810.08 1483
4810.73 1451
4811.39 1470
4812.04 1510
4812.69 1532
4813.35 1575
4814.00 1603
4814.66 1610
4815.31 1599
4815.97 1620
4816.62 1617
4817.28 1651
4817.93 1680
4818.59 1729
4819.24 1695
4819.90 1668
4820.55 1734
4821.21 1752
4821.86 1824
4822.52 1936
4823.17 1958
4823.83 1937
4824.48 1949
4825.14 1934
4825.79 1976
4826.45 1939
4827.11 1956
4827.76 1806
4828.42 1816
4829.07 1777
4829.73 1765
4830.38 1722
4831.04 1799
4831.70 1921
4832.35 1899
4833.01 1922
4833.66 1880
4834.32 1905
4834.98 1923
4835.63 2005
4836.29 2024
4836.94 1983
4837.60 2032
4838.26 2129
4838.91 2096
4839.57 2101
4840.23 2090
4840.88 2093
4841.54 2093
4842.20 2160
4842.85 2169
4843.51 2111
4844.17 2130
4844.82 2206
4845.48 2211
4846.14 2227
4846.79 2283
4847.45 2247
4848.11 2368
4848.76 2390
4849.42 2466
4850.08 2531
4850.73 2697
4851.39 2702
4852.05 2801
4852.71 2805
4853.36 2763
4854.02 2594
4854.68 2561
4855.34 2570
4855.99 2615
4856.65 2757
4857.31 2883
4857.97 3023
4858.62 3187
4859.28 3146
4859.94 3211
4860.60 3156
4861.25 3047
4861.91 2871
4862.57 2679
4863.23 2618
4863.89 2614
4864.54 2393
4865.20 2335
4865.86 2340
4866.52 2303
4867.18 2340
4867.84 2341
4868.49 2452
4869.15 2374
4869.81 2296
4870.47 2147
4871.13 2108
4871.79 2116
4872.44 2132
4873.10 2030
4873.76 2070
4874.42 2080
4875.08 2008
4875.74 1976
4876.40 2030
4877.06 1991
4877.72 1927
4878.37 1999
4879.03 2015
4879.69 2050
4880.35 1891
4881.01 1898
4881.67 1974
4882.33 1926
4882.99 1877
4883.65 1813
4884.31 1766
4884.97 1744
4885.63 1761
4886.29 1764
4886.95 1698
4887.61 1752
4888.26 1742
4888.92 1687
4889.58 1641
4890.24 1667
4890.90 1697
4891.56 1674
4892.22 1707
4892.88 1701
4893.54 1699
4894.20 1689
4894.86 1621
4895.52 1567
4896.18 1620
4896.84 1591
4897.51 1586
4898.17 1561
4898.83 1585
4899.49 1595
4900.15 1518
4900.81 1569
4901.47 1566
4902.13 1573
4902.79 1526
4903.45 1572
4904.11 1515
4904.77 1523
4905.43 1455
4906.09 1551
4906.75 1547
4907.41 1513
4908.08 1494
4908.74 1456
4909.40 1426
4910.06 1380
4910.72 1470
4911.38 1455
4912.04 1452
4912.70 1421
4913.37 1367
4914.03 1335
4914.69 1354
4915.35 1294
4916.01 1346
4916.67 1264
4917.33 1260
4918.00 1265
4918.66 1290
4919.32 1358
4919.98 1291
4920.64 1257
4921.31 1294
4921.97 1268
4922.63 1224
4923.29 1300
4923.95 1295
4924.62 1275
4925.28 1238
4925.94 1241
4926.60 1302
4927.26 1279
4927.93 1296
4928.59 1280
4929.25 1290
4929.91 1266
4930.58 1305
4931.24 1246
4931.90 1217
4932.56 1268
4933.23 1328
4933.89 1303
4934.55 1265
4935.22 1268
4935.88 1280
4936.54 1251
4937.20 1296
4937.87 1268
4938.53 1252
4939.19 1220
4939.86 1278
4940.52 1260
4941.18 1211
4941.85 1265
4942.51 1270
4943.17 1274
4943.84 1182
4944.50 1215
4945.16 1254
4945.83 1198
4946.49 1168
4947.15 1166
4947.82 1224
4948.48 1217
4949.15 1194
4949.81 1170
4950.47 1180
4951.14 1153
4951.80 1157
4952.47 1205
4953.13 1202
4953.79 1211
4954.46 1205
4955.12 1171
4955.79 1173
4956.45 1185
4957.11 1204
4957.78 1223
4958.44 1225
4959.11 1251
4959.77 1291
4960.44 1298
4961.10 1314
4961.77 1356
4962.43 1371
4963.10 1372
4963.76 1444
4964.42 1471
4965.09 1461
4965.75 1434
4966.42 1332
4967.08 1353
4967.75 1403
4968.41 1320
4969.08 1212
4969.74 1243
4970.41 1232
4971.08 1197
4971.74 1233
4972.41 1306
4973.07 1294
4973.74 1265
4974.40 1306
4975.07 1287
4975.73 1272
4976.40 1280
4977.06 1335
4977.73 1307
4978.40 1281
4979.06 1292
4979.73 1201
4980.39 1239
4981.06 1256
4981.73 1204
4982.39 1197
4983.06 1170
4983.72 1172
4984.39 1216
4985.06 1168
4985.72 1153
4986.39 1147
4987.05 1173
4987.72 1207
4988.39 1198
4989.05 1157
4989.72 1163
4990.39 1174
4991.05 1190
4991.72 1196
4992.39 1151
4993.05 1123
4993.72 1150
4994.39 1163
4995.05 1186
4995.72 1222
4996.39 1191
4997.05 1183
4997.72 1082
4998.39 1050
4999.06 1039
4999.72 1059
5000.39 1072
5001.06 1065
5001.73 1106
5002.39 1086
5003.06 1129
5003.73 1070
5004.39 1089
5005.06 1076
5005.73 1107
5006.40 1095
5007.07 1100
5007.73 1119
5008.40 1091
5009.07 1131
5009.74 1112
5010.40 1146
5011.07 1221
5011.74 1142
5012.41 1162
5013.08 1178
5013.74 1184
5014.41 1199
5015.08 1163
5015.75 1208
5016.42 1168
5017.09 1122
5017.75 1118
5018.42 1121
5019.09 1114
5019.76 1105
5020.43 1087
5021.10 1114
5021.76 1067
5022.43 1105
5023.10 1097
5023.77 1118
5024.44 1143
5025.11 1170
5025.78 1219
5026.45 1210
5027.12 1196
5027.78 1179
5028.45 1119
5029.12 1101
5029.79 1113
5030.46 1095
5031.13 1121
5031.80 1101
5032.47 1042
5033.14 1107
5033.81 1109
5034.48 1079
5035.15 1099
5035.82 1105
5036.49 1089
5037.16 1149
5037.83 1082
5038.50 1174
5039.16 1154
5039.83 1098
5040.50 1125
5041.17 1137
5041.84 1101
5042.51 1101
5043.18 1114
5043.85 1093
5044.52 1124
5045.20 1107
5045.87 1122
5046.54 1072
5047.21 1087
5047.88 1132
5048.55 1121
5049.22 1136
5049.89 1085
5050.56 1087
5051.23 1086
5051.90 1092
5052.57 1115
5053.24 1149
5053.91 1152
5054.58 1139
5055.25 1140
5055.92 1082
5056.60 1126
5057.27 1167
5057.94 1162
5058.61 1105
5059.28 1075
5059.95 1082
5060.62 1096
5061.29 1102
5061.96 1100
5062.64 1126
5063.31 1142
5063.98 1093
5064.65 1146
5065.32 1134
5065.99 1154
5066.66 1132
5067.34 1106
5068.01 1107
5068.68 1110
5069.35 1111
5070.02 1132
5070.70 1110
5071.37 1111
5072.04 1118
5072.71 1146
5073.38 1104
5074.06 1165
5074.73 1130
5075.40 1162
5076.07 1159
5076.74 1156
5077.42 1191
5078.09 1177
5078.76 1210
5079.43 1205
5080.11 1192
5080.78 1192
5081.45 1223
5082.12 1209
5082.80 1215
5083.47 1150
5084.14 1134
5084.82 1130
5085.49 1120
5086.16 1145
5086.83 1201
5087.51 1210
5088.18 1250
5088.85 1288
5089.53 1223
5090.20 1337
5090.87 1363
5091.55 1348
5092.22 1333
5092.89 1332
5093.57 1309
5094.24 1319
5094.91 1299
5095.59 1293
5096.26 1240
5096.93 1283
5097.61 1251
5098.28 1207
5098.96 1150
5099.63 1118
5100.30 1117
5100.98 1142
5101.65 1149
5102.32 1142
5103.00 1163
5103.67 1194
5104.35 1135
5105.02 1189
5105.70 1204
5106.37 1235
5107.04 1169
5107.72 1177
5108.39 1151
5109.07 1187
5109.74 1193
5110.42 1157
5111.09 1175
5111.77 1174
5112.44 1141
5113.11 1158
5113.79 1164
5114.46 1163
5115.14 1185
5115.81 1182
5116.49 1158
5117.16 1187
5117.84 1292
5118.51 1245
5119.19 1312
5119.86 1343
5120.54 1348
5121.21 1365
5121.89 1309
5122.57 1330
5123.24 1388
5123.92 1287
5124.59 1228
5125.27 1236
5125.94 1236
5126.62 1223
5127.29 1178
5127.97 1170
5128.64 1182
5129.32 1164
5130.00 1154
5130.67 1157
5131.35 1179
5132.02 1202
5132.70 1147
5133.38 1149
5134.05 1161
5134.73 1160
5135.40 1186
5136.08 1203
5136.76 1156
5137.43 1089
5138.11 1086
5138.79 1139
5139.46 1134
5140.14 1128
5140.82 1191
5141.49 1158
5142.17 1124
5142.85 1077
5143.52 1119
5144.20 1052
5144.88 1027
5145.55 1073
5146.23 1052
5146.91 1036
5147.58 1062
5148.26 1093
5148.94 1068
5149.61 1105
5150.29 1083
5150.97 1158
5151.65 1087
5152.32 1103
5153.00 1146
5153.68 1140
5154.36 1107
5155.03 1046
5155.71 1163
5156.39 1136
5157.07 1120
5157.74 1121
5158.42 1103
5159.10 1133
5159.78 1216
5160.45 1201
5161.13 1134
5161.81 1110
5162.49 1102
5163.17 1125
5163.84 1206
5164.52 1153
5165.20 1093
5165.88 1113
5166.56 1150
5167.24 1126
5167.91 1161
5168.59 1173
5169.27 1146
5169.95 1135
5170.63 1140
5171.31 1099
5171.98 1107
5172.66 1041
5173.34 1049
5174.02 1110
5174.70 1041
5175.38 1060
5176.06 1100
5176.74 1047
5177.41 1061
5178.09 1071
5178.77 1054
5179.45 1111
5180.13 1075
5180.81 1034
5181.49 1031
5182.17 1050
5182.85 1066
5183.53 1035
5184.21 1076
5184.89 1086
5185.57 1000
5186.24 1042
5186.92 1012
5187.60 1024
5188.28 1022
5188.96 1066
5189.64 1051
5190.32 1054
5191.00 1057
5191.68 1051
5192.36 1034
5193.04 1052
5193.72 1112
5194.40 1041
5195.08 1062
5195.76 1068
5196.44 1106
5197.12 1042
5197.80 1052
5198.48 1063
5199.16 1018
5199.84 1004
5200.52 1007
5201.21 1039
5201.89 1028
5202.57 1000
5203.25 1040
5203.93 1024
5204.61 1086
5205.29 1021
5205.97 1067
5206.65 1010
5207.33 1051
5208.01 1054
5208.69 1081
5209.37 1071
5210.06 1068
5210.74 1080
5211.42 1061
5212.10 1105
5212.78 1078
5213.46 1077
5214.14 1066
5214.82 1168
5215.51 1066
5216.19 1098
5216.87 1116
5217.55 1118
5218.23 1117
5218.91 1133
5219.60 1135
5220.28 1101
5220.96 1088
5221.64 1084
5222.32 1124
5223.00 1131
5223.69 1097
5224.37 1131
5225.05 1184
5225.73 1180
5226.41 1123
5227.10 1059
5227.78 1028
5228.46 1088
5229.14 1092
5229.83 1115
5230.51 1019
5231.19 1027
5231.87 1097
5232.56 1107
5233.24 1047
5233.92 1092
5234.60 1100
5235.29 1084
5235.97 1068
5236.65 1072
5237.34 1207
5238.02 1210
5238.70 1157
5239.38 1190
5240.07 1239
5240.75 1228
5241.43 1187
5242.12 1192
5242.80 1170
5243.48 1098
5244.17 1136
5244.85 1144
5245.53 1101
5246.22 1095
5246.90 1139
5247.58 1150
5248.27 1084
5248.95 1079
5249.63 1091
5250.32 1131
5251.00 1070
5251.69 1064
5252.37 1125
5253.05 1136
5253.74 1092
5254.42 1143
5255.11 1111
5255.79 1048
5256.47 1095
5257.16 1142
5257.84 1108
5258.53 1087
5259.21 1074
5259.89 1059
5260.58 1084
5261.26 1119
5261.95 1111
5262.63 1135
5263.32 1129
5264.00 1101
5264.69 1150
5265.37 1175
5266.06 1193
5266.74 1267
5267.43 1202
5268.11 1166
5268.79 1171
5269.48 1193
5270.16 1161
5270.85 1140
5271.53 1139
5272.22 1114
5272.91 1083
5273.59 1115
5274.28 1140
5274.96 1099
5275.65 1109
5276.33 1090
5277.02 1143
5277.70 1112
5278.39 1057
5279.07 1080
5279.76 1099
5280.45 1137
5281.13 1124
5281.82 1112
5282.50 1143
5283.19 1156
5283.87 1137
5284.56 1087
5285.25 1132
5285.93 1152
5286.62 1122
5287.30 1167
5287.99 1108
5288.68 1100
5289.36 1121
5290.05 1148
5290.74 1075
5291.42 1055
5292.11 1056
5292.79 1116
5293.48 1122
5294.17 1141
5294.85 1171
5295.54 1190
5296.23 1126
5296.91 1144
5297.60 1148
5298.29 1167
5298.98 1194
5299.66 1197
5300.35 1228
5301.04 1214
5301.72 1208
5302.41 1250
5303.10 1259
5303.78 1254
5304.47 1273
5305.16 1282
5305.85 1384
5306.53 1416
5307.22 1336
5307.91 1377
5308.60 1375
5309.28 1404
5309.97 1359
5310.66 1362
5311.35 1374
5312.03 1278
5312.72 1345
5313.41 1410
5314.10 1381
5314.79 1378
5315.47 1409
5316.16 1447
5316.85 1415
5317.54 1430
5318.23 1463
5318.91 1421
5319.60 1436
5320.29 1457
5320.98 1461
5321.67 1379
5322.36 1363
5323.04 1365
5323.73 1354
5324.42 1293
5325.11 1268
5325.80 1264
5326.49 1240
5327.18 1164
5327.86 1135
5328.55 1185
5329.24 1143
5329.93 1151
5330.62 1146
5331.31 1124
5332.00 1086
5332.69 1094
5333.38 1180
5334.06 1162
5334.75 1155
5335.44 1196
5336.13 1182
5336.82 1160
5337.51 1128
5338.20 1095
5338.89 1134
5339.58 1097
5340.27 1145
5340.96 1145
5341.65 1098
5342.34 1142
5343.03 1195
5343.72 1197
5344.41 1194
5345.10 1169
5345.79 1208
5346.48 1238
5347.17 1257
5347.86 1264
5348.55 1308
5349.24 1385
5349.93 1382
5350.62 1383
5351.31 1449
5352.00 1444
5352.69 1474
5353.38 1457
5354.07 1373
5354.76 1312
5355.45 1248
5356.14 1240
5356.83 1261
5357.52 1255
5358.21 1155
5358.90 1148
5359.59 1169
5360.29 1174
5360.98 1104
5361.67 1126
5362.36 1154
5363.05 1175
5363.74 1217
5364.43 1205
5365.12 1163
5365.81 1209
5366.50 1154
5367.20 1169
5367.89 1187
5368.58 1124
5369.27 1074
5369.96 1040
5370.65 1069
5371.34 1072
5372.04 1091
5372.73 1134
5373.42 1145
5374.11 1169
5374.80 1139
5375.49 1110
5376.19 1125
5376.88 1054
5377.57 1120
5378.26 1117
5378.95 1135
5379.65 1210
5380.34 1157
5381.03 1089
5381.72 1102
5382.42 1141
5383.11 1103
5383.80 1082
5384.49 1101
5385.19 1130
5385.88 1155
5386.57 1118
5387.26 1129
5387.96 1107
5388.65 1110
5389.34 1194
5390.03 1210
5390.73 1166
5391.42 1167
5392.11 1167
5392.80 1269
5393.50 1208
5394.19 1236
5394.88 1211
5395.58 1170
5396.27 1188
5396.96 1131
5397.66 1140
5398.35 1169
5399.04 1127
5399.74 1142
5400.43 1132
5401.12 1090
5401.82 1161
5402.51 1104
5403.20 1112
5403.90 1132
5404.59 1099
5405.29 1088
5405.98 1158
5406.67 1186
5407.37 1177
5408.06 1136
5408.75 1143
5409.45 1181
5410.14 1194
5410.84 1185
5411.53 1152
5412.23 1143
5412.92 1178
5413.61 1202
5414.31 1160
5415.00 1179
5415.70 1262
5416.39 1251
5417.09 1219
5417.78 1196
5418.47 1281
5419.17 1238
5419.86 1237
5420.56 1207
5421.25 1226
5421.95 1292
5422.64 1273
5423.34 1214
5424.03 1280
5424.73 1259
5425.42 1244
5426.12 1263
5426.81 1232
5427.51 1217
5428.20 1178
5428.90 1224
5429.59 1241
5430.29 1254
5430.99 1234
5431.68 1252
5432.38 1248
5433.07 1175
5433.77 1288
5434.46 1321
5435.16 1290
5435.85 1257
5436.55 1252
5437.25 1237
5437.94 1235
5438.64 1282
5439.33 1339
5440.03 1268
5440.73 1219
5441.42 1264
5442.12 1286
5442.81 1317
5443.51 1354
5444.21 1418
5444.90 1450
5445.60 1495
5446.29 1629
5446.99 1736
5447.69 1712
5448.38 1765
5449.08 1847
5449.78 1817
5450.47 1871
5451.17 1870
5451.87 1790
5452.56 1738
5453.26 1592
5453.96 1558
5454.65 1582
5455.35 1496
5456.05 1452
5456.75 1443
5457.44 1447
5458.14 1446
5458.84 1424
5459.53 1442
5460.23 1466
5460.93 1453
5461.63 1444
5462.32 1424
5463.02 1451
5463.72 1520
5464.42 1534
5465.11 1510
5465.81 1482
5466.51 1477
5467.21 1549
5467.90 1516
5468.60 1530
5469.30 1505
5470.00 1486
5470.70 1451
5471.39 1520
5472.09 1590
5472.79 1610
5473.49 1607
5474.19 1601
5474.88 1639
5475.58 1735
5476.28 1760
5476.98 1794
5477.68 1758
5478.38 1855
5479.07 2076
5479.77 2150
5480.47 2417
5481.17 2538
5481.87 2567
5482.57 2598
5483.27 2583
5483.96 2436
5484.66 2331
5485.36 2200
5486.06 2104
5486.76 2014
5487.46 1952
5488.16 1939
5488.86 1861
5489.56 1906
5490.26 1857
5490.96 1895
5491.65 1910
5492.35 2010
5493.05 2036
5493.75 2045
5494.45 2149
5495.15 2124
5495.85 2096
5496.55 2188
5497.25 2191
5497.95 2237
5498.65 2394
5499.35 2597
5500.05 2981
5500.75 3251
5501.45 3588
5502.15 3877
5502.85 4081
5503.55 4017
5504.25 3677
5504.95 3353
5505.65 3033
5506.35 2574
5507.05 2355
5507.75 2130
5508.45 1950
5509.15 1883
5509.85 1839
5510.55 1816
5511.25 1727
5511.95 1744
5512.65 1760
5513.35 1699
5514.05 1723
5514.76 1700
5515.46 1736
5516.16 1738
5516.86 1710
5517.56 1680
5518.26 1608
5518.96 1552
5519.66 1626
5520.36 1611
5521.06 1627
5521.77 1590
5522.47 1537
5523.17 1480
5523.87 1460
5524.57 1406
5525.27 1424
5525.97 1436
5526.67 1460
5527.38 1401
5528.08 1432
5528.78 1407
5529.48 1395
5530.18 1375
5530.88 1387
5531.59 1341
5532.29 1429
5532.99 1459
5533.69 1412
5534.39 1367
5535.10 1384
5535.80 1350
5536.50 1322
5537.20 1372
5537.90 1360
5538.61 1300
5539.31 1313
5540.01 1285
5540.71 1339
5541.42 1257
5542.12 1280
5542.82 1325
5543.52 1256
5544.23 1279
5544.93 1273
5545.63 1228
5546.33 1292
5547.04 1276
5547.74 1292
5548.44 1248
5549.15 1354
5549.85 1310
5550.55 1260
5551.26 1245
5551.96 1281
5552.66 1290
5553.36 1278
5554.07 1286
5554.77 1280
5555.47 1245
5556.18 1247
5556.88 1231
5557.58 1240
5558.29 1247
5558.99 1225
5559.70 1247
5560.40 1308
5561.10 1273
5561.81 1287
5562.51 1275
5563.21 1238
5563.92 1308
5564.62 1323
5565.33 1320
5566.03 1391
5566.73 1320
5567.44 1348
5568.14 1346
5568.85 1318
5569.55 1260
5570.25 1280
5570.96 1227
5571.66 1227
5572.37 1234
5573.07 1198
5573.78 1265
5574.48 1228
5575.19 1212
5575.89 1253
5576.59 1309
5577.30 1317
5578.00 1232
5578.71 1204
5579.41 1188
5580.12 1174
5580.82 1213
5581.53 1160
5582.23 1199
5582.94 1187
5583.64 1179
5584.35 1218
5585.05 1225
5585.76 1204
5586.46 1128
5587.17 1215
5587.88 1206
5588.58 1172
5589.29 1218
5589.99 1210
5590.70 1179
5591.40 1185
5592.11 1149
5592.81 1195
5593.52 1180
5594.23 1201
5594.93 1198
5595.64 1227
5596.34 1177
5597.05 1155
5597.76 1162
5598.46 1167
5599.17 1197
5599.87 1138
5600.58 1150
5601.29 1150
5601.99 1135
5602.70 1130
5603.41 1100
5604.11 1174
5604.82 1134
5605.52 1119
5606.23 1168
5606.94 1126
5607.64 1136
5608.35 1127
5609.06 1097
5609.76 1181
5610.47 1140
5611.18 1167
5611.88 1135
5612.59 1171
5613.30 1167
5614.01 1127
5614.71 1161
5615.42 1185
5616.13 1166
5616.83 1136
5617.54 1192
5618.25 1164
5618.96 1119
5619.66 1155
5620.37 1188
5621.08 1192
5621.79 1211
5622.49 1149
5623.20 1159
5623.91 1162
5624.62 1177
5625.32 1158
5626.03 1146
5626.74 1152
5627.45 1154
5628.16 1152
5628.86 1111
5629.57 1176
5630.28 1178
5630.99 1211
5631.70 1175
5632.40 1178
5633.11 1196
5633.82 1253
5634.53 1262
5635.24 1257
5635.95 1256
5636.65 1297
5637.36 1266
5638.07 1301
5638.78 1315
5639.49 1348
5640.20 1334
5640.91 1300
5641.61 1272
5642.32 1353
5643.03 1310
5643.74 1250
5644.45 1278
5645.16 1241
5645.87 1207
5646.58 1255
5647.29 1275
5648.00 1258
5648.70 1256
5649.41 1238
5650.12 1215
5650.83 1171
5651.54 1209
5652.25 1242
5652.96 1281
5653.67 1289
5654.38 1263
5655.09 1279
5655.80 1216
5656.51 1261
5657.22 1301
5657.93 1266
5658.64 1300
5659.35 1313
5660.06 1290
5660.77 1289
5661.48 1267
5662.19 1325
5662.90 1354
5663.61 1318
5664.32 1292
5665.03 1339
5665.74 1310
5666.45 1226
5667.16 1272
5667.87 1329
5668.58 1311
5669.29 1273
5670.00 1329
5670.71 1362
5671.42 1386
5672.13 1430
5672.84 1439
5673.56 1465
5674.27 1419
5674.98 1430
5675.69 1359
5676.40 1393
5677.11 1303
5677.82 1195
5678.53 1226
5679.24 1191
5679.95 1254
5680.67 1231
5681.38 1250
5682.09 1243
5682.80 1228
5683.51 1209
5684.22 1204
5684.93 1171
5685.65 1235
5686.36 1254
5687.07 1265
5687.78 1266
5688.49 1216
5689.20 1238
5689.92 1216
5690.63 1212
5691.34 1221
5692.05 1226
5692.76 1217
5693.47 1162
5694.19 1189
5694.90 1219
5695.61 1184
5696.32 1199
5697.04 1168
5697.75 1194
5698.46 1166
5699.17 1159
5699.89 1121
5700.60 1158
5701.31 1148
5702.02 1149
5702.74 1140
5703.45 1154
5704.16 1126
5704.87 1132
5705.59 1190
5706.30 1191
5707.01 1213
5707.72 1137
5708.44 1196
5709.15 1138
5709.86 1177
5710.58 1173
5711.29 1157
5712.00 1128
5712.72 1138
5713.43 1135
5714.14 1189
5714.86 1127
5715.57 1121
5716.28 1118
5717.00 1071
5717.71 1119
5718.42 1163
5719.14 1183
5719.85 1125
5720.56 1126
5721.28 1131
5721.99 1187
5722.71 1172
5723.42 1169
5724.13 1114
5724.85 1153
5725.56 1194
5726.28 1171
5726.99 1219
5727.70 1254
5728.42 1239
5729.13 1254
5729.85 1301
5730.56 1270
5731.28 1245
5731.99 1203
5732.70 1249
5733.42 1182
5734.13 1162
5734.85 1212
5735.56 1207
5736.28 1194
5736.99 1154
5737.71 1139
5738.42 1163
5739.14 1164
5739.85 1172
5740.57 1197
5741.28 1153
5742.00 1176
5742.71 1167
5743.43 1225
5744.14 1124
5744.86 1160
5745.57 1144
5746.29 1182
5747.00 1176
5747.72 1150
5748.43 1158
5749.15 1176
5749.87 1247
5750.58 1208
5751.30 1215
5752.01 1219
5752.73 1264
5753.44 1299
5754.16 1294
5754.88 1279
5755.59 1268
5756.31 1244
5757.02 1290
5757.74 1266
5758.46 1318
5759.17 1256
5759.89 1251
5760.60 1267
5761.32 1288
5762.04 1298
5762.75 1324
5763.47 1359
5764.19 1328
5764.90 1356
5765.62 1333
5766.34 1317
5767.05 1337
5767.77 1370
5768.49 1350
5769.20 1414
5769.92 1466
5770.64 1546
5771.35 1666
5772.07 1675
5772.79 1724
5773.50 1695
5774.22 1670
5774.94 1587
5775.65 1527
5776.37 1448
5777.09 1381
5777.81 1344
5778.52 1383
5779.24 1355
5779.96 1371
5780.68 1340
5781.39 1325
5782.11 1352
5782.83 1328
5783.55 1334
5784.26 1328
5784.98 1286
5785.70 1354
5786.42 1319
5787.14 1282
5787.85 1308
5788.57 1298
5789.29 1316
5790.01 1281
5790.73 1291
5791.44 1276
5792.16 1281
5792.88 1259
5793.60 1244
5794.32 1235
5795.03 1270
5795.75 1308
5796.47 1295
5797.19 1360
5797.91 1324
5798.63 1321
5799.35 1280
5800.06 1372
5800.78 1351
5801.50 1386
5802.22 1357
5802.94 1350
5803.66 1334
5804.38 1308
5805.10 1327
5805.82 1295
5806.53 1313
5807.25 1261
5807.97 1280
5808.69 1308
5809.41 1304
5810.13 1303
5810.85 1293
5811.57 1276
5812.29 1298
5813.01 1275
5813.73 1214
5814.45 1244
5815.17 1247
5815.89 1216
5816.61 1292
5817.33 1298
5818.05 1237
5818.77 1264
5819.49 1225
5820.20 1280
5820.92 1217
5821.64 1310
5822.36 1223
5823.09 1264
5823.81 1270
5824.53 1258
5825.25 1306
5825.97 1297
5826.69 1305
5827.41 1266
5828.13 1269
5828.85 1228
5829.57 1228
5830.29 1260
5831.01 1283
5831.73 1266
5832.45 1258
5833.17 1221
5833.89 1279
5834.61 1284
5835.33 1221
5836.05 1268
5836.78 1249
5837.50 1277
5838.22 1249
5838.94 1327
5839.66 1297
5840.38 1278
5841.10 1244
5841.82 1284
5842.54 1326
5843.27 1271
5843.99 1246
5844.71 1290
5845.43 1254
5846.15 1282
5846.87 1229
5847.59 1224
5848.32 1337
5849.04 1329
5849.76 1244
5850.48 1237
5851.20 1292
5851.93 1310
5852.65 1330
5853.37 1306
5854.09 1333
5854.81 1314
5855.54 1334
5856.26 1296
5856.98 1310
5857.70 1285
5858.42 1297
5859.15 1308
5859.87 1320
5860.59 1379
5861.31 1330
5862.04 1334
5862.76 1281
5863.48 1341
5864.20 1307
5864.93 1344
5865.65 1347
5866.37 1341
5867.10 1286
5867.82 1305
5868.54 1437
5869.26 1429
5869.99 1353
5870.71 1414
5871.43 1422
5872.16 1404
5872.88 1426
5873.60 1368
5874.33 1437
5875.05 1356
5875.77 1360
5876.50 1415
5877.22 1453
5877.94 1457
5878.67 1445
5879.39 1538
5880.11 1546
5880.84 1587
5881.56 1544
5882.28 1512
5883.01 1578
5883.73 1566
5884.46 1553
5885.18 1571
5885.90 1561
5886.63 1591
5887.35 1615
5888.08 1594
5888.80 1613
5889.52 1673
5890.25 1657
5890.97 1656
5891.70 1583
5892.42 1630
5893.15 1607
5893.87 1561
5894.59 1600
5895.32 1668
5896.04 1634
5896.77 1627
5897.49 1621
5898.22 1649
5898.94 1641
5899.67 1631
5900.39 1624
5901.12 1751
5901.84 1715
5902.57 1727
5903.29 1780
5904.02 1697
5904.74 1721
5905.47 1748
5906.19 1762
5906.92 1770
5907.64 1810
5908.37 1861
5909.09 1838
5909.82 1871
5910.55 1900
5911.27 1938
5912.00 1949
5912.72 1876
5913.45 1918
5914.17 2008
5914.90 1970
5915.63 2014
5916.35 2038
5917.08 2030
5917.80 2067
5918.53 2079
5919.25 2171
5919.98 2098
5920.71 2129
5921.43 2113
5922.16 2159
5922.89 2222
5923.61 2222
5924.34 2264
5925.06 2271
5925.79 2297
5926.52 2388
5927.24 2422
5927.97 2436
5928.70 2390
5929.42 2375
5930.15 2487
5930.88 2514
5931.60 2508
5932.33 2548
5933.06 2542
5933.78 2603
5934.51 2717
5935.24 2751
5935.97 2772
5936.69 2788
5937.42 2834
5938.15 2799
5938.87 2909
5939.60 3072
5940.33 3044
5941.06 3024
5941.78 3108
5942.51 3275
5943.24 3340
5943.97 3351
5944.69 3504
5945.42 3483
5946.15 3559
5946.88 3641
5947.60 3650
5948.33 3783
5949.06 3876
5949.79 3983
5950.52 4070
5951.24 4089
5951.97 4257
5952.70 4514
5953.43 4673
5954.16 4875
5954.88 5007
5955.61 5051
5956.34 5001
5957.07 4970
5957.80 4816
5958.53 4925
5959.25 4820
5959.98 4701
5960.71 4636
5961.44 4644
5962.17 4725
5962.90 4839
5963.63 4747
5964.36 4844
5965.08 5055
5965.81 5297
5966.54 5563
5967.27 5837
5968.00 6079
5968.73 6348
5969.46 6557
5970.19 6642
5970.92 6432
5971.65 6259
5972.37 6013
5973.10 5912
5973.83 5901
5974.56 5841
5975.29 5753
5976.02 5838
5976.75 5737
5977.48 5798
5978.21 5852
5978.94 5985
5979.67 6089
5980.40 6203
5981.13 6234
5981.86 6346
5982.59 6652
5983.32 6767
5984.05 6807
5984.78 6945
5985.51 7077
5986.24 7193
5986.97 7058
5987.70 7026
5988.43 6950
5989.16 6975
5989.89 6931
5990.62 7094
5991.35 7117
5992.08 7132
5992.81 7222
5993.54 7343
5994.27 7484
5995.00 7499
5995.74 7730
5996.47 7847
5997.20 7891
5997.93 8072
5998.66 8110
5999.39 8024
6000.12 8073
6000.85 8082
6001.58 8031
6002.31 7800
6003.04 7778
6003.78 7568
6004.51 7564
6005.24 7453
6005.97 7295
6006.70 7311
6007.43 7271
6008.16 7503
6008.90 8055
6009.63 8646
6010.36 9484
6011.09 11130
6011.82 12898
6012.55 14622
6013.29 16841
6014.02 18989
6014.75 20686
6015.48 21611
6016.21 21697
6016.95 20805
6017.68 19658
6018.41 17837
6019.14 15605
6019.87 13711
6020.61 11761
6021.34 9980
6022.07 8753
6022.80 7670
6023.54 6798
6024.27 6246
6025.00 5962
6025.73 5605
6026.47 5403
6027.20 5236
6027.93 5142
6028.66 5084
6029.40 5202
6030.13 5158
6030.86 5215
6031.59 5237
6032.33 5150
6033.06 4990
6033.79 4873
6034.53 4810
6035.26 4493
6035.99 4340
6036.73 4295
6037.46 4304
6038.19 4234
6038.93 4150
6039.66 4395
6040.39 4407
6041.13 4385
6041.86 4434
6042.59 4524
6043.33 4498
6044.06 4635
6044.79 4671
6045.53 4653
6046.26 4756
6047.00 4800
6047.73 4724
6048.46 4857
6049.20 4912
6049.93 4978
6050.67 5037
6051.40 5220
6052.13 5374
6052.87 5619
6053.60 5950
6054.34 6143
6055.07 6177
6055.81 6180
6056.54 6037
6057.27 5853
6058.01 5721
6058.74 5485
6059.48 5266
6060.21 5218
6060.95 5183
6061.68 5096
6062.42 4969
6063.15 4971
6063.89 4946
6064.62 4921
6065.36 4735
6066.09 4682
6066.83 4633
6067.56 4565
6068.30 4518
6069.03 4435
6069.77 4399
6070.50 4285
6071.24 4248
6071.97 4233
6072.71 4198
6073.44 4080
6074.18 4090
6074.91 4032
6075.65 3954
6076.39 3976
6077.12 3958
6077.86 3953
6078.59 3946
6079.33 3877
6080.06 3825
6080.80 3744
6081.54 3684
6082.27 3688
6083.01 3613
6083.74 3540
6084.48 3486
6085.22 3381
6085.95 3296
6086.69 3301
6087.42 3272
6088.16 3341
6088.90 3282
6089.63 3241
6090.37 3298
6091.11 3368
6091.84 3329
6092.58 3332
6093.32 3352
6094.05 3293
6094.79 3394
6095.53 3323
6096.26 3268
6097.00 3271
6097.74 3209
6098.47 3236
6099.21 3231
6099.95 3275
6100.69 3214
6101.42 3170
6102.16 3208
6102.90 3228
6103.63 3241
6104.37 3272
6105.11 3263
6105.85 3183
6106.58 3126
6107.32 3145
6108.06 3151
6108.80 3151
6109.53 3127
6110.27 3211
6111.01 3235
6111.75 3223
6112.49 3238
6113.22 3294
6113.96 3382
6114.70 3391
6115.44 3395
6116.17 3384
6116.91 3481
6117.65 3530
6118.39 3579
6119.13 3587
6119.87 3620
6120.60 3581
6121.34 3654
6122.08 3692
6122.82 3536
6123.56 3592
6124.30 3571
6125.03 3689
6125.77 3790
6126.51 3770
6127.25 3760
6127.99 3853
6128.73 3816
6129.47 3866
6130.21 3837
6130.94 3849
6131.68 3840
6132.42 3882
6133.16 3887
6133.90 3979
6134.64 3982
6135.38 4115
6136.12 4216
6136.86 4302
6137.60 4480
6138.34 4647
6139.08 4724
6139.81 4856
6140.55 5046
6141.29 5149
6142.03 5263
6142.77 5249
6143.51 5384
6144.25 5310
6144.99 5243
6145.73 5215
6146.47 5071
6147.21 5060
6147.95 5018
6148.69 5005
6149.43 4991
6150.17 4871
6150.91 4990
6151.65 5073
6152.39 4979
6153.13 4955
6153.87 5077
6154.61 5100
6155.35 5153
6156.09 5169
6156.83 5271
6157.58 5297
6158.32 5491
6159.06 5499
6159.80 5635
6160.54 5647
6161.28 5624
6162.02 5702
6162.76 5960
6163.50 6114
6164.24 6311
6164.98 6531
6165.72 6864
6166.46 7197
6167.21 7441
6167.95 7530
6168.69 7716
6169.43 7809
6170.17 7868
6170.91 7873
6171.65 7683
6172.39 7532
6173.14 7475
6173.88 7466
6174.62 7279
6175.36 7221
6176.10 7236
6176.84 7269
6177.59 7350
6178.33 7703
6179.07 8230
6179.81 8727
6180.55 9850
6181.30 11100
6182.04 12552
6182.78 14392
6183.52 16120
6184.26 17427
6185.01 18192
6185.75 18232
6186.49 17658
6187.23 16339
6187.97 15043
6188.72 13555
6189.46 12247
6190.20 10904
6190.94 9900
6191.69 9120
6192.43 8462
6193.17 8157
6193.92 7932
6194.66 7799
6195.40 7713
6196.14 7619
6196.89 7400
6197.63 7308
6198.37 7283
6199.12 7116
6199.86 6938
6200.60 7037
6201.34 7026
6202.09 7035
6202.83 7073
6203.57 7183
6204.32 7483
6205.06 8041
6205.80 8894
6206.55 10101
6207.29 11945
6208.03 14397
6208.78 17288
6209.52 19806
6210.27 22175
6211.01 23575
6211.75 23964
6212.50 23280
6213.24 21976
6213.98 19475
6214.73 16828
6215.47 14346
6216.22 12263
6216.96 10225
6217.71 8740
6218.45 7521
6219.19 6593
6219.94 5993
6220.68 5602
6221.43 5435
6222.17 5145
6222.92 4953
6223.66 4853
6224.40 4883
6225.15 4881
6225.89 4683
6226.64 4525
6227.38 4437
6228.13 4374
6228.87 4194
6229.62 4030
6230.36 3864
6231.11 3851
6231.85 3710
6232.60 3662
6233.34 3613
6234.09 3621
6234.83 3664
6235.58 3630
6236.32 3597
6237.07 3702
6237.81 3787
6238.56 3793
6239.30 3816
6240.05 3910
6240.80 4060
6241.54 4028
6242.29 4103
6243.03 4153
6243.78 4161
6244.52 4138
6245.27 4088
6246.02 4094
6246.76 4152
6247.51 4192
6248.25 4150
6249.00 4165
6249.75 4203
6250.49 4128
6251.24 4101
6251.98 4020
6252.73 4059
6253.48 3858
6254.22 3888
6254.97 3842
6255.72 3835
6256.46 3775
6257.21 3731
6257.95 3735
6258.70 3738
6259.45 3673
6260.19 3642
6260.94 3666
6261.69 3565
6262.43 3477
6263.18 3530
6263.93 3430
6264.68 3447
6265.42 3409
6266.17 3331
6266.92 3302
6267.66 3313
6268.41 3343
6269.16 3384
6269.91 3294
6270.65 3206
6271.40 3244
6272.15 3267
6272.89 3274
6273.64 3259
6274.39 3250
6275.14 3254
6275.88 3246
6276.63 3117
6277.38 3134
6278.13 3142
6278.88 3121
6279.62 3108
6280.37 3015
6281.12 2962
6281.87 2970
6282.62 2913
6283.36 2892
6284.11 2826
6284.86 2736
6285.61 2746
6286.36 2662
6287.10 2582
6287.85 2660
6288.60 2627
6289.35 2592
6290.10 2566
6290.85 2603
6291.59 2535
6292.34 2540
6293.09 2576
6293.84 2517
6294.59 2454
6295.34 2431
6296.09 2449
6296.84 2394
6297.58 2498
6298.33 2430
6299.08 2387
6299.83 2438
6300.58 2425
6301.33 2338
6302.08 2347
6302.83 2343
6303.58 2330
6304.33 2315
6305.08 2341
6305.83 2344
6306.58 2275
6307.32 2310
6308.07 2283
6308.82 2328
6309.57 2365
6310.32 2398
6311.07 2457
6311.82 2443
6312.57 2400
6313.32 2518
6314.07 2441
6314.82 2564
6315.57 2581
6316.32 2503
6317.07 2577
6317.82 2620
6318.57 2594
6319.32 2609
6320.07 2596
6320.82 2563
6321.57 2499
6322.32 2426
6323.07 2382
6323.82 2364
6324.58 2280
6325.33 2273
6326.08 2294
6326.83 2296
6327.58 2238
6328.33 2218
6329.08 2282
6329.83 2167
6330.58 2180
6331.33 2214
6332.08 2214
6332.83 2196
6333.58 2177
6334.34 2137
6335.09 2116
6335.84 2160
6336.59 2083
6337.34 2105
6338.09 2171
6338.84 2122
6339.59 2137
6340.35 2087
6341.10 2086
6341.85 2074
6342.60 2082
6343.35 2085
6344.10 2080
6344.86 2030
6345.61 2082
6346.36 2008
6347.11 2057
6347.86 2096
6348.62 2111
6349.37 2101
6350.12 2068
6350.87 2139
6351.62 2219
6352.38 2291
6353.13 2304
6353.88 2419
6354.63 2397
6355.38 2452
6356.14 2454
6356.89 2483
6357.64 2526
6358.39 2437
6359.15 2359
6359.90 2297
6360.65 2287
6361.40 2236
6362.16 2175
6362.91 2123
6363.66 2135
6364.42 2124
6365.17 2048
6365.92 2038
6366.67 2141
6367.43 2104
6368.18 2107
6368.93 2137
6369.69 2164
6370.44 2232
6371.19 2179
6371.95 2162
6372.70 2184
6373.45 2134
6374.21 2113
6374.96 2114
6375.71 2128
6376.47 2119
6377.22 2069
6377.98 2039
6378.73 2083
6379.48 2079
6380.24 2051
6380.99 2161
6381.74 2142
6382.50 2149
6383.25 2172
6384.01 2187
6384.76 2190
6385.51 2130
6386.27 2149
6387.02 2041
6387.78 1996
6388.53 2048
6389.29 2073
6390.04 2038
6390.79 2035
6391.55 2049
6392.30 2005
6393.06 2008
6393.81 1974
6394.57 2026
6395.32 1978
6396.08 1982
6396.83 2008
6397.59 1980
6398.34 2013
6399.10 2055
6399.85 2014
6400.61 2028
6401.36 2050
6402.12 1982
6402.87 1968
6403.63 1981
6404.38 1981
6405.14 2006
6405.89 2026
6406.65 2057
6407.40 2016
6408.16 1989
6408.91 2071
6409.67 2107
6410.43 1965
6411.18 2024
6411.94 2129
6412.69 2060
6413.45 2072
6414.20 2077
6414.96 2109
6415.72 2013
6416.47 2008
6417.23 2091
6417.98 2147
6418.74 2091
6419.50 2183
6420.25 2135
6421.01 2158
6421.77 2115
6422.52 2109
6423.28 2181
6424.03 2157
6424.79 2168
6425.55 2210
6426.30 2155
6427.06 2089
6427.82 2172
6428.57 2164
6429.33 2132
6430.09 2119
6430.84 2175
6431.60 2210
6432.36 2251
6433.11 2240
6433.87 2270
6434.63 2293
6435.39 2328
6436.14 2409
6436.90 2460
6437.66 2420
6438.41 2386
6439.17 2492
6439.93 2490
6440.69 2521
6441.44 2654
6442.20 2594
6442.96 2618
6443.72 2616
6444.47 2709
6445.23 2651
6445.99 2673
6446.75 2719
6447.50 2735
6448.26 2738
6449.02 2780
6449.78 2775
6450.54 2760
6451.29 2779
6452.05 2871
6452.81 2947
6453.57 2930
6454.33 2930
6455.08 2908
6455.84 2878
6456.60 2961
6457.36 2947
6458.12 2938
6458.88 2985
6459.64 3002
6460.39 3071
6461.15 3084
6461.91 3134
6462.67 3195
6463.43 3351
6464.19 3350
6464.95 3445
6465.70 3598
6466.46 3711
6467.22 3792
6467.98 3858
6468.74 3816
6469.50 3851
6470.26 3832
6471.02 3844
6471.78 3786
6472.54 3803
6473.30 3731
6474.05 3806
6474.81 3924
6475.57 3874
6476.33 3933
6477.09 4049
6477.85 4073
6478.61 4200
6479.37 4224
6480.13 4411
6480.89 4490
6481.65 4533
6482.41 4520
6483.17 4582
6483.93 4631
6484.69 4720
6485.45 4819
6486.21 4782
6486.97 4826
6487.73 4913
6488.49 4988
6489.25 5098
6490.01 5153
6490.77 5266
6491.53 5204
6492.29 5435
6493.05 5700
6493.81 5896
6494.57 5993
6495.33 5924
6496.10 5932
6496.86 6023
6497.62 5934
6498.38 5886
6499.14 5828
6499.90 5930
6500.66 5974
6501.42 5875
6502.18 5968
6502.94 6078
6503.70 6322
6504.47 6794
6505.23 7532
6505.99 8700
6506.75 10205
6507.51 12410
6508.27 14933
6509.03 17483
6509.79 19735
6510.56 21218
6511.32 21220
6512.08 20753
6512.84 18940
6513.60 17102
6514.36 14869
6515.13 12781
6515.89 10948
6516.65 9464
6517.41 8447
6518.17 7759
6518.94 7171
6519.70 6727
6520.46 6580
6521.22 6498
6521.98 6474
6522.75 6337
6523.51 6376
6524.27 6526
6525.03 6614
6525.79 6899
6526.56 7196
6527.32 7495
6528.08 7832
6528.84 8142
6529.61 8337
6530.37 8514
6531.13 8440
6531.90 8318
6532.66 8225
6533.42 8293
6534.18 8466
6534.95 9140
6535.71 10023
6536.47 11297
6537.24 12700
6538.00 13665
6538.76 14115
6539.53 14147
6540.29 13342
6541.05 12411
6541.82 11029
6542.58 9879
6543.34 8629
6544.11 7622
6544.87 6852
6545.63 6425
6546.40 5971
6547.16 5755
6547.92 5602
6548.69 5519
6549.45 5468
6550.21 5333
6550.98 5306
6551.74 5132
6552.51 5004
6553.27 5034
6554.03 4999
6554.80 5023
6555.56 5028
6556.33 4961
6557.09 5003
6557.85 4966
6558.62 4856
6559.38 4875
6560.15 4959
6560.91 5113
6561.68 5003
6562.44 5059
6563.21 5119
6563.97 5157
6564.74 5227
6565.50 5220
6566.26 5260
6567.03 5307
6567.79 5359
6568.56 5351
6569.32 5309
6570.09 5240
6570.85 5117
6571.62 5197
6572.38 5264
6573.15 5273
6573.91 5423
6574.68 5415
6575.44 5514
6576.21 5575
6576.98 5503
6577.74 5467
6578.51 5410
6579.27 5472
6580.04 5477
6580.80 5393
6581.57 5430
6582.33 5475
6583.10 5544
6583.87 5449
6584.63 5447
6585.40 5438
6586.16 5467
6586.93 5480
6587.70 5536
6588.46 5462
6589.23 5446
6589.99 5451
6590.76 5403
6591.53 5554
6592.29 5679
6593.06 5839
6593.82 6110
6594.59 6446
6595.36 6656
6596.12 6878
6596.89 7019
6597.66 6952
6598.42 6858
6599.19 6728
6599.96 6600
6600.72 6391
6601.49 5984
6602.26 5613
6603.02 5306
6603.79 5129
6604.56 5048
6605.33 4969
6606.09 4824
6606.86 4637
6607.63 4600
6608.39 4691
6609.16 4673
6609.93 4596
6610.70 4616
6611.46 4578
6612.23 4667
6613.00 4610
6613.77 4614
6614.53 4450
6615.30 4438
6616.07 4508
6616.84 4522
6617.60 4527
6618.37 4525
6619.14 4603
6619.91 4605
6620.68 4580
6621.44 4773
6622.21 5003
6622.98 5275
6623.75 5520
6624.52 5540
6625.28 5708
6626.05 5831
6626.82 5637
6627.59 5509
6628.36 5229
6629.13 5027
6629.89 4884
6630.66 4707
6631.43 4570
6632.20 4540
6632.97 4655
6633.74 4794
6634.51 4925
6635.27 5044
6636.04 5328
6636.81 5585
6637.58 5635
6638.35 5650
6639.12 5778
6639.89 5857
6640.66 5904
6641.43 6016
6642.19 6016
6642.96 6144
6643.73 6251
6644.50 6141
6645.27 6049
6646.04 5854
6646.81 5429
6647.58 5095
6648.35 4803
6649.12 4541
6649.89 4325
6650.66 3992
6651.43 3981
6652.20 3817
6652.97 3715
6653.74 3676
6654.51 3655
6655.28 3561
6656.05 3582
6656.82 3601
6657.59 3574
6658.36 3503
6659.13 3427
6659.90 3406
6660.67 3337
6661.44 3325
6662.21 3311
6662.98 3263
6663.75 3269
6664.52 3255
6665.29 3244
6666.06 3191
6666.83 3277
6667.60 3339
6668.37 3405
6669.14 3344
6669.91 3351
6670.68 3411
6671.46 3466
6672.23 3475
6673.00 3525
6673.77 3568
6674.54 3486
6675.31 3481
6676.08 3494
6676.85 3529
6677.62 3475
6678.40 3431
6679.17 3602
6679.94 3595
6680.71 3625
6681.48 3720
6682.25 3640
6683.02 3738
6683.80 3810
6684.57 3925
6685.34 3955
6686.11 4008
6686.88 4160
6687.65 4291
6688.43 4219
6689.20 4206
6689.97 3927
6690.74 3714
6691.51 3653
6692.29 3473
6693.06 3315
6693.83 3167
6694.60 3249
6695.37 3094
6696.15 3074
6696.92 3081
6697.69 3021
6698.46 3032
6699.24 2945
6700.01 2921
6700.78 2966
6701.55 2956
6702.33 2902
6703.10 2831
6703.87 2903
6704.64 2916
6705.42 2838
6706.19 2831
6706.96 2848
6707.74 2785
6708.51 2773
6709.28 2683
6710.06 2706
6710.83 2771
6711.60 2672
6712.37 2595
6713.15 2679
6713.92 2575
6714.69 2563
6715.47 2607
6716.24 2548
6717.01 2562
6717.79 2532
6718.56 2517
6719.34 2562
6720.11 2561
6720.88 2495
6721.66 2398
6722.43 2506
6723.20 2536
6723.98 2505
6724.75 2464
6725.53 2520
6726.30 2448
6727.07 2424
6727.85 2445
6728.62 2490
6729.40 2480
6730.17 2491
6730.95 2562
6731.72 2525
6732.49 2500
6733.27 2516
6734.04 2507
6734.82 2538
6735.59 2535
6736.37 2497
6737.14 2537
6737.92 2621
6738.69 2624
6739.47 2595
6740.24 2606
6741.01 2613
6741.79 2560
6742.56 2609
6743.34 2637
6744.11 2671
6744.89 2651
6745.67 2596
6746.44 2668
6747.22 2617
6747.99 2613
6748.77 2704
6749.54 2756
6750.32 2809
6751.09 2910
6751.87 2934
6752.64 3049
6753.42 3189
6754.19 3354
6754.97 3394
6755.75 3377
6756.52 3339
6757.30 3183
6758.07 3198
6758.85 3114
6759.63 2986
6760.40 2954
6761.18 2953
6761.95 2869
6762.73 2885
6763.51 2860
6764.28 2765
6765.06 2771
6765.83 2760
6766.61 2747
6767.39 2710
6768.16 2710
6768.94 2711
6769.72 2809
6770.49 2744
6771.27 2684
6772.05 2612
6772.82 2583
6773.60 2583
6774.38 2543
6775.15 2519
6775.93 2478
6776.71 2443
6777.48 2434
6778.26 2394
6779.04 2436
6779.82 2454
6780.59 2439
6781.37 2440
6782.15 2380
6782.92 2376
6783.70 2373
6784.48 2372
6785.26 2360
6786.03 2346
6786.81 2284
6787.59 2234
6788.37 2283
6789.14 2222
6789.92 2238
6790.70 2271
6791.48 2212
6792.25 2208
6793.03 2156
6793.81 2241
6794.59 2166
6795.37 2113
6796.14 2083
6796.92 2076
6797.70 2128
6798.48 2051
6799.26 2144
6800.04 2170
6800.81 2153
6801.59 2081
6802.37 2103
6803.15 2131
6803.93 2138
6804.71 2104
6805.48 2185
6806.26 2172
6807.04 2229
6807.82 2184
6808.60 2138
6809.38 2142
6810.16 2202
6810.94 2189
6811.71 2218
6812.49 2133
6813.27 2069
6814.05 2077
6814.83 2166
6815.61 2245
6816.39 2195
6817.17 2219
6817.95 2204
6818.73 2173
6819.51 2243
6820.29 2278
6821.07 2253
6821.84 2201
6822.62 2222
6823.40 2218
6824.18 2243
6824.96 2193
6825.74 2178
6826.52 2211
6827.30 2241
6828.08 2232
6828.86 2277
6829.64 2198
6830.42 2166
6831.20 2205
6831.98 2231
6832.76 2214
6833.54 2235
6834.32 2250
6835.10 2323
6835.88 2527
6836.66 2632
6837.44 2839
6838.22 3060
6839.01 3563
6839.79 3749
6840.57 4015
6841.35 4168
6842.13 4244
6842.91 4170
6843.69 3969
6844.47 3620
6845.25 3349
6846.03 3247
6846.81 3054
6847.59 2957
6848.37 2865
6849.16 3043
6849.94 3194
6850.72 3549
6851.50 3727
6852.28 4026
6853.06 4228
6853.84 4216
6854.62 4171
6855.41 3977
6856.19 3770
6856.97 3560
6857.75 3282
6858.53 3069
6859.31 2973
6860.10 2754
6860.88 2757
6861.66 2591
6862.44 2568
6863.22 2550
6864.00 2577
6864.79 2576
6865.57 2529
6866.35 2515
6867.13 2611
6867.91 2603
6868.70 2610
6869.48 2610
6870.26 2602
6871.04 2693
6871.83 2640
6872.61 2645
6873.39 2629
6874.17 2694
6874.96 2721
6875.74 2835
6876.52 2836
6877.30 2890
6878.09 2929
6878.87 3021
6879.65 3130
6880.43 3304
6881.22 3424
6882.00 3711
6882.78 3993
6883.57 4130
6884.35 4419
6885.13 4498
6885.92 4417
6886.70 4269
6887.48 4196
6888.27 4092
6889.05 4079
6889.83 4212
6890.62 4272
6891.40 4414
6892.18 4245
6892.97 4125
6893.75 3916
6894.53 3819
6895.32 3699
6896.10 3607
6896.88 3432
6897.67 3430
6898.45 3420
6899.24 3415
6900.02 3334
6900.80 3337
6901.59 3400
6902.37 3456
6903.16 3474
6903.94 3420
6904.73 3322
6905.51 3415
6906.29 3356
6907.08 3308
6907.86 3303
6908.65 3277
6909.43 3240
6910.22 3193
6911.00 3176
6911.79 3090
6912.57 3107
6913.35 3102
6914.14 3250
6914.92 3184
6915.71 3170
6916.49 3175
6917.28 3209
6918.06 3174
6918.85 3186
6919.63 3280
6920.42 3219
6921.20 3246
6921.99 3228
6922.78 3320
6923.56 3337
6924.35 3385
6925.13 3314
6925.92 3448
6926.70 3598
6927.49 3585
6928.27 3567
6929.06 3725
6929.84 3690
6930.63 3660
6931.42 3722
6932.20 3719
6932.99 3760
6933.77 3752
6934.56 3777
6935.35 3816
6936.13 3851
6936.92 3886
6937.70 4027
6938.49 4154
6939.28 4209
6940.06 4391
6940.85 4537
6941.63 4765
6942.42 5105
6943.21 5339
6943.99 5664
6944.78 5968
6945.57 6018
6946.35 6110
6947.14 6033
6947.93 6047
6948.71 5877
6949.50 5861
6950.29 5817
6951.07 5748
6951.86 5629
6952.65 5471
6953.44 5376
6954.22 5278
6955.01 5227
6955.80 5179
6956.58 5211
6957.37 5177
6958.16 5207
6958.95 5141
6959.73 5137
6960.52 5239
6961.31 5302
6962.09 5337
6962.88 5481
6963.67 5453
6964.46 5635
6965.25 5743
6966.03 5806
6966.82 6128
6967.61 6469
6968.40 6571
6969.18 6954
6969.97 7332
6970.76 7521
6971.55 7762
6972.34 7914
6973.12 7751
6973.91 7925
6974.70 7881
6975.49 7966
6976.28 7873
6977.07 7818
6977.85 8023
6978.64 8118
6979.43 8315
6980.22 8646
6981.01 9209
6981.80 9929
6982.59 11404
6983.37 13338
6984.16 15702
6984.95 18621
6985.74 21909
6986.53 25138
6987.32 27729
6988.11 29362
6988.90 29651
6989.69 28523
6990.47 26513
6991.26 23724
6992.05 20124
6992.84 16849
6993.63 14166
6994.42 11833
6995.21 9911
6996.00 8342
6996.79 7247
6997.58 6465
6998.37 5787
6999.16 5399
6999.95 5142
7000.74 4812
7001.53 4581
7002.32 4542
7003.11 4403
7003.90 4324
7004.69 4125
7005.48 3966
7006.27 3774
7007.06 3589
7007.85 3499
7008.64 3379
7009.43 3277
7010.22 3278
7011.01 3336
7011.80 3365
7012.59 3425
7013.38 3633
7014.17 3714
7014.96 3819
7015.75 3996
7016.54 4075
7017.33 4027
7018.12 3876
7018.91 3859
7019.70 3735
7020.49 3691
7021.28 3636
7022.07 3625
7022.87 3698
7023.66 3765
7024.45 3761
7025.24 3878
7026.03 3901
7026.82 3899
7027.61 3888
7028.40 3968
7029.19 3880
7029.99 3805
7030.78 3758
7031.57 3709
7032.36 3636
7033.15 3582
7033.94 3491
7034.74 3558
7035.53 3489
7036.32 3503
7037.11 3545
7037.90 3547
7038.69 3635
7039.49 3595
7040.28 3591
7041.07 3672
7041.86 3651
7042.65 3597
7043.45 3660
7044.24 3785
7045.03 3741
7045.82 3819
7046.61 3821
7047.41 3777
7048.20 3806
7048.99 3982
7049.78 3982
7050.58 4056
7051.37 4264
7052.16 4423
7052.95 4418
7053.75 4313
7054.54 4124
7055.33 3881
7056.13 3842
7056.92 3685
7057.71 3512
7058.50 3445
7059.30 3396
7060.09 3303
7060.88 3378
7061.68 3339
7062.47 3243
7063.26 3127
7064.06 3082
7064.85 3054
7065.64 3068
7066.44 3040
7067.23 3023
7068.02 2979
7068.82 2919
7069.61 2889
7070.40 2833
7071.20 2804
7071.99 2754
7072.78 2748
7073.58 2659
7074.37 2598
7075.17 2553
7075.96 2493
7076.75 2501
7077.55 2473
7078.34 2425
7079.14 2421
7079.93 2356
7080.72 2380
7081.52 2376
7082.31 2384
7083.11 2303
7083.90 2357
7084.70 2374
7085.49 2357
7086.28 2265
7087.08 2238
7087.87 2279
7088.67 2323
7089.46 2344
7090.26 2391
7091.05 2377
7091.85 2304
7092.64 2265
7093.44 2145
7094.23 2100
7095.03 2091
7095.82 2095
7096.62 2094
7097.41 1974
7098.21 2021
7099.00 1939
7099.80 2001
7100.59 1941
7101.39 1892
7102.18 1925
7102.98 1862
7103.77 1868
7104.57 1849
7105.37 1853
7106.16 1839
7106.96 1853
7107.75 1852
7108.55 1836
7109.34 1773
7110.14 1770
7110.94 1763
7111.73 1723
7112.53 1769
7113.32 1792
7114.12 1788
7114.92 1782
7115.71 1760
7116.51 1819
7117.30 1828
7118.10 1806
7118.90 1858
7119.69 1828
7120.49 1832
7121.29 1825
7122.08 1782
7122.88 1719
7123.68 1792
7124.47 1722
7125.27 1730
7126.07 1705
7126.86 1697
7127.66 1740
7128.46 1714
7129.25 1810
7130.05 1842
7130.85 1810
7131.64 1873
7132.44 1924
7133.24 1873
7134.04 1895
7134.83 1860
7135.63 1852
7136.43 1796
7137.23 1770
7138.02 1671
7138.82 1669
7139.62 1615
7140.42 1561
7141.21 1590
7142.01 1597
7142.81 1590
7143.61 1612
7144.40 1590
7145.20 1612
7146.00 1600
7146.80 1558
7147.59 1559
7148.39 1566
7149.19 1540
7149.99 1498
7150.79 1549
7151.59 1482
7152.38 1488
7153.18 1525
7153.98 1536
7154.78 1513
7155.58 1520
7156.38 1580
7157.17 1619
7157.97 1612
7158.77 1617
7159.57 1627
7160.37 1628
7161.17 1649
7161.97 1577
7162.76 1574
7163.56 1597
7164.36 1545
7165.16 1530
7165.96 1490
7166.76 1526
7167.56 1533
7168.36 1537
7169.16 1516
7169.96 1446
7170.75 1400
7171.55 1462
7172.35 1429
7173.15 1434
7173.95 1368
7174.75 1404
7175.55 1392
7176.35 1409
7177.15 1407
7177.95 1366
7178.75 1328
7179.55 1327
7180.35 1351
7181.15 1377
7181.95 1405
7182.75 1389
7183.55 1444
7184.35 1476
7185.15 1454
7185.95 1464
7186.75 1447
7187.55 1414
7188.35 1384
7189.15 1357
7189.95 1336
7190.75 1308
7191.55 1291
7192.35 1321
7193.15 1322
7193.95 1309
7194.75 1312
7195.55 1271
7196.35 1288
7197.15 1313
7197.95 1294
7198.76 1320
7199.56 1356
7200.36 1305
7201.16 1300
7201.96 1321
7202.76 1303
7203.56 1291
7204.36 1304
7205.16 1257
7205.96 1290
7206.77 1285
7207.57 1326
7208.37 1256
7209.17 1258
7209.97 1270
7210.77 1257
7211.57 1280
7212.38 1311
7213.18 1255
7213.98 1250
7214.78 1302
7215.58 1278
7216.38 1331
7217.19 1327
7217.99 1376
7218.79 1324
7219.59 1285
7220.39 1289
7221.20 1331
7222.00 1322
7222.80 1336
7223.60 1357
7224.40 1369
7225.21 1344
7226.01 1363
7226.81 1367
7227.61 1344
7228.42 1352
7229.22 1319
7230.02 1329
7230.82 1315
7231.63 1339
7232.43 1380
7233.23 1418
7234.03 1397
7234.84 1463
7235.64 1507
7236.44 1586
7237.25 1681
7238.05 1712
7238.85 1723
7239.65 1851
7240.46 1740
7241.26 1662
7242.06 1641
7242.87 1563
7243.67 1449
7244.47 1423
7245.28 1410
7246.08 1381
7246.88 1402
7247.69 1352
7248.49 1343
7249.30 1395
7250.10 1409
7250.90 1388
7251.71 1379
7252.51 1370
7253.31 1343
7254.12 1347
7254.92 1346
7255.73 1374
7256.53 1372
7257.33 1377
7258.14 1388
7258.94 1410
7259.75 1405
7260.55 1394
7261.35 1456
7262.16 1373
7262.96 1344
7263.77 1414
7264.57 1365
7265.38 1342
7266.18 1401
7266.99 1382
7267.79 1394
7268.59 1372
7269.40 1389
7270.20 1369
7271.01 1403
7271.81 1416
7272.62 1366
7273.42 1354
7274.23 1416
7275.03 1447
7275.84 1451
7276.64 1431
7277.45 1416
7278.25 1472
7279.06 1461
7279.86 1486
7280.67 1574
7281.48 1567
7282.28 1609
7283.09 1759
7283.89 1868
7284.70 1969
7285.50 2079
7286.31 2173
7287.11 2218
7287.92 2199
7288.73 2194
7289.53 2102
7290.34 2021
7291.14 1945
7291.95 1774
7292.76 1824
7293.56 1650
7294.37 1618
7295.17 1538
7295.98 1569
7296.79 1622
7297.59 1658
7298.40 1545
7299.21 1577
7300.01 1604
7300.82 1572
7301.62 1634
7302.43 1626
7303.24 1656
7304.04 1674
7304.85 1694
7305.66 1714
7306.46 1596
7307.27 1577
7308.08 1631
7308.89 1698
7309.69 1708
7310.50 1788
7311.31 1807
7312.11 1885
7312.92 1792
7313.73 1837
7314.53 1867
7315.34 1887
7316.15 1950
7316.96 1987
7317.76 2046
7318.57 2253
7319.38 2486
7320.19 2639
7320.99 2826
7321.80 2916
7322.61 2947
7323.42 2914
7324.22 2628
7325.03 2476
7325.84 2414
7326.65 2247
7327.46 2009
7328.26 1970
7329.07 1875
7329.88 1858
7330.69 1893
7331.50 1863
7332.30 1716
7333.11 1778
7333.92 1813
7334.73 1782
7335.54 1818
7336.35 1769
7337.15 1780
7337.96 1743
7338.77 1777
7339.58 1810
7340.39 1811
7341.20 1843
7342.01 1757
7342.82 1779
7343.62 1788
7344.43 1776
7345.24 1766
7346.05 1715
7346.86 1624
7347.67 1641
7348.48 1596
7349.29 1592
7350.10 1641
7350.91 1561
7351.71 1524
7352.52 1483
7353.33 1550
7354.14 1554
7354.95 1602
7355.76 1602
7356.57 1550
7357.38 1563
7358.19 1562
7359.00 1600
7359.81 1628
7360.62 1654
7361.43 1674
7362.24 1774
7363.05 1774
7363.86 1784
7364.67 1780
7365.48 1776
7366.29 1775
7367.10 1644
7367.91 1646
7368.72 1622
7369.53 1537
7370.34 1535
7371.15 1484
7371.96 1451
7372.77 1433
7373.58 1421
7374.39 1409
7375.20 1414
7376.01 1391
7376.82 1407
7377.63 1385
7378.45 1450
7379.26 1390
7380.07 1427
7380.88 1483
7381.69 1527
7382.50 1551
7383.31 1588
7384.12 1562
7384.93 1581
7385.74 1546
7386.56 1498
7387.37 1476
7388.18 1489
7388.99 1480
7389.80 1403
7390.61 1381
7391.42 1360
7392.24 1323
7393.05 1261
7393.86 1321
7394.67 1310
7395.48 1294
7396.29 1282
7397.10 1303
7397.92 1257
7398.73 1234
7399.54 1247
7400.35 1310
7401.16 1295
7401.98 1299
7402.79 1282
7403.60 1318
7404.41 1308
7405.23 1310
7406.04 1264
7406.85 1270
7407.66 1214
7408.47 1228
7409.29 1214
7410.10 1197
7410.91 1194
7411.72 1179
7412.54 1179
7413.35 1165
7414.16 1207
7414.98 1220
7415.79 1187
7416.60 1161
7417.41 1165
7418.23 1124
7419.04 1143
7419.85 1135
7420.67 1145
7421.48 1156
7422.29 1097
7423.11 1069
7423.92 1105
7424.73 1126
7425.54 1167
7426.36 1125
7427.17 1146
7427.99 1149
7428.80 1159
7429.61 1153
7430.43 1150
7431.24 1141
7432.05 1115
7432.87 1147
7433.68 1087
7434.49 1104
7435.31 1145
7436.12 1120
7436.94 1114
7437.75 1072
7438.56 1074
7439.38 1097
7440.19 1168
7441.01 1136
7441.82 1123
7442.64 1125
7443.45 1093
7444.26 1091
7445.08 1123
7445.89 1112
7446.71 1061
7447.52 1057
7448.34 1075
7449.15 1063
7449.97 1021
7450.78 1029
7451.59 1082
7452.41 1077
7453.22 1024
7454.04 1067
7454.85 1068
7455.67 1089
7456.48 1091
7457.30 1052
7458.11 1032
7458.93 1076
7459.74 1090
7460.56 1041
7461.38 1041
7462.19 1031
7463.01 1064
7463.82 1088
7464.64 1105
7465.45 1064
7466.27 1060
7467.08 1086
7467.90 1027
7468.72 1045
7469.53 1054
7470.35 1089
7471.16 1116
7471.98 1131
7472.79 1092
7473.61 1085
7474.43 1110
7475.24 1103
7476.06 1089
7476.87 1089
7477.69 1128
7478.51 1111
7479.32 1040
7480.14 1078
7480.96 1063
7481.77 1030
7482.59 1062
7483.41 1056
7484.22 1064
7485.04 1099
7485.85 1075
7486.67 1110
7487.49 1113
7488.31 1066
7489.12 1082
7489.94 1111
7490.76 1138
7491.57 1070
7492.39 1055
7493.21 1045
7494.02 1038
7494.84 1067
7495.66 1013
7496.48 1068
7497.29 1066
7498.11 1047
7498.93 1050
7499.74 1059
7500.56 1104
7501.38 1124
7502.20 1075
7503.01 1059
7503.83 1018
7504.65 1050
7505.47 1063
7506.29 1074
7507.10 1068
7507.92 1054
7508.74 1052
7509.56 1041
7510.37 1066
7511.19 1053
7512.01 1030
7512.83 1058
7513.65 1033
7514.47 1027
7515.28 1038
7516.10 1054
7516.92 1048
7517.74 1020
7518.56 1008
7519.38 1020
7520.19 1028
7521.01 1055
7521.83 1035
7522.65 1121
7523.47 1096
7524.29 1132
7525.11 1075
7525.92 1079
7526.74 1073
7527.56 1061
7528.38 1073
7529.20 1057
7530.02 1070
7530.84 1098
7531.66 1059
7532.48 1056
7533.30 1065
7534.12 1105
7534.93 1089
7535.75 1054
7536.57 1050
7537.39 1032
7538.21 1047
7539.03 1035
7539.85 1021
7540.67 1030
7541.49 1044
7542.31 1012
7543.13 1053
7543.95 1023
7544.77 1016
7545.59 1060
7546.41 1077
7547.23 1054
7548.05 1067
7548.87 1115
7549.69 1061
7550.51 1049
7551.33 1039
7552.15 1040
7552.97 991
7553.79 1039
7554.61 1043
7555.43 1010
7556.25 1024
7557.07 1054
7557.89 1092
7558.71 1040
7559.53 1037
7560.36 1050
7561.18 1071
7562.00 1087
7562.82 1112
7563.64 1141
7564.46 1116
7565.28 1078
7566.10 1064
7566.92 1052
7567.74 1090
7568.56 1032
7569.39 1015
7570.21 1059
7571.03 1099
7571.85 1055
7572.67 1034
7573.49 1041
7574.31 1054
7575.14 1030
7575.96 1102
7576.78 1055
7577.60 1051
7578.42 1046
7579.24 1061
7580.06 1041
7580.89 1101
7581.71 1070
7582.53 1044
7583.35 1079
7584.17 1077
7585.00 1108
7585.82 1123
7586.64 1065
7587.46 1057
7588.29 1086
7589.11 1133
7589.93 1143
7590.75 1165
7591.57 1215
7592.40 1150
7593.22 1180
7594.04 1167
7594.86 1129
7595.69 1175
7596.51 1185
7597.33 1244
7598.15 1207
7598.98 1229
7599.80 1246
7600.62 1201
7601.45 1257
7602.27 1246
7603.09 1257
7603.92 1343
7604.74 1315
7605.56 1335
7606.38 1372
7607.21 1398
7608.03 1338
7608.85 1337
7609.68 1337
7610.50 1312
7611.32 1296
7612.15 1278
7612.97 1298
7613.80 1305
7614.62 1263
7615.44 1285
7616.27 1298
7617.09 1335
7617.91 1400
7618.74 1361
7619.56 1459
7620.39 1504
7621.21 1511
7622.03 1499
7622.86 1502
7623.68 1467
7624.51 1379
7625.33 1396
7626.15 1442
7626.98 1376
7627.80 1439
7628.63 1454
7629.45 1357
7630.28 1364
7631.10 1397
7631.93 1373
7632.75 1355
7633.58 1330
7634.40 1338
7635.22 1400
7636.05 1358
7636.87 1334
7637.70 1343
7638.52 1300
7639.35 1223
7640.17 1236
7641.00 1211
7641.82 1172
7642.65 1191
7643.47 1191
7644.30 1205
7645.13 1249
7645.95 1215
7646.78 1246
7647.60 1271
7648.43 1288
7649.25 1316
7650.08 1289
7650.90 1268
7651.73 1242
7652.55 1241
7653.38 1223
7654.21 1211
7655.03 1226
7655.86 1266
7656.68 1184
7657.51 1166
7658.34 1117
7659.16 1100
7659.99 1080
7660.81 1089
7661.64 1132
7662.47 1101
7663.29 1106
7664.12 1130
7664.95 1109
7665.77 1087
7666.60 1133
7667.42 1092
7668.25 1085
7669.08 1138
7669.90 1119
7670.73 1104
7671.56 1076
7672.38 1072
7673.21 1090
7674.04 1075
7674.87 1053
7675.69 1025
7676.52 1021
7677.35 1073
7678.17 1034
7679.00 1000
7679.83 1053
7680.65 1136
7681.48 1103
7682.31 1097
7683.14 1093
7683.96 1122
7684.79 1092
7685.62 1127
7686.45 1176
7687.27 1168
7688.10 1201
7688.93 1209
7689.76 1196
7690.58 1107
7691.41 1178
7692.24 1114
7693.07 1114
7693.90 1100
7694.72 1095
7695.55 1056
7696.38 1060
7697.21 1102
7698.04 1114
7698.86 1075
7699.69 1112
7700.52 1139
7701.35 1092
7702.18 1101
7703.01 1111
7703.83 1121
7704.66 1080
7705.49 1091
7706.32 1034
7707.15 1037
7707.98 1053
7708.81 1062
7709.63 1026
7710.46 1051
7711.29 1094
7712.12 1071
7712.95 1056
7713.78 1068
7714.61 1045
7715.44 1050
7716.27 1022
7717.10 1072
7717.93 1053
7718.75 1006
7719.58 1015
7720.41 1022
7721.24 1101
7722.07 1028
7722.90 992
7723.73 1032
7724.56 1041
7725.39 1014
7726.22 1049
7727.05 1044
7727.88 1052
7728.71 1108
7729.54 1109
7730.37 1163
7731.20 1120
7732.03 1128
7732.86 1140
7733.69 1099
7734.52 1104
7735.35 1127
7736.18 1040
7737.01 1028
7737.84 1017
7738.67 1008
7739.50 976
7740.33 956
7741.16 995
7741.99 1018
7742.82 984
7743.65 1003
7744.48 1029
7745.31 997
7746.14 1019
7746.98 1078
7747.81 1146
7748.64 1157
7749.47 1155
7750.30 1182
7751.13 1176
7751.96 1186
7752.79 1167
7753.62 1084
7754.45 1096
7755.29 1069
7756.12 1024
7756.95 1016
7757.78 967
7758.61 964
7759.44 955
7760.27 1013
7761.11 1001
7761.94 997
7762.77 932
7763.60 949
7764.43 925
7765.26 958
7766.10 969
7766.93 956
7767.76 1017
7768.59 1015
7769.42 1014
7770.26 949
7771.09 990
7771.92 981
7772.75 1012
7773.58 1002
7774.42 1003
7775.25 980
7776.08 950
7776.91 940
7777.75 955
7778.58 957
7779.41 928
7780.24 962
7781.08 960
7781.91 1023
7782.74 976
7783.57 966
7784.41 961
7785.24 1007
7786.07 1043
7786.91 1037
7787.74 996
7788.57 1032
7789.40 969
7790.24 961
7791.07 992
7791.90 1012
7792.74 986
7793.57 1016
7794.40 1020
7795.24 984
7796.07 999
7796.90 1009
7797.74 1041
7798.57 1047
7799.40 1047
7800.24 1001
7801.07 1044
7801.91 1033
7802.74 1057
7803.57 1058
7804.41 1054
7805.24 1076
7806.07 1121
7806.91 1131
7807.74 1119
7808.58 1114
7809.41 1069
7810.25 1130
7811.08 1109
7811.91 1089
7812.75 1143
7813.58 1202
7814.42 1184
7815.25 1188
7816.09 1185
7816.92 1202
7817.75 1253
7818.59 1299
7819.42 1340
7820.26 1349
7821.09 1351
7821.93 1337
7822.76 1354
7823.60 1293
7824.43 1321
7825.27 1336
7826.10 1388
7826.94 1318
7827.77 1352
7828.61 1314
7829.44 1285
7830.28 1298
7831.11 1245
7831.95 1298
7832.78 1249
7833.62 1263
7834.46 1285
7835.29 1327
7836.13 1331
7836.96 1379
7837.80 1362
7838.63 1302
7839.47 1386
7840.31 1365
7841.14 1314
7841.98 1245
7842.81 1231
7843.65 1176
7844.48 1194
7845.32 1167
7846.16 1162
7846.99 1114
7847.83 1135
7848.67 1172
7849.50 1138
7850.34 1063
7851.17 1086
7852.01 1117
7852.85 1080
7853.68 1054
7854.52 1077
7855.36 1066
7856.19 1082
7857.03 1123
7857.87 1103
7858.70 1082
7859.54 1096
7860.38 1124
7861.21 1118
7862.05 1095
7862.89 1091
7863.72 1089
7864.56 1060
7865.40 1045
7866.24 1104
7867.07 1093
7867.91 1113
7868.75 1115
7869.59 1090
7870.42 1096
7871.26 1121
7872.10 1123
7872.94 1132
7873.77 1095
7874.61 1108
7875.45 1174
7876.29 1207
7877.12 1216
7877.96 1217
7878.80 1251
7879.64 1294
7880.47 1300
7881.31 1299
7882.15 1408
7882.99 1371
7883.83 1433
7884.66 1384
7885.50 1377
7886.34 1316
7887.18 1306
7888.02 1275
7888.86 1255
7889.69 1218
7890.53 1187
7891.37 1224
7892.21 1224
7893.05 1222
7893.89 1249
7894.73 1240
7895.56 1199
7896.40 1209
7897.24 1188
7898.08 1178
7898.92 1142
7899.76 1156
7900.60 1177
7901.44 1152
7902.28 1130
7903.12 1129
7903.95 1120
7904.79 1168
7905.63 1114
7906.47 1144
7907.31 1130
7908.15 1122
7908.99 1128
7909.83 1098
7910.67 1193
7911.51 1192
7912.35 1164
7913.19 1186
7914.03 1214
7914.87 1258
7915.71 1304
7916.55 1334
7917.39 1390
7918.23 1457
7919.07 1446
7919.91 1528
7920.75 1558
7921.59 1585
7922.43 1499
7923.27 1435
7924.11 1350
7924.95 1363
7925.79 1312
7926.63 1237
7927.47 1184
7928.31 1173
7929.15 1114
7929.99 1123
7930.83 1052
7931.67 1096
7932.51 1058
7933.35 1036
7934.19 1037
7935.04 1043
7935.88 1038
7936.72 992
7937.56 1000
7938.40 1010
7939.24 1011
7940.08 965
7940.92 991
7941.76 973
7942.60 997
7943.45 997
7944.29 1001
7945.13 1066
7945.97 1005
7946.81 1005
7947.65 1045
7948.49 1042
7949.34 1031
7950.18 1042
7951.02 1060
7951.86 1016
7952.70 1027
7953.54 1036
7954.39 1062
7955.23 1045
7956.07 1051
7956.91 1049
7957.75 1153
7958.60 1154
7959.44 1131
7960.28 1136
7961.12 1157
7961.96 1168
7962.81 1170
7963.65 1106
7964.49 1119
7965.33 1155
7966.18 1203
7967.02 1240
7967.86 1249
7968.70 1306
7969.55 1285
7970.39 1339
7971.23 1337
7972.08 1321
7972.92 1289
7973.76 1206
7974.60 1166
7975.45 1133
7976.29 1139
7977.13 1077
7977.98 1026
7978.82 1069
7979.66 989
7980.51 994
7981.35 1006
7982.19 1004
7983.04 999
7983.88 961
7984.72 996
7985.57 1026
7986.41 1025
7987.25 982
7988.10 985
7988.94 978
7989.78 967
7990.63 960
7991.47 964
7992.32 916
7993.16 914
7994.00 881
7994.85 879
7995.69 910
7996.54 873
7997.38 896
7998.22 859
7999.07 869
7999.91 868
8000.76 891
8001.60 880
8002.45 874
8003.29 861
8004.13 885
8004.98 904
8005.82 887
8006.67 920
8007.51 889
8008.36 808
8009.20 829
8010.05 847
8010.89 822
8011.74 801
8012.58 806
8013.43 806
8014.27 789
8015.12 805
8015.96 806
8016.81 812
8017.65 811
8018.50 820
8019.34 804
8020.19 805
8021.03 817
8021.88 765
8022.72 807
8023.57 824
8024.41 823
8025.26 805
8026.11 819
8026.95 825
8027.80 802
8028.64 777
8029.49 770
8030.33 792
8031.18 834
8032.03 849
8032.87 819
8033.72 774
8034.56 744
8035.41 778
8036.26 818
8037.10 833
8037.95 803
8038.80 797
8039.64 817
8040.49 815
8041.34 797
8042.18 847
8043.03 831
8043.87 816
8044.72 813
8045.57 832
8046.41 840
8047.26 800
8048.11 844
8048.96 853
8049.80 827
8050.65 824
8051.50 871
8052.34 845
8053.19 753
8054.04 783
8054.88 805
8055.73 809
8056.58 799
8057.43 770
8058.27 786
8059.12 779
8059.97 778
8060.82 792
8061.66 777
8062.51 771
8063.36 756
8064.21 769
8065.05 800
8065.90 782
8066.75 775
8067.60 837
8068.44 752
8069.29 731
8070.14 772
8070.99 763
8071.84 775
8072.68 783
8073.53 800
8074.38 774
8075.23 765
8076.08 710
8076.93 757
8077.77 754
8078.62 763
8079.47 777
8080.32 768
8081.17 770
8082.02 730
8082.87 740
8083.71 740
8084.56 777
8085.41 774
8086.26 781
8087.11 818
8087.96 776
8088.81 772
8089.66 773
8090.51 775
8091.35 799
8092.20 794
8093.05 793
8093.90 748
8094.75 735
8095.60 765
8096.45 814
8097.30 754
8098.15 772
8099.00 793
8099.85 783
8100.70 744
8101.55 752
8102.40 740
8103.25 741
8104.10 763
8104.95 738
8105.80 773
8106.65 792
8107.50 781
8108.35 792
8109.20 774
8110.05 805
8110.90 775
8111.75 802
8112.60 763
8113.45 763
8114.30 759
8115.15 794
8116.00 766
8116.85 751
8117.70 767
8118.55 767
8119.40 759
8120.25 797
8121.10 826
8121.95 789
8122.80 818
8123.65 835
8124.50 814
8125.35 786
8126.20 764
8127.06 832
8127.91 783
8128.76 772
8129.61 833
8130.46 847
8131.31 807
8132.16 752
8133.01 794
8133.86 875
8134.72 855
8135.57 844
8136.42 855
8137.27 833
8138.12 818
8138.97 784
8139.83 806
8140.68 823
8141.53 807
8142.38 805
8143.23 816
8144.08 840
8144.94 799
8145.79 797
8146.64 813
8147.49 824
8148.34 800
8149.20 793
8150.05 809
8150.90 806
8151.75 794
8152.60 826
8153.46 876
8154.31 878
8155.16 829
8156.01 839
8156.87 883
8157.72 831
8158.57 819
8159.42 859
8160.28 840
8161.13 779
8161.98 821
8162.84 833
8163.69 772
8164.54 767
8165.39 786
8166.25 765
8167.10 728
8167.95 773
8168.81 776
8169.66 795
8170.51 748
8171.37 731
8172.22 759
8173.07 757
8173.93 754
8174.78 787
8175.63 783
8176.49 706
8177.34 737
8178.19 756
8179.05 735
8179.90 707
8180.76 755
8181.61 805
8182.46 764
8183.32 739
8184.17 759
8185.02 705
8185.88 689
8186.73 732
8187.59 732
8188.44 740
8189.30 720
8190.15 699
8191.00 745
8191.86 762
8192.71 753
8193.57 738
8194.42 720
8195.28 728
8196.13 737
8196.99 650
8197.84 715
8198.69 736
8199.55 767
8200.40 771
8201.26 719
8202.11 767
8202.97 706
8203.82 727
8204.68 701
8205.53 725
8206.39 763
8207.24 771
8208.10 768
8208.95 744
8209.81 748
8210.67 723
8211.52 730
8212.38 710
8213.23 771
8214.09 769
8214.94 724
8215.80 752
8216.65 759
8217.51 769
8218.37 789
8219.22 770
8220.08 758
8220.93 773
8221.79 810
8222.64 785
8223.50 804
8224.36 813
8225.21 809
8226.07 793
8226.92 802
8227.78 789
8228.64 767
8229.49 738
8230.35 798
8231.21 759
8232.06 746
8232.92 754
8233.78 790
8234.63 778
8235.49 715
8236.35 718
8237.20 744
8238.06 729
8238.92 747
8239.77 762
8240.63 744
8241.49 738
8242.34 753
8243.20 723
8244.06 729
8244.91 727
8245.77 726
8246.63 756
8247.49 736
8248.34 744
8249.20 784
8250.06 740
8250.92 786
8251.77 767
8252.63 729
8253.49 699
8254.35 759
8255.20 772
8256.06 759
8256.92 736
8257.78 768
8258.63 810
8259.49 755
8260.35 763
8261.21 735
8262.07 751
8262.92 797
8263.78 750
8264.64 796
8265.50 791
8266.36 784
8267.22 787
8268.07 777
8268.93 800
8269.79 813
8270.65 787
8271.51 853
8272.37 838
8273.22 803
8274.08 787
8274.94 800
8275.80 798
8276.66 795
8277.52 860
8278.38 846
8279.24 816
8280.09 856
8280.95 871
8281.81 870
8282.67 881
8283.53 930
8284.39 933
8285.25 889
8286.11 841
8286.97 842
8287.83 856
8288.69 877
8289.55 899
8290.41 843
8291.26 857
8292.12 888
8292.98 885
8293.84 906
8294.70 957
8295.56 998
8296.42 990
8297.28 957
8298.14 906
8299.00 908
8299.86 904
8300.72 891
8301.58 858
8302.44 872
8303.30 860
8304.16 928
8305.02 890
8305.88 822
8306.74 812
8307.60 858
8308.46 854
8309.33 868
8310.19 860
8311.05 821
8311.91 790
8312.77 817
8313.63 834
8314.49 863
8315.35 800
8316.21 809
8317.07 848
8317.93 803
8318.79 768
8319.65 810
8320.52 800
8321.38 817
8322.24 816
8323.10 793
8323.96 816
8324.82 818
8325.68 806
8326.54 827
8327.41 801
8328.27 768
8329.13 789
8329.99 801
8330.85 783
8331.71 758
8332.57 796
8333.44 802
8334.30 769
8335.16 774
8336.02 779
8336.88 780
8337.75 829
8338.61 776
8339.47 761
8340.33 786
8341.19 804
8342.06 818
8342.92 834
8343.78 821
8344.64 846
8345.50 846
8346.37 878
8347.23 829
8348.09 800
8348.95 840
8349.82 839
8350.68 845
8351.54 817
8352.40 830
8353.27 822
8354.13 850
8354.99 810
8355.86 810
8356.72 833
8357.58 830
8358.45 791
8359.31 795
8360.17 824
8361.03 769
8361.90 842
8362.76 823
8363.62 855
8364.49 834
8365.35 837
8366.21 815
8367.08 814
8367.94 813
8368.80 838
8369.67 838
8370.53 815
8371.40 842
8372.26 871
8373.12 844
8373.99 826
8374.85 844
8375.71 832
8376.58 835
8377.44 810
8378.31 833
8379.17 872
8380.03 848
8380.90 872
8381.76 889
8382.63 854
8383.49 839
8384.36 866
8385.22 885
8386.08 893
8386.95 913
8387.81 866
8388.68 875
8389.54 869
8390.41 908
8391.27 887
8392.14 880
8393.00 894
8393.87 920
8394.73 898
8395.60 880
8396.46 912
8397.33 903
8398.19 940
8399.06 968
8399.92 944
8400.79 932
8401.65 910
8402.52 913
8403.38 900
8404.25 904
8405.11 981
8405.98 970
8406.84 975
8407.71 991
8408.58 956
8409.44 969
8410.31 984
8411.17 962
8412.04 952
8412.90 966
8413.77 1002
8414.64 1005
8415.50 959
8416.37 1029
8417.23 1018
8418.10 989
8418.97 1020
8419.83 1065
8420.70 1064
8421.56 1028
8422.43 1055
8423.30 1107
8424.16 1101
8425.03 1034
8425.90 1052
8426.76 1083
8427.63 1135
8428.50 1148
8429.36 1160
8430.23 1128
8431.10 1099
8431.96 1138
8432.83 1153
8433.70 1189
8434.56 1199
8435.43 1239
8436.30 1214
8437.16 1229
8438.03 1262
8438.90 1246
8439.77 1338
8440.63 1315
8441.50 1385
8442.37 1403
8443.24 1389
8444.10 1432
8444.97 1430
8445.84 1467
8446.71 1477
8447.57 1457
8448.44 1476
8449.31 1498
8450.18 1510
8451.04 1513
8451.91 1472
8452.78 1568
8453.65 1601
8454.52 1778
8455.38 1975
8456.25 2197
8457.12 2446
8457.99 2631
8458.86 2640
8459.72 2772
8460.59 2715
8461.46 2705
8462.33 2460
8463.20 2284
8464.07 2085
8464.93 1958
8465.80 1780
8466.67 1643
8467.54 1607
8468.41 1522
8469.28 1467
8470.15 1359
8471.02 1349
8471.88 1313
8472.75 1356
8473.62 1321
8474.49 1285
8475.36 1246
8476.23 1224
8477.10 1260
8477.97 1248
8478.84 1261
8479.71 1299
8480.58 1304
8481.44 1302
8482.31 1278
8483.18 1343
8484.05 1417
8484.92 1440
8485.79 1431
8486.66 1403
8487.53 1404
8488.40 1355
8489.27 1352
8490.14 1330
8491.01 1333
8491.88 1321
8492.75 1297
8493.62 1316
8494.49 1298
8495.36 1310
8496.23 1276
8497.10 1249
8497.97 1281
8498.84 1376
8499.71 1338
8500.58 1300
8501.45 1301
8502.32 1265
8503.19 1265
8504.06 1295
8504.93 1333
8505.80 1320
8506.67 1321
8507.55 1346
8508.42 1332
8509.29 1343
8510.16 1332
8511.03 1329
8511.90 1360
8512.77 1400
8513.64 1393
8514.51 1417
8515.38 1425
8516.25 1416
8517.13 1410
8518.00 1440
8518.87 1526
8519.74 1472
8520.61 1459
8521.48 1508
8522.35 1506
8523.23 1566
8524.10 1672
8524.97 1766
8525.84 1883
8526.71 1999
8527.58 2127
8528.46 2250
8529.33 2323
8530.20 2265
8531.07 2174
8531.94 2096
8532.81 2066
8533.69 1893
8534.56 1828
8535.43 1798
8536.30 1688
8537.18 1613
8538.05 1545
8538.92 1516
8539.79 1504
8540.66 1488
8541.54 1453
8542.41 1404
8543.28 1386
8544.15 1348
8545.03 1369
8545.90 1383
8546.77 1403
8547.64 1396
8548.52 1325
8549.39 1354
8550.26 1375
8551.14 1376
8552.01 1391
8552.88 1443
8553.76 1450
8554.63 1511
8555.50 1547
8556.37 1525
8557.25 1600
8558.12 1575
8558.99 1573
8559.87 1585
8560.74 1537
8561.61 1499
8562.49 1443
8563.36 1404
8564.24 1439
8565.11 1422
8565.98 1374
8566.86 1325
8567.73 1345
8568.60 1385
8569.48 1367
8570.35 1400
8571.23 1386
8572.10 1376
8572.97 1407
8573.85 1382
8574.72 1385
8575.60 1359
8576.47 1321
8577.34 1387
8578.22 1383
8579.09 1413
8579.97 1386
8580.84 1449
8581.72 1448
8582.59 1436
8583.47 1448
8584.34 1483
8585.21 1473
8586.09 1498
8586.96 1552
8587.84 1592
8588.71 1597
8589.59 1541
8590.46 1591
8591.34 1585
8592.21 1579
8593.09 1646
8593.96 1648
8594.84 1608
8595.71 1660
8596.59 1662
8597.46 1717
8598.34 1728
8599.22 1694
8600.09 1754
8600.97 1789
8601.84 1725
8602.72 1728
8603.59 1787
8604.47 1851
8605.34 1871
8606.22 1834
8607.10 1852
8607.97 1912
8608.85 1902
8609.72 1954
8610.60 1902
8611.47 1930
8612.35 1970
8613.23 1968
8614.10 1934
8614.98 2043
8615.86 2042
8616.73 2109
8617.61 2084
8618.48 2140
8619.36 2176
8620.24 2190
8621.11 2243
8621.99 2281
8622.87 2281
8623.74 2318
8624.62 2391
8625.50 2452
8626.37 2476
8627.25 2491
8628.13 2558
8629.00 2525
8629.88 2593
8630.76 2612
8631.64 2636
8632.51 2659
8633.39 2702
8634.27 2747
8635.14 2733
8636.02 2789
8636.90 2762
8637.78 2796
8638.65 2873
8639.53 2869
8640.41 2917
8641.29 2890
8642.16 2915
8643.04 2994
8643.92 3011
8644.80 3040
8645.67 3090
8646.55 3124
8647.43 3179
8648.31 3227
8649.18 3323
8650.06 3310
8650.94 3357
8651.82 3356
8652.70 3373
8653.58 3444
8654.45 3501
8655.33 3531
8656.21 3501
8657.09 3616
8657.97 3752
8658.84 3765
8659.72 3886
8660.60 3953
8661.48 4206
8662.36 4329
8663.24 4649
8664.12 4889
8664.99 5157
8665.87 5413
8666.75 5636
8667.63 5811
8668.51 5942
8669.39 5825
8670.27 5681
8671.15 5720
8672.03 5677
8672.91 5763
8673.78 5787
8674.66 6104
8675.54 6348
8676.42 6526
8677.30 6361
8678.18 6352
8679.06 6147
8679.94 5911
8680.82 5565
8681.70 5262
8682.58 4916
8683.46 4578
8684.34 4336
8685.22 4066
8686.10 3953
8686.98 3884
8687.86 3913
8688.74 3920
8689.62 4094
8690.50 4253
8691.38 4471
8692.26 4748
8693.14 5066
8694.02 5399
8694.90 5596
8695.78 5660
8696.66 5759
8697.54 5605
8698.42 5333
8699.30 5070
8700.18 4882
8701.06 4684
8701.94 4519
8702.82 4328
8703.70 4280
8704.58 4190
8705.46 4169
8706.34 4049
8707.23 3900
8708.11 3691
8708.99 3511
8709.87 3311
8710.75 3132
8711.63 2892
8712.51 2826
8713.39 2642
8714.27 2449
8715.16 2382
8716.04 2287
8716.92 2224
8717.80 2200
8718.68 2210
8719.56 2195
8720.44 2164
8721.33 2060
8722.21 2093
8723.09 2035
8723.97 2069
8724.85 2126
8725.73 2052
8726.62 2030
8727.50 2143
8728.38 2101
8729.26 2070
8730.14 2094
8731.03 2072
8731.91 2133
8732.79 2168
8733.67 2178
8734.55 2132
8735.44 2133
8736.32 2208
8737.20 2160
8738.08 2150
8738.97 2134
8739.85 2170
8740.73 2216
8741.61 2171
8742.50 2145
8743.38 2073
8744.26 2103
8745.14 2137
8746.03 2031
8746.91 2076
8747.79 2015
8748.68 2055
8749.56 2059
8750.44 1985
8751.33 2029
8752.21 2032
8753.09 1989
8753.97 2020
8754.86 2049
8755.74 2060
8756.62 2088
8757.51 2024
8758.39 1999
8759.28 2013
8760.16 2037
8761.04 2033
8761.93 2060
8762.81 2004
8763.69 2024
8764.58 1952
8765.46 1957
8766.34 2020
8767.23 1970
8768.11 1954
8769.00 1930
8769.88 1996
8770.76 1958
8771.65 1977
8772.53 1829
8773.42 1944
8774.30 1892
8775.19 1878
8776.07 1857
8776.95 1876
8777.84 1826
8778.72 1826
8779.61 1791
8780.49 1780
8781.38 1805
8782.26 1805
8783.15 1782
8784.03 1742
8784.92 1760
8785.80 1789
8786.69 1816
8787.57 1732
8788.46 1745
8789.34 1728
8790.23 1714
8791.11 1705
8792.00 1612
8792.88 1645
8793.77 1616
8794.65 1626
8795.54 1565
8796.42 1563
8797.31 1536
8798.19 1525
8799.08 1494
8799.96 1501
8800.85 1502
8801.74 1492
8802.62 1482
8803.51 1460
8804.39 1431
8805.28 1473
8806.16 1484
8807.05 1447
8807.94 1463
8808.82 1432
8809.71 1491
8810.59 1408
8811.48 1400
8812.37 1366
8813.25 1377
8814.14 1404
8815.03 1403
8815.91 1344
8816.80 1363
8817.68 1390
8818.57 1416
8819.46 1417
8820.34 1472
8821.23 1446
8822.12 1435
8823.00 1421
8823.89 1405
8824.78 1407
8825.66 1353
8826.55 1363
8827.44 1284
8828.33 1302
8829.21 1245
8830.10 1236
8830.99 1246
8831.87 1233
8832.76 1226
8833.65 1267
8834.54 1231
8835.42 1191
8836.31 1218
8837.20 1211
8838.08 1201
8838.97 1180
8839.86 1144
8840.75 1172
8841.64 1161
8842.52 1103
8843.41 1119
8844.30 1144
8845.19 1106
8846.07 1150
8846.96 1137
8847.85 1111
8848.74 1118
8849.63 1134
8850.51 1140
8851.40 1080
8852.29 1054
8853.18 1067
8854.07 1046
8854.96 1021
8855.84 1013
8856.73 982
8857.62 1036
8858.51 1036
8859.40 996
8860.29 1009
8861.17 1004
8862.06 958
8862.95 1007
8863.84 994
8864.73 999
8865.62 971
8866.51 977
8867.40 978
8868.29 977
8869.17 975
8870.06 973
8870.95 964
8871.84 940
8872.73 951
8873.62 942
8874.51 944
8875.40 949
8876.29 931
8877.18 942
8878.07 917
8878.96 905
8879.85 882
8880.74 901
8881.63 932
8882.51 885
8883.40 919
8884.29 931
8885.18 882
8886.07 885
8886.96 888
8887.85 897
8888.74 892
8889.63 890
8890.52 864
8891.41 867
8892.30 848
8893.19 884
8894.09 850
8894.98 810
8895.87 868
8896.76 841
8897.65 815
8898.54 853
8899.43 857
8900.32 853
8901.21 844
8902.10 862
8902.99 861
8903.88 820
8904.77 806
8905.66 785
8906.55 822
8907.44 835
8908.34 838
8909.23 812
8910.12 812
8911.01 816
8911.90 809
8912.79 824
8913.68 800
8914.57 812
8915.47 813
8916.36 827
8917.25 824
8918.14 867
8919.03 825
8919.92 830
8920.81 794
8921.71 827
8922.60 825
8923.49 788
8924.38 820
8925.27 778
8926.16 778
8927.06 801
8927.95 812
8928.84 782
8929.73 780
8930.62 757
8931.52 774
8932.41 774
8933.30 790
8934.19 788
8935.09 773
8935.98 787
8936.87 752
8937.76 737
8938.66 758
8939.55 777
8940.44 722
8941.33 737
8942.23 775
8943.12 747
8944.01 728
8944.90 745
8945.80 730
8946.69 766
8947.58 729
8948.48 719
8949.37 742
8950.26 721
8951.16 751
8952.05 726
8952.94 756
8953.84 718
8954.73 721
8955.62 753
8956.52 705
8957.41 703
8958.30 750
8959.20 761
8960.09 787
8960.98 729
8961.88 746
8962.77 697
8963.66 719
8964.56 742
8965.45 750
8966.35 758
8967.24 782
8968.13 769
8969.03 741
8969.92 745
8970.82 735
8971.71 742
8972.60 734
8973.50 752
8974.39 759
8975.29 753
8976.18 735
8977.08 739
8977.97 740
8978.87 779
8979.76 730
8980.65 744
8981.55 752
8982.44 746
8983.34 755
8984.23 757
8985.13 752
8986.02 747
8986.92 732
8987.81 721
8988.71 747
8989.60 727
8990.50 725
8991.39 737
8992.29 733
8993.18 758
8994.08 733
8994.97 736
8995.87 735
8996.76 737
8997.66 706
8998.56 691
8999.45 686
9000.35 730
9001.24 715
9002.14 725
9003.03 737
9003.93 700
9004.83 741
9005.72 725
9006.62 717
9007.51 757
9008.41 732
9009.31 705
9010.20 729
9011.10 684
9011.99 728
9012.89 775
9013.79 719
9014.68 678
9015.58 687
9016.48 697
9017.37 684
9018.27 697
9019.16 696
9020.06 707
9020.96 680
9021.85 717
9022.75 725
9023.65 695
9024.54 714
9025.44 683
9026.34 697
9027.24 697
9028.13 676
9029.03 695
9029.93 701
9030.82 689
9031.72 674
9032.62 667
9033.52 716
9034.41 724
9035.31 704
9036.21 691
9037.10 697
9038.00 711
9038.90 715
9039.80 686
9040.69 692
9041.59 678
9042.49 697
9043.39 696
9044.29 697
9045.18 690
9046.08 705
9046.98 675
9047.88 724
9048.78 752
9049.67 669
9050.57 674
9051.47 724
9052.37 711
9053.27 706
9054.16 675
9055.06 722
9055.96 711
9056.86 724
9057.76 728
9058.66 729
9059.55 703
9060.45 695
9061.35 748
9062.25 719
9063.15 721
9064.05 723
9064.95 704
9065.85 744
9066.74 722
9067.64 737
9068.54 687
9069.44 722
9070.34 717
9071.24 692
9072.14 725
9073.04 664
9073.94 686
9074.84 672
9075.74 704
9076.64 712
9077.53 721
9078.43 700
9079.33 683
9080.23 699
9081.13 735
9082.03 727
9082.93 715
9083.83 720
9084.73 709
9085.63 668
9086.53 708
9087.43 688
9088.33 738
9089.23 732
9090.13 685
9091.03 720
9091.93 719
9092.83 714
9093.73 747
9094.63 737
9095.53 747
9096.43 760
9097.33 704
9098.23 750
9099.13 697
9100.04 723
9100.94 719
9101.84 725
9102.74 713
9103.64 712
9104.54 680
9105.44 680
9106.34 702
9107.24 693
9108.14 722
9109.04 714
9109.94 696
9110.85 693
9111.75 694
9112.65 698
9113.55 716
9114.45 708
9115.35 701
9116.25 684
9117.15 732
9118.06 716
9118.96 707
9119.86 677
9120.76 687
9121.66 698
9122.56 660
9123.46 687
9124.37 697
9125.27 669
9126.17 690
9127.07 696
9127.97 735
9128.88 732
9129.78 699
9130.68 722
9131.58 701
9132.48 708
9133.39 711
9134.29 692
9135.19 753
9136.09 742
9137.00 716
9137.90 701
9138.80 676
9139.70 673
9140.61 701
9141.51 703
9142.41 678
9143.31 651
9144.22 694
9145.12 697
9146.02 657
9146.92 678
9147.83 695
9148.73 695
9149.63 714
9150.54 690
9151.44 700
9152.34 714
9153.25 673
9154.15 690
9155.05 690
9155.96 686
9156.86 675
9157.76 667
9158.67 679
9159.57 677
9160.47 686
9161.38 680
9162.28 677
9163.18 656
9164.09 712
9164.99 694
9165.90 706
9166.80 700
9167.70 724
9168.61 722
9169.51 676
9170.42 692
9171.32 727
9172.22 711
9173.13 707
9174.03 731
9174.94 700
9175.84 725
9176.74 705
9177.65 719
9178.55 711
9179.46 674
9180.36 706
9181.27 730
9182.17 731
9183.08 687
9183.98 703
9184.89 747
9185.79 731
9186.70 706
9187.60 724
9188.51 710
9189.41 722
9190.32 720
9191.22 742
9192.13 698
9193.03 722
9193.94 710
9194.84 737
9195.75 726
9196.65 739
9197.56 745
9198.46 751
9199.37 825
9200.27 823
9201.18 794
9202.08 816
9202.99 829
9203.90 814
9204.80 780
9205.71 818
9206.61 803
9207.52 790
9208.42 803
9209.33 741
9210.24 714
9211.14 743
9212.05 723
9212.95 718
9213.86 725
9214.77 750
9215.67 702
9216.58 746
9217.49 721
9218.39 711
9219.30 700
9220.21 776
9221.11 709
9222.02 709
9222.93 704
9223.83 760
9224.74 728
9225.65 748
9226.55 736
9227.46 718
9228.37 705
9229.27 710
9230.18 709
9231.09 671
9231.99 679
9232.90 685
9233.81 733
9234.72 709
9235.62 719
9236.53 689
9237.44 691
9238.34 670
9239.25 685
9240.16 690
9241.07 698
9241.97 704
9242.88 690
9243.79 706
9244.70 660
9245.61 676
9246.51 682
9247.42 695
9248.33 651
9249.24 681
9250.14 688
9251.05 704
9251.96 688
9252.87 711
9253.78 686
9254.69 682
9255.59 661
9256.50 691
9257.41 691
9258.32 670
9259.23 715
9260.14 691
9261.04 708
9261.95 684
9262.86 699
9263.77 679
9264.68 670
9265.59 712
9266.50 698
9267.40 698
9268.31 673
9269.22 666
9270.13 678
9271.04 656
9271.95 670
9272.86 716
9273.77 719
9274.68 703
9275.59 683
9276.49 692
9277.40 702
9278.31 708
9279.22 691
9280.13 698
9281.04 713
9281.95 722
9282.86 714
9283.77 704
9284.68 697
9285.59 682
9286.50 724
9287.41 687
9288.32 722
9289.23 701
9290.14 703
9291.05 655
9291.96 670
9292.87 696
9293.78 713
9294.69 680
9295.60 697
9296.51 709
9297.42 673
9298.33 723
9299.24 722
9300.15 745
9301.06 724
9301.97 738
9302.88 742
9303.79 736
9304.70 710
9305.61 737
9306.53 762
9307.44 724
9308.35 728
9309.26 723
9310.17 728
9311.08 734
9311.99 778
9312.90 731
9313.81 720
9314.72 696
9315.63 749
9316.55 764
9317.46 761
9318.37 747
9319.28 758
9320.19 744
9321.10 783
9322.01 761
9322.93 731
9323.84 730
9324.75 698
9325.66 738
9326.57 759
9327.48 730
9328.40 693
9329.31 745
9330.22 735
9331.13 747
9332.04 720
9332.96 728
9333.87 723
9334.78 711
9335.69 712
9336.60 740
9337.52 713
9338.43 734
9339.34 758
9340.25 728
9341.17 752
9342.08 753
9342.99 741
9343.90 709
9344.82 722
9345.73 713
9346.64 787
9347.55 788
9348.47 762
9349.38 710
9350.29 747
9351.21 788
9352.12 739
9353.03 758
9353.94 753
9354.86 713
9355.77 727
9356.68 756
9357.60 764
9358.51 763
9359.42 769
9360.34 745
9361.25 778
9362.16 768
9363.08 753
9363.99 765
9364.90 730
9365.82 768
9366.73 766
9367.65 735
9368.56 763
9369.47 730
9370.39 767
9371.30 743
9372.21 738
9373.13 779
9374.04 786
9374.96 769
9375.87 740
9376.79 762
9377.70 791
9378.61 771
9379.53 792
9380.44 809
9381.36 757
9382.27 801
9383.19 775
9384.10 811
9385.01 796
9385.93 771
9386.84 787
9387.76 805
9388.67 807
9389.59 834
9390.50 875
9391.42 871
9392.33 848
9393.25 893
9394.16 910
9395.08 871
9395.99 872
9396.91 846
9397.82 878
9398.74 867
9399.65 874
9400.57 872
9401.48 870
9402.40 863
9403.32 834
9404.23 862
9405.15 857
9406.06 857
9406.98 880
9407.89 833
9408.81 812
9409.73 842
9410.64 819
9411.56 856
9412.47 842
9413.39 847
9414.30 833
9415.22 837
9416.14 841
9417.05 859
9417.97 834
9418.89 820
9419.80 819
9420.72 859
9421.63 873
9422.55 858
9423.47 848
9424.38 876
9425.30 877
9426.22 887
9427.13 866
9428.05 901
9428.97 935
9429.88 908
9430.80 909
9431.72 901
9432.63 879
9433.55 950
9434.47 924
9435.38 932
9436.30 901
9437.22 944
9438.14 947
9439.05 930
9439.97 960
9440.89 950
9441.81 974
9442.72 1033
9443.64 1062
9444.56 979
9445.47 1006
9446.39 1060
9447.31 1040
9448.23 1044
9449.15 1050
9450.06 1032
9450.98 1040
9451.90 1045
9452.82 1099
9453.73 1122
9454.65 1122
9455.57 1201
9456.49 1193
9457.41 1120
9458.32 1135
9459.24 1100
9460.16 1103
9461.08 1047
9462.00 1055
9462.92 1058
9463.83 1026
9464.75 1016
9465.67 968
9466.59 982
9467.51 1004
9468.43 966
9469.35 1006
9470.26 935
9471.18 971
9472.10 977
9473.02 965
9473.94 962
9474.86 952
9475.78 976
9476.70 983
9477.62 994
9478.54 1000
9479.45 1037
9480.37 1051
9481.29 1044
9482.21 1037
9483.13 1033
9484.05 1012
9484.97 1094
9485.89 1053
9486.81 1041
9487.73 1045
9488.65 1047
9489.57 1049
9490.49 1050
9491.41 1021
9492.33 1055
9493.25 1023
9494.17 973
9495.09 1022
9496.01 1035
9496.93 1029
9497.85 977
9498.77 1040
9499.69 1063
9500.61 1048
9501.53 998
9502.45 1037
9503.37 1070
9504.29 1075
9505.21 1068
9506.13 1057
9507.05 1059
9507.97 1073
9508.89 1060
9509.81 1141
9510.73 1131
9511.65 1148
9512.57 1177
9513.49 1194
9514.42 1181
9515.34 1156
9516.26 1150
9517.18 1175
9518.10 1223
9519.02 1217
9519.94 1271
9520.86 1306
9521.78 1358
9522.71 1358
9523.63 1379
9524.55 1379
9525.47 1407
9526.39 1414
9527.31 1403
9528.23 1372
9529.16 1328
9530.08 1389
9531.00 1368
9531.92 1338
9532.84 1340
9533.76 1357
9534.69 1338
9535.61 1339
9536.53 1326
9537.45 1320
9538.37 1310
9539.30 1254
9540.22 1294
9541.14 1312
9542.06 1289
9542.98 1262
9543.91 1268
9544.83 1276
9545.75 1273
9546.67 1313
9547.60 1345
9548.52 1329
9549.44 1343
9550.36 1333
9551.29 1327
9552.21 1333
9553.13 1345
9554.06 1348
9554.98 1354
9555.90 1333
9556.82 1395
9557.75 1429
9558.67 1414
9559.59 1451
9560.52 1436
9561.44 1400
9562.36 1409
9563.29 1394
9564.21 1453
9565.13 1465
9566.06 1465
9566.98 1463
9567.90 1502
9568.83 1473
9569.75 1451
9570.67 1452
9571.60 1481
9572.52 1527
9573.44 1540
9574.37 1457
9575.29 1451
9576.22 1531
9577.14 1518
9578.06 1609
9578.99 1603
9579.91 1609
9580.84 1602
9581.76 1632
9582.68 1645
9583.61 1660
9584.53 1640
9585.46 1679
9586.38 1666
9587.31 1694
9588.23 1681
9589.15 1703
9590.08 1751
9591.00 1787
9591.93 1716
9592.85 1749
9593.78 1802
9594.70 1825
9595.63 1775
9596.55 1822
9597.48 1834
9598.40 1897
9599.33 1953
9600.25 2012
9601.18 2032
9602.10 2108
9603.03 2102
9603.95 2118
9604.88 2127
9605.80 2092
9606.73 2112
9607.65 2115
9608.58 2051
9609.50 2005
9610.43 1982
9611.35 1968
9612.28 1949
9613.21 1935
9614.13 1992
9615.06 1999
9615.98 2019
9616.91 1926
9617.84 1919
9618.76 1962
9619.69 1918
9620.61 1917
9621.54 2003
9622.47 2014
9623.39 2033
9624.32 2042
9625.24 1994
9626.17 2046
9627.10 2099
9628.02 2104
9628.95 2097
9629.88 2038
9630.80 2101
9631.73 2155
9632.65 2134
9633.58 2130
9634.51 2172
9635.43 2198
9636.36 2199
9637.29 2293
9638.22 2281
9639.14 2314
9640.07 2281
9641.00 2364
9641.92 2420
9642.85 2380
9643.78 2431
9644.70 2537
9645.63 2516
9646.56 2574
9647.49 2665
9648.41 2585
9649.34 2601
9650.27 2633
9651.20 2641
9652.12 2673
9653.05 2605
9653.98 2590
9654.91 2565
9655.83 2558
9656.76 2538
9657.69 2556
9658.62 2656
9659.55 2541
9660.47 2613
9661.40 2542
9662.33 2533
9663.26 2591
9664.19 2564
9665.11 2556
9666.04 2555
9666.97 2633
9667.90 2604
9668.83 2641
9669.75 2698
9670.68 2682
9671.61 2624
9672.54 2770
9673.47 2815
9674.40 2882
9675.33 2805
9676.25 2790
9677.18 2821
9678.11 2831
9679.04 2838
9679.97 2886
9680.90 2900
9681.83 2951
9682.76 2948
9683.69 2891
9684.61 2925
9685.54 3023
9686.47 2987
9687.40 2975
9688.33 2976
9689.26 2962
9690.19 2962
9691.12 3020
9692.05 2993
9692.98 3073
9693.91 3103
9694.84 3056
9695.77 3142
9696.70 3263
9697.63 3262
9698.56 3444
9699.49 3455
9700.42 3583
9701.35 3681
9702.28 3716
9703.21 3656
9704.14 3572
9705.07 3625
9706.00 3621
9706.93 3405
9707.86 3270
9708.79 3253
9709.72 3161
9710.65 3120
9711.58 3115
9712.51 3099
9713.44 3110
9714.37 3183
9715.30 3271
9716.23 3399
9717.16 3481
9718.09 3405
9719.02 3370
9719.95 3367
9720.88 3295
9721.81 3227
9722.75 3136
9723.68 3009
9724.61 2848
9725.54 2715
9726.47 2616
9727.40 2527
9728.33 2413
9729.26 2444
9730.19 2379
9731.13 2307
9732.06 2262
9732.99 2226
9733.92 2307
9734.85 2254
9735.78 2239
9736.71 2271
9737.65 2190
9738.58 2116
9739.51 2120
9740.44 2114
9741.37 2053
9742.30 1966
9743.24 1975
9744.17 1985
9745.10 1973
9746.03 1950
9746.96 1880
9747.90 1962
9748.83 1916
9749.76 1872
9750.69 1834
9751.63 1799
9752.56 1775
9753.49 1862
9754.42 1796
9755.36 1801
9756.29 1796
9757.22 1792
9758.15 1769
9759.09 1737
9760.02 1734
9760.95 1750
9761.88 1747
9762.82 1755
9763.75 1671
9764.68 1720
9765.62 1738
9766.55 1788
9767.48 1751
9768.41 1759
9769.35 1705
9770.28 1736
9771.21 1774
9772.15 1782
9773.08 1777
9774.01 1785
9774.95 1746
9775.88 1770
9776.81 1700
9777.75 1750
9778.68 1756
9779.62 1744
9780.55 1720
9781.48 1739
9782.42 1800
9783.35 1834
9784.28 1776
9785.22 1694
9786.15 1713
9787.09 1709
9788.02 1705
9788.95 1741
9789.89 1688
9790.82 1673
9791.76 1712
9792.69 1629
9793.63 1642
9794.56 1626
9795.49 1616
9796.43 1586
9797.36 1582
9798.30 1579
9799.23 1578
9800.17 1575
9801.10 1561
9802.04 1527
9802.97 1506
9803.91 1504
9804.84 1508
9805.78 1462
9806.71 1440
9807.65 1419
9808.58 1386
9809.52 1402
9810.45 1441
9811.39 1375
9812.32 1326
9813.26 1340
9814.19 1353
9815.13 1306
9816.06 1303
9817.00 1284
9817.93 1269
9818.87 1238
9819.80 1233
9820.74 1215
9821.68 1220
9822.61 1242
9823.55 1244
9824.48 1258
9825.42 1214
9826.35 1208
9827.29 1233
9828.23 1228
9829.16 1191
9830.10 1220
9831.03 1168
9831.97 1225
9832.91 1196
9833.84 1163
9834.78 1145
9835.72 1168
9836.65 1178
9837.59 1156
9838.52 1198
9839.46 1148
9840.40 1136
9841.33 1132
9842.27 1184
9843.21 1192
9844.14 1177
9845.08 1167
9846.02 1171
9846.95 1145
9847.89 1158
9848.83 1174
9849.77 1168
9850.70 1172
9851.64 1144
9852.58 1180
9853.51 1151
9854.45 1138
9855.39 1130
9856.33 1133
9857.26 1140
9858.20 1162
9859.14 1135
9860.08 1137
9861.01 1139
9861.95 1122
9862.89 1063
9863.83 1111
9864.76 1167
9865.70 1125
9866.64 1119
9867.58 1055
9868.51 1077
9869.45 1093
9870.39 1070
9871.33 1041
9872.27 1041
9873.20 1048
9874.14 1123
9875.08 1060
9876.02 1065
9876.96 1055
9877.90 1052
9878.83 1025
9879.77 1070
9880.71 1070
9881.65 1033
9882.59 1035
9883.53 1027
9884.47 1066
9885.40 1008
9886.34 1046
9887.28 1040
9888.22 1053
9889.16 1018
9890.10 1037
9891.04 1052
9891.98 1034
9892.91 1019
9893.85 1020
9894.79 1006
9895.73 957
9896.67 973
9897.61 1025
9898.55 1020
9899.49 997
9900.43 1041
9901.37 1003
9902.31 998
9903.25 1005
9904.19 1025
9905.13 974
9906.07 1004
9907.01 994
9907.95 989
9908.89 991
9909.83 1014
9910.77 1013
9911.71 1023
9912.65 1039
9913.59 993
9914.53 1007
9915.47 1010
9916.41 1018
9917.35 971
9918.29 1009
9919.23 964
9920.17 1033
9921.11 1048
9922.05 1074
9922.99 1088
9923.93 1117
9924.87 1127
9925.81 1178
9926.75 1234
9927.69 1257
9928.63 1294
9929.57 1250
9930.51 1294
9931.45 1315
9932.39 1361
9933.34 1306
9934.28 1251
9935.22 1212
9936.16 1162
9937.10 1142
9938.04 1093
9938.98 1065
9939.92 1023
9940.87 1048
9941.81 1050
9942.75 1013
9943.69 951
9944.63 1029
9945.57 993
9946.51 975
9947.46 967
9948.40 992
9949.34 991
9950.28 1005
9951.22 1029
9952.16 1059
9953.11 1098
9954.05 1083
9954.99 1099
9955.93 1096
9956.87 1093
9957.82 1047
9958.76 1021
9959.70 1012
9960.64 960
9961.59 892
9962.53 902
9963.47 928
9964.41 920
9965.35 861
9966.30 844
9967.24 863
9968.18 895
9969.13 852
9970.07 830
9971.01 859
9971.95 891
9972.90 895
9973.84 858
9974.78 864
9975.73 813
9976.67 831
9977.61 807
9978.55 834
9979.50 832
9980.44 824
9981.38 858
9982.33 824
9983.27 830
9984.21 821
9985.16 868
9986.10 847
9987.04 802
9987.99 825
9988.93 834
9989.88 832
9990.82 824
9991.76 826
9992.71 897
9993.65 862
9994.59 854
9995.54 791
9996.48 824
9997.43 863
9998.37 825
9999.31 839
10000.26 823
10001.20 811
10002.15 840
10003.09 852
10004.04 835
10004.98 830
10005.92 802
10006.87 812
10007.81 811
10008.76 826
10009.70 849
10010.65 842
10011.59 860
10012.54 849
10013.48 805
10014.43 801
10015.37 858
10016.32 811
10017.26 835
10018.21 818
10019.15 822
10020.10 784
10021.04 793
10021.99 810
10022.93 827
10023.88 814
10024.82 804
10025.77 795
10026.71 812
10027.66 775
10028.60 810
10029.55 791
10030.49 799
10031.44 821
10032.39 781
10033.33 803
10034.28 772
10035.22 827
10036.17 839
10037.11 785
10038.06 746
10039.01 765
10039.95 731
10040.90 764
10041.84 758
10042.79 728
10043.74 770
10044.68 719
10045.63 733
10046.58 711
10047.52 770
10048.47 742
10049.41 785
10050.36 749
10051.31 735
10052.25 740
10053.20 770
10054.15 746
10055.09 755
10056.04 743
10056.99 764
10057.93 736
10058.88 726
10059.83 735
10060.78 760
10061.72 781
10062.67 723
10063.62 729
10064.56 740
10065.51 743
10066.46 763
10067.41 717
10068.35 717
10069.30 733
10070.25 722
10071.20 721
10072.14 725
10073.09 693
10074.04 728
10074.99 731
10075.93 702
10076.88 725
10077.83 715
10078.78 721
10079.72 736
10080.67 719
10081.62 727
10082.57 735
10083.52 756
10084.46 723
10085.41 752
10086.36 741
10087.31 719
10088.26 731
10089.21 775
10090.15 746
10091.10 728
10092.05 703
10093.00 733
10093.95 749
10094.90 735
10095.85 716
10096.79 682
10097.74 687
10098.69 680
10099.64 726
10100.59 733
10101.54 715
10102.49 693
10103.44 737
10104.39 743
10105.33 717
10106.28 707
10107.23 718
10108.18 732
10109.13 691
10110.08 752
10111.03 760
10111.98 699
10112.93 702
10113.88 725
10114.83 732
10115.78 713
10116.73 745
10117.68 717
10118.63 710
10119.58 717
10120.53 745
10121.48 742
10122.43 746
10123.38 713
10124.33 739
10125.28 729
10126.23 743
10127.18 734
10128.13 733
10129.08 720
10130.03 753
10130.98 725
10131.93 751
10132.88 729
10133.83 741
10134.78 771
10135.73 745
10136.68 775
10137.63 759
10138.58 779
10139.53 754
10140.48 736
10141.43 736
10142.38 753
10143.33 770
10144.29 748
10145.24 782
10146.19 749
10147.14 765
10148.09 762
10149.04 766
10149.99 779
10150.94 784
10151.89 793
10152.85 795
10153.80 797
10154.75 804
10155.70 825
10156.65 787
10157.60 791
10158.55 805
10159.51 801
10160.46 808
10161.41 771
10162.36 784
10163.31 805
10164.26 809
10165.22 799
10166.17 800
10167.12 843
10168.07 835
10169.02 803
10169.98 790
10170.93 825
10171.88 843
10172.83 841
10173.79 839
10174.74 859
10175.69 896
10176.64 900
10177.60 867
10178.55 928
10179.50 911
10180.45 882
10181.41 944
10182.36 908
10183.31 873
10184.26 874
10185.22 936
10186.17 902
10187.12 865
10188.08 894
10189.03 934
10189.98 884
10190.93 897
10191.89 921
10192.84 895
10193.79 872
10194.75 910
10195.70 934
10196.65 868
10197.61 837
10198.56 875
10199.51 906
10200.47 875
10201.42 945
10202.38 931
10203.33 901
10204.28 935
10205.24 898
10206.19 951
10207.14 969
10208.10 964
10209.05 963
10210.01 994
10210.96 967
10211.91 982
10212.87 998
10213.82 982
10214.78 951
10215.73 960
10216.69 966
10217.64 963
10218.59 933
10219.55 924
10220.50 878
10221.46 931
10222.41 887
10223.37 854
10224.32 899
10225.28 885
10226.23 842
10227.19 894
10228.14 922
10229.10 911
10230.05 876
10231.01 892
10231.96 934
10232.92 1002
10233.87 967
10234.83 1055
10235.78 1002
10236.74 1087
10237.69 1084
10238.65 1083
10239.60 1079
10240.56 1104
10241.51 1040
10242.47 1068
10243.42 1069
10244.38 982
10245.34 978
10246.29 966
10247.25 956
10248.20 947
10249.16 914
10250.11 920
10251.07 897
10252.03 870
10252.98 895
10253.94 853
10254.89 859
10255.85 844
10256.81 818
10257.76 798
10258.72 813
10259.68 843
10260.63 821
10261.59 770
10262.55 823
10263.50 825
10264.46 811
10265.41 749
10266.37 766
10267.33 790
10268.28 784
10269.24 717
10270.20 749
10271.16 745
10272.11 772
10273.07 799
10274.03 780
10274.98 753
10275.94 784
10276.90 785
10277.85 775
10278.81 790
10279.77 767
10280.73 773
10281.68 780
10282.64 752
10283.60 746
10284.56 743
10285.51 722
10286.47 750
10287.43 751
10288.39 785
10289.34 719
10290.30 732
10291.26 752
10292.22 696
10293.18 723
10294.13 717
10295.09 748
10296.05 784
10297.01 746
10297.97 720
10298.92 765
10299.88 752
10300.84 771
10301.80 744
10302.76 769
10303.72 768
10304.67 746
10305.63 776
10306.59 784
10307.55 769
10308.51 780
10309.47 785
10310.43 803
10311.38 766
10312.34 775
10313.30 798
10314.26 773
10315.22 798
10316.18 788
10317.14 774
10318.10 816
10319.06 769
10320.01 784
10320.97 788
10321.93 789
10322.89 753
10323.85 791
10324.81 798
10325.77 775
10326.73 769
10327.69 803
10328.65 776
10329.61 782
10330.57 784
10331.53 792
10332.49 771
10333.45 796
10334.41 810
10335.37 778
10336.33 777
10337.29 785
10338.25 786
10339.21 753
10340.17 750
10341.13 750
10342.09 711
10343.05 679
10344.01 682
10344.97 703
10345.93 695
10346.89 685
10347.85 665
10348.81 659
10349.77 676
10350.73 675
10351.69 707
10352.65 679
10353.61 655
10354.57 649
10355.53 664
10356.49 678
10357.46 687
10358.42 681
10359.38 672
10360.34 648
10361.30 633
10362.26 671
10363.22 682
10364.18 674
10365.14 646
10366.11 657
10367.07 675
10368.03 663
10368.99 677
10369.95 652
10370.91 660
10371.87 623
10372.84 661
10373.80 648
10374.76 656
10375.72 627
10376.68 668
10377.64 677
10378.61 663
10379.57 656
10380.53 655
10381.49 682
10382.45 691
10383.42 651
10384.38 655
10385.34 648
10386.30 647
10387.27 628
10388.23 645
10389.19 646
10390.15 649
10391.11 618
10392.08 657
10393.04 649
10394.00 624
10394.96 642
10395.93 682
10396.89 634
10397.85 611
10398.82 635
10399.78 629
10400.74 614
10401.70 643
10402.67 636
10403.63 608
10404.59 619
10405.56 617
10406.52 654
10407.48 641
10408.45 604
10409.41 614
10410.37 623
10411.34 620
10412.30 607
10413.26 608
10414.23 613
10415.19 598
10416.15 648
10417.12 660
10418.08 632
10419.04 596
10420.01 639
10420.97 659
10421.94 660
10422.90 627
10423.86 651
10424.83 652
10425.79 646
10426.76 626
10427.72 659
10428.68 660
10429.65 624
10430.61 641
10431.58 623
10432.54 669
10433.51 603
10434.47 585
10435.44 599
10436.40 592
10437.36 623
10438.33 627
10439.29 600
10440.26 578
10441.22 578
10442.19 586
10443.15 604
10444.12 579
10445.08 576
10446.05 589
10447.01 558
10447.98 586
10448.94 617
10449.91 606
10450.87 591
10451.84 629
10452.80 573
10453.77 618
10454.73 604
10455.70 570
10456.67 610
10457.63 618
10458.60 611
10459.56 595
10460.53 590
10461.49 571
10462.46 598
10463.43 634
10464.39 623
10465.36 613
10466.32 624
10467.29 617
10468.25 591
10469.22 591
10470.19 599
10471.15 616
10472.12 623
10473.09 592
10474.05 605
10475.02 627
10475.98 631
10476.95 586
10477.92 623
10478.88 653
10479.85 652
10480.82 637
10481.78 645
10482.75 668
10483.72 630
10484.68 629
10485.65 654
10486.62 605
10487.58 645
10488.55 673
10489.52 661
10490.49 608
10491.45 603
10492.42 613
10493.39 618
10494.35 616
10495.32 599
10496.29 628
10497.26 597
10498.22 597
10499.19 595
10500.16 626
10501.13 595
10502.09 579
10503.06 596
10504.03 609
10505.00 629
10505.96 609
10506.93 607
10507.90 626
10508.87 624
10509.84 619
10510.80 613
10511.77 602
10512.74 581
10513.71 592
10514.68 593
10515.64 598
10516.61 620
10517.58 633
10518.55 586
10519.52 592
10520.49 618
10521.45 610
10522.42 619
10523.39 612
10524.36 602
10525.33 575
10526.30 603
10527.27 581
10528.23 631
10529.20 620
10530.17 595
10531.14 615
10532.11 609
10533.08 613
10534.05 594
10535.02 626
10535.99 626
10536.96 610
10537.93 640
10538.89 597
10539.86 636
10540.83 639
10541.80 631
10542.77 668
10543.74 663
10544.71 638
10545.68 645
10546.65 662
10547.62 628
10548.59 583
10549.56 642
10550.53 626
10551.50 625
10552.47 668
10553.44 600
10554.41 636
10555.38 633
10556.35 616
10557.32 632
10558.29 620
10559.26 640
10560.23 619
10561.20 646
10562.17 681
10563.14 676
10564.11 697
10565.08 647
10566.05 667
10567.02 665
10567.99 658
10568.96 642
10569.93 638
10570.91 660
10571.88 653
10572.85 639
10573.82 608
10574.79 646
10575.76 657
10576.73 673
10577.70 640
10578.67 669
10579.64 622
10580.62 664
10581.59 645
10582.56 672
10583.53 691
10584.50 699
10585.47 647
10586.44 689
10587.42 711
10588.39 673
10589.36 676
10590.33 694
10591.30 697
10592.27 690
10593.25 714
10594.22 696
10595.19 732
10596.16 695
10597.13 706
10598.10 715
10599.08 679
10600.05 733
10601.02 721
10601.99 696
10602.97 744
10603.94 733
10604.91 762
10605.88 768
10606.85 728
10607.83 792
10608.80 783
10609.77 802
10610.74 846
10611.72 846
10612.69 846
10613.66 863
10614.64 853
10615.61 881
10616.58 854
10617.55 817
10618.53 824
10619.50 804
10620.47 807
10621.45 754
10622.42 765
10623.39 769
10624.37 772
10625.34 742
10626.31 761
10627.29 732
10628.26 727
10629.23 710
10630.21 737
10631.18 712
10632.15 743
10633.13 699
10634.10 726
10635.07 713
10636.05 701
10637.02 722
10638.00 783
10638.97 789
10639.94 789
10640.92 790
10641.89 815
10642.87 824
10643.84 828
10644.81 829
10645.79 799
10646.76 829
10647.74 791
10648.71 808
10649.68 746
10650.66 722
10651.63 739
10652.61 701
10653.58 698
10654.56 696
10655.53 698
10656.51 690
10657.48 664
10658.46 654
10659.43 671
10660.41 660
10661.38 652
10662.36 655
10663.33 655
10664.31 654
10665.28 673
10666.26 641
10667.23 648
10668.21 611
10669.18 649
10670.16 672
10671.13 652
10672.11 651
10673.08 628
10674.06 668
10675.03 639
10676.01 637
10676.99 652
10677.96 632
10678.94 643
10679.91 610
10680.89 631
10681.86 655
10682.84 679
10683.82 633
10684.79 618
10685.77 650
10686.74 681
10687.72 698
10688.70 709
10689.67 666
10690.65 632
10691.63 637
10692.60 659
10693.58 650
10694.55 662
10695.53 657
10696.51 619
10697.48 610
10698.46 637
10699.44 621
10700.41 645
10701.39 646
10702.37 613
10703.34 666
10704.32 654
10705.30 639
10706.27 674
10707.25 639
10708.23 645
10709.21 657
10710.18 626
10711.16 625
10712.14 672
10713.11 637
10714.09 643
10715.07 611
10716.05 625
10717.02 647
10718.00 649
10718.98 629
10719.96 660
10720.93 631
10721.91 641
10722.89 638
10723.87 649
10724.85 659
10725.82 630
10726.80 644
10727.78 643
10728.76 646
10729.74 650
10730.71 662
10731.69 625
10732.67 663
10733.65 635
10734.63 656
10735.60 641
10736.58 657
10737.56 651
10738.54 644
10739.52 673
10740.50 632
10741.48 691
10742.45 677
10743.43 663
10744.41 658
10745.39 651
10746.37 619
10747.35 675
10748.33 620
10749.31 686
10750.28 665
10751.26 662
10752.24 661
10753.22 660
10754.20 662
10755.18 635
10756.16 647
10757.14 649
10758.12 650
10759.10 641
10760.08 648
10761.06 663
10762.04 675
10763.01 675
10763.99 692
10764.97 654
10765.95 641
10766.93 636
10767.91 653
10768.89 680
10769.87 689
10770.85 659
10771.83 692
10772.81 720
10773.79 702
10774.77 698
10775.75 694
10776.73 702
10777.71 666
10778.69 695
10779.67 661
10780.65 710
10781.63 709
10782.62 714
10783.60 745
10784.58 712
10785.56 697
10786.54 706
10787.52 689
10788.50 675
10789.48 698
10790.46 705
10791.44 705
10792.42 736
10793.40 750
10794.38 717
10795.37 709
10796.35 714
10797.33 724
10798.31 666
10799.29 693
10800.27 674
10801.25 672
10802.23 696
10803.21 689
10804.20 717
10805.18 717
10806.16 710
10807.14 733
10808.12 750
10809.10 706
10810.09 729
10811.07 735
10812.05 750
10813.03 720
10814.01 747
10815.00 734
10815.98 749
10816.96 776
10817.94 731
10818.92 744
10819.91 777
10820.89 800
10821.87 773
10822.85 761
10823.83 748
10824.82 800
10825.80 760
10826.78 760
10827.76 785
10828.75 790
10829.73 795
10830.71 749
10831.69 776
10832.68 778
10833.66 809
10834.64 835
10835.63 844
10836.61 795
10837.59 825
10838.57 815
10839.56 804
10840.54 788
10841.52 843
10842.51 824
10843.49 807
10844.47 823
10845.46 827
10846.44 827
10847.42 794
10848.41 836
10849.39 865
10850.37 860
10851.36 832
10852.34 849
10853.32 865
10854.31 879
10855.29 882
10856.28 876
10857.26 870
10858.24 902
10859.23 843
10860.21 867
10861.20 923
10862.18 952
10863.16 899
10864.15 885
10865.13 912
10866.12 940
10867.10 966
10868.08 969
10869.07 960
10870.05 956
10871.04 952
10872.02 908
10873.01 950
10873.99 951
10874.98 947
10875.96 959
10876.95 943
10877.93 1035
10878.92 990
10879.90 997
10880.89 1004
10881.87 1032
10882.86 966
10883.84 1040
10884.83 1053
10885.81 1030
10886.80 1032
10887.78 1021
10888.77 1026
10889.75 1073
10890.74 1026
10891.72 1032
10892.71 1058
10893.69 1042
10894.68 1095
10895.66 1065
10896.65 1081
10897.64 1111
10898.62 1156
10899.61 1140
10900.59 1141
10901.58 1105
10902.56 1179
10903.55 1127
10904.54 1137
10905.52 1142
10906.51 1136
10907.49 1179
10908.48 1218
10909.47 1206
10910.45 1214
10911.44 1231
10912.43 1206
10913.41 1238
10914.40 1225
10915.39 1257
10916.37 1277
10917.36 1309
10918.35 1290
10919.33 1287
10920.32 1311
10921.31 1288
10922.29 1279
10923.28 1312
10924.27 1343
10925.25 1353
10926.24 1406
10927.23 1317
10928.21 1368
10929.20 1363
10930.19 1367
10931.18 1353
10932.16 1380
10933.15 1366
10934.14 1407
10935.12 1390
10936.11 1403
10937.10 1445
10938.09 1422
10939.07 1397
10940.06 1450
10941.05 1469
10942.04 1444
10943.02 1549
10944.01 1497
10945.00 1528
10945.99 1498
10946.98 1564
10947.96 1558
10948.95 1627
10949.94 1631
10950.93 1657
10951.92 1672
10952.90 1702
10953.89 1783
10954.88 1822
10955.87 1835
10956.86 1851
10957.85 1989
10958.83 1980
10959.82 2055
10960.81 2132
10961.80 2168
10962.79 2155
10963.78 2176
10964.77 2078
10965.75 2124
10966.74 2055
10967.73 2057
10968.72 2025
10969.71 1957
10970.70 1910
10971.69 1834
10972.68 1911
10973.67 1818
10974.66 1813
10975.64 1801
10976.63 1743
10977.62 1686
10978.61 1726
10979.60 1712
10980.59 1733
10981.58 1731
10982.57 1732
10983.56 1815
10984.55 1795
10985.54 1819
10986.53 1753
10987.52 1789
10988.51 1785
10989.50 1855
10990.49 1810
10991.48 1848
10992.47 1870
10993.46 1938
10994.45 2005
10995.44 2089
10996.43 2160
10997.42 2300
10998.41 2413
10999.40 2577
11000.39 2661
11001.38 2777
11002.37 2934
11003.36 2934
11004.35 2966
11005.34 2882
11006.33 2848
11007.32 2700
11008.31 2614
11009.30 2453
11010.30 2386
11011.29 2238
11012.28 2150
11013.27 2011
11014.26 1841
11015.25 1763
11016.24 1735
11017.23 1597
11018.22 1552
11019.21 1530
11020.21 1455
11021.20 1453
11022.19 1402
11023.18 1347
11024.17 1286
11025.16 1296
11026.15 1271
11027.14 1267
11028.14 1222
11029.13 1208
11030.12 1266
11031.11 1278
11032.10 1210
11033.09 1190
11034.09 1219
11035.08 1180
11036.07 1190
11037.06 1200
11038.05 1181
11039.05 1126
11040.04 1166
11041.03 1157
11042.02 1141
11043.02 1138
11044.01 1150
11045.00 1121
11045.99 1077
11046.98 1078
11047.98 1125
11048.97 1132
11049.96 1120
11050.95 1087
11051.95 1142
11052.94 1093
11053.93 1094
11054.93 1076
11055.92 1055
11056.91 1102
11057.90 1078
11058.90 1065
11059.89 1048
11060.88 1046
11061.88 1093
11062.87 1075
11063.86 1102
11064.86 1101
11065.85 1088
11066.84 1065
11067.84 1133
11068.83 1092
11069.82 1081
11070.82 1064
11071.81 1079
11072.80 1098
11073.80 1070
11074.79 1054
11075.78 1054
11076.78 1066
11077.77 1063
11078.77 1073
11079.76 1049
11080.75 1071
11081.75 1034
11082.74 1078
11083.74 1078
11084.73 1072
11085.72 1037
11086.72 1051
11087.71 1004
11088.71 1021
11089.70 1011
11090.70 1016
11091.69 1021
11092.68 996
11093.68 982
11094.67 1000
11095.67 972
11096.66 970
11097.66 1009
11098.65 970
11099.65 973
11100.64 940
11101.64 959
11102.63 930
11103.63 907
11104.62 932
11105.62 945
11106.61 931
11107.61 896
11108.60 897
11109.60 887
11110.59 910
11111.59 883
11112.58 892
11113.58 880
11114.57 872
11115.57 900
11116.56 864
11117.56 881
11118.56 865
11119.55 874
11120.55 863
11121.54 848
11122.54 852
11123.54 847
11124.53 847
11125.53 820
11126.52 816
11127.52 841
11128.51 845
11129.51 845
11130.51 835
11131.50 827
11132.50 795
11133.50 807
11134.49 794
11135.49 814
11136.49 793
11137.48 804
11138.48 788
11139.47 817
11140.47 822
11141.47 767
11142.46 795
11143.46 773
11144.46 796
11145.46 791
11146.45 820
11147.45 805
11148.45 806
11149.44 783
11150.44 794
11151.44 748
11152.43 760
11153.43 790
11154.43 768
11155.43 793
11156.42 753
11157.42 776
11158.42 767
11159.42 799
11160.41 789
11161.41 765
11162.41 787
11163.41 751
11164.40 784
11165.40 781
11166.40 755
11167.40 774
11168.39 795
11169.39 752
11170.39 773
11171.39 750
11172.39 749
11173.38 723
11174.38 723
11175.38 706
11176.38 786
11177.38 747
11178.38 717
11179.37 758
11180.37 749
11181.37 751
11182.37 753
11183.37 711
11184.37 737
11185.37 705
11186.36 752
11187.36 766
11188.36 706
11189.36 704
11190.36 709
11191.36 762
11192.36 764
11193.36 749
11194.36 734
11195.35 759
11196.35 763
11197.35 762
11198.35 744
11199.35 762
11200.35 787
11201.35 791
11202.35 754
11203.35 731
11204.35 762
11205.35 771
11206.35 794
11207.35 775
11208.35 771
11209.35 790
11210.35 801
11211.35 831
11212.35 778
11213.35 774
11214.35 771
11215.34 808
11216.35 797
11217.35 788
11218.35 764
11219.35 820
11220.35 828
11221.35 760
11222.35 803
11223.35 789
11224.35 788
11225.35 760
11226.35 775
11227.35 792
11228.35 784
11229.35 779
11230.35 773
11231.35 772
11232.35 740
11233.35 757
11234.35 773
11235.35 715
11236.35 733
11237.36 779
11238.36 794
11239.36 780
11240.36 794
11241.36 762
11242.36 796
11243.36 781
11244.36 727
11245.36 744
11246.37 771
11247.37 747
11248.37 766
11249.37 742
11250.37 727
11251.37 741
11252.38 783
11253.38 800
11254.38 776
11255.38 783
11256.38 787
11257.38 832
11258.39 820
11259.39 809
11260.39 799
11261.39 792
11262.39 777
11263.40 813
11264.40 766
11265.40 807
11266.40 792
11267.40 822
11268.41 850
11269.41 826
11270.41 813
11271.41 859
11272.42 847
11273.42 854
11274.42 828
11275.42 865
11276.43 851
11277.43 859
11278.43 867
11279.44 870
11280.44 855
11281.44 817
11282.44 808
11283.45 776
11284.45 812
11285.45 835
11286.46 808
11287.46 807
11288.46 783
11289.47 775
11290.47 773
11291.47 767
11292.48 762
11293.48 791
11294.48 760
11295.49 745
11296.49 756
11297.49 751
11298.50 741
11299.50 728
11300.51 747
11301.51 729
11302.51 688
11303.52 693
11304.52 731
11305.53 760
11306.53 722
11307.53 744
11308.54 737
11309.54 732
11310.55 741
11311.55 724
11312.55 764
11313.56 729
11314.56 723
11315.57 736
11316.57 744
11317.58 734
11318.58 739
11319.59 775
11320.59 784
11321.59 769
11322.60 768
11323.60 740
11324.61 776
11325.61 753
11326.62 784
11327.62 774
11328.63 801
11329.63 776
11330.64 760
11331.64 756
11332.65 773
11333.65 769
11334.66 735
11335.67 758
11336.67 724
11337.68 778
11338.68 775
11339.69 803
11340.69 785
11341.70 796
11342.70 809
11343.71 802
11344.72 836
11345.72 845
11346.73 839
11347.73 831
11348.74 813
11349.74 794
11350.75 799
11351.76 794
11352.76 773
11353.77 755
11354.78 760
11355.78 727
11356.79 766
11357.79 761
11358.80 721
11359.81 705
11360.81 680
11361.82 713
11362.83 719
11363.83 699
11364.84 713
11365.85 684
11366.85 717
11367.86 706
11368.87 665
11369.87 689
11370.88 677
11371.89 704
11372.89 649
11373.90 625
11374.91 676
11375.92 682
11376.92 706
11377.93 689
11378.94 679
11379.94 675
11380.95 673
11381.96 640
11382.97 661
11383.97 667
11384.98 675
11385.99 654
11387.00 653
11388.00 672
11389.01 686
11390.02 667
11391.03 669
11392.04 654
11393.04 639
11394.05 666
11395.06 654
11396.07 666
11397.08 666
11398.08 659
11399.09 661
11400.10 708
11401.11 671
11402.12 676
11403.12 666
11404.13 648
11405.14 639
11406.15 640
11407.16 637
11408.17 629
11409.18 675
11410.18 686
11411.19 677
11412.20 673
11413.21 668
11414.22 650
11415.23 658
11416.24 651
11417.25 657
11418.25 653
11419.26 664
11420.27 685
11421.28 637
11422.29 641
11423.30 646
11424.31 679
11425.32 651
11426.33 680
11427.34 679
11428.35 661
11429.36 629
11430.37 683
11431.38 680
11432.39 698
11433.39 683
11434.40 684
11435.41 646
11436.42 658
11437.43 653
11438.44 650
11439.45 694
11440.46 676
11441.47 636
11442.48 630
11443.49 671
11444.50 637
11445.51 692
11446.52 699
11447.53 648
11448.55 658
11449.56 696
11450.57 657
11451.58 639
11452.59 647
11453.60 668
11454.61 685
11455.62 693
11456.63 676
11457.64 649
11458.65 642
11459.66 629
11460.67 659
11461.68 669
11462.69 682
11463.71 662
11464.72 653
11465.73 640
11466.74 669
11467.75 644
11468.76 646
11469.77 645
11470.78 655
11471.80 696
11472.81 646
11473.82 686
11474.83 657
11475.84 690
11476.85 679
11477.86 660
11478.88 687
11479.89 683
11480.90 656
11481.91 666
11482.92 667
11483.93 671
11484.95 675
11485.96 693
11486.97 688
11487.98 647
11489.00 649
11490.01 662
11491.02 699
11492.03 698
11493.04 672
11494.06 691
11495.07 688
11496.08 697
11497.09 704
11498.11 708
11499.12 715
11500.13 704
11501.14 677
11502.16 711
11503.17 700
11504.18 695
11505.20 698
11506.21 726
11507.22 720
11508.23 773
11509.25 748
11510.26 781
11511.27 732
11512.29 752
11513.30 742
11514.31 750
11515.33 774
11516.34 766
11517.35 784
11518.37 783
11519.38 783
11520.39 781
11521.41 781
11522.42 782
11523.43 818
11524.45 819
11525.46 857
11526.47 859
11527.49 868
11528.50 897
11529.52 868
11530.53 872
11531.54 909
11532.56 928
11533.57 932
11534.59 933
11535.60 987
11536.62 1030
11537.63 1060
11538.64 1089
11539.66 1107
11540.67 1129
11541.69 1132
11542.70 1135
11543.72 1172
11544.73 1205
11545.75 1202
11546.76 1134
11547.77 1122
11548.79 1113
11549.80 1052
11550.82 972
11551.83 972
11552.85 931
11553.86 933
11554.88 882
11555.89 884
11556.91 846
11557.92 801
11558.94 760
11559.95 758
11560.97 792
11561.99 735
11563.00 714
11564.02 715
11565.03 710
11566.05 688
11567.06 729
11568.08 700
11569.09 736
11570.11 710
11571.13 692
11572.14 703
11573.16 722
11574.17 696
11575.19 705
11576.20 693
11577.22 673
11578.24 676
11579.25 698
11580.27 700
11581.29 721
11582.30 688
11583.32 672
11584.33 731
11585.35 698
11586.37 726
11587.38 709
11588.40 704
11589.42 675
11590.43 683
11591.45 725
11592.47 708
11593.48 727
11594.50 721
11595.52 707
11596.53 733
11597.55 743
11598.57 738
11599.58 780
11600.60 762
11601.62 751
11602.64 721
11603.65 744
11604.67 796
11605.69 796
11606.70 782
11607.72 744
11608.74 764
11609.76 775
11610.77 733
11611.79 728
11612.81 729
11613.83 716
11614.84 690
11615.86 717
11616.88 725
11617.90 705
11618.92 730
11619.93 734
11620.95 716
11621.97 714
11622.99 695
11624.01 694
11625.02 708
11626.04 692
11627.06 705
11628.08 702
11629.10 691
11630.11 721
11631.13 697
11632.15 698
11633.17 695
11634.19 660
11635.21 682
11636.23 702
11637.24 692
11638.26 681
11639.28 658
11640.30 661
11641.32 651
11642.34 678
11643.36 681
11644.38 695
11645.39 677
11646.41 673
11647.43 649
11648.45 654
11649.47 666
11650.49 673
11651.51 690
11652.53 682
11653.55 682
11654.57 659
11655.59 658
11656.61 649
11657.63 653
11658.65 651
11659.67 633
11660.69 639
11661.70 660
11662.72 618
11663.74 614
11664.76 649
11665.78 679
11666.80 647
11667.82 631
11668.84 638
11669.86 629
11670.88 633
11671.90 585
11672.92 640
11673.95 649
11674.97 617
11675.99 646
11677.01 647
11678.03 651
11679.05 667
11680.07 630
11681.09 648
11682.11 642
11683.13 630
11684.15 629
11685.17 666
11686.19 668
11687.21 641
11688.23 663
11689.25 629
11690.28 638
11691.30 641
11692.32 625
11693.34 645
11694.36 621
11695.38 583
11696.40 603
11697.42 619
11698.44 674
11699.47 659
11700.49 643
11701.51 630
11702.53 615
11703.55 640
11704.57 619
11705.60 634
11706.62 632
11707.64 651
11708.66 598
11709.68 618
11710.70 615
11711.73 649
11712.75 644
11713.77 626
11714.79 638
11715.81 647
11716.84 628
11717.86 649
11718.88 650
11719.90 642
11720.92 651
11721.95 628
11722.97 626
11723.99 637
11725.01 624
11726.04 644
11727.06 648
11728.08 648
11729.11 628
11730.13 620
11731.15 632
11732.17 649
11733.20 656
11734.22 648
11735.24 629
11736.26 612
11737.29 651
11738.31 664
11739.33 629
11740.36 641
11741.38 642
11742.40 651
11743.43 677
11744.45 669
11745.47 673
11746.50 669
11747.52 635
11748.54 662
11749.57 646
11750.59 687
11751.62 715
11752.64 689
11753.66 660
11754.69 678
11755.71 685
11756.73 683
11757.76 691
11758.78 690
11759.81 682
11760.83 700
11761.85 698
11762.88 679
11763.90 675
11764.93 683
11765.95 717
11766.98 742
11768.00 684
11769.02 698
11770.05 694
11771.07 675
11772.10 700
11773.12 726
11774.15 759
11775.17 745
11776.20 728
11777.22 713
11778.25 698
11779.27 697
11780.30 722
11781.32 721
11782.35 757
11783.37 730
11784.40 705
11785.42 740
11786.45 754
11787.47 729
11788.50 733
11789.52 741
11790.55 757
11791.57 767
11792.60 752
11793.62 733
11794.65 750
11795.67 772
11796.70 736
11797.73 747
11798.75 751
11799.78 754
11800.80 795
11801.83 763
11802.85 761
11803.88 774
11804.91 775
11805.93 792
11806.96 804
11807.98 792
11809.01 790
11810.04 808
11811.06 817
11812.09 770
11813.12 812
11814.14 839
11815.17 822
11816.19 831
11817.22 809
11818.25 831
11819.27 841
11820.30 817
11821.33 854
11822.35 880
11823.38 840
11824.41 836
11825.44 821
11826.46 843
11827.49 863
11828.52 846
11829.54 895
11830.57 874
11831.60 876
11832.62 890
11833.65 867
11834.68 884
11835.71 933
11836.73 891
11837.76 926
11838.79 957
11839.82 931
11840.84 937
11841.87 929
11842.90 908
11843.93 913
11844.95 974
11845.98 958
11847.01 957
11848.04 994
11849.07 964
11850.09 994
11851.12 1024
11852.15 969
11853.18 999
11854.21 1004
11855.23 1029
11856.26 1020
11857.29 1013
11858.32 1065
11859.35 1071
11860.38 1100
11861.40 1117
11862.43 1115
11863.46 1095
11864.49 1078
11865.52 1098
11866.55 1089
11867.58 1070
11868.60 1101
11869.63 1086
11870.66 1135
11871.69 1127
11872.72 1126
11873.75 1143
11874.78 1153
11875.81 1147
11876.84 1130
11877.86 1191
11878.89 1218
11879.92 1238
11880.95 1181
11881.98 1192
11883.01 1202
11884.04 1190
11885.07 1238
11886.10 1322
11887.13 1303
11888.16 1268
11889.19 1304
11890.22 1307
11891.25 1349
11892.28 1365
11893.31 1389
11894.34 1393
11895.37 1448
11896.40 1413
11897.43 1435
11898.46 1480
11899.49 1536
11900.52 1557
11901.55 1625
11902.58 1667
11903.61 1664
11904.64 1659
11905.67 1687
11906.70 1781
11907.73 1727
11908.76 1713
11909.79 1740
11910.82 1769
11911.85 1772
11912.88 1725
11913.91 1725
11914.94 1651
11915.97 1631
11917.01 1671
11918.04 1564
11919.07 1570
11920.10 1646
11921.13 1568
11922.16 1624
11923.19 1554
11924.22 1575
11925.25 1616
11926.28 1597
11927.32 1646
11928.35 1745
11929.38 1745
11930.41 1793
11931.44 1864
11932.47 1957
11933.50 2011
11934.54 1959
11935.57 1914
11936.60 1905
11937.63 1954
11938.66 1906
11939.70 1894
11940.73 1830
11941.76 1764
11942.79 1739
11943.82 1667
11944.85 1599
11945.89 1566
11946.92 1520
11947.95 1531
11948.98 1468
11950.02 1392
11951.05 1388
11952.08 1349
11953.11 1359
11954.15 1356
11955.18 1309
11956.21 1246
11957.24 1286
11958.28 1261
11959.31 1258
11960.34 1265
11961.37 1263
11962.41 1272
11963.44 1265
11964.47 1216
11965.51 1236
11966.54 1309
11967.57 1281
11968.60 1242
11969.64 1213
11970.67 1236
11971.70 1229
11972.74 1220
11973.77 1247
11974.80 1221
11975.84 1295
11976.87 1298
11977.90 1292
11978.94 1276
11979.97 1270
11981.00 1243
11982.04 1274
11983.07 1328
11984.11 1338
11985.14 1322
11986.17 1297
11987.21 1288
11988.24 1310
11989.28 1317
11990.31 1290
11991.34 1286
11992.38 1375
11993.41 1370
11994.45 1439
11995.48 1393
11996.51 1382
11997.55 1419
11998.58 1425
11999.62 1432
12000.65 1377
12001.69 1433
12002.72 1408
12003.76 1414
12004.79 1421
12005.82 1416
12006.86 1422
12007.89 1439
12008.93 1428
12009.96 1466
12011.00 1444
12012.03 1451
12013.07 1484
12014.10 1517
12015.14 1532
12016.17 1556
12017.21 1531
12018.24 1499
12019.28 1598
12020.32 1569
12021.35 1607
12022.39 1581
12023.42 1538
12024.46 1567
12025.49 1595
12026.53 1576
12027.56 1559
12028.60 1578
12029.64 1546
12030.67 1562
12031.71 1602
12032.74 1577
12033.78 1592
12034.81 1583
12035.85 1577
12036.89 1564
12037.92 1595
12038.96 1583
12039.99 1546
12041.03 1584
12042.07 1579
12043.10 1545
12044.14 1595
12045.18 1591
12046.21 1582
12047.25 1587
12048.29 1615
12049.32 1675
12050.36 1687
12051.40 1668
12052.43 1696
12053.47 1691
12054.51 1752
12055.54 1746
12056.58 1752
12057.62 1807
12058.65 1783
12059.69 1771
12060.73 1808
12061.76 1821
12062.80 1830
12063.84 1809
12064.88 1768
12065.91 1828
12066.95 1761
12067.99 1738
12069.03 1705
12070.06 1683
12071.10 1660
12072.14 1633
12073.18 1649
12074.21 1549
12075.25 1537
12076.29 1565
12077.33 1536
12078.36 1521
12079.40 1504
12080.44 1515
12081.48 1533
12082.52 1451
12083.55 1456
12084.59 1467
12085.63 1500
12086.67 1503
12087.71 1476
12088.74 1439
12089.78 1437
12090.82 1485
12091.86 1556
12092.90 1474
12093.94 1537
12094.98 1554
12096.01 1587
12097.05 1593
12098.09 1598
12099.13 1615
12100.17 1673
12101.21 1671
12102.25 1659
12103.28 1749
12104.32 1715
12105.36 1724
12106.40 1751
12107.44 1724
12108.48 1743
12109.52 1747
12110.56 1727
12111.60 1679
12112.64 1658
12113.68 1601
12114.72 1568
12115.76 1540
12116.79 1487
12117.83 1491
12118.87 1417
12119.91 1362
12120.95 1287
12121.99 1309
12123.03 1298
12124.07 1245
12125.11 1204
12126.15 1205
12127.19 1190
12128.23 1201
12129.27 1158
12130.31 1104
12131.35 1098
12132.39 1130
12133.43 1105
12134.47 1100
12135.51 1069
12136.55 1091
12137.59 1092
12138.63 1082
12139.67 1047
12140.71 1063
12141.76 1033
12142.80 1071
12143.84 1092
12144.88 1049
12145.92 999
12146.96 982
12148.00 1049
12149.04 1011
12150.08 1005
12151.12 1013
12152.16 1024
12153.20 1048
12154.25 1058
12155.29 1008
12156.33 1001
12157.37 986
12158.41 1032
12159.45 995
12160.49 958
12161.53 977
12162.58 1023
12163.62 1014
12164.66 1001
12165.70 987
12166.74 994
12167.78 986
12168.82 972
12169.87 982
12170.91 947
12171.95 957
12172.99 994
12174.03 998
12175.08 986
12176.12 975
12177.16 990
12178.20 942
12179.24 949
12180.29 927
12181.33 955
12182.37 990
12183.41 955
12184.46 907
12185.50 935
12186.54 914
12187.58 921
12188.63 946
12189.67 932
12190.71 915
12191.75 911
12192.80 936
12193.84 947
12194.88 925
12195.92 922
12196.97 907
12198.01 927
12199.05 900
12200.10 932
12201.14 918
12202.18 910
12203.23 914
12204.27 892
12205.31 896
12206.36 904
12207.40 925
12208.44 889
12209.49 860
12210.53 894
12211.57 900
12212.62 876
12213.66 868
12214.70 847
12215.75 858
12216.79 856
12217.84 855
12218.88 888
12219.92 875
12220.97 856
12222.01 844
12223.06 824
12224.10 832
12225.14 881
12226.19 843
12227.23 842
12228.28 850
12229.32 812
12230.36 836
12231.41 821
12232.45 833
12233.50 840
12234.54 819
12235.59 781
12236.63 806
12237.68 845
12238.72 835
12239.77 850
12240.81 814
12241.86 779
12242.90 778
12243.94 835
12244.99 747
12246.03 785
12247.08 781
12248.13 812
12249.17 784
12250.22 767
12251.26 759
12252.31 770
12253.35 797
12254.40 787
12255.44 770
12256.49 785
12257.53 786
12258.58 770
12259.62 753
12260.67 735
12261.72 739
12262.76 762
12263.81 772
12264.85 764
12265.90 724
12266.94 701
12267.99 747
12269.04 739
12270.08 750
12271.13 715
12272.17 739
12273.22 733
12274.27 702
12275.31 719
12276.36 693
12277.41 705
12278.45 710
12279.50 713
12280.55 696
12281.59 717
12282.64 718
12283.69 695
12284.73 688
12285.78 655
12286.83 697
12287.87 726
12288.92 667
12289.97 685
12291.01 707
12292.06 662
12293.11 681
12294.15 701
12295.20 729
12296.25 659
12297.30 663
12298.34 694
12299.39 677
12300.44 697
12301.48 707
12302.53 697
12303.58 694
12304.63 689
12305.67 696
12306.72 719
12307.77 689
12308.82 695
12309.87 675
12310.91 674
12311.96 665
12313.01 687
12314.06 675
12315.10 692
12316.15 687
12317.20 703
12318.25 706
12319.30 657
12320.34 685
12321.39 689
12322.44 691
12323.49 662
12324.54 675
12325.59 671
12326.63 689
12327.68 673
12328.73 681
12329.78 695
12330.83 699
12331.88 671
12332.93 682
12333.98 673
12335.02 693
12336.07 709
12337.12 692
12338.17 682
12339.22 682
12340.27 645
12341.32 643
12342.37 656
12343.42 662
12344.47 672
12345.51 664
12346.56 655
12347.61 665
12348.66 661
12349.71 687
12350.76 669
12351.81 659
12352.86 683
12353.91 672
12354.96 678
12356.01 691
12357.06 692
12358.11 714
12359.16 681
12360.21 674
12361.26 707
12362.31 711
12363.36 690
12364.41 678
12365.46 693
12366.51 687
12367.56 692
12368.61 690
12369.66 693
12370.71 659
12371.76 681
12372.81 673
12373.86 697
12374.91 688
12375.96 660
12377.01 696
12378.06 692
12379.11 688
12380.17 697
12381.22 665
12382.27 667
12383.32 682
12384.37 690
12385.42 697
12386.47 684
12387.52 694
12388.57 688
12389.62 706
12390.67 657
12391.73 637
12392.78 682
12393.83 663
12394.88 684
12395.93 696
12396.98 678
12398.03 716
12399.09 699
12400.14 684
12401.19 717
12402.24 722
12403.29 697
12404.34 693
12405.40 685
12406.45 709
12407.50 709
12408.55 707
12409.60 715
12410.66 698
12411.71 724
12412.76 736
12413.81 718
12414.86 715
12415.92 756
12416.97 745
12418.02 702
12419.07 713
12420.13 700
12421.18 698
12422.23 696
12423.28 757
12424.34 755
12425.39 755
12426.44 764
12427.49 761
12428.55 736
12429.60 726
12430.65 716
12431.71 759
12432.76 755
12433.81 748
12434.86 736
12435.92 709
12436.97 716
12438.02 735
12439.08 763
12440.13 734
12441.18 741
12442.24 753
12443.29 763
12444.34 747
12445.40 723
12446.45 728
12447.50 753
12448.56 779
12449.61 797
12450.67 777
12451.72 764
12452.77 801
12453.83 797
12454.88 844
12455.94 804
12456.99 830
12458.04 839
12459.10 848
12460.15 816
12461.21 816
12462.26 862
12463.31 880
12464.37 869
12465.42 889
12466.48 911
12467.53 959
12468.59 946
12469.64 965
12470.70 969
12471.75 1004
12472.80 1057
12473.86 1064
12474.91 1104
12475.97 1149
12477.02 1182
12478.08 1191
12479.13 1212
12480.19 1220
12481.24 1226
12482.30 1264
12483.35 1274
12484.41 1250
12485.46 1184
12486.52 1185
12487.57 1199
12488.63 1156
12489.69 1147
12490.74 1128
12491.80 1126
12492.85 1087
12493.91 1016
12494.96 1007
12496.02 950
12497.07 907
12498.13 907
12499.19 901
12500.24 897
12501.30 888
12502.35 886
12503.41 887
12504.47 875
12505.52 873
12506.58 894
12507.63 913
12508.69 903
12509.75 851
12510.80 866
12511.86 883
12512.91 889
12513.97 846
12515.03 871
12516.08 867
12517.14 880
12518.20 878
12519.25 888
12520.31 910
12521.37 883
12522.42 836
12523.48 841
12524.54 898
12525.59 909
12526.65 900
12527.71 886
12528.77 878
12529.82 889
12530.88 887
12531.94 873
12532.99 863
12534.05 922
12535.11 905
12536.17 869
12537.22 931
12538.28 914
12539.34 887
12540.40 921
12541.45 886
12542.51 898
12543.57 920
12544.63 912
12545.68 924
12546.74 958
12547.80 935
12548.86 938
12549.92 953
12550.97 953
12552.03 1004
12553.09 1013
12554.15 1029
12555.21 976
12556.26 1023
12557.32 1039
12558.38 1053
12559.44 1069
12560.50 1047
12561.56 1029
12562.61 1019
12563.67 1021
12564.73 1056
12565.79 1031
12566.85 1034
12567.91 1053
12568.97 1014
12570.02 974
12571.08 968
12572.14 968
12573.20 990
12574.26 970
12575.32 945
12576.38 935
12577.44 906
12578.50 913
12579.56 930
12580.61 923
12581.67 919
12582.73 912
12583.79 889
12584.85 879
12585.91 885
12586.97 905
12588.03 896
12589.09 853
12590.15 888
12591.21 865
12592.27 871
12593.33 887
12594.39 905
12595.45 899
12596.51 896
12597.57 889
12598.63 891
12599.69 882
12600.75 847
12601.81 907
12602.87 904
12603.93 902
12604.99 897
12606.05 952
12607.11 935
12608.17 918
12609.23 910
12610.29 941
12611.35 947
12612.41 965
12613.47 949
12614.53 924
12615.59 950
12616.66 931
12617.72 950
12618.78 931
12619.84 969
12620.90 945
12621.96 986
12623.02 955
12624.08 962
12625.14 978
12626.20 999
12627.26 1024
12628.33 1003
12629.39 1015
12630.45 1041
12631.51 1071
12632.57 1071
12633.63 1061
12634.69 1081
12635.76 1103
12636.82 1038
12637.88 1042
12638.94 1060
12640.00 1093
12641.06 1035
12642.13 1027
12643.19 982
12644.25 1036
12645.31 1004
12646.37 961
12647.44 957
12648.50 964
12649.56 972
12650.62 923
12651.68 919
12652.75 917
12653.81 951
12654.87 890
12655.93 876
12657.00 866
12658.06 914
12659.12 907
12660.18 889
12661.25 894
12662.31 863
12663.37 873
12664.43 866
12665.50 891
12666.56 844
12667.62 859
12668.69 876
12669.75 904
12670.81 879
12671.88 858
12672.94 878
12674.00 901
12675.06 907
12676.13 903
12677.19 914
12678.25 900
12679.32 925
12680.38 919
12681.44 895
12682.51 904
12683.57 894
12684.64 914
12685.70 922
12686.76 884
12687.83 904
12688.89 895
12689.95 911
12691.02 908
12692.08 910
12693.15 960
12694.21 936
12695.27 922
12696.34 907
12697.40 972
12698.47 930
12699.53 907
12700.59 909
12701.66 950
12702.72 962
12703.79 985
12704.85 976
12705.92 972
12706.98 1002
12708.05 1006
12709.11 994
12710.18 1019
12711.24 1029
12712.30 997
12713.37 990
12714.43 1035
12715.50 1041
12716.56 1026
12717.63 1058
12718.69 1041
12719.76 1023
12720.82 1018
12721.89 981
12722.95 1042
12724.02 1004
12725.09 1031
12726.15 1036
12727.22 983
12728.28 976
12729.35 1014
12730.41 1008
12731.48 1016
12732.54 1044
12733.61 1064
12734.68 1019
12735.74 1007
12736.81 1014
12737.87 1009
12738.94 992
12740.00 1011
12741.07 1001
12742.14 1012
12743.20 992
12744.27 972
12745.33 955
12746.40 972
12747.47 959
12748.53 939
12749.60 956
12750.67 940
12751.73 909
12752.80 902
12753.87 915
12754.93 927
12756.00 909
12757.07 915
12758.13 890
12759.20 858
12760.27 857
12761.33 834
12762.40 868
12763.47 844
12764.53 822
12765.60 868
12766.67 837
12767.73 807
12768.80 842
12769.87 811
12770.94 835
12772.00 814
12773.07 823
12774.14 783
12775.21 805
12776.27 830
12777.34 782
12778.41 775
12779.48 809
12780.54 808
12781.61 804
12782.68 765
12783.75 764
12784.81 793
12785.88 783
12786.95 786
12788.02 750
12789.09 774
12790.15 782
12791.22 744
12792.29 751
12793.36 767
12794.43 750
12795.49 773
12796.56 784
12797.63 803
12798.70 789
12799.77 715
12800.84 701
12801.90 749
12802.97 735
12804.04 713
12805.11 729
12806.18 737
12807.25 723
12808.32 710
12809.39 722
12810.45 749
12811.52 761
12812.59 754
12813.66 729
12814.73 765
12815.80 768
12816.87 744
12817.94 764
12819.01 777
12820.08 742
12821.15 750
12822.21 755
12823.28 761
12824.35 771
12825.42 732
12826.49 754
12827.56 750
12828.63 782
12829.70 750
12830.77 747
12831.84 741
12832.91 757
12833.98 742
12835.05 740
12836.12 781
12837.19 774
12838.26 725
12839.33 727
12840.40 722
12841.47 741
12842.54 721
12843.61 721
12844.68 689
12845.75 660
12846.82 690
12847.89 687
12848.96 669
12850.03 680
12851.10 672
12852.18 654
12853.25 670
12854.32 659
12855.39 651
12856.46 646
12857.53 654
12858.60 621
12859.67 654
12860.74 649
12861.81 669
12862.88 687
12863.96 657
12865.03 630
12866.10 613
12867.17 656
12868.24 646
12869.31 631
12870.38 600
12871.45 615
12872.53 641
12873.60 676
12874.67 634
12875.74 617
12876.81 615
12877.88 638
12878.96 647
12880.03 638
12881.10 634
12882.17 620
12883.24 636
12884.31 638
12885.39 641
12886.46 644
12887.53 622
12888.60 627
12889.68 614
12890.75 610
12891.82 614
12892.89 591
12893.96 606
12895.04 620
12896.11 583
12897.18 577
12898.25 595
12899.33 605
12900.40 598
12901.47 601
12902.54 597
12903.62 581
12904.69 606
12905.76 609
12906.84 580
12907.91 585
12908.98 580
12910.06 587
12911.13 600
12912.20 589
12913.27 613
12914.35 588
12915.42 608
12916.49 573
12917.57 589
12918.64 550
12919.71 543
12920.79 573
12921.86 580
12922.94 575
12924.01 560
12925.08 599
12926.16 591
12927.23 584
12928.30 570
12929.38 580
12930.45 560
12931.53 557
12932.60 550
12933.67 616
12934.75 576
12935.82 581
12936.90 568
12937.97 583
12939.04 580
12940.12 549
12941.19 550
12942.27 565
12943.34 552
12944.42 568
12945.49 572
12946.56 565
12947.64 548
12948.71 543
12949.79 550
12950.86 578
12951.94 552
12953.01 567
12954.09 559
12955.16 547
12956.24 562
12957.31 547
12958.39 539
12959.46 561
12960.54 576
12961.61 561
12962.69 535
12963.76 544
12964.84 566
12965.91 558
12966.99 521
12968.07 538
12969.14 565
12970.22 572
12971.29 551
12972.37 544
12973.44 537
12974.52 547
12975.59 566
12976.67 551
12977.75 575
12978.82 560
12979.90 563
12980.97 572
12982.05 555
12983.13 523
12984.20 559
12985.28 592
12986.35 614
12987.43 587
12988.51 573
12989.58 550
12990.66 594
12991.74 578
12992.81 569
12993.89 540
12994.97 574
12996.04 544
12997.12 550
12998.20 586
12999.27 578
13000.35 559
13001.43 552
13002.50 587
13003.58 554
13004.66 555
13005.73 586
13006.81 588
13007.89 547
13008.97 567
13010.04 552
13011.12 580
13012.20 577
13013.27 568
13014.35 555
13015.43 610
13016.51 571
13017.58 563
13018.66 570
13019.74 565
13020.82 587
13021.89 570
13022.97 597
13024.05 578
13025.13 559
13026.21 591
13027.28 592
13028.36 582
13029.44 569
13030.52 598
13031.60 571
13032.67 587
13033.75 557
13034.83 610
13035.91 611
13036.99 612
13038.07 566
13039.14 572
13040.22 579
13041.30 584
13042.38 607
13043.46 590
13044.54 575
13045.62 593
13046.69 587
13047.77 600
13048.85 585
13049.93 576
13051.01 624
13052.09 602
13053.17 602
13054.25 614
13055.33 620
13056.40 620
13057.48 610
13058.56 572
13059.64 593
13060.72 588
13061.80 602
13062.88 594
13063.96 592
13065.04 600
13066.12 585
13067.20 565
13068.28 607
13069.36 608
13070.44 567
13071.52 588
13072.60 612
13073.68 605
13074.76 582
13075.84 573
13076.92 568
13078.00 587
13079.08 601
13080.16 569
13081.24 561
13082.32 565
13083.40 587
13084.48 607
13085.56 574
13086.64 569
13087.72 592
13088.80 585
13089.88 591
13090.96 577
13092.04 586
13093.12 589
13094.20 569
13095.28 562
13096.36 594
13097.44 588
13098.52 591
13099.61 577
13100.69 586
13101.77 579
13102.85 570
13103.93 609
13105.01 592
13106.09 600
13107.17 589
13108.25 609
13109.34 590
13110.42 607
13111.50 595
13112.58 608
13113.66 621
13114.74 610
13115.82 640
13116.91 589
13117.99 611
13119.07 625
13120.15 618
13121.23 600
13122.31 632
13123.40 638
13124.48 631
13125.56 612
13126.64 667
13127.72 648
13128.81 631
13129.89 645
13130.97 646
13132.05 628
13133.14 609
13134.22 614
13135.30 628
13136.38 660
13137.47 625
13138.55 637
13139.63 618
13140.71 660
13141.80 624
13142.88 628
13143.96 653
13145.04 626
13146.13 642
13147.21 643
13148.29 651
13149.38 621
13150.46 637
13151.54 650
13152.62 674
13153.71 661
13154.79 666
13155.87 653
13156.96 685
13158.04 653
13159.12 707
13160.21 673
13161.29 642
13162.37 683
13163.46 676
13164.54 669
13165.62 660
13166.71 668
13167.79 678
13168.88 697
13169.96 640
13171.04 655
13172.13 675
13173.21 696
13174.30 649
13175.38 662
13176.46 666
13177.55 679
13178.63 677
13179.72 651
13180.80 680
13181.88 692
13182.97 687
13184.05 684
13185.14 703
13186.22 660
13187.31 677
13188.39 715
13189.48 715
13190.56 713
13191.65 693
13192.73 685
13193.81 685
13194.90 730
13195.98 688
13197.07 709
13198.15 699
13199.24 737
13200.32 707
13201.41 677
13202.49 701
13203.58 732
13204.67 697
13205.75 719
13206.84 703
13207.92 739
13209.01 736
13210.09 724
13211.18 734
13212.26 716
13213.35 729
13214.43 698
13215.52 737
13216.61 750
13217.69 728
13218.78 725
13219.86 748
13220.95 749
13222.04 755
13223.12 763
13224.21 744
13225.29 716
13226.38 742
13227.47 729
13228.55 755
13229.64 751
13230.72 739
13231.81 741
13232.90 748
13233.98 768
13235.07 741
13236.16 780
13237.24 774
13238.33 802
13239.42 757
13240.50 818
13241.59 777
13242.68 811
13243.76 806
13244.85 789
13245.94 809
13247.02 815
13248.11 819
13249.20 814
13250.29 818
13251.37 803
13252.46 831
13253.55 853
13254.63 845
13255.72 839
13256.81 845
13257.90 875
13258.98 866
13260.07 849
13261.16 862
13262.25 879
13263.33 910
13264.42 870
13265.51 882
13266.60 907
13267.69 911
13268.77 874
13269.86 847
13270.95 904
13272.04 913
13273.13 913
13274.21 912
13275.30 895
13276.39 919
13277.48 930
13278.57 965
13279.65 939
13280.74 950
13281.83 978
13282.92 977
13284.01 998
13285.10 957
13286.19 985
13287.27 967
13288.36 949
13289.45 996
13290.54 1001
13291.63 1012
13292.72 1005
13293.81 1030
13294.90 987
13295.98 1017
13297.07 1010
13298.16 1047
13299.25 1057
13300.34 1051
13301.43 1023
13302.52 1051
13303.61 1067
13304.70 1061
13305.79 1096
13306.88 1059
13307.97 1097
13309.06 1121
13310.15 1137
13311.24 1134
13312.32 1121
13313.41 1107
13314.50 1143
13315.59 1137
13316.68 1143
13317.77 1190
13318.86 1174
13319.95 1160
13321.04 1143
13322.13 1207
13323.22 1165
13324.31 1182
13325.40 1214
13326.49 1224
13327.58 1189
13328.68 1241
13329.77 1198
13330.86 1196
13331.95 1199
13333.04 1209
13334.13 1245
13335.22 1225
13336.31 1207
13337.40 1205
13338.49 1200
13339.58 1220
13340.67 1229
13341.76 1265
13342.85 1303
13343.94 1255
13345.04 1261
13346.13 1274
13347.22 1318
13348.31 1340
13349.40 1350
13350.49 1276
13351.58 1295
13352.67 1296
13353.77 1309
13354.86 1296
13355.95 1281
13357.04 1348
13358.13 1359
13359.22 1330
13360.31 1306
13361.41 1316
13362.50 1356
13363.59 1376
13364.68 1386
13365.77 1377
13366.87 1391
13367.96 1388
13369.05 1414
13370.14 1429
13371.23 1439
13372.33 1453
13373.42 1484
13374.51 1445
13375.60 1471
13376.69 1429
13377.79 1446
13378.88 1428
13379.97 1397
13381.06 1383
13382.16 1371
13383.25 1328
13384.34 1307
13385.43 1277
13386.53 1258
13387.62 1246
13388.71 1231
13389.81 1200
13390.90 1188
13391.99 1198
13393.08 1199
13394.18 1138
13395.27 1157
13396.36 1113
13397.46 1136
13398.55 1120
13399.64 1089
13400.74 1130
13401.83 1090
13402.92 1083
13404.02 1099
13405.11 1133
13406.20 1116
13407.30 1116
13408.39 1070
13409.48 1067
13410.58 1096
13411.67 1077
13412.77 1067
13413.86 1091
13414.95 1075
13416.05 1097
13417.14 1088
13418.23 1126
13419.33 1119
13420.42 1093
13421.52 1106
13422.61 1097
13423.71 1133
13424.80 1125
13425.89 1089
13426.99 1096
13428.08 1116
13429.18 1092
13430.27 1094
13431.37 1144
13432.46 1133
13433.56 1093
13434.65 1112
13435.74 1143
13436.84 1172
13437.93 1138
13439.03 1138
13440.12 1112
13441.22 1116
13442.31 1172
13443.41 1144
13444.50 1136
13445.60 1160
13446.69 1173
13447.79 1164
13448.88 1190
13449.98 1208
13451.08 1186
13452.17 1207
13453.27 1197
13454.36 1202
13455.46 1187
13456.55 1161
13457.65 1229
13458.74 1271
13459.84 1250
13460.94 1204
13462.03 1218
13463.13 1246
13464.22 1258
13465.32 1242
13466.41 1300
13467.51 1311
13468.61 1248
13469.70 1227
13470.80 1269
13471.90 1276
13472.99 1331
13474.09 1315
13475.18 1306
13476.28 1333
13477.38 1327
13478.47 1314
13479.57 1335
13480.67 1374
13481.76 1322
13482.86 1343
13483.96 1297
13485.05 1303
13486.15 1366
13487.25 1352
13488.34 1372
13489.44 1321
13490.54 1314
13491.63 1333
13492.73 1365
13493.83 1394
13494.93 1434
13496.02 1422
13497.12 1468
13498.22 1394
13499.31 1461
13500.41 1440
13501.51 1438
13502.61 1465
13503.70 1485
13504.80 1492
13505.90 1507
13507.00 1543
13508.09 1478
13509.19 1514
13510.29 1523
13511.39 1466
13512.49 1470
13513.58 1488
13514.68 1486
13515.78 1497
13516.88 1444
13517.98 1447
13519.07 1419
13520.17 1400
13521.27 1406
13522.37 1376
13523.47 1357
13524.57 1333
13525.66 1302
13526.76 1316
13527.86 1353
13528.96 1320
13530.06 1228
13531.16 1199
13532.25 1240
13533.35 1224
13534.45 1222
13535.55 1191
13536.65 1168
13537.75 1114
13538.85 1135
13539.95 1158
13541.05 1106
13542.14 1137
13543.24 1118
13544.34 1142
13545.44 1103
13546.54 1065
13547.64 1126
13548.74 1110
13549.84 1081
13550.94 1048
13552.04 1016
13553.14 1080
13554.24 1059
13555.34 1050
13556.44 1040
13557.54 1020
13558.64 1020
13559.74 999
13560.84 1000
13561.94 1017
13563.04 1016
13564.13 1018
13565.23 1015
13566.34 1033
13567.44 1015
13568.54 1013
13569.64 1023
13570.74 1040
13571.84 1026
13572.94 1045
13574.04 1008
13575.14 1016
13576.24 1001
13577.34 1005
13578.44 964
13579.54 987
13580.64 1013
13581.74 1008
13582.84 1001
13583.94 990
13585.04 980
13586.14 983
13587.24 973
13588.35 976
13589.45 957
13590.55 972
13591.65 942
13592.75 992
13593.85 999
13594.95 944
13596.05 989
13597.15 997
13598.26 972
13599.36 991
13600.46 981
13601.56 981
13602.66 1025
13603.76 1027
13604.86 992
13605.97 974
13607.07 1004
13608.17 1002
13609.27 970
13610.37 1012
13611.47 965
13612.58 999
13613.68 977
13614.78 1004
13615.88 1006
13616.98 974
13618.09 969
13619.19 967
13620.29 1006
13621.39 935
13622.50 954
13623.60 978
13624.70 987
13625.80 971
13626.91 1002
13628.01 983
13629.11 978
13630.21 1009
13631.32 993
13632.42 982
13633.52 977
13634.62 981
13635.73 1004
13636.83 950
13637.93 968
13639.04 971
13640.14 942
13641.24 960
13642.35 987
13643.45 976
13644.55 961
13645.65 970
13646.76 955
13647.86 963
13648.96 977
13650.07 982
13651.17 1008
13652.28 1003
13653.38 975
13654.48 976
13655.59 972
13656.69 958
13657.79 955
13658.90 941
13660.00 977
13661.11 983
13662.21 996
13663.31 1033
13664.42 1009
13665.52 979
13666.63 957
13667.73 953
13668.83 943
13669.94 1001
13671.04 988
13672.15 958
13673.25 1003
13674.36 985
13675.46 1028
13676.56 1018
13677.67 965
13678.77 992
13679.88 1000
13680.98 1035
13682.09 1011
13683.19 1011
13684.30 997
13685.40 1037
13686.51 977
13687.61 998
13688.72 1009
13689.82 1070
13690.93 1041
13692.03 1011
13693.14 1059
13694.24 1007
13695.35 1017
13696.45 1047
13697.56 1059
13698.66 1083
13699.77 1062
13700.87 1090
13701.98 1046
13703.09 1065
13704.19 1064
13705.30 1050
13706.40 1085
13707.51 1073
13708.61 1072
13709.72 1065
13710.83 1092
13711.93 1110
13713.04 1110
13714.14 1094
13715.25 1145
13716.36 1084
13717.46 1087
13718.57 1192
13719.67 1156
13720.78 1158
13721.89 1156
13722.99 1160
13724.10 1205
13725.21 1198
13726.31 1224
13727.42 1210
13728.53 1220
13729.63 1245
13730.74 1175
13731.85 1194
13732.95 1261
13734.06 1259
13735.17 1270
13736.27 1301
13737.38 1303
13738.49 1365
13739.59 1315
13740.70 1304
13741.81 1317
13742.92 1342
13744.02 1308
13745.13 1408
13746.24 1399
13747.35 1369
13748.45 1416
13749.56 1456
13750.67 1459
13751.78 1477
13752.88 1533
13753.99 1544
13755.10 1559
13756.21 1619
13757.31 1625
13758.42 1605
13759.53 1697
13760.64 1721
13761.75 1740
13762.85 1735
13763.96 1806
13765.07 1823
13766.18 1833
13767.29 1855
13768.39 1867
13769.50 1922
13770.61 1907
13771.72 1887
13772.83 1804
13773.94 1808
13775.04 1803
13776.15 1837
13777.26 1851
13778.37 1805
13779.48 1788
13780.59 1715
13781.70 1703
13782.80 1659
13783.91 1623
13785.02 1606
13786.13 1554
13787.24 1510
13788.35 1457
13789.46 1435
13790.57 1358
13791.68 1354
13792.79 1357
13793.90 1293
13795.00 1288
13796.11 1254
13797.22 1226
13798.33 1199
13799.44 1234
13800.55 1219
13801.66 1181
13802.77 1138
13803.88 1142
13804.99 1112
13806.10 1096
13807.21 1068
13808.32 1084
13809.43 1065
13810.54 1049
13811.65 1055
13812.76 1023
13813.87 1020
13814.98 1014
13816.09 1038
13817.20 992
13818.31 1023
13819.42 961
13820.53 993
13821.64 972
13822.75 994
13823.86 1025
13824.97 1039
13826.08 1009
13827.19 957
13828.30 972
13829.41 986
13830.53 977
13831.64 932
13832.75 984
13833.86 984
13834.97 962
13836.08 970
13837.19 1008
13838.30 997
13839.41 1036
13840.52 982
13841.64 973
13842.75 937
13843.86 985
13844.97 963
13846.08 1004
13847.19 1054
13848.30 1000
13849.41 999
13850.53 977
13851.64 977
13852.75 933
13853.86 1030
13854.97 1001
13856.08 998
13857.20 946
13858.31 945
13859.42 1024
13860.53 1001
13861.64 958
13862.76 1013
13863.87 1008
13864.98 962
13866.09 985
13867.20 999
13868.32 1036
13869.43 1001
13870.54 1021
13871.65 995
13872.77 990
13873.88 1004
13874.99 984
13876.10 1042
13877.22 1015
13878.33 1024
13879.44 1018
13880.55 1011
13881.67 1035
13882.78 1047
13883.89 1028
13885.01 1029
13886.12 990
13887.23 1069
13888.34 1037
13889.46 1033
13890.57 1033
13891.68 1036
13892.80 1033
13893.91 1014
13895.02 1046
13896.14 1051
13897.25 1091
13898.36 1076
13899.48 1085
13900.59 1050
13901.70 1065
13902.82 1075
13903.93 1077
13905.05 1032
13906.16 1059
13907.27 1056
13908.39 1030
13909.50 1033
13910.61 1018
13911.73 996
13912.84 995
13913.96 1010
13915.07 987
13916.19 968
13917.30 946
13918.41 916
13919.53 882
13920.64 909
13921.76 910
13922.87 939
13923.99 906
13925.10 904
13926.21 875
13927.33 889
13928.44 904
13929.56 917
13930.67 892
13931.79 861
13932.90 872
13934.02 919
13935.13 888
13936.25 849
13937.36 896
13938.48 883
13939.59 903
13940.71 879
13941.82 902
13942.94 911
13944.05 899
13945.17 866
13946.28 880
13947.40 887
13948.52 858
13949.63 858
13950.75 869
13951.86 862
13952.98 838
13954.09 857
13955.21 848
13956.32 859
13957.44 862
13958.56 858
13959.67 842
13960.79 825
13961.90 835
13963.02 841
13964.14 816
13965.25 822
13966.37 821
13967.48 847
13968.60 833
13969.72 839
13970.83 858
13971.95 838
13973.07 854
13974.18 843
13975.30 844
13976.42 831
13977.53 842
13978.65 860
13979.77 826
13980.88 828
13982.00 833
13983.12 854
13984.23 820
13985.35 860
13986.47 861
13987.58 866
13988.70 855
13989.82 858
13990.94 839
13992.05 866
13993.17 815
13994.29 814
13995.40 812
13996.52 845
13997.64 853
13998.76 852
13999.87 864
14000.99 842
14002.11 831
14003.23 824
14004.35 876
14005.46 836
14006.58 854
14007.70 843
14008.82 836
14009.93 824
14011.05 881
14012.17 828
14013.29 856
14014.41 859
14015.52 849
14016.64 858
14017.76 823
14018.88 846
14020.00 881
14021.12 854
14022.23 837
14023.35 841
14024.47 841
14025.59 852
14026.71 874
14027.83 892
14028.95 891
14030.06 878
14031.18 935
14032.30 905
14033.42 849
14034.54 845
14035.66 860
14036.78 859
14037.90 910
14039.02 895
14040.14 863
14041.25 878
14042.37 903
14043.49 903
14044.61 918
14045.73 902
14046.85 936
14047.97 940
14049.09 957
14050.21 960
14051.33 990
14052.45 952
14053.57 954
14054.69 979
14055.81 997
14056.93 990
14058.05 1031
14059.17 970
14060.29 988
14061.41 962
14062.53 1000
14063.65 1018
14064.77 1004
14065.89 1008
14067.01 1013
14068.13 1071
14069.25 1047
14070.37 1053
14071.49 1065
14072.61 1049
14073.73 1094
14074.85 1087
14075.97 1113
14077.09 1104
14078.21 1134
14079.33 1121
14080.45 1149
14081.57 1161
14082.69 1125
14083.82 1116
14084.94 1168
14086.06 1219
14087.18 1173
14088.30 1145
14089.42 1151
14090.54 1169
14091.66 1201
14092.78 1196
14093.91 1210
14095.03 1209
14096.15 1199
14097.27 1238
14098.39 1239
14099.51 1241
14100.63 1232
14101.76 1272
14102.88 1249
14104.00 1238
14105.12 1221
14106.24 1220
14107.36 1233
14108.49 1188
14109.61 1188
14110.73 1197
14111.85 1143
14112.97 1122
14114.10 1163
14115.22 1128
14116.34 1137
14117.46 1074
14118.58 1053
14119.71 1018
14120.83 1010
14121.95 1045
14123.07 1020
14124.20 1016
14125.32 972
14126.44 996
14127.56 993
14128.69 1007
14129.81 998
14130.93 973
14132.06 938
14133.18 965
14134.30 927
14135.42 936
14136.55 926
14137.67 910
14138.79 920
14139.92 931
14141.04 920
14142.16 908
14143.29 890
14144.41 891
14145.53 894
14146.66 908
14147.78 906
14148.90 860
14150.03 858
14151.15 887
14152.27 868
14153.40 865
14154.52 815
14155.64 855
14156.77 851
14157.89 885
14159.02 895
14160.14 853
14161.26 861
14162.39 854
14163.51 841
14164.64 870
14165.76 861
14166.88 867
14168.01 829
14169.13 790
14170.26 806
14171.38 835
14172.51 855
14173.63 841
14174.75 832
14175.88 846
14177.00 851
14178.13 862
14179.25 834
14180.38 798
14181.50 849
14182.63 805
14183.75 854
14184.88 809
14186.00 800
14187.13 820
14188.25 800
14189.38 812
14190.50 803
14191.63 805
14192.75 823
14193.88 802
14195.00 809
14196.13 806
14197.25 799
14198.38 823
14199.50 787
14200.63 814
14201.76 774
14202.88 771
14204.01 781
14205.13 774
14206.26 786
14207.38 804
14208.51 793
14209.64 779
14210.76 756
14211.89 751
14213.01 794
14214.14 758
14215.27 765
14216.39 769
14217.52 749
14218.64 765
14219.77 760
14220.90 736
14222.02 777
14223.15 729
14224.28 766
14225.40 738
14226.53 722
14227.66 747
14228.78 722
14229.91 743
14231.04 709
14232.16 744
14233.29 726
14234.42 743
14235.54 699
14236.67 714
14237.80 740
14238.92 694
14240.05 697
14241.18 683
14242.31 705
14243.43 698
14244.56 675
14245.69 740
14246.82 721
14247.94 733
14249.07 678
14250.20 701
14251.33 700
14252.45 714
14253.58 702
14254.71 712
14255.84 694
14256.96 633
14258.09 664
14259.22 680
14260.35 688
14261.47 673
14262.60 699
14263.73 660
14264.86 679
14265.99 681
14267.12 662
14268.24 656
14269.37 651
14270.50 673
14271.63 648
14272.76 637
14273.89 672
14275.01 662
14276.14 638
14277.27 665
14278.40 647
14279.53 632
14280.66 635
14281.79 633
14282.91 639
14284.04 618
14285.17 634
14286.30 651
14287.43 624
14288.56 628
14289.69 634
14290.82 615
14291.95 615
14293.08 619
14294.20 614
14295.33 605
14296.46 613
14297.59 583
14298.72 596
14299.85 615
14300.98 617
14302.11 610
14303.24 614
14304.37 620
14305.50 594
14306.63 578
14307.76 566
14308.89 591
14310.02 565
14311.15 571
14312.28 601
14313.41 578
14314.54 595
14315.67 606
14316.80 603
14317.93 587
14319.06 587
14320.19 594
14321.32 607
14322.45 595
14323.58 605
14324.71 576
14325.84 606
14326.97 592
14328.10 575
14329.23 587
14330.36 554
14331.49 563
14332.62 573
14333.76 572
14334.89 556
14336.02 580
14337.15 586
14338.28 603
14339.41 556
14340.54 539
14341.67 545
14342.80 558
14343.93 584
14345.07 586
14346.20 567
14347.33 570
14348.46 560
14349.59 567
14350.72 594
14351.85 557
14352.99 558
14354.12 548
14355.25 574
14356.38 558
14357.51 555
14358.64 528
14359.78 541
14360.91 569
14362.04 538
14363.17 549
14364.30 555
14365.44 546
14366.57 533
14367.70 569
14368.83 561
14369.96 567
14371.10 570
14372.23 543
14373.36 556
14374.49 569
14375.63 553
14376.76 582
14377.89 579
14379.02 534
14380.16 519
14381.29 559
14382.42 579
14383.55 561
14384.69 585
14385.82 545
14386.95 528
14388.09 552
14389.22 558
14390.35 553
14391.49 581
14392.62 578
14393.75 544
14394.89 549
14396.02 559
14397.15 565
14398.28 534
14399.42 537
14400.55 535
14401.69 562
14402.82 559
14403.95 595
14405.09 558
14406.22 590
14407.35 561
14408.49 575
14409.62 601
14410.75 580
14411.89 583
14413.02 559
14414.16 586
14415.29 588
14416.42 575
14417.56 585
14418.69 602
14419.83 600
14420.96 586
14422.10 604
14423.23 600
14424.36 585
14425.50 576
14426.63 606
14427.77 602
14428.90 581
14430.04 570
14431.17 598
14432.31 589
14433.44 595
14434.58 588
14435.71 594
14436.85 633
14437.98 620
14439.12 631
14440.25 626
14441.39 613
14442.52 609
14443.66 621
14444.79 620
14445.93 615
14447.06 606
14448.20 600
14449.33 609
14450.47 625
14451.60 627
14452.74 650
14453.87 653
14455.01 633
14456.14 639
14457.28 633
14458.42 620
14459.55 646
14460.69 605
14461.82 610
14462.96 631
14464.10 656
14465.23 642
14466.37 618
14467.50 652
14468.64 654
14469.78 667
14470.91 617
14472.05 624
14473.18 649
14474.32 665
14475.46 654
14476.59 674
14477.73 671
14478.87 685
14480.00 673
14481.14 671
14482.28 661
14483.41 652
14484.55 697
14485.69 649
14486.82 634
14487.96 671
14489.10 656
14490.23 645
14491.37 646
14492.51 624
14493.65 641
14494.78 624
14495.92 641
14497.06 632
14498.19 647
14499.33 631
14500.47 630
14501.61 633
14502.74 644
14503.88 647
14505.02 658
14506.16 630
14507.29 642
14508.43 630
14509.57 664
14510.71 615
14511.85 655
14512.98 664
14514.12 688
14515.26 651
14516.40 666
14517.54 657
14518.67 652
14519.81 632
14520.95 651
14522.09 645
14523.23 627
14524.36 648
14525.50 666
14526.64 604
14527.78 626
14528.92 636
14530.06 649
14531.19 646
14532.33 637
14533.47 663
14534.61 646
14535.75 614
14536.89 599
14538.03 629
14539.17 638
14540.31 663
14541.44 659
14542.58 647
14543.72 620
14544.86 662
14546.00 637
14547.14 653
14548.28 691
14549.42 671
14550.56 666
14551.70 680
14552.84 669
14553.98 661
14555.12 659
14556.25 677
14557.39 666
14558.53 680
14559.67 705
14560.81 693
14561.95 702
14563.09 695
14564.23 685
14565.37 717
14566.51 701
14567.65 693
14568.79 706
14569.93 692
14571.07 707
14572.21 694
14573.35 676
14574.49 682
14575.63 697
14576.77 692
14577.92 688
14579.06 739
14580.20 734
14581.34 738
14582.48 743
14583.62 787
14584.76 747
14585.90 774
14587.04 780
14588.18 755
14589.32 794
14590.46 746
14591.60 774
14592.74 773
14593.89 800
14595.03 785
14596.17 794
14597.31 783
14598.45 782
14599.59 818
14600.73 816
14601.87 838
14603.02 863
14604.16 851
14605.30 839
14606.44 830
14607.58 857
14608.72 862
14609.86 890
14611.01 880
14612.15 866
14613.29 867
14614.43 861
14615.57 901
14616.72 905
14617.86 910
14619.00 888
14620.14 914
14621.28 959
14622.43 926
14623.57 959
14624.71 954
14625.85 943
14627.00 936
14628.14 1000
14629.28 1008
14630.42 974
14631.56 985
14632.71 1037
14633.85 1081
14634.99 1034
14636.14 1059
14637.28 1084
14638.42 1053
14639.56 1047
14640.71 1059
14641.85 1112
14642.99 1080
14644.14 1056
14645.28 1035
14646.42 1011
14647.56 1047
14648.71 1021
14649.85 1002
14650.99 961
14652.14 955
14653.28 959
14654.42 940
14655.57 874
14656.71 897
14657.85 879
14659.00 849
14660.14 871
14661.29 802
14662.43 801
14663.57 792
14664.72 780
14665.86 755
14667.00 766
14668.15 717
14669.29 714
14670.44 730
14671.58 681
14672.73 671
14673.87 674
14675.01 685
14676.16 680
14677.30 660
14678.45 636
14679.59 678
14680.74 654
14681.88 667
14683.02 653
14684.17 638
14685.31 616
14686.46 610
14687.60 567
14688.75 608
14689.89 621
14691.04 636
14692.18 597
14693.33 602
14694.47 634
14695.62 617
14696.76 622
14697.91 602
14699.05 575
14700.20 634
14701.34 609
14702.49 577
14703.63 594
14704.78 597
14705.92 613
14707.07 593
14708.22 584
14709.36 596
14710.51 591
14711.65 561
14712.80 566
14713.94 594
14715.09 570
14716.23 570
14717.38 583
14718.53 561
14719.67 588
14720.82 574
14721.96 551
14723.11 601
14724.26 588
14725.40 584
14726.55 580
14727.70 527
14728.84 546
14729.99 535
14731.13 594
14732.28 571
14733.43 594
14734.57 579
14735.72 554
14736.87 578
14738.01 550
14739.16 523
14740.31 552
14741.45 572
14742.60 554
14743.75 574
14744.89 579
14746.04 565
14747.19 541
14748.34 583
14749.48 557
14750.63 536
14751.78 571
14752.92 534
14754.07 538
14755.22 535
14756.37 557
14757.51 530
14758.66 538
14759.81 518
14760.96 527
14762.10 505
14763.25 511
14764.40 515
14765.55 533
14766.70 514
14767.84 511
14768.99 517
14770.14 517
14771.29 519
14772.43 517
14773.58 517
14774.73 526
14775.88 486
14777.03 482
14778.18 520
14779.32 519
14780.47 527
14781.62 541
14782.77 534
14783.92 503
14785.07 494
14786.21 501
14787.36 523
14788.51 505
14789.66 496
14790.81 487
14791.96 479
14793.11 519
14794.26 491
14795.40 521
14796.55 484
14797.70 495
14798.85 472
14800.00 459
14801.15 476
14802.30 480
14803.45 477
14804.60 465
14805.75 489
14806.90 480
14808.05 463
14809.19 459
14810.34 454
14811.49 458
14812.64 477
14813.79 459
14814.94 447
14816.09 456
14817.24 485
14818.39 458
14819.54 455
14820.69 437
14821.84 440
14822.99 443
14824.14 446
14825.29 456
14826.44 437
14827.59 428
14828.74 435
14829.89 447
14831.04 434
14832.19 437
14833.34 467
14834.49 464
14835.64 442
14836.79 439
14837.95 416
14839.10 421
14840.25 424
14841.40 417
14842.55 440
14843.70 407
14844.85 423
14846.00 426
14847.15 400
14848.30 397
14849.45 454
14850.60 432
14851.76 434
14852.91 404
14854.06 407
14855.21 419
14856.36 405
14857.51 400
14858.66 413
14859.81 445
14860.97 407
14862.12 415
14863.27 408
14864.42 408
14865.57 431
14866.72 422
14867.88 420
14869.03 418
14870.18 404
14871.33 407
14872.48 426
14873.64 419
14874.79 401
14875.94 398
14877.09 422
14878.24 413
14879.40 424
14880.55 422
14881.70 384
14882.85 422
14884.00 418
14885.16 431
14886.31 432
14887.46 368
14888.61 406
14889.77 402
14890.92 397
14892.07 389
14893.23 380
14894.38 403
14895.53 385
14896.68 417
14897.84 392
14898.99 392
14900.14 377
14901.30 379
14902.45 403
14903.60 385
14904.75 385
14905.91 390
14907.06 383
14908.21 377
14909.37 379
14910.52 392
14911.67 392
14912.83 349
14913.98 354
14915.14 377
14916.29 391
14917.44 409
14918.60 402
14919.75 383
14920.90 386
14922.06 391
14923.21 405
14924.37 414
14925.52 377
14926.67 358
14927.83 368
14928.98 387
14930.14 404
14931.29 416
14932.44 390
14933.60 387
14934.75 389
14935.91 402
14937.06 379
14938.22 377
14939.37 382
14940.52 392
14941.68 399
14942.83 374
14943.99 396
14945.14 409
14946.30 401
14947.45 397
14948.61 395
14949.76 407
14950.92 430
14952.07 382
14953.23 399
14954.38 407
14955.54 389
14956.69 360
14957.85 390
14959.00 387
14960.16 403
14961.31 393
14962.47 385
14963.62 394
14964.78 397
14965.94 419
14967.09 416
14968.25 412
14969.40 411
14970.56 411
14971.71 403
14972.87 381
14974.03 390
14975.18 416
14976.34 401
14977.49 416
14978.65 405
14979.81 414
14980.96 407
14982.12 411
14983.27 415
14984.43 408
14985.59 374
14986.74 358
14987.90 409
14989.06 393
14990.21 402
14991.37 371
14992.53 388
14993.68 410
14994.84 384
14996.00 400
14997.15 371
14998.31 390
14999.47 367
15000.62 378
15001.78 389
15002.94 377
15004.09 363
15005.25 378
15006.41 381
15007.56 390
15008.72 356
15009.88 393
15011.04 381
15012.19 383
15013.35 390
15014.51 372
15015.67 381
15016.82 356
15017.98 375
15019.14 371
15020.30 362
15021.45 375
15022.61 375
15023.77 366
15024.93 368
15026.08 370
15027.24 396
15028.40 368
15029.56 375
15030.72 375
15031.87 353
15033.03 366
15034.19 394
15035.35 397
15036.51 377
15037.67 380
15038.82 374
15039.98 399
15041.14 372
15042.30 339
15043.46 351
15044.62 378
15045.78 347
15046.93 343
15048.09 359
15049.25 355
15050.41 386
15051.57 375
15052.73 362
15053.89 376
15055.05 367
15056.20 357
15057.36 341
15058.52 368
15059.68 375
15060.84 370
15062.00 371
15063.16 375
15064.32 363
15065.48 364
15066.64 365
15067.80 352
15068.96 358
15070.12 366
15071.28 389
15072.44 410
15073.60 362
15074.76 373
15075.91 349
15077.07 372
15078.23 384
15079.39 372
15080.55 365
15081.71 369
15082.87 387
15084.03 375
15085.19 387
15086.35 355
15087.51 397
15088.68 365
15089.84 384
15091.00 376
15092.16 382
15093.32 386
15094.48 411
15095.64 357
15096.80 364
15097.96 345
15099.12 365
15100.28 356
15101.44 385
15102.60 373
15103.76 386
15104.92 390
15106.08 359
15107.25 387
15108.41 388
15109.57 379
15110.73 381
15111.89 353
15113.05 350
15114.21 402
15115.37 380
15116.54 393
15117.70 417
15118.86 404
15120.02 358
15121.18 377
15122.34 397
15123.50 368
15124.67 388
15125.83 383
15126.99 404
15128.15 401
15129.31 360
15130.47 400
15131.64 429
15132.80 418
15133.96 405
15135.12 377
15136.28 413
15137.45 378
15138.61 383
15139.77 413
15140.93 420
15142.10 418
15143.26 398
15144.42 434
15145.58 425
15146.75 393
15147.91 399
15149.07 406
15150.23 380
15151.40 401
15152.56 413
15153.72 425
15154.88 392
15156.05 390
15157.21 410
15158.37 403
15159.54 434
15160.70 434
15161.86 408
15163.03 424
15164.19 405
15165.35 417
15166.52 449
15167.68 425
15168.84 432
15170.01 426
15171.17 426
15172.33 414
15173.50 414
15174.66 422
15175.82 429
15176.99 428
15178.15 420
15179.31 451
15180.48 447
15181.64 435
15182.81 442
15183.97 440
15185.13 415
15186.30 419
15187.46 465
15188.63 456
15189.79 427
15190.95 429
15192.12 438
15193.28 433
15194.45 445
15195.61 458
15196.78 477
15197.94 462
15199.10 445
15200.27 451
15201.43 490
15202.60 433
15203.76 442
15204.93 483
15206.09 473
15207.26 446
15208.42 448
15209.59 483
15210.75 452
15211.92 486
15213.08 490
15214.25 484
15215.41 483
15216.58 474
15217.74 469
15218.91 507
15220.07 475
15221.24 473
15222.40 507
15223.57 515
15224.74 487
15225.90 492
15227.07 493
15228.23 487
15229.40 476
15230.56 481
15231.73 499
15232.89 490
15234.06 502
15235.23 506
15236.39 523
15237.56 489
15238.72 498
15239.89 513
15241.06 517
15242.22 491
15243.39 536
15244.56 537
15245.72 515
15246.89 515
15248.05 490
15249.22 500
15250.39 483
15251.55 486
15252.72 491
15253.89 491
15255.05 505
15256.22 503
15257.39 507
15258.55 503
15259.72 491
15260.89 497
15262.05 479
15263.22 512
15264.39 465
15265.56 486
15266.72 486
15267.89 473
15269.06 463
15270.22 460
15271.39 485
15272.56 451
15273.73 502
15274.89 498
15276.06 479
15277.23 440
15278.40 464
15279.56 445
15280.73 459
15281.90 471
15283.07 455
15284.23 486
15285.40 435
15286.57 434
15287.74 443
15288.91 476
15290.07 457
15291.24 466
15292.41 436
15293.58 484
15294.75 457
15295.92 431
15297.08 422
15298.25 419
15299.42 462
15300.59 455
15301.76 457
15302.93 433
15304.09 449
15305.26 449
15306.43 478
15307.60 447
15308.77 460
15309.94 443
15311.11 446
15312.28 438
15313.44 467
15314.61 442
15315.78 444
15316.95 438
15318.12 423
15319.29 436
15320.46 449
15321.63 447
15322.80 444
15323.97 461
15325.14 444
15326.30 458
15327.47 469
15328.64 451
15329.81 466
15330.98 437
15332.15 463
15333.32 472
15334.49 467
15335.66 456
15336.83 466
15338.00 461
15339.17 460
15340.34 446
15341.51 442
15342.68 466
15343.85 490
15345.02 505
15346.19 495
15347.36 471
15348.53 472
15349.70 455
15350.87 467
15352.04 479
15353.21 491
15354.38 479
15355.55 495
15356.72 467
15357.90 477
15359.07 477
15360.24 477
15361.41 469
15362.58 489
15363.75 505
15364.92 513
15366.09 485
15367.26 472
15368.43 490
15369.60 517
15370.77 514
15371.95 509
15373.12 480
15374.29 510
15375.46 493
15376.63 501
15377.80 521
15378.97 511
15380.15 512
15381.32 495
15382.49 472
15383.66 501
15384.83 496
15386.00 534
15387.17 529
15388.35 509
15389.52 511
15390.69 489
15391.86 516
15393.03 495
15394.21 499
15395.38 483
15396.55 510
15397.72 450
15398.89 471
15400.07 484
15401.24 486
15402.41 457
15403.58 475
15404.76 478
15405.93 452
15407.10 451
15408.27 454
15409.45 459
15410.62 423
15411.79 451
15412.96 455
15414.14 440
15415.31 431
15416.48 437
15417.66 457
15418.83 431
15420.00 409
15421.17 417
15422.35 428
15423.52 446
15424.69 442
15425.87 429
15427.04 410
15428.21 431
15429.39 438
15430.56 418
15431.73 440
15432.91 425
15434.08 453
15435.25 427
15436.43 394
15437.60 424
15438.77 413
15439.95 413
15441.12 403
15442.30 417
15443.47 431
15444.64 423
15445.82 412
15446.99 390
15448.17 406
15449.34 418
15450.51 440
15451.69 419
15452.86 436
15454.04 414
15455.21 394
15456.39 415
15457.56 409
15458.73 396
15459.91 414
15461.08 393
15462.26 408
15463.43 402
15464.61 414
15465.78 391
15466.96 419
15468.13 410
15469.31 415
15470.48 416
15471.66 418
15472.83 396
15474.01 427
15475.18 416
15476.36 403
15477.53 417
15478.71 395
15479.88 430
15481.06 398
15482.23 429
15483.41 377
15484.58 395
15485.76 416
15486.93 421
15488.11 469
15489.29 404
15490.46 414
15491.64 418
15492.81 407
15493.99 397
15495.16 414
15496.34 409
15497.52 423
15498.69 414
15499.87 425
15501.04 406
15502.22 416
15503.40 401
15504.57 414
15505.75 431
15506.92 426
15508.10 446
15509.28 452
15510.45 433
15511.63 423
15512.81 411
15513.98 448
15515.16 440
15516.34 447
15517.51 411
15518.69 422
15519.87 445
15521.04 438
15522.22 425
15523.40 429
15524.57 404
15525.75 408
15526.93 439
15528.11 453
15529.28 457
15530.46 454
15531.64 435
15532.81 420
15533.99 426
15535.17 434
15536.35 420
15537.52 448
15538.70 422
15539.88 434
15541.06 438
15542.23 450
15543.41 435
15544.59 443
15545.77 444
15546.95 458
15548.12 436
15549.30 435
15550.48 459
15551.66 450
15552.83 433
15554.01 437
15555.19 458
15556.37 467
15557.55 473
15558.73 431
15559.90 431
15561.08 416
15562.26 436
15563.44 463
15564.62 458
15565.80 450
15566.97 464
15568.15 474
15569.33 432
15570.51 469
15571.69 457
15572.87 449
15574.05 456
15575.23 488
15576.40 458
15577.58 474
15578.76 478
15579.94 475
15581.12 470
15582.30 504
15583.48 509
15584.66 498
15585.84 481
15587.02 479
15588.20 498
15589.38 495
15590.56 512
15591.73 469
15592.91 489
15594.09 513
15595.27 500
15596.45 509
15597.63 496
15598.81 479
15599.99 526
15601.17 505
15602.35 520
15603.53 503
15604.71 505
15605.89 530
15607.07 516
15608.25 507
15609.43 500
15610.61 542
15611.79 525
15612.97 541
15614.15 535
15615.33 549
15616.51 537
15617.69 537
15618.88 608
15620.06 539
15621.24 510
15622.42 550
15623.60 539
15624.78 525
15625.96 566
15627.14 577
15628.32 570
15629.50 547
15630.68 560
15631.86 611
15633.05 609
15634.23 585
15635.41 587
15636.59 606
15637.77 628
15638.95 575
15640.13 565
15641.31 610
15642.50 599
15643.68 609
15644.86 618
15646.04 607
15647.22 602
15648.40 614
15649.58 596
15650.77 623
15651.95 614
15653.13 627
15654.31 612
15655.49 614
15656.68 586
15657.86 597
15659.04 619
15660.22 650
15661.40 621
15662.59 615
15663.77 632
15664.95 645
15666.13 615
15667.32 606
15668.50 638
15669.68 637
15670.86 640
15672.05 629
15673.23 620
15674.41 605
15675.59 606
15676.78 642
15677.96 611
15679.14 609
15680.32 612
15681.51 632
15682.69 615
15683.87 625
15685.06 618
15686.24 627
15687.42 580
15688.61 616
15689.79 620
15690.97 607
15692.16 585
15693.34 559
15694.52 586
15695.71 598
15696.89 567
15698.07 570
15699.26 571
15700.44 552
15701.62 563
15702.81 595
15703.99 582
15705.17 548
15706.36 600
15707.54 572
15708.73 578
15709.91 552
15711.09 542
15712.28 579
15713.46 587
15714.65 587
15715.83 607
15717.02 591
15718.20 561
15719.38 606
15720.57 603
15721.75 633
15722.94 601
15724.12 605
15725.31 578
15726.49 585
15727.68 586
15728.86 610
15730.04 610
15731.23 596
15732.41 617
15733.60 618
15734.78 587
15735.97 613
15737.15 626
15738.34 609
15739.52 646
15740.71 631
15741.89 620
15743.08 645
15744.27 638
15745.45 599
15746.64 643
15747.82 617
15749.01 643
15750.19 651
15751.38 625
15752.56 647
15753.75 646
15754.93 675
15756.12 599
15757.31 644
15758.49 642
15759.68 656
15760.86 654
15762.05 663
15763.24 662
15764.42 664
15765.61 676
15766.79 690
15767.98 697
15769.17 696
15770.35 707
15771.54 651
15772.72 669
15773.91 636
15775.10 639
15776.28 654
15777.47 653
15778.66 645
15779.84 662
15781.03 621
15782.22 650
15783.40 639
15784.59 634
15785.78 617
15786.96 640
15788.15 634
15789.34 595
15790.53 602
15791.71 608
15792.90 602
15794.09 562
15795.27 601
15796.46 593
15797.65 571
15798.84 567
15800.02 577
15801.21 544
15802.40 566
15803.59 570
15804.77 572
15805.96 572
15807.15 538
15808.34 561
15809.52 529
15810.71 591
15811.90 559
15813.09 532
15814.28 548
15815.46 573
15816.65 538
15817.84 527
15819.03 518
15820.22 521
15821.40 550
15822.59 575
15823.78 536
15824.97 520
15826.16 518
15827.35 546
15828.53 516
15829.72 530
15830.91 502
15832.10 512
15833.29 580
15834.48 544
15835.67 503
15836.85 502
15838.04 551
15839.23 534
15840.42 518
15841.61 502
15842.80 517
15843.99 530
15845.18 532
15846.37 528
15847.55 536
15848.74 504
15849.93 524
15851.12 534
15852.31 514
15853.50 494
15854.69 506
15855.88 523
15857.07 525
15858.26 515
15859.45 506
15860.64 493
15861.83 499
15863.02 507
15864.21 541
15865.40 521
15866.59 521
15867.78 492
15868.97 544
15870.16 509
15871.35 527
15872.54 524
15873.73 507
15874.92 529
15876.11 529
15877.30 520
15878.49 523
15879.68 525
15880.87 534
15882.06 554
15883.25 520
15884.44 521
15885.63 535
15886.82 533
15888.01 531
15889.20 517
15890.39 537
15891.59 578
15892.78 544
15893.97 538
15895.16 557
15896.35 515
15897.54 536
15898.73 539
15899.92 546
15901.11 566
15902.30 568
15903.50 559
15904.69 551
15905.88 562
15907.07 570
15908.26 536
15909.45 580
15910.64 585
15911.84 564
15913.03 561
15914.22 551
15915.41 592
15916.60 558
15917.79 598
15918.99 570
15920.18 591
15921.37 584
15922.56 596
15923.75 567
15924.95 574
15926.14 597
15927.33 569
15928.52 594
15929.71 592
15930.91 587
15932.10 576
15933.29 558
15934.48 586
15935.68 610
15936.87 601
15938.06 600
15939.25 596
15940.45 595
15941.64 567
15942.83 566
15944.03 547
15945.22 560
15946.41 554
15947.60 569
15948.80 569
15949.99 503
15951.18 520
15952.38 514
15953.57 536
15954.76 512
15955.96 485
15957.15 499
15958.34 478
15959.54 467
15960.73 472
15961.92 475
15963.12 475
15964.31 471
15965.50 482
15966.70 466
15967.89 457
15969.08 442
15970.28 445
15971.47 429
15972.67 416
15973.86 445
15975.05 438
15976.25 430
15977.44 417
15978.64 440
15979.83 432
15981.02 417
15982.22 422
15983.41 406
15984.61 402
15985.80 395
15987.00 403
15988.19 424
15989.38 396
15990.58 409
15991.77 398
15992.97 407
15994.16 404
15995.36 404
15996.55 399
15997.75 403
15998.94 408
16000.14 415
16001.33 407
16002.53 432
16003.72 386
16004.92 384
16006.11 394
16007.31 373
16008.50 402
16009.70 411
16010.89 412
16012.09 415
16013.28 420
16014.48 417
16015.67 403
16016.87 419
16018.07 393
16019.26 398
16020.46 385
16021.65 363
16022.85 363
16024.04 381
16025.24 363
16026.44 385
16027.63 374
16028.83 374
16030.02 382
16031.22 379
16032.42 382
16033.61 357
16034.81 397
16036.00 403
16037.20 389
16038.40 372
16039.59 361
16040.79 376
16041.99 374
16043.18 392
16044.38 385
16045.58 365
16046.77 383
16047.97 357
16049.17 370
16050.36 364
16051.56 364
16052.76 354
16053.95 362
16055.15 370
16056.35 377
16057.54 372
16058.74 372
16059.94 391
16061.14 374
16062.33 364
16063.53 364
16064.73 350
16065.92 376
16067.12 377
16068.32 373
16069.52 325
16070.71 337
16071.91 377
16073.11 381
16074.31 347
16075.50 346
16076.70 333
16077.90 360
16079.10 353
16080.30 334
16081.49 355
16082.69 360
16083.89 380
16085.09 379
16086.29 346
16087.48 368
16088.68 374
16089.88 378
16091.08 370
16092.28 367
16093.48 334
16094.67 361
16095.87 367
16097.07 317
16098.27 334
16099.47 328
16100.67 310
16101.87 337
16103.06 351
16104.26 357
16105.46 314
16106.66 341
16107.86 352
16109.06 338
16110.26 316
16111.46 368
16112.66 353
16113.86 329
16115.05 314
16116.25 343
16117.45 341
16118.65 330
16119.85 333
16121.05 336
16122.25 344
16123.45 325
16124.65 355
16125.85 351
16127.05 338
16128.25 353
16129.45 335
16130.65 338
16131.85 339
16133.05 338
16134.25 341
16135.45 334
16136.65 305
16137.85 319
16139.05 355
16140.25 335
16141.45 305
16142.65 314
16143.85 323
16145.05 328
16146.25 335
16147.45 342
16148.65 347
16149.85 342
16151.05 333
16152.25 323
16153.45 342
16154.65 340
16155.85 329
16157.05 324
16158.25 339
16159.46 301
16160.66 329
16161.86 343
16163.06 345
16164.26 339
16165.46 347
16166.66 332
16167.86 353
16169.06 314
16170.27 329
16171.47 330
16172.67 309
16173.87 337
16175.07 349
16176.27 331
16177.47 322
16178.67 351
16179.88 336
16181.08 324
16182.28 318
16183.48 323
16184.68 341
16185.89 360
16187.09 326
16188.29 340
16189.49 352
16190.69 341
16191.90 342
16193.10 335
16194.30 337
16195.50 327
16196.70 342
16197.91 355
16199.11 339
16200.31 353
16201.51 337
16202.72 354
16203.92 360
16205.12 339
16206.32 346
16207.53 366
16208.73 375
16209.93 349
16211.13 366
16212.34 361
16213.54 348
16214.74 361
16215.95 332
16217.15 368
16218.35 342
16219.55 363
16220.76 328
16221.96 334
16223.16 346
16224.37 357
16225.57 362
16226.77 351
16227.98 349
16229.18 334
16230.38 349
16231.59 345
16232.79 326
16233.99 339
16235.20 365
16236.40 373
16237.61 374
16238.81 350
16240.01 391
16241.22 378
16242.42 375
16243.63 364
16244.83 360
16246.03 354
16247.24 344
16248.44 368
16249.65 349
16250.85 347
16252.05 347
16253.26 378
16254.46 379
16255.67 355
16256.87 347
16258.08 386
16259.28 358
16260.49 369
16261.69 369
16262.89 377
16264.10 398
16265.30 369
16266.51 371
16267.71 375
16268.92 373
16270.12 369
16271.33 358
16272.53 362
16273.74 366
16274.94 360
16276.15 372
16277.35 366
16278.56 354
16279.77 368
16280.97 361
16282.18 370
16283.38 360
16284.59 351
16285.79 359
16287.00 400
16288.20 385
16289.41 382
16290.61 380
16291.82 360
16293.03 365
16294.23 376
16295.44 378
16296.64 374
16297.85 366
16299.06 368
16300.26 366
16301.47 378
16302.67 360
16303.88 347
16305.09 368
16306.29 370
16307.50 377
16308.71 371
16309.91 357
16311.12 329
16312.33 338
16313.53 338
16314.74 378
16315.95 386
16317.15 369
16318.36 354
16319.57 364
16320.77 364
16321.98 365
16323.19 350
16324.39 351
16325.60 377
16326.81 371
16328.01 347
16329.22 336
16330.43 360
16331.64 341
16332.84 342
16334.05 367
16335.26 356
16336.47 355
16337.67 314
16338.88 322
16340.09 343
16341.30 338
16342.50 341
16343.71 336
16344.92 353
16346.13 331
16347.33 334
16348.54 370
16349.75 324
16350.96 340
16352.17 350
16353.37 331
16354.58 318
16355.79 306
16357.00 330
16358.21 325
16359.41 348
16360.62 330
16361.83 346
16363.04 303
16364.25 349
16365.46 339
16366.67 335
16367.87 329
16369.08 301
16370.29 322
16371.50 335
16372.71 339
16373.92 327
16375.13 346
16376.34 326
16377.54 341
16378.75 349
16379.96 344
16381.17 324
16382.38 342
16383.59 332
16384.80 332
16386.01 332
16387.22 321
16388.43 323
16389.64 323
16390.85 323
16392.05 318
16393.26 322
16394.47 351
16395.68 336
16396.89 330
16398.10 332
16399.31 320
16400.52 330
16401.73 330
16402.94 340
16404.15 347
16405.36 323
16406.57 338
16407.78 330
16408.99 348
16410.20 336
16411.41 339
16412.62 326
16413.83 331
16415.04 322
16416.25 337
16417.46 330
16418.67 349
16419.88 334
16421.10 322
16422.31 342
16423.52 301
16424.73 352
16425.94 333
16427.15 332
16428.36 325
16429.57 326
16430.78 330
16431.99 303
16433.20 313
16434.41 334
16435.63 340
16436.84 346
16438.05 337
16439.26 356
16440.47 331
16441.68 311
16442.89 335
16444.10 339
16445.32 337
16446.53 365
16447.74 348
16448.95 316
16450.16 335
16451.37 337
16452.59 340
16453.80 349
16455.01 336
16456.22 320
16457.43 320
16458.64 330
16459.86 335
16461.07 329
16462.28 321
16463.49 328
16464.70 336
16465.92 336
16467.13 314
16468.34 339
16469.55 321
16470.77 332
16471.98 329
16473.19 345
16474.40 337
16475.62 332
16476.83 317
16478.04 317
16479.25 348
16480.47 345
16481.68 326
16482.89 336
16484.11 308
16485.32 313
16486.53 322
16487.74 332
16488.96 337
16490.17 335
16491.38 326
16492.60 321
16493.81 326
16495.02 307
16496.24 322
16497.45 328
16498.66 332
16499.88 326
16501.09 318
16502.30 337
16503.52 324
16504.73 339
16505.94 314
16507.16 356
16508.37 319
16509.59 342
16510.80 343
16512.01 335
16513.23 338
16514.44 336
16515.66 354
16516.87 361
16518.08 352
16519.30 349
16520.51 349
16521.73 330
16522.94 338
16524.16 362
16525.37 367
16526.58 364
16527.80 375
16529.01 369
16530.23 378
16531.44 357
16532.66 353
16533.87 358
16535.09 361
16536.30 358
16537.52 391
16538.73 392
16539.95 369
16541.16 378
16542.38 371
16543.59 394
16544.81 391
16546.02 388
16547.24 383
16548.45 361
16549.67 377
16550.88 395
16552.10 382
16553.31 356
16554.53 375
16555.74 390
16556.96 396
16558.18 390
16559.39 390
16560.61 377
16561.82 384
16563.04 398
16564.25 417
16565.47 390
16566.69 390
16567.90 398
16569.12 390
16570.33 385
16571.55 390
16572.77 399
16573.98 380
16575.20 387
16576.41 393
16577.63 426
16578.85 400
16580.06 425
16581.28 405
16582.50 404
16583.71 392
16584.93 429
16586.15 395
16587.36 394
16588.58 409
16589.80 401
16591.01 406
16592.23 405
16593.45 404
16594.66 390
16595.88 404
16597.10 390
16598.32 394
16599.53 426
16600.75 404
16601.97 384
16603.18 401
16604.40 390
16605.62 382
16606.84 403
16608.05 413
16609.27 388
16610.49 367
16611.71 374
16612.92 327
16614.14 340
16615.36 364
16616.58 379
16617.79 377
16619.01 376
16620.23 361
16621.45 340
16622.67 329
16623.88 353
16625.10 358
16626.32 358
16627.54 355
16628.76 364
16629.97 354
16631.19 344
16632.41 317
16633.63 343
16634.85 354
16636.07 316
16637.29 324
16638.50 325
16639.72 339
16640.94 325
16642.16 313
16643.38 340
16644.60 324
16645.82 337
16647.03 349
16648.25 318
16649.47 301
16650.69 317
16651.91 310
16653.13 323
16654.35 310
16655.57 351
16656.79 313
16658.01 338
16659.23 304
16660.45 322
16661.66 351
16662.88 310
16664.10 305
16665.32 333
16666.54 300
16667.76 318
16668.98 324
16670.20 325
16671.42 339
16672.64 340
16673.86 316
16675.08 325
16676.30 329
16677.52 319
16678.74 331
16679.96 314
16681.18 327
16682.40 341
16683.62 333
16684.84 314
16686.06 313
16687.28 312
16688.50 314
16689.72 310
16690.94 315
16692.16 315
16693.39 322
16694.61 335
16695.83 316
16697.05 289
16698.27 311
16699.49 302
16700.71 333
16701.93 347
16703.15 319
16704.37 302
16705.59 325
16706.81 344
16708.04 331
16709.26 320
16710.48 328
16711.70 334
16712.92 309
16714.14 328
16715.36 316
16716.58 325
16717.81 311
16719.03 307
16720.25 323
16721.47 324
16722.69 305
16723.91 318
16725.14 296
16726.36 301
16727.58 309
16728.80 293
16730.02 329
16731.24 297
16732.47 301
16733.69 305
16734.91 306
16736.13 308
16737.36 327
16738.58 337
16739.80 315
16741.02 302
16742.24 290
16743.47 327
16744.69 313
16745.91 328
16747.13 309
16748.36 313
16749.58 326
16750.80 332
16752.02 307
16753.25 321
16754.47 311
16755.69 304
16756.92 317
16758.14 308
16759.36 303
16760.59 299
16761.81 296
16763.03 327
16764.25 316
16765.48 325
16766.70 310
16767.92 307
16769.15 308
16770.37 299
16771.59 292
16772.82 290
16774.04 303
16775.27 288
16776.49 310
16777.71 281
16778.94 302
16780.16 311
16781.38 327
16782.61 312
16783.83 304
16785.06 302
16786.28 285
16787.50 297
16788.73 309
16789.95 304
16791.18 305
16792.40 295
16793.62 302
16794.85 308
16796.07 304
16797.30 295
16798.52 299
16799.75 304
16800.97 325
16802.19 311
16803.42 324
16804.64 308
16805.87 291
16807.09 306
16808.32 296
16809.54 316
16810.77 304
16811.99 311
16813.22 279
16814.44 293
16815.67 324
16816.89 334
16818.12 299
16819.34 284
16820.57 294
16821.79 294
16823.02 309
16824.24 328
16825.47 294
16826.70 322
16827.92 307
16829.15 302
16830.37 302
16831.60 303
16832.82 333
16834.05 351
16835.27 318
16836.50 291
16837.73 307
16838.95 309
16840.18 339
16841.40 310
16842.63 317
16843.86 332
16845.08 317
16846.31 340
16847.53 334
16848.76 314
16849.99 332
16851.21 340
16852.44 359
16853.67 317
16854.89 335
16856.12 311
16857.35 344
16858.57 327
16859.80 325
16861.03 334
16862.25 343
16863.48 332
16864.71 347
16865.93 347
16867.16 338
16868.39 330
16869.61 333
16870.84 373
16872.07 356
16873.30 357
16874.52 351
16875.75 352
16876.98 361
16878.20 360
16879.43 354
16880.66 380
16881.89 346
16883.11 354
16884.34 347
16885.57 379
16886.80 365
16888.02 352
16889.25 373
16890.48 361
16891.71 386
16892.94 404
16894.16 401
16895.39 377
16896.62 360
16897.85 370
16899.08 344
16900.30 380
16901.53 406
16902.76 396
16903.99 392
16905.22 373
16906.45 399
16907.67 364
16908.90 381
16910.13 383
16911.36 365
16912.59 356
16913.82 336
16915.04 335
16916.27 356
16917.50 369
16918.73 349
16919.96 373
16921.19 353
16922.42 375
16923.65 359
16924.88 355
16926.10 369
16927.33 352
16928.56 347
16929.79 361
16931.02 339
16932.25 329
16933.48 359
16934.71 365
16935.94 347
16937.17 330
16938.40 345
16939.63 344
16940.86 347
16942.09 316
16943.32 355
16944.55 356
16945.78 339
16947.01 338
16948.24 345
16949.47 362
16950.70 354
16951.93 352
16953.16 340
16954.39 354
16955.62 359
16956.85 340
16958.08 335
16959.31 332
16960.54 355
16961.77 350
16963.00 340
16964.23 340
16965.46 334
16966.69 355
16967.92 341
16969.15 342
16970.38 342
16971.61 332
16972.84 339
16974.07 343
16975.30 362
16976.54 337
16977.77 340
16979.00 330
16980.23 352
16981.46 347
16982.69 331
16983.92 357
16985.15 343
16986.38 331
16987.62 325
16988.85 342
16990.08 358
16991.31 332
16992.54 313
16993.77 317
16995.00 338
16996.24 341
16997.47 352
16998.70 337
16999.93 320
17001.16 333
17002.39 335
17003.63 322
17004.86 297
17006.09 322
17007.32 324
17008.55 343
17009.79 336
17011.02 323
17012.25 340
17013.48 324
17014.72 315
17015.95 305
17017.18 300
17018.41 307
17019.64 299
17020.88 319
17022.11 328
17023.34 316
17024.58 297
17025.81 315
17027.04 315
17028.27 324
17029.51 292
17030.74 329
17031.97 320
17033.21 319
17034.44 292
17035.67 313
17036.90 283
17038.14 332
17039.37 310
17040.60 320
17041.84 326
17043.07 318
17044.30 321
17045.54 312
17046.77 279
17048.00 288
17049.24 305
17050.47 318
17051.70 326
17052.94 286
17054.17 304
17055.41 311
17056.64 299
17057.87 296
17059.11 282
17060.34 294
17061.58 301
17062.81 307
17064.04 292
17065.28 282
17066.51 286
17067.75 288
17068.98 316
17070.21 305
17071.45 300
17072.68 288
17073.92 284
17075.15 279
17076.39 291
17077.62 302
17078.86 292
17080.09 293
17081.33 303
17082.56 299
17083.80 281
17085.03 278
17086.26 285
17087.50 296
17088.73 304
17089.97 288
17091.20 281
17092.44 271
17093.68 284
17094.91 293
17096.15 295
17097.38 283
17098.62 315
17099.85 310
17101.09 295
17102.32 285
17103.56 277
17104.79 297
17106.03 268
17107.26 283
17108.50 287
17109.74 311
17110.97 269
17112.21 272
17113.44 248
17114.68 297
17115.92 281
17117.15 302
17118.39 288
17119.62 309
17120.86 277
17122.10 291
17123.33 290
17124.57 262
17125.80 280
17127.04 285
17128.28 281
17129.51 274
17130.75 297
17131.99 268
17133.22 294
17134.46 271
17135.70 260
17136.93 259
17138.17 268
17139.41 284
17140.64 284
17141.88 263
17143.12 265
17144.35 270
17145.59 255
17146.83 266
17148.07 262
17149.30 282
17150.54 277
17151.78 290
17153.02 260
17154.25 260
17155.49 286
17156.73 275
17157.96 271
17159.20 255
17160.44 288
17161.68 281
17162.92 267
17164.15 269
17165.39 259
17166.63 284
17167.87 276
17169.10 278
17170.34 265
17171.58 249
17172.82 260
17174.06 276
17175.29 278
17176.53 265
17177.77 288
17179.01 265
17180.25 273
17181.49 262
17182.72 272
17183.96 277
17185.20 262
17186.44 290
17187.68 277
17188.92 285
17190.15 282
17191.39 267
17192.63 282
17193.87 276
17195.11 259
17196.35 266
17197.59 261
17198.83 273
17200.07 271
17201.30 250
17202.54 250
17203.78 254
17205.02 267
17206.26 269
17207.50 269
17208.74 265
17209.98 261
17211.22 263
17212.46 245
17213.70 254
17214.94 279
17216.18 258
17217.42 247
17218.66 269
17219.90 285
17221.14 258
17222.38 261
17223.62 278
17224.86 251
17226.10 271
17227.34 247
17228.58 268
17229.82 229
17231.06 265
17232.30 257
17233.54 288
17234.78 283
17236.02 269
17237.26 244
17238.50 256
17239.74 254
17240.98 264
17242.22 263
17243.46 246
17244.70 256
17245.94 264
17247.18 265
17248.42 244
17249.66 262
17250.90 258
17252.14 276
17253.39 256
17254.63 274
17255.87 254
17257.11 284
17258.35 288
17259.59 228
17260.83 262
17262.07 257
17263.31 301
17264.56 253
17265.80 261
17267.04 251
17268.28 268
17269.52 251
17270.76 271
17272.00 243
17273.25 251
17274.49 277
17275.73 261
17276.97 257
17278.21 239
17279.45 261
17280.70 244
17281.94 247
17283.18 252
17284.42 262
17285.66 254
17286.91 249
17288.15 229
17289.39 252
17290.63 237
17291.88 259
17293.12 247
17294.36 261
17295.60 240
17296.85 240
17298.09 241
17299.33 255
17300.57 259
17301.82 260
17303.06 258
17304.30 250
17305.54 276
17306.79 241
17308.03 269
17309.27 239
17310.52 244
17311.76 224
17313.00 249
17314.25 237
17315.49 231
17316.73 264
17317.97 247
17319.22 270
17320.46 264
17321.71 266
17322.95 260
17324.19 263
17325.44 265
17326.68 265
17327.92 257
17329.17 259
17330.41 261
17331.65 242
17332.90 232
17334.14 248
17335.39 268
17336.63 262
17337.87 247
17339.12 229
17340.36 246
17341.61 244
17342.85 256
17344.09 223
17345.34 276
17346.58 263
17347.83 260
17349.07 264
17350.32 265
17351.56 241
17352.80 252
17354.05 261
17355.29 241
17356.54 260
17357.78 252
17359.03 243
17360.27 251
17361.52 263
17362.76 239
17364.01 258
17365.25 252
17366.50 279
17367.74 264
17368.99 249
17370.23 253
17371.48 252
17372.72 231
17373.97 253
17375.21 260
17376.46 249
17377.70 252
17378.95 243
17380.19 291
17381.44 250
17382.69 252
17383.93 227
17385.18 259
17386.42 287
17387.67 259
17388.91 249
17390.16 243
17391.41 269
17392.65 275
17393.90 290
17395.14 255
17396.39 265
17397.64 270
17398.88 254
17400.13 258
17401.37 262
17402.62 253
17403.87 275
17405.11 268
17406.36 265
17407.61 244
17408.85 281
17410.10 249
17411.35 257
17412.59 271
17413.84 254
17415.09 257
17416.33 267
17417.58 251
17418.83 259
17420.07 273
17421.32 251
17422.57 244
17423.82 246
17425.06 256
17426.31 242
17427.56 244
17428.80 273
17430.05 247
17431.30 280
17432.55 258
17433.79 251
17435.04 266
17436.29 279
17437.54 263
17438.78 267
17440.03 267
17441.28 307
17442.53 283
17443.77 263
17445.02 271
17446.27 287
17447.52 270
17448.77 263
17450.01 256
17451.26 278
17452.51 258
17453.76 274
17455.01 287
17456.25 272
17457.50 277
17458.75 282
17460.00 290
17461.25 263
17462.50 255
17463.74 250
17464.99 261
17466.24 273
17467.49 277
17468.74 272
17469.99 291
17471.24 316
17472.49 263
17473.73 265
17474.98 272
17476.23 289
17477.48 288
17478.73 300
17479.98 270
17481.23 287
17482.48 297
17483.73 304
17484.98 249
17486.23 278
17487.47 297
17488.72 291
17489.97 292
17491.22 304
17492.47 294
17493.72 298
17494.97 316
17496.22 271
17497.47 285
17498.72 277
17499.97 287
17501.22 293
17502.47 290
17503.72 269
17504.97 292
17506.22 294
17507.47 310
17508.72 290
17509.97 277
17511.22 313
17512.47 303
17513.72 320
17514.97 280
17516.22 289
17517.47 298
17518.72 316
17519.97 282
17521.22 310
17522.47 289
17523.72 303
17524.98 330
17526.23 319
17527.48 297
17528.73 295
17529.98 320
17531.23 302
17532.48 315
17533.73 297
17534.98 303
17536.23 321
17537.48 333
17538.74 308
17539.99 318
17541.24 338
17542.49 326
17543.74 312
17544.99 334
17546.24 322
17547.50 312
17548.75 338
17550.00 324
17551.25 313
17552.50 327
17553.75 317
17555.01 316
17556.26 324
17557.51 345
17558.76 356
17560.01 308
17561.26 319
17562.52 316
17563.77 328
17565.02 310
17566.27 310
17567.53 352
17568.78 312
17570.03 330
17571.28 320
17572.53 347
17573.79 314
17575.04 320
17576.29 327
17577.54 342
17578.80 317
17580.05 331
17581.30 339
17582.56 313
17583.81 321
17585.06 330
17586.31 338
17587.57 314
17588.82 327
17590.07 302
17591.33 340
17592.58 326
17593.83 338
17595.08 325
17596.34 346
17597.59 327
17598.84 356
17600.10 344
17601.35 349
17602.61 344
17603.86 324
17605.11 338
17606.37 333
17607.62 332
17608.87 340
17610.13 343
17611.38 324
17612.63 348
17613.89 338
17615.14 362
17616.40 336
17617.65 354
17618.90 363
17620.16 356
17621.41 317
17622.67 338
17623.92 362
17625.17 329
17626.43 332
17627.68 322
17628.94 366
17630.19 330
17631.45 354
17632.70 355
17633.96 365
17635.21 328
17636.47 339
17637.72 339
17638.97 372
17640.23 330
17641.48 340
17642.74 350
17643.99 328
17645.25 329
17646.50 335
17647.76 352
17649.01 319
17650.27 332
17651.52 323
17652.78 331
17654.04 292
17655.29 326
17656.55 326
17657.80 329
17659.06 298
17660.31 305
17661.57 289
17662.82 298
17664.08 305
17665.33 330
17666.59 294
17667.85 288
17669.10 304
17670.36 288
17671.61 283
17672.87 291
17674.13 314
17675.38 310
17676.64 283
17677.89 269
17679.15 292
17680.41 285
17681.66 289
17682.92 293
17684.18 266
17685.43 289
17686.69 271
17687.95 282
17689.20 281
17690.46 276
17691.71 274
17692.97 267
17694.23 269
17695.49 284
17696.74 277
17698.00 290
17699.26 284
17700.51 274
17701.77 267
17703.03 252
17704.28 269
17705.54 262
17706.80 274
17708.06 263
17709.31 281
17710.57 285
17711.83 275
17713.08 270
17714.34 278
17715.60 264
17716.86 264
17718.11 254
17719.37 256
17720.63 252
17721.89 252
17723.15 278
17724.40 257
17725.66 267
17726.92 263
17728.18 264
17729.43 270
17730.69 258
17731.95 263
17733.21 261
17734.47 250
17735.73 273
17736.98 255
17738.24 253
17739.50 254
17740.76 255
17742.02 278
17743.28 260
17744.53 265
17745.79 246
17747.05 271
17748.31 237
17749.57 279
17750.83 253
17752.09 279
17753.34 263
17754.60 281
17755.86 281
17757.12 256
17758.38 261
17759.64 262
17760.90 272
17762.16 247
17763.42 253
17764.68 230
17765.94 258
17767.19 254
17768.45 239
17769.71 234
17770.97 261
17772.23 286
17773.49 269
17774.75 251
17776.01 253
17777.27 265
17778.53 243
17779.79 238
17781.05 245
17782.31 237
17783.57 234
17784.83 256
17786.09 261
17787.35 264
17788.61 252
17789.87 266
17791.13 251
17792.39 256
17793.65 247
17794.91 270
17796.17 252
17797.43 251
17798.69 250
17799.95 235
17801.21 242
17802.47 253
17803.73 254
17805.00 231
17806.26 236
17807.52 234
17808.78 248
17810.04 226
17811.30 237
17812.56 250
17813.82 257
17815.08 234
17816.34 216
17817.60 235
17818.87 234
17820.13 234
17821.39 249
17822.65 258
17823.91 235
17825.17 248
17826.43 245
17827.69 260
17828.96 242
17830.22 251
17831.48 270
17832.74 244
17834.00 249
17835.26 243
17836.53 221
17837.79 229
17839.05 229
17840.31 220
17841.57 239
17842.84 246
17844.10 250
17845.36 254
17846.62 270
17847.88 266
17849.15 238
17850.41 233
17851.67 209
17852.93 224
17854.20 239
17855.46 229
17856.72 228
17857.98 234
17859.25 236
17860.51 246
17861.77 226
17863.03 235
17864.30 232
17865.56 252
17866.82 241
17868.09 240
17869.35 226
17870.61 231
17871.87 229
17873.14 249
17874.40 234
17875.66 241
17876.93 225
17878.19 209
17879.45 247
17880.72 230
17881.98 236
17883.24 236
17884.51 251
17885.77 226
17887.03 217
17888.30 247
17889.56 256
17890.83 242
17892.09 238
17893.35 233
17894.62 213
17895.88 221
17897.14 261
17898.41 243
17899.67 231
17900.94 229
17902.20 242
17903.46 245
17904.73 254
17905.99 225
17907.26 237
17908.52 257
17909.79 226
17911.05 240
17912.32 226
17913.58 224
17914.84 230
17916.11 242
17917.37 230
17918.64 223
17919.90 223
17921.17 238
17922.43 237
17923.70 208
17924.96 208
17926.23 219
17927.49 236
17928.76 212
17930.02 219
17931.29 227
17932.55 220
17933.82 235
17935.08 231
17936.35 225
17937.61 228
17938.88 225
17940.14 232
17941.41 230
17942.68 215
17943.94 224
17945.21 230
17946.47 222
17947.74 201
17949.00 224
17950.27 238
17951.54 236
17952.80 225
17954.07 221
17955.33 212
17956.60 204
17957.87 227
17959.13 234
17960.40 222
17961.66 234
17962.93 243
17964.20 245
17965.46 231
17966.73 239
17968.00 224
17969.26 246
17970.53 244
17971.80 226
17973.06 234
17974.33 212
17975.60 218
17976.86 223
17978.13 241
17979.40 244
17980.66 237
17981.93 224
17983.20 242
17984.46 235
17985.73 238
17987.00 235
17988.26 236
17989.53 258
17990.80 234
17992.07 243
17993.33 222
17994.60 216
17995.87 225
17997.14 246
17998.40 242
17999.67 212
18000.94 228
18002.21 273
18003.47 239
18004.74 233
18006.01 222
18007.28 205
18008.55 249
18009.81 235
18011.08 242
18012.35 234
18013.62 235
18014.89 246
18016.15 235
18017.42 227
18018.69 220
18019.96 218
18021.23 248
18022.49 234
18023.76 206
18025.03 209
18026.30 233
18027.57 246
18028.84 240
18030.11 245
18031.37 210
18032.64 222
18033.91 223
18035.18 233
18036.45 231
18037.72 222
18038.99 215
18040.26 224
18041.53 230
18042.79 221
18044.06 226
18045.33 241
18046.60 246
18047.87 213
18049.14 225
18050.41 236
18051.68 225
18052.95 235
18054.22 234
18055.49 241
18056.76 223
18058.03 245
18059.30 229
18060.57 239
18061.84 229
18063.11 227
18064.38 222
18065.65 230
18066.92 230
18068.19 232
18069.46 250
18070.73 213
18072.00 208
18073.27 231
18074.54 238
18075.81 223
18077.08 209
18078.35 246
18079.62 229
18080.89 234
18082.16 245
18083.43 234
18084.70 234
18085.97 228
18087.24 239
18088.51 227
18089.78 238
18091.05 237
18092.32 247
18093.59 225
18094.87 231
18096.14 218
18097.41 243
18098.68 229
18099.95 214
18101.22 233
18102.49 238
18103.76 242
18105.03 231
18106.31 234
18107.58 225
18108.85 209
18110.12 218
18111.39 248
18112.66 236
18113.93 238
18115.21 234
18116.48 237
18117.75 234
18119.02 227
18120.29 240
18121.56 236
18122.84 241
18124.11 247
18125.38 244
18126.65 223
18127.92 209
18129.20 235
18130.47 241
18131.74 220
18133.01 221
18134.29 221
18135.56 252
18136.83 229
18138.10 240
18139.38 252
18140.65 252
18141.92 247
18143.19 233
18144.47 237
18145.74 208
18147.01 224
18148.28 236
18149.56 240
18150.83 202
18152.10 231
18153.38 237
18154.65 250
18155.92 236
18157.19 230
18158.47 234
18159.74 245
18161.01 224
18162.29 222
18163.56 225
18164.83 222
18166.11 239
18167.38 226
18168.65 230
18169.93 220
18171.20 219
18172.48 238
18173.75 229
18175.02 225
18176.30 214
18177.57 228
18178.84 235
18180.12 214
18181.39 199
18182.67 232
18183.94 243
18185.21 229
18186.49 213
18187.76 225
18189.04 256
18190.31 233
18191.59 216
18192.86 232
18194.13 225
18195.41 252
18196.68 220
18197.96 243
18199.23 235
18200.51 227
18201.78 243
18203.06 229
18204.33 216
18205.61 230
18206.88 253
18208.16 238
18209.43 228
18210.71 229
18211.98 235
18213.26 235
18214.53 220
18215.81 214
18217.08 219
18218.36 227
18219.63 219
18220.91 229
18222.18 215
18223.46 228
18224.73 248
18226.01 234
18227.28 208
18228.56 217
18229.84 248
18231.11 240
18232.39 221
18233.66 220
18234.94 217
18236.21 238
18237.49 235
18238.77 217
18240.04 219
18241.32 234
18242.59 239
18243.87 231
18245.15 242
18246.42 246
18247.70 246
18248.98 232
18250.25 241
18251.53 222
18252.81 229
18254.08 246
18255.36 243
18256.63 232
18257.91 243
18259.19 231
18260.46 246
18261.74 220
18263.02 229
18264.30 232
18265.57 246
18266.85 260
18268.13 247
18269.40 236
18270.68 214
18271.96 243
18273.23 237
18274.51 270
18275.79 238
18277.07 256
18278.34 240
18279.62 232
18280.90 221
18282.18 214
18283.45 218
18284.73 243
18286.01 207
18287.29 249
18288.56 227
18289.84 223
18291.12 220
18292.40 249
18293.68 253
18294.95 218
18296.23 254
18297.51 214
18298.79 234
18300.07 226
18301.34 226
18302.62 238
18303.90 254
18305.18 237
18306.46 251
18307.74 260
18309.01 251
18310.29 220
18311.57 267
18312.85 260
18314.13 227
18315.41 224
18316.69 223
18317.96 254
18319.24 238
18320.52 221
18321.80 229
18323.08 222
18324.36 246
18325.64 250
18326.92 245
18328.20 222
18329.47 219
18330.75 221
18332.03 234
18333.31 241
18334.59 256
18335.87 248
18337.15 260
18338.43 242
18339.71 220
18340.99 241
18342.27 256
18343.55 241
18344.83 228
18346.11 228
18347.39 243
18348.67 258
18349.95 235
18351.23 233
18352.51 239
18353.79 248
18355.07 238
18356.35 249
18357.63 214
18358.91 237
18360.19 227
18361.47 241
18362.75 248
18364.03 247
18365.31 239
18366.59 204
18367.87 229
18369.15 227
18370.43 243
18371.71 244
18372.99 248
18374.27 234
18375.55 243
18376.83 229
18378.12 219
18379.40 243
18380.68 239
18381.96 248
18383.24 209
18384.52 208
18385.80 228
18387.08 255
18388.36 239
18389.65 231
18390.93 240
18392.21 230
18393.49 225
18394.77 238
18396.05 231
18397.33 243
18398.62 254
18399.90 234
18401.18 243
18402.46 223
18403.74 240
18405.02 231
18406.31 217
18407.59 220
18408.87 222
18410.15 256
18411.43 229
18412.72 247
18414.00 245
18415.28 216
18416.56 224
18417.84 228
18419.13 245
18420.41 231
18421.69 233
18422.97 246
18424.26 229
18425.54 207
18426.82 218
18428.10 221
18429.39 217
18430.67 199
18431.95 239
18433.23 218
18434.52 251
18435.80 244
18437.08 245
18438.37 227
18439.65 228
18440.93 252
18442.22 233
18443.50 212
18444.78 210
18446.06 231
18447.35 247
18448.63 223
18449.91 216
18451.20 219
18452.48 239
18453.76 232
18455.05 223
18456.33 233
18457.62 219
18458.90 225
18460.18 224
18461.47 216
18462.75 231
18464.03 222
18465.32 242
18466.60 236
18467.89 215
18469.17 218
18470.45 225
18471.74 230
18473.02 218
18474.31 230
18475.59 243
18476.88 229
18478.16 234
18479.44 233
18480.73 236
18482.01 226
18483.30 228
18484.58 241
18485.87 224
18487.15 214
18488.44 215
18489.72 211
18491.01 232
18492.29 218
18493.58 235
18494.86 243
18496.15 218
18497.43 227
18498.72 207
18500.00 229
18501.29 211
18502.57 236
18503.86 209
18505.14 222
18506.43 220
18507.71 200
18509.00 225
18510.28 238
18511.57 229
18512.85 200
18514.14 240
18515.42 237
18516.71 229
18518.00 216
18519.28 213
18520.57 211
18521.85 197
18523.14 248
18524.43 235
18525.71 227
18527.00 228
18528.28 229
18529.57 223
18530.86 218
18532.14 224
18533.43 240
18534.71 220
18536.00 251
18537.29 227
18538.57 218
18539.86 207
18541.15 248
18542.43 229
18543.72 211
18545.01 240
18546.29 229
18547.58 241
18548.87 211
18550.15 227
18551.44 218
18552.73 249
18554.01 239
18555.30 248
18556.59 215
18557.88 226
18559.16 232
18560.45 232
18561.74 249
18563.02 229
18564.31 211
18565.60 221
18566.89 238
18568.17 206
18569.46 205
18570.75 224
18572.04 243
18573.32 237
18574.61 229
18575.90 224
18577.19 223
18578.48 223
18579.76 219
18581.05 222
18582.34 243
18583.63 228
18584.92 227
18586.20 223
18587.49 234
18588.78 223
18590.07 214
18591.36 213
18592.64 225
18593.93 223
18595.22 205
18596.51 219
18597.80 216
18599.09 231
18600.38 222
18601.66 217
18602.95 192
18604.24 209
18605.53 231
18606.82 221
18608.11 224
18609.40 201
18610.69 211
18611.98 213
18613.26 248
18614.55 214
18615.84 211
18617.13 216
18618.42 236
18619.71 227
18621.00 223
18622.29 219
18623.58 232
18624.87 241
18626.16 237
18627.45 223
18628.74 231
18630.03 229
18631.32 222
18632.61 223
18633.89 211
18635.18 227
18636.47 212
18637.76 219
18639.05 232
18640.34 240
18641.63 220
18642.92 203
18644.21 214
18645.50 219
18646.79 213
18648.09 226
18649.38 218
18650.67 216
18651.96 239
18653.25 223
18654.54 219
18655.83 215
18657.12 242
18658.41 229
18659.70 220
18660.99 215
18662.28 229
18663.57 215
18664.86 224
18666.15 228
18667.44 216
18668.74 219
18670.03 250
18671.32 248
18672.61 204
18673.90 196
18675.19 195
18676.48 215
18677.77 221
18679.06 213
18680.36 211
18681.65 222
18682.94 206
18684.23 217
18685.52 216
18686.81 213
18688.11 227
18689.40 205
18690.69 208
18691.98 206
18693.27 217
18694.56 215
18695.86 215
18697.15 229
18698.44 214
18699.73 206
18701.02 223
18702.32 223
18703.61 202
18704.90 215
18706.19 211
18707.48 206
18708.78 198
18710.07 199
18711.36 229
18712.65 219
18713.95 212
18715.24 206
18716.53 212
18717.83 218
18719.12 227
18720.41 225
18721.70 231
18723.00 221
18724.29 214
18725.58 220
18726.87 206
18728.17 206
18729.46 205
18730.75 210
18732.05 203
18733.34 190
18734.63 205
18735.93 213
18737.22 220
18738.51 220
18739.81 202
18741.10 221
18742.39 197
18743.69 209
18744.98 204
18746.27 204
18747.57 189
18748.86 201
18750.16 207
18751.45 202
18752.74 226
18754.04 218
18755.33 203
18756.63 220
18757.92 202
18759.21 206
18760.51 208
18761.80 209
18763.10 207
18764.39 205
18765.69 211
18766.98 212
18768.27 217
18769.57 204
18770.86 204
18772.16 192
18773.45 229
18774.75 206
18776.04 211
18777.34 189
18778.63 215
18779.93 221
18781.22 235
18782.52 191
18783.81 204
18785.11 193
18786.40 214
18787.70 204
18788.99 209
18790.29 212
18791.58 206
18792.88 204
18794.17 213
18795.47 193
18796.76 207
18798.06 213
18799.35 198
18800.65 200
18801.94 194
18803.24 221
18804.54 202
18805.83 208
18807.13 202
18808.42 204
18809.72 183
18811.01 214
18812.31 193
18813.61 191
18814.90 212
18816.20 187
18817.49 215
18818.79 204
18820.09 211
18821.38 194
18822.68 224
18823.98 210
18825.27 221
18826.57 230
18827.87 219
18829.16 208
18830.46 189
18831.75 191
18833.05 205
18834.35 238
18835.64 193
18836.94 190
18838.24 212
18839.54 210
18840.83 183
18842.13 196
18843.43 186
18844.72 216
18846.02 207
18847.32 192
18848.61 189
18849.91 211
18851.21 208
18852.51 200
18853.80 237
18855.10 202
18856.40 218
18857.70 210
18858.99 237
18860.29 212
18861.59 217
18862.89 199
18864.18 198
18865.48 200
18866.78 213
18868.08 189
18869.38 204
18870.67 201
18871.97 205
18873.27 193
18874.57 185
18875.87 228
18877.16 214
18878.46 221
18879.76 194
18881.06 212
18882.36 201
18883.66 209
18884.95 195
18886.25 221
18887.55 204
18888.85 214
18890.15 213
18891.45 196
18892.75 212
18894.04 205
18895.34 208
18896.64 212
18897.94 218
18899.24 189
18900.54 226
18901.84 199
18903.14 200
18904.44 180
18905.74 215
18907.03 194
18908.33 216
18909.63 210
18910.93 202
18912.23 204
18913.53 213
18914.83 218
18916.13 204
18917.43 202
18918.73 204
18920.03 225
18921.33 196
18922.63 202
18923.93 205
18925.23 207
18926.53 204
18927.83 197
18929.13 204
18930.43 210
18931.73 214
18933.03 191
18934.33 197
18935.63 214
18936.93 211
18938.23 191
18939.53 213
18940.83 191
18942.13 211
18943.43 217
18944.73 225
18946.03 190
18947.33 190
18948.63 211
18949.93 207
18951.23 203
18952.53 201
18953.84 207
18955.14 194
18956.44 205
18957.74 191
18959.04 206
18960.34 197
18961.64 209
18962.94 199
18964.24 214
18965.54 195
18966.85 196
18968.15 217
18969.45 215
18970.75 194
18972.05 195
18973.35 207
18974.65 193
18975.96 205
18977.26 207
18978.56 212
18979.86 185
18981.16 210
18982.46 195
18983.77 193
18985.07 191
18986.37 183
18987.67 205
18988.97 198
18990.28 203
18991.58 198
18992.88 212
18994.18 194
18995.49 197
18996.79 201
18998.09 210
18999.39 204
19000.69 187
19002.00 201
19003.30 237
19004.60 219
19005.90 227
19007.21 217
19008.51 199
19009.81 208
19011.12 199
19012.42 207
19013.72 204
19015.02 197
19016.33 192
19017.63 216
19018.93 210
19020.24 218
19021.54 197
19022.84 197
19024.15 203
19025.45 204
19026.75 193
19028.06 181
19029.36 208
19030.66 215
19031.97 192
19033.27 190
19034.57 192
19035.88 198
19037.18 235
19038.48 213
19039.79 220
19041.09 202
19042.40 218
19043.70 203
19045.00 201
19046.31 200
19047.61 221
19048.92 191
19050.22 208
19051.52 227
19052.83 221
19054.13 210
19055.44 203
19056.74 209
19058.05 198
19059.35 200
19060.65 201
19061.96 210
19063.26 218
19064.57 218
19065.87 220
19067.18 200
19068.48 201
19069.79 199
19071.09 208
19072.40 218
19073.70 206
19075.01 201
19076.31 211
19077.62 202
19078.92 209
19080.23 226
19081.53 220
19082.84 211
19084.14 203
19085.45 211
19086.75 221
19088.06 212
19089.36 204
19090.67 188
19091.98 201
19093.28 207
19094.59 222
19095.89 202
19097.20 193
19098.50 205
19099.81 211
19101.12 217
19102.42 203
19103.73 229
19105.03 208
19106.34 209
19107.65 203
19108.95 207
19110.26 215
19111.56 209
19112.87 198
19114.18 193
19115.48 197
19116.79 198
19118.10 215
19119.40 204
19120.71 210
19122.02 191
19123.32 201
19124.63 229
19125.94 209
19127.24 209
19128.55 220
19129.86 202
19131.16 179
19132.47 182
19133.78 218
19135.08 212
19136.39 213
19137.70 202
19139.01 216
19140.31 208
19141.62 201
19142.93 189
19144.23 198
19145.54 197
19146.85 206
19148.16 209
19149.46 190
19150.77 203
19152.08 185
19153.39 227
19154.69 204
19156.00 225
19157.31 220
19158.62 203
19159.93 208
19161.23 212
19162.54 203
19163.85 223
19165.16 196
19166.47 207
19167.77 205
19169.08 223
19170.39 214
19171.70 217
19173.01 229
19174.32 225
19175.62 225
19176.93 207
19178.24 225
19179.55 208
19180.86 205
19182.17 194
19183.48 208
19184.78 190
19186.09 213
19187.40 206
19188.71 211
19190.02 216
19191.33 198
19192.64 192
19193.95 200
19195.26 211
19196.56 208
19197.87 208
19199.18 206
19200.49 220
19201.80 211
19203.11 195
19204.42 203
19205.73 218
19207.04 204
19208.35 205
19209.66 183
19210.97 181
19212.28 190
19213.59 191
19214.90 212
19216.21 186
19217.52 219
19218.83 194
19220.14 194
19221.45 206
19222.76 213
19224.07 200
19225.38 190
19226.69 199
19228.00 212
19229.31 183
19230.62 189
19231.93 196
19233.24 184
19234.55 196
19235.86 210
19237.17 219
19238.48 205
19239.79 208
19241.10 213
19242.41 203
19243.72 216
19245.03 198
19246.35 210
19247.66 206
19248.97 204
19250.28 198
19251.59 190
19252.90 192
19254.21 218
19255.52 205
19256.83 206
19258.14 207
19259.46 220
19260.77 204
19262.08 214
19263.39 200
19264.70 213
19266.01 206
19267.32 211
19268.64 200
19269.95 181
19271.26 204
19272.57 179
19273.88 215
19275.20 198
19276.51 219
19277.82 209
19279.13 200
19280.44 218
19281.75 187
19283.07 183
19284.38 174
19285.69 208
19287.00 223
19288.32 196
19289.63 185
19290.94 203
19292.25 215
19293.57 205
19294.88 201
19296.19 204
19297.50 209
19298.82 205
19300.13 197
19301.44 207
19302.75 177
19304.07 186
19305.38 197
19306.69 206
19308.01 199
19309.32 185
19310.63 209
19311.94 207
19313.26 218
19314.57 207
19315.88 194
19317.20 200
19318.51 202
19319.82 205
19321.14 198
19322.45 187
19323.76 207
19325.08 191
19326.39 198
19327.70 208
19329.02 200
19330.33 210
19331.65 213
19332.96 211
19334.27 174
19335.59 199
19336.90 228
19338.22 209
19339.53 199
19340.84 200
19342.16 175
19343.47 216
19344.79 203
19346.10 187
19347.41 206
19348.73 214
19350.04 220
19351.36 209
19352.67 186
19353.99 196
19355.30 222
19356.62 210
19357.93 190
19359.25 175
19360.56 195
19361.87 197
19363.19 199
19364.50 200
19365.82 206
19367.13 204
19368.45 217
19369.76 223
19371.08 179
19372.39 190
19373.71 206
19375.02 223
19376.34 200
19377.66 198
19378.97 203
19380.29 209
19381.60 191
19382.92 202
19384.23 190
19385.55 186
19386.86 203
19388.18 202
19389.50 215
19390.81 207
19392.13 199
19393.44 210
19394.76 214
19396.07 213
19397.39 214
19398.71 185
19400.02 203
19401.34 179
19402.65 190
19403.97 206
19405.29 219
19406.60 193
19407.92 203
19409.24 188
19410.55 211
19411.87 200
19413.19 198
19414.50 200
19415.82 198
19417.14 217
19418.45 209
19419.77 206
19421.09 187
19422.40 191
19423.72 207
19425.04 209
19426.35 197
19427.67 194
19428.99 196
19430.30 217
19431.62 197
19432.94 186
19434.26 171
19435.57 195
19436.89 206
19438.21 185
19439.53 196
19440.84 183
19442.16 209
19443.48 206
19444.80 215
19446.11 221
19447.43 197
19448.75 220
19450.07 201
19451.38 204
19452.70 213
19454.02 189
19455.34 206
19456.66 215
19457.97 201
19459.29 191
19460.61 197
19461.93 190
19463.25 198
19464.57 204
19465.88 206
19467.20 213
19468.52 216
19469.84 201
19471.16 198
19472.48 204
19473.79 207
19475.11 212
19476.43 218
19477.75 181
19479.07 201
19480.39 214
19481.71 199
19483.03 200
19484.34 191
19485.66 202
19486.98 219
19488.30 205
19489.62 193
19490.94 191
19492.26 190
19493.58 221
19494.90 205
19496.22 198
19497.54 187
19498.86 181
19500.18 198
19501.50 201
19502.81 203
19504.13 207
19505.45 200
19506.77 204
19508.09 193
19509.41 223
19510.73 212
19512.05 195
19513.37 201
19514.69 219
19516.01 226
19517.33 200
19518.65 224
19519.97 191
19521.29 213
19522.61 207
19523.93 215
19525.25 195
19526.57 202
19527.89 214
19529.22 202
19530.54 187
19531.86 195
19533.18 198
19534.50 202
19535.82 183
19537.14 200
19538.46 190
19539.78 204
19541.10 208
19542.42 214
19543.74 204
19545.06 204
19546.39 200
19547.71 194
19549.03 196
19550.35 205
19551.67 215
19552.99 208
19554.31 209
19555.63 191
19556.96 203
19558.28 197
19559.60 190
19560.92 179
19562.24 196
19563.56 224
19564.88 197
19566.21 215
19567.53 178
19568.85 204
19570.17 210
19571.49 220
19572.82 199
19574.14 206
19575.46 210
19576.78 202
19578.10 200
19579.43 197
19580.75 207
19582.07 197
19583.39 212
19584.72 196
19586.04 205
19587.36 192
19588.68 213
19590.01 211
19591.33 207
19592.65 206
19593.97 215
19595.30 196
19596.62 201
19597.94 183
19599.26 200
19600.59 181
19601.91 209
19603.23 219
19604.56 217
19605.88 214
19607.20 211
19608.53 225
19609.85 212
19611.17 218
19612.49 212
19613.82 233
19615.14 214
19616.47 188
19617.79 193
19619.11 195
19620.44 196
19621.76 182
19623.08 192
19624.41 205
19625.73 212
19627.05 223
19628.38 228
19629.70 197
19631.03 199
19632.35 218
19633.67 206
19635.00 205
19636.32 187
19637.65 188
19638.97 182
19640.29 210
19641.62 234
19642.94 212
19644.27 212
19645.59 211
19646.92 208
19648.24 202
19649.57 202
19650.89 230
19652.21 209
19653.54 220
19654.86 229
19656.19 211
19657.51 198
19658.84 205
19660.16 212
19661.49 218
19662.81 225
19664.14 204
19665.46 211
19666.79 213
19668.11 212
19669.44 217
19670.76 207
19672.09 217
19673.41 212
19674.74 179
19676.07 194
19677.39 209
19678.72 198
19680.04 186
19681.37 194
19682.69 209
19684.02 189
19685.34 189
19686.67 208
19688.00 228
19689.32 200
19690.65 209
19691.97 221
19693.30 204
19694.63 206
19695.95 201
19697.28 209
19698.60 199
19699.93 209
19701.26 215
19702.58 228
19703.91 208
19705.24 185
19706.56 183
19707.89 208
19709.22 200
19710.54 210
19711.87 222
19713.20 215
19714.52 216
19715.85 201
19717.18 219
19718.50 194
19719.83 196
19721.16 206
19722.48 230
19723.81 202
19725.14 195
19726.47 221
19727.79 212
19729.12 197
19730.45 195
19731.77 225
19733.10 211
19734.43 210
19735.76 180
19737.08 195
19738.41 175
19739.74 193
19741.07 212
19742.39 210
19743.72 197
19745.05 217
19746.38 200
19747.71 216
19749.03 194
19750.36 185
19751.69 206
19753.02 207
19754.35 215
19755.67 204
19757.00 202
19758.33 194
19759.66 196
19760.99 202
19762.31 220
19763.64 206
19764.97 219
19766.30 206
19767.63 199
19768.96 186
19770.29 197
19771.61 201
19772.94 206
19774.27 212
19775.60 215
19776.93 195
19778.26 190
19779.59 181
19780.92 203
19782.25 200
19783.57 202
19784.90 196
19786.23 215
19787.56 178
19788.89 195
19790.22 177
19791.55 178
19792.88 192
19794.21 211
19795.54 197
19796.87 202
19798.20 193
19799.53 200
19800.86 213
19802.19 215
19803.52 208
19804.85 209
19806.18 187
19807.50 179
19808.83 204
19810.16 211
19811.49 214
19812.82 198
19814.15 200
19815.49 190
19816.82 203
19818.15 195
19819.48 221
19820.81 186
19822.14 214
19823.47 201
19824.80 214
19826.13 197
19827.46 208
19828.79 192
19830.12 206
19831.45 208
19832.78 218
19834.11 204
19835.44 201
19836.77 196
19838.10 212
19839.44 202
19840.77 207
19842.10 207
19843.43 189
19844.76 181
19846.09 190
19847.42 195
19848.75 175
19850.08 209
19851.42 192
19852.75 198
19854.08 205
19855.41 217
19856.74 197
19858.07 192
19859.40 208
19860.74 200
19862.07 209
19863.40 177
19864.73 212
19866.06 180
19867.40 189
19868.73 191
19870.06 201
19871.39 210
19872.72 208
19874.06 213
19875.39 190
19876.72 223
19878.05 207
19879.38 205
19880.72 212
19882.05 217
19883.38 202
19884.71 221
19886.05 212
19887.38 213
19888.71 191
19890.04 214
19891.38 210
19892.71 208
19894.04 227
19895.38 203
19896.71 185
19898.04 183
19899.37 206
19900.71 212
19902.04 191
19903.37 202
19904.71 229
19906.04 194
19907.37 181
19908.71 180
19910.04 195
19911.37 198
19912.71 196
19914.04 192
19915.37 210
19916.71 198
19918.04 191
19919.37 210
19920.71 199
19922.04 206
19923.37 185
19924.71 205
19926.04 184
19927.38 191
19928.71 207
19930.04 228
19931.38 205
19932.71 190
19934.05 197
19935.38 194
19936.71 197
19938.05 202
19939.38 196
19940.72 200
19942.05 187
19943.39 195
19944.72 201
19946.06 202
19947.39 207
19948.72 199
19950.06 224
19951.39 205
19952.73 188
19954.06 225
19955.40 207
19956.73 205
19958.07 199
19959.40 194
19960.74 209
19962.07 189
19963.41 206
19964.74 203
19966.08 206
19967.41 225
19968.75 208
19970.08 230
19971.42 224
19972.76 211
19974.09 208
19975.43 206
19976.76 194
19978.10 205
19979.43 216
19980.77 213
19982.10 229
19983.44 197
19984.78 232
19986.11 202
19987.45 208
19988.78 209
19990.12 205
19991.46 210
19992.79 212
19994.13 226
19995.46 238
19996.80 237
19998.14 208
19999.47 204
20000.81 199
20002.15 194
20003.48 229
20004.82 223
20006.16 167
20007.49 207
20008.83 211
20010.17 226
20011.50 207
20012.84 210
20014.18 211
20015.51 208
20016.85 213
20018.19 186
20019.52 232
20020.86 230
20022.20 222
20023.53 201
20024.87 207
20026.21 205
20027.55 208
20028.88 214
20030.22 201
20031.56 192
20032.90 219
20034.23 218
20035.57 208
20036.91 206
20038.25 188
20039.58 210
20040.92 221
20042.26 209
20043.60 190
20044.93 225
20046.27 211
20047.61 208
20048.95 201
20050.29 206
20051.62 203
20052.96 233
20054.30 190
20055.64 202
20056.98 195
20058.32 212
20059.65 212
20060.99 222
20062.33 203
20063.67 210
20065.01 237
20066.35 221
20067.68 223
20069.02 213
20070.36 235
20071.70 197
20073.04 213
20074.38 189
20075.72 200
20077.06 211
20078.40 218
20079.73 219
20081.07 212
20082.41 206
20083.75 221
20085.09 225
20086.43 204
20087.77 221
20089.11 200
20090.45 227
20091.79 223
20093.13 227
20094.47 199
20095.81 220
20097.15 225
20098.48 206
20099.82 227
20101.16 217
20102.50 205
20103.84 207
20105.18 215
20106.52 196
20107.86 196
20109.20 233
20110.54 218
20111.88 209
20113.22 224
20114.56 222
20115.90 233
20117.24 199
20118.58 210
20119.93 210
20121.27 225
20122.61 222
20123.95 240
20125.29 208
20126.63 206
20127.97 200
20129.31 224
20130.65 220
20131.99 183
20133.33 216
20134.67 207
20136.01 221
20137.35 217
20138.69 188
