# Supplementary material for: MALDI-TOF MS typing enables the classification of brewing yeasts of the genus Saccharomyces to major beer styles
Source: PLoS One. 2017 Aug 9;12(8):e0181694. doi: 10.1371/journal.pone.0181694 (PMC5549903; doi:10.1371/journal.pone.0181694)
Supplement: S8 File — The directory includes 90 raw files and was zipped to “.zip”; the folder has three strains with 30 spectra per strain; S1 Text explains the raw files with an example and Table 1 represents the yeast strains used within the experiment. (ZIP) [file pone.0181694.s011.zip › 22-24/30283-8J4-Lag-Lag-Lag-YPG-18h-E-E_2016-09-23_8_0_D12_1.dat]

1999.90 1157
2000.32 1189
2000.75 1271
2001.17 1187
2001.59 1222
2002.01 1246
2002.43 1178
2002.86 1082
2003.28 1064
2003.70 1044
2004.12 1031
2004.54 1001
2004.97 988
2005.39 1051
2005.81 1011
2006.23 1012
2006.66 993
2007.08 995
2007.50 964
2007.92 994
2008.35 985
2008.77 992
2009.19 1068
2009.61 1070
2010.04 1021
2010.46 1043
2010.88 1028
2011.31 1010
2011.73 979
2012.15 975
2012.57 925
2013.00 942
2013.42 990
2013.84 938
2014.27 926
2014.69 963
2015.11 885
2015.54 946
2015.96 968
2016.38 1004
2016.81 995
2017.23 1003
2017.65 1008
2018.08 1045
2018.50 1059
2018.93 1062
2019.35 1127
2019.77 1091
2020.20 1070
2020.62 1088
2021.04 1019
2021.47 1010
2021.89 950
2022.32 954
2022.74 1013
2023.17 1013
2023.59 965
2024.01 967
2024.44 972
2024.86 973
2025.29 951
2025.71 958
2026.14 956
2026.56 959
2026.98 980
2027.41 1024
2027.83 996
2028.26 939
2028.68 928
2029.11 958
2029.53 973
2029.96 925
2030.38 953
2030.81 884
2031.23 918
2031.66 980
2032.08 943
2032.51 927
2032.93 983
2033.36 953
2033.78 1047
2034.21 1008
2034.63 996
2035.06 1027
2035.49 1024
2035.91 965
2036.34 966
2036.76 972
2037.19 1004
2037.61 956
2038.04 975
2038.47 977
2038.89 971
2039.32 964
2039.74 934
2040.17 906
2040.59 870
2041.02 902
2041.45 900
2041.87 883
2042.30 938
2042.73 954
2043.15 1002
2043.58 991
2044.00 919
2044.43 979
2044.86 947
2045.28 944
2045.71 990
2046.14 987
2046.56 1018
2046.99 908
2047.42 911
2047.84 963
2048.27 957
2048.70 946
2049.12 912
2049.55 942
2049.98 965
2050.40 1003
2050.83 956
2051.26 1018
2051.69 1006
2052.11 1020
2052.54 1027
2052.97 963
2053.40 990
2053.82 996
2054.25 949
2054.68 984
2055.10 1051
2055.53 1076
2055.96 1083
2056.39 1130
2056.82 1112
2057.24 1140
2057.67 1125
2058.10 1174
2058.53 1225
2058.95 1216
2059.38 1151
2059.81 1070
2060.24 1127
2060.67 1083
2061.09 1025
2061.52 981
2061.95 991
2062.38 982
2062.81 1027
2063.24 999
2063.66 1055
2064.09 1162
2064.52 1297
2064.95 1317
2065.38 1351
2065.81 1410
2066.24 1416
2066.66 1375
2067.09 1365
2067.52 1409
2067.95 1328
2068.38 1290
2068.81 1131
2069.24 1126
2069.67 1112
2070.10 1125
2070.52 1107
2070.95 1003
2071.38 976
2071.81 990
2072.24 1049
2072.67 990
2073.10 1024
2073.53 1038
2073.96 1034
2074.39 1093
2074.82 1057
2075.25 1065
2075.68 1094
2076.11 1122
2076.54 1138
2076.97 1046
2077.40 1083
2077.83 1100
2078.26 1080
2078.69 1051
2079.12 1127
2079.55 1117
2079.98 1095
2080.41 1087
2080.84 1097
2081.27 1023
2081.70 988
2082.13 1071
2082.56 1052
2082.99 1015
2083.42 978
2083.85 935
2084.28 920
2084.71 938
2085.14 947
2085.57 944
2086.00 974
2086.43 906
2086.86 940
2087.29 939
2087.73 950
2088.16 931
2088.59 944
2089.02 914
2089.45 935
2089.88 959
2090.31 967
2090.74 909
2091.17 907
2091.61 924
2092.04 951
2092.47 900
2092.90 957
2093.33 998
2093.76 960
2094.19 955
2094.63 892
2095.06 956
2095.49 961
2095.92 906
2096.35 900
2096.78 912
2097.22 942
2097.65 955
2098.08 983
2098.51 925
2098.94 930
2099.38 973
2099.81 915
2100.24 924
2100.67 950
2101.11 936
2101.54 943
2101.97 927
2102.40 943
2102.83 915
2103.27 936
2103.70 942
2104.13 866
2104.56 985
2105.00 997
2105.43 886
2105.86 901
2106.30 1047
2106.73 1030
2107.16 935
2107.59 904
2108.03 968
2108.46 1029
2108.89 1093
2109.33 1011
2109.76 1031
2110.19 992
2110.63 922
2111.06 958
2111.49 910
2111.93 926
2112.36 971
2112.79 964
2113.23 986
2113.66 967
2114.09 986
2114.53 1018
2114.96 983
2115.40 1018
2115.83 972
2116.26 899
2116.70 949
2117.13 955
2117.56 893
2118.00 867
2118.43 887
2118.87 900
2119.30 857
2119.73 879
2120.17 913
2120.60 883
2121.04 912
2121.47 907
2121.91 927
2122.34 962
2122.78 856
2123.21 882
2123.64 869
2124.08 875
2124.51 929
2124.95 967
2125.38 949
2125.82 998
2126.25 980
2126.69 907
2127.12 924
2127.56 899
2127.99 890
2128.43 950
2128.86 956
2129.30 1001
2129.73 1025
2130.17 1033
2130.60 1029
2131.04 1032
2131.47 1048
2131.91 992
2132.35 1023
2132.78 1020
2133.22 999
2133.65 927
2134.09 990
2134.52 994
2134.96 937
2135.40 988
2135.83 971
2136.27 978
2136.70 901
2137.14 923
2137.57 935
2138.01 958
2138.45 878
2138.88 960
2139.32 934
2139.76 947
2140.19 927
2140.63 933
2141.06 843
2141.50 870
2141.94 914
2142.37 877
2142.81 899
2143.25 908
2143.68 942
2144.12 912
2144.56 888
2144.99 831
2145.43 912
2145.87 925
2146.30 885
2146.74 911
2147.18 947
2147.62 950
2148.05 1006
2148.49 991
2148.93 1036
2149.36 1021
2149.80 993
2150.24 984
2150.68 1035
2151.11 1144
2151.55 1095
2151.99 1042
2152.43 1056
2152.86 1063
2153.30 1051
2153.74 1028
2154.18 970
2154.61 1034
2155.05 977
2155.49 1002
2155.93 965
2156.37 969
2156.80 1016
2157.24 982
2157.68 1019
2158.12 1020
2158.56 1078
2158.99 1047
2159.43 990
2159.87 987
2160.31 971
2160.75 961
2161.19 1045
2161.62 957
2162.06 988
2162.50 985
2162.94 974
2163.38 1024
2163.82 986
2164.26 1002
2164.69 1106
2165.13 1050
2165.57 1093
2166.01 1075
2166.45 1179
2166.89 1150
2167.33 1148
2167.77 1133
2168.21 1132
2168.65 1096
2169.08 1086
2169.52 1013
2169.96 1108
2170.40 1035
2170.84 1038
2171.28 1055
2171.72 1181
2172.16 1129
2172.60 1115
2173.04 1228
2173.48 1180
2173.92 1201
2174.36 1255
2174.80 1316
2175.24 1336
2175.68 1251
2176.12 1223
2176.56 1339
2177.00 1229
2177.44 1212
2177.88 1231
2178.32 1221
2178.76 1110
2179.20 1096
2179.64 1130
2180.08 1147
2180.52 1061
2180.96 1056
2181.40 1131
2181.84 1084
2182.28 957
2182.72 972
2183.16 1043
2183.60 984
2184.04 927
2184.48 938
2184.93 1029
2185.37 1013
2185.81 941
2186.25 998
2186.69 970
2187.13 984
2187.57 992
2188.01 1037
2188.45 1096
2188.89 997
2189.34 1048
2189.78 1061
2190.22 1020
2190.66 1075
2191.10 1011
2191.54 1000
2191.98 1053
2192.43 1070
2192.87 1085
2193.31 1137
2193.75 1139
2194.19 1187
2194.63 1198
2195.08 1144
2195.52 1134
2195.96 1231
2196.40 1181
2196.84 1130
2197.29 1119
2197.73 1086
2198.17 1048
2198.61 1031
2199.06 1048
2199.50 1071
2199.94 1094
2200.38 1023
2200.82 995
2201.27 1009
2201.71 1028
2202.15 940
2202.59 992
2203.04 994
2203.48 980
2203.92 992
2204.37 1026
2204.81 1042
2205.25 987
2205.69 1034
2206.14 1010
2206.58 1044
2207.02 1059
2207.47 1082
2207.91 1051
2208.35 1103
2208.80 1157
2209.24 1109
2209.68 1193
2210.13 1175
2210.57 1172
2211.01 1050
2211.46 1156
2211.90 1172
2212.34 1168
2212.79 1155
2213.23 1062
2213.67 1026
2214.12 1098
2214.56 1048
2215.01 1068
2215.45 1019
2215.89 1006
2216.34 1012
2216.78 989
2217.23 1017
2217.67 1072
2218.11 1037
2218.56 1018
2219.00 1003
2219.45 980
2219.89 1057
2220.34 1046
2220.78 1024
2221.22 1040
2221.67 1048
2222.11 1083
2222.56 1117
2223.00 1082
2223.45 1036
2223.89 1090
2224.34 1055
2224.78 1042
2225.23 1015
2225.67 991
2226.12 1047
2226.56 1022
2227.01 1010
2227.45 1042
2227.90 1124
2228.34 1043
2228.79 1004
2229.23 1087
2229.68 1127
2230.12 1107
2230.57 1159
2231.01 1105
2231.46 1075
2231.90 1208
2232.35 1183
2232.80 1134
2233.24 1120
2233.69 1091
2234.13 1187
2234.58 1089
2235.02 1055
2235.47 1100
2235.92 1084
2236.36 1023
2236.81 982
2237.25 1032
2237.70 1044
2238.15 982
2238.59 919
2239.04 1047
2239.49 993
2239.93 948
2240.38 956
2240.82 960
2241.27 960
2241.72 931
2242.16 880
2242.61 846
2243.06 911
2243.50 913
2243.95 909
2244.40 925
2244.84 977
2245.29 946
2245.74 994
2246.19 995
2246.63 931
2247.08 941
2247.53 976
2247.97 979
2248.42 910
2248.87 914
2249.32 929
2249.76 995
2250.21 943
2250.66 1000
2251.10 988
2251.55 939
2252.00 968
2252.45 893
2252.89 911
2253.34 892
2253.79 869
2254.24 892
2254.69 935
2255.13 946
2255.58 881
2256.03 867
2256.48 877
2256.93 905
2257.37 862
2257.82 874
2258.27 943
2258.72 894
2259.17 908
2259.61 933
2260.06 968
2260.51 967
2260.96 1027
2261.41 1000
2261.86 1001
2262.31 915
2262.75 943
2263.20 1011
2263.65 970
2264.10 952
2264.55 988
2265.00 1054
2265.45 1031
2265.90 934
2266.34 997
2266.79 1016
2267.24 1029
2267.69 962
2268.14 968
2268.59 1032
2269.04 1053
2269.49 966
2269.94 1015
2270.39 1083
2270.84 1036
2271.29 1189
2271.74 1057
2272.18 1061
2272.63 1107
2273.08 1215
2273.53 1231
2273.98 1188
2274.43 1140
2274.88 1250
2275.33 1271
2275.78 1287
2276.23 1389
2276.68 1356
2277.13 1437
2277.58 1569
2278.03 1426
2278.48 1420
2278.93 1307
2279.38 1297
2279.83 1212
2280.28 1173
2280.73 1143
2281.19 1092
2281.64 993
2282.09 993
2282.54 905
2282.99 961
2283.44 1015
2283.89 957
2284.34 975
2284.79 941
2285.24 932
2285.69 1004
2286.14 967
2286.59 967
2287.04 971
2287.50 936
2287.95 969
2288.40 1074
2288.85 1140
2289.30 1128
2289.75 1119
2290.20 1175
2290.65 1293
2291.11 1305
2291.56 1270
2292.01 1290
2292.46 1229
2292.91 1253
2293.36 1219
2293.82 1189
2294.27 1221
2294.72 1204
2295.17 1132
2295.62 1178
2296.07 1127
2296.53 1031
2296.98 964
2297.43 1027
2297.88 1055
2298.33 996
2298.79 1038
2299.24 999
2299.69 1010
2300.14 1000
2300.60 945
2301.05 954
2301.50 876
2301.95 910
2302.41 968
2302.86 978
2303.31 922
2303.76 855
2304.22 885
2304.67 944
2305.12 908
2305.57 934
2306.03 978
2306.48 950
2306.93 1012
2307.39 946
2307.84 985
2308.29 990
2308.75 1036
2309.20 1036
2309.65 1102
2310.11 1093
2310.56 1110
2311.01 1110
2311.47 1092
2311.92 1022
2312.37 1010
2312.83 1003
2313.28 1101
2313.73 1085
2314.19 1024
2314.64 1062
2315.09 1010
2315.55 993
2316.00 1046
2316.46 1063
2316.91 1029
2317.36 1014
2317.82 1033
2318.27 1049
2318.73 1036
2319.18 1049
2319.63 985
2320.09 1019
2320.54 1101
2321.00 1078
2321.45 1081
2321.91 1131
2322.36 1106
2322.82 1062
2323.27 1115
2323.72 1199
2324.18 1354
2324.63 1426
2325.09 1465
2325.54 1534
2326.00 1656
2326.45 1702
2326.91 1625
2327.36 1500
2327.82 1422
2328.27 1449
2328.73 1290
2329.18 1188
2329.64 1239
2330.09 1149
2330.55 1085
2331.00 1093
2331.46 1049
2331.92 1002
2332.37 977
2332.83 1008
2333.28 1001
2333.74 949
2334.19 907
2334.65 910
2335.10 964
2335.56 1065
2336.02 1084
2336.47 949
2336.93 941
2337.38 1014
2337.84 976
2338.30 1001
2338.75 1034
2339.21 1048
2339.66 1087
2340.12 1079
2340.58 957
2341.03 987
2341.49 1056
2341.95 945
2342.40 893
2342.86 949
2343.32 1007
2343.77 915
2344.23 994
2344.68 1042
2345.14 1088
2345.60 1082
2346.06 1027
2346.51 1037
2346.97 961
2347.43 994
2347.88 1003
2348.34 978
2348.80 1081
2349.25 1095
2349.71 1029
2350.17 1010
2350.63 1004
2351.08 1004
2351.54 891
2352.00 955
2352.46 1014
2352.91 957
2353.37 957
2353.83 986
2354.29 971
2354.74 917
2355.20 892
2355.66 997
2356.12 924
2356.57 938
2357.03 927
2357.49 910
2357.95 926
2358.41 867
2358.86 912
2359.32 871
2359.78 906
2360.24 963
2360.70 963
2361.15 1021
2361.61 1045
2362.07 976
2362.53 964
2362.99 939
2363.45 913
2363.91 937
2364.36 1040
2364.82 1056
2365.28 973
2365.74 957
2366.20 988
2366.66 988
2367.12 1017
2367.57 984
2368.03 973
2368.49 976
2368.95 1031
2369.41 1027
2369.87 1017
2370.33 937
2370.79 974
2371.25 1033
2371.71 968
2372.17 1013
2372.63 1018
2373.09 1020
2373.54 941
2374.00 982
2374.46 1028
2374.92 1090
2375.38 1075
2375.84 1112
2376.30 1049
2376.76 1019
2377.22 1011
2377.68 1010
2378.14 1029
2378.60 992
2379.06 1016
2379.52 962
2379.98 947
2380.44 920
2380.90 936
2381.36 1057
2381.82 946
2382.28 893
2382.74 955
2383.20 930
2383.66 949
2384.12 931
2384.59 938
2385.05 937
2385.51 943
2385.97 1000
2386.43 980
2386.89 920
2387.35 963
2387.81 1020
2388.27 1003
2388.73 948
2389.19 940
2389.65 995
2390.12 961
2390.58 1002
2391.04 1006
2391.50 995
2391.96 994
2392.42 1051
2392.88 1089
2393.34 1015
2393.81 1009
2394.27 961
2394.73 949
2395.19 975
2395.65 904
2396.11 916
2396.57 905
2397.04 909
2397.50 932
2397.96 909
2398.42 900
2398.88 932
2399.35 948
2399.81 952
2400.27 895
2400.73 928
2401.19 957
2401.66 989
2402.12 960
2402.58 976
2403.04 913
2403.51 923
2403.97 860
2404.43 905
2404.89 937
2405.36 940
2405.82 886
2406.28 825
2406.74 861
2407.21 919
2407.67 976
2408.13 860
2408.59 952
2409.06 983
2409.52 888
2409.98 858
2410.45 881
2410.91 944
2411.37 918
2411.84 823
2412.30 914
2412.76 927
2413.23 923
2413.69 918
2414.15 981
2414.62 950
2415.08 910
2415.54 920
2416.01 998
2416.47 995
2416.93 968
2417.40 954
2417.86 1026
2418.32 962
2418.79 964
2419.25 979
2419.72 939
2420.18 902
2420.64 948
2421.11 1022
2421.57 971
2422.04 933
2422.50 1007
2422.96 893
2423.43 940
2423.89 1000
2424.36 1028
2424.82 1017
2425.29 1056
2425.75 1068
2426.22 1089
2426.68 941
2427.15 929
2427.61 966
2428.07 864
2428.54 931
2429.00 830
2429.47 994
2429.93 961
2430.40 912
2430.86 887
2431.33 890
2431.79 860
2432.26 925
2432.72 885
2433.19 860
2433.65 850
2434.12 919
2434.59 962
2435.05 885
2435.52 893
2435.98 889
2436.45 951
2436.91 925
2437.38 883
2437.84 960
2438.31 989
2438.78 913
2439.24 931
2439.71 971
2440.17 984
2440.64 972
2441.10 880
2441.57 969
2442.04 940
2442.50 993
2442.97 989
2443.44 980
2443.90 981
2444.37 924
2444.83 913
2445.30 964
2445.77 915
2446.23 945
2446.70 930
2447.17 945
2447.63 886
2448.10 966
2448.57 934
2449.03 920
2449.50 933
2449.97 910
2450.43 947
2450.90 934
2451.37 927
2451.83 934
2452.30 905
2452.77 919
2453.24 934
2453.70 920
2454.17 877
2454.64 913
2455.10 903
2455.57 937
2456.04 881
2456.51 954
2456.97 932
2457.44 853
2457.91 872
2458.38 902
2458.84 915
2459.31 852
2459.78 870
2460.25 864
2460.72 894
2461.18 895
2461.65 850
2462.12 844
2462.59 898
2463.06 901
2463.52 908
2463.99 831
2464.46 909
2464.93 925
2465.40 905
2465.86 913
2466.33 880
2466.80 938
2467.27 913
2467.74 882
2468.21 922
2468.68 888
2469.14 904
2469.61 869
2470.08 881
2470.55 854
2471.02 855
2471.49 840
2471.96 859
2472.43 877
2472.90 943
2473.36 835
2473.83 852
2474.30 906
2474.77 822
2475.24 873
2475.71 904
2476.18 908
2476.65 894
2477.12 907
2477.59 913
2478.06 907
2478.53 902
2479.00 896
2479.47 923
2479.94 897
2480.41 862
2480.87 903
2481.34 900
2481.81 896
2482.28 856
2482.75 840
2483.22 909
2483.69 880
2484.16 811
2484.63 854
2485.10 948
2485.57 940
2486.05 947
2486.52 937
2486.99 985
2487.46 963
2487.93 1042
2488.40 989
2488.87 990
2489.34 1056
2489.81 1045
2490.28 1028
2490.75 958
2491.22 956
2491.69 988
2492.16 945
2492.63 954
2493.10 935
2493.58 873
2494.05 892
2494.52 936
2494.99 1017
2495.46 934
2495.93 935
2496.40 905
2496.87 950
2497.34 942
2497.82 906
2498.29 878
2498.76 945
2499.23 961
2499.70 909
2500.17 862
2500.64 870
2501.12 853
2501.59 865
2502.06 873
2502.53 888
2503.00 915
2503.48 882
2503.95 874
2504.42 879
2504.89 873
2505.36 826
2505.84 893
2506.31 932
2506.78 903
2507.25 931
2507.72 899
2508.20 861
2508.67 930
2509.14 1015
2509.61 953
2510.09 980
2510.56 1047
2511.03 1010
2511.50 1026
2511.98 1118
2512.45 1151
2512.92 1145
2513.40 1169
2513.87 1233
2514.34 1168
2514.81 1121
2515.29 1128
2515.76 1095
2516.23 1040
2516.71 1030
2517.18 1075
2517.65 1019
2518.13 972
2518.60 1005
2519.07 989
2519.55 956
2520.02 1003
2520.49 1048
2520.97 1049
2521.44 917
2521.91 941
2522.39 973
2522.86 889
2523.34 933
2523.81 983
2524.28 941
2524.76 918
2525.23 926
2525.70 976
2526.18 1001
2526.65 1006
2527.13 947
2527.60 1013
2528.08 928
2528.55 952
2529.02 1090
2529.50 1038
2529.97 934
2530.45 979
2530.92 988
2531.40 937
2531.87 1023
2532.34 976
2532.82 1003
2533.29 989
2533.77 962
2534.24 906
2534.72 991
2535.19 994
2535.67 1020
2536.14 1004
2536.62 982
2537.09 978
2537.57 946
2538.04 1014
2538.52 997
2538.99 1014
2539.47 986
2539.94 974
2540.42 1047
2540.90 1033
2541.37 1057
2541.85 1039
2542.32 1033
2542.80 1075
2543.27 1012
2543.75 1069
2544.22 1015
2544.70 1029
2545.18 926
2545.65 1069
2546.13 1029
2546.60 1045
2547.08 1034
2547.56 1117
2548.03 1069
2548.51 1107
2548.98 1093
2549.46 1076
2549.94 1132
2550.41 1149
2550.89 1245
2551.37 1195
2551.84 1166
2552.32 1122
2552.80 1034
2553.27 1142
2553.75 1121
2554.23 988
2554.70 995
2555.18 1071
2555.66 971
2556.13 989
2556.61 1036
2557.09 998
2557.56 965
2558.04 993
2558.52 984
2558.99 959
2559.47 912
2559.95 991
2560.43 987
2560.90 953
2561.38 937
2561.86 943
2562.33 903
2562.81 865
2563.29 886
2563.77 940
2564.25 951
2564.72 948
2565.20 926
2565.68 923
2566.16 918
2566.63 899
2567.11 894
2567.59 915
2568.07 896
2568.55 893
2569.02 921
2569.50 920
2569.98 929
2570.46 911
2570.94 897
2571.41 927
2571.89 857
2572.37 874
2572.85 889
2573.33 877
2573.81 888
2574.28 893
2574.76 907
2575.24 872
2575.72 914
2576.20 884
2576.68 910
2577.16 912
2577.64 871
2578.11 866
2578.59 870
2579.07 883
2579.55 875
2580.03 911
2580.51 932
2580.99 874
2581.47 904
2581.95 883
2582.43 910
2582.91 940
2583.39 891
2583.86 877
2584.34 838
2584.82 844
2585.30 908
2585.78 902
2586.26 861
2586.74 829
2587.22 897
2587.70 925
2588.18 884
2588.66 896
2589.14 988
2589.62 929
2590.10 865
2590.58 840
2591.06 872
2591.54 862
2592.02 854
2592.50 900
2592.98 886
2593.46 883
2593.94 871
2594.42 830
2594.90 888
2595.38 821
2595.86 862
2596.35 854
2596.83 819
2597.31 884
2597.79 850
2598.27 800
2598.75 871
2599.23 860
2599.71 825
2600.19 777
2600.67 793
2601.15 843
2601.63 783
2602.12 860
2602.60 853
2603.08 781
2603.56 859
2604.04 919
2604.52 876
2605.00 865
2605.48 876
2605.97 879
2606.45 826
2606.93 812
2607.41 799
2607.89 849
2608.37 907
2608.86 843
2609.34 858
2609.82 924
2610.30 903
2610.78 889
2611.26 860
2611.75 830
2612.23 814
2612.71 825
2613.19 824
2613.68 838
2614.16 861
2614.64 879
2615.12 866
2615.60 812
2616.09 886
2616.57 930
2617.05 894
2617.53 905
2618.02 881
2618.50 862
2618.98 864
2619.46 929
2619.95 851
2620.43 844
2620.91 823
2621.40 902
2621.88 913
2622.36 889
2622.85 861
2623.33 896
2623.81 850
2624.29 890
2624.78 848
2625.26 855
2625.74 862
2626.23 893
2626.71 921
2627.19 869
2627.68 869
2628.16 948
2628.64 918
2629.13 877
2629.61 961
2630.10 1035
2630.58 1001
2631.06 949
2631.55 1018
2632.03 985
2632.51 1011
2633.00 1012
2633.48 942
2633.97 913
2634.45 947
2634.94 958
2635.42 968
2635.90 959
2636.39 938
2636.87 925
2637.36 930
2637.84 937
2638.33 890
2638.81 934
2639.29 895
2639.78 838
2640.26 825
2640.75 815
2641.23 849
2641.72 896
2642.20 848
2642.69 861
2643.17 853
2643.66 792
2644.14 827
2644.63 821
2645.11 814
2645.60 762
2646.08 856
2646.57 886
2647.05 913
2647.54 901
2648.02 880
2648.51 902
2648.99 850
2649.48 895
2649.97 850
2650.45 857
2650.94 908
2651.42 938
2651.91 924
2652.39 958
2652.88 932
2653.37 939
2653.85 931
2654.34 924
2654.82 957
2655.31 928
2655.80 927
2656.28 886
2656.77 991
2657.25 983
2657.74 947
2658.23 910
2658.71 886
2659.20 899
2659.69 867
2660.17 879
2660.66 925
2661.14 854
2661.63 967
2662.12 954
2662.60 877
2663.09 862
2663.58 885
2664.06 852
2664.55 827
2665.04 853
2665.53 875
2666.01 896
2666.50 880
2666.99 856
2667.47 911
2667.96 893
2668.45 842
2668.94 941
2669.42 876
2669.91 862
2670.40 870
2670.88 903
2671.37 949
2671.86 1000
2672.35 1025
2672.83 972
2673.32 979
2673.81 1044
2674.30 1054
2674.79 1114
2675.27 1202
2675.76 1124
2676.25 1055
2676.74 1056
2677.23 1071
2677.71 1052
2678.20 981
2678.69 985
2679.18 968
2679.67 950
2680.15 952
2680.64 906
2681.13 828
2681.62 870
2682.11 815
2682.60 885
2683.08 872
2683.57 916
2684.06 936
2684.55 935
2685.04 906
2685.53 951
2686.02 852
2686.51 812
2686.99 826
2687.48 881
2687.97 850
2688.46 876
2688.95 894
2689.44 920
2689.93 952
2690.42 935
2690.91 951
2691.40 948
2691.89 926
2692.38 1006
2692.87 972
2693.35 934
2693.84 911
2694.33 883
2694.82 889
2695.31 949
2695.80 1003
2696.29 896
2696.78 854
2697.27 905
2697.76 834
2698.25 850
2698.74 895
2699.23 881
2699.72 892
2700.21 941
2700.70 869
2701.19 886
2701.68 889
2702.17 847
2702.66 833
2703.15 868
2703.64 918
2704.13 949
2704.62 962
2705.12 925
2705.61 900
2706.10 860
2706.59 864
2707.08 922
2707.57 850
2708.06 880
2708.55 915
2709.04 865
2709.53 841
2710.02 926
2710.51 907
2711.01 869
2711.50 938
2711.99 1004
2712.48 881
2712.97 837
2713.46 866
2713.95 857
2714.44 929
2714.94 930
2715.43 910
2715.92 909
2716.41 906
2716.90 915
2717.39 901
2717.89 861
2718.38 910
2718.87 865
2719.36 830
2719.85 870
2720.34 925
2720.84 973
2721.33 994
2721.82 1056
2722.31 1031
2722.80 1004
2723.30 971
2723.79 960
2724.28 973
2724.77 995
2725.27 978
2725.76 929
2726.25 910
2726.74 870
2727.24 893
2727.73 941
2728.22 878
2728.71 881
2729.21 859
2729.70 858
2730.19 880
2730.69 832
2731.18 833
2731.67 876
2732.16 894
2732.66 935
2733.15 930
2733.64 923
2734.14 902
2734.63 896
2735.12 913
2735.62 894
2736.11 939
2736.60 921
2737.10 925
2737.59 950
2738.08 1006
2738.58 1035
2739.07 1024
2739.56 926
2740.06 1035
2740.55 1043
2741.05 1013
2741.54 916
2742.03 999
2742.53 981
2743.02 917
2743.52 925
2744.01 899
2744.50 933
2745.00 930
2745.49 902
2745.99 939
2746.48 935
2746.97 988
2747.47 985
2747.96 997
2748.46 973
2748.95 1021
2749.45 975
2749.94 1010
2750.44 1002
2750.93 969
2751.43 887
2751.92 927
2752.42 928
2752.91 871
2753.41 857
2753.90 857
2754.40 863
2754.89 939
2755.39 1027
2755.88 909
2756.38 925
2756.87 969
2757.37 985
2757.86 981
2758.36 938
2758.85 903
2759.35 918
2759.84 933
2760.34 915
2760.83 956
2761.33 963
2761.83 952
2762.32 942
2762.82 991
2763.31 1062
2763.81 1069
2764.30 1000
2764.80 940
2765.30 922
2765.79 956
2766.29 976
2766.78 914
2767.28 885
2767.78 936
2768.27 910
2768.77 868
2769.27 794
2769.76 944
2770.26 905
2770.76 839
2771.25 862
2771.75 877
2772.24 943
2772.74 963
2773.24 957
2773.73 959
2774.23 897
2774.73 960
2775.23 960
2775.72 1037
2776.22 1029
2776.72 910
2777.21 963
2777.71 983
2778.21 897
2778.70 959
2779.20 999
2779.70 921
2780.20 902
2780.69 905
2781.19 892
2781.69 967
2782.19 928
2782.68 893
2783.18 880
2783.68 921
2784.18 915
2784.67 889
2785.17 884
2785.67 827
2786.17 808
2786.67 834
2787.16 853
2787.66 767
2788.16 819
2788.66 854
2789.16 808
2789.65 851
2790.15 853
2790.65 822
2791.15 813
2791.65 849
2792.15 859
2792.64 856
2793.14 870
2793.64 920
2794.14 918
2794.64 860
2795.14 871
2795.64 860
2796.13 919
2796.63 861
2797.13 901
2797.63 921
2798.13 946
2798.63 896
2799.13 903
2799.63 897
2800.13 881
2800.62 870
2801.12 889
2801.62 886
2802.12 870
2802.62 910
2803.12 917
2803.62 892
2804.12 901
2804.62 918
2805.12 853
2805.62 850
2806.12 838
2806.62 885
2807.12 927
2807.62 853
2808.12 847
2808.62 938
2809.12 892
2809.62 903
2810.12 986
2810.62 946
2811.12 929
2811.62 892
2812.12 877
2812.62 932
2813.12 922
2813.62 906
2814.12 990
2814.62 1011
2815.12 1005
2815.62 958
2816.12 974
2816.62 975
2817.12 999
2817.62 1029
2818.12 980
2818.62 945
2819.12 894
2819.63 911
2820.13 924
2820.63 893
2821.13 820
2821.63 836
2822.13 847
2822.63 864
2823.13 902
2823.63 888
2824.13 801
2824.64 844
2825.14 828
2825.64 870
2826.14 913
2826.64 881
2827.14 852
2827.64 898
2828.15 920
2828.65 910
2829.15 917
2829.65 860
2830.15 914
2830.65 897
2831.16 794
2831.66 763
2832.16 747
2832.66 797
2833.16 900
2833.67 832
2834.17 815
2834.67 942
2835.17 917
2835.68 854
2836.18 911
2836.68 987
2837.18 963
2837.68 952
2838.19 883
2838.69 956
2839.19 964
2839.70 986
2840.20 999
2840.70 969
2841.20 962
2841.71 892
2842.21 888
2842.71 911
2843.21 969
2843.72 936
2844.22 894
2844.72 895
2845.23 917
2845.73 919
2846.23 896
2846.74 909
2847.24 925
2847.74 978
2848.25 1023
2848.75 1024
2849.25 1079
2849.76 1127
2850.26 1079
2850.76 1012
2851.27 1022
2851.77 1053
2852.28 940
2852.78 970
2853.28 942
2853.79 898
2854.29 944
2854.79 928
2855.30 886
2855.80 868
2856.31 900
2856.81 935
2857.31 958
2857.82 883
2858.32 912
2858.83 887
2859.33 905
2859.84 948
2860.34 870
2860.85 875
2861.35 912
2861.85 959
2862.36 942
2862.86 974
2863.37 946
2863.87 980
2864.38 1020
2864.88 929
2865.39 849
2865.89 798
2866.40 826
2866.90 900
2867.41 887
2867.91 932
2868.42 904
2868.92 953
2869.43 1072
2869.93 1074
2870.44 1029
2870.94 1058
2871.45 1040
2871.96 1011
2872.46 998
2872.97 1055
2873.47 1000
2873.98 953
2874.48 1044
2874.99 1007
2875.49 985
2876.00 1024
2876.51 1048
2877.01 1073
2877.52 991
2878.02 1005
2878.53 991
2879.04 946
2879.54 900
2880.05 953
2880.55 947
2881.06 960
2881.57 951
2882.07 995
2882.58 986
2883.09 1017
2883.59 1006
2884.10 977
2884.61 1034
2885.11 1108
2885.62 1126
2886.13 1151
2886.63 1216
2887.14 1205
2887.65 1156
2888.15 1213
2888.66 1251
2889.17 1255
2889.67 1286
2890.18 1261
2890.69 1324
2891.20 1258
2891.70 1305
2892.21 1220
2892.72 1182
2893.22 1175
2893.73 1101
2894.24 1186
2894.75 1220
2895.25 1228
2895.76 1288
2896.27 1370
2896.78 1365
2897.29 1386
2897.79 1408
2898.30 1425
2898.81 1369
2899.32 1395
2899.82 1275
2900.33 1230
2900.84 1145
2901.35 1181
2901.86 1161
2902.36 1108
2902.87 1125
2903.38 1102
2903.89 1110
2904.40 1070
2904.91 1041
2905.41 1037
2905.92 1067
2906.43 1001
2906.94 1005
2907.45 1072
2907.96 1102
2908.47 1009
2908.97 1027
2909.48 955
2909.99 931
2910.50 932
2911.01 973
2911.52 1005
2912.03 977
2912.54 944
2913.05 951
2913.55 949
2914.06 930
2914.57 954
2915.08 925
2915.59 950
2916.10 956
2916.61 991
2917.12 995
2917.63 1047
2918.14 1047
2918.65 1010
2919.16 958
2919.67 993
2920.18 959
2920.69 970
2921.20 940
2921.71 885
2922.22 953
2922.73 981
2923.24 971
2923.75 955
2924.26 943
2924.77 990
2925.28 1041
2925.79 985
2926.30 1014
2926.81 988
2927.32 990
2927.83 999
2928.34 944
2928.85 935
2929.36 924
2929.87 913
2930.38 916
2930.89 883
2931.40 929
2931.91 921
2932.42 874
2932.93 902
2933.45 892
2933.96 907
2934.47 907
2934.98 940
2935.49 933
2936.00 897
2936.51 921
2937.02 916
2937.53 1044
2938.04 930
2938.56 978
2939.07 939
2939.58 921
2940.09 937
2940.60 1032
2941.11 1066
2941.62 1108
2942.14 1082
2942.65 1076
2943.16 1066
2943.67 1015
2944.18 1013
2944.70 1010
2945.21 1017
2945.72 947
2946.23 974
2946.74 1069
2947.26 1040
2947.77 1010
2948.28 927
2948.79 892
2949.30 913
2949.82 941
2950.33 877
2950.84 822
2951.35 864
2951.87 902
2952.38 862
2952.89 861
2953.40 824
2953.92 866
2954.43 859
2954.94 831
2955.45 884
2955.97 927
2956.48 995
2956.99 988
2957.51 864
2958.02 958
2958.53 970
2959.04 901
2959.56 984
2960.07 975
2960.58 943
2961.10 995
2961.61 966
2962.12 962
2962.64 946
2963.15 988
2963.66 996
2964.18 1096
2964.69 1056
2965.21 976
2965.72 983
2966.23 983
2966.75 1020
2967.26 1019
2967.77 997
2968.29 940
2968.80 960
2969.32 991
2969.83 997
2970.34 930
2970.86 913
2971.37 945
2971.89 954
2972.40 989
2972.91 945
2973.43 997
2973.94 1050
2974.46 1074
2974.97 1116
2975.49 1142
2976.00 1058
2976.52 1107
2977.03 993
2977.55 1017
2978.06 1051
2978.57 1001
2979.09 1046
2979.60 1108
2980.12 1147
2980.63 1089
2981.15 1121
2981.66 1135
2982.18 1194
2982.69 1194
2983.21 1150
2983.73 1165
2984.24 1182
2984.76 1221
2985.27 1221
2985.79 1191
2986.30 1327
2986.82 1357
2987.33 1354
2987.85 1393
2988.36 1368
2988.88 1382
2989.40 1423
2989.91 1488
2990.43 1465
2990.94 1346
2991.46 1366
2991.97 1420
2992.49 1446
2993.01 1404
2993.52 1344
2994.04 1419
2994.55 1498
2995.07 1369
2995.59 1410
2996.10 1441
2996.62 1610
2997.14 1669
2997.65 1666
2998.17 1722
2998.69 1681
2999.20 1700
2999.72 1875
3000.24 1747
3000.75 1776
3001.27 1836
3001.79 1915
3002.30 2178
3002.82 2484
3003.34 2996
3003.85 3687
3004.37 4519
3004.89 5129
3005.40 5582
3005.92 5991
3006.44 6309
3006.96 6029
3007.47 5562
3007.99 5066
3008.51 4559
3009.03 3925
3009.54 3213
3010.06 2637
3010.58 2306
3011.10 2013
3011.61 1735
3012.13 1755
3012.65 1663
3013.17 1612
3013.68 1636
3014.20 1522
3014.72 1533
3015.24 1456
3015.76 1427
3016.27 1435
3016.79 1430
3017.31 1393
3017.83 1338
3018.35 1239
3018.86 1321
3019.38 1386
3019.90 1408
3020.42 1335
3020.94 1388
3021.46 1331
3021.97 1307
3022.49 1395
3023.01 1417
3023.53 1396
3024.05 1457
3024.57 1545
3025.09 1607
3025.61 1624
3026.12 1596
3026.64 1646
3027.16 1479
3027.68 1368
3028.20 1351
3028.72 1299
3029.24 1234
3029.76 1281
3030.28 1219
3030.80 1207
3031.32 1192
3031.84 1245
3032.35 1171
3032.87 1144
3033.39 1139
3033.91 1168
3034.43 1098
3034.95 1147
3035.47 1161
3035.99 1211
3036.51 1175
3037.03 1086
3037.55 1118
3038.07 1088
3038.59 1093
3039.11 1165
3039.63 1080
3040.15 1086
3040.67 1142
3041.19 1098
3041.71 1082
3042.23 1124
3042.75 1122
3043.27 1126
3043.79 1207
3044.31 1147
3044.83 1091
3045.35 1189
3045.87 1183
3046.40 1154
3046.92 1155
3047.44 1113
3047.96 1079
3048.48 1110
3049.00 1113
3049.52 1099
3050.04 1076
3050.56 1116
3051.08 1073
3051.60 1054
3052.12 1046
3052.65 1067
3053.17 1043
3053.69 1098
3054.21 1139
3054.73 1045
3055.25 977
3055.77 1001
3056.30 1056
3056.82 1067
3057.34 1060
3057.86 1051
3058.38 1114
3058.90 1077
3059.42 1071
3059.95 1087
3060.47 1096
3060.99 1105
3061.51 1115
3062.03 1186
3062.56 1108
3063.08 1139
3063.60 1161
3064.12 1112
3064.64 1128
3065.17 1197
3065.69 1157
3066.21 1192
3066.73 1233
3067.26 1188
3067.78 1249
3068.30 1239
3068.82 1318
3069.35 1275
3069.87 1312
3070.39 1306
3070.91 1306
3071.44 1257
3071.96 1204
3072.48 1254
3073.01 1193
3073.53 1252
3074.05 1186
3074.57 1199
3075.10 1224
3075.62 1278
3076.14 1308
3076.67 1343
3077.19 1299
3077.71 1366
3078.24 1479
3078.76 1432
3079.28 1485
3079.81 1493
3080.33 1499
3080.85 1559
3081.38 1560
3081.90 1651
3082.42 1720
3082.95 1724
3083.47 1763
3084.00 1702
3084.52 1673
3085.04 1648
3085.57 1722
3086.09 1802
3086.62 1734
3087.14 1727
3087.66 1852
3088.19 2037
3088.71 2325
3089.24 2574
3089.76 2871
3090.29 2958
3090.81 3239
3091.33 3231
3091.86 3128
3092.38 3185
3092.91 2905
3093.43 2679
3093.96 2434
3094.48 2315
3095.01 2246
3095.53 1982
3096.06 1944
3096.58 1896
3097.11 1815
3097.63 1917
3098.16 1917
3098.68 2002
3099.21 2062
3099.73 2185
3100.26 2557
3100.78 3012
3101.31 3560
3101.83 4354
3102.36 5294
3102.88 6078
3103.41 6713
3103.93 6922
3104.46 7524
3104.99 7358
3105.51 6665
3106.04 6075
3106.56 5102
3107.09 4276
3107.61 3651
3108.14 3091
3108.67 2575
3109.19 2248
3109.72 2109
3110.24 2014
3110.77 1909
3111.30 1882
3111.82 1800
3112.35 1827
3112.87 1835
3113.40 1766
3113.93 1617
3114.45 1595
3114.98 1602
3115.51 1547
3116.03 1477
3116.56 1419
3117.09 1435
3117.61 1448
3118.14 1429
3118.67 1387
3119.19 1387
3119.72 1452
3120.25 1481
3120.77 1521
3121.30 1617
3121.83 1660
3122.35 1717
3122.88 1719
3123.41 1726
3123.94 1602
3124.46 1542
3124.99 1500
3125.52 1472
3126.05 1449
3126.57 1343
3127.10 1322
3127.63 1335
3128.16 1294
3128.68 1289
3129.21 1281
3129.74 1226
3130.27 1259
3130.79 1260
3131.32 1213
3131.85 1212
3132.38 1281
3132.91 1221
3133.43 1223
3133.96 1269
3134.49 1188
3135.02 1241
3135.55 1215
3136.07 1198
3136.60 1152
3137.13 1166
3137.66 1179
3138.19 1173
3138.72 1100
3139.24 1178
3139.77 1127
3140.30 1077
3140.83 1078
3141.36 1134
3141.89 1121
3142.42 1109
3142.95 1109
3143.47 1168
3144.00 1216
3144.53 1160
3145.06 1118
3145.59 1085
3146.12 1139
3146.65 1101
3147.18 1150
3147.71 1118
3148.24 1137
3148.76 1197
3149.29 1210
3149.82 1180
3150.35 1246
3150.88 1259
3151.41 1237
3151.94 1235
3152.47 1194
3153.00 1126
3153.53 1167
3154.06 1156
3154.59 1144
3155.12 1182
3155.65 1141
3156.18 1172
3156.71 1170
3157.24 1125
3157.77 1115
3158.30 1177
3158.83 1173
3159.36 1189
3159.89 1250
3160.42 1180
3160.95 1176
3161.48 1222
3162.01 1287
3162.54 1213
3163.07 1203
3163.60 1195
3164.13 1196
3164.66 1190
3165.20 1152
3165.73 1129
3166.26 1154
3166.79 1147
3167.32 1052
3167.85 1109
3168.38 1076
3168.91 1088
3169.44 1020
3169.97 1053
3170.50 1045
3171.04 1075
3171.57 1166
3172.10 1210
3172.63 1193
3173.16 1241
3173.69 1315
3174.22 1349
3174.75 1363
3175.29 1330
3175.82 1302
3176.35 1317
3176.88 1316
3177.41 1420
3177.94 1307
3178.48 1229
3179.01 1189
3179.54 1179
3180.07 1075
3180.60 1060
3181.14 1003
3181.67 1011
3182.20 1066
3182.73 1039
3183.26 1013
3183.80 1056
3184.33 1026
3184.86 1073
3185.39 1076
3185.93 1026
3186.46 1059
3186.99 1116
3187.52 996
3188.06 992
3188.59 1033
3189.12 1068
3189.65 1140
3190.19 1098
3190.72 1091
3191.25 1138
3191.79 1115
3192.32 1149
3192.85 1081
3193.38 1075
3193.92 1045
3194.45 1055
3194.98 1102
3195.52 1075
3196.05 1111
3196.58 1073
3197.12 1151
3197.65 1179
3198.18 1211
3198.72 1216
3199.25 1184
3199.78 1213
3200.32 1105
3200.85 1091
3201.39 1155
3201.92 1177
3202.45 1190
3202.99 1208
3203.52 1230
3204.05 1161
3204.59 1195
3205.12 1216
3205.66 1187
3206.19 1236
3206.72 1316
3207.26 1343
3207.79 1360
3208.33 1343
3208.86 1426
3209.40 1447
3209.93 1446
3210.47 1548
3211.00 1593
3211.53 1638
3212.07 1612
3212.60 1616
3213.14 1585
3213.67 1585
3214.21 1520
3214.74 1318
3215.28 1302
3215.81 1317
3216.35 1279
3216.88 1236
3217.42 1242
3217.95 1283
3218.49 1185
3219.02 1147
3219.56 1158
3220.09 1165
3220.63 1221
3221.16 1203
3221.70 1181
3222.23 1156
3222.77 1268
3223.31 1330
3223.84 1419
3224.38 1351
3224.91 1394
3225.45 1429
3225.98 1466
3226.52 1538
3227.06 1481
3227.59 1392
3228.13 1388
3228.66 1471
3229.20 1360
3229.74 1301
3230.27 1382
3230.81 1359
3231.34 1452
3231.88 1426
3232.42 1495
3232.95 1574
3233.49 1488
3234.03 1618
3234.56 1523
3235.10 1453
3235.64 1522
3236.17 1646
3236.71 1691
3237.25 1741
3237.78 1840
3238.32 1838
3238.86 1792
3239.39 1760
3239.93 1693
3240.47 1716
3241.00 1680
3241.54 1675
3242.08 1687
3242.61 1597
3243.15 1608
3243.69 1638
3244.23 1673
3244.76 1732
3245.30 1786
3245.84 1773
3246.38 1830
3246.91 1770
3247.45 1778
3247.99 1784
3248.53 1845
3249.06 2006
3249.60 1984
3250.14 2138
3250.68 2324
3251.21 2584
3251.75 2834
3252.29 3167
3252.83 3473
3253.37 3851
3253.90 4186
3254.44 4330
3254.98 4159
3255.52 3891
3256.06 3515
3256.60 3194
3257.13 2905
3257.67 2494
3258.21 2336
3258.75 2345
3259.29 2260
3259.83 2321
3260.36 2547
3260.90 2515
3261.44 2715
3261.98 2917
3262.52 3227
3263.06 3403
3263.60 3551
3264.14 3837
3264.68 3856
3265.21 3926
3265.75 4154
3266.29 4417
3266.83 4479
3267.37 4573
3267.91 4473
3268.45 4431
3268.99 4251
3269.53 3957
3270.07 3601
3270.61 3261
3271.15 2835
3271.69 2562
3272.23 2409
3272.76 2205
3273.30 2146
3273.84 2052
3274.38 1996
3274.92 1953
3275.46 2002
3276.00 1938
3276.54 1880
3277.08 1845
3277.62 1908
3278.16 1887
3278.70 1807
3279.24 1886
3279.78 1840
3280.32 1757
3280.86 1839
3281.41 1919
3281.95 1835
3282.49 1749
3283.03 1795
3283.57 1866
3284.11 1912
3284.65 1871
3285.19 1788
3285.73 1888
3286.27 1933
3286.81 1952
3287.35 1978
3287.89 1972
3288.43 2020
3288.97 2106
3289.52 2107
3290.06 2104
3290.60 2151
3291.14 2113
3291.68 2174
3292.22 2459
3292.76 2564
3293.30 2560
3293.85 2755
3294.39 3111
3294.93 3362
3295.47 3386
3296.01 3638
3296.55 3703
3297.09 3816
3297.64 3713
3298.18 3700
3298.72 3522
3299.26 3201
3299.80 3110
3300.34 2894
3300.89 2675
3301.43 2509
3301.97 2449
3302.51 2413
3303.06 2242
3303.60 2230
3304.14 2201
3304.68 2211
3305.22 2170
3305.77 2208
3306.31 2177
3306.85 2213
3307.39 2190
3307.94 2250
3308.48 2360
3309.02 2401
3309.56 2498
3310.11 2581
3310.65 2655
3311.19 2768
3311.74 2678
3312.28 2696
3312.82 2656
3313.36 2661
3313.91 2503
3314.45 2518
3314.99 2650
3315.54 2697
3316.08 2879
3316.62 3139
3317.17 3317
3317.71 3526
3318.25 3760
3318.80 4011
3319.34 4108
3319.88 4303
3320.43 4559
3320.97 4407
3321.51 4483
3322.06 4369
3322.60 4122
3323.14 3770
3323.69 3581
3324.23 3382
3324.78 3249
3325.32 3078
3325.86 3005
3326.41 2922
3326.95 2820
3327.50 2712
3328.04 2670
3328.59 2750
3329.13 2739
3329.67 2880
3330.22 2991
3330.76 3309
3331.31 3898
3331.85 4852
3332.40 5958
3332.94 7755
3333.49 10317
3334.03 13384
3334.57 16429
3335.12 19574
3335.66 22760
3336.21 25310
3336.75 26490
3337.30 26877
3337.84 26203
3338.39 24599
3338.93 22152
3339.48 19405
3340.02 16480
3340.57 13706
3341.11 11034
3341.66 9022
3342.20 7248
3342.75 5891
3343.30 4850
3343.84 3995
3344.39 3408
3344.93 3164
3345.48 2950
3346.02 2722
3346.57 2644
3347.11 2623
3347.66 2666
3348.21 2532
3348.75 2523
3349.30 2534
3349.84 2437
3350.39 2406
3350.94 2521
3351.48 2452
3352.03 2520
3352.57 2441
3353.12 2354
3353.67 2404
3354.21 2229
3354.76 2299
3355.31 2313
3355.85 2209
3356.40 2126
3356.95 2085
3357.49 2070
3358.04 2000
3358.59 1949
3359.13 1878
3359.68 1945
3360.23 2058
3360.77 2027
3361.32 1935
3361.87 2005
3362.41 2033
3362.96 2070
3363.51 2088
3364.05 2106
3364.60 2136
3365.15 2134
3365.70 2190
3366.24 2159
3366.79 2024
3367.34 2049
3367.89 2141
3368.43 2121
3368.98 2156
3369.53 2128
3370.08 2099
3370.62 2211
3371.17 2369
3371.72 2572
3372.27 2899
3372.81 3283
3373.36 3588
3373.91 3944
3374.46 4014
3375.01 4140
3375.55 4135
3376.10 4011
3376.65 3734
3377.20 3489
3377.75 3202
3378.30 2913
3378.84 2643
3379.39 2475
3379.94 2183
3380.49 2127
3381.04 2024
3381.59 1891
3382.13 1839
3382.68 1730
3383.23 1719
3383.78 1762
3384.33 1603
3384.88 1640
3385.43 1582
3385.98 1577
3386.52 1542
3387.07 1547
3387.62 1535
3388.17 1632
3388.72 1568
3389.27 1576
3389.82 1576
3390.37 1575
3390.92 1531
3391.47 1513
3392.02 1570
3392.57 1512
3393.12 1560
3393.66 1519
3394.21 1569
3394.76 1612
3395.31 1539
3395.86 1564
3396.41 1551
3396.96 1610
3397.51 1553
3398.06 1684
3398.61 1690
3399.16 1615
3399.71 1576
3400.26 1654
3400.81 1589
3401.36 1593
3401.91 1586
3402.46 1608
3403.01 1517
3403.56 1433
3404.11 1404
3404.66 1525
3405.21 1522
3405.77 1400
3406.32 1450
3406.87 1426
3407.42 1463
3407.97 1489
3408.52 1518
3409.07 1556
3409.62 1568
3410.17 1685
3410.72 1793
3411.27 1838
3411.82 1931
3412.37 2002
3412.93 2120
3413.48 2099
3414.03 2105
3414.58 1997
3415.13 1974
3415.68 1932
3416.23 1955
3416.78 1908
3417.34 1899
3417.89 1845
3418.44 1907
3418.99 1841
3419.54 1757
3420.09 1808
3420.65 1730
3421.20 1642
3421.75 1678
3422.30 1617
3422.85 1674
3423.40 1619
3423.96 1659
3424.51 1649
3425.06 1661
3425.61 1694
3426.17 1676
3426.72 1546
3427.27 1494
3427.82 1470
3428.37 1414
3428.93 1330
3429.48 1255
3430.03 1269
3430.58 1286
3431.14 1217
3431.69 1279
3432.24 1283
3432.79 1295
3433.35 1294
3433.90 1174
3434.45 1251
3435.01 1252
3435.56 1236
3436.11 1357
3436.66 1340
3437.22 1378
3437.77 1362
3438.32 1402
3438.88 1453
3439.43 1429
3439.98 1421
3440.54 1407
3441.09 1438
3441.64 1414
3442.20 1484
3442.75 1480
3443.30 1407
3443.86 1409
3444.41 1383
3444.96 1342
3445.52 1291
3446.07 1219
3446.63 1215
3447.18 1229
3447.73 1265
3448.29 1245
3448.84 1186
3449.40 1208
3449.95 1291
3450.50 1253
3451.06 1166
3451.61 1168
3452.17 1174
3452.72 1151
3453.27 1241
3453.83 1221
3454.38 1180
3454.94 1188
3455.49 1220
3456.05 1186
3456.60 1124
3457.16 1091
3457.71 1118
3458.27 1124
3458.82 1224
3459.38 1209
3459.93 1146
3460.49 1140
3461.04 1197
3461.60 1206
3462.15 1212
3462.71 1192
3463.26 1285
3463.82 1277
3464.37 1314
3464.93 1250
3465.48 1333
3466.04 1414
3466.59 1401
3467.15 1372
3467.70 1307
3468.26 1320
3468.81 1413
3469.37 1370
3469.93 1433
3470.48 1477
3471.04 1556
3471.59 1649
3472.15 1669
3472.70 1646
3473.26 1651
3473.82 1735
3474.37 1687
3474.93 1610
3475.48 1614
3476.04 1598
3476.60 1579
3477.15 1567
3477.71 1493
3478.27 1592
3478.82 1654
3479.38 1673
3479.93 1719
3480.49 1755
3481.05 1777
3481.60 1826
3482.16 1832
3482.72 1869
3483.27 1897
3483.83 1846
3484.39 1894
3484.95 2053
3485.50 1926
3486.06 1938
3486.62 2041
3487.17 2151
3487.73 2249
3488.29 2357
3488.84 2750
3489.40 3191
3489.96 3922
3490.52 4792
3491.07 5962
3491.63 7421
3492.19 8425
3492.75 9224
3493.30 9851
3493.86 9448
3494.42 9038
3494.98 8298
3495.53 7043
3496.09 5791
3496.65 4856
3497.21 4020
3497.77 3426
3498.32 2940
3498.88 2605
3499.44 2514
3500.00 2423
3500.56 2453
3501.11 2449
3501.67 2571
3502.23 2713
3502.79 2908
3503.35 3201
3503.91 3265
3504.46 3428
3505.02 3797
3505.58 4000
3506.14 4205
3506.70 4187
3507.26 3895
3507.81 3607
3508.37 3607
3508.93 3336
3509.49 2929
3510.05 2848
3510.61 2633
3511.17 2480
3511.73 2269
3512.29 2363
3512.85 2255
3513.40 2066
3513.96 2059
3514.52 1871
3515.08 1715
3515.64 1649
3516.20 1618
3516.76 1573
3517.32 1498
3517.88 1488
3518.44 1524
3519.00 1507
3519.56 1515
3520.12 1571
3520.68 1435
3521.24 1442
3521.80 1503
3522.36 1490
3522.92 1538
3523.48 1470
3524.04 1497
3524.60 1572
3525.16 1526
3525.72 1519
3526.28 1491
3526.84 1543
3527.40 1493
3527.96 1531
3528.52 1541
3529.08 1439
3529.64 1407
3530.20 1484
3530.76 1453
3531.32 1561
3531.88 1606
3532.44 1526
3533.00 1535
3533.56 1525
3534.12 1450
3534.68 1460
3535.25 1444
3535.81 1479
3536.37 1468
3536.93 1406
3537.49 1376
3538.05 1324
3538.61 1339
3539.17 1320
3539.73 1350
3540.30 1376
3540.86 1370
3541.42 1401
3541.98 1372
3542.54 1356
3543.10 1352
3543.66 1464
3544.23 1461
3544.79 1405
3545.35 1444
3545.91 1502
3546.47 1438
3547.03 1476
3547.60 1443
3548.16 1356
3548.72 1441
3549.28 1451
3549.84 1291
3550.41 1349
3550.97 1275
3551.53 1245
3552.09 1206
3552.65 1197
3553.22 1194
3553.78 1190
3554.34 1157
3554.90 1147
3555.47 1124
3556.03 1044
3556.59 1170
3557.15 1202
3557.72 1178
3558.28 1166
3558.84 1186
3559.41 1220
3559.97 1146
3560.53 1162
3561.09 1184
3561.66 1219
3562.22 1204
3562.78 1239
3563.35 1229
3563.91 1221
3564.47 1283
3565.04 1280
3565.60 1258
3566.16 1248
3566.73 1259
3567.29 1311
3567.85 1240
3568.42 1282
3568.98 1241
3569.54 1150
3570.11 1137
3570.67 1243
3571.23 1223
3571.80 1234
3572.36 1233
3572.93 1316
3573.49 1283
3574.05 1350
3574.62 1575
3575.18 1791
3575.75 2072
3576.31 2250
3576.87 2501
3577.44 2703
3578.00 2750
3578.57 2705
3579.13 2730
3579.70 2671
3580.26 2447
3580.82 2293
3581.39 2139
3581.95 1957
3582.52 1809
3583.08 1754
3583.65 1528
3584.21 1422
3584.78 1384
3585.34 1302
3585.91 1239
3586.47 1144
3587.04 1161
3587.60 1146
3588.17 1107
3588.73 1123
3589.30 1020
3589.86 1068
3590.43 1050
3590.99 1060
3591.56 1013
3592.12 942
3592.69 966
3593.25 1009
3593.82 971
3594.39 955
3594.95 1033
3595.52 1083
3596.08 1056
3596.65 1056
3597.21 1100
3597.78 1102
3598.35 1075
3598.91 1020
3599.48 1104
3600.04 1050
3600.61 1116
3601.18 1058
3601.74 1046
3602.31 1000
3602.87 984
3603.44 1024
3604.01 1003
3604.57 1051
3605.14 1002
3605.71 1034
3606.27 1106
3606.84 1084
3607.41 1016
3607.97 1011
3608.54 984
3609.11 1004
3609.67 1019
3610.24 1056
3610.81 980
3611.37 981
3611.94 967
3612.51 976
3613.07 959
3613.64 983
3614.21 1165
3614.78 1171
3615.34 1093
3615.91 1150
3616.48 1349
3617.04 1316
3617.61 1322
3618.18 1349
3618.75 1508
3619.31 1485
3619.88 1441
3620.45 1392
3621.02 1398
3621.58 1282
3622.15 1183
3622.72 1205
3623.29 1214
3623.86 1087
3624.42 1030
3624.99 1127
3625.56 1111
3626.13 1009
3626.70 943
3627.26 999
3627.83 982
3628.40 987
3628.97 985
3629.54 998
3630.11 1066
3630.67 1017
3631.24 986
3631.81 944
3632.38 1032
3632.95 1011
3633.52 1077
3634.08 988
3634.65 930
3635.22 980
3635.79 1020
3636.36 992
3636.93 972
3637.50 1079
3638.07 1106
3638.64 1075
3639.20 1065
3639.77 1139
3640.34 1108
3640.91 1191
3641.48 1191
3642.05 1279
3642.62 1261
3643.19 1287
3643.76 1318
3644.33 1249
3644.90 1205
3645.47 1115
3646.04 1175
3646.61 1125
3647.18 1080
3647.75 1117
3648.32 1136
3648.89 1089
3649.46 1118
3650.03 1166
3650.60 1254
3651.17 1337
3651.74 1396
3652.31 1567
3652.88 1503
3653.45 1494
3654.02 1498
3654.59 1577
3655.16 1512
3655.73 1481
3656.30 1465
3656.87 1477
3657.44 1464
3658.01 1421
3658.58 1386
3659.15 1433
3659.72 1436
3660.29 1528
3660.86 1450
3661.43 1396
3662.00 1434
3662.58 1399
3663.15 1346
3663.72 1375
3664.29 1572
3664.86 1661
3665.43 1747
3666.00 1888
3666.57 1858
3667.14 1933
3667.72 1964
3668.29 1980
3668.86 1896
3669.43 1725
3670.00 1531
3670.57 1313
3671.14 1243
3671.72 1218
3672.29 1163
3672.86 1156
3673.43 1198
3674.00 1182
3674.57 1210
3675.15 1224
3675.72 1180
3676.29 1222
3676.86 1170
3677.43 1231
3678.01 1242
3678.58 1311
3679.15 1328
3679.72 1328
3680.30 1218
3680.87 1197
3681.44 1329
3682.01 1172
3682.58 1147
3683.16 1086
3683.73 1074
3684.30 1039
3684.88 1073
3685.45 1042
3686.02 1033
3686.59 1060
3687.17 1073
3687.74 1044
3688.31 1032
3688.88 1125
3689.46 1130
3690.03 1097
3690.60 1177
3691.18 1209
3691.75 1255
3692.32 1255
3692.90 1250
3693.47 1198
3694.04 1155
3694.62 1133
3695.19 1121
3695.76 1067
3696.34 1034
3696.91 1012
3697.48 970
3698.06 962
3698.63 931
3699.21 971
3699.78 981
3700.35 990
3700.93 1026
3701.50 983
3702.08 1047
3702.65 1045
3703.22 1014
3703.80 1013
3704.37 1030
3704.95 1062
3705.52 1021
3706.09 1078
3706.67 1050
3707.24 1069
3707.82 1079
3708.39 1103
3708.97 1158
3709.54 1135
3710.12 1105
3710.69 1156
3711.26 1054
3711.84 1108
3712.41 977
3712.99 974
3713.56 1057
3714.14 1017
3714.71 989
3715.29 990
3715.86 949
3716.44 931
3717.01 993
3717.59 1007
3718.16 935
3718.74 969
3719.32 993
3719.89 902
3720.47 958
3721.04 958
3721.62 903
3722.19 942
3722.77 895
3723.34 853
3723.92 927
3724.49 964
3725.07 943
3725.65 958
3726.22 897
3726.80 871
3727.37 833
3727.95 852
3728.53 878
3729.10 926
3729.68 966
3730.25 976
3730.83 951
3731.41 1064
3731.98 1053
3732.56 1037
3733.14 1102
3733.71 1119
3734.29 1088
3734.87 1050
3735.44 1125
3736.02 1070
3736.60 1019
3737.17 1004
3737.75 988
3738.33 951
3738.90 984
3739.48 1003
3740.06 953
3740.63 944
3741.21 938
3741.79 948
3742.36 919
3742.94 931
3743.52 898
3744.10 868
3744.67 886
3745.25 899
3745.83 922
3746.40 992
3746.98 875
3747.56 877
3748.14 952
3748.71 959
3749.29 888
3749.87 879
3750.45 914
3751.03 868
3751.60 883
3752.18 928
3752.76 916
3753.34 903
3753.92 939
3754.49 969
3755.07 926
3755.65 998
3756.23 930
3756.81 972
3757.38 991
3757.96 1025
3758.54 1061
3759.12 1005
3759.70 1097
3760.28 1028
3760.85 939
3761.43 963
3762.01 1046
3762.59 1059
3763.17 1092
3763.75 1044
3764.33 1017
3764.91 1009
3765.48 1053
3766.06 1038
3766.64 1063
3767.22 1035
3767.80 975
3768.38 931
3768.96 974
3769.54 982
3770.12 986
3770.70 1025
3771.28 1018
3771.85 991
3772.43 1019
3773.01 1031
3773.59 1008
3774.17 1087
3774.75 1058
3775.33 1028
3775.91 994
3776.49 964
3777.07 1006
3777.65 1049
3778.23 1068
3778.81 1086
3779.39 1007
3779.97 1055
3780.55 1056
3781.13 1078
3781.71 1081
3782.29 1012
3782.87 1006
3783.45 987
3784.03 944
3784.61 960
3785.19 1072
3785.77 984
3786.35 1040
3786.93 988
3787.51 970
3788.10 1044
3788.68 1009
3789.26 1015
3789.84 972
3790.42 1149
3791.00 1059
3791.58 1031
3792.16 1044
3792.74 1048
3793.32 1005
3793.90 1076
3794.48 1090
3795.07 1144
3795.65 1146
3796.23 1132
3796.81 1195
3797.39 1160
3797.97 1179
3798.55 1163
3799.14 1189
3799.72 1227
3800.30 1188
3800.88 1234
3801.46 1260
3802.04 1303
3802.62 1367
3803.21 1403
3803.79 1444
3804.37 1416
3804.95 1395
3805.53 1513
3806.12 1486
3806.70 1398
3807.28 1407
3807.86 1587
3808.44 1735
3809.03 1688
3809.61 1881
3810.19 1951
3810.77 1816
3811.36 1826
3811.94 1847
3812.52 1672
3813.10 1613
3813.69 1697
3814.27 1744
3814.85 1779
3815.43 1823
3816.02 1777
3816.60 1818
3817.18 1773
3817.77 1695
3818.35 1526
3818.93 1507
3819.51 1403
3820.10 1483
3820.68 1381
3821.26 1411
3821.85 1377
3822.43 1471
3823.01 1501
3823.60 1456
3824.18 1411
3824.76 1494
3825.35 1483
3825.93 1358
3826.51 1357
3827.10 1303
3827.68 1265
3828.27 1256
3828.85 1188
3829.43 1146
3830.02 1102
3830.60 1042
3831.18 1075
3831.77 1147
3832.35 1195
3832.94 1153
3833.52 1095
3834.10 1155
3834.69 1111
3835.27 1085
3835.86 1101
3836.44 1109
3837.03 1092
3837.61 1073
3838.19 1073
3838.78 969
3839.36 1020
3839.95 1068
3840.53 1072
3841.12 1076
3841.70 1001
3842.29 1048
3842.87 1074
3843.46 1153
3844.04 1109
3844.63 1094
3845.21 1094
3845.80 1102
3846.38 1134
3846.97 1122
3847.55 1134
3848.14 1075
3848.72 1123
3849.31 1135
3849.89 1166
3850.48 1073
3851.06 1113
3851.65 1100
3852.23 1076
3852.82 1117
3853.41 1048
3853.99 1076
3854.58 1087
3855.16 980
3855.75 1086
3856.33 1075
3856.92 1026
3857.51 1052
3858.09 1108
3858.68 1087
3859.26 1050
3859.85 1101
3860.44 1127
3861.02 1171
3861.61 1187
3862.20 1212
3862.78 1288
3863.37 1263
3863.95 1312
3864.54 1271
3865.13 1252
3865.71 1232
3866.30 1239
3866.89 1190
3867.47 1070
3868.06 1037
3868.65 1024
3869.23 1018
3869.82 954
3870.41 1020
3870.99 958
3871.58 966
3872.17 1006
3872.76 1015
3873.34 1006
3873.93 975
3874.52 1016
3875.10 1069
3875.69 1036
3876.28 999
3876.87 1042
3877.45 1020
3878.04 981
3878.63 995
3879.22 1009
3879.80 982
3880.39 978
3880.98 981
3881.57 870
3882.15 919
3882.74 961
3883.33 1006
3883.92 993
3884.51 903
3885.09 872
3885.68 908
3886.27 946
3886.86 985
3887.45 966
3888.04 1007
3888.62 1060
3889.21 999
3889.80 994
3890.39 1010
3890.98 1045
3891.57 1098
3892.15 1074
3892.74 1142
3893.33 1094
3893.92 1076
3894.51 1061
3895.10 996
3895.69 980
3896.28 928
3896.86 906
3897.45 885
3898.04 880
3898.63 900
3899.22 919
3899.81 936
3900.40 921
3900.99 932
3901.58 924
3902.17 969
3902.76 943
3903.34 933
3903.93 940
3904.52 945
3905.11 953
3905.70 989
3906.29 935
3906.88 929
3907.47 964
3908.06 1016
3908.65 1003
3909.24 1033
3909.83 1078
3910.42 956
3911.01 963
3911.60 918
3912.19 1020
3912.78 942
3913.37 913
3913.96 911
3914.55 924
3915.14 948
3915.73 981
3916.32 986
3916.91 995
3917.50 976
3918.09 944
3918.68 975
3919.28 941
3919.87 980
3920.46 945
3921.05 928
3921.64 868
3922.23 892
3922.82 908
3923.41 884
3924.00 871
3924.59 841
3925.18 853
3925.77 837
3926.37 865
3926.96 873
3927.55 846
3928.14 838
3928.73 834
3929.32 847
3929.91 807
3930.51 831
3931.10 777
3931.69 800
3932.28 800
3932.87 805
3933.46 834
3934.05 811
3934.65 827
3935.24 860
3935.83 795
3936.42 804
3937.01 804
3937.61 887
3938.20 874
3938.79 886
3939.38 922
3939.97 943
3940.57 947
3941.16 957
3941.75 901
3942.34 891
3942.94 896
3943.53 900
3944.12 909
3944.71 951
3945.31 954
3945.90 960
3946.49 930
3947.08 887
3947.68 902
3948.27 861
3948.86 894
3949.45 867
3950.05 793
3950.64 904
3951.23 925
3951.83 850
3952.42 867
3953.01 989
3953.61 1047
3954.20 979
3954.79 972
3955.39 1016
3955.98 941
3956.57 1032
3957.17 1010
3957.76 975
3958.35 946
3958.95 990
3959.54 1081
3960.13 1039
3960.73 1049
3961.32 1035
3961.92 985
3962.51 1030
3963.10 1123
3963.70 1110
3964.29 1093
3964.88 1133
3965.48 1187
3966.07 1243
3966.67 1336
3967.26 1441
3967.86 1559
3968.45 1650
3969.04 1659
3969.64 1605
3970.23 1536
3970.83 1372
3971.42 1232
3972.02 1214
3972.61 1189
3973.21 1171
3973.80 1117
3974.40 1181
3974.99 1192
3975.58 1266
3976.18 1400
3976.77 1541
3977.37 1607
3977.96 1728
3978.56 1647
3979.15 1588
3979.75 1546
3980.35 1543
3980.94 1390
3981.54 1271
3982.13 1288
3982.73 1274
3983.32 1248
3983.92 1266
3984.51 1246
3985.11 1263
3985.70 1254
3986.30 1175
3986.90 1191
3987.49 1184
3988.09 1047
3988.68 1091
3989.28 1017
3989.87 1106
3990.47 1147
3991.07 1126
3991.66 1144
3992.26 1163
3992.85 1172
3993.45 1182
3994.05 1140
3994.64 1168
3995.24 1215
3995.84 1145
3996.43 1188
3997.03 1083
3997.62 1135
3998.22 1143
3998.82 1146
3999.41 1086
4000.01 1113
4000.61 1085
4001.20 1124
4001.80 1142
4002.40 1133
4003.00 1094
4003.59 1014
4004.19 1054
4004.79 1131
4005.38 1089
4005.98 1153
4006.58 1131
4007.17 1075
4007.77 1085
4008.37 1067
4008.97 1065
4009.56 1074
4010.16 1035
4010.76 1094
4011.36 1088
4011.95 974
4012.55 1017
4013.15 1024
4013.75 1046
4014.34 1115
4014.94 1030
4015.54 1081
4016.14 1050
4016.74 1085
4017.33 1083
4017.93 1076
4018.53 1233
4019.13 1264
4019.73 1299
4020.32 1339
4020.92 1327
4021.52 1227
4022.12 1243
4022.72 1138
4023.32 1157
4023.91 1091
4024.51 1104
4025.11 1121
4025.71 1116
4026.31 1159
4026.91 1209
4027.51 1236
4028.10 1171
4028.70 1336
4029.30 1327
4029.90 1267
4030.50 1183
4031.10 1244
4031.70 1311
4032.30 1278
4032.90 1254
4033.49 1364
4034.09 1390
4034.69 1421
4035.29 1416
4035.89 1435
4036.49 1410
4037.09 1337
4037.69 1252
4038.29 1183
4038.89 1079
4039.49 1043
4040.09 1015
4040.69 1027
4041.29 973
4041.89 924
4042.49 923
4043.09 958
4043.69 914
4044.29 905
4044.89 968
4045.49 976
4046.09 950
4046.69 907
4047.29 917
4047.89 952
4048.49 989
4049.09 934
4049.69 944
4050.29 945
4050.89 900
4051.49 827
4052.09 856
4052.69 891
4053.29 864
4053.89 887
4054.49 816
4055.09 818
4055.69 812
4056.30 861
4056.90 836
4057.50 871
4058.10 826
4058.70 840
4059.30 941
4059.90 861
4060.50 879
4061.10 863
4061.71 842
4062.31 904
4062.91 939
4063.51 879
4064.11 872
4064.71 934
4065.31 990
4065.92 992
4066.52 907
4067.12 930
4067.72 875
4068.32 960
4068.92 932
4069.53 851
4070.13 850
4070.73 895
4071.33 915
4071.93 877
4072.54 843
4073.14 772
4073.74 817
4074.34 891
4074.94 862
4075.55 900
4076.15 868
4076.75 871
4077.35 846
4077.96 865
4078.56 869
4079.16 840
4079.76 866
4080.37 865
4080.97 860
4081.57 812
4082.17 787
4082.78 746
4083.38 814
4083.98 818
4084.59 827
4085.19 825
4085.79 842
4086.39 808
4087.00 821
4087.60 814
4088.20 848
4088.81 820
4089.41 786
4090.01 779
4090.62 794
4091.22 871
4091.82 822
4092.43 798
4093.03 812
4093.63 804
4094.24 844
4094.84 823
4095.45 845
4096.05 847
4096.65 868
4097.26 825
4097.86 789
4098.47 785
4099.07 839
4099.67 741
4100.28 823
4100.88 822
4101.49 778
4102.09 812
4102.69 832
4103.30 895
4103.90 825
4104.51 822
4105.11 832
4105.72 769
4106.32 809
4106.93 786
4107.53 798
4108.13 866
4108.74 854
4109.34 816
4109.95 767
4110.55 790
4111.16 764
4111.76 773
4112.37 765
4112.97 742
4113.58 737
4114.18 751
4114.79 747
4115.39 774
4116.00 767
4116.60 833
4117.21 805
4117.82 783
4118.42 826
4119.03 799
4119.63 778
4120.24 773
4120.84 777
4121.45 808
4122.05 798
4122.66 797
4123.27 778
4123.87 791
4124.48 808
4125.08 764
4125.69 765
4126.30 773
4126.90 809
4127.51 763
4128.11 756
4128.72 831
4129.33 799
4129.93 726
4130.54 789
4131.15 778
4131.75 772
4132.36 813
4132.96 810
4133.57 825
4134.18 852
4134.78 872
4135.39 843
4136.00 824
4136.60 849
4137.21 894
4137.82 951
4138.43 1000
4139.03 890
4139.64 930
4140.25 998
4140.85 966
4141.46 919
4142.07 916
4142.68 849
4143.28 865
4143.89 883
4144.50 976
4145.10 985
4145.71 992
4146.32 959
4146.93 884
4147.53 898
4148.14 836
4148.75 863
4149.36 910
4149.97 911
4150.57 821
4151.18 801
4151.79 818
4152.40 759
4153.00 771
4153.61 766
4154.22 778
4154.83 808
4155.44 819
4156.05 757
4156.65 789
4157.26 915
4157.87 930
4158.48 882
4159.09 956
4159.70 989
4160.30 983
4160.91 1014
4161.52 1050
4162.13 920
4162.74 831
4163.35 855
4163.96 809
4164.56 849
4165.17 814
4165.78 830
4166.39 871
4167.00 792
4167.61 842
4168.22 856
4168.83 837
4169.44 888
4170.05 859
4170.66 848
4171.26 847
4171.87 891
4172.48 899
4173.09 891
4173.70 924
4174.31 910
4174.92 956
4175.53 988
4176.14 979
4176.75 967
4177.36 924
4177.97 941
4178.58 860
4179.19 885
4179.80 909
4180.41 939
4181.02 895
4181.63 929
4182.24 900
4182.85 878
4183.46 849
4184.07 902
4184.68 895
4185.29 832
4185.90 887
4186.51 913
4187.12 893
4187.73 876
4188.34 901
4188.95 808
4189.56 892
4190.18 883
4190.79 843
4191.40 882
4192.01 874
4192.62 971
4193.23 996
4193.84 976
4194.45 969
4195.06 1045
4195.67 997
4196.28 1000
4196.90 904
4197.51 921
4198.12 905
4198.73 870
4199.34 991
4199.95 922
4200.56 899
4201.18 857
4201.79 866
4202.40 810
4203.01 834
4203.62 837
4204.23 802
4204.85 831
4205.46 854
4206.07 833
4206.68 897
4207.29 957
4207.90 919
4208.52 944
4209.13 968
4209.74 969
4210.35 945
4210.97 1013
4211.58 982
4212.19 981
4212.80 991
4213.41 1005
4214.03 913
4214.64 924
4215.25 1008
4215.86 1025
4216.48 994
4217.09 1033
4217.70 978
4218.32 1087
4218.93 1048
4219.54 1014
4220.15 1060
4220.77 1104
4221.38 1069
4221.99 1122
4222.61 1117
4223.22 1114
4223.83 1115
4224.44 1111
4225.06 1128
4225.67 1189
4226.28 1276
4226.90 1455
4227.51 1471
4228.13 1629
4228.74 1730
4229.35 1688
4229.97 1688
4230.58 1653
4231.19 1658
4231.81 1525
4232.42 1344
4233.03 1313
4233.65 1213
4234.26 1172
4234.88 1181
4235.49 1189
4236.10 1166
4236.72 1128
4237.33 1101
4237.95 1114
4238.56 1067
4239.17 1160
4239.79 1125
4240.40 1134
4241.02 1072
4241.63 1153
4242.25 1175
4242.86 1202
4243.48 1183
4244.09 1175
4244.71 1197
4245.32 1232
4245.93 1311
4246.55 1263
4247.16 1166
4247.78 1169
4248.39 1114
4249.01 1075
4249.62 1092
4250.24 1072
4250.85 1023
4251.47 1084
4252.08 1088
4252.70 974
4253.32 973
4253.93 962
4254.55 1043
4255.16 1058
4255.78 1067
4256.39 1035
4257.01 964
4257.62 1019
4258.24 1043
4258.85 985
4259.47 1032
4260.09 1162
4260.70 1153
4261.32 1181
4261.93 1235
4262.55 1272
4263.17 1344
4263.78 1434
4264.40 1363
4265.01 1314
4265.63 1320
4266.25 1394
4266.86 1324
4267.48 1270
4268.10 1235
4268.71 1232
4269.33 1136
4269.94 1131
4270.56 1091
4271.18 1142
4271.79 1065
4272.41 1154
4273.03 1210
4273.64 1158
4274.26 1157
4274.88 1256
4275.49 1387
4276.11 1498
4276.73 1590
4277.35 1608
4277.96 1692
4278.58 1757
4279.20 1632
4279.81 1598
4280.43 1454
4281.05 1363
4281.67 1240
4282.28 1218
4282.90 1130
4283.52 1031
4284.14 1079
4284.75 1040
4285.37 1119
4285.99 932
4286.61 957
4287.22 975
4287.84 979
4288.46 919
4289.08 962
4289.70 1034
4290.31 1063
4290.93 1072
4291.55 1011
4292.17 1024
4292.79 1041
4293.40 1058
4294.02 976
4294.64 999
4295.26 987
4295.88 1017
4296.50 964
4297.11 985
4297.73 1025
4298.35 1028
4298.97 959
4299.59 957
4300.21 987
4300.83 1047
4301.44 1025
4302.06 1085
4302.68 1024
4303.30 963
4303.92 1031
4304.54 990
4305.16 1048
4305.78 1025
4306.40 996
4307.02 996
4307.63 1037
4308.25 990
4308.87 1058
4309.49 1119
4310.11 988
4310.73 1022
4311.35 1017
4311.97 1001
4312.59 1041
4313.21 1067
4313.83 1110
4314.45 1026
4315.07 980
4315.69 1065
4316.31 1154
4316.93 1150
4317.55 1099
4318.17 1124
4318.79 1190
4319.41 1114
4320.03 1160
4320.65 1172
4321.27 1144
4321.89 1160
4322.51 1237
4323.13 1267
4323.75 1311
4324.37 1243
4324.99 1420
4325.61 1525
4326.23 1470
4326.85 1447
4327.47 1442
4328.09 1514
4328.71 1640
4329.33 1785
4329.96 1869
4330.58 2140
4331.20 2315
4331.82 2586
4332.44 2924
4333.06 3383
4333.68 3514
4334.30 3670
4334.92 3538
4335.54 3533
4336.17 3513
4336.79 3485
4337.41 3642
4338.03 3704
4338.65 3678
4339.27 3627
4339.89 3534
4340.52 3201
4341.14 2893
4341.76 2779
4342.38 2627
4343.00 2480
4343.62 2532
4344.25 2608
4344.87 2944
4345.49 3256
4346.11 3799
4346.73 4208
4347.36 4544
4347.98 4539
4348.60 4418
4349.22 4323
4349.84 3977
4350.47 3720
4351.09 3402
4351.71 3228
4352.33 3155
4352.96 3144
4353.58 2790
4354.20 2725
4354.82 2512
4355.45 2286
4356.07 2142
4356.69 1925
4357.31 1903
4357.94 1897
4358.56 1792
4359.18 1693
4359.81 1706
4360.43 1743
4361.05 1754
4361.68 1658
4362.30 1587
4362.92 1521
4363.55 1524
4364.17 1568
4364.79 1519
4365.42 1624
4366.04 1602
4366.66 1566
4367.29 1515
4367.91 1453
4368.53 1410
4369.16 1320
4369.78 1365
4370.40 1329
4371.03 1305
4371.65 1309
4372.27 1280
4372.90 1229
4373.52 1263
4374.15 1182
4374.77 1214
4375.39 1218
4376.02 1129
4376.64 1252
4377.27 1249
4377.89 1300
4378.52 1291
4379.14 1263
4379.76 1325
4380.39 1317
4381.01 1319
4381.64 1358
4382.26 1308
4382.89 1274
4383.51 1210
4384.14 1267
4384.76 1278
4385.39 1217
4386.01 1196
4386.64 1230
4387.26 1119
4387.89 1167
4388.51 1188
4389.14 1095
4389.76 1108
4390.39 1061
4391.01 1144
4391.64 1157
4392.26 1110
4392.89 1157
4393.51 1087
4394.14 1147
4394.76 1127
4395.39 1137
4396.01 1120
4396.64 1116
4397.26 1155
4397.89 1150
4398.52 1089
4399.14 1156
4399.77 1034
4400.39 1059
4401.02 1010
4401.65 1027
4402.27 1063
4402.90 1045
4403.52 1043
4404.15 1054
4404.78 1052
4405.40 1057
4406.03 1066
4406.65 1072
4407.28 1087
4407.91 1084
4408.53 1162
4409.16 1158
4409.79 1208
4410.41 1184
4411.04 1141
4411.67 1185
4412.29 1161
4412.92 1112
4413.55 1104
4414.17 1051
4414.80 1028
4415.43 1089
4416.05 1134
4416.68 1055
4417.31 1127
4417.94 1052
4418.56 1027
4419.19 984
4419.82 1043
4420.44 1054
4421.07 1103
4421.70 1046
4422.33 1026
4422.95 1037
4423.58 981
4424.21 1019
4424.84 998
4425.46 985
4426.09 1032
4426.72 950
4427.35 1005
4427.97 954
4428.60 920
4429.23 915
4429.86 981
4430.49 934
4431.11 974
4431.74 1009
4432.37 1015
4433.00 1027
4433.63 1038
4434.26 1072
4434.88 1072
4435.51 1040
4436.14 972
4436.77 1138
4437.40 1048
4438.03 1028
4438.65 1088
4439.28 1121
4439.91 1059
4440.54 1053
4441.17 1010
4441.80 996
4442.43 1042
4443.06 1023
4443.68 1004
4444.31 1009
4444.94 1098
4445.57 1109
4446.20 1156
4446.83 1211
4447.46 1178
4448.09 1167
4448.72 1212
4449.35 1097
4449.98 1128
4450.61 1011
4451.24 1133
4451.86 1099
4452.49 1135
4453.12 1112
4453.75 1156
4454.38 1208
4455.01 1230
4455.64 1436
4456.27 1589
4456.90 1542
4457.53 1553
4458.16 1607
4458.79 1554
4459.42 1453
4460.05 1296
4460.68 1265
4461.31 1197
4461.94 1142
4462.57 1107
4463.20 1125
4463.83 1046
4464.46 987
4465.09 1036
4465.72 1024
4466.36 1054
4466.99 1082
4467.62 996
4468.25 1047
4468.88 1007
4469.51 995
4470.14 1064
4470.77 1011
4471.40 1083
4472.03 1042
4472.66 1030
4473.29 1021
4473.93 1000
4474.56 864
4475.19 940
4475.82 978
4476.45 941
4477.08 950
4477.71 1005
4478.34 984
4478.98 920
4479.61 947
4480.24 940
4480.87 909
4481.50 882
4482.13 983
4482.76 982
4483.40 1040
4484.03 1050
4484.66 1100
4485.29 1072
4485.92 1078
4486.56 1075
4487.19 1039
4487.82 1018
4488.45 1017
4489.08 1059
4489.72 1104
4490.35 1014
4490.98 1001
4491.61 998
4492.25 1018
4492.88 990
4493.51 1046
4494.14 1090
4494.78 1008
4495.41 1102
4496.04 1096
4496.67 1093
4497.31 1093
4497.94 1081
4498.57 1189
4499.20 1252
4499.84 1322
4500.47 1506
4501.10 1563
4501.74 1769
4502.37 1823
4503.00 1724
4503.64 1713
4504.27 1694
4504.90 1629
4505.53 1570
4506.17 1540
4506.80 1476
4507.43 1463
4508.07 1415
4508.70 1374
4509.34 1297
4509.97 1256
4510.60 1376
4511.24 1270
4511.87 1366
4512.50 1323
4513.14 1210
4513.77 1209
4514.41 1193
4515.04 1113
4515.67 1095
4516.31 1137
4516.94 1062
4517.58 1045
4518.21 1049
4518.84 1047
4519.48 1067
4520.11 1057
4520.75 1040
4521.38 1022
4522.02 949
4522.65 915
4523.28 908
4523.92 892
4524.55 1018
4525.19 1017
4525.82 990
4526.46 1024
4527.09 1041
4527.73 1072
4528.36 1063
4529.00 1151
4529.63 1134
4530.27 1208
4530.90 1272
4531.54 1364
4532.17 1352
4532.81 1264
4533.44 1371
4534.08 1231
4534.71 1133
4535.35 1140
4535.99 1086
4536.62 1062
4537.26 985
4537.89 981
4538.53 974
4539.16 939
4539.80 884
4540.43 948
4541.07 884
4541.71 900
4542.34 900
4542.98 911
4543.61 804
4544.25 880
4544.89 939
4545.52 932
4546.16 844
4546.79 872
4547.43 890
4548.07 893
4548.70 852
4549.34 857
4549.98 824
4550.61 797
4551.25 839
4551.89 836
4552.52 828
4553.16 859
4553.80 913
4554.43 869
4555.07 852
4555.71 765
4556.34 816
4556.98 813
4557.62 816
4558.25 871
4558.89 887
4559.53 882
4560.16 868
4560.80 890
4561.44 927
4562.08 981
4562.71 913
4563.35 899
4563.99 910
4564.63 889
4565.26 908
4565.90 902
4566.54 950
4567.18 954
4567.81 943
4568.45 931
4569.09 933
4569.73 910
4570.36 949
4571.00 995
4571.64 933
4572.28 930
4572.92 954
4573.55 1012
4574.19 1006
4574.83 1000
4575.47 952
4576.11 960
4576.75 888
4577.38 967
4578.02 1007
4578.66 996
4579.30 963
4579.94 973
4580.58 1003
4581.21 1016
4581.85 1013
4582.49 1013
4583.13 1053
4583.77 1087
4584.41 1047
4585.05 1176
4585.69 1217
4586.32 1379
4586.96 1453
4587.60 1545
4588.24 1609
4588.88 1734
4589.52 1786
4590.16 1630
4590.80 1798
4591.44 1826
4592.08 1857
4592.72 2025
4593.36 1986
4594.00 1948
4594.63 1776
4595.27 1606
4595.91 1419
4596.55 1277
4597.19 1286
4597.83 1230
4598.47 1109
4599.11 1060
4599.75 1113
4600.39 1121
4601.03 1164
4601.67 1148
4602.31 1110
4602.95 1188
4603.59 1182
4604.23 1191
4604.87 1079
4605.51 1037
4606.15 1067
4606.79 1098
4607.43 1040
4608.08 1073
4608.72 1016
4609.36 989
4610.00 1072
4610.64 1005
4611.28 966
4611.92 921
4612.56 973
4613.20 937
4613.84 962
4614.48 953
4615.12 944
4615.76 971
4616.41 957
4617.05 941
4617.69 978
4618.33 953
4618.97 851
4619.61 878
4620.25 902
4620.89 903
4621.54 878
4622.18 924
4622.82 880
4623.46 857
4624.10 852
4624.74 903
4625.38 910
4626.03 900
4626.67 895
4627.31 895
4627.95 886
4628.59 859
4629.24 930
4629.88 996
4630.52 1104
4631.16 1151
4631.80 1166
4632.45 1171
4633.09 1263
4633.73 1320
4634.37 1230
4635.02 1207
4635.66 1119
4636.30 1035
4636.94 993
4637.58 1092
4638.23 1125
4638.87 1101
4639.51 1109
4640.16 1124
4640.80 1126
4641.44 1040
4642.08 1052
4642.73 1093
4643.37 1043
4644.01 993
4644.66 1032
4645.30 1004
4645.94 1060
4646.58 1081
4647.23 1111
4647.87 1017
4648.51 1049
4649.16 961
4649.80 925
4650.44 949
4651.09 987
4651.73 1032
4652.37 969
4653.02 1022
4653.66 994
4654.31 960
4654.95 944
4655.59 1004
4656.24 1005
4656.88 953
4657.52 914
4658.17 953
4658.81 978
4659.46 928
4660.10 911
4660.75 834
4661.39 865
4662.03 834
4662.68 845
4663.32 829
4663.97 866
4664.61 823
4665.26 869
4665.90 830
4666.54 823
4667.19 838
4667.83 890
4668.48 823
4669.12 770
4669.77 752
4670.41 796
4671.06 805
4671.70 850
4672.35 870
4672.99 875
4673.64 857
4674.28 822
4674.93 828
4675.57 802
4676.22 819
4676.86 843
4677.51 801
4678.15 884
4678.80 896
4679.44 842
4680.09 909
4680.73 895
4681.38 899
4682.03 954
4682.67 883
4683.32 1013
4683.96 987
4684.61 922
4685.25 922
4685.90 993
4686.55 1009
4687.19 968
4687.84 1019
4688.48 1077
4689.13 1076
4689.78 1110
4690.42 1226
4691.07 1328
4691.72 1381
4692.36 1299
4693.01 1303
4693.65 1336
4694.30 1167
4694.95 1328
4695.59 1237
4696.24 1315
4696.89 1433
4697.53 1338
4698.18 1450
4698.83 1584
4699.47 1743
4700.12 1746
4700.77 1792
4701.41 1754
4702.06 1639
4702.71 1555
4703.36 1471
4704.00 1440
4704.65 1374
4705.30 1409
4705.94 1373
4706.59 1376
4707.24 1267
4707.89 1216
4708.53 1184
4709.18 1159
4709.83 1171
4710.48 1158
4711.12 1179
4711.77 1156
4712.42 1127
4713.07 1073
4713.71 1161
4714.36 1222
4715.01 1247
4715.66 1209
4716.31 1157
4716.95 1108
4717.60 1089
4718.25 1083
4718.90 1171
4719.55 1189
4720.19 1171
4720.84 1169
4721.49 1234
4722.14 1234
4722.79 1192
4723.44 1206
4724.08 1175
4724.73 1160
4725.38 1156
4726.03 1147
4726.68 1210
4727.33 1058
4727.98 1215
4728.63 1204
4729.27 1131
4729.92 1060
4730.57 1082
4731.22 1022
4731.87 1038
4732.52 1015
4733.17 1025
4733.82 981
4734.47 1028
4735.12 1097
4735.77 1048
4736.41 957
4737.06 1000
4737.71 1013
4738.36 979
4739.01 979
4739.66 1098
4740.31 1069
4740.96 1118
4741.61 1168
4742.26 1135
4742.91 1097
4743.56 1075
4744.21 1034
4744.86 1020
4745.51 982
4746.16 995
4746.81 1036
4747.46 1117
4748.11 1040
4748.76 1124
4749.41 1094
4750.06 1097
4750.71 1175
4751.36 1195
4752.01 1118
4752.66 1142
4753.31 1143
4753.96 1173
4754.61 1102
4755.26 1067
4755.92 1138
4756.57 1158
4757.22 1114
4757.87 1045
4758.52 1068
4759.17 1135
4759.82 1208
4760.47 1293
4761.12 1390
4761.77 1351
4762.42 1407
4763.08 1390
4763.73 1377
4764.38 1264
4765.03 1167
4765.68 1064
4766.33 1139
4766.98 1055
4767.64 1036
4768.29 1052
4768.94 1027
4769.59 1059
4770.24 1038
4770.89 1041
4771.54 1076
4772.20 1021
4772.85 982
4773.50 1028
4774.15 1056
4774.80 993
4775.46 1009
4776.11 1042
4776.76 1023
4777.41 1008
4778.06 1014
4778.72 1035
4779.37 948
4780.02 1074
4780.67 1011
4781.33 1007
4781.98 1046
4782.63 1072
4783.28 1030
4783.94 1057
4784.59 1025
4785.24 994
4785.89 985
4786.55 1000
4787.20 1009
4787.85 993
4788.51 1052
4789.16 1125
4789.81 1101
4790.46 1125
4791.12 1110
4791.77 1093
4792.42 1126
4793.08 1199
4793.73 1139
4794.38 1133
4795.04 1099
4795.69 1089
4796.34 1065
4797.00 1245
4797.65 1312
4798.30 1322
4798.96 1425
4799.61 1472
4800.27 1673
4800.92 1687
4801.57 1733
4802.23 1628
4802.88 1639
4803.53 1550
4804.19 1502
4804.84 1382
4805.50 1267
4806.15 1270
4806.81 1214
4807.46 1313
4808.11 1235
4808.77 1249
4809.42 1187
4810.08 1248
4810.73 1285
4811.39 1258
4812.04 1180
4812.69 1271
4813.35 1348
4814.00 1354
4814.66 1287
4815.31 1283
4815.97 1289
4816.62 1341
4817.28 1351
4817.93 1342
4818.59 1341
4819.24 1334
4819.90 1382
4820.55 1488
4821.21 1399
4821.86 1459
4822.52 1554
4823.17 1534
4823.83 1537
4824.48 1568
4825.14 1589
4825.79 1540
4826.45 1686
4827.11 1579
4827.76 1558
4828.42 1520
4829.07 1442
4829.73 1497
4830.38 1485
4831.04 1551
4831.70 1526
4832.35 1517
4833.01 1541
4833.66 1626
4834.32 1582
4834.98 1656
4835.63 1719
4836.29 1764
4836.94 1778
4837.60 1771
4838.26 1834
4838.91 1921
4839.57 1918
4840.23 1954
4840.88 2005
4841.54 1978
4842.20 1987
4842.85 1909
4843.51 1886
4844.17 1963
4844.82 1982
4845.48 2061
4846.14 2033
4846.79 2050
4847.45 2188
4848.11 2320
4848.76 2288
4849.42 2485
4850.08 2655
4850.73 2832
4851.39 2994
4852.05 2959
4852.71 2808
4853.36 2572
4854.02 2560
4854.68 2500
4855.34 2515
4855.99 2741
4856.65 2981
4857.31 3248
4857.97 3330
4858.62 3651
4859.28 3885
4859.94 3895
4860.60 3738
4861.25 3530
4861.91 3073
4862.57 2825
4863.23 2715
4863.89 2634
4864.54 2543
4865.20 2402
4865.86 2383
4866.52 2527
4867.18 2519
4867.84 2664
4868.49 2696
4869.15 2527
4869.81 2462
4870.47 2278
4871.13 2319
4871.79 2325
4872.44 2253
4873.10 2338
4873.76 2173
4874.42 2175
4875.08 2124
4875.74 2119
4876.40 2181
4877.06 2296
4877.72 2252
4878.37 2427
4879.03 2481
4879.69 2658
4880.35 2641
4881.01 2462
4881.67 2356
4882.33 2088
4882.99 2016
4883.65 1909
4884.31 1931
4884.97 1922
4885.63 1822
4886.29 1940
4886.95 1835
4887.61 1733
4888.26 1744
4888.92 1807
4889.58 1773
4890.24 1825
4890.90 1816
4891.56 1877
4892.22 1865
4892.88 1969
4893.54 1981
4894.20 1869
4894.86 1796
4895.52 1705
4896.18 1679
4896.84 1602
4897.51 1633
4898.17 1691
4898.83 1709
4899.49 1757
4900.15 1844
4900.81 1800
4901.47 1701
4902.13 1669
4902.79 1630
4903.45 1611
4904.11 1550
4904.77 1491
4905.43 1460
4906.09 1450
4906.75 1439
4907.41 1328
4908.08 1335
4908.74 1273
4909.40 1281
4910.06 1261
4910.72 1284
4911.38 1330
4912.04 1246
4912.70 1222
4913.37 1212
4914.03 1239
4914.69 1210
4915.35 1238
4916.01 1246
4916.67 1183
4917.33 1171
4918.00 1177
4918.66 1145
4919.32 1094
4919.98 1063
4920.64 1133
4921.31 1121
4921.97 1147
4922.63 1123
4923.29 1091
4923.95 1065
4924.62 1091
4925.28 1083
4925.94 1115
4926.60 1159
4927.26 1159
4927.93 1157
4928.59 1148
4929.25 1103
4929.91 1179
4930.58 1154
4931.24 1133
4931.90 1078
4932.56 1093
4933.23 1122
4933.89 1097
4934.55 1037
4935.22 1083
4935.88 1084
4936.54 1111
4937.20 1143
4937.87 1139
4938.53 1082
4939.19 1099
4939.86 1060
4940.52 1032
4941.18 1083
4941.85 1157
4942.51 1093
4943.17 1041
4943.84 1044
4944.50 1019
4945.16 1090
4945.83 1114
4946.49 1122
4947.15 1028
4947.82 955
4948.48 1037
4949.15 1049
4949.81 1042
4950.47 943
4951.14 974
4951.80 978
4952.47 978
4953.13 984
4953.79 1007
4954.46 1059
4955.12 1074
4955.79 1004
4956.45 1025
4957.11 980
4957.78 1012
4958.44 1111
4959.11 1142
4959.77 1124
4960.44 1088
4961.10 1146
4961.77 1206
4962.43 1311
4963.10 1440
4963.76 1434
4964.42 1418
4965.09 1638
4965.75 1627
4966.42 1465
4967.08 1407
4967.75 1296
4968.41 1237
4969.08 1157
4969.74 1143
4970.41 1108
4971.08 1073
4971.74 1105
4972.41 1083
4973.07 1101
4973.74 1115
4974.40 1131
4975.07 1276
4975.73 1338
4976.40 1303
4977.06 1277
4977.73 1276
4978.40 1306
4979.06 1323
4979.73 1360
4980.39 1263
4981.06 1192
4981.73 1144
4982.39 1157
4983.06 1122
4983.72 1102
4984.39 1066
4985.06 1030
4985.72 988
4986.39 993
4987.05 1023
4987.72 990
4988.39 953
4989.05 936
4989.72 956
4990.39 907
4991.05 889
4991.72 928
4992.39 896
4993.05 862
4993.72 892
4994.39 902
4995.05 908
4995.72 890
4996.39 943
4997.05 882
4997.72 899
4998.39 853
4999.06 812
4999.72 865
5000.39 852
5001.06 871
5001.73 795
5002.39 815
5003.06 869
5003.73 852
5004.39 860
5005.06 831
5005.73 786
5006.40 779
5007.07 814
5007.73 811
5008.40 801
5009.07 778
5009.74 807
5010.40 896
5011.07 815
5011.74 811
5012.41 871
5013.08 856
5013.74 778
5014.41 845
5015.08 819
5015.75 801
5016.42 834
5017.09 846
5017.75 789
5018.42 775
5019.09 729
5019.76 780
5020.43 770
5021.10 779
5021.76 781
5022.43 713
5023.10 753
5023.77 860
5024.44 903
5025.11 846
5025.78 811
5026.45 833
5027.12 769
5027.78 759
5028.45 794
5029.12 754
5029.79 743
5030.46 780
5031.13 715
5031.80 706
5032.47 771
5033.14 763
5033.81 720
5034.48 761
5035.15 802
5035.82 761
5036.49 769
5037.16 751
5037.83 754
5038.50 777
5039.16 762
5039.83 775
5040.50 850
5041.17 738
5041.84 773
5042.51 805
5043.18 835
5043.85 891
5044.52 866
5045.20 867
5045.87 807
5046.54 794
5047.21 822
5047.88 826
5048.55 804
5049.22 809
5049.89 857
5050.56 798
5051.23 811
5051.90 793
5052.57 825
5053.24 850
5053.91 798
5054.58 803
5055.25 841
5055.92 839
5056.60 750
5057.27 844
5057.94 779
5058.61 780
5059.28 748
5059.95 746
5060.62 780
5061.29 844
5061.96 883
5062.64 863
5063.31 915
5063.98 933
5064.65 896
5065.32 864
5065.99 951
5066.66 878
5067.34 870
5068.01 847
5068.68 803
5069.35 779
5070.02 747
5070.70 824
5071.37 839
5072.04 846
5072.71 911
5073.38 853
5074.06 895
5074.73 909
5075.40 912
5076.07 852
5076.74 955
5077.42 984
5078.09 1077
5078.76 1199
5079.43 1193
5080.11 1168
5080.78 1133
5081.45 1086
5082.12 980
5082.80 1019
5083.47 1088
5084.14 1073
5084.82 1078
5085.49 977
5086.16 957
5086.83 1018
5087.51 1011
5088.18 1062
5088.85 948
5089.53 1026
5090.20 1046
5090.87 1085
5091.55 1116
5092.22 1098
5092.89 1103
5093.57 1114
5094.24 1080
5094.91 1034
5095.59 1007
5096.26 1046
5096.93 989
5097.61 940
5098.28 930
5098.96 970
5099.63 912
5100.30 904
5100.98 927
5101.65 930
5102.32 1037
5103.00 1023
5103.67 1087
5104.35 1064
5105.02 1063
5105.70 1107
5106.37 1054
5107.04 1087
5107.72 967
5108.39 1023
5109.07 980
5109.74 968
5110.42 993
5111.09 982
5111.77 931
5112.44 935
5113.11 979
5113.79 961
5114.46 956
5115.14 1017
5115.81 979
5116.49 969
5117.16 1135
5117.84 1155
5118.51 1232
5119.19 1467
5119.86 1595
5120.54 1571
5121.21 1528
5121.89 1393
5122.57 1353
5123.24 1303
5123.92 1268
5124.59 1314
5125.27 1230
5125.94 1151
5126.62 1124
5127.29 1049
5127.97 1033
5128.64 1083
5129.32 1018
5130.00 1008
5130.67 1025
5131.35 1072
5132.02 1062
5132.70 1054
5133.38 1115
5134.05 1167
5134.73 1140
5135.40 1115
5136.08 1118
5136.76 1037
5137.43 990
5138.11 1023
5138.79 1006
5139.46 963
5140.14 936
5140.82 979
5141.49 965
5142.17 967
5142.85 839
5143.52 874
5144.20 852
5144.88 905
5145.55 961
5146.23 912
5146.91 841
5147.58 856
5148.26 886
5148.94 860
5149.61 821
5150.29 800
5150.97 839
5151.65 844
5152.32 833
5153.00 770
5153.68 806
5154.36 807
5155.03 830
5155.71 835
5156.39 843
5157.07 830
5157.74 803
5158.42 862
5159.10 842
5159.78 842
5160.45 874
5161.13 811
5161.81 801
5162.49 773
5163.17 789
5163.84 783
5164.52 784
5165.20 805
5165.88 779
5166.56 793
5167.24 838
5167.91 828
5168.59 815
5169.27 817
5169.95 839
5170.63 807
5171.31 769
5171.98 742
5172.66 719
5173.34 812
5174.02 761
5174.70 748
5175.38 784
5176.06 765
5176.74 767
5177.41 817
5178.09 754
5178.77 780
5179.45 781
5180.13 787
5180.81 786
5181.49 782
5182.17 769
5182.85 740
5183.53 747
5184.21 819
5184.89 758
5185.57 757
5186.24 799
5186.92 821
5187.60 781
5188.28 760
5188.96 751
5189.64 761
5190.32 780
5191.00 825
5191.68 752
5192.36 709
5193.04 765
5193.72 821
5194.40 781
5195.08 763
5195.76 740
5196.44 790
5197.12 765
5197.80 788
5198.48 802
5199.16 819
5199.84 770
5200.52 783
5201.21 793
5201.89 765
5202.57 774
5203.25 720
5203.93 826
5204.61 797
5205.29 810
5205.97 872
5206.65 806
5207.33 834
5208.01 873
5208.69 915
5209.37 917
5210.06 953
5210.74 945
5211.42 898
5212.10 889
5212.78 879
5213.46 971
5214.14 993
5214.82 1013
5215.51 1146
5216.19 1092
5216.87 1058
5217.55 1069
5218.23 1034
5218.91 992
5219.60 920
5220.28 924
5220.96 975
5221.64 1054
5222.32 1131
5223.00 1138
5223.69 1267
5224.37 1232
5225.05 1149
5225.73 1112
5226.41 1031
5227.10 974
5227.78 883
5228.46 938
5229.14 938
5229.83 898
5230.51 911
5231.19 964
5231.87 965
5232.56 948
5233.24 906
5233.92 879
5234.60 922
5235.29 919
5235.97 889
5236.65 900
5237.34 954
5238.02 923
5238.70 964
5239.38 1025
5240.07 1026
5240.75 981
5241.43 962
5242.12 1018
5242.80 995
5243.48 1006
5244.17 979
5244.85 932
5245.53 895
5246.22 884
5246.90 889
5247.58 924
5248.27 927
5248.95 885
5249.63 907
5250.32 964
5251.00 1068
5251.69 1144
5252.37 1211
5253.05 1210
5253.74 1291
5254.42 1209
5255.11 1116
5255.79 1179
5256.47 1067
5257.16 1018
5257.84 985
5258.53 1014
5259.21 1118
5259.89 1019
5260.58 955
5261.26 1039
5261.95 1169
5262.63 1169
5263.32 1162
5264.00 1091
5264.69 1074
5265.37 1086
5266.06 1018
5266.74 1014
5267.43 963
5268.11 940
5268.79 897
5269.48 924
5270.16 979
5270.85 897
5271.53 890
5272.22 877
5272.91 894
5273.59 840
5274.28 954
5274.96 946
5275.65 912
5276.33 894
5277.02 899
5277.70 857
5278.39 914
5279.07 911
5279.76 940
5280.45 936
5281.13 900
5281.82 878
5282.50 920
5283.19 937
5283.87 920
5284.56 851
5285.25 867
5285.93 876
5286.62 908
5287.30 928
5287.99 940
5288.68 875
5289.36 890
5290.05 848
5290.74 830
5291.42 866
5292.11 853
5292.79 845
5293.48 918
5294.17 893
5294.85 878
5295.54 946
5296.23 944
5296.91 946
5297.60 962
5298.29 989
5298.98 991
5299.66 1054
5300.35 1016
5301.04 1093
5301.72 1138
5302.41 1213
5303.10 1241
5303.78 1326
5304.47 1385
5305.16 1525
5305.85 1496
5306.53 1557
5307.22 1484
5307.91 1401
5308.60 1329
5309.28 1447
5309.97 1452
5310.66 1475
5311.35 1563
5312.03 1619
5312.72 1707
5313.41 1763
5314.10 1591
5314.79 1488
5315.47 1498
5316.16 1390
5316.85 1320
5317.54 1347
5318.23 1278
5318.91 1274
5319.60 1417
5320.29 1424
5320.98 1460
5321.67 1456
5322.36 1441
5323.04 1401
5323.73 1309
5324.42 1185
5325.11 1173
5325.80 1128
5326.49 1041
5327.18 981
5327.86 974
5328.55 960
5329.24 977
5329.93 1004
5330.62 944
5331.31 937
5332.00 859
5332.69 883
5333.38 893
5334.06 978
5334.75 950
5335.44 898
5336.13 896
5336.82 913
5337.51 857
5338.20 908
5338.89 869
5339.58 925
5340.27 928
5340.96 909
5341.65 908
5342.34 959
5343.03 948
5343.72 944
5344.41 917
5345.10 933
5345.79 886
5346.48 869
5347.17 940
5347.86 1015
5348.55 1018
5349.24 1012
5349.93 1084
5350.62 1027
5351.31 1067
5352.00 1029
5352.69 945
5353.38 936
5354.07 874
5354.76 908
5355.45 835
5356.14 837
5356.83 878
5357.52 871
5358.21 844
5358.90 863
5359.59 854
5360.29 883
5360.98 842
5361.67 893
5362.36 896
5363.05 890
5363.74 867
5364.43 880
5365.12 887
5365.81 856
5366.50 859
5367.20 805
5367.89 795
5368.58 796
5369.27 843
5369.96 767
5370.65 786
5371.34 803
5372.04 799
5372.73 810
5373.42 797
5374.11 819
5374.80 783
5375.49 746
5376.19 728
5376.88 754
5377.57 735
5378.26 760
5378.95 785
5379.65 819
5380.34 793
5381.03 779
5381.72 771
5382.42 779
5383.11 818
5383.80 851
5384.49 759
5385.19 727
5385.88 804
5386.57 817
5387.26 810
5387.96 793
5388.65 853
5389.34 863
5390.03 917
5390.73 905
5391.42 898
5392.11 812
5392.80 865
5393.50 867
5394.19 867
5394.88 885
5395.58 811
5396.27 809
5396.96 835
5397.66 769
5398.35 786
5399.04 815
5399.74 816
5400.43 845
5401.12 818
5401.82 793
5402.51 802
5403.20 787
5403.90 746
5404.59 794
5405.29 808
5405.98 841
5406.67 873
5407.37 856
5408.06 798
5408.75 829
5409.45 830
5410.14 833
5410.84 780
5411.53 833
5412.23 801
5412.92 806
5413.61 836
5414.31 787
5415.00 840
5415.70 762
5416.39 820
5417.09 854
5417.78 842
5418.47 796
5419.17 796
5419.86 891
5420.56 880
5421.25 892
5421.95 905
5422.64 950
5423.34 965
5424.03 1009
5424.73 968
5425.42 890
5426.12 906
5426.81 835
5427.51 876
5428.20 845
5428.90 893
5429.59 899
5430.29 878
5430.99 894
5431.68 929
5432.38 1014
5433.07 1001
5433.77 942
5434.46 985
5435.16 1026
5435.85 1052
5436.55 990
5437.25 992
5437.94 1017
5438.64 1080
5439.33 1048
5440.03 936
5440.73 966
5441.42 947
5442.12 971
5442.81 930
5443.51 980
5444.21 1068
5444.90 1045
5445.60 1014
5446.29 1155
5446.99 1209
5447.69 1270
5448.38 1269
5449.08 1214
5449.78 1309
5450.47 1257
5451.17 1217
5451.87 1239
5452.56 1195
5453.26 1101
5453.96 1077
5454.65 1142
5455.35 1101
5456.05 1001
5456.75 1028
5457.44 1087
5458.14 1092
5458.84 1091
5459.53 1082
5460.23 1136
5460.93 1179
5461.63 1149
5462.32 1206
5463.02 1205
5463.72 1207
5464.42 1181
5465.11 1213
5465.81 1244
5466.51 1132
5467.21 1163
5467.90 1223
5468.60 1208
5469.30 1221
5470.00 1217
5470.70 1324
5471.39 1353
5472.09 1361
5472.79 1384
5473.49 1348
5474.19 1354
5474.88 1409
5475.58 1524
5476.28 1650
5476.98 1672
5477.68 1780
5478.38 1962
5479.07 2236
5479.77 2570
5480.47 2872
5481.17 3063
5481.87 3018
5482.57 3013
5483.27 2893
5483.96 2619
5484.66 2323
5485.36 1980
5486.06 2018
5486.76 1965
5487.46 1772
5488.16 1767
5488.86 1734
5489.56 1764
5490.26 1772
5490.96 1850
5491.65 1865
5492.35 1936
5493.05 1977
5493.75 1983
5494.45 2036
5495.15 2026
5495.85 2142
5496.55 2148
5497.25 2222
5497.95 2380
5498.65 2782
5499.35 3275
5500.05 3954
5500.75 4729
5501.45 5229
5502.15 5555
5502.85 5314
5503.55 4723
5504.25 4307
5504.95 3667
5505.65 3070
5506.35 2671
5507.05 2321
5507.75 2023
5508.45 1884
5509.15 1775
5509.85 1700
5510.55 1681
5511.25 1669
5511.95 1695
5512.65 1625
5513.35 1600
5514.05 1671
5514.76 1746
5515.46 1706
5516.16 1674
5516.86 1731
5517.56 1686
5518.26 1702
5518.96 1749
5519.66 1733
5520.36 1749
5521.06 1759
5521.77 1728
5522.47 1602
5523.17 1482
5523.87 1423
5524.57 1354
5525.27 1262
5525.97 1245
5526.67 1207
5527.38 1177
5528.08 1212
5528.78 1244
5529.48 1249
5530.18 1176
5530.88 1288
5531.59 1247
5532.29 1208
5532.99 1276
5533.69 1185
5534.39 1213
5535.10 1160
5535.80 1143
5536.50 1120
5537.20 1181
5537.90 1078
5538.61 1125
5539.31 1258
5540.01 1122
5540.71 1092
5541.42 1153
5542.12 1109
5542.82 1088
5543.52 1051
5544.23 1054
5544.93 1014
5545.63 958
5546.33 975
5547.04 995
5547.74 1016
5548.44 949
5549.15 1000
5549.85 985
5550.55 980
5551.26 1013
5551.96 1028
5552.66 1086
5553.36 1058
5554.07 983
5554.77 1023
5555.47 998
5556.18 973
5556.88 986
5557.58 988
5558.29 988
5558.99 929
5559.70 963
5560.40 1122
5561.10 985
5561.81 987
5562.51 1052
5563.21 1032
5563.92 1018
5564.62 1071
5565.33 1039
5566.03 1091
5566.73 1027
5567.44 1078
5568.14 1006
5568.85 960
5569.55 971
5570.25 915
5570.96 1025
5571.66 980
5572.37 996
5573.07 1016
5573.78 1075
5574.48 996
5575.19 1024
5575.89 1038
5576.59 1064
5577.30 1015
5578.00 977
5578.71 979
5579.41 969
5580.12 1030
5580.82 1012
5581.53 990
5582.23 968
5582.94 954
5583.64 956
5584.35 986
5585.05 942
5585.76 936
5586.46 944
5587.17 929
5587.88 985
5588.58 920
5589.29 936
5589.99 908
5590.70 889
5591.40 887
5592.11 875
5592.81 831
5593.52 873
5594.23 893
5594.93 899
5595.64 915
5596.34 882
5597.05 863
5597.76 904
5598.46 827
5599.17 845
5599.87 912
5600.58 929
5601.29 930
5601.99 947
5602.70 946
5603.41 1025
5604.11 996
5604.82 959
5605.52 971
5606.23 954
5606.94 969
5607.64 922
5608.35 900
5609.06 931
5609.76 915
5610.47 983
5611.18 990
5611.88 930
5612.59 892
5613.30 915
5614.01 910
5614.71 865
5615.42 902
5616.13 917
5616.83 974
5617.54 962
5618.25 945
5618.96 949
5619.66 942
5620.37 1007
5621.08 946
5621.79 928
5622.49 984
5623.20 975
5623.91 950
5624.62 1003
5625.32 1017
5626.03 982
5626.74 1072
5627.45 1096
5628.16 1144
5628.86 1079
5629.57 1105
5630.28 1078
5630.99 1155
5631.70 1248
5632.40 1167
5633.11 1209
5633.82 1252
5634.53 1267
5635.24 1329
5635.95 1350
5636.65 1306
5637.36 1307
5638.07 1316
5638.78 1396
5639.49 1391
5640.20 1398
5640.91 1450
5641.61 1417
5642.32 1369
5643.03 1438
5643.74 1408
5644.45 1265
5645.16 1187
5645.87 1199
5646.58 1155
5647.29 1126
5648.00 1128
5648.70 1112
5649.41 1131
5650.12 1113
5650.83 1127
5651.54 1119
5652.25 1091
5652.96 1151
5653.67 1120
5654.38 1165
5655.09 1191
5655.80 1172
5656.51 1093
5657.22 1152
5657.93 1203
5658.64 1221
5659.35 1270
5660.06 1329
5660.77 1327
5661.48 1313
5662.19 1270
5662.90 1257
5663.61 1208
5664.32 1165
5665.03 1087
5665.74 1108
5666.45 1102
5667.16 1122
5667.87 1106
5668.58 1118
5669.29 1120
5670.00 1213
5670.71 1341
5671.42 1392
5672.13 1394
5672.84 1448
5673.56 1398
5674.27 1296
5674.98 1187
5675.69 1180
5676.40 1057
5677.11 996
5677.82 1001
5678.53 1072
5679.24 1046
5679.95 1078
5680.67 1064
5681.38 1029
5682.09 961
5682.80 1000
5683.51 1094
5684.22 1020
5684.93 984
5685.65 985
5686.36 988
5687.07 973
5687.78 969
5688.49 930
5689.20 933
5689.92 978
5690.63 897
5691.34 872
5692.05 881
5692.76 952
5693.47 916
5694.19 884
5694.90 858
5695.61 847
5696.32 841
5697.04 920
5697.75 885
5698.46 900
5699.17 829
5699.89 814
5700.60 896
5701.31 891
5702.02 862
5702.74 893
5703.45 892
5704.16 826
5704.87 816
5705.59 840
5706.30 899
5707.01 847
5707.72 828
5708.44 849
5709.15 862
5709.86 780
5710.58 840
5711.29 813
5712.00 819
5712.72 837
5713.43 815
5714.14 804
5714.86 765
5715.57 785
5716.28 811
5717.00 770
5717.71 810
5718.42 834
5719.14 786
5719.85 782
5720.56 792
5721.28 791
5721.99 793
5722.71 859
5723.42 814
5724.13 782
5724.85 817
5725.56 867
5726.28 874
5726.99 878
5727.70 880
5728.42 894
5729.13 942
5729.85 949
5730.56 897
5731.28 879
5731.99 879
5732.70 855
5733.42 845
5734.13 767
5734.85 763
5735.56 813
5736.28 858
5736.99 783
5737.71 786
5738.42 799
5739.14 812
5739.85 815
5740.57 778
5741.28 820
5742.00 796
5742.71 814
5743.43 828
5744.14 800
5744.86 761
5745.57 750
5746.29 795
5747.00 755
5747.72 748
5748.43 767
5749.15 748
5749.87 799
5750.58 779
5751.30 791
5752.01 844
5752.73 799
5753.44 832
5754.16 772
5754.88 837
5755.59 858
5756.31 891
5757.02 868
5757.74 909
5758.46 874
5759.17 845
5759.89 898
5760.60 884
5761.32 897
5762.04 893
5762.75 869
5763.47 871
5764.19 883
5764.90 900
5765.62 948
5766.34 902
5767.05 942
5767.77 995
5768.49 1083
5769.20 1163
5769.92 1332
5770.64 1426
5771.35 1480
5772.07 1554
5772.79 1513
5773.50 1390
5774.22 1191
5774.94 1172
5775.65 1040
5776.37 960
5777.09 896
5777.81 867
5778.52 936
5779.24 889
5779.96 887
5780.68 869
5781.39 872
5782.11 942
5782.83 936
5783.55 953
5784.26 917
5784.98 894
5785.70 942
5786.42 850
5787.14 853
5787.85 893
5788.57 888
5789.29 903
5790.01 892
5790.73 861
5791.44 856
5792.16 856
5792.88 871
5793.60 835
5794.32 835
5795.03 818
5795.75 822
5796.47 880
5797.19 867
5797.91 866
5798.63 871
5799.35 957
5800.06 999
5800.78 934
5801.50 953
5802.22 986
5802.94 984
5803.66 946
5804.38 878
5805.10 814
5805.82 840
5806.53 879
5807.25 846
5807.97 817
5808.69 813
5809.41 840
5810.13 762
5810.85 811
5811.57 810
5812.29 782
5813.01 768
5813.73 807
5814.45 797
5815.17 793
5815.89 779
5816.61 782
5817.33 789
5818.05 733
5818.77 702
5819.49 760
5820.20 794
5820.92 818
5821.64 840
5822.36 824
5823.09 836
5823.81 781
5824.53 721
5825.25 793
5825.97 817
5826.69 853
5827.41 809
5828.13 803
5828.85 823
5829.57 883
5830.29 846
5831.01 770
5831.73 747
5832.45 741
5833.17 794
5833.89 778
5834.61 760
5835.33 715
5836.05 721
5836.78 775
5837.50 771
5838.22 791
5838.94 749
5839.66 822
5840.38 791
5841.10 766
5841.82 740
5842.54 773
5843.27 744
5843.99 768
5844.71 786
5845.43 819
5846.15 796
5846.87 834
5847.59 858
5848.32 821
5849.04 791
5849.76 765
5850.48 801
5851.20 794
5851.93 774
5852.65 830
5853.37 820
5854.09 815
5854.81 811
5855.54 792
5856.26 802
5856.98 819
5857.70 791
5858.42 774
5859.15 804
5859.87 808
5860.59 864
5861.31 840
5862.04 774
5862.76 840
5863.48 898
5864.20 908
5864.93 871
5865.65 890
5866.37 862
5867.10 836
5867.82 858
5868.54 853
5869.26 881
5869.99 906
5870.71 867
5871.43 901
5872.16 919
5872.88 899
5873.60 886
5874.33 879
5875.05 903
5875.77 918
5876.50 896
5877.22 956
5877.94 968
5878.67 1076
5879.39 1075
5880.11 1080
5880.84 1148
5881.56 1054
5882.28 1016
5883.01 1026
5883.73 1040
5884.46 993
5885.18 1026
5885.90 1022
5886.63 1016
5887.35 1052
5888.08 1058
5888.80 1088
5889.52 1102
5890.25 1059
5890.97 1043
5891.70 1025
5892.42 966
5893.15 981
5893.87 1010
5894.59 958
5895.32 991
5896.04 982
5896.77 1022
5897.49 982
5898.22 966
5898.94 920
5899.67 966
5900.39 957
5901.12 1052
5901.84 1043
5902.57 1043
5903.29 1000
5904.02 967
5904.74 1038
5905.47 1059
5906.19 1071
5906.92 1047
5907.64 1076
5908.37 1072
5909.09 1038
5909.82 1056
5910.55 1036
5911.27 1082
5912.00 1063
5912.72 1040
5913.45 1032
5914.17 1090
5914.90 1066
5915.63 1087
5916.35 1042
5917.08 1083
5917.80 1068
5918.53 1066
5919.25 1131
5919.98 1158
5920.71 1138
5921.43 1147
5922.16 1198
5922.89 1153
5923.61 1215
5924.34 1293
5925.06 1266
5925.79 1223
5926.52 1368
5927.24 1286
5927.97 1341
5928.70 1345
5929.42 1291
5930.15 1387
5930.88 1341
5931.60 1343
5932.33 1382
5933.06 1427
5933.78 1489
5934.51 1549
5935.24 1552
5935.97 1639
5936.69 1602
5937.42 1698
5938.15 1564
5938.87 1689
5939.60 1714
5940.33 1701
5941.06 1691
5941.78 1700
5942.51 1822
5943.24 1881
5943.97 1942
5944.69 2012
5945.42 2029
5946.15 2098
5946.88 2217
5947.60 2302
5948.33 2164
5949.06 2342
5949.79 2494
5950.52 2684
5951.24 3089
5951.97 3609
5952.70 4050
5953.43 4357
5954.16 4433
5954.88 4297
5955.61 4244
5956.34 3987
5957.07 3715
5957.80 3595
5958.53 3110
5959.25 3126
5959.98 3036
5960.71 2883
5961.44 2902
5962.17 2901
5962.90 3007
5963.63 3026
5964.36 3236
5965.08 3549
5965.81 3930
5966.54 4320
5967.27 4741
5968.00 4970
5968.73 4919
5969.46 4805
5970.19 4640
5970.92 4271
5971.65 4072
5972.37 3735
5973.10 3526
5973.83 3501
5974.56 3552
5975.29 3339
5976.02 3338
5976.75 3365
5977.48 3380
5978.21 3391
5978.94 3442
5979.67 3486
5980.40 3649
5981.13 3718
5981.86 4004
5982.59 3921
5983.32 3938
5984.05 4033
5984.78 4183
5985.51 4129
5986.24 4095
5986.97 3986
5987.70 4031
5988.43 3938
5989.16 3833
5989.89 3974
5990.62 3804
5991.35 3826
5992.08 3855
5992.81 3837
5993.54 3930
5994.27 3953
5995.00 4058
5995.74 4126
5996.47 4270
5997.20 4242
5997.93 4381
5998.66 4361
5999.39 4361
6000.12 4289
6000.85 4424
6001.58 4275
6002.31 4279
6003.04 4299
6003.78 4192
6004.51 4139
6005.24 3921
6005.97 4029
6006.70 4120
6007.43 4174
6008.16 4328
6008.90 4777
6009.63 5533
6010.36 6605
6011.09 8054
6011.82 9930
6012.55 11696
6013.29 13658
6014.02 14997
6014.75 15819
6015.48 15884
6016.21 15394
6016.95 14185
6017.68 12663
6018.41 11110
6019.14 9612
6019.87 8141
6020.61 6964
6021.34 5986
6022.07 5279
6022.80 4747
6023.54 4398
6024.27 4190
6025.00 3928
6025.73 3788
6026.47 3814
6027.20 3688
6027.93 3654
6028.66 3835
6029.40 3910
6030.13 4033
6030.86 4209
6031.59 4106
6032.33 3826
6033.06 3651
6033.79 3388
6034.53 3173
6035.26 3072
6035.99 2867
6036.73 2887
6037.46 2810
6038.19 2887
6038.93 2849
6039.66 2997
6040.39 2974
6041.13 2973
6041.86 2990
6042.59 3107
6043.33 3219
6044.06 3188
6044.79 3304
6045.53 3291
6046.26 3256
6047.00 3222
6047.73 3280
6048.46 3380
6049.20 3494
6049.93 3609
6050.67 3873
6051.40 4240
6052.13 4594
6052.87 5007
6053.60 5270
6054.34 5302
6055.07 5135
6055.81 4946
6056.54 4514
6057.27 4098
6058.01 3779
6058.74 3632
6059.48 3348
6060.21 3270
6060.95 3201
6061.68 3109
6062.42 3077
6063.15 3004
6063.89 2873
6064.62 2822
6065.36 2766
6066.09 2792
6066.83 2714
6067.56 2673
6068.30 2580
6069.03 2658
6069.77 2631
6070.50 2557
6071.24 2514
6071.97 2498
6072.71 2457
6073.44 2510
6074.18 2530
6074.91 2458
6075.65 2332
6076.39 2373
6077.12 2241
6077.86 2342
6078.59 2291
6079.33 2252
6080.06 2210
6080.80 2197
6081.54 2150
6082.27 2098
6083.01 2072
6083.74 2112
6084.48 2055
6085.22 1999
6085.95 1955
6086.69 2028
6087.42 2047
6088.16 2014
6088.90 2056
6089.63 2098
6090.37 2090
6091.11 2106
6091.84 2127
6092.58 2107
6093.32 2122
6094.05 2001
6094.79 1930
6095.53 2020
6096.26 1984
6097.00 1954
6097.74 1908
6098.47 1819
6099.21 1824
6099.95 1844
6100.69 1829
6101.42 1848
6102.16 1888
6102.90 1871
6103.63 1834
6104.37 1741
6105.11 1828
6105.85 1775
6106.58 1743
6107.32 1721
6108.06 1764
6108.80 1758
6109.53 1779
6110.27 1789
6111.01 1834
6111.75 1782
6112.49 1820
6113.22 1753
6113.96 1794
6114.70 1914
6115.44 1927
6116.17 1951
6116.91 1935
6117.65 1879
6118.39 1887
6119.13 1939
6119.87 1934
6120.60 1866
6121.34 1847
6122.08 1852
6122.82 1957
6123.56 1828
6124.30 1895
6125.03 1954
6125.77 1921
6126.51 1989
6127.25 1903
6127.99 1925
6128.73 2034
6129.47 1920
6130.21 1890
6130.94 1877
6131.68 1855
6132.42 1869
6133.16 1832
6133.90 1921
6134.64 1951
6135.38 1899
6136.12 1953
6136.86 2046
6137.60 2132
6138.34 2199
6139.08 2246
6139.81 2275
6140.55 2305
6141.29 2330
6142.03 2278
6142.77 2294
6143.51 2292
6144.25 2277
6144.99 2294
6145.73 2318
6146.47 2201
6147.21 2217
6147.95 2214
6148.69 2147
6149.43 2201
6150.17 2165
6150.91 2263
6151.65 2229
6152.39 2255
6153.13 2304
6153.87 2282
6154.61 2345
6155.35 2260
6156.09 2441
6156.83 2457
6157.58 2436
6158.32 2454
6159.06 2567
6159.80 2447
6160.54 2482
6161.28 2582
6162.02 2755
6162.76 2695
6163.50 2891
6164.24 2951
6164.98 3213
6165.72 3257
6166.46 3445
6167.21 3522
6167.95 3651
6168.69 3751
6169.43 3700
6170.17 3598
6170.91 3569
6171.65 3389
6172.39 3422
6173.14 3311
6173.88 3241
6174.62 3204
6175.36 3144
6176.10 3222
6176.84 3184
6177.59 3315
6178.33 3360
6179.07 3692
6179.81 4193
6180.55 4771
6181.30 5568
6182.04 6592
6182.78 7247
6183.52 7943
6184.26 8284
6185.01 8069
6185.75 7690
6186.49 7121
6187.23 6531
6187.97 5919
6188.72 5402
6189.46 4952
6190.20 4561
6190.94 4278
6191.69 4186
6192.43 4060
6193.17 3896
6193.92 4023
6194.66 3942
6195.40 3821
6196.14 3822
6196.89 3889
6197.63 3877
6198.37 3893
6199.12 3850
6199.86 3773
6200.60 3760
6201.34 3739
6202.09 3703
6202.83 3814
6203.57 4098
6204.32 4508
6205.06 5295
6205.80 6476
6206.55 8241
6207.29 10769
6208.03 13285
6208.78 15692
6209.52 17863
6210.27 18794
6211.01 18661
6211.75 17532
6212.50 15762
6213.24 13788
6213.98 11825
6214.73 9759
6215.47 8066
6216.22 6731
6216.96 5665
6217.71 4928
6218.45 4349
6219.19 3803
6219.94 3596
6220.68 3357
6221.43 3230
6222.17 3179
6222.92 3122
6223.66 3138
6224.40 3094
6225.15 2972
6225.89 2924
6226.64 2711
6227.38 2603
6228.13 2572
6228.87 2449
6229.62 2227
6230.36 2092
6231.11 2018
6231.85 2054
6232.60 2178
6233.34 2018
6234.09 2105
6234.83 2189
6235.58 2185
6236.32 2216
6237.07 2330
6237.81 2477
6238.56 2622
6239.30 2971
6240.05 3105
6240.80 3294
6241.54 3417
6242.29 3324
6243.03 3109
6243.78 3032
6244.52 3023
6245.27 2958
6246.02 2898
6246.76 3006
6247.51 3114
6248.25 3161
6249.00 3194
6249.75 3132
6250.49 2992
6251.24 2858
6251.98 2715
6252.73 2623
6253.48 2588
6254.22 2468
6254.97 2358
6255.72 2419
6256.46 2356
6257.21 2339
6257.95 2333
6258.70 2222
6259.45 2283
6260.19 2288
6260.94 2243
6261.69 2149
6262.43 2177
6263.18 2250
6263.93 2245
6264.68 2148
6265.42 2127
6266.17 2109
6266.92 2040
6267.66 2133
6268.41 2004
6269.16 2079
6269.91 2089
6270.65 2071
6271.40 2152
6272.15 2016
6272.89 2032
6273.64 2042
6274.39 2024
6275.14 2043
6275.88 2078
6276.63 2069
6277.38 2143
6278.13 2225
6278.88 2104
6279.62 2067
6280.37 2134
6281.12 1974
6281.87 1993
6282.62 1938
6283.36 1923
6284.11 1965
6284.86 1965
6285.61 1900
6286.36 1758
6287.10 1734
6287.85 1711
6288.60 1672
6289.35 1645
6290.10 1646
6290.85 1614
6291.59 1602
6292.34 1644
6293.09 1560
6293.84 1586
6294.59 1615
6295.34 1634
6296.09 1564
6296.84 1565
6297.58 1509
6298.33 1548
6299.08 1564
6299.83 1570
6300.58 1505
6301.33 1456
6302.08 1481
6302.83 1460
6303.58 1525
6304.33 1410
6305.08 1457
6305.83 1464
6306.58 1465
6307.32 1506
6308.07 1598
6308.82 1534
6309.57 1557
6310.32 1609
6311.07 1721
6311.82 1704
6312.57 1676
6313.32 1683
6314.07 1717
6314.82 1706
6315.57 1807
6316.32 1812
6317.07 1806
6317.82 1853
6318.57 1722
6319.32 1662
6320.07 1630
6320.82 1627
6321.57 1515
6322.32 1433
6323.07 1430
6323.82 1431
6324.58 1383
6325.33 1398
6326.08 1439
6326.83 1391
6327.58 1384
6328.33 1466
6329.08 1462
6329.83 1393
6330.58 1402
6331.33 1377
6332.08 1414
6332.83 1413
6333.58 1426
6334.34 1357
6335.09 1374
6335.84 1365
6336.59 1406
6337.34 1380
6338.09 1425
6338.84 1429
6339.59 1381
6340.35 1438
6341.10 1429
6341.85 1373
6342.60 1431
6343.35 1412
6344.10 1375
6344.86 1343
6345.61 1340
6346.36 1372
6347.11 1403
6347.86 1467
6348.62 1474
6349.37 1411
6350.12 1514
6350.87 1555
6351.62 1685
6352.38 1784
6353.13 1767
6353.88 1856
6354.63 1903
6355.38 1899
6356.14 1903
6356.89 1868
6357.64 1875
6358.39 1669
6359.15 1689
6359.90 1690
6360.65 1656
6361.40 1662
6362.16 1532
6362.91 1511
6363.66 1561
6364.42 1523
6365.17 1506
6365.92 1662
6366.67 1799
6367.43 2009
6368.18 2067
6368.93 2125
6369.69 2202
6370.44 2056
6371.19 2017
6371.95 1740
6372.70 1705
6373.45 1635
6374.21 1564
6374.96 1553
6375.71 1513
6376.47 1497
6377.22 1529
6377.98 1511
6378.73 1539
6379.48 1566
6380.24 1602
6380.99 1610
6381.74 1722
6382.50 1699
6383.25 1673
6384.01 1560
6384.76 1584
6385.51 1565
6386.27 1591
6387.02 1501
6387.78 1432
6388.53 1427
6389.29 1458
6390.04 1460
6390.79 1370
6391.55 1387
6392.30 1297
6393.06 1371
6393.81 1384
6394.57 1321
6395.32 1331
6396.08 1324
6396.83 1350
6397.59 1328
6398.34 1371
6399.10 1333
6399.85 1410
6400.61 1375
6401.36 1365
6402.12 1326
6402.87 1269
6403.63 1331
6404.38 1352
6405.14 1367
6405.89 1346
6406.65 1310
6407.40 1414
6408.16 1504
6408.91 1543
6409.67 1611
6410.43 1609
6411.18 1594
6411.94 1609
6412.69 1563
6413.45 1555
6414.20 1518
6414.96 1529
6415.72 1585
6416.47 1606
6417.23 1664
6417.98 1644
6418.74 1587
6419.50 1540
6420.25 1488
6421.01 1469
6421.77 1360
6422.52 1394
6423.28 1322
6424.03 1273
6424.79 1235
6425.55 1323
6426.30 1331
6427.06 1372
6427.82 1289
6428.57 1305
6429.33 1290
6430.09 1316
6430.84 1300
6431.60 1299
6432.36 1302
6433.11 1313
6433.87 1285
6434.63 1197
6435.39 1384
6436.14 1395
6436.90 1323
6437.66 1310
6438.41 1327
6439.17 1314
6439.93 1335
6440.69 1359
6441.44 1368
6442.20 1295
6442.96 1336
6443.72 1351
6444.47 1360
6445.23 1312
6445.99 1313
6446.75 1386
6447.50 1389
6448.26 1376
6449.02 1393
6449.78 1377
6450.54 1443
6451.29 1419
6452.05 1372
6452.81 1344
6453.57 1439
6454.33 1403
6455.08 1401
6455.84 1431
6456.60 1414
6457.36 1388
6458.12 1399
6458.88 1385
6459.64 1413
6460.39 1407
6461.15 1413
6461.91 1416
6462.67 1466
6463.43 1520
6464.19 1583
6464.95 1629
6465.70 1698
6466.46 1658
6467.22 1617
6467.98 1644
6468.74 1583
6469.50 1707
6470.26 1672
6471.02 1639
6471.78 1575
6472.54 1671
6473.30 1635
6474.05 1564
6474.81 1660
6475.57 1778
6476.33 1842
6477.09 1813
6477.85 1775
6478.61 1837
6479.37 1886
6480.13 1874
6480.89 1923
6481.65 2003
6482.41 1893
6483.17 1896
6483.93 1967
6484.69 2057
6485.45 1994
6486.21 2011
6486.97 2126
6487.73 2165
6488.49 2215
6489.25 2241
6490.01 2230
6490.77 2293
6491.53 2343
6492.29 2421
6493.05 2500
6493.81 2587
6494.57 2589
6495.33 2695
6496.10 2652
6496.86 2672
6497.62 2620
6498.38 2634
6499.14 2623
6499.90 2598
6500.66 2578
6501.42 2655
6502.18 2739
6502.94 2712
6503.70 2839
6504.47 3238
6505.23 3910
6505.99 4810
6506.75 6060
6507.51 7411
6508.27 8798
6509.03 9671
6509.79 10103
6510.56 9956
6511.32 9369
6512.08 8297
6512.84 7295
6513.60 6294
6514.36 5510
6515.13 4742
6515.89 4274
6516.65 3811
6517.41 3582
6518.17 3425
6518.94 3198
6519.70 3221
6520.46 3279
6521.22 3231
6521.98 3345
6522.75 3436
6523.51 3472
6524.27 3601
6525.03 3878
6525.79 4331
6526.56 4695
6527.32 5179
6528.08 5381
6528.84 5674
6529.61 5657
6530.37 5530
6531.13 5199
6531.90 5074
6532.66 5194
6533.42 5453
6534.18 6064
6534.95 7132
6535.71 8134
6536.47 8921
6537.24 9615
6538.00 9723
6538.76 9266
6539.53 8509
6540.29 7602
6541.05 6549
6541.82 5650
6542.58 4772
6543.34 4247
6544.11 3725
6544.87 3519
6545.63 3356
6546.40 3297
6547.16 3182
6547.92 3102
6548.69 3025
6549.45 2988
6550.21 2967
6550.98 2877
6551.74 2749
6552.51 2688
6553.27 2657
6554.03 2652
6554.80 2550
6555.56 2459
6556.33 2427
6557.09 2355
6557.85 2448
6558.62 2430
6559.38 2458
6560.15 2568
6560.91 2573
6561.68 2692
6562.44 2738
6563.21 2790
6563.97 2857
6564.74 2938
6565.50 2978
6566.26 2921
6567.03 2924
6567.79 2872
6568.56 2891
6569.32 2919
6570.09 2972
6570.85 2947
6571.62 2855
6572.38 3021
6573.15 3070
6573.91 3057
6574.68 3211
6575.44 3324
6576.21 3311
6576.98 3344
6577.74 3312
6578.51 3203
6579.27 3159
6580.04 3123
6580.80 3176
6581.57 3242
6582.33 3273
6583.10 3400
6583.87 3209
6584.63 3272
6585.40 3284
6586.16 3290
6586.93 3345
6587.70 3285
6588.46 3199
6589.23 3152
6589.99 3291
6590.76 3391
6591.53 3537
6592.29 3816
6593.06 4227
6593.82 4577
6594.59 5023
6595.36 5232
6596.12 5362
6596.89 5335
6597.66 5046
6598.42 4928
6599.19 4524
6599.96 4270
6600.72 3869
6601.49 3490
6602.26 3449
6603.02 3267
6603.79 3073
6604.56 2911
6605.33 2829
6606.09 2812
6606.86 2832
6607.63 2903
6608.39 2834
6609.16 2866
6609.93 2868
6610.70 2912
6611.46 2800
6612.23 2848
6613.00 2873
6613.77 2824
6614.53 2745
6615.30 2805
6616.07 2779
6616.84 2776
6617.60 2782
6618.37 2855
6619.14 2964
6619.91 3072
6620.68 3185
6621.44 3402
6622.21 3706
6622.98 3799
6623.75 3961
6624.52 4003
6625.28 3900
6626.05 3870
6626.82 3663
6627.59 3554
6628.36 3437
6629.13 3279
6629.89 3180
6630.66 3244
6631.43 3104
6632.20 3207
6632.97 3413
6633.74 3594
6634.51 3959
6635.27 4082
6636.04 4155
6636.81 4320
6637.58 4245
6638.35 4204
6639.12 4257
6639.89 4455
6640.66 4581
6641.43 4917
6642.19 4987
6642.96 4963
6643.73 4917
6644.50 4659
6645.27 4429
6646.04 4099
6646.81 3805
6647.58 3450
6648.35 3271
6649.12 3130
6649.89 2879
6650.66 2764
6651.43 2656
6652.20 2621
6652.97 2586
6653.74 2552
6654.51 2591
6655.28 2606
6656.05 2626
6656.82 2762
6657.59 2779
6658.36 2632
6659.13 2556
6659.90 2698
6660.67 2539
6661.44 2447
6662.21 2503
6662.98 2541
6663.75 2535
6664.52 2484
6665.29 2527
6666.06 2584
6666.83 2471
6667.60 2524
6668.37 2675
6669.14 2794
6669.91 2800
6670.68 2888
6671.46 3002
6672.23 3086
6673.00 3023
6673.77 2879
6674.54 2875
6675.31 2863
6676.08 2818
6676.85 2807
6677.62 2867
6678.40 2859
6679.17 3013
6679.94 2934
6680.71 3075
6681.48 3168
6682.25 3238
6683.02 3291
6683.80 3525
6684.57 3785
6685.34 4185
6686.11 4204
6686.88 4240
6687.65 4085
6688.43 3854
6689.20 3699
6689.97 3320
6690.74 3169
6691.51 2962
6692.29 2742
6693.06 2707
6693.83 2565
6694.60 2548
6695.37 2543
6696.15 2463
6696.92 2455
6697.69 2452
6698.46 2396
6699.24 2390
6700.01 2301
6700.78 2378
6701.55 2387
6702.33 2355
6703.10 2267
6703.87 2342
6704.64 2373
6705.42 2291
6706.19 2294
6706.96 2360
6707.74 2239
6708.51 2155
6709.28 2105
6710.06 2021
6710.83 2153
6711.60 2167
6712.37 2072
6713.15 2046
6713.92 1999
6714.69 2093
6715.47 2039
6716.24 2001
6717.01 2009
6717.79 2081
6718.56 2089
6719.34 2085
6720.11 2076
6720.88 1973
6721.66 2030
6722.43 2024
6723.20 2085
6723.98 2046
6724.75 2031
6725.53 2028
6726.30 2019
6727.07 2053
6727.85 2045
6728.62 2010
6729.40 2112
6730.17 2080
6730.95 2061
6731.72 2136
6732.49 2177
6733.27 2169
6734.04 2208
6734.82 2242
6735.59 2307
6736.37 2288
6737.14 2355
6737.92 2308
6738.69 2290
6739.47 2359
6740.24 2384
6741.01 2326
6741.79 2315
6742.56 2377
6743.34 2365
6744.11 2335
6744.89 2361
6745.67 2408
6746.44 2509
6747.22 2484
6747.99 2569
6748.77 2706
6749.54 2772
6750.32 2824
6751.09 3051
6751.87 3404
6752.64 3600
6753.42 3811
6754.19 3979
6754.97 3869
6755.75 3796
6756.52 3709
6757.30 3397
6758.07 3283
6758.85 3124
6759.63 3052
6760.40 2909
6761.18 2958
6761.95 2932
6762.73 2901
6763.51 2782
6764.28 2698
6765.06 2695
6765.83 2667
6766.61 2693
6767.39 2734
6768.16 2703
6768.94 2701
6769.72 2643
6770.49 2573
6771.27 2571
6772.05 2610
6772.82 2500
6773.60 2393
6774.38 2367
6775.15 2366
6775.93 2308
6776.71 2194
6777.48 2173
6778.26 2147
6779.04 2260
6779.82 2190
6780.59 2141
6781.37 2185
6782.15 2180
6782.92 2093
6783.70 2119
6784.48 2172
6785.26 2143
6786.03 2251
6786.81 2183
6787.59 2157
6788.37 2042
6789.14 2043
6789.92 1971
6790.70 1899
6791.48 1986
6792.25 1961
6793.03 1917
6793.81 1855
6794.59 1851
6795.37 1879
6796.14 1767
6796.92 1843
6797.70 1802
6798.48 1795
6799.26 1854
6800.04 1774
6800.81 1850
6801.59 1833
6802.37 1829
6803.15 1895
6803.93 1889
6804.71 2036
6805.48 2032
6806.26 2090
6807.04 2034
6807.82 2017
6808.60 2022
6809.38 2050
6810.16 1951
6810.94 1856
6811.71 1842
6812.49 1857
6813.27 1909
6814.05 1929
6814.83 1945
6815.61 1960
6816.39 1950
6817.17 1783
6817.95 1861
6818.73 1816
6819.51 1882
6820.29 1810
6821.07 1820
6821.84 1829
6822.62 1834
6823.40 1834
6824.18 1913
6824.96 1852
6825.74 1824
6826.52 1879
6827.30 1793
6828.08 1732
6828.86 1848
6829.64 1862
6830.42 1798
6831.20 1771
6831.98 1751
6832.76 1647
6833.54 1675
6834.32 1801
6835.10 1831
6835.88 1993
6836.66 2288
6837.44 2460
6838.22 2656
6839.01 2926
6839.79 3125
6840.57 3106
6841.35 2983
6842.13 2831
6842.91 2630
6843.69 2503
6844.47 2281
6845.25 2226
6846.03 2055
6846.81 2136
6847.59 2191
6848.37 2349
6849.16 2567
6849.94 2807
6850.72 2895
6851.50 3048
6852.28 3127
6853.06 3120
6853.84 3021
6854.62 2803
6855.41 2605
6856.19 2498
6856.97 2258
6857.75 2165
6858.53 2181
6859.31 2141
6860.10 2100
6860.88 1975
6861.66 1995
6862.44 2021
6863.22 1991
6864.00 2014
6864.79 1970
6865.57 2109
6866.35 2049
6867.13 2093
6867.91 2155
6868.70 2168
6869.48 2147
6870.26 2117
6871.04 2200
6871.83 2154
6872.61 2231
6873.39 2252
6874.17 2275
6874.96 2335
6875.74 2377
6876.52 2437
6877.30 2517
6878.09 2594
6878.87 2770
6879.65 2993
6880.43 3351
6881.22 3771
6882.00 4104
6882.78 4447
6883.57 4554
6884.35 4369
6885.13 4263
6885.92 4242
6886.70 4376
6887.48 4644
6888.27 4999
6889.05 5225
6889.83 5308
6890.62 5267
6891.40 4837
6892.18 4442
6892.97 3991
6893.75 3656
6894.53 3351
6895.32 3085
6896.10 2903
6896.88 2861
6897.67 2696
6898.45 2699
6899.24 2764
6900.02 2647
6900.80 2624
6901.59 2655
6902.37 2661
6903.16 2626
6903.94 2628
6904.73 2497
6905.51 2426
6906.29 2524
6907.08 2440
6907.86 2411
6908.65 2504
6909.43 2484
6910.22 2364
6911.00 2189
6911.79 2155
6912.57 2174
6913.35 2159
6914.14 2158
6914.92 2088
6915.71 2142
6916.49 2107
6917.28 2099
6918.06 2068
6918.85 2014
6919.63 2162
6920.42 2138
6921.20 2149
6921.99 2135
6922.78 2094
6923.56 2102
6924.35 2120
6925.13 2123
6925.92 2193
6926.70 2251
6927.49 2276
6928.27 2213
6929.06 2202
6929.84 2243
6930.63 2209
6931.42 2241
6932.20 2207
6932.99 2167
6933.77 2224
6934.56 2221
6935.35 2299
6936.13 2353
6936.92 2348
6937.70 2353
6938.49 2480
6939.28 2484
6940.06 2626
6940.85 2937
6941.63 3175
6942.42 3161
6943.21 3265
6943.99 3520
6944.78 3364
6945.57 3463
6946.35 3603
6947.14 3699
6947.93 3913
6948.71 4075
6949.50 4156
6950.29 4172
6951.07 4003
6951.86 3756
6952.65 3533
6953.44 3343
6954.22 3244
6955.01 3198
6955.80 3126
6956.58 3051
6957.37 2972
6958.16 3001
6958.95 3030
6959.73 3077
6960.52 2945
6961.31 2970
6962.09 3051
6962.88 3177
6963.67 3112
6964.46 3262
6965.25 3405
6966.03 3487
6966.82 3644
6967.61 3734
6968.40 3983
6969.18 4219
6969.97 4434
6970.76 4475
6971.55 4477
6972.34 4403
6973.12 4371
6973.91 4233
6974.70 4102
6975.49 4067
6976.28 4007
6977.07 4177
6977.85 4332
6978.64 4291
6979.43 4653
6980.22 4995
6981.01 5647
6981.80 6599
6982.59 8141
6983.37 10455
6984.16 13218
6984.95 15921
6985.74 18277
6986.53 20119
6987.32 20297
6988.11 19439
6988.90 17981
6989.69 15833
6990.47 13439
6991.26 11485
6992.05 9537
6992.84 7634
6993.63 6385
6994.42 5504
6995.21 4754
6996.00 4208
6996.79 3922
6997.58 3481
6998.37 3306
6999.16 3141
6999.95 3081
7000.74 3028
7001.53 3038
7002.32 2972
7003.11 3017
7003.90 2915
7004.69 2739
7005.48 2716
7006.27 2495
7007.06 2364
7007.85 2256
7008.64 2247
7009.43 2247
7010.22 2267
7011.01 2379
7011.80 2507
7012.59 2609
7013.38 2632
7014.17 2646
7014.96 2756
7015.75 2719
7016.54 2704
7017.33 2619
7018.12 2599
7018.91 2670
7019.70 2630
7020.49 2805
7021.28 2938
7022.07 3071
7022.87 3260
7023.66 3418
7024.45 3489
7025.24 3475
7026.03 3478
7026.82 3408
7027.61 3396
7028.40 3169
7029.19 3211
7029.99 2988
7030.78 2917
7031.57 2783
7032.36 2753
7033.15 2730
7033.94 2780
7034.74 2858
7035.53 2960
7036.32 3083
7037.11 3328
7037.90 3361
7038.69 3459
7039.49 3512
7040.28 3371
7041.07 3170
7041.86 3218
7042.65 3244
7043.45 3419
7044.24 3283
7045.03 3207
7045.82 3261
7046.61 3232
7047.41 3252
7048.20 3438
7048.99 3573
7049.78 3762
7050.58 4035
7051.37 4244
7052.16 4297
7052.95 4140
7053.75 3825
7054.54 3693
7055.33 3622
7056.13 3338
7056.92 3205
7057.71 3280
7058.50 3280
7059.30 3285
7060.09 3324
7060.88 3255
7061.68 3193
7062.47 3076
7063.26 3036
7064.06 3013
7064.85 2781
7065.64 2715
7066.44 2769
7067.23 2660
7068.02 2595
7068.82 2536
7069.61 2431
7070.40 2506
7071.20 2490
7071.99 2465
7072.78 2372
7073.58 2423
7074.37 2398
7075.17 2237
7075.96 2207
7076.75 2166
7077.55 2202
7078.34 2238
7079.14 2190
7079.93 2256
7080.72 2245
7081.52 2242
7082.31 2186
7083.11 2168
7083.90 2142
7084.70 2108
7085.49 2084
7086.28 2100
7087.08 2115
7087.87 2107
7088.67 2150
7089.46 2201
7090.26 2082
7091.05 2027
7091.85 1913
7092.64 1966
7093.44 2007
7094.23 1952
7095.03 1856
7095.82 1856
7096.62 1832
7097.41 1872
7098.21 1767
7099.00 1824
7099.80 1818
7100.59 1853
7101.39 1912
7102.18 1876
7102.98 1745
7103.77 1798
7104.57 1788
7105.37 1712
7106.16 1632
7106.96 1624
7107.75 1615
7108.55 1660
7109.34 1618
7110.14 1655
7110.94 1619
7111.73 1548
7112.53 1514
7113.32 1617
7114.12 1643
7114.92 1594
7115.71 1611
7116.51 1578
7117.30 1643
7118.10 1575
7118.90 1537
7119.69 1562
7120.49 1640
7121.29 1625
7122.08 1545
7122.88 1631
7123.68 1608
7124.47 1601
7125.27 1625
7126.07 1549
7126.86 1583
7127.66 1601
7128.46 1633
7129.25 1663
7130.05 1683
7130.85 1741
7131.64 1763
7132.44 1860
7133.24 1774
7134.04 1691
7134.83 1647
7135.63 1583
7136.43 1554
7137.23 1526
7138.02 1517
7138.82 1463
7139.62 1475
7140.42 1401
7141.21 1330
7142.01 1356
7142.81 1373
7143.61 1404
7144.40 1382
7145.20 1363
7146.00 1331
7146.80 1363
7147.59 1385
7148.39 1298
7149.19 1272
7149.99 1283
7150.79 1304
7151.59 1299
7152.38 1224
7153.18 1274
7153.98 1271
7154.78 1290
7155.58 1337
7156.38 1354
7157.17 1334
7157.97 1430
7158.77 1338
7159.57 1371
7160.37 1393
7161.17 1319
7161.97 1306
7162.76 1241
7163.56 1249
7164.36 1198
7165.16 1273
7165.96 1263
7166.76 1248
7167.56 1247
7168.36 1147
7169.16 1214
7169.96 1200
7170.75 1195
7171.55 1159
7172.35 1192
7173.15 1235
7173.95 1228
7174.75 1180
7175.55 1155
7176.35 1141
7177.15 1156
7177.95 1131
7178.75 1113
7179.55 1091
7180.35 1113
7181.15 1122
7181.95 1162
7182.75 1144
7183.55 1078
7184.35 1094
7185.15 1209
7185.95 1153
7186.75 1107
7187.55 1138
7188.35 1110
7189.15 1110
7189.95 1017
7190.75 1040
7191.55 1018
7192.35 1056
7193.15 1035
7193.95 1008
7194.75 1048
7195.55 1038
7196.35 1065
7197.15 1091
7197.95 1081
7198.76 1128
7199.56 1115
7200.36 1061
7201.16 1100
7201.96 1061
7202.76 1077
7203.56 1081
7204.36 1136
7205.16 1070
7205.96 1142
7206.77 1148
7207.57 1070
7208.37 1049
7209.17 1159
7209.97 1115
7210.77 1194
7211.57 1215
7212.38 1202
7213.18 1235
7213.98 1211
7214.78 1255
7215.58 1168
7216.38 1161
7217.19 1175
7217.99 1148
7218.79 1195
7219.59 1323
7220.39 1328
7221.20 1274
7222.00 1239
7222.80 1241
7223.60 1194
7224.40 1146
7225.21 1158
7226.01 1211
7226.81 1210
7227.61 1120
7228.42 1134
7229.22 1193
7230.02 1185
7230.82 1146
7231.63 1106
7232.43 1144
7233.23 1158
7234.03 1167
7234.84 1279
7235.64 1374
7236.44 1420
7237.25 1465
7238.05 1421
7238.85 1438
7239.65 1407
7240.46 1352
7241.26 1365
7242.06 1264
7242.87 1201
7243.67 1154
7244.47 1157
7245.28 1192
7246.08 1126
7246.88 1156
7247.69 1181
7248.49 1145
7249.30 1179
7250.10 1171
7250.90 1152
7251.71 1157
7252.51 1153
7253.31 1156
7254.12 1184
7254.92 1129
7255.73 1175
7256.53 1244
7257.33 1214
7258.14 1138
7258.94 1136
7259.75 1160
7260.55 1143
7261.35 1032
7262.16 1033
7262.96 1077
7263.77 1069
7264.57 1118
7265.38 1132
7266.18 1124
7266.99 1128
7267.79 1120
7268.59 1087
7269.40 1092
7270.20 1113
7271.01 1102
7271.81 1127
7272.62 1096
7273.42 1148
7274.23 1129
7275.03 1198
7275.84 1160
7276.64 1110
7277.45 1169
7278.25 1226
7279.06 1238
7279.86 1266
7280.67 1281
7281.48 1317
7282.28 1474
7283.09 1651
7283.89 1821
7284.70 1959
7285.50 1950
7286.31 1977
7287.11 1957
7287.92 1840
7288.73 1677
7289.53 1616
7290.34 1523
7291.14 1439
7291.95 1348
7292.76 1297
7293.56 1250
7294.37 1311
7295.17 1310
7295.98 1271
7296.79 1269
7297.59 1278
7298.40 1334
7299.21 1332
7300.01 1341
7300.82 1318
7301.62 1391
7302.43 1341
7303.24 1350
7304.04 1394
7304.85 1393
7305.66 1392
7306.46 1299
7307.27 1394
7308.08 1453
7308.89 1518
7309.69 1463
7310.50 1582
7311.31 1628
7312.11 1584
7312.92 1674
7313.73 1724
7314.53 1705
7315.34 1750
7316.15 1939
7316.96 2210
7317.76 2646
7318.57 3025
7319.38 3451
7320.19 3565
7320.99 3612
7321.80 3426
7322.61 3126
7323.42 2790
7324.22 2556
7325.03 2260
7325.84 2122
7326.65 1927
7327.46 1794
7328.26 1847
7329.07 1670
7329.88 1636
7330.69 1573
7331.50 1617
7332.30 1594
7333.11 1613
7333.92 1629
7334.73 1550
7335.54 1533
7336.35 1543
7337.15 1568
7337.96 1634
7338.77 1614
7339.58 1558
7340.39 1612
7341.20 1582
7342.01 1530
7342.82 1479
7343.62 1495
7344.43 1377
7345.24 1349
7346.05 1304
7346.86 1329
7347.67 1262
7348.48 1295
7349.29 1267
7350.10 1295
7350.91 1302
7351.71 1318
7352.52 1200
7353.33 1227
7354.14 1273
7354.95 1226
7355.76 1256
7356.57 1241
7357.38 1277
7358.19 1276
7359.00 1274
7359.81 1357
7360.62 1334
7361.43 1402
7362.24 1401
7363.05 1382
7363.86 1343
7364.67 1309
7365.48 1314
7366.29 1268
7367.10 1250
7367.91 1258
7368.72 1222
7369.53 1237
7370.34 1207
7371.15 1189
7371.96 1184
7372.77 1121
7373.58 1150
7374.39 1125
7375.20 1131
7376.01 1084
7376.82 1103
7377.63 1154
7378.45 1186
7379.26 1258
7380.07 1245
7380.88 1361
7381.69 1432
7382.50 1412
7383.31 1382
7384.12 1339
7384.93 1363
7385.74 1286
7386.56 1252
7387.37 1135
7388.18 1118
7388.99 1143
7389.80 1119
7390.61 1047
7391.42 1086
7392.24 1163
7393.05 1075
7393.86 990
7394.67 1074
7395.48 1070
7396.29 1070
7397.10 1006
7397.92 1026
7398.73 1061
7399.54 985
7400.35 1010
7401.16 1069
7401.98 1059
7402.79 1052
7403.60 1020
7404.41 1000
7405.23 999
7406.04 980
7406.85 995
7407.66 1015
7408.47 996
7409.29 955
7410.10 982
7410.91 980
7411.72 964
7412.54 945
7413.35 944
7414.16 966
7414.98 924
7415.79 923
7416.60 922
7417.41 903
7418.23 938
7419.04 859
7419.85 893
7420.67 869
7421.48 865
7422.29 910
7423.11 899
7423.92 906
7424.73 895
7425.54 869
7426.36 890
7427.17 880
7427.99 884
7428.80 899
7429.61 828
7430.43 907
7431.24 886
7432.05 917
7432.87 929
7433.68 930
7434.49 932
7435.31 945
7436.12 933
7436.94 936
7437.75 877
7438.56 885
7439.38 902
7440.19 937
7441.01 960
7441.82 958
7442.64 980
7443.45 933
7444.26 938
7445.08 884
7445.89 850
7446.71 887
7447.52 851
7448.34 852
7449.15 876
7449.97 928
7450.78 918
7451.59 881
7452.41 863
7453.22 941
7454.04 901
7454.85 912
7455.67 917
7456.48 874
7457.30 874
7458.11 892
7458.93 932
7459.74 925
7460.56 915
7461.38 923
7462.19 913
7463.01 901
7463.82 906
7464.64 914
7465.45 938
7466.27 897
7467.08 909
7467.90 968
7468.72 958
7469.53 904
7470.35 950
7471.16 1008
7471.98 1037
7472.79 1118
7473.61 1071
7474.43 1034
7475.24 1080
7476.06 1112
7476.87 1106
7477.69 1075
7478.51 1022
7479.32 1012
7480.14 1036
7480.96 1037
7481.77 1081
7482.59 1066
7483.41 1001
7484.22 977
7485.04 1009
7485.85 1050
7486.67 1008
7487.49 1047
7488.31 997
7489.12 987
7489.94 951
7490.76 943
7491.57 985
7492.39 969
7493.21 967
7494.02 947
7494.84 960
7495.66 951
7496.48 996
7497.29 964
7498.11 993
7498.93 1004
7499.74 986
7500.56 936
7501.38 959
7502.20 986
7503.01 961
7503.83 1023
7504.65 1049
7505.47 1053
7506.29 1034
7507.10 970
7507.92 986
7508.74 960
7509.56 953
7510.37 935
7511.19 979
7512.01 946
7512.83 917
7513.65 957
7514.47 899
7515.28 965
7516.10 907
7516.92 894
7517.74 908
7518.56 947
7519.38 940
7520.19 936
7521.01 956
7521.83 969
7522.65 973
7523.47 915
7524.29 951
7525.11 925
7525.92 950
7526.74 902
7527.56 945
7528.38 908
7529.20 943
7530.02 938
7530.84 921
7531.66 987
7532.48 960
7533.30 1031
7534.12 993
7534.93 927
7535.75 925
7536.57 878
7537.39 874
7538.21 960
7539.03 973
7539.85 928
7540.67 956
7541.49 963
7542.31 995
7543.13 998
7543.95 989
7544.77 967
7545.59 998
7546.41 984
7547.23 923
7548.05 913
7548.87 974
7549.69 974
7550.51 938
7551.33 943
7552.15 960
7552.97 931
7553.79 961
7554.61 977
7555.43 1016
7556.25 945
7557.07 927
7557.89 975
7558.71 979
7559.53 1019
7560.36 1067
7561.18 1083
7562.00 1088
7562.82 1037
7563.64 987
7564.46 1026
7565.28 1050
7566.10 1091
7566.92 1041
7567.74 1031
7568.56 1082
7569.39 1005
7570.21 1003
7571.03 1075
7571.85 1005
7572.67 1039
7573.49 1073
7574.31 1090
7575.14 1143
7575.96 1054
7576.78 1117
7577.60 1128
7578.42 1098
7579.24 1076
7580.06 1100
7580.89 1130
7581.71 1110
7582.53 1150
7583.35 1158
7584.17 1204
7585.00 1218
7585.82 1252
7586.64 1256
7587.46 1292
7588.29 1282
7589.11 1325
7589.93 1351
7590.75 1309
7591.57 1405
7592.40 1357
7593.22 1357
7594.04 1450
7594.86 1471
7595.69 1431
7596.51 1498
7597.33 1549
7598.15 1526
7598.98 1624
7599.80 1553
7600.62 1558
7601.45 1626
7602.27 1686
7603.09 1814
7603.92 1777
7604.74 1824
7605.56 1941
7606.38 1932
7607.21 1912
7608.03 1919
7608.85 1936
7609.68 1873
7610.50 1836
7611.32 1805
7612.15 1686
7612.97 1712
7613.80 1775
7614.62 1826
7615.44 1886
7616.27 2118
7617.09 2199
7617.91 2435
7618.74 2469
7619.56 2460
7620.39 2543
7621.21 2469
7622.03 2407
7622.86 2282
7623.68 2231
7624.51 2246
7625.33 2099
7626.15 2171
7626.98 2157
7627.80 2170
7628.63 2125
7629.45 2133
7630.28 2158
7631.10 2265
7631.93 2286
7632.75 2390
7633.58 2398
7634.40 2267
7635.22 2262
7636.05 2121
7636.87 2076
7637.70 1984
7638.52 1864
7639.35 1735
7640.17 1599
7641.00 1552
7641.82 1624
7642.65 1540
7643.47 1605
7644.30 1666
7645.13 1807
7645.95 1800
7646.78 1913
7647.60 1820
7648.43 1769
7649.25 1783
7650.08 1718
7650.90 1722
7651.73 1611
7652.55 1597
7653.38 1501
7654.21 1439
7655.03 1438
7655.86 1354
7656.68 1307
7657.51 1294
7658.34 1291
7659.16 1213
7659.99 1214
7660.81 1157
7661.64 1145
7662.47 1154
7663.29 1183
7664.12 1138
7664.95 1187
7665.77 1269
7666.60 1258
7667.42 1237
7668.25 1245
7669.08 1321
7669.90 1217
7670.73 1229
7671.56 1235
7672.38 1183
7673.21 1212
7674.04 1194
7674.87 1237
7675.69 1171
7676.52 1218
7677.35 1268
7678.17 1267
7679.00 1257
7679.83 1153
7680.65 1189
7681.48 1264
7682.31 1340
7683.14 1477
7683.96 1558
7684.79 1693
7685.62 1740
7686.45 1704
7687.27 1688
7688.10 1722
7688.93 1644
7689.76 1495
7690.58 1388
7691.41 1384
7692.24 1332
7693.07 1295
7693.90 1243
7694.72 1288
7695.55 1286
7696.38 1342
7697.21 1396
7698.04 1518
7698.86 1597
7699.69 1608
7700.52 1657
7701.35 1628
7702.18 1473
7703.01 1425
7703.83 1479
7704.66 1409
7705.49 1306
7706.32 1275
7707.15 1271
7707.98 1234
7708.81 1106
7709.63 1127
7710.46 1100
7711.29 1070
7712.12 1138
7712.95 1125
7713.78 1092
7714.61 1084
7715.44 1088
7716.27 1110
7717.10 1083
7717.93 1140
7718.75 1055
7719.58 1043
7720.41 1084
7721.24 1072
7722.07 1023
7722.90 970
7723.73 951
7724.56 1046
7725.39 1019
7726.22 999
7727.05 1029
7727.88 1089
7728.71 1050
7729.54 1065
7730.37 1086
7731.20 1095
7732.03 1067
7732.86 1060
7733.69 1052
7734.52 1021
7735.35 972
7736.18 1002
7737.01 921
7737.84 881
7738.67 949
7739.50 898
7740.33 914
7741.16 922
7741.99 884
7742.82 865
7743.65 968
7744.48 920
7745.31 979
7746.14 985
7746.98 990
7747.81 1055
7748.64 1007
7749.47 1038
7750.30 1053
7751.13 1048
7751.96 1032
7752.79 968
7753.62 979
7754.45 950
7755.29 951
7756.12 945
7756.95 913
7757.78 889
7758.61 893
7759.44 901
7760.27 883
7761.11 866
7761.94 840
7762.77 835
7763.60 859
7764.43 872
7765.26 886
7766.10 898
7766.93 853
7767.76 886
7768.59 879
7769.42 865
7770.26 868
7771.09 830
7771.92 857
7772.75 886
7773.58 913
7774.42 884
7775.25 915
7776.08 883
7776.91 875
7777.75 917
7778.58 933
7779.41 919
7780.24 924
7781.08 936
7781.91 964
7782.74 921
7783.57 910
7784.41 890
7785.24 935
7786.07 922
7786.91 901
7787.74 945
7788.57 913
7789.40 927
7790.24 923
7791.07 962
7791.90 976
7792.74 955
7793.57 938
7794.40 981
7795.24 954
7796.07 986
7796.90 954
7797.74 1027
7798.57 994
7799.40 994
7800.24 1037
7801.07 1073
7801.91 1035
7802.74 1027
7803.57 1072
7804.41 1110
7805.24 1097
7806.07 1080
7806.91 1082
7807.74 1127
7808.58 1162
7809.41 1171
7810.25 1179
7811.08 1220
7811.91 1266
7812.75 1435
7813.58 1452
7814.42 1476
7815.25 1445
7816.09 1474
7816.92 1522
7817.75 1464
7818.59 1430
7819.42 1473
7820.26 1417
7821.09 1505
7821.93 1572
7822.76 1535
7823.60 1572
7824.43 1651
7825.27 1656
7826.10 1613
7826.94 1553
7827.77 1523
7828.61 1561
7829.44 1505
7830.28 1505
7831.11 1497
7831.95 1548
7832.78 1614
7833.62 1774
7834.46 1912
7835.29 1949
7836.13 1894
7836.96 1794
7837.80 1651
7838.63 1640
7839.47 1571
7840.31 1472
7841.14 1433
7841.98 1338
7842.81 1258
7843.65 1235
7844.48 1240
7845.32 1269
7846.16 1257
7846.99 1243
7847.83 1238
7848.67 1211
7849.50 1162
7850.34 1129
7851.17 1189
7852.01 1208
7852.85 1222
7853.68 1221
7854.52 1220
7855.36 1236
7856.19 1171
7857.03 1145
7857.87 1168
7858.70 1256
7859.54 1242
7860.38 1269
7861.21 1249
7862.05 1233
7862.89 1200
7863.72 1204
7864.56 1148
7865.40 1195
7866.24 1204
7867.07 1216
7867.91 1167
7868.75 1246
7869.59 1263
7870.42 1287
7871.26 1316
7872.10 1288
7872.94 1353
7873.77 1466
7874.61 1487
7875.45 1479
7876.29 1622
7877.12 1777
7877.96 1853
7878.80 1925
7879.64 2060
7880.47 2008
7881.31 1878
7882.15 1962
7882.99 1905
7883.83 1824
7884.66 1809
7885.50 1636
7886.34 1597
7887.18 1558
7888.02 1438
7888.86 1503
7889.69 1457
7890.53 1536
7891.37 1586
7892.21 1658
7893.05 1672
7893.89 1618
7894.73 1609
7895.56 1553
7896.40 1478
7897.24 1432
7898.08 1437
7898.92 1395
7899.76 1358
7900.60 1302
7901.44 1317
7902.28 1247
7903.12 1225
7903.95 1294
7904.79 1276
7905.63 1244
7906.47 1157
7907.31 1192
7908.15 1254
7908.99 1170
7909.83 1188
7910.67 1193
7911.51 1201
7912.35 1178
7913.19 1206
7914.03 1258
7914.87 1323
7915.71 1332
7916.55 1411
7917.39 1415
7918.23 1462
7919.07 1560
7919.91 1456
7920.75 1489
7921.59 1443
7922.43 1337
7923.27 1293
7924.11 1267
7924.95 1280
7925.79 1256
7926.63 1124
7927.47 1084
7928.31 1011
7929.15 1063
7929.99 1019
7930.83 1075
7931.67 1088
7932.51 1118
7933.35 1171
7934.19 1123
7935.04 1107
7935.88 1146
7936.72 1085
7937.56 1028
7938.40 1104
7939.24 1112
7940.08 1088
7940.92 1096
7941.76 1079
7942.60 1094
7943.45 1142
7944.29 1186
7945.13 1119
7945.97 1183
7946.81 1159
7947.65 1226
7948.49 1212
7949.34 1224
7950.18 1300
7951.02 1315
7951.86 1365
7952.70 1464
7953.54 1493
7954.39 1563
7955.23 1538
7956.07 1670
7956.91 1746
7957.75 1706
7958.60 1733
7959.44 1718
7960.28 1689
7961.12 1689
7961.96 1661
7962.81 1562
7963.65 1664
7964.49 1686
7965.33 1818
7966.18 1940
7967.02 2101
7967.86 2366
7968.70 2493
7969.55 2466
7970.39 2365
7971.23 2237
7972.08 2019
7972.92 1876
7973.76 1759
7974.60 1638
7975.45 1611
7976.29 1500
7977.13 1433
7977.98 1362
7978.82 1293
7979.66 1269
7980.51 1243
7981.35 1264
7982.19 1171
7983.04 1225
7983.88 1195
7984.72 1184
7985.57 1172
7986.41 1179
7987.25 1201
7988.10 1169
7988.94 1197
7989.78 1168
7990.63 1110
7991.47 1055
7992.32 1069
7993.16 960
7994.00 986
7994.85 987
7995.69 980
7996.54 956
7997.38 952
7998.22 922
7999.07 976
7999.91 928
8000.76 915
8001.60 931
8002.45 897
8003.29 927
8004.13 892
8004.98 919
8005.82 848
8006.67 852
8007.51 856
8008.36 820
8009.20 840
8010.05 831
8010.89 790
8011.74 809
8012.58 784
8013.43 752
8014.27 759
8015.12 743
8015.96 768
8016.81 801
8017.65 838
8018.50 819
8019.34 753
8020.19 766
8021.03 791
8021.88 778
8022.72 755
8023.57 777
8024.41 786
8025.26 795
8026.11 786
8026.95 752
8027.80 789
8028.64 783
8029.49 734
8030.33 775
8031.18 779
8032.03 809
8032.87 783
8033.72 778
8034.56 789
8035.41 770
8036.26 776
8037.10 794
8037.95 798
8038.80 772
8039.64 818
8040.49 798
8041.34 812
8042.18 798
8043.03 775
8043.87 735
8044.72 798
8045.57 767
8046.41 766
8047.26 784
8048.11 815
8048.96 790
8049.80 749
8050.65 759
8051.50 814
8052.34 796
8053.19 753
8054.04 778
8054.88 753
8055.73 762
8056.58 747
8057.43 743
8058.27 726
8059.12 717
8059.97 704
8060.82 718
8061.66 724
8062.51 684
8063.36 709
8064.21 694
8065.05 715
8065.90 664
8066.75 627
8067.60 660
8068.44 691
8069.29 650
8070.14 648
8070.99 625
8071.84 615
8072.68 635
8073.53 658
8074.38 658
8075.23 655
8076.08 653
8076.93 654
8077.77 698
8078.62 676
8079.47 613
8080.32 672
8081.17 636
8082.02 723
8082.87 716
8083.71 677
8084.56 683
8085.41 672
8086.26 708
8087.11 715
8087.96 731
8088.81 700
8089.66 703
8090.51 669
8091.35 674
8092.20 683
8093.05 695
8093.90 684
8094.75 656
8095.60 656
8096.45 651
8097.30 619
8098.15 625
8099.00 663
8099.85 652
8100.70 661
8101.55 659
8102.40 695
8103.25 672
8104.10 667
8104.95 679
8105.80 667
8106.65 644
8107.50 643
8108.35 648
8109.20 635
8110.05 685
8110.90 671
8111.75 690
8112.60 681
8113.45 629
8114.30 665
8115.15 616
8116.00 631
8116.85 673
8117.70 641
8118.55 660
8119.40 671
8120.25 683
8121.10 676
8121.95 739
8122.80 730
8123.65 690
8124.50 737
8125.35 684
8126.20 721
8127.06 735
8127.91 725
8128.76 726
8129.61 781
8130.46 772
8131.31 795
8132.16 858
8133.01 856
8133.86 831
8134.72 789
8135.57 812
8136.42 790
8137.27 760
8138.12 779
8138.97 774
8139.83 754
8140.68 744
8141.53 702
8142.38 709
8143.23 743
8144.08 741
8144.94 745
8145.79 780
8146.64 757
8147.49 780
8148.34 772
8149.20 767
8150.05 768
8150.90 756
8151.75 759
8152.60 823
8153.46 879
8154.31 866
8155.16 926
8156.01 946
8156.87 930
8157.72 889
8158.57 912
8159.42 824
8160.28 788
8161.13 774
8161.98 762
8162.84 782
8163.69 665
8164.54 713
8165.39 703
8166.25 716
8167.10 703
8167.95 680
8168.81 657
8169.66 700
8170.51 726
8171.37 721
8172.22 729
8173.07 655
8173.93 664
8174.78 721
8175.63 667
8176.49 697
8177.34 644
8178.19 611
8179.05 641
8179.90 636
8180.76 674
8181.61 647
8182.46 638
8183.32 585
8184.17 639
8185.02 629
8185.88 635
8186.73 615
8187.59 646
8188.44 592
8189.30 582
8190.15 598
8191.00 592
8191.86 553
8192.71 556
8193.57 573
8194.42 557
8195.28 571
8196.13 624
8196.99 628
8197.84 609
8198.69 609
8199.55 589
8200.40 582
8201.26 592
8202.11 578
8202.97 552
8203.82 561
8204.68 547
8205.53 576
8206.39 608
8207.24 616
8208.10 603
8208.95 576
8209.81 607
8210.67 548
8211.52 579
8212.38 588
8213.23 594
8214.09 590
8214.94 649
8215.80 613
8216.65 621
8217.51 650
8218.37 670
8219.22 650
8220.08 607
8220.93 646
8221.79 618
8222.64 638
8223.50 624
8224.36 647
8225.21 644
8226.07 633
8226.92 611
8227.78 568
8228.64 569
8229.49 624
8230.35 569
8231.21 585
8232.06 609
8232.92 573
8233.78 597
8234.63 605
8235.49 604
8236.35 575
8237.20 583
8238.06 539
8238.92 559
8239.77 551
8240.63 558
8241.49 582
8242.34 606
8243.20 540
8244.06 572
8244.91 603
8245.77 597
8246.63 551
8247.49 588
8248.34 610
8249.20 594
8250.06 618
8250.92 589
8251.77 590
8252.63 603
8253.49 653
8254.35 603
8255.20 603
8256.06 589
8256.92 621
8257.78 620
8258.63 607
8259.49 600
8260.35 593
8261.21 633
8262.07 642
8262.92 605
8263.78 631
8264.64 602
8265.50 575
8266.36 591
8267.22 595
8268.07 627
8268.93 657
8269.79 681
8270.65 705
8271.51 663
8272.37 718
8273.22 729
8274.08 720
8274.94 751
8275.80 750
8276.66 800
8277.52 858
8278.38 900
8279.24 970
8280.09 1007
8280.95 966
8281.81 941
8282.67 932
8283.53 908
8284.39 874
8285.25 797
8286.11 796
8286.97 781
8287.83 819
8288.69 788
8289.55 773
8290.41 810
8291.26 818
8292.12 847
8292.98 878
8293.84 938
8294.70 880
8295.56 880
8296.42 834
8297.28 820
8298.14 810
8299.00 826
8299.86 795
8300.72 739
8301.58 757
8302.44 767
8303.30 716
8304.16 704
8305.02 716
8305.88 714
8306.74 737
8307.60 665
8308.46 653
8309.33 674
8310.19 637
8311.05 660
8311.91 676
8312.77 644
8313.63 645
8314.49 708
8315.35 734
8316.21 653
8317.07 625
8317.93 655
8318.79 619
8319.65 632
8320.52 589
8321.38 648
8322.24 639
8323.10 590
8323.96 608
8324.82 661
8325.68 609
8326.54 658
8327.41 663
8328.27 648
8329.13 632
8329.99 598
8330.85 597
8331.71 593
8332.57 589
8333.44 587
8334.30 602
8335.16 614
8336.02 637
8336.88 630
8337.75 587
8338.61 608
8339.47 569
8340.33 587
8341.19 604
8342.06 571
8342.92 627
8343.78 603
8344.64 612
8345.50 668
8346.37 634
8347.23 607
8348.09 622
8348.95 604
8349.82 604
8350.68 647
8351.54 660
8352.40 684
8353.27 689
8354.13 639
8354.99 634
8355.86 609
8356.72 629
8357.58 641
8358.45 629
8359.31 603
8360.17 596
8361.03 610
8361.90 614
8362.76 617
8363.62 649
8364.49 608
8365.35 602
8366.21 651
8367.08 606
8367.94 643
8368.80 591
8369.67 544
8370.53 585
8371.40 623
8372.26 611
8373.12 611
8373.99 644
8374.85 621
8375.71 583
8376.58 597
8377.44 593
8378.31 630
8379.17 598
8380.03 598
8380.90 615
8381.76 627
8382.63 625
8383.49 622
8384.36 650
8385.22 629
8386.08 646
8386.95 640
8387.81 634
8388.68 626
8389.54 670
8390.41 630
8391.27 639
8392.14 639
8393.00 580
8393.87 603
8394.73 630
8395.60 634
8396.46 607
8397.33 628
8398.19 639
8399.06 657
8399.92 633
8400.79 638
8401.65 642
8402.52 664
8403.38 656
8404.25 659
8405.11 637
8405.98 682
8406.84 681
8407.71 645
8408.58 723
8409.44 663
8410.31 702
8411.17 671
8412.04 731
8412.90 713
8413.77 715
8414.64 720
8415.50 727
8416.37 710
8417.23 701
8418.10 748
8418.97 748
8419.83 737
8420.70 759
8421.56 743
8422.43 817
8423.30 840
8424.16 782
8425.03 799
8425.90 854
8426.76 910
8427.63 888
8428.50 844
8429.36 853
8430.23 927
8431.10 914
8431.96 960
8432.83 971
8433.70 940
8434.56 1000
8435.43 986
8436.30 1016
8437.16 976
8438.03 1064
8438.90 1111
8439.77 1124
8440.63 1210
8441.50 1269
8442.37 1320
8443.24 1394
8444.10 1421
8444.97 1391
8445.84 1423
8446.71 1506
8447.57 1497
8448.44 1475
8449.31 1432
8450.18 1474
8451.04 1513
8451.91 1535
8452.78 1561
8453.65 1808
8454.52 1926
8455.38 2125
8456.25 2361
8457.12 2479
8457.99 2473
8458.86 2461
8459.72 2352
8460.59 2263
8461.46 2039
8462.33 1847
8463.20 1747
8464.07 1698
8464.93 1531
8465.80 1430
8466.67 1375
8467.54 1390
8468.41 1240
8469.28 1210
8470.15 1219
8471.02 1247
8471.88 1250
8472.75 1176
8473.62 1179
8474.49 1072
8475.36 1129
8476.23 1117
8477.10 1153
8477.97 1154
8478.84 1181
8479.71 1261
8480.58 1249
8481.44 1312
8482.31 1254
8483.18 1255
8484.05 1256
8484.92 1244
8485.79 1241
8486.66 1128
8487.53 1165
8488.40 1124
8489.27 1112
8490.14 1088
8491.01 1057
8491.88 1114
8492.75 1144
8493.62 1148
8494.49 1148
8495.36 1144
8496.23 1121
8497.10 1148
8497.97 1145
8498.84 1090
8499.71 1059
8500.58 1064
8501.45 1086
8502.32 1020
8503.19 1061
8504.06 1051
8504.93 1035
8505.80 1035
8506.67 1072
8507.55 1080
8508.42 1083
8509.29 1045
8510.16 1123
8511.03 1084
8511.90 1096
8512.77 1124
8513.64 1109
8514.51 1136
8515.38 1156
8516.25 1103
8517.13 1118
8518.00 1051
8518.87 1092
8519.74 1142
8520.61 1146
8521.48 1233
8522.35 1211
8523.23 1357
8524.10 1509
8524.97 1602
8525.84 1692
8526.71 1767
8527.58 1781
8528.46 1734
8529.33 1780
8530.20 1654
8531.07 1553
8531.94 1404
8532.81 1392
8533.69 1363
8534.56 1261
8535.43 1265
8536.30 1214
8537.18 1186
8538.05 1152
8538.92 1145
8539.79 1139
8540.66 1134
8541.54 1050
8542.41 1092
8543.28 1059
8544.15 1052
8545.03 1004
8545.90 1024
8546.77 1048
8547.64 1071
8548.52 1027
8549.39 1104
8550.26 1135
8551.14 1231
8552.01 1357
8552.88 1451
8553.76 1639
8554.63 1704
8555.50 1766
8556.37 1745
8557.25 1673
8558.12 1668
8558.99 1525
8559.87 1358
8560.74 1350
8561.61 1274
8562.49 1222
8563.36 1206
8564.24 1138
8565.11 1073
8565.98 1086
8566.86 1047
8567.73 1028
8568.60 989
8569.48 978
8570.35 993
8571.23 988
8572.10 1004
8572.97 945
8573.85 937
8574.72 937
8575.60 960
8576.47 950
8577.34 930
8578.22 912
8579.09 876
8579.97 923
8580.84 924
8581.72 952
8582.59 923
8583.47 903
8584.34 911
8585.21 973
8586.09 964
8586.96 917
8587.84 916
8588.71 945
8589.59 995
8590.46 979
8591.34 988
8592.21 1026
8593.09 1056
8593.96 1067
8594.84 1061
8595.71 1050
8596.59 1043
8597.46 1023
8598.34 1053
8599.22 1066
8600.09 1069
8600.97 1058
8601.84 1071
8602.72 1075
8603.59 1063
8604.47 1078
8605.34 1059
8606.22 1077
8607.10 1079
8607.97 1111
8608.85 1107
8609.72 1139
8610.60 1109
8611.47 1103
8612.35 1094
8613.23 1205
8614.10 1147
8614.98 1168
8615.86 1202
8616.73 1217
8617.61 1246
8618.48 1260
8619.36 1304
8620.24 1280
8621.11 1385
8621.99 1348
8622.87 1340
8623.74 1365
8624.62 1355
8625.50 1345
8626.37 1406
8627.25 1465
8628.13 1416
8629.00 1468
8629.88 1470
8630.76 1530
8631.64 1506
8632.51 1544
8633.39 1532
8634.27 1557
8635.14 1545
8636.02 1549
8636.90 1581
8637.78 1570
8638.65 1605
8639.53 1648
8640.41 1650
8641.29 1706
8642.16 1779
8643.04 1780
8643.92 1797
8644.80 1812
8645.67 1815
8646.55 1869
8647.43 1931
8648.31 1942
8649.18 1922
8650.06 1925
8650.94 2003
8651.82 2051
8652.70 2038
8653.58 2083
8654.45 2112
8655.33 2043
8656.21 2154
8657.09 2211
8657.97 2237
8658.84 2362
8659.72 2493
8660.60 2727
8661.48 2988
8662.36 3182
8663.24 3570
8664.12 3864
8664.99 4138
8665.87 4260
8666.75 4160
8667.63 4050
8668.51 3918
8669.39 3937
8670.27 3849
8671.15 3877
8672.03 3933
8672.91 4045
8673.78 4207
8674.66 4299
8675.54 4330
8676.42 4229
8677.30 4192
8678.18 3938
8679.06 3767
8679.94 3485
8680.82 3268
8681.70 2959
8682.58 2797
8683.46 2632
8684.34 2557
8685.22 2446
8686.10 2429
8686.98 2476
8687.86 2531
8688.74 2816
8689.62 3152
8690.50 3561
8691.38 3992
8692.26 4237
8693.14 4544
8694.02 4644
8694.90 4527
8695.78 4447
8696.66 4130
8697.54 3785
8698.42 3641
8699.30 3339
8700.18 3208
8701.06 3081
8701.94 3014
8702.82 3013
8703.70 2933
8704.58 2873
8705.46 2728
8706.34 2611
8707.23 2419
8708.11 2150
8708.99 2072
8709.87 2028
8710.75 1906
8711.63 1833
8712.51 1736
8713.39 1676
8714.27 1607
8715.16 1539
8716.04 1475
8716.92 1419
8717.80 1429
8718.68 1325
8719.56 1376
8720.44 1382
8721.33 1325
8722.21 1370
8723.09 1381
8723.97 1313
8724.85 1371
8725.73 1342
8726.62 1343
8727.50 1361
8728.38 1367
8729.26 1403
8730.14 1455
8731.03 1475
8731.91 1454
8732.79 1490
8733.67 1465
8734.55 1454
8735.44 1444
8736.32 1412
8737.20 1411
8738.08 1400
8738.97 1389
8739.85 1361
8740.73 1293
8741.61 1412
8742.50 1359
8743.38 1338
8744.26 1335
8745.14 1363
8746.03 1331
8746.91 1334
8747.79 1349
8748.68 1334
8749.56 1301
8750.44 1290
8751.33 1315
8752.21 1327
8753.09 1294
8753.97 1310
8754.86 1370
8755.74 1349
8756.62 1440
8757.51 1398
8758.39 1392
8759.28 1379
8760.16 1540
8761.04 1503
8761.93 1432
8762.81 1459
8763.69 1435
8764.58 1364
8765.46 1392
8766.34 1373
8767.23 1398
8768.11 1348
8769.00 1282
8769.88 1311
8770.76 1313
8771.65 1307
8772.53 1354
8773.42 1370
8774.30 1328
8775.19 1283
8776.07 1279
8776.95 1285
8777.84 1314
8778.72 1268
8779.61 1256
8780.49 1215
8781.38 1213
8782.26 1249
8783.15 1210
8784.03 1224
8784.92 1238
8785.80 1192
8786.69 1215
8787.57 1232
8788.46 1306
8789.34 1294
8790.23 1266
8791.11 1224
8792.00 1263
8792.88 1291
8793.77 1254
8794.65 1218
8795.54 1191
8796.42 1210
8797.31 1156
8798.19 1152
8799.08 1135
8799.96 1135
8800.85 1102
8801.74 1127
8802.62 1106
8803.51 1110
8804.39 1167
8805.28 1169
8806.16 1153
8807.05 1119
8807.94 1154
8808.82 1163
8809.71 1235
8810.59 1098
8811.48 1158
8812.37 1126
8813.25 1148
8814.14 1183
8815.03 1179
8815.91 1273
8816.80 1273
8817.68 1283
8818.57 1267
8819.46 1296
8820.34 1338
8821.23 1295
8822.12 1269
8823.00 1257
8823.89 1173
8824.78 1133
8825.66 1142
8826.55 1162
8827.44 1125
8828.33 1132
8829.21 1062
8830.10 1112
8830.99 1050
8831.87 1079
8832.76 1026
8833.65 1016
8834.54 1047
8835.42 979
8836.31 1030
8837.20 1023
8838.08 979
8838.97 1039
8839.86 935
8840.75 949
8841.64 945
8842.52 978
8843.41 957
8844.30 959
8845.19 919
8846.07 931
8846.96 929
8847.85 938
8848.74 874
8849.63 887
8850.51 837
8851.40 887
8852.29 877
8853.18 886
8854.07 815
8854.96 826
8855.84 801
8856.73 797
8857.62 820
8858.51 798
8859.40 813
8860.29 763
8861.17 790
8862.06 808
8862.95 821
8863.84 803
8864.73 803
8865.62 805
8866.51 821
8867.40 835
8868.29 821
8869.17 788
8870.06 769
8870.95 746
8871.84 701
8872.73 728
8873.62 738
8874.51 740
8875.40 715
8876.29 730
8877.18 688
8878.07 736
8878.96 741
8879.85 708
8880.74 685
8881.63 768
8882.51 783
8883.40 743
8884.29 792
8885.18 738
8886.07 758
8886.96 750
8887.85 779
8888.74 758
8889.63 736
8890.52 696
8891.41 683
8892.30 706
8893.19 712
8894.09 664
8894.98 662
8895.87 640
8896.76 669
8897.65 596
8898.54 632
8899.43 702
8900.32 673
8901.21 639
8902.10 620
8902.99 621
8903.88 600
8904.77 639
8905.66 667
8906.55 636
8907.44 605
8908.34 642
8909.23 609
8910.12 578
8911.01 638
8911.90 602
8912.79 588
8913.68 564
8914.57 607
8915.47 595
8916.36 610
8917.25 612
8918.14 598
8919.03 599
8919.92 574
8920.81 563
8921.71 596
8922.60 590
8923.49 573
8924.38 573
8925.27 577
8926.16 558
8927.06 612
8927.95 613
8928.84 591
8929.73 575
8930.62 521
8931.52 551
8932.41 574
8933.30 532
8934.19 516
8935.09 545
8935.98 544
8936.87 562
8937.76 526
8938.66 546
8939.55 533
8940.44 521
8941.33 577
8942.23 519
8943.12 539
8944.01 512
8944.90 580
8945.80 529
8946.69 530
8947.58 561
8948.48 557
8949.37 511
8950.26 516
8951.16 512
8952.05 543
8952.94 517
8953.84 513
8954.73 532
8955.62 540
8956.52 525
8957.41 516
8958.30 538
8959.20 521
8960.09 516
8960.98 543
8961.88 578
8962.77 506
8963.66 505
8964.56 522
8965.45 518
8966.35 524
8967.24 555
8968.13 527
8969.03 507
8969.92 519
8970.82 482
8971.71 517
8972.60 545
8973.50 535
8974.39 521
8975.29 523
8976.18 525
8977.08 529
8977.97 521
8978.87 506
8979.76 508
8980.65 473
8981.55 519
8982.44 550
8983.34 515
8984.23 488
8985.13 514
8986.02 504
8986.92 519
8987.81 517
8988.71 503
8989.60 543
8990.50 523
8991.39 554
8992.29 515
8993.18 493
8994.08 542
8994.97 523
8995.87 495
8996.76 507
8997.66 543
8998.56 537
8999.45 502
9000.35 477
9001.24 501
9002.14 506
9003.03 552
9003.93 534
9004.83 523
9005.72 529
9006.62 505
9007.51 497
9008.41 521
9009.31 465
9010.20 520
9011.10 495
9011.99 517
9012.89 533
9013.79 496
9014.68 546
9015.58 531
9016.48 479
9017.37 465
9018.27 488
9019.16 484
9020.06 478
9020.96 495
9021.85 509
9022.75 457
9023.65 477
9024.54 481
9025.44 468
9026.34 464
9027.24 479
9028.13 467
9029.03 505
9029.93 456
9030.82 504
9031.72 466
9032.62 465
9033.52 457
9034.41 466
9035.31 490
9036.21 471
9037.10 485
9038.00 469
9038.90 474
9039.80 481
9040.69 499
9041.59 510
9042.49 484
9043.39 462
9044.29 483
9045.18 499
9046.08 503
9046.98 481
9047.88 466
9048.78 521
9049.67 491
9050.57 550
9051.47 533
9052.37 532
9053.27 545
9054.16 538
9055.06 532
9055.96 516
9056.86 526
9057.76 555
9058.66 514
9059.55 496
9060.45 499
9061.35 564
9062.25 562
9063.15 527
9064.05 510
9064.95 517
9065.85 556
9066.74 548
9067.64 510
9068.54 505
9069.44 507
9070.34 497
9071.24 511
9072.14 534
9073.04 529
9073.94 511
9074.84 538
9075.74 526
9076.64 518
9077.53 530
9078.43 536
9079.33 544
9080.23 581
9081.13 575
9082.03 585
9082.93 555
9083.83 570
9084.73 644
9085.63 587
9086.53 566
9087.43 599
9088.33 588
9089.23 625
9090.13 675
9091.03 657
9091.93 589
9092.83 681
9093.73 670
9094.63 620
9095.53 585
9096.43 638
9097.33 632
9098.23 620
9099.13 630
9100.04 655
9100.94 620
9101.84 602
9102.74 676
9103.64 605
9104.54 584
9105.44 581
9106.34 633
9107.24 569
9108.14 558
9109.04 527
9109.94 520
9110.85 563
9111.75 564
9112.65 557
9113.55 535
9114.45 535
9115.35 523
9116.25 517
9117.15 517
9118.06 502
9118.96 521
9119.86 500
9120.76 492
9121.66 539
9122.56 535
9123.46 546
9124.37 544
9125.27 562
9126.17 532
9127.07 537
9127.97 521
9128.88 491
9129.78 491
9130.68 508
9131.58 526
9132.48 528
9133.39 521
9134.29 534
9135.19 518
9136.09 496
9137.00 480
9137.90 499
9138.80 515
9139.70 466
9140.61 493
9141.51 489
9142.41 483
9143.31 462
9144.22 479
9145.12 487
9146.02 492
9146.92 468
9147.83 507
9148.73 447
9149.63 461
9150.54 493
9151.44 487
9152.34 525
9153.25 500
9154.15 482
9155.05 470
9155.96 490
9156.86 501
9157.76 530
9158.67 484
9159.57 508
9160.47 482
9161.38 482
9162.28 477
9163.18 481
9164.09 518
9164.99 492
9165.90 510
9166.80 496
9167.70 504
9168.61 529
9169.51 533
9170.42 537
9171.32 540
9172.22 502
9173.13 565
9174.03 518
9174.94 501
9175.84 514
9176.74 504
9177.65 517
9178.55 519
9179.46 474
9180.36 494
9181.27 491
9182.17 474
9183.08 491
9183.98 531
9184.89 530
9185.79 507
9186.70 511
9187.60 502
9188.51 487
9189.41 498
9190.32 506
9191.22 539
9192.13 512
9193.03 520
9193.94 487
9194.84 512
9195.75 544
9196.65 561
9197.56 545
9198.46 581
9199.37 549
9200.27 527
9201.18 536
9202.08 556
9202.99 577
9203.90 544
9204.80 576
9205.71 624
9206.61 555
9207.52 535
9208.42 543
9209.33 524
9210.24 548
9211.14 503
9212.05 522
9212.95 489
9213.86 477
9214.77 476
9215.67 504
9216.58 485
9217.49 522
9218.39 519
9219.30 524
9220.21 498
9221.11 476
9222.02 503
9222.93 521
9223.83 527
9224.74 492
9225.65 482
9226.55 507
9227.46 502
9228.37 501
9229.27 491
9230.18 445
9231.09 465
9231.99 506
9232.90 506
9233.81 479
9234.72 496
9235.62 477
9236.53 492
9237.44 495
9238.34 464
9239.25 502
9240.16 476
9241.07 479
9241.97 489
9242.88 492
9243.79 495
9244.70 441
9245.61 466
9246.51 513
9247.42 521
9248.33 431
9249.24 474
9250.14 441
9251.05 473
9251.96 486
9252.87 473
9253.78 463
9254.69 447
9255.59 455
9256.50 474
9257.41 472
9258.32 467
9259.23 476
9260.14 447
9261.04 420
9261.95 459
9262.86 489
9263.77 459
9264.68 440
9265.59 461
9266.50 469
9267.40 460
9268.31 461
9269.22 458
9270.13 467
9271.04 484
9271.95 507
9272.86 495
9273.77 492
9274.68 487
9275.59 517
9276.49 470
9277.40 452
9278.31 482
9279.22 441
9280.13 476
9281.04 471
9281.95 445
9282.86 479
9283.77 515
9284.68 455
9285.59 447
9286.50 493
9287.41 469
9288.32 469
9289.23 488
9290.14 487
9291.05 482
9291.96 447
9292.87 469
9293.78 503
9294.69 508
9295.60 488
9296.51 518
9297.42 455
9298.33 449
9299.24 503
9300.15 521
9301.06 525
9301.97 520
9302.88 517
9303.79 542
9304.70 479
9305.61 527
9306.53 529
9307.44 567
9308.35 563
9309.26 567
9310.17 620
9311.08 586
9311.99 602
9312.90 584
9313.81 573
9314.72 585
9315.63 582
9316.55 541
9317.46 516
9318.37 482
9319.28 497
9320.19 506
9321.10 504
9322.01 507
9322.93 571
9323.84 540
9324.75 524
9325.66 529
9326.57 529
9327.48 555
9328.40 539
9329.31 492
9330.22 500
9331.13 508
9332.04 469
9332.96 472
9333.87 507
9334.78 552
9335.69 542
9336.60 556
9337.52 536
9338.43 558
9339.34 512
9340.25 548
9341.17 554
9342.08 543
9342.99 513
9343.90 544
9344.82 558
9345.73 533
9346.64 542
9347.55 510
9348.47 513
9349.38 538
9350.29 520
9351.21 541
9352.12 513
9353.03 485
9353.94 511
9354.86 472
9355.77 480
9356.68 468
9357.60 483
9358.51 515
9359.42 501
9360.34 536
9361.25 514
9362.16 530
9363.08 532
9363.99 481
9364.90 486
9365.82 480
9366.73 495
9367.65 505
9368.56 505
9369.47 531
9370.39 508
9371.30 487
9372.21 525
9373.13 526
9374.04 554
9374.96 578
9375.87 563
9376.79 531
9377.70 525
9378.61 527
9379.53 489
9380.44 514
9381.36 504
9382.27 530
9383.19 548
9384.10 521
9385.01 521
9385.93 508
9386.84 541
9387.76 540
9388.67 534
9389.59 551
9390.50 575
9391.42 550
9392.33 574
9393.25 585
9394.16 583
9395.08 531
9395.99 578
9396.91 600
9397.82 600
9398.74 588
9399.65 594
9400.57 590
9401.48 583
9402.40 609
9403.32 549
9404.23 538
9405.15 545
9406.06 522
9406.98 530
9407.89 511
9408.81 535
9409.73 526
9410.64 532
9411.56 549
9412.47 525
9413.39 480
9414.30 499
9415.22 507
9416.14 505
9417.05 560
9417.97 543
9418.89 545
9419.80 527
9420.72 540
9421.63 511
9422.55 537
9423.47 564
9424.38 530
9425.30 568
9426.22 615
9427.13 582
9428.05 577
9428.97 578
9429.88 553
9430.80 572
9431.72 585
9432.63 534
9433.55 585
9434.47 620
9435.38 612
9436.30 634
9437.22 620
9438.14 622
9439.05 616
9439.97 621
9440.89 640
9441.81 668
9442.72 709
9443.64 705
9444.56 696
9445.47 731
9446.39 723
9447.31 659
9448.23 679
9449.15 660
9450.06 681
9450.98 657
9451.90 664
9452.82 702
9453.73 760
9454.65 700
9455.57 708
9456.49 677
9457.41 664
9458.32 651
9459.24 614
9460.16 609
9461.08 615
9462.00 595
9462.92 601
9463.83 551
9464.75 637
9465.67 616
9466.59 596
9467.51 606
9468.43 624
9469.35 576
9470.26 594
9471.18 569
9472.10 599
9473.02 603
9473.94 616
9474.86 618
9475.78 582
9476.70 605
9477.62 637
9478.54 693
9479.45 682
9480.37 720
9481.29 675
9482.21 664
9483.13 686
9484.05 708
9484.97 640
9485.89 638
9486.81 622
9487.73 604
9488.65 640
9489.57 615
9490.49 655
9491.41 639
9492.33 619
9493.25 624
9494.17 640
9495.09 654
9496.01 651
9496.93 606
9497.85 642
9498.77 638
9499.69 653
9500.61 660
9501.53 645
9502.45 657
9503.37 690
9504.29 672
9505.21 627
9506.13 685
9507.05 708
9507.97 668
9508.89 662
9509.81 656
9510.73 660
9511.65 706
9512.57 712
9513.49 692
9514.42 708
9515.34 796
9516.26 844
9517.18 820
9518.10 835
9519.02 868
9519.94 961
9520.86 1004
9521.78 1026
9522.71 1093
9523.63 1079
9524.55 1080
9525.47 1009
9526.39 977
9527.31 963
9528.23 918
9529.16 868
9530.08 840
9531.00 864
9531.92 804
9532.84 794
9533.76 794
9534.69 774
9535.61 760
9536.53 743
9537.45 771
9538.37 755
9539.30 730
9540.22 730
9541.14 762
9542.06 725
9542.98 725
9543.91 740
9544.83 758
9545.75 728
9546.67 777
9547.60 739
9548.52 708
9549.44 756
9550.36 791
9551.29 805
9552.21 765
9553.13 803
9554.06 767
9554.98 807
9555.90 833
9556.82 836
9557.75 829
9558.67 841
9559.59 898
9560.52 858
9561.44 850
9562.36 876
9563.29 879
9564.21 868
9565.13 893
9566.06 894
9566.98 873
9567.90 862
9568.83 864
9569.75 875
9570.67 860
9571.60 850
9572.52 830
9573.44 847
9574.37 939
9575.29 915
9576.22 979
9577.14 949
9578.06 954
9578.99 972
9579.91 971
9580.84 972
9581.76 1014
9582.68 1010
9583.61 958
9584.53 933
9585.46 935
9586.38 960
9587.31 977
9588.23 1015
9589.15 986
9590.08 988
9591.00 1007
9591.93 952
9592.85 1007
9593.78 1015
9594.70 1089
9595.63 1139
9596.55 1199
9597.48 1245
9598.40 1348
9599.33 1388
9600.25 1424
9601.18 1401
9602.10 1333
9603.03 1371
9603.95 1365
9604.88 1327
9605.80 1258
9606.73 1153
9607.65 1167
9608.58 1160
9609.50 1115
9610.43 1159
9611.35 1107
9612.28 1083
9613.21 1069
9614.13 1040
9615.06 1068
9615.98 1049
9616.91 1034
9617.84 1054
9618.76 1093
9619.69 1083
9620.61 1092
9621.54 1084
9622.47 1079
9623.39 1106
9624.32 1103
9625.24 1084
9626.17 1104
9627.10 1022
9628.02 1102
9628.95 1152
9629.88 1144
9630.80 1152
9631.73 1159
9632.65 1179
9633.58 1198
9634.51 1214
9635.43 1232
9636.36 1256
9637.29 1256
9638.22 1277
9639.14 1325
9640.07 1296
9641.00 1346
9641.92 1440
9642.85 1386
9643.78 1414
9644.70 1411
9645.63 1419
9646.56 1468
9647.49 1472
9648.41 1477
9649.34 1455
9650.27 1428
9651.20 1470
9652.12 1498
9653.05 1431
9653.98 1410
9654.91 1390
9655.83 1496
9656.76 1453
9657.69 1445
9658.62 1443
9659.55 1481
9660.47 1490
9661.40 1514
9662.33 1544
9663.26 1475
9664.19 1481
9665.11 1556
9666.04 1588
9666.97 1578
9667.90 1601
9668.83 1664
9669.75 1632
9670.68 1645
9671.61 1709
9672.54 1655
9673.47 1683
9674.40 1775
9675.33 1789
9676.25 1773
9677.18 1800
9678.11 1821
9679.04 1847
9679.97 1869
9680.90 1846
9681.83 1916
9682.76 1944
9683.69 1981
9684.61 1953
9685.54 1987
9686.47 1959
9687.40 1984
9688.33 1969
9689.26 1971
9690.19 1976
9691.12 1933
9692.05 1984
9692.98 2019
9693.91 2136
9694.84 2095
9695.77 2167
9696.70 2246
9697.63 2419
9698.56 2462
9699.49 2523
9700.42 2550
9701.35 2531
9702.28 2466
9703.21 2421
9704.14 2332
9705.07 2218
9706.00 2171
9706.93 2127
9707.86 2148
9708.79 2230
9709.72 2208
9710.65 2216
9711.58 2355
9712.51 2379
9713.44 2450
9714.37 2500
9715.30 2578
9716.23 2572
9717.16 2584
9718.09 2494
9719.02 2436
9719.95 2357
9720.88 2277
9721.81 2182
9722.75 2069
9723.68 2004
9724.61 1908
9725.54 1829
9726.47 1626
9727.40 1709
9728.33 1734
9729.26 1703
9730.19 1647
9731.13 1659
9732.06 1654
9732.99 1707
9733.92 1694
9734.85 1647
9735.78 1657
9736.71 1557
9737.65 1619
9738.58 1600
9739.51 1550
9740.44 1477
9741.37 1481
9742.30 1440
9743.24 1394
9744.17 1384
9745.10 1389
9746.03 1406
9746.96 1356
9747.90 1340
9748.83 1295
9749.76 1279
9750.69 1310
9751.63 1299
9752.56 1250
9753.49 1299
9754.42 1267
9755.36 1250
9756.29 1276
9757.22 1240
9758.15 1223
9759.09 1230
9760.02 1261
9760.95 1278
9761.88 1231
9762.82 1222
9763.75 1249
9764.68 1225
9765.62 1242
9766.55 1250
9767.48 1271
9768.41 1256
9769.35 1283
9770.28 1289
9771.21 1315
9772.15 1326
9773.08 1327
9774.01 1258
9774.95 1281
9775.88 1302
9776.81 1244
9777.75 1270
9778.68 1288
9779.62 1337
9780.55 1313
9781.48 1360
9782.42 1357
9783.35 1386
9784.28 1353
9785.22 1399
9786.15 1386
9787.09 1350
9788.02 1330
9788.95 1344
9789.89 1256
9790.82 1295
9791.76 1271
9792.69 1258
9793.63 1247
9794.56 1259
9795.49 1272
9796.43 1303
9797.36 1326
9798.30 1310
9799.23 1358
9800.17 1338
9801.10 1342
9802.04 1227
9802.97 1225
9803.91 1245
9804.84 1165
9805.78 1135
9806.71 1095
9807.65 1059
9808.58 1056
9809.52 1024
9810.45 974
9811.39 1030
9812.32 996
9813.26 954
9814.19 930
9815.13 974
9816.06 962
9817.00 907
9817.93 899
9818.87 894
9819.80 894
9820.74 930
9821.68 923
9822.61 896
9823.55 897
9824.48 956
9825.42 918
9826.35 881
9827.29 869
9828.23 872
9829.16 895
9830.10 861
9831.03 890
9831.97 857
9832.91 903
9833.84 899
9834.78 909
9835.72 852
9836.65 855
9837.59 903
9838.52 817
9839.46 853
9840.40 861
9841.33 893
9842.27 911
9843.21 837
9844.14 890
9845.08 843
9846.02 905
9846.95 886
9847.89 846
9848.83 819
9849.77 818
9850.70 814
9851.64 811
9852.58 864
9853.51 874
9854.45 868
9855.39 867
9856.33 870
9857.26 837
9858.20 820
9859.14 841
9860.08 800
9861.01 798
9861.95 839
9862.89 822
9863.83 819
9864.76 856
9865.70 817
9866.64 805
9867.58 889
9868.51 840
9869.45 824
9870.39 818
9871.33 788
9872.27 786
9873.20 774
9874.14 782
9875.08 804
9876.02 808
9876.96 758
9877.90 797
9878.83 829
9879.77 837
9880.71 827
9881.65 773
9882.59 791
9883.53 839
9884.47 834
9885.40 870
9886.34 847
9887.28 819
9888.22 792
9889.16 860
9890.10 819
9891.04 825
9891.98 789
9892.91 797
9893.85 796
9894.79 826
9895.73 805
9896.67 799
9897.61 782
9898.55 780
9899.49 768
9900.43 802
9901.37 796
9902.31 783
9903.25 815
9904.19 801
9905.13 846
9906.07 858
9907.01 826
9907.95 805
9908.89 842
9909.83 885
9910.77 794
9911.71 808
9912.65 829
9913.59 857
9914.53 860
9915.47 815
9916.41 908
9917.35 885
9918.29 830
9919.23 902
9920.17 893
9921.11 936
9922.05 914
9922.99 1108
9923.93 1098
9924.87 1182
9925.81 1234
9926.75 1216
9927.69 1232
9928.63 1261
9929.57 1250
9930.51 1211
9931.45 1188
9932.39 1063
9933.34 1053
9934.28 1030
9935.22 966
9936.16 935
9937.10 912
9938.04 842
9938.98 864
9939.92 847
9940.87 838
9941.81 807
9942.75 822
9943.69 800
9944.63 887
9945.57 901
9946.51 881
9947.46 985
9948.40 963
9949.34 1025
9950.28 1060
9951.22 1011
9952.16 1083
9953.11 1069
9954.05 1080
9954.99 1038
9955.93 1004
9956.87 992
9957.82 950
9958.76 917
9959.70 937
9960.64 911
9961.59 841
9962.53 886
9963.47 830
9964.41 795
9965.35 801
9966.30 773
9967.24 739
9968.18 715
9969.13 756
9970.07 749
9971.01 746
9971.95 716
9972.90 711
9973.84 712
9974.78 719
9975.73 711
9976.67 724
9977.61 702
9978.55 677
9979.50 719
9980.44 710
9981.38 771
9982.33 704
9983.27 701
9984.21 710
9985.16 715
9986.10 719
9987.04 718
9987.99 737
9988.93 704
9989.88 715
9990.82 694
9991.76 715
9992.71 661
9993.65 665
9994.59 668
9995.54 701
9996.48 711
9997.43 682
9998.37 645
9999.31 650
10000.26 648
10001.20 637
10002.15 642
10003.09 630
10004.04 670
10004.98 635
10005.92 618
10006.87 614
10007.81 618
10008.76 607
10009.70 622
10010.65 635
10011.59 618
10012.54 585
10013.48 624
10014.43 614
10015.37 555
10016.32 615
10017.26 604
10018.21 619
10019.15 578
10020.10 570
10021.04 571
10021.99 605
10022.93 609
10023.88 588
10024.82 609
10025.77 611
10026.71 607
10027.66 634
10028.60 621
10029.55 588
10030.49 607
10031.44 614
10032.39 591
10033.33 572
10034.28 543
10035.22 542
10036.17 575
10037.11 569
10038.06 566
10039.01 528
10039.95 561
10040.90 592
10041.84 560
10042.79 553
10043.74 575
10044.68 559
10045.63 533
10046.58 523
10047.52 524
10048.47 534
10049.41 544
10050.36 524
10051.31 533
10052.25 524
10053.20 556
10054.15 523
10055.09 531
10056.04 543
10056.99 552
10057.93 542
10058.88 537
10059.83 518
10060.78 533
10061.72 523
10062.67 532
10063.62 540
10064.56 521
10065.51 493
10066.46 525
10067.41 499
10068.35 520
10069.30 503
10070.25 557
10071.20 540
10072.14 560
10073.09 534
10074.04 489
10074.99 568
10075.93 525
10076.88 546
10077.83 537
10078.78 519
10079.72 497
10080.67 530
10081.62 521
10082.57 548
10083.52 581
10084.46 571
10085.41 567
10086.36 542
10087.31 518
10088.26 502
10089.21 495
10090.15 533
10091.10 535
10092.05 539
10093.00 552
10093.95 543
10094.90 501
10095.85 491
10096.79 511
10097.74 520
10098.69 508
10099.64 516
10100.59 544
10101.54 495
10102.49 501
10103.44 489
10104.39 541
10105.33 515
10106.28 486
10107.23 505
10108.18 521
10109.13 532
10110.08 496
10111.03 524
10111.98 526
10112.93 546
10113.88 533
10114.83 528
10115.78 512
10116.73 530
10117.68 526
10118.63 495
10119.58 535
10120.53 484
10121.48 528
10122.43 517
10123.38 524
10124.33 486
10125.28 516
10126.23 537
10127.18 544
10128.13 510
10129.08 572
10130.03 564
10130.98 567
10131.93 550
10132.88 572
10133.83 580
10134.78 581
10135.73 597
10136.68 597
10137.63 615
10138.58 582
10139.53 599
10140.48 623
10141.43 619
10142.38 625
10143.33 619
10144.29 622
10145.24 597
10146.19 631
10147.14 653
10148.09 662
10149.04 674
10149.99 672
10150.94 683
10151.89 664
10152.85 660
10153.80 711
10154.75 703
10155.70 674
10156.65 675
10157.60 706
10158.55 717
10159.51 692
10160.46 715
10161.41 752
10162.36 741
10163.31 785
10164.26 724
10165.22 746
10166.17 764
10167.12 773
10168.07 774
10169.02 781
10169.98 833
10170.93 796
10171.88 809
10172.83 837
10173.79 838
10174.74 848
10175.69 853
10176.64 840
10177.60 836
10178.55 883
10179.50 932
10180.45 911
10181.41 928
10182.36 951
10183.31 929
10184.26 903
10185.22 873
10186.17 878
10187.12 922
10188.08 930
10189.03 926
10189.98 940
10190.93 883
10191.89 857
10192.84 850
10193.79 892
10194.75 896
10195.70 833
10196.65 929
10197.61 882
10198.56 928
10199.51 926
10200.47 949
10201.42 994
10202.38 1022
10203.33 975
10204.28 1067
10205.24 1126
10206.19 1096
10207.14 1059
10208.10 1032
10209.05 1141
10210.01 1146
10210.96 1141
10211.91 1083
10212.87 1049
10213.82 996
10214.78 1014
10215.73 1002
10216.69 976
10217.64 959
10218.59 901
10219.55 942
10220.50 851
10221.46 843
10222.41 871
10223.37 888
10224.32 859
10225.28 870
10226.23 825
10227.19 859
10228.14 866
10229.10 850
10230.05 876
10231.01 892
10231.96 932
10232.92 984
10233.87 1007
10234.83 1077
10235.78 1103
10236.74 1041
10237.69 1081
10238.65 1099
10239.60 1092
10240.56 1032
10241.51 1011
10242.47 984
10243.42 937
10244.38 897
10245.34 841
10246.29 831
10247.25 868
10248.20 805
10249.16 839
10250.11 819
10251.07 787
10252.03 774
10252.98 752
10253.94 795
10254.89 777
10255.85 780
10256.81 750
10257.76 751
10258.72 736
10259.68 688
10260.63 718
10261.59 715
10262.55 724
10263.50 691
10264.46 720
10265.41 724
10266.37 717
10267.33 675
10268.28 634
10269.24 702
10270.20 702
10271.16 708
10272.11 676
10273.07 691
10274.03 669
10274.98 663
10275.94 680
10276.90 647
10277.85 618
10278.81 633
10279.77 616
10280.73 609
10281.68 606
10282.64 586
10283.60 616
10284.56 589
10285.51 581
10286.47 582
10287.43 607
10288.39 611
10289.34 615
10290.30 632
10291.26 616
10292.22 621
10293.18 607
10294.13 595
10295.09 638
10296.05 655
10297.01 628
10297.97 583
10298.92 577
10299.88 589
10300.84 620
10301.80 582
10302.76 558
10303.72 557
10304.67 622
10305.63 585
10306.59 608
10307.55 560
10308.51 576
10309.47 551
10310.43 555
10311.38 578
10312.34 578
10313.30 597
10314.26 575
10315.22 561
10316.18 571
10317.14 564
10318.10 568
10319.06 558
10320.01 562
10320.97 565
10321.93 537
10322.89 557
10323.85 522
10324.81 496
10325.77 526
10326.73 549
10327.69 529
10328.65 548
10329.61 580
10330.57 577
10331.53 561
10332.49 569
10333.45 554
10334.41 514
10335.37 557
10336.33 545
10337.29 504
10338.25 520
10339.21 495
10340.17 484
10341.13 501
10342.09 504
10343.05 528
10344.01 477
10344.97 498
10345.93 497
10346.89 522
10347.85 494
10348.81 511
10349.77 514
10350.73 477
10351.69 460
10352.65 454
10353.61 439
10354.57 468
10355.53 499
10356.49 506
10357.46 491
10358.42 454
10359.38 460
10360.34 457
10361.30 468
10362.26 453
10363.22 472
10364.18 469
10365.14 461
10366.11 443
10367.07 437
10368.03 472
10368.99 448
10369.95 415
10370.91 470
10371.87 464
10372.84 488
10373.80 454
10374.76 442
10375.72 448
10376.68 448
10377.64 462
10378.61 414
10379.57 466
10380.53 459
10381.49 446
10382.45 469
10383.42 454
10384.38 466
10385.34 443
10386.30 433
10387.27 459
10388.23 473
10389.19 500
10390.15 430
10391.11 452
10392.08 459
10393.04 439
10394.00 411
10394.96 438
10395.93 431
10396.89 434
10397.85 448
10398.82 422
10399.78 419
10400.74 438
10401.70 448
10402.67 438
10403.63 424
10404.59 413
10405.56 431
10406.52 438
10407.48 427
10408.45 447
10409.41 432
10410.37 439
10411.34 411
10412.30 395
10413.26 396
10414.23 441
10415.19 462
10416.15 444
10417.12 413
10418.08 457
10419.04 432
10420.01 469
10420.97 467
10421.94 467
10422.90 423
10423.86 456
10424.83 457
10425.79 452
10426.76 409
10427.72 401
10428.68 405
10429.65 405
10430.61 396
10431.58 394
10432.54 409
10433.51 405
10434.47 417
10435.44 426
10436.40 439
10437.36 395
10438.33 402
10439.29 401
10440.26 387
10441.22 394
10442.19 385
10443.15 378
10444.12 402
10445.08 435
10446.05 393
10447.01 393
10447.98 397
10448.94 415
10449.91 453
10450.87 380
10451.84 394
10452.80 380
10453.77 392
10454.73 399
10455.70 373
10456.67 410
10457.63 385
10458.60 381
10459.56 407
10460.53 379
10461.49 390
10462.46 356
10463.43 389
10464.39 381
10465.36 396
10466.32 431
10467.29 367
10468.25 369
10469.22 400
10470.19 382
10471.15 375
10472.12 396
10473.09 408
10474.05 415
10475.02 404
10475.98 402
10476.95 407
10477.92 393
10478.88 425
10479.85 453
10480.82 421
10481.78 451
10482.75 456
10483.72 412
10484.68 413
10485.65 432
10486.62 401
10487.58 402
10488.55 382
10489.52 408
10490.49 393
10491.45 380
10492.42 393
10493.39 403
10494.35 398
10495.32 419
10496.29 418
10497.26 397
10498.22 379
10499.19 370
10500.16 402
10501.13 383
10502.09 369
10503.06 369
10504.03 389
10505.00 393
10505.96 375
10506.93 386
10507.90 401
10508.87 389
10509.84 358
10510.80 377
10511.77 361
10512.74 377
10513.71 364
10514.68 373
10515.64 356
10516.61 374
10517.58 368
10518.55 371
10519.52 353
10520.49 354
10521.45 382
10522.42 390
10523.39 391
10524.36 351
10525.33 394
10526.30 386
10527.27 375
10528.23 382
10529.20 377
10530.17 375
10531.14 378
10532.11 381
10533.08 385
10534.05 345
10535.02 376
10535.99 389
10536.96 373
10537.93 346
10538.89 406
10539.86 408
10540.83 408
10541.80 398
10542.77 382
10543.74 381
10544.71 398
10545.68 390
10546.65 385
10547.62 404
10548.59 407
10549.56 377
10550.53 394
10551.50 416
10552.47 381
10553.44 372
10554.41 373
10555.38 370
10556.35 385
10557.32 383
10558.29 396
10559.26 421
10560.23 410
10561.20 429
10562.17 413
10563.14 420
10564.11 410
10565.08 399
10566.05 410
10567.02 448
10567.99 434
10568.96 394
10569.93 369
10570.91 409
10571.88 424
10572.85 419
10573.82 399
10574.79 417
10575.76 407
10576.73 419
10577.70 411
10578.67 422
10579.64 437
10580.62 428
10581.59 440
10582.56 413
10583.53 405
10584.50 402
10585.47 422
10586.44 421
10587.42 419
10588.39 434
10589.36 455
10590.33 446
10591.30 448
10592.27 446
10593.25 446
10594.22 447
10595.19 438
10596.16 464
10597.13 442
10598.10 458
10599.08 476
10600.05 465
10601.02 454
10601.99 482
10602.97 468
10603.94 516
10604.91 539
10605.88 517
10606.85 533
10607.83 556
10608.80 589
10609.77 570
10610.74 593
10611.72 599
10612.69 581
10613.66 598
10614.64 568
10615.61 589
10616.58 579
10617.55 544
10618.53 542
10619.50 509
10620.47 500
10621.45 514
10622.42 517
10623.39 465
10624.37 462
10625.34 485
10626.31 438
10627.29 483
10628.26 467
10629.23 445
10630.21 440
10631.18 430
10632.15 473
10633.13 470
10634.10 484
10635.07 479
10636.05 536
10637.02 559
10638.00 554
10638.97 573
10639.94 564
10640.92 566
10641.89 573
10642.87 600
10643.84 556
10644.81 538
10645.79 511
10646.76 553
10647.74 490
10648.71 468
10649.68 461
10650.66 468
10651.63 453
10652.61 428
10653.58 435
10654.56 469
10655.53 435
10656.51 401
10657.48 386
10658.46 390
10659.43 419
10660.41 418
10661.38 381
10662.36 407
10663.33 384
10664.31 379
10665.28 384
10666.26 387
10667.23 410
10668.21 387
10669.18 390
10670.16 386
10671.13 396
10672.11 387
10673.08 408
10674.06 397
10675.03 413
10676.01 401
10676.99 377
10677.96 388
10678.94 409
10679.91 432
10680.89 430
10681.86 425
10682.84 384
10683.82 387
10684.79 394
10685.77 389
10686.74 409
10687.72 404
10688.70 423
10689.67 408
10690.65 366
10691.63 358
10692.60 410
10693.58 406
10694.55 364
10695.53 380
10696.51 385
10697.48 371
10698.46 382
10699.44 377
10700.41 378
10701.39 367
10702.37 389
10703.34 401
10704.32 385
10705.30 366
10706.27 367
10707.25 384
10708.23 398
10709.21 387
10710.18 372
10711.16 403
10712.14 416
10713.11 411
10714.09 396
10715.07 387
10716.05 416
10717.02 388
10718.00 407
10718.98 417
10719.96 422
10720.93 423
10721.91 396
10722.89 427
10723.87 433
10724.85 395
10725.82 440
10726.80 401
10727.78 397
10728.76 385
10729.74 372
10730.71 363
10731.69 380
10732.67 392
10733.65 374
10734.63 409
10735.60 377
10736.58 380
10737.56 408
10738.54 411
10739.52 418
10740.50 408
10741.48 404
10742.45 395
10743.43 396
10744.41 395
10745.39 398
10746.37 395
10747.35 371
10748.33 400
10749.31 405
10750.28 399
10751.26 402
10752.24 439
10753.22 388
10754.20 390
10755.18 389
10756.16 395
10757.14 440
10758.12 413
10759.10 414
10760.08 392
10761.06 412
10762.04 455
10763.01 397
10763.99 455
10764.97 447
10765.95 414
10766.93 438
10767.91 421
10768.89 452
10769.87 415
10770.85 406
10771.83 395
10772.81 450
10773.79 434
10774.77 455
10775.75 415
10776.73 444
10777.71 446
10778.69 471
10779.67 450
10780.65 449
10781.63 443
10782.62 443
10783.60 476
10784.58 442
10785.56 437
10786.54 427
10787.52 458
10788.50 465
10789.48 409
10790.46 434
10791.44 419
10792.42 428
10793.40 432
10794.38 426
10795.37 441
10796.35 409
10797.33 388
10798.31 437
10799.29 410
10800.27 420
10801.25 438
10802.23 434
10803.21 407
10804.20 408
10805.18 402
10806.16 406
10807.14 433
10808.12 431
10809.10 429
10810.09 433
10811.07 448
10812.05 425
10813.03 449
10814.01 428
10815.00 425
10815.98 409
10816.96 417
10817.94 433
10818.92 418
10819.91 402
10820.89 425
10821.87 455
10822.85 446
10823.83 490
10824.82 494
10825.80 483
10826.78 443
10827.76 411
10828.75 458
10829.73 424
10830.71 424
10831.69 460
10832.68 480
10833.66 437
10834.64 453
10835.63 452
10836.61 465
10837.59 426
10838.57 441
10839.56 454
10840.54 446
10841.52 432
10842.51 458
10843.49 463
10844.47 419
10845.46 450
10846.44 450
10847.42 500
10848.41 499
10849.39 476
10850.37 488
10851.36 486
10852.34 458
10853.32 501
10854.31 515
10855.29 498
10856.28 455
10857.26 484
10858.24 538
10859.23 528
10860.21 502
10861.20 546
10862.18 531
10863.16 530
10864.15 544
10865.13 537
10866.12 493
10867.10 515
10868.08 522
10869.07 560
10870.05 526
10871.04 538
10872.02 553
10873.01 534
10873.99 544
10874.98 525
10875.96 541
10876.95 585
10877.93 532
10878.92 574
10879.90 574
10880.89 561
10881.87 558
10882.86 603
10883.84 591
10884.83 540
10885.81 569
10886.80 601
10887.78 604
10888.77 570
10889.75 589
10890.74 612
10891.72 600
10892.71 607
10893.69 607
10894.68 613
10895.66 612
10896.65 623
10897.64 657
10898.62 650
10899.61 674
10900.59 590
10901.58 666
10902.56 679
10903.55 650
10904.54 685
10905.52 704
10906.51 710
10907.49 671
10908.48 737
10909.47 690
10910.45 733
10911.44 738
10912.43 756
10913.41 735
10914.40 774
10915.39 785
10916.37 774
10917.36 756
10918.35 764
10919.33 782
10920.32 813
10921.31 803
10922.29 817
10923.28 851
10924.27 830
10925.25 854
10926.24 805
10927.23 833
10928.21 878
10929.20 869
10930.19 905
10931.18 891
10932.16 899
10933.15 866
10934.14 914
10935.12 890
10936.11 890
10937.10 868
10938.09 947
10939.07 960
10940.06 1014
10941.05 947
10942.04 986
10943.02 994
10944.01 969
10945.00 1029
10945.99 1067
10946.98 1093
10947.96 1094
10948.95 1115
10949.94 1195
10950.93 1221
10951.92 1260
10952.90 1338
10953.89 1414
10954.88 1482
10955.87 1587
10956.86 1634
10957.85 1685
10958.83 1664
10959.82 1676
10960.81 1669
10961.80 1695
10962.79 1651
10963.78 1653
10964.77 1520
10965.75 1469
10966.74 1463
10967.73 1446
10968.72 1401
10969.71 1311
10970.70 1274
10971.69 1277
10972.68 1212
10973.67 1216
10974.66 1206
10975.64 1141
10976.63 1165
10977.62 1192
10978.61 1198
10979.60 1204
10980.59 1230
10981.58 1230
10982.57 1222
10983.56 1224
10984.55 1257
10985.54 1282
10986.53 1287
10987.52 1305
10988.51 1343
10989.50 1409
10990.49 1415
10991.48 1449
10992.47 1564
10993.46 1702
10994.45 1819
10995.44 1968
10996.43 2125
10997.42 2236
10998.41 2367
10999.40 2441
11000.39 2460
11001.38 2462
11002.37 2505
11003.36 2377
11004.35 2286
11005.34 2149
11006.33 2035
11007.32 1847
11008.31 1800
11009.30 1620
11010.30 1505
11011.29 1362
11012.28 1341
11013.27 1254
11014.26 1248
11015.25 1144
11016.24 1113
11017.23 1074
11018.22 1041
11019.21 993
11020.21 985
11021.20 925
11022.19 916
11023.18 843
11024.17 853
11025.16 835
11026.15 871
11027.14 856
11028.14 852
11029.13 859
11030.12 823
11031.11 859
11032.10 860
11033.09 860
11034.09 894
11035.08 911
11036.07 869
11037.06 846
11038.05 875
11039.05 872
11040.04 850
11041.03 829
11042.02 823
11043.02 832
11044.01 811
11045.00 829
11045.99 834
11046.98 830
11047.98 773
11048.97 755
11049.96 784
11050.95 739
11051.95 763
11052.94 714
11053.93 715
11054.93 747
11055.92 757
11056.91 739
11057.90 758
11058.90 746
11059.89 756
11060.88 759
11061.88 732
11062.87 748
11063.86 750
11064.86 779
11065.85 768
11066.84 778
11067.84 780
11068.83 782
11069.82 808
11070.82 777
11071.81 736
11072.80 726
11073.80 748
11074.79 776
11075.78 749
11076.78 790
11077.77 775
11078.77 740
11079.76 758
11080.75 769
11081.75 783
11082.74 767
11083.74 716
11084.73 740
11085.72 715
11086.72 720
11087.71 686
11088.71 676
11089.70 698
11090.70 719
11091.69 715
11092.68 695
11093.68 711
11094.67 675
11095.67 725
11096.66 704
11097.66 694
11098.65 700
11099.65 675
11100.64 656
11101.64 670
11102.63 680
11103.63 615
11104.62 653
11105.62 677
11106.61 696
11107.61 645
11108.60 658
11109.60 682
11110.59 670
11111.59 649
11112.58 680
11113.58 669
11114.57 638
11115.57 668
11116.56 651
11117.56 655
11118.56 609
11119.55 681
11120.55 681
11121.54 646
11122.54 688
11123.54 690
11124.53 664
11125.53 676
11126.52 691
11127.52 726
11128.51 686
11129.51 664
11130.51 621
11131.50 657
11132.50 640
11133.50 625
11134.49 646
11135.49 650
11136.49 647
11137.48 606
11138.48 650
11139.47 673
11140.47 667
11141.47 670
11142.46 648
11143.46 659
11144.46 665
11145.46 643
11146.45 700
11147.45 661
11148.45 616
11149.44 638
11150.44 638
11151.44 615
11152.43 629
11153.43 626
11154.43 647
11155.43 607
11156.42 663
11157.42 634
11158.42 644
11159.42 684
11160.41 634
11161.41 616
11162.41 638
11163.41 626
11164.40 599
11165.40 644
11166.40 628
11167.40 623
11168.39 623
11169.39 634
11170.39 669
11171.39 642
11172.39 674
11173.38 667
11174.38 673
11175.38 646
11176.38 671
11177.38 639
11178.38 674
11179.37 647
11180.37 679
11181.37 634
11182.37 679
11183.37 673
11184.37 640
11185.37 648
11186.36 648
11187.36 674
11188.36 666
11189.36 678
11190.36 649
11191.36 672
11192.36 716
11193.36 715
11194.36 714
11195.35 722
11196.35 686
11197.35 653
11198.35 683
11199.35 671
11200.35 741
11201.35 766
11202.35 749
11203.35 779
11204.35 741
11205.35 740
11206.35 780
11207.35 758
11208.35 767
11209.35 744
11210.35 854
11211.35 820
11212.35 817
11213.35 813
11214.35 777
11215.34 767
11216.35 737
11217.35 770
11218.35 752
11219.35 758
11220.35 727
11221.35 721
11222.35 690
11223.35 727
11224.35 693
11225.35 724
11226.35 739
11227.35 690
11228.35 714
11229.35 681
11230.35 702
11231.35 737
11232.35 716
11233.35 694
11234.35 689
11235.35 683
11236.35 690
11237.36 695
11238.36 702
11239.36 706
11240.36 701
11241.36 703
11242.36 683
11243.36 716
11244.36 726
11245.36 705
11246.37 727
11247.37 692
11248.37 733
11249.37 736
11250.37 758
11251.37 789
11252.38 817
11253.38 691
11254.38 693
11255.38 758
11256.38 796
11257.38 769
11258.39 757
11259.39 760
11260.39 751
11261.39 792
11262.39 818
11263.40 777
11264.40 830
11265.40 798
11266.40 787
11267.40 765
11268.41 826
11269.41 830
11270.41 865
11271.41 902
11272.42 887
11273.42 899
11274.42 885
11275.42 829
11276.43 840
11277.43 856
11278.43 870
11279.44 866
11280.44 835
11281.44 843
11282.44 775
11283.45 752
11284.45 808
11285.45 779
11286.46 748
11287.46 724
11288.46 727
11289.47 710
11290.47 670
11291.47 679
11292.48 645
11293.48 656
11294.48 700
11295.49 650
11296.49 658
11297.49 629
11298.50 649
11299.50 592
11300.51 643
11301.51 638
11302.51 640
11303.52 593
11304.52 642
11305.53 652
11306.53 647
11307.53 616
11308.54 626
11309.54 648
11310.55 638
11311.55 664
11312.55 655
11313.56 684
11314.56 663
11315.57 677
11316.57 686
11317.58 720
11318.58 677
11319.59 686
11320.59 701
11321.59 681
11322.60 667
11323.60 682
11324.61 702
11325.61 656
11326.62 670
11327.62 635
11328.63 614
11329.63 619
11330.64 602
11331.64 626
11332.65 599
11333.65 629
11334.66 599
11335.67 650
11336.67 662
11337.68 634
11338.68 662
11339.69 666
11340.69 660
11341.70 680
11342.70 673
11343.71 686
11344.72 680
11345.72 664
11346.73 640
11347.73 638
11348.74 632
11349.74 618
11350.75 614
11351.76 609
11352.76 585
11353.77 561
11354.78 567
11355.78 586
11356.79 554
11357.79 535
11358.80 571
11359.81 556
11360.81 546
11361.82 541
11362.83 545
11363.83 531
11364.84 573
11365.85 508
11366.85 518
11367.86 514
11368.87 536
11369.87 542
11370.88 511
11371.89 523
11372.89 523
11373.90 510
11374.91 478
11375.92 527
11376.92 504
11377.93 505
11378.94 512
11379.94 502
11380.95 456
11381.96 519
11382.97 466
11383.97 485
11384.98 528
11385.99 503
11387.00 446
11388.00 475
11389.01 518
11390.02 448
11391.03 474
11392.04 507
11393.04 468
11394.05 485
11395.06 447
11396.07 483
11397.08 487
11398.08 470
11399.09 503
11400.10 479
11401.11 478
11402.12 453
11403.12 471
11404.13 495
11405.14 457
11406.15 463
11407.16 472
11408.17 471
11409.18 463
11410.18 477
11411.19 486
11412.20 491
11413.21 489
11414.22 452
11415.23 467
11416.24 474
11417.25 476
11418.25 445
11419.26 480
11420.27 459
11421.28 480
11422.29 414
11423.30 473
11424.31 460
11425.32 496
11426.33 490
11427.34 489
11428.35 473
11429.36 468
11430.37 472
11431.38 464
11432.39 470
11433.39 483
11434.40 499
11435.41 460
11436.42 470
11437.43 476
11438.44 480
11439.45 443
11440.46 454
11441.47 463
11442.48 448
11443.49 463
11444.50 411
11445.51 452
11446.52 451
11447.53 447
11448.55 419
11449.56 452
11450.57 461
11451.58 418
11452.59 438
11453.60 449
11454.61 384
11455.62 422
11456.63 407
11457.64 454
11458.65 452
11459.66 415
11460.67 413
11461.68 417
11462.69 412
11463.71 414
11464.72 401
11465.73 418
11466.74 424
11467.75 396
11468.76 403
11469.77 420
11470.78 444
11471.80 425
11472.81 413
11473.82 407
11474.83 432
11475.84 443
11476.85 441
11477.86 413
11478.88 431
11479.89 442
11480.90 443
11481.91 415
11482.92 424
11483.93 440
11484.95 423
11485.96 437
11486.97 414
11487.98 432
11489.00 446
11490.01 440
11491.02 437
11492.03 421
11493.04 441
11494.06 421
11495.07 425
11496.08 405
11497.09 458
11498.11 426
11499.12 479
11500.13 414
11501.14 445
11502.16 422
11503.17 446
11504.18 433
11505.20 448
11506.21 447
11507.22 444
11508.23 453
11509.25 440
11510.26 464
11511.27 465
11512.29 461
11513.30 487
11514.31 504
11515.33 494
11516.34 493
11517.35 478
11518.37 470
11519.38 505
11520.39 518
11521.41 538
11522.42 542
11523.43 546
11524.45 491
11525.46 538
11526.47 562
11527.49 555
11528.50 561
11529.52 593
11530.53 566
11531.54 656
11532.56 660
11533.57 661
11534.59 718
11535.60 734
11536.62 750
11537.63 759
11538.64 794
11539.66 766
11540.67 794
11541.69 786
11542.70 755
11543.72 744
11544.73 757
11545.75 674
11546.76 658
11547.77 674
11548.79 629
11549.80 538
11550.82 562
11551.83 503
11552.85 525
11553.86 548
11554.88 502
11555.89 494
11556.91 482
11557.92 485
11558.94 463
11559.95 457
11560.97 457
11561.99 450
11563.00 442
11564.02 441
11565.03 411
11566.05 409
11567.06 432
11568.08 446
11569.09 447
11570.11 460
11571.13 425
11572.14 426
11573.16 413
11574.17 419
11575.19 443
11576.20 434
11577.22 468
11578.24 460
11579.25 396
11580.27 404
11581.29 403
11582.30 445
11583.32 459
11584.33 440
11585.35 447
11586.37 416
11587.38 423
11588.40 420
11589.42 420
11590.43 454
11591.45 420
11592.47 474
11593.48 428
11594.50 434
11595.52 487
11596.53 485
11597.55 457
11598.57 466
11599.58 486
11600.60 492
11601.62 478
11602.64 485
11603.65 454
11604.67 478
11605.69 487
11606.70 436
11607.72 450
11608.74 454
11609.76 446
11610.77 444
11611.79 459
11612.81 425
11613.83 442
11614.84 434
11615.86 422
11616.88 410
11617.90 428
11618.92 418
11619.93 391
11620.95 415
11621.97 415
11622.99 427
11624.01 407
11625.02 401
11626.04 431
11627.06 391
11628.08 405
11629.10 430
11630.11 390
11631.13 384
11632.15 363
11633.17 424
11634.19 383
11635.21 387
11636.23 375
11637.24 388
11638.26 402
11639.28 388
11640.30 382
11641.32 357
11642.34 384
11643.36 380
11644.38 346
11645.39 362
11646.41 371
11647.43 391
11648.45 380
11649.47 389
11650.49 380
11651.51 375
11652.53 378
11653.55 367
11654.57 360
11655.59 376
11656.61 359
11657.63 402
11658.65 380
11659.67 389
11660.69 376
11661.70 378
11662.72 365
11663.74 389
11664.76 362
11665.78 391
11666.80 383
11667.82 382
11668.84 417
11669.86 371
11670.88 383
11671.90 357
11672.92 384
11673.95 370
11674.97 342
11675.99 381
11677.01 361
11678.03 394
11679.05 375
11680.07 367
11681.09 347
11682.11 380
11683.13 355
11684.15 387
11685.17 337
11686.19 362
11687.21 365
11688.23 352
11689.25 373
11690.28 412
11691.30 360
11692.32 344
11693.34 333
11694.36 391
11695.38 382
11696.40 357
11697.42 376
11698.44 378
11699.47 365
11700.49 344
11701.51 363
11702.53 344
11703.55 353
11704.57 352
11705.60 351
11706.62 369
11707.64 378
11708.66 373
11709.68 367
11710.70 346
11711.73 352
11712.75 354
11713.77 378
11714.79 391
11715.81 389
11716.84 362
11717.86 355
11718.88 377
11719.90 345
11720.92 353
11721.95 379
11722.97 401
11723.99 366
11725.01 363
11726.04 374
11727.06 375
11728.08 391
11729.11 414
11730.13 421
11731.15 378
11732.17 382
11733.20 388
11734.22 390
11735.24 404
11736.26 395
11737.29 376
11738.31 410
11739.33 364
11740.36 375
11741.38 401
11742.40 403
11743.43 439
11744.45 402
11745.47 385
11746.50 398
11747.52 389
11748.54 374
11749.57 393
11750.59 442
11751.62 407
11752.64 411
11753.66 400
11754.69 406
11755.71 401
11756.73 423
11757.76 406
11758.78 404
11759.81 419
11760.83 413
11761.85 415
11762.88 410
11763.90 403
11764.93 415
11765.95 439
11766.98 440
11768.00 438
11769.02 455
11770.05 462
11771.07 406
11772.10 434
11773.12 417
11774.15 438
11775.17 416
11776.20 448
11777.22 480
11778.25 439
11779.27 428
11780.30 451
11781.32 476
11782.35 461
11783.37 442
11784.40 492
11785.42 458
11786.45 427
11787.47 460
11788.50 451
11789.52 454
11790.55 428
11791.57 462
11792.60 475
11793.62 482
11794.65 464
11795.67 478
11796.70 461
11797.73 469
11798.75 448
11799.78 501
11800.80 481
11801.83 453
11802.85 471
11803.88 475
11804.91 499
11805.93 470
11806.96 462
11807.98 498
11809.01 505
11810.04 484
11811.06 492
11812.09 477
11813.12 487
11814.14 525
11815.17 518
11816.19 486
11817.22 484
11818.25 495
11819.27 506
11820.30 543
11821.33 521
11822.35 511
11823.38 506
11824.41 500
11825.44 533
11826.46 546
11827.49 548
11828.52 539
11829.54 546
11830.57 581
11831.60 555
11832.62 537
11833.65 550
11834.68 542
11835.71 596
11836.73 555
11837.76 586
11838.79 591
11839.82 537
11840.84 546
11841.87 600
11842.90 569
11843.93 617
11844.95 576
11845.98 599
11847.01 602
11848.04 588
11849.07 626
11850.09 613
11851.12 607
11852.15 635
11853.18 632
11854.21 634
11855.23 623
11856.26 642
11857.29 675
11858.32 638
11859.35 678
11860.38 662
11861.40 705
11862.43 673
11863.46 698
11864.49 671
11865.52 680
11866.55 694
11867.58 701
11868.60 736
11869.63 730
11870.66 734
11871.69 731
11872.72 760
11873.75 788
11874.78 795
11875.81 789
11876.84 797
11877.86 775
11878.89 818
11879.92 824
11880.95 857
11881.98 864
11883.01 865
11884.04 870
11885.07 867
11886.10 932
11887.13 917
11888.16 969
11889.19 903
11890.22 1031
11891.25 1013
11892.28 995
11893.31 1096
11894.34 1141
11895.37 1171
11896.40 1194
11897.43 1228
11898.46 1244
11899.49 1295
11900.52 1426
11901.55 1470
11902.58 1479
11903.61 1499
11904.64 1555
11905.67 1568
11906.70 1455
11907.73 1475
11908.76 1449
11909.79 1413
11910.82 1419
11911.85 1373
11912.88 1306
11913.91 1262
11914.94 1228
11915.97 1184
11917.01 1186
11918.04 1155
11919.07 1149
11920.10 1146
11921.13 1143
11922.16 1171
11923.19 1196
11924.22 1249
11925.25 1288
11926.28 1362
11927.32 1343
11928.35 1360
11929.38 1390
11930.41 1477
11931.44 1456
11932.47 1444
11933.50 1418
11934.54 1425
11935.57 1375
11936.60 1391
11937.63 1313
11938.66 1292
11939.70 1231
11940.73 1204
11941.76 1166
11942.79 1087
11943.82 1016
11944.85 994
11945.89 964
11946.92 904
11947.95 904
11948.98 916
11950.02 869
11951.05 841
11952.08 886
11953.11 847
11954.15 827
11955.18 754
11956.21 780
11957.24 825
11958.28 806
11959.31 801
11960.34 775
11961.37 827
11962.41 834
11963.44 813
11964.47 824
11965.51 844
11966.54 818
11967.57 860
11968.60 870
11969.64 878
11970.67 894
11971.70 871
11972.74 849
11973.77 828
11974.80 836
11975.84 832
11976.87 821
11977.90 845
11978.94 851
11979.97 823
11981.00 837
11982.04 869
11983.07 834
11984.11 821
11985.14 885
11986.17 879
11987.21 903
11988.24 891
11989.28 906
11990.31 912
11991.34 903
11992.38 880
11993.41 900
11994.45 912
11995.48 881
11996.51 933
11997.55 906
11998.58 885
11999.62 897
12000.65 935
12001.69 916
12002.72 943
12003.76 949
12004.79 966
12005.82 919
12006.86 971
12007.89 980
12008.93 1000
12009.96 1000
12011.00 1001
12012.03 1005
12013.07 1036
12014.10 1051
12015.14 1074
12016.17 1080
12017.21 1072
12018.24 1122
12019.28 1134
12020.32 1102
12021.35 1120
12022.39 1139
12023.42 1149
12024.46 1120
12025.49 1088
12026.53 1111
12027.56 1114
12028.60 1143
12029.64 1125
12030.67 1132
12031.71 1115
12032.74 1130
12033.78 1154
12034.81 1109
12035.85 1141
12036.89 1168
12037.92 1148
12038.96 1130
12039.99 1127
12041.03 1111
12042.07 1088
12043.10 1135
12044.14 1128
12045.18 1104
12046.21 1077
12047.25 1148
12048.29 1108
12049.32 1171
12050.36 1143
12051.40 1212
12052.43 1206
12053.47 1269
12054.51 1268
12055.54 1286
12056.58 1325
12057.62 1294
12058.65 1301
12059.69 1271
12060.73 1256
12061.76 1251
12062.80 1258
12063.84 1217
12064.88 1181
12065.91 1117
12066.95 1108
12067.99 1118
12069.03 1059
12070.06 1060
12071.10 1092
12072.14 1057
12073.18 989
12074.21 1031
12075.25 1030
12076.29 1036
12077.33 988
12078.36 1020
12079.40 1011
12080.44 976
12081.48 982
12082.52 999
12083.55 972
12084.59 1006
12085.63 1024
12086.67 1008
12087.71 1033
12088.74 1030
12089.78 1055
12090.82 1052
12091.86 1062
12092.90 1039
12093.94 1099
12094.98 1145
12096.01 1166
12097.05 1137
12098.09 1208
12099.13 1211
12100.17 1249
12101.21 1307
12102.25 1271
12103.28 1263
12104.32 1237
12105.36 1245
12106.40 1292
12107.44 1168
12108.48 1157
12109.52 1174
12110.56 1159
12111.60 1050
12112.64 1027
12113.68 979
12114.72 974
12115.76 985
12116.79 901
12117.83 887
12118.87 851
12119.91 833
12120.95 811
12121.99 800
12123.03 802
12124.07 767
12125.11 789
12126.15 777
12127.19 765
12128.23 763
12129.27 733
12130.31 699
12131.35 726
12132.39 705
12133.43 742
12134.47 710
12135.51 741
12136.55 714
12137.59 712
12138.63 728
12139.67 724
12140.71 707
12141.76 734
12142.80 768
12143.84 729
12144.88 726
12145.92 702
12146.96 678
12148.00 698
12149.04 685
12150.08 680
12151.12 691
12152.16 668
12153.20 676
12154.25 645
12155.29 643
12156.33 673
12157.37 654
12158.41 666
12159.45 612
12160.49 622
12161.53 585
12162.58 609
12163.62 601
12164.66 594
12165.70 576
12166.74 602
12167.78 628
12168.82 621
12169.87 592
12170.91 574
12171.95 609
12172.99 606
12174.03 595
12175.08 602
12176.12 574
12177.16 609
12178.20 580
12179.24 603
12180.29 626
12181.33 600
12182.37 598
12183.41 613
12184.46 601
12185.50 549
12186.54 569
12187.58 594
12188.63 610
12189.67 600
12190.71 617
12191.75 597
12192.80 597
12193.84 613
12194.88 586
12195.92 549
12196.97 560
12198.01 536
12199.05 568
12200.10 559
12201.14 563
12202.18 569
12203.23 566
12204.27 560
12205.31 586
12206.36 580
12207.40 564
12208.44 518
12209.49 532
12210.53 590
12211.57 549
12212.62 536
12213.66 534
12214.70 505
12215.75 527
12216.79 555
12217.84 496
12218.88 511
12219.92 532
12220.97 547
12222.01 536
12223.06 521
12224.10 530
12225.14 514
12226.19 552
12227.23 506
12228.28 489
12229.32 531
12230.36 520
12231.41 489
12232.45 514
12233.50 499
12234.54 514
12235.59 495
12236.63 471
12237.68 520
12238.72 531
12239.77 514
12240.81 510
12241.86 523
12242.90 491
12243.94 530
12244.99 509
12246.03 521
12247.08 529
12248.13 480
12249.17 500
12250.22 503
12251.26 494
12252.31 489
12253.35 463
12254.40 487
12255.44 466
12256.49 445
12257.53 486
12258.58 476
12259.62 457
12260.67 471
12261.72 444
12262.76 435
12263.81 450
12264.85 421
12265.90 419
12266.94 427
12267.99 426
12269.04 451
12270.08 432
12271.13 432
12272.17 452
12273.22 457
12274.27 441
12275.31 427
12276.36 400
12277.41 421
12278.45 421
12279.50 427
12280.55 406
12281.59 409
12282.64 431
12283.69 426
12284.73 424
12285.78 403
12286.83 419
12287.87 418
12288.92 421
12289.97 426
12291.01 418
12292.06 421
12293.11 426
12294.15 398
12295.20 425
12296.25 406
12297.30 410
12298.34 413
12299.39 423
12300.44 405
12301.48 400
12302.53 428
12303.58 404
12304.63 454
12305.67 420
12306.72 423
12307.77 442
12308.82 415
12309.87 386
12310.91 422
12311.96 433
12313.01 419
12314.06 420
12315.10 410
12316.15 432
12317.20 409
12318.25 412
12319.30 408
12320.34 410
12321.39 401
12322.44 403
12323.49 385
12324.54 398
12325.59 377
12326.63 379
12327.68 378
12328.73 426
12329.78 422
12330.83 377
12331.88 382
12332.93 396
12333.98 395
12335.02 394
12336.07 397
12337.12 392
12338.17 389
12339.22 414
12340.27 396
12341.32 378
12342.37 396
12343.42 379
12344.47 402
12345.51 366
12346.56 370
12347.61 422
12348.66 391
12349.71 379
12350.76 345
12351.81 390
12352.86 397
12353.91 389
12354.96 353
12356.01 392
12357.06 381
12358.11 383
12359.16 373
12360.21 396
12361.26 405
12362.31 380
12363.36 409
12364.41 398
12365.46 383
12366.51 399
12367.56 396
12368.61 392
12369.66 405
12370.71 400
12371.76 414
12372.81 369
12373.86 399
12374.91 374
12375.96 394
12377.01 382
12378.06 362
12379.11 386
12380.17 383
12381.22 367
12382.27 375
12383.32 396
12384.37 400
12385.42 394
12386.47 392
12387.52 412
12388.57 407
12389.62 429
12390.67 374
12391.73 396
12392.78 394
12393.83 401
12394.88 388
12395.93 398
12396.98 408
12398.03 408
12399.09 423
12400.14 391
12401.19 414
12402.24 392
12403.29 379
12404.34 370
12405.40 386
12406.45 419
12407.50 401
12408.55 406
12409.60 422
12410.66 412
12411.71 433
12412.76 451
12413.81 429
12414.86 425
12415.92 406
12416.97 409
12418.02 440
12419.07 447
12420.13 444
12421.18 405
12422.23 405
12423.28 422
12424.34 414
12425.39 413
12426.44 404
12427.49 427
12428.55 429
12429.60 435
12430.65 447
12431.71 412
12432.76 401
12433.81 428
12434.86 420
12435.92 437
12436.97 448
12438.02 436
12439.08 432
12440.13 467
12441.18 484
12442.24 446
12443.29 420
12444.34 437
12445.40 452
12446.45 446
12447.50 439
12448.56 466
12449.61 472
12450.67 468
12451.72 471
12452.77 502
12453.83 467
12454.88 497
12455.94 523
12456.99 504
12458.04 517
12459.10 519
12460.15 550
12461.21 567
12462.26 579
12463.31 525
12464.37 612
12465.42 627
12466.48 657
12467.53 690
12468.59 772
12469.64 757
12470.70 781
12471.75 809
12472.80 865
12473.86 915
12474.91 948
12475.97 1011
12477.02 975
12478.08 975
12479.13 981
12480.19 983
12481.24 924
12482.30 916
12483.35 891
12484.41 875
12485.46 800
12486.52 812
12487.57 775
12488.63 705
12489.69 675
12490.74 647
12491.80 647
12492.85 621
12493.91 589
12494.96 572
12496.02 572
12497.07 554
12498.13 577
12499.19 580
12500.24 592
12501.30 563
12502.35 562
12503.41 576
12504.47 561
12505.52 553
12506.58 538
12507.63 562
12508.69 588
12509.75 566
12510.80 548
12511.86 561
12512.91 579
12513.97 541
12515.03 546
12516.08 557
12517.14 590
12518.20 582
12519.25 556
12520.31 551
12521.37 537
12522.42 519
12523.48 564
12524.54 562
12525.59 545
12526.65 532
12527.71 596
12528.77 533
12529.82 551
12530.88 526
12531.94 523
12532.99 546
12534.05 580
12535.11 532
12536.17 511
12537.22 552
12538.28 534
12539.34 527
12540.40 571
12541.45 554
12542.51 569
12543.57 571
12544.63 585
12545.68 585
12546.74 597
12547.80 625
12548.86 629
12549.92 651
12550.97 667
12552.03 692
12553.09 670
12554.15 681
12555.21 693
12556.26 701
12557.32 693
12558.38 680
12559.44 688
12560.50 648
12561.56 650
12562.61 664
12563.67 671
12564.73 615
12565.79 624
12566.85 592
12567.91 567
12568.97 572
12570.02 574
12571.08 589
12572.14 582
12573.20 580
12574.26 577
12575.32 563
12576.38 569
12577.44 547
12578.50 560
12579.56 587
12580.61 544
12581.67 539
12582.73 539
12583.79 566
12584.85 541
12585.91 520
12586.97 541
12588.03 557
12589.09 535
12590.15 578
12591.21 570
12592.27 553
12593.33 507
12594.39 541
12595.45 541
12596.51 529
12597.57 526
12598.63 556
12599.69 569
12600.75 536
12601.81 559
12602.87 548
12603.93 549
12604.99 552
12606.05 582
12607.11 560
12608.17 523
12609.23 543
12610.29 569
12611.35 569
12612.41 593
12613.47 617
12614.53 614
12615.59 614
12616.66 620
12617.72 634
12618.78 622
12619.84 627
12620.90 644
12621.96 647
12623.02 628
12624.08 647
12625.14 654
12626.20 674
12627.26 683
12628.33 681
12629.39 667
12630.45 649
12631.51 690
12632.57 668
12633.63 670
12634.69 679
12635.76 676
12636.82 639
12637.88 653
12638.94 643
12640.00 633
12641.06 633
12642.13 606
12643.19 584
12644.25 552
12645.31 564
12646.37 562
12647.44 586
12648.50 571
12649.56 560
12650.62 534
12651.68 545
12652.75 537
12653.81 534
12654.87 535
12655.93 556
12657.00 540
12658.06 523
12659.12 521
12660.18 565
12661.25 559
12662.31 555
12663.37 548
12664.43 531
12665.50 597
12666.56 573
12667.62 573
12668.69 539
12669.75 581
12670.81 596
12671.88 565
12672.94 588
12674.00 545
12675.06 547
12676.13 552
12677.19 572
12678.25 549
12679.32 572
12680.38 580
12681.44 588
12682.51 595
12683.57 618
12684.64 568
12685.70 606
12686.76 616
12687.83 585
12688.89 595
12689.95 592
12691.02 615
12692.08 568
12693.15 610
12694.21 616
12695.27 645
12696.34 627
12697.40 670
12698.47 625
12699.53 620
12700.59 618
12701.66 645
12702.72 639
12703.79 661
12704.85 644
12705.92 669
12706.98 671
12708.05 676
12709.11 667
12710.18 673
12711.24 678
12712.30 680
12713.37 697
12714.43 697
12715.50 701
12716.56 701
12717.63 717
12718.69 706
12719.76 693
12720.82 695
12721.89 744
12722.95 751
12724.02 728
12725.09 718
12726.15 737
12727.22 801
12728.28 768
12729.35 821
12730.41 834
12731.48 798
12732.54 805
12733.61 833
12734.68 833
12735.74 817
12736.81 818
12737.87 826
12738.94 817
12740.00 789
12741.07 783
12742.14 744
12743.20 763
12744.27 711
12745.33 696
12746.40 718
12747.47 696
12748.53 649
12749.60 629
12750.67 630
12751.73 655
12752.80 654
12753.87 657
12754.93 650
12756.00 625
12757.07 591
12758.13 609
12759.20 599
12760.27 577
12761.33 554
12762.40 620
12763.47 627
12764.53 609
12765.60 592
12766.67 627
12767.73 612
12768.80 584
12769.87 608
12770.94 568
12772.00 543
12773.07 552
12774.14 546
12775.21 589
12776.27 576
12777.34 564
12778.41 578
12779.48 537
12780.54 549
12781.61 543
12782.68 535
12783.75 529
12784.81 487
12785.88 542
12786.95 528
12788.02 543
12789.09 499
12790.15 541
12791.22 505
12792.29 511
12793.36 549
12794.43 480
12795.49 511
12796.56 527
12797.63 573
12798.70 564
12799.77 496
12800.84 492
12801.90 525
12802.97 528
12804.04 525
12805.11 506
12806.18 536
12807.25 572
12808.32 548
12809.39 556
12810.45 555
12811.52 530
12812.59 554
12813.66 564
12814.73 582
12815.80 586
12816.87 610
12817.94 577
12819.01 598
12820.08 599
12821.15 611
12822.21 602
12823.28 629
12824.35 596
12825.42 595
12826.49 620
12827.56 654
12828.63 621
12829.70 620
12830.77 569
12831.84 589
12832.91 596
12833.98 593
12835.05 550
12836.12 566
12837.19 558
12838.26 570
12839.33 552
12840.40 528
12841.47 541
12842.54 526
12843.61 498
12844.68 463
12845.75 477
12846.82 483
12847.89 480
12848.96 484
12850.03 476
12851.10 489
12852.18 449
12853.25 461
12854.32 452
12855.39 459
12856.46 415
12857.53 441
12858.60 477
12859.67 458
12860.74 450
12861.81 431
12862.88 426
12863.96 428
12865.03 406
12866.10 461
12867.17 432
12868.24 431
12869.31 433
12870.38 424
12871.45 429
12872.53 382
12873.60 384
12874.67 418
12875.74 418
12876.81 423
12877.88 428
12878.96 434
12880.03 398
12881.10 379
12882.17 399
12883.24 404
12884.31 408
12885.39 409
12886.46 391
12887.53 389
12888.60 393
12889.68 391
12890.75 396
12891.82 354
12892.89 360
12893.96 375
12895.04 395
12896.11 381
12897.18 326
12898.25 383
12899.33 364
12900.40 362
12901.47 372
12902.54 380
12903.62 392
12904.69 360
12905.76 381
12906.84 370
12907.91 348
12908.98 364
12910.06 370
12911.13 335
12912.20 366
12913.27 355
12914.35 375
12915.42 359
12916.49 335
12917.57 333
12918.64 342
12919.71 379
12920.79 351
12921.86 368
12922.94 324
12924.01 351
12925.08 344
12926.16 321
12927.23 358
12928.30 314
12929.38 341
12930.45 330
12931.53 329
12932.60 344
12933.67 349
12934.75 356
12935.82 340
12936.90 321
12937.97 345
12939.04 347
12940.12 329
12941.19 307
12942.27 349
12943.34 344
12944.42 358
12945.49 328
12946.56 306
12947.64 329
12948.71 319
12949.79 327
12950.86 321
12951.94 326
12953.01 319
12954.09 311
12955.16 335
12956.24 356
12957.31 336
12958.39 323
12959.46 344
12960.54 351
12961.61 336
12962.69 329
12963.76 301
12964.84 299
12965.91 302
12966.99 341
12968.07 335
12969.14 336
12970.22 304
12971.29 311
12972.37 282
12973.44 296
12974.52 302
12975.59 348
12976.67 340
12977.75 308
12978.82 319
12979.90 297
12980.97 312
12982.05 327
12983.13 330
12984.20 305
12985.28 297
12986.35 344
12987.43 326
12988.51 318
12989.58 273
12990.66 319
12991.74 342
12992.81 323
12993.89 289
12994.97 300
12996.04 332
12997.12 305
12998.20 313
12999.27 347
13000.35 330
13001.43 348
13002.50 340
13003.58 320
13004.66 332
13005.73 293
13006.81 318
13007.89 312
13008.97 314
13010.04 320
13011.12 325
13012.20 328
13013.27 301
13014.35 318
13015.43 318
13016.51 320
13017.58 311
13018.66 292
13019.74 294
13020.82 310
13021.89 320
13022.97 331
13024.05 315
13025.13 336
13026.21 335
13027.28 360
13028.36 321
13029.44 306
13030.52 324
13031.60 345
13032.67 373
13033.75 332
13034.83 331
13035.91 324
13036.99 313
13038.07 327
13039.14 364
13040.22 346
13041.30 366
13042.38 331
13043.46 334
13044.54 331
13045.62 323
13046.69 342
13047.77 346
13048.85 380
13049.93 338
13051.01 344
13052.09 324
13053.17 319
13054.25 337
13055.33 340
13056.40 324
13057.48 345
13058.56 341
13059.64 321
13060.72 288
13061.80 294
13062.88 324
13063.96 300
13065.04 352
13066.12 320
13067.20 355
13068.28 313
13069.36 293
13070.44 325
13071.52 362
13072.60 326
13073.68 329
13074.76 314
13075.84 342
13076.92 317
13078.00 294
13079.08 306
13080.16 283
13081.24 298
13082.32 320
13083.40 342
13084.48 315
13085.56 327
13086.64 324
13087.72 336
13088.80 313
13089.88 311
13090.96 322
13092.04 295
13093.12 302
13094.20 324
13095.28 308
13096.36 316
13097.44 304
13098.52 319
13099.61 325
13100.69 316
13101.77 343
13102.85 330
13103.93 306
13105.01 302
13106.09 312
13107.17 314
13108.25 339
13109.34 320
13110.42 321
13111.50 328
13112.58 304
13113.66 312
13114.74 347
13115.82 378
13116.91 340
13117.99 341
13119.07 346
13120.15 339
13121.23 358
13122.31 365
13123.40 361
13124.48 372
13125.56 339
13126.64 345
13127.72 329
13128.81 341
13129.89 373
13130.97 338
13132.05 337
13133.14 331
13134.22 376
13135.30 367
13136.38 362
13137.47 363
13138.55 312
13139.63 333
13140.71 349
13141.80 349
13142.88 330
13143.96 359
13145.04 352
13146.13 355
13147.21 336
13148.29 322
13149.38 343
13150.46 363
13151.54 352
13152.62 359
13153.71 358
13154.79 371
13155.87 353
13156.96 343
13158.04 340
13159.12 340
13160.21 345
13161.29 348
13162.37 340
13163.46 346
13164.54 370
13165.62 347
13166.71 354
13167.79 351
13168.88 353
13169.96 313
13171.04 383
13172.13 394
13173.21 348
13174.30 330
13175.38 322
13176.46 336
13177.55 351
13178.63 340
13179.72 347
13180.80 365
13181.88 363
13182.97 357
13184.05 347
13185.14 351
13186.22 346
13187.31 331
13188.39 330
13189.48 353
13190.56 348
13191.65 336
13192.73 364
13193.81 361
13194.90 360
13195.98 366
13197.07 364
13198.15 352
13199.24 382
13200.32 382
13201.41 393
13202.49 398
13203.58 402
13204.67 389
13205.75 393
13206.84 364
13207.92 356
13209.01 345
13210.09 370
13211.18 404
13212.26 387
13213.35 356
13214.43 355
13215.52 374
13216.61 393
13217.69 425
13218.78 417
13219.86 376
13220.95 396
13222.04 394
13223.12 371
13224.21 373
13225.29 353
13226.38 396
13227.47 416
13228.55 388
13229.64 400
13230.72 391
13231.81 406
13232.90 371
13233.98 397
13235.07 410
13236.16 403
13237.24 435
13238.33 426
13239.42 405
13240.50 417
13241.59 419
13242.68 422
13243.76 458
13244.85 439
13245.94 447
13247.02 452
13248.11 417
13249.20 420
13250.29 425
13251.37 474
13252.46 444
13253.55 450
13254.63 460
13255.72 476
13256.81 476
13257.90 452
13258.98 480
13260.07 452
13261.16 471
13262.25 461
13263.33 438
13264.42 445
13265.51 478
13266.60 501
13267.69 474
13268.77 505
13269.86 492
13270.95 530
13272.04 558
13273.13 517
13274.21 533
13275.30 568
13276.39 526
13277.48 532
13278.57 542
13279.65 546
13280.74 537
13281.83 537
13282.92 535
13284.01 558
13285.10 557
13286.19 567
13287.27 559
13288.36 544
13289.45 602
13290.54 572
13291.63 608
13292.72 580
13293.81 587
13294.90 578
13295.98 617
13297.07 635
13298.16 620
13299.25 577
13300.34 656
13301.43 645
13302.52 630
13303.61 668
13304.70 693
13305.79 676
13306.88 675
13307.97 654
13309.06 653
13310.15 680
13311.24 701
13312.32 710
13313.41 696
13314.50 711
13315.59 765
13316.68 733
13317.77 770
13318.86 756
13319.95 743
13321.04 718
13322.13 768
13323.22 785
13324.31 741
13325.40 722
13326.49 780
13327.58 749
13328.68 754
13329.77 784
13330.86 794
13331.95 763
13333.04 840
13334.13 824
13335.22 818
13336.31 821
13337.40 809
13338.49 823
13339.58 826
13340.67 804
13341.76 824
13342.85 835
13343.94 849
13345.04 873
13346.13 863
13347.22 800
13348.31 868
13349.40 852
13350.49 870
13351.58 860
13352.67 894
13353.77 887
13354.86 885
13355.95 902
13357.04 897
13358.13 898
13359.22 916
13360.31 899
13361.41 960
13362.50 990
13363.59 988
13364.68 1004
13365.77 1051
13366.87 1051
13367.96 1061
13369.05 1038
13370.14 1055
13371.23 1025
13372.33 1030
13373.42 1013
13374.51 986
13375.60 1004
13376.69 974
13377.79 938
13378.88 859
13379.97 854
13381.06 840
13382.16 875
13383.25 856
13384.34 825
13385.43 781
13386.53 759
13387.62 762
13388.71 725
13389.81 713
13390.90 693
13391.99 737
13393.08 719
13394.18 690
13395.27 671
13396.36 665
13397.46 657
13398.55 660
13399.64 708
13400.74 672
13401.83 689
13402.92 622
13404.02 657
13405.11 690
13406.20 702
13407.30 672
13408.39 660
13409.48 669
13410.58 660
13411.67 627
13412.77 661
13413.86 645
13414.95 679
13416.05 648
13417.14 645
13418.23 679
13419.33 658
13420.42 664
13421.52 672
13422.61 679
13423.71 686
13424.80 703
13425.89 682
13426.99 726
13428.08 726
13429.18 688
13430.27 692
13431.37 692
13432.46 701
13433.56 692
13434.65 720
13435.74 715
13436.84 694
13437.93 707
13439.03 700
13440.12 680
13441.22 716
13442.31 737
13443.41 738
13444.50 757
13445.60 801
13446.69 787
13447.79 770
13448.88 746
13449.98 765
13451.08 774
13452.17 792
13453.27 815
13454.36 806
13455.46 834
13456.55 782
13457.65 818
13458.74 809
13459.84 808
13460.94 813
13462.03 862
13463.13 860
13464.22 841
13465.32 864
13466.41 931
13467.51 932
13468.61 890
13469.70 888
13470.80 917
13471.90 927
13472.99 909
13474.09 934
13475.18 965
13476.28 930
13477.38 941
13478.47 965
13479.57 938
13480.67 928
13481.76 981
13482.86 945
13483.96 968
13485.05 965
13486.15 975
13487.25 979
13488.34 997
13489.44 1034
13490.54 1023
13491.63 1019
13492.73 1064
13493.83 1063
13494.93 1137
13496.02 1106
13497.12 1107
13498.22 1122
13499.31 1160
13500.41 1182
13501.51 1159
13502.61 1218
13503.70 1180
13504.80 1192
13505.90 1191
13507.00 1216
13508.09 1186
13509.19 1140
13510.29 1154
13511.39 1155
13512.49 1169
13513.58 1138
13514.68 1113
13515.78 1053
13516.88 1018
13517.98 1019
13519.07 1024
13520.17 1011
13521.27 1007
13522.37 981
13523.47 939
13524.57 960
13525.66 898
13526.76 910
13527.86 964
13528.96 924
13530.06 874
13531.16 836
13532.25 844
13533.35 851
13534.45 849
13535.55 821
13536.65 800
13537.75 779
13538.85 799
13539.95 797
13541.05 784
13542.14 811
13543.24 752
13544.34 736
13545.44 724
13546.54 719
13547.64 695
13548.74 756
13549.84 771
13550.94 736
13552.04 703
13553.14 683
13554.24 698
13555.34 705
13556.44 695
13557.54 669
13558.64 705
13559.74 667
13560.84 696
13561.94 647
13563.04 634
13564.13 653
13565.23 654
13566.34 653
13567.44 640
13568.54 644
13569.64 662
13570.74 678
13571.84 623
13572.94 637
13574.04 641
13575.14 643
13576.24 601
13577.34 643
13578.44 671
13579.54 641
13580.64 657
13581.74 659
13582.84 682
13583.94 665
13585.04 630
13586.14 708
13587.24 672
13588.35 631
13589.45 663
13590.55 652
13591.65 661
13592.75 646
13593.85 639
13594.95 680
13596.05 710
13597.15 678
13598.26 676
13599.36 673
13600.46 702
13601.56 672
13602.66 683
13603.76 691
13604.86 699
13605.97 672
13607.07 673
13608.17 713
13609.27 677
13610.37 683
13611.47 728
13612.58 694
13613.68 711
13614.78 700
13615.88 684
13616.98 694
13618.09 714
13619.19 705
13620.29 706
13621.39 726
13622.50 735
13623.60 713
13624.70 746
13625.80 709
13626.91 711
13628.01 680
13629.11 738
13630.21 727
13631.32 704
13632.42 714
13633.52 739
13634.62 714
13635.73 727
13636.83 733
13637.93 782
13639.04 672
13640.14 723
13641.24 775
13642.35 676
13643.45 699
13644.55 730
13645.65 755
13646.76 693
13647.86 682
13648.96 726
13650.07 697
13651.17 707
13652.28 700
13653.38 693
13654.48 709
13655.59 694
13656.69 720
13657.79 694
13658.90 650
13660.00 661
13661.11 646
13662.21 673
13663.31 621
13664.42 673
13665.52 647
13666.63 658
13667.73 654
13668.83 674
13669.94 675
13671.04 669
13672.15 655
13673.25 660
13674.36 700
13675.46 647
13676.56 638
13677.67 679
13678.77 666
13679.88 665
13680.98 669
13682.09 689
13683.19 648
13684.30 638
13685.40 689
13686.51 677
13687.61 648
13688.72 642
13689.82 685
13690.93 663
13692.03 649
13693.14 637
13694.24 695
13695.35 703
13696.45 679
13697.56 678
13698.66 702
13699.77 698
13700.87 714
13701.98 734
13703.09 722
13704.19 700
13705.30 748
13706.40 711
13707.51 763
13708.61 720
13709.72 764
13710.83 772
13711.93 774
13713.04 774
13714.14 798
13715.25 808
13716.36 794
13717.46 805
13718.57 778
13719.67 802
13720.78 821
13721.89 836
13722.99 864
13724.10 861
13725.21 865
13726.31 852
13727.42 890
13728.53 943
13729.63 918
13730.74 864
13731.85 949
13732.95 946
13734.06 941
13735.17 934
13736.27 933
13737.38 945
13738.49 939
13739.59 955
13740.70 1010
13741.81 998
13742.92 1007
13744.02 1016
13745.13 1056
13746.24 1079
13747.35 1152
13748.45 1136
13749.56 1161
13750.67 1133
13751.78 1208
13752.88 1273
13753.99 1287
13755.10 1330
13756.21 1346
13757.31 1398
13758.42 1417
13759.53 1484
13760.64 1471
13761.75 1513
13762.85 1509
13763.96 1535
13765.07 1537
13766.18 1627
13767.29 1639
13768.39 1615
13769.50 1610
13770.61 1608
13771.72 1591
13772.83 1611
13773.94 1618
13775.04 1559
13776.15 1518
13777.26 1477
13778.37 1471
13779.48 1478
13780.59 1460
13781.70 1340
13782.80 1339
13783.91 1254
13785.02 1228
13786.13 1189
13787.24 1129
13788.35 1126
13789.46 1086
13790.57 1040
13791.68 1030
13792.79 992
13793.90 968
13795.00 938
13796.11 934
13797.22 924
13798.33 929
13799.44 860
13800.55 850
13801.66 829
13802.77 805
13803.88 786
13804.99 804
13806.10 778
13807.21 809
13808.32 828
13809.43 799
13810.54 781
13811.65 787
13812.76 757
13813.87 761
13814.98 756
13816.09 755
13817.20 759
13818.31 747
13819.42 772
13820.53 736
13821.64 755
13822.75 755
13823.86 756
13824.97 752
13826.08 708
13827.19 719
13828.30 736
13829.41 713
13830.53 722
13831.64 715
13832.75 711
13833.86 698
13834.97 704
13836.08 706
13837.19 711
13838.30 703
13839.41 724
13840.52 719
13841.64 720
13842.75 729
13843.86 706
13844.97 711
13846.08 685
13847.19 701
13848.30 701
13849.41 716
13850.53 681
13851.64 723
13852.75 718
13853.86 746
13854.97 720
13856.08 705
13857.20 750
13858.31 728
13859.42 699
13860.53 765
13861.64 750
13862.76 727
13863.87 740
13864.98 793
13866.09 732
13867.20 739
13868.32 773
13869.43 725
13870.54 739
13871.65 758
13872.77 784
13873.88 797
13874.99 812
13876.10 816
13877.22 825
13878.33 810
13879.44 820
13880.55 801
13881.67 833
13882.78 850
13883.89 832
13885.01 857
13886.12 858
13887.23 872
13888.34 874
13889.46 893
13890.57 881
13891.68 878
13892.80 915
13893.91 930
13895.02 935
13896.14 979
13897.25 963
13898.36 938
13899.48 944
13900.59 899
13901.70 932
13902.82 881
13903.93 898
13905.05 886
13906.16 853
13907.27 824
13908.39 811
13909.50 804
13910.61 778
13911.73 767
13912.84 750
13913.96 740
13915.07 740
13916.19 701
13917.30 693
13918.41 739
13919.53 693
13920.64 684
13921.76 666
13922.87 672
13923.99 719
13925.10 712
13926.21 719
13927.33 727
13928.44 712
13929.56 730
13930.67 704
13931.79 669
13932.90 695
13934.02 675
13935.13 686
13936.25 654
13937.36 658
13938.48 684
13939.59 704
13940.71 674
13941.82 655
13942.94 678
13944.05 684
13945.17 672
13946.28 684
13947.40 625
13948.52 632
13949.63 646
13950.75 618
13951.86 613
13952.98 605
13954.09 640
13955.21 637
13956.32 624
13957.44 642
13958.56 646
13959.67 636
13960.79 621
13961.90 646
13963.02 624
13964.14 613
13965.25 605
13966.37 625
13967.48 637
13968.60 635
13969.72 630
13970.83 638
13971.95 663
13973.07 675
13974.18 619
13975.30 664
13976.42 664
13977.53 623
13978.65 639
13979.77 643
13980.88 634
13982.00 630
13983.12 631
13984.23 626
13985.35 649
13986.47 640
13987.58 648
13988.70 648
13989.82 687
13990.94 637
13992.05 645
13993.17 635
13994.29 664
13995.40 669
13996.52 690
13997.64 679
13998.76 660
13999.87 679
14000.99 665
14002.11 684
14003.23 683
14004.35 705
14005.46 741
14006.58 694
14007.70 684
14008.82 725
14009.93 692
14011.05 707
14012.17 686
14013.29 669
14014.41 670
14015.52 656
14016.64 693
14017.76 686
14018.88 657
14020.00 666
14021.12 713
14022.23 687
14023.35 734
14024.47 691
14025.59 716
14026.71 750
14027.83 728
14028.95 703
14030.06 712
14031.18 718
14032.30 687
14033.42 712
14034.54 707
14035.66 705
14036.78 710
14037.90 726
14039.02 724
14040.14 786
14041.25 771
14042.37 752
14043.49 758
14044.61 733
14045.73 762
14046.85 773
14047.97 822
14049.09 787
14050.21 793
14051.33 822
14052.45 823
14053.57 826
14054.69 859
14055.81 812
14056.93 864
14058.05 888
14059.17 909
14060.29 877
14061.41 917
14062.53 918
14063.65 961
14064.77 935
14065.89 923
14067.01 972
14068.13 969
14069.25 999
14070.37 976
14071.49 992
14072.61 985
14073.73 1042
14074.85 1058
14075.97 1005
14077.09 1014
14078.21 1072
14079.33 1063
14080.45 1052
14081.57 1075
14082.69 1039
14083.82 1104
14084.94 1087
14086.06 1082
14087.18 1053
14088.30 1072
14089.42 1072
14090.54 1076
14091.66 1117
14092.78 1120
14093.91 1079
14095.03 1098
14096.15 1049
14097.27 1098
14098.39 1134
14099.51 1074
14100.63 1112
14101.76 1074
14102.88 1086
14104.00 1062
14105.12 1062
14106.24 1040
14107.36 999
14108.49 1003
14109.61 1021
14110.73 950
14111.85 989
14112.97 980
14114.10 995
14115.22 912
14116.34 914
14117.46 903
14118.58 868
14119.71 876
14120.83 871
14121.95 869
14123.07 849
14124.20 862
14125.32 858
14126.44 829
14127.56 802
14128.69 760
14129.81 798
14130.93 766
14132.06 809
14133.18 811
14134.30 774
14135.42 761
14136.55 793
14137.67 773
14138.79 786
14139.92 751
14141.04 736
14142.16 768
14143.29 758
14144.41 730
14145.53 723
14146.66 729
14147.78 730
14148.90 699
14150.03 735
14151.15 728
14152.27 697
14153.40 723
14154.52 722
14155.64 741
14156.77 694
14157.89 725
14159.02 687
14160.14 676
14161.26 706
14162.39 695
14163.51 730
14164.64 669
14165.76 698
14166.88 709
14168.01 679
14169.13 687
14170.26 706
14171.38 702
14172.51 698
14173.63 653
14174.75 664
14175.88 661
14177.00 644
14178.13 672
14179.25 664
14180.38 669
14181.50 640
14182.63 674
14183.75 663
14184.88 661
14186.00 625
14187.13 649
14188.25 642
14189.38 649
14190.50 626
14191.63 659
14192.75 655
14193.88 661
14195.00 628
14196.13 659
14197.25 652
14198.38 636
14199.50 611
14200.63 628
14201.76 638
14202.88 613
14204.01 612
14205.13 630
14206.26 606
14207.38 594
14208.51 633
14209.64 633
14210.76 594
14211.89 617
14213.01 583
14214.14 600
14215.27 595
14216.39 605
14217.52 626
14218.64 590
14219.77 582
14220.90 564
14222.02 553
14223.15 610
14224.28 599
14225.40 588
14226.53 559
14227.66 585
14228.78 564
14229.91 567
14231.04 607
14232.16 574
14233.29 572
14234.42 577
14235.54 591
14236.67 584
14237.80 584
14238.92 562
14240.05 556
14241.18 557
14242.31 563
14243.43 569
14244.56 524
14245.69 553
14246.82 573
14247.94 534
14249.07 541
14250.20 525
14251.33 537
14252.45 548
14253.58 530
14254.71 523
14255.84 533
14256.96 532
14258.09 506
14259.22 528
14260.35 489
14261.47 478
14262.60 513
14263.73 540
14264.86 484
14265.99 495
14267.12 505
14268.24 505
14269.37 518
14270.50 476
14271.63 491
14272.76 495
14273.89 497
14275.01 467
14276.14 464
14277.27 456
14278.40 493
14279.53 460
14280.66 469
14281.79 475
14282.91 477
14284.04 491
14285.17 462
14286.30 479
14287.43 464
14288.56 482
14289.69 492
14290.82 454
14291.95 485
14293.08 490
14294.20 474
14295.33 436
14296.46 421
14297.59 467
14298.72 466
14299.85 480
14300.98 436
14302.11 439
14303.24 444
14304.37 449
14305.50 463
14306.63 427
14307.76 434
14308.89 422
14310.02 463
14311.15 442
14312.28 439
14313.41 416
14314.54 434
14315.67 444
14316.80 429
14317.93 405
14319.06 426
14320.19 418
14321.32 435
14322.45 435
14323.58 437
14324.71 390
14325.84 401
14326.97 459
14328.10 445
14329.23 409
14330.36 408
14331.49 439
14332.62 416
14333.76 378
14334.89 389
14336.02 396
14337.15 412
14338.28 450
14339.41 409
14340.54 404
14341.67 379
14342.80 402
14343.93 405
14345.07 369
14346.20 407
14347.33 391
14348.46 420
14349.59 393
14350.72 374
14351.85 374
14352.99 403
14354.12 390
14355.25 387
14356.38 379
14357.51 381
14358.64 410
14359.78 411
14360.91 419
14362.04 386
14363.17 418
14364.30 385
14365.44 404
14366.57 393
14367.70 408
14368.83 411
14369.96 407
14371.10 418
14372.23 422
14373.36 439
14374.49 430
14375.63 408
14376.76 387
14377.89 412
14379.02 404
14380.16 407
14381.29 409
14382.42 451
14383.55 399
14384.69 423
14385.82 405
14386.95 411
14388.09 399
14389.22 394
14390.35 402
14391.49 411
14392.62 419
14393.75 406
14394.89 401
14396.02 401
14397.15 379
14398.28 377
14399.42 414
14400.55 387
14401.69 440
14402.82 419
14403.95 422
14405.09 390
14406.22 451
14407.35 427
14408.49 423
14409.62 423
14410.75 447
14411.89 447
14413.02 443
14414.16 421
14415.29 394
14416.42 429
14417.56 427
14418.69 440
14419.83 457
14420.96 493
14422.10 445
14423.23 457
14424.36 440
14425.50 460
14426.63 458
14427.77 470
14428.90 472
14430.04 453
14431.17 461
14432.31 471
14433.44 462
14434.58 477
14435.71 468
14436.85 457
14437.98 442
14439.12 475
14440.25 471
14441.39 445
14442.52 455
14443.66 457
14444.79 438
14445.93 466
14447.06 436
14448.20 419
14449.33 427
14450.47 449
14451.60 420
14452.74 428
14453.87 436
14455.01 443
14456.14 412
14457.28 466
14458.42 441
14459.55 434
14460.69 448
14461.82 422
14462.96 411
14464.10 434
14465.23 429
14466.37 424
14467.50 469
14468.64 438
14469.78 435
14470.91 413
14472.05 434
14473.18 454
14474.32 444
14475.46 440
14476.59 459
14477.73 460
14478.87 435
14480.00 397
14481.14 460
14482.28 435
14483.41 440
14484.55 432
14485.69 464
14486.82 447
14487.96 400
14489.10 423
14490.23 397
14491.37 437
14492.51 408
14493.65 443
14494.78 438
14495.92 462
14497.06 431
14498.19 455
14499.33 452
14500.47 448
14501.61 426
14502.74 430
14503.88 432
14505.02 417
14506.16 428
14507.29 450
14508.43 436
14509.57 433
14510.71 426
14511.85 414
14512.98 413
14514.12 417
14515.26 437
14516.40 433
14517.54 424
14518.67 438
14519.81 429
14520.95 415
14522.09 416
14523.23 420
14524.36 390
14525.50 412
14526.64 392
14527.78 432
14528.92 426
14530.06 411
14531.19 443
14532.33 421
14533.47 417
14534.61 390
14535.75 401
14536.89 410
14538.03 431
14539.17 391
14540.31 420
14541.44 416
14542.58 389
14543.72 382
14544.86 399
14546.00 387
14547.14 373
14548.28 437
14549.42 433
14550.56 411
14551.70 403
14552.84 444
14553.98 428
14555.12 431
14556.25 432
14557.39 443
14558.53 415
14559.67 433
14560.81 432
14561.95 446
14563.09 428
14564.23 464
14565.37 444
14566.51 456
14567.65 448
14568.79 441
14569.93 453
14571.07 452
14572.21 460
14573.35 473
14574.49 472
14575.63 457
14576.77 454
14577.92 484
14579.06 468
14580.20 473
14581.34 500
14582.48 506
14583.62 490
14584.76 501
14585.90 516
14587.04 507
14588.18 510
14589.32 508
14590.46 515
14591.60 543
14592.74 531
14593.89 545
14595.03 538
14596.17 553
14597.31 526
14598.45 556
14599.59 564
14600.73 579
14601.87 555
14603.02 565
14604.16 605
14605.30 593
14606.44 633
14607.58 582
14608.72 586
14609.86 565
14611.01 621
14612.15 603
14613.29 638
14614.43 635
14615.57 646
14616.72 659
14617.86 646
14619.00 655
14620.14 666
14621.28 713
14622.43 730
14623.57 707
14624.71 761
14625.85 734
14627.00 740
14628.14 794
14629.28 787
14630.42 814
14631.56 812
14632.71 784
14633.85 789
14634.99 802
14636.14 808
14637.28 831
14638.42 798
14639.56 796
14640.71 796
14641.85 793
14642.99 765
14644.14 731
14645.28 751
14646.42 732
14647.56 685
14648.71 658
14649.85 653
14650.99 613
14652.14 605
14653.28 581
14654.42 559
14655.57 587
14656.71 525
14657.85 520
14659.00 542
14660.14 533
14661.29 512
14662.43 514
14663.57 507
14664.72 485
14665.86 480
14667.00 456
14668.15 482
14669.29 448
14670.44 474
14671.58 470
14672.73 461
14673.87 451
14675.01 460
14676.16 442
14677.30 426
14678.45 428
14679.59 433
14680.74 423
14681.88 413
14683.02 409
14684.17 394
14685.31 381
14686.46 361
14687.60 412
14688.75 419
14689.89 406
14691.04 394
14692.18 367
14693.33 371
14694.47 379
14695.62 374
14696.76 380
14697.91 366
14699.05 405
14700.20 359
14701.34 392
14702.49 384
14703.63 333
14704.78 352
14705.92 375
14707.07 367
14708.22 361
14709.36 382
14710.51 378
14711.65 371
14712.80 360
14713.94 383
14715.09 389
14716.23 370
14717.38 345
14718.53 352
14719.67 354
14720.82 373
14721.96 388
14723.11 364
14724.26 360
14725.40 352
14726.55 364
14727.70 377
14728.84 344
14729.99 340
14731.13 355
14732.28 366
14733.43 360
14734.57 325
14735.72 364
14736.87 347
14738.01 365
14739.16 376
14740.31 377
14741.45 366
14742.60 353
14743.75 356
14744.89 367
14746.04 346
14747.19 352
14748.34 352
14749.48 348
14750.63 345
14751.78 333
14752.92 343
14754.07 360
14755.22 326
14756.37 333
14757.51 349
14758.66 357
14759.81 335
14760.96 332
14762.10 327
14763.25 308
14764.40 345
14765.55 340
14766.70 320
14767.84 359
14768.99 303
14770.14 347
14771.29 331
14772.43 277
14773.58 336
14774.73 300
14775.88 330
14777.03 303
14778.18 347
14779.32 330
14780.47 305
14781.62 331
14782.77 344
14783.92 326
14785.07 287
14786.21 277
14787.36 323
14788.51 319
14789.66 287
14790.81 328
14791.96 318
14793.11 322
14794.26 281
14795.40 293
14796.55 296
14797.70 283
14798.85 262
14800.00 289
14801.15 324
14802.30 320
14803.45 289
14804.60 299
14805.75 275
14806.90 296
14808.05 305
14809.19 284
14810.34 268
14811.49 263
14812.64 269
14813.79 295
14814.94 293
14816.09 278
14817.24 267
14818.39 304
14819.54 309
14820.69 277
14821.84 287
14822.99 286
14824.14 266
14825.29 285
14826.44 267
14827.59 279
14828.74 265
14829.89 257
14831.04 243
14832.19 250
14833.34 248
14834.49 254
14835.64 255
14836.79 254
14837.95 249
14839.10 251
14840.25 254
14841.40 237
14842.55 267
14843.70 267
14844.85 261
14846.00 262
14847.15 272
14848.30 249
14849.45 265
14850.60 250
14851.76 258
14852.91 265
14854.06 245
14855.21 239
14856.36 249
14857.51 235
14858.66 245
14859.81 254
14860.97 247
14862.12 255
14863.27 224
14864.42 250
14865.57 237
14866.72 261
14867.88 239
14869.03 262
14870.18 252
14871.33 261
14872.48 249
14873.64 263
14874.79 262
14875.94 255
14877.09 265
14878.24 251
14879.40 259
14880.55 258
14881.70 233
14882.85 252
14884.00 233
14885.16 250
14886.31 252
14887.46 231
14888.61 251
14889.77 269
14890.92 282
14892.07 260
14893.23 262
14894.38 264
14895.53 256
14896.68 280
14897.84 248
14898.99 224
14900.14 241
14901.30 252
14902.45 256
14903.60 249
14904.75 228
14905.91 244
14907.06 240
14908.21 254
14909.37 218
14910.52 233
14911.67 227
14912.83 270
14913.98 263
14915.14 253
14916.29 247
14917.44 250
14918.60 251
14919.75 237
14920.90 282
14922.06 257
14923.21 256
14924.37 233
14925.52 244
14926.67 245
14927.83 269
14928.98 249
14930.14 255
14931.29 266
14932.44 259
14933.60 243
14934.75 249
14935.91 240
14937.06 227
14938.22 262
14939.37 253
14940.52 283
14941.68 268
14942.83 276
14943.99 245
14945.14 234
14946.30 259
14947.45 271
14948.61 255
14949.76 246
14950.92 248
14952.07 243
14953.23 243
14954.38 262
14955.54 303
14956.69 273
14957.85 271
14959.00 277
14960.16 265
14961.31 268
14962.47 282
14963.62 282
14964.78 258
14965.94 279
14967.09 256
14968.25 284
14969.40 261
14970.56 284
14971.71 286
14972.87 280
14974.03 276
14975.18 272
14976.34 303
14977.49 292
14978.65 275
14979.81 268
14980.96 259
14982.12 272
14983.27 283
14984.43 280
14985.59 273
14986.74 252
14987.90 276
14989.06 262
14990.21 300
14991.37 256
14992.53 260
14993.68 257
14994.84 260
14996.00 239
14997.15 228
14998.31 256
14999.47 251
15000.62 232
15001.78 242
15002.94 251
15004.09 246
15005.25 222
15006.41 235
15007.56 247
15008.72 221
15009.88 231
15011.04 248
15012.19 243
15013.35 236
15014.51 205
15015.67 237
15016.82 232
15017.98 237
15019.14 236
15020.30 226
15021.45 234
15022.61 216
15023.77 214
15024.93 229
15026.08 221
15027.24 233
15028.40 236
15029.56 233
15030.72 205
15031.87 216
15033.03 240
15034.19 247
15035.35 219
15036.51 226
15037.67 235
15038.82 224
15039.98 223
15041.14 221
15042.30 214
15043.46 232
15044.62 221
15045.78 238
15046.93 242
15048.09 214
15049.25 220
15050.41 229
15051.57 233
15052.73 227
15053.89 241
15055.05 227
15056.20 226
15057.36 232
15058.52 248
15059.68 240
15060.84 233
15062.00 224
15063.16 231
15064.32 229
15065.48 221
15066.64 207
15067.80 207
15068.96 226
15070.12 215
15071.28 224
15072.44 226
15073.60 223
15074.76 206
15075.91 201
15077.07 213
15078.23 203
15079.39 220
15080.55 225
15081.71 224
15082.87 230
15084.03 219
15085.19 233
15086.35 217
15087.51 211
15088.68 239
15089.84 218
15091.00 225
15092.16 222
15093.32 248
15094.48 222
15095.64 234
15096.80 236
15097.96 236
15099.12 231
15100.28 229
15101.44 235
15102.60 239
15103.76 217
15104.92 214
15106.08 236
15107.25 247
15108.41 236
15109.57 237
15110.73 244
15111.89 224
15113.05 231
15114.21 245
15115.37 255
15116.54 204
15117.70 238
15118.86 261
15120.02 247
15121.18 241
15122.34 253
15123.50 241
15124.67 264
15125.83 248
15126.99 236
15128.15 251
15129.31 253
15130.47 246
15131.64 244
15132.80 242
15133.96 240
15135.12 245
15136.28 264
15137.45 265
15138.61 236
15139.77 256
15140.93 237
15142.10 271
15143.26 256
15144.42 265
15145.58 254
15146.75 234
15147.91 264
15149.07 280
15150.23 283
15151.40 284
15152.56 280
15153.72 266
15154.88 299
15156.05 244
15157.21 281
15158.37 268
15159.54 258
15160.70 261
15161.86 296
15163.03 293
15164.19 276
15165.35 272
15166.52 292
15167.68 268
15168.84 293
15170.01 317
15171.17 286
15172.33 299
15173.50 305
15174.66 317
15175.82 303
15176.99 293
15178.15 309
15179.31 307
15180.48 314
15181.64 293
15182.81 294
15183.97 316
15185.13 310
15186.30 325
15187.46 307
15188.63 312
15189.79 322
15190.95 343
15192.12 346
15193.28 336
15194.45 320
15195.61 340
15196.78 345
15197.94 343
15199.10 345
15200.27 327
15201.43 376
15202.60 351
15203.76 367
15204.93 352
15206.09 379
15207.26 378
15208.42 352
15209.59 391
15210.75 359
15211.92 356
15213.08 367
15214.25 392
15215.41 400
15216.58 385
15217.74 390
15218.91 384
15220.07 399
15221.24 376
15222.40 386
15223.57 401
15224.74 411
15225.90 406
15227.07 415
15228.23 442
15229.40 415
15230.56 414
15231.73 450
15232.89 405
15234.06 407
15235.23 465
15236.39 497
15237.56 458
15238.72 433
15239.89 439
15241.06 478
15242.22 468
15243.39 436
15244.56 412
15245.72 430
15246.89 392
15248.05 411
15249.22 420
15250.39 410
15251.55 393
15252.72 386
15253.89 404
15255.05 371
15256.22 390
15257.39 384
15258.55 364
15259.72 375
15260.89 344
15262.05 358
15263.22 339
15264.39 355
15265.56 348
15266.72 363
15267.89 362
15269.06 309
15270.22 368
15271.39 343
15272.56 323
15273.73 317
15274.89 341
15276.06 331
15277.23 317
15278.40 317
15279.56 361
15280.73 314
15281.90 308
15283.07 292
15284.23 332
15285.40 315
15286.57 300
15287.74 324
15288.91 320
15290.07 313
15291.24 299
15292.41 344
15293.58 325
15294.75 329
15295.92 330
15297.08 345
15298.25 303
15299.42 307
15300.59 334
15301.76 332
15302.93 331
15304.09 367
15305.26 366
15306.43 341
15307.60 367
15308.77 373
15309.94 345
15311.11 354
15312.28 345
15313.44 344
15314.61 345
15315.78 347
15316.95 357
15318.12 354
15319.29 339
15320.46 337
15321.63 349
15322.80 362
15323.97 363
15325.14 355
15326.30 355
15327.47 363
15328.64 349
15329.81 355
15330.98 372
15332.15 388
15333.32 360
15334.49 354
15335.66 359
15336.83 376
15338.00 352
15339.17 383
15340.34 355
15341.51 390
15342.68 391
15343.85 417
15345.02 406
15346.19 382
15347.36 428
15348.53 439
15349.70 422
15350.87 416
15352.04 407
15353.21 413
15354.38 450
15355.55 430
15356.72 477
15357.90 426
15359.07 469
15360.24 457
15361.41 458
15362.58 439
15363.75 467
15364.92 476
15366.09 495
15367.26 516
15368.43 520
15369.60 481
15370.77 510
15371.95 475
15373.12 494
15374.29 519
15375.46 493
15376.63 498
15377.80 463
15378.97 496
15380.15 494
15381.32 482
15382.49 467
15383.66 464
15384.83 478
15386.00 469
15387.17 463
15388.35 468
15389.52 462
15390.69 447
15391.86 475
15393.03 440
15394.21 410
15395.38 441
15396.55 476
15397.72 441
15398.89 393
15400.07 391
15401.24 408
15402.41 411
15403.58 388
15404.76 417
15405.93 395
15407.10 368
15408.27 351
15409.45 370
15410.62 334
15411.79 346
15412.96 349
15414.14 363
15415.31 339
15416.48 303
15417.66 335
15418.83 342
15420.00 330
15421.17 316
15422.35 302
15423.52 299
15424.69 339
15425.87 305
15427.04 302
15428.21 310
15429.39 305
15430.56 305
15431.73 299
15432.91 300
15434.08 314
15435.25 287
15436.43 303
15437.60 277
15438.77 276
15439.95 303
15441.12 288
15442.30 271
15443.47 288
15444.64 292
15445.82 281
15446.99 300
15448.17 310
15449.34 278
15450.51 316
15451.69 293
15452.86 292
15454.04 294
15455.21 303
15456.39 272
15457.56 262
15458.73 276
15459.91 272
15461.08 246
15462.26 290
15463.43 286
15464.61 276
15465.78 277
15466.96 277
15468.13 286
15469.31 318
15470.48 302
15471.66 284
15472.83 291
15474.01 268
15475.18 281
15476.36 277
15477.53 265
15478.71 252
15479.88 286
15481.06 269
15482.23 263
15483.41 274
15484.58 304
15485.76 287
15486.93 296
15488.11 247
15489.29 278
15490.46 325
15491.64 294
15492.81 291
15493.99 291
15495.16 282
15496.34 280
15497.52 253
15498.69 260
15499.87 249
15501.04 269
15502.22 279
15503.40 286
15504.57 272
15505.75 256
15506.92 276
15508.10 278
15509.28 267
15510.45 276
15511.63 291
15512.81 270
15513.98 268
15515.16 262
15516.34 280
15517.51 265
15518.69 285
15519.87 302
15521.04 276
15522.22 285
15523.40 298
15524.57 260
15525.75 272
15526.93 302
15528.11 300
15529.28 302
15530.46 285
15531.64 289
15532.81 290
15533.99 300
15535.17 309
15536.35 303
15537.52 276
15538.70 303
15539.88 331
15541.06 286
15542.23 292
15543.41 309
15544.59 292
15545.77 281
15546.95 301
15548.12 304
15549.30 274
15550.48 292
15551.66 296
15552.83 285
15554.01 294
15555.19 307
15556.37 304
15557.55 297
15558.73 303
15559.90 308
15561.08 323
15562.26 310
15563.44 324
15564.62 315
15565.80 308
15566.97 327
15568.15 315
15569.33 319
15570.51 329
15571.69 333
15572.87 319
15574.05 342
15575.23 350
15576.40 328
15577.58 325
15578.76 346
15579.94 365
15581.12 333
15582.30 367
15583.48 335
15584.66 353
15585.84 354
15587.02 340
15588.20 340
15589.38 329
15590.56 358
15591.73 362
15592.91 348
15594.09 340
15595.27 360
15596.45 380
15597.63 377
15598.81 381
15599.99 357
15601.17 399
15602.35 357
15603.53 374
15604.71 418
15605.89 408
15607.07 393
15608.25 418
15609.43 424
15610.61 426
15611.79 442
15612.97 433
15614.15 425
15615.33 435
15616.51 444
15617.69 439
15618.88 457
15620.06 473
15621.24 455
15622.42 484
15623.60 460
15624.78 437
15625.96 464
15627.14 450
15628.32 475
15629.50 441
15630.68 460
15631.86 498
15633.05 467
15634.23 480
15635.41 459
15636.59 450
15637.77 496
15638.95 473
15640.13 468
15641.31 510
15642.50 535
15643.68 508
15644.86 540
15646.04 548
15647.22 509
15648.40 506
15649.58 521
15650.77 508
15651.95 481
15653.13 499
15654.31 525
15655.49 530
15656.68 516
15657.86 525
15659.04 542
15660.22 563
15661.40 535
15662.59 505
15663.77 528
15664.95 509
15666.13 532
15667.32 528
15668.50 530
15669.68 543
15670.86 504
15672.05 515
15673.23 525
15674.41 516
15675.59 498
15676.78 543
15677.96 517
15679.14 474
15680.32 505
15681.51 468
15682.69 489
15683.87 533
15685.06 467
15686.24 440
15687.42 486
15688.61 474
15689.79 474
15690.97 441
15692.16 454
15693.34 439
15694.52 448
15695.71 452
15696.89 458
15698.07 445
15699.26 491
15700.44 453
15701.62 471
15702.81 488
15703.99 486
15705.17 471
15706.36 473
15707.54 449
15708.73 453
15709.91 470
15711.09 466
15712.28 507
15713.46 458
15714.65 482
15715.83 501
15717.02 500
15718.20 497
15719.38 507
15720.57 529
15721.75 498
15722.94 492
15724.12 486
15725.31 484
15726.49 495
15727.68 510
15728.86 493
15730.04 559
15731.23 567
15732.41 593
15733.60 548
15734.78 554
15735.97 573
15737.15 569
15738.34 594
15739.52 583
15740.71 591
15741.89 594
15743.08 582
15744.27 610
15745.45 611
15746.64 661
15747.82 635
15749.01 640
15750.19 675
15751.38 630
15752.56 626
15753.75 660
15754.93 619
15756.12 632
15757.31 637
15758.49 672
15759.68 666
15760.86 624
15762.05 659
15763.24 635
15764.42 664
15765.61 647
15766.79 634
15767.98 678
15769.17 664
15770.35 618
15771.54 602
15772.72 639
15773.91 600
15775.10 595
15776.28 592
15777.47 585
15778.66 606
15779.84 576
15781.03 578
15782.22 559
15783.40 572
15784.59 551
15785.78 561
15786.96 553
15788.15 553
15789.34 530
15790.53 523
15791.71 521
15792.90 521
15794.09 519
15795.27 482
15796.46 523
15797.65 492
15798.84 498
15800.02 491
15801.21 509
15802.40 516
15803.59 472
15804.77 474
15805.96 479
15807.15 480
15808.34 459
15809.52 466
15810.71 464
15811.90 455
15813.09 434
15814.28 450
15815.46 461
15816.65 455
15817.84 441
15819.03 474
15820.22 476
15821.40 449
15822.59 459
15823.78 444
15824.97 452
15826.16 445
15827.35 421
15828.53 450
15829.72 459
15830.91 437
15832.10 410
15833.29 456
15834.48 458
15835.67 446
15836.85 500
15838.04 469
15839.23 427
15840.42 456
15841.61 462
15842.80 437
15843.99 451
15845.18 451
15846.37 462
15847.55 480
15848.74 452
15849.93 439
15851.12 418
15852.31 438
15853.50 428
15854.69 441
15855.88 422
15857.07 415
15858.26 442
15859.45 470
15860.64 443
15861.83 446
15863.02 451
15864.21 487
15865.40 477
15866.59 470
15867.78 466
15868.97 468
15870.16 485
15871.35 473
15872.54 484
15873.73 484
15874.92 490
15876.11 529
15877.30 492
15878.49 467
15879.68 470
15880.87 494
15882.06 489
15883.25 487
15884.44 485
15885.63 495
15886.82 507
15888.01 517
15889.20 519
15890.39 535
15891.59 519
15892.78 525
15893.97 504
15895.16 535
15896.35 541
15897.54 557
15898.73 566
15899.92 559
15901.11 589
15902.30 587
15903.50 590
15904.69 583
15905.88 608
15907.07 598
15908.26 613
15909.45 591
15910.64 579
15911.84 624
15913.03 613
15914.22 623
15915.41 618
15916.60 638
15917.79 625
15918.99 645
15920.18 658
15921.37 702
15922.56 636
15923.75 652
15924.95 637
15926.14 632
15927.33 672
15928.52 652
15929.71 666
15930.91 647
15932.10 627
15933.29 667
15934.48 651
15935.68 658
15936.87 600
15938.06 615
15939.25 658
15940.45 604
15941.64 600
15942.83 589
15944.03 607
15945.22 580
15946.41 543
15947.60 535
15948.80 523
15949.99 482
15951.18 503
15952.38 492
15953.57 474
15954.76 443
15955.96 454
15957.15 453
15958.34 439
15959.54 413
15960.73 431
15961.92 405
15963.12 398
15964.31 406
15965.50 399
15966.70 373
15967.89 372
15969.08 384
15970.28 375
15971.47 362
15972.67 370
15973.86 353
15975.05 360
15976.25 367
15977.44 342
15978.64 354
15979.83 312
15981.02 350
15982.22 323
15983.41 321
15984.61 345
15985.80 329
15987.00 327
15988.19 308
15989.38 296
15990.58 318
15991.77 328
15992.97 309
15994.16 304
15995.36 320
15996.55 313
15997.75 309
15998.94 302
16000.14 307
16001.33 313
16002.53 291
16003.72 298
16004.92 296
16006.11 283
16007.31 299
16008.50 323
16009.70 322
16010.89 300
16012.09 318
16013.28 329
16014.48 343
16015.67 295
16016.87 306
16018.07 311
16019.26 289
16020.46 291
16021.65 312
16022.85 307
16024.04 292
16025.24 301
16026.44 316
16027.63 297
16028.83 302
16030.02 301
16031.22 273
16032.42 296
16033.61 268
16034.81 295
16036.00 287
16037.20 303
16038.40 266
16039.59 256
16040.79 283
16041.99 282
16043.18 279
16044.38 270
16045.58 278
16046.77 281
16047.97 273
16049.17 301
16050.36 287
16051.56 262
16052.76 255
16053.95 281
16055.15 273
16056.35 256
16057.54 279
16058.74 258
16059.94 245
16061.14 260
16062.33 279
16063.53 281
16064.73 257
16065.92 245
16067.12 277
16068.32 278
16069.52 272
16070.71 268
16071.91 282
16073.11 270
16074.31 251
16075.50 281
16076.70 251
16077.90 244
16079.10 247
16080.30 260
16081.49 272
16082.69 232
16083.89 222
16085.09 255
16086.29 252
16087.48 244
16088.68 274
16089.88 251
16091.08 219
16092.28 227
16093.48 223
16094.67 217
16095.87 249
16097.07 239
16098.27 256
16099.47 242
16100.67 235
16101.87 241
16103.06 262
16104.26 224
16105.46 219
16106.66 249
16107.86 249
16109.06 242
16110.26 206
16111.46 216
16112.66 222
16113.86 219
16115.05 230
16116.25 250
16117.45 223
16118.65 232
16119.85 247
16121.05 242
16122.25 227
16123.45 225
16124.65 235
16125.85 244
16127.05 217
16128.25 217
16129.45 229
16130.65 213
16131.85 187
16133.05 192
16134.25 200
16135.45 208
16136.65 217
16137.85 218
16139.05 223
16140.25 196
16141.45 199
16142.65 191
16143.85 216
16145.05 216
16146.25 199
16147.45 207
16148.65 199
16149.85 189
16151.05 210
16152.25 201
16153.45 242
16154.65 233
16155.85 212
16157.05 232
16158.25 194
16159.46 194
16160.66 233
16161.86 219
16163.06 215
16164.26 204
16165.46 211
16166.66 217
16167.86 226
16169.06 197
16170.27 220
16171.47 226
16172.67 220
16173.87 184
16175.07 203
16176.27 223
16177.47 195
16178.67 202
16179.88 209
16181.08 220
16182.28 199
16183.48 207
16184.68 195
16185.89 199
16187.09 204
16188.29 221
16189.49 225
16190.69 218
16191.90 213
16193.10 216
16194.30 218
16195.50 205
16196.70 195
16197.91 209
16199.11 196
16200.31 221
16201.51 208
16202.72 206
16203.92 206
16205.12 194
16206.32 213
16207.53 232
16208.73 214
16209.93 193
16211.13 214
16212.34 210
16213.54 207
16214.74 212
16215.95 220
16217.15 207
16218.35 230
16219.55 214
16220.76 214
16221.96 213
16223.16 217
16224.37 234
16225.57 231
16226.77 234
16227.98 262
16229.18 244
16230.38 239
16231.59 220
16232.79 234
16233.99 235
16235.20 255
16236.40 235
16237.61 249
16238.81 236
16240.01 219
16241.22 214
16242.42 215
16243.63 217
16244.83 231
16246.03 230
16247.24 239
16248.44 237
16249.65 238
16250.85 227
16252.05 237
16253.26 250
16254.46 230
16255.67 239
16256.87 244
16258.08 249
16259.28 247
16260.49 236
16261.69 246
16262.89 247
16264.10 270
16265.30 260
16266.51 256
16267.71 250
16268.92 234
16270.12 248
16271.33 233
16272.53 241
16273.74 242
16274.94 263
16276.15 233
16277.35 261
16278.56 259
16279.77 255
16280.97 252
16282.18 239
16283.38 250
16284.59 257
16285.79 247
16287.00 261
16288.20 264
16289.41 255
16290.61 234
16291.82 228
16293.03 220
16294.23 246
16295.44 254
16296.64 233
16297.85 241
16299.06 258
16300.26 267
16301.47 255
16302.67 236
16303.88 247
16305.09 261
16306.29 257
16307.50 261
16308.71 238
16309.91 244
16311.12 260
16312.33 238
16313.53 252
16314.74 214
16315.95 251
16317.15 236
16318.36 226
16319.57 237
16320.77 249
16321.98 254
16323.19 245
16324.39 231
16325.60 230
16326.81 234
16328.01 227
16329.22 203
16330.43 230
16331.64 206
16332.84 191
16334.05 230
16335.26 230
16336.47 214
16337.67 208
16338.88 195
16340.09 222
16341.30 223
16342.50 231
16343.71 209
16344.92 205
16346.13 219
16347.33 220
16348.54 202
16349.75 204
16350.96 190
16352.17 208
16353.37 199
16354.58 189
16355.79 187
16357.00 194
16358.21 231
16359.41 219
16360.62 188
16361.83 189
16363.04 201
16364.25 176
16365.46 212
16366.67 174
16367.87 180
16369.08 166
16370.29 199
16371.50 194
16372.71 180
16373.92 188
16375.13 173
16376.34 205
16377.54 203
16378.75 161
16379.96 169
16381.17 204
16382.38 218
16383.59 206
16384.80 183
16386.01 212
16387.22 185
16388.43 211
16389.64 212
16390.85 181
16392.05 195
16393.26 204
16394.47 198
16395.68 202
16396.89 195
16398.10 206
16399.31 230
16400.52 215
16401.73 188
16402.94 179
16404.15 204
16405.36 188
16406.57 206
16407.78 216
16408.99 189
16410.20 186
16411.41 199
16412.62 204
16413.83 187
16415.04 197
16416.25 212
16417.46 208
16418.67 197
16419.88 201
16421.10 204
16422.31 186
16423.52 200
16424.73 193
16425.94 195
16427.15 190
16428.36 202
16429.57 204
16430.78 192
16431.99 194
16433.20 197
16434.41 210
16435.63 207
16436.84 208
16438.05 213
16439.26 167
16440.47 186
16441.68 210
16442.89 205
16444.10 186
16445.32 196
16446.53 187
16447.74 177
16448.95 185
16450.16 190
16451.37 211
16452.59 178
16453.80 200
16455.01 180
16456.22 197
16457.43 178
16458.64 187
16459.86 170
16461.07 193
16462.28 199
16463.49 198
16464.70 203
16465.92 198
16467.13 195
16468.34 167
16469.55 217
16470.77 208
16471.98 192
16473.19 177
16474.40 212
16475.62 184
16476.83 191
16478.04 204
16479.25 195
16480.47 187
16481.68 185
16482.89 203
16484.11 196
16485.32 212
16486.53 190
16487.74 194
16488.96 188
16490.17 201
16491.38 209
16492.60 202
16493.81 194
16495.02 205
16496.24 206
16497.45 210
16498.66 207
16499.88 190
16501.09 189
16502.30 206
16503.52 195
16504.73 186
16505.94 200
16507.16 206
16508.37 208
16509.59 211
16510.80 197
16512.01 199
16513.23 223
16514.44 202
16515.66 209
16516.87 220
16518.08 211
16519.30 187
16520.51 183
16521.73 197
16522.94 195
16524.16 222
16525.37 229
16526.58 239
16527.80 222
16529.01 234
16530.23 227
16531.44 234
16532.66 218
16533.87 224
16535.09 241
16536.30 249
16537.52 240
16538.73 231
16539.95 214
16541.16 233
16542.38 231
16543.59 265
16544.81 281
16546.02 245
16547.24 252
16548.45 267
16549.67 273
16550.88 261
16552.10 255
16553.31 249
16554.53 275
16555.74 280
16556.96 291
16558.18 258
16559.39 279
16560.61 272
16561.82 290
16563.04 286
16564.25 271
16565.47 269
16566.69 258
16567.90 264
16569.12 247
16570.33 280
16571.55 249
16572.77 282
16573.98 268
16575.20 251
16576.41 257
16577.63 286
16578.85 256
16580.06 248
16581.28 266
16582.50 254
16583.71 288
16584.93 281
16586.15 270
16587.36 241
16588.58 242
16589.80 247
16591.01 258
16592.23 247
16593.45 251
16594.66 246
16595.88 259
16597.10 229
16598.32 251
16599.53 221
16600.75 228
16601.97 213
16603.18 234
16604.40 201
16605.62 221
16606.84 228
16608.05 212
16609.27 219
16610.49 198
16611.71 215
16612.92 217
16614.14 189
16615.36 223
16616.58 222
16617.79 202
16619.01 201
16620.23 221
16621.45 204
16622.67 191
16623.88 197
16625.10 210
16626.32 197
16627.54 200
16628.76 204
16629.97 183
16631.19 182
16632.41 195
16633.63 185
16634.85 217
16636.07 182
16637.29 198
16638.50 184
16639.72 212
16640.94 195
16642.16 193
16643.38 203
16644.60 205
16645.82 198
16647.03 178
16648.25 202
16649.47 199
16650.69 177
16651.91 155
16653.13 217
16654.35 202
16655.57 186
16656.79 177
16658.01 215
16659.23 196
16660.45 193
16661.66 184
16662.88 172
16664.10 172
16665.32 160
16666.54 175
16667.76 172
16668.98 202
16670.20 186
16671.42 187
16672.64 211
16673.86 193
16675.08 180
16676.30 201
16677.52 175
16678.74 168
16679.96 186
16681.18 181
16682.40 200
16683.62 176
16684.84 201
16686.06 184
16687.28 188
16688.50 163
16689.72 190
16690.94 176
16692.16 190
16693.39 186
16694.61 187
16695.83 172
16697.05 179
16698.27 186
16699.49 180
16700.71 195
16701.93 168
16703.15 186
16704.37 194
16705.59 179
16706.81 187
16708.04 201
16709.26 168
16710.48 177
16711.70 178
16712.92 181
16714.14 153
16715.36 165
16716.58 159
16717.81 160
16719.03 151
16720.25 160
16721.47 165
16722.69 176
16723.91 172
16725.14 164
16726.36 189
16727.58 167
16728.80 185
16730.02 171
16731.24 156
16732.47 164
16733.69 172
16734.91 170
16736.13 160
16737.36 159
16738.58 172
16739.80 172
16741.02 175
16742.24 158
16743.47 149
16744.69 170
16745.91 143
16747.13 180
16748.36 183
16749.58 184
16750.80 158
16752.02 175
16753.25 159
16754.47 172
16755.69 164
16756.92 156
16758.14 145
16759.36 159
16760.59 154
16761.81 145
16763.03 171
16764.25 164
16765.48 166
16766.70 149
16767.92 179
16769.15 152
16770.37 200
16771.59 170
16772.82 187
16774.04 176
16775.27 164
16776.49 167
16777.71 170
16778.94 145
16780.16 149
16781.38 171
16782.61 156
16783.83 193
16785.06 167
16786.28 162
16787.50 159
16788.73 181
16789.95 169
16791.18 174
16792.40 157
16793.62 161
16794.85 152
16796.07 151
16797.30 158
16798.52 177
16799.75 191
16800.97 182
16802.19 171
16803.42 172
16804.64 173
16805.87 162
16807.09 180
16808.32 170
16809.54 167
16810.77 193
16811.99 189
16813.22 178
16814.44 183
16815.67 211
16816.89 181
16818.12 199
16819.34 175
16820.57 193
16821.79 173
16823.02 178
16824.24 190
16825.47 190
16826.70 185
16827.92 210
16829.15 209
16830.37 223
16831.60 204
16832.82 199
16834.05 203
16835.27 193
16836.50 201
16837.73 174
16838.95 219
16840.18 223
16841.40 214
16842.63 171
16843.86 206
16845.08 217
16846.31 206
16847.53 213
16848.76 224
16849.99 205
16851.21 215
16852.44 249
16853.67 243
16854.89 242
16856.12 253
16857.35 235
16858.57 266
16859.80 273
16861.03 246
16862.25 254
16863.48 248
16864.71 254
16865.93 251
16867.16 282
16868.39 259
16869.61 278
16870.84 291
16872.07 290
16873.30 296
16874.52 299
16875.75 298
16876.98 309
16878.20 303
16879.43 293
16880.66 292
16881.89 295
16883.11 320
16884.34 293
16885.57 321
16886.80 315
16888.02 320
16889.25 341
16890.48 296
16891.71 297
16892.94 334
16894.16 340
16895.39 339
16896.62 339
16897.85 316
16899.08 298
16900.30 333
16901.53 298
16902.76 282
16903.99 287
16905.22 280
16906.45 306
16907.67 282
16908.90 266
16910.13 270
16911.36 287
16912.59 296
16913.82 304
16915.04 295
16916.27 256
16917.50 288
16918.73 285
16919.96 272
16921.19 251
16922.42 309
16923.65 270
16924.88 296
16926.10 266
16927.33 267
16928.56 273
16929.79 278
16931.02 258
16932.25 257
16933.48 254
16934.71 246
16935.94 268
16937.17 264
16938.40 256
16939.63 273
16940.86 268
16942.09 262
16943.32 271
16944.55 264
16945.78 241
16947.01 279
16948.24 298
16949.47 266
16950.70 250
16951.93 262
16953.16 242
16954.39 262
16955.62 259
16956.85 258
16958.08 264
16959.31 260
16960.54 255
16961.77 252
16963.00 269
16964.23 269
16965.46 224
16966.69 217
16967.92 239
16969.15 233
16970.38 253
16971.61 244
16972.84 240
16974.07 236
16975.30 266
16976.54 230
16977.77 234
16979.00 245
16980.23 222
16981.46 231
16982.69 223
16983.92 225
16985.15 239
16986.38 221
16987.62 246
16988.85 243
16990.08 222
16991.31 231
16992.54 209
16993.77 217
16995.00 219
16996.24 217
16997.47 196
16998.70 220
16999.93 184
17001.16 211
17002.39 214
17003.63 225
17004.86 211
17006.09 221
17007.32 214
17008.55 172
17009.79 203
17011.02 199
17012.25 208
17013.48 199
17014.72 194
17015.95 195
17017.18 181
17018.41 187
17019.64 194
17020.88 184
17022.11 198
17023.34 198
17024.58 200
17025.81 214
17027.04 182
17028.27 197
17029.51 192
17030.74 191
17031.97 172
17033.21 217
17034.44 182
17035.67 172
17036.90 163
17038.14 179
17039.37 176
17040.60 180
17041.84 192
17043.07 187
17044.30 196
17045.54 179
17046.77 209
17048.00 200
17049.24 192
17050.47 181
17051.70 165
17052.94 180
17054.17 199
17055.41 194
17056.64 174
17057.87 157
17059.11 163
17060.34 154
17061.58 159
17062.81 180
17064.04 153
17065.28 188
17066.51 162
17067.75 169
17068.98 182
17070.21 193
17071.45 183
17072.68 161
17073.92 180
17075.15 188
17076.39 174
17077.62 158
17078.86 180
17080.09 161
17081.33 173
17082.56 153
17083.80 165
17085.03 173
17086.26 152
17087.50 144
17088.73 158
17089.97 173
17091.20 185
17092.44 144
17093.68 165
17094.91 169
17096.15 143
17097.38 178
17098.62 157
17099.85 152
17101.09 131
17102.32 154
17103.56 164
17104.79 156
17106.03 153
17107.26 161
17108.50 148
17109.74 142
17110.97 154
17112.21 158
17113.44 169
17114.68 159
17115.92 157
17117.15 178
17118.39 174
17119.62 161
17120.86 164
17122.10 155
17123.33 141
17124.57 125
17125.80 159
17127.04 152
17128.28 159
17129.51 133
17130.75 147
17131.99 128
17133.22 151
17134.46 146
17135.70 164
17136.93 135
17138.17 130
17139.41 161
17140.64 160
17141.88 146
17143.12 120
17144.35 165
17145.59 149
17146.83 145
17148.07 140
17149.30 146
17150.54 137
17151.78 133
17153.02 142
17154.25 147
17155.49 141
17156.73 132
17157.96 131
17159.20 158
17160.44 135
17161.68 134
17162.92 162
17164.15 140
17165.39 149
17166.63 141
17167.87 148
17169.10 129
17170.34 136
17171.58 154
17172.82 147
17174.06 140
17175.29 113
17176.53 136
17177.77 136
17179.01 132
17180.25 121
17181.49 152
17182.72 146
17183.96 135
17185.20 114
17186.44 145
17187.68 118
17188.92 123
17190.15 145
17191.39 130
17192.63 124
17193.87 134
17195.11 138
17196.35 130
17197.59 130
17198.83 130
17200.07 134
17201.30 148
17202.54 144
17203.78 138
17205.02 129
17206.26 134
17207.50 116
17208.74 123
17209.98 142
17211.22 110
17212.46 124
17213.70 130
17214.94 120
17216.18 101
17217.42 108
17218.66 141
17219.90 125
17221.14 127
17222.38 94
17223.62 115
17224.86 109
17226.10 109
17227.34 128
17228.58 127
17229.82 123
17231.06 104
17232.30 132
17233.54 126
17234.78 108
17236.02 128
17237.26 121
17238.50 131
17239.74 112
17240.98 121
17242.22 133
17243.46 131
17244.70 119
17245.94 133
17247.18 107
17248.42 117
17249.66 127
17250.90 123
17252.14 103
17253.39 117
17254.63 113
17255.87 126
17257.11 109
17258.35 124
17259.59 116
17260.83 129
17262.07 104
17263.31 96
17264.56 110
17265.80 128
17267.04 126
17268.28 107
17269.52 114
17270.76 102
17272.00 105
17273.25 109
17274.49 113
17275.73 103
17276.97 87
17278.21 103
17279.45 126
17280.70 100
17281.94 99
17283.18 115
17284.42 108
17285.66 112
17286.91 107
17288.15 104
17289.39 87
17290.63 111
17291.88 99
17293.12 117
17294.36 107
17295.60 108
17296.85 103
17298.09 109
17299.33 99
17300.57 98
17301.82 104
17303.06 109
17304.30 111
17305.54 106
17306.79 113
17308.03 108
17309.27 111
17310.52 100
17311.76 132
17313.00 110
17314.25 115
17315.49 96
17316.73 113
17317.97 116
17319.22 118
17320.46 121
17321.71 116
17322.95 107
17324.19 105
17325.44 106
17326.68 106
17327.92 113
17329.17 105
17330.41 130
17331.65 128
17332.90 112
17334.14 110
17335.39 114
17336.63 102
17337.87 115
17339.12 106
17340.36 105
17341.61 108
17342.85 99
17344.09 120
17345.34 104
17346.58 94
17347.83 92
17349.07 115
17350.32 111
17351.56 108
17352.80 130
17354.05 114
17355.29 91
17356.54 106
17357.78 126
17359.03 95
17360.27 110
17361.52 106
17362.76 117
17364.01 122
17365.25 113
17366.50 103
17367.74 133
17368.99 110
17370.23 113
17371.48 105
17372.72 115
17373.97 98
17375.21 99
17376.46 96
17377.70 108
17378.95 114
17380.19 116
17381.44 105
17382.69 114
17383.93 113
17385.18 122
17386.42 130
17387.67 111
17388.91 123
17390.16 125
17391.41 115
17392.65 113
17393.90 112
17395.14 110
17396.39 110
17397.64 94
17398.88 113
17400.13 133
17401.37 109
17402.62 109
17403.87 95
17405.11 115
17406.36 114
17407.61 139
17408.85 120
17410.10 120
17411.35 113
17412.59 119
17413.84 112
17415.09 123
17416.33 88
17417.58 124
17418.83 113
17420.07 116
17421.32 107
17422.57 87
17423.82 115
17425.06 99
17426.31 123
17427.56 104
17428.80 114
17430.05 110
17431.30 112
17432.55 115
17433.79 112
17435.04 117
17436.29 127
17437.54 127
17438.78 113
17440.03 117
17441.28 118
17442.53 126
17443.77 107
17445.02 118
17446.27 113
17447.52 124
17448.77 123
17450.01 132
17451.26 122
17452.51 119
17453.76 121
17455.01 121
17456.25 108
17457.50 122
17458.75 119
17460.00 115
17461.25 119
17462.50 115
17463.74 116
17464.99 112
17466.24 114
17467.49 115
17468.74 125
17469.99 93
17471.24 127
17472.49 118
17473.73 127
17474.98 127
17476.23 125
17477.48 121
17478.73 96
17479.98 110
17481.23 106
17482.48 137
17483.73 122
17484.98 118
17486.23 122
17487.47 122
17488.72 110
17489.97 126
17491.22 133
17492.47 129
17493.72 136
17494.97 140
17496.22 155
17497.47 132
17498.72 131
17499.97 137
17501.22 132
17502.47 113
17503.72 134
17504.97 141
17506.22 158
17507.47 121
17508.72 143
17509.97 121
17511.22 141
17512.47 149
17513.72 127
17514.97 147
17516.22 134
17517.47 119
17518.72 116
17519.97 143
17521.22 138
17522.47 138
17523.72 144
17524.98 159
17526.23 136
17527.48 142
17528.73 148
17529.98 123
17531.23 135
17532.48 147
17533.73 155
17534.98 137
17536.23 128
17537.48 145
17538.74 153
17539.99 151
17541.24 150
17542.49 151
17543.74 153
17544.99 140
17546.24 161
17547.50 146
17548.75 149
17550.00 162
17551.25 160
17552.50 159
17553.75 160
17555.01 174
17556.26 142
17557.51 157
17558.76 151
17560.01 164
17561.26 152
17562.52 198
17563.77 157
17565.02 169
17566.27 127
17567.53 121
17568.78 150
17570.03 146
17571.28 149
17572.53 153
17573.79 169
17575.04 158
17576.29 152
17577.54 154
17578.80 170
17580.05 163
17581.30 179
17582.56 159
17583.81 152
17585.06 142
17586.31 182
17587.57 155
17588.82 170
17590.07 164
17591.33 159
17592.58 162
17593.83 180
17595.08 184
17596.34 175
17597.59 185
17598.84 162
17600.10 173
17601.35 172
17602.61 210
17603.86 184
17605.11 194
17606.37 208
17607.62 194
17608.87 180
17610.13 181
17611.38 176
17612.63 186
17613.89 192
17615.14 189
17616.40 179
17617.65 201
17618.90 202
17620.16 187
17621.41 194
17622.67 189
17623.92 193
17625.17 198
17626.43 185
17627.68 202
17628.94 195
17630.19 183
17631.45 212
17632.70 211
17633.96 207
17635.21 201
17636.47 192
17637.72 193
17638.97 204
17640.23 216
17641.48 185
17642.74 205
17643.99 189
17645.25 174
17646.50 167
17647.76 199
17649.01 213
17650.27 178
17651.52 208
17652.78 192
17654.04 175
17655.29 187
17656.55 195
17657.80 194
17659.06 186
17660.31 160
17661.57 185
17662.82 181
17664.08 193
17665.33 173
17666.59 168
17667.85 165
17669.10 188
17670.36 174
17671.61 146
17672.87 164
17674.13 175
17675.38 169
17676.64 168
17677.89 172
17679.15 164
17680.41 155
17681.66 148
17682.92 166
17684.18 143
17685.43 151
17686.69 164
17687.95 152
17689.20 151
17690.46 153
17691.71 166
17692.97 157
17694.23 173
17695.49 127
17696.74 155
17698.00 151
17699.26 169
17700.51 143
17701.77 155
17703.03 135
17704.28 133
17705.54 132
17706.80 157
17708.06 137
17709.31 141
17710.57 154
17711.83 155
17713.08 142
17714.34 134
17715.60 139
17716.86 127
17718.11 151
17719.37 110
17720.63 130
17721.89 135
17723.15 152
17724.40 130
17725.66 148
17726.92 125
17728.18 116
17729.43 141
17730.69 140
17731.95 140
17733.21 122
17734.47 141
17735.73 142
17736.98 158
17738.24 137
17739.50 152
17740.76 154
17742.02 122
17743.28 137
17744.53 148
17745.79 122
17747.05 151
17748.31 148
17749.57 149
17750.83 131
17752.09 125
17753.34 153
17754.60 156
17755.86 134
17757.12 148
17758.38 146
17759.64 135
17760.90 141
17762.16 129
17763.42 139
17764.68 130
17765.94 120
17767.19 113
17768.45 132
17769.71 137
17770.97 127
17772.23 145
17773.49 151
17774.75 125
17776.01 130
17777.27 138
17778.53 125
17779.79 102
17781.05 129
17782.31 131
17783.57 131
17784.83 124
17786.09 125
17787.35 119
17788.61 126
17789.87 120
17791.13 122
17792.39 121
17793.65 129
17794.91 112
17796.17 117
17797.43 113
17798.69 119
17799.95 109
17801.21 109
17802.47 112
17803.73 118
17805.00 127
17806.26 116
17807.52 116
17808.78 103
17810.04 122
17811.30 102
17812.56 102
17813.82 122
17815.08 111
17816.34 98
17817.60 111
17818.87 102
17820.13 118
17821.39 109
17822.65 122
17823.91 122
17825.17 105
17826.43 104
17827.69 119
17828.96 122
17830.22 104
17831.48 118
17832.74 99
17834.00 110
17835.26 113
17836.53 98
17837.79 99
17839.05 104
17840.31 103
17841.57 109
17842.84 99
17844.10 94
17845.36 114
17846.62 114
17847.88 114
17849.15 100
17850.41 116
17851.67 111
17852.93 113
17854.20 108
17855.46 106
17856.72 94
17857.98 104
17859.25 92
17860.51 92
17861.77 99
17863.03 104
17864.30 105
17865.56 101
17866.82 113
17868.09 118
17869.35 107
17870.61 86
17871.87 117
17873.14 91
17874.40 99
17875.66 95
17876.93 99
17878.19 110
17879.45 104
17880.72 112
17881.98 91
17883.24 102
17884.51 112
17885.77 125
17887.03 107
17888.30 94
17889.56 84
17890.83 87
17892.09 95
17893.35 104
17894.62 87
17895.88 95
17897.14 102
17898.41 84
17899.67 81
17900.94 91
17902.20 101
17903.46 116
17904.73 90
17905.99 84
17907.26 90
17908.52 96
17909.79 107
17911.05 98
17912.32 107
17913.58 122
17914.84 87
17916.11 97
17917.37 82
17918.64 93
17919.90 103
17921.17 92
17922.43 101
17923.70 101
17924.96 100
17926.23 94
17927.49 86
17928.76 98
17930.02 78
17931.29 88
17932.55 107
17933.82 91
17935.08 105
17936.35 86
17937.61 99
17938.88 100
17940.14 98
17941.41 83
17942.68 95
17943.94 92
17945.21 93
17946.47 106
17947.74 105
17949.00 94
17950.27 74
17951.54 86
17952.80 83
17954.07 88
17955.33 103
17956.60 108
17957.87 95
17959.13 93
17960.40 88
17961.66 115
17962.93 97
17964.20 84
17965.46 95
17966.73 80
17968.00 88
17969.26 85
17970.53 86
17971.80 84
17973.06 90
17974.33 88
17975.60 101
17976.86 89
17978.13 88
17979.40 98
17980.66 87
17981.93 88
17983.20 101
17984.46 91
17985.73 97
17987.00 103
17988.26 100
17989.53 85
17990.80 95
17992.07 109
17993.33 94
17994.60 101
17995.87 95
17997.14 96
17998.40 105
17999.67 96
18000.94 85
18002.21 93
18003.47 107
18004.74 100
18006.01 111
18007.28 94
18008.55 80
18009.81 103
18011.08 90
18012.35 93
18013.62 94
18014.89 85
18016.15 98
18017.42 96
18018.69 93
18019.96 92
18021.23 94
18022.49 95
18023.76 86
18025.03 85
18026.30 80
18027.57 84
18028.84 93
18030.11 92
18031.37 85
18032.64 105
18033.91 87
18035.18 89
18036.45 93
18037.72 97
18038.99 94
18040.26 83
18041.53 93
18042.79 95
18044.06 91
18045.33 97
18046.60 109
18047.87 111
18049.14 96
18050.41 89
18051.68 109
18052.95 100
18054.22 89
18055.49 93
18056.76 113
18058.03 117
18059.30 101
18060.57 85
18061.84 88
18063.11 106
18064.38 94
18065.65 86
18066.92 102
18068.19 78
18069.46 89
18070.73 93
18072.00 74
18073.27 76
18074.54 97
18075.81 83
18077.08 75
18078.35 105
18079.62 105
18080.89 106
18082.16 100
18083.43 86
18084.70 93
18085.97 108
18087.24 101
18088.51 80
18089.78 93
18091.05 97
18092.32 108
18093.59 93
18094.87 99
18096.14 88
18097.41 93
18098.68 118
18099.95 102
18101.22 109
18102.49 110
18103.76 85
18105.03 110
18106.31 82
18107.58 89
18108.85 97
18110.12 108
18111.39 100
18112.66 77
18113.93 118
18115.21 101
18116.48 113
18117.75 109
18119.02 93
18120.29 98
18121.56 99
18122.84 97
18124.11 93
18125.38 85
18126.65 97
18127.92 96
18129.20 93
18130.47 91
18131.74 81
18133.01 92
18134.29 95
18135.56 93
18136.83 81
18138.10 102
18139.38 84
18140.65 85
18141.92 89
18143.19 83
18144.47 81
18145.74 88
18147.01 93
18148.28 83
18149.56 93
18150.83 97
18152.10 93
18153.38 90
18154.65 104
18155.92 98
18157.19 109
18158.47 118
18159.74 90
18161.01 107
18162.29 105
18163.56 82
18164.83 94
18166.11 102
18167.38 98
18168.65 95
18169.93 92
18171.20 106
18172.48 84
18173.75 91
18175.02 81
18176.30 85
18177.57 82
18178.84 82
18180.12 106
18181.39 106
18182.67 79
18183.94 97
18185.21 107
18186.49 103
18187.76 88
18189.04 82
18190.31 87
18191.59 97
18192.86 95
18194.13 108
18195.41 95
18196.68 97
18197.96 91
18199.23 93
18200.51 108
18201.78 97
18203.06 97
18204.33 102
18205.61 115
18206.88 82
18208.16 94
18209.43 99
18210.71 82
18211.98 85
18213.26 92
18214.53 84
18215.81 85
18217.08 91
18218.36 100
18219.63 98
18220.91 86
18222.18 92
18223.46 91
18224.73 93
18226.01 85
18227.28 98
18228.56 95
18229.84 92
18231.11 103
18232.39 102
18233.66 92
18234.94 94
18236.21 108
18237.49 79
18238.77 95
18240.04 80
18241.32 82
18242.59 80
18243.87 109
18245.15 95
18246.42 107
18247.70 111
18248.98 90
18250.25 109
18251.53 92
18252.81 91
18254.08 85
18255.36 79
18256.63 87
18257.91 103
18259.19 97
18260.46 109
18261.74 100
18263.02 102
18264.30 83
18265.57 81
18266.85 88
18268.13 80
18269.40 89
18270.68 82
18271.96 95
18273.23 102
18274.51 113
18275.79 78
18277.07 99
18278.34 90
18279.62 86
18280.90 86
18282.18 96
18283.45 107
18284.73 94
18286.01 93
18287.29 99
18288.56 99
18289.84 78
18291.12 89
18292.40 103
18293.68 77
18294.95 92
18296.23 101
18297.51 92
18298.79 99
18300.07 94
18301.34 98
18302.62 94
18303.90 91
18305.18 89
18306.46 93
18307.74 80
18309.01 89
18310.29 113
18311.57 88
18312.85 94
18314.13 109
18315.41 112
18316.69 89
18317.96 102
18319.24 110
18320.52 117
18321.80 96
18323.08 85
18324.36 109
18325.64 95
18326.92 95
18328.20 90
18329.47 93
18330.75 95
18332.03 119
18333.31 96
18334.59 91
18335.87 88
18337.15 100
18338.43 98
18339.71 95
18340.99 106
18342.27 85
18343.55 104
18344.83 97
18346.11 92
18347.39 96
18348.67 112
18349.95 95
18351.23 92
18352.51 100
18353.79 97
18355.07 95
18356.35 93
18357.63 111
18358.91 112
18360.19 88
18361.47 91
18362.75 95
18364.03 90
18365.31 93
18366.59 117
18367.87 84
18369.15 82
18370.43 78
18371.71 78
18372.99 101
18374.27 99
18375.55 104
18376.83 99
18378.12 104
18379.40 88
18380.68 108
18381.96 93
18383.24 96
18384.52 94
18385.80 86
18387.08 89
18388.36 94
18389.65 103
18390.93 86
18392.21 91
18393.49 85
18394.77 85
18396.05 82
18397.33 92
18398.62 78
18399.90 104
18401.18 74
18402.46 84
18403.74 81
18405.02 88
18406.31 89
18407.59 96
18408.87 93
18410.15 92
18411.43 83
18412.72 74
18414.00 96
18415.28 84
18416.56 90
18417.84 87
18419.13 102
18420.41 93
18421.69 94
18422.97 93
18424.26 88
18425.54 91
18426.82 78
18428.10 96
18429.39 71
18430.67 97
18431.95 83
18433.23 83
18434.52 81
18435.80 85
18437.08 91
18438.37 91
18439.65 81
18440.93 83
18442.22 94
18443.50 100
18444.78 96
18446.06 83
18447.35 84
18448.63 82
18449.91 91
18451.20 73
18452.48 95
18453.76 96
18455.05 93
18456.33 79
18457.62 96
18458.90 93
18460.18 98
18461.47 78
18462.75 95
18464.03 84
18465.32 87
18466.60 98
18467.89 83
18469.17 83
18470.45 81
18471.74 91
18473.02 59
18474.31 69
18475.59 81
18476.88 103
18478.16 85
18479.44 90
18480.73 96
18482.01 101
18483.30 68
18484.58 90
18485.87 93
18487.15 90
18488.44 97
18489.72 72
18491.01 96
18492.29 83
18493.58 70
18494.86 82
18496.15 95
18497.43 92
18498.72 83
18500.00 98
18501.29 86
18502.57 97
18503.86 91
18505.14 98
18506.43 99
18507.71 102
18509.00 94
18510.28 92
18511.57 85
18512.85 85
18514.14 86
18515.42 115
18516.71 83
18518.00 88
18519.28 92
18520.57 99
18521.85 88
18523.14 84
18524.43 98
18525.71 70
18527.00 91
18528.28 88
18529.57 92
18530.86 91
18532.14 82
18533.43 102
18534.71 104
18536.00 81
18537.29 103
18538.57 87
18539.86 104
18541.15 106
18542.43 80
18543.72 83
18545.01 85
18546.29 89
18547.58 89
18548.87 88
18550.15 94
18551.44 92
18552.73 95
18554.01 90
18555.30 98
18556.59 97
18557.88 96
18559.16 112
18560.45 87
18561.74 87
18563.02 93
18564.31 89
18565.60 98
18566.89 97
18568.17 92
18569.46 106
18570.75 104
18572.04 83
18573.32 75
18574.61 83
18575.90 101
18577.19 97
18578.48 105
18579.76 87
18581.05 101
18582.34 100
18583.63 95
18584.92 112
18586.20 85
18587.49 85
18588.78 99
18590.07 92
18591.36 94
18592.64 86
18593.93 107
18595.22 98
18596.51 84
18597.80 86
18599.09 89
18600.38 101
18601.66 79
18602.95 102
18604.24 92
18605.53 104
18606.82 98
18608.11 107
18609.40 87
18610.69 106
18611.98 88
18613.26 101
18614.55 108
18615.84 78
18617.13 84
18618.42 94
18619.71 113
18621.00 103
18622.29 98
18623.58 100
18624.87 94
18626.16 93
18627.45 109
18628.74 100
18630.03 99
18631.32 89
18632.61 87
18633.89 92
18635.18 95
18636.47 89
18637.76 101
18639.05 82
18640.34 101
18641.63 93
18642.92 87
18644.21 93
18645.50 87
18646.79 99
18648.09 93
18649.38 81
18650.67 88
18651.96 72
18653.25 83
18654.54 94
18655.83 84
18657.12 86
18658.41 94
18659.70 78
18660.99 107
18662.28 79
18663.57 88
18664.86 94
18666.15 79
18667.44 87
18668.74 85
18670.03 84
18671.32 75
18672.61 82
18673.90 85
18675.19 84
18676.48 85
18677.77 84
18679.06 88
18680.36 78
18681.65 72
18682.94 77
18684.23 79
18685.52 82
18686.81 92
18688.11 91
18689.40 77
18690.69 65
18691.98 80
18693.27 89
18694.56 78
18695.86 75
18697.15 88
18698.44 72
18699.73 79
18701.02 84
18702.32 82
18703.61 73
18704.90 82
18706.19 74
18707.48 75
18708.78 80
18710.07 89
18711.36 73
18712.65 82
18713.95 66
18715.24 79
18716.53 80
18717.83 75
18719.12 79
18720.41 85
18721.70 74
18723.00 91
18724.29 72
18725.58 67
18726.87 79
18728.17 99
18729.46 68
18730.75 71
18732.05 77
18733.34 74
18734.63 73
18735.93 89
18737.22 81
18738.51 83
18739.81 74
18741.10 85
18742.39 72
18743.69 83
18744.98 85
18746.27 83
18747.57 88
18748.86 75
18750.16 75
18751.45 75
18752.74 75
18754.04 81
18755.33 78
18756.63 62
18757.92 65
18759.21 82
18760.51 78
18761.80 70
18763.10 67
18764.39 76
18765.69 79
18766.98 72
18768.27 73
18769.57 70
18770.86 66
18772.16 82
18773.45 78
18774.75 76
18776.04 70
18777.34 74
18778.63 77
18779.93 75
18781.22 53
18782.52 74
18783.81 80
18785.11 80
18786.40 93
18787.70 83
18788.99 60
18790.29 64
18791.58 66
18792.88 70
18794.17 69
18795.47 76
18796.76 79
18798.06 74
18799.35 62
18800.65 73
18801.94 59
18803.24 64
18804.54 82
18805.83 75
18807.13 85
18808.42 68
18809.72 66
18811.01 79
18812.31 88
18813.61 75
18814.90 62
18816.20 74
18817.49 78
18818.79 78
18820.09 68
18821.38 84
18822.68 79
18823.98 72
18825.27 85
18826.57 93
18827.87 70
18829.16 88
18830.46 65
18831.75 74
18833.05 87
18834.35 90
18835.64 61
18836.94 72
18838.24 72
18839.54 80
18840.83 78
18842.13 80
18843.43 81
18844.72 70
18846.02 71
18847.32 84
18848.61 79
18849.91 76
18851.21 75
18852.51 69
18853.80 82
18855.10 79
18856.40 83
18857.70 69
18858.99 68
18860.29 92
18861.59 77
18862.89 72
18864.18 81
18865.48 93
18866.78 76
18868.08 71
18869.38 76
18870.67 82
18871.97 78
18873.27 92
18874.57 81
18875.87 69
18877.16 78
18878.46 71
18879.76 68
18881.06 76
18882.36 72
18883.66 73
18884.95 83
18886.25 88
18887.55 78
18888.85 75
18890.15 83
18891.45 72
18892.75 77
18894.04 95
18895.34 78
18896.64 76
18897.94 70
18899.24 69
18900.54 74
18901.84 71
18903.14 67
18904.44 68
18905.74 71
18907.03 78
18908.33 69
18909.63 74
18910.93 72
18912.23 78
18913.53 67
18914.83 84
18916.13 79
18917.43 80
18918.73 78
18920.03 75
18921.33 66
18922.63 60
18923.93 60
18925.23 94
18926.53 81
18927.83 86
18929.13 77
18930.43 81
18931.73 75
18933.03 75
18934.33 66
18935.63 85
18936.93 74
18938.23 75
18939.53 71
18940.83 71
18942.13 73
18943.43 85
18944.73 73
18946.03 67
18947.33 70
18948.63 69
18949.93 73
18951.23 63
18952.53 83
18953.84 85
18955.14 79
18956.44 65
18957.74 77
18959.04 70
18960.34 56
18961.64 69
18962.94 73
18964.24 75
18965.54 72
18966.85 76
18968.15 80
18969.45 55
18970.75 74
18972.05 70
18973.35 73
18974.65 70
18975.96 56
18977.26 63
18978.56 54
18979.86 74
18981.16 73
18982.46 86
18983.77 63
18985.07 81
18986.37 65
18987.67 72
18988.97 65
18990.28 75
18991.58 70
18992.88 67
18994.18 73
18995.49 57
18996.79 75
18998.09 68
18999.39 81
19000.69 71
19002.00 78
19003.30 84
19004.60 67
19005.90 83
19007.21 76
19008.51 77
19009.81 65
19011.12 79
19012.42 83
19013.72 63
19015.02 62
19016.33 78
19017.63 72
19018.93 70
19020.24 67
19021.54 58
19022.84 61
19024.15 65
19025.45 71
19026.75 51
19028.06 64
19029.36 60
19030.66 63
19031.97 76
19033.27 80
19034.57 66
19035.88 74
19037.18 75
19038.48 65
19039.79 80
19041.09 77
19042.40 72
19043.70 61
19045.00 58
19046.31 79
19047.61 59
19048.92 82
19050.22 65
19051.52 73
19052.83 78
19054.13 76
19055.44 65
19056.74 76
19058.05 60
19059.35 70
19060.65 61
19061.96 58
19063.26 80
19064.57 71
19065.87 76
19067.18 68
19068.48 72
19069.79 93
19071.09 77
19072.40 76
19073.70 68
19075.01 54
19076.31 70
19077.62 68
19078.92 69
19080.23 56
19081.53 65
19082.84 76
19084.14 80
19085.45 64
19086.75 74
19088.06 81
19089.36 77
19090.67 89
19091.98 79
19093.28 64
19094.59 69
19095.89 57
19097.20 70
19098.50 81
19099.81 87
19101.12 75
19102.42 72
19103.73 68
19105.03 73
19106.34 79
19107.65 69
19108.95 71
19110.26 81
19111.56 74
19112.87 74
19114.18 77
19115.48 75
19116.79 76
19118.10 76
19119.40 74
19120.71 72
19122.02 73
19123.32 80
19124.63 71
19125.94 70
19127.24 67
19128.55 62
19129.86 86
19131.16 75
19132.47 72
19133.78 71
19135.08 64
19136.39 71
19137.70 84
19139.01 73
19140.31 60
19141.62 65
19142.93 75
19144.23 88
19145.54 84
19146.85 58
19148.16 77
19149.46 65
19150.77 81
19152.08 82
19153.39 74
19154.69 59
19156.00 61
19157.31 67
19158.62 74
19159.93 79
19161.23 62
19162.54 69
19163.85 76
19165.16 73
19166.47 76
19167.77 78
19169.08 65
19170.39 71
19171.70 69
19173.01 79
19174.32 55
19175.62 76
19176.93 68
19178.24 81
19179.55 56
19180.86 67
19182.17 85
19183.48 62
19184.78 71
19186.09 62
19187.40 72
19188.71 67
19190.02 68
19191.33 76
19192.64 73
19193.95 57
19195.26 57
19196.56 76
19197.87 67
19199.18 78
19200.49 63
19201.80 74
19203.11 80
19204.42 51
19205.73 64
19207.04 76
19208.35 64
19209.66 72
19210.97 54
19212.28 70
19213.59 54
19214.90 70
19216.21 71
19217.52 69
19218.83 69
19220.14 73
19221.45 94
19222.76 84
19224.07 66
19225.38 69
19226.69 65
19228.00 87
19229.31 69
19230.62 55
19231.93 66
19233.24 57
19234.55 73
19235.86 77
19237.17 70
19238.48 65
19239.79 76
19241.10 70
19242.41 58
19243.72 62
19245.03 78
19246.35 69
19247.66 54
19248.97 70
19250.28 76
19251.59 87
19252.90 69
19254.21 52
19255.52 73
19256.83 66
19258.14 57
19259.46 71
19260.77 74
19262.08 78
19263.39 64
19264.70 74
19266.01 74
19267.32 63
19268.64 60
19269.95 64
19271.26 74
19272.57 56
19273.88 80
19275.20 77
19276.51 84
19277.82 74
19279.13 72
19280.44 70
19281.75 60
19283.07 57
19284.38 74
19285.69 87
19287.00 63
19288.32 68
19289.63 56
19290.94 62
19292.25 68
19293.57 69
19294.88 66
19296.19 71
19297.50 69
19298.82 68
19300.13 61
19301.44 81
19302.75 83
19304.07 81
19305.38 69
19306.69 67
19308.01 66
19309.32 54
19310.63 67
19311.94 60
19313.26 66
19314.57 77
19315.88 77
19317.20 72
19318.51 73
19319.82 65
19321.14 67
19322.45 71
19323.76 56
19325.08 77
19326.39 64
19327.70 77
19329.02 69
19330.33 63
19331.65 52
19332.96 60
19334.27 57
19335.59 70
19336.90 65
19338.22 74
19339.53 64
19340.84 59
19342.16 69
19343.47 67
19344.79 58
19346.10 56
19347.41 77
19348.73 63
19350.04 62
19351.36 56
19352.67 72
19353.99 71
19355.30 65
19356.62 62
19357.93 74
19359.25 63
19360.56 74
19361.87 64
19363.19 57
19364.50 60
19365.82 56
19367.13 67
19368.45 61
19369.76 63
19371.08 66
19372.39 72
19373.71 62
19375.02 61
19376.34 66
19377.66 77
19378.97 64
19380.29 60
19381.60 50
19382.92 69
19384.23 80
19385.55 59
19386.86 66
19388.18 62
19389.50 59
19390.81 67
19392.13 59
19393.44 65
19394.76 62
19396.07 59
19397.39 67
19398.71 64
19400.02 63
19401.34 65
19402.65 64
19403.97 70
19405.29 58
19406.60 60
19407.92 66
19409.24 43
19410.55 59
19411.87 58
19413.19 67
19414.50 58
19415.82 57
19417.14 69
19418.45 62
19419.77 71
19421.09 56
19422.40 68
19423.72 71
19425.04 54
19426.35 54
19427.67 73
19428.99 70
19430.30 65
19431.62 65
19432.94 62
19434.26 53
19435.57 67
19436.89 70
19438.21 53
19439.53 75
19440.84 52
19442.16 66
19443.48 59
19444.80 63
19446.11 74
19447.43 66
19448.75 51
19450.07 58
19451.38 68
19452.70 51
19454.02 62
19455.34 66
19456.66 56
19457.97 54
19459.29 79
19460.61 61
19461.93 61
19463.25 67
19464.57 56
19465.88 77
19467.20 76
19468.52 73
19469.84 52
19471.16 52
19472.48 62
19473.79 71
19475.11 56
19476.43 56
19477.75 59
19479.07 59
19480.39 72
19481.71 53
19483.03 60
19484.34 63
19485.66 56
19486.98 73
19488.30 55
19489.62 55
19490.94 69
19492.26 61
19493.58 70
19494.90 66
19496.22 57
19497.54 67
19498.86 72
19500.18 64
19501.50 64
19502.81 71
19504.13 61
19505.45 54
19506.77 66
19508.09 58
19509.41 59
19510.73 52
19512.05 69
19513.37 64
19514.69 55
19516.01 57
19517.33 76
19518.65 69
19519.97 59
19521.29 77
19522.61 59
19523.93 58
19525.25 70
19526.57 70
19527.89 72
19529.22 53
19530.54 55
19531.86 71
19533.18 82
19534.50 60
19535.82 64
19537.14 56
19538.46 64
19539.78 48
19541.10 62
19542.42 55
19543.74 73
19545.06 71
19546.39 68
19547.71 63
19549.03 69
19550.35 69
19551.67 70
19552.99 62
19554.31 63
19555.63 69
19556.96 71
19558.28 48
19559.60 52
19560.92 62
19562.24 54
19563.56 71
19564.88 57
19566.21 61
19567.53 62
19568.85 86
19570.17 63
19571.49 52
19572.82 53
19574.14 61
19575.46 69
19576.78 56
19578.10 58
19579.43 55
19580.75 62
19582.07 68
19583.39 56
19584.72 59
19586.04 67
19587.36 66
19588.68 71
19590.01 58
19591.33 49
19592.65 62
19593.97 76
19595.30 56
19596.62 50
19597.94 62
19599.26 71
19600.59 57
19601.91 70
19603.23 78
19604.56 53
19605.88 74
19607.20 60
19608.53 66
19609.85 58
19611.17 69
19612.49 65
19613.82 67
19615.14 62
19616.47 62
19617.79 68
19619.11 59
19620.44 83
19621.76 66
19623.08 64
19624.41 69
19625.73 63
19627.05 74
19628.38 49
19629.70 67
19631.03 69
19632.35 69
19633.67 76
19635.00 54
19636.32 65
19637.65 59
19638.97 61
19640.29 55
19641.62 68
19642.94 63
19644.27 87
19645.59 73
19646.92 71
19648.24 62
19649.57 69
19650.89 77
19652.21 62
19653.54 53
19654.86 56
19656.19 60
19657.51 71
19658.84 44
19660.16 57
19661.49 63
19662.81 86
19664.14 59
19665.46 64
19666.79 64
19668.11 68
19669.44 79
19670.76 62
19672.09 74
19673.41 56
19674.74 65
19676.07 72
19677.39 60
19678.72 56
19680.04 61
19681.37 58
19682.69 61
19684.02 59
19685.34 73
19686.67 63
19688.00 62
19689.32 49
19690.65 56
19691.97 65
19693.30 66
19694.63 58
19695.95 85
19697.28 71
19698.60 65
19699.93 53
19701.26 76
19702.58 76
19703.91 67
19705.24 65
19706.56 56
19707.89 60
19709.22 66
19710.54 66
19711.87 69
19713.20 55
19714.52 66
19715.85 65
19717.18 57
19718.50 80
19719.83 70
19721.16 65
19722.48 89
19723.81 82
19725.14 84
19726.47 65
19727.79 60
19729.12 81
19730.45 82
19731.77 80
19733.10 69
19734.43 55
19735.76 71
19737.08 61
19738.41 54
19739.74 73
19741.07 73
19742.39 70
19743.72 65
19745.05 67
19746.38 83
19747.71 60
19749.03 67
19750.36 62
19751.69 68
19753.02 57
19754.35 63
19755.67 57
19757.00 79
19758.33 73
19759.66 70
19760.99 67
19762.31 70
19763.64 75
19764.97 74
19766.30 64
19767.63 61
19768.96 61
19770.29 71
19771.61 71
19772.94 54
19774.27 55
19775.60 77
19776.93 71
19778.26 64
19779.59 58
19780.92 61
19782.25 71
19783.57 65
19784.90 67
19786.23 53
19787.56 60
19788.89 76
19790.22 77
19791.55 62
19792.88 61
19794.21 69
19795.54 71
19796.87 73
19798.20 64
19799.53 70
19800.86 74
19802.19 61
19803.52 59
19804.85 73
19806.18 53
19807.50 69
19808.83 62
19810.16 62
19811.49 67
19812.82 71
19814.15 69
19815.49 70
19816.82 61
19818.15 71
19819.48 78
19820.81 69
19822.14 62
19823.47 64
19824.80 78
19826.13 67
19827.46 62
19828.79 60
19830.12 76
19831.45 77
19832.78 65
19834.11 68
19835.44 82
19836.77 69
19838.10 64
19839.44 66
19840.77 86
19842.10 80
19843.43 79
19844.76 70
19846.09 61
19847.42 71
19848.75 66
19850.08 73
19851.42 57
19852.75 66
19854.08 79
19855.41 83
19856.74 73
19858.07 69
19859.40 66
19860.74 64
19862.07 80
19863.40 64
19864.73 89
19866.06 55
19867.40 59
19868.73 70
19870.06 83
19871.39 67
19872.72 58
19874.06 65
19875.39 67
19876.72 72
19878.05 67
19879.38 67
19880.72 69
19882.05 59
19883.38 67
19884.71 81
19886.05 60
19887.38 59
19888.71 55
19890.04 65
19891.38 71
19892.71 76
19894.04 87
19895.38 66
19896.71 86
19898.04 81
19899.37 83
19900.71 79
19902.04 63
19903.37 75
19904.71 75
19906.04 61
19907.37 68
19908.71 75
19910.04 73
19911.37 74
19912.71 79
19914.04 74
19915.37 68
19916.71 67
19918.04 88
19919.37 79
19920.71 71
19922.04 69
19923.37 74
19924.71 71
19926.04 68
19927.38 64
19928.71 71
19930.04 72
19931.38 74
19932.71 62
19934.05 70
19935.38 75
19936.71 69
19938.05 61
19939.38 73
19940.72 74
19942.05 67
19943.39 72
19944.72 72
19946.06 52
19947.39 65
19948.72 72
19950.06 68
19951.39 68
19952.73 81
19954.06 89
19955.40 73
19956.73 83
19958.07 62
19959.40 79
19960.74 66
19962.07 76
19963.41 85
19964.74 71
19966.08 74
19967.41 47
19968.75 64
19970.08 73
19971.42 68
19972.76 74
19974.09 80
19975.43 82
19976.76 75
19978.10 61
19979.43 79
19980.77 62
19982.10 76
19983.44 70
19984.78 65
19986.11 58
19987.45 56
19988.78 74
19990.12 81
19991.46 55
19992.79 62
19994.13 69
19995.46 64
19996.80 93
19998.14 71
19999.47 74
20000.81 83
20002.15 76
20003.48 74
20004.82 77
20006.16 78
20007.49 75
20008.83 78
20010.17 70
20011.50 66
20012.84 62
20014.18 73
20015.51 60
20016.85 76
20018.19 74
20019.52 77
20020.86 71
20022.20 70
20023.53 67
20024.87 84
20026.21 59
20027.55 76
20028.88 66
20030.22 86
20031.56 72
20032.90 75
20034.23 71
20035.57 81
20036.91 75
20038.25 61
20039.58 76
20040.92 78
20042.26 89
20043.60 74
20044.93 69
20046.27 87
20047.61 66
20048.95 75
20050.29 65
20051.62 63
20052.96 73
20054.30 68
20055.64 69
20056.98 82
20058.32 61
20059.65 71
20060.99 57
20062.33 69
20063.67 70
20065.01 79
20066.35 56
20067.68 84
20069.02 63
20070.36 61
20071.70 79
20073.04 57
20074.38 88
20075.72 77
20077.06 67
20078.40 69
20079.73 66
20081.07 74
20082.41 87
20083.75 70
20085.09 63
20086.43 86
20087.77 76
20089.11 67
20090.45 66
20091.79 65
20093.13 81
20094.47 74
20095.81 75
20097.15 73
20098.48 60
20099.82 78
20101.16 71
20102.50 72
20103.84 72
20105.18 69
20106.52 76
20107.86 62
20109.20 75
20110.54 84
20111.88 66
20113.22 66
20114.56 71
20115.90 62
20117.24 80
20118.58 52
20119.93 72
20121.27 63
20122.61 73
20123.95 92
20125.29 67
20126.63 72
20127.97 64
20129.31 71
20130.65 62
20131.99 71
20133.33 76
20134.67 78
20136.01 73
