# Supplementary material for: MALDI-TOF MS typing enables the classification of brewing yeasts of the genus Saccharomyces to major beer styles
Source: PLoS One. 2017 Aug 9;12(8):e0181694. doi: 10.1371/journal.pone.0181694 (PMC5549903; doi:10.1371/journal.pone.0181694)
Supplement: S8 File — The directory includes 90 raw files and was zipped to “.zip”; the folder has three strains with 30 spectra per strain; S1 Text explains the raw files with an example and Table 1 represents the yeast strains used within the experiment. (ZIP) [file pone.0181694.s011.zip › 22-24/30283-8J4-Lag-Lag-Lag-YPG-18h-E-E_2016-09-23_7_0_D7_1.dat]

1999.90 677
2000.32 695
2000.75 783
2001.17 752
2001.59 726
2002.01 726
2002.43 733
2002.86 735
2003.28 675
2003.70 657
2004.12 648
2004.54 679
2004.97 610
2005.39 627
2005.81 649
2006.23 624
2006.66 648
2007.08 651
2007.50 616
2007.92 677
2008.35 673
2008.77 630
2009.19 687
2009.61 671
2010.04 661
2010.46 672
2010.88 608
2011.31 633
2011.73 616
2012.15 606
2012.57 586
2013.00 604
2013.42 621
2013.84 637
2014.27 632
2014.69 596
2015.11 606
2015.54 602
2015.96 608
2016.38 624
2016.81 633
2017.23 576
2017.65 585
2018.08 658
2018.50 641
2018.93 637
2019.35 606
2019.77 672
2020.20 691
2020.62 648
2021.04 632
2021.47 696
2021.89 622
2022.32 593
2022.74 629
2023.17 598
2023.59 591
2024.01 570
2024.44 599
2024.86 601
2025.29 562
2025.71 582
2026.14 644
2026.56 645
2026.98 647
2027.41 647
2027.83 626
2028.26 604
2028.68 638
2029.11 650
2029.53 597
2029.96 611
2030.38 592
2030.81 571
2031.23 600
2031.66 618
2032.08 619
2032.51 572
2032.93 562
2033.36 583
2033.78 582
2034.21 636
2034.63 624
2035.06 597
2035.49 597
2035.91 606
2036.34 599
2036.76 608
2037.19 591
2037.61 592
2038.04 606
2038.47 594
2038.89 619
2039.32 590
2039.74 623
2040.17 595
2040.59 619
2041.02 642
2041.45 619
2041.87 603
2042.30 640
2042.73 667
2043.15 632
2043.58 629
2044.00 632
2044.43 603
2044.86 633
2045.28 607
2045.71 625
2046.14 614
2046.56 631
2046.99 617
2047.42 637
2047.84 639
2048.27 586
2048.70 606
2049.12 619
2049.55 663
2049.98 632
2050.40 607
2050.83 608
2051.26 582
2051.69 584
2052.11 589
2052.54 628
2052.97 679
2053.40 629
2053.82 536
2054.25 573
2054.68 598
2055.10 590
2055.53 639
2055.96 662
2056.39 664
2056.82 686
2057.24 674
2057.67 675
2058.10 711
2058.53 698
2058.95 762
2059.38 700
2059.81 733
2060.24 683
2060.67 615
2061.09 630
2061.52 643
2061.95 644
2062.38 667
2062.81 672
2063.24 666
2063.66 730
2064.09 739
2064.52 794
2064.95 710
2065.38 785
2065.81 858
2066.24 793
2066.66 812
2067.09 833
2067.52 742
2067.95 714
2068.38 707
2068.81 674
2069.24 695
2069.67 657
2070.10 640
2070.52 614
2070.95 619
2071.38 565
2071.81 610
2072.24 597
2072.67 587
2073.10 598
2073.53 616
2073.96 621
2074.39 629
2074.82 648
2075.25 661
2075.68 675
2076.11 691
2076.54 650
2076.97 661
2077.40 648
2077.83 667
2078.26 638
2078.69 638
2079.12 655
2079.55 683
2079.98 628
2080.41 626
2080.84 587
2081.27 641
2081.70 571
2082.13 614
2082.56 690
2082.99 664
2083.42 614
2083.85 584
2084.28 617
2084.71 595
2085.14 626
2085.57 600
2086.00 581
2086.43 637
2086.86 624
2087.29 611
2087.73 640
2088.16 607
2088.59 605
2089.02 618
2089.45 655
2089.88 609
2090.31 615
2090.74 612
2091.17 574
2091.61 602
2092.04 633
2092.47 587
2092.90 584
2093.33 594
2093.76 600
2094.19 641
2094.63 606
2095.06 622
2095.49 567
2095.92 575
2096.35 630
2096.78 654
2097.22 644
2097.65 654
2098.08 624
2098.51 583
2098.94 561
2099.38 636
2099.81 649
2100.24 634
2100.67 655
2101.11 635
2101.54 617
2101.97 578
2102.40 587
2102.83 579
2103.27 577
2103.70 587
2104.13 584
2104.56 607
2105.00 570
2105.43 628
2105.86 624
2106.30 604
2106.73 596
2107.16 629
2107.59 596
2108.03 628
2108.46 609
2108.89 583
2109.33 566
2109.76 607
2110.19 625
2110.63 652
2111.06 618
2111.49 593
2111.93 615
2112.36 600
2112.79 602
2113.23 598
2113.66 575
2114.09 634
2114.53 603
2114.96 535
2115.40 677
2115.83 617
2116.26 559
2116.70 591
2117.13 549
2117.56 622
2118.00 615
2118.43 613
2118.87 624
2119.30 581
2119.73 586
2120.17 616
2120.60 628
2121.04 609
2121.47 574
2121.91 553
2122.34 568
2122.78 556
2123.21 573
2123.64 562
2124.08 577
2124.51 570
2124.95 604
2125.38 605
2125.82 520
2126.25 591
2126.69 583
2127.12 620
2127.56 581
2127.99 572
2128.43 636
2128.86 589
2129.30 603
2129.73 615
2130.17 658
2130.60 653
2131.04 709
2131.47 684
2131.91 704
2132.35 673
2132.78 665
2133.22 676
2133.65 605
2134.09 571
2134.52 616
2134.96 637
2135.40 614
2135.83 580
2136.27 608
2136.70 589
2137.14 616
2137.57 581
2138.01 619
2138.45 618
2138.88 609
2139.32 534
2139.76 582
2140.19 601
2140.63 578
2141.06 572
2141.50 615
2141.94 619
2142.37 562
2142.81 548
2143.25 596
2143.68 538
2144.12 565
2144.56 611
2144.99 596
2145.43 616
2145.87 592
2146.30 561
2146.74 577
2147.18 628
2147.62 628
2148.05 580
2148.49 635
2148.93 637
2149.36 687
2149.80 653
2150.24 645
2150.68 732
2151.11 784
2151.55 676
2151.99 628
2152.43 700
2152.86 787
2153.30 678
2153.74 655
2154.18 652
2154.61 668
2155.05 658
2155.49 670
2155.93 660
2156.37 675
2156.80 610
2157.24 627
2157.68 669
2158.12 641
2158.56 629
2158.99 658
2159.43 687
2159.87 657
2160.31 620
2160.75 655
2161.19 684
2161.62 683
2162.06 680
2162.50 699
2162.94 657
2163.38 675
2163.82 686
2164.26 630
2164.69 746
2165.13 733
2165.57 678
2166.01 789
2166.45 787
2166.89 748
2167.33 777
2167.77 708
2168.21 690
2168.65 654
2169.08 696
2169.52 680
2169.96 624
2170.40 656
2170.84 700
2171.28 694
2171.72 752
2172.16 684
2172.60 698
2173.04 757
2173.48 729
2173.92 757
2174.36 722
2174.80 729
2175.24 747
2175.68 765
2176.12 758
2176.56 706
2177.00 669
2177.44 712
2177.88 720
2178.32 674
2178.76 701
2179.20 704
2179.64 675
2180.08 680
2180.52 701
2180.96 677
2181.40 698
2181.84 652
2182.28 668
2182.72 657
2183.16 625
2183.60 663
2184.04 666
2184.48 594
2184.93 602
2185.37 575
2185.81 582
2186.25 597
2186.69 632
2187.13 615
2187.57 700
2188.01 652
2188.45 657
2188.89 687
2189.34 709
2189.78 707
2190.22 715
2190.66 698
2191.10 647
2191.54 636
2191.98 641
2192.43 653
2192.87 689
2193.31 729
2193.75 725
2194.19 727
2194.63 724
2195.08 731
2195.52 758
2195.96 752
2196.40 696
2196.84 704
2197.29 731
2197.73 728
2198.17 664
2198.61 670
2199.06 697
2199.50 619
2199.94 673
2200.38 689
2200.82 640
2201.27 630
2201.71 607
2202.15 617
2202.59 598
2203.04 628
2203.48 699
2203.92 673
2204.37 645
2204.81 654
2205.25 662
2205.69 640
2206.14 646
2206.58 690
2207.02 699
2207.47 720
2207.91 699
2208.35 720
2208.80 691
2209.24 692
2209.68 736
2210.13 736
2210.57 716
2211.01 706
2211.46 698
2211.90 738
2212.34 756
2212.79 723
2213.23 688
2213.67 686
2214.12 711
2214.56 728
2215.01 691
2215.45 710
2215.89 740
2216.34 660
2216.78 650
2217.23 680
2217.67 676
2218.11 673
2218.56 706
2219.00 641
2219.45 679
2219.89 767
2220.34 700
2220.78 679
2221.22 674
2221.67 719
2222.11 681
2222.56 720
2223.00 760
2223.45 662
2223.89 661
2224.34 692
2224.78 708
2225.23 700
2225.67 682
2226.12 666
2226.56 692
2227.01 664
2227.45 739
2227.90 791
2228.34 755
2228.79 787
2229.23 762
2229.68 731
2230.12 764
2230.57 817
2231.01 770
2231.46 702
2231.90 720
2232.35 763
2232.80 768
2233.24 768
2233.69 728
2234.13 695
2234.58 707
2235.02 731
2235.47 696
2235.92 641
2236.36 650
2236.81 664
2237.25 652
2237.70 659
2238.15 655
2238.59 651
2239.04 685
2239.49 698
2239.93 692
2240.38 652
2240.82 632
2241.27 620
2241.72 651
2242.16 604
2242.61 602
2243.06 629
2243.50 637
2243.95 649
2244.40 637
2244.84 587
2245.29 624
2245.74 638
2246.19 652
2246.63 611
2247.08 598
2247.53 653
2247.97 605
2248.42 638
2248.87 560
2249.32 635
2249.76 636
2250.21 669
2250.66 657
2251.10 604
2251.55 645
2252.00 618
2252.45 656
2252.89 617
2253.34 619
2253.79 677
2254.24 661
2254.69 633
2255.13 638
2255.58 637
2256.03 631
2256.48 622
2256.93 612
2257.37 683
2257.82 676
2258.27 636
2258.72 664
2259.17 625
2259.61 642
2260.06 617
2260.51 654
2260.96 680
2261.41 662
2261.86 688
2262.31 695
2262.75 757
2263.20 727
2263.65 742
2264.10 701
2264.55 699
2265.00 693
2265.45 731
2265.90 691
2266.34 760
2266.79 779
2267.24 750
2267.69 702
2268.14 677
2268.59 672
2269.04 695
2269.49 730
2269.94 706
2270.39 758
2270.84 772
2271.29 751
2271.74 766
2272.18 757
2272.63 771
2273.08 789
2273.53 739
2273.98 738
2274.43 834
2274.88 828
2275.33 881
2275.78 859
2276.23 928
2276.68 951
2277.13 951
2277.58 926
2278.03 974
2278.48 871
2278.93 834
2279.38 837
2279.83 798
2280.28 751
2280.73 765
2281.19 747
2281.64 682
2282.09 618
2282.54 637
2282.99 706
2283.44 621
2283.89 612
2284.34 663
2284.79 643
2285.24 610
2285.69 659
2286.14 687
2286.59 606
2287.04 633
2287.50 682
2287.95 641
2288.40 682
2288.85 670
2289.30 784
2289.75 897
2290.20 882
2290.65 857
2291.11 925
2291.56 889
2292.01 909
2292.46 943
2292.91 985
2293.36 911
2293.82 794
2294.27 821
2294.72 805
2295.17 773
2295.62 787
2296.07 791
2296.53 773
2296.98 759
2297.43 751
2297.88 732
2298.33 675
2298.79 663
2299.24 686
2299.69 711
2300.14 681
2300.60 659
2301.05 648
2301.50 679
2301.95 631
2302.41 633
2302.86 678
2303.31 648
2303.76 639
2304.22 641
2304.67 624
2305.12 693
2305.57 630
2306.03 679
2306.48 677
2306.93 693
2307.39 703
2307.84 690
2308.29 719
2308.75 704
2309.20 735
2309.65 665
2310.11 708
2310.56 738
2311.01 675
2311.47 706
2311.92 744
2312.37 769
2312.83 761
2313.28 720
2313.73 703
2314.19 660
2314.64 724
2315.09 714
2315.55 666
2316.00 680
2316.46 684
2316.91 705
2317.36 745
2317.82 745
2318.27 699
2318.73 680
2319.18 682
2319.63 689
2320.09 693
2320.54 679
2321.00 709
2321.45 751
2321.91 768
2322.36 720
2322.82 705
2323.27 746
2323.72 795
2324.18 820
2324.63 922
2325.09 941
2325.54 919
2326.00 962
2326.45 959
2326.91 965
2327.36 891
2327.82 848
2328.27 847
2328.73 836
2329.18 756
2329.64 752
2330.09 691
2330.55 704
2331.00 672
2331.46 650
2331.92 705
2332.37 683
2332.83 678
2333.28 703
2333.74 673
2334.19 710
2334.65 660
2335.10 684
2335.56 666
2336.02 682
2336.47 690
2336.93 664
2337.38 650
2337.84 661
2338.30 695
2338.75 691
2339.21 727
2339.66 681
2340.12 689
2340.58 686
2341.03 659
2341.49 687
2341.95 705
2342.40 683
2342.86 608
2343.32 655
2343.77 661
2344.23 697
2344.68 688
2345.14 733
2345.60 685
2346.06 701
2346.51 661
2346.97 714
2347.43 665
2347.88 663
2348.34 724
2348.80 738
2349.25 660
2349.71 666
2350.17 654
2350.63 723
2351.08 676
2351.54 625
2352.00 621
2352.46 634
2352.91 614
2353.37 637
2353.83 658
2354.29 642
2354.74 666
2355.20 629
2355.66 660
2356.12 662
2356.57 651
2357.03 690
2357.49 672
2357.95 640
2358.41 653
2358.86 649
2359.32 618
2359.78 618
2360.24 643
2360.70 698
2361.15 700
2361.61 695
2362.07 693
2362.53 696
2362.99 700
2363.45 705
2363.91 696
2364.36 694
2364.82 698
2365.28 751
2365.74 744
2366.20 676
2366.66 725
2367.12 754
2367.57 689
2368.03 630
2368.49 626
2368.95 646
2369.41 744
2369.87 754
2370.33 684
2370.79 680
2371.25 689
2371.71 712
2372.17 679
2372.63 702
2373.09 673
2373.54 708
2374.00 668
2374.46 684
2374.92 732
2375.38 773
2375.84 792
2376.30 743
2376.76 731
2377.22 719
2377.68 722
2378.14 670
2378.60 721
2379.06 621
2379.52 652
2379.98 760
2380.44 675
2380.90 627
2381.36 649
2381.82 672
2382.28 689
2382.74 664
2383.20 717
2383.66 681
2384.12 613
2384.59 677
2385.05 686
2385.51 681
2385.97 651
2386.43 681
2386.89 635
2387.35 640
2387.81 654
2388.27 670
2388.73 682
2389.19 682
2389.65 680
2390.12 662
2390.58 632
2391.04 680
2391.50 704
2391.96 627
2392.42 634
2392.88 680
2393.34 648
2393.81 679
2394.27 678
2394.73 653
2395.19 700
2395.65 680
2396.11 708
2396.57 696
2397.04 662
2397.50 685
2397.96 658
2398.42 623
2398.88 671
2399.35 650
2399.81 694
2400.27 658
2400.73 613
2401.19 676
2401.66 689
2402.12 600
2402.58 617
2403.04 614
2403.51 622
2403.97 635
2404.43 595
2404.89 610
2405.36 669
2405.82 653
2406.28 577
2406.74 587
2407.21 639
2407.67 624
2408.13 633
2408.59 680
2409.06 649
2409.52 626
2409.98 607
2410.45 580
2410.91 614
2411.37 598
2411.84 558
2412.30 621
2412.76 577
2413.23 604
2413.69 641
2414.15 628
2414.62 614
2415.08 651
2415.54 651
2416.01 641
2416.47 634
2416.93 640
2417.40 673
2417.86 676
2418.32 700
2418.79 739
2419.25 683
2419.72 693
2420.18 654
2420.64 698
2421.11 715
2421.57 717
2422.04 649
2422.50 677
2422.96 694
2423.43 718
2423.89 710
2424.36 682
2424.82 652
2425.29 702
2425.75 681
2426.22 642
2426.68 665
2427.15 674
2427.61 675
2428.07 730
2428.54 623
2429.00 615
2429.47 587
2429.93 628
2430.40 612
2430.86 629
2431.33 602
2431.79 552
2432.26 621
2432.72 662
2433.19 611
2433.65 668
2434.12 608
2434.59 631
2435.05 594
2435.52 598
2435.98 625
2436.45 687
2436.91 647
2437.38 603
2437.84 646
2438.31 671
2438.78 623
2439.24 700
2439.71 713
2440.17 706
2440.64 706
2441.10 710
2441.57 664
2442.04 699
2442.50 714
2442.97 709
2443.44 735
2443.90 726
2444.37 770
2444.83 730
2445.30 713
2445.77 691
2446.23 680
2446.70 668
2447.17 662
2447.63 651
2448.10 664
2448.57 652
2449.03 663
2449.50 616
2449.97 653
2450.43 642
2450.90 603
2451.37 645
2451.83 678
2452.30 671
2452.77 658
2453.24 641
2453.70 657
2454.17 633
2454.64 635
2455.10 643
2455.57 611
2456.04 605
2456.51 653
2456.97 696
2457.44 659
2457.91 638
2458.38 656
2458.84 702
2459.31 641
2459.78 662
2460.25 643
2460.72 649
2461.18 616
2461.65 609
2462.12 643
2462.59 627
2463.06 654
2463.52 640
2463.99 655
2464.46 620
2464.93 645
2465.40 640
2465.86 666
2466.33 697
2466.80 680
2467.27 649
2467.74 637
2468.21 605
2468.68 670
2469.14 673
2469.61 699
2470.08 648
2470.55 634
2471.02 562
2471.49 584
2471.96 653
2472.43 664
2472.90 635
2473.36 642
2473.83 640
2474.30 633
2474.77 627
2475.24 644
2475.71 619
2476.18 606
2476.65 624
2477.12 625
2477.59 681
2478.06 653
2478.53 659
2479.00 626
2479.47 640
2479.94 619
2480.41 652
2480.87 674
2481.34 622
2481.81 616
2482.28 627
2482.75 598
2483.22 630
2483.69 583
2484.16 599
2484.63 567
2485.10 557
2485.57 636
2486.05 631
2486.52 666
2486.99 670
2487.46 688
2487.93 658
2488.40 678
2488.87 693
2489.34 732
2489.81 664
2490.28 607
2490.75 612
2491.22 684
2491.69 679
2492.16 627
2492.63 636
2493.10 639
2493.58 615
2494.05 615
2494.52 664
2494.99 689
2495.46 682
2495.93 663
2496.40 632
2496.87 657
2497.34 630
2497.82 666
2498.29 678
2498.76 659
2499.23 607
2499.70 581
2500.17 632
2500.64 623
2501.12 587
2501.59 626
2502.06 626
2502.53 643
2503.00 604
2503.48 645
2503.95 603
2504.42 622
2504.89 643
2505.36 684
2505.84 624
2506.31 592
2506.78 629
2507.25 668
2507.72 643
2508.20 660
2508.67 658
2509.14 675
2509.61 668
2510.09 673
2510.56 690
2511.03 729
2511.50 761
2511.98 796
2512.45 793
2512.92 801
2513.40 800
2513.87 823
2514.34 821
2514.81 748
2515.29 702
2515.76 714
2516.23 749
2516.71 719
2517.18 679
2517.65 682
2518.13 676
2518.60 629
2519.07 712
2519.55 703
2520.02 661
2520.49 722
2520.97 682
2521.44 641
2521.91 663
2522.39 679
2522.86 695
2523.34 693
2523.81 639
2524.28 625
2524.76 682
2525.23 693
2525.70 662
2526.18 663
2526.65 674
2527.13 692
2527.60 705
2528.08 690
2528.55 703
2529.02 685
2529.50 670
2529.97 694
2530.45 692
2530.92 680
2531.40 705
2531.87 717
2532.34 696
2532.82 647
2533.29 669
2533.77 775
2534.24 727
2534.72 667
2535.19 659
2535.67 716
2536.14 681
2536.62 687
2537.09 733
2537.57 713
2538.04 713
2538.52 690
2538.99 736
2539.47 670
2539.94 754
2540.42 766
2540.90 762
2541.37 772
2541.85 682
2542.32 637
2542.80 663
2543.27 721
2543.75 744
2544.22 811
2544.70 678
2545.18 689
2545.65 749
2546.13 736
2546.60 807
2547.08 825
2547.56 783
2548.03 759
2548.51 787
2548.98 722
2549.46 779
2549.94 800
2550.41 878
2550.89 825
2551.37 776
2551.84 752
2552.32 740
2552.80 802
2553.27 770
2553.75 748
2554.23 757
2554.70 804
2555.18 771
2555.66 712
2556.13 661
2556.61 671
2557.09 707
2557.56 702
2558.04 702
2558.52 670
2558.99 694
2559.47 689
2559.95 716
2560.43 655
2560.90 648
2561.38 681
2561.86 700
2562.33 673
2562.81 679
2563.29 706
2563.77 690
2564.25 625
2564.72 664
2565.20 606
2565.68 661
2566.16 639
2566.63 616
2567.11 648
2567.59 616
2568.07 656
2568.55 618
2569.02 661
2569.50 650
2569.98 640
2570.46 605
2570.94 611
2571.41 637
2571.89 614
2572.37 665
2572.85 684
2573.33 682
2573.81 652
2574.28 634
2574.76 643
2575.24 652
2575.72 599
2576.20 689
2576.68 697
2577.16 612
2577.64 636
2578.11 648
2578.59 658
2579.07 608
2579.55 662
2580.03 674
2580.51 661
2580.99 663
2581.47 620
2581.95 623
2582.43 642
2582.91 633
2583.39 602
2583.86 592
2584.34 647
2584.82 596
2585.30 632
2585.78 672
2586.26 628
2586.74 610
2587.22 623
2587.70 674
2588.18 643
2588.66 670
2589.14 640
2589.62 673
2590.10 680
2590.58 636
2591.06 622
2591.54 642
2592.02 595
2592.50 645
2592.98 666
2593.46 643
2593.94 680
2594.42 701
2594.90 678
2595.38 638
2595.86 638
2596.35 641
2596.83 629
2597.31 587
2597.79 589
2598.27 679
2598.75 640
2599.23 644
2599.71 620
2600.19 666
2600.67 620
2601.15 609
2601.63 657
2602.12 572
2602.60 594
2603.08 573
2603.56 575
2604.04 620
2604.52 630
2605.00 673
2605.48 608
2605.97 620
2606.45 605
2606.93 625
2607.41 579
2607.89 629
2608.37 605
2608.86 649
2609.34 612
2609.82 571
2610.30 593
2610.78 586
2611.26 606
2611.75 615
2612.23 581
2612.71 616
2613.19 602
2613.68 596
2614.16 636
2614.64 620
2615.12 620
2615.60 639
2616.09 597
2616.57 624
2617.05 618
2617.53 575
2618.02 616
2618.50 616
2618.98 595
2619.46 609
2619.95 628
2620.43 619
2620.91 644
2621.40 687
2621.88 626
2622.36 629
2622.85 629
2623.33 638
2623.81 616
2624.29 592
2624.78 622
2625.26 626
2625.74 645
2626.23 616
2626.71 619
2627.19 627
2627.68 639
2628.16 610
2628.64 640
2629.13 674
2629.61 654
2630.10 700
2630.58 674
2631.06 663
2631.55 685
2632.03 713
2632.51 716
2633.00 704
2633.48 753
2633.97 739
2634.45 698
2634.94 634
2635.42 641
2635.90 652
2636.39 665
2636.87 658
2637.36 616
2637.84 601
2638.33 731
2638.81 661
2639.29 616
2639.78 647
2640.26 636
2640.75 647
2641.23 648
2641.72 639
2642.20 635
2642.69 610
2643.17 648
2643.66 671
2644.14 604
2644.63 613
2645.11 642
2645.60 633
2646.08 599
2646.57 648
2647.05 655
2647.54 620
2648.02 577
2648.51 614
2648.99 678
2649.48 621
2649.97 624
2650.45 669
2650.94 685
2651.42 687
2651.91 642
2652.39 701
2652.88 706
2653.37 647
2653.85 715
2654.34 691
2654.82 654
2655.31 615
2655.80 686
2656.28 754
2656.77 749
2657.25 744
2657.74 704
2658.23 637
2658.71 637
2659.20 689
2659.69 653
2660.17 687
2660.66 619
2661.14 581
2661.63 636
2662.12 605
2662.60 620
2663.09 622
2663.58 612
2664.06 620
2664.55 661
2665.04 651
2665.53 629
2666.01 627
2666.50 599
2666.99 639
2667.47 593
2667.96 686
2668.45 704
2668.94 686
2669.42 726
2669.91 670
2670.40 694
2670.88 684
2671.37 718
2671.86 751
2672.35 817
2672.83 846
2673.32 838
2673.81 884
2674.30 887
2674.79 827
2675.27 885
2675.76 846
2676.25 839
2676.74 836
2677.23 754
2677.71 832
2678.20 762
2678.69 696
2679.18 744
2679.67 736
2680.15 668
2680.64 691
2681.13 647
2681.62 631
2682.11 696
2682.60 661
2683.08 719
2683.57 700
2684.06 645
2684.55 682
2685.04 674
2685.53 645
2686.02 707
2686.51 645
2686.99 638
2687.48 684
2687.97 690
2688.46 677
2688.95 687
2689.44 678
2689.93 669
2690.42 655
2690.91 693
2691.40 741
2691.89 708
2692.38 610
2692.87 672
2693.35 742
2693.84 742
2694.33 707
2694.82 673
2695.31 722
2695.80 676
2696.29 637
2696.78 632
2697.27 597
2697.76 669
2698.25 719
2698.74 653
2699.23 637
2699.72 731
2700.21 651
2700.70 682
2701.19 688
2701.68 675
2702.17 651
2702.66 628
2703.15 635
2703.64 665
2704.13 626
2704.62 641
2705.12 663
2705.61 657
2706.10 655
2706.59 642
2707.08 653
2707.57 666
2708.06 642
2708.55 658
2709.04 678
2709.53 671
2710.02 633
2710.51 620
2711.01 663
2711.50 661
2711.99 597
2712.48 629
2712.97 601
2713.46 645
2713.95 610
2714.44 615
2714.94 631
2715.43 613
2715.92 648
2716.41 610
2716.90 674
2717.39 650
2717.89 606
2718.38 544
2718.87 609
2719.36 595
2719.85 610
2720.34 664
2720.84 689
2721.33 687
2721.82 697
2722.31 645
2722.80 703
2723.30 715
2723.79 668
2724.28 713
2724.77 697
2725.27 698
2725.76 638
2726.25 686
2726.74 696
2727.24 680
2727.73 668
2728.22 670
2728.71 643
2729.21 679
2729.70 650
2730.19 656
2730.69 674
2731.18 623
2731.67 630
2732.16 679
2732.66 691
2733.15 671
2733.64 663
2734.14 636
2734.63 702
2735.12 697
2735.62 671
2736.11 724
2736.60 770
2737.10 710
2737.59 672
2738.08 706
2738.58 748
2739.07 697
2739.56 721
2740.06 697
2740.55 714
2741.05 666
2741.54 648
2742.03 734
2742.53 667
2743.02 682
2743.52 689
2744.01 618
2744.50 625
2745.00 682
2745.49 675
2745.99 656
2746.48 707
2746.97 746
2747.47 686
2747.96 678
2748.46 726
2748.95 711
2749.45 727
2749.94 658
2750.44 686
2750.93 680
2751.43 688
2751.92 741
2752.42 702
2752.91 658
2753.41 658
2753.90 662
2754.40 672
2754.89 696
2755.39 634
2755.88 623
2756.38 659
2756.87 636
2757.37 607
2757.86 644
2758.36 692
2758.85 658
2759.35 620
2759.84 642
2760.34 631
2760.83 658
2761.33 681
2761.83 710
2762.32 722
2762.82 699
2763.31 697
2763.81 688
2764.30 681
2764.80 653
2765.30 695
2765.79 714
2766.29 697
2766.78 712
2767.28 686
2767.78 667
2768.27 652
2768.77 599
2769.27 620
2769.76 667
2770.26 704
2770.76 658
2771.25 681
2771.75 735
2772.24 708
2772.74 703
2773.24 691
2773.73 656
2774.23 712
2774.73 692
2775.23 674
2775.72 755
2776.22 732
2776.72 722
2777.21 690
2777.71 692
2778.21 695
2778.70 710
2779.20 685
2779.70 708
2780.20 726
2780.69 632
2781.19 689
2781.69 653
2782.19 665
2782.68 650
2783.18 658
2783.68 642
2784.18 655
2784.67 629
2785.17 643
2785.67 636
2786.17 629
2786.67 630
2787.16 610
2787.66 621
2788.16 587
2788.66 625
2789.16 627
2789.65 656
2790.15 598
2790.65 656
2791.15 633
2791.65 618
2792.15 625
2792.64 638
2793.14 677
2793.64 690
2794.14 641
2794.64 663
2795.14 669
2795.64 682
2796.13 726
2796.63 687
2797.13 689
2797.63 650
2798.13 748
2798.63 702
2799.13 733
2799.63 702
2800.13 689
2800.62 702
2801.12 702
2801.62 699
2802.12 675
2802.62 654
2803.12 654
2803.62 607
2804.12 579
2804.62 623
2805.12 652
2805.62 661
2806.12 651
2806.62 646
2807.12 673
2807.62 651
2808.12 654
2808.62 671
2809.12 670
2809.62 673
2810.12 662
2810.62 654
2811.12 675
2811.62 707
2812.12 716
2812.62 725
2813.12 675
2813.62 673
2814.12 703
2814.62 752
2815.12 732
2815.62 778
2816.12 733
2816.62 716
2817.12 696
2817.62 699
2818.12 720
2818.62 724
2819.12 702
2819.63 718
2820.13 686
2820.63 642
2821.13 662
2821.63 685
2822.13 667
2822.63 653
2823.13 652
2823.63 668
2824.13 650
2824.64 604
2825.14 614
2825.64 645
2826.14 646
2826.64 655
2827.14 692
2827.64 629
2828.15 692
2828.65 674
2829.15 641
2829.65 657
2830.15 656
2830.65 626
2831.16 650
2831.66 629
2832.16 608
2832.66 655
2833.16 688
2833.67 664
2834.17 613
2834.67 600
2835.17 629
2835.68 640
2836.18 626
2836.68 705
2837.18 693
2837.68 680
2838.19 667
2838.69 740
2839.19 682
2839.70 614
2840.20 639
2840.70 691
2841.20 690
2841.71 668
2842.21 679
2842.71 656
2843.21 647
2843.72 593
2844.22 655
2844.72 642
2845.23 705
2845.73 703
2846.23 636
2846.74 743
2847.24 807
2847.74 734
2848.25 760
2848.75 732
2849.25 721
2849.76 742
2850.26 804
2850.76 827
2851.27 748
2851.77 699
2852.28 656
2852.78 685
2853.28 660
2853.79 665
2854.29 679
2854.79 647
2855.30 646
2855.80 629
2856.31 695
2856.81 648
2857.31 681
2857.82 691
2858.32 695
2858.83 674
2859.33 647
2859.84 634
2860.34 710
2860.85 733
2861.35 708
2861.85 661
2862.36 723
2862.86 730
2863.37 724
2863.87 683
2864.38 661
2864.88 678
2865.39 695
2865.89 689
2866.40 646
2866.90 648
2867.41 707
2867.91 684
2868.42 684
2868.92 690
2869.43 710
2869.93 680
2870.44 673
2870.94 771
2871.45 812
2871.96 741
2872.46 774
2872.97 775
2873.47 778
2873.98 791
2874.48 769
2874.99 724
2875.49 723
2876.00 775
2876.51 757
2877.01 705
2877.52 752
2878.02 761
2878.53 718
2879.04 730
2879.54 698
2880.05 722
2880.55 677
2881.06 697
2881.57 714
2882.07 734
2882.58 727
2883.09 723
2883.59 751
2884.10 744
2884.61 748
2885.11 826
2885.62 867
2886.13 857
2886.63 813
2887.14 926
2887.65 897
2888.15 914
2888.66 884
2889.17 877
2889.67 903
2890.18 937
2890.69 881
2891.20 859
2891.70 901
2892.21 818
2892.72 790
2893.22 810
2893.73 850
2894.24 883
2894.75 824
2895.25 882
2895.76 887
2896.27 888
2896.78 990
2897.29 941
2897.79 885
2898.30 868
2898.81 894
2899.32 904
2899.82 862
2900.33 792
2900.84 766
2901.35 785
2901.86 750
2902.36 751
2902.87 785
2903.38 763
2903.89 788
2904.40 774
2904.91 773
2905.41 732
2905.92 753
2906.43 736
2906.94 756
2907.45 753
2907.96 790
2908.47 715
2908.97 740
2909.48 694
2909.99 711
2910.50 719
2911.01 720
2911.52 737
2912.03 726
2912.54 672
2913.05 683
2913.55 695
2914.06 716
2914.57 681
2915.08 733
2915.59 707
2916.10 687
2916.61 717
2917.12 671
2917.63 702
2918.14 699
2918.65 706
2919.16 719
2919.67 678
2920.18 726
2920.69 732
2921.20 791
2921.71 796
2922.22 743
2922.73 760
2923.24 793
2923.75 847
2924.26 794
2924.77 705
2925.28 734
2925.79 695
2926.30 765
2926.81 777
2927.32 713
2927.83 765
2928.34 746
2928.85 788
2929.36 816
2929.87 758
2930.38 699
2930.89 709
2931.40 681
2931.91 705
2932.42 664
2932.93 640
2933.45 645
2933.96 672
2934.47 641
2934.98 665
2935.49 675
2936.00 703
2936.51 693
2937.02 762
2937.53 772
2938.04 705
2938.56 722
2939.07 787
2939.58 782
2940.09 778
2940.60 783
2941.11 893
2941.62 830
2942.14 839
2942.65 854
2943.16 911
2943.67 875
2944.18 824
2944.70 787
2945.21 844
2945.72 774
2946.23 827
2946.74 769
2947.26 734
2947.77 735
2948.28 679
2948.79 645
2949.30 686
2949.82 688
2950.33 639
2950.84 674
2951.35 623
2951.87 634
2952.38 610
2952.89 652
2953.40 676
2953.92 639
2954.43 595
2954.94 663
2955.45 665
2955.97 628
2956.48 654
2956.99 626
2957.51 652
2958.02 672
2958.53 655
2959.04 692
2959.56 707
2960.07 690
2960.58 705
2961.10 647
2961.61 685
2962.12 699
2962.64 748
2963.15 809
2963.66 772
2964.18 740
2964.69 791
2965.21 786
2965.72 732
2966.23 706
2966.75 761
2967.26 781
2967.77 738
2968.29 734
2968.80 701
2969.32 704
2969.83 705
2970.34 659
2970.86 718
2971.37 717
2971.89 659
2972.40 714
2972.91 768
2973.43 842
2973.94 800
2974.46 764
2974.97 807
2975.49 759
2976.00 744
2976.52 735
2977.03 754
2977.55 786
2978.06 750
2978.57 729
2979.09 775
2979.60 718
2980.12 730
2980.63 780
2981.15 813
2981.66 855
2982.18 808
2982.69 822
2983.21 790
2983.73 837
2984.24 850
2984.76 845
2985.27 919
2985.79 933
2986.30 908
2986.82 878
2987.33 903
2987.85 997
2988.36 1003
2988.88 995
2989.40 882
2989.91 979
2990.43 966
2990.94 952
2991.46 936
2991.97 962
2992.49 925
2993.01 871
2993.52 935
2994.04 950
2994.55 938
2995.07 949
2995.59 1005
2996.10 1062
2996.62 1034
2997.14 1111
2997.65 1112
2998.17 1111
2998.69 1121
2999.20 1126
2999.72 1088
3000.24 1156
3000.75 1138
3001.27 1210
3001.79 1311
3002.30 1450
3002.82 1714
3003.34 1907
3003.85 2472
3004.37 2760
3004.89 3056
3005.40 3191
3005.92 3351
3006.44 3231
3006.96 3101
3007.47 2910
3007.99 2698
3008.51 2340
3009.03 1955
3009.54 1706
3010.06 1519
3010.58 1336
3011.10 1237
3011.61 1079
3012.13 1031
3012.65 1033
3013.17 989
3013.68 946
3014.20 997
3014.72 977
3015.24 988
3015.76 976
3016.27 964
3016.79 989
3017.31 980
3017.83 867
3018.35 922
3018.86 912
3019.38 924
3019.90 922
3020.42 914
3020.94 903
3021.46 948
3021.97 992
3022.49 947
3023.01 982
3023.53 990
3024.05 1006
3024.57 963
3025.09 1005
3025.61 1011
3026.12 983
3026.64 979
3027.16 971
3027.68 882
3028.20 872
3028.72 912
3029.24 851
3029.76 860
3030.28 818
3030.80 811
3031.32 818
3031.84 785
3032.35 819
3032.87 813
3033.39 817
3033.91 820
3034.43 772
3034.95 842
3035.47 852
3035.99 870
3036.51 822
3037.03 827
3037.55 894
3038.07 881
3038.59 851
3039.11 750
3039.63 854
3040.15 850
3040.67 856
3041.19 828
3041.71 829
3042.23 791
3042.75 818
3043.27 825
3043.79 798
3044.31 826
3044.83 832
3045.35 716
3045.87 742
3046.40 771
3046.92 754
3047.44 798
3047.96 782
3048.48 819
3049.00 822
3049.52 789
3050.04 774
3050.56 734
3051.08 772
3051.60 794
3052.12 779
3052.65 776
3053.17 790
3053.69 787
3054.21 760
3054.73 762
3055.25 711
3055.77 704
3056.30 727
3056.82 792
3057.34 811
3057.86 745
3058.38 762
3058.90 853
3059.42 766
3059.95 832
3060.47 821
3060.99 750
3061.51 847
3062.03 796
3062.56 806
3063.08 809
3063.60 793
3064.12 851
3064.64 788
3065.17 845
3065.69 924
3066.21 898
3066.73 884
3067.26 872
3067.78 863
3068.30 889
3068.82 889
3069.35 879
3069.87 880
3070.39 847
3070.91 885
3071.44 929
3071.96 883
3072.48 900
3073.01 929
3073.53 829
3074.05 882
3074.57 857
3075.10 951
3075.62 969
3076.14 960
3076.67 948
3077.19 999
3077.71 1102
3078.24 1185
3078.76 1197
3079.28 1166
3079.81 1175
3080.33 1220
3080.85 1182
3081.38 1181
3081.90 1215
3082.42 1141
3082.95 1196
3083.47 1225
3084.00 1182
3084.52 1112
3085.04 1194
3085.57 1082
3086.09 1164
3086.62 1205
3087.14 1214
3087.66 1218
3088.19 1311
3088.71 1472
3089.24 1675
3089.76 1806
3090.29 1886
3090.81 1904
3091.33 1935
3091.86 1883
3092.38 1753
3092.91 1676
3093.43 1563
3093.96 1477
3094.48 1516
3095.01 1459
3095.53 1313
3096.06 1370
3096.58 1317
3097.11 1222
3097.63 1179
3098.16 1261
3098.68 1335
3099.21 1416
3099.73 1477
3100.26 1619
3100.78 1985
3101.31 2375
3101.83 2790
3102.36 3460
3102.88 3635
3103.41 3921
3103.93 4352
3104.46 4161
3104.99 3920
3105.51 3538
3106.04 3003
3106.56 2713
3107.09 2238
3107.61 1976
3108.14 1730
3108.67 1532
3109.19 1346
3109.72 1284
3110.24 1309
3110.77 1268
3111.30 1257
3111.82 1159
3112.35 1208
3112.87 1203
3113.40 1115
3113.93 1067
3114.45 1119
3114.98 1064
3115.51 956
3116.03 977
3116.56 966
3117.09 990
3117.61 910
3118.14 975
3118.67 986
3119.19 1039
3119.72 1107
3120.25 1063
3120.77 1047
3121.30 1109
3121.83 1159
3122.35 1199
3122.88 1175
3123.41 1094
3123.94 1076
3124.46 1047
3124.99 1011
3125.52 1062
3126.05 1026
3126.57 984
3127.10 965
3127.63 941
3128.16 912
3128.68 884
3129.21 916
3129.74 996
3130.27 908
3130.79 908
3131.32 888
3131.85 902
3132.38 857
3132.91 833
3133.43 843
3133.96 816
3134.49 838
3135.02 856
3135.55 815
3136.07 802
3136.60 892
3137.13 876
3137.66 848
3138.19 801
3138.72 768
3139.24 829
3139.77 806
3140.30 872
3140.83 789
3141.36 739
3141.89 785
3142.42 873
3142.95 850
3143.47 806
3144.00 782
3144.53 806
3145.06 804
3145.59 809
3146.12 827
3146.65 800
3147.18 792
3147.71 799
3148.24 842
3148.76 854
3149.29 867
3149.82 884
3150.35 907
3150.88 895
3151.41 921
3151.94 895
3152.47 897
3153.00 876
3153.53 888
3154.06 830
3154.59 883
3155.12 876
3155.65 810
3156.18 790
3156.71 848
3157.24 832
3157.77 794
3158.30 854
3158.83 902
3159.36 962
3159.89 907
3160.42 876
3160.95 915
3161.48 960
3162.01 916
3162.54 880
3163.07 896
3163.60 847
3164.13 795
3164.66 835
3165.20 836
3165.73 825
3166.26 767
3166.79 766
3167.32 738
3167.85 757
3168.38 747
3168.91 791
3169.44 810
3169.97 775
3170.50 750
3171.04 734
3171.57 798
3172.10 841
3172.63 827
3173.16 836
3173.69 886
3174.22 921
3174.75 863
3175.29 902
3175.82 911
3176.35 926
3176.88 912
3177.41 902
3177.94 868
3178.48 790
3179.01 729
3179.54 815
3180.07 841
3180.60 779
3181.14 740
3181.67 761
3182.20 766
3182.73 741
3183.26 764
3183.80 740
3184.33 747
3184.86 743
3185.39 752
3185.93 736
3186.46 763
3186.99 784
3187.52 780
3188.06 798
3188.59 742
3189.12 806
3189.65 752
3190.19 784
3190.72 765
3191.25 740
3191.79 748
3192.32 765
3192.85 762
3193.38 743
3193.92 799
3194.45 823
3194.98 761
3195.52 794
3196.05 804
3196.58 807
3197.12 808
3197.65 838
3198.18 882
3198.72 846
3199.25 847
3199.78 942
3200.32 832
3200.85 835
3201.39 804
3201.92 854
3202.45 804
3202.99 820
3203.52 834
3204.05 860
3204.59 884
3205.12 856
3205.66 870
3206.19 864
3206.72 909
3207.26 942
3207.79 993
3208.33 1010
3208.86 1058
3209.40 1131
3209.93 1114
3210.47 1196
3211.00 1172
3211.53 1147
3212.07 1079
3212.60 1185
3213.14 1131
3213.67 1015
3214.21 1041
3214.74 982
3215.28 958
3215.81 912
3216.35 836
3216.88 834
3217.42 876
3217.95 895
3218.49 883
3219.02 763
3219.56 801
3220.09 827
3220.63 779
3221.16 795
3221.70 886
3222.23 900
3222.77 948
3223.31 978
3223.84 999
3224.38 1079
3224.91 1052
3225.45 1100
3225.98 1091
3226.52 989
3227.06 1024
3227.59 997
3228.13 994
3228.66 1000
3229.20 931
3229.74 970
3230.27 958
3230.81 936
3231.34 947
3231.88 968
3232.42 1033
3232.95 1049
3233.49 985
3234.03 1043
3234.56 1061
3235.10 1058
3235.64 1068
3236.17 1097
3236.71 1135
3237.25 1131
3237.78 1130
3238.32 1191
3238.86 1165
3239.39 1089
3239.93 1138
3240.47 1111
3241.00 1097
3241.54 1039
3242.08 1027
3242.61 1103
3243.15 1113
3243.69 1125
3244.23 1138
3244.76 1136
3245.30 1107
3245.84 1139
3246.38 1215
3246.91 1183
3247.45 1280
3247.99 1290
3248.53 1248
3249.06 1358
3249.60 1421
3250.14 1573
3250.68 1732
3251.21 1986
3251.75 2282
3252.29 2438
3252.83 2639
3253.37 2735
3253.90 2915
3254.44 2841
3254.98 2734
3255.52 2530
3256.06 2367
3256.60 2129
3257.13 1931
3257.67 1750
3258.21 1578
3258.75 1613
3259.29 1644
3259.83 1669
3260.36 1648
3260.90 1741
3261.44 1957
3261.98 2101
3262.52 2102
3263.06 2256
3263.60 2321
3264.14 2304
3264.68 2384
3265.21 2404
3265.75 2500
3266.29 2419
3266.83 2504
3267.37 2555
3267.91 2497
3268.45 2341
3268.99 2199
3269.53 2041
3270.07 1925
3270.61 1816
3271.15 1635
3271.69 1479
3272.23 1530
3272.76 1457
3273.30 1447
3273.84 1492
3274.38 1350
3274.92 1376
3275.46 1341
3276.00 1283
3276.54 1345
3277.08 1296
3277.62 1264
3278.16 1273
3278.70 1294
3279.24 1353
3279.78 1334
3280.32 1296
3280.86 1232
3281.41 1304
3281.95 1382
3282.49 1341
3283.03 1261
3283.57 1221
3284.11 1231
3284.65 1372
3285.19 1453
3285.73 1375
3286.27 1387
3286.81 1364
3287.35 1362
3287.89 1403
3288.43 1444
3288.97 1448
3289.52 1458
3290.06 1504
3290.60 1562
3291.14 1509
3291.68 1609
3292.22 1772
3292.76 1779
3293.30 1873
3293.85 2027
3294.39 2228
3294.93 2387
3295.47 2427
3296.01 2497
3296.55 2649
3297.09 2700
3297.64 2490
3298.18 2459
3298.72 2332
3299.26 2214
3299.80 2031
3300.34 1808
3300.89 1747
3301.43 1747
3301.97 1660
3302.51 1605
3303.06 1636
3303.60 1629
3304.14 1488
3304.68 1491
3305.22 1486
3305.77 1517
3306.31 1607
3306.85 1662
3307.39 1573
3307.94 1640
3308.48 1650
3309.02 1749
3309.56 1789
3310.11 1758
3310.65 1817
3311.19 1809
3311.74 1799
3312.28 1723
3312.82 1758
3313.36 1748
3313.91 1719
3314.45 1761
3314.99 1801
3315.54 1855
3316.08 2086
3316.62 2132
3317.17 2195
3317.71 2331
3318.25 2551
3318.80 2789
3319.34 2831
3319.88 2963
3320.43 2952
3320.97 2910
3321.51 3003
3322.06 2951
3322.60 2718
3323.14 2499
3323.69 2450
3324.23 2303
3324.78 2194
3325.32 2146
3325.86 2081
3326.41 2022
3326.95 1994
3327.50 2027
3328.04 1956
3328.59 1996
3329.13 2112
3329.67 2081
3330.22 2239
3330.76 2473
3331.31 2793
3331.85 3414
3332.40 4539
3332.94 5883
3333.49 7813
3334.03 9793
3334.57 11788
3335.12 13971
3335.66 15643
3336.21 16625
3336.75 16879
3337.30 16744
3337.84 16046
3338.39 14677
3338.93 12947
3339.48 11432
3340.02 9659
3340.57 7894
3341.11 6532
3341.66 5216
3342.20 4141
3342.75 3513
3343.30 2940
3343.84 2599
3344.39 2231
3344.93 2040
3345.48 1950
3346.02 1835
3346.57 1783
3347.11 1697
3347.66 1689
3348.21 1680
3348.75 1679
3349.30 1614
3349.84 1558
3350.39 1602
3350.94 1523
3351.48 1643
3352.03 1627
3352.57 1622
3353.12 1576
3353.67 1589
3354.21 1528
3354.76 1574
3355.31 1504
3355.85 1545
3356.40 1547
3356.95 1492
3357.49 1498
3358.04 1546
3358.59 1567
3359.13 1505
3359.68 1438
3360.23 1408
3360.77 1388
3361.32 1490
3361.87 1508
3362.41 1463
3362.96 1409
3363.51 1454
3364.05 1515
3364.60 1510
3365.15 1520
3365.70 1412
3366.24 1407
3366.79 1405
3367.34 1305
3367.89 1433
3368.43 1405
3368.98 1387
3369.53 1517
3370.08 1591
3370.62 1715
3371.17 1832
3371.72 2075
3372.27 2353
3372.81 2560
3373.36 2777
3373.91 2971
3374.46 3083
3375.01 3219
3375.55 3096
3376.10 2992
3376.65 2878
3377.20 2596
3377.75 2313
3378.30 2023
3378.84 1853
3379.39 1679
3379.94 1521
3380.49 1442
3381.04 1369
3381.59 1277
3382.13 1256
3382.68 1243
3383.23 1202
3383.78 1157
3384.33 1161
3384.88 1148
3385.43 1163
3385.98 1134
3386.52 1134
3387.07 1070
3387.62 1089
3388.17 1153
3388.72 1128
3389.27 1109
3389.82 1059
3390.37 1083
3390.92 1141
3391.47 1130
3392.02 1185
3392.57 1147
3393.12 1111
3393.66 1151
3394.21 1106
3394.76 1127
3395.31 1169
3395.86 1245
3396.41 1203
3396.96 1135
3397.51 1157
3398.06 1127
3398.61 1210
3399.16 1274
3399.71 1159
3400.26 1102
3400.81 1138
3401.36 1089
3401.91 1145
3402.46 1135
3403.01 1086
3403.56 1056
3404.11 992
3404.66 1032
3405.21 1060
3405.77 1065
3406.32 1051
3406.87 1067
3407.42 1029
3407.97 1152
3408.52 1214
3409.07 1248
3409.62 1275
3410.17 1306
3410.72 1366
3411.27 1446
3411.82 1457
3412.37 1574
3412.93 1616
3413.48 1582
3414.03 1618
3414.58 1523
3415.13 1454
3415.68 1432
3416.23 1395
3416.78 1332
3417.34 1303
3417.89 1321
3418.44 1315
3418.99 1274
3419.54 1210
3420.09 1119
3420.65 1149
3421.20 1102
3421.75 1089
3422.30 1088
3422.85 1076
3423.40 1051
3423.96 1096
3424.51 1118
3425.06 1102
3425.61 1107
3426.17 1115
3426.72 1092
3427.27 1037
3427.82 1008
3428.37 969
3428.93 899
3429.48 956
3430.03 977
3430.58 921
3431.14 925
3431.69 885
3432.24 853
3432.79 874
3433.35 850
3433.90 875
3434.45 911
3435.01 859
3435.56 901
3436.11 897
3436.66 934
3437.22 976
3437.77 995
3438.32 931
3438.88 978
3439.43 933
3439.98 968
3440.54 1021
3441.09 1032
3441.64 1045
3442.20 958
3442.75 963
3443.30 1049
3443.86 1014
3444.41 993
3444.96 981
3445.52 944
3446.07 928
3446.63 903
3447.18 957
3447.73 885
3448.29 884
3448.84 967
3449.40 926
3449.95 862
3450.50 860
3451.06 812
3451.61 822
3452.17 822
3452.72 838
3453.27 898
3453.83 877
3454.38 828
3454.94 836
3455.49 822
3456.05 819
3456.60 848
3457.16 841
3457.71 822
3458.27 814
3458.82 832
3459.38 853
3459.93 816
3460.49 783
3461.04 845
3461.60 855
3462.15 866
3462.71 896
3463.26 923
3463.82 917
3464.37 953
3464.93 965
3465.48 1040
3466.04 993
3466.59 991
3467.15 1004
3467.70 1027
3468.26 948
3468.81 960
3469.37 1051
3469.93 1093
3470.48 1125
3471.04 1160
3471.59 1113
3472.15 1108
3472.70 1155
3473.26 1076
3473.82 1155
3474.37 1145
3474.93 1101
3475.48 1084
3476.04 1096
3476.60 1085
3477.15 1070
3477.71 1081
3478.27 1116
3478.82 1177
3479.38 1180
3479.93 1196
3480.49 1253
3481.05 1319
3481.60 1243
3482.16 1314
3482.72 1332
3483.27 1301
3483.83 1365
3484.39 1419
3484.95 1417
3485.50 1393
3486.06 1451
3486.62 1383
3487.17 1400
3487.73 1522
3488.29 1618
3488.84 1785
3489.40 2103
3489.96 2655
3490.52 3395
3491.07 3910
3491.63 4647
3492.19 5221
3492.75 5513
3493.30 5344
3493.86 5096
3494.42 4624
3494.98 4174
3495.53 3679
3496.09 3039
3496.65 2532
3497.21 2150
3497.77 1939
3498.32 1728
3498.88 1601
3499.44 1577
3500.00 1585
3500.56 1612
3501.11 1610
3501.67 1730
3502.23 1821
3502.79 1905
3503.35 2060
3503.91 2138
3504.46 2275
3505.02 2416
3505.58 2461
3506.14 2554
3506.70 2635
3507.26 2443
3507.81 2290
3508.37 2171
3508.93 2002
3509.49 1919
3510.05 1846
3510.61 1755
3511.17 1620
3511.73 1505
3512.29 1464
3512.85 1402
3513.40 1409
3513.96 1347
3514.52 1250
3515.08 1226
3515.64 1159
3516.20 1121
3516.76 1016
3517.32 1028
3517.88 1038
3518.44 998
3519.00 1020
3519.56 1021
3520.12 1034
3520.68 1029
3521.24 1071
3521.80 1095
3522.36 1047
3522.92 1050
3523.48 1058
3524.04 1013
3524.60 1048
3525.16 1103
3525.72 1162
3526.28 1097
3526.84 1013
3527.40 980
3527.96 1050
3528.52 1002
3529.08 1001
3529.64 1030
3530.20 1112
3530.76 1004
3531.32 1067
3531.88 1008
3532.44 1066
3533.00 1121
3533.56 1079
3534.12 1017
3534.68 965
3535.25 975
3535.81 996
3536.37 1029
3536.93 1011
3537.49 1030
3538.05 1058
3538.61 1016
3539.17 965
3539.73 956
3540.30 942
3540.86 1026
3541.42 1024
3541.98 1065
3542.54 1066
3543.10 1056
3543.66 1132
3544.23 1095
3544.79 1110
3545.35 1104
3545.91 1012
3546.47 1025
3547.03 1070
3547.60 1027
3548.16 1003
3548.72 1025
3549.28 981
3549.84 957
3550.41 934
3550.97 969
3551.53 884
3552.09 846
3552.65 884
3553.22 863
3553.78 867
3554.34 828
3554.90 884
3555.47 873
3556.03 894
3556.59 823
3557.15 794
3557.72 809
3558.28 822
3558.84 853
3559.41 818
3559.97 890
3560.53 963
3561.09 842
3561.66 827
3562.22 870
3562.78 909
3563.35 906
3563.91 944
3564.47 948
3565.04 940
3565.60 959
3566.16 934
3566.73 916
3567.29 975
3567.85 905
3568.42 869
3568.98 830
3569.54 839
3570.11 807
3570.67 837
3571.23 852
3571.80 942
3572.36 921
3572.93 910
3573.49 975
3574.05 1017
3574.62 1169
3575.18 1236
3575.75 1355
3576.31 1447
3576.87 1568
3577.44 1757
3578.00 1784
3578.57 1739
3579.13 1730
3579.70 1662
3580.26 1539
3580.82 1391
3581.39 1274
3581.95 1224
3582.52 1130
3583.08 1123
3583.65 1016
3584.21 892
3584.78 910
3585.34 892
3585.91 922
3586.47 849
3587.04 835
3587.60 762
3588.17 737
3588.73 797
3589.30 822
3589.86 780
3590.43 792
3590.99 785
3591.56 794
3592.12 764
3592.69 789
3593.25 777
3593.82 737
3594.39 767
3594.95 769
3595.52 732
3596.08 791
3596.65 848
3597.21 775
3597.78 778
3598.35 760
3598.91 775
3599.48 739
3600.04 736
3600.61 831
3601.18 798
3601.74 767
3602.31 771
3602.87 812
3603.44 751
3604.01 727
3604.57 789
3605.14 799
3605.71 815
3606.27 870
3606.84 793
3607.41 801
3607.97 766
3608.54 742
3609.11 733
3609.67 719
3610.24 771
3610.81 781
3611.37 729
3611.94 690
3612.51 742
3613.07 784
3613.64 810
3614.21 823
3614.78 886
3615.34 931
3615.91 963
3616.48 1044
3617.04 1205
3617.61 1252
3618.18 1233
3618.75 1238
3619.31 1215
3619.88 1183
3620.45 1188
3621.02 1172
3621.58 1055
3622.15 965
3622.72 939
3623.29 890
3623.86 854
3624.42 824
3624.99 812
3625.56 784
3626.13 834
3626.70 770
3627.26 723
3627.83 732
3628.40 778
3628.97 725
3629.54 753
3630.11 753
3630.67 713
3631.24 732
3631.81 721
3632.38 671
3632.95 726
3633.52 767
3634.08 769
3634.65 797
3635.22 758
3635.79 729
3636.36 744
3636.93 751
3637.50 749
3638.07 799
3638.64 779
3639.20 866
3639.77 821
3640.34 881
3640.91 934
3641.48 990
3642.05 1008
3642.62 956
3643.19 998
3643.76 1019
3644.33 988
3644.90 939
3645.47 917
3646.04 850
3646.61 831
3647.18 909
3647.75 873
3648.32 792
3648.89 841
3649.46 931
3650.03 918
3650.60 910
3651.17 926
3651.74 1017
3652.31 1042
3652.88 1073
3653.45 1141
3654.02 1114
3654.59 1074
3655.16 1063
3655.73 1020
3656.30 987
3656.87 1055
3657.44 1099
3658.01 1024
3658.58 1084
3659.15 1123
3659.72 1090
3660.29 1111
3660.86 1157
3661.43 1102
3662.00 1099
3662.58 1112
3663.15 1016
3663.72 1004
3664.29 1132
3664.86 1109
3665.43 1187
3666.00 1370
3666.57 1269
3667.14 1220
3667.72 1211
3668.29 1161
3668.86 1169
3669.43 1049
3670.00 1029
3670.57 1010
3671.14 942
3671.72 894
3672.29 926
3672.86 833
3673.43 896
3674.00 958
3674.57 960
3675.15 866
3675.72 860
3676.29 879
3676.86 953
3677.43 965
3678.01 912
3678.58 913
3679.15 998
3679.72 1006
3680.30 903
3680.87 921
3681.44 923
3682.01 878
3682.58 820
3683.16 822
3683.73 812
3684.30 830
3684.88 749
3685.45 774
3686.02 741
3686.59 744
3687.17 733
3687.74 792
3688.31 822
3688.88 846
3689.46 897
3690.03 937
3690.60 920
3691.18 943
3691.75 904
3692.32 895
3692.90 895
3693.47 791
3694.04 851
3694.62 845
3695.19 791
3695.76 775
3696.34 785
3696.91 784
3697.48 746
3698.06 791
3698.63 772
3699.21 775
3699.78 744
3700.35 804
3700.93 778
3701.50 738
3702.08 738
3702.65 768
3703.22 767
3703.80 733
3704.37 785
3704.95 842
3705.52 812
3706.09 736
3706.67 823
3707.24 863
3707.82 854
3708.39 807
3708.97 844
3709.54 790
3710.12 812
3710.69 804
3711.26 832
3711.84 823
3712.41 884
3712.99 834
3713.56 814
3714.14 719
3714.71 743
3715.29 776
3715.86 841
3716.44 735
3717.01 715
3717.59 800
3718.16 737
3718.74 718
3719.32 741
3719.89 721
3720.47 728
3721.04 695
3721.62 732
3722.19 785
3722.77 736
3723.34 651
3723.92 689
3724.49 744
3725.07 778
3725.65 660
3726.22 654
3726.80 689
3727.37 694
3727.95 660
3728.53 717
3729.10 725
3729.68 778
3730.25 780
3730.83 846
3731.41 890
3731.98 874
3732.56 909
3733.14 980
3733.71 926
3734.29 960
3734.87 975
3735.44 923
3736.02 964
3736.60 895
3737.17 857
3737.75 884
3738.33 790
3738.90 762
3739.48 828
3740.06 757
3740.63 773
3741.21 771
3741.79 776
3742.36 818
3742.94 712
3743.52 711
3744.10 758
3744.67 700
3745.25 714
3745.83 747
3746.40 697
3746.98 708
3747.56 700
3748.14 735
3748.71 715
3749.29 691
3749.87 678
3750.45 730
3751.03 732
3751.60 688
3752.18 718
3752.76 711
3753.34 723
3753.92 674
3754.49 770
3755.07 712
3755.65 695
3756.23 740
3756.81 773
3757.38 740
3757.96 757
3758.54 785
3759.12 773
3759.70 761
3760.28 762
3760.85 816
3761.43 771
3762.01 780
3762.59 746
3763.17 799
3763.75 800
3764.33 771
3764.91 781
3765.48 785
3766.06 802
3766.64 737
3767.22 785
3767.80 803
3768.38 763
3768.96 767
3769.54 763
3770.12 768
3770.70 825
3771.28 896
3771.85 853
3772.43 773
3773.01 781
3773.59 826
3774.17 839
3774.75 812
3775.33 809
3775.91 752
3776.49 776
3777.07 723
3777.65 783
3778.23 818
3778.81 830
3779.39 842
3779.97 848
3780.55 853
3781.13 781
3781.71 808
3782.29 832
3782.87 799
3783.45 823
3784.03 769
3784.61 752
3785.19 720
3785.77 762
3786.35 782
3786.93 816
3787.51 784
3788.10 817
3788.68 796
3789.26 798
3789.84 796
3790.42 864
3791.00 851
3791.58 840
3792.16 789
3792.74 843
3793.32 872
3793.90 873
3794.48 874
3795.07 856
3795.65 861
3796.23 817
3796.81 819
3797.39 823
3797.97 858
3798.55 878
3799.14 911
3799.72 1032
3800.30 1090
3800.88 1057
3801.46 1108
3802.04 1110
3802.62 1118
3803.21 1088
3803.79 1056
3804.37 1084
3804.95 1010
3805.53 1069
3806.12 1143
3806.70 1122
3807.28 1199
3807.86 1299
3808.44 1361
3809.03 1423
3809.61 1395
3810.19 1440
3810.77 1399
3811.36 1364
3811.94 1360
3812.52 1362
3813.10 1294
3813.69 1293
3814.27 1281
3814.85 1430
3815.43 1453
3816.02 1458
3816.60 1442
3817.18 1346
3817.77 1330
3818.35 1178
3818.93 1172
3819.51 1139
3820.10 1096
3820.68 1082
3821.26 1106
3821.85 1069
3822.43 1128
3823.01 1194
3823.60 1212
3824.18 1123
3824.76 1160
3825.35 1078
3825.93 1004
3826.51 963
3827.10 904
3827.68 938
3828.27 951
3828.85 938
3829.43 863
3830.02 899
3830.60 875
3831.18 834
3831.77 881
3832.35 881
3832.94 878
3833.52 921
3834.10 904
3834.69 968
3835.27 899
3835.86 880
3836.44 862
3837.03 825
3837.61 945
3838.19 837
3838.78 822
3839.36 827
3839.95 857
3840.53 875
3841.12 906
3841.70 858
3842.29 796
3842.87 842
3843.46 854
3844.04 837
3844.63 875
3845.21 984
3845.80 1039
3846.38 1014
3846.97 982
3847.55 948
3848.14 941
3848.72 952
3849.31 902
3849.89 897
3850.48 814
3851.06 812
3851.65 832
3852.23 867
3852.82 851
3853.41 878
3853.99 798
3854.58 857
3855.16 864
3855.75 858
3856.33 891
3856.92 855
3857.51 894
3858.09 941
3858.68 942
3859.26 1001
3859.85 1089
3860.44 1217
3861.02 1245
3861.61 1330
3862.20 1359
3862.78 1328
3863.37 1353
3863.95 1240
3864.54 1209
3865.13 1215
3865.71 1139
3866.30 1117
3866.89 1038
3867.47 923
3868.06 932
3868.65 875
3869.23 895
3869.82 861
3870.41 786
3870.99 837
3871.58 877
3872.17 864
3872.76 876
3873.34 921
3873.93 881
3874.52 935
3875.10 883
3875.69 828
3876.28 851
3876.87 841
3877.45 816
3878.04 828
3878.63 797
3879.22 772
3879.80 775
3880.39 810
3880.98 744
3881.57 754
3882.15 744
3882.74 747
3883.33 730
3883.92 723
3884.51 737
3885.09 724
3885.68 737
3886.27 768
3886.86 783
3887.45 798
3888.04 810
3888.62 853
3889.21 851
3889.80 848
3890.39 885
3890.98 846
3891.57 845
3892.15 751
3892.74 804
3893.33 792
3893.92 821
3894.51 856
3895.10 828
3895.69 832
3896.28 774
3896.86 790
3897.45 749
3898.04 781
3898.63 752
3899.22 801
3899.81 810
3900.40 824
3900.99 796
3901.58 792
3902.17 785
3902.76 779
3903.34 753
3903.93 769
3904.52 770
3905.11 724
3905.70 740
3906.29 792
3906.88 811
3907.47 794
3908.06 820
3908.65 772
3909.24 670
3909.83 729
3910.42 768
3911.01 759
3911.60 780
3912.19 746
3912.78 761
3913.37 731
3913.96 761
3914.55 683
3915.14 745
3915.73 818
3916.32 722
3916.91 724
3917.50 684
3918.09 705
3918.68 698
3919.28 731
3919.87 737
3920.46 704
3921.05 703
3921.64 753
3922.23 704
3922.82 686
3923.41 747
3924.00 674
3924.59 631
3925.18 633
3925.77 682
3926.37 684
3926.96 702
3927.55 700
3928.14 700
3928.73 690
3929.32 720
3929.91 702
3930.51 693
3931.10 682
3931.69 695
3932.28 702
3932.87 641
3933.46 625
3934.05 655
3934.65 679
3935.24 662
3935.83 683
3936.42 642
3937.01 629
3937.61 695
3938.20 723
3938.79 728
3939.38 720
3939.97 753
3940.57 717
3941.16 692
3941.75 675
3942.34 726
3942.94 737
3943.53 752
3944.12 719
3944.71 710
3945.31 731
3945.90 707
3946.49 678
3947.08 683
3947.68 695
3948.27 651
3948.86 663
3949.45 658
3950.05 674
3950.64 690
3951.23 676
3951.83 688
3952.42 677
3953.01 726
3953.61 766
3954.20 743
3954.79 711
3955.39 744
3955.98 746
3956.57 747
3957.17 760
3957.76 797
3958.35 773
3958.95 758
3959.54 797
3960.13 824
3960.73 817
3961.32 798
3961.92 833
3962.51 822
3963.10 749
3963.70 759
3964.29 781
3964.88 848
3965.48 838
3966.07 891
3966.67 940
3967.26 1017
3967.86 1100
3968.45 1100
3969.04 1044
3969.64 1020
3970.23 1056
3970.83 946
3971.42 867
3972.02 821
3972.61 797
3973.21 756
3973.80 840
3974.40 881
3974.99 912
3975.58 891
3976.18 940
3976.77 1048
3977.37 1056
3977.96 1092
3978.56 1066
3979.15 998
3979.75 945
3980.35 894
3980.94 918
3981.54 907
3982.13 877
3982.73 880
3983.32 926
3983.92 946
3984.51 855
3985.11 866
3985.70 834
3986.30 745
3986.90 785
3987.49 788
3988.09 850
3988.68 819
3989.28 798
3989.87 796
3990.47 771
3991.07 877
3991.66 822
3992.26 794
3992.85 801
3993.45 883
3994.05 893
3994.64 901
3995.24 844
3995.84 850
3996.43 910
3997.03 863
3997.62 840
3998.22 893
3998.82 862
3999.41 799
4000.01 793
4000.61 802
4001.20 820
4001.80 866
4002.40 805
4003.00 771
4003.59 781
4004.19 737
4004.79 756
4005.38 771
4005.98 824
4006.58 827
4007.17 803
4007.77 808
4008.37 823
4008.97 829
4009.56 813
4010.16 842
4010.76 847
4011.36 804
4011.95 827
4012.55 817
4013.15 808
4013.75 797
4014.34 784
4014.94 810
4015.54 848
4016.14 904
4016.74 829
4017.33 858
4017.93 848
4018.53 872
4019.13 867
4019.73 868
4020.32 891
4020.92 809
4021.52 876
4022.12 799
4022.72 752
4023.32 764
4023.91 763
4024.51 766
4025.11 794
4025.71 807
4026.31 815
4026.91 798
4027.51 806
4028.10 832
4028.70 875
4029.30 906
4029.90 862
4030.50 837
4031.10 861
4031.70 834
4032.30 925
4032.90 879
4033.49 950
4034.09 929
4034.69 941
4035.29 983
4035.89 996
4036.49 901
4037.09 882
4037.69 838
4038.29 793
4038.89 766
4039.49 730
4040.09 742
4040.69 694
4041.29 734
4041.89 731
4042.49 732
4043.09 741
4043.69 672
4044.29 684
4044.89 722
4045.49 683
4046.09 687
4046.69 716
4047.29 657
4047.89 710
4048.49 703
4049.09 688
4049.69 662
4050.29 682
4050.89 714
4051.49 706
4052.09 656
4052.69 675
4053.29 720
4053.89 681
4054.49 698
4055.09 675
4055.69 713
4056.30 688
4056.90 645
4057.50 637
4058.10 638
4058.70 673
4059.30 685
4059.90 667
4060.50 638
4061.10 656
4061.71 704
4062.31 661
4062.91 696
4063.51 679
4064.11 674
4064.71 661
4065.31 727
4065.92 757
4066.52 718
4067.12 718
4067.72 682
4068.32 671
4068.92 667
4069.53 738
4070.13 708
4070.73 663
4071.33 616
4071.93 690
4072.54 655
4073.14 644
4073.74 639
4074.34 663
4074.94 687
4075.55 645
4076.15 640
4076.75 679
4077.35 679
4077.96 636
4078.56 676
4079.16 695
4079.76 688
4080.37 617
4080.97 593
4081.57 651
4082.17 623
4082.78 640
4083.38 622
4083.98 610
4084.59 657
4085.19 615
4085.79 641
4086.39 676
4087.00 638
4087.60 626
4088.20 612
4088.81 642
4089.41 649
4090.01 646
4090.62 660
4091.22 681
4091.82 632
4092.43 659
4093.03 658
4093.63 662
4094.24 597
4094.84 681
4095.45 652
4096.05 623
4096.65 662
4097.26 652
4097.86 640
4098.47 630
4099.07 646
4099.67 652
4100.28 647
4100.88 681
4101.49 651
4102.09 622
4102.69 680
4103.30 596
4103.90 628
4104.51 612
4105.11 590
4105.72 624
4106.32 599
4106.93 597
4107.53 606
4108.13 608
4108.74 606
4109.34 590
4109.95 599
4110.55 616
4111.16 592
4111.76 620
4112.37 594
4112.97 632
4113.58 629
4114.18 594
4114.79 633
4115.39 587
4116.00 600
4116.60 588
4117.21 637
4117.82 620
4118.42 591
4119.03 607
4119.63 576
4120.24 595
4120.84 633
4121.45 616
4122.05 601
4122.66 598
4123.27 665
4123.87 591
4124.48 625
4125.08 616
4125.69 641
4126.30 615
4126.90 632
4127.51 612
4128.11 542
4128.72 599
4129.33 634
4129.93 623
4130.54 595
4131.15 647
4131.75 603
4132.36 619
4132.96 609
4133.57 640
4134.18 680
4134.78 706
4135.39 704
4136.00 719
4136.60 709
4137.21 723
4137.82 751
4138.43 774
4139.03 734
4139.64 766
4140.25 753
4140.85 778
4141.46 711
4142.07 719
4142.68 755
4143.28 782
4143.89 814
4144.50 776
4145.10 718
4145.71 722
4146.32 744
4146.93 752
4147.53 721
4148.14 660
4148.75 620
4149.36 629
4149.97 639
4150.57 665
4151.18 609
4151.79 625
4152.40 657
4153.00 579
4153.61 598
4154.22 640
4154.83 679
4155.44 639
4156.05 638
4156.65 608
4157.26 645
4157.87 678
4158.48 661
4159.09 697
4159.70 746
4160.30 702
4160.91 722
4161.52 691
4162.13 708
4162.74 709
4163.35 682
4163.96 696
4164.56 688
4165.17 659
4165.78 645
4166.39 670
4167.00 706
4167.61 705
4168.22 717
4168.83 697
4169.44 731
4170.05 662
4170.66 708
4171.26 736
4171.87 712
4172.48 677
4173.09 719
4173.70 724
4174.31 741
4174.92 716
4175.53 753
4176.14 761
4176.75 772
4177.36 762
4177.97 733
4178.58 684
4179.19 695
4179.80 700
4180.41 688
4181.02 664
4181.63 670
4182.24 660
4182.85 678
4183.46 674
4184.07 640
4184.68 697
4185.29 669
4185.90 693
4186.51 689
4187.12 658
4187.73 656
4188.34 639
4188.95 635
4189.56 665
4190.18 681
4190.79 675
4191.40 718
4192.01 702
4192.62 736
4193.23 758
4193.84 758
4194.45 769
4195.06 759
4195.67 799
4196.28 795
4196.90 749
4197.51 736
4198.12 686
4198.73 711
4199.34 767
4199.95 732
4200.56 698
4201.18 668
4201.79 679
4202.40 703
4203.01 676
4203.62 713
4204.23 652
4204.85 675
4205.46 714
4206.07 701
4206.68 657
4207.29 697
4207.90 719
4208.52 733
4209.13 718
4209.74 744
4210.35 770
4210.97 804
4211.58 770
4212.19 726
4212.80 813
4213.41 805
4214.03 814
4214.64 773
4215.25 762
4215.86 723
4216.48 742
4217.09 762
4217.70 830
4218.32 829
4218.93 802
4219.54 842
4220.15 955
4220.77 951
4221.38 929
4221.99 910
4222.61 925
4223.22 894
4223.83 922
4224.44 914
4225.06 966
4225.67 1021
4226.28 1038
4226.90 1149
4227.51 1156
4228.13 1230
4228.74 1299
4229.35 1348
4229.97 1339
4230.58 1168
4231.19 1079
4231.81 1060
4232.42 993
4233.03 921
4233.65 932
4234.26 967
4234.88 907
4235.49 860
4236.10 855
4236.72 831
4237.33 838
4237.95 825
4238.56 869
4239.17 860
4239.79 856
4240.40 898
4241.02 871
4241.63 900
4242.25 925
4242.86 894
4243.48 865
4244.09 910
4244.71 919
4245.32 937
4245.93 870
4246.55 884
4247.16 871
4247.78 845
4248.39 800
4249.01 832
4249.62 873
4250.24 838
4250.85 820
4251.47 844
4252.08 831
4252.70 814
4253.32 809
4253.93 802
4254.55 865
4255.16 742
4255.78 830
4256.39 842
4257.01 784
4257.62 802
4258.24 830
4258.85 785
4259.47 838
4260.09 898
4260.70 870
4261.32 863
4261.93 918
4262.55 1013
4263.17 1063
4263.78 1090
4264.40 1112
4265.01 1021
4265.63 998
4266.25 961
4266.86 917
4267.48 852
4268.10 836
4268.71 847
4269.33 877
4269.94 848
4270.56 877
4271.18 884
4271.79 853
4272.41 840
4273.03 875
4273.64 893
4274.26 918
4274.88 946
4275.49 1020
4276.11 1059
4276.73 1180
4277.35 1221
4277.96 1247
4278.58 1126
4279.20 1183
4279.81 1114
4280.43 1045
4281.05 1009
4281.67 889
4282.28 912
4282.90 829
4283.52 862
4284.14 815
4284.75 799
4285.37 764
4285.99 756
4286.61 756
4287.22 703
4287.84 740
4288.46 776
4289.08 740
4289.70 824
4290.31 802
4290.93 802
4291.55 761
4292.17 747
4292.79 779
4293.40 772
4294.02 812
4294.64 801
4295.26 798
4295.88 793
4296.50 781
4297.11 780
4297.73 733
4298.35 750
4298.97 800
4299.59 790
4300.21 823
4300.83 809
4301.44 763
4302.06 768
4302.68 755
4303.30 794
4303.92 805
4304.54 805
4305.16 820
4305.78 786
4306.40 716
4307.02 784
4307.63 779
4308.25 749
4308.87 792
4309.49 757
4310.11 766
4310.73 822
4311.35 859
4311.97 881
4312.59 829
4313.21 810
4313.83 824
4314.45 841
4315.07 877
4315.69 863
4316.31 834
4316.93 872
4317.55 885
4318.17 888
4318.79 907
4319.41 887
4320.03 855
4320.65 936
4321.27 888
4321.89 906
4322.51 874
4323.13 1000
4323.75 1016
4324.37 1050
4324.99 1055
4325.61 1006
4326.23 1082
4326.85 1089
4327.47 1173
4328.09 1227
4328.71 1319
4329.33 1318
4329.96 1487
4330.58 1691
4331.20 1801
4331.82 1993
4332.44 2186
4333.06 2409
4333.68 2461
4334.30 2459
4334.92 2437
4335.54 2280
4336.17 2260
4336.79 2411
4337.41 2430
4338.03 2343
4338.65 2298
4339.27 2329
4339.89 2174
4340.52 1988
4341.14 1914
4341.76 1840
4342.38 1653
4343.00 1679
4343.62 1736
4344.25 1920
4344.87 2211
4345.49 2604
4346.11 2885
4346.73 3076
4347.36 3184
4347.98 3275
4348.60 3005
4349.22 2905
4349.84 2636
4350.47 2502
4351.09 2361
4351.71 2221
4352.33 2014
4352.96 1936
4353.58 1874
4354.20 1781
4354.82 1646
4355.45 1557
4356.07 1356
4356.69 1281
4357.31 1296
4357.94 1255
4358.56 1220
4359.18 1224
4359.81 1206
4360.43 1172
4361.05 1091
4361.68 1136
4362.30 1184
4362.92 1118
4363.55 1142
4364.17 1137
4364.79 1094
4365.42 1094
4366.04 1099
4366.66 1120
4367.29 1104
4367.91 1049
4368.53 1039
4369.16 1031
4369.78 1018
4370.40 939
4371.03 941
4371.65 989
4372.27 985
4372.90 951
4373.52 967
4374.15 947
4374.77 901
4375.39 893
4376.02 883
4376.64 945
4377.27 985
4377.89 977
4378.52 960
4379.14 959
4379.76 1011
4380.39 993
4381.01 951
4381.64 996
4382.26 997
4382.89 944
4383.51 969
4384.14 921
4384.76 908
4385.39 964
4386.01 914
4386.64 882
4387.26 897
4387.89 894
4388.51 891
4389.14 952
4389.76 935
4390.39 1014
4391.01 958
4391.64 969
4392.26 899
4392.89 920
4393.51 904
4394.14 909
4394.76 922
4395.39 989
4396.01 936
4396.64 886
4397.26 902
4397.89 889
4398.52 831
4399.14 838
4399.77 844
4400.39 924
4401.02 877
4401.65 872
4402.27 811
4402.90 809
4403.52 816
4404.15 809
4404.78 799
4405.40 785
4406.03 794
4406.65 825
4407.28 809
4407.91 866
4408.53 880
4409.16 872
4409.79 924
4410.41 885
4411.04 842
4411.67 819
4412.29 794
4412.92 827
4413.55 786
4414.17 771
4414.80 801
4415.43 784
4416.05 821
4416.68 821
4417.31 739
4417.94 817
4418.56 829
4419.19 784
4419.82 812
4420.44 811
4421.07 781
4421.70 770
4422.33 760
4422.95 741
4423.58 785
4424.21 790
4424.84 735
4425.46 718
4426.09 747
4426.72 764
4427.35 756
4427.97 721
4428.60 724
4429.23 679
4429.86 697
4430.49 668
4431.11 704
4431.74 742
4432.37 795
4433.00 744
4433.63 768
4434.26 746
4434.88 800
4435.51 792
4436.14 783
4436.77 752
4437.40 751
4438.03 789
4438.65 797
4439.28 781
4439.91 819
4440.54 726
4441.17 743
4441.80 745
4442.43 720
4443.06 778
4443.68 825
4444.31 792
4444.94 786
4445.57 837
4446.20 851
4446.83 850
4447.46 830
4448.09 797
4448.72 796
4449.35 855
4449.98 828
4450.61 842
4451.24 801
4451.86 851
4452.49 780
4453.12 837
4453.75 892
4454.38 839
4455.01 936
4455.64 1024
4456.27 1088
4456.90 1117
4457.53 1106
4458.16 1029
4458.79 925
4459.42 879
4460.05 887
4460.68 875
4461.31 797
4461.94 796
4462.57 678
4463.20 718
4463.83 750
4464.46 794
4465.09 824
4465.72 750
4466.36 740
4466.99 678
4467.62 699
4468.25 708
4468.88 700
4469.51 726
4470.14 771
4470.77 772
4471.40 725
4472.03 699
4472.66 717
4473.29 747
4473.93 696
4474.56 689
4475.19 649
4475.82 634
4476.45 674
4477.08 661
4477.71 702
4478.34 668
4478.98 705
4479.61 661
4480.24 678
4480.87 625
4481.50 641
4482.13 696
4482.76 695
4483.40 712
4484.03 757
4484.66 768
4485.29 824
4485.92 751
4486.56 750
4487.19 778
4487.82 798
4488.45 785
4489.08 792
4489.72 733
4490.35 659
4490.98 731
4491.61 733
4492.25 760
4492.88 724
4493.51 706
4494.14 762
4494.78 811
4495.41 774
4496.04 733
4496.67 781
4497.31 766
4497.94 729
4498.57 793
4499.20 919
4499.84 994
4500.47 1009
4501.10 1080
4501.74 1185
4502.37 1130
4503.00 1096
4503.64 1093
4504.27 1140
4504.90 996
4505.53 976
4506.17 1045
4506.80 1021
4507.43 958
4508.07 864
4508.70 907
4509.34 892
4509.97 880
4510.60 859
4511.24 916
4511.87 907
4512.50 828
4513.14 836
4513.77 828
4514.41 798
4515.04 791
4515.67 822
4516.31 811
4516.94 764
4517.58 739
4518.21 723
4518.84 773
4519.48 724
4520.11 716
4520.75 709
4521.38 690
4522.02 720
4522.65 758
4523.28 729
4523.92 731
4524.55 765
4525.19 754
4525.82 772
4526.46 785
4527.09 793
4527.73 916
4528.36 963
4529.00 1071
4529.63 1139
4530.27 1256
4530.90 1378
4531.54 1402
4532.17 1430
4532.81 1532
4533.44 1411
4534.08 1295
4534.71 1214
4535.35 1117
4535.99 1041
4536.62 943
4537.26 869
4537.89 804
4538.53 739
4539.16 712
4539.80 750
4540.43 706
4541.07 687
4541.71 712
4542.34 721
4542.98 675
4543.61 660
4544.25 635
4544.89 642
4545.52 695
4546.16 628
4546.79 622
4547.43 632
4548.07 647
4548.70 648
4549.34 667
4549.98 694
4550.61 662
4551.25 643
4551.89 657
4552.52 690
4553.16 668
4553.80 707
4554.43 655
4555.07 654
4555.71 646
4556.34 672
4556.98 673
4557.62 685
4558.25 722
4558.89 711
4559.53 667
4560.16 664
4560.80 684
4561.44 676
4562.08 692
4562.71 712
4563.35 748
4563.99 739
4564.63 689
4565.26 670
4565.90 745
4566.54 778
4567.18 750
4567.81 761
4568.45 833
4569.09 825
4569.73 820
4570.36 824
4571.00 841
4571.64 750
4572.28 748
4572.92 746
4573.55 801
4574.19 738
4574.83 793
4575.47 762
4576.11 770
4576.75 706
4577.38 720
4578.02 713
4578.66 679
4579.30 714
4579.94 687
4580.58 738
4581.21 722
4581.85 750
4582.49 746
4583.13 837
4583.77 774
4584.41 824
4585.05 872
4585.69 872
4586.32 968
4586.96 963
4587.60 1000
4588.24 966
4588.88 1012
4589.52 1044
4590.16 1152
4590.80 1133
4591.44 1186
4592.08 1272
4592.72 1297
4593.36 1153
4594.00 1167
4594.63 1163
4595.27 1020
4595.91 964
4596.55 896
4597.19 773
4597.83 815
4598.47 839
4599.11 861
4599.75 797
4600.39 751
4601.03 797
4601.67 745
4602.31 804
4602.95 804
4603.59 788
4604.23 794
4604.87 832
4605.51 798
4606.15 799
4606.79 836
4607.43 786
4608.08 694
4608.72 737
4609.36 780
4610.00 765
4610.64 766
4611.28 719
4611.92 751
4612.56 704
4613.20 752
4613.84 701
4614.48 687
4615.12 673
4615.76 703
4616.41 685
4617.05 719
4617.69 690
4618.33 708
4618.97 723
4619.61 693
4620.25 728
4620.89 684
4621.54 649
4622.18 638
4622.82 711
4623.46 687
4624.10 676
4624.74 626
4625.38 648
4626.03 716
4626.67 691
4627.31 655
4627.95 668
4628.59 711
4629.24 743
4629.88 793
4630.52 828
4631.16 811
4631.80 904
4632.45 890
4633.09 919
4633.73 963
4634.37 942
4635.02 839
4635.66 821
4636.30 834
4636.94 812
4637.58 816
4638.23 809
4638.87 826
4639.51 845
4640.16 816
4640.80 850
4641.44 814
4642.08 772
4642.73 817
4643.37 795
4644.01 784
4644.66 735
4645.30 725
4645.94 709
4646.58 749
4647.23 718
4647.87 714
4648.51 683
4649.16 644
4649.80 747
4650.44 709
4651.09 742
4651.73 754
4652.37 694
4653.02 672
4653.66 744
4654.31 788
4654.95 801
4655.59 713
4656.24 706
4656.88 710
4657.52 745
4658.17 652
4658.81 722
4659.46 686
4660.10 664
4660.75 665
4661.39 674
4662.03 643
4662.68 699
4663.32 674
4663.97 672
4664.61 635
4665.26 638
4665.90 642
4666.54 644
4667.19 688
4667.83 641
4668.48 624
4669.12 614
4669.77 610
4670.41 594
4671.06 596
4671.70 590
4672.35 619
4672.99 681
4673.64 672
4674.28 627
4674.93 661
4675.57 679
4676.22 708
4676.86 664
4677.51 684
4678.15 637
4678.80 653
4679.44 665
4680.09 655
4680.73 702
4681.38 726
4682.03 658
4682.67 668
4683.32 727
4683.96 709
4684.61 667
4685.25 688
4685.90 693
4686.55 738
4687.19 722
4687.84 729
4688.48 757
4689.13 815
4689.78 872
4690.42 890
4691.07 888
4691.72 856
4692.36 888
4693.01 878
4693.65 846
4694.30 817
4694.95 894
4695.59 935
4696.24 899
4696.89 946
4697.53 915
4698.18 962
4698.83 1005
4699.47 1083
4700.12 1171
4700.77 1156
4701.41 1148
4702.06 1065
4702.71 938
4703.36 931
4704.00 884
4704.65 878
4705.30 846
4705.94 870
4706.59 860
4707.24 798
4707.89 797
4708.53 801
4709.18 782
4709.83 760
4710.48 756
4711.12 830
4711.77 763
4712.42 734
4713.07 807
4713.71 813
4714.36 787
4715.01 772
4715.66 806
4716.31 746
4716.95 745
4717.60 763
4718.25 796
4718.90 806
4719.55 794
4720.19 803
4720.84 795
4721.49 795
4722.14 818
4722.79 825
4723.44 799
4724.08 825
4724.73 821
4725.38 855
4726.03 867
4726.68 854
4727.33 840
4727.98 870
4728.63 784
4729.27 821
4729.92 770
4730.57 781
4731.22 728
4731.87 710
4732.52 709
4733.17 670
4733.82 731
4734.47 728
4735.12 731
4735.77 701
4736.41 691
4737.06 708
4737.71 724
4738.36 689
4739.01 756
4739.66 742
4740.31 779
4740.96 742
4741.61 796
4742.26 733
4742.91 697
4743.56 757
4744.21 721
4744.86 752
4745.51 734
4746.16 799
4746.81 748
4747.46 765
4748.11 766
4748.76 763
4749.41 745
4750.06 721
4750.71 751
4751.36 798
4752.01 868
4752.66 847
4753.31 837
4753.96 790
4754.61 838
4755.26 828
4755.92 764
4756.57 783
4757.22 788
4757.87 799
4758.52 804
4759.17 783
4759.82 795
4760.47 850
4761.12 922
4761.77 959
4762.42 985
4763.08 892
4763.73 890
4764.38 914
4765.03 900
4765.68 854
4766.33 816
4766.98 791
4767.64 765
4768.29 759
4768.94 747
4769.59 740
4770.24 781
4770.89 782
4771.54 755
4772.20 694
4772.85 743
4773.50 736
4774.15 733
4774.80 718
4775.46 762
4776.11 797
4776.76 727
4777.41 716
4778.06 717
4778.72 732
4779.37 737
4780.02 757
4780.67 777
4781.33 773
4781.98 774
4782.63 764
4783.28 788
4783.94 837
4784.59 759
4785.24 686
4785.89 714
4786.55 771
4787.20 795
4787.85 731
4788.51 745
4789.16 807
4789.81 857
4790.46 810
4791.12 821
4791.77 857
4792.42 811
4793.08 796
4793.73 802
4794.38 807
4795.04 802
4795.69 804
4796.34 836
4797.00 860
4797.65 886
4798.30 918
4798.96 942
4799.61 1053
4800.27 1096
4800.92 1118
4801.57 1051
4802.23 1041
4802.88 1040
4803.53 1036
4804.19 986
4804.84 893
4805.50 957
4806.15 925
4806.81 916
4807.46 874
4808.11 865
4808.77 834
4809.42 867
4810.08 893
4810.73 903
4811.39 893
4812.04 930
4812.69 994
4813.35 922
4814.00 921
4814.66 907
4815.31 926
4815.97 971
4816.62 923
4817.28 969
4817.93 1002
4818.59 987
4819.24 970
4819.90 1041
4820.55 1065
4821.21 1100
4821.86 1152
4822.52 1217
4823.17 1272
4823.83 1336
4824.48 1248
4825.14 1227
4825.79 1185
4826.45 1066
4827.11 1086
4827.76 1058
4828.42 1046
4829.07 1085
4829.73 1065
4830.38 1125
4831.04 1110
4831.70 1064
4832.35 1040
4833.01 1047
4833.66 1167
4834.32 1181
4834.98 1220
4835.63 1228
4836.29 1243
4836.94 1297
4837.60 1237
4838.26 1257
4838.91 1340
4839.57 1358
4840.23 1359
4840.88 1288
4841.54 1311
4842.20 1300
4842.85 1310
4843.51 1346
4844.17 1402
4844.82 1376
4845.48 1362
4846.14 1296
4846.79 1349
4847.45 1472
4848.11 1536
4848.76 1748
4849.42 1787
4850.08 1809
4850.73 1939
4851.39 1874
4852.05 1898
4852.71 1807
4853.36 1761
4854.02 1631
4854.68 1537
4855.34 1633
4855.99 1723
4856.65 1859
4857.31 2007
4857.97 2216
4858.62 2222
4859.28 2250
4859.94 2250
4860.60 2123
4861.25 2014
4861.91 1857
4862.57 1693
4863.23 1610
4863.89 1511
4864.54 1529
4865.20 1535
4865.86 1580
4866.52 1674
4867.18 1752
4867.84 1697
4868.49 1710
4869.15 1637
4869.81 1636
4870.47 1547
4871.13 1522
4871.79 1479
4872.44 1452
4873.10 1441
4873.76 1348
4874.42 1338
4875.08 1315
4875.74 1358
4876.40 1491
4877.06 1481
4877.72 1466
4878.37 1573
4879.03 1785
4879.69 1735
4880.35 1634
4881.01 1584
4881.67 1517
4882.33 1348
4882.99 1365
4883.65 1287
4884.31 1327
4884.97 1344
4885.63 1252
4886.29 1260
4886.95 1177
4887.61 1187
4888.26 1260
4888.92 1275
4889.58 1273
4890.24 1276
4890.90 1370
4891.56 1392
4892.22 1351
4892.88 1348
4893.54 1242
4894.20 1324
4894.86 1241
4895.52 1182
4896.18 1193
4896.84 1195
4897.51 1188
4898.17 1235
4898.83 1322
4899.49 1326
4900.15 1383
4900.81 1409
4901.47 1313
4902.13 1237
4902.79 1183
4903.45 1155
4904.11 1106
4904.77 1040
4905.43 1000
4906.09 990
4906.75 965
4907.41 973
4908.08 1006
4908.74 987
4909.40 983
4910.06 956
4910.72 988
4911.38 972
4912.04 942
4912.70 921
4913.37 955
4914.03 943
4914.69 907
4915.35 928
4916.01 890
4916.67 820
4917.33 798
4918.00 822
4918.66 838
4919.32 826
4919.98 849
4920.64 831
4921.31 802
4921.97 789
4922.63 774
4923.29 836
4923.95 839
4924.62 847
4925.28 796
4925.94 837
4926.60 840
4927.26 799
4927.93 813
4928.59 817
4929.25 754
4929.91 809
4930.58 854
4931.24 826
4931.90 805
4932.56 861
4933.23 840
4933.89 766
4934.55 814
4935.22 785
4935.88 767
4936.54 792
4937.20 818
4937.87 784
4938.53 774
4939.19 744
4939.86 760
4940.52 761
4941.18 778
4941.85 717
4942.51 739
4943.17 772
4943.84 767
4944.50 790
4945.16 714
4945.83 722
4946.49 749
4947.15 720
4947.82 754
4948.48 748
4949.15 750
4949.81 724
4950.47 684
4951.14 733
4951.80 751
4952.47 690
4953.13 688
4953.79 679
4954.46 721
4955.12 793
4955.79 802
4956.45 791
4957.11 804
4957.78 823
4958.44 792
4959.11 753
4959.77 822
4960.44 916
4961.10 903
4961.77 928
4962.43 1023
4963.10 984
4963.76 1100
4964.42 1035
4965.09 1007
4965.75 1035
4966.42 964
4967.08 929
4967.75 823
4968.41 837
4969.08 772
4969.74 778
4970.41 790
4971.08 780
4971.74 769
4972.41 738
4973.07 737
4973.74 744
4974.40 847
4975.07 859
4975.73 843
4976.40 848
4977.06 900
4977.73 933
4978.40 891
4979.06 913
4979.73 891
4980.39 791
4981.06 797
4981.73 768
4982.39 767
4983.06 803
4983.72 748
4984.39 720
4985.06 748
4985.72 759
4986.39 739
4987.05 765
4987.72 701
4988.39 721
4989.05 720
4989.72 722
4990.39 701
4991.05 652
4991.72 645
4992.39 631
4993.05 683
4993.72 694
4994.39 648
4995.05 648
4995.72 641
4996.39 657
4997.05 652
4997.72 720
4998.39 722
4999.06 680
4999.72 691
5000.39 682
5001.06 653
5001.73 624
5002.39 603
5003.06 597
5003.73 626
5004.39 641
5005.06 642
5005.73 653
5006.40 600
5007.07 600
5007.73 653
5008.40 647
5009.07 636
5009.74 663
5010.40 667
5011.07 630
5011.74 609
5012.41 659
5013.08 661
5013.74 625
5014.41 655
5015.08 653
5015.75 618
5016.42 616
5017.09 639
5017.75 603
5018.42 615
5019.09 630
5019.76 592
5020.43 630
5021.10 656
5021.76 631
5022.43 652
5023.10 667
5023.77 660
5024.44 617
5025.11 610
5025.78 685
5026.45 626
5027.12 639
5027.78 604
5028.45 641
5029.12 608
5029.79 610
5030.46 678
5031.13 618
5031.80 611
5032.47 594
5033.14 595
5033.81 614
5034.48 612
5035.15 619
5035.82 622
5036.49 595
5037.16 577
5037.83 590
5038.50 602
5039.16 611
5039.83 640
5040.50 660
5041.17 678
5041.84 605
5042.51 638
5043.18 629
5043.85 619
5044.52 638
5045.20 611
5045.87 645
5046.54 670
5047.21 661
5047.88 592
5048.55 597
5049.22 629
5049.89 636
5050.56 644
5051.23 630
5051.90 627
5052.57 585
5053.24 585
5053.91 625
5054.58 606
5055.25 627
5055.92 627
5056.60 606
5057.27 580
5057.94 623
5058.61 641
5059.28 613
5059.95 620
5060.62 610
5061.29 608
5061.96 671
5062.64 612
5063.31 633
5063.98 711
5064.65 664
5065.32 592
5065.99 616
5066.66 700
5067.34 680
5068.01 682
5068.68 700
5069.35 647
5070.02 657
5070.70 664
5071.37 695
5072.04 704
5072.71 678
5073.38 663
5074.06 692
5074.73 685
5075.40 667
5076.07 732
5076.74 752
5077.42 768
5078.09 823
5078.76 834
5079.43 813
5080.11 852
5080.78 868
5081.45 815
5082.12 772
5082.80 783
5083.47 791
5084.14 794
5084.82 788
5085.49 774
5086.16 796
5086.83 696
5087.51 731
5088.18 804
5088.85 783
5089.53 802
5090.20 803
5090.87 865
5091.55 839
5092.22 771
5092.89 789
5093.57 855
5094.24 832
5094.91 766
5095.59 757
5096.26 749
5096.93 772
5097.61 722
5098.28 678
5098.96 689
5099.63 672
5100.30 701
5100.98 755
5101.65 680
5102.32 708
5103.00 784
5103.67 814
5104.35 858
5105.02 854
5105.70 803
5106.37 840
5107.04 772
5107.72 762
5108.39 757
5109.07 751
5109.74 754
5110.42 732
5111.09 717
5111.77 727
5112.44 743
5113.11 713
5113.79 749
5114.46 719
5115.14 747
5115.81 751
5116.49 837
5117.16 875
5117.84 984
5118.51 1047
5119.19 1063
5119.86 1083
5120.54 1117
5121.21 1133
5121.89 1066
5122.57 1021
5123.24 1010
5123.92 995
5124.59 931
5125.27 898
5125.94 857
5126.62 892
5127.29 790
5127.97 794
5128.64 823
5129.32 817
5130.00 843
5130.67 822
5131.35 864
5132.02 881
5132.70 906
5133.38 856
5134.05 856
5134.73 884
5135.40 838
5136.08 759
5136.76 787
5137.43 784
5138.11 766
5138.79 779
5139.46 792
5140.14 771
5140.82 757
5141.49 727
5142.17 711
5142.85 712
5143.52 728
5144.20 683
5144.88 695
5145.55 667
5146.23 655
5146.91 698
5147.58 696
5148.26 636
5148.94 624
5149.61 611
5150.29 643
5150.97 638
5151.65 659
5152.32 630
5153.00 627
5153.68 662
5154.36 648
5155.03 622
5155.71 588
5156.39 634
5157.07 668
5157.74 657
5158.42 656
5159.10 689
5159.78 711
5160.45 666
5161.13 641
5161.81 622
5162.49 614
5163.17 608
5163.84 640
5164.52 642
5165.20 609
5165.88 611
5166.56 706
5167.24 669
5167.91 651
5168.59 607
5169.27 631
5169.95 604
5170.63 626
5171.31 561
5171.98 567
5172.66 606
5173.34 591
5174.02 642
5174.70 582
5175.38 612
5176.06 582
5176.74 635
5177.41 642
5178.09 604
5178.77 606
5179.45 581
5180.13 564
5180.81 624
5181.49 656
5182.17 639
5182.85 578
5183.53 619
5184.21 591
5184.89 596
5185.57 582
5186.24 572
5186.92 581
5187.60 615
5188.28 610
5188.96 581
5189.64 606
5190.32 575
5191.00 576
5191.68 589
5192.36 585
5193.04 580
5193.72 581
5194.40 617
5195.08 592
5195.76 601
5196.44 603
5197.12 592
5197.80 634
5198.48 604
5199.16 622
5199.84 665
5200.52 616
5201.21 602
5201.89 642
5202.57 594
5203.25 631
5203.93 622
5204.61 673
5205.29 595
5205.97 651
5206.65 668
5207.33 670
5208.01 701
5208.69 653
5209.37 720
5210.06 769
5210.74 690
5211.42 720
5212.10 658
5212.78 758
5213.46 726
5214.14 681
5214.82 769
5215.51 811
5216.19 813
5216.87 800
5217.55 803
5218.23 784
5218.91 713
5219.60 736
5220.28 775
5220.96 777
5221.64 822
5222.32 863
5223.00 939
5223.69 873
5224.37 884
5225.05 857
5225.73 769
5226.41 747
5227.10 741
5227.78 751
5228.46 692
5229.14 688
5229.83 677
5230.51 709
5231.19 729
5231.87 701
5232.56 670
5233.24 728
5233.92 697
5234.60 695
5235.29 752
5235.97 769
5236.65 831
5237.34 744
5238.02 695
5238.70 712
5239.38 721
5240.07 780
5240.75 758
5241.43 780
5242.12 743
5242.80 693
5243.48 730
5244.17 716
5244.85 719
5245.53 698
5246.22 650
5246.90 692
5247.58 716
5248.27 646
5248.95 710
5249.63 737
5250.32 778
5251.00 859
5251.69 907
5252.37 918
5253.05 903
5253.74 898
5254.42 794
5255.11 785
5255.79 779
5256.47 772
5257.16 726
5257.84 686
5258.53 703
5259.21 758
5259.89 792
5260.58 790
5261.26 852
5261.95 758
5262.63 744
5263.32 779
5264.00 806
5264.69 793
5265.37 844
5266.06 790
5266.74 768
5267.43 802
5268.11 748
5268.79 737
5269.48 690
5270.16 703
5270.85 679
5271.53 706
5272.22 706
5272.91 730
5273.59 694
5274.28 690
5274.96 712
5275.65 689
5276.33 741
5277.02 698
5277.70 690
5278.39 691
5279.07 713
5279.76 736
5280.45 707
5281.13 712
5281.82 720
5282.50 722
5283.19 685
5283.87 685
5284.56 711
5285.25 706
5285.93 669
5286.62 648
5287.30 666
5287.99 661
5288.68 679
5289.36 677
5290.05 664
5290.74 644
5291.42 672
5292.11 680
5292.79 705
5293.48 626
5294.17 659
5294.85 701
5295.54 685
5296.23 721
5296.91 721
5297.60 745
5298.29 732
5298.98 750
5299.66 809
5300.35 875
5301.04 804
5301.72 888
5302.41 931
5303.10 911
5303.78 975
5304.47 1000
5305.16 1014
5305.85 1025
5306.53 990
5307.22 993
5307.91 924
5308.60 987
5309.28 1017
5309.97 1054
5310.66 1153
5311.35 1174
5312.03 1179
5312.72 1185
5313.41 1217
5314.10 1143
5314.79 1142
5315.47 1081
5316.16 1043
5316.85 1047
5317.54 982
5318.23 995
5318.91 929
5319.60 964
5320.29 1009
5320.98 1087
5321.67 1018
5322.36 952
5323.04 958
5323.73 930
5324.42 829
5325.11 783
5325.80 851
5326.49 811
5327.18 811
5327.86 701
5328.55 704
5329.24 704
5329.93 676
5330.62 665
5331.31 683
5332.00 693
5332.69 653
5333.38 723
5334.06 754
5334.75 676
5335.44 660
5336.13 712
5336.82 722
5337.51 708
5338.20 660
5338.89 694
5339.58 739
5340.27 722
5340.96 695
5341.65 689
5342.34 697
5343.03 718
5343.72 744
5344.41 693
5345.10 755
5345.79 744
5346.48 775
5347.17 812
5347.86 867
5348.55 848
5349.24 857
5349.93 864
5350.62 925
5351.31 884
5352.00 939
5352.69 947
5353.38 843
5354.07 861
5354.76 824
5355.45 758
5356.14 718
5356.83 706
5357.52 679
5358.21 686
5358.90 700
5359.59 688
5360.29 697
5360.98 724
5361.67 747
5362.36 758
5363.05 680
5363.74 667
5364.43 667
5365.12 699
5365.81 668
5366.50 653
5367.20 631
5367.89 654
5368.58 671
5369.27 634
5369.96 618
5370.65 582
5371.34 586
5372.04 566
5372.73 629
5373.42 582
5374.11 599
5374.80 639
5375.49 660
5376.19 621
5376.88 610
5377.57 613
5378.26 595
5378.95 595
5379.65 603
5380.34 619
5381.03 662
5381.72 665
5382.42 558
5383.11 640
5383.80 595
5384.49 650
5385.19 719
5385.88 666
5386.57 640
5387.26 668
5387.96 699
5388.65 761
5389.34 750
5390.03 700
5390.73 746
5391.42 713
5392.11 728
5392.80 737
5393.50 778
5394.19 690
5394.88 701
5395.58 699
5396.27 683
5396.96 650
5397.66 669
5398.35 666
5399.04 653
5399.74 630
5400.43 660
5401.12 652
5401.82 692
5402.51 703
5403.20 644
5403.90 650
5404.59 650
5405.29 658
5405.98 659
5406.67 685
5407.37 675
5408.06 623
5408.75 631
5409.45 653
5410.14 658
5410.84 634
5411.53 674
5412.23 618
5412.92 637
5413.61 600
5414.31 638
5415.00 611
5415.70 614
5416.39 632
5417.09 658
5417.78 652
5418.47 694
5419.17 693
5419.86 598
5420.56 663
5421.25 730
5421.95 707
5422.64 719
5423.34 705
5424.03 720
5424.73 703
5425.42 709
5426.12 720
5426.81 664
5427.51 637
5428.20 641
5428.90 685
5429.59 682
5430.29 716
5430.99 701
5431.68 721
5432.38 707
5433.07 752
5433.77 678
5434.46 686
5435.16 715
5435.85 681
5436.55 705
5437.25 777
5437.94 783
5438.64 804
5439.33 725
5440.03 768
5440.73 748
5441.42 718
5442.12 661
5442.81 699
5443.51 779
5444.21 768
5444.90 809
5445.60 829
5446.29 883
5446.99 919
5447.69 955
5448.38 958
5449.08 981
5449.78 973
5450.47 972
5451.17 920
5451.87 864
5452.56 844
5453.26 843
5453.96 832
5454.65 841
5455.35 760
5456.05 782
5456.75 792
5457.44 841
5458.14 808
5458.84 815
5459.53 863
5460.23 887
5460.93 919
5461.63 926
5462.32 895
5463.02 861
5463.72 942
5464.42 888
5465.11 922
5465.81 919
5466.51 866
5467.21 893
5467.90 971
5468.60 948
5469.30 928
5470.00 976
5470.70 1032
5471.39 1000
5472.09 1062
5472.79 1016
5473.49 985
5474.19 1023
5474.88 1030
5475.58 1068
5476.28 1093
5476.98 1167
5477.68 1291
5478.38 1479
5479.07 1650
5479.77 1802
5480.47 2087
5481.17 2145
5481.87 2035
5482.57 1998
5483.27 1818
5483.96 1634
5484.66 1463
5485.36 1492
5486.06 1367
5486.76 1296
5487.46 1281
5488.16 1271
5488.86 1267
5489.56 1302
5490.26 1355
5490.96 1344
5491.65 1308
5492.35 1452
5493.05 1450
5493.75 1470
5494.45 1486
5495.15 1488
5495.85 1457
5496.55 1431
5497.25 1541
5497.95 1839
5498.65 2091
5499.35 2406
5500.05 2986
5500.75 3367
5501.45 3563
5502.15 3512
5502.85 3322
5503.55 2935
5504.25 2609
5504.95 2296
5505.65 1844
5506.35 1675
5507.05 1412
5507.75 1389
5508.45 1308
5509.15 1188
5509.85 1184
5510.55 1151
5511.25 1154
5511.95 1155
5512.65 1199
5513.35 1135
5514.05 1120
5514.76 1161
5515.46 1144
5516.16 1168
5516.86 1170
5517.56 1185
5518.26 1217
5518.96 1233
5519.66 1259
5520.36 1273
5521.06 1219
5521.77 1198
5522.47 1051
5523.17 1106
5523.87 982
5524.57 950
5525.27 916
5525.97 915
5526.67 938
5527.38 910
5528.08 948
5528.78 981
5529.48 957
5530.18 923
5530.88 977
5531.59 915
5532.29 865
5532.99 923
5533.69 897
5534.39 867
5535.10 840
5535.80 879
5536.50 900
5537.20 838
5537.90 880
5538.61 920
5539.31 841
5540.01 884
5540.71 853
5541.42 845
5542.12 809
5542.82 859
5543.52 814
5544.23 836
5544.93 832
5545.63 821
5546.33 810
5547.04 885
5547.74 856
5548.44 797
5549.15 740
5549.85 775
5550.55 778
5551.26 804
5551.96 818
5552.66 832
5553.36 843
5554.07 816
5554.77 806
5555.47 743
5556.18 750
5556.88 716
5557.58 761
5558.29 720
5558.99 762
5559.70 761
5560.40 817
5561.10 833
5561.81 828
5562.51 821
5563.21 852
5563.92 848
5564.62 849
5565.33 826
5566.03 826
5566.73 819
5567.44 842
5568.14 853
5568.85 741
5569.55 722
5570.25 743
5570.96 730
5571.66 771
5572.37 786
5573.07 730
5573.78 760
5574.48 849
5575.19 789
5575.89 827
5576.59 796
5577.30 825
5578.00 773
5578.71 754
5579.41 755
5580.12 819
5580.82 742
5581.53 697
5582.23 724
5582.94 738
5583.64 715
5584.35 712
5585.05 696
5585.76 719
5586.46 738
5587.17 740
5587.88 802
5588.58 722
5589.29 736
5589.99 721
5590.70 752
5591.40 719
5592.11 745
5592.81 747
5593.52 748
5594.23 704
5594.93 750
5595.64 759
5596.34 700
5597.05 737
5597.76 683
5598.46 704
5599.17 686
5599.87 678
5600.58 729
5601.29 698
5601.99 732
5602.70 747
5603.41 703
5604.11 727
5604.82 747
5605.52 739
5606.23 726
5606.94 724
5607.64 735
5608.35 755
5609.06 697
5609.76 718
5610.47 734
5611.18 713
5611.88 797
5612.59 740
5613.30 748
5614.01 733
5614.71 721
5615.42 753
5616.13 789
5616.83 790
5617.54 721
5618.25 697
5618.96 714
5619.66 721
5620.37 728
5621.08 736
5621.79 775
5622.49 724
5623.20 753
5623.91 760
5624.62 742
5625.32 745
5626.03 753
5626.74 847
5627.45 921
5628.16 916
5628.86 851
5629.57 831
5630.28 919
5630.99 899
5631.70 874
5632.40 923
5633.11 985
5633.82 938
5634.53 920
5635.24 927
5635.95 959
5636.65 999
5637.36 1058
5638.07 1089
5638.78 1117
5639.49 1176
5640.20 1143
5640.91 1151
5641.61 1136
5642.32 1160
5643.03 1110
5643.74 1080
5644.45 1013
5645.16 936
5645.87 942
5646.58 920
5647.29 862
5648.00 819
5648.70 855
5649.41 899
5650.12 892
5650.83 848
5651.54 885
5652.25 918
5652.96 967
5653.67 987
5654.38 941
5655.09 863
5655.80 915
5656.51 912
5657.22 927
5657.93 962
5658.64 1031
5659.35 1046
5660.06 1070
5660.77 1113
5661.48 1120
5662.19 1084
5662.90 1050
5663.61 990
5664.32 975
5665.03 966
5665.74 977
5666.45 980
5667.16 918
5667.87 838
5668.58 888
5669.29 948
5670.00 936
5670.71 973
5671.42 1056
5672.13 1079
5672.84 1038
5673.56 981
5674.27 924
5674.98 910
5675.69 863
5676.40 863
5677.11 868
5677.82 852
5678.53 881
5679.24 838
5679.95 922
5680.67 889
5681.38 922
5682.09 959
5682.80 883
5683.51 892
5684.22 846
5684.93 763
5685.65 815
5686.36 788
5687.07 828
5687.78 784
5688.49 726
5689.20 779
5689.92 736
5690.63 770
5691.34 731
5692.05 727
5692.76 773
5693.47 787
5694.19 766
5694.90 722
5695.61 682
5696.32 735
5697.04 780
5697.75 721
5698.46 787
5699.17 719
5699.89 746
5700.60 698
5701.31 730
5702.02 745
5702.74 764
5703.45 762
5704.16 746
5704.87 685
5705.59 707
5706.30 696
5707.01 714
5707.72 681
5708.44 677
5709.15 732
5709.86 735
5710.58 723
5711.29 725
5712.00 732
5712.72 683
5713.43 681
5714.14 713
5714.86 709
5715.57 693
5716.28 676
5717.00 686
5717.71 714
5718.42 710
5719.14 710
5719.85 722
5720.56 689
5721.28 662
5721.99 754
5722.71 726
5723.42 748
5724.13 768
5724.85 772
5725.56 768
5726.28 761
5726.99 838
5727.70 881
5728.42 941
5729.13 871
5729.85 863
5730.56 832
5731.28 759
5731.99 785
5732.70 762
5733.42 734
5734.13 769
5734.85 745
5735.56 708
5736.28 701
5736.99 681
5737.71 691
5738.42 707
5739.14 723
5739.85 652
5740.57 617
5741.28 690
5742.00 698
5742.71 705
5743.43 707
5744.14 727
5744.86 721
5745.57 733
5746.29 738
5747.00 710
5747.72 697
5748.43 692
5749.15 692
5749.87 692
5750.58 742
5751.30 711
5752.01 725
5752.73 733
5753.44 788
5754.16 829
5754.88 893
5755.59 893
5756.31 878
5757.02 873
5757.74 977
5758.46 945
5759.17 897
5759.89 879
5760.60 902
5761.32 965
5762.04 931
5762.75 909
5763.47 898
5764.19 860
5764.90 795
5765.62 871
5766.34 882
5767.05 876
5767.77 948
5768.49 1086
5769.20 1223
5769.92 1442
5770.64 1604
5771.35 1746
5772.07 1744
5772.79 1533
5773.50 1352
5774.22 1222
5774.94 1075
5775.65 1015
5776.37 906
5777.09 906
5777.81 889
5778.52 878
5779.24 884
5779.96 844
5780.68 873
5781.39 896
5782.11 900
5782.83 920
5783.55 888
5784.26 904
5784.98 924
5785.70 970
5786.42 886
5787.14 923
5787.85 876
5788.57 835
5789.29 869
5790.01 846
5790.73 830
5791.44 822
5792.16 846
5792.88 874
5793.60 837
5794.32 790
5795.03 797
5795.75 828
5796.47 824
5797.19 790
5797.91 880
5798.63 935
5799.35 939
5800.06 981
5800.78 1070
5801.50 1099
5802.22 1056
5802.94 997
5803.66 961
5804.38 890
5805.10 842
5805.82 808
5806.53 808
5807.25 736
5807.97 777
5808.69 829
5809.41 809
5810.13 781
5810.85 738
5811.57 763
5812.29 770
5813.01 770
5813.73 756
5814.45 774
5815.17 739
5815.89 729
5816.61 734
5817.33 709
5818.05 707
5818.77 720
5819.49 729
5820.20 755
5820.92 729
5821.64 725
5822.36 695
5823.09 677
5823.81 688
5824.53 708
5825.25 718
5825.97 727
5826.69 707
5827.41 666
5828.13 698
5828.85 705
5829.57 702
5830.29 717
5831.01 724
5831.73 675
5832.45 685
5833.17 672
5833.89 666
5834.61 659
5835.33 674
5836.05 684
5836.78 668
5837.50 615
5838.22 650
5838.94 657
5839.66 666
5840.38 629
5841.10 624
5841.82 679
5842.54 638
5843.27 709
5843.99 676
5844.71 644
5845.43 667
5846.15 653
5846.87 689
5847.59 654
5848.32 626
5849.04 745
5849.76 724
5850.48 705
5851.20 664
5851.93 654
5852.65 674
5853.37 694
5854.09 733
5854.81 738
5855.54 748
5856.26 703
5856.98 699
5857.70 732
5858.42 671
5859.15 666
5859.87 667
5860.59 648
5861.31 647
5862.04 691
5862.76 699
5863.48 714
5864.20 682
5864.93 670
5865.65 719
5866.37 722
5867.10 694
5867.82 658
5868.54 647
5869.26 695
5869.99 743
5870.71 730
5871.43 682
5872.16 705
5872.88 756
5873.60 700
5874.33 699
5875.05 722
5875.77 710
5876.50 744
5877.22 751
5877.94 777
5878.67 767
5879.39 822
5880.11 815
5880.84 803
5881.56 826
5882.28 844
5883.01 815
5883.73 789
5884.46 842
5885.18 859
5885.90 845
5886.63 808
5887.35 807
5888.08 798
5888.80 785
5889.52 781
5890.25 829
5890.97 882
5891.70 797
5892.42 802
5893.15 767
5893.87 748
5894.59 792
5895.32 795
5896.04 839
5896.77 787
5897.49 770
5898.22 789
5898.94 762
5899.67 782
5900.39 789
5901.12 789
5901.84 773
5902.57 782
5903.29 774
5904.02 769
5904.74 799
5905.47 834
5906.19 842
5906.92 833
5907.64 764
5908.37 842
5909.09 907
5909.82 882
5910.55 876
5911.27 873
5912.00 859
5912.72 845
5913.45 924
5914.17 923
5914.90 866
5915.63 898
5916.35 967
5917.08 967
5917.80 917
5918.53 893
5919.25 896
5919.98 951
5920.71 956
5921.43 929
5922.16 966
5922.89 1010
5923.61 1046
5924.34 1041
5925.06 1023
5925.79 1000
5926.52 1074
5927.24 1108
5927.97 1060
5928.70 1101
5929.42 1175
5930.15 1103
5930.88 1165
5931.60 1161
5932.33 1182
5933.06 1193
5933.78 1179
5934.51 1241
5935.24 1218
5935.97 1211
5936.69 1217
5937.42 1248
5938.15 1268
5938.87 1294
5939.60 1291
5940.33 1329
5941.06 1335
5941.78 1357
5942.51 1451
5943.24 1405
5943.97 1454
5944.69 1609
5945.42 1629
5946.15 1658
5946.88 1676
5947.60 1700
5948.33 1758
5949.06 1803
5949.79 1865
5950.52 2102
5951.24 2346
5951.97 2709
5952.70 2966
5953.43 3122
5954.16 3205
5954.88 3226
5955.61 2931
5956.34 2723
5957.07 2513
5957.80 2373
5958.53 2282
5959.25 2098
5959.98 2153
5960.71 2103
5961.44 2045
5962.17 2074
5962.90 2140
5963.63 2195
5964.36 2314
5965.08 2661
5965.81 2866
5966.54 3133
5967.27 3394
5968.00 3390
5968.73 3333
5969.46 3220
5970.19 3119
5970.92 2896
5971.65 2813
5972.37 2658
5973.10 2551
5973.83 2515
5974.56 2433
5975.29 2418
5976.02 2343
5976.75 2424
5977.48 2374
5978.21 2413
5978.94 2479
5979.67 2548
5980.40 2645
5981.13 2727
5981.86 2814
5982.59 2951
5983.32 2940
5984.05 2971
5984.78 2940
5985.51 2913
5986.24 3023
5986.97 2931
5987.70 2978
5988.43 2905
5989.16 2822
5989.89 2825
5990.62 2846
5991.35 2859
5992.08 2831
5992.81 2826
5993.54 2865
5994.27 2880
5995.00 2901
5995.74 3006
5996.47 3079
5997.20 3177
5997.93 3209
5998.66 3194
5999.39 3155
6000.12 3154
6000.85 3126
6001.58 3135
6002.31 3084
6003.04 3032
6003.78 3072
6004.51 2963
6005.24 2940
6005.97 2940
6006.70 2922
6007.43 2957
6008.16 3279
6008.90 3762
6009.63 4300
6010.36 5102
6011.09 6068
6011.82 7268
6012.55 8491
6013.29 9681
6014.02 10246
6014.75 10579
6015.48 10427
6016.21 9914
6016.95 9130
6017.68 7922
6018.41 6887
6019.14 6129
6019.87 5123
6020.61 4439
6021.34 3938
6022.07 3442
6022.80 3184
6023.54 2964
6024.27 2901
6025.00 2836
6025.73 2663
6026.47 2668
6027.20 2690
6027.93 2620
6028.66 2687
6029.40 2830
6030.13 2879
6030.86 2823
6031.59 2836
6032.33 2686
6033.06 2509
6033.79 2348
6034.53 2224
6035.26 2056
6035.99 2044
6036.73 2046
6037.46 2027
6038.19 2063
6038.93 2077
6039.66 2077
6040.39 2206
6041.13 2134
6041.86 2196
6042.59 2289
6043.33 2298
6044.06 2271
6044.79 2344
6045.53 2360
6046.26 2360
6047.00 2370
6047.73 2461
6048.46 2584
6049.20 2603
6049.93 2685
6050.67 2880
6051.40 3141
6052.13 3243
6052.87 3408
6053.60 3506
6054.34 3557
6055.07 3438
6055.81 3151
6056.54 2959
6057.27 2812
6058.01 2537
6058.74 2353
6059.48 2290
6060.21 2245
6060.95 2158
6061.68 2149
6062.42 2130
6063.15 2101
6063.89 2113
6064.62 2104
6065.36 2097
6066.09 2073
6066.83 1925
6067.56 1895
6068.30 1861
6069.03 1984
6069.77 1935
6070.50 1946
6071.24 1859
6071.97 1844
6072.71 1805
6073.44 1759
6074.18 1750
6074.91 1690
6075.65 1722
6076.39 1750
6077.12 1699
6077.86 1665
6078.59 1681
6079.33 1611
6080.06 1648
6080.80 1645
6081.54 1644
6082.27 1567
6083.01 1592
6083.74 1557
6084.48 1469
6085.22 1497
6085.95 1506
6086.69 1541
6087.42 1556
6088.16 1518
6088.90 1562
6089.63 1619
6090.37 1557
6091.11 1628
6091.84 1642
6092.58 1652
6093.32 1582
6094.05 1563
6094.79 1494
6095.53 1429
6096.26 1404
6097.00 1414
6097.74 1471
6098.47 1495
6099.21 1445
6099.95 1416
6100.69 1399
6101.42 1407
6102.16 1411
6102.90 1418
6103.63 1413
6104.37 1410
6105.11 1349
6105.85 1364
6106.58 1411
6107.32 1368
6108.06 1351
6108.80 1329
6109.53 1355
6110.27 1373
6111.01 1394
6111.75 1428
6112.49 1419
6113.22 1442
6113.96 1450
6114.70 1528
6115.44 1446
6116.17 1485
6116.91 1450
6117.65 1538
6118.39 1510
6119.13 1469
6119.87 1470
6120.60 1481
6121.34 1503
6122.08 1546
6122.82 1578
6123.56 1560
6124.30 1576
6125.03 1564
6125.77 1556
6126.51 1588
6127.25 1599
6127.99 1486
6128.73 1486
6129.47 1451
6130.21 1563
6130.94 1522
6131.68 1499
6132.42 1482
6133.16 1546
6133.90 1558
6134.64 1529
6135.38 1660
6136.12 1620
6136.86 1656
6137.60 1744
6138.34 1733
6139.08 1743
6139.81 1760
6140.55 1851
6141.29 1880
6142.03 1811
6142.77 1758
6143.51 1759
6144.25 1812
6144.99 1756
6145.73 1743
6146.47 1752
6147.21 1703
6147.95 1749
6148.69 1751
6149.43 1780
6150.17 1775
6150.91 1800
6151.65 1811
6152.39 1812
6153.13 1870
6153.87 1946
6154.61 1911
6155.35 1937
6156.09 2060
6156.83 2181
6157.58 2171
6158.32 2100
6159.06 2147
6159.80 2255
6160.54 2245
6161.28 2263
6162.02 2234
6162.76 2265
6163.50 2352
6164.24 2473
6164.98 2550
6165.72 2628
6166.46 2700
6167.21 2872
6167.95 2921
6168.69 2786
6169.43 2838
6170.17 2728
6170.91 2724
6171.65 2752
6172.39 2601
6173.14 2541
6173.88 2421
6174.62 2371
6175.36 2339
6176.10 2475
6176.84 2400
6177.59 2408
6178.33 2603
6179.07 2877
6179.81 3331
6180.55 3819
6181.30 4243
6182.04 4820
6182.78 5412
6183.52 5658
6184.26 5723
6185.01 5615
6185.75 5267
6186.49 4868
6187.23 4349
6187.97 4053
6188.72 3701
6189.46 3387
6190.20 3249
6190.94 3158
6191.69 3113
6192.43 3105
6193.17 2977
6193.92 3001
6194.66 3048
6195.40 2931
6196.14 2892
6196.89 2854
6197.63 2833
6198.37 2863
6199.12 2779
6199.86 2747
6200.60 2785
6201.34 2829
6202.09 2858
6202.83 2898
6203.57 3155
6204.32 3641
6205.06 4197
6205.80 5248
6206.55 6751
6207.29 8498
6208.03 10254
6208.78 11778
6209.52 12691
6210.27 12932
6211.01 12581
6211.75 11767
6212.50 10219
6213.24 8721
6213.98 7176
6214.73 6060
6215.47 5066
6216.22 4328
6216.96 3741
6217.71 3222
6218.45 2912
6219.19 2658
6219.94 2551
6220.68 2406
6221.43 2369
6222.17 2362
6222.92 2246
6223.66 2297
6224.40 2263
6225.15 2236
6225.89 2146
6226.64 1971
6227.38 1854
6228.13 1728
6228.87 1670
6229.62 1624
6230.36 1562
6231.11 1545
6231.85 1557
6232.60 1548
6233.34 1605
6234.09 1562
6234.83 1561
6235.58 1600
6236.32 1642
6237.07 1753
6237.81 1873
6238.56 2041
6239.30 2180
6240.05 2273
6240.80 2297
6241.54 2355
6242.29 2295
6243.03 2169
6243.78 2216
6244.52 2219
6245.27 2234
6246.02 2270
6246.76 2264
6247.51 2354
6248.25 2350
6249.00 2410
6249.75 2376
6250.49 2166
6251.24 2128
6251.98 2070
6252.73 1977
6253.48 1924
6254.22 1920
6254.97 1843
6255.72 1769
6256.46 1757
6257.21 1759
6257.95 1684
6258.70 1669
6259.45 1763
6260.19 1707
6260.94 1678
6261.69 1696
6262.43 1727
6263.18 1610
6263.93 1631
6264.68 1633
6265.42 1554
6266.17 1521
6266.92 1553
6267.66 1580
6268.41 1594
6269.16 1610
6269.91 1576
6270.65 1528
6271.40 1563
6272.15 1536
6272.89 1522
6273.64 1458
6274.39 1565
6275.14 1606
6275.88 1547
6276.63 1617
6277.38 1650
6278.13 1593
6278.88 1644
6279.62 1682
6280.37 1629
6281.12 1580
6281.87 1485
6282.62 1505
6283.36 1480
6284.11 1415
6284.86 1428
6285.61 1437
6286.36 1424
6287.10 1355
6287.85 1296
6288.60 1301
6289.35 1368
6290.10 1308
6290.85 1242
6291.59 1308
6292.34 1273
6293.09 1227
6293.84 1216
6294.59 1225
6295.34 1248
6296.09 1262
6296.84 1282
6297.58 1314
6298.33 1219
6299.08 1165
6299.83 1216
6300.58 1221
6301.33 1200
6302.08 1153
6302.83 1145
6303.58 1224
6304.33 1206
6305.08 1203
6305.83 1180
6306.58 1207
6307.32 1207
6308.07 1235
6308.82 1199
6309.57 1240
6310.32 1286
6311.07 1332
6311.82 1413
6312.57 1414
6313.32 1331
6314.07 1372
6314.82 1366
6315.57 1401
6316.32 1407
6317.07 1355
6317.82 1344
6318.57 1325
6319.32 1341
6320.07 1248
6320.82 1200
6321.57 1198
6322.32 1104
6323.07 1125
6323.82 1052
6324.58 1050
6325.33 1115
6326.08 1123
6326.83 1113
6327.58 1116
6328.33 1157
6329.08 1212
6329.83 1182
6330.58 1094
6331.33 1107
6332.08 1191
6332.83 1172
6333.58 1175
6334.34 1144
6335.09 1130
6335.84 1137
6336.59 1155
6337.34 1144
6338.09 1164
6338.84 1086
6339.59 1129
6340.35 1106
6341.10 1163
6341.85 1102
6342.60 1116
6343.35 1079
6344.10 1081
6344.86 1171
6345.61 1121
6346.36 1104
6347.11 1119
6347.86 1202
6348.62 1231
6349.37 1285
6350.12 1272
6350.87 1317
6351.62 1367
6352.38 1384
6353.13 1467
6353.88 1553
6354.63 1534
6355.38 1538
6356.14 1416
6356.89 1452
6357.64 1433
6358.39 1410
6359.15 1370
6359.90 1342
6360.65 1326
6361.40 1282
6362.16 1253
6362.91 1255
6363.66 1382
6364.42 1331
6365.17 1424
6365.92 1482
6366.67 1550
6367.43 1769
6368.18 1924
6368.93 1878
6369.69 1925
6370.44 1761
6371.19 1622
6371.95 1440
6372.70 1408
6373.45 1356
6374.21 1338
6374.96 1276
6375.71 1211
6376.47 1234
6377.22 1271
6377.98 1288
6378.73 1261
6379.48 1254
6380.24 1288
6380.99 1349
6381.74 1393
6382.50 1368
6383.25 1344
6384.01 1298
6384.76 1283
6385.51 1284
6386.27 1236
6387.02 1195
6387.78 1234
6388.53 1172
6389.29 1187
6390.04 1200
6390.79 1146
6391.55 1130
6392.30 1167
6393.06 1219
6393.81 1157
6394.57 1112
6395.32 1164
6396.08 1130
6396.83 1136
6397.59 1164
6398.34 1138
6399.10 1099
6399.85 1143
6400.61 1108
6401.36 1163
6402.12 1111
6402.87 1067
6403.63 1080
6404.38 1129
6405.14 1073
6405.89 1091
6406.65 1116
6407.40 1152
6408.16 1188
6408.91 1239
6409.67 1343
6410.43 1384
6411.18 1307
6411.94 1261
6412.69 1249
6413.45 1278
6414.20 1261
6414.96 1225
6415.72 1286
6416.47 1294
6417.23 1299
6417.98 1348
6418.74 1297
6419.50 1233
6420.25 1193
6421.01 1183
6421.77 1223
6422.52 1080
6423.28 1118
6424.03 1077
6424.79 1038
6425.55 1028
6426.30 1058
6427.06 1059
6427.82 1065
6428.57 1109
6429.33 1085
6430.09 1041
6430.84 1058
6431.60 1124
6432.36 1108
6433.11 1108
6433.87 1097
6434.63 1097
6435.39 1168
6436.14 1166
6436.90 1145
6437.66 1087
6438.41 1096
6439.17 1118
6439.93 1115
6440.69 1144
6441.44 1181
6442.20 1206
6442.96 1208
6443.72 1175
6444.47 1171
6445.23 1175
6445.99 1174
6446.75 1151
6447.50 1160
6448.26 1185
6449.02 1187
6449.78 1151
6450.54 1156
6451.29 1232
6452.05 1160
6452.81 1169
6453.57 1237
6454.33 1194
6455.08 1198
6455.84 1223
6456.60 1204
6457.36 1270
6458.12 1298
6458.88 1303
6459.64 1239
6460.39 1260
6461.15 1307
6461.91 1316
6462.67 1231
6463.43 1282
6464.19 1303
6464.95 1448
6465.70 1448
6466.46 1387
6467.22 1460
6467.98 1457
6468.74 1371
6469.50 1407
6470.26 1405
6471.02 1432
6471.78 1437
6472.54 1400
6473.30 1458
6474.05 1476
6474.81 1476
6475.57 1407
6476.33 1376
6477.09 1463
6477.85 1522
6478.61 1582
6479.37 1537
6480.13 1570
6480.89 1638
6481.65 1719
6482.41 1665
6483.17 1672
6483.93 1714
6484.69 1759
6485.45 1763
6486.21 1826
6486.97 1821
6487.73 1860
6488.49 1809
6489.25 1826
6490.01 1843
6490.77 1963
6491.53 2046
6492.29 2049
6493.05 2127
6493.81 2119
6494.57 2133
6495.33 2177
6496.10 2215
6496.86 2247
6497.62 2147
6498.38 2095
6499.14 2182
6499.90 2178
6500.66 2122
6501.42 2142
6502.18 2213
6502.94 2368
6503.70 2507
6504.47 2902
6505.23 3478
6505.99 4403
6506.75 5547
6507.51 6724
6508.27 7932
6509.03 8560
6509.79 8611
6510.56 8138
6511.32 7501
6512.08 6488
6512.84 5800
6513.60 4992
6514.36 4301
6515.13 3629
6515.89 3222
6516.65 2986
6517.41 2826
6518.17 2651
6518.94 2576
6519.70 2575
6520.46 2566
6521.22 2629
6521.98 2616
6522.75 2603
6523.51 2740
6524.27 2850
6525.03 3124
6525.79 3493
6526.56 3847
6527.32 4055
6528.08 4314
6528.84 4353
6529.61 4282
6530.37 4112
6531.13 3891
6531.90 3743
6532.66 3752
6533.42 3984
6534.18 4337
6534.95 4910
6535.71 5384
6536.47 5819
6537.24 6091
6538.00 6001
6538.76 5668
6539.53 5084
6540.29 4584
6541.05 4058
6541.82 3680
6542.58 3248
6543.34 2960
6544.11 2878
6544.87 2846
6545.63 2743
6546.40 2764
6547.16 2693
6547.92 2695
6548.69 2549
6549.45 2481
6550.21 2353
6550.98 2349
6551.74 2257
6552.51 2289
6553.27 2196
6554.03 2193
6554.80 2222
6555.56 2222
6556.33 2203
6557.09 2223
6557.85 2185
6558.62 2177
6559.38 2188
6560.15 2233
6560.91 2276
6561.68 2321
6562.44 2360
6563.21 2420
6563.97 2416
6564.74 2471
6565.50 2448
6566.26 2520
6567.03 2384
6567.79 2437
6568.56 2386
6569.32 2418
6570.09 2468
6570.85 2386
6571.62 2474
6572.38 2538
6573.15 2573
6573.91 2603
6574.68 2647
6575.44 2660
6576.21 2827
6576.98 2711
6577.74 2787
6578.51 2715
6579.27 2651
6580.04 2645
6580.80 2662
6581.57 2679
6582.33 2779
6583.10 2769
6583.87 2822
6584.63 2809
6585.40 2729
6586.16 2742
6586.93 2725
6587.70 2704
6588.46 2698
6589.23 2616
6589.99 2645
6590.76 2771
6591.53 2969
6592.29 3248
6593.06 3531
6593.82 3705
6594.59 4089
6595.36 4260
6596.12 4356
6596.89 4109
6597.66 4028
6598.42 3816
6599.19 3604
6599.96 3327
6600.72 2993
6601.49 2882
6602.26 2684
6603.02 2590
6603.79 2455
6604.56 2379
6605.33 2300
6606.09 2352
6606.86 2291
6607.63 2307
6608.39 2358
6609.16 2320
6609.93 2357
6610.70 2407
6611.46 2389
6612.23 2355
6613.00 2316
6613.77 2298
6614.53 2303
6615.30 2212
6616.07 2204
6616.84 2210
6617.60 2336
6618.37 2352
6619.14 2456
6619.91 2475
6620.68 2554
6621.44 2737
6622.21 2833
6622.98 2965
6623.75 3033
6624.52 3041
6625.28 2934
6626.05 2937
6626.82 2818
6627.59 2743
6628.36 2559
6629.13 2455
6629.89 2484
6630.66 2357
6631.43 2464
6632.20 2617
6632.97 2827
6633.74 2835
6634.51 2999
6635.27 3207
6636.04 3238
6636.81 3241
6637.58 3246
6638.35 3296
6639.12 3345
6639.89 3442
6640.66 3584
6641.43 3804
6642.19 3814
6642.96 3862
6643.73 3739
6644.50 3528
6645.27 3355
6646.04 3122
6646.81 2835
6647.58 2633
6648.35 2428
6649.12 2327
6649.89 2229
6650.66 2182
6651.43 2080
6652.20 2052
6652.97 2105
6653.74 2081
6654.51 2094
6655.28 2069
6656.05 2007
6656.82 1991
6657.59 1964
6658.36 2033
6659.13 2024
6659.90 2008
6660.67 2050
6661.44 2009
6662.21 1925
6662.98 1996
6663.75 1917
6664.52 1946
6665.29 1933
6666.06 1947
6666.83 1937
6667.60 2032
6668.37 2027
6669.14 2032
6669.91 2128
6670.68 2241
6671.46 2175
6672.23 2226
6673.00 2292
6673.77 2186
6674.54 2187
6675.31 2204
6676.08 2174
6676.85 2178
6677.62 2253
6678.40 2223
6679.17 2169
6679.94 2205
6680.71 2325
6681.48 2343
6682.25 2364
6683.02 2516
6683.80 2611
6684.57 2844
6685.34 2990
6686.11 3038
6686.88 3017
6687.65 2876
6688.43 2709
6689.20 2501
6689.97 2405
6690.74 2187
6691.51 2048
6692.29 1974
6693.06 1945
6693.83 1950
6694.60 1970
6695.37 1954
6696.15 1890
6696.92 1785
6697.69 1768
6698.46 1840
6699.24 1821
6700.01 1807
6700.78 1811
6701.55 1810
6702.33 1697
6703.10 1728
6703.87 1746
6704.64 1745
6705.42 1737
6706.19 1719
6706.96 1665
6707.74 1716
6708.51 1675
6709.28 1694
6710.06 1707
6710.83 1616
6711.60 1566
6712.37 1592
6713.15 1535
6713.92 1575
6714.69 1525
6715.47 1554
6716.24 1509
6717.01 1533
6717.79 1533
6718.56 1582
6719.34 1614
6720.11 1561
6720.88 1523
6721.66 1528
6722.43 1486
6723.20 1536
6723.98 1576
6724.75 1574
6725.53 1485
6726.30 1507
6727.07 1482
6727.85 1544
6728.62 1523
6729.40 1517
6730.17 1549
6730.95 1525
6731.72 1549
6732.49 1597
6733.27 1581
6734.04 1592
6734.82 1592
6735.59 1634
6736.37 1622
6737.14 1648
6737.92 1691
6738.69 1738
6739.47 1754
6740.24 1666
6741.01 1669
6741.79 1728
6742.56 1760
6743.34 1802
6744.11 1789
6744.89 1768
6745.67 1757
6746.44 1830
6747.22 1825
6747.99 1837
6748.77 1838
6749.54 1940
6750.32 2017
6751.09 2038
6751.87 2177
6752.64 2432
6753.42 2604
6754.19 2579
6754.97 2515
6755.75 2432
6756.52 2337
6757.30 2107
6758.07 2118
6758.85 2097
6759.63 1986
6760.40 1958
6761.18 2021
6761.95 2046
6762.73 1827
6763.51 1888
6764.28 1832
6765.06 1827
6765.83 1823
6766.61 1840
6767.39 1821
6768.16 1899
6768.94 1920
6769.72 1834
6770.49 1860
6771.27 1794
6772.05 1782
6772.82 1740
6773.60 1662
6774.38 1658
6775.15 1698
6775.93 1687
6776.71 1595
6777.48 1591
6778.26 1611
6779.04 1621
6779.82 1650
6780.59 1632
6781.37 1657
6782.15 1584
6782.92 1583
6783.70 1589
6784.48 1548
6785.26 1573
6786.03 1552
6786.81 1584
6787.59 1573
6788.37 1579
6789.14 1553
6789.92 1452
6790.70 1477
6791.48 1453
6792.25 1382
6793.03 1400
6793.81 1398
6794.59 1426
6795.37 1367
6796.14 1359
6796.92 1317
6797.70 1386
6798.48 1433
6799.26 1348
6800.04 1400
6800.81 1410
6801.59 1487
6802.37 1475
6803.15 1432
6803.93 1470
6804.71 1532
6805.48 1556
6806.26 1496
6807.04 1495
6807.82 1488
6808.60 1530
6809.38 1439
6810.16 1363
6810.94 1377
6811.71 1387
6812.49 1377
6813.27 1386
6814.05 1361
6814.83 1361
6815.61 1404
6816.39 1368
6817.17 1372
6817.95 1333
6818.73 1425
6819.51 1397
6820.29 1431
6821.07 1410
6821.84 1385
6822.62 1372
6823.40 1380
6824.18 1364
6824.96 1388
6825.74 1352
6826.52 1321
6827.30 1334
6828.08 1329
6828.86 1319
6829.64 1320
6830.42 1351
6831.20 1332
6831.98 1272
6832.76 1255
6833.54 1269
6834.32 1332
6835.10 1395
6835.88 1471
6836.66 1685
6837.44 1855
6838.22 2002
6839.01 2099
6839.79 2125
6840.57 2090
6841.35 2063
6842.13 1979
6842.91 1858
6843.69 1780
6844.47 1651
6845.25 1562
6846.03 1591
6846.81 1585
6847.59 1575
6848.37 1702
6849.16 1827
6849.94 2051
6850.72 2310
6851.50 2224
6852.28 2195
6853.06 2098
6853.84 2058
6854.62 1980
6855.41 1799
6856.19 1685
6856.97 1626
6857.75 1632
6858.53 1580
6859.31 1507
6860.10 1494
6860.88 1413
6861.66 1416
6862.44 1402
6863.22 1365
6864.00 1491
6864.79 1477
6865.57 1502
6866.35 1534
6867.13 1567
6867.91 1506
6868.70 1510
6869.48 1593
6870.26 1574
6871.04 1506
6871.83 1492
6872.61 1566
6873.39 1600
6874.17 1613
6874.96 1659
6875.74 1702
6876.52 1700
6877.30 1788
6878.09 1889
6878.87 2037
6879.65 2145
6880.43 2353
6881.22 2530
6882.00 2648
6882.78 2710
6883.57 2850
6884.35 2701
6885.13 2705
6885.92 2830
6886.70 2952
6887.48 3225
6888.27 3465
6889.05 3654
6889.83 3730
6890.62 3526
6891.40 3261
6892.18 2976
6892.97 2700
6893.75 2581
6894.53 2364
6895.32 2185
6896.10 2071
6896.88 2044
6897.67 1992
6898.45 1881
6899.24 1898
6900.02 1886
6900.80 1929
6901.59 1927
6902.37 1956
6903.16 1924
6903.94 1808
6904.73 1853
6905.51 1814
6906.29 1883
6907.08 1876
6907.86 1865
6908.65 1845
6909.43 1750
6910.22 1696
6911.00 1638
6911.79 1599
6912.57 1629
6913.35 1621
6914.14 1552
6914.92 1639
6915.71 1666
6916.49 1679
6917.28 1645
6918.06 1626
6918.85 1639
6919.63 1613
6920.42 1626
6921.20 1642
6921.99 1619
6922.78 1625
6923.56 1627
6924.35 1628
6925.13 1714
6925.92 1761
6926.70 1828
6927.49 1762
6928.27 1733
6929.06 1790
6929.84 1733
6930.63 1755
6931.42 1773
6932.20 1720
6932.99 1736
6933.77 1802
6934.56 1774
6935.35 1752
6936.13 1794
6936.92 1819
6937.70 1886
6938.49 1952
6939.28 2060
6940.06 2228
6940.85 2333
6941.63 2555
6942.42 2529
6943.21 2603
6943.99 2779
6944.78 2740
6945.57 2790
6946.35 2784
6947.14 2902
6947.93 3181
6948.71 3281
6949.50 3352
6950.29 3308
6951.07 3136
6951.86 2964
6952.65 2795
6953.44 2577
6954.22 2505
6955.01 2470
6955.80 2438
6956.58 2411
6957.37 2351
6958.16 2338
6958.95 2383
6959.73 2346
6960.52 2298
6961.31 2406
6962.09 2398
6962.88 2459
6963.67 2456
6964.46 2574
6965.25 2696
6966.03 2834
6966.82 2975
6967.61 3057
6968.40 3224
6969.18 3307
6969.97 3402
6970.76 3400
6971.55 3475
6972.34 3344
6973.12 3282
6973.91 3194
6974.70 3217
6975.49 3270
6976.28 3259
6977.07 3330
6977.85 3390
6978.64 3529
6979.43 3746
6980.22 4074
6981.01 4547
6981.80 5309
6982.59 6635
6983.37 8440
6984.16 10332
6984.95 12048
6985.74 13309
6986.53 14019
6987.32 13944
6988.11 13362
6988.90 11930
6989.69 10105
6990.47 8574
6991.26 7205
6992.05 5924
6992.84 4964
6993.63 4218
6994.42 3602
6995.21 3246
6996.00 2935
6996.79 2649
6997.58 2495
6998.37 2441
6999.16 2377
6999.95 2313
7000.74 2272
7001.53 2171
7002.32 2203
7003.11 2145
7003.90 2103
7004.69 2104
7005.48 2060
7006.27 1861
7007.06 1828
7007.85 1722
7008.64 1690
7009.43 1800
7010.22 1878
7011.01 1981
7011.80 2021
7012.59 2113
7013.38 2172
7014.17 2143
7014.96 2257
7015.75 2292
7016.54 2269
7017.33 2211
7018.12 2289
7018.91 2241
7019.70 2233
7020.49 2219
7021.28 2416
7022.07 2427
7022.87 2573
7023.66 2756
7024.45 2733
7025.24 2730
7026.03 2721
7026.82 2694
7027.61 2603
7028.40 2513
7029.19 2451
7029.99 2417
7030.78 2206
7031.57 2183
7032.36 2164
7033.15 2090
7033.94 2122
7034.74 2154
7035.53 2230
7036.32 2318
7037.11 2408
7037.90 2509
7038.69 2464
7039.49 2420
7040.28 2395
7041.07 2400
7041.86 2445
7042.65 2442
7043.45 2451
7044.24 2445
7045.03 2497
7045.82 2442
7046.61 2402
7047.41 2386
7048.20 2449
7048.99 2670
7049.78 2774
7050.58 2972
7051.37 3032
7052.16 2999
7052.95 2809
7053.75 2745
7054.54 2587
7055.33 2481
7056.13 2351
7056.92 2356
7057.71 2389
7058.50 2356
7059.30 2467
7060.09 2479
7060.88 2373
7061.68 2298
7062.47 2225
7063.26 2208
7064.06 2130
7064.85 2115
7065.64 2107
7066.44 2019
7067.23 1985
7068.02 2000
7068.82 1943
7069.61 1912
7070.40 1890
7071.20 1848
7071.99 1795
7072.78 1773
7073.58 1793
7074.37 1763
7075.17 1812
7075.96 1682
7076.75 1656
7077.55 1709
7078.34 1665
7079.14 1623
7079.93 1705
7080.72 1662
7081.52 1668
7082.31 1631
7083.11 1676
7083.90 1667
7084.70 1645
7085.49 1674
7086.28 1699
7087.08 1726
7087.87 1827
7088.67 1872
7089.46 1768
7090.26 1716
7091.05 1672
7091.85 1623
7092.64 1628
7093.44 1557
7094.23 1564
7095.03 1456
7095.82 1459
7096.62 1410
7097.41 1411
7098.21 1438
7099.00 1378
7099.80 1373
7100.59 1431
7101.39 1414
7102.18 1424
7102.98 1388
7103.77 1313
7104.57 1318
7105.37 1235
7106.16 1192
7106.96 1265
7107.75 1278
7108.55 1242
7109.34 1273
7110.14 1284
7110.94 1219
7111.73 1152
7112.53 1204
7113.32 1169
7114.12 1209
7114.92 1197
7115.71 1214
7116.51 1210
7117.30 1195
7118.10 1168
7118.90 1210
7119.69 1222
7120.49 1162
7121.29 1221
7122.08 1215
7122.88 1250
7123.68 1213
7124.47 1212
7125.27 1179
7126.07 1167
7126.86 1198
7127.66 1195
7128.46 1215
7129.25 1284
7130.05 1299
7130.85 1322
7131.64 1283
7132.44 1298
7133.24 1283
7134.04 1274
7134.83 1219
7135.63 1150
7136.43 1144
7137.23 1123
7138.02 1111
7138.82 1100
7139.62 1109
7140.42 1084
7141.21 1068
7142.01 1049
7142.81 1088
7143.61 1072
7144.40 1072
7145.20 1071
7146.00 1043
7146.80 1011
7147.59 1027
7148.39 1020
7149.19 1059
7149.99 1021
7150.79 1007
7151.59 970
7152.38 978
7153.18 964
7153.98 976
7154.78 967
7155.58 1016
7156.38 1027
7157.17 996
7157.97 1022
7158.77 982
7159.57 990
7160.37 960
7161.17 969
7161.97 991
7162.76 945
7163.56 963
7164.36 977
7165.16 986
7165.96 935
7166.76 925
7167.56 920
7168.36 936
7169.16 931
7169.96 916
7170.75 937
7171.55 878
7172.35 868
7173.15 867
7173.95 887
7174.75 872
7175.55 866
7176.35 896
7177.15 863
7177.95 848
7178.75 875
7179.55 877
7180.35 897
7181.15 922
7181.95 896
7182.75 907
7183.55 906
7184.35 902
7185.15 891
7185.95 866
7186.75 868
7187.55 824
7188.35 829
7189.15 855
7189.95 835
7190.75 889
7191.55 900
7192.35 841
7193.15 868
7193.95 823
7194.75 866
7195.55 814
7196.35 826
7197.15 860
7197.95 863
7198.76 841
7199.56 854
7200.36 838
7201.16 883
7201.96 869
7202.76 902
7203.56 889
7204.36 851
7205.16 863
7205.96 850
7206.77 856
7207.57 827
7208.37 897
7209.17 858
7209.97 876
7210.77 900
7211.57 901
7212.38 993
7213.18 945
7213.98 931
7214.78 966
7215.58 912
7216.38 945
7217.19 1014
7217.99 965
7218.79 979
7219.59 992
7220.39 931
7221.20 958
7222.00 936
7222.80 984
7223.60 1000
7224.40 960
7225.21 930
7226.01 905
7226.81 930
7227.61 911
7228.42 918
7229.22 936
7230.02 949
7230.82 955
7231.63 881
7232.43 930
7233.23 985
7234.03 1045
7234.84 1081
7235.64 1095
7236.44 1104
7237.25 1206
7238.05 1176
7238.85 1178
7239.65 1146
7240.46 1110
7241.26 1061
7242.06 1055
7242.87 963
7243.67 968
7244.47 934
7245.28 992
7246.08 926
7246.88 937
7247.69 928
7248.49 939
7249.30 925
7250.10 897
7250.90 907
7251.71 920
7252.51 922
7253.31 943
7254.12 958
7254.92 997
7255.73 1009
7256.53 1024
7257.33 926
7258.14 958
7258.94 944
7259.75 919
7260.55 911
7261.35 904
7262.16 933
7262.96 916
7263.77 902
7264.57 927
7265.38 906
7266.18 979
7266.99 969
7267.79 934
7268.59 932
7269.40 950
7270.20 949
7271.01 953
7271.81 1007
7272.62 1014
7273.42 986
7274.23 980
7275.03 1010
7275.84 969
7276.64 1064
7277.45 1071
7278.25 1015
7279.06 1000
7279.86 1071
7280.67 1154
7281.48 1290
7282.28 1410
7283.09 1467
7283.89 1677
7284.70 1821
7285.50 1831
7286.31 1841
7287.11 1814
7287.92 1715
7288.73 1553
7289.53 1462
7290.34 1309
7291.14 1223
7291.95 1153
7292.76 1072
7293.56 1051
7294.37 1097
7295.17 1049
7295.98 1095
7296.79 1081
7297.59 1069
7298.40 1096
7299.21 1134
7300.01 1123
7300.82 1123
7301.62 1142
7302.43 1147
7303.24 1191
7304.04 1152
7304.85 1146
7305.66 1158
7306.46 1171
7307.27 1171
7308.08 1200
7308.89 1206
7309.69 1309
7310.50 1304
7311.31 1360
7312.11 1428
7312.92 1444
7313.73 1446
7314.53 1394
7315.34 1523
7316.15 1671
7316.96 1843
7317.76 2115
7318.57 2353
7319.38 2724
7320.19 2856
7320.99 2774
7321.80 2761
7322.61 2566
7323.42 2292
7324.22 2051
7325.03 1902
7325.84 1781
7326.65 1650
7327.46 1566
7328.26 1401
7329.07 1366
7329.88 1346
7330.69 1334
7331.50 1270
7332.30 1324
7333.11 1299
7333.92 1353
7334.73 1318
7335.54 1354
7336.35 1318
7337.15 1357
7337.96 1424
7338.77 1444
7339.58 1413
7340.39 1386
7341.20 1423
7342.01 1416
7342.82 1291
7343.62 1273
7344.43 1224
7345.24 1139
7346.05 1090
7346.86 1115
7347.67 1104
7348.48 1103
7349.29 1072
7350.10 1023
7350.91 1068
7351.71 999
7352.52 1031
7353.33 1043
7354.14 1031
7354.95 1019
7355.76 1039
7356.57 1048
7357.38 1114
7358.19 1118
7359.00 1108
7359.81 1178
7360.62 1182
7361.43 1196
7362.24 1145
7363.05 1083
7363.86 1113
7364.67 1138
7365.48 1132
7366.29 1095
7367.10 1066
7367.91 986
7368.72 1011
7369.53 972
7370.34 960
7371.15 910
7371.96 976
7372.77 961
7373.58 994
7374.39 965
7375.20 956
7376.01 968
7376.82 983
7377.63 1054
7378.45 1103
7379.26 1108
7380.07 1185
7380.88 1134
7381.69 1191
7382.50 1221
7383.31 1187
7384.12 1165
7384.93 1137
7385.74 1109
7386.56 1119
7387.37 1076
7388.18 1042
7388.99 975
7389.80 938
7390.61 930
7391.42 940
7392.24 892
7393.05 928
7393.86 877
7394.67 914
7395.48 896
7396.29 859
7397.10 893
7397.92 839
7398.73 906
7399.54 925
7400.35 924
7401.16 950
7401.98 901
7402.79 919
7403.60 945
7404.41 880
7405.23 899
7406.04 893
7406.85 826
7407.66 816
7408.47 802
7409.29 788
7410.10 805
7410.91 801
7411.72 787
7412.54 721
7413.35 728
7414.16 815
7414.98 796
7415.79 778
7416.60 759
7417.41 765
7418.23 763
7419.04 768
7419.85 730
7420.67 737
7421.48 763
7422.29 724
7423.11 706
7423.92 704
7424.73 712
7425.54 718
7426.36 738
7427.17 707
7427.99 739
7428.80 761
7429.61 736
7430.43 743
7431.24 727
7432.05 741
7432.87 744
7433.68 727
7434.49 726
7435.31 717
7436.12 775
7436.94 721
7437.75 751
7438.56 752
7439.38 711
7440.19 767
7441.01 739
7441.82 803
7442.64 747
7443.45 733
7444.26 693
7445.08 710
7445.89 721
7446.71 748
7447.52 768
7448.34 749
7449.15 718
7449.97 730
7450.78 761
7451.59 788
7452.41 786
7453.22 755
7454.04 792
7454.85 721
7455.67 741
7456.48 770
7457.30 765
7458.11 778
7458.93 729
7459.74 695
7460.56 744
7461.38 715
7462.19 740
7463.01 717
7463.82 715
7464.64 722
7465.45 701
7466.27 701
7467.08 727
7467.90 769
7468.72 715
7469.53 779
7470.35 786
7471.16 749
7471.98 766
7472.79 870
7473.61 859
7474.43 834
7475.24 823
7476.06 836
7476.87 796
7477.69 772
7478.51 783
7479.32 764
7480.14 699
7480.96 744
7481.77 768
7482.59 822
7483.41 759
7484.22 781
7485.04 756
7485.85 707
7486.67 742
7487.49 730
7488.31 747
7489.12 760
7489.94 699
7490.76 718
7491.57 744
7492.39 731
7493.21 699
7494.02 701
7494.84 666
7495.66 731
7496.48 720
7497.29 729
7498.11 737
7498.93 769
7499.74 746
7500.56 780
7501.38 774
7502.20 733
7503.01 730
7503.83 757
7504.65 796
7505.47 783
7506.29 737
7507.10 718
7507.92 795
7508.74 727
7509.56 733
7510.37 764
7511.19 751
7512.01 801
7512.83 791
7513.65 804
7514.47 783
7515.28 771
7516.10 797
7516.92 761
7517.74 705
7518.56 762
7519.38 771
7520.19 779
7521.01 762
7521.83 724
7522.65 728
7523.47 805
7524.29 791
7525.11 769
7525.92 742
7526.74 771
7527.56 794
7528.38 780
7529.20 761
7530.02 768
7530.84 774
7531.66 785
7532.48 813
7533.30 829
7534.12 783
7534.93 808
7535.75 828
7536.57 833
7537.39 798
7538.21 743
7539.03 819
7539.85 775
7540.67 786
7541.49 776
7542.31 786
7543.13 800
7543.95 765
7544.77 805
7545.59 860
7546.41 868
7547.23 854
7548.05 867
7548.87 886
7549.69 868
7550.51 854
7551.33 825
7552.15 843
7552.97 871
7553.79 839
7554.61 838
7555.43 839
7556.25 828
7557.07 802
7557.89 847
7558.71 868
7559.53 871
7560.36 888
7561.18 906
7562.00 918
7562.82 909
7563.64 912
7564.46 921
7565.28 933
7566.10 933
7566.92 919
7567.74 938
7568.56 898
7569.39 943
7570.21 943
7571.03 969
7571.85 933
7572.67 937
7573.49 972
7574.31 1000
7575.14 1006
7575.96 993
7576.78 977
7577.60 960
7578.42 1050
7579.24 1015
7580.06 989
7580.89 1019
7581.71 1020
7582.53 1045
7583.35 1055
7584.17 1058
7585.00 1070
7585.82 1112
7586.64 1174
7587.46 1180
7588.29 1196
7589.11 1150
7589.93 1185
7590.75 1204
7591.57 1240
7592.40 1197
7593.22 1241
7594.04 1244
7594.86 1274
7595.69 1347
7596.51 1357
7597.33 1383
7598.15 1399
7598.98 1405
7599.80 1409
7600.62 1438
7601.45 1474
7602.27 1509
7603.09 1609
7603.92 1659
7604.74 1685
7605.56 1765
7606.38 1688
7607.21 1749
7608.03 1706
7608.85 1588
7609.68 1590
7610.50 1594
7611.32 1543
7612.15 1522
7612.97 1494
7613.80 1545
7614.62 1600
7615.44 1661
7616.27 1851
7617.09 1962
7617.91 2088
7618.74 2183
7619.56 2264
7620.39 2277
7621.21 2210
7622.03 2087
7622.86 2007
7623.68 1945
7624.51 1877
7625.33 1850
7626.15 1853
7626.98 1836
7627.80 1838
7628.63 1829
7629.45 1912
7630.28 1960
7631.10 2022
7631.93 2104
7632.75 2117
7633.58 1978
7634.40 2004
7635.22 1917
7636.05 1775
7636.87 1702
7637.70 1591
7638.52 1531
7639.35 1441
7640.17 1390
7641.00 1411
7641.82 1406
7642.65 1384
7643.47 1423
7644.30 1494
7645.13 1524
7645.95 1580
7646.78 1586
7647.60 1646
7648.43 1611
7649.25 1514
7650.08 1467
7650.90 1430
7651.73 1316
7652.55 1321
7653.38 1294
7654.21 1199
7655.03 1190
7655.86 1109
7656.68 1099
7657.51 1100
7658.34 1076
7659.16 1116
7659.99 1113
7660.81 1087
7661.64 1128
7662.47 1080
7663.29 1056
7664.12 1084
7664.95 1094
7665.77 1116
7666.60 1096
7667.42 1065
7668.25 1080
7669.08 1096
7669.90 1085
7670.73 1068
7671.56 1155
7672.38 1114
7673.21 1110
7674.04 1026
7674.87 1059
7675.69 1085
7676.52 1076
7677.35 1044
7678.17 1075
7679.00 1046
7679.83 1032
7680.65 1100
7681.48 1102
7682.31 1201
7683.14 1304
7683.96 1362
7684.79 1475
7685.62 1483
7686.45 1470
7687.27 1420
7688.10 1365
7688.93 1354
7689.76 1238
7690.58 1146
7691.41 1206
7692.24 1172
7693.07 1145
7693.90 1113
7694.72 1105
7695.55 1154
7696.38 1270
7697.21 1276
7698.04 1245
7698.86 1298
7699.69 1320
7700.52 1377
7701.35 1351
7702.18 1218
7703.01 1203
7703.83 1150
7704.66 1151
7705.49 1154
7706.32 1088
7707.15 1045
7707.98 1011
7708.81 1046
7709.63 1027
7710.46 1029
7711.29 1033
7712.12 987
7712.95 1043
7713.78 986
7714.61 1003
7715.44 953
7716.27 947
7717.10 929
7717.93 939
7718.75 914
7719.58 925
7720.41 936
7721.24 903
7722.07 909
7722.90 931
7723.73 862
7724.56 893
7725.39 938
7726.22 950
7727.05 890
7727.88 889
7728.71 924
7729.54 867
7730.37 872
7731.20 892
7732.03 888
7732.86 867
7733.69 864
7734.52 852
7735.35 860
7736.18 877
7737.01 810
7737.84 788
7738.67 802
7739.50 824
7740.33 770
7741.16 779
7741.99 744
7742.82 757
7743.65 770
7744.48 856
7745.31 942
7746.14 984
7746.98 1021
7747.81 1059
7748.64 1084
7749.47 1052
7750.30 968
7751.13 993
7751.96 954
7752.79 905
7753.62 897
7754.45 851
7755.29 832
7756.12 802
7756.95 830
7757.78 812
7758.61 765
7759.44 792
7760.27 775
7761.11 782
7761.94 767
7762.77 733
7763.60 753
7764.43 741
7765.26 757
7766.10 744
7766.93 731
7767.76 751
7768.59 746
7769.42 781
7770.26 753
7771.09 744
7771.92 783
7772.75 804
7773.58 819
7774.42 741
7775.25 797
7776.08 735
7776.91 811
7777.75 777
7778.58 763
7779.41 753
7780.24 801
7781.08 768
7781.91 759
7782.74 811
7783.57 804
7784.41 823
7785.24 841
7786.07 824
7786.91 852
7787.74 820
7788.57 777
7789.40 748
7790.24 793
7791.07 833
7791.90 836
7792.74 841
7793.57 834
7794.40 821
7795.24 894
7796.07 876
7796.90 851
7797.74 865
7798.57 930
7799.40 862
7800.24 876
7801.07 890
7801.91 931
7802.74 891
7803.57 950
7804.41 930
7805.24 889
7806.07 922
7806.91 949
7807.74 966
7808.58 950
7809.41 965
7810.25 1033
7811.08 1059
7811.91 1072
7812.75 1150
7813.58 1127
7814.42 1186
7815.25 1260
7816.09 1197
7816.92 1148
7817.75 1197
7818.59 1193
7819.42 1165
7820.26 1230
7821.09 1309
7821.93 1306
7822.76 1321
7823.60 1391
7824.43 1364
7825.27 1351
7826.10 1304
7826.94 1330
7827.77 1241
7828.61 1207
7829.44 1165
7830.28 1192
7831.11 1237
7831.95 1274
7832.78 1322
7833.62 1381
7834.46 1477
7835.29 1542
7836.13 1521
7836.96 1364
7837.80 1336
7838.63 1288
7839.47 1245
7840.31 1196
7841.14 1177
7841.98 1073
7842.81 1018
7843.65 1065
7844.48 1059
7845.32 965
7846.16 1004
7846.99 1003
7847.83 1009
7848.67 998
7849.50 972
7850.34 1016
7851.17 1041
7852.01 1017
7852.85 989
7853.68 965
7854.52 965
7855.36 990
7856.19 1027
7857.03 1046
7857.87 1006
7858.70 971
7859.54 1021
7860.38 1039
7861.21 969
7862.05 1004
7862.89 1022
7863.72 982
7864.56 979
7865.40 950
7866.24 986
7867.07 991
7867.91 1023
7868.75 1058
7869.59 1043
7870.42 1112
7871.26 1114
7872.10 1124
7872.94 1080
7873.77 1079
7874.61 1186
7875.45 1214
7876.29 1281
7877.12 1396
7877.96 1496
7878.80 1527
7879.64 1582
7880.47 1573
7881.31 1580
7882.15 1522
7882.99 1488
7883.83 1406
7884.66 1343
7885.50 1341
7886.34 1302
7887.18 1222
7888.02 1187
7888.86 1147
7889.69 1164
7890.53 1257
7891.37 1295
7892.21 1291
7893.05 1337
7893.89 1319
7894.73 1277
7895.56 1271
7896.40 1267
7897.24 1252
7898.08 1152
7898.92 1097
7899.76 1082
7900.60 1031
7901.44 1031
7902.28 1054
7903.12 973
7903.95 969
7904.79 993
7905.63 972
7906.47 955
7907.31 951
7908.15 1018
7908.99 994
7909.83 946
7910.67 964
7911.51 965
7912.35 984
7913.19 995
7914.03 1076
7914.87 1121
7915.71 1150
7916.55 1164
7917.39 1199
7918.23 1179
7919.07 1151
7919.91 1170
7920.75 1177
7921.59 1078
7922.43 1083
7923.27 1014
7924.11 1031
7924.95 944
7925.79 935
7926.63 925
7927.47 902
7928.31 917
7929.15 889
7929.99 877
7930.83 903
7931.67 907
7932.51 899
7933.35 924
7934.19 900
7935.04 907
7935.88 950
7936.72 906
7937.56 908
7938.40 866
7939.24 876
7940.08 935
7940.92 916
7941.76 893
7942.60 838
7943.45 897
7944.29 937
7945.13 962
7945.97 957
7946.81 947
7947.65 923
7948.49 1028
7949.34 1023
7950.18 1006
7951.02 1036
7951.86 1110
7952.70 1138
7953.54 1131
7954.39 1230
7955.23 1225
7956.07 1373
7956.91 1365
7957.75 1306
7958.60 1320
7959.44 1317
7960.28 1268
7961.12 1280
7961.96 1279
7962.81 1208
7963.65 1199
7964.49 1266
7965.33 1370
7966.18 1440
7967.02 1631
7967.86 1790
7968.70 1810
7969.55 1869
7970.39 1733
7971.23 1564
7972.08 1436
7972.92 1343
7973.76 1270
7974.60 1188
7975.45 1109
7976.29 1029
7977.13 1041
7977.98 1120
7978.82 1003
7979.66 1017
7980.51 999
7981.35 979
7982.19 972
7983.04 973
7983.88 968
7984.72 990
7985.57 955
7986.41 954
7987.25 943
7988.10 914
7988.94 882
7989.78 843
7990.63 844
7991.47 845
7992.32 796
7993.16 761
7994.00 808
7994.85 766
7995.69 722
7996.54 718
7997.38 745
7998.22 778
7999.07 717
7999.91 679
8000.76 691
8001.60 706
8002.45 735
8003.29 734
8004.13 666
8004.98 679
8005.82 673
8006.67 691
8007.51 680
8008.36 658
8009.20 694
8010.05 671
8010.89 673
8011.74 610
8012.58 634
8013.43 671
8014.27 669
8015.12 672
8015.96 661
8016.81 593
8017.65 657
8018.50 654
8019.34 665
8020.19 615
8021.03 611
8021.88 608
8022.72 600
8023.57 651
8024.41 665
8025.26 629
8026.11 608
8026.95 649
8027.80 637
8028.64 648
8029.49 626
8030.33 592
8031.18 623
8032.03 630
8032.87 605
8033.72 617
8034.56 570
8035.41 587
8036.26 614
8037.10 641
8037.95 600
8038.80 609
8039.64 661
8040.49 624
8041.34 613
8042.18 669
8043.03 636
8043.87 616
8044.72 628
8045.57 646
8046.41 615
8047.26 567
8048.11 580
8048.96 636
8049.80 604
8050.65 567
8051.50 589
8052.34 564
8053.19 578
8054.04 588
8054.88 566
8055.73 565
8056.58 558
8057.43 541
8058.27 589
8059.12 527
8059.97 564
8060.82 535
8061.66 506
8062.51 547
8063.36 571
8064.21 547
8065.05 534
8065.90 562
8066.75 557
8067.60 529
8068.44 523
8069.29 552
8070.14 557
8070.99 561
8071.84 528
8072.68 542
8073.53 515
8074.38 520
8075.23 472
8076.08 533
8076.93 522
8077.77 522
8078.62 556
8079.47 514
8080.32 542
8081.17 516
8082.02 571
8082.87 548
8083.71 531
8084.56 541
8085.41 515
8086.26 518
8087.11 551
8087.96 521
8088.81 497
8089.66 493
8090.51 551
8091.35 508
8092.20 519
8093.05 543
8093.90 536
8094.75 515
8095.60 536
8096.45 518
8097.30 543
8098.15 531
8099.00 496
8099.85 503
8100.70 509
8101.55 501
8102.40 500
8103.25 520
8104.10 533
8104.95 478
8105.80 497
8106.65 527
8107.50 499
8108.35 533
8109.20 524
8110.05 538
8110.90 533
8111.75 495
8112.60 533
8113.45 511
8114.30 521
8115.15 510
8116.00 499
8116.85 494
8117.70 534
8118.55 483
8119.40 520
8120.25 532
8121.10 534
8121.95 555
8122.80 544
8123.65 570
8124.50 610
8125.35 570
8126.20 522
8127.06 521
8127.91 576
8128.76 561
8129.61 585
8130.46 610
8131.31 584
8132.16 639
8133.01 641
8133.86 591
8134.72 617
8135.57 595
8136.42 588
8137.27 546
8138.12 544
8138.97 574
8139.83 517
8140.68 523
8141.53 556
8142.38 544
8143.23 543
8144.08 527
8144.94 574
8145.79 566
8146.64 555
8147.49 560
8148.34 575
8149.20 560
8150.05 547
8150.90 587
8151.75 576
8152.60 587
8153.46 584
8154.31 609
8155.16 644
8156.01 655
8156.87 649
8157.72 658
8158.57 610
8159.42 580
8160.28 573
8161.13 566
8161.98 574
8162.84 539
8163.69 552
8164.54 566
8165.39 485
8166.25 506
8167.10 517
8167.95 540
8168.81 527
8169.66 531
8170.51 503
8171.37 538
8172.22 517
8173.07 505
8173.93 502
8174.78 507
8175.63 518
8176.49 501
8177.34 510
8178.19 484
8179.05 489
8179.90 482
8180.76 460
8181.61 437
8182.46 481
8183.32 455
8184.17 471
8185.02 459
8185.88 487
8186.73 519
8187.59 467
8188.44 480
8189.30 444
8190.15 467
8191.00 484
8191.86 447
8192.71 470
8193.57 494
8194.42 484
8195.28 464
8196.13 463
8196.99 486
8197.84 461
8198.69 473
8199.55 455
8200.40 438
8201.26 466
8202.11 490
8202.97 473
8203.82 465
8204.68 439
8205.53 485
8206.39 459
8207.24 528
8208.10 497
8208.95 454
8209.81 479
8210.67 496
8211.52 435
8212.38 459
8213.23 474
8214.09 485
8214.94 491
8215.80 464
8216.65 454
8217.51 465
8218.37 520
8219.22 499
8220.08 480
8220.93 501
8221.79 504
8222.64 479
8223.50 495
8224.36 471
8225.21 466
8226.07 496
8226.92 472
8227.78 492
8228.64 492
8229.49 463
8230.35 497
8231.21 490
8232.06 438
8232.92 476
8233.78 467
8234.63 427
8235.49 434
8236.35 466
8237.20 473
8238.06 466
8238.92 437
8239.77 439
8240.63 470
8241.49 498
8242.34 473
8243.20 481
8244.06 500
8244.91 464
8245.77 477
8246.63 468
8247.49 479
8248.34 481
8249.20 478
8250.06 474
8250.92 483
8251.77 450
8252.63 411
8253.49 449
8254.35 477
8255.20 457
8256.06 466
8256.92 471
8257.78 508
8258.63 495
8259.49 534
8260.35 506
8261.21 501
8262.07 495
8262.92 514
8263.78 508
8264.64 470
8265.50 505
8266.36 492
8267.22 526
8268.07 531
8268.93 531
8269.79 552
8270.65 547
8271.51 541
8272.37 569
8273.22 547
8274.08 599
8274.94 571
8275.80 640
8276.66 612
8277.52 666
8278.38 737
8279.24 785
8280.09 783
8280.95 787
8281.81 769
8282.67 806
8283.53 771
8284.39 725
8285.25 689
8286.11 632
8286.97 601
8287.83 618
8288.69 630
8289.55 608
8290.41 633
8291.26 618
8292.12 658
8292.98 678
8293.84 734
8294.70 752
8295.56 728
8296.42 655
8297.28 667
8298.14 634
8299.00 567
8299.86 538
8300.72 561
8301.58 572
8302.44 590
8303.30 549
8304.16 508
8305.02 518
8305.88 550
8306.74 559
8307.60 542
8308.46 509
8309.33 535
8310.19 532
8311.05 545
8311.91 521
8312.77 521
8313.63 548
8314.49 548
8315.35 558
8316.21 523
8317.07 517
8317.93 497
8318.79 525
8319.65 521
8320.52 514
8321.38 495
8322.24 528
8323.10 537
8323.96 514
8324.82 533
8325.68 522
8326.54 527
8327.41 548
8328.27 510
8329.13 486
8329.99 498
8330.85 522
8331.71 490
8332.57 495
8333.44 482
8334.30 509
8335.16 517
8336.02 515
8336.88 485
8337.75 511
8338.61 512
8339.47 525
8340.33 491
8341.19 490
8342.06 530
8342.92 494
8343.78 506
8344.64 547
8345.50 534
8346.37 520
8347.23 505
8348.09 501
8348.95 519
8349.82 547
8350.68 555
8351.54 532
8352.40 552
8353.27 492
8354.13 489
8354.99 527
8355.86 491
8356.72 483
8357.58 454
8358.45 509
8359.31 535
8360.17 493
8361.03 487
8361.90 480
8362.76 490
8363.62 514
8364.49 486
8365.35 508
8366.21 520
8367.08 473
8367.94 475
8368.80 464
8369.67 469
8370.53 500
8371.40 508
8372.26 529
8373.12 535
8373.99 489
8374.85 519
8375.71 536
8376.58 538
8377.44 527
8378.31 515
8379.17 531
8380.03 517
8380.90 545
8381.76 543
8382.63 529
8383.49 535
8384.36 553
8385.22 524
8386.08 527
8386.95 511
8387.81 559
8388.68 534
8389.54 557
8390.41 564
8391.27 565
8392.14 578
8393.00 520
8393.87 553
8394.73 585
8395.60 580
8396.46 585
8397.33 569
8398.19 590
8399.06 578
8399.92 558
8400.79 525
8401.65 555
8402.52 592
8403.38 607
8404.25 576
8405.11 578
8405.98 612
8406.84 597
8407.71 626
8408.58 609
8409.44 604
8410.31 652
8411.17 592
8412.04 627
8412.90 597
8413.77 640
8414.64 607
8415.50 661
8416.37 641
8417.23 670
8418.10 681
8418.97 683
8419.83 674
8420.70 662
8421.56 699
8422.43 735
8423.30 743
8424.16 708
8425.03 715
8425.90 754
8426.76 770
8427.63 802
8428.50 776
8429.36 803
8430.23 772
8431.10 777
8431.96 820
8432.83 845
8433.70 838
8434.56 826
8435.43 844
8436.30 920
8437.16 921
8438.03 932
8438.90 951
8439.77 988
8440.63 1060
8441.50 1095
8442.37 1137
8443.24 1142
8444.10 1183
8444.97 1165
8445.84 1193
8446.71 1250
8447.57 1297
8448.44 1278
8449.31 1235
8450.18 1225
8451.04 1312
8451.91 1382
8452.78 1452
8453.65 1527
8454.52 1791
8455.38 2000
8456.25 2123
8457.12 2096
8457.99 2164
8458.86 2133
8459.72 2022
8460.59 1816
8461.46 1685
8462.33 1556
8463.20 1378
8464.07 1291
8464.93 1222
8465.80 1233
8466.67 1180
8467.54 1132
8468.41 1021
8469.28 1012
8470.15 987
8471.02 987
8471.88 990
8472.75 954
8473.62 939
8474.49 970
8475.36 969
8476.23 941
8477.10 999
8477.97 996
8478.84 998
8479.71 1014
8480.58 1030
8481.44 997
8482.31 1088
8483.18 1052
8484.05 1028
8484.92 1027
8485.79 1008
8486.66 983
8487.53 977
8488.40 963
8489.27 914
8490.14 944
8491.01 881
8491.88 976
8492.75 945
8493.62 970
8494.49 996
8495.36 974
8496.23 939
8497.10 976
8497.97 940
8498.84 916
8499.71 916
8500.58 870
8501.45 872
8502.32 859
8503.19 932
8504.06 854
8504.93 846
8505.80 863
8506.67 878
8507.55 885
8508.42 889
8509.29 883
8510.16 932
8511.03 928
8511.90 988
8512.77 969
8513.64 907
8514.51 975
8515.38 1001
8516.25 1038
8517.13 941
8518.00 958
8518.87 1018
8519.74 1018
8520.61 1018
8521.48 1044
8522.35 1136
8523.23 1264
8524.10 1312
8524.97 1379
8525.84 1439
8526.71 1523
8527.58 1504
8528.46 1480
8529.33 1408
8530.20 1378
8531.07 1306
8531.94 1245
8532.81 1163
8533.69 1101
8534.56 1109
8535.43 1093
8536.30 1084
8537.18 1049
8538.05 1021
8538.92 990
8539.79 1036
8540.66 1021
8541.54 952
8542.41 943
8543.28 939
8544.15 934
8545.03 856
8545.90 883
8546.77 894
8547.64 847
8548.52 927
8549.39 1004
8550.26 1051
8551.14 1110
8552.01 1169
8552.88 1267
8553.76 1332
8554.63 1375
8555.50 1455
8556.37 1462
8557.25 1442
8558.12 1390
8558.99 1271
8559.87 1158
8560.74 1065
8561.61 1030
8562.49 1027
8563.36 951
8564.24 947
8565.11 915
8565.98 853
8566.86 864
8567.73 856
8568.60 874
8569.48 844
8570.35 896
8571.23 869
8572.10 854
8572.97 866
8573.85 851
8574.72 804
8575.60 805
8576.47 815
8577.34 815
8578.22 845
8579.09 852
8579.97 810
8580.84 775
8581.72 822
8582.59 835
8583.47 840
8584.34 840
8585.21 832
8586.09 823
8586.96 851
8587.84 849
8588.71 885
8589.59 833
8590.46 857
8591.34 885
8592.21 967
8593.09 876
8593.96 855
8594.84 943
8595.71 943
8596.59 906
8597.46 874
8598.34 893
8599.22 921
8600.09 936
8600.97 939
8601.84 984
8602.72 952
8603.59 993
8604.47 977
8605.34 998
8606.22 1020
8607.10 998
8607.97 1026
8608.85 1034
8609.72 995
8610.60 977
8611.47 1033
8612.35 1012
8613.23 1005
8614.10 1050
8614.98 1071
8615.86 1084
8616.73 1100
8617.61 1096
8618.48 1128
8619.36 1142
8620.24 1211
8621.11 1204
8621.99 1206
8622.87 1201
8623.74 1211
8624.62 1271
8625.50 1260
8626.37 1299
8627.25 1241
8628.13 1344
8629.00 1275
8629.88 1296
8630.76 1312
8631.64 1387
8632.51 1377
8633.39 1386
8634.27 1407
8635.14 1416
8636.02 1392
8636.90 1385
8637.78 1413
8638.65 1482
8639.53 1468
8640.41 1455
8641.29 1522
8642.16 1581
8643.04 1587
8643.92 1570
8644.80 1674
8645.67 1663
8646.55 1705
8647.43 1704
8648.31 1757
8649.18 1760
8650.06 1852
8650.94 1860
8651.82 1751
8652.70 1769
8653.58 1770
8654.45 1871
8655.33 1890
8656.21 1961
8657.09 1970
8657.97 2062
8658.84 2140
8659.72 2308
8660.60 2488
8661.48 2658
8662.36 2842
8663.24 3200
8664.12 3398
8664.99 3427
8665.87 3614
8666.75 3516
8667.63 3363
8668.51 3300
8669.39 3218
8670.27 3143
8671.15 3129
8672.03 3222
8672.91 3418
8673.78 3461
8674.66 3557
8675.54 3446
8676.42 3386
8677.30 3290
8678.18 3071
8679.06 2902
8679.94 2728
8680.82 2521
8681.70 2306
8682.58 2224
8683.46 2201
8684.34 2162
8685.22 2097
8686.10 2140
8686.98 2202
8687.86 2323
8688.74 2616
8689.62 2839
8690.50 3220
8691.38 3492
8692.26 3809
8693.14 3912
8694.02 3821
8694.90 3763
8695.78 3701
8696.66 3391
8697.54 3184
8698.42 2912
8699.30 2778
8700.18 2638
8701.06 2552
8701.94 2536
8702.82 2445
8703.70 2377
8704.58 2326
8705.46 2194
8706.34 2121
8707.23 1962
8708.11 1808
8708.99 1724
8709.87 1619
8710.75 1548
8711.63 1490
8712.51 1393
8713.39 1344
8714.27 1291
8715.16 1248
8716.04 1324
8716.92 1245
8717.80 1284
8718.68 1229
8719.56 1238
8720.44 1219
8721.33 1184
8722.21 1242
8723.09 1207
8723.97 1211
8724.85 1153
8725.73 1203
8726.62 1190
8727.50 1233
8728.38 1277
8729.26 1270
8730.14 1314
8731.03 1367
8731.91 1334
8732.79 1342
8733.67 1291
8734.55 1257
8735.44 1255
8736.32 1231
8737.20 1256
8738.08 1238
8738.97 1243
8739.85 1216
8740.73 1273
8741.61 1204
8742.50 1222
8743.38 1216
8744.26 1225
8745.14 1185
8746.03 1137
8746.91 1177
8747.79 1196
8748.68 1200
8749.56 1131
8750.44 1177
8751.33 1221
8752.21 1197
8753.09 1213
8753.97 1227
8754.86 1181
8755.74 1244
8756.62 1242
8757.51 1257
8758.39 1226
8759.28 1228
8760.16 1302
8761.04 1292
8761.93 1297
8762.81 1257
8763.69 1253
8764.58 1225
8765.46 1215
8766.34 1168
8767.23 1175
8768.11 1168
8769.00 1168
8769.88 1175
8770.76 1202
8771.65 1205
8772.53 1212
8773.42 1187
8774.30 1138
8775.19 1148
8776.07 1120
8776.95 1186
8777.84 1097
8778.72 1160
8779.61 1198
8780.49 1246
8781.38 1269
8782.26 1326
8783.15 1222
8784.03 1277
8784.92 1278
8785.80 1253
8786.69 1213
8787.57 1191
8788.46 1163
8789.34 1189
8790.23 1196
8791.11 1145
8792.00 1128
8792.88 1072
8793.77 1076
8794.65 1042
8795.54 1024
8796.42 959
8797.31 974
8798.19 961
8799.08 990
8799.96 971
8800.85 925
8801.74 964
8802.62 933
8803.51 975
8804.39 998
8805.28 966
8806.16 931
8807.05 930
8807.94 1002
8808.82 963
8809.71 960
8810.59 938
8811.48 933
8812.37 935
8813.25 953
8814.14 997
8815.03 998
8815.91 1070
8816.80 1075
8817.68 1088
8818.57 1098
8819.46 1069
8820.34 1041
8821.23 1070
8822.12 1068
8823.00 1005
8823.89 939
8824.78 907
8825.66 929
8826.55 914
8827.44 938
8828.33 937
8829.21 927
8830.10 942
8830.99 878
8831.87 880
8832.76 901
8833.65 880
8834.54 827
8835.42 856
8836.31 850
8837.20 854
8838.08 820
8838.97 818
8839.86 872
8840.75 857
8841.64 876
8842.52 853
8843.41 792
8844.30 819
8845.19 829
8846.07 838
8846.96 829
8847.85 800
8848.74 847
8849.63 789
8850.51 767
8851.40 718
8852.29 728
8853.18 760
8854.07 734
8854.96 715
8855.84 657
8856.73 688
8857.62 714
8858.51 718
8859.40 696
8860.29 676
8861.17 733
8862.06 734
8862.95 694
8863.84 666
8864.73 731
8865.62 718
8866.51 721
8867.40 714
8868.29 686
8869.17 635
8870.06 632
8870.95 625
8871.84 669
8872.73 672
8873.62 655
8874.51 641
8875.40 616
8876.29 637
8877.18 598
8878.07 629
8878.96 623
8879.85 641
8880.74 634
8881.63 636
8882.51 651
8883.40 653
8884.29 643
8885.18 664
8886.07 658
8886.96 663
8887.85 633
8888.74 635
8889.63 644
8890.52 652
8891.41 591
8892.30 582
8893.19 608
8894.09 580
8894.98 551
8895.87 592
8896.76 558
8897.65 544
8898.54 553
8899.43 598
8900.32 557
8901.21 578
8902.10 534
8902.99 525
8903.88 532
8904.77 534
8905.66 558
8906.55 543
8907.44 546
8908.34 538
8909.23 532
8910.12 487
8911.01 497
8911.90 528
8912.79 554
8913.68 540
8914.57 522
8915.47 537
8916.36 507
8917.25 523
8918.14 468
8919.03 520
8919.92 531
8920.81 493
8921.71 480
8922.60 484
8923.49 455
8924.38 517
8925.27 514
8926.16 512
8927.06 482
8927.95 517
8928.84 507
8929.73 513
8930.62 514
8931.52 515
8932.41 493
8933.30 464
8934.19 464
8935.09 476
8935.98 459
8936.87 466
8937.76 487
8938.66 461
8939.55 450
8940.44 434
8941.33 449
8942.23 494
8943.12 443
8944.01 463
8944.90 470
8945.80 495
8946.69 449
8947.58 452
8948.48 437
8949.37 414
8950.26 460
8951.16 418
8952.05 450
8952.94 447
8953.84 471
8954.73 460
8955.62 443
8956.52 436
8957.41 446
8958.30 453
8959.20 452
8960.09 447
8960.98 447
8961.88 426
8962.77 423
8963.66 417
8964.56 439
8965.45 420
8966.35 407
8967.24 430
8968.13 442
8969.03 441
8969.92 378
8970.82 405
8971.71 416
8972.60 450
8973.50 425
8974.39 413
8975.29 405
8976.18 403
8977.08 404
8977.97 431
8978.87 418
8979.76 404
8980.65 428
8981.55 439
8982.44 425
8983.34 428
8984.23 403
8985.13 425
8986.02 431
8986.92 421
8987.81 454
8988.71 441
8989.60 451
8990.50 432
8991.39 449
8992.29 434
8993.18 442
8994.08 455
8994.97 444
8995.87 463
8996.76 416
8997.66 409
8998.56 424
8999.45 397
9000.35 417
9001.24 450
9002.14 444
9003.03 464
9003.93 437
9004.83 431
9005.72 403
9006.62 395
9007.51 390
9008.41 390
9009.31 402
9010.20 405
9011.10 397
9011.99 422
9012.89 410
9013.79 423
9014.68 401
9015.58 398
9016.48 391
9017.37 391
9018.27 397
9019.16 375
9020.06 415
9020.96 396
9021.85 356
9022.75 361
9023.65 380
9024.54 409
9025.44 404
9026.34 411
9027.24 404
9028.13 413
9029.03 387
9029.93 367
9030.82 394
9031.72 414
9032.62 406
9033.52 393
9034.41 411
9035.31 410
9036.21 423
9037.10 404
9038.00 427
9038.90 427
9039.80 408
9040.69 416
9041.59 405
9042.49 396
9043.39 379
9044.29 401
9045.18 411
9046.08 415
9046.98 398
9047.88 416
9048.78 400
9049.67 416
9050.57 385
9051.47 448
9052.37 405
9053.27 417
9054.16 426
9055.06 413
9055.96 403
9056.86 417
9057.76 396
9058.66 448
9059.55 405
9060.45 443
9061.35 428
9062.25 410
9063.15 382
9064.05 418
9064.95 435
9065.85 442
9066.74 447
9067.64 431
9068.54 407
9069.44 413
9070.34 419
9071.24 414
9072.14 425
9073.04 452
9073.94 451
9074.84 464
9075.74 442
9076.64 418
9077.53 434
9078.43 409
9079.33 400
9080.23 454
9081.13 445
9082.03 433
9082.93 419
9083.83 453
9084.73 418
9085.63 432
9086.53 427
9087.43 436
9088.33 437
9089.23 467
9090.13 456
9091.03 460
9091.93 492
9092.83 481
9093.73 486
9094.63 468
9095.53 507
9096.43 475
9097.33 464
9098.23 468
9099.13 454
9100.04 464
9100.94 431
9101.84 458
9102.74 466
9103.64 414
9104.54 431
9105.44 440
9106.34 454
9107.24 446
9108.14 424
9109.04 438
9109.94 449
9110.85 446
9111.75 406
9112.65 439
9113.55 425
9114.45 443
9115.35 467
9116.25 423
9117.15 413
9118.06 423
9118.96 418
9119.86 450
9120.76 416
9121.66 426
9122.56 421
9123.46 411
9124.37 466
9125.27 412
9126.17 424
9127.07 441
9127.97 424
9128.88 437
9129.78 430
9130.68 434
9131.58 412
9132.48 433
9133.39 419
9134.29 422
9135.19 412
9136.09 442
9137.00 384
9137.90 394
9138.80 377
9139.70 398
9140.61 416
9141.51 409
9142.41 412
9143.31 381
9144.22 421
9145.12 433
9146.02 457
9146.92 436
9147.83 415
9148.73 400
9149.63 434
9150.54 395
9151.44 381
9152.34 407
9153.25 387
9154.15 391
9155.05 382
9155.96 379
9156.86 402
9157.76 420
9158.67 371
9159.57 418
9160.47 408
9161.38 411
9162.28 424
9163.18 384
9164.09 441
9164.99 402
9165.90 414
9166.80 437
9167.70 434
9168.61 458
9169.51 436
9170.42 459
9171.32 467
9172.22 423
9173.13 434
9174.03 421
9174.94 414
9175.84 415
9176.74 393
9177.65 396
9178.55 419
9179.46 380
9180.36 414
9181.27 417
9182.17 390
9183.08 398
9183.98 418
9184.89 416
9185.79 438
9186.70 435
9187.60 449
9188.51 424
9189.41 425
9190.32 422
9191.22 427
9192.13 418
9193.03 405
9193.94 415
9194.84 450
9195.75 452
9196.65 449
9197.56 442
9198.46 409
9199.37 444
9200.27 450
9201.18 435
9202.08 455
9202.99 470
9203.90 489
9204.80 458
9205.71 465
9206.61 443
9207.52 440
9208.42 449
9209.33 440
9210.24 429
9211.14 421
9212.05 415
9212.95 425
9213.86 432
9214.77 430
9215.67 425
9216.58 432
9217.49 436
9218.39 417
9219.30 446
9220.21 435
9221.11 431
9222.02 423
9222.93 412
9223.83 421
9224.74 391
9225.65 415
9226.55 408
9227.46 415
9228.37 410
9229.27 386
9230.18 400
9231.09 404
9231.99 428
9232.90 433
9233.81 408
9234.72 393
9235.62 393
9236.53 411
9237.44 373
9238.34 384
9239.25 384
9240.16 414
9241.07 421
9241.97 414
9242.88 399
9243.79 388
9244.70 411
9245.61 398
9246.51 389
9247.42 385
9248.33 399
9249.24 397
9250.14 403
9251.05 388
9251.96 391
9252.87 378
9253.78 378
9254.69 394
9255.59 416
9256.50 395
9257.41 398
9258.32 406
9259.23 396
9260.14 401
9261.04 398
9261.95 399
9262.86 396
9263.77 397
9264.68 431
9265.59 395
9266.50 417
9267.40 397
9268.31 404
9269.22 401
9270.13 390
9271.04 383
9271.95 430
9272.86 431
9273.77 400
9274.68 356
9275.59 419
9276.49 359
9277.40 404
9278.31 389
9279.22 402
9280.13 375
9281.04 393
9281.95 403
9282.86 384
9283.77 400
9284.68 400
9285.59 394
9286.50 385
9287.41 391
9288.32 394
9289.23 357
9290.14 390
9291.05 401
9291.96 392
9292.87 426
9293.78 420
9294.69 416
9295.60 421
9296.51 424
9297.42 402
9298.33 422
9299.24 410
9300.15 408
9301.06 448
9301.97 452
9302.88 444
9303.79 413
9304.70 409
9305.61 452
9306.53 475
9307.44 474
9308.35 458
9309.26 460
9310.17 473
9311.08 472
9311.99 495
9312.90 473
9313.81 483
9314.72 485
9315.63 482
9316.55 461
9317.46 431
9318.37 423
9319.28 458
9320.19 420
9321.10 427
9322.01 424
9322.93 435
9323.84 429
9324.75 437
9325.66 458
9326.57 442
9327.48 444
9328.40 444
9329.31 449
9330.22 399
9331.13 406
9332.04 447
9332.96 443
9333.87 490
9334.78 453
9335.69 447
9336.60 467
9337.52 448
9338.43 480
9339.34 464
9340.25 449
9341.17 447
9342.08 459
9342.99 452
9343.90 435
9344.82 441
9345.73 441
9346.64 441
9347.55 452
9348.47 464
9349.38 406
9350.29 424
9351.21 411
9352.12 413
9353.03 440
9353.94 426
9354.86 444
9355.77 474
9356.68 425
9357.60 404
9358.51 407
9359.42 402
9360.34 433
9361.25 423
9362.16 413
9363.08 454
9363.99 436
9364.90 411
9365.82 415
9366.73 431
9367.65 425
9368.56 421
9369.47 441
9370.39 421
9371.30 443
9372.21 429
9373.13 430
9374.04 443
9374.96 410
9375.87 425
9376.79 431
9377.70 450
9378.61 402
9379.53 431
9380.44 440
9381.36 460
9382.27 453
9383.19 449
9384.10 471
9385.01 440
9385.93 438
9386.84 460
9387.76 470
9388.67 453
9389.59 481
9390.50 498
9391.42 507
9392.33 542
9393.25 486
9394.16 478
9395.08 507
9395.99 504
9396.91 518
9397.82 484
9398.74 504
9399.65 500
9400.57 464
9401.48 474
9402.40 447
9403.32 456
9404.23 439
9405.15 483
9406.06 471
9406.98 463
9407.89 462
9408.81 448
9409.73 456
9410.64 460
9411.56 434
9412.47 426
9413.39 439
9414.30 421
9415.22 416
9416.14 423
9417.05 463
9417.97 427
9418.89 457
9419.80 433
9420.72 426
9421.63 452
9422.55 482
9423.47 474
9424.38 451
9425.30 438
9426.22 438
9427.13 460
9428.05 466
9428.97 465
9429.88 450
9430.80 456
9431.72 499
9432.63 494
9433.55 485
9434.47 490
9435.38 500
9436.30 480
9437.22 494
9438.14 474
9439.05 465
9439.97 497
9440.89 529
9441.81 555
9442.72 531
9443.64 499
9444.56 491
9445.47 523
9446.39 518
9447.31 525
9448.23 548
9449.15 526
9450.06 499
9450.98 517
9451.90 493
9452.82 487
9453.73 497
9454.65 541
9455.57 526
9456.49 502
9457.41 551
9458.32 548
9459.24 516
9460.16 504
9461.08 505
9462.00 494
9462.92 502
9463.83 498
9464.75 454
9465.67 465
9466.59 492
9467.51 499
9468.43 487
9469.35 471
9470.26 506
9471.18 506
9472.10 496
9473.02 484
9473.94 506
9474.86 489
9475.78 482
9476.70 511
9477.62 493
9478.54 497
9479.45 539
9480.37 549
9481.29 513
9482.21 518
9483.13 564
9484.05 531
9484.97 528
9485.89 537
9486.81 511
9487.73 523
9488.65 519
9489.57 553
9490.49 573
9491.41 548
9492.33 521
9493.25 535
9494.17 530
9495.09 523
9496.01 527
9496.93 503
9497.85 488
9498.77 554
9499.69 558
9500.61 512
9501.53 532
9502.45 543
9503.37 539
9504.29 551
9505.21 582
9506.13 529
9507.05 564
9507.97 584
9508.89 556
9509.81 555
9510.73 539
9511.65 571
9512.57 553
9513.49 575
9514.42 574
9515.34 581
9516.26 622
9517.18 656
9518.10 662
9519.02 726
9519.94 716
9520.86 782
9521.78 793
9522.71 787
9523.63 740
9524.55 790
9525.47 762
9526.39 793
9527.31 768
9528.23 703
9529.16 677
9530.08 684
9531.00 673
9531.92 653
9532.84 633
9533.76 661
9534.69 628
9535.61 637
9536.53 613
9537.45 597
9538.37 607
9539.30 639
9540.22 622
9541.14 608
9542.06 597
9542.98 583
9543.91 588
9544.83 632
9545.75 631
9546.67 607
9547.60 603
9548.52 618
9549.44 601
9550.36 633
9551.29 650
9552.21 677
9553.13 685
9554.06 681
9554.98 674
9555.90 665
9556.82 689
9557.75 684
9558.67 699
9559.59 678
9560.52 714
9561.44 730
9562.36 731
9563.29 702
9564.21 677
9565.13 694
9566.06 725
9566.98 712
9567.90 741
9568.83 758
9569.75 711
9570.67 696
9571.60 728
9572.52 724
9573.44 767
9574.37 749
9575.29 733
9576.22 780
9577.14 761
9578.06 780
9578.99 767
9579.91 784
9580.84 758
9581.76 743
9582.68 798
9583.61 833
9584.53 800
9585.46 776
9586.38 827
9587.31 812
9588.23 748
9589.15 804
9590.08 795
9591.00 794
9591.93 844
9592.85 835
9593.78 831
9594.70 870
9595.63 923
9596.55 1023
9597.48 1000
9598.40 1001
9599.33 1045
9600.25 1061
9601.18 1091
9602.10 1037
9603.03 1016
9603.95 1022
9604.88 1032
9605.80 928
9606.73 952
9607.65 939
9608.58 922
9609.50 884
9610.43 905
9611.35 849
9612.28 860
9613.21 873
9614.13 855
9615.06 857
9615.98 880
9616.91 889
9617.84 880
9618.76 842
9619.69 874
9620.61 921
9621.54 943
9622.47 894
9623.39 946
9624.32 949
9625.24 880
9626.17 899
9627.10 936
9628.02 959
9628.95 985
9629.88 970
9630.80 964
9631.73 993
9632.65 952
9633.58 1001
9634.51 1028
9635.43 1011
9636.36 1027
9637.29 1031
9638.22 1079
9639.14 1053
9640.07 1059
9641.00 1116
9641.92 1152
9642.85 1218
9643.78 1167
9644.70 1209
9645.63 1198
9646.56 1190
9647.49 1216
9648.41 1226
9649.34 1225
9650.27 1243
9651.20 1225
9652.12 1231
9653.05 1248
9653.98 1216
9654.91 1191
9655.83 1192
9656.76 1237
9657.69 1226
9658.62 1249
9659.55 1225
9660.47 1212
9661.40 1205
9662.33 1205
9663.26 1254
9664.19 1271
9665.11 1236
9666.04 1248
9666.97 1259
9667.90 1277
9668.83 1255
9669.75 1308
9670.68 1280
9671.61 1397
9672.54 1372
9673.47 1370
9674.40 1381
9675.33 1412
9676.25 1462
9677.18 1407
9678.11 1462
9679.04 1527
9679.97 1527
9680.90 1514
9681.83 1505
9682.76 1562
9683.69 1536
9684.61 1506
9685.54 1534
9686.47 1563
9687.40 1531
9688.33 1526
9689.26 1542
9690.19 1612
9691.12 1511
9692.05 1584
9692.98 1592
9693.91 1623
9694.84 1684
9695.77 1690
9696.70 1801
9697.63 1883
9698.56 1921
9699.49 1970
9700.42 1969
9701.35 1932
9702.28 1963
9703.21 1884
9704.14 1827
9705.07 1779
9706.00 1695
9706.93 1657
9707.86 1680
9708.79 1682
9709.72 1671
9710.65 1681
9711.58 1726
9712.51 1736
9713.44 1796
9714.37 1888
9715.30 1888
9716.23 1863
9717.16 1856
9718.09 1813
9719.02 1780
9719.95 1686
9720.88 1583
9721.81 1549
9722.75 1519
9723.68 1464
9724.61 1388
9725.54 1368
9726.47 1325
9727.40 1349
9728.33 1305
9729.26 1286
9730.19 1335
9731.13 1342
9732.06 1335
9732.99 1327
9733.92 1336
9734.85 1351
9735.78 1337
9736.71 1256
9737.65 1291
9738.58 1271
9739.51 1216
9740.44 1207
9741.37 1221
9742.30 1171
9743.24 1156
9744.17 1136
9745.10 1102
9746.03 1135
9746.96 1114
9747.90 1080
9748.83 1085
9749.76 1105
9750.69 1109
9751.63 1084
9752.56 1036
9753.49 1059
9754.42 1076
9755.36 1079
9756.29 1019
9757.22 1095
9758.15 1055
9759.09 1021
9760.02 1030
9760.95 1050
9761.88 1064
9762.82 1065
9763.75 1067
9764.68 1059
9765.62 1084
9766.55 1106
9767.48 1132
9768.41 1076
9769.35 1127
9770.28 1132
9771.21 1066
9772.15 1062
9773.08 1109
9774.01 1124
9774.95 1107
9775.88 1105
9776.81 1074
9777.75 1096
9778.68 1104
9779.62 1107
9780.55 1108
9781.48 1157
9782.42 1176
9783.35 1187
9784.28 1175
9785.22 1135
9786.15 1168
9787.09 1182
9788.02 1148
9788.95 1111
9789.89 1073
9790.82 1051
9791.76 1022
9792.69 1058
9793.63 1027
9794.56 1116
9795.49 1125
9796.43 1127
9797.36 1127
9798.30 1127
9799.23 1155
9800.17 1075
9801.10 1110
9802.04 1064
9802.97 1045
9803.91 1078
9804.84 1038
9805.78 955
9806.71 914
9807.65 925
9808.58 905
9809.52 870
9810.45 863
9811.39 910
9812.32 832
9813.26 801
9814.19 783
9815.13 805
9816.06 786
9817.00 737
9817.93 783
9818.87 799
9819.80 773
9820.74 804
9821.68 839
9822.61 758
9823.55 699
9824.48 717
9825.42 768
9826.35 768
9827.29 745
9828.23 777
9829.16 747
9830.10 729
9831.03 740
9831.97 762
9832.91 758
9833.84 771
9834.78 778
9835.72 739
9836.65 751
9837.59 749
9838.52 717
9839.46 747
9840.40 751
9841.33 755
9842.27 734
9843.21 743
9844.14 702
9845.08 723
9846.02 730
9846.95 725
9847.89 714
9848.83 727
9849.77 736
9850.70 732
9851.64 730
9852.58 723
9853.51 724
9854.45 704
9855.39 739
9856.33 721
9857.26 701
9858.20 695
9859.14 736
9860.08 738
9861.01 734
9861.95 721
9862.89 694
9863.83 725
9864.76 718
9865.70 646
9866.64 690
9867.58 714
9868.51 674
9869.45 679
9870.39 667
9871.33 675
9872.27 679
9873.20 689
9874.14 720
9875.08 666
9876.02 638
9876.96 675
9877.90 650
9878.83 648
9879.77 686
9880.71 659
9881.65 664
9882.59 679
9883.53 640
9884.47 662
9885.40 660
9886.34 665
9887.28 679
9888.22 694
9889.16 628
9890.10 635
9891.04 679
9891.98 677
9892.91 640
9893.85 669
9894.79 650
9895.73 634
9896.67 653
9897.61 615
9898.55 677
9899.49 648
9900.43 653
9901.37 649
9902.31 635
9903.25 648
9904.19 648
9905.13 671
9906.07 663
9907.01 659
9907.95 657
9908.89 661
9909.83 666
9910.77 688
9911.71 658
9912.65 673
9913.59 712
9914.53 691
9915.47 664
9916.41 667
9917.35 666
9918.29 668
9919.23 708
9920.17 738
9921.11 727
9922.05 739
9922.99 843
9923.93 877
9924.87 899
9925.81 903
9926.75 902
9927.69 913
9928.63 923
9929.57 887
9930.51 900
9931.45 830
9932.39 812
9933.34 779
9934.28 710
9935.22 730
9936.16 699
9937.10 685
9938.04 656
9938.98 627
9939.92 630
9940.87 627
9941.81 682
9942.75 613
9943.69 664
9944.63 710
9945.57 731
9946.51 740
9947.46 735
9948.40 783
9949.34 795
9950.28 812
9951.22 810
9952.16 830
9953.11 816
9954.05 789
9954.99 780
9955.93 759
9956.87 737
9957.82 751
9958.76 690
9959.70 653
9960.64 634
9961.59 662
9962.53 600
9963.47 618
9964.41 607
9965.35 579
9966.30 547
9967.24 555
9968.18 553
9969.13 563
9970.07 558
9971.01 549
9971.95 534
9972.90 526
9973.84 548
9974.78 533
9975.73 540
9976.67 477
9977.61 506
9978.55 523
9979.50 492
9980.44 504
9981.38 519
9982.33 519
9983.27 565
9984.21 576
9985.16 546
9986.10 571
9987.04 575
9987.99 564
9988.93 528
9989.88 547
9990.82 548
9991.76 536
9992.71 566
9993.65 549
9994.59 517
9995.54 532
9996.48 531
9997.43 536
9998.37 551
9999.31 518
10000.26 499
10001.20 509
10002.15 504
10003.09 499
10004.04 523
10004.98 482
10005.92 496
10006.87 510
10007.81 481
10008.76 473
10009.70 505
10010.65 480
10011.59 457
10012.54 464
10013.48 510
10014.43 515
10015.37 501
10016.32 505
10017.26 473
10018.21 465
10019.15 492
10020.10 487
10021.04 465
10021.99 487
10022.93 480
10023.88 510
10024.82 454
10025.77 444
10026.71 460
10027.66 468
10028.60 473
10029.55 472
10030.49 484
10031.44 479
10032.39 480
10033.33 491
10034.28 491
10035.22 470
10036.17 461
10037.11 490
10038.06 472
10039.01 495
10039.95 465
10040.90 468
10041.84 423
10042.79 437
10043.74 474
10044.68 475
10045.63 498
10046.58 481
10047.52 452
10048.47 423
10049.41 436
10050.36 460
10051.31 461
10052.25 463
10053.20 452
10054.15 450
10055.09 453
10056.04 447
10056.99 469
10057.93 464
10058.88 437
10059.83 461
10060.78 461
10061.72 428
10062.67 434
10063.62 442
10064.56 429
10065.51 423
10066.46 442
10067.41 434
10068.35 442
10069.30 454
10070.25 436
10071.20 411
10072.14 452
10073.09 448
10074.04 441
10074.99 431
10075.93 427
10076.88 430
10077.83 439
10078.78 463
10079.72 450
10080.67 436
10081.62 438
10082.57 452
10083.52 439
10084.46 399
10085.41 436
10086.36 435
10087.31 432
10088.26 422
10089.21 426
10090.15 430
10091.10 441
10092.05 442
10093.00 458
10093.95 454
10094.90 418
10095.85 426
10096.79 425
10097.74 447
10098.69 445
10099.64 434
10100.59 458
10101.54 465
10102.49 440
10103.44 432
10104.39 448
10105.33 437
10106.28 422
10107.23 424
10108.18 453
10109.13 439
10110.08 461
10111.03 452
10111.98 432
10112.93 441
10113.88 448
10114.83 457
10115.78 444
10116.73 476
10117.68 488
10118.63 452
10119.58 492
10120.53 472
10121.48 481
10122.43 470
10123.38 450
10124.33 467
10125.28 495
10126.23 445
10127.18 492
10128.13 481
10129.08 497
10130.03 492
10130.98 481
10131.93 508
10132.88 511
10133.83 510
10134.78 517
10135.73 493
10136.68 522
10137.63 515
10138.58 473
10139.53 531
10140.48 528
10141.43 530
10142.38 537
10143.33 515
10144.29 532
10145.24 529
10146.19 544
10147.14 603
10148.09 557
10149.04 592
10149.99 607
10150.94 601
10151.89 558
10152.85 596
10153.80 595
10154.75 617
10155.70 557
10156.65 577
10157.60 619
10158.55 602
10159.51 594
10160.46 617
10161.41 613
10162.36 640
10163.31 620
10164.26 655
10165.22 631
10166.17 665
10167.12 637
10168.07 645
10169.02 644
10169.98 701
10170.93 672
10171.88 697
10172.83 680
10173.79 683
10174.74 730
10175.69 765
10176.64 751
10177.60 738
10178.55 731
10179.50 780
10180.45 738
10181.41 746
10182.36 727
10183.31 696
10184.26 760
10185.22 715
10186.17 754
10187.12 769
10188.08 737
10189.03 765
10189.98 735
10190.93 735
10191.89 706
10192.84 758
10193.79 762
10194.75 695
10195.70 759
10196.65 773
10197.61 718
10198.56 729
10199.51 773
10200.47 808
10201.42 809
10202.38 815
10203.33 829
10204.28 858
10205.24 885
10206.19 947
10207.14 903
10208.10 941
10209.05 903
10210.01 921
10210.96 882
10211.91 884
10212.87 849
10213.82 829
10214.78 835
10215.73 784
10216.69 771
10217.64 733
10218.59 721
10219.55 707
10220.50 709
10221.46 756
10222.41 681
10223.37 660
10224.32 669
10225.28 687
10226.23 745
10227.19 714
10228.14 728
10229.10 726
10230.05 693
10231.01 763
10231.96 827
10232.92 807
10233.87 844
10234.83 891
10235.78 931
10236.74 941
10237.69 921
10238.65 903
10239.60 919
10240.56 865
10241.51 853
10242.47 828
10243.42 753
10244.38 753
10245.34 701
10246.29 720
10247.25 692
10248.20 638
10249.16 660
10250.11 655
10251.07 664
10252.03 656
10252.98 655
10253.94 648
10254.89 606
10255.85 615
10256.81 571
10257.76 570
10258.72 540
10259.68 606
10260.63 579
10261.59 552
10262.55 527
10263.50 546
10264.46 538
10265.41 586
10266.37 516
10267.33 563
10268.28 559
10269.24 584
10270.20 556
10271.16 574
10272.11 567
10273.07 561
10274.03 539
10274.98 544
10275.94 566
10276.90 549
10277.85 532
10278.81 481
10279.77 490
10280.73 512
10281.68 520
10282.64 551
10283.60 493
10284.56 507
10285.51 489
10286.47 522
10287.43 506
10288.39 491
10289.34 517
10290.30 450
10291.26 490
10292.22 523
10293.18 511
10294.13 464
10295.09 495
10296.05 505
10297.01 495
10297.97 475
10298.92 503
10299.88 456
10300.84 487
10301.80 465
10302.76 479
10303.72 473
10304.67 465
10305.63 491
10306.59 496
10307.55 466
10308.51 489
10309.47 464
10310.43 490
10311.38 472
10312.34 447
10313.30 482
10314.26 476
10315.22 483
10316.18 466
10317.14 480
10318.10 513
10319.06 475
10320.01 456
10320.97 463
10321.93 466
10322.89 437
10323.85 465
10324.81 451
10325.77 475
10326.73 467
10327.69 423
10328.65 434
10329.61 459
10330.57 456
10331.53 438
10332.49 461
10333.45 432
10334.41 452
10335.37 420
10336.33 460
10337.29 438
10338.25 440
10339.21 446
10340.17 424
10341.13 397
10342.09 390
10343.05 413
10344.01 405
10344.97 387
10345.93 392
10346.89 457
10347.85 434
10348.81 384
10349.77 407
10350.73 397
10351.69 427
10352.65 428
10353.61 453
10354.57 412
10355.53 406
10356.49 407
10357.46 384
10358.42 384
10359.38 373
10360.34 360
10361.30 365
10362.26 370
10363.22 373
10364.18 362
10365.14 395
10366.11 395
10367.07 392
10368.03 380
10368.99 363
10369.95 389
10370.91 399
10371.87 377
10372.84 371
10373.80 383
10374.76 366
10375.72 362
10376.68 348
10377.64 364
10378.61 376
10379.57 387
10380.53 365
10381.49 366
10382.45 378
10383.42 389
10384.38 354
10385.34 382
10386.30 354
10387.27 395
10388.23 388
10389.19 358
10390.15 346
10391.11 379
10392.08 380
10393.04 364
10394.00 369
10394.96 355
10395.93 351
10396.89 365
10397.85 357
10398.82 375
10399.78 375
10400.74 404
10401.70 405
10402.67 386
10403.63 371
10404.59 352
10405.56 381
10406.52 396
10407.48 378
10408.45 377
10409.41 355
10410.37 414
10411.34 380
10412.30 389
10413.26 386
10414.23 384
10415.19 386
10416.15 390
10417.12 373
10418.08 395
10419.04 391
10420.01 379
10420.97 383
10421.94 381
10422.90 376
10423.86 394
10424.83 365
10425.79 398
10426.76 369
10427.72 370
10428.68 356
10429.65 365
10430.61 337
10431.58 368
10432.54 346
10433.51 318
10434.47 336
10435.44 350
10436.40 365
10437.36 334
10438.33 313
10439.29 354
10440.26 335
10441.22 354
10442.19 324
10443.15 356
10444.12 325
10445.08 356
10446.05 327
10447.01 343
10447.98 350
10448.94 356
10449.91 333
10450.87 335
10451.84 340
10452.80 310
10453.77 338
10454.73 314
10455.70 338
10456.67 337
10457.63 330
10458.60 337
10459.56 356
10460.53 351
10461.49 358
10462.46 341
10463.43 327
10464.39 340
10465.36 364
10466.32 349
10467.29 331
10468.25 325
10469.22 339
10470.19 332
10471.15 350
10472.12 337
10473.09 339
10474.05 327
10475.02 328
10475.98 360
10476.95 354
10477.92 356
10478.88 368
10479.85 367
10480.82 342
10481.78 360
10482.75 369
10483.72 387
10484.68 365
10485.65 333
10486.62 310
10487.58 352
10488.55 322
10489.52 327
10490.49 358
10491.45 338
10492.42 333
10493.39 358
10494.35 332
10495.32 349
10496.29 314
10497.26 332
10498.22 322
10499.19 337
10500.16 336
10501.13 332
10502.09 316
10503.06 327
10504.03 331
10505.00 343
10505.96 324
10506.93 340
10507.90 328
10508.87 323
10509.84 367
10510.80 324
10511.77 304
10512.74 330
10513.71 327
10514.68 336
10515.64 332
10516.61 349
10517.58 345
10518.55 354
10519.52 341
10520.49 349
10521.45 320
10522.42 340
10523.39 364
10524.36 340
10525.33 336
10526.30 330
10527.27 320
10528.23 331
10529.20 308
10530.17 339
10531.14 332
10532.11 322
10533.08 355
10534.05 353
10535.02 328
10535.99 340
10536.96 342
10537.93 334
10538.89 380
10539.86 353
10540.83 354
10541.80 342
10542.77 336
10543.74 344
10544.71 371
10545.68 343
10546.65 334
10547.62 322
10548.59 347
10549.56 356
10550.53 332
10551.50 353
10552.47 329
10553.44 342
10554.41 356
10555.38 349
10556.35 342
10557.32 365
10558.29 393
10559.26 371
10560.23 360
10561.20 371
10562.17 379
10563.14 356
10564.11 372
10565.08 372
10566.05 375
10567.02 418
10567.99 373
10568.96 339
10569.93 358
10570.91 381
10571.88 393
10572.85 373
10573.82 349
10574.79 327
10575.76 353
10576.73 383
10577.70 365
10578.67 335
10579.64 334
10580.62 375
10581.59 362
10582.56 365
10583.53 357
10584.50 371
10585.47 355
10586.44 340
10587.42 341
10588.39 372
10589.36 380
10590.33 376
10591.30 378
10592.27 381
10593.25 377
10594.22 376
10595.19 393
10596.16 390
10597.13 401
10598.10 388
10599.08 378
10600.05 386
10601.02 377
10601.99 399
10602.97 420
10603.94 382
10604.91 433
10605.88 416
10606.85 466
10607.83 446
10608.80 434
10609.77 461
10610.74 473
10611.72 457
10612.69 451
10613.66 449
10614.64 457
10615.61 475
10616.58 442
10617.55 410
10618.53 414
10619.50 414
10620.47 405
10621.45 426
10622.42 373
10623.39 404
10624.37 412
10625.34 388
10626.31 391
10627.29 412
10628.26 398
10629.23 402
10630.21 383
10631.18 398
10632.15 408
10633.13 413
10634.10 410
10635.07 396
10636.05 411
10637.02 468
10638.00 460
10638.97 459
10639.94 472
10640.92 493
10641.89 479
10642.87 450
10643.84 440
10644.81 414
10645.79 433
10646.76 419
10647.74 413
10648.71 403
10649.68 376
10650.66 410
10651.63 394
10652.61 377
10653.58 374
10654.56 347
10655.53 373
10656.51 359
10657.48 375
10658.46 350
10659.43 339
10660.41 364
10661.38 353
10662.36 351
10663.33 341
10664.31 335
10665.28 353
10666.26 359
10667.23 334
10668.21 320
10669.18 345
10670.16 348
10671.13 358
10672.11 344
10673.08 361
10674.06 344
10675.03 351
10676.01 375
10676.99 373
10677.96 405
10678.94 389
10679.91 396
10680.89 344
10681.86 390
10682.84 361
10683.82 367
10684.79 356
10685.77 335
10686.74 389
10687.72 371
10688.70 366
10689.67 381
10690.65 345
10691.63 334
10692.60 336
10693.58 353
10694.55 330
10695.53 350
10696.51 327
10697.48 332
10698.46 351
10699.44 327
10700.41 332
10701.39 349
10702.37 352
10703.34 366
10704.32 358
10705.30 350
10706.27 341
10707.25 381
10708.23 355
10709.21 370
10710.18 354
10711.16 336
10712.14 342
10713.11 351
10714.09 348
10715.07 351
10716.05 386
10717.02 362
10718.00 344
10718.98 326
10719.96 344
10720.93 337
10721.91 376
10722.89 340
10723.87 334
10724.85 325
10725.82 347
10726.80 353
10727.78 350
10728.76 335
10729.74 367
10730.71 344
10731.69 331
10732.67 346
10733.65 350
10734.63 344
10735.60 330
10736.58 357
10737.56 355
10738.54 338
10739.52 348
10740.50 371
10741.48 354
10742.45 361
10743.43 357
10744.41 382
10745.39 402
10746.37 348
10747.35 363
10748.33 399
10749.31 381
10750.28 382
10751.26 355
10752.24 387
10753.22 395
10754.20 377
10755.18 398
10756.16 371
10757.14 373
10758.12 388
10759.10 378
10760.08 379
10761.06 381
10762.04 386
10763.01 397
10763.99 414
10764.97 402
10765.95 354
10766.93 363
10767.91 386
10768.89 413
10769.87 392
10770.85 408
10771.83 420
10772.81 402
10773.79 401
10774.77 396
10775.75 415
10776.73 422
10777.71 438
10778.69 438
10779.67 415
10780.65 397
10781.63 429
10782.62 416
10783.60 453
10784.58 428
10785.56 418
10786.54 424
10787.52 408
10788.50 418
10789.48 430
10790.46 405
10791.44 417
10792.42 415
10793.40 429
10794.38 388
10795.37 403
10796.35 387
10797.33 387
10798.31 370
10799.29 389
10800.27 395
10801.25 375
10802.23 361
10803.21 397
10804.20 401
10805.18 382
10806.16 416
10807.14 416
10808.12 407
10809.10 372
10810.09 385
10811.07 397
10812.05 396
10813.03 391
10814.01 400
10815.00 425
10815.98 379
10816.96 361
10817.94 405
10818.92 446
10819.91 419
10820.89 423
10821.87 398
10822.85 422
10823.83 390
10824.82 411
10825.80 405
10826.78 396
10827.76 418
10828.75 409
10829.73 471
10830.71 427
10831.69 422
10832.68 401
10833.66 424
10834.64 411
10835.63 429
10836.61 427
10837.59 419
10838.57 433
10839.56 426
10840.54 430
10841.52 423
10842.51 422
10843.49 458
10844.47 450
10845.46 399
10846.44 422
10847.42 429
10848.41 430
10849.39 424
10850.37 433
10851.36 461
10852.34 425
10853.32 424
10854.31 465
10855.29 475
10856.28 471
10857.26 467
10858.24 458
10859.23 439
10860.21 467
10861.20 466
10862.18 484
10863.16 500
10864.15 454
10865.13 504
10866.12 524
10867.10 521
10868.08 509
10869.07 495
10870.05 479
10871.04 483
10872.02 467
10873.01 480
10873.99 512
10874.98 507
10875.96 504
10876.95 522
10877.93 523
10878.92 491
10879.90 500
10880.89 550
10881.87 549
10882.86 495
10883.84 534
10884.83 486
10885.81 543
10886.80 498
10887.78 555
10888.77 541
10889.75 519
10890.74 543
10891.72 573
10892.71 553
10893.69 567
10894.68 557
10895.66 541
10896.65 542
10897.64 557
10898.62 593
10899.61 601
10900.59 608
10901.58 606
10902.56 602
10903.55 589
10904.54 590
10905.52 626
10906.51 630
10907.49 620
10908.48 581
10909.47 619
10910.45 629
10911.44 647
10912.43 624
10913.41 681
10914.40 651
10915.39 689
10916.37 668
10917.36 716
10918.35 698
10919.33 726
10920.32 728
10921.31 711
10922.29 665
10923.28 664
10924.27 730
10925.25 725
10926.24 730
10927.23 706
10928.21 749
10929.20 758
10930.19 792
10931.18 748
10932.16 759
10933.15 786
10934.14 767
10935.12 770
10936.11 749
10937.10 750
10938.09 824
10939.07 858
10940.06 878
10941.05 857
10942.04 858
10943.02 877
10944.01 849
10945.00 853
10945.99 920
10946.98 944
10947.96 919
10948.95 929
10949.94 1002
10950.93 1066
10951.92 1077
10952.90 1095
10953.89 1224
10954.88 1214
10955.87 1260
10956.86 1320
10957.85 1376
10958.83 1309
10959.82 1320
10960.81 1365
10961.80 1317
10962.79 1287
10963.78 1280
10964.77 1269
10965.75 1199
10966.74 1147
10967.73 1125
10968.72 1093
10969.71 1083
10970.70 1029
10971.69 993
10972.68 1040
10973.67 1017
10974.66 973
10975.64 958
10976.63 1010
10977.62 955
10978.61 981
10979.60 1033
10980.59 1053
10981.58 1004
10982.57 1040
10983.56 1041
10984.55 1005
10985.54 1018
10986.53 1090
10987.52 1169
10988.51 1122
10989.50 1111
10990.49 1145
10991.48 1268
10992.47 1266
10993.46 1386
10994.45 1475
10995.44 1580
10996.43 1656
10997.42 1696
10998.41 1784
10999.40 1875
11000.39 1920
11001.38 1888
11002.37 1880
11003.36 1839
11004.35 1726
11005.34 1652
11006.33 1615
11007.32 1449
11008.31 1370
11009.30 1278
11010.30 1210
11011.29 1125
11012.28 1082
11013.27 1073
11014.26 961
11015.25 939
11016.24 896
11017.23 856
11018.22 835
11019.21 810
11020.21 836
11021.20 806
11022.19 763
11023.18 733
11024.17 787
11025.16 819
11026.15 762
11027.14 734
11028.14 751
11029.13 732
11030.12 743
11031.11 790
11032.10 815
11033.09 771
11034.09 774
11035.08 796
11036.07 790
11037.06 777
11038.05 756
11039.05 778
11040.04 786
11041.03 730
11042.02 751
11043.02 716
11044.01 724
11045.00 725
11045.99 737
11046.98 733
11047.98 703
11048.97 705
11049.96 717
11050.95 695
11051.95 665
11052.94 681
11053.93 701
11054.93 681
11055.92 685
11056.91 675
11057.90 695
11058.90 660
11059.89 679
11060.88 656
11061.88 701
11062.87 673
11063.86 685
11064.86 690
11065.85 713
11066.84 703
11067.84 729
11068.83 728
11069.82 708
11070.82 681
11071.81 721
11072.80 712
11073.80 674
11074.79 684
11075.78 754
11076.78 697
11077.77 708
11078.77 711
11079.76 712
11080.75 730
11081.75 652
11082.74 670
11083.74 672
11084.73 680
11085.72 650
11086.72 648
11087.71 667
11088.71 603
11089.70 592
11090.70 639
11091.69 652
11092.68 616
11093.68 594
11094.67 630
11095.67 599
11096.66 610
11097.66 604
11098.65 630
11099.65 623
11100.64 613
11101.64 638
11102.63 640
11103.63 618
11104.62 632
11105.62 626
11106.61 628
11107.61 631
11108.60 628
11109.60 643
11110.59 660
11111.59 599
11112.58 620
11113.58 628
11114.57 620
11115.57 591
11116.56 574
11117.56 580
11118.56 586
11119.55 580
11120.55 569
11121.54 571
11122.54 595
11123.54 592
11124.53 616
11125.53 637
11126.52 605
11127.52 594
11128.51 626
11129.51 614
11130.51 622
11131.50 655
11132.50 610
11133.50 574
11134.49 575
11135.49 592
11136.49 577
11137.48 570
11138.48 576
11139.47 611
11140.47 613
11141.47 557
11142.46 606
11143.46 593
11144.46 624
11145.46 588
11146.45 591
11147.45 591
11148.45 583
11149.44 562
11150.44 529
11151.44 583
11152.43 599
11153.43 564
11154.43 594
11155.43 584
11156.42 591
11157.42 575
11158.42 594
11159.42 603
11160.41 561
11161.41 584
11162.41 557
11163.41 556
11164.40 546
11165.40 551
11166.40 511
11167.40 547
11168.39 570
11169.39 579
11170.39 567
11171.39 568
11172.39 632
11173.38 591
11174.38 571
11175.38 536
11176.38 571
11177.38 567
11178.38 603
11179.37 605
11180.37 558
11181.37 579
11182.37 565
11183.37 605
11184.37 595
11185.37 554
11186.36 551
11187.36 604
11188.36 565
11189.36 578
11190.36 581
11191.36 579
11192.36 577
11193.36 584
11194.36 586
11195.35 597
11196.35 599
11197.35 618
11198.35 554
11199.35 577
11200.35 590
11201.35 598
11202.35 613
11203.35 618
11204.35 632
11205.35 626
11206.35 663
11207.35 618
11208.35 668
11209.35 661
11210.35 656
11211.35 635
11212.35 618
11213.35 627
11214.35 634
11215.34 623
11216.35 602
11217.35 606
11218.35 595
11219.35 620
11220.35 609
11221.35 621
11222.35 571
11223.35 576
11224.35 576
11225.35 571
11226.35 564
11227.35 593
11228.35 585
11229.35 585
11230.35 594
11231.35 592
11232.35 623
11233.35 580
11234.35 571
11235.35 599
11236.35 611
11237.36 577
11238.36 545
11239.36 580
11240.36 610
11241.36 604
11242.36 593
11243.36 596
11244.36 602
11245.36 606
11246.37 622
11247.37 641
11248.37 644
11249.37 644
11250.37 623
11251.37 654
11252.38 609
11253.38 621
11254.38 654
11255.38 660
11256.38 645
11257.38 614
11258.39 620
11259.39 629
11260.39 658
11261.39 669
11262.39 659
11263.40 636
11264.40 646
11265.40 677
11266.40 694
11267.40 683
11268.41 687
11269.41 699
11270.41 720
11271.41 697
11272.42 701
11273.42 694
11274.42 738
11275.42 764
11276.43 762
11277.43 769
11278.43 750
11279.44 752
11280.44 687
11281.44 715
11282.44 716
11283.45 678
11284.45 675
11285.45 707
11286.46 672
11287.46 630
11288.46 647
11289.47 611
11290.47 575
11291.47 578
11292.48 601
11293.48 610
11294.48 561
11295.49 518
11296.49 587
11297.49 572
11298.50 560
11299.50 578
11300.51 578
11301.51 582
11302.51 575
11303.52 564
11304.52 588
11305.53 575
11306.53 538
11307.53 534
11308.54 579
11309.54 591
11310.55 592
11311.55 590
11312.55 615
11313.56 625
11314.56 613
11315.57 652
11316.57 645
11317.58 633
11318.58 617
11319.59 644
11320.59 633
11321.59 604
11322.60 606
11323.60 661
11324.61 596
11325.61 572
11326.62 586
11327.62 570
11328.63 573
11329.63 570
11330.64 593
11331.64 557
11332.65 540
11333.65 568
11334.66 579
11335.67 569
11336.67 577
11337.68 594
11338.68 612
11339.69 571
11340.69 587
11341.70 616
11342.70 599
11343.71 609
11344.72 571
11345.72 598
11346.73 569
11347.73 540
11348.74 585
11349.74 560
11350.75 504
11351.76 525
11352.76 544
11353.77 534
11354.78 540
11355.78 525
11356.79 530
11357.79 542
11358.80 487
11359.81 524
11360.81 566
11361.82 541
11362.83 525
11363.83 513
11364.84 493
11365.85 516
11366.85 508
11367.86 495
11368.87 524
11369.87 518
11370.88 494
11371.89 522
11372.89 497
11373.90 501
11374.91 483
11375.92 489
11376.92 487
11377.93 446
11378.94 501
11379.94 491
11380.95 481
11381.96 444
11382.97 485
11383.97 510
11384.98 461
11385.99 461
11387.00 457
11388.00 457
11389.01 471
11390.02 472
11391.03 455
11392.04 455
11393.04 466
11394.05 494
11395.06 478
11396.07 470
11397.08 468
11398.08 484
11399.09 473
11400.10 468
11401.11 465
11402.12 455
11403.12 494
11404.13 460
11405.14 478
11406.15 485
11407.16 462
11408.17 472
11409.18 460
11410.18 473
11411.19 481
11412.20 461
11413.21 476
11414.22 440
11415.23 439
11416.24 483
11417.25 519
11418.25 482
11419.26 482
11420.27 498
11421.28 481
11422.29 428
11423.30 453
11424.31 481
11425.32 461
11426.33 446
11427.34 469
11428.35 478
11429.36 466
11430.37 458
11431.38 448
11432.39 484
11433.39 469
11434.40 449
11435.41 477
11436.42 474
11437.43 471
11438.44 466
11439.45 458
11440.46 455
11441.47 440
11442.48 426
11443.49 430
11444.50 457
11445.51 432
11446.52 451
11447.53 476
11448.55 447
11449.56 459
11450.57 435
11451.58 449
11452.59 427
11453.60 472
11454.61 462
11455.62 441
11456.63 469
11457.64 453
11458.65 469
11459.66 451
11460.67 453
11461.68 433
11462.69 465
11463.71 458
11464.72 407
11465.73 442
11466.74 442
11467.75 412
11468.76 433
11469.77 403
11470.78 414
11471.80 437
11472.81 453
11473.82 441
11474.83 405
11475.84 400
11476.85 433
11477.86 447
11478.88 444
11479.89 420
11480.90 458
11481.91 417
11482.92 412
11483.93 432
11484.95 426
11485.96 434
11486.97 445
11487.98 440
11489.00 436
11490.01 457
11491.02 456
11492.03 467
11493.04 455
11494.06 430
11495.07 456
11496.08 459
11497.09 431
11498.11 439
11499.12 467
11500.13 469
11501.14 470
11502.16 446
11503.17 496
11504.18 517
11505.20 478
11506.21 452
11507.22 502
11508.23 504
11509.25 474
11510.26 503
11511.27 535
11512.29 531
11513.30 491
11514.31 549
11515.33 525
11516.34 547
11517.35 574
11518.37 566
11519.38 565
11520.39 600
11521.41 551
11522.42 614
11523.43 642
11524.45 589
11525.46 623
11526.47 658
11527.49 650
11528.50 641
11529.52 660
11530.53 720
11531.54 746
11532.56 771
11533.57 818
11534.59 870
11535.60 934
11536.62 961
11537.63 1018
11538.64 1002
11539.66 996
11540.67 1027
11541.69 1069
11542.70 1030
11543.72 953
11544.73 919
11545.75 873
11546.76 839
11547.77 787
11548.79 755
11549.80 702
11550.82 685
11551.83 668
11552.85 632
11553.86 592
11554.88 570
11555.89 554
11556.91 552
11557.92 512
11558.94 515
11559.95 512
11560.97 520
11561.99 500
11563.00 499
11564.02 522
11565.03 516
11566.05 515
11567.06 488
11568.08 492
11569.09 530
11570.11 503
11571.13 515
11572.14 547
11573.16 485
11574.17 517
11575.19 522
11576.20 513
11577.22 508
11578.24 502
11579.25 523
11580.27 498
11581.29 469
11582.30 512
11583.32 522
11584.33 506
11585.35 481
11586.37 469
11587.38 504
11588.40 531
11589.42 512
11590.43 536
11591.45 521
11592.47 495
11593.48 504
11594.50 553
11595.52 565
11596.53 573
11597.55 628
11598.57 591
11599.58 611
11600.60 594
11601.62 603
11602.64 604
11603.65 591
11604.67 564
11605.69 611
11606.70 552
11607.72 555
11608.74 554
11609.76 532
11610.77 549
11611.79 499
11612.81 514
11613.83 482
11614.84 489
11615.86 524
11616.88 502
11617.90 484
11618.92 490
11619.93 463
11620.95 507
11621.97 464
11622.99 451
11624.01 464
11625.02 451
11626.04 496
11627.06 461
11628.08 459
11629.10 434
11630.11 443
11631.13 441
11632.15 422
11633.17 436
11634.19 398
11635.21 389
11636.23 414
11637.24 411
11638.26 423
11639.28 408
11640.30 423
11641.32 435
11642.34 428
11643.36 412
11644.38 407
11645.39 425
11646.41 404
11647.43 433
11648.45 398
11649.47 397
11650.49 407
11651.51 419
11652.53 424
11653.55 432
11654.57 399
11655.59 388
11656.61 375
11657.63 390
11658.65 425
11659.67 407
11660.69 402
11661.70 392
11662.72 373
11663.74 414
11664.76 421
11665.78 393
11666.80 404
11667.82 383
11668.84 372
11669.86 376
11670.88 374
11671.90 363
11672.92 380
11673.95 392
11674.97 370
11675.99 362
11677.01 377
11678.03 382
11679.05 385
11680.07 387
11681.09 408
11682.11 388
11683.13 385
11684.15 404
11685.17 367
11686.19 399
11687.21 390
11688.23 402
11689.25 373
11690.28 377
11691.30 378
11692.32 398
11693.34 413
11694.36 428
11695.38 386
11696.40 356
11697.42 404
11698.44 368
11699.47 375
11700.49 394
11701.51 375
11702.53 365
11703.55 385
11704.57 376
11705.60 362
11706.62 363
11707.64 355
11708.66 368
11709.68 357
11710.70 356
11711.73 392
11712.75 380
11713.77 392
11714.79 394
11715.81 360
11716.84 381
11717.86 362
11718.88 370
11719.90 373
11720.92 369
11721.95 365
11722.97 395
11723.99 358
11725.01 363
11726.04 370
11727.06 377
11728.08 379
11729.11 358
11730.13 372
11731.15 340
11732.17 346
11733.20 365
11734.22 383
11735.24 369
11736.26 340
11737.29 375
11738.31 365
11739.33 362
11740.36 379
11741.38 400
11742.40 372
11743.43 381
11744.45 370
11745.47 378
11746.50 416
11747.52 382
11748.54 378
11749.57 385
11750.59 381
11751.62 373
11752.64 387
11753.66 377
11754.69 362
11755.71 360
11756.73 363
11757.76 378
11758.78 388
11759.81 381
11760.83 395
11761.85 395
11762.88 421
11763.90 394
11764.93 374
11765.95 431
11766.98 416
11768.00 415
11769.02 414
11770.05 395
11771.07 394
11772.10 416
11773.12 425
11774.15 419
11775.17 406
11776.20 424
11777.22 428
11778.25 414
11779.27 401
11780.30 407
11781.32 437
11782.35 422
11783.37 431
11784.40 459
11785.42 396
11786.45 421
11787.47 440
11788.50 446
11789.52 429
11790.55 424
11791.57 446
11792.60 432
11793.62 446
11794.65 434
11795.67 428
11796.70 421
11797.73 423
11798.75 439
11799.78 453
11800.80 436
11801.83 423
11802.85 442
11803.88 438
11804.91 449
11805.93 455
11806.96 451
11807.98 463
11809.01 453
11810.04 434
11811.06 442
11812.09 452
11813.12 463
11814.14 460
11815.17 479
11816.19 469
11817.22 473
11818.25 448
11819.27 469
11820.30 460
11821.33 490
11822.35 508
11823.38 474
11824.41 471
11825.44 463
11826.46 485
11827.49 507
11828.52 515
11829.54 541
11830.57 503
11831.60 533
11832.62 512
11833.65 534
11834.68 521
11835.71 535
11836.73 520
11837.76 534
11838.79 489
11839.82 524
11840.84 506
11841.87 526
11842.90 528
11843.93 579
11844.95 557
11845.98 561
11847.01 560
11848.04 596
11849.07 548
11850.09 607
11851.12 592
11852.15 583
11853.18 576
11854.21 589
11855.23 615
11856.26 560
11857.29 577
11858.32 577
11859.35 605
11860.38 600
11861.40 623
11862.43 648
11863.46 669
11864.49 635
11865.52 656
11866.55 656
11867.58 639
11868.60 622
11869.63 661
11870.66 680
11871.69 679
11872.72 679
11873.75 685
11874.78 686
11875.81 691
11876.84 700
11877.86 700
11878.89 716
11879.92 749
11880.95 793
11881.98 789
11883.01 773
11884.04 784
11885.07 794
11886.10 786
11887.13 781
11888.16 813
11889.19 853
11890.22 884
11891.25 883
11892.28 854
11893.31 906
11894.34 964
11895.37 980
11896.40 992
11897.43 1026
11898.46 1107
11899.49 1111
11900.52 1180
11901.55 1218
11902.58 1216
11903.61 1241
11904.64 1247
11905.67 1268
11906.70 1285
11907.73 1257
11908.76 1216
11909.79 1166
11910.82 1107
11911.85 1097
11912.88 1078
11913.91 1062
11914.94 1056
11915.97 1020
11917.01 960
11918.04 979
11919.07 974
11920.10 998
11921.13 987
11922.16 955
11923.19 1012
11924.22 1026
11925.25 1072
11926.28 1051
11927.32 1063
11928.35 1118
11929.38 1177
11930.41 1152
11931.44 1186
11932.47 1192
11933.50 1168
11934.54 1155
11935.57 1166
11936.60 1116
11937.63 1092
11938.66 1026
11939.70 983
11940.73 1000
11941.76 936
11942.79 934
11943.82 886
11944.85 867
11945.89 847
11946.92 802
11947.95 801
11948.98 767
11950.02 779
11951.05 765
11952.08 751
11953.11 712
11954.15 703
11955.18 708
11956.21 722
11957.24 731
11958.28 718
11959.31 749
11960.34 741
11961.37 763
11962.41 712
11963.44 743
11964.47 731
11965.51 752
11966.54 797
11967.57 752
11968.60 740
11969.64 759
11970.67 782
11971.70 788
11972.74 778
11973.77 776
11974.80 770
11975.84 779
11976.87 772
11977.90 761
11978.94 754
11979.97 756
11981.00 774
11982.04 764
11983.07 745
11984.11 763
11985.14 787
11986.17 802
11987.21 777
11988.24 791
11989.28 764
11990.31 786
11991.34 806
11992.38 814
11993.41 770
11994.45 779
11995.48 804
11996.51 862
11997.55 808
11998.58 826
11999.62 813
12000.65 813
12001.69 827
12002.72 796
12003.76 836
12004.79 848
12005.82 818
12006.86 852
12007.89 892
12008.93 897
12009.96 903
12011.00 923
12012.03 944
12013.07 946
12014.10 949
12015.14 974
12016.17 956
12017.21 957
12018.24 992
12019.28 1010
12020.32 956
12021.35 967
12022.39 987
12023.42 1000
12024.46 978
12025.49 968
12026.53 980
12027.56 954
12028.60 992
12029.64 1005
12030.67 959
12031.71 961
12032.74 979
12033.78 964
12034.81 972
12035.85 972
12036.89 1020
12037.92 981
12038.96 920
12039.99 951
12041.03 971
12042.07 926
12043.10 921
12044.14 940
12045.18 954
12046.21 951
12047.25 928
12048.29 952
12049.32 932
12050.36 1012
12051.40 1002
12052.43 1004
12053.47 1014
12054.51 1026
12055.54 1043
12056.58 1032
12057.62 1039
12058.65 990
12059.69 987
12060.73 1024
12061.76 1027
12062.80 1012
12063.84 990
12064.88 933
12065.91 947
12066.95 928
12067.99 879
12069.03 875
12070.06 894
12071.10 869
12072.14 853
12073.18 834
12074.21 865
12075.25 828
12076.29 836
12077.33 821
12078.36 795
12079.40 817
12080.44 810
12081.48 832
12082.52 810
12083.55 845
12084.59 827
12085.63 825
12086.67 829
12087.71 881
12088.74 871
12089.78 851
12090.82 856
12091.86 886
12092.90 920
12093.94 887
12094.98 836
12096.01 898
12097.05 972
12098.09 924
12099.13 957
12100.17 956
12101.21 943
12102.25 968
12103.28 1011
12104.32 1020
12105.36 988
12106.40 974
12107.44 930
12108.48 928
12109.52 938
12110.56 901
12111.60 852
12112.64 829
12113.68 776
12114.72 801
12115.76 765
12116.79 766
12117.83 749
12118.87 723
12119.91 708
12120.95 703
12121.99 655
12123.03 670
12124.07 680
12125.11 657
12126.15 636
12127.19 655
12128.23 629
12129.27 648
12130.31 635
12131.35 613
12132.39 635
12133.43 616
12134.47 646
12135.51 619
12136.55 629
12137.59 594
12138.63 621
12139.67 634
12140.71 616
12141.76 582
12142.80 568
12143.84 615
12144.88 619
12145.92 600
12146.96 574
12148.00 588
12149.04 593
12150.08 601
12151.12 575
12152.16 577
12153.20 568
12154.25 584
12155.29 565
12156.33 544
12157.37 556
12158.41 544
12159.45 555
12160.49 545
12161.53 554
12162.58 561
12163.62 556
12164.66 557
12165.70 564
12166.74 562
12167.78 544
12168.82 544
12169.87 552
12170.91 572
12171.95 535
12172.99 511
12174.03 523
12175.08 531
12176.12 543
12177.16 541
12178.20 473
12179.24 535
12180.29 525
12181.33 501
12182.37 475
12183.41 478
12184.46 494
12185.50 499
12186.54 513
12187.58 527
12188.63 546
12189.67 518
12190.71 483
12191.75 506
12192.80 490
12193.84 503
12194.88 500
12195.92 505
12196.97 497
12198.01 504
12199.05 498
12200.10 494
12201.14 528
12202.18 488
12203.23 465
12204.27 498
12205.31 498
12206.36 475
12207.40 474
12208.44 473
12209.49 513
12210.53 528
12211.57 506
12212.62 510
12213.66 441
12214.70 487
12215.75 474
12216.79 503
12217.84 496
12218.88 459
12219.92 450
12220.97 461
12222.01 448
12223.06 451
12224.10 458
12225.14 460
12226.19 449
12227.23 434
12228.28 429
12229.32 464
12230.36 468
12231.41 443
12232.45 456
12233.50 453
12234.54 443
12235.59 452
12236.63 430
12237.68 441
12238.72 456
12239.77 447
12240.81 469
12241.86 439
12242.90 416
12243.94 446
12244.99 433
12246.03 444
12247.08 421
12248.13 446
12249.17 413
12250.22 406
12251.26 398
12252.31 390
12253.35 428
12254.40 421
12255.44 434
12256.49 420
12257.53 387
12258.58 397
12259.62 407
12260.67 413
12261.72 398
12262.76 374
12263.81 364
12264.85 361
12265.90 392
12266.94 412
12267.99 402
12269.04 374
12270.08 383
12271.13 360
12272.17 360
12273.22 388
12274.27 391
12275.31 381
12276.36 374
12277.41 371
12278.45 367
12279.50 371
12280.55 388
12281.59 388
12282.64 363
12283.69 363
12284.73 369
12285.78 382
12286.83 386
12287.87 361
12288.92 374
12289.97 369
12291.01 378
12292.06 408
12293.11 404
12294.15 383
12295.20 374
12296.25 357
12297.30 385
12298.34 386
12299.39 393
12300.44 370
12301.48 367
12302.53 381
12303.58 368
12304.63 382
12305.67 381
12306.72 376
12307.77 374
12308.82 395
12309.87 354
12310.91 390
12311.96 373
12313.01 378
12314.06 370
12315.10 381
12316.15 352
12317.20 356
12318.25 350
12319.30 349
12320.34 333
12321.39 346
12322.44 325
12323.49 381
12324.54 356
12325.59 349
12326.63 341
12327.68 383
12328.73 358
12329.78 340
12330.83 343
12331.88 351
12332.93 365
12333.98 362
12335.02 323
12336.07 344
12337.12 360
12338.17 337
12339.22 340
12340.27 348
12341.32 368
12342.37 347
12343.42 352
12344.47 336
12345.51 336
12346.56 349
12347.61 337
12348.66 342
12349.71 351
12350.76 348
12351.81 348
12352.86 343
12353.91 340
12354.96 350
12356.01 352
12357.06 337
12358.11 359
12359.16 336
12360.21 343
12361.26 344
12362.31 330
12363.36 351
12364.41 362
12365.46 386
12366.51 370
12367.56 342
12368.61 353
12369.66 353
12370.71 353
12371.76 351
12372.81 344
12373.86 340
12374.91 333
12375.96 364
12377.01 363
12378.06 372
12379.11 365
12380.17 387
12381.22 401
12382.27 362
12383.32 371
12384.37 356
12385.42 360
12386.47 363
12387.52 367
12388.57 352
12389.62 372
12390.67 349
12391.73 352
12392.78 340
12393.83 359
12394.88 369
12395.93 379
12396.98 361
12398.03 345
12399.09 349
12400.14 362
12401.19 359
12402.24 344
12403.29 365
12404.34 358
12405.40 370
12406.45 382
12407.50 352
12408.55 347
12409.60 365
12410.66 366
12411.71 360
12412.76 387
12413.81 376
12414.86 370
12415.92 391
12416.97 376
12418.02 385
12419.07 378
12420.13 385
12421.18 348
12422.23 374
12423.28 389
12424.34 381
12425.39 380
12426.44 404
12427.49 379
12428.55 411
12429.60 418
12430.65 395
12431.71 393
12432.76 387
12433.81 399
12434.86 384
12435.92 408
12436.97 397
12438.02 387
12439.08 396
12440.13 397
12441.18 388
12442.24 399
12443.29 396
12444.34 419
12445.40 409
12446.45 405
12447.50 422
12448.56 409
12449.61 414
12450.67 406
12451.72 420
12452.77 415
12453.83 428
12454.88 413
12455.94 478
12456.99 467
12458.04 469
12459.10 433
12460.15 476
12461.21 495
12462.26 494
12463.31 499
12464.37 521
12465.42 541
12466.48 554
12467.53 567
12468.59 597
12469.64 619
12470.70 630
12471.75 662
12472.80 714
12473.86 748
12474.91 759
12475.97 810
12477.02 806
12478.08 794
12479.13 799
12480.19 832
12481.24 805
12482.30 770
12483.35 720
12484.41 717
12485.46 675
12486.52 644
12487.57 650
12488.63 639
12489.69 607
12490.74 555
12491.80 543
12492.85 546
12493.91 528
12494.96 542
12496.02 487
12497.07 525
12498.13 493
12499.19 459
12500.24 477
12501.30 500
12502.35 465
12503.41 459
12504.47 487
12505.52 478
12506.58 479
12507.63 457
12508.69 468
12509.75 464
12510.80 506
12511.86 472
12512.91 500
12513.97 499
12515.03 477
12516.08 529
12517.14 501
12518.20 482
12519.25 533
12520.31 498
12521.37 481
12522.42 471
12523.48 454
12524.54 473
12525.59 481
12526.65 462
12527.71 461
12528.77 476
12529.82 469
12530.88 484
12531.94 488
12532.99 512
12534.05 466
12535.11 490
12536.17 513
12537.22 493
12538.28 491
12539.34 531
12540.40 514
12541.45 498
12542.51 511
12543.57 513
12544.63 499
12545.68 520
12546.74 532
12547.80 543
12548.86 537
12549.92 534
12550.97 564
12552.03 585
12553.09 573
12554.15 582
12555.21 616
12556.26 619
12557.32 589
12558.38 586
12559.44 596
12560.50 605
12561.56 552
12562.61 567
12563.67 558
12564.73 595
12565.79 554
12566.85 568
12567.91 552
12568.97 528
12570.02 526
12571.08 509
12572.14 524
12573.20 502
12574.26 468
12575.32 505
12576.38 520
12577.44 493
12578.50 464
12579.56 505
12580.61 482
12581.67 511
12582.73 529
12583.79 497
12584.85 491
12585.91 489
12586.97 540
12588.03 511
12589.09 490
12590.15 508
12591.21 515
12592.27 492
12593.33 517
12594.39 537
12595.45 514
12596.51 529
12597.57 489
12598.63 533
12599.69 537
12600.75 500
12601.81 504
12602.87 519
12603.93 533
12604.99 493
12606.05 484
12607.11 514
12608.17 519
12609.23 547
12610.29 562
12611.35 579
12612.41 575
12613.47 548
12614.53 569
12615.59 562
12616.66 586
12617.72 589
12618.78 607
12619.84 643
12620.90 616
12621.96 643
12623.02 671
12624.08 651
12625.14 636
12626.20 631
12627.26 650
12628.33 643
12629.39 648
12630.45 636
12631.51 638
12632.57 635
12633.63 626
12634.69 641
12635.76 656
12636.82 623
12637.88 593
12638.94 588
12640.00 575
12641.06 587
12642.13 588
12643.19 533
12644.25 558
12645.31 540
12646.37 537
12647.44 522
12648.50 546
12649.56 554
12650.62 587
12651.68 553
12652.75 542
12653.81 520
12654.87 549
12655.93 525
12657.00 539
12658.06 540
12659.12 524
12660.18 552
12661.25 537
12662.31 542
12663.37 519
12664.43 553
12665.50 515
12666.56 549
12667.62 573
12668.69 548
12669.75 567
12670.81 553
12671.88 515
12672.94 568
12674.00 561
12675.06 592
12676.13 565
12677.19 551
12678.25 568
12679.32 579
12680.38 587
12681.44 613
12682.51 572
12683.57 597
12684.64 595
12685.70 589
12686.76 567
12687.83 566
12688.89 609
12689.95 628
12691.02 618
12692.08 601
12693.15 641
12694.21 600
12695.27 606
12696.34 648
12697.40 642
12698.47 649
12699.53 646
12700.59 620
12701.66 685
12702.72 654
12703.79 672
12704.85 684
12705.92 693
12706.98 685
12708.05 686
12709.11 679
12710.18 710
12711.24 746
12712.30 728
12713.37 736
12714.43 728
12715.50 754
12716.56 761
12717.63 724
12718.69 690
12719.76 707
12720.82 723
12721.89 747
12722.95 758
12724.02 759
12725.09 793
12726.15 781
12727.22 801
12728.28 817
12729.35 831
12730.41 850
12731.48 850
12732.54 844
12733.61 896
12734.68 845
12735.74 888
12736.81 906
12737.87 839
12738.94 814
12740.00 793
12741.07 803
12742.14 772
12743.20 754
12744.27 746
12745.33 762
12746.40 717
12747.47 713
12748.53 706
12749.60 686
12750.67 679
12751.73 647
12752.80 675
12753.87 614
12754.93 630
12756.00 613
12757.07 632
12758.13 604
12759.20 610
12760.27 601
12761.33 622
12762.40 624
12763.47 608
12764.53 571
12765.60 597
12766.67 584
12767.73 639
12768.80 584
12769.87 583
12770.94 595
12772.00 592
12773.07 565
12774.14 572
12775.21 527
12776.27 541
12777.34 551
12778.41 571
12779.48 567
12780.54 553
12781.61 547
12782.68 556
12783.75 527
12784.81 485
12785.88 514
12786.95 541
12788.02 573
12789.09 523
12790.15 508
12791.22 536
12792.29 549
12793.36 539
12794.43 513
12795.49 505
12796.56 522
12797.63 555
12798.70 527
12799.77 516
12800.84 486
12801.90 526
12802.97 541
12804.04 549
12805.11 540
12806.18 543
12807.25 557
12808.32 573
12809.39 563
12810.45 555
12811.52 546
12812.59 589
12813.66 566
12814.73 524
12815.80 592
12816.87 571
12817.94 596
12819.01 612
12820.08 601
12821.15 582
12822.21 599
12823.28 616
12824.35 562
12825.42 568
12826.49 586
12827.56 590
12828.63 565
12829.70 582
12830.77 557
12831.84 573
12832.91 584
12833.98 577
12835.05 534
12836.12 530
12837.19 501
12838.26 523
12839.33 508
12840.40 477
12841.47 488
12842.54 502
12843.61 520
12844.68 487
12845.75 502
12846.82 453
12847.89 465
12848.96 465
12850.03 455
12851.10 457
12852.18 461
12853.25 433
12854.32 433
12855.39 432
12856.46 430
12857.53 452
12858.60 452
12859.67 438
12860.74 416
12861.81 392
12862.88 410
12863.96 429
12865.03 426
12866.10 412
12867.17 386
12868.24 416
12869.31 426
12870.38 391
12871.45 381
12872.53 383
12873.60 407
12874.67 413
12875.74 369
12876.81 412
12877.88 388
12878.96 379
12880.03 415
12881.10 382
12882.17 370
12883.24 380
12884.31 380
12885.39 411
12886.46 388
12887.53 349
12888.60 386
12889.68 399
12890.75 403
12891.82 369
12892.89 338
12893.96 357
12895.04 362
12896.11 396
12897.18 342
12898.25 355
12899.33 359
12900.40 361
12901.47 378
12902.54 361
12903.62 340
12904.69 373
12905.76 347
12906.84 372
12907.91 351
12908.98 354
12910.06 349
12911.13 325
12912.20 307
12913.27 320
12914.35 334
12915.42 359
12916.49 358
12917.57 316
12918.64 347
12919.71 339
12920.79 356
12921.86 354
12922.94 329
12924.01 342
12925.08 350
12926.16 371
12927.23 310
12928.30 307
12929.38 335
12930.45 332
12931.53 313
12932.60 334
12933.67 328
12934.75 332
12935.82 318
12936.90 328
12937.97 317
12939.04 331
12940.12 321
12941.19 314
12942.27 333
12943.34 321
12944.42 315
12945.49 318
12946.56 312
12947.64 337
12948.71 328
12949.79 330
12950.86 323
12951.94 303
12953.01 310
12954.09 321
12955.16 322
12956.24 327
12957.31 315
12958.39 299
12959.46 301
12960.54 307
12961.61 307
12962.69 327
12963.76 324
12964.84 297
12965.91 290
12966.99 318
12968.07 304
12969.14 321
12970.22 314
12971.29 323
12972.37 314
12973.44 298
12974.52 295
12975.59 289
12976.67 303
12977.75 311
12978.82 289
12979.90 298
12980.97 306
12982.05 310
12983.13 314
12984.20 299
12985.28 296
12986.35 314
12987.43 306
12988.51 296
12989.58 327
12990.66 281
12991.74 286
12992.81 304
12993.89 295
12994.97 313
12996.04 301
12997.12 312
12998.20 300
12999.27 304
13000.35 304
13001.43 308
13002.50 313
13003.58 305
13004.66 303
13005.73 291
13006.81 320
13007.89 304
13008.97 297
13010.04 299
13011.12 294
13012.20 307
13013.27 297
13014.35 328
13015.43 316
13016.51 301
13017.58 280
13018.66 298
13019.74 292
13020.82 304
13021.89 315
13022.97 302
13024.05 302
13025.13 309
13026.21 285
13027.28 288
13028.36 308
13029.44 305
13030.52 290
13031.60 306
13032.67 287
13033.75 323
13034.83 325
13035.91 313
13036.99 327
13038.07 339
13039.14 315
13040.22 291
13041.30 320
13042.38 318
13043.46 317
13044.54 314
13045.62 320
13046.69 331
13047.77 357
13048.85 312
13049.93 335
13051.01 304
13052.09 338
13053.17 311
13054.25 318
13055.33 301
13056.40 352
13057.48 329
13058.56 302
13059.64 316
13060.72 329
13061.80 319
13062.88 336
13063.96 321
13065.04 295
13066.12 310
13067.20 313
13068.28 300
13069.36 321
13070.44 317
13071.52 322
13072.60 310
13073.68 301
13074.76 310
13075.84 302
13076.92 295
13078.00 292
13079.08 303
13080.16 316
13081.24 320
13082.32 315
13083.40 308
13084.48 304
13085.56 309
13086.64 315
13087.72 299
13088.80 315
13089.88 330
13090.96 332
13092.04 305
13093.12 317
13094.20 311
13095.28 314
13096.36 335
13097.44 314
13098.52 294
13099.61 298
13100.69 330
13101.77 294
13102.85 312
13103.93 302
13105.01 315
13106.09 332
13107.17 319
13108.25 319
13109.34 322
13110.42 338
13111.50 321
13112.58 339
13113.66 343
13114.74 318
13115.82 343
13116.91 330
13117.99 353
13119.07 332
13120.15 342
13121.23 349
13122.31 321
13123.40 329
13124.48 347
13125.56 361
13126.64 353
13127.72 316
13128.81 332
13129.89 316
13130.97 318
13132.05 329
13133.14 343
13134.22 339
13135.30 346
13136.38 361
13137.47 341
13138.55 342
13139.63 353
13140.71 320
13141.80 320
13142.88 352
13143.96 358
13145.04 345
13146.13 318
13147.21 318
13148.29 345
13149.38 330
13150.46 343
13151.54 316
13152.62 330
13153.71 356
13154.79 358
13155.87 323
13156.96 319
13158.04 315
13159.12 316
13160.21 339
13161.29 331
13162.37 329
13163.46 330
13164.54 329
13165.62 334
13166.71 322
13167.79 318
13168.88 335
13169.96 316
13171.04 335
13172.13 314
13173.21 356
13174.30 357
13175.38 334
13176.46 356
13177.55 331
13178.63 355
13179.72 382
13180.80 345
13181.88 349
13182.97 337
13184.05 301
13185.14 349
13186.22 348
13187.31 350
13188.39 351
13189.48 345
13190.56 365
13191.65 328
13192.73 354
13193.81 349
13194.90 339
13195.98 331
13197.07 339
13198.15 350
13199.24 335
13200.32 371
13201.41 381
13202.49 348
13203.58 367
13204.67 367
13205.75 361
13206.84 366
13207.92 359
13209.01 342
13210.09 366
13211.18 346
13212.26 343
13213.35 366
13214.43 368
13215.52 370
13216.61 333
13217.69 346
13218.78 385
13219.86 355
13220.95 360
13222.04 367
13223.12 373
13224.21 362
13225.29 389
13226.38 384
13227.47 380
13228.55 379
13229.64 399
13230.72 415
13231.81 344
13232.90 354
13233.98 384
13235.07 415
13236.16 398
13237.24 388
13238.33 392
13239.42 375
13240.50 371
13241.59 393
13242.68 419
13243.76 407
13244.85 401
13245.94 400
13247.02 388
13248.11 378
13249.20 405
13250.29 418
13251.37 410
13252.46 419
13253.55 402
13254.63 430
13255.72 412
13256.81 410
13257.90 396
13258.98 415
13260.07 429
13261.16 440
13262.25 420
13263.33 439
13264.42 438
13265.51 477
13266.60 483
13267.69 458
13268.77 450
13269.86 465
13270.95 482
13272.04 450
13273.13 451
13274.21 460
13275.30 498
13276.39 464
13277.48 493
13278.57 484
13279.65 490
13280.74 470
13281.83 502
13282.92 529
13284.01 497
13285.10 488
13286.19 511
13287.27 529
13288.36 509
13289.45 502
13290.54 496
13291.63 509
13292.72 517
13293.81 533
13294.90 543
13295.98 553
13297.07 531
13298.16 553
13299.25 557
13300.34 548
13301.43 553
13302.52 568
13303.61 599
13304.70 588
13305.79 588
13306.88 582
13307.97 604
13309.06 577
13310.15 589
13311.24 596
13312.32 581
13313.41 610
13314.50 609
13315.59 590
13316.68 618
13317.77 601
13318.86 609
13319.95 641
13321.04 633
13322.13 629
13323.22 647
13324.31 649
13325.40 647
13326.49 621
13327.58 650
13328.68 648
13329.77 675
13330.86 650
13331.95 656
13333.04 675
13334.13 681
13335.22 679
13336.31 696
13337.40 670
13338.49 699
13339.58 692
13340.67 696
13341.76 692
13342.85 676
13343.94 663
13345.04 734
13346.13 706
13347.22 719
13348.31 706
13349.40 705
13350.49 692
13351.58 697
13352.67 755
13353.77 724
13354.86 751
13355.95 781
13357.04 785
13358.13 728
13359.22 773
13360.31 786
13361.41 789
13362.50 743
13363.59 777
13364.68 855
13365.77 839
13366.87 832
13367.96 819
13369.05 843
13370.14 836
13371.23 839
13372.33 835
13373.42 802
13374.51 779
13375.60 782
13376.69 782
13377.79 729
13378.88 738
13379.97 694
13381.06 713
13382.16 722
13383.25 678
13384.34 677
13385.43 667
13386.53 624
13387.62 621
13388.71 611
13389.81 603
13390.90 596
13391.99 570
13393.08 591
13394.18 631
13395.27 610
13396.36 602
13397.46 603
13398.55 608
13399.64 632
13400.74 569
13401.83 586
13402.92 582
13404.02 559
13405.11 576
13406.20 592
13407.30 563
13408.39 580
13409.48 558
13410.58 541
13411.67 551
13412.77 542
13413.86 582
13414.95 571
13416.05 581
13417.14 590
13418.23 602
13419.33 566
13420.42 581
13421.52 585
13422.61 585
13423.71 542
13424.80 591
13425.89 585
13426.99 576
13428.08 566
13429.18 581
13430.27 573
13431.37 585
13432.46 612
13433.56 602
13434.65 609
13435.74 617
13436.84 586
13437.93 592
13439.03 640
13440.12 593
13441.22 601
13442.31 653
13443.41 648
13444.50 630
13445.60 645
13446.69 649
13447.79 663
13448.88 640
13449.98 643
13451.08 641
13452.17 636
13453.27 654
13454.36 655
13455.46 654
13456.55 673
13457.65 681
13458.74 703
13459.84 682
13460.94 668
13462.03 693
13463.13 711
13464.22 711
13465.32 679
13466.41 684
13467.51 716
13468.61 717
13469.70 695
13470.80 693
13471.90 687
13472.99 746
13474.09 742
13475.18 722
13476.28 704
13477.38 731
13478.47 788
13479.57 780
13480.67 714
13481.76 751
13482.86 790
13483.96 821
13485.05 778
13486.15 787
13487.25 783
13488.34 782
13489.44 789
13490.54 827
13491.63 827
13492.73 804
13493.83 816
13494.93 826
13496.02 876
13497.12 843
13498.22 902
13499.31 913
13500.41 888
13501.51 861
13502.61 854
13503.70 935
13504.80 938
13505.90 958
13507.00 914
13508.09 889
13509.19 887
13510.29 872
13511.39 866
13512.49 882
13513.58 871
13514.68 850
13515.78 792
13516.88 785
13517.98 785
13519.07 789
13520.17 800
13521.27 763
13522.37 782
13523.47 754
13524.57 758
13525.66 756
13526.76 744
13527.86 747
13528.96 684
13530.06 663
13531.16 682
13532.25 665
13533.35 650
13534.45 669
13535.55 648
13536.65 675
13537.75 669
13538.85 659
13539.95 646
13541.05 640
13542.14 599
13543.24 608
13544.34 597
13545.44 630
13546.54 613
13547.64 610
13548.74 631
13549.84 621
13550.94 599
13552.04 588
13553.14 585
13554.24 538
13555.34 570
13556.44 569
13557.54 562
13558.64 589
13559.74 545
13560.84 530
13561.94 573
13563.04 523
13564.13 544
13565.23 558
13566.34 559
13567.44 570
13568.54 550
13569.64 580
13570.74 569
13571.84 554
13572.94 551
13574.04 559
13575.14 559
13576.24 552
13577.34 566
13578.44 560
13579.54 564
13580.64 573
13581.74 577
13582.84 552
13583.94 591
13585.04 567
13586.14 593
13587.24 568
13588.35 558
13589.45 543
13590.55 560
13591.65 531
13592.75 553
13593.85 593
13594.95 537
13596.05 560
13597.15 567
13598.26 566
13599.36 547
13600.46 573
13601.56 563
13602.66 600
13603.76 598
13604.86 626
13605.97 567
13607.07 556
13608.17 558
13609.27 546
13610.37 553
13611.47 560
13612.58 583
13613.68 591
13614.78 582
13615.88 560
13616.98 569
13618.09 566
13619.19 540
13620.29 577
13621.39 557
13622.50 591
13623.60 587
13624.70 587
13625.80 616
13626.91 611
13628.01 587
13629.11 560
13630.21 579
13631.32 575
13632.42 552
13633.52 602
13634.62 597
13635.73 604
13636.83 609
13637.93 618
13639.04 610
13640.14 589
13641.24 607
13642.35 612
13643.45 602
13644.55 583
13645.65 612
13646.76 600
13647.86 578
13648.96 580
13650.07 597
13651.17 586
13652.28 588
13653.38 567
13654.48 580
13655.59 580
13656.69 559
13657.79 543
13658.90 551
13660.00 577
13661.11 573
13662.21 608
13663.31 613
13664.42 583
13665.52 561
13666.63 555
13667.73 584
13668.83 562
13669.94 574
13671.04 559
13672.15 555
13673.25 533
13674.36 536
13675.46 589
13676.56 569
13677.67 569
13678.77 569
13679.88 579
13680.98 588
13682.09 585
13683.19 601
13684.30 602
13685.40 596
13686.51 547
13687.61 543
13688.72 538
13689.82 535
13690.93 590
13692.03 563
13693.14 595
13694.24 583
13695.35 590
13696.45 602
13697.56 621
13698.66 603
13699.77 606
13700.87 580
13701.98 557
13703.09 587
13704.19 650
13705.30 608
13706.40 624
13707.51 621
13708.61 634
13709.72 650
13710.83 660
13711.93 655
13713.04 669
13714.14 674
13715.25 637
13716.36 633
13717.46 666
13718.57 704
13719.67 683
13720.78 695
13721.89 739
13722.99 711
13724.10 710
13725.21 704
13726.31 729
13727.42 746
13728.53 754
13729.63 727
13730.74 772
13731.85 773
13732.95 739
13734.06 786
13735.17 773
13736.27 803
13737.38 798
13738.49 775
13739.59 772
13740.70 814
13741.81 819
13742.92 822
13744.02 865
13745.13 872
13746.24 929
13747.35 878
13748.45 898
13749.56 936
13750.67 903
13751.78 964
13752.88 990
13753.99 1024
13755.10 1023
13756.21 1094
13757.31 1094
13758.42 1128
13759.53 1136
13760.64 1174
13761.75 1173
13762.85 1241
13763.96 1242
13765.07 1231
13766.18 1286
13767.29 1302
13768.39 1253
13769.50 1291
13770.61 1288
13771.72 1276
13772.83 1319
13773.94 1294
13775.04 1257
13776.15 1240
13777.26 1266
13778.37 1202
13779.48 1130
13780.59 1124
13781.70 1097
13782.80 1091
13783.91 1025
13785.02 1014
13786.13 967
13787.24 987
13788.35 941
13789.46 912
13790.57 838
13791.68 835
13792.79 824
13793.90 818
13795.00 787
13796.11 812
13797.22 798
13798.33 767
13799.44 735
13800.55 752
13801.66 713
13802.77 714
13803.88 743
13804.99 752
13806.10 720
13807.21 697
13808.32 700
13809.43 719
13810.54 693
13811.65 697
13812.76 738
13813.87 693
13814.98 712
13816.09 664
13817.20 660
13818.31 628
13819.42 670
13820.53 655
13821.64 622
13822.75 676
13823.86 643
13824.97 666
13826.08 650
13827.19 645
13828.30 637
13829.41 612
13830.53 664
13831.64 631
13832.75 651
13833.86 616
13834.97 646
13836.08 631
13837.19 651
13838.30 672
13839.41 657
13840.52 647
13841.64 652
13842.75 666
13843.86 677
13844.97 681
13846.08 651
13847.19 655
13848.30 657
13849.41 670
13850.53 646
13851.64 662
13852.75 672
13853.86 668
13854.97 639
13856.08 659
13857.20 644
13858.31 677
13859.42 663
13860.53 658
13861.64 633
13862.76 667
13863.87 694
13864.98 697
13866.09 699
13867.20 714
13868.32 707
13869.43 667
13870.54 712
13871.65 685
13872.77 685
13873.88 673
13874.99 695
13876.10 707
13877.22 706
13878.33 678
13879.44 723
13880.55 744
13881.67 726
13882.78 726
13883.89 745
13885.01 783
13886.12 773
13887.23 797
13888.34 818
13889.46 808
13890.57 805
13891.68 853
13892.80 851
13893.91 872
13895.02 879
13896.14 900
13897.25 874
13898.36 834
13899.48 868
13900.59 863
13901.70 818
13902.82 811
13903.93 835
13905.05 776
13906.16 789
13907.27 778
13908.39 758
13909.50 696
13910.61 686
13911.73 682
13912.84 703
13913.96 668
13915.07 662
13916.19 667
13917.30 679
13918.41 679
13919.53 647
13920.64 649
13921.76 628
13922.87 636
13923.99 672
13925.10 612
13926.21 598
13927.33 643
13928.44 639
13929.56 661
13930.67 674
13931.79 657
13932.90 672
13934.02 675
13935.13 662
13936.25 645
13937.36 638
13938.48 635
13939.59 650
13940.71 633
13941.82 620
13942.94 609
13944.05 591
13945.17 614
13946.28 634
13947.40 582
13948.52 564
13949.63 595
13950.75 609
13951.86 594
13952.98 598
13954.09 604
13955.21 577
13956.32 605
13957.44 569
13958.56 586
13959.67 582
13960.79 551
13961.90 570
13963.02 558
13964.14 573
13965.25 554
13966.37 554
13967.48 609
13968.60 592
13969.72 603
13970.83 602
13971.95 602
13973.07 616
13974.18 631
13975.30 628
13976.42 602
13977.53 630
13978.65 602
13979.77 615
13980.88 586
13982.00 619
13983.12 619
13984.23 604
13985.35 608
13986.47 612
13987.58 583
13988.70 578
13989.82 616
13990.94 589
13992.05 571
13993.17 589
13994.29 623
13995.40 601
13996.52 616
13997.64 578
13998.76 597
13999.87 631
14000.99 636
14002.11 611
14003.23 623
14004.35 633
14005.46 618
14006.58 635
14007.70 622
14008.82 653
14009.93 645
14011.05 641
14012.17 619
14013.29 645
14014.41 629
14015.52 644
14016.64 603
14017.76 623
14018.88 632
14020.00 638
14021.12 639
14022.23 638
14023.35 637
14024.47 614
14025.59 637
14026.71 662
14027.83 634
14028.95 604
14030.06 630
14031.18 668
14032.30 682
14033.42 698
14034.54 649
14035.66 671
14036.78 650
14037.90 681
14039.02 675
14040.14 666
14041.25 671
14042.37 682
14043.49 650
14044.61 682
14045.73 680
14046.85 699
14047.97 662
14049.09 662
14050.21 685
14051.33 736
14052.45 707
14053.57 758
14054.69 753
14055.81 727
14056.93 749
14058.05 771
14059.17 710
14060.29 718
14061.41 772
14062.53 771
14063.65 816
14064.77 810
14065.89 779
14067.01 830
14068.13 832
14069.25 834
14070.37 838
14071.49 858
14072.61 848
14073.73 894
14074.85 893
14075.97 867
14077.09 895
14078.21 868
14079.33 893
14080.45 879
14081.57 849
14082.69 895
14083.82 910
14084.94 885
14086.06 858
14087.18 901
14088.30 889
14089.42 869
14090.54 891
14091.66 893
14092.78 923
14093.91 924
14095.03 930
14096.15 911
14097.27 860
14098.39 873
14099.51 918
14100.63 917
14101.76 890
14102.88 921
14104.00 882
14105.12 855
14106.24 841
14107.36 857
14108.49 842
14109.61 845
14110.73 811
14111.85 797
14112.97 778
14114.10 744
14115.22 764
14116.34 758
14117.46 683
14118.58 754
14119.71 723
14120.83 712
14121.95 701
14123.07 683
14124.20 706
14125.32 689
14126.44 687
14127.56 674
14128.69 713
14129.81 678
14130.93 682
14132.06 651
14133.18 652
14134.30 668
14135.42 648
14136.55 665
14137.67 656
14138.79 657
14139.92 660
14141.04 644
14142.16 620
14143.29 665
14144.41 668
14145.53 635
14146.66 618
14147.78 639
14148.90 625
14150.03 620
14151.15 635
14152.27 639
14153.40 635
14154.52 625
14155.64 627
14156.77 636
14157.89 607
14159.02 617
14160.14 608
14161.26 618
14162.39 600
14163.51 593
14164.64 598
14165.76 574
14166.88 600
14168.01 608
14169.13 632
14170.26 613
14171.38 582
14172.51 608
14173.63 589
14174.75 579
14175.88 565
14177.00 551
14178.13 570
14179.25 605
14180.38 631
14181.50 605
14182.63 567
14183.75 568
14184.88 545
14186.00 552
14187.13 587
14188.25 550
14189.38 542
14190.50 561
14191.63 535
14192.75 528
14193.88 544
14195.00 550
14196.13 558
14197.25 553
14198.38 574
14199.50 534
14200.63 544
14201.76 539
14202.88 557
14204.01 571
14205.13 526
14206.26 532
14207.38 524
14208.51 536
14209.64 534
14210.76 523
14211.89 522
14213.01 529
14214.14 516
14215.27 513
14216.39 517
14217.52 511
14218.64 527
14219.77 524
14220.90 503
14222.02 508
14223.15 502
14224.28 518
14225.40 502
14226.53 500
14227.66 501
14228.78 484
14229.91 490
14231.04 508
14232.16 503
14233.29 472
14234.42 475
14235.54 468
14236.67 488
14237.80 489
14238.92 501
14240.05 491
14241.18 509
14242.31 513
14243.43 492
14244.56 489
14245.69 477
14246.82 503
14247.94 467
14249.07 481
14250.20 461
14251.33 483
14252.45 473
14253.58 483
14254.71 477
14255.84 496
14256.96 456
14258.09 473
14259.22 450
14260.35 443
14261.47 463
14262.60 462
14263.73 442
14264.86 450
14265.99 441
14267.12 454
14268.24 444
14269.37 428
14270.50 436
14271.63 449
14272.76 443
14273.89 433
14275.01 439
14276.14 450
14277.27 419
14278.40 402
14279.53 421
14280.66 417
14281.79 407
14282.91 412
14284.04 419
14285.17 419
14286.30 399
14287.43 404
14288.56 406
14289.69 398
14290.82 406
14291.95 426
14293.08 429
14294.20 412
14295.33 420
14296.46 398
14297.59 377
14298.72 412
14299.85 417
14300.98 413
14302.11 380
14303.24 405
14304.37 416
14305.50 398
14306.63 398
14307.76 393
14308.89 379
14310.02 384
14311.15 401
14312.28 406
14313.41 386
14314.54 363
14315.67 382
14316.80 371
14317.93 364
14319.06 374
14320.19 356
14321.32 353
14322.45 371
14323.58 393
14324.71 374
14325.84 405
14326.97 400
14328.10 358
14329.23 395
14330.36 392
14331.49 383
14332.62 362
14333.76 359
14334.89 402
14336.02 362
14337.15 363
14338.28 373
14339.41 371
14340.54 367
14341.67 364
14342.80 361
14343.93 379
14345.07 383
14346.20 334
14347.33 367
14348.46 366
14349.59 382
14350.72 361
14351.85 391
14352.99 350
14354.12 361
14355.25 386
14356.38 356
14357.51 376
14358.64 354
14359.78 369
14360.91 348
14362.04 345
14363.17 353
14364.30 375
14365.44 342
14366.57 379
14367.70 356
14368.83 356
14369.96 377
14371.10 394
14372.23 379
14373.36 364
14374.49 351
14375.63 380
14376.76 360
14377.89 359
14379.02 359
14380.16 371
14381.29 371
14382.42 368
14383.55 383
14384.69 368
14385.82 376
14386.95 347
14388.09 347
14389.22 360
14390.35 364
14391.49 361
14392.62 358
14393.75 386
14394.89 376
14396.02 355
14397.15 386
14398.28 360
14399.42 350
14400.55 378
14401.69 386
14402.82 384
14403.95 380
14405.09 370
14406.22 386
14407.35 364
14408.49 357
14409.62 398
14410.75 391
14411.89 392
14413.02 422
14414.16 407
14415.29 388
14416.42 387
14417.56 376
14418.69 377
14419.83 416
14420.96 393
14422.10 402
14423.23 403
14424.36 417
14425.50 400
14426.63 372
14427.77 387
14428.90 410
14430.04 394
14431.17 428
14432.31 400
14433.44 416
14434.58 417
14435.71 408
14436.85 436
14437.98 418
14439.12 397
14440.25 378
14441.39 387
14442.52 436
14443.66 429
14444.79 410
14445.93 401
14447.06 410
14448.20 435
14449.33 428
14450.47 421
14451.60 422
14452.74 395
14453.87 415
14455.01 377
14456.14 427
14457.28 395
14458.42 422
14459.55 401
14460.69 431
14461.82 416
14462.96 379
14464.10 412
14465.23 392
14466.37 406
14467.50 403
14468.64 400
14469.78 408
14470.91 408
14472.05 403
14473.18 427
14474.32 417
14475.46 405
14476.59 394
14477.73 409
14478.87 393
14480.00 388
14481.14 409
14482.28 432
14483.41 397
14484.55 393
14485.69 400
14486.82 414
14487.96 419
14489.10 390
14490.23 393
14491.37 396
14492.51 398
14493.65 389
14494.78 414
14495.92 381
14497.06 402
14498.19 405
14499.33 399
14500.47 387
14501.61 374
14502.74 394
14503.88 428
14505.02 396
14506.16 406
14507.29 427
14508.43 389
14509.57 387
14510.71 402
14511.85 399
14512.98 386
14514.12 412
14515.26 401
14516.40 405
14517.54 373
14518.67 387
14519.81 358
14520.95 375
14522.09 376
14523.23 396
14524.36 402
14525.50 378
14526.64 369
14527.78 365
14528.92 395
14530.06 361
14531.19 348
14532.33 365
14533.47 387
14534.61 372
14535.75 398
14536.89 356
14538.03 348
14539.17 371
14540.31 399
14541.44 410
14542.58 372
14543.72 352
14544.86 370
14546.00 405
14547.14 353
14548.28 397
14549.42 394
14550.56 385
14551.70 395
14552.84 372
14553.98 416
14555.12 410
14556.25 407
14557.39 420
14558.53 380
14559.67 376
14560.81 407
14561.95 367
14563.09 389
14564.23 391
14565.37 375
14566.51 403
14567.65 395
14568.79 402
14569.93 406
14571.07 447
14572.21 441
14573.35 438
14574.49 414
14575.63 412
14576.77 410
14577.92 404
14579.06 396
14580.20 425
14581.34 429
14582.48 430
14583.62 440
14584.76 455
14585.90 433
14587.04 449
14588.18 451
14589.32 441
14590.46 475
14591.60 470
14592.74 476
14593.89 487
14595.03 476
14596.17 484
14597.31 497
14598.45 468
14599.59 465
14600.73 473
14601.87 478
14603.02 499
14604.16 502
14605.30 510
14606.44 487
14607.58 511
14608.72 520
14609.86 506
14611.01 503
14612.15 518
14613.29 513
14614.43 536
14615.57 537
14616.72 526
14617.86 557
14619.00 579
14620.14 565
14621.28 562
14622.43 545
14623.57 576
14624.71 599
14625.85 645
14627.00 667
14628.14 652
14629.28 670
14630.42 677
14631.56 667
14632.71 663
14633.85 646
14634.99 677
14636.14 680
14637.28 657
14638.42 684
14639.56 661
14640.71 633
14641.85 646
14642.99 646
14644.14 633
14645.28 617
14646.42 596
14647.56 579
14648.71 587
14649.85 541
14650.99 525
14652.14 524
14653.28 504
14654.42 468
14655.57 486
14656.71 494
14657.85 474
14659.00 462
14660.14 453
14661.29 415
14662.43 436
14663.57 415
14664.72 419
14665.86 412
14667.00 407
14668.15 396
14669.29 429
14670.44 412
14671.58 379
14672.73 407
14673.87 394
14675.01 379
14676.16 397
14677.30 387
14678.45 366
14679.59 368
14680.74 351
14681.88 378
14683.02 380
14684.17 364
14685.31 342
14686.46 374
14687.60 380
14688.75 334
14689.89 372
14691.04 332
14692.18 346
14693.33 342
14694.47 373
14695.62 333
14696.76 297
14697.91 320
14699.05 354
14700.20 343
14701.34 350
14702.49 340
14703.63 329
14704.78 339
14705.92 320
14707.07 319
14708.22 324
14709.36 336
14710.51 315
14711.65 337
14712.80 330
14713.94 351
14715.09 328
14716.23 324
14717.38 350
14718.53 334
14719.67 350
14720.82 307
14721.96 326
14723.11 325
14724.26 328
14725.40 326
14726.55 320
14727.70 310
14728.84 299
14729.99 329
14731.13 345
14732.28 333
14733.43 300
14734.57 298
14735.72 323
14736.87 322
14738.01 304
14739.16 310
14740.31 341
14741.45 326
14742.60 311
14743.75 331
14744.89 311
14746.04 315
14747.19 327
14748.34 310
14749.48 308
14750.63 301
14751.78 271
14752.92 310
14754.07 319
14755.22 302
14756.37 284
14757.51 294
14758.66 310
14759.81 306
14760.96 298
14762.10 279
14763.25 290
14764.40 290
14765.55 285
14766.70 295
14767.84 279
14768.99 272
14770.14 285
14771.29 298
14772.43 293
14773.58 249
14774.73 299
14775.88 272
14777.03 289
14778.18 311
14779.32 265
14780.47 283
14781.62 294
14782.77 267
14783.92 280
14785.07 296
14786.21 275
14787.36 259
14788.51 292
14789.66 271
14790.81 257
14791.96 272
14793.11 284
14794.26 263
14795.40 268
14796.55 259
14797.70 269
14798.85 269
14800.00 264
14801.15 266
14802.30 274
14803.45 279
14804.60 277
14805.75 274
14806.90 260
14808.05 263
14809.19 273
14810.34 251
14811.49 247
14812.64 273
14813.79 238
14814.94 251
14816.09 248
14817.24 242
14818.39 244
14819.54 246
14820.69 260
14821.84 248
14822.99 249
14824.14 253
14825.29 231
14826.44 252
14827.59 228
14828.74 239
14829.89 233
14831.04 234
14832.19 235
14833.34 237
14834.49 219
14835.64 227
14836.79 237
14837.95 239
14839.10 229
14840.25 239
14841.40 234
14842.55 226
14843.70 232
14844.85 234
14846.00 243
14847.15 244
14848.30 249
14849.45 237
14850.60 224
14851.76 221
14852.91 231
14854.06 225
14855.21 233
14856.36 256
14857.51 211
14858.66 214
14859.81 216
14860.97 248
14862.12 210
14863.27 225
14864.42 245
14865.57 226
14866.72 242
14867.88 215
14869.03 230
14870.18 228
14871.33 224
14872.48 243
14873.64 221
14874.79 207
14875.94 224
14877.09 242
14878.24 224
14879.40 199
14880.55 252
14881.70 243
14882.85 234
14884.00 210
14885.16 221
14886.31 215
14887.46 235
14888.61 229
14889.77 218
14890.92 227
14892.07 210
14893.23 234
14894.38 236
14895.53 231
14896.68 256
14897.84 229
14898.99 227
14900.14 209
14901.30 233
14902.45 209
14903.60 222
14904.75 247
14905.91 232
14907.06 211
14908.21 221
14909.37 197
14910.52 216
14911.67 234
14912.83 222
14913.98 233
14915.14 219
14916.29 216
14917.44 219
14918.60 222
14919.75 245
14920.90 236
14922.06 214
14923.21 201
14924.37 224
14925.52 220
14926.67 198
14927.83 236
14928.98 214
14930.14 226
14931.29 213
14932.44 230
14933.60 229
14934.75 231
14935.91 217
14937.06 232
14938.22 250
14939.37 230
14940.52 215
14941.68 211
14942.83 219
14943.99 217
14945.14 217
14946.30 238
14947.45 224
14948.61 222
14949.76 215
14950.92 245
14952.07 229
14953.23 217
14954.38 233
14955.54 223
14956.69 242
14957.85 206
14959.00 234
14960.16 220
14961.31 231
14962.47 254
14963.62 210
14964.78 239
14965.94 224
14967.09 238
14968.25 232
14969.40 217
14970.56 229
14971.71 223
14972.87 212
14974.03 222
14975.18 204
14976.34 238
14977.49 237
14978.65 220
14979.81 237
14980.96 216
14982.12 222
14983.27 230
14984.43 212
14985.59 231
14986.74 227
14987.90 217
14989.06 232
14990.21 227
14991.37 214
14992.53 226
14993.68 222
14994.84 215
14996.00 188
14997.15 207
14998.31 215
14999.47 202
15000.62 212
15001.78 200
15002.94 201
15004.09 210
15005.25 217
15006.41 217
15007.56 213
15008.72 199
15009.88 207
15011.04 216
15012.19 194
15013.35 221
15014.51 215
15015.67 214
15016.82 231
15017.98 205
15019.14 208
15020.30 198
15021.45 219
15022.61 215
15023.77 190
15024.93 213
15026.08 222
15027.24 205
15028.40 236
15029.56 223
15030.72 212
15031.87 222
15033.03 209
15034.19 203
15035.35 213
15036.51 214
15037.67 203
15038.82 226
15039.98 209
15041.14 195
15042.30 197
15043.46 219
15044.62 207
15045.78 218
15046.93 203
15048.09 204
15049.25 221
15050.41 215
15051.57 232
15052.73 213
15053.89 221
15055.05 206
15056.20 221
15057.36 203
15058.52 200
15059.68 214
15060.84 202
15062.00 223
15063.16 232
15064.32 224
15065.48 215
15066.64 202
15067.80 209
15068.96 205
15070.12 225
15071.28 205
15072.44 227
15073.60 221
15074.76 201
15075.91 217
15077.07 212
15078.23 224
15079.39 209
15080.55 225
15081.71 217
15082.87 212
15084.03 229
15085.19 223
15086.35 213
15087.51 218
15088.68 210
15089.84 217
15091.00 215
15092.16 242
15093.32 211
15094.48 227
15095.64 221
15096.80 199
15097.96 217
15099.12 217
15100.28 248
15101.44 232
15102.60 197
15103.76 213
15104.92 228
15106.08 222
15107.25 251
15108.41 244
15109.57 229
15110.73 230
15111.89 219
15113.05 242
15114.21 208
15115.37 235
15116.54 224
15117.70 240
15118.86 232
15120.02 247
15121.18 250
15122.34 249
15123.50 269
15124.67 238
15125.83 236
15126.99 221
15128.15 242
15129.31 207
15130.47 248
15131.64 245
15132.80 240
15133.96 237
15135.12 261
15136.28 261
15137.45 250
15138.61 263
15139.77 287
15140.93 267
15142.10 264
15143.26 267
15144.42 281
15145.58 285
15146.75 262
15147.91 280
15149.07 284
15150.23 277
15151.40 263
15152.56 280
15153.72 263
15154.88 251
15156.05 268
15157.21 288
15158.37 289
15159.54 270
15160.70 279
15161.86 289
15163.03 266
15164.19 270
15165.35 290
15166.52 300
15167.68 282
15168.84 304
15170.01 278
15171.17 283
15172.33 308
15173.50 297
15174.66 311
15175.82 288
15176.99 296
15178.15 292
15179.31 301
15180.48 308
15181.64 335
15182.81 332
15183.97 323
15185.13 315
15186.30 336
15187.46 371
15188.63 330
15189.79 312
15190.95 331
15192.12 335
15193.28 343
15194.45 346
15195.61 360
15196.78 372
15197.94 342
15199.10 347
15200.27 321
15201.43 336
15202.60 355
15203.76 358
15204.93 368
15206.09 344
15207.26 345
15208.42 342
15209.59 355
15210.75 338
15211.92 338
15213.08 347
15214.25 337
15215.41 381
15216.58 384
15217.74 381
15218.91 377
15220.07 366
15221.24 396
15222.40 413
15223.57 393
15224.74 418
15225.90 409
15227.07 425
15228.23 405
15229.40 419
15230.56 440
15231.73 436
15232.89 426
15234.06 445
15235.23 443
15236.39 441
15237.56 448
15238.72 430
15239.89 420
15241.06 435
15242.22 415
15243.39 404
15244.56 409
15245.72 421
15246.89 406
15248.05 418
15249.22 406
15250.39 379
15251.55 399
15252.72 389
15253.89 382
15255.05 358
15256.22 385
15257.39 394
15258.55 386
15259.72 353
15260.89 345
15262.05 360
15263.22 359
15264.39 367
15265.56 353
15266.72 350
15267.89 356
15269.06 348
15270.22 346
15271.39 351
15272.56 328
15273.73 335
15274.89 354
15276.06 350
15277.23 330
15278.40 324
15279.56 336
15280.73 330
15281.90 305
15283.07 334
15284.23 339
15285.40 341
15286.57 355
15287.74 351
15288.91 364
15290.07 332
15291.24 342
15292.41 322
15293.58 319
15294.75 339
15295.92 358
15297.08 355
15298.25 316
15299.42 348
15300.59 343
15301.76 336
15302.93 346
15304.09 316
15305.26 324
15306.43 356
15307.60 338
15308.77 342
15309.94 335
15311.11 342
15312.28 352
15313.44 336
15314.61 332
15315.78 352
15316.95 363
15318.12 346
15319.29 341
15320.46 344
15321.63 367
15322.80 384
15323.97 353
15325.14 339
15326.30 349
15327.47 363
15328.64 363
15329.81 358
15330.98 357
15332.15 354
15333.32 357
15334.49 390
15335.66 400
15336.83 354
15338.00 358
15339.17 386
15340.34 376
15341.51 339
15342.68 371
15343.85 403
15345.02 386
15346.19 389
15347.36 407
15348.53 404
15349.70 428
15350.87 413
15352.04 396
15353.21 430
15354.38 420
15355.55 412
15356.72 458
15357.90 446
15359.07 449
15360.24 434
15361.41 443
15362.58 447
15363.75 423
15364.92 456
15366.09 472
15367.26 440
15368.43 464
15369.60 485
15370.77 490
15371.95 493
15373.12 445
15374.29 485
15375.46 456
15376.63 460
15377.80 466
15378.97 467
15380.15 424
15381.32 430
15382.49 455
15383.66 451
15384.83 449
15386.00 468
15387.17 445
15388.35 423
15389.52 421
15390.69 434
15391.86 417
15393.03 405
15394.21 418
15395.38 427
15396.55 414
15397.72 386
15398.89 394
15400.07 397
15401.24 392
15402.41 389
15403.58 405
15404.76 387
15405.93 394
15407.10 374
15408.27 363
15409.45 352
15410.62 365
15411.79 358
15412.96 340
15414.14 335
15415.31 331
15416.48 342
15417.66 338
15418.83 320
15420.00 311
15421.17 309
15422.35 299
15423.52 293
15424.69 303
15425.87 318
15427.04 333
15428.21 314
15429.39 294
15430.56 314
15431.73 323
15432.91 299
15434.08 281
15435.25 277
15436.43 260
15437.60 259
15438.77 276
15439.95 286
15441.12 284
15442.30 296
15443.47 298
15444.64 292
15445.82 288
15446.99 302
15448.17 287
15449.34 282
15450.51 276
15451.69 296
15452.86 322
15454.04 312
15455.21 304
15456.39 291
15457.56 314
15458.73 290
15459.91 270
15461.08 292
15462.26 307
15463.43 263
15464.61 286
15465.78 289
15466.96 283
15468.13 262
15469.31 285
15470.48 294
15471.66 261
15472.83 268
15474.01 302
15475.18 282
15476.36 270
15477.53 273
15478.71 270
15479.88 281
15481.06 277
15482.23 263
15483.41 308
15484.58 290
15485.76 259
15486.93 292
15488.11 289
15489.29 284
15490.46 273
15491.64 320
15492.81 313
15493.99 262
15495.16 279
15496.34 299
15497.52 277
15498.69 280
15499.87 272
15501.04 281
15502.22 269
15503.40 287
15504.57 288
15505.75 290
15506.92 272
15508.10 280
15509.28 286
15510.45 304
15511.63 298
15512.81 296
15513.98 277
15515.16 273
15516.34 294
15517.51 266
15518.69 255
15519.87 281
15521.04 313
15522.22 299
15523.40 293
15524.57 278
15525.75 292
15526.93 335
15528.11 296
15529.28 262
15530.46 268
15531.64 266
15532.81 258
15533.99 278
15535.17 293
15536.35 290
15537.52 274
15538.70 305
15539.88 285
15541.06 282
15542.23 306
15543.41 294
15544.59 306
15545.77 319
15546.95 312
15548.12 279
15549.30 314
15550.48 302
15551.66 311
15552.83 326
15554.01 330
15555.19 287
15556.37 293
15557.55 281
15558.73 300
15559.90 292
15561.08 333
15562.26 336
15563.44 319
15564.62 318
15565.80 344
15566.97 320
15568.15 345
15569.33 333
15570.51 341
15571.69 335
15572.87 309
15574.05 322
15575.23 336
15576.40 328
15577.58 315
15578.76 334
15579.94 339
15581.12 349
15582.30 358
15583.48 342
15584.66 338
15585.84 341
15587.02 327
15588.20 362
15589.38 373
15590.56 357
15591.73 348
15592.91 334
15594.09 340
15595.27 377
15596.45 371
15597.63 366
15598.81 371
15599.99 371
15601.17 361
15602.35 379
15603.53 376
15604.71 373
15605.89 383
15607.07 378
15608.25 406
15609.43 405
15610.61 403
15611.79 399
15612.97 397
15614.15 420
15615.33 411
15616.51 431
15617.69 426
15618.88 456
15620.06 429
15621.24 439
15622.42 438
15623.60 440
15624.78 427
15625.96 424
15627.14 430
15628.32 464
15629.50 443
15630.68 469
15631.86 486
15633.05 458
15634.23 509
15635.41 489
15636.59 512
15637.77 467
15638.95 460
15640.13 475
15641.31 482
15642.50 502
15643.68 510
15644.86 515
15646.04 524
15647.22 475
15648.40 473
15649.58 472
15650.77 495
15651.95 508
15653.13 466
15654.31 502
15655.49 494
15656.68 501
15657.86 522
15659.04 504
15660.22 491
15661.40 506
15662.59 545
15663.77 502
15664.95 477
15666.13 500
15667.32 529
15668.50 488
15669.68 503
15670.86 503
15672.05 503
15673.23 477
15674.41 492
15675.59 491
15676.78 485
15677.96 487
15679.14 463
15680.32 463
15681.51 463
15682.69 451
15683.87 471
15685.06 475
15686.24 454
15687.42 455
15688.61 456
15689.79 468
15690.97 464
15692.16 458
15693.34 456
15694.52 463
15695.71 431
15696.89 423
15698.07 441
15699.26 471
15700.44 442
15701.62 432
15702.81 449
15703.99 438
15705.17 472
15706.36 481
15707.54 501
15708.73 475
15709.91 466
15711.09 438
15712.28 468
15713.46 470
15714.65 464
15715.83 486
15717.02 468
15718.20 473
15719.38 481
15720.57 479
15721.75 500
15722.94 475
15724.12 508
15725.31 535
15726.49 491
15727.68 505
15728.86 540
15730.04 544
15731.23 523
15732.41 520
15733.60 532
15734.78 555
15735.97 515
15737.15 566
15738.34 545
15739.52 545
15740.71 576
15741.89 597
15743.08 598
15744.27 571
15745.45 590
15746.64 601
15747.82 602
15749.01 595
15750.19 608
15751.38 622
15752.56 603
15753.75 640
15754.93 655
15756.12 659
15757.31 647
15758.49 632
15759.68 655
15760.86 652
15762.05 659
15763.24 631
15764.42 631
15765.61 635
15766.79 635
15767.98 611
15769.17 603
15770.35 603
15771.54 599
15772.72 597
15773.91 597
15775.10 562
15776.28 565
15777.47 552
15778.66 566
15779.84 555
15781.03 522
15782.22 550
15783.40 530
15784.59 538
15785.78 533
15786.96 533
15788.15 492
15789.34 516
15790.53 524
15791.71 520
15792.90 505
15794.09 486
15795.27 477
15796.46 462
15797.65 449
15798.84 462
15800.02 476
15801.21 465
15802.40 448
15803.59 454
15804.77 456
15805.96 421
15807.15 415
15808.34 461
15809.52 458
15810.71 439
15811.90 446
15813.09 458
15814.28 484
15815.46 438
15816.65 438
15817.84 431
15819.03 433
15820.22 422
15821.40 439
15822.59 441
15823.78 480
15824.97 413
15826.16 447
15827.35 450
15828.53 416
15829.72 424
15830.91 433
15832.10 426
15833.29 421
15834.48 431
15835.67 429
15836.85 410
15838.04 434
15839.23 450
15840.42 423
15841.61 428
15842.80 461
15843.99 420
15845.18 429
15846.37 462
15847.55 447
15848.74 438
15849.93 444
15851.12 460
15852.31 446
15853.50 429
15854.69 451
15855.88 436
15857.07 441
15858.26 420
15859.45 424
15860.64 441
15861.83 472
15863.02 464
15864.21 428
15865.40 418
15866.59 470
15867.78 478
15868.97 446
15870.16 445
15871.35 465
15872.54 468
15873.73 464
15874.92 474
15876.11 447
15877.30 480
15878.49 440
15879.68 422
15880.87 464
15882.06 459
15883.25 474
15884.44 466
15885.63 457
15886.82 502
15888.01 477
15889.20 496
15890.39 506
15891.59 524
15892.78 515
15893.97 499
15895.16 496
15896.35 519
15897.54 553
15898.73 539
15899.92 543
15901.11 556
15902.30 559
15903.50 515
15904.69 546
15905.88 547
15907.07 556
15908.26 552
15909.45 568
15910.64 571
15911.84 563
15913.03 549
15914.22 574
15915.41 573
15916.60 581
15917.79 572
15918.99 579
15920.18 607
15921.37 610
15922.56 601
15923.75 561
15924.95 592
15926.14 571
15927.33 583
15928.52 621
15929.71 580
15930.91 574
15932.10 547
15933.29 566
15934.48 563
15935.68 561
15936.87 565
15938.06 572
15939.25 558
15940.45 534
15941.64 525
15942.83 515
15944.03 535
15945.22 496
15946.41 539
15947.60 514
15948.80 475
15949.99 484
15951.18 461
15952.38 465
15953.57 451
15954.76 412
15955.96 419
15957.15 395
15958.34 425
15959.54 384
15960.73 388
15961.92 383
15963.12 394
15964.31 369
15965.50 378
15966.70 376
15967.89 355
15969.08 395
15970.28 378
15971.47 367
15972.67 333
15973.86 361
15975.05 359
15976.25 362
15977.44 366
15978.64 349
15979.83 324
15981.02 348
15982.22 313
15983.41 318
15984.61 340
15985.80 293
15987.00 335
15988.19 322
15989.38 303
15990.58 323
15991.77 304
15992.97 298
15994.16 272
15995.36 297
15996.55 308
15997.75 281
15998.94 284
16000.14 279
16001.33 295
16002.53 289
16003.72 294
16004.92 297
16006.11 288
16007.31 286
16008.50 287
16009.70 299
16010.89 299
16012.09 301
16013.28 294
16014.48 277
16015.67 282
16016.87 286
16018.07 296
16019.26 281
16020.46 282
16021.65 266
16022.85 295
16024.04 292
16025.24 287
16026.44 251
16027.63 292
16028.83 285
16030.02 264
16031.22 253
16032.42 289
16033.61 271
16034.81 271
16036.00 281
16037.20 275
16038.40 281
16039.59 268
16040.79 286
16041.99 282
16043.18 268
16044.38 260
16045.58 283
16046.77 239
16047.97 272
16049.17 271
16050.36 266
16051.56 240
16052.76 254
16053.95 262
16055.15 285
16056.35 283
16057.54 261
16058.74 270
16059.94 253
16061.14 252
16062.33 229
16063.53 267
16064.73 235
16065.92 237
16067.12 238
16068.32 262
16069.52 251
16070.71 239
16071.91 245
16073.11 209
16074.31 245
16075.50 263
16076.70 239
16077.90 220
16079.10 220
16080.30 244
16081.49 256
16082.69 223
16083.89 233
16085.09 247
16086.29 238
16087.48 213
16088.68 221
16089.88 204
16091.08 231
16092.28 228
16093.48 225
16094.67 224
16095.87 223
16097.07 211
16098.27 222
16099.47 236
16100.67 214
16101.87 243
16103.06 252
16104.26 234
16105.46 204
16106.66 211
16107.86 208
16109.06 192
16110.26 198
16111.46 235
16112.66 228
16113.86 212
16115.05 203
16116.25 231
16117.45 218
16118.65 182
16119.85 186
16121.05 213
16122.25 218
16123.45 200
16124.65 199
16125.85 190
16127.05 176
16128.25 212
16129.45 219
16130.65 205
16131.85 203
16133.05 206
16134.25 198
16135.45 213
16136.65 180
16137.85 195
16139.05 204
16140.25 226
16141.45 192
16142.65 188
16143.85 217
16145.05 206
16146.25 205
16147.45 191
16148.65 196
16149.85 170
16151.05 208
16152.25 218
16153.45 220
16154.65 199
16155.85 191
16157.05 198
16158.25 203
16159.46 202
16160.66 204
16161.86 210
16163.06 214
16164.26 176
16165.46 194
16166.66 179
16167.86 189
16169.06 193
16170.27 189
16171.47 222
16172.67 204
16173.87 196
16175.07 193
16176.27 194
16177.47 156
16178.67 206
16179.88 212
16181.08 212
16182.28 185
16183.48 192
16184.68 193
16185.89 184
16187.09 196
16188.29 204
16189.49 184
16190.69 191
16191.90 201
16193.10 196
16194.30 202
16195.50 197
16196.70 217
16197.91 209
16199.11 203
16200.31 195
16201.51 219
16202.72 193
16203.92 212
16205.12 203
16206.32 201
16207.53 202
16208.73 205
16209.93 198
16211.13 196
16212.34 210
16213.54 201
16214.74 192
16215.95 207
16217.15 201
16218.35 193
16219.55 204
16220.76 185
16221.96 208
16223.16 204
16224.37 208
16225.57 194
16226.77 202
16227.98 215
16229.18 194
16230.38 202
16231.59 190
16232.79 199
16233.99 201
16235.20 202
16236.40 199
16237.61 209
16238.81 213
16240.01 217
16241.22 226
16242.42 193
16243.63 198
16244.83 233
16246.03 216
16247.24 204
16248.44 214
16249.65 232
16250.85 236
16252.05 208
16253.26 211
16254.46 224
16255.67 218
16256.87 215
16258.08 204
16259.28 220
16260.49 253
16261.69 224
16262.89 203
16264.10 229
16265.30 238
16266.51 241
16267.71 240
16268.92 229
16270.12 223
16271.33 197
16272.53 238
16273.74 227
16274.94 227
16276.15 231
16277.35 233
16278.56 221
16279.77 215
16280.97 221
16282.18 207
16283.38 230
16284.59 238
16285.79 236
16287.00 235
16288.20 230
16289.41 242
16290.61 238
16291.82 231
16293.03 223
16294.23 225
16295.44 224
16296.64 224
16297.85 220
16299.06 217
16300.26 223
16301.47 209
16302.67 240
16303.88 245
16305.09 225
16306.29 220
16307.50 215
16308.71 217
16309.91 233
16311.12 200
16312.33 219
16313.53 224
16314.74 218
16315.95 213
16317.15 206
16318.36 218
16319.57 197
16320.77 215
16321.98 230
16323.19 208
16324.39 218
16325.60 230
16326.81 215
16328.01 202
16329.22 192
16330.43 197
16331.64 211
16332.84 224
16334.05 201
16335.26 204
16336.47 211
16337.67 176
16338.88 208
16340.09 197
16341.30 202
16342.50 198
16343.71 193
16344.92 207
16346.13 172
16347.33 180
16348.54 193
16349.75 192
16350.96 185
16352.17 198
16353.37 213
16354.58 194
16355.79 201
16357.00 181
16358.21 217
16359.41 189
16360.62 170
16361.83 181
16363.04 202
16364.25 186
16365.46 194
16366.67 186
16367.87 183
16369.08 190
16370.29 180
16371.50 198
16372.71 192
16373.92 177
16375.13 192
16376.34 195
16377.54 189
16378.75 187
16379.96 196
16381.17 197
16382.38 194
16383.59 203
16384.80 175
16386.01 201
16387.22 169
16388.43 195
16389.64 206
16390.85 202
16392.05 166
16393.26 173
16394.47 212
16395.68 186
16396.89 195
16398.10 202
16399.31 193
16400.52 182
16401.73 166
16402.94 175
16404.15 187
16405.36 162
16406.57 182
16407.78 178
16408.99 180
16410.20 177
16411.41 194
16412.62 188
16413.83 163
16415.04 198
16416.25 190
16417.46 192
16418.67 187
16419.88 179
16421.10 180
16422.31 182
16423.52 164
16424.73 193
16425.94 210
16427.15 182
16428.36 189
16429.57 202
16430.78 184
16431.99 181
16433.20 183
16434.41 191
16435.63 181
16436.84 181
16438.05 166
16439.26 183
16440.47 177
16441.68 178
16442.89 196
16444.10 194
16445.32 191
16446.53 168
16447.74 173
16448.95 192
16450.16 184
16451.37 181
16452.59 190
16453.80 178
16455.01 184
16456.22 164
16457.43 205
16458.64 195
16459.86 191
16461.07 184
16462.28 187
16463.49 193
16464.70 185
16465.92 179
16467.13 187
16468.34 194
16469.55 189
16470.77 168
16471.98 162
16473.19 178
16474.40 181
16475.62 175
16476.83 191
16478.04 183
16479.25 167
16480.47 201
16481.68 184
16482.89 189
16484.11 190
16485.32 196
16486.53 187
16487.74 177
16488.96 195
16490.17 160
16491.38 177
16492.60 176
16493.81 201
16495.02 167
16496.24 194
16497.45 199
16498.66 199
16499.88 207
16501.09 188
16502.30 206
16503.52 189
16504.73 203
16505.94 219
16507.16 195
16508.37 164
16509.59 191
16510.80 189
16512.01 190
16513.23 185
16514.44 183
16515.66 200
16516.87 200
16518.08 198
16519.30 206
16520.51 193
16521.73 192
16522.94 195
16524.16 221
16525.37 209
16526.58 194
16527.80 217
16529.01 204
16530.23 200
16531.44 186
16532.66 204
16533.87 197
16535.09 212
16536.30 231
16537.52 237
16538.73 237
16539.95 225
16541.16 221
16542.38 235
16543.59 232
16544.81 251
16546.02 221
16547.24 256
16548.45 250
16549.67 251
16550.88 228
16552.10 255
16553.31 266
16554.53 246
16555.74 262
16556.96 243
16558.18 239
16559.39 249
16560.61 258
16561.82 248
16563.04 239
16564.25 247
16565.47 260
16566.69 266
16567.90 235
16569.12 243
16570.33 233
16571.55 265
16572.77 238
16573.98 255
16575.20 273
16576.41 242
16577.63 264
16578.85 236
16580.06 259
16581.28 258
16582.50 238
16583.71 260
16584.93 234
16586.15 242
16587.36 231
16588.58 239
16589.80 232
16591.01 257
16592.23 250
16593.45 230
16594.66 229
16595.88 236
16597.10 236
16598.32 213
16599.53 191
16600.75 210
16601.97 230
16603.18 209
16604.40 209
16605.62 214
16606.84 214
16608.05 205
16609.27 208
16610.49 206
16611.71 200
16612.92 177
16614.14 198
16615.36 211
16616.58 188
16617.79 184
16619.01 195
16620.23 183
16621.45 211
16622.67 193
16623.88 209
16625.10 170
16626.32 204
16627.54 203
16628.76 198
16629.97 202
16631.19 199
16632.41 203
16633.63 194
16634.85 174
16636.07 187
16637.29 175
16638.50 194
16639.72 200
16640.94 186
16642.16 166
16643.38 176
16644.60 163
16645.82 178
16647.03 181
16648.25 177
16649.47 199
16650.69 199
16651.91 173
16653.13 177
16654.35 156
16655.57 187
16656.79 188
16658.01 192
16659.23 177
16660.45 180
16661.66 176
16662.88 169
16664.10 192
16665.32 167
16666.54 183
16667.76 176
16668.98 168
16670.20 183
16671.42 183
16672.64 180
16673.86 185
16675.08 188
16676.30 193
16677.52 176
16678.74 160
16679.96 168
16681.18 178
16682.40 170
16683.62 172
16684.84 164
16686.06 183
16687.28 191
16688.50 185
16689.72 188
16690.94 192
16692.16 170
16693.39 157
16694.61 189
16695.83 150
16697.05 152
16698.27 145
16699.49 145
16700.71 158
16701.93 163
16703.15 158
16704.37 165
16705.59 169
16706.81 173
16708.04 160
16709.26 156
16710.48 183
16711.70 192
16712.92 161
16714.14 172
16715.36 170
16716.58 152
16717.81 159
16719.03 165
16720.25 169
16721.47 166
16722.69 174
16723.91 157
16725.14 177
16726.36 188
16727.58 167
16728.80 143
16730.02 166
16731.24 184
16732.47 163
16733.69 166
16734.91 155
16736.13 162
16737.36 159
16738.58 189
16739.80 178
16741.02 169
16742.24 160
16743.47 186
16744.69 181
16745.91 168
16747.13 162
16748.36 165
16749.58 173
16750.80 155
16752.02 162
16753.25 159
16754.47 175
16755.69 185
16756.92 171
16758.14 157
16759.36 165
16760.59 145
16761.81 169
16763.03 178
16764.25 149
16765.48 157
16766.70 169
16767.92 145
16769.15 171
16770.37 181
16771.59 154
16772.82 172
16774.04 165
16775.27 154
16776.49 167
16777.71 175
16778.94 166
16780.16 167
16781.38 166
16782.61 170
16783.83 158
16785.06 166
16786.28 164
16787.50 137
16788.73 162
16789.95 163
16791.18 163
16792.40 172
16793.62 157
16794.85 150
16796.07 170
16797.30 164
16798.52 176
16799.75 145
16800.97 164
16802.19 179
16803.42 173
16804.64 151
16805.87 175
16807.09 152
16808.32 175
16809.54 175
16810.77 168
16811.99 186
16813.22 178
16814.44 182
16815.67 179
16816.89 175
16818.12 189
16819.34 170
16820.57 188
16821.79 178
16823.02 184
16824.24 189
16825.47 189
16826.70 202
16827.92 205
16829.15 181
16830.37 201
16831.60 191
16832.82 196
16834.05 212
16835.27 185
16836.50 206
16837.73 202
16838.95 181
16840.18 191
16841.40 217
16842.63 204
16843.86 195
16845.08 182
16846.31 225
16847.53 226
16848.76 197
16849.99 222
16851.21 248
16852.44 211
16853.67 225
16854.89 232
16856.12 258
16857.35 241
16858.57 240
16859.80 236
16861.03 214
16862.25 228
16863.48 226
16864.71 249
16865.93 239
16867.16 249
16868.39 240
16869.61 244
16870.84 262
16872.07 285
16873.30 275
16874.52 265
16875.75 266
16876.98 289
16878.20 284
16879.43 291
16880.66 311
16881.89 309
16883.11 291
16884.34 287
16885.57 314
16886.80 298
16888.02 282
16889.25 304
16890.48 306
16891.71 294
16892.94 302
16894.16 288
16895.39 294
16896.62 300
16897.85 307
16899.08 308
16900.30 308
16901.53 281
16902.76 277
16903.99 289
16905.22 275
16906.45 295
16907.67 286
16908.90 297
16910.13 295
16911.36 254
16912.59 271
16913.82 259
16915.04 250
16916.27 254
16917.50 273
16918.73 262
16919.96 261
16921.19 272
16922.42 259
16923.65 258
16924.88 266
16926.10 248
16927.33 253
16928.56 280
16929.79 258
16931.02 242
16932.25 235
16933.48 236
16934.71 238
16935.94 244
16937.17 225
16938.40 228
16939.63 226
16940.86 228
16942.09 220
16943.32 235
16944.55 238
16945.78 246
16947.01 237
16948.24 220
16949.47 222
16950.70 236
16951.93 249
16953.16 228
16954.39 277
16955.62 247
16956.85 237
16958.08 221
16959.31 227
16960.54 232
16961.77 243
16963.00 232
16964.23 232
16965.46 233
16966.69 228
16967.92 227
16969.15 220
16970.38 231
16971.61 235
16972.84 232
16974.07 243
16975.30 233
16976.54 240
16977.77 206
16979.00 208
16980.23 222
16981.46 226
16982.69 202
16983.92 227
16985.15 217
16986.38 195
16987.62 202
16988.85 195
16990.08 215
16991.31 212
16992.54 202
16993.77 202
16995.00 216
16996.24 201
16997.47 185
16998.70 205
16999.93 197
17001.16 181
17002.39 222
17003.63 197
17004.86 221
17006.09 184
17007.32 199
17008.55 213
17009.79 196
17011.02 192
17012.25 184
17013.48 189
17014.72 186
17015.95 190
17017.18 176
17018.41 171
17019.64 188
17020.88 190
17022.11 182
17023.34 172
17024.58 176
17025.81 194
17027.04 191
17028.27 173
17029.51 151
17030.74 184
17031.97 169
17033.21 171
17034.44 161
17035.67 178
17036.90 190
17038.14 198
17039.37 219
17040.60 168
17041.84 154
17043.07 181
17044.30 180
17045.54 167
17046.77 169
17048.00 178
17049.24 173
17050.47 171
17051.70 154
17052.94 156
17054.17 165
17055.41 184
17056.64 175
17057.87 161
17059.11 163
17060.34 168
17061.58 163
17062.81 167
17064.04 172
17065.28 168
17066.51 170
17067.75 161
17068.98 144
17070.21 142
17071.45 151
17072.68 162
17073.92 154
17075.15 170
17076.39 166
17077.62 175
17078.86 159
17080.09 139
17081.33 152
17082.56 147
17083.80 164
17085.03 160
17086.26 158
17087.50 157
17088.73 144
17089.97 169
17091.20 155
17092.44 157
17093.68 154
17094.91 156
17096.15 147
17097.38 153
17098.62 151
17099.85 148
17101.09 132
17102.32 155
17103.56 136
17104.79 148
17106.03 147
17107.26 141
17108.50 149
17109.74 139
17110.97 156
17112.21 154
17113.44 144
17114.68 159
17115.92 147
17117.15 141
17118.39 140
17119.62 125
17120.86 152
17122.10 136
17123.33 138
17124.57 144
17125.80 116
17127.04 128
17128.28 155
17129.51 145
17130.75 144
17131.99 156
17133.22 137
17134.46 123
17135.70 132
17136.93 152
17138.17 140
17139.41 143
17140.64 134
17141.88 138
17143.12 124
17144.35 137
17145.59 151
17146.83 145
17148.07 129
17149.30 118
17150.54 144
17151.78 127
17153.02 126
17154.25 116
17155.49 136
17156.73 122
17157.96 122
17159.20 142
17160.44 119
17161.68 121
17162.92 117
17164.15 137
17165.39 118
17166.63 136
17167.87 143
17169.10 133
17170.34 125
17171.58 124
17172.82 126
17174.06 125
17175.29 109
17176.53 133
17177.77 132
17179.01 147
17180.25 118
17181.49 122
17182.72 127
17183.96 130
17185.20 127
17186.44 119
17187.68 134
17188.92 120
17190.15 127
17191.39 115
17192.63 111
17193.87 119
17195.11 115
17196.35 117
17197.59 129
17198.83 119
17200.07 114
17201.30 118
17202.54 131
17203.78 101
17205.02 124
17206.26 136
17207.50 147
17208.74 140
17209.98 119
17211.22 111
17212.46 126
17213.70 140
17214.94 132
17216.18 117
17217.42 113
17218.66 121
17219.90 132
17221.14 127
17222.38 105
17223.62 120
17224.86 120
17226.10 117
17227.34 104
17228.58 113
17229.82 118
17231.06 118
17232.30 129
17233.54 106
17234.78 107
17236.02 99
17237.26 119
17238.50 114
17239.74 108
17240.98 115
17242.22 123
17243.46 132
17244.70 110
17245.94 123
17247.18 106
17248.42 117
17249.66 103
17250.90 102
17252.14 110
17253.39 118
17254.63 105
17255.87 119
17257.11 113
17258.35 122
17259.59 117
17260.83 119
17262.07 111
17263.31 104
17264.56 131
17265.80 125
17267.04 116
17268.28 106
17269.52 120
17270.76 111
17272.00 122
17273.25 123
17274.49 116
17275.73 133
17276.97 112
17278.21 97
17279.45 119
17280.70 110
17281.94 104
17283.18 122
17284.42 140
17285.66 101
17286.91 102
17288.15 133
17289.39 108
17290.63 107
17291.88 119
17293.12 97
17294.36 128
17295.60 118
17296.85 115
17298.09 118
17299.33 113
17300.57 113
17301.82 101
17303.06 113
17304.30 101
17305.54 123
17306.79 116
17308.03 107
17309.27 108
17310.52 93
17311.76 110
17313.00 103
17314.25 99
17315.49 100
17316.73 124
17317.97 96
17319.22 99
17320.46 103
17321.71 101
17322.95 105
17324.19 109
17325.44 114
17326.68 104
17327.92 110
17329.17 103
17330.41 129
17331.65 111
17332.90 113
17334.14 102
17335.39 108
17336.63 102
17337.87 89
17339.12 95
17340.36 109
17341.61 106
17342.85 104
17344.09 110
17345.34 121
17346.58 116
17347.83 114
17349.07 106
17350.32 106
17351.56 113
17352.80 106
17354.05 105
17355.29 98
17356.54 102
17357.78 98
17359.03 101
17360.27 87
17361.52 112
17362.76 110
17364.01 112
17365.25 114
17366.50 104
17367.74 103
17368.99 91
17370.23 104
17371.48 104
17372.72 118
17373.97 110
17375.21 117
17376.46 108
17377.70 106
17378.95 113
17380.19 121
17381.44 113
17382.69 109
17383.93 104
17385.18 110
17386.42 116
17387.67 102
17388.91 96
17390.16 115
17391.41 127
17392.65 107
17393.90 99
17395.14 91
17396.39 118
17397.64 115
17398.88 115
17400.13 115
17401.37 134
17402.62 103
17403.87 100
17405.11 94
17406.36 91
17407.61 115
17408.85 127
17410.10 126
17411.35 118
17412.59 116
17413.84 108
17415.09 105
17416.33 104
17417.58 117
17418.83 117
17420.07 111
17421.32 105
17422.57 107
17423.82 114
17425.06 115
17426.31 102
17427.56 126
17428.80 101
17430.05 114
17431.30 105
17432.55 114
17433.79 115
17435.04 110
17436.29 128
17437.54 116
17438.78 98
17440.03 102
17441.28 112
17442.53 128
17443.77 109
17445.02 95
17446.27 106
17447.52 109
17448.77 106
17450.01 113
17451.26 112
17452.51 131
17453.76 92
17455.01 105
17456.25 122
17457.50 115
17458.75 125
17460.00 111
17461.25 126
17462.50 119
17463.74 121
17464.99 115
17466.24 119
17467.49 115
17468.74 113
17469.99 129
17471.24 123
17472.49 116
17473.73 141
17474.98 136
17476.23 125
17477.48 115
17478.73 123
17479.98 142
17481.23 129
17482.48 108
17483.73 119
17484.98 133
17486.23 118
17487.47 113
17488.72 115
17489.97 129
17491.22 121
17492.47 125
17493.72 131
17494.97 125
17496.22 134
17497.47 110
17498.72 135
17499.97 110
17501.22 128
17502.47 112
17503.72 125
17504.97 122
17506.22 119
17507.47 119
17508.72 136
17509.97 140
17511.22 129
17512.47 130
17513.72 121
17514.97 140
17516.22 135
17517.47 116
17518.72 133
17519.97 134
17521.22 135
17522.47 134
17523.72 134
17524.98 135
17526.23 122
17527.48 133
17528.73 119
17529.98 124
17531.23 124
17532.48 126
17533.73 144
17534.98 121
17536.23 132
17537.48 141
17538.74 132
17539.99 122
17541.24 121
17542.49 133
17543.74 118
17544.99 149
17546.24 150
17547.50 134
17548.75 138
17550.00 152
17551.25 150
17552.50 131
17553.75 128
17555.01 138
17556.26 150
17557.51 141
17558.76 147
17560.01 133
17561.26 122
17562.52 156
17563.77 151
17565.02 129
17566.27 137
17567.53 155
17568.78 158
17570.03 153
17571.28 148
17572.53 157
17573.79 157
17575.04 151
17576.29 157
17577.54 155
17578.80 158
17580.05 152
17581.30 155
17582.56 154
17583.81 165
17585.06 150
17586.31 150
17587.57 141
17588.82 162
17590.07 152
17591.33 163
17592.58 180
17593.83 176
17595.08 178
17596.34 162
17597.59 161
17598.84 158
17600.10 171
17601.35 169
17602.61 166
17603.86 155
17605.11 164
17606.37 172
17607.62 179
17608.87 188
17610.13 175
17611.38 172
17612.63 183
17613.89 163
17615.14 150
17616.40 175
17617.65 173
17618.90 172
17620.16 171
17621.41 176
17622.67 147
17623.92 177
17625.17 181
17626.43 172
17627.68 174
17628.94 166
17630.19 198
17631.45 200
17632.70 186
17633.96 196
17635.21 187
17636.47 161
17637.72 163
17638.97 173
17640.23 180
17641.48 169
17642.74 191
17643.99 185
17645.25 175
17646.50 191
17647.76 186
17649.01 164
17650.27 181
17651.52 181
17652.78 176
17654.04 185
17655.29 171
17656.55 192
17657.80 168
17659.06 158
17660.31 153
17661.57 176
17662.82 192
17664.08 168
17665.33 184
17666.59 165
17667.85 151
17669.10 157
17670.36 159
17671.61 155
17672.87 156
17674.13 174
17675.38 142
17676.64 175
17677.89 161
17679.15 169
17680.41 155
17681.66 159
17682.92 176
17684.18 153
17685.43 164
17686.69 158
17687.95 152
17689.20 142
17690.46 148
17691.71 163
17692.97 143
17694.23 152
17695.49 141
17696.74 137
17698.00 140
17699.26 141
17700.51 141
17701.77 162
17703.03 145
17704.28 136
17705.54 157
17706.80 119
17708.06 126
17709.31 141
17710.57 165
17711.83 153
17713.08 159
17714.34 146
17715.60 126
17716.86 128
17718.11 154
17719.37 127
17720.63 127
17721.89 163
17723.15 149
17724.40 149
17725.66 138
17726.92 131
17728.18 148
17729.43 141
17730.69 151
17731.95 142
17733.21 142
17734.47 126
17735.73 123
17736.98 127
17738.24 152
17739.50 123
17740.76 139
17742.02 142
17743.28 128
17744.53 130
17745.79 134
17747.05 134
17748.31 144
17749.57 140
17750.83 144
17752.09 146
17753.34 126
17754.60 132
17755.86 154
17757.12 141
17758.38 138
17759.64 133
17760.90 115
17762.16 131
17763.42 127
17764.68 135
17765.94 141
17767.19 128
17768.45 131
17769.71 126
17770.97 147
17772.23 152
17773.49 152
17774.75 161
17776.01 116
17777.27 109
17778.53 132
17779.79 127
17781.05 126
17782.31 123
17783.57 136
17784.83 128
17786.09 134
17787.35 132
17788.61 122
17789.87 115
17791.13 126
17792.39 126
17793.65 124
17794.91 109
17796.17 107
17797.43 137
17798.69 119
17799.95 123
17801.21 112
17802.47 124
17803.73 106
17805.00 123
17806.26 105
17807.52 121
17808.78 117
17810.04 122
17811.30 114
17812.56 114
17813.82 103
17815.08 123
17816.34 116
17817.60 113
17818.87 111
17820.13 110
17821.39 96
17822.65 120
17823.91 98
17825.17 104
17826.43 111
17827.69 111
17828.96 122
17830.22 108
17831.48 116
17832.74 106
17834.00 104
17835.26 101
17836.53 99
17837.79 126
17839.05 104
17840.31 114
17841.57 105
17842.84 105
17844.10 104
17845.36 109
17846.62 99
17847.88 97
17849.15 110
17850.41 102
17851.67 98
17852.93 86
17854.20 110
17855.46 96
17856.72 102
17857.98 111
17859.25 91
17860.51 102
17861.77 89
17863.03 89
17864.30 98
17865.56 100
17866.82 120
17868.09 89
17869.35 112
17870.61 95
17871.87 95
17873.14 108
17874.40 103
17875.66 109
17876.93 77
17878.19 105
17879.45 89
17880.72 101
17881.98 102
17883.24 119
17884.51 101
17885.77 95
17887.03 109
17888.30 114
17889.56 112
17890.83 118
17892.09 103
17893.35 103
17894.62 101
17895.88 102
17897.14 94
17898.41 111
17899.67 94
17900.94 92
17902.20 115
17903.46 105
17904.73 85
17905.99 84
17907.26 79
17908.52 91
17909.79 96
17911.05 100
17912.32 85
17913.58 105
17914.84 105
17916.11 110
17917.37 98
17918.64 97
17919.90 98
17921.17 102
17922.43 65
17923.70 109
17924.96 90
17926.23 107
17927.49 100
17928.76 80
17930.02 93
17931.29 90
17932.55 91
17933.82 79
17935.08 93
17936.35 80
17937.61 99
17938.88 92
17940.14 98
17941.41 79
17942.68 85
17943.94 92
17945.21 103
17946.47 103
17947.74 91
17949.00 89
17950.27 99
17951.54 97
17952.80 98
17954.07 93
17955.33 105
17956.60 105
17957.87 103
17959.13 107
17960.40 77
17961.66 107
17962.93 101
17964.20 84
17965.46 83
17966.73 88
17968.00 100
17969.26 103
17970.53 95
17971.80 100
17973.06 99
17974.33 101
17975.60 84
17976.86 83
17978.13 73
17979.40 84
17980.66 103
17981.93 81
17983.20 92
17984.46 79
17985.73 92
17987.00 89
17988.26 75
17989.53 71
17990.80 96
17992.07 87
17993.33 87
17994.60 109
17995.87 106
17997.14 93
17998.40 99
17999.67 93
18000.94 100
18002.21 87
18003.47 89
18004.74 87
18006.01 100
18007.28 98
18008.55 90
18009.81 102
18011.08 105
18012.35 67
18013.62 88
18014.89 98
18016.15 85
18017.42 88
18018.69 79
18019.96 98
18021.23 105
18022.49 82
18023.76 102
18025.03 97
18026.30 94
18027.57 94
18028.84 103
18030.11 80
18031.37 94
18032.64 80
18033.91 85
18035.18 93
18036.45 96
18037.72 89
18038.99 100
18040.26 81
18041.53 88
18042.79 88
18044.06 88
18045.33 84
18046.60 81
18047.87 90
18049.14 91
18050.41 86
18051.68 93
18052.95 94
18054.22 87
18055.49 94
18056.76 111
18058.03 92
18059.30 97
18060.57 103
18061.84 88
18063.11 92
18064.38 92
18065.65 96
18066.92 84
18068.19 85
18069.46 84
18070.73 103
18072.00 85
18073.27 75
18074.54 95
18075.81 94
18077.08 95
18078.35 90
18079.62 103
18080.89 113
18082.16 106
18083.43 104
18084.70 112
18085.97 102
18087.24 81
18088.51 96
18089.78 82
18091.05 104
18092.32 108
18093.59 100
18094.87 87
18096.14 110
18097.41 99
18098.68 111
18099.95 119
18101.22 86
18102.49 93
18103.76 101
18105.03 103
18106.31 108
18107.58 84
18108.85 87
18110.12 115
18111.39 91
18112.66 74
18113.93 94
18115.21 97
18116.48 95
18117.75 91
18119.02 84
18120.29 86
18121.56 109
18122.84 104
18124.11 101
18125.38 82
18126.65 95
18127.92 79
18129.20 100
18130.47 88
18131.74 81
18133.01 80
18134.29 107
18135.56 115
18136.83 85
18138.10 84
18139.38 73
18140.65 86
18141.92 85
18143.19 82
18144.47 64
18145.74 84
18147.01 87
18148.28 104
18149.56 89
18150.83 82
18152.10 99
18153.38 103
18154.65 81
18155.92 88
18157.19 85
18158.47 89
18159.74 98
18161.01 101
18162.29 90
18163.56 84
18164.83 104
18166.11 95
18167.38 83
18168.65 91
18169.93 98
18171.20 108
18172.48 94
18173.75 99
18175.02 85
18176.30 84
18177.57 98
18178.84 98
18180.12 73
18181.39 85
18182.67 102
18183.94 107
18185.21 98
18186.49 87
18187.76 78
18189.04 81
18190.31 96
18191.59 78
18192.86 93
18194.13 97
18195.41 93
18196.68 83
18197.96 90
18199.23 100
18200.51 86
18201.78 78
18203.06 98
18204.33 83
18205.61 103
18206.88 102
18208.16 101
18209.43 81
18210.71 90
18211.98 94
18213.26 97
18214.53 77
18215.81 89
18217.08 69
18218.36 85
18219.63 85
18220.91 82
18222.18 92
18223.46 97
18224.73 93
18226.01 95
18227.28 83
18228.56 98
18229.84 83
18231.11 91
18232.39 101
18233.66 96
18234.94 100
18236.21 91
18237.49 79
18238.77 84
18240.04 87
18241.32 66
18242.59 80
18243.87 89
18245.15 101
18246.42 101
18247.70 98
18248.98 95
18250.25 99
18251.53 95
18252.81 88
18254.08 91
18255.36 87
18256.63 92
18257.91 81
18259.19 86
18260.46 105
18261.74 85
18263.02 81
18264.30 94
18265.57 76
18266.85 88
18268.13 102
18269.40 76
18270.68 90
18271.96 95
18273.23 90
18274.51 93
18275.79 87
18277.07 84
18278.34 83
18279.62 86
18280.90 90
18282.18 106
18283.45 89
18284.73 89
18286.01 97
18287.29 87
18288.56 87
18289.84 95
18291.12 93
18292.40 112
18293.68 103
18294.95 86
18296.23 81
18297.51 90
18298.79 93
18300.07 95
18301.34 84
18302.62 80
18303.90 88
18305.18 106
18306.46 85
18307.74 92
18309.01 92
18310.29 89
18311.57 102
18312.85 96
18314.13 74
18315.41 98
18316.69 94
18317.96 107
18319.24 107
18320.52 89
18321.80 85
18323.08 94
18324.36 91
18325.64 119
18326.92 92
18328.20 94
18329.47 109
18330.75 118
18332.03 97
18333.31 90
18334.59 89
18335.87 95
18337.15 92
18338.43 89
18339.71 98
18340.99 93
18342.27 90
18343.55 85
18344.83 72
18346.11 83
18347.39 81
18348.67 96
18349.95 102
18351.23 101
18352.51 77
18353.79 74
18355.07 95
18356.35 101
18357.63 92
18358.91 87
18360.19 104
18361.47 100
18362.75 86
18364.03 93
18365.31 85
18366.59 101
18367.87 98
18369.15 90
18370.43 94
18371.71 79
18372.99 107
18374.27 93
18375.55 101
18376.83 94
18378.12 101
18379.40 94
18380.68 83
18381.96 85
18383.24 86
18384.52 100
18385.80 90
18387.08 81
18388.36 94
18389.65 93
18390.93 99
18392.21 85
18393.49 91
18394.77 88
18396.05 96
18397.33 106
18398.62 89
18399.90 93
18401.18 79
18402.46 81
18403.74 102
18405.02 94
18406.31 72
18407.59 85
18408.87 101
18410.15 81
18411.43 94
18412.72 88
18414.00 86
18415.28 85
18416.56 76
18417.84 87
18419.13 88
18420.41 77
18421.69 96
18422.97 96
18424.26 93
18425.54 67
18426.82 83
18428.10 97
18429.39 97
18430.67 72
18431.95 96
18433.23 85
18434.52 90
18435.80 90
18437.08 103
18438.37 95
18439.65 82
18440.93 93
18442.22 96
18443.50 93
18444.78 79
18446.06 81
18447.35 84
18448.63 94
18449.91 74
18451.20 83
18452.48 86
18453.76 99
18455.05 76
18456.33 84
18457.62 95
18458.90 72
18460.18 90
18461.47 101
18462.75 81
18464.03 92
18465.32 76
18466.60 101
18467.89 74
18469.17 101
18470.45 88
18471.74 97
18473.02 84
18474.31 93
18475.59 83
18476.88 93
18478.16 94
18479.44 93
18480.73 86
18482.01 82
18483.30 70
18484.58 94
18485.87 78
18487.15 79
18488.44 90
18489.72 93
18491.01 73
18492.29 95
18493.58 77
18494.86 86
18496.15 84
18497.43 80
18498.72 86
18500.00 80
18501.29 82
18502.57 86
18503.86 87
18505.14 87
18506.43 70
18507.71 82
18509.00 91
18510.28 80
18511.57 85
18512.85 82
18514.14 95
18515.42 98
18516.71 87
18518.00 88
18519.28 92
18520.57 75
18521.85 88
18523.14 96
18524.43 107
18525.71 103
18527.00 84
18528.28 75
18529.57 83
18530.86 86
18532.14 98
18533.43 90
18534.71 75
18536.00 95
18537.29 79
18538.57 76
18539.86 99
18541.15 83
18542.43 99
18543.72 107
18545.01 81
18546.29 89
18547.58 99
18548.87 87
18550.15 100
18551.44 88
18552.73 83
18554.01 88
18555.30 73
18556.59 88
18557.88 92
18559.16 87
18560.45 102
18561.74 95
18563.02 89
18564.31 85
18565.60 81
18566.89 78
18568.17 91
18569.46 91
18570.75 90
18572.04 98
18573.32 92
18574.61 96
18575.90 89
18577.19 97
18578.48 97
18579.76 79
18581.05 101
18582.34 87
18583.63 80
18584.92 87
18586.20 113
18587.49 104
18588.78 97
18590.07 78
18591.36 88
18592.64 92
18593.93 82
18595.22 105
18596.51 97
18597.80 92
18599.09 89
18600.38 111
18601.66 87
18602.95 77
18604.24 93
18605.53 99
18606.82 96
18608.11 92
18609.40 88
18610.69 81
18611.98 84
18613.26 92
18614.55 99
18615.84 107
18617.13 93
18618.42 94
18619.71 99
18621.00 102
18622.29 93
18623.58 96
18624.87 91
18626.16 103
18627.45 97
18628.74 105
18630.03 87
18631.32 94
18632.61 85
18633.89 93
18635.18 101
18636.47 91
18637.76 91
18639.05 94
18640.34 72
18641.63 76
18642.92 82
18644.21 85
18645.50 67
18646.79 80
18648.09 89
18649.38 102
18650.67 78
18651.96 72
18653.25 97
18654.54 102
18655.83 84
18657.12 85
18658.41 102
18659.70 88
18660.99 79
18662.28 81
18663.57 76
18664.86 79
18666.15 99
18667.44 76
18668.74 69
18670.03 68
18671.32 59
18672.61 93
18673.90 74
18675.19 75
18676.48 81
18677.77 106
18679.06 79
18680.36 74
18681.65 92
18682.94 88
18684.23 65
18685.52 81
18686.81 83
18688.11 89
18689.40 77
18690.69 97
18691.98 85
18693.27 85
18694.56 65
18695.86 70
18697.15 95
18698.44 56
18699.73 69
18701.02 71
18702.32 84
18703.61 75
18704.90 82
18706.19 92
18707.48 67
18708.78 68
18710.07 77
18711.36 81
18712.65 76
18713.95 74
18715.24 75
18716.53 83
18717.83 74
18719.12 80
18720.41 80
18721.70 74
18723.00 89
18724.29 82
18725.58 73
18726.87 64
18728.17 80
18729.46 96
18730.75 94
18732.05 72
18733.34 80
18734.63 86
18735.93 79
18737.22 75
18738.51 76
18739.81 81
18741.10 86
18742.39 69
18743.69 79
18744.98 72
18746.27 90
18747.57 74
18748.86 77
18750.16 82
18751.45 70
18752.74 73
18754.04 81
18755.33 77
18756.63 69
18757.92 73
18759.21 68
18760.51 73
18761.80 68
18763.10 82
18764.39 70
18765.69 81
18766.98 79
18768.27 92
18769.57 77
18770.86 72
18772.16 71
18773.45 84
18774.75 86
18776.04 88
18777.34 90
18778.63 74
18779.93 86
18781.22 83
18782.52 81
18783.81 76
18785.11 69
18786.40 71
18787.70 76
18788.99 69
18790.29 71
18791.58 81
18792.88 74
18794.17 72
18795.47 72
18796.76 72
18798.06 81
18799.35 71
18800.65 82
18801.94 92
18803.24 82
18804.54 75
18805.83 74
18807.13 86
18808.42 80
18809.72 75
18811.01 80
18812.31 84
18813.61 85
18814.90 81
18816.20 98
18817.49 71
18818.79 83
18820.09 57
18821.38 77
18822.68 85
18823.98 78
18825.27 77
18826.57 76
18827.87 85
18829.16 84
18830.46 81
18831.75 70
18833.05 77
18834.35 70
18835.64 79
18836.94 60
18838.24 56
18839.54 64
18840.83 82
18842.13 71
18843.43 72
18844.72 71
18846.02 88
18847.32 82
18848.61 73
18849.91 83
18851.21 81
18852.51 76
18853.80 89
18855.10 80
18856.40 62
18857.70 80
18858.99 79
18860.29 74
18861.59 73
18862.89 77
18864.18 84
18865.48 91
18866.78 92
18868.08 80
18869.38 69
18870.67 85
18871.97 75
18873.27 80
18874.57 87
18875.87 79
18877.16 76
18878.46 67
18879.76 73
18881.06 78
18882.36 80
18883.66 87
18884.95 105
18886.25 89
18887.55 81
18888.85 87
18890.15 87
18891.45 80
18892.75 80
18894.04 77
18895.34 90
18896.64 83
18897.94 82
18899.24 79
18900.54 85
18901.84 82
18903.14 72
18904.44 74
18905.74 85
18907.03 84
18908.33 80
18909.63 74
18910.93 74
18912.23 87
18913.53 82
18914.83 62
18916.13 72
18917.43 80
18918.73 67
18920.03 73
18921.33 76
18922.63 69
18923.93 73
18925.23 71
18926.53 83
18927.83 85
18929.13 62
18930.43 71
18931.73 81
18933.03 78
18934.33 83
18935.63 73
18936.93 76
18938.23 82
18939.53 76
18940.83 78
18942.13 67
18943.43 74
18944.73 72
18946.03 76
18947.33 63
18948.63 83
18949.93 80
18951.23 83
18952.53 72
18953.84 73
18955.14 73
18956.44 73
18957.74 70
18959.04 73
18960.34 77
18961.64 75
18962.94 88
18964.24 71
18965.54 85
18966.85 79
18968.15 87
18969.45 73
18970.75 81
18972.05 94
18973.35 83
18974.65 83
18975.96 60
18977.26 71
18978.56 66
18979.86 71
18981.16 78
18982.46 69
18983.77 68
18985.07 70
18986.37 75
18987.67 67
18988.97 83
18990.28 78
18991.58 89
18992.88 60
18994.18 69
18995.49 60
18996.79 64
18998.09 74
18999.39 79
19000.69 74
19002.00 78
19003.30 63
19004.60 73
19005.90 71
19007.21 64
19008.51 62
19009.81 78
19011.12 69
19012.42 90
19013.72 68
19015.02 57
19016.33 63
19017.63 69
19018.93 78
19020.24 64
19021.54 71
19022.84 72
19024.15 85
19025.45 72
19026.75 64
19028.06 65
19029.36 83
19030.66 72
19031.97 65
19033.27 74
19034.57 75
19035.88 76
19037.18 80
19038.48 61
19039.79 55
19041.09 76
19042.40 69
19043.70 59
19045.00 64
19046.31 63
19047.61 74
19048.92 80
19050.22 78
19051.52 81
19052.83 61
19054.13 78
19055.44 70
19056.74 66
19058.05 59
19059.35 74
19060.65 78
19061.96 86
19063.26 75
19064.57 64
19065.87 73
19067.18 74
19068.48 78
19069.79 74
19071.09 82
19072.40 76
19073.70 76
19075.01 69
19076.31 72
19077.62 65
19078.92 77
19080.23 70
19081.53 93
19082.84 68
19084.14 69
19085.45 62
19086.75 76
19088.06 83
19089.36 65
19090.67 83
19091.98 67
19093.28 58
19094.59 78
19095.89 89
19097.20 78
19098.50 62
19099.81 74
19101.12 83
19102.42 74
19103.73 76
19105.03 86
19106.34 84
19107.65 71
19108.95 84
19110.26 74
19111.56 68
19112.87 76
19114.18 90
19115.48 80
19116.79 70
19118.10 50
19119.40 74
19120.71 99
19122.02 77
19123.32 58
19124.63 83
19125.94 85
19127.24 84
19128.55 68
19129.86 79
19131.16 86
19132.47 74
19133.78 82
19135.08 70
19136.39 63
19137.70 74
19139.01 85
19140.31 88
19141.62 84
19142.93 85
19144.23 86
19145.54 80
19146.85 75
19148.16 67
19149.46 80
19150.77 66
19152.08 64
19153.39 80
19154.69 83
19156.00 74
19157.31 66
19158.62 66
19159.93 67
19161.23 66
19162.54 72
19163.85 67
19165.16 79
19166.47 77
19167.77 86
19169.08 70
19170.39 61
19171.70 73
19173.01 75
19174.32 88
19175.62 79
19176.93 78
19178.24 69
19179.55 66
19180.86 83
19182.17 75
19183.48 67
19184.78 62
19186.09 76
19187.40 63
19188.71 80
19190.02 76
19191.33 64
19192.64 74
19193.95 77
19195.26 84
19196.56 84
19197.87 73
19199.18 71
19200.49 65
19201.80 83
19203.11 64
19204.42 73
19205.73 90
19207.04 76
19208.35 65
19209.66 58
19210.97 74
19212.28 71
19213.59 65
19214.90 65
19216.21 78
19217.52 75
19218.83 88
19220.14 73
19221.45 72
19222.76 64
19224.07 68
19225.38 77
19226.69 75
19228.00 68
19229.31 75
19230.62 63
19231.93 77
19233.24 87
19234.55 76
19235.86 72
19237.17 73
19238.48 87
19239.79 67
19241.10 79
19242.41 82
19243.72 59
19245.03 86
19246.35 89
19247.66 82
19248.97 76
19250.28 80
19251.59 80
19252.90 74
19254.21 67
19255.52 73
19256.83 59
19258.14 84
19259.46 54
19260.77 59
19262.08 65
19263.39 66
19264.70 70
19266.01 77
19267.32 76
19268.64 63
19269.95 67
19271.26 70
19272.57 78
19273.88 57
19275.20 67
19276.51 62
19277.82 54
19279.13 60
19280.44 71
19281.75 62
19283.07 71
19284.38 65
19285.69 69
19287.00 65
19288.32 57
19289.63 63
19290.94 69
19292.25 69
19293.57 72
19294.88 65
19296.19 80
19297.50 82
19298.82 61
19300.13 52
19301.44 66
19302.75 61
19304.07 74
19305.38 84
19306.69 66
19308.01 76
19309.32 73
19310.63 73
19311.94 74
19313.26 55
19314.57 63
19315.88 70
19317.20 81
19318.51 77
19319.82 56
19321.14 55
19322.45 81
19323.76 72
19325.08 80
19326.39 68
19327.70 70
19329.02 77
19330.33 83
19331.65 63
19332.96 51
19334.27 59
19335.59 63
19336.90 77
19338.22 63
19339.53 51
19340.84 71
19342.16 72
19343.47 70
19344.79 68
19346.10 60
19347.41 79
19348.73 70
19350.04 63
19351.36 66
19352.67 72
19353.99 71
19355.30 63
19356.62 58
19357.93 63
19359.25 73
19360.56 70
19361.87 79
19363.19 65
19364.50 67
19365.82 60
19367.13 70
19368.45 72
19369.76 64
19371.08 60
19372.39 73
19373.71 49
19375.02 63
19376.34 76
19377.66 62
19378.97 66
19380.29 68
19381.60 92
19382.92 82
19384.23 69
19385.55 77
19386.86 65
19388.18 65
19389.50 54
19390.81 67
19392.13 83
19393.44 68
19394.76 80
19396.07 76
19397.39 63
19398.71 63
19400.02 66
19401.34 83
19402.65 65
19403.97 70
19405.29 55
19406.60 66
19407.92 55
19409.24 68
19410.55 63
19411.87 70
19413.19 75
19414.50 66
19415.82 70
19417.14 79
19418.45 64
19419.77 69
19421.09 72
19422.40 68
19423.72 62
19425.04 66
19426.35 70
19427.67 53
19428.99 61
19430.30 68
19431.62 78
19432.94 62
19434.26 78
19435.57 77
19436.89 63
19438.21 57
19439.53 73
19440.84 74
19442.16 80
19443.48 61
19444.80 70
19446.11 75
19447.43 65
19448.75 74
19450.07 83
19451.38 81
19452.70 71
19454.02 63
19455.34 76
19456.66 70
19457.97 50
19459.29 75
19460.61 74
19461.93 70
19463.25 57
19464.57 81
19465.88 70
19467.20 75
19468.52 68
19469.84 62
19471.16 67
19472.48 71
19473.79 77
19475.11 75
19476.43 71
19477.75 62
19479.07 80
19480.39 71
19481.71 53
19483.03 64
19484.34 80
19485.66 75
19486.98 61
19488.30 72
19489.62 75
19490.94 66
19492.26 65
19493.58 64
19494.90 62
19496.22 61
19497.54 59
19498.86 83
19500.18 60
19501.50 61
19502.81 75
19504.13 69
19505.45 67
19506.77 61
19508.09 74
19509.41 68
19510.73 70
19512.05 57
19513.37 58
19514.69 67
19516.01 68
19517.33 66
19518.65 72
19519.97 85
19521.29 72
19522.61 65
19523.93 72
19525.25 63
19526.57 66
19527.89 65
19529.22 64
19530.54 77
19531.86 70
19533.18 65
19534.50 76
19535.82 65
19537.14 56
19538.46 66
19539.78 68
19541.10 55
19542.42 71
19543.74 85
19545.06 68
19546.39 59
19547.71 75
19549.03 71
19550.35 55
19551.67 48
19552.99 62
19554.31 64
19555.63 61
19556.96 63
19558.28 78
19559.60 56
19560.92 62
19562.24 66
19563.56 72
19564.88 62
19566.21 53
19567.53 75
19568.85 73
19570.17 70
19571.49 60
19572.82 70
19574.14 77
19575.46 79
19576.78 50
19578.10 55
19579.43 68
19580.75 61
19582.07 59
19583.39 65
19584.72 64
19586.04 74
19587.36 88
19588.68 81
19590.01 68
19591.33 68
19592.65 62
19593.97 75
19595.30 68
19596.62 61
19597.94 69
19599.26 70
19600.59 68
19601.91 76
19603.23 63
19604.56 62
19605.88 85
19607.20 79
19608.53 74
19609.85 71
19611.17 65
19612.49 77
19613.82 76
19615.14 74
19616.47 62
19617.79 64
19619.11 64
19620.44 58
19621.76 66
19623.08 82
19624.41 76
19625.73 68
19627.05 75
19628.38 87
19629.70 68
19631.03 57
19632.35 79
19633.67 61
19635.00 46
19636.32 59
19637.65 64
19638.97 74
19640.29 54
19641.62 73
19642.94 81
19644.27 67
19645.59 70
19646.92 78
19648.24 74
19649.57 63
19650.89 67
19652.21 85
19653.54 76
19654.86 60
19656.19 73
19657.51 63
19658.84 79
19660.16 67
19661.49 63
19662.81 66
19664.14 74
19665.46 77
19666.79 79
19668.11 72
19669.44 59
19670.76 73
19672.09 66
19673.41 72
19674.74 65
19676.07 67
19677.39 62
19678.72 72
19680.04 71
19681.37 81
19682.69 75
19684.02 66
19685.34 71
19686.67 89
19688.00 75
19689.32 61
19690.65 65
19691.97 83
19693.30 83
19694.63 68
19695.95 82
19697.28 73
19698.60 66
19699.93 57
19701.26 79
19702.58 72
19703.91 73
19705.24 74
19706.56 68
19707.89 79
19709.22 68
19710.54 68
19711.87 79
19713.20 66
19714.52 65
19715.85 77
19717.18 70
19718.50 67
19719.83 74
19721.16 72
19722.48 66
19723.81 58
19725.14 52
19726.47 77
19727.79 70
19729.12 62
19730.45 79
19731.77 85
19733.10 87
19734.43 69
19735.76 80
19737.08 66
19738.41 63
19739.74 68
19741.07 63
19742.39 64
19743.72 67
19745.05 68
19746.38 67
19747.71 62
19749.03 66
19750.36 60
19751.69 62
19753.02 67
19754.35 79
19755.67 64
19757.00 83
19758.33 81
19759.66 78
19760.99 80
19762.31 77
19763.64 65
19764.97 65
19766.30 74
19767.63 72
19768.96 56
19770.29 62
19771.61 74
19772.94 77
19774.27 79
19775.60 74
19776.93 77
19778.26 82
19779.59 62
19780.92 88
19782.25 73
19783.57 89
19784.90 60
19786.23 67
19787.56 68
19788.89 81
19790.22 61
19791.55 76
19792.88 76
19794.21 62
19795.54 79
19796.87 73
19798.20 68
19799.53 71
19800.86 76
19802.19 76
19803.52 82
19804.85 71
19806.18 79
19807.50 68
19808.83 78
19810.16 60
19811.49 84
19812.82 90
19814.15 82
19815.49 62
19816.82 79
19818.15 73
19819.48 80
19820.81 85
19822.14 87
19823.47 71
19824.80 77
19826.13 85
19827.46 64
19828.79 80
19830.12 65
19831.45 75
19832.78 79
19834.11 87
19835.44 73
19836.77 75
19838.10 85
19839.44 68
19840.77 72
19842.10 76
19843.43 86
19844.76 88
19846.09 85
19847.42 69
19848.75 84
19850.08 74
19851.42 69
19852.75 71
19854.08 80
19855.41 64
19856.74 71
19858.07 79
19859.40 75
19860.74 87
19862.07 70
19863.40 64
19864.73 78
19866.06 78
19867.40 72
19868.73 66
19870.06 64
19871.39 78
19872.72 79
19874.06 82
19875.39 77
19876.72 74
19878.05 60
19879.38 58
19880.72 67
19882.05 70
19883.38 78
19884.71 82
19886.05 74
19887.38 53
19888.71 75
19890.04 66
19891.38 80
19892.71 68
19894.04 58
19895.38 64
19896.71 80
19898.04 77
19899.37 75
19900.71 75
19902.04 66
19903.37 57
19904.71 79
19906.04 66
19907.37 62
19908.71 65
19910.04 68
19911.37 95
19912.71 58
19914.04 79
19915.37 92
19916.71 77
19918.04 58
19919.37 81
19920.71 63
19922.04 53
19923.37 68
19924.71 67
19926.04 68
19927.38 64
19928.71 70
19930.04 71
19931.38 71
19932.71 75
19934.05 62
19935.38 62
19936.71 77
19938.05 83
19939.38 84
19940.72 77
19942.05 69
19943.39 64
19944.72 67
19946.06 75
19947.39 67
19948.72 75
19950.06 68
19951.39 72
19952.73 86
19954.06 67
19955.40 71
19956.73 83
19958.07 73
19959.40 75
19960.74 73
19962.07 79
19963.41 82
19964.74 69
19966.08 91
19967.41 73
19968.75 83
19970.08 65
19971.42 87
19972.76 91
19974.09 87
19975.43 73
19976.76 97
19978.10 74
19979.43 72
19980.77 67
19982.10 71
19983.44 81
19984.78 61
19986.11 67
19987.45 73
19988.78 77
19990.12 60
19991.46 66
19992.79 84
19994.13 74
19995.46 69
19996.80 82
19998.14 66
19999.47 71
20000.81 75
20002.15 71
20003.48 61
20004.82 71
20006.16 74
20007.49 63
20008.83 68
20010.17 65
20011.50 74
20012.84 72
20014.18 84
20015.51 74
20016.85 69
20018.19 68
20019.52 76
20020.86 75
20022.20 71
20023.53 65
20024.87 79
20026.21 76
20027.55 74
20028.88 78
20030.22 76
20031.56 79
20032.90 79
20034.23 88
20035.57 78
20036.91 93
20038.25 65
20039.58 71
20040.92 69
20042.26 92
20043.60 69
20044.93 65
20046.27 74
20047.61 67
20048.95 73
20050.29 73
20051.62 82
20052.96 70
20054.30 76
20055.64 82
20056.98 98
20058.32 65
20059.65 74
20060.99 76
20062.33 83
20063.67 81
20065.01 66
20066.35 80
20067.68 78
20069.02 69
20070.36 74
20071.70 97
20073.04 84
20074.38 72
20075.72 75
20077.06 76
20078.40 77
20079.73 69
20081.07 83
20082.41 71
20083.75 72
20085.09 76
20086.43 75
20087.77 72
20089.11 78
20090.45 65
20091.79 79
20093.13 65
20094.47 59
20095.81 66
20097.15 89
20098.48 74
20099.82 93
20101.16 77
20102.50 91
20103.84 67
20105.18 80
20106.52 82
20107.86 73
20109.20 99
20110.54 73
20111.88 86
20113.22 79
20114.56 85
20115.90 83
20117.24 78
20118.58 70
20119.93 81
20121.27 77
20122.61 63
20123.95 67
20125.29 88
20126.63 81
20127.97 80
20129.31 70
20130.65 73
20131.99 78
20133.33 88
20134.67 75
20136.01 76
