# Supplementary material for: MALDI-TOF MS typing enables the classification of brewing yeasts of the genus Saccharomyces to major beer styles
Source: PLoS One. 2017 Aug 9;12(8):e0181694. doi: 10.1371/journal.pone.0181694 (PMC5549903; doi:10.1371/journal.pone.0181694)
Supplement: S8 File — The directory includes 90 raw files and was zipped to “.zip”; the folder has three strains with 30 spectra per strain; S1 Text explains the raw files with an example and Table 1 represents the yeast strains used within the experiment. (ZIP) [file pone.0181694.s011.zip › 22-24/30283-8J4-Lag-Lag-Lag-YPG-18h-E-E_2016-09-21_3_0_D9_1.dat]

1999.90 1390
2000.32 1559
2000.75 1600
2001.17 1535
2001.59 1543
2002.01 1502
2002.43 1396
2002.86 1296
2003.28 1278
2003.70 1196
2004.12 1139
2004.54 1256
2004.97 1248
2005.39 1224
2005.81 1157
2006.23 1171
2006.66 1191
2007.08 1229
2007.50 1268
2007.92 1158
2008.35 1198
2008.77 1216
2009.19 1133
2009.61 1140
2010.04 1169
2010.46 1237
2010.88 1211
2011.31 1215
2011.73 1192
2012.15 1156
2012.57 1138
2013.00 1196
2013.42 1143
2013.84 1086
2014.27 1109
2014.69 1131
2015.11 1173
2015.54 1146
2015.96 1135
2016.38 1078
2016.81 1055
2017.23 1199
2017.65 1166
2018.08 1182
2018.50 1270
2018.93 1169
2019.35 1208
2019.77 1281
2020.20 1192
2020.62 1169
2021.04 1214
2021.47 1230
2021.89 1206
2022.32 1196
2022.74 1193
2023.17 1224
2023.59 1176
2024.01 1183
2024.44 1159
2024.86 1216
2025.29 1240
2025.71 1098
2026.14 1128
2026.56 1147
2026.98 1124
2027.41 1089
2027.83 1078
2028.26 1096
2028.68 1135
2029.11 1092
2029.53 1147
2029.96 1144
2030.38 1034
2030.81 1055
2031.23 1087
2031.66 1060
2032.08 1123
2032.51 1137
2032.93 1123
2033.36 1114
2033.78 1149
2034.21 1134
2034.63 1119
2035.06 1019
2035.49 1077
2035.91 1081
2036.34 1081
2036.76 1094
2037.19 1129
2037.61 1132
2038.04 1105
2038.47 1139
2038.89 1085
2039.32 1125
2039.74 1225
2040.17 1224
2040.59 1189
2041.02 1101
2041.45 1160
2041.87 1094
2042.30 1119
2042.73 1159
2043.15 1123
2043.58 1104
2044.00 1164
2044.43 1158
2044.86 1164
2045.28 1186
2045.71 1263
2046.14 1240
2046.56 1151
2046.99 1279
2047.42 1215
2047.84 1148
2048.27 1124
2048.70 1181
2049.12 1231
2049.55 1183
2049.98 1148
2050.40 1158
2050.83 1215
2051.26 1218
2051.69 1131
2052.11 1170
2052.54 1217
2052.97 1241
2053.40 1168
2053.82 1203
2054.25 1213
2054.68 1234
2055.10 1267
2055.53 1196
2055.96 1266
2056.39 1368
2056.82 1394
2057.24 1398
2057.67 1446
2058.10 1400
2058.53 1309
2058.95 1359
2059.38 1300
2059.81 1303
2060.24 1273
2060.67 1323
2061.09 1291
2061.52 1329
2061.95 1291
2062.38 1288
2062.81 1292
2063.24 1315
2063.66 1359
2064.09 1369
2064.52 1448
2064.95 1612
2065.38 1811
2065.81 1789
2066.24 1820
2066.66 1809
2067.09 1815
2067.52 1755
2067.95 1630
2068.38 1517
2068.81 1431
2069.24 1371
2069.67 1312
2070.10 1256
2070.52 1258
2070.95 1238
2071.38 1184
2071.81 1177
2072.24 1154
2072.67 1137
2073.10 1172
2073.53 1107
2073.96 1213
2074.39 1195
2074.82 1177
2075.25 1218
2075.68 1226
2076.11 1192
2076.54 1235
2076.97 1229
2077.40 1250
2077.83 1275
2078.26 1299
2078.69 1294
2079.12 1223
2079.55 1198
2079.98 1244
2080.41 1171
2080.84 1196
2081.27 1231
2081.70 1199
2082.13 1188
2082.56 1240
2082.99 1187
2083.42 1162
2083.85 1229
2084.28 1202
2084.71 1138
2085.14 1131
2085.57 1123
2086.00 1132
2086.43 1112
2086.86 1121
2087.29 1119
2087.73 1163
2088.16 1151
2088.59 1126
2089.02 1100
2089.45 1103
2089.88 1125
2090.31 1178
2090.74 1076
2091.17 1088
2091.61 1168
2092.04 1099
2092.47 1109
2092.90 1079
2093.33 1155
2093.76 1197
2094.19 1165
2094.63 1114
2095.06 1164
2095.49 1116
2095.92 1114
2096.35 1153
2096.78 1075
2097.22 1121
2097.65 1140
2098.08 1072
2098.51 1090
2098.94 1079
2099.38 1087
2099.81 1121
2100.24 1089
2100.67 1081
2101.11 1119
2101.54 1068
2101.97 1066
2102.40 1111
2102.83 1086
2103.27 1066
2103.70 1069
2104.13 1087
2104.56 1107
2105.00 1144
2105.43 1180
2105.86 1115
2106.30 1075
2106.73 1154
2107.16 1269
2107.59 1212
2108.03 1182
2108.46 1231
2108.89 1225
2109.33 1166
2109.76 1131
2110.19 1112
2110.63 1116
2111.06 1112
2111.49 1087
2111.93 1174
2112.36 1068
2112.79 1037
2113.23 1109
2113.66 1088
2114.09 1119
2114.53 1130
2114.96 1081
2115.40 1063
2115.83 1087
2116.26 1107
2116.70 1081
2117.13 1117
2117.56 1108
2118.00 1071
2118.43 1051
2118.87 1018
2119.30 1109
2119.73 1083
2120.17 1046
2120.60 1127
2121.04 1035
2121.47 1168
2121.91 1101
2122.34 1068
2122.78 1097
2123.21 1092
2123.64 1156
2124.08 1149
2124.51 1066
2124.95 1081
2125.38 1050
2125.82 1137
2126.25 1089
2126.69 1055
2127.12 1080
2127.56 1143
2127.99 1177
2128.43 1193
2128.86 1218
2129.30 1208
2129.73 1212
2130.17 1240
2130.60 1289
2131.04 1273
2131.47 1292
2131.91 1304
2132.35 1263
2132.78 1221
2133.22 1190
2133.65 1210
2134.09 1166
2134.52 1144
2134.96 1145
2135.40 1179
2135.83 1122
2136.27 1091
2136.70 1133
2137.14 1093
2137.57 1109
2138.01 1091
2138.45 1113
2138.88 1104
2139.32 1084
2139.76 1048
2140.19 1049
2140.63 1074
2141.06 1078
2141.50 1090
2141.94 1109
2142.37 1066
2142.81 1032
2143.25 1022
2143.68 1091
2144.12 1071
2144.56 1077
2144.99 1092
2145.43 1066
2145.87 1083
2146.30 1108
2146.74 1100
2147.18 1072
2147.62 1117
2148.05 1160
2148.49 1220
2148.93 1216
2149.36 1246
2149.80 1238
2150.24 1291
2150.68 1374
2151.11 1306
2151.55 1368
2151.99 1344
2152.43 1275
2152.86 1282
2153.30 1339
2153.74 1224
2154.18 1193
2154.61 1147
2155.05 1191
2155.49 1137
2155.93 1179
2156.37 1208
2156.80 1193
2157.24 1164
2157.68 1237
2158.12 1201
2158.56 1150
2158.99 1155
2159.43 1171
2159.87 1170
2160.31 1177
2160.75 1140
2161.19 1205
2161.62 1177
2162.06 1188
2162.50 1202
2162.94 1207
2163.38 1225
2163.82 1257
2164.26 1303
2164.69 1399
2165.13 1452
2165.57 1516
2166.01 1585
2166.45 1638
2166.89 1562
2167.33 1519
2167.77 1552
2168.21 1481
2168.65 1353
2169.08 1327
2169.52 1293
2169.96 1309
2170.40 1357
2170.84 1340
2171.28 1382
2171.72 1397
2172.16 1440
2172.60 1510
2173.04 1448
2173.48 1478
2173.92 1473
2174.36 1459
2174.80 1525
2175.24 1508
2175.68 1579
2176.12 1596
2176.56 1521
2177.00 1594
2177.44 1505
2177.88 1430
2178.32 1350
2178.76 1349
2179.20 1338
2179.64 1391
2180.08 1391
2180.52 1389
2180.96 1338
2181.40 1339
2181.84 1279
2182.28 1288
2182.72 1220
2183.16 1171
2183.60 1196
2184.04 1191
2184.48 1179
2184.93 1130
2185.37 1134
2185.81 1236
2186.25 1160
2186.69 1205
2187.13 1186
2187.57 1191
2188.01 1263
2188.45 1276
2188.89 1257
2189.34 1242
2189.78 1287
2190.22 1284
2190.66 1281
2191.10 1309
2191.54 1273
2191.98 1347
2192.43 1285
2192.87 1199
2193.31 1278
2193.75 1277
2194.19 1392
2194.63 1320
2195.08 1350
2195.52 1364
2195.96 1415
2196.40 1328
2196.84 1338
2197.29 1319
2197.73 1321
2198.17 1306
2198.61 1212
2199.06 1193
2199.50 1157
2199.94 1180
2200.38 1163
2200.82 1241
2201.27 1203
2201.71 1212
2202.15 1181
2202.59 1288
2203.04 1293
2203.48 1209
2203.92 1292
2204.37 1283
2204.81 1289
2205.25 1335
2205.69 1314
2206.14 1329
2206.58 1302
2207.02 1266
2207.47 1282
2207.91 1213
2208.35 1327
2208.80 1410
2209.24 1280
2209.68 1258
2210.13 1327
2210.57 1353
2211.01 1305
2211.46 1348
2211.90 1303
2212.34 1352
2212.79 1258
2213.23 1219
2213.67 1209
2214.12 1233
2214.56 1246
2215.01 1259
2215.45 1205
2215.89 1219
2216.34 1265
2216.78 1168
2217.23 1204
2217.67 1238
2218.11 1244
2218.56 1196
2219.00 1230
2219.45 1263
2219.89 1211
2220.34 1181
2220.78 1197
2221.22 1246
2221.67 1332
2222.11 1279
2222.56 1241
2223.00 1278
2223.45 1226
2223.89 1321
2224.34 1345
2224.78 1380
2225.23 1278
2225.67 1251
2226.12 1256
2226.56 1273
2227.01 1273
2227.45 1340
2227.90 1351
2228.34 1281
2228.79 1290
2229.23 1317
2229.68 1313
2230.12 1298
2230.57 1320
2231.01 1327
2231.46 1333
2231.90 1365
2232.35 1299
2232.80 1369
2233.24 1280
2233.69 1258
2234.13 1285
2234.58 1241
2235.02 1230
2235.47 1212
2235.92 1183
2236.36 1206
2236.81 1216
2237.25 1194
2237.70 1168
2238.15 1241
2238.59 1234
2239.04 1190
2239.49 1126
2239.93 1177
2240.38 1213
2240.82 1076
2241.27 1123
2241.72 1129
2242.16 1151
2242.61 1121
2243.06 1136
2243.50 1138
2243.95 1097
2244.40 1125
2244.84 1141
2245.29 1147
2245.74 1125
2246.19 1055
2246.63 1165
2247.08 1170
2247.53 1073
2247.97 1130
2248.42 1137
2248.87 1202
2249.32 1126
2249.76 1089
2250.21 1116
2250.66 1063
2251.10 1130
2251.55 1198
2252.00 1198
2252.45 1160
2252.89 1138
2253.34 1103
2253.79 1082
2254.24 1129
2254.69 1073
2255.13 1049
2255.58 1092
2256.03 1076
2256.48 1025
2256.93 1098
2257.37 1046
2257.82 1058
2258.27 1054
2258.72 1124
2259.17 1129
2259.61 1135
2260.06 1078
2260.51 1141
2260.96 1188
2261.41 1157
2261.86 1154
2262.31 1146
2262.75 1187
2263.20 1243
2263.65 1259
2264.10 1186
2264.55 1122
2265.00 1176
2265.45 1216
2265.90 1201
2266.34 1167
2266.79 1207
2267.24 1174
2267.69 1192
2268.14 1220
2268.59 1170
2269.04 1214
2269.49 1281
2269.94 1268
2270.39 1321
2270.84 1279
2271.29 1283
2271.74 1391
2272.18 1373
2272.63 1452
2273.08 1433
2273.53 1424
2273.98 1403
2274.43 1425
2274.88 1518
2275.33 1551
2275.78 1698
2276.23 1658
2276.68 1749
2277.13 1805
2277.58 1779
2278.03 1793
2278.48 1666
2278.93 1681
2279.38 1596
2279.83 1473
2280.28 1368
2280.73 1347
2281.19 1338
2281.64 1245
2282.09 1174
2282.54 1143
2282.99 1207
2283.44 1207
2283.89 1182
2284.34 1247
2284.79 1182
2285.24 1174
2285.69 1139
2286.14 1145
2286.59 1242
2287.04 1288
2287.50 1245
2287.95 1248
2288.40 1270
2288.85 1309
2289.30 1359
2289.75 1412
2290.20 1526
2290.65 1562
2291.11 1577
2291.56 1593
2292.01 1708
2292.46 1584
2292.91 1657
2293.36 1600
2293.82 1544
2294.27 1477
2294.72 1451
2295.17 1443
2295.62 1331
2296.07 1318
2296.53 1307
2296.98 1273
2297.43 1222
2297.88 1248
2298.33 1286
2298.79 1168
2299.24 1184
2299.69 1215
2300.14 1208
2300.60 1198
2301.05 1187
2301.50 1136
2301.95 1132
2302.41 1126
2302.86 1083
2303.31 1147
2303.76 1204
2304.22 1149
2304.67 1097
2305.12 1101
2305.57 1124
2306.03 1131
2306.48 1185
2306.93 1193
2307.39 1183
2307.84 1217
2308.29 1299
2308.75 1331
2309.20 1270
2309.65 1217
2310.11 1290
2310.56 1339
2311.01 1364
2311.47 1311
2311.92 1378
2312.37 1351
2312.83 1345
2313.28 1323
2313.73 1273
2314.19 1296
2314.64 1362
2315.09 1224
2315.55 1219
2316.00 1213
2316.46 1238
2316.91 1265
2317.36 1318
2317.82 1278
2318.27 1288
2318.73 1318
2319.18 1328
2319.63 1328
2320.09 1339
2320.54 1321
2321.00 1265
2321.45 1339
2321.91 1317
2322.36 1300
2322.82 1282
2323.27 1292
2323.72 1376
2324.18 1483
2324.63 1644
2325.09 1811
2325.54 1919
2326.00 1935
2326.45 1996
2326.91 1909
2327.36 1777
2327.82 1750
2328.27 1596
2328.73 1517
2329.18 1444
2329.64 1335
2330.09 1336
2330.55 1319
2331.00 1260
2331.46 1176
2331.92 1230
2332.37 1203
2332.83 1203
2333.28 1191
2333.74 1221
2334.19 1190
2334.65 1193
2335.10 1227
2335.56 1168
2336.02 1203
2336.47 1251
2336.93 1226
2337.38 1211
2337.84 1160
2338.30 1204
2338.75 1165
2339.21 1161
2339.66 1178
2340.12 1175
2340.58 1107
2341.03 1082
2341.49 1118
2341.95 1088
2342.40 1111
2342.86 1146
2343.32 1168
2343.77 1143
2344.23 1108
2344.68 1101
2345.14 1126
2345.60 1106
2346.06 1144
2346.51 1115
2346.97 1092
2347.43 1192
2347.88 1214
2348.34 1210
2348.80 1238
2349.25 1186
2349.71 1198
2350.17 1217
2350.63 1280
2351.08 1232
2351.54 1191
2352.00 1193
2352.46 1164
2352.91 1119
2353.37 1123
2353.83 1131
2354.29 1166
2354.74 1156
2355.20 1108
2355.66 1148
2356.12 1122
2356.57 1152
2357.03 1100
2357.49 1114
2357.95 1138
2358.41 1069
2358.86 1130
2359.32 1149
2359.78 1145
2360.24 1156
2360.70 1080
2361.15 1149
2361.61 1167
2362.07 1173
2362.53 1186
2362.99 1184
2363.45 1163
2363.91 1195
2364.36 1242
2364.82 1131
2365.28 1127
2365.74 1180
2366.20 1258
2366.66 1258
2367.12 1347
2367.57 1263
2368.03 1183
2368.49 1203
2368.95 1247
2369.41 1232
2369.87 1200
2370.33 1216
2370.79 1184
2371.25 1228
2371.71 1165
2372.17 1188
2372.63 1188
2373.09 1220
2373.54 1280
2374.00 1265
2374.46 1271
2374.92 1261
2375.38 1268
2375.84 1293
2376.30 1284
2376.76 1306
2377.22 1279
2377.68 1243
2378.14 1266
2378.60 1230
2379.06 1211
2379.52 1242
2379.98 1244
2380.44 1163
2380.90 1125
2381.36 1141
2381.82 1130
2382.28 1116
2382.74 1109
2383.20 1139
2383.66 1149
2384.12 1154
2384.59 1089
2385.05 1162
2385.51 1112
2385.97 1084
2386.43 1098
2386.89 1118
2387.35 1137
2387.81 1121
2388.27 1114
2388.73 1086
2389.19 1188
2389.65 1206
2390.12 1157
2390.58 1168
2391.04 1230
2391.50 1213
2391.96 1218
2392.42 1295
2392.88 1252
2393.34 1209
2393.81 1221
2394.27 1217
2394.73 1207
2395.19 1162
2395.65 1178
2396.11 1127
2396.57 1156
2397.04 1180
2397.50 1225
2397.96 1183
2398.42 1104
2398.88 1144
2399.35 1123
2399.81 1112
2400.27 1063
2400.73 1123
2401.19 1043
2401.66 1107
2402.12 1078
2402.58 1099
2403.04 1112
2403.51 1164
2403.97 1189
2404.43 1139
2404.89 1087
2405.36 1126
2405.82 1131
2406.28 1078
2406.74 1065
2407.21 1055
2407.67 1159
2408.13 1143
2408.59 1134
2409.06 1121
2409.52 1090
2409.98 1102
2410.45 1113
2410.91 1085
2411.37 1079
2411.84 1082
2412.30 1096
2412.76 1106
2413.23 1088
2413.69 1152
2414.15 1134
2414.62 1123
2415.08 1129
2415.54 1164
2416.01 1157
2416.47 1143
2416.93 1251
2417.40 1193
2417.86 1148
2418.32 1095
2418.79 1180
2419.25 1097
2419.72 1075
2420.18 1158
2420.64 1128
2421.11 1159
2421.57 1150
2422.04 1096
2422.50 1162
2422.96 1149
2423.43 1134
2423.89 1132
2424.36 1102
2424.82 1122
2425.29 1171
2425.75 1133
2426.22 1156
2426.68 1161
2427.15 1130
2427.61 1142
2428.07 1113
2428.54 1119
2429.00 1075
2429.47 1108
2429.93 1185
2430.40 1111
2430.86 1119
2431.33 1123
2431.79 1149
2432.26 1112
2432.72 1162
2433.19 1151
2433.65 1112
2434.12 1077
2434.59 1123
2435.05 1112
2435.52 1095
2435.98 1101
2436.45 1104
2436.91 1121
2437.38 1116
2437.84 1146
2438.31 1124
2438.78 1087
2439.24 1074
2439.71 1185
2440.17 1196
2440.64 1127
2441.10 1198
2441.57 1150
2442.04 1146
2442.50 1247
2442.97 1230
2443.44 1150
2443.90 1173
2444.37 1152
2444.83 1105
2445.30 1103
2445.77 1163
2446.23 1152
2446.70 1141
2447.17 1045
2447.63 1138
2448.10 1085
2448.57 1147
2449.03 1099
2449.50 1061
2449.97 1080
2450.43 1105
2450.90 1162
2451.37 1122
2451.83 1119
2452.30 1199
2452.77 1163
2453.24 1168
2453.70 1231
2454.17 1143
2454.64 1076
2455.10 1141
2455.57 1080
2456.04 1104
2456.51 1145
2456.97 1112
2457.44 1052
2457.91 1094
2458.38 1080
2458.84 1097
2459.31 1068
2459.78 1050
2460.25 1064
2460.72 1070
2461.18 1059
2461.65 1061
2462.12 1081
2462.59 1068
2463.06 1121
2463.52 1117
2463.99 1099
2464.46 1159
2464.93 1130
2465.40 1066
2465.86 1099
2466.33 1175
2466.80 1137
2467.27 1080
2467.74 1090
2468.21 1083
2468.68 1062
2469.14 1040
2469.61 1048
2470.08 1096
2470.55 1161
2471.02 1085
2471.49 1066
2471.96 1028
2472.43 1083
2472.90 1053
2473.36 1073
2473.83 1078
2474.30 1045
2474.77 1112
2475.24 1079
2475.71 1127
2476.18 1142
2476.65 1104
2477.12 1090
2477.59 1102
2478.06 1158
2478.53 1102
2479.00 1082
2479.47 1082
2479.94 1072
2480.41 1115
2480.87 1087
2481.34 1072
2481.81 1069
2482.28 1057
2482.75 1020
2483.22 1001
2483.69 1035
2484.16 1124
2484.63 1103
2485.10 1067
2485.57 1056
2486.05 1137
2486.52 1221
2486.99 1202
2487.46 1162
2487.93 1237
2488.40 1177
2488.87 1150
2489.34 1216
2489.81 1224
2490.28 1164
2490.75 1162
2491.22 1198
2491.69 1188
2492.16 1153
2492.63 1148
2493.10 1143
2493.58 1159
2494.05 1182
2494.52 1152
2494.99 1114
2495.46 1106
2495.93 1175
2496.40 1122
2496.87 1178
2497.34 1193
2497.82 1154
2498.29 1126
2498.76 1139
2499.23 1147
2499.70 1118
2500.17 1086
2500.64 1083
2501.12 1037
2501.59 1072
2502.06 1125
2502.53 1172
2503.00 1130
2503.48 1120
2503.95 1091
2504.42 1096
2504.89 1108
2505.36 1147
2505.84 1149
2506.31 1134
2506.78 1105
2507.25 1134
2507.72 1162
2508.20 1226
2508.67 1245
2509.14 1235
2509.61 1236
2510.09 1274
2510.56 1344
2511.03 1327
2511.50 1422
2511.98 1443
2512.45 1522
2512.92 1492
2513.40 1435
2513.87 1447
2514.34 1465
2514.81 1391
2515.29 1348
2515.76 1420
2516.23 1295
2516.71 1212
2517.18 1217
2517.65 1222
2518.13 1187
2518.60 1228
2519.07 1309
2519.55 1211
2520.02 1265
2520.49 1293
2520.97 1295
2521.44 1235
2521.91 1310
2522.39 1243
2522.86 1203
2523.34 1232
2523.81 1193
2524.28 1219
2524.76 1178
2525.23 1175
2525.70 1137
2526.18 1182
2526.65 1237
2527.13 1290
2527.60 1203
2528.08 1258
2528.55 1239
2529.02 1236
2529.50 1278
2529.97 1272
2530.45 1262
2530.92 1290
2531.40 1319
2531.87 1328
2532.34 1346
2532.82 1331
2533.29 1352
2533.77 1266
2534.24 1283
2534.72 1212
2535.19 1252
2535.67 1257
2536.14 1198
2536.62 1306
2537.09 1310
2537.57 1293
2538.04 1272
2538.52 1273
2538.99 1230
2539.47 1258
2539.94 1341
2540.42 1310
2540.90 1331
2541.37 1368
2541.85 1349
2542.32 1347
2542.80 1312
2543.27 1312
2543.75 1222
2544.22 1196
2544.70 1218
2545.18 1211
2545.65 1235
2546.13 1336
2546.60 1302
2547.08 1458
2547.56 1460
2548.03 1538
2548.51 1547
2548.98 1540
2549.46 1603
2549.94 1580
2550.41 1576
2550.89 1590
2551.37 1515
2551.84 1449
2552.32 1534
2552.80 1453
2553.27 1447
2553.75 1391
2554.23 1370
2554.70 1354
2555.18 1266
2555.66 1233
2556.13 1246
2556.61 1302
2557.09 1203
2557.56 1197
2558.04 1197
2558.52 1195
2558.99 1197
2559.47 1158
2559.95 1209
2560.43 1251
2560.90 1204
2561.38 1214
2561.86 1179
2562.33 1178
2562.81 1175
2563.29 1105
2563.77 1101
2564.25 1174
2564.72 1180
2565.20 1210
2565.68 1143
2566.16 1124
2566.63 1189
2567.11 1162
2567.59 1133
2568.07 1135
2568.55 1134
2569.02 1155
2569.50 1084
2569.98 1080
2570.46 1119
2570.94 1086
2571.41 1080
2571.89 1075
2572.37 1102
2572.85 1126
2573.33 1134
2573.81 1083
2574.28 1073
2574.76 1110
2575.24 1084
2575.72 1091
2576.20 1141
2576.68 1146
2577.16 1152
2577.64 1128
2578.11 1188
2578.59 1126
2579.07 1098
2579.55 1149
2580.03 1115
2580.51 1117
2580.99 1115
2581.47 1112
2581.95 1099
2582.43 1109
2582.91 1097
2583.39 1027
2583.86 1017
2584.34 1083
2584.82 1096
2585.30 1054
2585.78 1114
2586.26 1128
2586.74 1116
2587.22 1097
2587.70 1106
2588.18 1145
2588.66 1115
2589.14 1158
2589.62 1158
2590.10 1147
2590.58 1082
2591.06 1136
2591.54 1160
2592.02 1144
2592.50 1169
2592.98 1100
2593.46 1100
2593.94 1118
2594.42 1132
2594.90 1137
2595.38 1066
2595.86 1085
2596.35 1108
2596.83 993
2597.31 1004
2597.79 1019
2598.27 1024
2598.75 1026
2599.23 943
2599.71 936
2600.19 984
2600.67 1046
2601.15 1054
2601.63 1062
2602.12 1047
2602.60 1072
2603.08 1135
2603.56 1070
2604.04 1089
2604.52 1007
2605.00 1027
2605.48 1041
2605.97 1047
2606.45 1037
2606.93 1026
2607.41 1101
2607.89 1014
2608.37 1055
2608.86 1088
2609.34 1133
2609.82 1167
2610.30 1117
2610.78 1104
2611.26 1072
2611.75 1116
2612.23 1075
2612.71 1081
2613.19 1047
2613.68 1061
2614.16 1071
2614.64 1073
2615.12 1058
2615.60 1056
2616.09 1121
2616.57 1107
2617.05 1081
2617.53 1115
2618.02 1136
2618.50 1106
2618.98 1147
2619.46 1138
2619.95 1044
2620.43 1121
2620.91 1183
2621.40 1105
2621.88 1116
2622.36 1092
2622.85 1022
2623.33 1035
2623.81 1082
2624.29 1097
2624.78 1120
2625.26 1122
2625.74 1145
2626.23 1102
2626.71 1106
2627.19 1161
2627.68 1126
2628.16 1202
2628.64 1210
2629.13 1199
2629.61 1198
2630.10 1212
2630.58 1243
2631.06 1183
2631.55 1238
2632.03 1352
2632.51 1298
2633.00 1301
2633.48 1286
2633.97 1238
2634.45 1241
2634.94 1240
2635.42 1199
2635.90 1260
2636.39 1195
2636.87 1141
2637.36 1176
2637.84 1151
2638.33 1098
2638.81 1099
2639.29 1028
2639.78 1046
2640.26 1120
2640.75 1112
2641.23 1100
2641.72 1057
2642.20 1066
2642.69 1061
2643.17 1075
2643.66 1076
2644.14 1075
2644.63 1055
2645.11 1003
2645.60 1061
2646.08 1087
2646.57 1115
2647.05 1111
2647.54 1127
2648.02 1121
2648.51 1131
2648.99 1092
2649.48 1081
2649.97 1117
2650.45 1113
2650.94 1109
2651.42 1145
2651.91 1160
2652.39 1159
2652.88 1185
2653.37 1115
2653.85 1145
2654.34 1190
2654.82 1190
2655.31 1155
2655.80 1188
2656.28 1216
2656.77 1206
2657.25 1160
2657.74 1157
2658.23 1150
2658.71 1105
2659.20 1072
2659.69 1096
2660.17 1133
2660.66 1142
2661.14 1141
2661.63 1172
2662.12 1136
2662.60 1118
2663.09 1104
2663.58 1170
2664.06 1114
2664.55 1138
2665.04 1132
2665.53 1190
2666.01 1178
2666.50 1095
2666.99 1159
2667.47 1153
2667.96 1117
2668.45 1151
2668.94 1146
2669.42 1116
2669.91 1153
2670.40 1136
2670.88 1178
2671.37 1170
2671.86 1172
2672.35 1243
2672.83 1291
2673.32 1424
2673.81 1440
2674.30 1453
2674.79 1430
2675.27 1497
2675.76 1490
2676.25 1485
2676.74 1505
2677.23 1446
2677.71 1459
2678.20 1384
2678.69 1265
2679.18 1221
2679.67 1204
2680.15 1220
2680.64 1144
2681.13 1061
2681.62 1105
2682.11 1124
2682.60 1120
2683.08 1109
2683.57 1084
2684.06 1102
2684.55 1106
2685.04 1111
2685.53 1085
2686.02 1095
2686.51 1097
2686.99 1104
2687.48 1077
2687.97 1096
2688.46 1083
2688.95 1117
2689.44 1105
2689.93 1147
2690.42 1169
2690.91 1160
2691.40 1159
2691.89 1103
2692.38 1136
2692.87 1154
2693.35 1198
2693.84 1198
2694.33 1217
2694.82 1144
2695.31 1198
2695.80 1204
2696.29 1205
2696.78 1220
2697.27 1266
2697.76 1261
2698.25 1177
2698.74 1147
2699.23 1114
2699.72 1177
2700.21 1230
2700.70 1127
2701.19 1143
2701.68 1127
2702.17 1119
2702.66 1114
2703.15 1184
2703.64 1191
2704.13 1140
2704.62 1132
2705.12 1126
2705.61 1182
2706.10 1174
2706.59 1198
2707.08 1185
2707.57 1111
2708.06 1107
2708.55 1087
2709.04 1161
2709.53 1210
2710.02 1160
2710.51 1081
2711.01 1062
2711.50 1029
2711.99 1036
2712.48 1043
2712.97 1127
2713.46 1139
2713.95 1143
2714.44 1128
2714.94 1065
2715.43 1067
2715.92 1129
2716.41 1106
2716.90 1111
2717.39 1101
2717.89 1077
2718.38 1071
2718.87 1101
2719.36 1146
2719.85 1148
2720.34 1169
2720.84 1125
2721.33 1214
2721.82 1200
2722.31 1251
2722.80 1246
2723.30 1265
2723.79 1286
2724.28 1361
2724.77 1309
2725.27 1181
2725.76 1152
2726.25 1151
2726.74 1170
2727.24 1226
2727.73 1163
2728.22 1175
2728.71 1167
2729.21 1081
2729.70 1145
2730.19 1166
2730.69 1201
2731.18 1204
2731.67 1150
2732.16 1186
2732.66 1174
2733.15 1206
2733.64 1217
2734.14 1216
2734.63 1212
2735.12 1243
2735.62 1281
2736.11 1252
2736.60 1284
2737.10 1253
2737.59 1302
2738.08 1347
2738.58 1320
2739.07 1357
2739.56 1383
2740.06 1297
2740.55 1343
2741.05 1376
2741.54 1317
2742.03 1293
2742.53 1315
2743.02 1291
2743.52 1229
2744.01 1257
2744.50 1325
2745.00 1301
2745.49 1228
2745.99 1253
2746.48 1335
2746.97 1338
2747.47 1314
2747.96 1313
2748.46 1350
2748.95 1343
2749.45 1354
2749.94 1273
2750.44 1212
2750.93 1124
2751.43 1169
2751.92 1201
2752.42 1148
2752.91 1145
2753.41 1175
2753.90 1180
2754.40 1191
2754.89 1117
2755.39 1097
2755.88 1154
2756.38 1148
2756.87 1102
2757.37 1125
2757.86 1130
2758.36 1145
2758.85 1094
2759.35 1098
2759.84 1119
2760.34 1130
2760.83 1170
2761.33 1135
2761.83 1120
2762.32 1214
2762.82 1266
2763.31 1270
2763.81 1237
2764.30 1216
2764.80 1227
2765.30 1293
2765.79 1270
2766.29 1104
2766.78 1131
2767.28 1156
2767.78 1192
2768.27 1138
2768.77 1203
2769.27 1166
2769.76 1213
2770.26 1138
2770.76 1161
2771.25 1180
2771.75 1148
2772.24 1235
2772.74 1198
2773.24 1193
2773.73 1239
2774.23 1204
2774.73 1204
2775.23 1318
2775.72 1375
2776.22 1359
2776.72 1295
2777.21 1371
2777.71 1362
2778.21 1413
2778.70 1401
2779.20 1339
2779.70 1253
2780.20 1212
2780.69 1183
2781.19 1166
2781.69 1117
2782.19 1182
2782.68 1140
2783.18 1150
2783.68 1115
2784.18 1167
2784.67 1142
2785.17 1087
2785.67 1098
2786.17 1091
2786.67 1115
2787.16 1120
2787.66 1177
2788.16 1113
2788.66 1058
2789.16 1065
2789.65 1072
2790.15 1077
2790.65 1086
2791.15 1078
2791.65 1095
2792.15 1142
2792.64 1165
2793.14 1121
2793.64 1042
2794.14 1148
2794.64 1057
2795.14 1111
2795.64 1145
2796.13 1119
2796.63 1102
2797.13 1131
2797.63 1183
2798.13 1147
2798.63 1178
2799.13 1221
2799.63 1139
2800.13 1151
2800.62 1118
2801.12 1173
2801.62 1142
2802.12 1132
2802.62 1085
2803.12 1122
2803.62 1115
2804.12 1130
2804.62 1162
2805.12 1163
2805.62 1133
2806.12 1095
2806.62 1102
2807.12 1135
2807.62 1179
2808.12 1210
2808.62 1145
2809.12 1132
2809.62 1212
2810.12 1167
2810.62 1216
2811.12 1197
2811.62 1201
2812.12 1195
2812.62 1271
2813.12 1174
2813.62 1109
2814.12 1111
2814.62 1150
2815.12 1163
2815.62 1146
2816.12 1102
2816.62 1155
2817.12 1143
2817.62 1169
2818.12 1149
2818.62 1197
2819.12 1193
2819.63 1185
2820.13 1191
2820.63 1173
2821.13 1112
2821.63 1115
2822.13 1090
2822.63 1067
2823.13 1102
2823.63 1130
2824.13 1104
2824.64 1113
2825.14 1160
2825.64 1169
2826.14 1153
2826.64 1104
2827.14 1042
2827.64 1120
2828.15 1144
2828.65 1117
2829.15 1144
2829.65 1131
2830.15 1120
2830.65 1086
2831.16 1126
2831.66 1132
2832.16 1086
2832.66 1096
2833.16 1062
2833.67 1125
2834.17 1136
2834.67 1127
2835.17 1133
2835.68 1087
2836.18 1215
2836.68 1194
2837.18 1198
2837.68 1156
2838.19 1152
2838.69 1213
2839.19 1138
2839.70 1129
2840.20 1162
2840.70 1132
2841.20 1150
2841.71 1122
2842.21 1068
2842.71 1122
2843.21 1137
2843.72 1168
2844.22 1188
2844.72 1134
2845.23 1104
2845.73 1129
2846.23 1179
2846.74 1182
2847.24 1176
2847.74 1263
2848.25 1313
2848.75 1300
2849.25 1260
2849.76 1265
2850.26 1213
2850.76 1286
2851.27 1295
2851.77 1260
2852.28 1211
2852.78 1123
2853.28 1141
2853.79 1158
2854.29 1140
2854.79 1124
2855.30 1163
2855.80 1122
2856.31 1129
2856.81 1135
2857.31 1101
2857.82 1136
2858.32 1169
2858.83 1122
2859.33 1169
2859.84 1187
2860.34 1213
2860.85 1172
2861.35 1156
2861.85 1168
2862.36 1108
2862.86 1164
2863.37 1149
2863.87 1119
2864.38 1087
2864.88 1112
2865.39 1184
2865.89 1143
2866.40 1133
2866.90 1124
2867.41 1107
2867.91 1122
2868.42 1145
2868.92 1224
2869.43 1265
2869.93 1240
2870.44 1235
2870.94 1260
2871.45 1283
2871.96 1317
2872.46 1347
2872.97 1360
2873.47 1384
2873.98 1345
2874.48 1355
2874.99 1374
2875.49 1307
2876.00 1301
2876.51 1259
2877.01 1267
2877.52 1257
2878.02 1252
2878.53 1222
2879.04 1207
2879.54 1243
2880.05 1162
2880.55 1195
2881.06 1195
2881.57 1155
2882.07 1174
2882.58 1215
2883.09 1220
2883.59 1243
2884.10 1263
2884.61 1263
2885.11 1337
2885.62 1346
2886.13 1469
2886.63 1519
2887.14 1559
2887.65 1541
2888.15 1486
2888.66 1591
2889.17 1623
2889.67 1579
2890.18 1518
2890.69 1469
2891.20 1481
2891.70 1474
2892.21 1505
2892.72 1352
2893.22 1419
2893.73 1449
2894.24 1512
2894.75 1543
2895.25 1579
2895.76 1574
2896.27 1724
2896.78 1708
2897.29 1768
2897.79 1714
2898.30 1584
2898.81 1511
2899.32 1416
2899.82 1459
2900.33 1426
2900.84 1409
2901.35 1442
2901.86 1347
2902.36 1252
2902.87 1284
2903.38 1303
2903.89 1297
2904.40 1275
2904.91 1203
2905.41 1319
2905.92 1272
2906.43 1234
2906.94 1184
2907.45 1234
2907.96 1263
2908.47 1224
2908.97 1201
2909.48 1198
2909.99 1246
2910.50 1256
2911.01 1186
2911.52 1141
2912.03 1183
2912.54 1218
2913.05 1192
2913.55 1127
2914.06 1163
2914.57 1247
2915.08 1221
2915.59 1247
2916.10 1241
2916.61 1258
2917.12 1240
2917.63 1179
2918.14 1234
2918.65 1266
2919.16 1193
2919.67 1178
2920.18 1259
2920.69 1229
2921.20 1222
2921.71 1227
2922.22 1234
2922.73 1291
2923.24 1195
2923.75 1209
2924.26 1258
2924.77 1269
2925.28 1228
2925.79 1178
2926.30 1184
2926.81 1156
2927.32 1175
2927.83 1198
2928.34 1203
2928.85 1229
2929.36 1193
2929.87 1140
2930.38 1194
2930.89 1175
2931.40 1065
2931.91 1068
2932.42 1138
2932.93 1093
2933.45 1163
2933.96 1187
2934.47 1158
2934.98 1197
2935.49 1180
2936.00 1174
2936.51 1138
2937.02 1171
2937.53 1274
2938.04 1265
2938.56 1194
2939.07 1268
2939.58 1295
2940.09 1249
2940.60 1277
2941.11 1240
2941.62 1200
2942.14 1239
2942.65 1241
2943.16 1217
2943.67 1235
2944.18 1262
2944.70 1189
2945.21 1176
2945.72 1224
2946.23 1168
2946.74 1200
2947.26 1140
2947.77 1132
2948.28 1130
2948.79 1108
2949.30 1091
2949.82 1128
2950.33 1152
2950.84 1136
2951.35 1102
2951.87 1078
2952.38 1117
2952.89 1201
2953.40 1184
2953.92 1121
2954.43 1174
2954.94 1231
2955.45 1264
2955.97 1222
2956.48 1220
2956.99 1242
2957.51 1226
2958.02 1269
2958.53 1203
2959.04 1200
2959.56 1217
2960.07 1236
2960.58 1188
2961.10 1258
2961.61 1251
2962.12 1343
2962.64 1354
2963.15 1403
2963.66 1428
2964.18 1387
2964.69 1382
2965.21 1407
2965.72 1363
2966.23 1371
2966.75 1362
2967.26 1325
2967.77 1337
2968.29 1290
2968.80 1283
2969.32 1178
2969.83 1213
2970.34 1290
2970.86 1251
2971.37 1270
2971.89 1290
2972.40 1249
2972.91 1302
2973.43 1322
2973.94 1367
2974.46 1306
2974.97 1342
2975.49 1350
2976.00 1352
2976.52 1424
2977.03 1450
2977.55 1448
2978.06 1419
2978.57 1341
2979.09 1304
2979.60 1358
2980.12 1486
2980.63 1557
2981.15 1633
2981.66 1537
2982.18 1557
2982.69 1642
2983.21 1574
2983.73 1548
2984.24 1612
2984.76 1646
2985.27 1688
2985.79 1709
2986.30 1727
2986.82 1737
2987.33 1723
2987.85 1669
2988.36 1788
2988.88 1889
2989.40 1922
2989.91 1920
2990.43 1939
2990.94 1887
2991.46 1957
2991.97 1920
2992.49 1950
2993.01 1946
2993.52 1983
2994.04 1899
2994.55 1987
2995.07 2019
2995.59 2073
2996.10 2089
2996.62 2176
2997.14 2296
2997.65 2266
2998.17 2314
2998.69 2384
2999.20 2407
2999.72 2364
3000.24 2437
3000.75 2489
3001.27 2566
3001.79 2666
3002.30 3049
3002.82 3300
3003.34 4040
3003.85 4909
3004.37 5850
3004.89 6910
3005.40 7682
3005.92 8033
3006.44 7941
3006.96 7561
3007.47 7043
3007.99 6168
3008.51 5438
3009.03 4683
3009.54 4017
3010.06 3430
3010.58 3022
3011.10 2604
3011.61 2399
3012.13 2282
3012.65 2134
3013.17 2110
3013.68 2148
3014.20 2046
3014.72 2064
3015.24 1999
3015.76 1926
3016.27 1971
3016.79 1883
3017.31 1858
3017.83 1737
3018.35 1669
3018.86 1755
3019.38 1723
3019.90 1667
3020.42 1683
3020.94 1682
3021.46 1616
3021.97 1678
3022.49 1721
3023.01 1770
3023.53 1812
3024.05 1869
3024.57 1903
3025.09 1864
3025.61 1921
3026.12 1796
3026.64 1706
3027.16 1790
3027.68 1765
3028.20 1646
3028.72 1616
3029.24 1564
3029.76 1612
3030.28 1548
3030.80 1566
3031.32 1562
3031.84 1567
3032.35 1516
3032.87 1479
3033.39 1536
3033.91 1542
3034.43 1480
3034.95 1511
3035.47 1567
3035.99 1538
3036.51 1553
3037.03 1528
3037.55 1515
3038.07 1464
3038.59 1511
3039.11 1520
3039.63 1437
3040.15 1432
3040.67 1440
3041.19 1487
3041.71 1464
3042.23 1471
3042.75 1470
3043.27 1468
3043.79 1488
3044.31 1455
3044.83 1411
3045.35 1433
3045.87 1422
3046.40 1479
3046.92 1435
3047.44 1411
3047.96 1496
3048.48 1495
3049.00 1439
3049.52 1483
3050.04 1473
3050.56 1446
3051.08 1389
3051.60 1373
3052.12 1360
3052.65 1386
3053.17 1405
3053.69 1373
3054.21 1368
3054.73 1482
3055.25 1479
3055.77 1428
3056.30 1451
3056.82 1456
3057.34 1427
3057.86 1405
3058.38 1415
3058.90 1498
3059.42 1461
3059.95 1551
3060.47 1529
3060.99 1507
3061.51 1529
3062.03 1576
3062.56 1541
3063.08 1548
3063.60 1603
3064.12 1634
3064.64 1678
3065.17 1694
3065.69 1680
3066.21 1696
3066.73 1773
3067.26 1775
3067.78 1746
3068.30 1832
3068.82 1796
3069.35 1812
3069.87 1752
3070.39 1765
3070.91 1786
3071.44 1787
3071.96 1858
3072.48 1830
3073.01 1741
3073.53 1712
3074.05 1810
3074.57 1750
3075.10 1772
3075.62 1829
3076.14 1851
3076.67 1823
3077.19 1800
3077.71 1852
3078.24 2013
3078.76 2062
3079.28 2095
3079.81 2116
3080.33 2121
3080.85 2276
3081.38 2422
3081.90 2395
3082.42 2404
3082.95 2580
3083.47 2518
3084.00 2412
3084.52 2499
3085.04 2576
3085.57 2515
3086.09 2461
3086.62 2408
3087.14 2426
3087.66 2685
3088.19 2974
3088.71 3345
3089.24 3732
3089.76 4152
3090.29 4548
3090.81 4911
3091.33 4886
3091.86 4738
3092.38 4396
3092.91 4248
3093.43 3912
3093.96 3617
3094.48 3482
3095.01 3174
3095.53 3185
3096.06 3072
3096.58 2894
3097.11 2948
3097.63 2914
3098.16 2927
3098.68 3019
3099.21 3044
3099.73 3234
3100.26 3618
3100.78 4133
3101.31 5209
3101.83 6662
3102.36 8000
3102.88 9298
3103.41 10323
3103.93 10898
3104.46 10754
3104.99 10278
3105.51 9430
3106.04 8293
3106.56 7127
3107.09 6076
3107.61 5007
3108.14 4322
3108.67 3768
3109.19 3287
3109.72 3045
3110.24 2898
3110.77 2683
3111.30 2676
3111.82 2575
3112.35 2627
3112.87 2581
3113.40 2475
3113.93 2373
3114.45 2217
3114.98 2191
3115.51 2177
3116.03 2107
3116.56 2068
3117.09 1967
3117.61 1902
3118.14 1870
3118.67 1882
3119.19 1920
3119.72 1967
3120.25 2051
3120.77 2040
3121.30 2122
3121.83 2134
3122.35 2237
3122.88 2220
3123.41 2188
3123.94 2205
3124.46 2041
3124.99 1922
3125.52 1917
3126.05 1935
3126.57 1726
3127.10 1687
3127.63 1662
3128.16 1668
3128.68 1694
3129.21 1606
3129.74 1609
3130.27 1630
3130.79 1694
3131.32 1702
3131.85 1622
3132.38 1663
3132.91 1618
3133.43 1577
3133.96 1601
3134.49 1589
3135.02 1592
3135.55 1548
3136.07 1559
3136.60 1436
3137.13 1488
3137.66 1537
3138.19 1438
3138.72 1403
3139.24 1488
3139.77 1468
3140.30 1464
3140.83 1407
3141.36 1447
3141.89 1449
3142.42 1447
3142.95 1415
3143.47 1505
3144.00 1469
3144.53 1455
3145.06 1470
3145.59 1448
3146.12 1457
3146.65 1463
3147.18 1434
3147.71 1575
3148.24 1561
3148.76 1526
3149.29 1551
3149.82 1619
3150.35 1557
3150.88 1576
3151.41 1593
3151.94 1538
3152.47 1484
3153.00 1495
3153.53 1554
3154.06 1563
3154.59 1559
3155.12 1560
3155.65 1518
3156.18 1542
3156.71 1583
3157.24 1585
3157.77 1589
3158.30 1561
3158.83 1614
3159.36 1634
3159.89 1604
3160.42 1582
3160.95 1589
3161.48 1658
3162.01 1617
3162.54 1550
3163.07 1570
3163.60 1553
3164.13 1537
3164.66 1535
3165.20 1526
3165.73 1530
3166.26 1532
3166.79 1492
3167.32 1474
3167.85 1451
3168.38 1433
3168.91 1375
3169.44 1407
3169.97 1452
3170.50 1448
3171.04 1477
3171.57 1482
3172.10 1595
3172.63 1677
3173.16 1645
3173.69 1718
3174.22 1761
3174.75 1819
3175.29 1859
3175.82 1825
3176.35 1810
3176.88 1756
3177.41 1758
3177.94 1757
3178.48 1636
3179.01 1569
3179.54 1544
3180.07 1509
3180.60 1472
3181.14 1389
3181.67 1345
3182.20 1373
3182.73 1347
3183.26 1345
3183.80 1406
3184.33 1346
3184.86 1389
3185.39 1382
3185.93 1408
3186.46 1374
3186.99 1405
3187.52 1422
3188.06 1402
3188.59 1379
3189.12 1452
3189.65 1458
3190.19 1495
3190.72 1531
3191.25 1518
3191.79 1481
3192.32 1443
3192.85 1458
3193.38 1457
3193.92 1393
3194.45 1449
3194.98 1421
3195.52 1417
3196.05 1371
3196.58 1439
3197.12 1399
3197.65 1431
3198.18 1408
3198.72 1399
3199.25 1533
3199.78 1494
3200.32 1484
3200.85 1522
3201.39 1448
3201.92 1470
3202.45 1464
3202.99 1514
3203.52 1485
3204.05 1487
3204.59 1538
3205.12 1575
3205.66 1647
3206.19 1663
3206.72 1658
3207.26 1783
3207.79 1834
3208.33 1927
3208.86 2041
3209.40 2036
3209.93 2032
3210.47 2164
3211.00 2245
3211.53 2269
3212.07 2131
3212.60 2070
3213.14 2146
3213.67 2101
3214.21 1964
3214.74 1905
3215.28 1858
3215.81 1857
3216.35 1692
3216.88 1588
3217.42 1534
3217.95 1624
3218.49 1553
3219.02 1531
3219.56 1582
3220.09 1502
3220.63 1574
3221.16 1621
3221.70 1579
3222.23 1586
3222.77 1615
3223.31 1765
3223.84 1871
3224.38 1868
3224.91 1788
3225.45 1896
3225.98 1890
3226.52 1851
3227.06 1916
3227.59 1881
3228.13 1836
3228.66 1838
3229.20 1886
3229.74 1796
3230.27 1702
3230.81 1719
3231.34 1809
3231.88 1909
3232.42 1844
3232.95 1807
3233.49 1879
3234.03 1869
3234.56 1918
3235.10 1931
3235.64 1999
3236.17 2101
3236.71 2186
3237.25 2228
3237.78 2425
3238.32 2354
3238.86 2315
3239.39 2344
3239.93 2273
3240.47 2126
3241.00 2175
3241.54 2262
3242.08 2198
3242.61 2182
3243.15 2189
3243.69 2337
3244.23 2390
3244.76 2443
3245.30 2538
3245.84 2607
3246.38 2606
3246.91 2637
3247.45 2655
3247.99 2698
3248.53 2764
3249.06 2786
3249.60 2940
3250.14 3115
3250.68 3558
3251.21 4235
3251.75 5313
3252.29 6082
3252.83 7090
3253.37 7916
3253.90 7970
3254.44 7957
3254.98 7518
3255.52 7069
3256.06 6356
3256.60 5602
3257.13 4971
3257.67 4450
3258.21 4097
3258.75 3833
3259.29 3635
3259.83 3755
3260.36 3715
3260.90 3847
3261.44 4218
3261.98 4538
3262.52 4807
3263.06 5012
3263.60 5053
3264.14 5085
3264.68 5231
3265.21 5391
3265.75 5708
3266.29 6095
3266.83 6492
3267.37 6631
3267.91 6729
3268.45 6498
3268.99 6056
3269.53 5539
3270.07 4916
3270.61 4387
3271.15 4068
3271.69 3781
3272.23 3577
3272.76 3294
3273.30 3184
3273.84 3028
3274.38 2939
3274.92 2986
3275.46 2933
3276.00 2875
3276.54 2822
3277.08 2815
3277.62 2740
3278.16 2736
3278.70 2696
3279.24 2672
3279.78 2621
3280.32 2633
3280.86 2616
3281.41 2731
3281.95 2572
3282.49 2570
3283.03 2583
3283.57 2575
3284.11 2480
3284.65 2646
3285.19 2617
3285.73 2770
3286.27 2762
3286.81 2843
3287.35 2754
3287.89 2853
3288.43 2819
3288.97 2843
3289.52 2892
3290.06 2806
3290.60 2909
3291.14 3020
3291.68 3096
3292.22 3297
3292.76 3516
3293.30 3611
3293.85 3797
3294.39 4069
3294.93 4210
3295.47 4536
3296.01 4741
3296.55 4979
3297.09 4983
3297.64 4992
3298.18 4725
3298.72 4549
3299.26 4308
3299.80 4007
3300.34 3703
3300.89 3479
3301.43 3350
3301.97 3220
3302.51 3275
3303.06 3190
3303.60 3112
3304.14 3061
3304.68 2959
3305.22 3037
3305.77 3199
3306.31 3085
3306.85 3037
3307.39 3042
3307.94 3171
3308.48 3275
3309.02 3244
3309.56 3515
3310.11 3537
3310.65 3583
3311.19 3615
3311.74 3713
3312.28 3712
3312.82 3646
3313.36 3557
3313.91 3513
3314.45 3454
3314.99 3771
3315.54 3734
3316.08 3851
3316.62 4176
3317.17 4577
3317.71 5003
3318.25 5297
3318.80 5714
3319.34 5896
3319.88 6256
3320.43 6274
3320.97 6393
3321.51 6123
3322.06 5984
3322.60 5778
3323.14 5373
3323.69 4973
3324.23 4861
3324.78 4555
3325.32 4391
3325.86 4320
3326.41 4192
3326.95 4166
3327.50 4065
3328.04 4106
3328.59 4094
3329.13 3947
3329.67 4063
3330.22 4157
3330.76 4500
3331.31 5037
3331.85 6102
3332.40 7731
3332.94 10206
3333.49 13582
3334.03 17416
3334.57 21850
3335.12 26272
3335.66 29830
3336.21 32121
3336.75 33331
3337.30 33056
3337.84 31941
3338.39 29569
3338.93 26467
3339.48 23108
3340.02 19815
3340.57 16617
3341.11 13840
3341.66 11195
3342.20 8990
3342.75 7515
3343.30 6322
3343.84 5253
3344.39 4725
3344.93 4189
3345.48 3865
3346.02 3645
3346.57 3517
3347.11 3392
3347.66 3320
3348.21 3260
3348.75 3151
3349.30 3036
3349.84 3024
3350.39 2964
3350.94 2936
3351.48 2963
3352.03 2970
3352.57 2935
3353.12 2848
3353.67 2818
3354.21 2633
3354.76 2587
3355.31 2578
3355.85 2604
3356.40 2608
3356.95 2510
3357.49 2535
3358.04 2477
3358.59 2430
3359.13 2456
3359.68 2416
3360.23 2451
3360.77 2452
3361.32 2590
3361.87 2676
3362.41 2657
3362.96 2797
3363.51 2786
3364.05 2787
3364.60 2928
3365.15 2932
3365.70 2904
3366.24 2790
3366.79 2654
3367.34 2612
3367.89 2655
3368.43 2616
3368.98 2571
3369.53 2616
3370.08 2622
3370.62 2686
3371.17 2752
3371.72 2947
3372.27 3266
3372.81 3539
3373.36 3760
3373.91 3904
3374.46 3940
3375.01 4013
3375.55 3880
3376.10 3780
3376.65 3647
3377.20 3468
3377.75 3252
3378.30 2930
3378.84 2784
3379.39 2636
3379.94 2424
3380.49 2397
3381.04 2408
3381.59 2222
3382.13 2181
3382.68 2136
3383.23 2161
3383.78 2130
3384.33 2007
3384.88 1999
3385.43 1966
3385.98 1962
3386.52 1961
3387.07 1904
3387.62 1953
3388.17 1965
3388.72 1905
3389.27 1927
3389.82 1931
3390.37 1920
3390.92 1910
3391.47 1936
3392.02 1879
3392.57 1902
3393.12 1845
3393.66 1852
3394.21 1941
3394.76 1895
3395.31 1896
3395.86 1974
3396.41 2061
3396.96 2017
3397.51 2020
3398.06 2072
3398.61 2051
3399.16 2036
3399.71 2042
3400.26 2043
3400.81 1983
3401.36 2003
3401.91 1953
3402.46 1840
3403.01 1908
3403.56 1871
3404.11 1821
3404.66 1838
3405.21 1771
3405.77 1731
3406.32 1815
3406.87 1783
3407.42 1762
3407.97 1781
3408.52 1829
3409.07 1798
3409.62 1891
3410.17 2001
3410.72 2085
3411.27 2138
3411.82 2195
3412.37 2269
3412.93 2268
3413.48 2193
3414.03 2158
3414.58 2125
3415.13 2038
3415.68 2063
3416.23 2022
3416.78 2124
3417.34 2133
3417.89 2183
3418.44 2049
3418.99 2150
3419.54 2248
3420.09 2147
3420.65 2067
3421.20 2041
3421.75 1979
3422.30 1930
3422.85 1933
3423.40 1974
3423.96 2040
3424.51 2106
3425.06 2058
3425.61 2078
3426.17 2082
3426.72 2082
3427.27 1922
3427.82 1841
3428.37 1839
3428.93 1706
3429.48 1643
3430.03 1728
3430.58 1672
3431.14 1705
3431.69 1664
3432.24 1598
3432.79 1591
3433.35 1655
3433.90 1724
3434.45 1735
3435.01 1679
3435.56 1631
3436.11 1676
3436.66 1698
3437.22 1702
3437.77 1641
3438.32 1741
3438.88 1856
3439.43 1809
3439.98 1803
3440.54 1825
3441.09 1823
3441.64 1809
3442.20 1766
3442.75 1793
3443.30 1886
3443.86 1781
3444.41 1766
3444.96 1844
3445.52 1767
3446.07 1642
3446.63 1615
3447.18 1623
3447.73 1650
3448.29 1593
3448.84 1559
3449.40 1526
3449.95 1531
3450.50 1526
3451.06 1551
3451.61 1576
3452.17 1550
3452.72 1556
3453.27 1547
3453.83 1495
3454.38 1537
3454.94 1531
3455.49 1566
3456.05 1537
3456.60 1574
3457.16 1602
3457.71 1601
3458.27 1626
3458.82 1565
3459.38 1554
3459.93 1595
3460.49 1605
3461.04 1609
3461.60 1687
3462.15 1717
3462.71 1691
3463.26 1750
3463.82 1870
3464.37 1783
3464.93 1765
3465.48 1810
3466.04 1841
3466.59 1929
3467.15 1857
3467.70 1880
3468.26 1937
3468.81 1928
3469.37 1955
3469.93 2029
3470.48 2109
3471.04 2218
3471.59 2254
3472.15 2289
3472.70 2303
3473.26 2319
3473.82 2278
3474.37 2242
3474.93 2248
3475.48 2223
3476.04 2191
3476.60 2121
3477.15 2138
3477.71 2161
3478.27 2133
3478.82 2306
3479.38 2411
3479.93 2397
3480.49 2360
3481.05 2490
3481.60 2597
3482.16 2559
3482.72 2636
3483.27 2820
3483.83 2861
3484.39 2937
3484.95 3003
3485.50 2993
3486.06 3094
3486.62 3211
3487.17 3094
3487.73 3198
3488.29 3451
3488.84 3775
3489.40 4405
3489.96 5318
3490.52 6496
3491.07 8156
3491.63 10064
3492.19 11324
3492.75 12256
3493.30 12740
3493.86 12128
3494.42 11114
3494.98 9923
3495.53 8682
3496.09 7309
3496.65 6275
3497.21 5320
3497.77 4563
3498.32 4184
3498.88 3702
3499.44 3650
3500.00 3596
3500.56 3597
3501.11 3860
3501.67 3885
3502.23 4421
3502.79 5191
3503.35 5810
3503.91 6531
3504.46 7325
3505.02 7845
3505.58 8161
3506.14 8348
3506.70 8172
3507.26 7705
3507.81 7161
3508.37 6545
3508.93 6056
3509.49 5279
3510.05 4702
3510.61 4242
3511.17 3834
3511.73 3557
3512.29 3245
3512.85 3021
3513.40 2787
3513.96 2596
3514.52 2400
3515.08 2267
3515.64 2266
3516.20 2203
3516.76 2050
3517.32 2002
3517.88 2032
3518.44 1989
3519.00 1911
3519.56 1978
3520.12 1932
3520.68 1821
3521.24 1855
3521.80 1935
3522.36 1904
3522.92 1912
3523.48 1996
3524.04 2043
3524.60 1935
3525.16 1996
3525.72 1949
3526.28 1959
3526.84 1962
3527.40 1892
3527.96 1913
3528.52 1898
3529.08 1888
3529.64 2007
3530.20 1961
3530.76 1951
3531.32 2083
3531.88 2107
3532.44 2103
3533.00 2162
3533.56 2167
3534.12 2144
3534.68 2175
3535.25 2182
3535.81 2227
3536.37 2135
3536.93 2107
3537.49 2053
3538.05 2080
3538.61 2009
3539.17 1930
3539.73 1907
3540.30 1854
3540.86 1888
3541.42 1930
3541.98 1914
3542.54 1998
3543.10 1988
3543.66 1942
3544.23 1937
3544.79 1952
3545.35 2012
3545.91 1926
3546.47 1911
3547.03 1842
3547.60 1827
3548.16 1821
3548.72 1765
3549.28 1702
3549.84 1667
3550.41 1747
3550.97 1701
3551.53 1666
3552.09 1565
3552.65 1550
3553.22 1545
3553.78 1522
3554.34 1511
3554.90 1509
3555.47 1450
3556.03 1475
3556.59 1542
3557.15 1579
3557.72 1594
3558.28 1587
3558.84 1663
3559.41 1680
3559.97 1658
3560.53 1699
3561.09 1704
3561.66 1759
3562.22 1708
3562.78 1749
3563.35 1775
3563.91 1744
3564.47 1745
3565.04 1790
3565.60 1834
3566.16 1851
3566.73 1768
3567.29 1768
3567.85 1726
3568.42 1693
3568.98 1628
3569.54 1619
3570.11 1621
3570.67 1702
3571.23 1732
3571.80 1666
3572.36 1691
3572.93 1808
3573.49 1901
3574.05 2085
3574.62 2273
3575.18 2609
3575.75 2941
3576.31 3188
3576.87 3461
3577.44 3762
3578.00 3931
3578.57 3977
3579.13 3834
3579.70 3577
3580.26 3393
3580.82 3125
3581.39 2962
3581.95 2665
3582.52 2488
3583.08 2222
3583.65 1998
3584.21 1929
3584.78 1862
3585.34 1688
3585.91 1629
3586.47 1566
3587.04 1546
3587.60 1544
3588.17 1433
3588.73 1433
3589.30 1390
3589.86 1467
3590.43 1446
3590.99 1338
3591.56 1324
3592.12 1335
3592.69 1366
3593.25 1327
3593.82 1352
3594.39 1345
3594.95 1372
3595.52 1323
3596.08 1399
3596.65 1344
3597.21 1411
3597.78 1463
3598.35 1449
3598.91 1431
3599.48 1355
3600.04 1331
3600.61 1379
3601.18 1411
3601.74 1363
3602.31 1359
3602.87 1376
3603.44 1411
3604.01 1385
3604.57 1407
3605.14 1444
3605.71 1499
3606.27 1502
3606.84 1468
3607.41 1440
3607.97 1404
3608.54 1384
3609.11 1400
3609.67 1420
3610.24 1381
3610.81 1358
3611.37 1303
3611.94 1290
3612.51 1300
3613.07 1325
3613.64 1388
3614.21 1408
3614.78 1421
3615.34 1448
3615.91 1376
3616.48 1396
3617.04 1468
3617.61 1448
3618.18 1561
3618.75 1575
3619.31 1520
3619.88 1540
3620.45 1506
3621.02 1450
3621.58 1493
3622.15 1475
3622.72 1392
3623.29 1364
3623.86 1346
3624.42 1394
3624.99 1332
3625.56 1336
3626.13 1383
3626.70 1379
3627.26 1386
3627.83 1365
3628.40 1426
3628.97 1377
3629.54 1457
3630.11 1533
3630.67 1544
3631.24 1626
3631.81 1745
3632.38 1823
3632.95 1880
3633.52 1940
3634.08 1928
3634.65 1922
3635.22 1895
3635.79 1735
3636.36 1727
3636.93 1707
3637.50 1640
3638.07 1536
3638.64 1499
3639.20 1489
3639.77 1459
3640.34 1376
3640.91 1314
3641.48 1379
3642.05 1451
3642.62 1384
3643.19 1465
3643.76 1424
3644.33 1409
3644.90 1338
3645.47 1348
3646.04 1371
3646.61 1380
3647.18 1396
3647.75 1343
3648.32 1387
3648.89 1521
3649.46 1479
3650.03 1467
3650.60 1564
3651.17 1613
3651.74 1763
3652.31 1867
3652.88 1960
3653.45 2055
3654.02 2031
3654.59 1907
3655.16 1787
3655.73 1729
3656.30 1740
3656.87 1781
3657.44 1853
3658.01 1760
3658.58 1802
3659.15 1770
3659.72 1812
3660.29 1817
3660.86 1760
3661.43 1786
3662.00 1807
3662.58 1838
3663.15 1869
3663.72 1868
3664.29 1963
3664.86 2070
3665.43 2249
3666.00 2459
3666.57 2606
3667.14 2729
3667.72 2799
3668.29 2640
3668.86 2488
3669.43 2241
3670.00 2079
3670.57 1837
3671.14 1736
3671.72 1637
3672.29 1585
3672.86 1472
3673.43 1426
3674.00 1576
3674.57 1480
3675.15 1527
3675.72 1455
3676.29 1448
3676.86 1551
3677.43 1624
3678.01 1554
3678.58 1559
3679.15 1521
3679.72 1503
3680.30 1468
3680.87 1457
3681.44 1425
3682.01 1383
3682.58 1367
3683.16 1343
3683.73 1334
3684.30 1317
3684.88 1278
3685.45 1235
3686.02 1293
3686.59 1312
3687.17 1325
3687.74 1286
3688.31 1337
3688.88 1336
3689.46 1359
3690.03 1393
3690.60 1409
3691.18 1467
3691.75 1455
3692.32 1411
3692.90 1383
3693.47 1360
3694.04 1357
3694.62 1383
3695.19 1297
3695.76 1281
3696.34 1260
3696.91 1265
3697.48 1321
3698.06 1273
3698.63 1232
3699.21 1258
3699.78 1224
3700.35 1331
3700.93 1324
3701.50 1298
3702.08 1365
3702.65 1450
3703.22 1539
3703.80 1593
3704.37 1627
3704.95 1558
3705.52 1615
3706.09 1661
3706.67 1669
3707.24 1584
3707.82 1586
3708.39 1665
3708.97 1609
3709.54 1553
3710.12 1507
3710.69 1475
3711.26 1446
3711.84 1378
3712.41 1433
3712.99 1306
3713.56 1282
3714.14 1336
3714.71 1353
3715.29 1303
3715.86 1296
3716.44 1283
3717.01 1261
3717.59 1290
3718.16 1272
3718.74 1254
3719.32 1255
3719.89 1264
3720.47 1174
3721.04 1186
3721.62 1176
3722.19 1213
3722.77 1202
3723.34 1214
3723.92 1171
3724.49 1188
3725.07 1213
3725.65 1148
3726.22 1189
3726.80 1216
3727.37 1190
3727.95 1172
3728.53 1162
3729.10 1248
3729.68 1204
3730.25 1263
3730.83 1317
3731.41 1365
3731.98 1372
3732.56 1300
3733.14 1282
3733.71 1370
3734.29 1342
3734.87 1366
3735.44 1345
3736.02 1379
3736.60 1333
3737.17 1321
3737.75 1373
3738.33 1387
3738.90 1339
3739.48 1310
3740.06 1251
3740.63 1298
3741.21 1295
3741.79 1328
3742.36 1305
3742.94 1304
3743.52 1301
3744.10 1287
3744.67 1235
3745.25 1209
3745.83 1287
3746.40 1275
3746.98 1279
3747.56 1235
3748.14 1212
3748.71 1261
3749.29 1264
3749.87 1262
3750.45 1313
3751.03 1281
3751.60 1275
3752.18 1259
3752.76 1264
3753.34 1243
3753.92 1225
3754.49 1287
3755.07 1274
3755.65 1245
3756.23 1183
3756.81 1228
3757.38 1297
3757.96 1300
3758.54 1270
3759.12 1245
3759.70 1230
3760.28 1330
3760.85 1320
3761.43 1357
3762.01 1377
3762.59 1420
3763.17 1420
3763.75 1380
3764.33 1393
3764.91 1339
3765.48 1366
3766.06 1428
3766.64 1355
3767.22 1361
3767.80 1373
3768.38 1339
3768.96 1374
3769.54 1369
3770.12 1316
3770.70 1361
3771.28 1404
3771.85 1416
3772.43 1457
3773.01 1419
3773.59 1367
3774.17 1418
3774.75 1386
3775.33 1353
3775.91 1384
3776.49 1407
3777.07 1421
3777.65 1384
3778.23 1337
3778.81 1371
3779.39 1374
3779.97 1365
3780.55 1362
3781.13 1399
3781.71 1401
3782.29 1412
3782.87 1402
3783.45 1361
3784.03 1377
3784.61 1342
3785.19 1330
3785.77 1373
3786.35 1480
3786.93 1485
3787.51 1473
3788.10 1456
3788.68 1428
3789.26 1330
3789.84 1393
3790.42 1422
3791.00 1435
3791.58 1452
3792.16 1438
3792.74 1458
3793.32 1529
3793.90 1566
3794.48 1566
3795.07 1602
3795.65 1614
3796.23 1653
3796.81 1613
3797.39 1621
3797.97 1626
3798.55 1620
3799.14 1624
3799.72 1715
3800.30 1789
3800.88 1779
3801.46 1858
3802.04 2026
3802.62 2010
3803.21 1960
3803.79 2028
3804.37 2073
3804.95 1989
3805.53 1962
3806.12 2052
3806.70 2113
3807.28 2202
3807.86 2454
3808.44 2526
3809.03 2743
3809.61 2874
3810.19 2731
3810.77 2730
3811.36 2630
3811.94 2581
3812.52 2454
3813.10 2385
3813.69 2495
3814.27 2486
3814.85 2637
3815.43 2771
3816.02 2742
3816.60 2710
3817.18 2641
3817.77 2418
3818.35 2338
3818.93 2257
3819.51 2167
3820.10 2050
3820.68 2013
3821.26 2091
3821.85 2078
3822.43 1980
3823.01 2010
3823.60 2084
3824.18 2095
3824.76 1934
3825.35 1859
3825.93 1772
3826.51 1707
3827.10 1639
3827.68 1630
3828.27 1593
3828.85 1536
3829.43 1535
3830.02 1566
3830.60 1504
3831.18 1511
3831.77 1502
3832.35 1523
3832.94 1576
3833.52 1536
3834.10 1506
3834.69 1501
3835.27 1478
3835.86 1536
3836.44 1492
3837.03 1453
3837.61 1510
3838.19 1441
3838.78 1417
3839.36 1387
3839.95 1440
3840.53 1366
3841.12 1364
3841.70 1383
3842.29 1372
3842.87 1369
3843.46 1399
3844.04 1353
3844.63 1392
3845.21 1309
3845.80 1292
3846.38 1362
3846.97 1471
3847.55 1390
3848.14 1362
3848.72 1422
3849.31 1450
3849.89 1365
3850.48 1335
3851.06 1351
3851.65 1436
3852.23 1445
3852.82 1383
3853.41 1344
3853.99 1375
3854.58 1399
3855.16 1370
3855.75 1331
3856.33 1312
3856.92 1302
3857.51 1288
3858.09 1303
3858.68 1267
3859.26 1242
3859.85 1295
3860.44 1286
3861.02 1326
3861.61 1365
3862.20 1343
3862.78 1285
3863.37 1315
3863.95 1362
3864.54 1344
3865.13 1381
3865.71 1337
3866.30 1324
3866.89 1336
3867.47 1324
3868.06 1292
3868.65 1302
3869.23 1257
3869.82 1248
3870.41 1305
3870.99 1288
3871.58 1285
3872.17 1242
3872.76 1317
3873.34 1275
3873.93 1258
3874.52 1309
3875.10 1303
3875.69 1221
3876.28 1178
3876.87 1228
3877.45 1203
3878.04 1227
3878.63 1212
3879.22 1189
3879.80 1140
3880.39 1200
3880.98 1234
3881.57 1154
3882.15 1177
3882.74 1158
3883.33 1140
3883.92 1130
3884.51 1150
3885.09 1190
3885.68 1227
3886.27 1140
3886.86 1198
3887.45 1239
3888.04 1218
3888.62 1270
3889.21 1293
3889.80 1313
3890.39 1298
3890.98 1337
3891.57 1296
3892.15 1245
3892.74 1231
3893.33 1226
3893.92 1216
3894.51 1204
3895.10 1188
3895.69 1173
3896.28 1158
3896.86 1161
3897.45 1174
3898.04 1209
3898.63 1201
3899.22 1167
3899.81 1212
3900.40 1269
3900.99 1251
3901.58 1286
3902.17 1233
3902.76 1257
3903.34 1238
3903.93 1221
3904.52 1242
3905.11 1323
3905.70 1269
3906.29 1303
3906.88 1292
3907.47 1386
3908.06 1422
3908.65 1386
3909.24 1346
3909.83 1372
3910.42 1366
3911.01 1379
3911.60 1315
3912.19 1348
3912.78 1277
3913.37 1161
3913.96 1239
3914.55 1226
3915.14 1196
3915.73 1200
3916.32 1139
3916.91 1234
3917.50 1314
3918.09 1280
3918.68 1187
3919.28 1157
3919.87 1172
3920.46 1188
3921.05 1206
3921.64 1146
3922.23 1186
3922.82 1156
3923.41 1107
3924.00 1134
3924.59 1180
3925.18 1119
3925.77 1123
3926.37 1146
3926.96 1172
3927.55 1158
3928.14 1157
3928.73 1096
3929.32 1074
3929.91 1096
3930.51 1111
3931.10 1163
3931.69 1236
3932.28 1139
3932.87 1070
3933.46 1097
3934.05 1143
3934.65 1138
3935.24 1077
3935.83 1151
3936.42 1168
3937.01 1159
3937.61 1145
3938.20 1206
3938.79 1298
3939.38 1262
3939.97 1281
3940.57 1335
3941.16 1339
3941.75 1377
3942.34 1444
3942.94 1392
3943.53 1359
3944.12 1301
3944.71 1308
3945.31 1280
3945.90 1252
3946.49 1305
3947.08 1284
3947.68 1189
3948.27 1170
3948.86 1209
3949.45 1173
3950.05 1252
3950.64 1202
3951.23 1154
3951.83 1145
3952.42 1222
3953.01 1214
3953.61 1216
3954.20 1254
3954.79 1229
3955.39 1363
3955.98 1322
3956.57 1344
3957.17 1349
3957.76 1330
3958.35 1402
3958.95 1363
3959.54 1359
3960.13 1350
3960.73 1385
3961.32 1396
3961.92 1401
3962.51 1375
3963.10 1391
3963.70 1461
3964.29 1446
3964.88 1481
3965.48 1484
3966.07 1549
3966.67 1633
3967.26 1716
3967.86 1857
3968.45 2040
3969.04 2041
3969.64 2074
3970.23 1978
3970.83 1754
3971.42 1640
3972.02 1588
3972.61 1567
3973.21 1532
3973.80 1532
3974.40 1546
3974.99 1604
3975.58 1680
3976.18 1849
3976.77 1964
3977.37 2107
3977.96 2168
3978.56 2116
3979.15 2115
3979.75 1907
3980.35 1899
3980.94 1748
3981.54 1659
3982.13 1644
3982.73 1641
3983.32 1627
3983.92 1690
3984.51 1653
3985.11 1566
3985.70 1541
3986.30 1576
3986.90 1534
3987.49 1498
3988.09 1473
3988.68 1489
3989.28 1545
3989.87 1487
3990.47 1472
3991.07 1442
3991.66 1428
3992.26 1443
3992.85 1467
3993.45 1464
3994.05 1562
3994.64 1551
3995.24 1539
3995.84 1518
3996.43 1532
3997.03 1541
3997.62 1515
3998.22 1513
3998.82 1510
3999.41 1529
4000.01 1490
4000.61 1584
4001.20 1494
4001.80 1427
4002.40 1447
4003.00 1399
4003.59 1324
4004.19 1395
4004.79 1424
4005.38 1479
4005.98 1479
4006.58 1518
4007.17 1467
4007.77 1435
4008.37 1467
4008.97 1441
4009.56 1449
4010.16 1423
4010.76 1508
4011.36 1538
4011.95 1467
4012.55 1441
4013.15 1493
4013.75 1593
4014.34 1535
4014.94 1522
4015.54 1503
4016.14 1490
4016.74 1518
4017.33 1524
4017.93 1596
4018.53 1650
4019.13 1660
4019.73 1735
4020.32 1797
4020.92 1704
4021.52 1659
4022.12 1629
4022.72 1612
4023.32 1528
4023.91 1487
4024.51 1467
4025.11 1481
4025.71 1531
4026.31 1652
4026.91 1725
4027.51 1787
4028.10 1815
4028.70 1936
4029.30 1987
4029.90 2009
4030.50 1937
4031.10 1970
4031.70 1889
4032.30 1901
4032.90 1894
4033.49 1866
4034.09 1846
4034.69 1910
4035.29 1955
4035.89 1840
4036.49 1790
4037.09 1771
4037.69 1682
4038.29 1493
4038.89 1437
4039.49 1405
4040.09 1409
4040.69 1358
4041.29 1282
4041.89 1333
4042.49 1303
4043.09 1321
4043.69 1240
4044.29 1226
4044.89 1219
4045.49 1225
4046.09 1275
4046.69 1239
4047.29 1265
4047.89 1259
4048.49 1214
4049.09 1200
4049.69 1241
4050.29 1198
4050.89 1219
4051.49 1189
4052.09 1267
4052.69 1218
4053.29 1201
4053.89 1146
4054.49 1193
4055.09 1147
4055.69 1135
4056.30 1183
4056.90 1193
4057.50 1147
4058.10 1208
4058.70 1147
4059.30 1185
4059.90 1163
4060.50 1135
4061.10 1203
4061.71 1247
4062.31 1241
4062.91 1203
4063.51 1231
4064.11 1234
4064.71 1209
4065.31 1267
4065.92 1250
4066.52 1260
4067.12 1321
4067.72 1273
4068.32 1204
4068.92 1201
4069.53 1202
4070.13 1186
4070.73 1195
4071.33 1154
4071.93 1174
4072.54 1182
4073.14 1206
4073.74 1215
4074.34 1147
4074.94 1090
4075.55 1126
4076.15 1195
4076.75 1156
4077.35 1093
4077.96 1112
4078.56 1133
4079.16 1127
4079.76 1130
4080.37 1120
4080.97 1147
4081.57 1156
4082.17 1209
4082.78 1152
4083.38 1158
4083.98 1146
4084.59 1159
4085.19 1131
4085.79 1084
4086.39 1084
4087.00 1073
4087.60 1130
4088.20 1180
4088.81 1141
4089.41 1161
4090.01 1096
4090.62 1175
4091.22 1138
4091.82 1132
4092.43 1127
4093.03 1151
4093.63 1164
4094.24 1167
4094.84 1133
4095.45 1138
4096.05 1137
4096.65 1117
4097.26 1112
4097.86 1148
4098.47 1186
4099.07 1208
4099.67 1161
4100.28 1173
4100.88 1169
4101.49 1147
4102.09 1119
4102.69 1094
4103.30 1115
4103.90 1035
4104.51 1019
4105.11 1072
4105.72 1073
4106.32 1099
4106.93 1110
4107.53 1107
4108.13 1145
4108.74 1131
4109.34 1099
4109.95 1091
4110.55 1076
4111.16 1087
4111.76 1102
4112.37 1042
4112.97 1124
4113.58 1074
4114.18 1086
4114.79 1153
4115.39 1076
4116.00 1060
4116.60 1057
4117.21 1061
4117.82 1064
4118.42 1078
4119.03 1073
4119.63 1088
4120.24 1058
4120.84 1116
4121.45 1127
4122.05 1039
4122.66 1115
4123.27 1078
4123.87 1045
4124.48 1038
4125.08 1023
4125.69 1061
4126.30 1116
4126.90 1143
4127.51 1107
4128.11 1071
4128.72 1033
4129.33 1095
4129.93 1073
4130.54 1077
4131.15 1152
4131.75 1091
4132.36 1087
4132.96 1115
4133.57 1148
4134.18 1143
4134.78 1170
4135.39 1186
4136.00 1178
4136.60 1127
4137.21 1144
4137.82 1235
4138.43 1210
4139.03 1215
4139.64 1190
4140.25 1214
4140.85 1213
4141.46 1211
4142.07 1209
4142.68 1159
4143.28 1187
4143.89 1228
4144.50 1222
4145.10 1233
4145.71 1304
4146.32 1270
4146.93 1310
4147.53 1262
4148.14 1222
4148.75 1212
4149.36 1166
4149.97 1144
4150.57 1108
4151.18 1100
4151.79 1100
4152.40 1095
4153.00 1136
4153.61 1068
4154.22 1053
4154.83 1034
4155.44 1029
4156.05 1028
4156.65 1073
4157.26 1141
4157.87 1181
4158.48 1183
4159.09 1178
4159.70 1284
4160.30 1247
4160.91 1222
4161.52 1194
4162.13 1110
4162.74 1146
4163.35 1151
4163.96 1098
4164.56 1132
4165.17 1172
4165.78 1163
4166.39 1121
4167.00 1096
4167.61 1073
4168.22 1113
4168.83 1122
4169.44 1141
4170.05 1098
4170.66 1108
4171.26 1095
4171.87 1131
4172.48 1096
4173.09 1094
4173.70 1101
4174.31 1095
4174.92 1103
4175.53 1104
4176.14 1096
4176.75 1060
4177.36 1120
4177.97 1123
4178.58 1150
4179.19 1113
4179.80 1085
4180.41 1076
4181.02 1090
4181.63 1083
4182.24 1138
4182.85 1148
4183.46 1177
4184.07 1152
4184.68 1128
4185.29 1129
4185.90 1109
4186.51 1139
4187.12 1136
4187.73 1127
4188.34 1081
4188.95 1098
4189.56 1109
4190.18 1082
4190.79 1119
4191.40 1132
4192.01 1106
4192.62 1124
4193.23 1184
4193.84 1152
4194.45 1154
4195.06 1141
4195.67 1153
4196.28 1168
4196.90 1137
4197.51 1167
4198.12 1150
4198.73 1113
4199.34 1139
4199.95 1116
4200.56 1088
4201.18 1088
4201.79 1102
4202.40 1046
4203.01 1126
4203.62 1105
4204.23 1104
4204.85 1121
4205.46 1067
4206.07 1073
4206.68 1151
4207.29 1154
4207.90 1162
4208.52 1140
4209.13 1167
4209.74 1123
4210.35 1164
4210.97 1145
4211.58 1113
4212.19 1134
4212.80 1177
4213.41 1141
4214.03 1089
4214.64 1105
4215.25 1145
4215.86 1187
4216.48 1243
4217.09 1249
4217.70 1236
4218.32 1244
4218.93 1248
4219.54 1289
4220.15 1344
4220.77 1343
4221.38 1372
4221.99 1359
4222.61 1335
4223.22 1351
4223.83 1234
4224.44 1208
4225.06 1181
4225.67 1255
4226.28 1291
4226.90 1273
4227.51 1330
4228.13 1370
4228.74 1353
4229.35 1314
4229.97 1366
4230.58 1408
4231.19 1425
4231.81 1386
4232.42 1408
4233.03 1338
4233.65 1300
4234.26 1313
4234.88 1290
4235.49 1258
4236.10 1243
4236.72 1255
4237.33 1247
4237.95 1230
4238.56 1234
4239.17 1229
4239.79 1264
4240.40 1196
4241.02 1246
4241.63 1191
4242.25 1239
4242.86 1374
4243.48 1324
4244.09 1330
4244.71 1354
4245.32 1299
4245.93 1339
4246.55 1360
4247.16 1409
4247.78 1343
4248.39 1308
4249.01 1298
4249.62 1353
4250.24 1289
4250.85 1268
4251.47 1255
4252.08 1261
4252.70 1295
4253.32 1279
4253.93 1253
4254.55 1319
4255.16 1272
4255.78 1313
4256.39 1279
4257.01 1301
4257.62 1265
4258.24 1289
4258.85 1334
4259.47 1341
4260.09 1352
4260.70 1317
4261.32 1296
4261.93 1316
4262.55 1471
4263.17 1497
4263.78 1531
4264.40 1501
4265.01 1519
4265.63 1554
4266.25 1499
4266.86 1488
4267.48 1471
4268.10 1431
4268.71 1510
4269.33 1440
4269.94 1430
4270.56 1472
4271.18 1493
4271.79 1480
4272.41 1441
4273.03 1548
4273.64 1487
4274.26 1567
4274.88 1655
4275.49 1787
4276.11 1807
4276.73 1967
4277.35 2232
4277.96 2253
4278.58 2365
4279.20 2400
4279.81 2208
4280.43 1960
4281.05 1850
4281.67 1705
4282.28 1645
4282.90 1538
4283.52 1462
4284.14 1415
4284.75 1415
4285.37 1416
4285.99 1345
4286.61 1323
4287.22 1336
4287.84 1403
4288.46 1383
4289.08 1322
4289.70 1361
4290.31 1305
4290.93 1347
4291.55 1429
4292.17 1418
4292.79 1354
4293.40 1306
4294.02 1364
4294.64 1381
4295.26 1261
4295.88 1341
4296.50 1381
4297.11 1399
4297.73 1366
4298.35 1364
4298.97 1289
4299.59 1311
4300.21 1403
4300.83 1371
4301.44 1318
4302.06 1330
4302.68 1321
4303.30 1292
4303.92 1383
4304.54 1386
4305.16 1383
4305.78 1369
4306.40 1355
4307.02 1335
4307.63 1363
4308.25 1359
4308.87 1359
4309.49 1416
4310.11 1452
4310.73 1448
4311.35 1460
4311.97 1436
4312.59 1533
4313.21 1466
4313.83 1505
4314.45 1566
4315.07 1525
4315.69 1475
4316.31 1539
4316.93 1560
4317.55 1546
4318.17 1611
4318.79 1577
4319.41 1630
4320.03 1582
4320.65 1621
4321.27 1696
4321.89 1676
4322.51 1722
4323.13 1767
4323.75 1840
4324.37 1853
4324.99 1939
4325.61 2039
4326.23 1990
4326.85 1964
4327.47 2091
4328.09 2145
4328.71 2177
4329.33 2300
4329.96 2344
4330.58 2654
4331.20 3068
4331.82 3317
4332.44 3794
4333.06 4220
4333.68 4404
4334.30 4530
4334.92 4396
4335.54 4294
4336.17 4198
4336.79 3991
4337.41 4083
4338.03 4050
4338.65 3871
4339.27 3814
4339.89 3690
4340.52 3527
4341.14 3378
4341.76 3048
4342.38 2989
4343.00 2942
4343.62 3003
4344.25 3260
4344.87 3652
4345.49 4203
4346.11 4953
4346.73 5476
4347.36 6076
4347.98 6280
4348.60 5941
4349.22 5541
4349.84 5079
4350.47 4568
4351.09 4260
4351.71 3926
4352.33 3673
4352.96 3485
4353.58 3269
4354.20 2958
4354.82 2790
4355.45 2681
4356.07 2498
4356.69 2309
4357.31 2320
4357.94 2221
4358.56 2146
4359.18 2193
4359.81 2230
4360.43 2309
4361.05 2122
4361.68 2134
4362.30 2070
4362.92 2033
4363.55 1962
4364.17 1915
4364.79 2013
4365.42 1948
4366.04 1993
4366.66 2009
4367.29 1962
4367.91 1931
4368.53 1901
4369.16 1832
4369.78 1777
4370.40 1769
4371.03 1717
4371.65 1646
4372.27 1631
4372.90 1633
4373.52 1631
4374.15 1641
4374.77 1621
4375.39 1715
4376.02 1613
4376.64 1551
4377.27 1578
4377.89 1669
4378.52 1715
4379.14 1757
4379.76 1881
4380.39 1940
4381.01 2037
4381.64 2009
4382.26 1931
4382.89 1861
4383.51 1858
4384.14 1898
4384.76 1815
4385.39 1776
4386.01 1769
4386.64 1767
4387.26 1698
4387.89 1657
4388.51 1675
4389.14 1614
4389.76 1560
4390.39 1595
4391.01 1555
4391.64 1536
4392.26 1571
4392.89 1485
4393.51 1521
4394.14 1559
4394.76 1658
4395.39 1684
4396.01 1646
4396.64 1653
4397.26 1638
4397.89 1653
4398.52 1590
4399.14 1635
4399.77 1602
4400.39 1584
4401.02 1515
4401.65 1481
4402.27 1526
4402.90 1578
4403.52 1592
4404.15 1441
4404.78 1475
4405.40 1530
4406.03 1482
4406.65 1455
4407.28 1473
4407.91 1450
4408.53 1526
4409.16 1533
4409.79 1536
4410.41 1582
4411.04 1515
4411.67 1517
4412.29 1435
4412.92 1441
4413.55 1419
4414.17 1442
4414.80 1433
4415.43 1493
4416.05 1428
4416.68 1476
4417.31 1415
4417.94 1391
4418.56 1447
4419.19 1445
4419.82 1397
4420.44 1403
4421.07 1448
4421.70 1467
4422.33 1438
4422.95 1382
4423.58 1416
4424.21 1366
4424.84 1370
4425.46 1388
4426.09 1342
4426.72 1360
4427.35 1385
4427.97 1385
4428.60 1344
4429.23 1305
4429.86 1288
4430.49 1317
4431.11 1290
4431.74 1344
4432.37 1357
4433.00 1373
4433.63 1338
4434.26 1350
4434.88 1468
4435.51 1456
4436.14 1436
4436.77 1453
4437.40 1520
4438.03 1481
4438.65 1424
4439.28 1482
4439.91 1508
4440.54 1429
4441.17 1426
4441.80 1469
4442.43 1415
4443.06 1433
4443.68 1418
4444.31 1531
4444.94 1438
4445.57 1492
4446.20 1577
4446.83 1589
4447.46 1652
4448.09 1588
4448.72 1605
4449.35 1584
4449.98 1520
4450.61 1554
4451.24 1633
4451.86 1618
4452.49 1651
4453.12 1663
4453.75 1718
4454.38 1697
4455.01 1776
4455.64 1962
4456.27 2134
4456.90 2223
4457.53 2319
4458.16 2268
4458.79 2208
4459.42 2142
4460.05 2017
4460.68 1805
4461.31 1660
4461.94 1641
4462.57 1559
4463.20 1577
4463.83 1557
4464.46 1430
4465.09 1484
4465.72 1484
4466.36 1450
4466.99 1476
4467.62 1482
4468.25 1563
4468.88 1426
4469.51 1461
4470.14 1455
4470.77 1482
4471.40 1418
4472.03 1352
4472.66 1345
4473.29 1370
4473.93 1327
4474.56 1377
4475.19 1362
4475.82 1369
4476.45 1337
4477.08 1321
4477.71 1329
4478.34 1359
4478.98 1394
4479.61 1351
4480.24 1384
4480.87 1370
4481.50 1395
4482.13 1372
4482.76 1393
4483.40 1384
4484.03 1401
4484.66 1441
4485.29 1466
4485.92 1410
4486.56 1391
4487.19 1390
4487.82 1441
4488.45 1494
4489.08 1466
4489.72 1452
4490.35 1460
4490.98 1492
4491.61 1541
4492.25 1474
4492.88 1480
4493.51 1515
4494.14 1495
4494.78 1476
4495.41 1498
4496.04 1537
4496.67 1535
4497.31 1593
4497.94 1607
4498.57 1598
4499.20 1688
4499.84 1790
4500.47 1895
4501.10 2096
4501.74 2308
4502.37 2427
4503.00 2500
4503.64 2486
4504.27 2407
4504.90 2210
4505.53 2236
4506.17 2132
4506.80 2101
4507.43 2026
4508.07 1997
4508.70 1865
4509.34 1815
4509.97 1823
4510.60 1761
4511.24 1730
4511.87 1694
4512.50 1765
4513.14 1689
4513.77 1686
4514.41 1589
4515.04 1665
4515.67 1601
4516.31 1467
4516.94 1491
4517.58 1419
4518.21 1344
4518.84 1329
4519.48 1342
4520.11 1373
4520.75 1419
4521.38 1397
4522.02 1327
4522.65 1413
4523.28 1387
4523.92 1340
4524.55 1342
4525.19 1312
4525.82 1249
4526.46 1301
4527.09 1367
4527.73 1396
4528.36 1291
4529.00 1295
4529.63 1262
4530.27 1284
4530.90 1300
4531.54 1328
4532.17 1352
4532.81 1236
4533.44 1243
4534.08 1253
4534.71 1296
4535.35 1274
4535.99 1219
4536.62 1221
4537.26 1227
4537.89 1271
4538.53 1213
4539.16 1240
4539.80 1264
4540.43 1298
4541.07 1296
4541.71 1209
4542.34 1270
4542.98 1255
4543.61 1213
4544.25 1200
4544.89 1156
4545.52 1134
4546.16 1188
4546.79 1281
4547.43 1269
4548.07 1219
4548.70 1155
4549.34 1234
4549.98 1237
4550.61 1159
4551.25 1198
4551.89 1190
4552.52 1119
4553.16 1182
4553.80 1226
4554.43 1183
4555.07 1178
4555.71 1195
4556.34 1253
4556.98 1187
4557.62 1155
4558.25 1229
4558.89 1196
4559.53 1196
4560.16 1165
4560.80 1209
4561.44 1200
4562.08 1207
4562.71 1189
4563.35 1143
4563.99 1142
4564.63 1183
4565.26 1152
4565.90 1178
4566.54 1203
4567.18 1227
4567.81 1240
4568.45 1198
4569.09 1261
4569.73 1236
4570.36 1287
4571.00 1255
4571.64 1274
4572.28 1270
4572.92 1247
4573.55 1247
4574.19 1301
4574.83 1327
4575.47 1268
4576.11 1286
4576.75 1298
4577.38 1309
4578.02 1309
4578.66 1395
4579.30 1326
4579.94 1276
4580.58 1309
4581.21 1341
4581.85 1403
4582.49 1421
4583.13 1458
4583.77 1492
4584.41 1464
4585.05 1492
4585.69 1621
4586.32 1664
4586.96 1872
4587.60 2057
4588.24 2252
4588.88 2315
4589.52 2441
4590.16 2488
4590.80 2534
4591.44 2614
4592.08 2738
4592.72 2745
4593.36 2595
4594.00 2598
4594.63 2540
4595.27 2238
4595.91 2027
4596.55 1874
4597.19 1714
4597.83 1716
4598.47 1584
4599.11 1615
4599.75 1596
4600.39 1627
4601.03 1643
4601.67 1610
4602.31 1562
4602.95 1596
4603.59 1607
4604.23 1586
4604.87 1563
4605.51 1465
4606.15 1502
4606.79 1419
4607.43 1417
4608.08 1379
4608.72 1383
4609.36 1357
4610.00 1333
4610.64 1298
4611.28 1260
4611.92 1319
4612.56 1326
4613.20 1386
4613.84 1339
4614.48 1293
4615.12 1319
4615.76 1343
4616.41 1318
4617.05 1345
4617.69 1360
4618.33 1338
4618.97 1306
4619.61 1247
4620.25 1258
4620.89 1239
4621.54 1237
4622.18 1207
4622.82 1216
4623.46 1202
4624.10 1203
4624.74 1237
4625.38 1265
4626.03 1237
4626.67 1225
4627.31 1259
4627.95 1235
4628.59 1249
4629.24 1250
4629.88 1304
4630.52 1386
4631.16 1408
4631.80 1557
4632.45 1666
4633.09 1737
4633.73 1668
4634.37 1683
4635.02 1547
4635.66 1534
4636.30 1521
4636.94 1514
4637.58 1473
4638.23 1420
4638.87 1428
4639.51 1475
4640.16 1415
4640.80 1446
4641.44 1425
4642.08 1448
4642.73 1450
4643.37 1390
4644.01 1428
4644.66 1403
4645.30 1370
4645.94 1347
4646.58 1366
4647.23 1437
4647.87 1373
4648.51 1317
4649.16 1318
4649.80 1313
4650.44 1332
4651.09 1320
4651.73 1258
4652.37 1304
4653.02 1303
4653.66 1307
4654.31 1266
4654.95 1330
4655.59 1238
4656.24 1278
4656.88 1270
4657.52 1227
4658.17 1217
4658.81 1234
4659.46 1270
4660.10 1317
4660.75 1241
4661.39 1273
4662.03 1258
4662.68 1182
4663.32 1154
4663.97 1142
4664.61 1156
4665.26 1212
4665.90 1169
4666.54 1143
4667.19 1171
4667.83 1191
4668.48 1155
4669.12 1126
4669.77 1173
4670.41 1230
4671.06 1169
4671.70 1223
4672.35 1201
4672.99 1215
4673.64 1136
4674.28 1198
4674.93 1250
4675.57 1178
4676.22 1175
4676.86 1170
4677.51 1237
4678.15 1230
4678.80 1267
4679.44 1241
4680.09 1290
4680.73 1309
4681.38 1211
4682.03 1216
4682.67 1231
4683.32 1217
4683.96 1276
4684.61 1272
4685.25 1250
4685.90 1305
4686.55 1289
4687.19 1307
4687.84 1355
4688.48 1354
4689.13 1358
4689.78 1376
4690.42 1453
4691.07 1495
4691.72 1593
4692.36 1699
4693.01 1671
4693.65 1690
4694.30 1653
4694.95 1736
4695.59 1664
4696.24 1670
4696.89 1680
4697.53 1681
4698.18 1739
4698.83 1813
4699.47 2005
4700.12 2102
4700.77 2229
4701.41 2212
4702.06 2134
4702.71 1964
4703.36 1892
4704.00 1820
4704.65 1714
4705.30 1685
4705.94 1702
4706.59 1715
4707.24 1626
4707.89 1583
4708.53 1589
4709.18 1520
4709.83 1474
4710.48 1450
4711.12 1474
4711.77 1516
4712.42 1521
4713.07 1487
4713.71 1431
4714.36 1487
4715.01 1426
4715.66 1354
4716.31 1288
4716.95 1349
4717.60 1284
4718.25 1281
4718.90 1299
4719.55 1291
4720.19 1312
4720.84 1319
4721.49 1361
4722.14 1310
4722.79 1318
4723.44 1319
4724.08 1257
4724.73 1241
4725.38 1237
4726.03 1278
4726.68 1228
4727.33 1253
4727.98 1239
4728.63 1191
4729.27 1210
4729.92 1194
4730.57 1177
4731.22 1201
4731.87 1157
4732.52 1130
4733.17 1136
4733.82 1188
4734.47 1238
4735.12 1181
4735.77 1184
4736.41 1180
4737.06 1124
4737.71 1150
4738.36 1145
4739.01 1178
4739.66 1170
4740.31 1156
4740.96 1165
4741.61 1177
4742.26 1193
4742.91 1195
4743.56 1116
4744.21 1139
4744.86 1196
4745.51 1154
4746.16 1142
4746.81 1167
4747.46 1161
4748.11 1234
4748.76 1238
4749.41 1256
4750.06 1235
4750.71 1265
4751.36 1282
4752.01 1277
4752.66 1275
4753.31 1285
4753.96 1301
4754.61 1332
4755.26 1272
4755.92 1272
4756.57 1266
4757.22 1239
4757.87 1237
4758.52 1251
4759.17 1199
4759.82 1236
4760.47 1221
4761.12 1245
4761.77 1206
4762.42 1223
4763.08 1197
4763.73 1182
4764.38 1188
4765.03 1122
4765.68 1184
4766.33 1240
4766.98 1237
4767.64 1219
4768.29 1157
4768.94 1186
4769.59 1169
4770.24 1156
4770.89 1168
4771.54 1212
4772.20 1215
4772.85 1202
4773.50 1226
4774.15 1234
4774.80 1169
4775.46 1194
4776.11 1234
4776.76 1184
4777.41 1182
4778.06 1167
4778.72 1175
4779.37 1222
4780.02 1219
4780.67 1220
4781.33 1162
4781.98 1193
4782.63 1165
4783.28 1204
4783.94 1277
4784.59 1228
4785.24 1188
4785.89 1181
4786.55 1195
4787.20 1244
4787.85 1254
4788.51 1361
4789.16 1319
4789.81 1347
4790.46 1370
4791.12 1323
4791.77 1342
4792.42 1341
4793.08 1438
4793.73 1388
4794.38 1403
4795.04 1379
4795.69 1371
4796.34 1389
4797.00 1368
4797.65 1324
4798.30 1348
4798.96 1403
4799.61 1379
4800.27 1382
4800.92 1377
4801.57 1425
4802.23 1459
4802.88 1482
4803.53 1581
4804.19 1537
4804.84 1620
4805.50 1548
4806.15 1537
4806.81 1515
4807.46 1487
4808.11 1556
4808.77 1614
4809.42 1512
4810.08 1531
4810.73 1576
4811.39 1625
4812.04 1588
4812.69 1632
4813.35 1656
4814.00 1653
4814.66 1652
4815.31 1738
4815.97 1688
4816.62 1714
4817.28 1762
4817.93 1744
4818.59 1730
4819.24 1774
4819.90 1783
4820.55 1886
4821.21 2017
4821.86 2092
4822.52 2219
4823.17 2272
4823.83 2221
4824.48 2197
4825.14 2219
4825.79 2207
4826.45 2164
4827.11 2021
4827.76 1995
4828.42 1937
4829.07 1903
4829.73 1870
4830.38 1960
4831.04 1964
4831.70 1958
4832.35 2022
4833.01 2097
4833.66 2020
4834.32 2072
4834.98 2130
4835.63 2155
4836.29 2252
4836.94 2235
4837.60 2209
4838.26 2363
4838.91 2358
4839.57 2308
4840.23 2311
4840.88 2261
4841.54 2202
4842.20 2240
4842.85 2264
4843.51 2333
4844.17 2341
4844.82 2392
4845.48 2433
4846.14 2386
4846.79 2369
4847.45 2419
4848.11 2482
4848.76 2429
4849.42 2472
4850.08 2438
4850.73 2459
4851.39 2519
4852.05 2565
4852.71 2606
4853.36 2617
4854.02 2603
4854.68 2694
4855.34 2763
4855.99 3000
4856.65 3384
4857.31 3658
4857.97 4076
4858.62 4423
4859.28 4517
4859.94 4582
4860.60 4467
4861.25 4067
4861.91 3761
4862.57 3580
4863.23 3366
4863.89 3150
4864.54 3013
4865.20 2962
4865.86 3006
4866.52 3170
4867.18 3270
4867.84 3292
4868.49 3328
4869.15 3259
4869.81 3121
4870.47 2958
4871.13 2869
4871.79 2793
4872.44 2779
4873.10 2782
4873.76 2843
4874.42 2842
4875.08 2781
4875.74 2786
4876.40 2722
4877.06 2834
4877.72 2963
4878.37 3108
4879.03 3341
4879.69 3541
4880.35 3531
4881.01 3590
4881.67 3523
4882.33 3167
4882.99 2984
4883.65 2849
4884.31 2745
4884.97 2589
4885.63 2535
4886.29 2556
4886.95 2488
4887.61 2436
4888.26 2404
4888.92 2429
4889.58 2456
4890.24 2435
4890.90 2541
4891.56 2548
4892.22 2550
4892.88 2581
4893.54 2608
4894.20 2632
4894.86 2657
4895.52 2524
4896.18 2351
4896.84 2314
4897.51 2294
4898.17 2347
4898.83 2399
4899.49 2513
4900.15 2588
4900.81 2525
4901.47 2489
4902.13 2493
4902.79 2418
4903.45 2286
4904.11 2163
4904.77 2031
4905.43 1974
4906.09 1991
4906.75 2005
4907.41 1906
4908.08 1838
4908.74 1838
4909.40 1859
4910.06 1841
4910.72 1849
4911.38 1834
4912.04 1857
4912.70 1893
4913.37 1802
4914.03 1827
4914.69 1820
4915.35 1664
4916.01 1716
4916.67 1673
4917.33 1617
4918.00 1542
4918.66 1576
4919.32 1576
4919.98 1589
4920.64 1617
4921.31 1601
4921.97 1610
4922.63 1562
4923.29 1546
4923.95 1556
4924.62 1526
4925.28 1591
4925.94 1593
4926.60 1613
4927.26 1625
4927.93 1662
4928.59 1578
4929.25 1568
4929.91 1551
4930.58 1581
4931.24 1600
4931.90 1614
4932.56 1536
4933.23 1530
4933.89 1538
4934.55 1587
4935.22 1580
4935.88 1548
4936.54 1597
4937.20 1505
4937.87 1563
4938.53 1628
4939.19 1572
4939.86 1546
4940.52 1544
4941.18 1527
4941.85 1493
4942.51 1527
4943.17 1616
4943.84 1544
4944.50 1621
4945.16 1573
4945.83 1554
4946.49 1527
4947.15 1521
4947.82 1534
4948.48 1476
4949.15 1467
4949.81 1447
4950.47 1437
4951.14 1474
4951.80 1430
4952.47 1417
4953.13 1486
4953.79 1492
4954.46 1504
4955.12 1506
4955.79 1490
4956.45 1465
4957.11 1553
4957.78 1564
4958.44 1602
4959.11 1587
4959.77 1552
4960.44 1627
4961.10 1686
4961.77 1756
4962.43 1854
4963.10 2000
4963.76 2057
4964.42 2230
4965.09 2264
4965.75 2229
4966.42 2147
4967.08 2074
4967.75 1957
4968.41 1870
4969.08 1767
4969.74 1760
4970.41 1641
4971.08 1615
4971.74 1576
4972.41 1641
4973.07 1649
4973.74 1653
4974.40 1697
4975.07 1786
4975.73 1843
4976.40 1887
4977.06 1885
4977.73 1871
4978.40 1980
4979.06 2004
4979.73 1954
4980.39 1858
4981.06 1766
4981.73 1696
4982.39 1635
4983.06 1590
4983.72 1585
4984.39 1598
4985.06 1500
4985.72 1443
4986.39 1382
4987.05 1387
4987.72 1449
4988.39 1364
4989.05 1345
4989.72 1318
4990.39 1373
4991.05 1390
4991.72 1370
4992.39 1384
4993.05 1352
4993.72 1374
4994.39 1350
4995.05 1338
4995.72 1341
4996.39 1340
4997.05 1283
4997.72 1320
4998.39 1288
4999.06 1229
4999.72 1284
5000.39 1260
5001.06 1218
5001.73 1228
5002.39 1242
5003.06 1251
5003.73 1257
5004.39 1242
5005.06 1238
5005.73 1245
5006.40 1201
5007.07 1191
5007.73 1190
5008.40 1233
5009.07 1229
5009.74 1254
5010.40 1231
5011.07 1282
5011.74 1315
5012.41 1287
5013.08 1247
5013.74 1218
5014.41 1279
5015.08 1290
5015.75 1276
5016.42 1254
5017.09 1223
5017.75 1145
5018.42 1142
5019.09 1163
5019.76 1156
5020.43 1162
5021.10 1138
5021.76 1195
5022.43 1207
5023.10 1166
5023.77 1224
5024.44 1185
5025.11 1172
5025.78 1147
5026.45 1180
5027.12 1248
5027.78 1175
5028.45 1202
5029.12 1176
5029.79 1170
5030.46 1204
5031.13 1175
5031.80 1123
5032.47 1106
5033.14 1189
5033.81 1188
5034.48 1204
5035.15 1197
5035.82 1246
5036.49 1233
5037.16 1235
5037.83 1189
5038.50 1193
5039.16 1242
5039.83 1206
5040.50 1221
5041.17 1174
5041.84 1163
5042.51 1174
5043.18 1275
5043.85 1271
5044.52 1269
5045.20 1257
5045.87 1236
5046.54 1263
5047.21 1318
5047.88 1259
5048.55 1253
5049.22 1268
5049.89 1283
5050.56 1255
5051.23 1228
5051.90 1243
5052.57 1249
5053.24 1312
5053.91 1242
5054.58 1225
5055.25 1183
5055.92 1218
5056.60 1233
5057.27 1234
5057.94 1220
5058.61 1179
5059.28 1154
5059.95 1167
5060.62 1190
5061.29 1194
5061.96 1169
5062.64 1208
5063.31 1247
5063.98 1246
5064.65 1222
5065.32 1252
5065.99 1293
5066.66 1272
5067.34 1299
5068.01 1272
5068.68 1252
5069.35 1256
5070.02 1259
5070.70 1246
5071.37 1215
5072.04 1260
5072.71 1263
5073.38 1259
5074.06 1304
5074.73 1288
5075.40 1300
5076.07 1312
5076.74 1413
5077.42 1523
5078.09 1466
5078.76 1571
5079.43 1714
5080.11 1750
5080.78 1680
5081.45 1645
5082.12 1592
5082.80 1549
5083.47 1556
5084.14 1542
5084.82 1581
5085.49 1545
5086.16 1529
5086.83 1515
5087.51 1483
5088.18 1444
5088.85 1502
5089.53 1575
5090.20 1611
5090.87 1570
5091.55 1635
5092.22 1621
5092.89 1577
5093.57 1514
5094.24 1542
5094.91 1536
5095.59 1482
5096.26 1446
5096.93 1402
5097.61 1379
5098.28 1434
5098.96 1437
5099.63 1369
5100.30 1383
5100.98 1433
5101.65 1456
5102.32 1406
5103.00 1496
5103.67 1505
5104.35 1592
5105.02 1566
5105.70 1559
5106.37 1565
5107.04 1494
5107.72 1474
5108.39 1549
5109.07 1521
5109.74 1487
5110.42 1489
5111.09 1462
5111.77 1397
5112.44 1419
5113.11 1392
5113.79 1387
5114.46 1425
5115.14 1436
5115.81 1466
5116.49 1551
5117.16 1702
5117.84 1791
5118.51 1984
5119.19 2039
5119.86 2105
5120.54 2221
5121.21 2211
5121.89 2254
5122.57 2124
5123.24 2061
5123.92 2019
5124.59 2009
5125.27 1894
5125.94 1760
5126.62 1680
5127.29 1639
5127.97 1604
5128.64 1550
5129.32 1516
5130.00 1510
5130.67 1577
5131.35 1620
5132.02 1637
5132.70 1662
5133.38 1689
5134.05 1579
5134.73 1605
5135.40 1585
5136.08 1511
5136.76 1476
5137.43 1449
5138.11 1449
5138.79 1386
5139.46 1356
5140.14 1375
5140.82 1333
5141.49 1284
5142.17 1281
5142.85 1249
5143.52 1290
5144.20 1288
5144.88 1253
5145.55 1241
5146.23 1249
5146.91 1248
5147.58 1301
5148.26 1192
5148.94 1194
5149.61 1255
5150.29 1193
5150.97 1215
5151.65 1186
5152.32 1178
5153.00 1200
5153.68 1217
5154.36 1197
5155.03 1180
5155.71 1164
5156.39 1181
5157.07 1232
5157.74 1160
5158.42 1149
5159.10 1226
5159.78 1174
5160.45 1244
5161.13 1267
5161.81 1132
5162.49 1195
5163.17 1193
5163.84 1226
5164.52 1274
5165.20 1225
5165.88 1321
5166.56 1330
5167.24 1273
5167.91 1318
5168.59 1366
5169.27 1242
5169.95 1202
5170.63 1160
5171.31 1148
5171.98 1120
5172.66 1174
5173.34 1151
5174.02 1141
5174.70 1168
5175.38 1160
5176.06 1166
5176.74 1181
5177.41 1152
5178.09 1119
5178.77 1138
5179.45 1132
5180.13 1125
5180.81 1104
5181.49 1147
5182.17 1161
5182.85 1189
5183.53 1173
5184.21 1186
5184.89 1177
5185.57 1131
5186.24 1137
5186.92 1128
5187.60 1140
5188.28 1110
5188.96 1097
5189.64 1123
5190.32 1141
5191.00 1156
5191.68 1147
5192.36 1142
5193.04 1118
5193.72 1126
5194.40 1130
5195.08 1137
5195.76 1149
5196.44 1165
5197.12 1174
5197.80 1149
5198.48 1207
5199.16 1160
5199.84 1171
5200.52 1129
5201.21 1192
5201.89 1201
5202.57 1163
5203.25 1196
5203.93 1169
5204.61 1188
5205.29 1186
5205.97 1206
5206.65 1249
5207.33 1283
5208.01 1318
5208.69 1342
5209.37 1348
5210.06 1362
5210.74 1321
5211.42 1256
5212.10 1341
5212.78 1366
5213.46 1339
5214.14 1350
5214.82 1453
5215.51 1461
5216.19 1499
5216.87 1469
5217.55 1490
5218.23 1480
5218.91 1431
5219.60 1457
5220.28 1414
5220.96 1434
5221.64 1487
5222.32 1554
5223.00 1632
5223.69 1691
5224.37 1703
5225.05 1669
5225.73 1618
5226.41 1492
5227.10 1538
5227.78 1389
5228.46 1332
5229.14 1357
5229.83 1311
5230.51 1378
5231.19 1346
5231.87 1271
5232.56 1331
5233.24 1316
5233.92 1274
5234.60 1265
5235.29 1338
5235.97 1293
5236.65 1287
5237.34 1352
5238.02 1412
5238.70 1335
5239.38 1324
5240.07 1364
5240.75 1400
5241.43 1328
5242.12 1418
5242.80 1435
5243.48 1383
5244.17 1315
5244.85 1271
5245.53 1300
5246.22 1317
5246.90 1322
5247.58 1277
5248.27 1319
5248.95 1330
5249.63 1347
5250.32 1413
5251.00 1423
5251.69 1535
5252.37 1594
5253.05 1745
5253.74 1774
5254.42 1636
5255.11 1517
5255.79 1522
5256.47 1550
5257.16 1503
5257.84 1439
5258.53 1354
5259.21 1404
5259.89 1427
5260.58 1418
5261.26 1488
5261.95 1570
5262.63 1537
5263.32 1544
5264.00 1568
5264.69 1494
5265.37 1500
5266.06 1463
5266.74 1442
5267.43 1381
5268.11 1331
5268.79 1366
5269.48 1328
5270.16 1296
5270.85 1296
5271.53 1305
5272.22 1322
5272.91 1292
5273.59 1336
5274.28 1324
5274.96 1308
5275.65 1271
5276.33 1294
5277.02 1287
5277.70 1259
5278.39 1362
5279.07 1301
5279.76 1210
5280.45 1233
5281.13 1235
5281.82 1243
5282.50 1255
5283.19 1238
5283.87 1285
5284.56 1252
5285.25 1271
5285.93 1265
5286.62 1205
5287.30 1256
5287.99 1294
5288.68 1282
5289.36 1303
5290.05 1261
5290.74 1322
5291.42 1279
5292.11 1280
5292.79 1266
5293.48 1303
5294.17 1277
5294.85 1273
5295.54 1293
5296.23 1326
5296.91 1348
5297.60 1342
5298.29 1394
5298.98 1436
5299.66 1470
5300.35 1450
5301.04 1436
5301.72 1484
5302.41 1583
5303.10 1697
5303.78 1737
5304.47 1804
5305.16 1912
5305.85 1931
5306.53 2038
5307.22 2005
5307.91 1895
5308.60 1883
5309.28 1919
5309.97 1836
5310.66 1835
5311.35 1905
5312.03 2034
5312.72 2016
5313.41 2161
5314.10 2097
5314.79 2035
5315.47 1901
5316.16 1826
5316.85 1771
5317.54 1696
5318.23 1658
5318.91 1630
5319.60 1737
5320.29 1736
5320.98 1854
5321.67 1807
5322.36 1814
5323.04 1705
5323.73 1670
5324.42 1632
5325.11 1612
5325.80 1567
5326.49 1533
5327.18 1482
5327.86 1397
5328.55 1385
5329.24 1379
5329.93 1377
5330.62 1285
5331.31 1343
5332.00 1292
5332.69 1270
5333.38 1320
5334.06 1256
5334.75 1280
5335.44 1265
5336.13 1258
5336.82 1244
5337.51 1232
5338.20 1227
5338.89 1183
5339.58 1203
5340.27 1206
5340.96 1231
5341.65 1258
5342.34 1238
5343.03 1230
5343.72 1222
5344.41 1263
5345.10 1230
5345.79 1182
5346.48 1276
5347.17 1249
5347.86 1264
5348.55 1288
5349.24 1352
5349.93 1315
5350.62 1294
5351.31 1299
5352.00 1229
5352.69 1205
5353.38 1218
5354.07 1121
5354.76 1133
5355.45 1140
5356.14 1176
5356.83 1158
5357.52 1143
5358.21 1133
5358.90 1109
5359.59 1099
5360.29 1168
5360.98 1214
5361.67 1206
5362.36 1233
5363.05 1220
5363.74 1228
5364.43 1285
5365.12 1282
5365.81 1250
5366.50 1156
5367.20 1176
5367.89 1169
5368.58 1147
5369.27 1109
5369.96 1121
5370.65 1113
5371.34 1117
5372.04 1171
5372.73 1177
5373.42 1132
5374.11 1159
5374.80 1148
5375.49 1122
5376.19 1125
5376.88 1071
5377.57 1135
5378.26 1094
5378.95 1138
5379.65 1103
5380.34 1113
5381.03 1099
5381.72 1134
5382.42 1093
5383.11 1106
5383.80 1099
5384.49 1072
5385.19 1127
5385.88 1154
5386.57 1094
5387.26 1092
5387.96 1103
5388.65 1186
5389.34 1198
5390.03 1242
5390.73 1256
5391.42 1160
5392.11 1180
5392.80 1159
5393.50 1119
5394.19 1186
5394.88 1186
5395.58 1176
5396.27 1097
5396.96 1085
5397.66 1111
5398.35 1063
5399.04 1089
5399.74 1125
5400.43 1117
5401.12 1129
5401.82 1160
5402.51 1136
5403.20 1075
5403.90 1103
5404.59 1133
5405.29 1150
5405.98 1145
5406.67 1127
5407.37 1158
5408.06 1197
5408.75 1162
5409.45 1123
5410.14 1175
5410.84 1161
5411.53 1137
5412.23 1136
5412.92 1226
5413.61 1180
5414.31 1216
5415.00 1210
5415.70 1198
5416.39 1222
5417.09 1193
5417.78 1276
5418.47 1265
5419.17 1254
5419.86 1223
5420.56 1289
5421.25 1292
5421.95 1287
5422.64 1276
5423.34 1290
5424.03 1307
5424.73 1319
5425.42 1262
5426.12 1240
5426.81 1322
5427.51 1276
5428.20 1221
5428.90 1216
5429.59 1305
5430.29 1260
5430.99 1213
5431.68 1280
5432.38 1267
5433.07 1259
5433.77 1276
5434.46 1292
5435.16 1303
5435.85 1292
5436.55 1320
5437.25 1383
5437.94 1377
5438.64 1416
5439.33 1404
5440.03 1373
5440.73 1339
5441.42 1378
5442.12 1352
5442.81 1331
5443.51 1389
5444.21 1427
5444.90 1460
5445.60 1515
5446.29 1559
5446.99 1699
5447.69 1804
5448.38 1756
5449.08 1775
5449.78 1754
5450.47 1764
5451.17 1827
5451.87 1717
5452.56 1700
5453.26 1733
5453.96 1621
5454.65 1616
5455.35 1637
5456.05 1668
5456.75 1759
5457.44 1688
5458.14 1715
5458.84 1725
5459.53 1811
5460.23 1890
5460.93 1903
5461.63 1953
5462.32 1924
5463.02 1898
5463.72 1938
5464.42 1948
5465.11 2015
5465.81 2027
5466.51 1943
5467.21 2046
5467.90 2045
5468.60 2041
5469.30 2099
5470.00 2061
5470.70 2108
5471.39 2141
5472.09 2232
5472.79 2341
5473.49 2369
5474.19 2439
5474.88 2497
5475.58 2553
5476.28 2556
5476.98 2673
5477.68 2876
5478.38 3192
5479.07 3557
5479.77 4049
5480.47 4589
5481.17 5065
5481.87 5220
5482.57 4944
5483.27 4670
5483.96 4443
5484.66 4089
5485.36 3734
5486.06 3493
5486.76 3260
5487.46 3102
5488.16 3030
5488.86 3012
5489.56 2949
5490.26 2967
5490.96 3054
5491.65 3046
5492.35 3117
5493.05 3318
5493.75 3412
5494.45 3307
5495.15 3372
5495.85 3445
5496.55 3372
5497.25 3478
5497.95 3770
5498.65 4192
5499.35 4912
5500.05 5843
5500.75 6991
5501.45 7904
5502.15 8490
5502.85 8296
5503.55 7894
5504.25 7041
5504.95 6146
5505.65 5077
5506.35 4359
5507.05 3852
5507.75 3451
5508.45 3092
5509.15 2970
5509.85 2814
5510.55 2729
5511.25 2685
5511.95 2570
5512.65 2605
5513.35 2622
5514.05 2523
5514.76 2590
5515.46 2643
5516.16 2615
5516.86 2571
5517.56 2457
5518.26 2456
5518.96 2546
5519.66 2560
5520.36 2474
5521.06 2505
5521.77 2421
5522.47 2307
5523.17 2265
5523.87 2086
5524.57 2050
5525.27 2056
5525.97 1987
5526.67 1911
5527.38 1951
5528.08 1920
5528.78 1933
5529.48 1950
5530.18 2004
5530.88 2050
5531.59 1996
5532.29 1988
5532.99 1905
5533.69 1898
5534.39 1822
5535.10 1848
5535.80 1863
5536.50 1752
5537.20 1745
5537.90 1806
5538.61 1775
5539.31 1711
5540.01 1733
5540.71 1700
5541.42 1695
5542.12 1666
5542.82 1698
5543.52 1594
5544.23 1604
5544.93 1621
5545.63 1587
5546.33 1532
5547.04 1528
5547.74 1608
5548.44 1539
5549.15 1594
5549.85 1604
5550.55 1530
5551.26 1593
5551.96 1596
5552.66 1615
5553.36 1591
5554.07 1544
5554.77 1586
5555.47 1546
5556.18 1532
5556.88 1519
5557.58 1600
5558.29 1578
5558.99 1628
5559.70 1580
5560.40 1540
5561.10 1537
5561.81 1524
5562.51 1549
5563.21 1577
5563.92 1659
5564.62 1669
5565.33 1711
5566.03 1689
5566.73 1634
5567.44 1581
5568.14 1559
5568.85 1607
5569.55 1584
5570.25 1547
5570.96 1511
5571.66 1548
5572.37 1534
5573.07 1590
5573.78 1571
5574.48 1624
5575.19 1657
5575.89 1568
5576.59 1574
5577.30 1644
5578.00 1625
5578.71 1677
5579.41 1634
5580.12 1594
5580.82 1505
5581.53 1523
5582.23 1569
5582.94 1513
5583.64 1480
5584.35 1450
5585.05 1501
5585.76 1460
5586.46 1474
5587.17 1464
5587.88 1460
5588.58 1474
5589.29 1468
5589.99 1458
5590.70 1425
5591.40 1456
5592.11 1454
5592.81 1420
5593.52 1404
5594.23 1384
5594.93 1390
5595.64 1421
5596.34 1382
5597.05 1431
5597.76 1434
5598.46 1444
5599.17 1415
5599.87 1358
5600.58 1376
5601.29 1342
5601.99 1380
5602.70 1370
5603.41 1440
5604.11 1426
5604.82 1467
5605.52 1480
5606.23 1483
5606.94 1526
5607.64 1488
5608.35 1452
5609.06 1449
5609.76 1445
5610.47 1403
5611.18 1405
5611.88 1409
5612.59 1370
5613.30 1385
5614.01 1479
5614.71 1421
5615.42 1406
5616.13 1408
5616.83 1383
5617.54 1438
5618.25 1436
5618.96 1469
5619.66 1498
5620.37 1506
5621.08 1513
5621.79 1497
5622.49 1564
5623.20 1545
5623.91 1488
5624.62 1493
5625.32 1504
5626.03 1505
5626.74 1502
5627.45 1591
5628.16 1652
5628.86 1664
5629.57 1691
5630.28 1699
5630.99 1723
5631.70 1807
5632.40 1819
5633.11 1828
5633.82 1795
5634.53 1879
5635.24 1943
5635.95 1868
5636.65 1871
5637.36 1896
5638.07 1975
5638.78 1959
5639.49 1991
5640.20 2081
5640.91 2143
5641.61 2076
5642.32 2107
5643.03 2044
5643.74 1987
5644.45 1938
5645.16 1873
5645.87 1735
5646.58 1737
5647.29 1664
5648.00 1707
5648.70 1727
5649.41 1677
5650.12 1682
5650.83 1633
5651.54 1643
5652.25 1656
5652.96 1692
5653.67 1703
5654.38 1761
5655.09 1684
5655.80 1744
5656.51 1779
5657.22 1773
5657.93 1803
5658.64 1840
5659.35 1860
5660.06 2022
5660.77 1995
5661.48 2048
5662.19 2107
5662.90 2053
5663.61 1936
5664.32 1959
5665.03 1913
5665.74 1801
5666.45 1744
5667.16 1754
5667.87 1687
5668.58 1668
5669.29 1673
5670.00 1771
5670.71 1780
5671.42 1814
5672.13 1837
5672.84 1853
5673.56 1801
5674.27 1739
5674.98 1658
5675.69 1655
5676.40 1619
5677.11 1560
5677.82 1498
5678.53 1547
5679.24 1574
5679.95 1610
5680.67 1661
5681.38 1613
5682.09 1572
5682.80 1592
5683.51 1551
5684.22 1524
5684.93 1463
5685.65 1401
5686.36 1444
5687.07 1389
5687.78 1437
5688.49 1328
5689.20 1360
5689.92 1385
5690.63 1344
5691.34 1314
5692.05 1350
5692.76 1402
5693.47 1367
5694.19 1381
5694.90 1340
5695.61 1382
5696.32 1317
5697.04 1292
5697.75 1322
5698.46 1257
5699.17 1246
5699.89 1272
5700.60 1316
5701.31 1372
5702.02 1346
5702.74 1309
5703.45 1361
5704.16 1334
5704.87 1353
5705.59 1380
5706.30 1343
5707.01 1353
5707.72 1359
5708.44 1278
5709.15 1253
5709.86 1240
5710.58 1249
5711.29 1265
5712.00 1167
5712.72 1236
5713.43 1262
5714.14 1247
5714.86 1190
5715.57 1202
5716.28 1281
5717.00 1237
5717.71 1229
5718.42 1259
5719.14 1242
5719.85 1228
5720.56 1270
5721.28 1206
5721.99 1205
5722.71 1218
5723.42 1207
5724.13 1220
5724.85 1253
5725.56 1257
5726.28 1265
5726.99 1268
5727.70 1245
5728.42 1316
5729.13 1293
5729.85 1264
5730.56 1215
5731.28 1233
5731.99 1287
5732.70 1236
5733.42 1164
5734.13 1162
5734.85 1127
5735.56 1122
5736.28 1183
5736.99 1176
5737.71 1162
5738.42 1190
5739.14 1180
5739.85 1178
5740.57 1199
5741.28 1171
5742.00 1150
5742.71 1100
5743.43 1103
5744.14 1048
5744.86 1112
5745.57 1111
5746.29 1119
5747.00 1145
5747.72 1163
5748.43 1158
5749.15 1128
5749.87 1104
5750.58 1082
5751.30 1080
5752.01 1088
5752.73 1059
5753.44 1124
5754.16 1100
5754.88 1108
5755.59 1120
5756.31 1167
5757.02 1126
5757.74 1165
5758.46 1120
5759.17 1164
5759.89 1139
5760.60 1130
5761.32 1096
5762.04 1085
5762.75 1081
5763.47 1109
5764.19 1111
5764.90 1105
5765.62 1119
5766.34 1133
5767.05 1098
5767.77 1069
5768.49 1086
5769.20 1106
5769.92 1106
5770.64 1133
5771.35 1137
5772.07 1130
5772.79 1134
5773.50 1164
5774.22 1089
5774.94 1090
5775.65 1113
5776.37 1140
5777.09 1111
5777.81 1135
5778.52 1102
5779.24 1071
5779.96 1069
5780.68 1117
5781.39 1081
5782.11 1093
5782.83 1066
5783.55 1075
5784.26 1097
5784.98 1107
5785.70 1098
5786.42 1020
5787.14 1051
5787.85 1061
5788.57 1075
5789.29 1115
5790.01 1082
5790.73 1042
5791.44 1063
5792.16 1074
5792.88 1079
5793.60 1058
5794.32 1090
5795.03 1119
5795.75 1099
5796.47 1087
5797.19 1076
5797.91 1087
5798.63 1077
5799.35 1063
5800.06 1140
5800.78 1108
5801.50 1115
5802.22 1155
5802.94 1083
5803.66 1081
5804.38 1090
5805.10 1085
5805.82 1068
5806.53 1074
5807.25 1085
5807.97 1094
5808.69 1106
5809.41 1074
5810.13 1058
5810.85 1094
5811.57 1095
5812.29 1070
5813.01 1104
5813.73 1057
5814.45 1059
5815.17 1090
5815.89 1041
5816.61 1021
5817.33 1072
5818.05 1047
5818.77 1108
5819.49 1109
5820.20 1121
5820.92 1157
5821.64 1133
5822.36 1128
5823.09 1157
5823.81 1167
5824.53 1132
5825.25 1178
5825.97 1153
5826.69 1144
5827.41 1114
5828.13 1121
5828.85 1116
5829.57 1117
5830.29 1152
5831.01 1159
5831.73 1143
5832.45 1136
5833.17 1125
5833.89 1125
5834.61 1156
5835.33 1157
5836.05 1101
5836.78 1134
5837.50 1118
5838.22 1119
5838.94 1096
5839.66 1104
5840.38 1074
5841.10 1156
5841.82 1122
5842.54 1113
5843.27 1117
5843.99 1065
5844.71 1090
5845.43 1106
5846.15 1157
5846.87 1201
5847.59 1165
5848.32 1169
5849.04 1167
5849.76 1180
5850.48 1215
5851.20 1232
5851.93 1274
5852.65 1282
5853.37 1269
5854.09 1286
5854.81 1304
5855.54 1342
5856.26 1338
5856.98 1236
5857.70 1214
5858.42 1234
5859.15 1218
5859.87 1203
5860.59 1186
5861.31 1191
5862.04 1198
5862.76 1218
5863.48 1178
5864.20 1189
5864.93 1225
5865.65 1274
5866.37 1234
5867.10 1196
5867.82 1249
5868.54 1271
5869.26 1334
5869.99 1342
5870.71 1304
5871.43 1343
5872.16 1342
5872.88 1320
5873.60 1421
5874.33 1369
5875.05 1350
5875.77 1381
5876.50 1378
5877.22 1396
5877.94 1455
5878.67 1441
5879.39 1449
5880.11 1523
5880.84 1605
5881.56 1538
5882.28 1535
5883.01 1545
5883.73 1493
5884.46 1515
5885.18 1599
5885.90 1554
5886.63 1519
5887.35 1527
5888.08 1562
5888.80 1568
5889.52 1507
5890.25 1508
5890.97 1478
5891.70 1475
5892.42 1456
5893.15 1550
5893.87 1565
5894.59 1588
5895.32 1536
5896.04 1548
5896.77 1521
5897.49 1606
5898.22 1525
5898.94 1537
5899.67 1581
5900.39 1574
5901.12 1579
5901.84 1589
5902.57 1532
5903.29 1602
5904.02 1652
5904.74 1630
5905.47 1562
5906.19 1632
5906.92 1615
5907.64 1623
5908.37 1651
5909.09 1647
5909.82 1717
5910.55 1753
5911.27 1704
5912.00 1738
5912.72 1729
5913.45 1766
5914.17 1701
5914.90 1714
5915.63 1713
5916.35 1721
5917.08 1685
5917.80 1740
5918.53 1831
5919.25 1784
5919.98 1785
5920.71 1741
5921.43 1912
5922.16 1905
5922.89 1913
5923.61 1930
5924.34 1971
5925.06 2001
5925.79 2108
5926.52 2059
5927.24 2108
5927.97 2148
5928.70 2141
5929.42 2111
5930.15 2149
5930.88 2227
5931.60 2289
5932.33 2285
5933.06 2276
5933.78 2341
5934.51 2395
5935.24 2460
5935.97 2473
5936.69 2590
5937.42 2644
5938.15 2645
5938.87 2642
5939.60 2705
5940.33 2829
5941.06 2846
5941.78 2821
5942.51 2886
5943.24 2965
5943.97 3030
5944.69 3127
5945.42 3304
5946.15 3335
5946.88 3418
5947.60 3531
5948.33 3570
5949.06 3611
5949.79 3716
5950.52 3947
5951.24 4352
5951.97 4766
5952.70 5225
5953.43 5685
5954.16 5798
5954.88 6082
5955.61 5986
5956.34 5751
5957.07 5501
5957.80 5227
5958.53 5022
5959.25 4832
5959.98 4748
5960.71 4726
5961.44 4594
5962.17 4556
5962.90 4596
5963.63 4741
5964.36 4904
5965.08 5228
5965.81 5803
5966.54 6531
5967.27 7249
5968.00 7551
5968.73 7684
5969.46 7645
5970.19 7412
5970.92 6897
5971.65 6571
5972.37 6164
5973.10 5805
5973.83 5516
5974.56 5394
5975.29 5320
5976.02 5176
5976.75 5207
5977.48 5275
5978.21 5273
5978.94 5418
5979.67 5525
5980.40 5803
5981.13 5974
5981.86 6049
5982.59 6209
5983.32 6355
5984.05 6284
5984.78 6393
5985.51 6380
5986.24 6410
5986.97 6442
5987.70 6375
5988.43 6301
5989.16 6283
5989.89 6223
5990.62 6302
5991.35 6170
5992.08 6221
5992.81 6334
5993.54 6326
5994.27 6344
5995.00 6467
5995.74 6613
5996.47 6702
5997.20 6943
5997.93 6961
5998.66 7160
5999.39 7147
6000.12 7076
6000.85 6999
6001.58 6920
6002.31 6813
6003.04 6622
6003.78 6450
6004.51 6493
6005.24 6431
6005.97 6425
6006.70 6350
6007.43 6508
6008.16 6778
6008.90 7517
6009.63 8364
6010.36 9744
6011.09 11572
6011.82 13738
6012.55 16350
6013.29 18610
6014.02 20369
6014.75 21262
6015.48 21564
6016.21 20827
6016.95 19542
6017.68 17771
6018.41 15704
6019.14 13823
6019.87 11995
6020.61 10431
6021.34 9160
6022.07 8195
6022.80 7380
6023.54 6736
6024.27 6445
6025.00 6058
6025.73 5802
6026.47 5623
6027.20 5523
6027.93 5633
6028.66 5621
6029.40 5854
6030.13 5936
6030.86 6021
6031.59 5947
6032.33 5775
6033.06 5629
6033.79 5277
6034.53 4963
6035.26 4695
6035.99 4593
6036.73 4456
6037.46 4412
6038.19 4354
6038.93 4359
6039.66 4409
6040.39 4523
6041.13 4548
6041.86 4503
6042.59 4508
6043.33 4607
6044.06 4691
6044.79 4853
6045.53 4739
6046.26 4951
6047.00 5103
6047.73 5130
6048.46 5240
6049.20 5215
6049.93 5315
6050.67 5533
6051.40 5796
6052.13 6105
6052.87 6579
6053.60 6943
6054.34 7118
6055.07 7108
6055.81 6932
6056.54 6327
6057.27 5918
6058.01 5586
6058.74 5309
6059.48 5180
6060.21 4991
6060.95 4898
6061.68 4723
6062.42 4622
6063.15 4431
6063.89 4468
6064.62 4400
6065.36 4340
6066.09 4289
6066.83 4212
6067.56 4176
6068.30 4158
6069.03 4104
6069.77 3993
6070.50 3876
6071.24 3886
6071.97 3830
6072.71 3753
6073.44 3772
6074.18 3726
6074.91 3639
6075.65 3652
6076.39 3548
6077.12 3549
6077.86 3425
6078.59 3454
6079.33 3413
6080.06 3274
6080.80 3343
6081.54 3341
6082.27 3263
6083.01 3172
6083.74 3151
6084.48 3136
6085.22 3076
6085.95 3099
6086.69 3033
6087.42 3053
6088.16 3089
6088.90 3053
6089.63 3089
6090.37 3205
6091.11 3260
6091.84 3243
6092.58 3228
6093.32 3273
6094.05 3188
6094.79 3138
6095.53 3114
6096.26 3014
6097.00 2987
6097.74 2937
6098.47 2928
6099.21 2882
6099.95 2875
6100.69 2847
6101.42 2859
6102.16 2929
6102.90 2856
6103.63 2794
6104.37 2845
6105.11 2864
6105.85 2785
6106.58 2793
6107.32 2775
6108.06 2783
6108.80 2798
6109.53 2798
6110.27 2813
6111.01 2869
6111.75 2878
6112.49 2932
6113.22 2995
6113.96 2918
6114.70 2993
6115.44 3002
6116.17 3021
6116.91 3032
6117.65 3085
6118.39 3074
6119.13 3060
6119.87 3015
6120.60 3052
6121.34 3026
6122.08 3032
6122.82 3094
6123.56 3053
6124.30 3047
6125.03 3124
6125.77 3208
6126.51 3213
6127.25 3142
6127.99 3240
6128.73 3265
6129.47 3226
6130.21 3180
6130.94 3278
6131.68 3259
6132.42 3225
6133.16 3156
6133.90 3323
6134.64 3337
6135.38 3324
6136.12 3347
6136.86 3478
6137.60 3630
6138.34 3769
6139.08 3829
6139.81 3918
6140.55 3987
6141.29 3955
6142.03 3997
6142.77 3942
6143.51 3961
6144.25 3866
6144.99 3873
6145.73 3891
6146.47 3832
6147.21 3844
6147.95 3865
6148.69 3772
6149.43 3736
6150.17 3813
6150.91 4019
6151.65 3928
6152.39 3854
6153.13 3972
6153.87 3978
6154.61 3948
6155.35 4037
6156.09 4068
6156.83 4092
6157.58 4131
6158.32 4277
6159.06 4285
6159.80 4322
6160.54 4363
6161.28 4465
6162.02 4624
6162.76 4727
6163.50 4978
6164.24 5186
6164.98 5501
6165.72 5723
6166.46 6113
6167.21 6337
6167.95 6425
6168.69 6605
6169.43 6563
6170.17 6440
6170.91 6249
6171.65 6002
6172.39 6109
6173.14 6009
6173.88 5798
6174.62 5642
6175.36 5652
6176.10 5693
6176.84 5640
6177.59 5885
6178.33 6048
6179.07 6392
6179.81 7086
6180.55 8082
6181.30 9295
6182.04 10469
6182.78 11764
6183.52 12761
6184.26 13163
6185.01 13256
6185.75 12848
6186.49 12040
6187.23 11034
6187.97 10430
6188.72 9414
6189.46 8523
6190.20 7998
6190.94 7762
6191.69 7464
6192.43 7236
6193.17 7259
6193.92 7113
6194.66 6973
6195.40 7018
6196.14 6965
6196.89 6808
6197.63 6776
6198.37 6816
6199.12 6820
6199.86 6678
6200.60 6490
6201.34 6472
6202.09 6558
6202.83 6773
6203.57 7029
6204.32 7711
6205.06 8759
6205.80 10494
6206.55 12991
6207.29 16599
6208.03 20462
6208.78 24339
6209.52 27495
6210.27 29250
6211.01 29550
6211.75 28447
6212.50 26178
6213.24 23376
6213.98 20032
6214.73 16814
6215.47 14310
6216.22 11777
6216.96 10000
6217.71 8524
6218.45 7400
6219.19 6697
6219.94 6154
6220.68 5610
6221.43 5387
6222.17 5182
6222.92 4977
6223.66 4881
6224.40 4706
6225.15 4604
6225.89 4638
6226.64 4327
6227.38 4096
6228.13 3968
6228.87 3676
6229.62 3556
6230.36 3397
6231.11 3315
6231.85 3232
6232.60 3097
6233.34 3164
6234.09 3201
6234.83 3314
6235.58 3357
6236.32 3332
6237.07 3398
6237.81 3446
6238.56 3618
6239.30 3700
6240.05 3874
6240.80 4109
6241.54 4264
6242.29 4286
6243.03 4301
6243.78 4192
6244.52 4059
6245.27 4069
6246.02 4084
6246.76 4157
6247.51 4228
6248.25 4257
6249.00 4330
6249.75 4217
6250.49 4098
6251.24 3962
6251.98 3989
6252.73 3917
6253.48 3814
6254.22 3764
6254.97 3747
6255.72 3693
6256.46 3656
6257.21 3593
6257.95 3551
6258.70 3651
6259.45 3514
6260.19 3482
6260.94 3508
6261.69 3416
6262.43 3278
6263.18 3345
6263.93 3331
6264.68 3294
6265.42 3194
6266.17 3138
6266.92 3178
6267.66 3147
6268.41 3139
6269.16 3137
6269.91 3219
6270.65 3225
6271.40 3163
6272.15 3130
6272.89 3099
6273.64 3112
6274.39 3052
6275.14 3095
6275.88 3101
6276.63 3144
6277.38 3184
6278.13 3236
6278.88 3248
6279.62 3134
6280.37 3053
6281.12 2982
6281.87 2916
6282.62 2863
6283.36 2836
6284.11 2808
6284.86 2722
6285.61 2724
6286.36 2662
6287.10 2655
6287.85 2600
6288.60 2524
6289.35 2547
6290.10 2531
6290.85 2545
6291.59 2525
6292.34 2446
6293.09 2447
6293.84 2422
6294.59 2450
6295.34 2413
6296.09 2347
6296.84 2390
6297.58 2377
6298.33 2368
6299.08 2333
6299.83 2262
6300.58 2202
6301.33 2180
6302.08 2240
6302.83 2231
6303.58 2156
6304.33 2238
6305.08 2161
6305.83 2240
6306.58 2239
6307.32 2273
6308.07 2276
6308.82 2281
6309.57 2303
6310.32 2409
6311.07 2390
6311.82 2472
6312.57 2453
6313.32 2457
6314.07 2443
6314.82 2411
6315.57 2295
6316.32 2347
6317.07 2354
6317.82 2396
6318.57 2367
6319.32 2367
6320.07 2326
6320.82 2260
6321.57 2219
6322.32 2188
6323.07 2145
6323.82 2154
6324.58 2141
6325.33 2112
6326.08 2113
6326.83 2100
6327.58 2184
6328.33 2136
6329.08 2147
6329.83 2086
6330.58 2096
6331.33 2006
6332.08 2096
6332.83 2125
6333.58 2078
6334.34 2110
6335.09 2052
6335.84 2041
6336.59 2045
6337.34 2066
6338.09 2053
6338.84 2057
6339.59 2179
6340.35 2119
6341.10 2137
6341.85 2103
6342.60 2116
6343.35 2093
6344.10 2101
6344.86 2122
6345.61 2114
6346.36 2058
6347.11 2128
6347.86 2192
6348.62 2185
6349.37 2186
6350.12 2242
6350.87 2316
6351.62 2360
6352.38 2500
6353.13 2513
6353.88 2624
6354.63 2693
6355.38 2689
6356.14 2639
6356.89 2622
6357.64 2546
6358.39 2414
6359.15 2347
6359.90 2319
6360.65 2343
6361.40 2275
6362.16 2260
6362.91 2272
6363.66 2152
6364.42 2181
6365.17 2173
6365.92 2266
6366.67 2398
6367.43 2593
6368.18 2661
6368.93 2685
6369.69 2754
6370.44 2675
6371.19 2567
6371.95 2479
6372.70 2434
6373.45 2386
6374.21 2308
6374.96 2225
6375.71 2238
6376.47 2265
6377.22 2195
6377.98 2207
6378.73 2198
6379.48 2325
6380.24 2315
6380.99 2350
6381.74 2389
6382.50 2362
6383.25 2486
6384.01 2361
6384.76 2343
6385.51 2367
6386.27 2326
6387.02 2235
6387.78 2196
6388.53 2148
6389.29 2105
6390.04 2142
6390.79 2057
6391.55 2105
6392.30 2169
6393.06 2112
6393.81 2066
6394.57 2047
6395.32 2047
6396.08 2058
6396.83 2052
6397.59 2107
6398.34 2162
6399.10 2033
6399.85 2062
6400.61 2109
6401.36 2100
6402.12 2155
6402.87 2108
6403.63 2080
6404.38 2054
6405.14 2051
6405.89 2071
6406.65 2144
6407.40 2175
6408.16 2271
6408.91 2272
6409.67 2357
6410.43 2488
6411.18 2512
6411.94 2573
6412.69 2531
6413.45 2492
6414.20 2429
6414.96 2440
6415.72 2446
6416.47 2466
6417.23 2603
6417.98 2614
6418.74 2607
6419.50 2563
6420.25 2559
6421.01 2482
6421.77 2332
6422.52 2249
6423.28 2195
6424.03 2115
6424.79 2219
6425.55 2203
6426.30 2169
6427.06 2143
6427.82 2180
6428.57 2090
6429.33 2077
6430.09 2082
6430.84 2109
6431.60 2117
6432.36 2127
6433.11 2123
6433.87 2184
6434.63 2197
6435.39 2246
6436.14 2130
6436.90 2127
6437.66 2190
6438.41 2217
6439.17 2191
6439.93 2172
6440.69 2282
6441.44 2258
6442.20 2275
6442.96 2306
6443.72 2343
6444.47 2398
6445.23 2305
6445.99 2346
6446.75 2439
6447.50 2450
6448.26 2419
6449.02 2398
6449.78 2427
6450.54 2488
6451.29 2467
6452.05 2480
6452.81 2457
6453.57 2451
6454.33 2426
6455.08 2360
6455.84 2431
6456.60 2474
6457.36 2534
6458.12 2614
6458.88 2525
6459.64 2504
6460.39 2537
6461.15 2507
6461.91 2636
6462.67 2723
6463.43 2852
6464.19 2935
6464.95 2980
6465.70 3050
6466.46 3053
6467.22 3194
6467.98 3184
6468.74 3200
6469.50 3158
6470.26 3094
6471.02 3079
6471.78 3125
6472.54 3173
6473.30 3186
6474.05 3271
6474.81 3289
6475.57 3335
6476.33 3314
6477.09 3367
6477.85 3481
6478.61 3615
6479.37 3590
6480.13 3711
6480.89 3752
6481.65 3810
6482.41 3824
6483.17 3863
6483.93 3965
6484.69 4000
6485.45 4013
6486.21 3970
6486.97 3981
6487.73 4044
6488.49 4170
6489.25 4238
6490.01 4342
6490.77 4563
6491.53 4659
6492.29 4781
6493.05 4987
6493.81 5149
6494.57 5202
6495.33 5081
6496.10 5133
6496.86 5150
6497.62 5068
6498.38 5040
6499.14 4993
6499.90 4957
6500.66 4977
6501.42 4925
6502.18 5162
6502.94 5330
6503.70 5722
6504.47 6208
6505.23 7598
6505.99 9557
6506.75 12265
6507.51 15294
6508.27 18106
6509.03 20345
6509.79 21422
6510.56 21629
6511.32 20668
6512.08 18717
6512.84 16536
6513.60 14370
6514.36 12423
6515.13 10625
6515.89 9227
6516.65 8127
6517.41 7271
6518.17 6798
6518.94 6491
6519.70 6298
6520.46 5985
6521.22 5873
6521.98 5877
6522.75 5911
6523.51 6011
6524.27 6252
6525.03 6671
6525.79 6896
6526.56 7302
6527.32 7749
6528.08 8171
6528.84 8457
6529.61 8470
6530.37 8304
6531.13 7999
6531.90 7835
6532.66 7878
6533.42 8231
6534.18 9155
6534.95 10551
6535.71 12149
6536.47 13608
6537.24 14514
6538.00 14654
6538.76 14542
6539.53 13736
6540.29 12442
6541.05 10991
6541.82 9719
6542.58 8492
6543.34 7481
6544.11 6755
6544.87 6143
6545.63 5804
6546.40 5539
6547.16 5539
6547.92 5491
6548.69 5169
6549.45 5068
6550.21 5002
6550.98 4886
6551.74 4802
6552.51 4712
6553.27 4574
6554.03 4541
6554.80 4454
6555.56 4430
6556.33 4442
6557.09 4445
6557.85 4355
6558.62 4296
6559.38 4385
6560.15 4438
6560.91 4435
6561.68 4471
6562.44 4597
6563.21 4618
6563.97 4722
6564.74 4792
6565.50 4766
6566.26 4851
6567.03 4917
6567.79 4779
6568.56 4835
6569.32 4724
6570.09 4771
6570.85 4858
6571.62 4853
6572.38 4913
6573.15 4911
6573.91 5024
6574.68 5053
6575.44 5160
6576.21 5206
6576.98 5110
6577.74 5205
6578.51 5025
6579.27 5056
6580.04 5094
6580.80 5158
6581.57 5199
6582.33 5202
6583.10 5220
6583.87 5249
6584.63 5259
6585.40 5167
6586.16 5134
6586.93 5118
6587.70 5116
6588.46 5086
6589.23 5094
6589.99 5277
6590.76 5315
6591.53 5550
6592.29 5844
6593.06 6087
6593.82 6424
6594.59 6946
6595.36 7341
6596.12 7541
6596.89 7598
6597.66 7436
6598.42 7062
6599.19 6742
6599.96 6441
6600.72 6005
6601.49 5609
6602.26 5255
6603.02 5065
6603.79 4846
6604.56 4739
6605.33 4560
6606.09 4531
6606.86 4632
6607.63 4640
6608.39 4548
6609.16 4686
6609.93 4684
6610.70 4564
6611.46 4543
6612.23 4520
6613.00 4499
6613.77 4537
6614.53 4553
6615.30 4433
6616.07 4400
6616.84 4365
6617.60 4395
6618.37 4544
6619.14 4760
6619.91 4830
6620.68 4938
6621.44 5115
6622.21 5498
6622.98 5727
6623.75 5832
6624.52 5854
6625.28 5923
6626.05 5788
6626.82 5553
6627.59 5404
6628.36 5226
6629.13 4969
6629.89 4849
6630.66 4906
6631.43 4827
6632.20 5025
6632.97 5215
6633.74 5293
6634.51 5709
6635.27 5970
6636.04 6205
6636.81 6248
6637.58 6394
6638.35 6645
6639.12 6738
6639.89 6756
6640.66 7033
6641.43 7307
6642.19 7509
6642.96 7544
6643.73 7517
6644.50 7229
6645.27 6974
6646.04 6470
6646.81 6033
6647.58 5660
6648.35 5285
6649.12 4987
6649.89 4706
6650.66 4550
6651.43 4345
6652.20 4256
6652.97 4210
6653.74 4219
6654.51 4122
6655.28 4165
6656.05 4195
6656.82 4182
6657.59 4181
6658.36 4082
6659.13 4109
6659.90 4131
6660.67 4002
6661.44 4003
6662.21 3910
6662.98 3926
6663.75 3922
6664.52 3943
6665.29 3845
6666.06 3875
6666.83 3919
6667.60 3950
6668.37 4028
6669.14 4098
6669.91 4235
6670.68 4456
6671.46 4424
6672.23 4472
6673.00 4498
6673.77 4523
6674.54 4432
6675.31 4418
6676.08 4356
6676.85 4416
6677.62 4429
6678.40 4535
6679.17 4616
6679.94 4749
6680.71 4879
6681.48 4979
6682.25 4966
6683.02 5140
6683.80 5295
6684.57 5633
6685.34 6033
6686.11 6371
6686.88 6406
6687.65 6581
6688.43 6375
6689.20 6068
6689.97 5713
6690.74 5307
6691.51 5029
6692.29 4677
6693.06 4488
6693.83 4325
6694.60 4223
6695.37 4137
6696.15 4014
6696.92 3926
6697.69 3962
6698.46 3865
6699.24 3884
6700.01 3784
6700.78 3706
6701.55 3766
6702.33 3804
6703.10 3791
6703.87 3673
6704.64 3645
6705.42 3622
6706.19 3647
6706.96 3523
6707.74 3545
6708.51 3582
6709.28 3437
6710.06 3333
6710.83 3308
6711.60 3330
6712.37 3314
6713.15 3245
6713.92 3178
6714.69 3188
6715.47 3285
6716.24 3184
6717.01 3177
6717.79 3116
6718.56 3127
6719.34 3135
6720.11 3092
6720.88 3094
6721.66 3124
6722.43 3082
6723.20 3089
6723.98 3015
6724.75 3045
6725.53 3085
6726.30 3063
6727.07 3084
6727.85 3107
6728.62 3124
6729.40 3121
6730.17 3243
6730.95 3276
6731.72 3257
6732.49 3246
6733.27 3333
6734.04 3368
6734.82 3300
6735.59 3372
6736.37 3320
6737.14 3433
6737.92 3426
6738.69 3419
6739.47 3505
6740.24 3478
6741.01 3526
6741.79 3530
6742.56 3497
6743.34 3444
6744.11 3514
6744.89 3504
6745.67 3588
6746.44 3740
6747.22 3729
6747.99 3834
6748.77 3847
6749.54 3866
6750.32 3939
6751.09 4146
6751.87 4474
6752.64 4765
6753.42 5044
6754.19 5325
6754.97 5327
6755.75 5220
6756.52 5107
6757.30 4832
6758.07 4625
6758.85 4446
6759.63 4336
6760.40 4400
6761.18 4217
6761.95 4145
6762.73 4147
6763.51 4138
6764.28 4040
6765.06 3926
6765.83 3869
6766.61 3875
6767.39 3845
6768.16 3810
6768.94 3976
6769.72 3859
6770.49 3806
6771.27 3802
6772.05 3697
6772.82 3557
6773.60 3401
6774.38 3394
6775.15 3413
6775.93 3333
6776.71 3222
6777.48 3143
6778.26 3104
6779.04 3135
6779.82 3126
6780.59 3122
6781.37 3134
6782.15 3115
6782.92 3138
6783.70 3105
6784.48 3036
6785.26 3054
6786.03 2972
6786.81 3017
6787.59 2999
6788.37 3087
6789.14 2960
6789.92 2933
6790.70 2907
6791.48 2835
6792.25 2783
6793.03 2792
6793.81 2810
6794.59 2765
6795.37 2755
6796.14 2806
6796.92 2716
6797.70 2707
6798.48 2629
6799.26 2661
6800.04 2685
6800.81 2720
6801.59 2754
6802.37 2789
6803.15 2827
6803.93 2795
6804.71 2847
6805.48 2953
6806.26 2949
6807.04 3043
6807.82 3155
6808.60 3066
6809.38 2964
6810.16 2921
6810.94 2935
6811.71 2879
6812.49 2761
6813.27 2856
6814.05 2910
6814.83 2851
6815.61 2810
6816.39 2771
6817.17 2788
6817.95 2744
6818.73 2817
6819.51 2795
6820.29 2795
6821.07 2894
6821.84 2831
6822.62 2805
6823.40 2844
6824.18 2913
6824.96 2832
6825.74 2825
6826.52 2787
6827.30 2748
6828.08 2799
6828.86 2681
6829.64 2663
6830.42 2666
6831.20 2648
6831.98 2661
6832.76 2680
6833.54 2683
6834.32 2765
6835.10 2849
6835.88 2945
6836.66 3162
6837.44 3374
6838.22 3755
6839.01 4159
6839.79 4253
6840.57 4417
6841.35 4340
6842.13 4185
6842.91 4013
6843.69 3721
6844.47 3643
6845.25 3388
6846.03 3297
6846.81 3277
6847.59 3225
6848.37 3381
6849.16 3561
6849.94 3842
6850.72 3991
6851.50 4273
6852.28 4350
6853.06 4410
6853.84 4319
6854.62 4106
6855.41 3974
6856.19 3774
6856.97 3434
6857.75 3369
6858.53 3294
6859.31 3226
6860.10 3250
6860.88 3154
6861.66 3096
6862.44 3104
6863.22 3084
6864.00 3052
6864.79 3044
6865.57 3153
6866.35 3184
6867.13 3202
6867.91 3321
6868.70 3316
6869.48 3340
6870.26 3378
6871.04 3361
6871.83 3346
6872.61 3364
6873.39 3479
6874.17 3544
6874.96 3575
6875.74 3567
6876.52 3651
6877.30 3770
6878.09 3872
6878.87 4066
6879.65 4384
6880.43 4638
6881.22 5178
6882.00 5762
6882.78 6192
6883.57 6606
6884.35 6599
6885.13 6542
6885.92 6526
6886.70 6535
6887.48 6708
6888.27 7071
6889.05 7231
6889.83 7488
6890.62 7556
6891.40 7295
6892.18 6997
6892.97 6427
6893.75 5915
6894.53 5525
6895.32 5158
6896.10 4842
6896.88 4570
6897.67 4386
6898.45 4322
6899.24 4287
6900.02 4101
6900.80 3975
6901.59 3998
6902.37 4102
6903.16 3958
6903.94 4041
6904.73 3947
6905.51 3791
6906.29 3711
6907.08 3681
6907.86 3680
6908.65 3629
6909.43 3645
6910.22 3591
6911.00 3510
6911.79 3508
6912.57 3488
6913.35 3431
6914.14 3344
6914.92 3235
6915.71 3265
6916.49 3239
6917.28 3279
6918.06 3197
6918.85 3246
6919.63 3160
6920.42 3160
6921.20 3128
6921.99 3153
6922.78 3191
6923.56 3193
6924.35 3247
6925.13 3280
6925.92 3312
6926.70 3358
6927.49 3402
6928.27 3365
6929.06 3423
6929.84 3450
6930.63 3443
6931.42 3521
6932.20 3489
6932.99 3420
6933.77 3417
6934.56 3452
6935.35 3574
6936.13 3597
6936.92 3577
6937.70 3593
6938.49 3777
6939.28 3942
6940.06 4188
6940.85 4394
6941.63 4599
6942.42 4840
6943.21 5096
6943.99 5224
6944.78 5312
6945.57 5303
6946.35 5400
6947.14 5457
6947.93 5762
6948.71 5986
6949.50 6031
6950.29 6131
6951.07 6161
6951.86 5945
6952.65 5693
6953.44 5526
6954.22 5285
6955.01 5090
6955.80 5083
6956.58 4993
6957.37 4951
6958.16 4763
6958.95 4746
6959.73 4767
6960.52 4789
6961.31 4814
6962.09 4821
6962.88 4719
6963.67 4978
6964.46 5095
6965.25 5263
6966.03 5400
6966.82 5574
6967.61 5829
6968.40 6082
6969.18 6442
6969.97 6582
6970.76 6745
6971.55 6722
6972.34 6704
6973.12 6778
6973.91 6644
6974.70 6587
6975.49 6494
6976.28 6380
6977.07 6364
6977.85 6393
6978.64 6629
6979.43 6852
6980.22 7315
6981.01 8054
6981.80 9171
6982.59 10937
6983.37 13414
6984.16 16364
6984.95 19796
6985.74 23090
6986.53 25276
6987.32 26223
6988.11 26148
6988.90 24831
6989.69 22616
6990.47 20108
6991.26 17332
6992.05 14804
6992.84 12431
6993.63 10460
6994.42 8925
6995.21 7840
6996.00 6836
6996.79 6197
6997.58 5518
6998.37 5203
6999.16 4881
6999.95 4636
7000.74 4562
7001.53 4425
7002.32 4279
7003.11 4216
7003.90 4006
7004.69 3824
7005.48 3734
7006.27 3555
7007.06 3393
7007.85 3246
7008.64 3162
7009.43 3147
7010.22 3150
7011.01 3223
7011.80 3284
7012.59 3383
7013.38 3398
7014.17 3521
7014.96 3622
7015.75 3757
7016.54 3667
7017.33 3596
7018.12 3580
7018.91 3562
7019.70 3540
7020.49 3517
7021.28 3662
7022.07 3906
7022.87 3940
7023.66 4069
7024.45 4133
7025.24 4250
7026.03 4292
7026.82 4168
7027.61 4151
7028.40 4065
7029.19 4102
7029.99 4026
7030.78 3923
7031.57 3875
7032.36 3897
7033.15 3787
7033.94 3872
7034.74 3793
7035.53 3884
7036.32 4058
7037.11 4122
7037.90 4358
7038.69 4492
7039.49 4526
7040.28 4531
7041.07 4534
7041.86 4464
7042.65 4483
7043.45 4437
7044.24 4491
7045.03 4439
7045.82 4454
7046.61 4496
7047.41 4507
7048.20 4493
7048.99 4625
7049.78 4910
7050.58 5178
7051.37 5487
7052.16 5616
7052.95 5577
7053.75 5421
7054.54 5160
7055.33 4937
7056.13 4655
7056.92 4441
7057.71 4280
7058.50 4303
7059.30 4210
7060.09 4188
7060.88 4128
7061.68 4072
7062.47 3937
7063.26 3848
7064.06 3725
7064.85 3627
7065.64 3711
7066.44 3598
7067.23 3549
7068.02 3493
7068.82 3353
7069.61 3269
7070.40 3276
7071.20 3221
7071.99 3176
7072.78 3129
7073.58 3125
7074.37 3053
7075.17 2978
7075.96 2914
7076.75 2886
7077.55 2741
7078.34 2777
7079.14 2786
7079.93 2717
7080.72 2685
7081.52 2735
7082.31 2665
7083.11 2655
7083.90 2697
7084.70 2628
7085.49 2625
7086.28 2562
7087.08 2554
7087.87 2586
7088.67 2622
7089.46 2540
7090.26 2513
7091.05 2549
7091.85 2497
7092.64 2470
7093.44 2469
7094.23 2409
7095.03 2433
7095.82 2334
7096.62 2353
7097.41 2345
7098.21 2293
7099.00 2206
7099.80 2264
7100.59 2302
7101.39 2303
7102.18 2306
7102.98 2215
7103.77 2177
7104.57 2212
7105.37 2175
7106.16 2151
7106.96 2117
7107.75 2116
7108.55 2187
7109.34 2147
7110.14 2167
7110.94 2187
7111.73 2112
7112.53 2100
7113.32 2097
7114.12 2105
7114.92 2106
7115.71 2085
7116.51 2136
7117.30 2140
7118.10 2103
7118.90 2090
7119.69 2106
7120.49 2162
7121.29 2108
7122.08 2044
7122.88 2042
7123.68 2160
7124.47 2083
7125.27 2001
7126.07 2029
7126.86 2092
7127.66 2093
7128.46 2127
7129.25 2243
7130.05 2246
7130.85 2258
7131.64 2249
7132.44 2265
7133.24 2304
7134.04 2181
7134.83 2128
7135.63 2090
7136.43 2076
7137.23 2063
7138.02 2094
7138.82 2035
7139.62 1985
7140.42 1957
7141.21 1910
7142.01 1854
7142.81 1842
7143.61 1878
7144.40 1838
7145.20 1801
7146.00 1822
7146.80 1771
7147.59 1811
7148.39 1824
7149.19 1779
7149.99 1746
7150.79 1698
7151.59 1731
7152.38 1739
7153.18 1711
7153.98 1729
7154.78 1783
7155.58 1765
7156.38 1813
7157.17 1863
7157.97 1852
7158.77 1822
7159.57 1818
7160.37 1777
7161.17 1728
7161.97 1666
7162.76 1632
7163.56 1713
7164.36 1697
7165.16 1659
7165.96 1652
7166.76 1635
7167.56 1650
7168.36 1593
7169.16 1530
7169.96 1627
7170.75 1657
7171.55 1627
7172.35 1597
7173.15 1565
7173.95 1614
7174.75 1601
7175.55 1582
7176.35 1517
7177.15 1472
7177.95 1485
7178.75 1538
7179.55 1521
7180.35 1524
7181.15 1534
7181.95 1501
7182.75 1584
7183.55 1557
7184.35 1578
7185.15 1536
7185.95 1517
7186.75 1543
7187.55 1465
7188.35 1431
7189.15 1469
7189.95 1473
7190.75 1473
7191.55 1484
7192.35 1470
7193.15 1476
7193.95 1510
7194.75 1477
7195.55 1506
7196.35 1470
7197.15 1447
7197.95 1456
7198.76 1503
7199.56 1502
7200.36 1445
7201.16 1456
7201.96 1500
7202.76 1563
7203.56 1517
7204.36 1505
7205.16 1511
7205.96 1525
7206.77 1507
7207.57 1500
7208.37 1471
7209.17 1499
7209.97 1530
7210.77 1615
7211.57 1603
7212.38 1627
7213.18 1620
7213.98 1654
7214.78 1620
7215.58 1637
7216.38 1581
7217.19 1670
7217.99 1652
7218.79 1667
7219.59 1721
7220.39 1688
7221.20 1725
7222.00 1658
7222.80 1621
7223.60 1626
7224.40 1646
7225.21 1655
7226.01 1622
7226.81 1629
7227.61 1575
7228.42 1535
7229.22 1544
7230.02 1561
7230.82 1564
7231.63 1534
7232.43 1626
7233.23 1601
7234.03 1544
7234.84 1500
7235.64 1542
7236.44 1595
7237.25 1573
7238.05 1535
7238.85 1530
7239.65 1546
7240.46 1545
7241.26 1487
7242.06 1511
7242.87 1503
7243.67 1479
7244.47 1483
7245.28 1464
7246.08 1448
7246.88 1414
7247.69 1410
7248.49 1423
7249.30 1490
7250.10 1483
7250.90 1507
7251.71 1499
7252.51 1479
7253.31 1434
7254.12 1435
7254.92 1395
7255.73 1471
7256.53 1463
7257.33 1504
7258.14 1435
7258.94 1448
7259.75 1480
7260.55 1403
7261.35 1426
7262.16 1461
7262.96 1408
7263.77 1430
7264.57 1403
7265.38 1367
7266.18 1356
7266.99 1389
7267.79 1389
7268.59 1453
7269.40 1458
7270.20 1450
7271.01 1441
7271.81 1401
7272.62 1391
7273.42 1437
7274.23 1448
7275.03 1484
7275.84 1457
7276.64 1472
7277.45 1508
7278.25 1534
7279.06 1523
7279.86 1500
7280.67 1552
7281.48 1581
7282.28 1642
7283.09 1668
7283.89 1661
7284.70 1713
7285.50 1667
7286.31 1694
7287.11 1692
7287.92 1684
7288.73 1715
7289.53 1745
7290.34 1659
7291.14 1678
7291.95 1642
7292.76 1613
7293.56 1585
7294.37 1625
7295.17 1669
7295.98 1691
7296.79 1787
7297.59 1845
7298.40 1878
7299.21 1885
7300.01 1944
7300.82 1899
7301.62 1885
7302.43 1863
7303.24 1908
7304.04 1969
7304.85 1944
7305.66 2017
7306.46 1923
7307.27 1934
7308.08 1973
7308.89 2003
7309.69 2164
7310.50 2239
7311.31 2365
7312.11 2406
7312.92 2394
7313.73 2371
7314.53 2403
7315.34 2527
7316.15 2662
7316.96 2911
7317.76 3369
7318.57 3808
7319.38 4431
7320.19 4788
7320.99 5052
7321.80 5039
7322.61 4780
7323.42 4285
7324.22 3857
7325.03 3445
7325.84 3212
7326.65 2985
7327.46 2780
7328.26 2609
7329.07 2534
7329.88 2335
7330.69 2345
7331.50 2283
7332.30 2321
7333.11 2275
7333.92 2266
7334.73 2224
7335.54 2305
7336.35 2286
7337.15 2230
7337.96 2193
7338.77 2192
7339.58 2236
7340.39 2212
7341.20 2149
7342.01 2083
7342.82 1981
7343.62 1990
7344.43 1875
7345.24 1853
7346.05 1875
7346.86 1825
7347.67 1753
7348.48 1715
7349.29 1695
7350.10 1693
7350.91 1640
7351.71 1658
7352.52 1678
7353.33 1654
7354.14 1671
7354.95 1651
7355.76 1591
7356.57 1636
7357.38 1582
7358.19 1525
7359.00 1552
7359.81 1548
7360.62 1537
7361.43 1571
7362.24 1597
7363.05 1626
7363.86 1535
7364.67 1504
7365.48 1499
7366.29 1517
7367.10 1505
7367.91 1499
7368.72 1482
7369.53 1514
7370.34 1507
7371.15 1461
7371.96 1478
7372.77 1459
7373.58 1422
7374.39 1410
7375.20 1455
7376.01 1464
7376.82 1410
7377.63 1437
7378.45 1468
7379.26 1468
7380.07 1465
7380.88 1516
7381.69 1534
7382.50 1506
7383.31 1511
7384.12 1481
7384.93 1473
7385.74 1515
7386.56 1480
7387.37 1476
7388.18 1448
7388.99 1437
7389.80 1417
7390.61 1409
7391.42 1441
7392.24 1463
7393.05 1515
7393.86 1447
7394.67 1417
7395.48 1433
7396.29 1390
7397.10 1409
7397.92 1377
7398.73 1424
7399.54 1407
7400.35 1397
7401.16 1394
7401.98 1426
7402.79 1400
7403.60 1379
7404.41 1353
7405.23 1380
7406.04 1433
7406.85 1349
7407.66 1372
7408.47 1355
7409.29 1381
7410.10 1304
7410.91 1277
7411.72 1350
7412.54 1307
7413.35 1258
7414.16 1324
7414.98 1305
7415.79 1264
7416.60 1259
7417.41 1293
7418.23 1208
7419.04 1219
7419.85 1219
7420.67 1246
7421.48 1228
7422.29 1271
7423.11 1213
7423.92 1239
7424.73 1253
7425.54 1232
7426.36 1207
7427.17 1220
7427.99 1288
7428.80 1253
7429.61 1226
7430.43 1204
7431.24 1203
7432.05 1219
7432.87 1213
7433.68 1251
7434.49 1248
7435.31 1213
7436.12 1192
7436.94 1212
7437.75 1258
7438.56 1194
7439.38 1246
7440.19 1309
7441.01 1233
7441.82 1244
7442.64 1270
7443.45 1312
7444.26 1270
7445.08 1285
7445.89 1262
7446.71 1229
7447.52 1220
7448.34 1255
7449.15 1247
7449.97 1215
7450.78 1233
7451.59 1222
7452.41 1288
7453.22 1271
7454.04 1324
7454.85 1252
7455.67 1284
7456.48 1291
7457.30 1298
7458.11 1293
7458.93 1368
7459.74 1364
7460.56 1250
7461.38 1295
7462.19 1366
7463.01 1373
7463.82 1338
7464.64 1312
7465.45 1302
7466.27 1351
7467.08 1421
7467.90 1377
7468.72 1362
7469.53 1313
7470.35 1402
7471.16 1440
7471.98 1439
7472.79 1457
7473.61 1537
7474.43 1616
7475.24 1583
7476.06 1568
7476.87 1613
7477.69 1568
7478.51 1549
7479.32 1517
7480.14 1499
7480.96 1479
7481.77 1459
7482.59 1491
7483.41 1470
7484.22 1449
7485.04 1420
7485.85 1506
7486.67 1467
7487.49 1463
7488.31 1494
7489.12 1423
7489.94 1415
7490.76 1402
7491.57 1398
7492.39 1382
7493.21 1418
7494.02 1380
7494.84 1368
7495.66 1411
7496.48 1361
7497.29 1371
7498.11 1351
7498.93 1381
7499.74 1400
7500.56 1394
7501.38 1410
7502.20 1402
7503.01 1440
7503.83 1385
7504.65 1413
7505.47 1422
7506.29 1457
7507.10 1454
7507.92 1458
7508.74 1406
7509.56 1420
7510.37 1380
7511.19 1400
7512.01 1448
7512.83 1430
7513.65 1375
7514.47 1438
7515.28 1449
7516.10 1510
7516.92 1517
7517.74 1451
7518.56 1399
7519.38 1422
7520.19 1429
7521.01 1406
7521.83 1388
7522.65 1419
7523.47 1415
7524.29 1457
7525.11 1410
7525.92 1423
7526.74 1425
7527.56 1441
7528.38 1443
7529.20 1389
7530.02 1404
7530.84 1445
7531.66 1422
7532.48 1464
7533.30 1473
7534.12 1469
7534.93 1464
7535.75 1463
7536.57 1469
7537.39 1432
7538.21 1483
7539.03 1481
7539.85 1457
7540.67 1476
7541.49 1472
7542.31 1442
7543.13 1417
7543.95 1455
7544.77 1439
7545.59 1476
7546.41 1481
7547.23 1479
7548.05 1482
7548.87 1436
7549.69 1453
7550.51 1538
7551.33 1471
7552.15 1461
7552.97 1476
7553.79 1525
7554.61 1522
7555.43 1552
7556.25 1533
7557.07 1577
7557.89 1581
7558.71 1569
7559.53 1611
7560.36 1673
7561.18 1700
7562.00 1734
7562.82 1699
7563.64 1743
7564.46 1672
7565.28 1715
7566.10 1747
7566.92 1796
7567.74 1763
7568.56 1800
7569.39 1796
7570.21 1774
7571.03 1768
7571.85 1738
7572.67 1772
7573.49 1794
7574.31 1848
7575.14 1834
7575.96 1866
7576.78 1931
7577.60 1907
7578.42 1951
7579.24 1957
7580.06 1964
7580.89 1915
7581.71 1919
7582.53 1932
7583.35 1952
7584.17 2032
7585.00 2001
7585.82 2055
7586.64 2123
7587.46 2167
7588.29 2203
7589.11 2227
7589.93 2207
7590.75 2250
7591.57 2289
7592.40 2338
7593.22 2315
7594.04 2326
7594.86 2412
7595.69 2543
7596.51 2512
7597.33 2580
7598.15 2638
7598.98 2688
7599.80 2662
7600.62 2674
7601.45 2719
7602.27 2754
7603.09 2758
7603.92 2908
7604.74 3072
7605.56 3084
7606.38 3154
7607.21 3141
7608.03 3119
7608.85 3111
7609.68 3081
7610.50 3012
7611.32 3004
7612.15 2938
7612.97 2926
7613.80 2852
7614.62 2930
7615.44 3068
7616.27 3258
7617.09 3361
7617.91 3587
7618.74 3738
7619.56 3997
7620.39 4130
7621.21 4090
7622.03 4095
7622.86 3955
7623.68 3751
7624.51 3723
7625.33 3650
7626.15 3601
7626.98 3526
7627.80 3522
7628.63 3571
7629.45 3674
7630.28 3734
7631.10 3683
7631.93 3849
7632.75 3938
7633.58 3879
7634.40 3820
7635.22 3731
7636.05 3568
7636.87 3401
7637.70 3244
7638.52 3056
7639.35 2909
7640.17 2779
7641.00 2729
7641.82 2537
7642.65 2584
7643.47 2634
7644.30 2758
7645.13 2710
7645.95 2765
7646.78 2732
7647.60 2788
7648.43 2785
7649.25 2779
7650.08 2658
7650.90 2564
7651.73 2408
7652.55 2265
7653.38 2207
7654.21 2188
7655.03 2104
7655.86 2080
7656.68 1970
7657.51 2007
7658.34 1933
7659.16 1903
7659.99 1989
7660.81 1949
7661.64 1937
7662.47 1897
7663.29 1966
7664.12 1925
7664.95 1954
7665.77 1961
7666.60 1923
7667.42 1967
7668.25 1996
7669.08 2002
7669.90 1968
7670.73 1997
7671.56 1972
7672.38 1936
7673.21 1939
7674.04 1925
7674.87 1935
7675.69 2019
7676.52 1950
7677.35 1921
7678.17 1997
7679.00 2025
7679.83 1975
7680.65 1954
7681.48 1979
7682.31 2065
7683.14 2195
7683.96 2278
7684.79 2387
7685.62 2495
7686.45 2594
7687.27 2682
7688.10 2667
7688.93 2518
7689.76 2428
7690.58 2327
7691.41 2286
7692.24 2231
7693.07 2167
7693.90 2127
7694.72 2114
7695.55 2070
7696.38 2142
7697.21 2227
7698.04 2235
7698.86 2296
7699.69 2415
7700.52 2409
7701.35 2338
7702.18 2365
7703.01 2302
7703.83 2226
7704.66 2126
7705.49 2076
7706.32 2027
7707.15 2024
7707.98 1905
7708.81 1860
7709.63 1858
7710.46 1851
7711.29 1823
7712.12 1771
7712.95 1780
7713.78 1766
7714.61 1736
7715.44 1685
7716.27 1666
7717.10 1689
7717.93 1671
7718.75 1679
7719.58 1627
7720.41 1604
7721.24 1567
7722.07 1516
7722.90 1525
7723.73 1541
7724.56 1520
7725.39 1521
7726.22 1514
7727.05 1520
7727.88 1552
7728.71 1557
7729.54 1539
7730.37 1556
7731.20 1597
7732.03 1561
7732.86 1553
7733.69 1539
7734.52 1557
7735.35 1511
7736.18 1405
7737.01 1421
7737.84 1378
7738.67 1412
7739.50 1371
7740.33 1306
7741.16 1359
7741.99 1382
7742.82 1318
7743.65 1353
7744.48 1357
7745.31 1336
7746.14 1354
7746.98 1331
7747.81 1343
7748.64 1341
7749.47 1360
7750.30 1364
7751.13 1344
7751.96 1380
7752.79 1367
7753.62 1358
7754.45 1311
7755.29 1303
7756.12 1330
7756.95 1330
7757.78 1294
7758.61 1319
7759.44 1362
7760.27 1367
7761.11 1333
7761.94 1333
7762.77 1382
7763.60 1369
7764.43 1317
7765.26 1331
7766.10 1367
7766.93 1325
7767.76 1377
7768.59 1392
7769.42 1407
7770.26 1350
7771.09 1369
7771.92 1353
7772.75 1400
7773.58 1377
7774.42 1403
7775.25 1390
7776.08 1365
7776.91 1366
7777.75 1365
7778.58 1405
7779.41 1415
7780.24 1409
7781.08 1407
7781.91 1379
7782.74 1379
7783.57 1401
7784.41 1446
7785.24 1402
7786.07 1420
7786.91 1418
7787.74 1488
7788.57 1406
7789.40 1395
7790.24 1386
7791.07 1417
7791.90 1425
7792.74 1401
7793.57 1487
7794.40 1497
7795.24 1528
7796.07 1516
7796.90 1560
7797.74 1581
7798.57 1590
7799.40 1572
7800.24 1630
7801.07 1573
7801.91 1596
7802.74 1643
7803.57 1635
7804.41 1649
7805.24 1657
7806.07 1651
7806.91 1670
7807.74 1720
7808.58 1703
7809.41 1724
7810.25 1774
7811.08 1823
7811.91 1978
7812.75 1982
7813.58 2084
7814.42 2120
7815.25 2192
7816.09 2144
7816.92 2150
7817.75 2203
7818.59 2190
7819.42 2188
7820.26 2093
7821.09 2202
7821.93 2281
7822.76 2334
7823.60 2394
7824.43 2370
7825.27 2325
7826.10 2376
7826.94 2417
7827.77 2399
7828.61 2343
7829.44 2283
7830.28 2287
7831.11 2237
7831.95 2254
7832.78 2271
7833.62 2366
7834.46 2426
7835.29 2486
7836.13 2533
7836.96 2614
7837.80 2543
7838.63 2479
7839.47 2367
7840.31 2304
7841.14 2183
7841.98 2152
7842.81 2109
7843.65 2021
7844.48 1998
7845.32 1930
7846.16 1875
7846.99 1838
7847.83 1849
7848.67 1880
7849.50 1824
7850.34 1815
7851.17 1768
7852.01 1785
7852.85 1704
7853.68 1762
7854.52 1754
7855.36 1757
7856.19 1748
7857.03 1677
7857.87 1717
7858.70 1776
7859.54 1779
7860.38 1798
7861.21 1819
7862.05 1795
7862.89 1829
7863.72 1811
7864.56 1763
7865.40 1802
7866.24 1813
7867.07 1837
7867.91 1839
7868.75 1794
7869.59 1873
7870.42 1920
7871.26 1918
7872.10 1934
7872.94 1946
7873.77 2030
7874.61 2070
7875.45 2159
7876.29 2210
7877.12 2310
7877.96 2475
7878.80 2633
7879.64 2785
7880.47 2848
7881.31 2841
7882.15 2919
7882.99 2863
7883.83 2903
7884.66 2715
7885.50 2619
7886.34 2508
7887.18 2389
7888.02 2319
7888.86 2309
7889.69 2299
7890.53 2366
7891.37 2414
7892.21 2411
7893.05 2420
7893.89 2402
7894.73 2415
7895.56 2399
7896.40 2321
7897.24 2246
7898.08 2170
7898.92 2138
7899.76 2084
7900.60 2048
7901.44 2044
7902.28 1968
7903.12 1865
7903.95 1855
7904.79 1843
7905.63 1784
7906.47 1789
7907.31 1781
7908.15 1769
7908.99 1805
7909.83 1828
7910.67 1881
7911.51 1797
7912.35 1762
7913.19 1733
7914.03 1784
7914.87 1834
7915.71 1799
7916.55 1851
7917.39 1913
7918.23 1984
7919.07 1897
7919.91 1955
7920.75 1911
7921.59 1867
7922.43 1872
7923.27 1803
7924.11 1836
7924.95 1762
7925.79 1698
7926.63 1708
7927.47 1649
7928.31 1622
7929.15 1588
7929.99 1499
7930.83 1557
7931.67 1671
7932.51 1623
7933.35 1553
7934.19 1574
7935.04 1597
7935.88 1620
7936.72 1627
7937.56 1639
7938.40 1629
7939.24 1676
7940.08 1636
7940.92 1607
7941.76 1565
7942.60 1637
7943.45 1669
7944.29 1682
7945.13 1665
7945.97 1668
7946.81 1780
7947.65 1727
7948.49 1744
7949.34 1807
7950.18 1869
7951.02 1927
7951.86 1944
7952.70 1981
7953.54 2061
7954.39 2086
7955.23 2154
7956.07 2291
7956.91 2283
7957.75 2360
7958.60 2353
7959.44 2395
7960.28 2454
7961.12 2333
7961.96 2304
7962.81 2298
7963.65 2327
7964.49 2375
7965.33 2400
7966.18 2583
7967.02 2667
7967.86 2793
7968.70 2918
7969.55 3058
7970.39 3116
7971.23 3077
7972.08 2892
7972.92 2721
7973.76 2533
7974.60 2401
7975.45 2263
7976.29 2144
7977.13 1986
7977.98 1931
7978.82 1922
7979.66 1913
7980.51 1806
7981.35 1749
7982.19 1785
7983.04 1753
7983.88 1708
7984.72 1725
7985.57 1702
7986.41 1655
7987.25 1678
7988.10 1650
7988.94 1586
7989.78 1557
7990.63 1534
7991.47 1482
7992.32 1481
7993.16 1474
7994.00 1423
7994.85 1390
7995.69 1365
7996.54 1330
7997.38 1368
7998.22 1351
7999.07 1339
7999.91 1347
8000.76 1313
8001.60 1276
8002.45 1263
8003.29 1245
8004.13 1229
8004.98 1221
8005.82 1254
8006.67 1234
8007.51 1253
8008.36 1256
8009.20 1216
8010.05 1185
8010.89 1216
8011.74 1176
8012.58 1170
8013.43 1178
8014.27 1243
8015.12 1202
8015.96 1181
8016.81 1155
8017.65 1169
8018.50 1152
8019.34 1160
8020.19 1115
8021.03 1115
8021.88 1129
8022.72 1152
8023.57 1163
8024.41 1104
8025.26 1117
8026.11 1110
8026.95 1153
8027.80 1141
8028.64 1149
8029.49 1178
8030.33 1147
8031.18 1129
8032.03 1122
8032.87 1123
8033.72 1149
8034.56 1098
8035.41 1123
8036.26 1096
8037.10 1106
8037.95 1076
8038.80 1156
8039.64 1156
8040.49 1192
8041.34 1133
8042.18 1112
8043.03 1137
8043.87 1116
8044.72 1073
8045.57 1137
8046.41 1082
8047.26 1085
8048.11 1098
8048.96 1105
8049.80 1125
8050.65 1138
8051.50 1089
8052.34 1061
8053.19 1079
8054.04 1042
8054.88 1080
8055.73 1103
8056.58 1068
8057.43 1058
8058.27 1097
8059.12 1071
8059.97 1024
8060.82 1026
8061.66 1018
8062.51 979
8063.36 960
8064.21 1019
8065.05 1000
8065.90 966
8066.75 961
8067.60 974
8068.44 1019
8069.29 942
8070.14 975
8070.99 975
8071.84 964
8072.68 948
8073.53 925
8074.38 958
8075.23 921
8076.08 985
8076.93 959
8077.77 986
8078.62 945
8079.47 945
8080.32 965
8081.17 974
8082.02 999
8082.87 1047
8083.71 983
8084.56 955
8085.41 980
8086.26 986
8087.11 998
8087.96 971
8088.81 962
8089.66 1030
8090.51 1034
8091.35 957
8092.20 932
8093.05 998
8093.90 963
8094.75 986
8095.60 975
8096.45 922
8097.30 959
8098.15 977
8099.00 993
8099.85 1000
8100.70 976
8101.55 927
8102.40 942
8103.25 973
8104.10 991
8104.95 978
8105.80 969
8106.65 977
8107.50 959
8108.35 969
8109.20 951
8110.05 957
8110.90 965
8111.75 945
8112.60 994
8113.45 938
8114.30 984
8115.15 985
8116.00 947
8116.85 953
8117.70 969
8118.55 1025
8119.40 1003
8120.25 1016
8121.10 1019
8121.95 947
8122.80 1016
8123.65 1000
8124.50 1007
8125.35 1012
8126.20 1020
8127.06 1051
8127.91 1029
8128.76 1039
8129.61 1048
8130.46 1054
8131.31 1057
8132.16 1050
8133.01 1108
8133.86 1101
8134.72 1109
8135.57 1126
8136.42 1077
8137.27 1074
8138.12 1055
8138.97 1058
8139.83 1051
8140.68 1036
8141.53 1027
8142.38 1011
8143.23 1013
8144.08 1013
8144.94 1036
8145.79 1036
8146.64 1010
8147.49 1028
8148.34 1028
8149.20 1007
8150.05 1070
8150.90 1076
8151.75 1051
8152.60 1097
8153.46 1076
8154.31 1120
8155.16 1134
8156.01 1138
8156.87 1156
8157.72 1184
8158.57 1139
8159.42 1182
8160.28 1105
8161.13 1095
8161.98 1069
8162.84 1053
8163.69 1050
8164.54 1033
8165.39 1014
8166.25 992
8167.10 979
8167.95 963
8168.81 906
8169.66 909
8170.51 956
8171.37 934
8172.22 949
8173.07 910
8173.93 924
8174.78 908
8175.63 951
8176.49 910
8177.34 904
8178.19 884
8179.05 904
8179.90 890
8180.76 862
8181.61 927
8182.46 875
8183.32 869
8184.17 862
8185.02 874
8185.88 870
8186.73 887
8187.59 893
8188.44 884
8189.30 901
8190.15 911
8191.00 901
8191.86 869
8192.71 877
8193.57 850
8194.42 870
8195.28 866
8196.13 828
8196.99 894
8197.84 896
8198.69 913
8199.55 939
8200.40 945
8201.26 911
8202.11 891
8202.97 837
8203.82 889
8204.68 890
8205.53 883
8206.39 878
8207.24 873
8208.10 873
8208.95 897
8209.81 893
8210.67 907
8211.52 870
8212.38 880
8213.23 873
8214.09 920
8214.94 921
8215.80 912
8216.65 926
8217.51 923
8218.37 926
8219.22 927
8220.08 910
8220.93 922
8221.79 937
8222.64 903
8223.50 896
8224.36 916
8225.21 936
8226.07 944
8226.92 906
8227.78 938
8228.64 890
8229.49 891
8230.35 926
8231.21 889
8232.06 863
8232.92 817
8233.78 868
8234.63 888
8235.49 901
8236.35 872
8237.20 860
8238.06 853
8238.92 894
8239.77 876
8240.63 883
8241.49 860
8242.34 846
8243.20 919
8244.06 847
8244.91 882
8245.77 919
8246.63 906
8247.49 871
8248.34 904
8249.20 921
8250.06 936
8250.92 906
8251.77 918
8252.63 897
8253.49 886
8254.35 928
8255.20 929
8256.06 944
8256.92 956
8257.78 934
8258.63 915
8259.49 950
8260.35 958
8261.21 934
8262.07 934
8262.92 966
8263.78 939
8264.64 937
8265.50 977
8266.36 1018
8267.22 1029
8268.07 1042
8268.93 1067
8269.79 1062
8270.65 1052
8271.51 1042
8272.37 1098
8273.22 1141
8274.08 1135
8274.94 1098
8275.80 1145
8276.66 1199
8277.52 1256
8278.38 1279
8279.24 1354
8280.09 1379
8280.95 1484
8281.81 1564
8282.67 1528
8283.53 1436
8284.39 1412
8285.25 1369
8286.11 1313
8286.97 1316
8287.83 1308
8288.69 1276
8289.55 1252
8290.41 1286
8291.26 1281
8292.12 1290
8292.98 1392
8293.84 1404
8294.70 1419
8295.56 1478
8296.42 1476
8297.28 1434
8298.14 1386
8299.00 1376
8299.86 1340
8300.72 1281
8301.58 1230
8302.44 1202
8303.30 1122
8304.16 1087
8305.02 1066
8305.88 1083
8306.74 1057
8307.60 1060
8308.46 1056
8309.33 1056
8310.19 1009
8311.05 1065
8311.91 1072
8312.77 1019
8313.63 1018
8314.49 1007
8315.35 1003
8316.21 998
8317.07 924
8317.93 945
8318.79 963
8319.65 932
8320.52 925
8321.38 918
8322.24 903
8323.10 894
8323.96 902
8324.82 953
8325.68 945
8326.54 936
8327.41 950
8328.27 899
8329.13 868
8329.99 909
8330.85 921
8331.71 900
8332.57 896
8333.44 879
8334.30 896
8335.16 911
8336.02 886
8336.88 929
8337.75 906
8338.61 901
8339.47 866
8340.33 897
8341.19 898
8342.06 898
8342.92 912
8343.78 882
8344.64 892
8345.50 903
8346.37 878
8347.23 903
8348.09 956
8348.95 952
8349.82 947
8350.68 925
8351.54 919
8352.40 910
8353.27 893
8354.13 914
8354.99 873
8355.86 926
8356.72 938
8357.58 918
8358.45 922
8359.31 875
8360.17 923
8361.03 931
8361.90 958
8362.76 953
8363.62 924
8364.49 942
8365.35 916
8366.21 897
8367.08 880
8367.94 889
8368.80 933
8369.67 938
8370.53 913
8371.40 924
8372.26 959
8373.12 926
8373.99 930
8374.85 920
8375.71 897
8376.58 930
8377.44 892
8378.31 893
8379.17 939
8380.03 891
8380.90 898
8381.76 881
8382.63 917
8383.49 897
8384.36 908
8385.22 920
8386.08 921
8386.95 924
8387.81 979
8388.68 961
8389.54 962
8390.41 912
8391.27 899
8392.14 966
8393.00 908
8393.87 933
8394.73 917
8395.60 932
8396.46 936
8397.33 930
8398.19 914
8399.06 919
8399.92 943
8400.79 948
8401.65 948
8402.52 958
8403.38 901
8404.25 955
8405.11 947
8405.98 951
8406.84 967
8407.71 1007
8408.58 989
8409.44 971
8410.31 949
8411.17 1008
8412.04 981
8412.90 943
8413.77 923
8414.64 980
8415.50 1032
8416.37 1042
8417.23 996
8418.10 985
8418.97 1034
8419.83 1024
8420.70 987
8421.56 1029
8422.43 1049
8423.30 1076
8424.16 1069
8425.03 1048
8425.90 1092
8426.76 1127
8427.63 1169
8428.50 1159
8429.36 1133
8430.23 1137
8431.10 1171
8431.96 1213
8432.83 1253
8433.70 1259
8434.56 1278
8435.43 1283
8436.30 1327
8437.16 1347
8438.03 1348
8438.90 1384
8439.77 1402
8440.63 1480
8441.50 1533
8442.37 1603
8443.24 1680
8444.10 1663
8444.97 1768
8445.84 1788
8446.71 1844
8447.57 1892
8448.44 1871
8449.31 1854
8450.18 1793
8451.04 1795
8451.91 1778
8452.78 1723
8453.65 1702
8454.52 1688
8455.38 1726
8456.25 1732
8457.12 1675
8457.99 1675
8458.86 1664
8459.72 1674
8460.59 1700
8461.46 1672
8462.33 1657
8463.20 1669
8464.07 1646
8464.93 1651
8465.80 1661
8466.67 1623
8467.54 1605
8468.41 1562
8469.28 1586
8470.15 1612
8471.02 1556
8471.88 1540
8472.75 1542
8473.62 1555
8474.49 1567
8475.36 1521
8476.23 1432
8477.10 1486
8477.97 1561
8478.84 1520
8479.71 1534
8480.58 1591
8481.44 1544
8482.31 1584
8483.18 1608
8484.05 1580
8484.92 1611
8485.79 1478
8486.66 1462
8487.53 1456
8488.40 1416
8489.27 1390
8490.14 1352
8491.01 1375
8491.88 1353
8492.75 1351
8493.62 1329
8494.49 1377
8495.36 1308
8496.23 1315
8497.10 1386
8497.97 1367
8498.84 1365
8499.71 1299
8500.58 1286
8501.45 1309
8502.32 1332
8503.19 1340
8504.06 1301
8504.93 1318
8505.80 1277
8506.67 1307
8507.55 1276
8508.42 1319
8509.29 1354
8510.16 1368
8511.03 1377
8511.90 1360
8512.77 1386
8513.64 1445
8514.51 1397
8515.38 1415
8516.25 1419
8517.13 1446
8518.00 1470
8518.87 1439
8519.74 1445
8520.61 1466
8521.48 1497
8522.35 1531
8523.23 1582
8524.10 1581
8524.97 1641
8525.84 1647
8526.71 1640
8527.58 1706
8528.46 1714
8529.33 1687
8530.20 1635
8531.07 1670
8531.94 1673
8532.81 1652
8533.69 1614
8534.56 1602
8535.43 1585
8536.30 1565
8537.18 1538
8538.05 1585
8538.92 1568
8539.79 1609
8540.66 1588
8541.54 1476
8542.41 1510
8543.28 1461
8544.15 1472
8545.03 1441
8545.90 1447
8546.77 1415
8547.64 1522
8548.52 1544
8549.39 1579
8550.26 1661
8551.14 1735
8552.01 1907
8552.88 2118
8553.76 2277
8554.63 2334
8555.50 2503
8556.37 2520
8557.25 2489
8558.12 2440
8558.99 2325
8559.87 2236
8560.74 2110
8561.61 2024
8562.49 1923
8563.36 1750
8564.24 1703
8565.11 1599
8565.98 1497
8566.86 1455
8567.73 1425
8568.60 1442
8569.48 1430
8570.35 1360
8571.23 1345
8572.10 1387
8572.97 1344
8573.85 1305
8574.72 1351
8575.60 1327
8576.47 1313
8577.34 1310
8578.22 1318
8579.09 1320
8579.97 1327
8580.84 1303
8581.72 1354
8582.59 1332
8583.47 1353
8584.34 1358
8585.21 1315
8586.09 1363
8586.96 1398
8587.84 1394
8588.71 1406
8589.59 1393
8590.46 1385
8591.34 1410
8592.21 1436
8593.09 1453
8593.96 1489
8594.84 1476
8595.71 1530
8596.59 1551
8597.46 1578
8598.34 1515
8599.22 1502
8600.09 1549
8600.97 1562
8601.84 1547
8602.72 1615
8603.59 1539
8604.47 1579
8605.34 1639
8606.22 1625
8607.10 1609
8607.97 1622
8608.85 1648
8609.72 1677
8610.60 1677
8611.47 1723
8612.35 1723
8613.23 1730
8614.10 1797
8614.98 1778
8615.86 1744
8616.73 1830
8617.61 1872
8618.48 1892
8619.36 1913
8620.24 1983
8621.11 2029
8621.99 2050
8622.87 2048
8623.74 1999
8624.62 2073
8625.50 2118
8626.37 2090
8627.25 2157
8628.13 2086
8629.00 2126
8629.88 2223
8630.76 2274
8631.64 2255
8632.51 2237
8633.39 2257
8634.27 2323
8635.14 2312
8636.02 2284
8636.90 2301
8637.78 2275
8638.65 2362
8639.53 2376
8640.41 2428
8641.29 2452
8642.16 2500
8643.04 2564
8643.92 2579
8644.80 2627
8645.67 2674
8646.55 2720
8647.43 2729
8648.31 2810
8649.18 2924
8650.06 2994
8650.94 2914
8651.82 3018
8652.70 3069
8653.58 3090
8654.45 3088
8655.33 3110
8656.21 3107
8657.09 3194
8657.97 3311
8658.84 3390
8659.72 3640
8660.60 3830
8661.48 4155
8662.36 4456
8663.24 4831
8664.12 5166
8664.99 5383
8665.87 5575
8666.75 5684
8667.63 5769
8668.51 5622
8669.39 5528
8670.27 5444
8671.15 5403
8672.03 5286
8672.91 5263
8673.78 5195
8674.66 5173
8675.54 5187
8676.42 5122
8677.30 4874
8678.18 4813
8679.06 4713
8679.94 4468
8680.82 4249
8681.70 4129
8682.58 3824
8683.46 3726
8684.34 3669
8685.22 3570
8686.10 3628
8686.98 3776
8687.86 3862
8688.74 4178
8689.62 4481
8690.50 4984
8691.38 5340
8692.26 5730
8693.14 6018
8694.02 6336
8694.90 6416
8695.78 6359
8696.66 6188
8697.54 5815
8698.42 5560
8699.30 5095
8700.18 4804
8701.06 4471
8701.94 4257
8702.82 4055
8703.70 3880
8704.58 3819
8705.46 3528
8706.34 3309
8707.23 3202
8708.11 3034
8708.99 2849
8709.87 2705
8710.75 2602
8711.63 2504
8712.51 2399
8713.39 2274
8714.27 2209
8715.16 2175
8716.04 2093
8716.92 1994
8717.80 2014
8718.68 2001
8719.56 1907
8720.44 1942
8721.33 1922
8722.21 1953
8723.09 1963
8723.97 1964
8724.85 1922
8725.73 1871
8726.62 1936
8727.50 2016
8728.38 1983
8729.26 1982
8730.14 2038
8731.03 1969
8731.91 1999
8732.79 2057
8733.67 2052
8734.55 2042
8735.44 2089
8736.32 2109
8737.20 2100
8738.08 2104
8738.97 2002
8739.85 2037
8740.73 2000
8741.61 2013
8742.50 2008
8743.38 1997
8744.26 1970
8745.14 2023
8746.03 1977
8746.91 1929
8747.79 1960
8748.68 2050
8749.56 2031
8750.44 2024
8751.33 2035
8752.21 2102
8753.09 2112
8753.97 2070
8754.86 2132
8755.74 2262
8756.62 2214
8757.51 2286
8758.39 2347
8759.28 2392
8760.16 2443
8761.04 2448
8761.93 2405
8762.81 2313
8763.69 2386
8764.58 2330
8765.46 2291
8766.34 2221
8767.23 2225
8768.11 2169
8769.00 2096
8769.88 2116
8770.76 2130
8771.65 2081
8772.53 2068
8773.42 2088
8774.30 2063
8775.19 2021
8776.07 2042
8776.95 1925
8777.84 1934
8778.72 1889
8779.61 1877
8780.49 1891
8781.38 1844
8782.26 1804
8783.15 1801
8784.03 1831
8784.92 1824
8785.80 1827
8786.69 1908
8787.57 1883
8788.46 1923
8789.34 1913
8790.23 1940
8791.11 1918
8792.00 1914
8792.88 1905
8793.77 1910
8794.65 1910
8795.54 1881
8796.42 1846
8797.31 1804
8798.19 1749
8799.08 1733
8799.96 1687
8800.85 1703
8801.74 1723
8802.62 1652
8803.51 1627
8804.39 1661
8805.28 1724
8806.16 1687
8807.05 1658
8807.94 1665
8808.82 1652
8809.71 1694
8810.59 1691
8811.48 1727
8812.37 1743
8813.25 1667
8814.14 1691
8815.03 1639
8815.91 1656
8816.80 1731
8817.68 1760
8818.57 1795
8819.46 1803
8820.34 1781
8821.23 1798
8822.12 1741
8823.00 1732
8823.89 1688
8824.78 1702
8825.66 1705
8826.55 1591
8827.44 1590
8828.33 1597
8829.21 1636
8830.10 1613
8830.99 1591
8831.87 1552
8832.76 1617
8833.65 1563
8834.54 1486
8835.42 1496
8836.31 1504
8837.20 1499
8838.08 1485
8838.97 1489
8839.86 1470
8840.75 1457
8841.64 1474
8842.52 1434
8843.41 1429
8844.30 1404
8845.19 1433
8846.07 1458
8846.96 1432
8847.85 1375
8848.74 1353
8849.63 1401
8850.51 1369
8851.40 1315
8852.29 1302
8853.18 1311
8854.07 1321
8854.96 1288
8855.84 1260
8856.73 1227
8857.62 1241
8858.51 1274
8859.40 1220
8860.29 1201
8861.17 1223
8862.06 1233
8862.95 1224
8863.84 1233
8864.73 1261
8865.62 1240
8866.51 1251
8867.40 1255
8868.29 1214
8869.17 1200
8870.06 1173
8870.95 1168
8871.84 1145
8872.73 1134
8873.62 1148
8874.51 1143
8875.40 1144
8876.29 1108
8877.18 1114
8878.07 1121
8878.96 1095
8879.85 1090
8880.74 1115
8881.63 1077
8882.51 1079
8883.40 1087
8884.29 1091
8885.18 1123
8886.07 1148
8886.96 1135
8887.85 1127
8888.74 1101
8889.63 1074
8890.52 1148
8891.41 1139
8892.30 1113
8893.19 1078
8894.09 1039
8894.98 1044
8895.87 1081
8896.76 1038
8897.65 1030
8898.54 1011
8899.43 1006
8900.32 994
8901.21 973
8902.10 980
8902.99 956
8903.88 989
8904.77 989
8905.66 990
8906.55 973
8907.44 946
8908.34 935
8909.23 996
8910.12 954
8911.01 952
8911.90 949
8912.79 937
8913.68 918
8914.57 955
8915.47 887
8916.36 917
8917.25 931
8918.14 921
8919.03 888
8919.92 882
8920.81 894
8921.71 939
8922.60 930
8923.49 917
8924.38 935
8925.27 913
8926.16 866
8927.06 889
8927.95 869
8928.84 868
8929.73 864
8930.62 874
8931.52 861
8932.41 865
8933.30 856
8934.19 854
8935.09 837
8935.98 836
8936.87 842
8937.76 882
8938.66 874
8939.55 839
8940.44 835
8941.33 798
8942.23 811
8943.12 856
8944.01 844
8944.90 836
8945.80 809
8946.69 813
8947.58 827
8948.48 800
8949.37 822
8950.26 820
8951.16 823
8952.05 862
8952.94 855
8953.84 849
8954.73 811
8955.62 837
8956.52 844
8957.41 850
8958.30 831
8959.20 824
8960.09 842
8960.98 828
8961.88 824
8962.77 811
8963.66 779
8964.56 849
8965.45 867
8966.35 824
8967.24 821
8968.13 830
8969.03 851
8969.92 821
8970.82 810
8971.71 802
8972.60 829
8973.50 856
8974.39 866
8975.29 849
8976.18 832
8977.08 806
8977.97 812
8978.87 839
8979.76 850
8980.65 862
8981.55 826
8982.44 807
8983.34 813
8984.23 818
8985.13 805
8986.02 789
8986.92 782
8987.81 819
8988.71 825
8989.60 819
8990.50 812
8991.39 825
8992.29 826
8993.18 799
8994.08 818
8994.97 811
8995.87 839
8996.76 814
8997.66 821
8998.56 842
8999.45 790
9000.35 814
9001.24 831
9002.14 816
9003.03 791
9003.93 811
9004.83 810
9005.72 816
9006.62 784
9007.51 783
9008.41 798
9009.31 792
9010.20 778
9011.10 792
9011.99 769
9012.89 747
9013.79 787
9014.68 765
9015.58 745
9016.48 763
9017.37 802
9018.27 798
9019.16 799
9020.06 811
9020.96 780
9021.85 791
9022.75 763
9023.65 766
9024.54 774
9025.44 770
9026.34 772
9027.24 759
9028.13 787
9029.03 786
9029.93 764
9030.82 792
9031.72 757
9032.62 770
9033.52 761
9034.41 813
9035.31 770
9036.21 747
9037.10 778
9038.00 769
9038.90 774
9039.80 790
9040.69 753
9041.59 797
9042.49 794
9043.39 798
9044.29 812
9045.18 790
9046.08 791
9046.98 824
9047.88 789
9048.78 785
9049.67 835
9050.57 849
9051.47 886
9052.37 841
9053.27 854
9054.16 829
9055.06 832
9055.96 794
9056.86 808
9057.76 826
9058.66 866
9059.55 832
9060.45 875
9061.35 854
9062.25 857
9063.15 840
9064.05 871
9064.95 898
9065.85 863
9066.74 881
9067.64 907
9068.54 894
9069.44 853
9070.34 858
9071.24 857
9072.14 874
9073.04 844
9073.94 855
9074.84 835
9075.74 853
9076.64 866
9077.53 814
9078.43 850
9079.33 847
9080.23 838
9081.13 849
9082.03 867
9082.93 845
9083.83 827
9084.73 858
9085.63 878
9086.53 890
9087.43 887
9088.33 866
9089.23 902
9090.13 929
9091.03 935
9091.93 926
9092.83 937
9093.73 965
9094.63 989
9095.53 919
9096.43 946
9097.33 939
9098.23 905
9099.13 947
9100.04 941
9100.94 951
9101.84 894
9102.74 921
9103.64 893
9104.54 861
9105.44 950
9106.34 870
9107.24 888
9108.14 883
9109.04 822
9109.94 864
9110.85 883
9111.75 878
9112.65 869
9113.55 829
9114.45 816
9115.35 836
9116.25 859
9117.15 854
9118.06 827
9118.96 823
9119.86 811
9120.76 809
9121.66 817
9122.56 806
9123.46 820
9124.37 844
9125.27 830
9126.17 834
9127.07 799
9127.97 826
9128.88 831
9129.78 841
9130.68 825
9131.58 824
9132.48 801
9133.39 818
9134.29 791
9135.19 780
9136.09 785
9137.00 812
9137.90 809
9138.80 763
9139.70 788
9140.61 763
9141.51 792
9142.41 782
9143.31 759
9144.22 785
9145.12 791
9146.02 766
9146.92 770
9147.83 785
9148.73 805
9149.63 783
9150.54 770
9151.44 763
9152.34 754
9153.25 759
9154.15 794
9155.05 773
9155.96 770
9156.86 795
9157.76 772
9158.67 784
9159.57 763
9160.47 782
9161.38 802
9162.28 805
9163.18 809
9164.09 810
9164.99 786
9165.90 794
9166.80 756
9167.70 762
9168.61 723
9169.51 717
9170.42 758
9171.32 766
9172.22 786
9173.13 801
9174.03 801
9174.94 763
9175.84 751
9176.74 780
9177.65 778
9178.55 739
9179.46 714
9180.36 766
9181.27 775
9182.17 743
9183.08 746
9183.98 749
9184.89 760
9185.79 776
9186.70 775
9187.60 766
9188.51 763
9189.41 766
9190.32 776
9191.22 776
9192.13 775
9193.03 765
9193.94 756
9194.84 746
9195.75 793
9196.65 809
9197.56 813
9198.46 822
9199.37 838
9200.27 815
9201.18 816
9202.08 841
9202.99 854
9203.90 846
9204.80 815
9205.71 775
9206.61 807
9207.52 843
9208.42 845
9209.33 789
9210.24 780
9211.14 722
9212.05 774
9212.95 769
9213.86 773
9214.77 704
9215.67 746
9216.58 774
9217.49 759
9218.39 757
9219.30 737
9220.21 750
9221.11 759
9222.02 753
9222.93 757
9223.83 741
9224.74 741
9225.65 751
9226.55 770
9227.46 765
9228.37 749
9229.27 757
9230.18 757
9231.09 778
9231.99 737
9232.90 737
9233.81 750
9234.72 744
9235.62 738
9236.53 718
9237.44 738
9238.34 749
9239.25 713
9240.16 693
9241.07 727
9241.97 724
9242.88 728
9243.79 728
9244.70 682
9245.61 725
9246.51 667
9247.42 710
9248.33 693
9249.24 701
9250.14 717
9251.05 697
9251.96 728
9252.87 727
9253.78 682
9254.69 700
9255.59 714
9256.50 711
9257.41 717
9258.32 725
9259.23 745
9260.14 715
9261.04 683
9261.95 732
9262.86 757
9263.77 722
9264.68 693
9265.59 718
9266.50 696
9267.40 734
9268.31 714
9269.22 749
9270.13 693
9271.04 732
9271.95 725
9272.86 734
9273.77 748
9274.68 753
9275.59 752
9276.49 743
9277.40 729
9278.31 700
9279.22 712
9280.13 723
9281.04 724
9281.95 733
9282.86 748
9283.77 731
9284.68 712
9285.59 716
9286.50 738
9287.41 736
9288.32 748
9289.23 737
9290.14 734
9291.05 720
9291.96 700
9292.87 728
9293.78 757
9294.69 741
9295.60 734
9296.51 745
9297.42 752
9298.33 771
9299.24 797
9300.15 731
9301.06 723
9301.97 772
9302.88 739
9303.79 782
9304.70 765
9305.61 778
9306.53 793
9307.44 805
9308.35 780
9309.26 801
9310.17 820
9311.08 817
9311.99 833
9312.90 806
9313.81 781
9314.72 817
9315.63 827
9316.55 780
9317.46 793
9318.37 795
9319.28 797
9320.19 795
9321.10 806
9322.01 785
9322.93 777
9323.84 736
9324.75 737
9325.66 753
9326.57 757
9327.48 743
9328.40 768
9329.31 786
9330.22 762
9331.13 761
9332.04 758
9332.96 749
9333.87 733
9334.78 774
9335.69 807
9336.60 816
9337.52 811
9338.43 823
9339.34 798
9340.25 828
9341.17 826
9342.08 783
9342.99 775
9343.90 787
9344.82 770
9345.73 798
9346.64 776
9347.55 805
9348.47 779
9349.38 781
9350.29 810
9351.21 791
9352.12 783
9353.03 773
9353.94 761
9354.86 741
9355.77 754
9356.68 740
9357.60 748
9358.51 717
9359.42 742
9360.34 715
9361.25 722
9362.16 685
9363.08 699
9363.99 695
9364.90 698
9365.82 719
9366.73 723
9367.65 706
9368.56 694
9369.47 707
9370.39 696
9371.30 679
9372.21 712
9373.13 700
9374.04 742
9374.96 752
9375.87 723
9376.79 730
9377.70 739
9378.61 717
9379.53 770
9380.44 712
9381.36 758
9382.27 745
9383.19 743
9384.10 726
9385.01 749
9385.93 706
9386.84 726
9387.76 750
9388.67 791
9389.59 804
9390.50 787
9391.42 795
9392.33 781
9393.25 763
9394.16 762
9395.08 752
9395.99 773
9396.91 807
9397.82 816
9398.74 830
9399.65 786
9400.57 761
9401.48 768
9402.40 758
9403.32 707
9404.23 719
9405.15 701
9406.06 724
9406.98 737
9407.89 729
9408.81 748
9409.73 708
9410.64 692
9411.56 698
9412.47 688
9413.39 692
9414.30 688
9415.22 668
9416.14 674
9417.05 696
9417.97 692
9418.89 698
9419.80 672
9420.72 657
9421.63 680
9422.55 697
9423.47 728
9424.38 704
9425.30 706
9426.22 675
9427.13 691
9428.05 690
9428.97 702
9429.88 689
9430.80 688
9431.72 687
9432.63 687
9433.55 680
9434.47 685
9435.38 669
9436.30 673
9437.22 679
9438.14 710
9439.05 716
9439.97 686
9440.89 680
9441.81 728
9442.72 710
9443.64 710
9444.56 671
9445.47 682
9446.39 732
9447.31 715
9448.23 705
9449.15 712
9450.06 686
9450.98 671
9451.90 718
9452.82 705
9453.73 676
9454.65 653
9455.57 699
9456.49 708
9457.41 678
9458.32 686
9459.24 694
9460.16 714
9461.08 686
9462.00 716
9462.92 683
9463.83 719
9464.75 686
9465.67 688
9466.59 667
9467.51 708
9468.43 666
9469.35 708
9470.26 693
9471.18 710
9472.10 696
9473.02 664
9473.94 703
9474.86 689
9475.78 669
9476.70 714
9477.62 712
9478.54 684
9479.45 713
9480.37 717
9481.29 724
9482.21 718
9483.13 720
9484.05 731
9484.97 770
9485.89 729
9486.81 709
9487.73 720
9488.65 750
9489.57 742
9490.49 716
9491.41 714
9492.33 754
9493.25 772
9494.17 758
9495.09 733
9496.01 749
9496.93 742
9497.85 746
9498.77 737
9499.69 731
9500.61 751
9501.53 729
9502.45 753
9503.37 778
9504.29 773
9505.21 732
9506.13 745
9507.05 747
9507.97 787
9508.89 784
9509.81 749
9510.73 762
9511.65 775
9512.57 760
9513.49 741
9514.42 766
9515.34 806
9516.26 848
9517.18 767
9518.10 785
9519.02 799
9519.94 776
9520.86 790
9521.78 812
9522.71 837
9523.63 810
9524.55 815
9525.47 824
9526.39 821
9527.31 819
9528.23 815
9529.16 809
9530.08 849
9531.00 833
9531.92 779
9532.84 792
9533.76 807
9534.69 821
9535.61 808
9536.53 842
9537.45 833
9538.37 830
9539.30 869
9540.22 841
9541.14 854
9542.06 863
9542.98 856
9543.91 919
9544.83 899
9545.75 860
9546.67 927
9547.60 909
9548.52 943
9549.44 908
9550.36 917
9551.29 955
9552.21 930
9553.13 942
9554.06 940
9554.98 933
9555.90 948
9556.82 1002
9557.75 978
9558.67 960
9559.59 976
9560.52 1002
9561.44 1025
9562.36 1035
9563.29 1021
9564.21 1034
9565.13 1051
9566.06 1042
9566.98 1012
9567.90 1030
9568.83 1037
9569.75 1012
9570.67 1052
9571.60 1101
9572.52 1083
9573.44 1138
9574.37 1148
9575.29 1134
9576.22 1196
9577.14 1192
9578.06 1223
9578.99 1213
9579.91 1212
9580.84 1206
9581.76 1211
9582.68 1162
9583.61 1245
9584.53 1183
9585.46 1273
9586.38 1169
9587.31 1172
9588.23 1190
9589.15 1169
9590.08 1192
9591.00 1215
9591.93 1226
9592.85 1182
9593.78 1170
9594.70 1193
9595.63 1222
9596.55 1244
9597.48 1274
9598.40 1266
9599.33 1287
9600.25 1291
9601.18 1277
9602.10 1335
9603.03 1308
9603.95 1346
9604.88 1388
9605.80 1313
9606.73 1359
9607.65 1379
9608.58 1410
9609.50 1393
9610.43 1424
9611.35 1434
9612.28 1426
9613.21 1372
9614.13 1428
9615.06 1407
9615.98 1431
9616.91 1470
9617.84 1427
9618.76 1409
9619.69 1416
9620.61 1512
9621.54 1483
9622.47 1455
9623.39 1481
9624.32 1496
9625.24 1593
9626.17 1542
9627.10 1519
9628.02 1608
9628.95 1601
9629.88 1587
9630.80 1604
9631.73 1621
9632.65 1642
9633.58 1659
9634.51 1637
9635.43 1675
9636.36 1693
9637.29 1720
9638.22 1776
9639.14 1787
9640.07 1795
9641.00 1827
9641.92 1886
9642.85 1909
9643.78 1901
9644.70 1998
9645.63 2016
9646.56 2073
9647.49 2070
9648.41 2056
9649.34 2050
9650.27 2016
9651.20 2048
9652.12 1997
9653.05 1977
9653.98 1928
9654.91 1912
9655.83 1959
9656.76 1972
9657.69 1961
9658.62 1957
9659.55 1964
9660.47 1930
9661.40 1953
9662.33 1990
9663.26 2020
9664.19 2054
9665.11 2060
9666.04 2026
9666.97 2092
9667.90 2134
9668.83 2107
9669.75 2111
9670.68 2177
9671.61 2174
9672.54 2206
9673.47 2224
9674.40 2217
9675.33 2179
9676.25 2185
9677.18 2221
9678.11 2243
9679.04 2205
9679.97 2214
9680.90 2206
9681.83 2270
9682.76 2326
9683.69 2338
9684.61 2334
9685.54 2279
9686.47 2377
9687.40 2344
9688.33 2384
9689.26 2385
9690.19 2324
9691.12 2334
9692.05 2382
9692.98 2428
9693.91 2424
9694.84 2395
9695.77 2386
9696.70 2415
9697.63 2436
9698.56 2378
9699.49 2354
9700.42 2403
9701.35 2467
9702.28 2392
9703.21 2318
9704.14 2381
9705.07 2454
9706.00 2487
9706.93 2459
9707.86 2562
9708.79 2563
9709.72 2615
9710.65 2706
9711.58 2755
9712.51 2869
9713.44 2908
9714.37 3043
9715.30 3139
9716.23 3162
9717.16 3116
9718.09 3120
9719.02 3077
9719.95 3033
9720.88 2962
9721.81 2931
9722.75 2812
9723.68 2719
9724.61 2652
9725.54 2561
9726.47 2448
9727.40 2366
9728.33 2376
9729.26 2374
9730.19 2385
9731.13 2384
9732.06 2264
9732.99 2239
9733.92 2229
9734.85 2246
9735.78 2228
9736.71 2253
9737.65 2237
9738.58 2181
9739.51 2129
9740.44 2103
9741.37 2058
9742.30 2022
9743.24 2013
9744.17 2032
9745.10 1986
9746.03 1942
9746.96 2006
9747.90 1962
9748.83 1909
9749.76 1902
9750.69 1851
9751.63 1941
9752.56 1906
9753.49 1857
9754.42 1813
9755.36 1854
9756.29 1834
9757.22 1838
9758.15 1837
9759.09 1841
9760.02 1854
9760.95 1822
9761.88 1850
9762.82 1783
9763.75 1771
9764.68 1829
9765.62 1853
9766.55 1905
9767.48 1866
9768.41 1905
9769.35 1953
9770.28 1929
9771.21 1916
9772.15 1931
9773.08 1922
9774.01 1924
9774.95 1929
9775.88 1912
9776.81 1915
9777.75 1922
9778.68 1949
9779.62 1990
9780.55 1963
9781.48 1946
9782.42 2017
9783.35 2052
9784.28 2057
9785.22 2080
9786.15 2121
9787.09 2032
9788.02 2005
9788.95 2055
9789.89 2022
9790.82 1980
9791.76 2000
9792.69 1990
9793.63 1986
9794.56 1938
9795.49 1964
9796.43 2005
9797.36 1963
9798.30 2057
9799.23 2029
9800.17 2048
9801.10 2052
9802.04 2090
9802.97 2045
9803.91 2002
9804.84 1900
9805.78 1868
9806.71 1799
9807.65 1722
9808.58 1686
9809.52 1634
9810.45 1632
9811.39 1615
9812.32 1560
9813.26 1581
9814.19 1503
9815.13 1477
9816.06 1488
9817.00 1486
9817.93 1465
9818.87 1435
9819.80 1453
9820.74 1448
9821.68 1389
9822.61 1427
9823.55 1414
9824.48 1415
9825.42 1388
9826.35 1398
9827.29 1435
9828.23 1383
9829.16 1408
9830.10 1408
9831.03 1376
9831.97 1378
9832.91 1392
9833.84 1394
9834.78 1382
9835.72 1346
9836.65 1369
9837.59 1405
9838.52 1414
9839.46 1399
9840.40 1401
9841.33 1397
9842.27 1456
9843.21 1405
9844.14 1401
9845.08 1380
9846.02 1388
9846.95 1394
9847.89 1404
9848.83 1350
9849.77 1338
9850.70 1372
9851.64 1433
9852.58 1384
9853.51 1386
9854.45 1405
9855.39 1408
9856.33 1400
9857.26 1348
9858.20 1416
9859.14 1399
9860.08 1423
9861.01 1435
9861.95 1381
9862.89 1466
9863.83 1441
9864.76 1432
9865.70 1398
9866.64 1384
9867.58 1354
9868.51 1400
9869.45 1381
9870.39 1380
9871.33 1368
9872.27 1401
9873.20 1382
9874.14 1372
9875.08 1381
9876.02 1351
9876.96 1390
9877.90 1392
9878.83 1430
9879.77 1369
9880.71 1380
9881.65 1415
9882.59 1420
9883.53 1368
9884.47 1382
9885.40 1382
9886.34 1429
9887.28 1388
9888.22 1361
9889.16 1377
9890.10 1373
9891.04 1412
9891.98 1355
9892.91 1361
9893.85 1376
9894.79 1348
9895.73 1332
9896.67 1344
9897.61 1333
9898.55 1384
9899.49 1357
9900.43 1357
9901.37 1325
9902.31 1293
9903.25 1330
9904.19 1370
9905.13 1361
9906.07 1373
9907.01 1392
9907.95 1385
9908.89 1361
9909.83 1405
9910.77 1379
9911.71 1378
9912.65 1416
9913.59 1458
9914.53 1410
9915.47 1412
9916.41 1433
9917.35 1453
9918.29 1471
9919.23 1483
9920.17 1532
9921.11 1596
9922.05 1630
9922.99 1687
9923.93 1757
9924.87 1855
9925.81 1857
9926.75 1930
9927.69 1929
9928.63 1962
9929.57 1922
9930.51 1916
9931.45 1879
9932.39 1842
9933.34 1790
9934.28 1741
9935.22 1677
9936.16 1617
9937.10 1607
9938.04 1542
9938.98 1503
9939.92 1488
9940.87 1441
9941.81 1382
9942.75 1401
9943.69 1445
9944.63 1454
9945.57 1447
9946.51 1470
9947.46 1478
9948.40 1513
9949.34 1539
9950.28 1512
9951.22 1520
9952.16 1564
9953.11 1603
9954.05 1583
9954.99 1603
9955.93 1593
9956.87 1556
9957.82 1538
9958.76 1491
9959.70 1479
9960.64 1432
9961.59 1414
9962.53 1387
9963.47 1321
9964.41 1278
9965.35 1279
9966.30 1285
9967.24 1214
9968.18 1224
9969.13 1227
9970.07 1192
9971.01 1194
9971.95 1187
9972.90 1178
9973.84 1155
9974.78 1172
9975.73 1123
9976.67 1107
9977.61 1111
9978.55 1122
9979.50 1112
9980.44 1169
9981.38 1137
9982.33 1153
9983.27 1155
9984.21 1202
9985.16 1173
9986.10 1121
9987.04 1139
9987.99 1105
9988.93 1122
9989.88 1103
9990.82 1126
9991.76 1135
9992.71 1160
9993.65 1127
9994.59 1107
9995.54 1120
9996.48 1113
9997.43 1087
9998.37 1079
9999.31 1056
10000.26 1087
10001.20 1099
10002.15 1099
10003.09 1080
10004.04 1071
10004.98 1071
10005.92 1058
10006.87 1048
10007.81 1059
10008.76 1069
10009.70 1030
10010.65 1029
10011.59 1045
10012.54 1050
10013.48 997
10014.43 1066
10015.37 1054
10016.32 1063
10017.26 1049
10018.21 1025
10019.15 1053
10020.10 1034
10021.04 1043
10021.99 1036
10022.93 1049
10023.88 1008
10024.82 1017
10025.77 1026
10026.71 989
10027.66 1022
10028.60 1040
10029.55 1027
10030.49 1045
10031.44 1031
10032.39 993
10033.33 1010
10034.28 1049
10035.22 986
10036.17 972
10037.11 985
10038.06 982
10039.01 987
10039.95 998
10040.90 989
10041.84 945
10042.79 919
10043.74 968
10044.68 970
10045.63 964
10046.58 935
10047.52 975
10048.47 967
10049.41 952
10050.36 886
10051.31 914
10052.25 920
10053.20 907
10054.15 893
10055.09 922
10056.04 919
10056.99 905
10057.93 914
10058.88 914
10059.83 933
10060.78 915
10061.72 923
10062.67 932
10063.62 893
10064.56 916
10065.51 914
10066.46 910
10067.41 922
10068.35 902
10069.30 881
10070.25 882
10071.20 873
10072.14 945
10073.09 931
10074.04 891
10074.99 884
10075.93 906
10076.88 898
10077.83 896
10078.78 939
10079.72 939
10080.67 911
10081.62 905
10082.57 900
10083.52 892
10084.46 897
10085.41 895
10086.36 919
10087.31 930
10088.26 908
10089.21 884
10090.15 899
10091.10 881
10092.05 847
10093.00 904
10093.95 883
10094.90 889
10095.85 901
10096.79 902
10097.74 900
10098.69 910
10099.64 902
10100.59 915
10101.54 919
10102.49 900
10103.44 909
10104.39 922
10105.33 891
10106.28 893
10107.23 910
10108.18 915
10109.13 923
10110.08 896
10111.03 917
10111.98 924
10112.93 891
10113.88 895
10114.83 883
10115.78 900
10116.73 914
10117.68 918
10118.63 910
10119.58 911
10120.53 897
10121.48 905
10122.43 919
10123.38 958
10124.33 917
10125.28 949
10126.23 972
10127.18 938
10128.13 963
10129.08 952
10130.03 942
10130.98 989
10131.93 928
10132.88 920
10133.83 964
10134.78 966
10135.73 971
10136.68 955
10137.63 1008
10138.58 1019
10139.53 971
10140.48 1016
10141.43 1010
10142.38 1003
10143.33 1004
10144.29 1046
10145.24 1094
10146.19 1067
10147.14 1020
10148.09 1065
10149.04 1073
10149.99 1093
10150.94 1120
10151.89 1164
10152.85 1141
10153.80 1191
10154.75 1172
10155.70 1154
10156.65 1131
10157.60 1161
10158.55 1203
10159.51 1177
10160.46 1190
10161.41 1212
10162.36 1222
10163.31 1227
10164.26 1236
10165.22 1227
10166.17 1244
10167.12 1270
10168.07 1282
10169.02 1300
10169.98 1286
10170.93 1284
10171.88 1319
10172.83 1323
10173.79 1381
10174.74 1410
10175.69 1408
10176.64 1432
10177.60 1458
10178.55 1432
10179.50 1509
10180.45 1527
10181.41 1481
10182.36 1511
10183.31 1514
10184.26 1509
10185.22 1477
10186.17 1507
10187.12 1494
10188.08 1512
10189.03 1535
10189.98 1518
10190.93 1497
10191.89 1445
10192.84 1461
10193.79 1477
10194.75 1518
10195.70 1507
10196.65 1511
10197.61 1503
10198.56 1477
10199.51 1542
10200.47 1566
10201.42 1593
10202.38 1593
10203.33 1653
10204.28 1676
10205.24 1678
10206.19 1686
10207.14 1731
10208.10 1752
10209.05 1776
10210.01 1786
10210.96 1824
10211.91 1767
10212.87 1709
10213.82 1706
10214.78 1663
10215.73 1689
10216.69 1625
10217.64 1521
10218.59 1521
10219.55 1537
10220.50 1511
10221.46 1452
10222.41 1445
10223.37 1425
10224.32 1425
10225.28 1431
10226.23 1428
10227.19 1402
10228.14 1454
10229.10 1457
10230.05 1475
10231.01 1463
10231.96 1558
10232.92 1635
10233.87 1607
10234.83 1612
10235.78 1661
10236.74 1712
10237.69 1723
10238.65 1745
10239.60 1761
10240.56 1704
10241.51 1670
10242.47 1696
10243.42 1616
10244.38 1544
10245.34 1540
10246.29 1468
10247.25 1439
10248.20 1395
10249.16 1415
10250.11 1350
10251.07 1298
10252.03 1327
10252.98 1352
10253.94 1309
10254.89 1262
10255.85 1217
10256.81 1253
10257.76 1197
10258.72 1221
10259.68 1224
10260.63 1161
10261.59 1151
10262.55 1091
10263.50 1163
10264.46 1122
10265.41 1099
10266.37 1102
10267.33 1100
10268.28 1123
10269.24 1077
10270.20 1062
10271.16 1093
10272.11 1070
10273.07 1038
10274.03 1024
10274.98 1026
10275.94 1024
10276.90 1053
10277.85 987
10278.81 966
10279.77 999
10280.73 1007
10281.68 991
10282.64 971
10283.60 971
10284.56 954
10285.51 985
10286.47 993
10287.43 947
10288.39 963
10289.34 963
10290.30 942
10291.26 931
10292.22 1002
10293.18 978
10294.13 921
10295.09 972
10296.05 990
10297.01 993
10297.97 991
10298.92 964
10299.88 979
10300.84 947
10301.80 970
10302.76 932
10303.72 963
10304.67 969
10305.63 966
10306.59 962
10307.55 949
10308.51 962
10309.47 962
10310.43 960
10311.38 969
10312.34 940
10313.30 949
10314.26 965
10315.22 922
10316.18 930
10317.14 937
10318.10 949
10319.06 921
10320.01 944
10320.97 906
10321.93 918
10322.89 952
10323.85 925
10324.81 920
10325.77 906
10326.73 921
10327.69 892
10328.65 934
10329.61 967
10330.57 937
10331.53 927
10332.49 883
10333.45 904
10334.41 913
10335.37 874
10336.33 916
10337.29 910
10338.25 882
10339.21 834
10340.17 871
10341.13 833
10342.09 853
10343.05 819
10344.01 858
10344.97 851
10345.93 821
10346.89 790
10347.85 815
10348.81 802
10349.77 818
10350.73 815
10351.69 822
10352.65 811
10353.61 807
10354.57 810
10355.53 804
10356.49 776
10357.46 783
10358.42 783
10359.38 782
10360.34 782
10361.30 763
10362.26 776
10363.22 742
10364.18 743
10365.14 779
10366.11 749
10367.07 764
10368.03 783
10368.99 776
10369.95 767
10370.91 788
10371.87 761
10372.84 731
10373.80 773
10374.76 762
10375.72 761
10376.68 768
10377.64 757
10378.61 723
10379.57 725
10380.53 756
10381.49 746
10382.45 720
10383.42 737
10384.38 741
10385.34 717
10386.30 723
10387.27 720
10388.23 737
10389.19 737
10390.15 707
10391.11 724
10392.08 710
10393.04 715
10394.00 704
10394.96 736
10395.93 739
10396.89 728
10397.85 711
10398.82 732
10399.78 747
10400.74 754
10401.70 744
10402.67 695
10403.63 703
10404.59 727
10405.56 717
10406.52 745
10407.48 699
10408.45 655
10409.41 685
10410.37 715
10411.34 690
10412.30 690
10413.26 726
10414.23 720
10415.19 709
10416.15 707
10417.12 697
10418.08 712
10419.04 721
10420.01 732
10420.97 731
10421.94 740
10422.90 733
10423.86 744
10424.83 727
10425.79 728
10426.76 694
10427.72 694
10428.68 683
10429.65 694
10430.61 687
10431.58 666
10432.54 658
10433.51 658
10434.47 649
10435.44 630
10436.40 641
10437.36 652
10438.33 691
10439.29 694
10440.26 670
10441.22 666
10442.19 659
10443.15 637
10444.12 647
10445.08 649
10446.05 670
10447.01 665
10447.98 661
10448.94 640
10449.91 678
10450.87 651
10451.84 664
10452.80 704
10453.77 682
10454.73 673
10455.70 647
10456.67 637
10457.63 655
10458.60 654
10459.56 660
10460.53 687
10461.49 693
10462.46 659
10463.43 665
10464.39 660
10465.36 676
10466.32 678
10467.29 698
10468.25 683
10469.22 645
10470.19 667
10471.15 663
10472.12 675
10473.09 698
10474.05 659
10475.02 655
10475.98 667
10476.95 718
10477.92 707
10478.88 647
10479.85 657
10480.82 680
10481.78 682
10482.75 658
10483.72 672
10484.68 682
10485.65 663
10486.62 642
10487.58 651
10488.55 692
10489.52 666
10490.49 640
10491.45 673
10492.42 656
10493.39 659
10494.35 654
10495.32 630
10496.29 652
10497.26 620
10498.22 647
10499.19 625
10500.16 636
10501.13 650
10502.09 639
10503.06 644
10504.03 629
10505.00 637
10505.96 659
10506.93 641
10507.90 660
10508.87 661
10509.84 652
10510.80 598
10511.77 624
10512.74 642
10513.71 619
10514.68 630
10515.64 647
10516.61 647
10517.58 645
10518.55 656
10519.52 635
10520.49 634
10521.45 623
10522.42 668
10523.39 649
10524.36 607
10525.33 622
10526.30 637
10527.27 667
10528.23 621
10529.20 648
10530.17 664
10531.14 644
10532.11 648
10533.08 615
10534.05 636
10535.02 636
10535.99 643
10536.96 649
10537.93 653
10538.89 668
10539.86 634
10540.83 638
10541.80 645
10542.77 655
10543.74 636
10544.71 630
10545.68 665
10546.65 681
10547.62 644
10548.59 638
10549.56 621
10550.53 674
10551.50 678
10552.47 657
10553.44 659
10554.41 648
10555.38 666
10556.35 678
10557.32 651
10558.29 657
10559.26 678
10560.23 690
10561.20 709
10562.17 689
10563.14 708
10564.11 692
10565.08 672
10566.05 710
10567.02 683
10567.99 696
10568.96 686
10569.93 687
10570.91 663
10571.88 685
10572.85 717
10573.82 702
10574.79 681
10575.76 705
10576.73 694
10577.70 702
10578.67 714
10579.64 703
10580.62 702
10581.59 683
10582.56 668
10583.53 661
10584.50 686
10585.47 709
10586.44 700
10587.42 730
10588.39 705
10589.36 727
10590.33 732
10591.30 771
10592.27 750
10593.25 728
10594.22 760
10595.19 777
10596.16 759
10597.13 752
10598.10 728
10599.08 789
10600.05 773
10601.02 777
10601.99 799
10602.97 740
10603.94 799
10604.91 835
10605.88 836
10606.85 875
10607.83 889
10608.80 900
10609.77 889
10610.74 862
10611.72 904
10612.69 871
10613.66 871
10614.64 880
10615.61 885
10616.58 869
10617.55 858
10618.53 852
10619.50 830
10620.47 801
10621.45 818
10622.42 805
10623.39 792
10624.37 784
10625.34 772
10626.31 784
10627.29 773
10628.26 769
10629.23 751
10630.21 759
10631.18 794
10632.15 783
10633.13 778
10634.10 790
10635.07 808
10636.05 848
10637.02 829
10638.00 826
10638.97 843
10639.94 845
10640.92 883
10641.89 862
10642.87 884
10643.84 863
10644.81 872
10645.79 871
10646.76 860
10647.74 812
10648.71 804
10649.68 818
10650.66 763
10651.63 742
10652.61 745
10653.58 718
10654.56 746
10655.53 696
10656.51 722
10657.48 709
10658.46 668
10659.43 709
10660.41 694
10661.38 674
10662.36 648
10663.33 646
10664.31 668
10665.28 665
10666.26 676
10667.23 661
10668.21 643
10669.18 668
10670.16 640
10671.13 635
10672.11 635
10673.08 689
10674.06 671
10675.03 678
10676.01 664
10676.99 668
10677.96 693
10678.94 698
10679.91 661
10680.89 663
10681.86 656
10682.84 711
10683.82 703
10684.79 692
10685.77 682
10686.74 663
10687.72 656
10688.70 669
10689.67 677
10690.65 659
10691.63 656
10692.60 657
10693.58 692
10694.55 683
10695.53 640
10696.51 660
10697.48 672
10698.46 679
10699.44 662
10700.41 681
10701.39 683
10702.37 652
10703.34 644
10704.32 701
10705.30 689
10706.27 697
10707.25 682
10708.23 677
10709.21 652
10710.18 646
10711.16 681
10712.14 677
10713.11 666
10714.09 666
10715.07 657
10716.05 685
10717.02 708
10718.00 665
10718.98 700
10719.96 690
10720.93 705
10721.91 691
10722.89 697
10723.87 698
10724.85 710
10725.82 710
10726.80 711
10727.78 698
10728.76 665
10729.74 684
10730.71 683
10731.69 671
10732.67 669
10733.65 706
10734.63 709
10735.60 695
10736.58 687
10737.56 672
10738.54 711
10739.52 719
10740.50 695
10741.48 691
10742.45 716
10743.43 711
10744.41 722
10745.39 715
10746.37 738
10747.35 735
10748.33 725
10749.31 717
10750.28 690
10751.26 700
10752.24 700
10753.22 703
10754.20 725
10755.18 692
10756.16 698
10757.14 721
10758.12 713
10759.10 737
10760.08 695
10761.06 718
10762.04 734
10763.01 762
10763.99 720
10764.97 698
10765.95 734
10766.93 754
10767.91 749
10768.89 755
10769.87 728
10770.85 725
10771.83 707
10772.81 739
10773.79 777
10774.77 734
10775.75 751
10776.73 773
10777.71 788
10778.69 716
10779.67 741
10780.65 751
10781.63 785
10782.62 769
10783.60 763
10784.58 744
10785.56 753
10786.54 754
10787.52 789
10788.50 800
10789.48 819
10790.46 788
10791.44 771
10792.42 749
10793.40 768
10794.38 783
10795.37 752
10796.35 755
10797.33 782
10798.31 773
10799.29 769
10800.27 738
10801.25 766
10802.23 768
10803.21 749
10804.20 758
10805.18 748
10806.16 779
10807.14 768
10808.12 753
10809.10 723
10810.09 807
10811.07 788
10812.05 809
10813.03 831
10814.01 815
10815.00 812
10815.98 774
10816.96 781
10817.94 785
10818.92 776
10819.91 818
10820.89 857
10821.87 812
10822.85 841
10823.83 819
10824.82 864
10825.80 826
10826.78 835
10827.76 861
10828.75 853
10829.73 844
10830.71 808
10831.69 867
10832.68 863
10833.66 856
10834.64 842
10835.63 838
10836.61 870
10837.59 875
10838.57 878
10839.56 879
10840.54 863
10841.52 857
10842.51 844
10843.49 878
10844.47 856
10845.46 872
10846.44 909
10847.42 888
10848.41 917
10849.39 906
10850.37 888
10851.36 871
10852.34 896
10853.32 917
10854.31 924
10855.29 902
10856.28 937
10857.26 952
10858.24 935
10859.23 946
10860.21 978
10861.20 997
10862.18 981
10863.16 983
10864.15 987
10865.13 1033
10866.12 1044
10867.10 971
10868.08 1005
10869.07 1046
10870.05 1042
10871.04 1017
10872.02 1022
10873.01 1042
10873.99 1089
10874.98 1075
10875.96 1078
10876.95 1058
10877.93 1079
10878.92 1044
10879.90 1041
10880.89 1115
10881.87 1101
10882.86 1105
10883.84 1107
10884.83 1109
10885.81 1158
10886.80 1178
10887.78 1155
10888.77 1147
10889.75 1175
10890.74 1214
10891.72 1191
10892.71 1225
10893.69 1190
10894.68 1219
10895.66 1250
10896.65 1274
10897.64 1258
10898.62 1303
10899.61 1282
10900.59 1283
10901.58 1280
10902.56 1336
10903.55 1388
10904.54 1383
10905.52 1375
10906.51 1361
10907.49 1363
10908.48 1396
10909.47 1418
10910.45 1398
10911.44 1415
10912.43 1482
10913.41 1532
10914.40 1495
10915.39 1488
10916.37 1490
10917.36 1561
10918.35 1574
10919.33 1549
10920.32 1588
10921.31 1592
10922.29 1600
10923.28 1615
10924.27 1642
10925.25 1620
10926.24 1683
10927.23 1674
10928.21 1689
10929.20 1671
10930.19 1647
10931.18 1764
10932.16 1704
10933.15 1726
10934.14 1757
10935.12 1749
10936.11 1753
10937.10 1783
10938.09 1824
10939.07 1838
10940.06 1866
10941.05 1901
10942.04 1908
10943.02 1967
10944.01 1995
10945.00 1975
10945.99 2048
10946.98 2046
10947.96 2146
10948.95 2126
10949.94 2246
10950.93 2258
10951.92 2379
10952.90 2487
10953.89 2571
10954.88 2626
10955.87 2708
10956.86 2761
10957.85 2864
10958.83 2838
10959.82 2916
10960.81 3021
10961.80 3029
10962.79 2938
10963.78 2890
10964.77 2832
10965.75 2819
10966.74 2798
10967.73 2726
10968.72 2603
10969.71 2570
10970.70 2526
10971.69 2471
10972.68 2386
10973.67 2414
10974.66 2383
10975.64 2327
10976.63 2265
10977.62 2260
10978.61 2259
10979.60 2283
10980.59 2281
10981.58 2306
10982.57 2359
10983.56 2275
10984.55 2305
10985.54 2349
10986.53 2354
10987.52 2445
10988.51 2488
10989.50 2558
10990.49 2632
10991.48 2715
10992.47 2859
10993.46 2945
10994.45 3052
10995.44 3267
10996.43 3372
10997.42 3515
10998.41 3697
10999.40 3739
11000.39 3804
11001.38 3839
11002.37 3868
11003.36 3894
11004.35 3835
11005.34 3793
11006.33 3612
11007.32 3477
11008.31 3337
11009.30 3203
11010.30 2996
11011.29 2790
11012.28 2612
11013.27 2535
11014.26 2448
11015.25 2258
11016.24 2186
11017.23 2056
11018.22 1948
11019.21 1916
11020.21 1869
11021.20 1845
11022.19 1810
11023.18 1717
11024.17 1687
11025.16 1630
11026.15 1668
11027.14 1689
11028.14 1662
11029.13 1650
11030.12 1616
11031.11 1609
11032.10 1604
11033.09 1598
11034.09 1594
11035.08 1572
11036.07 1564
11037.06 1547
11038.05 1556
11039.05 1571
11040.04 1570
11041.03 1567
11042.02 1542
11043.02 1526
11044.01 1489
11045.00 1486
11045.99 1502
11046.98 1471
11047.98 1475
11048.97 1468
11049.96 1447
11050.95 1466
11051.95 1453
11052.94 1411
11053.93 1367
11054.93 1401
11055.92 1441
11056.91 1433
11057.90 1393
11058.90 1378
11059.89 1436
11060.88 1439
11061.88 1388
11062.87 1354
11063.86 1411
11064.86 1446
11065.85 1403
11066.84 1404
11067.84 1417
11068.83 1399
11069.82 1438
11070.82 1424
11071.81 1438
11072.80 1486
11073.80 1455
11074.79 1453
11075.78 1426
11076.78 1411
11077.77 1425
11078.77 1386
11079.76 1411
11080.75 1422
11081.75 1407
11082.74 1415
11083.74 1382
11084.73 1378
11085.72 1330
11086.72 1388
11087.71 1369
11088.71 1398
11089.70 1384
11090.70 1315
11091.69 1329
11092.68 1288
11093.68 1316
11094.67 1366
11095.67 1323
11096.66 1334
11097.66 1317
11098.65 1348
11099.65 1281
11100.64 1311
11101.64 1263
11102.63 1286
11103.63 1298
11104.62 1271
11105.62 1273
11106.61 1292
11107.61 1243
11108.60 1243
11109.60 1259
11110.59 1241
11111.59 1249
11112.58 1244
11113.58 1247
11114.57 1294
11115.57 1261
11116.56 1246
11117.56 1265
11118.56 1283
11119.55 1237
11120.55 1274
11121.54 1264
11122.54 1266
11123.54 1249
11124.53 1290
11125.53 1283
11126.52 1289
11127.52 1286
11128.51 1273
11129.51 1284
11130.51 1268
11131.50 1247
11132.50 1267
11133.50 1260
11134.49 1240
11135.49 1240
11136.49 1270
11137.48 1205
11138.48 1194
11139.47 1175
11140.47 1217
11141.47 1222
11142.46 1174
11143.46 1228
11144.46 1236
11145.46 1265
11146.45 1252
11147.45 1222
11148.45 1233
11149.44 1240
11150.44 1239
11151.44 1238
11152.43 1248
11153.43 1190
11154.43 1249
11155.43 1253
11156.42 1258
11157.42 1252
11158.42 1218
11159.42 1206
11160.41 1237
11161.41 1213
11162.41 1272
11163.41 1301
11164.40 1267
11165.40 1214
11166.40 1206
11167.40 1196
11168.39 1188
11169.39 1157
11170.39 1173
11171.39 1187
11172.39 1203
11173.38 1212
11174.38 1192
11175.38 1229
11176.38 1262
11177.38 1246
11178.38 1243
11179.37 1178
11180.37 1229
11181.37 1248
11182.37 1274
11183.37 1269
11184.37 1205
11185.37 1193
11186.36 1245
11187.36 1245
11188.36 1233
11189.36 1227
11190.36 1190
11191.36 1244
11192.36 1243
11193.36 1231
11194.36 1233
11195.35 1256
11196.35 1303
11197.35 1278
11198.35 1315
11199.35 1246
11200.35 1277
11201.35 1243
11202.35 1270
11203.35 1296
11204.35 1361
11205.35 1334
11206.35 1340
11207.35 1372
11208.35 1404
11209.35 1369
11210.35 1432
11211.35 1386
11212.35 1441
11213.35 1412
11214.35 1397
11215.34 1427
11216.35 1417
11217.35 1421
11218.35 1386
11219.35 1405
11220.35 1319
11221.35 1301
11222.35 1327
11223.35 1335
11224.35 1287
11225.35 1276
11226.35 1278
11227.35 1277
11228.35 1261
11229.35 1270
11230.35 1236
11231.35 1257
11232.35 1243
11233.35 1254
11234.35 1278
11235.35 1286
11236.35 1273
11237.36 1246
11238.36 1244
11239.36 1210
11240.36 1243
11241.36 1275
11242.36 1284
11243.36 1214
11244.36 1240
11245.36 1272
11246.37 1284
11247.37 1278
11248.37 1287
11249.37 1288
11250.37 1283
11251.37 1301
11252.38 1297
11253.38 1314
11254.38 1291
11255.38 1316
11256.38 1294
11257.38 1300
11258.39 1324
11259.39 1302
11260.39 1327
11261.39 1310
11262.39 1313
11263.40 1308
11264.40 1318
11265.40 1327
11266.40 1297
11267.40 1311
11268.41 1319
11269.41 1364
11270.41 1368
11271.41 1387
11272.42 1336
11273.42 1412
11274.42 1418
11275.42 1418
11276.43 1472
11277.43 1409
11278.43 1383
11279.44 1381
11280.44 1426
11281.44 1398
11282.44 1363
11283.45 1331
11284.45 1384
11285.45 1323
11286.46 1314
11287.46 1272
11288.46 1281
11289.47 1279
11290.47 1217
11291.47 1176
11292.48 1152
11293.48 1169
11294.48 1169
11295.49 1191
11296.49 1114
11297.49 1093
11298.50 1124
11299.50 1052
11300.51 1079
11301.51 1092
11302.51 1102
11303.52 1124
11304.52 1069
11305.53 1088
11306.53 1076
11307.53 1069
11308.54 1109
11309.54 1094
11310.55 1067
11311.55 1103
11312.55 1097
11313.56 1115
11314.56 1112
11315.57 1112
11316.57 1155
11317.58 1168
11318.58 1131
11319.59 1128
11320.59 1154
11321.59 1142
11322.60 1140
11323.60 1137
11324.61 1109
11325.61 1145
11326.62 1146
11327.62 1098
11328.63 1077
11329.63 1024
11330.64 1085
11331.64 1040
11332.65 1020
11333.65 1012
11334.66 998
11335.67 1001
11336.67 1023
11337.68 1067
11338.68 1027
11339.69 1003
11340.69 1044
11341.70 1049
11342.70 1056
11343.71 1013
11344.72 1030
11345.72 1040
11346.73 1007
11347.73 983
11348.74 956
11349.74 998
11350.75 976
11351.76 953
11352.76 943
11353.77 914
11354.78 938
11355.78 932
11356.79 946
11357.79 945
11358.80 963
11359.81 972
11360.81 959
11361.82 958
11362.83 942
11363.83 923
11364.84 912
11365.85 871
11366.85 915
11367.86 910
11368.87 902
11369.87 852
11370.88 853
11371.89 874
11372.89 866
11373.90 856
11374.91 841
11375.92 851
11376.92 826
11377.93 832
11378.94 869
11379.94 820
11380.95 840
11381.96 797
11382.97 849
11383.97 817
11384.98 777
11385.99 771
11387.00 812
11388.00 812
11389.01 790
11390.02 818
11391.03 790
11392.04 819
11393.04 815
11394.05 801
11395.06 762
11396.07 779
11397.08 796
11398.08 821
11399.09 814
11400.10 818
11401.11 801
11402.12 788
11403.12 802
11404.13 809
11405.14 799
11406.15 774
11407.16 774
11408.17 777
11409.18 760
11410.18 794
11411.19 775
11412.20 763
11413.21 793
11414.22 756
11415.23 781
11416.24 771
11417.25 796
11418.25 769
11419.26 722
11420.27 788
11421.28 774
11422.29 782
11423.30 721
11424.31 726
11425.32 728
11426.33 768
11427.34 734
11428.35 749
11429.36 753
11430.37 763
11431.38 764
11432.39 788
11433.39 784
11434.40 744
11435.41 795
11436.42 782
11437.43 768
11438.44 763
11439.45 793
11440.46 748
11441.47 737
11442.48 729
11443.49 744
11444.50 751
11445.51 767
11446.52 745
11447.53 714
11448.55 707
11449.56 706
11450.57 752
11451.58 726
11452.59 697
11453.60 725
11454.61 708
11455.62 698
11456.63 703
11457.64 694
11458.65 694
11459.66 717
11460.67 705
11461.68 680
11462.69 676
11463.71 691
11464.72 718
11465.73 679
11466.74 669
11467.75 676
11468.76 696
11469.77 658
11470.78 649
11471.80 651
11472.81 621
11473.82 665
11474.83 679
11475.84 644
11476.85 648
11477.86 659
11478.88 683
11479.89 642
11480.90 649
11481.91 653
11482.92 654
11483.93 657
11484.95 644
11485.96 603
11486.97 635
11487.98 643
11489.00 667
11490.01 645
11491.02 620
11492.03 607
11493.04 652
11494.06 654
11495.07 621
11496.08 629
11497.09 624
11498.11 605
11499.12 632
11500.13 623
11501.14 633
11502.16 606
11503.17 638
11504.18 655
11505.20 614
11506.21 617
11507.22 635
11508.23 627
11509.25 615
11510.26 617
11511.27 600
11512.29 615
11513.30 644
11514.31 591
11515.33 600
11516.34 608
11517.35 638
11518.37 594
11519.38 636
11520.39 605
11521.41 609
11522.42 623
11523.43 637
11524.45 619
11525.46 619
11526.47 615
11527.49 626
11528.50 600
11529.52 601
11530.53 615
11531.54 612
11532.56 616
11533.57 596
11534.59 599
11535.60 601
11536.62 603
11537.63 618
11538.64 606
11539.66 592
11540.67 621
11541.69 611
11542.70 601
11543.72 582
11544.73 583
11545.75 595
11546.76 602
11547.77 615
11548.79 584
11549.80 579
11550.82 580
11551.83 609
11552.85 594
11553.86 589
11554.88 601
11555.89 596
11556.91 609
11557.92 549
11558.94 624
11559.95 591
11560.97 575
11561.99 558
11563.00 599
11564.02 590
11565.03 579
11566.05 565
11567.06 567
11568.08 581
11569.09 598
11570.11 563
11571.13 608
11572.14 576
11573.16 546
11574.17 546
11575.19 570
11576.20 556
11577.22 553
11578.24 548
11579.25 595
11580.27 571
11581.29 551
11582.30 591
11583.32 580
11584.33 572
11585.35 578
11586.37 600
11587.38 581
11588.40 575
11589.42 578
11590.43 562
11591.45 556
11592.47 567
11593.48 539
11594.50 548
11595.52 554
11596.53 560
11597.55 577
11598.57 595
11599.58 578
11600.60 578
11601.62 585
11602.64 566
11603.65 581
11604.67 559
11605.69 541
11606.70 566
11607.72 563
11608.74 557
11609.76 551
11610.77 569
11611.79 575
11612.81 548
11613.83 561
11614.84 569
11615.86 565
11616.88 578
11617.90 545
11618.92 552
11619.93 566
11620.95 547
11621.97 586
11622.99 536
11624.01 540
11625.02 571
11626.04 564
11627.06 581
11628.08 560
11629.10 564
11630.11 575
11631.13 583
11632.15 564
11633.17 567
11634.19 574
11635.21 583
11636.23 564
11637.24 550
11638.26 568
11639.28 578
11640.30 580
11641.32 555
11642.34 559
11643.36 570
11644.38 561
11645.39 568
11646.41 552
11647.43 557
11648.45 556
11649.47 572
11650.49 586
11651.51 590
11652.53 566
11653.55 573
11654.57 574
11655.59 586
11656.61 556
11657.63 551
11658.65 583
11659.67 574
11660.69 586
11661.70 604
11662.72 558
11663.74 583
11664.76 549
11665.78 565
11666.80 573
11667.82 563
11668.84 559
11669.86 575
11670.88 581
11671.90 559
11672.92 591
11673.95 596
11674.97 615
11675.99 570
11677.01 553
11678.03 572
11679.05 586
11680.07 584
11681.09 589
11682.11 558
11683.13 566
11684.15 580
11685.17 565
11686.19 570
11687.21 562
11688.23 561
11689.25 574
11690.28 582
11691.30 577
11692.32 583
11693.34 587
11694.36 581
11695.38 591
11696.40 597
11697.42 585
11698.44 605
11699.47 605
11700.49 580
11701.51 593
11702.53 586
11703.55 631
11704.57 607
11705.60 588
11706.62 607
11707.64 606
11708.66 590
11709.68 587
11710.70 580
11711.73 583
11712.75 617
11713.77 573
11714.79 595
11715.81 596
11716.84 627
11717.86 615
11718.88 601
11719.90 594
11720.92 619
11721.95 618
11722.97 599
11723.99 627
11725.01 594
11726.04 617
11727.06 618
11728.08 631
11729.11 647
11730.13 647
11731.15 644
11732.17 643
11733.20 637
11734.22 642
11735.24 657
11736.26 635
11737.29 657
11738.31 649
11739.33 648
11740.36 667
11741.38 654
11742.40 651
11743.43 681
11744.45 714
11745.47 703
11746.50 695
11747.52 675
11748.54 664
11749.57 674
11750.59 686
11751.62 682
11752.64 695
11753.66 690
11754.69 692
11755.71 676
11756.73 665
11757.76 669
11758.78 696
11759.81 725
11760.83 702
11761.85 718
11762.88 729
11763.90 724
11764.93 694
11765.95 747
11766.98 754
11768.00 750
11769.02 762
11770.05 768
11771.07 770
11772.10 765
11773.12 766
11774.15 766
11775.17 776
11776.20 796
11777.22 818
11778.25 775
11779.27 804
11780.30 799
11781.32 775
11782.35 775
11783.37 787
11784.40 796
11785.42 832
11786.45 816
11787.47 810
11788.50 811
11789.52 838
11790.55 826
11791.57 815
11792.60 843
11793.62 859
11794.65 807
11795.67 813
11796.70 814
11797.73 819
11798.75 862
11799.78 827
11800.80 812
11801.83 799
11802.85 786
11803.88 818
11804.91 821
11805.93 863
11806.96 829
11807.98 880
11809.01 860
11810.04 887
11811.06 884
11812.09 895
11813.12 879
11814.14 836
11815.17 856
11816.19 863
11817.22 873
11818.25 891
11819.27 893
11820.30 901
11821.33 891
11822.35 926
11823.38 905
11824.41 915
11825.44 947
11826.46 937
11827.49 951
11828.52 931
11829.54 943
11830.57 955
11831.60 924
11832.62 976
11833.65 980
11834.68 979
11835.71 981
11836.73 996
11837.76 966
11838.79 993
11839.82 1008
11840.84 1005
11841.87 1027
11842.90 1015
11843.93 1053
11844.95 1020
11845.98 1051
11847.01 1049
11848.04 1052
11849.07 1069
11850.09 1098
11851.12 1071
11852.15 1117
11853.18 1094
11854.21 1128
11855.23 1136
11856.26 1135
11857.29 1162
11858.32 1150
11859.35 1204
11860.38 1207
11861.40 1218
11862.43 1247
11863.46 1258
11864.49 1249
11865.52 1266
11866.55 1266
11867.58 1282
11868.60 1268
11869.63 1293
11870.66 1330
11871.69 1286
11872.72 1259
11873.75 1315
11874.78 1344
11875.81 1334
11876.84 1363
11877.86 1386
11878.89 1406
11879.92 1420
11880.95 1413
11881.98 1444
11883.01 1400
11884.04 1482
11885.07 1551
11886.10 1550
11887.13 1561
11888.16 1585
11889.19 1634
11890.22 1656
11891.25 1700
11892.28 1694
11893.31 1709
11894.34 1834
11895.37 1824
11896.40 1890
11897.43 1908
11898.46 1953
11899.49 1986
11900.52 2013
11901.55 2120
11902.58 2084
11903.61 2180
11904.64 2175
11905.67 2202
11906.70 2239
11907.73 2263
11908.76 2248
11909.79 2267
11910.82 2205
11911.85 2210
11912.88 2181
11913.91 2128
11914.94 2146
11915.97 2142
11917.01 2094
11918.04 2091
11919.07 2056
11920.10 2005
11921.13 2011
11922.16 2031
11923.19 2079
11924.22 2121
11925.25 2140
11926.28 2204
11927.32 2240
11928.35 2241
11929.38 2276
11930.41 2318
11931.44 2371
11932.47 2315
11933.50 2374
11934.54 2428
11935.57 2330
11936.60 2315
11937.63 2310
11938.66 2262
11939.70 2198
11940.73 2133
11941.76 2135
11942.79 2083
11943.82 1972
11944.85 1918
11945.89 1821
11946.92 1770
11947.95 1706
11948.98 1655
11950.02 1612
11951.05 1642
11952.08 1582
11953.11 1554
11954.15 1553
11955.18 1488
11956.21 1481
11957.24 1463
11958.28 1524
11959.31 1466
11960.34 1458
11961.37 1446
11962.41 1462
11963.44 1490
11964.47 1475
11965.51 1434
11966.54 1437
11967.57 1470
11968.60 1453
11969.64 1422
11970.67 1444
11971.70 1514
11972.74 1494
11973.77 1493
11974.80 1496
11975.84 1499
11976.87 1530
11977.90 1544
11978.94 1513
11979.97 1533
11981.00 1499
11982.04 1504
11983.07 1540
11984.11 1525
11985.14 1484
11986.17 1525
11987.21 1550
11988.24 1582
11989.28 1570
11990.31 1587
11991.34 1581
11992.38 1602
11993.41 1608
11994.45 1572
11995.48 1638
11996.51 1659
11997.55 1668
11998.58 1678
11999.62 1657
12000.65 1684
12001.69 1716
12002.72 1690
12003.76 1708
12004.79 1715
12005.82 1734
12006.86 1748
12007.89 1771
12008.93 1808
12009.96 1801
12011.00 1847
12012.03 1846
12013.07 1878
12014.10 1900
12015.14 1884
12016.17 1903
12017.21 1982
12018.24 1996
12019.28 1974
12020.32 1996
12021.35 1975
12022.39 1985
12023.42 1994
12024.46 1992
12025.49 2014
12026.53 2040
12027.56 2042
12028.60 2013
12029.64 2028
12030.67 2067
12031.71 2022
12032.74 2008
12033.78 1994
12034.81 1963
12035.85 1973
12036.89 2053
12037.92 2016
12038.96 1935
12039.99 1937
12041.03 2007
12042.07 1990
12043.10 2002
12044.14 2004
12045.18 2019
12046.21 1966
12047.25 2029
12048.29 2012
12049.32 1984
12050.36 2050
12051.40 2045
12052.43 2067
12053.47 2032
12054.51 2100
12055.54 2111
12056.58 2067
12057.62 2095
12058.65 2109
12059.69 2142
12060.73 2144
12061.76 2088
12062.80 2040
12063.84 2064
12064.88 2012
12065.91 1985
12066.95 1928
12067.99 1916
12069.03 1923
12070.06 1884
12071.10 1876
12072.14 1853
12073.18 1792
12074.21 1787
12075.25 1834
12076.29 1788
12077.33 1733
12078.36 1763
12079.40 1732
12080.44 1726
12081.48 1742
12082.52 1711
12083.55 1653
12084.59 1717
12085.63 1768
12086.67 1723
12087.71 1723
12088.74 1799
12089.78 1777
12090.82 1788
12091.86 1793
12092.90 1762
12093.94 1817
12094.98 1841
12096.01 1886
12097.05 1962
12098.09 1956
12099.13 1921
12100.17 1926
12101.21 1923
12102.25 1947
12103.28 1935
12104.32 1955
12105.36 1989
12106.40 1981
12107.44 1939
12108.48 1904
12109.52 1887
12110.56 1879
12111.60 1868
12112.64 1804
12113.68 1800
12114.72 1733
12115.76 1673
12116.79 1653
12117.83 1565
12118.87 1530
12119.91 1481
12120.95 1448
12121.99 1411
12123.03 1386
12124.07 1389
12125.11 1366
12126.15 1332
12127.19 1316
12128.23 1314
12129.27 1312
12130.31 1314
12131.35 1317
12132.39 1299
12133.43 1292
12134.47 1290
12135.51 1279
12136.55 1233
12137.59 1240
12138.63 1250
12139.67 1217
12140.71 1238
12141.76 1213
12142.80 1215
12143.84 1192
12144.88 1168
12145.92 1205
12146.96 1190
12148.00 1179
12149.04 1204
12150.08 1177
12151.12 1188
12152.16 1172
12153.20 1176
12154.25 1149
12155.29 1157
12156.33 1141
12157.37 1152
12158.41 1157
12159.45 1154
12160.49 1143
12161.53 1122
12162.58 1110
12163.62 1110
12164.66 1128
12165.70 1130
12166.74 1121
12167.78 1088
12168.82 1102
12169.87 1106
12170.91 1071
12171.95 1043
12172.99 1041
12174.03 1069
12175.08 1061
12176.12 1099
12177.16 1101
12178.20 1066
12179.24 1072
12180.29 1075
12181.33 1064
12182.37 1034
12183.41 1039
12184.46 1063
12185.50 1040
12186.54 1035
12187.58 1043
12188.63 1048
12189.67 1028
12190.71 1062
12191.75 1049
12192.80 1079
12193.84 1060
12194.88 1046
12195.92 1026
12196.97 1029
12198.01 1010
12199.05 1046
12200.10 1009
12201.14 1007
12202.18 1005
12203.23 988
12204.27 1012
12205.31 992
12206.36 990
12207.40 1019
12208.44 996
12209.49 1005
12210.53 1009
12211.57 1003
12212.62 1035
12213.66 1002
12214.70 982
12215.75 984
12216.79 971
12217.84 977
12218.88 974
12219.92 972
12220.97 975
12222.01 969
12223.06 954
12224.10 927
12225.14 973
12226.19 960
12227.23 958
12228.28 932
12229.32 924
12230.36 951
12231.41 938
12232.45 905
12233.50 904
12234.54 908
12235.59 910
12236.63 913
12237.68 895
12238.72 906
12239.77 929
12240.81 877
12241.86 914
12242.90 889
12243.94 893
12244.99 897
12246.03 902
12247.08 873
12248.13 877
12249.17 905
12250.22 911
12251.26 870
12252.31 857
12253.35 858
12254.40 901
12255.44 884
12256.49 851
12257.53 838
12258.58 878
12259.62 815
12260.67 806
12261.72 811
12262.76 850
12263.81 836
12264.85 815
12265.90 803
12266.94 819
12267.99 797
12269.04 803
12270.08 812
12271.13 796
12272.17 792
12273.22 817
12274.27 794
12275.31 788
12276.36 787
12277.41 779
12278.45 808
12279.50 791
12280.55 782
12281.59 796
12282.64 789
12283.69 786
12284.73 757
12285.78 783
12286.83 779
12287.87 757
12288.92 761
12289.97 744
12291.01 723
12292.06 713
12293.11 757
12294.15 794
12295.20 748
12296.25 695
12297.30 743
12298.34 765
12299.39 752
12300.44 746
12301.48 729
12302.53 730
12303.58 749
12304.63 749
12305.67 739
12306.72 713
12307.77 741
12308.82 725
12309.87 711
12310.91 716
12311.96 718
12313.01 742
12314.06 797
12315.10 738
12316.15 719
12317.20 724
12318.25 712
12319.30 702
12320.34 723
12321.39 690
12322.44 700
12323.49 720
12324.54 729
12325.59 709
12326.63 728
12327.68 707
12328.73 718
12329.78 730
12330.83 737
12331.88 712
12332.93 718
12333.98 696
12335.02 709
12336.07 677
12337.12 696
12338.17 714
12339.22 697
12340.27 697
12341.32 690
12342.37 719
12343.42 718
12344.47 706
12345.51 719
12346.56 708
12347.61 698
12348.66 715
12349.71 694
12350.76 677
12351.81 684
12352.86 725
12353.91 725
12354.96 728
12356.01 753
12357.06 719
12358.11 727
12359.16 698
12360.21 707
12361.26 718
12362.31 693
12363.36 726
12364.41 728
12365.46 702
12366.51 687
12367.56 714
12368.61 737
12369.66 728
12370.71 751
12371.76 713
12372.81 741
12373.86 726
12374.91 715
12375.96 753
12377.01 720
12378.06 711
12379.11 683
12380.17 701
12381.22 702
12382.27 705
12383.32 687
12384.37 685
12385.42 734
12386.47 750
12387.52 700
12388.57 684
12389.62 719
12390.67 739
12391.73 738
12392.78 682
12393.83 684
12394.88 730
12395.93 738
12396.98 719
12398.03 720
12399.09 740
12400.14 706
12401.19 766
12402.24 739
12403.29 713
12404.34 753
12405.40 744
12406.45 724
12407.50 724
12408.55 725
12409.60 724
12410.66 750
12411.71 756
12412.76 732
12413.81 734
12414.86 729
12415.92 755
12416.97 757
12418.02 741
12419.07 750
12420.13 773
12421.18 768
12422.23 754
12423.28 734
12424.34 730
12425.39 743
12426.44 746
12427.49 766
12428.55 747
12429.60 803
12430.65 811
12431.71 765
12432.76 728
12433.81 781
12434.86 771
12435.92 757
12436.97 762
12438.02 794
12439.08 814
12440.13 785
12441.18 815
12442.24 828
12443.29 781
12444.34 834
12445.40 798
12446.45 799
12447.50 795
12448.56 788
12449.61 799
12450.67 805
12451.72 826
12452.77 805
12453.83 817
12454.88 825
12455.94 829
12456.99 843
12458.04 858
12459.10 850
12460.15 883
12461.21 916
12462.26 910
12463.31 925
12464.37 917
12465.42 945
12466.48 984
12467.53 1010
12468.59 1056
12469.64 1107
12470.70 1132
12471.75 1145
12472.80 1114
12473.86 1173
12474.91 1162
12475.97 1174
12477.02 1220
12478.08 1212
12479.13 1259
12480.19 1296
12481.24 1297
12482.30 1282
12483.35 1243
12484.41 1253
12485.46 1230
12486.52 1214
12487.57 1211
12488.63 1146
12489.69 1124
12490.74 1105
12491.80 1075
12492.85 1055
12493.91 1038
12494.96 975
12496.02 997
12497.07 940
12498.13 949
12499.19 934
12500.24 936
12501.30 912
12502.35 897
12503.41 896
12504.47 878
12505.52 913
12506.58 915
12507.63 871
12508.69 891
12509.75 894
12510.80 894
12511.86 878
12512.91 873
12513.97 869
12515.03 886
12516.08 880
12517.14 911
12518.20 891
12519.25 934
12520.31 907
12521.37 909
12522.42 898
12523.48 921
12524.54 898
12525.59 894
12526.65 889
12527.71 898
12528.77 882
12529.82 929
12530.88 912
12531.94 896
12532.99 930
12534.05 903
12535.11 917
12536.17 888
12537.22 910
12538.28 884
12539.34 918
12540.40 918
12541.45 964
12542.51 944
12543.57 960
12544.63 974
12545.68 993
12546.74 1000
12547.80 992
12548.86 1002
12549.92 1060
12550.97 1032
12552.03 1071
12553.09 1071
12554.15 1049
12555.21 1088
12556.26 1107
12557.32 1096
12558.38 1046
12559.44 1014
12560.50 1036
12561.56 1061
12562.61 1045
12563.67 1040
12564.73 975
12565.79 962
12566.85 954
12567.91 927
12568.97 928
12570.02 920
12571.08 877
12572.14 933
12573.20 917
12574.26 890
12575.32 884
12576.38 880
12577.44 923
12578.50 885
12579.56 908
12580.61 875
12581.67 883
12582.73 875
12583.79 901
12584.85 898
12585.91 882
12586.97 887
12588.03 886
12589.09 844
12590.15 885
12591.21 859
12592.27 846
12593.33 860
12594.39 863
12595.45 842
12596.51 844
12597.57 848
12598.63 843
12599.69 876
12600.75 860
12601.81 883
12602.87 893
12603.93 873
12604.99 890
12606.05 838
12607.11 849
12608.17 880
12609.23 886
12610.29 892
12611.35 871
12612.41 893
12613.47 906
12614.53 900
12615.59 882
12616.66 890
12617.72 928
12618.78 940
12619.84 946
12620.90 926
12621.96 940
12623.02 944
12624.08 931
12625.14 958
12626.20 920
12627.26 932
12628.33 939
12629.39 939
12630.45 944
12631.51 911
12632.57 941
12633.63 973
12634.69 935
12635.76 928
12636.82 956
12637.88 881
12638.94 875
12640.00 886
12641.06 924
12642.13 914
12643.19 952
12644.25 922
12645.31 934
12646.37 895
12647.44 907
12648.50 890
12649.56 882
12650.62 892
12651.68 887
12652.75 859
12653.81 836
12654.87 838
12655.93 865
12657.00 873
12658.06 848
12659.12 862
12660.18 849
12661.25 856
12662.31 850
12663.37 904
12664.43 842
12665.50 874
12666.56 845
12667.62 876
12668.69 871
12669.75 864
12670.81 865
12671.88 868
12672.94 901
12674.00 885
12675.06 859
12676.13 891
12677.19 914
12678.25 922
12679.32 905
12680.38 895
12681.44 934
12682.51 933
12683.57 893
12684.64 909
12685.70 898
12686.76 933
12687.83 933
12688.89 940
12689.95 938
12691.02 947
12692.08 930
12693.15 933
12694.21 963
12695.27 958
12696.34 955
12697.40 941
12698.47 982
12699.53 966
12700.59 923
12701.66 957
12702.72 930
12703.79 929
12704.85 958
12705.92 974
12706.98 1046
12708.05 974
12709.11 947
12710.18 987
12711.24 955
12712.30 1000
12713.37 1012
12714.43 1022
12715.50 1013
12716.56 1013
12717.63 1001
12718.69 1026
12719.76 1025
12720.82 1065
12721.89 1046
12722.95 1071
12724.02 1059
12725.09 1052
12726.15 1044
12727.22 1086
12728.28 1081
12729.35 1114
12730.41 1104
12731.48 1129
12732.54 1140
12733.61 1132
12734.68 1147
12735.74 1120
12736.81 1125
12737.87 1166
12738.94 1153
12740.00 1116
12741.07 1124
12742.14 1118
12743.20 1068
12744.27 1081
12745.33 1117
12746.40 1090
12747.47 1065
12748.53 1019
12749.60 1057
12750.67 1024
12751.73 1027
12752.80 1026
12753.87 1029
12754.93 996
12756.00 993
12757.07 1002
12758.13 984
12759.20 988
12760.27 987
12761.33 1001
12762.40 924
12763.47 939
12764.53 970
12765.60 939
12766.67 970
12767.73 941
12768.80 927
12769.87 964
12770.94 950
12772.00 947
12773.07 907
12774.14 895
12775.21 951
12776.27 941
12777.34 956
12778.41 952
12779.48 914
12780.54 944
12781.61 895
12782.68 875
12783.75 886
12784.81 894
12785.88 860
12786.95 883
12788.02 912
12789.09 894
12790.15 912
12791.22 922
12792.29 900
12793.36 927
12794.43 885
12795.49 888
12796.56 896
12797.63 875
12798.70 903
12799.77 890
12800.84 914
12801.90 899
12802.97 912
12804.04 915
12805.11 936
12806.18 919
12807.25 948
12808.32 928
12809.39 947
12810.45 928
12811.52 986
12812.59 971
12813.66 994
12814.73 984
12815.80 918
12816.87 986
12817.94 1033
12819.01 1010
12820.08 1026
12821.15 1051
12822.21 1030
12823.28 999
12824.35 1051
12825.42 1045
12826.49 1114
12827.56 1060
12828.63 1035
12829.70 1016
12830.77 1001
12831.84 1057
12832.91 1071
12833.98 1051
12835.05 1011
12836.12 975
12837.19 1005
12838.26 984
12839.33 995
12840.40 982
12841.47 926
12842.54 877
12843.61 887
12844.68 888
12845.75 843
12846.82 829
12847.89 874
12848.96 837
12850.03 785
12851.10 793
12852.18 797
12853.25 783
12854.32 765
12855.39 757
12856.46 769
12857.53 781
12858.60 766
12859.67 759
12860.74 789
12861.81 743
12862.88 736
12863.96 728
12865.03 726
12866.10 708
12867.17 706
12868.24 704
12869.31 696
12870.38 705
12871.45 706
12872.53 704
12873.60 679
12874.67 697
12875.74 716
12876.81 691
12877.88 717
12878.96 714
12880.03 739
12881.10 695
12882.17 694
12883.24 703
12884.31 714
12885.39 715
12886.46 723
12887.53 672
12888.60 699
12889.68 691
12890.75 681
12891.82 637
12892.89 655
12893.96 665
12895.04 679
12896.11 676
12897.18 681
12898.25 655
12899.33 681
12900.40 675
12901.47 659
12902.54 667
12903.62 679
12904.69 681
12905.76 679
12906.84 651
12907.91 635
12908.98 626
12910.06 642
12911.13 651
12912.20 656
12913.27 647
12914.35 667
12915.42 644
12916.49 669
12917.57 607
12918.64 627
12919.71 610
12920.79 619
12921.86 607
12922.94 619
12924.01 612
12925.08 626
12926.16 632
12927.23 637
12928.30 628
12929.38 636
12930.45 597
12931.53 619
12932.60 625
12933.67 626
12934.75 627
12935.82 635
12936.90 610
12937.97 598
12939.04 602
12940.12 595
12941.19 620
12942.27 605
12943.34 624
12944.42 601
12945.49 584
12946.56 585
12947.64 570
12948.71 592
12949.79 619
12950.86 621
12951.94 584
12953.01 603
12954.09 602
12955.16 577
12956.24 558
12957.31 584
12958.39 592
12959.46 582
12960.54 580
12961.61 570
12962.69 577
12963.76 591
12964.84 572
12965.91 603
12966.99 594
12968.07 589
12969.14 597
12970.22 594
12971.29 603
12972.37 578
12973.44 576
12974.52 588
12975.59 585
12976.67 576
12977.75 559
12978.82 556
12979.90 562
12980.97 574
12982.05 581
12983.13 584
12984.20 582
12985.28 595
12986.35 616
12987.43 572
12988.51 556
12989.58 607
12990.66 606
12991.74 565
12992.81 566
12993.89 594
12994.97 574
12996.04 600
12997.12 556
12998.20 566
12999.27 566
13000.35 570
13001.43 590
13002.50 552
13003.58 561
13004.66 577
13005.73 593
13006.81 598
13007.89 554
13008.97 559
13010.04 565
13011.12 558
13012.20 573
13013.27 556
13014.35 577
13015.43 530
13016.51 579
13017.58 567
13018.66 575
13019.74 541
13020.82 558
13021.89 591
13022.97 578
13024.05 563
13025.13 542
13026.21 576
13027.28 566
13028.36 560
13029.44 569
13030.52 588
13031.60 568
13032.67 583
13033.75 568
13034.83 584
13035.91 566
13036.99 577
13038.07 554
13039.14 572
13040.22 566
13041.30 562
13042.38 556
13043.46 564
13044.54 597
13045.62 593
13046.69 588
13047.77 594
13048.85 574
13049.93 561
13051.01 546
13052.09 556
13053.17 549
13054.25 549
13055.33 573
13056.40 567
13057.48 580
13058.56 564
13059.64 558
13060.72 538
13061.80 549
13062.88 552
13063.96 551
13065.04 566
13066.12 590
13067.20 569
13068.28 553
13069.36 573
13070.44 560
13071.52 556
13072.60 532
13073.68 570
13074.76 561
13075.84 570
13076.92 589
13078.00 568
13079.08 565
13080.16 588
13081.24 561
13082.32 554
13083.40 534
13084.48 564
13085.56 578
13086.64 599
13087.72 597
13088.80 581
13089.88 545
13090.96 558
13092.04 564
13093.12 565
13094.20 552
13095.28 560
13096.36 547
13097.44 593
13098.52 569
13099.61 559
13100.69 548
13101.77 578
13102.85 553
13103.93 565
13105.01 575
13106.09 567
13107.17 563
13108.25 566
13109.34 575
13110.42 592
13111.50 553
13112.58 588
13113.66 577
13114.74 570
13115.82 565
13116.91 581
13117.99 574
13119.07 580
13120.15 583
13121.23 587
13122.31 585
13123.40 560
13124.48 584
13125.56 601
13126.64 623
13127.72 633
13128.81 605
13129.89 632
13130.97 620
13132.05 613
13133.14 603
13134.22 597
13135.30 602
13136.38 609
13137.47 617
13138.55 600
13139.63 578
13140.71 626
13141.80 612
13142.88 601
13143.96 636
13145.04 649
13146.13 636
13147.21 632
13148.29 626
13149.38 615
13150.46 629
13151.54 637
13152.62 610
13153.71 672
13154.79 651
13155.87 616
13156.96 621
13158.04 644
13159.12 649
13160.21 627
13161.29 625
13162.37 628
13163.46 637
13164.54 643
13165.62 661
13166.71 666
13167.79 666
13168.88 660
13169.96 647
13171.04 661
13172.13 662
13173.21 644
13174.30 639
13175.38 652
13176.46 630
13177.55 658
13178.63 636
13179.72 617
13180.80 641
13181.88 681
13182.97 652
13184.05 647
13185.14 645
13186.22 665
13187.31 684
13188.39 685
13189.48 668
13190.56 654
13191.65 667
13192.73 653
13193.81 701
13194.90 681
13195.98 714
13197.07 708
13198.15 683
13199.24 690
13200.32 697
13201.41 703
13202.49 721
13203.58 707
13204.67 691
13205.75 689
13206.84 672
13207.92 691
13209.01 696
13210.09 671
13211.18 694
13212.26 709
13213.35 699
13214.43 747
13215.52 721
13216.61 728
13217.69 738
13218.78 722
13219.86 703
13220.95 743
13222.04 747
13223.12 750
13224.21 738
13225.29 724
13226.38 746
13227.47 751
13228.55 787
13229.64 776
13230.72 796
13231.81 786
13232.90 774
13233.98 760
13235.07 805
13236.16 811
13237.24 781
13238.33 816
13239.42 778
13240.50 801
13241.59 829
13242.68 818
13243.76 825
13244.85 822
13245.94 815
13247.02 843
13248.11 798
13249.20 826
13250.29 828
13251.37 853
13252.46 873
13253.55 846
13254.63 885
13255.72 893
13256.81 867
13257.90 872
13258.98 875
13260.07 900
13261.16 879
13262.25 894
13263.33 938
13264.42 953
13265.51 934
13266.60 940
13267.69 933
13268.77 963
13269.86 964
13270.95 965
13272.04 969
13273.13 1009
13274.21 989
13275.30 979
13276.39 1016
13277.48 994
13278.57 1007
13279.65 1053
13280.74 1077
13281.83 1064
13282.92 1025
13284.01 1057
13285.10 1081
13286.19 1082
13287.27 1091
13288.36 1053
13289.45 1115
13290.54 1117
13291.63 1124
13292.72 1174
13293.81 1107
13294.90 1162
13295.98 1140
13297.07 1151
13298.16 1186
13299.25 1226
13300.34 1161
13301.43 1220
13302.52 1193
13303.61 1226
13304.70 1205
13305.79 1248
13306.88 1250
13307.97 1323
13309.06 1309
13310.15 1282
13311.24 1279
13312.32 1349
13313.41 1328
13314.50 1378
13315.59 1349
13316.68 1350
13317.77 1332
13318.86 1357
13319.95 1389
13321.04 1394
13322.13 1389
13323.22 1371
13324.31 1424
13325.40 1464
13326.49 1411
13327.58 1458
13328.68 1421
13329.77 1465
13330.86 1434
13331.95 1433
13333.04 1473
13334.13 1495
13335.22 1552
13336.31 1538
13337.40 1511
13338.49 1555
13339.58 1509
13340.67 1523
13341.76 1503
13342.85 1538
13343.94 1562
13345.04 1563
13346.13 1582
13347.22 1566
13348.31 1582
13349.40 1629
13350.49 1598
13351.58 1626
13352.67 1582
13353.77 1607
13354.86 1674
13355.95 1650
13357.04 1738
13358.13 1731
13359.22 1732
13360.31 1739
13361.41 1749
13362.50 1744
13363.59 1763
13364.68 1839
13365.77 1823
13366.87 1846
13367.96 1805
13369.05 1808
13370.14 1831
13371.23 1804
13372.33 1781
13373.42 1768
13374.51 1774
13375.60 1751
13376.69 1746
13377.79 1715
13378.88 1731
13379.97 1688
13381.06 1645
13382.16 1594
13383.25 1586
13384.34 1554
13385.43 1512
13386.53 1505
13387.62 1421
13388.71 1425
13389.81 1410
13390.90 1406
13391.99 1371
13393.08 1362
13394.18 1315
13395.27 1331
13396.36 1321
13397.46 1277
13398.55 1257
13399.64 1277
13400.74 1279
13401.83 1290
13402.92 1260
13404.02 1279
13405.11 1272
13406.20 1292
13407.30 1276
13408.39 1236
13409.48 1272
13410.58 1233
13411.67 1246
13412.77 1227
13413.86 1244
13414.95 1259
13416.05 1249
13417.14 1256
13418.23 1243
13419.33 1239
13420.42 1243
13421.52 1249
13422.61 1245
13423.71 1234
13424.80 1246
13425.89 1230
13426.99 1237
13428.08 1233
13429.18 1248
13430.27 1260
13431.37 1267
13432.46 1304
13433.56 1316
13434.65 1328
13435.74 1338
13436.84 1291
13437.93 1286
13439.03 1318
13440.12 1308
13441.22 1332
13442.31 1298
13443.41 1334
13444.50 1355
13445.60 1364
13446.69 1365
13447.79 1370
13448.88 1343
13449.98 1354
13451.08 1389
13452.17 1387
13453.27 1385
13454.36 1459
13455.46 1430
13456.55 1442
13457.65 1416
13458.74 1456
13459.84 1451
13460.94 1471
13462.03 1543
13463.13 1514
13464.22 1513
13465.32 1519
13466.41 1484
13467.51 1536
13468.61 1558
13469.70 1574
13470.80 1555
13471.90 1571
13472.99 1562
13474.09 1601
13475.18 1578
13476.28 1569
13477.38 1581
13478.47 1630
13479.57 1615
13480.67 1599
13481.76 1562
13482.86 1557
13483.96 1608
13485.05 1654
13486.15 1648
13487.25 1649
13488.34 1677
13489.44 1685
13490.54 1724
13491.63 1759
13492.73 1753
13493.83 1751
13494.93 1788
13496.02 1742
13497.12 1779
13498.22 1809
13499.31 1810
13500.41 1812
13501.51 1800
13502.61 1806
13503.70 1835
13504.80 1783
13505.90 1824
13507.00 1872
13508.09 1829
13509.19 1834
13510.29 1804
13511.39 1819
13512.49 1843
13513.58 1816
13514.68 1777
13515.78 1748
13516.88 1692
13517.98 1722
13519.07 1727
13520.17 1634
13521.27 1637
13522.37 1627
13523.47 1627
13524.57 1578
13525.66 1547
13526.76 1529
13527.86 1548
13528.96 1527
13530.06 1514
13531.16 1466
13532.25 1430
13533.35 1470
13534.45 1448
13535.55 1446
13536.65 1420
13537.75 1361
13538.85 1408
13539.95 1357
13541.05 1344
13542.14 1345
13543.24 1286
13544.34 1282
13545.44 1288
13546.54 1283
13547.64 1259
13548.74 1266
13549.84 1275
13550.94 1247
13552.04 1276
13553.14 1223
13554.24 1260
13555.34 1211
13556.44 1257
13557.54 1245
13558.64 1209
13559.74 1236
13560.84 1190
13561.94 1164
13563.04 1183
13564.13 1183
13565.23 1170
13566.34 1174
13567.44 1165
13568.54 1158
13569.64 1141
13570.74 1212
13571.84 1191
13572.94 1208
13574.04 1193
13575.14 1197
13576.24 1211
13577.34 1200
13578.44 1184
13579.54 1177
13580.64 1192
13581.74 1206
13582.84 1206
13583.94 1147
13585.04 1146
13586.14 1137
13587.24 1234
13588.35 1193
13589.45 1217
13590.55 1177
13591.65 1189
13592.75 1236
13593.85 1217
13594.95 1228
13596.05 1181
13597.15 1183
13598.26 1190
13599.36 1182
13600.46 1198
13601.56 1242
13602.66 1236
13603.76 1248
13604.86 1231
13605.97 1240
13607.07 1223
13608.17 1202
13609.27 1215
13610.37 1223
13611.47 1232
13612.58 1223
13613.68 1263
13614.78 1245
13615.88 1258
13616.98 1255
13618.09 1281
13619.19 1298
13620.29 1222
13621.39 1258
13622.50 1249
13623.60 1266
13624.70 1311
13625.80 1313
13626.91 1281
13628.01 1279
13629.11 1293
13630.21 1298
13631.32 1270
13632.42 1293
13633.52 1315
13634.62 1336
13635.73 1282
13636.83 1287
13637.93 1283
13639.04 1268
13640.14 1246
13641.24 1331
13642.35 1316
13643.45 1288
13644.55 1280
13645.65 1292
13646.76 1260
13647.86 1309
13648.96 1308
13650.07 1322
13651.17 1269
13652.28 1307
13653.38 1257
13654.48 1269
13655.59 1297
13656.69 1288
13657.79 1267
13658.90 1242
13660.00 1226
13661.11 1253
13662.21 1233
13663.31 1229
13664.42 1255
13665.52 1221
13666.63 1246
13667.73 1203
13668.83 1235
13669.94 1257
13671.04 1254
13672.15 1239
13673.25 1215
13674.36 1269
13675.46 1272
13676.56 1272
13677.67 1247
13678.77 1235
13679.88 1267
13680.98 1231
13682.09 1216
13683.19 1254
13684.30 1239
13685.40 1241
13686.51 1288
13687.61 1238
13688.72 1252
13689.82 1270
13690.93 1278
13692.03 1274
13693.14 1265
13694.24 1281
13695.35 1274
13696.45 1286
13697.56 1319
13698.66 1296
13699.77 1308
13700.87 1298
13701.98 1360
13703.09 1341
13704.19 1360
13705.30 1332
13706.40 1429
13707.51 1403
13708.61 1421
13709.72 1391
13710.83 1443
13711.93 1486
13713.04 1447
13714.14 1474
13715.25 1459
13716.36 1474
13717.46 1515
13718.57 1508
13719.67 1501
13720.78 1512
13721.89 1551
13722.99 1545
13724.10 1568
13725.21 1562
13726.31 1558
13727.42 1600
13728.53 1607
13729.63 1584
13730.74 1644
13731.85 1681
13732.95 1680
13734.06 1699
13735.17 1696
13736.27 1747
13737.38 1784
13738.49 1771
13739.59 1801
13740.70 1821
13741.81 1833
13742.92 1851
13744.02 1928
13745.13 1970
13746.24 1964
13747.35 1940
13748.45 2041
13749.56 2085
13750.67 2108
13751.78 2131
13752.88 2161
13753.99 2230
13755.10 2236
13756.21 2274
13757.31 2331
13758.42 2408
13759.53 2431
13760.64 2509
13761.75 2477
13762.85 2573
13763.96 2552
13765.07 2627
13766.18 2666
13767.29 2681
13768.39 2717
13769.50 2701
13770.61 2681
13771.72 2724
13772.83 2695
13773.94 2707
13775.04 2618
13776.15 2634
13777.26 2641
13778.37 2562
13779.48 2534
13780.59 2520
13781.70 2442
13782.80 2411
13783.91 2423
13785.02 2337
13786.13 2267
13787.24 2223
13788.35 2097
13789.46 2088
13790.57 1989
13791.68 1935
13792.79 1878
13793.90 1823
13795.00 1797
13796.11 1752
13797.22 1715
13798.33 1695
13799.44 1688
13800.55 1626
13801.66 1602
13802.77 1581
13803.88 1581
13804.99 1555
13806.10 1502
13807.21 1505
13808.32 1462
13809.43 1429
13810.54 1446
13811.65 1427
13812.76 1447
13813.87 1421
13814.98 1418
13816.09 1449
13817.20 1373
13818.31 1377
13819.42 1384
13820.53 1363
13821.64 1326
13822.75 1339
13823.86 1369
13824.97 1336
13826.08 1319
13827.19 1307
13828.30 1330
13829.41 1331
13830.53 1313
13831.64 1301
13832.75 1352
13833.86 1318
13834.97 1310
13836.08 1339
13837.19 1342
13838.30 1329
13839.41 1348
13840.52 1334
13841.64 1302
13842.75 1330
13843.86 1302
13844.97 1311
13846.08 1340
13847.19 1367
13848.30 1388
13849.41 1346
13850.53 1341
13851.64 1384
13852.75 1359
13853.86 1380
13854.97 1358
13856.08 1346
13857.20 1368
13858.31 1375
13859.42 1361
13860.53 1352
13861.64 1373
13862.76 1393
13863.87 1364
13864.98 1360
13866.09 1371
13867.20 1418
13868.32 1401
13869.43 1401
13870.54 1396
13871.65 1475
13872.77 1441
13873.88 1426
13874.99 1453
13876.10 1485
13877.22 1463
13878.33 1423
13879.44 1462
13880.55 1458
13881.67 1487
13882.78 1512
13883.89 1546
13885.01 1529
13886.12 1523
13887.23 1529
13888.34 1547
13889.46 1585
13890.57 1566
13891.68 1591
13892.80 1609
13893.91 1608
13895.02 1599
13896.14 1598
13897.25 1645
13898.36 1606
13899.48 1656
13900.59 1613
13901.70 1578
13902.82 1605
13903.93 1617
13905.05 1608
13906.16 1554
13907.27 1570
13908.39 1565
13909.50 1604
13910.61 1526
13911.73 1488
13912.84 1446
13913.96 1411
13915.07 1449
13916.19 1380
13917.30 1387
13918.41 1357
13919.53 1362
13920.64 1395
13921.76 1346
13922.87 1375
13923.99 1357
13925.10 1319
13926.21 1264
13927.33 1261
13928.44 1296
13929.56 1297
13930.67 1264
13931.79 1285
13932.90 1291
13934.02 1274
13935.13 1234
13936.25 1236
13937.36 1256
13938.48 1262
13939.59 1258
13940.71 1253
13941.82 1260
13942.94 1272
13944.05 1288
13945.17 1244
13946.28 1183
13947.40 1204
13948.52 1220
13949.63 1216
13950.75 1184
13951.86 1183
13952.98 1167
13954.09 1206
13955.21 1196
13956.32 1185
13957.44 1174
13958.56 1144
13959.67 1160
13960.79 1146
13961.90 1177
13963.02 1191
13964.14 1149
13965.25 1141
13966.37 1190
13967.48 1153
13968.60 1163
13969.72 1172
13970.83 1156
13971.95 1150
13973.07 1146
13974.18 1176
13975.30 1158
13976.42 1143
13977.53 1175
13978.65 1153
13979.77 1169
13980.88 1163
13982.00 1159
13983.12 1174
13984.23 1185
13985.35 1179
13986.47 1180
13987.58 1166
13988.70 1152
13989.82 1162
13990.94 1138
13992.05 1148
13993.17 1151
13994.29 1159
13995.40 1200
13996.52 1222
13997.64 1199
13998.76 1185
13999.87 1179
14000.99 1195
14002.11 1202
14003.23 1203
14004.35 1196
14005.46 1207
14006.58 1186
14007.70 1218
14008.82 1194
14009.93 1196
14011.05 1225
14012.17 1242
14013.29 1251
14014.41 1256
14015.52 1221
14016.64 1244
14017.76 1239
14018.88 1244
14020.00 1260
14021.12 1260
14022.23 1219
14023.35 1251
14024.47 1266
14025.59 1258
14026.71 1235
14027.83 1255
14028.95 1238
14030.06 1207
14031.18 1240
14032.30 1272
14033.42 1279
14034.54 1247
14035.66 1239
14036.78 1239
14037.90 1264
14039.02 1276
14040.14 1282
14041.25 1292
14042.37 1332
14043.49 1273
14044.61 1283
14045.73 1333
14046.85 1324
14047.97 1327
14049.09 1347
14050.21 1354
14051.33 1375
14052.45 1366
14053.57 1398
14054.69 1356
14055.81 1406
14056.93 1388
14058.05 1378
14059.17 1471
14060.29 1470
14061.41 1466
14062.53 1484
14063.65 1519
14064.77 1539
14065.89 1566
14067.01 1501
14068.13 1563
14069.25 1573
14070.37 1605
14071.49 1597
14072.61 1585
14073.73 1620
14074.85 1640
14075.97 1642
14077.09 1653
14078.21 1663
14079.33 1700
14080.45 1671
14081.57 1694
14082.69 1671
14083.82 1670
14084.94 1671
14086.06 1657
14087.18 1705
14088.30 1665
14089.42 1646
14090.54 1737
14091.66 1709
14092.78 1706
14093.91 1739
14095.03 1728
14096.15 1783
14097.27 1713
14098.39 1724
14099.51 1700
14100.63 1689
14101.76 1693
14102.88 1757
14104.00 1684
14105.12 1692
14106.24 1659
14107.36 1605
14108.49 1581
14109.61 1658
14110.73 1668
14111.85 1603
14112.97 1530
14114.10 1540
14115.22 1506
14116.34 1479
14117.46 1494
14118.58 1483
14119.71 1406
14120.83 1388
14121.95 1369
14123.07 1327
14124.20 1373
14125.32 1368
14126.44 1310
14127.56 1317
14128.69 1302
14129.81 1254
14130.93 1267
14132.06 1284
14133.18 1218
14134.30 1228
14135.42 1220
14136.55 1220
14137.67 1221
14138.79 1207
14139.92 1192
14141.04 1147
14142.16 1146
14143.29 1135
14144.41 1175
14145.53 1178
14146.66 1197
14147.78 1179
14148.90 1155
14150.03 1159
14151.15 1139
14152.27 1157
14153.40 1107
14154.52 1142
14155.64 1142
14156.77 1115
14157.89 1106
14159.02 1090
14160.14 1092
14161.26 1110
14162.39 1105
14163.51 1123
14164.64 1105
14165.76 1118
14166.88 1152
14168.01 1107
14169.13 1082
14170.26 1099
14171.38 1093
14172.51 1075
14173.63 1074
14174.75 1056
14175.88 1102
14177.00 1127
14178.13 1107
14179.25 1079
14180.38 1078
14181.50 1089
14182.63 1079
14183.75 1066
14184.88 1064
14186.00 1081
14187.13 1087
14188.25 1053
14189.38 1047
14190.50 1065
14191.63 1086
14192.75 1071
14193.88 1050
14195.00 1004
14196.13 1015
14197.25 1038
14198.38 1035
14199.50 1047
14200.63 1020
14201.76 1023
14202.88 1031
14204.01 1005
14205.13 1030
14206.26 1024
14207.38 1011
14208.51 995
14209.64 1005
14210.76 1002
14211.89 990
14213.01 1020
14214.14 968
14215.27 1010
14216.39 995
14217.52 991
14218.64 1013
14219.77 967
14220.90 958
14222.02 995
14223.15 970
14224.28 951
14225.40 959
14226.53 972
14227.66 973
14228.78 953
14229.91 973
14231.04 963
14232.16 934
14233.29 965
14234.42 965
14235.54 938
14236.67 941
14237.80 916
14238.92 941
14240.05 936
14241.18 922
14242.31 906
14243.43 911
14244.56 932
14245.69 934
14246.82 922
14247.94 890
14249.07 926
14250.20 883
14251.33 897
14252.45 927
14253.58 909
14254.71 932
14255.84 926
14256.96 927
14258.09 918
14259.22 875
14260.35 881
14261.47 904
14262.60 907
14263.73 888
14264.86 888
14265.99 886
14267.12 886
14268.24 871
14269.37 889
14270.50 859
14271.63 874
14272.76 894
14273.89 866
14275.01 869
14276.14 846
14277.27 861
14278.40 849
14279.53 874
14280.66 824
14281.79 804
14282.91 831
14284.04 835
14285.17 819
14286.30 823
14287.43 839
14288.56 809
14289.69 800
14290.82 831
14291.95 778
14293.08 813
14294.20 815
14295.33 818
14296.46 778
14297.59 797
14298.72 777
14299.85 797
14300.98 767
14302.11 768
14303.24 762
14304.37 791
14305.50 791
14306.63 758
14307.76 782
14308.89 775
14310.02 754
14311.15 771
14312.28 747
14313.41 769
14314.54 768
14315.67 761
14316.80 769
14317.93 756
14319.06 744
14320.19 784
14321.32 766
14322.45 754
14323.58 818
14324.71 767
14325.84 754
14326.97 770
14328.10 772
14329.23 758
14330.36 759
14331.49 732
14332.62 737
14333.76 759
14334.89 775
14336.02 780
14337.15 728
14338.28 729
14339.41 749
14340.54 719
14341.67 740
14342.80 752
14343.93 741
14345.07 752
14346.20 746
14347.33 710
14348.46 724
14349.59 733
14350.72 732
14351.85 727
14352.99 720
14354.12 739
14355.25 771
14356.38 747
14357.51 713
14358.64 694
14359.78 700
14360.91 708
14362.04 731
14363.17 716
14364.30 727
14365.44 719
14366.57 742
14367.70 726
14368.83 728
14369.96 721
14371.10 756
14372.23 716
14373.36 734
14374.49 782
14375.63 715
14376.76 753
14377.89 750
14379.02 726
14380.16 733
14381.29 758
14382.42 741
14383.55 733
14384.69 759
14385.82 775
14386.95 780
14388.09 770
14389.22 725
14390.35 760
14391.49 754
14392.62 739
14393.75 765
14394.89 760
14396.02 761
14397.15 769
14398.28 763
14399.42 775
14400.55 762
14401.69 764
14402.82 800
14403.95 804
14405.09 784
14406.22 788
14407.35 787
14408.49 766
14409.62 805
14410.75 817
14411.89 787
14413.02 792
14414.16 787
14415.29 805
14416.42 797
14417.56 780
14418.69 785
14419.83 816
14420.96 780
14422.10 764
14423.23 794
14424.36 830
14425.50 824
14426.63 796
14427.77 821
14428.90 795
14430.04 773
14431.17 831
14432.31 818
14433.44 821
14434.58 797
14435.71 847
14436.85 828
14437.98 827
14439.12 831
14440.25 809
14441.39 779
14442.52 766
14443.66 803
14444.79 801
14445.93 794
14447.06 818
14448.20 803
14449.33 785
14450.47 792
14451.60 805
14452.74 779
14453.87 810
14455.01 791
14456.14 751
14457.28 764
14458.42 766
14459.55 748
14460.69 777
14461.82 770
14462.96 753
14464.10 769
14465.23 760
14466.37 766
14467.50 739
14468.64 776
14469.78 763
14470.91 760
14472.05 778
14473.18 752
14474.32 742
14475.46 776
14476.59 758
14477.73 761
14478.87 733
14480.00 783
14481.14 767
14482.28 745
14483.41 748
14484.55 741
14485.69 742
14486.82 759
14487.96 774
14489.10 748
14490.23 769
14491.37 741
14492.51 752
14493.65 749
14494.78 736
14495.92 748
14497.06 740
14498.19 764
14499.33 773
14500.47 737
14501.61 748
14502.74 739
14503.88 732
14505.02 751
14506.16 746
14507.29 728
14508.43 755
14509.57 797
14510.71 756
14511.85 771
14512.98 773
14514.12 773
14515.26 783
14516.40 795
14517.54 760
14518.67 773
14519.81 799
14520.95 790
14522.09 761
14523.23 750
14524.36 753
14525.50 792
14526.64 780
14527.78 754
14528.92 739
14530.06 802
14531.19 781
14532.33 800
14533.47 795
14534.61 770
14535.75 798
14536.89 803
14538.03 823
14539.17 790
14540.31 794
14541.44 764
14542.58 768
14543.72 814
14544.86 818
14546.00 781
14547.14 798
14548.28 820
14549.42 817
14550.56 845
14551.70 815
14552.84 827
14553.98 826
14555.12 849
14556.25 822
14557.39 845
14558.53 851
14559.67 829
14560.81 871
14561.95 869
14563.09 887
14564.23 877
14565.37 899
14566.51 888
14567.65 872
14568.79 886
14569.93 929
14571.07 925
14572.21 950
14573.35 919
14574.49 944
14575.63 955
14576.77 964
14577.92 974
14579.06 965
14580.20 983
14581.34 979
14582.48 999
14583.62 1011
14584.76 1019
14585.90 1008
14587.04 1017
14588.18 1004
14589.32 1008
14590.46 1039
14591.60 1057
14592.74 1056
14593.89 1049
14595.03 1081
14596.17 1056
14597.31 1071
14598.45 1073
14599.59 1077
14600.73 1116
14601.87 1131
14603.02 1111
14604.16 1135
14605.30 1175
14606.44 1154
14607.58 1131
14608.72 1157
14609.86 1211
14611.01 1217
14612.15 1217
14613.29 1231
14614.43 1238
14615.57 1228
14616.72 1267
14617.86 1247
14619.00 1293
14620.14 1325
14621.28 1284
14622.43 1356
14623.57 1370
14624.71 1417
14625.85 1413
14627.00 1427
14628.14 1433
14629.28 1436
14630.42 1449
14631.56 1501
14632.71 1478
14633.85 1491
14634.99 1524
14636.14 1540
14637.28 1519
14638.42 1565
14639.56 1551
14640.71 1492
14641.85 1503
14642.99 1537
14644.14 1518
14645.28 1512
14646.42 1468
14647.56 1449
14648.71 1377
14649.85 1356
14650.99 1306
14652.14 1302
14653.28 1257
14654.42 1262
14655.57 1182
14656.71 1145
14657.85 1115
14659.00 1112
14660.14 1091
14661.29 1052
14662.43 1067
14663.57 1007
14664.72 995
14665.86 993
14667.00 974
14668.15 951
14669.29 908
14670.44 960
14671.58 954
14672.73 913
14673.87 885
14675.01 843
14676.16 839
14677.30 857
14678.45 899
14679.59 865
14680.74 848
14681.88 861
14683.02 859
14684.17 817
14685.31 816
14686.46 823
14687.60 825
14688.75 800
14689.89 775
14691.04 804
14692.18 767
14693.33 799
14694.47 783
14695.62 772
14696.76 778
14697.91 740
14699.05 771
14700.20 757
14701.34 730
14702.49 762
14703.63 727
14704.78 739
14705.92 746
14707.07 721
14708.22 746
14709.36 754
14710.51 723
14711.65 719
14712.80 705
14713.94 735
14715.09 739
14716.23 744
14717.38 727
14718.53 695
14719.67 715
14720.82 741
14721.96 744
14723.11 706
14724.26 728
14725.40 743
14726.55 729
14727.70 719
14728.84 746
14729.99 722
14731.13 748
14732.28 774
14733.43 749
14734.57 725
14735.72 715
14736.87 747
14738.01 713
14739.16 727
14740.31 745
14741.45 745
14742.60 719
14743.75 713
14744.89 715
14746.04 712
14747.19 694
14748.34 721
14749.48 715
14750.63 743
14751.78 730
14752.92 707
14754.07 705
14755.22 718
14756.37 708
14757.51 692
14758.66 669
14759.81 687
14760.96 675
14762.10 685
14763.25 675
14764.40 666
14765.55 666
14766.70 690
14767.84 650
14768.99 672
14770.14 651
14771.29 670
14772.43 668
14773.58 666
14774.73 638
14775.88 640
14777.03 671
14778.18 649
14779.32 618
14780.47 605
14781.62 640
14782.77 646
14783.92 648
14785.07 604
14786.21 630
14787.36 646
14788.51 658
14789.66 630
14790.81 638
14791.96 616
14793.11 617
14794.26 640
14795.40 612
14796.55 603
14797.70 623
14798.85 606
14800.00 573
14801.15 594
14802.30 572
14803.45 577
14804.60 572
14805.75 601
14806.90 595
14808.05 604
14809.19 576
14810.34 569
14811.49 576
14812.64 567
14813.79 577
14814.94 545
14816.09 531
14817.24 593
14818.39 556
14819.54 541
14820.69 551
14821.84 534
14822.99 512
14824.14 537
14825.29 562
14826.44 529
14827.59 521
14828.74 522
14829.89 537
14831.04 527
14832.19 527
14833.34 534
14834.49 539
14835.64 495
14836.79 514
14837.95 543
14839.10 509
14840.25 519
14841.40 510
14842.55 526
14843.70 526
14844.85 529
14846.00 528
14847.15 508
14848.30 512
14849.45 507
14850.60 486
14851.76 516
14852.91 518
14854.06 478
14855.21 495
14856.36 490
14857.51 486
14858.66 517
14859.81 511
14860.97 519
14862.12 530
14863.27 481
14864.42 484
14865.57 499
14866.72 498
14867.88 490
14869.03 506
14870.18 520
14871.33 503
14872.48 478
14873.64 501
14874.79 471
14875.94 478
14877.09 471
14878.24 468
14879.40 467
14880.55 475
14881.70 501
14882.85 491
14884.00 459
14885.16 474
14886.31 472
14887.46 468
14888.61 490
14889.77 455
14890.92 460
14892.07 510
14893.23 512
14894.38 481
14895.53 486
14896.68 459
14897.84 461
14898.99 465
14900.14 483
14901.30 484
14902.45 493
14903.60 475
14904.75 457
14905.91 460
14907.06 483
14908.21 465
14909.37 456
14910.52 467
14911.67 494
14912.83 476
14913.98 481
14915.14 478
14916.29 478
14917.44 482
14918.60 497
14919.75 511
14920.90 471
14922.06 469
14923.21 484
14924.37 487
14925.52 474
14926.67 475
14927.83 476
14928.98 524
14930.14 482
14931.29 470
14932.44 478
14933.60 495
14934.75 492
14935.91 469
14937.06 478
14938.22 484
14939.37 478
14940.52 486
14941.68 506
14942.83 494
14943.99 523
14945.14 483
14946.30 497
14947.45 504
14948.61 492
14949.76 474
14950.92 487
14952.07 487
14953.23 494
14954.38 488
14955.54 534
14956.69 502
14957.85 507
14959.00 500
14960.16 512
14961.31 497
14962.47 485
14963.62 487
14964.78 517
14965.94 513
14967.09 524
14968.25 524
14969.40 468
14970.56 486
14971.71 496
14972.87 531
14974.03 533
14975.18 514
14976.34 505
14977.49 504
14978.65 511
14979.81 540
14980.96 538
14982.12 509
14983.27 499
14984.43 509
14985.59 516
14986.74 512
14987.90 477
14989.06 478
14990.21 467
14991.37 518
14992.53 482
14993.68 477
14994.84 483
14996.00 491
14997.15 476
14998.31 446
14999.47 466
15000.62 462
15001.78 458
15002.94 455
15004.09 470
15005.25 474
15006.41 495
15007.56 462
15008.72 459
15009.88 461
15011.04 453
15012.19 476
15013.35 479
15014.51 445
15015.67 453
15016.82 458
15017.98 461
15019.14 447
15020.30 440
15021.45 450
15022.61 419
15023.77 446
15024.93 445
15026.08 453
15027.24 474
15028.40 453
15029.56 444
15030.72 434
15031.87 434
15033.03 484
15034.19 450
15035.35 436
15036.51 449
15037.67 441
15038.82 448
15039.98 455
15041.14 463
15042.30 415
15043.46 442
15044.62 443
15045.78 442
15046.93 441
15048.09 474
15049.25 455
15050.41 454
15051.57 484
15052.73 465
15053.89 461
15055.05 461
15056.20 469
15057.36 462
15058.52 434
15059.68 439
15060.84 450
15062.00 452
15063.16 431
15064.32 441
15065.48 435
15066.64 452
15067.80 494
15068.96 444
15070.12 462
15071.28 462
15072.44 440
15073.60 416
15074.76 443
15075.91 469
15077.07 457
15078.23 458
15079.39 456
15080.55 470
15081.71 437
15082.87 456
15084.03 463
15085.19 478
15086.35 473
15087.51 467
15088.68 467
15089.84 490
15091.00 490
15092.16 470
15093.32 473
15094.48 488
15095.64 492
15096.80 482
15097.96 501
15099.12 478
15100.28 494
15101.44 465
15102.60 512
15103.76 497
15104.92 498
15106.08 488
15107.25 492
15108.41 491
15109.57 472
15110.73 484
15111.89 510
15113.05 498
15114.21 481
15115.37 495
15116.54 496
15117.70 487
15118.86 486
15120.02 507
15121.18 508
15122.34 535
15123.50 522
15124.67 522
15125.83 539
15126.99 550
15128.15 507
15129.31 555
15130.47 543
15131.64 537
15132.80 532
15133.96 488
15135.12 529
15136.28 518
15137.45 545
15138.61 517
15139.77 543
15140.93 552
15142.10 563
15143.26 563
15144.42 548
15145.58 530
15146.75 528
15147.91 568
15149.07 577
15150.23 557
15151.40 554
15152.56 553
15153.72 556
15154.88 560
15156.05 576
15157.21 595
15158.37 600
15159.54 603
15160.70 609
15161.86 583
15163.03 598
15164.19 613
15165.35 597
15166.52 609
15167.68 617
15168.84 623
15170.01 640
15171.17 637
15172.33 646
15173.50 663
15174.66 647
15175.82 654
15176.99 668
15178.15 670
15179.31 677
15180.48 695
15181.64 698
15182.81 692
15183.97 681
15185.13 709
15186.30 685
15187.46 688
15188.63 721
15189.79 712
15190.95 715
15192.12 702
15193.28 710
15194.45 732
15195.61 721
15196.78 737
15197.94 750
15199.10 749
15200.27 756
15201.43 764
15202.60 752
15203.76 785
15204.93 740
15206.09 788
15207.26 796
15208.42 766
15209.59 784
15210.75 747
15211.92 806
15213.08 791
15214.25 795
15215.41 804
15216.58 802
15217.74 839
15218.91 809
15220.07 775
15221.24 797
15222.40 808
15223.57 805
15224.74 833
15225.90 856
15227.07 834
15228.23 806
15229.40 876
15230.56 869
15231.73 855
15232.89 866
15234.06 903
15235.23 897
15236.39 890
15237.56 884
15238.72 873
15239.89 885
15241.06 922
15242.22 868
15243.39 877
15244.56 882
15245.72 893
15246.89 873
15248.05 912
15249.22 856
15250.39 865
15251.55 856
15252.72 864
15253.89 850
15255.05 826
15256.22 832
15257.39 842
15258.55 809
15259.72 805
15260.89 776
15262.05 771
15263.22 753
15264.39 765
15265.56 780
15266.72 757
15267.89 768
15269.06 718
15270.22 708
15271.39 723
15272.56 729
15273.73 723
15274.89 712
15276.06 688
15277.23 692
15278.40 715
15279.56 712
15280.73 728
15281.90 716
15283.07 691
15284.23 693
15285.40 697
15286.57 682
15287.74 672
15288.91 687
15290.07 679
15291.24 678
15292.41 678
15293.58 697
15294.75 686
15295.92 716
15297.08 696
15298.25 708
15299.42 701
15300.59 689
15301.76 712
15302.93 694
15304.09 726
15305.26 705
15306.43 720
15307.60 744
15308.77 707
15309.94 730
15311.11 741
15312.28 727
15313.44 697
15314.61 724
15315.78 768
15316.95 729
15318.12 687
15319.29 723
15320.46 730
15321.63 756
15322.80 740
15323.97 754
15325.14 764
15326.30 766
15327.47 783
15328.64 750
15329.81 773
15330.98 761
15332.15 775
15333.32 793
15334.49 783
15335.66 766
15336.83 782
15338.00 765
15339.17 796
15340.34 801
15341.51 789
15342.68 795
15343.85 797
15345.02 830
15346.19 848
15347.36 826
15348.53 842
15349.70 837
15350.87 842
15352.04 829
15353.21 875
15354.38 891
15355.55 885
15356.72 871
15357.90 940
15359.07 936
15360.24 920
15361.41 896
15362.58 918
15363.75 937
15364.92 931
15366.09 931
15367.26 946
15368.43 948
15369.60 945
15370.77 963
15371.95 975
15373.12 966
15374.29 956
15375.46 918
15376.63 991
15377.80 955
15378.97 955
15380.15 940
15381.32 938
15382.49 935
15383.66 949
15384.83 972
15386.00 936
15387.17 911
15388.35 878
15389.52 895
15390.69 884
15391.86 873
15393.03 892
15394.21 869
15395.38 897
15396.55 867
15397.72 851
15398.89 844
15400.07 824
15401.24 850
15402.41 817
15403.58 792
15404.76 782
15405.93 804
15407.10 799
15408.27 786
15409.45 768
15410.62 744
15411.79 749
15412.96 768
15414.14 736
15415.31 723
15416.48 728
15417.66 674
15418.83 700
15420.00 702
15421.17 699
15422.35 667
15423.52 670
15424.69 701
15425.87 651
15427.04 622
15428.21 610
15429.39 669
15430.56 654
15431.73 616
15432.91 623
15434.08 646
15435.25 634
15436.43 596
15437.60 609
15438.77 630
15439.95 618
15441.12 605
15442.30 596
15443.47 593
15444.64 601
15445.82 623
15446.99 594
15448.17 578
15449.34 561
15450.51 575
15451.69 560
15452.86 575
15454.04 566
15455.21 560
15456.39 568
15457.56 583
15458.73 577
15459.91 574
15461.08 588
15462.26 581
15463.43 610
15464.61 593
15465.78 613
15466.96 616
15468.13 620
15469.31 599
15470.48 580
15471.66 593
15472.83 618
15474.01 597
15475.18 583
15476.36 571
15477.53 586
15478.71 579
15479.88 592
15481.06 592
15482.23 612
15483.41 581
15484.58 570
15485.76 582
15486.93 596
15488.11 605
15489.29 609
15490.46 589
15491.64 581
15492.81 575
15493.99 559
15495.16 575
15496.34 584
15497.52 593
15498.69 616
15499.87 610
15501.04 592
15502.22 579
15503.40 605
15504.57 579
15505.75 574
15506.92 577
15508.10 607
15509.28 605
15510.45 582
15511.63 576
15512.81 599
15513.98 598
15515.16 564
15516.34 579
15517.51 571
15518.69 610
15519.87 622
15521.04 587
15522.22 594
15523.40 607
15524.57 609
15525.75 613
15526.93 629
15528.11 620
15529.28 632
15530.46 602
15531.64 618
15532.81 604
15533.99 630
15535.17 618
15536.35 627
15537.52 600
15538.70 612
15539.88 601
15541.06 630
15542.23 668
15543.41 641
15544.59 652
15545.77 646
15546.95 636
15548.12 630
15549.30 610
15550.48 647
15551.66 639
15552.83 647
15554.01 626
15555.19 624
15556.37 608
15557.55 636
15558.73 656
15559.90 669
15561.08 654
15562.26 651
15563.44 693
15564.62 627
15565.80 655
15566.97 673
15568.15 642
15569.33 640
15570.51 673
15571.69 689
15572.87 679
15574.05 694
15575.23 670
15576.40 708
15577.58 702
15578.76 702
15579.94 715
15581.12 720
15582.30 718
15583.48 716
15584.66 729
15585.84 723
15587.02 702
15588.20 723
15589.38 730
15590.56 703
15591.73 731
15592.91 767
15594.09 777
15595.27 744
15596.45 767
15597.63 754
15598.81 781
15599.99 800
15601.17 809
15602.35 788
15603.53 783
15604.71 779
15605.89 796
15607.07 830
15608.25 804
15609.43 801
15610.61 855
15611.79 820
15612.97 805
15614.15 836
15615.33 858
15616.51 884
15617.69 830
15618.88 870
15620.06 844
15621.24 894
15622.42 916
15623.60 865
15624.78 865
15625.96 886
15627.14 923
15628.32 938
15629.50 919
15630.68 906
15631.86 946
15633.05 970
15634.23 944
15635.41 938
15636.59 890
15637.77 963
15638.95 955
15640.13 940
15641.31 970
15642.50 943
15643.68 950
15644.86 976
15646.04 994
15647.22 981
15648.40 959
15649.58 1002
15650.77 995
15651.95 973
15653.13 946
15654.31 1006
15655.49 977
15656.68 974
15657.86 987
15659.04 999
15660.22 996
15661.40 995
15662.59 1000
15663.77 1001
15664.95 996
15666.13 992
15667.32 1003
15668.50 967
15669.68 988
15670.86 994
15672.05 973
15673.23 1009
15674.41 977
15675.59 946
15676.78 918
15677.96 928
15679.14 934
15680.32 945
15681.51 901
15682.69 911
15683.87 910
15685.06 911
15686.24 908
15687.42 941
15688.61 923
15689.79 910
15690.97 879
15692.16 877
15693.34 905
15694.52 877
15695.71 879
15696.89 891
15698.07 883
15699.26 860
15700.44 903
15701.62 899
15702.81 880
15703.99 871
15705.17 886
15706.36 897
15707.54 904
15708.73 864
15709.91 875
15711.09 937
15712.28 957
15713.46 925
15714.65 905
15715.83 902
15717.02 912
15718.20 906
15719.38 924
15720.57 924
15721.75 922
15722.94 940
15724.12 966
15725.31 995
15726.49 976
15727.68 964
15728.86 992
15730.04 1002
15731.23 952
15732.41 987
15733.60 1003
15734.78 1044
15735.97 1021
15737.15 990
15738.34 1045
15739.52 1044
15740.71 1022
15741.89 998
15743.08 1063
15744.27 1046
15745.45 1071
15746.64 1105
15747.82 1086
15749.01 1081
15750.19 1089
15751.38 1115
15752.56 1103
15753.75 1113
15754.93 1142
15756.12 1152
15757.31 1152
15758.49 1152
15759.68 1180
15760.86 1121
15762.05 1124
15763.24 1142
15764.42 1153
15765.61 1128
15766.79 1137
15767.98 1180
15769.17 1154
15770.35 1159
15771.54 1094
15772.72 1157
15773.91 1172
15775.10 1102
15776.28 1073
15777.47 1077
15778.66 1057
15779.84 1061
15781.03 1040
15782.22 1060
15783.40 1045
15784.59 1046
15785.78 1040
15786.96 1001
15788.15 977
15789.34 973
15790.53 991
15791.71 984
15792.90 988
15794.09 973
15795.27 944
15796.46 956
15797.65 957
15798.84 921
15800.02 908
15801.21 930
15802.40 939
15803.59 916
15804.77 908
15805.96 894
15807.15 885
15808.34 889
15809.52 882
15810.71 877
15811.90 856
15813.09 845
15814.28 871
15815.46 857
15816.65 841
15817.84 828
15819.03 860
15820.22 838
15821.40 834
15822.59 867
15823.78 851
15824.97 820
15826.16 846
15827.35 827
15828.53 781
15829.72 848
15830.91 862
15832.10 858
15833.29 838
15834.48 854
15835.67 864
15836.85 860
15838.04 802
15839.23 827
15840.42 836
15841.61 817
15842.80 795
15843.99 860
15845.18 840
15846.37 807
15847.55 834
15848.74 837
15849.93 813
15851.12 838
15852.31 833
15853.50 839
15854.69 817
15855.88 882
15857.07 868
15858.26 844
15859.45 813
15860.64 829
15861.83 876
15863.02 840
15864.21 852
15865.40 879
15866.59 868
15867.78 858
15868.97 861
15870.16 903
15871.35 907
15872.54 873
15873.73 884
15874.92 845
15876.11 864
15877.30 889
15878.49 905
15879.68 891
15880.87 903
15882.06 921
15883.25 935
15884.44 895
15885.63 927
15886.82 964
15888.01 944
15889.20 955
15890.39 926
15891.59 933
15892.78 976
15893.97 953
15895.16 946
15896.35 972
15897.54 1002
15898.73 1010
15899.92 992
15901.11 981
15902.30 1025
15903.50 1022
15904.69 1010
15905.88 1026
15907.07 1055
15908.26 1041
15909.45 1023
15910.64 1032
15911.84 1052
15913.03 1031
15914.22 1050
15915.41 1079
15916.60 1094
15917.79 1070
15918.99 1082
15920.18 1091
15921.37 1098
15922.56 1100
15923.75 1048
15924.95 1063
15926.14 1071
15927.33 1082
15928.52 1063
15929.71 1096
15930.91 1080
15932.10 1094
15933.29 1083
15934.48 1055
15935.68 1073
15936.87 1061
15938.06 1048
15939.25 1004
15940.45 1007
15941.64 1050
15942.83 1006
15944.03 944
15945.22 984
15946.41 1004
15947.60 951
15948.80 902
15949.99 876
15951.18 874
15952.38 870
15953.57 873
15954.76 837
15955.96 852
15957.15 837
15958.34 814
15959.54 810
15960.73 789
15961.92 758
15963.12 778
15964.31 768
15965.50 708
15966.70 720
15967.89 723
15969.08 723
15970.28 738
15971.47 695
15972.67 682
15973.86 699
15975.05 696
15976.25 690
15977.44 665
15978.64 659
15979.83 634
15981.02 643
15982.22 604
15983.41 646
15984.61 623
15985.80 641
15987.00 636
15988.19 597
15989.38 606
15990.58 611
15991.77 615
15992.97 595
15994.16 605
15995.36 598
15996.55 580
15997.75 558
15998.94 578
16000.14 561
16001.33 576
16002.53 583
16003.72 605
16004.92 585
16006.11 610
16007.31 611
16008.50 590
16009.70 573
16010.89 567
16012.09 542
16013.28 587
16014.48 561
16015.67 564
16016.87 575
16018.07 560
16019.26 532
16020.46 557
16021.65 537
16022.85 562
16024.04 565
16025.24 563
16026.44 553
16027.63 552
16028.83 552
16030.02 558
16031.22 554
16032.42 539
16033.61 555
16034.81 562
16036.00 534
16037.20 545
16038.40 534
16039.59 542
16040.79 531
16041.99 554
16043.18 526
16044.38 556
16045.58 556
16046.77 513
16047.97 521
16049.17 549
16050.36 512
16051.56 524
16052.76 523
16053.95 558
16055.15 513
16056.35 543
16057.54 511
16058.74 536
16059.94 514
16061.14 545
16062.33 507
16063.53 524
16064.73 532
16065.92 522
16067.12 520
16068.32 519
16069.52 515
16070.71 517
16071.91 506
16073.11 507
16074.31 487
16075.50 490
16076.70 482
16077.90 476
16079.10 502
16080.30 495
16081.49 490
16082.69 495
16083.89 488
16085.09 501
16086.29 492
16087.48 474
16088.68 486
16089.88 497
16091.08 483
16092.28 475
16093.48 470
16094.67 445
16095.87 444
16097.07 469
16098.27 482
16099.47 467
16100.67 454
16101.87 469
16103.06 457
16104.26 450
16105.46 468
16106.66 466
16107.86 483
16109.06 457
16110.26 441
16111.46 442
16112.66 453
16113.86 463
16115.05 455
16116.25 446
16117.45 456
16118.65 440
16119.85 439
16121.05 439
16122.25 428
16123.45 438
16124.65 452
16125.85 433
16127.05 419
16128.25 419
16129.45 406
16130.65 435
16131.85 431
16133.05 430
16134.25 414
16135.45 429
16136.65 425
16137.85 420
16139.05 410
16140.25 420
16141.45 447
16142.65 433
16143.85 434
16145.05 424
16146.25 416
16147.45 415
16148.65 408
16149.85 438
16151.05 406
16152.25 435
16153.45 422
16154.65 419
16155.85 400
16157.05 424
16158.25 418
16159.46 441
16160.66 420
16161.86 417
16163.06 417
16164.26 418
16165.46 397
16166.66 411
16167.86 397
16169.06 426
16170.27 415
16171.47 413
16172.67 391
16173.87 417
16175.07 389
16176.27 417
16177.47 424
16178.67 395
16179.88 413
16181.08 408
16182.28 399
16183.48 410
16184.68 371
16185.89 428
16187.09 434
16188.29 430
16189.49 408
16190.69 423
16191.90 417
16193.10 421
16194.30 397
16195.50 413
16196.70 400
16197.91 404
16199.11 435
16200.31 423
16201.51 424
16202.72 408
16203.92 427
16205.12 432
16206.32 431
16207.53 421
16208.73 439
16209.93 423
16211.13 433
16212.34 419
16213.54 409
16214.74 415
16215.95 420
16217.15 434
16218.35 426
16219.55 415
16220.76 436
16221.96 450
16223.16 445
16224.37 422
16225.57 419
16226.77 434
16227.98 432
16229.18 446
16230.38 430
16231.59 447
16232.79 434
16233.99 442
16235.20 435
16236.40 439
16237.61 430
16238.81 447
16240.01 426
16241.22 442
16242.42 436
16243.63 457
16244.83 443
16246.03 419
16247.24 436
16248.44 429
16249.65 456
16250.85 445
16252.05 434
16253.26 447
16254.46 451
16255.67 444
16256.87 450
16258.08 416
16259.28 463
16260.49 473
16261.69 474
16262.89 457
16264.10 451
16265.30 464
16266.51 475
16267.71 474
16268.92 486
16270.12 446
16271.33 455
16272.53 432
16273.74 425
16274.94 442
16276.15 441
16277.35 468
16278.56 462
16279.77 455
16280.97 399
16282.18 444
16283.38 462
16284.59 445
16285.79 428
16287.00 477
16288.20 435
16289.41 445
16290.61 474
16291.82 453
16293.03 441
16294.23 442
16295.44 472
16296.64 461
16297.85 437
16299.06 453
16300.26 470
16301.47 441
16302.67 439
16303.88 468
16305.09 482
16306.29 461
16307.50 448
16308.71 430
16309.91 428
16311.12 458
16312.33 466
16313.53 452
16314.74 436
16315.95 457
16317.15 479
16318.36 457
16319.57 441
16320.77 455
16321.98 437
16323.19 460
16324.39 436
16325.60 416
16326.81 468
16328.01 463
16329.22 407
16330.43 420
16331.64 451
16332.84 425
16334.05 413
16335.26 429
16336.47 407
16337.67 403
16338.88 415
16340.09 391
16341.30 417
16342.50 427
16343.71 431
16344.92 426
16346.13 396
16347.33 425
16348.54 410
16349.75 399
16350.96 388
16352.17 409
16353.37 386
16354.58 387
16355.79 393
16357.00 393
16358.21 396
16359.41 406
16360.62 395
16361.83 389
16363.04 397
16364.25 376
16365.46 370
16366.67 375
16367.87 369
16369.08 392
16370.29 394
16371.50 382
16372.71 422
16373.92 406
16375.13 397
16376.34 397
16377.54 386
16378.75 383
16379.96 389
16381.17 366
16382.38 372
16383.59 369
16384.80 401
16386.01 411
16387.22 391
16388.43 384
16389.64 377
16390.85 402
16392.05 379
16393.26 395
16394.47 392
16395.68 380
16396.89 365
16398.10 398
16399.31 398
16400.52 406
16401.73 392
16402.94 374
16404.15 418
16405.36 411
16406.57 384
16407.78 405
16408.99 407
16410.20 389
16411.41 356
16412.62 396
16413.83 417
16415.04 381
16416.25 400
16417.46 402
16418.67 381
16419.88 375
16421.10 399
16422.31 394
16423.52 399
16424.73 402
16425.94 391
16427.15 375
16428.36 394
16429.57 378
16430.78 400
16431.99 402
16433.20 406
16434.41 389
16435.63 386
16436.84 395
16438.05 395
16439.26 383
16440.47 389
16441.68 382
16442.89 395
16444.10 388
16445.32 394
16446.53 391
16447.74 385
16448.95 388
16450.16 387
16451.37 422
16452.59 390
16453.80 398
16455.01 395
16456.22 413
16457.43 389
16458.64 394
16459.86 418
16461.07 430
16462.28 393
16463.49 400
16464.70 375
16465.92 374
16467.13 390
16468.34 382
16469.55 382
16470.77 407
16471.98 401
16473.19 387
16474.40 401
16475.62 404
16476.83 397
16478.04 386
16479.25 394
16480.47 410
16481.68 421
16482.89 399
16484.11 397
16485.32 417
16486.53 421
16487.74 417
16488.96 416
16490.17 447
16491.38 387
16492.60 390
16493.81 397
16495.02 425
16496.24 403
16497.45 397
16498.66 389
16499.88 407
16501.09 444
16502.30 438
16503.52 434
16504.73 422
16505.94 423
16507.16 427
16508.37 429
16509.59 447
16510.80 441
16512.01 413
16513.23 444
16514.44 439
16515.66 478
16516.87 474
16518.08 449
16519.30 435
16520.51 451
16521.73 455
16522.94 448
16524.16 464
16525.37 438
16526.58 453
16527.80 485
16529.01 464
16530.23 481
16531.44 476
16532.66 516
16533.87 517
16535.09 477
16536.30 490
16537.52 481
16538.73 488
16539.95 535
16541.16 542
16542.38 535
16543.59 508
16544.81 512
16546.02 546
16547.24 532
16548.45 547
16549.67 551
16550.88 543
16552.10 539
16553.31 529
16554.53 550
16555.74 588
16556.96 565
16558.18 548
16559.39 572
16560.61 548
16561.82 579
16563.04 549
16564.25 576
16565.47 572
16566.69 582
16567.90 598
16569.12 575
16570.33 559
16571.55 541
16572.77 598
16573.98 585
16575.20 603
16576.41 569
16577.63 562
16578.85 582
16580.06 587
16581.28 546
16582.50 556
16583.71 543
16584.93 566
16586.15 573
16587.36 520
16588.58 527
16589.80 554
16591.01 554
16592.23 526
16593.45 531
16594.66 506
16595.88 497
16597.10 495
16598.32 493
16599.53 508
16600.75 511
16601.97 507
16603.18 479
16604.40 467
16605.62 454
16606.84 480
16608.05 445
16609.27 453
16610.49 429
16611.71 436
16612.92 438
16614.14 464
16615.36 441
16616.58 435
16617.79 438
16619.01 434
16620.23 402
16621.45 414
16622.67 404
16623.88 413
16625.10 432
16626.32 416
16627.54 395
16628.76 417
16629.97 402
16631.19 396
16632.41 397
16633.63 393
16634.85 396
16636.07 384
16637.29 407
16638.50 402
16639.72 392
16640.94 387
16642.16 388
16643.38 387
16644.60 405
16645.82 363
16647.03 371
16648.25 377
16649.47 404
16650.69 390
16651.91 362
16653.13 401
16654.35 379
16655.57 397
16656.79 399
16658.01 396
16659.23 386
16660.45 404
16661.66 367
16662.88 376
16664.10 371
16665.32 376
16666.54 386
16667.76 380
16668.98 368
16670.20 388
16671.42 397
16672.64 385
16673.86 401
16675.08 365
16676.30 353
16677.52 359
16678.74 387
16679.96 393
16681.18 374
16682.40 368
16683.62 366
16684.84 379
16686.06 388
16687.28 375
16688.50 375
16689.72 405
16690.94 380
16692.16 388
16693.39 366
16694.61 370
16695.83 381
16697.05 361
16698.27 373
16699.49 373
16700.71 380
16701.93 362
16703.15 365
16704.37 380
16705.59 383
16706.81 388
16708.04 370
16709.26 388
16710.48 366
16711.70 373
16712.92 356
16714.14 384
16715.36 372
16716.58 382
16717.81 368
16719.03 368
16720.25 380
16721.47 361
16722.69 377
16723.91 363
16725.14 372
16726.36 380
16727.58 370
16728.80 358
16730.02 377
16731.24 368
16732.47 367
16733.69 344
16734.91 352
16736.13 353
16737.36 344
16738.58 354
16739.80 352
16741.02 352
16742.24 353
16743.47 368
16744.69 363
16745.91 350
16747.13 347
16748.36 376
16749.58 360
16750.80 346
16752.02 349
16753.25 351
16754.47 363
16755.69 340
16756.92 348
16758.14 340
16759.36 336
16760.59 342
16761.81 349
16763.03 350
16764.25 352
16765.48 352
16766.70 335
16767.92 351
16769.15 325
16770.37 369
16771.59 374
16772.82 359
16774.04 359
16775.27 368
16776.49 354
16777.71 381
16778.94 347
16780.16 352
16781.38 368
16782.61 385
16783.83 369
16785.06 341
16786.28 351
16787.50 382
16788.73 366
16789.95 357
16791.18 372
16792.40 364
16793.62 376
16794.85 376
16796.07 377
16797.30 361
16798.52 345
16799.75 357
16800.97 364
16802.19 365
16803.42 372
16804.64 381
16805.87 365
16807.09 383
16808.32 370
16809.54 383
16810.77 382
16811.99 377
16813.22 401
16814.44 402
16815.67 371
16816.89 389
16818.12 393
16819.34 420
16820.57 424
16821.79 404
16823.02 389
16824.24 386
16825.47 408
16826.70 392
16827.92 402
16829.15 427
16830.37 418
16831.60 429
16832.82 428
16834.05 416
16835.27 406
16836.50 419
16837.73 445
16838.95 445
16840.18 434
16841.40 449
16842.63 434
16843.86 475
16845.08 465
16846.31 454
16847.53 471
16848.76 485
16849.99 462
16851.21 451
16852.44 475
16853.67 484
16854.89 511
16856.12 511
16857.35 512
16858.57 492
16859.80 530
16861.03 507
16862.25 515
16863.48 498
16864.71 515
16865.93 523
16867.16 565
16868.39 580
16869.61 543
16870.84 555
16872.07 542
16873.30 543
16874.52 539
16875.75 558
16876.98 614
16878.20 600
16879.43 578
16880.66 600
16881.89 606
16883.11 597
16884.34 609
16885.57 603
16886.80 622
16888.02 583
16889.25 600
16890.48 619
16891.71 600
16892.94 607
16894.16 635
16895.39 609
16896.62 625
16897.85 653
16899.08 610
16900.30 592
16901.53 600
16902.76 612
16903.99 593
16905.22 592
16906.45 587
16907.67 591
16908.90 624
16910.13 595
16911.36 596
16912.59 558
16913.82 575
16915.04 587
16916.27 561
16917.50 552
16918.73 540
16919.96 553
16921.19 530
16922.42 535
16923.65 527
16924.88 513
16926.10 520
16927.33 516
16928.56 512
16929.79 519
16931.02 528
16932.25 511
16933.48 510
16934.71 487
16935.94 527
16937.17 565
16938.40 517
16939.63 514
16940.86 508
16942.09 513
16943.32 522
16944.55 496
16945.78 493
16947.01 533
16948.24 513
16949.47 519
16950.70 502
16951.93 518
16953.16 507
16954.39 530
16955.62 537
16956.85 501
16958.08 514
16959.31 496
16960.54 513
16961.77 527
16963.00 495
16964.23 485
16965.46 501
16966.69 525
16967.92 510
16969.15 474
16970.38 463
16971.61 478
16972.84 487
16974.07 482
16975.30 484
16976.54 496
16977.77 480
16979.00 494
16980.23 462
16981.46 436
16982.69 440
16983.92 426
16985.15 452
16986.38 429
16987.62 452
16988.85 442
16990.08 423
16991.31 431
16992.54 438
16993.77 411
16995.00 449
16996.24 426
16997.47 426
16998.70 425
16999.93 416
17001.16 402
17002.39 405
17003.63 421
17004.86 422
17006.09 423
17007.32 420
17008.55 420
17009.79 426
17011.02 404
17012.25 421
17013.48 414
17014.72 419
17015.95 433
17017.18 402
17018.41 413
17019.64 419
17020.88 398
17022.11 404
17023.34 416
17024.58 410
17025.81 419
17027.04 425
17028.27 379
17029.51 370
17030.74 380
17031.97 358
17033.21 427
17034.44 383
17035.67 375
17036.90 388
17038.14 381
17039.37 408
17040.60 387
17041.84 385
17043.07 381
17044.30 398
17045.54 393
17046.77 396
17048.00 382
17049.24 370
17050.47 377
17051.70 385
17052.94 389
17054.17 366
17055.41 360
17056.64 382
17057.87 366
17059.11 339
17060.34 376
17061.58 363
17062.81 395
17064.04 365
17065.28 346
17066.51 374
17067.75 343
17068.98 363
17070.21 356
17071.45 365
17072.68 351
17073.92 377
17075.15 358
17076.39 338
17077.62 330
17078.86 359
17080.09 370
17081.33 370
17082.56 344
17083.80 344
17085.03 356
17086.26 345
17087.50 352
17088.73 369
17089.97 344
17091.20 337
17092.44 352
17093.68 329
17094.91 316
17096.15 338
17097.38 337
17098.62 359
17099.85 324
17101.09 312
17102.32 310
17103.56 324
17104.79 345
17106.03 335
17107.26 332
17108.50 314
17109.74 331
17110.97 374
17112.21 328
17113.44 309
17114.68 306
17115.92 331
17117.15 336
17118.39 342
17119.62 323
17120.86 328
17122.10 317
17123.33 323
17124.57 341
17125.80 315
17127.04 302
17128.28 324
17129.51 342
17130.75 302
17131.99 300
17133.22 328
17134.46 318
17135.70 338
17136.93 310
17138.17 316
17139.41 301
17140.64 306
17141.88 294
17143.12 301
17144.35 309
17145.59 310
17146.83 333
17148.07 302
17149.30 306
17150.54 320
17151.78 293
17153.02 305
17154.25 281
17155.49 322
17156.73 325
17157.96 307
17159.20 289
17160.44 294
17161.68 274
17162.92 291
17164.15 311
17165.39 295
17166.63 292
17167.87 310
17169.10 289
17170.34 276
17171.58 274
17172.82 288
17174.06 302
17175.29 270
17176.53 280
17177.77 269
17179.01 288
17180.25 274
17181.49 286
17182.72 292
17183.96 311
17185.20 290
17186.44 310
17187.68 299
17188.92 276
17190.15 270
17191.39 299
17192.63 306
17193.87 279
17195.11 282
17196.35 306
17197.59 282
17198.83 291
17200.07 278
17201.30 269
17202.54 277
17203.78 295
17205.02 284
17206.26 286
17207.50 290
17208.74 275
17209.98 285
17211.22 273
17212.46 243
17213.70 262
17214.94 283
17216.18 273
17217.42 292
17218.66 258
17219.90 259
17221.14 265
17222.38 305
17223.62 284
17224.86 243
17226.10 246
17227.34 263
17228.58 272
17229.82 283
17231.06 261
17232.30 266
17233.54 272
17234.78 280
17236.02 266
17237.26 271
17238.50 265
17239.74 290
17240.98 282
17242.22 251
17243.46 272
17244.70 268
17245.94 276
17247.18 258
17248.42 272
17249.66 251
17250.90 270
17252.14 254
17253.39 260
17254.63 276
17255.87 270
17257.11 277
17258.35 282
17259.59 259
17260.83 261
17262.07 255
17263.31 272
17264.56 260
17265.80 254
17267.04 253
17268.28 251
17269.52 255
17270.76 257
17272.00 260
17273.25 262
17274.49 261
17275.73 238
17276.97 250
17278.21 257
17279.45 262
17280.70 237
17281.94 267
17283.18 246
17284.42 255
17285.66 260
17286.91 263
17288.15 237
17289.39 247
17290.63 236
17291.88 254
17293.12 266
17294.36 248
17295.60 238
17296.85 256
17298.09 251
17299.33 246
17300.57 262
17301.82 244
17303.06 258
17304.30 255
17305.54 256
17306.79 238
17308.03 268
17309.27 261
17310.52 255
17311.76 251
17313.00 260
17314.25 261
17315.49 236
17316.73 247
17317.97 263
17319.22 255
17320.46 248
17321.71 247
17322.95 248
17324.19 245
17325.44 247
17326.68 249
17327.92 252
17329.17 252
17330.41 255
17331.65 224
17332.90 255
17334.14 234
17335.39 234
17336.63 245
17337.87 240
17339.12 252
17340.36 247
17341.61 242
17342.85 246
17344.09 259
17345.34 247
17346.58 239
17347.83 260
17349.07 268
17350.32 254
17351.56 253
17352.80 248
17354.05 239
17355.29 239
17356.54 259
17357.78 245
17359.03 250
17360.27 263
17361.52 241
17362.76 243
17364.01 264
17365.25 249
17366.50 264
17367.74 264
17368.99 264
17370.23 249
17371.48 249
17372.72 236
17373.97 231
17375.21 269
17376.46 249
17377.70 260
17378.95 256
17380.19 240
17381.44 259
17382.69 261
17383.93 257
17385.18 247
17386.42 256
17387.67 244
17388.91 234
17390.16 243
17391.41 252
17392.65 281
17393.90 262
17395.14 261
17396.39 230
17397.64 246
17398.88 263
17400.13 246
17401.37 246
17402.62 250
17403.87 263
17405.11 245
17406.36 238
17407.61 249
17408.85 276
17410.10 243
17411.35 248
17412.59 256
17413.84 238
17415.09 248
17416.33 286
17417.58 262
17418.83 255
17420.07 257
17421.32 239
17422.57 262
17423.82 264
17425.06 287
17426.31 259
17427.56 263
17428.80 238
17430.05 264
17431.30 267
17432.55 285
17433.79 263
17435.04 250
17436.29 263
17437.54 238
17438.78 274
17440.03 269
17441.28 262
17442.53 278
17443.77 265
17445.02 272
17446.27 265
17447.52 265
17448.77 256
17450.01 263
17451.26 262
17452.51 262
17453.76 272
17455.01 277
17456.25 286
17457.50 239
17458.75 273
17460.00 268
17461.25 268
17462.50 247
17463.74 265
17464.99 270
17466.24 268
17467.49 256
17468.74 256
17469.99 271
17471.24 270
17472.49 289
17473.73 272
17474.98 288
17476.23 269
17477.48 291
17478.73 292
17479.98 272
17481.23 286
17482.48 286
17483.73 298
17484.98 279
17486.23 290
17487.47 269
17488.72 285
17489.97 314
17491.22 307
17492.47 291
17493.72 284
17494.97 295
17496.22 285
17497.47 269
17498.72 280
17499.97 301
17501.22 278
17502.47 285
17503.72 283
17504.97 282
17506.22 285
17507.47 315
17508.72 311
17509.97 293
17511.22 298
17512.47 291
17513.72 302
17514.97 282
17516.22 294
17517.47 304
17518.72 321
17519.97 296
17521.22 290
17522.47 323
17523.72 322
17524.98 277
17526.23 308
17527.48 313
17528.73 304
17529.98 327
17531.23 316
17532.48 287
17533.73 298
17534.98 300
17536.23 308
17537.48 318
17538.74 310
17539.99 318
17541.24 299
17542.49 312
17543.74 330
17544.99 317
17546.24 327
17547.50 321
17548.75 337
17550.00 313
17551.25 315
17552.50 331
17553.75 328
17555.01 327
17556.26 328
17557.51 304
17558.76 308
17560.01 313
17561.26 319
17562.52 295
17563.77 343
17565.02 322
17566.27 334
17567.53 340
17568.78 322
17570.03 340
17571.28 357
17572.53 339
17573.79 350
17575.04 336
17576.29 333
17577.54 338
17578.80 330
17580.05 342
17581.30 321
17582.56 367
17583.81 345
17585.06 338
17586.31 342
17587.57 372
17588.82 368
17590.07 374
17591.33 330
17592.58 367
17593.83 355
17595.08 360
17596.34 392
17597.59 363
17598.84 354
17600.10 345
17601.35 347
17602.61 374
17603.86 380
17605.11 397
17606.37 351
17607.62 363
17608.87 347
17610.13 372
17611.38 356
17612.63 387
17613.89 398
17615.14 360
17616.40 380
17617.65 375
17618.90 356
17620.16 379
17621.41 371
17622.67 376
17623.92 382
17625.17 379
17626.43 421
17627.68 392
17628.94 374
17630.19 401
17631.45 402
17632.70 390
17633.96 389
17635.21 396
17636.47 395
17637.72 403
17638.97 399
17640.23 402
17641.48 377
17642.74 398
17643.99 376
17645.25 386
17646.50 385
17647.76 367
17649.01 408
17650.27 389
17651.52 383
17652.78 379
17654.04 372
17655.29 397
17656.55 414
17657.80 390
17659.06 362
17660.31 371
17661.57 370
17662.82 369
17664.08 369
17665.33 367
17666.59 389
17667.85 362
17669.10 356
17670.36 359
17671.61 321
17672.87 370
17674.13 379
17675.38 342
17676.64 324
17677.89 326
17679.15 363
17680.41 365
17681.66 335
17682.92 333
17684.18 337
17685.43 350
17686.69 338
17687.95 332
17689.20 332
17690.46 339
17691.71 342
17692.97 329
17694.23 311
17695.49 316
17696.74 332
17698.00 337
17699.26 341
17700.51 331
17701.77 315
17703.03 330
17704.28 329
17705.54 315
17706.80 315
17708.06 297
17709.31 309
17710.57 300
17711.83 303
17713.08 326
17714.34 299
17715.60 317
17716.86 323
17718.11 332
17719.37 307
17720.63 317
17721.89 336
17723.15 326
17724.40 322
17725.66 300
17726.92 332
17728.18 323
17729.43 325
17730.69 333
17731.95 300
17733.21 308
17734.47 324
17735.73 310
17736.98 311
17738.24 293
17739.50 309
17740.76 311
17742.02 325
17743.28 294
17744.53 298
17745.79 301
17747.05 282
17748.31 291
17749.57 293
17750.83 298
17752.09 301
17753.34 298
17754.60 299
17755.86 285
17757.12 302
17758.38 298
17759.64 301
17760.90 304
17762.16 299
17763.42 292
17764.68 298
17765.94 318
17767.19 293
17768.45 302
17769.71 293
17770.97 298
17772.23 301
17773.49 287
17774.75 300
17776.01 301
17777.27 299
17778.53 292
17779.79 285
17781.05 289
17782.31 293
17783.57 290
17784.83 295
17786.09 294
17787.35 319
17788.61 277
17789.87 266
17791.13 259
17792.39 265
17793.65 256
17794.91 292
17796.17 284
17797.43 265
17798.69 271
17799.95 250
17801.21 266
17802.47 249
17803.73 255
17805.00 270
17806.26 278
17807.52 241
17808.78 266
17810.04 262
17811.30 267
17812.56 271
17813.82 253
17815.08 255
17816.34 259
17817.60 242
17818.87 285
17820.13 270
17821.39 245
17822.65 250
17823.91 258
17825.17 246
17826.43 254
17827.69 249
17828.96 233
17830.22 246
17831.48 267
17832.74 244
17834.00 253
17835.26 262
17836.53 252
17837.79 236
17839.05 256
17840.31 249
17841.57 242
17842.84 270
17844.10 266
17845.36 241
17846.62 251
17847.88 229
17849.15 249
17850.41 253
17851.67 273
17852.93 232
17854.20 249
17855.46 236
17856.72 265
17857.98 234
17859.25 235
17860.51 226
17861.77 236
17863.03 235
17864.30 245
17865.56 228
17866.82 241
17868.09 233
17869.35 232
17870.61 230
17871.87 215
17873.14 224
17874.40 240
17875.66 226
17876.93 243
17878.19 233
17879.45 224
17880.72 233
17881.98 237
17883.24 220
17884.51 239
17885.77 250
17887.03 233
17888.30 239
17889.56 249
17890.83 232
17892.09 217
17893.35 215
17894.62 241
17895.88 229
17897.14 227
17898.41 239
17899.67 218
17900.94 250
17902.20 224
17903.46 248
17904.73 232
17905.99 216
17907.26 233
17908.52 229
17909.79 245
17911.05 208
17912.32 236
17913.58 242
17914.84 234
17916.11 220
17917.37 229
17918.64 228
17919.90 250
17921.17 235
17922.43 237
17923.70 231
17924.96 239
17926.23 223
17927.49 221
17928.76 218
17930.02 234
17931.29 253
17932.55 225
17933.82 209
17935.08 232
17936.35 212
17937.61 223
17938.88 220
17940.14 231
17941.41 211
17942.68 228
17943.94 246
17945.21 215
17946.47 218
17947.74 220
17949.00 214
17950.27 229
17951.54 230
17952.80 207
17954.07 210
17955.33 225
17956.60 221
17957.87 224
17959.13 217
17960.40 215
17961.66 221
17962.93 245
17964.20 224
17965.46 222
17966.73 235
17968.00 225
17969.26 201
17970.53 214
17971.80 208
17973.06 199
17974.33 210
17975.60 222
17976.86 236
17978.13 217
17979.40 237
17980.66 219
17981.93 235
17983.20 213
17984.46 217
17985.73 229
17987.00 231
17988.26 226
17989.53 223
17990.80 209
17992.07 213
17993.33 226
17994.60 223
17995.87 220
17997.14 223
17998.40 214
17999.67 219
18000.94 244
18002.21 226
18003.47 228
18004.74 221
18006.01 226
18007.28 197
18008.55 203
18009.81 250
18011.08 233
18012.35 228
18013.62 217
18014.89 225
18016.15 221
18017.42 221
18018.69 209
18019.96 224
18021.23 227
18022.49 219
18023.76 211
18025.03 220
18026.30 215
18027.57 206
18028.84 213
18030.11 213
18031.37 219
18032.64 210
18033.91 218
18035.18 228
18036.45 199
18037.72 228
18038.99 245
18040.26 214
18041.53 214
18042.79 208
18044.06 237
18045.33 222
18046.60 220
18047.87 202
18049.14 217
18050.41 237
18051.68 229
18052.95 217
18054.22 209
18055.49 227
18056.76 263
18058.03 228
18059.30 213
18060.57 210
18061.84 222
18063.11 212
18064.38 249
18065.65 229
18066.92 209
18068.19 209
18069.46 251
18070.73 228
18072.00 236
18073.27 209
18074.54 240
18075.81 240
18077.08 233
18078.35 215
18079.62 225
18080.89 236
18082.16 251
18083.43 219
18084.70 233
18085.97 227
18087.24 236
18088.51 223
18089.78 212
18091.05 225
18092.32 231
18093.59 246
18094.87 221
18096.14 241
18097.41 241
18098.68 241
18099.95 231
18101.22 234
18102.49 253
18103.76 221
18105.03 261
18106.31 236
18107.58 231
18108.85 222
18110.12 230
18111.39 223
18112.66 226
18113.93 219
18115.21 218
18116.48 219
18117.75 225
18119.02 213
18120.29 221
18121.56 218
18122.84 241
18124.11 215
18125.38 200
18126.65 221
18127.92 230
18129.20 221
18130.47 215
18131.74 213
18133.01 222
18134.29 230
18135.56 234
18136.83 227
18138.10 228
18139.38 217
18140.65 220
18141.92 231
18143.19 217
18144.47 196
18145.74 222
18147.01 218
18148.28 221
18149.56 208
18150.83 218
18152.10 216
18153.38 221
18154.65 203
18155.92 217
18157.19 216
18158.47 235
18159.74 205
18161.01 220
18162.29 216
18163.56 218
18164.83 208
18166.11 216
18167.38 212
18168.65 218
18169.93 201
18171.20 199
18172.48 197
18173.75 198
18175.02 205
18176.30 209
18177.57 212
18178.84 199
18180.12 225
18181.39 210
18182.67 220
18183.94 228
18185.21 226
18186.49 195
18187.76 215
18189.04 215
18190.31 221
18191.59 215
18192.86 184
18194.13 209
18195.41 206
18196.68 217
18197.96 195
18199.23 211
18200.51 226
18201.78 218
18203.06 203
18204.33 194
18205.61 216
18206.88 225
18208.16 215
18209.43 188
18210.71 223
18211.98 214
18213.26 212
18214.53 202
18215.81 206
18217.08 217
18218.36 212
18219.63 214
18220.91 218
18222.18 205
18223.46 230
18224.73 218
18226.01 209
18227.28 210
18228.56 212
18229.84 209
18231.11 212
18232.39 203
18233.66 220
18234.94 201
18236.21 232
18237.49 219
18238.77 218
18240.04 228
18241.32 222
18242.59 214
18243.87 205
18245.15 217
18246.42 209
18247.70 216
18248.98 214
18250.25 216
18251.53 220
18252.81 252
18254.08 239
18255.36 215
18256.63 214
18257.91 207
18259.19 191
18260.46 202
18261.74 207
18263.02 211
18264.30 224
18265.57 219
18266.85 193
18268.13 207
18269.40 209
18270.68 191
18271.96 211
18273.23 250
18274.51 211
18275.79 216
18277.07 213
18278.34 213
18279.62 241
18280.90 227
18282.18 213
18283.45 203
18284.73 213
18286.01 210
18287.29 206
18288.56 224
18289.84 211
18291.12 204
18292.40 204
18293.68 203
18294.95 208
18296.23 213
18297.51 213
18298.79 238
18300.07 217
18301.34 215
18302.62 204
18303.90 213
18305.18 213
18306.46 229
18307.74 215
18309.01 197
18310.29 226
18311.57 228
18312.85 214
18314.13 209
18315.41 203
18316.69 218
18317.96 211
18319.24 203
18320.52 215
18321.80 216
18323.08 223
18324.36 227
18325.64 239
18326.92 215
18328.20 227
18329.47 216
18330.75 222
18332.03 199
18333.31 219
18334.59 223
18335.87 230
18337.15 230
18338.43 214
18339.71 222
18340.99 228
18342.27 216
18343.55 219
18344.83 233
18346.11 235
18347.39 207
18348.67 212
18349.95 204
18351.23 218
18352.51 215
18353.79 215
18355.07 201
18356.35 217
18357.63 219
18358.91 218
18360.19 227
18361.47 218
18362.75 217
18364.03 221
18365.31 202
18366.59 193
18367.87 228
18369.15 224
18370.43 210
18371.71 207
18372.99 196
18374.27 196
18375.55 202
18376.83 226
18378.12 216
18379.40 205
18380.68 205
18381.96 206
18383.24 207
18384.52 207
18385.80 190
18387.08 210
18388.36 237
18389.65 216
18390.93 214
18392.21 199
18393.49 191
18394.77 218
18396.05 232
18397.33 225
18398.62 208
18399.90 194
18401.18 230
18402.46 224
18403.74 214
18405.02 191
18406.31 205
18407.59 224
18408.87 208
18410.15 209
18411.43 217
18412.72 201
18414.00 218
18415.28 194
18416.56 198
18417.84 192
18419.13 215
18420.41 216
18421.69 211
18422.97 217
18424.26 206
18425.54 215
18426.82 213
18428.10 223
18429.39 210
18430.67 215
18431.95 208
18433.23 212
18434.52 213
18435.80 196
18437.08 193
18438.37 205
18439.65 224
18440.93 224
18442.22 208
18443.50 198
18444.78 221
18446.06 233
18447.35 208
18448.63 196
18449.91 197
18451.20 222
18452.48 242
18453.76 223
18455.05 188
18456.33 191
18457.62 196
18458.90 233
18460.18 222
18461.47 217
18462.75 219
18464.03 226
18465.32 210
18466.60 211
18467.89 200
18469.17 209
18470.45 226
18471.74 229
18473.02 196
18474.31 183
18475.59 213
18476.88 216
18478.16 217
18479.44 219
18480.73 202
18482.01 197
18483.30 191
18484.58 201
18485.87 214
18487.15 197
18488.44 218
18489.72 232
18491.01 210
18492.29 198
18493.58 207
18494.86 191
18496.15 211
18497.43 198
18498.72 223
18500.00 200
18501.29 229
18502.57 207
18503.86 213
18505.14 188
18506.43 201
18507.71 228
18509.00 221
18510.28 201
18511.57 231
18512.85 217
18514.14 206
18515.42 195
18516.71 223
18518.00 202
18519.28 213
18520.57 217
18521.85 211
18523.14 214
18524.43 205
18525.71 220
18527.00 218
18528.28 202
18529.57 225
18530.86 221
18532.14 224
18533.43 217
18534.71 221
18536.00 190
18537.29 199
18538.57 228
18539.86 194
18541.15 213
18542.43 216
18543.72 205
18545.01 209
18546.29 201
18547.58 235
18548.87 200
18550.15 205
18551.44 203
18552.73 218
18554.01 223
18555.30 243
18556.59 213
18557.88 224
18559.16 226
18560.45 221
18561.74 210
18563.02 202
18564.31 216
18565.60 225
18566.89 210
18568.17 207
18569.46 225
18570.75 219
18572.04 221
18573.32 212
18574.61 231
18575.90 222
18577.19 221
18578.48 218
18579.76 217
18581.05 216
18582.34 255
18583.63 210
18584.92 209
18586.20 228
18587.49 215
18588.78 211
18590.07 203
18591.36 209
18592.64 198
18593.93 210
18595.22 216
18596.51 227
18597.80 211
18599.09 217
18600.38 213
18601.66 232
18602.95 224
18604.24 235
18605.53 212
18606.82 227
18608.11 221
18609.40 202
18610.69 231
18611.98 230
18613.26 222
18614.55 204
18615.84 215
18617.13 224
18618.42 216
18619.71 243
18621.00 232
18622.29 226
18623.58 223
18624.87 201
18626.16 226
18627.45 218
18628.74 203
18630.03 214
18631.32 220
18632.61 223
18633.89 219
18635.18 208
18636.47 212
18637.76 215
18639.05 225
18640.34 217
18641.63 192
18642.92 213
18644.21 216
18645.50 222
18646.79 218
18648.09 214
18649.38 234
18650.67 223
18651.96 198
18653.25 188
18654.54 202
18655.83 196
18657.12 225
18658.41 193
18659.70 200
18660.99 229
18662.28 199
18663.57 220
18664.86 190
18666.15 194
18667.44 192
18668.74 198
18670.03 193
18671.32 188
18672.61 177
18673.90 202
18675.19 192
18676.48 188
18677.77 190
18679.06 190
18680.36 178
18681.65 196
18682.94 198
18684.23 198
18685.52 181
18686.81 190
18688.11 195
18689.40 188
18690.69 200
18691.98 198
18693.27 223
18694.56 209
18695.86 189
18697.15 187
18698.44 195
18699.73 197
18701.02 215
18702.32 208
18703.61 187
18704.90 189
18706.19 203
18707.48 191
18708.78 185
18710.07 201
18711.36 196
18712.65 179
18713.95 195
18715.24 218
18716.53 198
18717.83 192
18719.12 182
18720.41 191
18721.70 209
18723.00 185
18724.29 197
18725.58 187
18726.87 179
18728.17 195
18729.46 176
18730.75 182
18732.05 183
18733.34 168
18734.63 176
18735.93 193
18737.22 185
18738.51 203
18739.81 184
18741.10 174
18742.39 171
18743.69 169
18744.98 172
18746.27 187
18747.57 164
18748.86 194
18750.16 192
18751.45 181
18752.74 197
18754.04 183
18755.33 187
18756.63 180
18757.92 191
18759.21 187
18760.51 178
18761.80 183
18763.10 201
18764.39 198
18765.69 194
18766.98 175
18768.27 180
18769.57 177
18770.86 173
18772.16 180
18773.45 169
18774.75 195
18776.04 187
18777.34 188
18778.63 198
18779.93 178
18781.22 177
18782.52 204
18783.81 196
18785.11 191
18786.40 176
18787.70 172
18788.99 191
18790.29 188
18791.58 193
18792.88 162
18794.17 182
18795.47 193
18796.76 172
18798.06 199
18799.35 189
18800.65 192
18801.94 192
18803.24 202
18804.54 184
18805.83 158
18807.13 182
18808.42 212
18809.72 193
18811.01 168
18812.31 159
18813.61 175
18814.90 169
18816.20 187
18817.49 170
18818.79 163
18820.09 174
18821.38 185
18822.68 166
18823.98 173
18825.27 165
18826.57 168
18827.87 173
18829.16 168
18830.46 173
18831.75 177
18833.05 175
18834.35 170
18835.64 189
18836.94 192
18838.24 179
18839.54 187
18840.83 170
18842.13 192
18843.43 181
18844.72 169
18846.02 173
18847.32 167
18848.61 165
18849.91 163
18851.21 179
18852.51 175
18853.80 175
18855.10 159
18856.40 177
18857.70 192
18858.99 188
18860.29 165
18861.59 172
18862.89 171
18864.18 167
18865.48 178
18866.78 160
18868.08 167
18869.38 189
18870.67 172
18871.97 169
18873.27 174
18874.57 169
18875.87 188
18877.16 167
18878.46 164
18879.76 164
18881.06 173
18882.36 178
18883.66 173
18884.95 170
18886.25 164
18887.55 188
18888.85 193
18890.15 175
18891.45 155
18892.75 174
18894.04 167
18895.34 167
18896.64 180
18897.94 181
18899.24 177
18900.54 204
18901.84 169
18903.14 183
18904.44 167
18905.74 159
18907.03 170
18908.33 180
18909.63 175
18910.93 167
18912.23 167
18913.53 168
18914.83 160
18916.13 177
18917.43 163
18918.73 168
18920.03 172
18921.33 178
18922.63 177
18923.93 173
18925.23 160
18926.53 153
18927.83 174
18929.13 174
18930.43 183
18931.73 151
18933.03 172
18934.33 175
18935.63 172
18936.93 190
18938.23 183
18939.53 190
18940.83 183
18942.13 173
18943.43 168
18944.73 179
18946.03 168
18947.33 173
18948.63 179
18949.93 170
18951.23 167
18952.53 174
18953.84 179
18955.14 175
18956.44 182
18957.74 162
18959.04 165
18960.34 160
18961.64 169
18962.94 162
18964.24 165
18965.54 166
18966.85 177
18968.15 164
18969.45 144
18970.75 173
18972.05 173
18973.35 184
18974.65 164
18975.96 179
18977.26 171
18978.56 164
18979.86 161
18981.16 176
18982.46 158
18983.77 162
18985.07 166
18986.37 166
18987.67 164
18988.97 159
18990.28 158
18991.58 162
18992.88 161
18994.18 161
18995.49 173
18996.79 178
18998.09 182
18999.39 171
19000.69 162
19002.00 162
19003.30 172
19004.60 171
19005.90 172
19007.21 169
19008.51 177
19009.81 188
19011.12 178
19012.42 187
19013.72 169
19015.02 161
19016.33 157
19017.63 188
19018.93 184
19020.24 155
19021.54 159
19022.84 169
19024.15 178
19025.45 162
19026.75 154
19028.06 164
19029.36 164
19030.66 170
19031.97 159
19033.27 161
19034.57 186
19035.88 162
19037.18 161
19038.48 165
19039.79 161
19041.09 169
19042.40 169
19043.70 175
19045.00 187
19046.31 165
19047.61 169
19048.92 195
19050.22 187
19051.52 161
19052.83 165
19054.13 155
19055.44 167
19056.74 162
19058.05 174
19059.35 162
19060.65 176
19061.96 183
19063.26 165
19064.57 162
19065.87 182
19067.18 169
19068.48 171
19069.79 177
19071.09 168
19072.40 174
19073.70 162
19075.01 174
19076.31 178
19077.62 169
19078.92 169
19080.23 173
19081.53 178
19082.84 176
19084.14 166
19085.45 160
19086.75 189
19088.06 178
19089.36 161
19090.67 157
19091.98 185
19093.28 189
19094.59 173
19095.89 185
19097.20 175
19098.50 174
19099.81 169
19101.12 173
19102.42 166
19103.73 169
19105.03 169
19106.34 169
19107.65 184
19108.95 177
19110.26 159
19111.56 168
19112.87 163
19114.18 160
19115.48 183
19116.79 191
19118.10 176
19119.40 168
19120.71 150
19122.02 173
19123.32 183
19124.63 192
19125.94 176
19127.24 178
19128.55 169
19129.86 183
19131.16 195
19132.47 173
19133.78 172
19135.08 187
19136.39 182
19137.70 162
19139.01 177
19140.31 169
19141.62 180
19142.93 184
19144.23 183
19145.54 178
19146.85 180
19148.16 183
19149.46 185
19150.77 213
19152.08 200
19153.39 179
19154.69 180
19156.00 167
19157.31 169
19158.62 178
19159.93 146
19161.23 159
19162.54 193
19163.85 171
19165.16 180
19166.47 174
19167.77 167
19169.08 176
19170.39 186
19171.70 187
19173.01 182
19174.32 193
19175.62 171
19176.93 185
19178.24 183
19179.55 161
19180.86 186
19182.17 185
19183.48 170
19184.78 170
19186.09 169
19187.40 154
19188.71 180
19190.02 149
19191.33 171
19192.64 161
19193.95 175
19195.26 169
19196.56 181
19197.87 167
19199.18 179
19200.49 166
19201.80 155
19203.11 171
19204.42 173
19205.73 176
19207.04 166
19208.35 148
19209.66 149
19210.97 189
19212.28 179
19213.59 158
19214.90 164
19216.21 162
19217.52 184
19218.83 173
19220.14 176
19221.45 184
19222.76 165
19224.07 164
19225.38 174
19226.69 165
19228.00 163
19229.31 171
19230.62 193
19231.93 158
19233.24 151
19234.55 149
19235.86 169
19237.17 172
19238.48 153
19239.79 146
19241.10 161
19242.41 178
19243.72 152
19245.03 150
19246.35 168
19247.66 160
19248.97 159
19250.28 176
19251.59 179
19252.90 157
19254.21 162
19255.52 178
19256.83 169
19258.14 162
19259.46 166
19260.77 184
19262.08 166
19263.39 162
19264.70 151
19266.01 166
19267.32 160
19268.64 159
19269.95 161
19271.26 160
19272.57 164
19273.88 163
19275.20 150
19276.51 173
19277.82 167
19279.13 166
19280.44 153
19281.75 154
19283.07 162
19284.38 150
19285.69 143
19287.00 165
19288.32 162
19289.63 170
19290.94 156
19292.25 160
19293.57 156
19294.88 168
19296.19 165
19297.50 156
19298.82 168
19300.13 192
19301.44 167
19302.75 164
19304.07 150
19305.38 182
19306.69 177
19308.01 176
19309.32 143
19310.63 147
19311.94 155
19313.26 165
19314.57 163
19315.88 159
19317.20 172
19318.51 178
19319.82 149
19321.14 144
19322.45 149
19323.76 168
19325.08 173
19326.39 159
19327.70 168
19329.02 158
19330.33 173
19331.65 157
19332.96 170
19334.27 154
19335.59 159
19336.90 166
19338.22 161
19339.53 171
19340.84 144
19342.16 158
19343.47 161
19344.79 158
19346.10 162
19347.41 175
19348.73 165
19350.04 172
19351.36 155
19352.67 158
19353.99 169
19355.30 155
19356.62 174
19357.93 144
19359.25 160
19360.56 175
19361.87 137
19363.19 169
19364.50 152
19365.82 154
19367.13 159
19368.45 163
19369.76 170
19371.08 171
19372.39 165
19373.71 150
19375.02 143
19376.34 140
19377.66 143
19378.97 160
19380.29 161
19381.60 140
19382.92 179
19384.23 173
19385.55 170
19386.86 184
19388.18 161
19389.50 158
19390.81 146
19392.13 172
19393.44 147
19394.76 171
19396.07 174
19397.39 161
19398.71 165
19400.02 151
19401.34 162
19402.65 164
19403.97 175
19405.29 163
19406.60 164
19407.92 185
19409.24 158
19410.55 160
19411.87 156
19413.19 140
19414.50 146
19415.82 163
19417.14 155
19418.45 163
19419.77 155
19421.09 144
19422.40 143
19423.72 147
19425.04 164
19426.35 171
19427.67 178
19428.99 163
19430.30 149
19431.62 158
19432.94 157
19434.26 167
19435.57 185
19436.89 159
19438.21 152
19439.53 156
19440.84 170
19442.16 164
19443.48 175
19444.80 160
19446.11 169
19447.43 166
19448.75 179
19450.07 168
19451.38 170
19452.70 168
19454.02 174
19455.34 154
19456.66 146
19457.97 173
19459.29 174
19460.61 159
19461.93 171
19463.25 159
19464.57 161
19465.88 178
19467.20 169
19468.52 160
19469.84 152
19471.16 183
19472.48 170
19473.79 163
19475.11 157
19476.43 153
19477.75 175
19479.07 164
19480.39 163
19481.71 151
19483.03 161
19484.34 148
19485.66 162
19486.98 162
19488.30 167
19489.62 177
19490.94 178
19492.26 164
19493.58 163
19494.90 181
19496.22 172
19497.54 198
19498.86 167
19500.18 170
19501.50 158
19502.81 162
19504.13 158
19505.45 142
19506.77 164
19508.09 181
19509.41 164
19510.73 153
19512.05 142
19513.37 155
19514.69 177
19516.01 172
19517.33 159
19518.65 167
19519.97 155
19521.29 168
19522.61 152
19523.93 158
19525.25 158
19526.57 160
19527.89 165
19529.22 156
19530.54 152
19531.86 143
19533.18 165
19534.50 170
19535.82 165
19537.14 163
19538.46 166
19539.78 164
19541.10 143
19542.42 170
19543.74 149
19545.06 187
19546.39 174
19547.71 171
19549.03 158
19550.35 164
19551.67 160
19552.99 158
19554.31 157
19555.63 164
19556.96 160
19558.28 176
19559.60 157
19560.92 148
19562.24 144
19563.56 147
19564.88 157
19566.21 177
19567.53 177
19568.85 161
19570.17 175
19571.49 164
19572.82 154
19574.14 142
19575.46 176
19576.78 172
19578.10 168
19579.43 169
19580.75 174
19582.07 168
19583.39 182
19584.72 161
19586.04 172
19587.36 184
19588.68 161
19590.01 196
19591.33 151
19592.65 176
19593.97 173
19595.30 172
19596.62 161
19597.94 165
19599.26 176
19600.59 188
19601.91 165
19603.23 159
19604.56 154
19605.88 170
19607.20 170
19608.53 176
19609.85 172
19611.17 169
19612.49 173
19613.82 186
19615.14 177
19616.47 162
19617.79 163
19619.11 154
19620.44 180
19621.76 183
19623.08 180
19624.41 174
19625.73 163
19627.05 158
19628.38 172
19629.70 170
19631.03 167
19632.35 183
19633.67 163
19635.00 168
19636.32 177
19637.65 179
19638.97 177
19640.29 179
19641.62 180
19642.94 172
19644.27 164
19645.59 179
19646.92 163
19648.24 153
19649.57 183
19650.89 165
19652.21 163
19653.54 172
19654.86 164
19656.19 165
19657.51 203
19658.84 161
19660.16 153
19661.49 183
19662.81 180
19664.14 173
19665.46 177
19666.79 178
19668.11 171
19669.44 196
19670.76 186
19672.09 171
19673.41 173
19674.74 178
19676.07 189
19677.39 193
19678.72 155
19680.04 164
19681.37 175
19682.69 167
19684.02 189
19685.34 155
19686.67 174
19688.00 170
19689.32 184
19690.65 176
19691.97 158
19693.30 157
19694.63 180
19695.95 180
19697.28 182
19698.60 177
19699.93 173
19701.26 185
19702.58 175
19703.91 170
19705.24 167
19706.56 164
19707.89 180
19709.22 194
19710.54 188
19711.87 166
19713.20 173
19714.52 171
19715.85 173
19717.18 192
19718.50 176
19719.83 155
19721.16 175
19722.48 163
19723.81 165
19725.14 168
19726.47 176
19727.79 176
19729.12 149
19730.45 161
19731.77 164
19733.10 174
19734.43 164
19735.76 170
19737.08 174
19738.41 183
19739.74 179
19741.07 180
19742.39 172
19743.72 187
19745.05 176
19746.38 165
19747.71 169
19749.03 182
19750.36 176
19751.69 173
19753.02 181
19754.35 152
19755.67 167
19757.00 165
19758.33 199
19759.66 174
19760.99 173
19762.31 150
19763.64 159
19764.97 173
19766.30 157
19767.63 156
19768.96 177
19770.29 183
19771.61 172
19772.94 170
19774.27 168
19775.60 187
19776.93 185
19778.26 190
19779.59 169
19780.92 167
19782.25 181
19783.57 195
19784.90 175
19786.23 197
19787.56 173
19788.89 175
19790.22 190
19791.55 181
19792.88 164
19794.21 169
19795.54 178
19796.87 179
19798.20 184
19799.53 176
19800.86 168
19802.19 184
19803.52 195
19804.85 190
19806.18 159
19807.50 161
19808.83 176
19810.16 183
19811.49 193
19812.82 198
19814.15 184
19815.49 173
19816.82 179
19818.15 189
19819.48 178
19820.81 163
19822.14 168
19823.47 172
19824.80 177
19826.13 169
19827.46 180
19828.79 179
19830.12 187
19831.45 182
19832.78 174
19834.11 167
19835.44 175
19836.77 193
19838.10 183
19839.44 182
19840.77 181
19842.10 184
19843.43 172
19844.76 193
19846.09 197
19847.42 182
19848.75 179
19850.08 178
19851.42 182
19852.75 189
19854.08 189
19855.41 178
19856.74 194
19858.07 180
19859.40 181
19860.74 191
19862.07 166
19863.40 181
19864.73 177
19866.06 168
19867.40 192
19868.73 194
19870.06 163
19871.39 173
19872.72 183
19874.06 174
19875.39 155
19876.72 184
19878.05 184
19879.38 169
19880.72 182
19882.05 172
19883.38 171
19884.71 185
19886.05 170
19887.38 173
19888.71 164
19890.04 184
19891.38 190
19892.71 187
19894.04 182
19895.38 178
19896.71 176
19898.04 170
19899.37 166
19900.71 170
19902.04 167
19903.37 168
19904.71 185
19906.04 168
19907.37 156
19908.71 186
19910.04 182
19911.37 175
19912.71 171
19914.04 168
19915.37 195
19916.71 174
19918.04 178
19919.37 177
19920.71 172
19922.04 175
19923.37 175
19924.71 181
19926.04 157
19927.38 161
19928.71 157
19930.04 159
19931.38 181
19932.71 177
19934.05 183
19935.38 191
19936.71 168
19938.05 190
19939.38 176
19940.72 168
19942.05 169
19943.39 190
19944.72 188
19946.06 197
19947.39 189
19948.72 182
19950.06 181
19951.39 187
19952.73 195
19954.06 177
19955.40 163
19956.73 176
19958.07 178
19959.40 189
19960.74 186
19962.07 179
19963.41 184
19964.74 206
19966.08 192
19967.41 170
19968.75 192
19970.08 190
19971.42 189
19972.76 187
19974.09 162
19975.43 180
19976.76 187
19978.10 198
19979.43 163
19980.77 170
19982.10 203
19983.44 201
19984.78 179
19986.11 186
19987.45 179
19988.78 180
19990.12 186
19991.46 201
19992.79 169
19994.13 173
19995.46 192
19996.80 201
19998.14 182
19999.47 186
20000.81 205
20002.15 220
20003.48 185
20004.82 195
20006.16 192
20007.49 183
20008.83 202
20010.17 188
20011.50 178
20012.84 182
20014.18 190
20015.51 200
20016.85 181
20018.19 176
20019.52 188
20020.86 187
20022.20 189
20023.53 171
20024.87 202
20026.21 186
20027.55 193
20028.88 194
20030.22 177
20031.56 196
20032.90 180
20034.23 188
20035.57 184
20036.91 168
20038.25 163
20039.58 174
20040.92 204
20042.26 179
20043.60 167
20044.93 193
20046.27 198
20047.61 193
20048.95 200
20050.29 185
20051.62 195
20052.96 199
20054.30 195
20055.64 200
20056.98 193
20058.32 210
20059.65 196
20060.99 209
20062.33 184
20063.67 200
20065.01 206
20066.35 207
20067.68 182
20069.02 197
20070.36 187
20071.70 202
20073.04 195
20074.38 187
20075.72 210
20077.06 192
20078.40 186
20079.73 199
20081.07 193
20082.41 207
20083.75 201
20085.09 207
20086.43 201
20087.77 169
20089.11 190
20090.45 174
20091.79 193
20093.13 197
20094.47 192
20095.81 195
20097.15 196
20098.48 186
20099.82 192
20101.16 198
20102.50 205
20103.84 198
20105.18 208
20106.52 183
20107.86 199
20109.20 185
20110.54 193
20111.88 185
20113.22 195
20114.56 208
20115.90 182
20117.24 190
20118.58 181
20119.93 196
20121.27 197
20122.61 204
20123.95 188
20125.29 187
20126.63 207
20127.97 205
20129.31 213
20130.65 196
20131.99 198
20133.33 200
20134.67 191
20136.01 210
20137.35 214
20138.69 184
