# Supplementary material for: MALDI-TOF MS typing enables the classification of brewing yeasts of the genus Saccharomyces to major beer styles
Source: PLoS One. 2017 Aug 9;12(8):e0181694. doi: 10.1371/journal.pone.0181694 (PMC5549903; doi:10.1371/journal.pone.0181694)
Supplement: S8 File — The directory includes 90 raw files and was zipped to “.zip”; the folder has three strains with 30 spectra per strain; S1 Text explains the raw files with an example and Table 1 represents the yeast strains used within the experiment. (ZIP) [file pone.0181694.s011.zip › 22-24/30282-8I4-Lag-Lag-Lag-YPG-18h-E-E_2016-09-21_4_0_D4_1.dat]

1999.90 1776
2000.32 1810
2000.75 1892
2001.17 1893
2001.59 1782
2002.01 1790
2002.43 1791
2002.86 1808
2003.28 1741
2003.70 1796
2004.12 1729
2004.54 1710
2004.97 1690
2005.39 1757
2005.81 1754
2006.23 1839
2006.66 1863
2007.08 1869
2007.50 1822
2007.92 1876
2008.35 1916
2008.77 1898
2009.19 1848
2009.61 1860
2010.04 1920
2010.46 1954
2010.88 1751
2011.31 1706
2011.73 1601
2012.15 1707
2012.57 1669
2013.00 1662
2013.42 1607
2013.84 1639
2014.27 1596
2014.69 1576
2015.11 1744
2015.54 1699
2015.96 1745
2016.38 1747
2016.81 1777
2017.23 1819
2017.65 1778
2018.08 1881
2018.50 1944
2018.93 1868
2019.35 1765
2019.77 1885
2020.20 1897
2020.62 1818
2021.04 1758
2021.47 1778
2021.89 1862
2022.32 1849
2022.74 1767
2023.17 1730
2023.59 1806
2024.01 1782
2024.44 1782
2024.86 1737
2025.29 1733
2025.71 1664
2026.14 1661
2026.56 1673
2026.98 1671
2027.41 1640
2027.83 1639
2028.26 1651
2028.68 1624
2029.11 1725
2029.53 1661
2029.96 1641
2030.38 1682
2030.81 1641
2031.23 1673
2031.66 1665
2032.08 1634
2032.51 1722
2032.93 1713
2033.36 1770
2033.78 1797
2034.21 1797
2034.63 1801
2035.06 1734
2035.49 1748
2035.91 1695
2036.34 1719
2036.76 1715
2037.19 1765
2037.61 1784
2038.04 1734
2038.47 1696
2038.89 1718
2039.32 1759
2039.74 1764
2040.17 1709
2040.59 1697
2041.02 1765
2041.45 1767
2041.87 1727
2042.30 1737
2042.73 1770
2043.15 1707
2043.58 1730
2044.00 1727
2044.43 1709
2044.86 1681
2045.28 1748
2045.71 1686
2046.14 1713
2046.56 1740
2046.99 1695
2047.42 1752
2047.84 1709
2048.27 1730
2048.70 1688
2049.12 1709
2049.55 1639
2049.98 1683
2050.40 1705
2050.83 1682
2051.26 1655
2051.69 1639
2052.11 1678
2052.54 1609
2052.97 1598
2053.40 1596
2053.82 1622
2054.25 1610
2054.68 1680
2055.10 1749
2055.53 1695
2055.96 1662
2056.39 1788
2056.82 1771
2057.24 1800
2057.67 1888
2058.10 1842
2058.53 1782
2058.95 1884
2059.38 1911
2059.81 1846
2060.24 1788
2060.67 1758
2061.09 1763
2061.52 1684
2061.95 1755
2062.38 1814
2062.81 1796
2063.24 1831
2063.66 1844
2064.09 1841
2064.52 1900
2064.95 1891
2065.38 1969
2065.81 1904
2066.24 1925
2066.66 1973
2067.09 1917
2067.52 1788
2067.95 1774
2068.38 1822
2068.81 1752
2069.24 1711
2069.67 1699
2070.10 1656
2070.52 1694
2070.95 1671
2071.38 1690
2071.81 1667
2072.24 1641
2072.67 1641
2073.10 1627
2073.53 1664
2073.96 1677
2074.39 1677
2074.82 1775
2075.25 1734
2075.68 1803
2076.11 1769
2076.54 1764
2076.97 1758
2077.40 1828
2077.83 1823
2078.26 1944
2078.69 1979
2079.12 1997
2079.55 2065
2079.98 1942
2080.41 1948
2080.84 1912
2081.27 1820
2081.70 1793
2082.13 1853
2082.56 1832
2082.99 1827
2083.42 1748
2083.85 1773
2084.28 1753
2084.71 1732
2085.14 1703
2085.57 1655
2086.00 1656
2086.43 1672
2086.86 1701
2087.29 1659
2087.73 1676
2088.16 1641
2088.59 1683
2089.02 1708
2089.45 1720
2089.88 1723
2090.31 1641
2090.74 1614
2091.17 1654
2091.61 1653
2092.04 1759
2092.47 1774
2092.90 1728
2093.33 1690
2093.76 1706
2094.19 1715
2094.63 1684
2095.06 1678
2095.49 1647
2095.92 1603
2096.35 1669
2096.78 1660
2097.22 1606
2097.65 1558
2098.08 1642
2098.51 1657
2098.94 1586
2099.38 1620
2099.81 1592
2100.24 1597
2100.67 1548
2101.11 1594
2101.54 1525
2101.97 1574
2102.40 1555
2102.83 1612
2103.27 1632
2103.70 1592
2104.13 1566
2104.56 1607
2105.00 1624
2105.43 1686
2105.86 1619
2106.30 1617
2106.73 1640
2107.16 1701
2107.59 1722
2108.03 1695
2108.46 1656
2108.89 1728
2109.33 1709
2109.76 1654
2110.19 1674
2110.63 1661
2111.06 1592
2111.49 1630
2111.93 1678
2112.36 1682
2112.79 1656
2113.23 1561
2113.66 1601
2114.09 1595
2114.53 1559
2114.96 1531
2115.40 1566
2115.83 1528
2116.26 1514
2116.70 1574
2117.13 1559
2117.56 1580
2118.00 1611
2118.43 1562
2118.87 1474
2119.30 1593
2119.73 1688
2120.17 1664
2120.60 1634
2121.04 1641
2121.47 1702
2121.91 1665
2122.34 1636
2122.78 1680
2123.21 1758
2123.64 1748
2124.08 1750
2124.51 1666
2124.95 1709
2125.38 1673
2125.82 1590
2126.25 1615
2126.69 1602
2127.12 1606
2127.56 1740
2127.99 1762
2128.43 1806
2128.86 1847
2129.30 1864
2129.73 1937
2130.17 1922
2130.60 1843
2131.04 1918
2131.47 1945
2131.91 1964
2132.35 1925
2132.78 1834
2133.22 1895
2133.65 1829
2134.09 1806
2134.52 1822
2134.96 1743
2135.40 1747
2135.83 1777
2136.27 1767
2136.70 1754
2137.14 1680
2137.57 1800
2138.01 1805
2138.45 1708
2138.88 1716
2139.32 1699
2139.76 1727
2140.19 1679
2140.63 1623
2141.06 1636
2141.50 1587
2141.94 1598
2142.37 1663
2142.81 1665
2143.25 1574
2143.68 1540
2144.12 1580
2144.56 1550
2144.99 1618
2145.43 1649
2145.87 1645
2146.30 1646
2146.74 1789
2147.18 1893
2147.62 1911
2148.05 2037
2148.49 2156
2148.93 2263
2149.36 2306
2149.80 2283
2150.24 2410
2150.68 2485
2151.11 2460
2151.55 2393
2151.99 2409
2152.43 2362
2152.86 2184
2153.30 2030
2153.74 1908
2154.18 1859
2154.61 1818
2155.05 1771
2155.49 1749
2155.93 1745
2156.37 1761
2156.80 1728
2157.24 1709
2157.68 1735
2158.12 1728
2158.56 1690
2158.99 1685
2159.43 1694
2159.87 1715
2160.31 1701
2160.75 1739
2161.19 1711
2161.62 1687
2162.06 1717
2162.50 1721
2162.94 1770
2163.38 1820
2163.82 1800
2164.26 1861
2164.69 1828
2165.13 1856
2165.57 1828
2166.01 1910
2166.45 1952
2166.89 1854
2167.33 1835
2167.77 1875
2168.21 1794
2168.65 1822
2169.08 1799
2169.52 1874
2169.96 1885
2170.40 1961
2170.84 1872
2171.28 1920
2171.72 1941
2172.16 1954
2172.60 1912
2173.04 1882
2173.48 1963
2173.92 1942
2174.36 1948
2174.80 2060
2175.24 1967
2175.68 1983
2176.12 2002
2176.56 2029
2177.00 2059
2177.44 2218
2177.88 2192
2178.32 2088
2178.76 2067
2179.20 2058
2179.64 2003
2180.08 1943
2180.52 1959
2180.96 1918
2181.40 1843
2181.84 1876
2182.28 1802
2182.72 1796
2183.16 1803
2183.60 1663
2184.04 1609
2184.48 1633
2184.93 1664
2185.37 1685
2185.81 1700
2186.25 1734
2186.69 1764
2187.13 1825
2187.57 1869
2188.01 1925
2188.45 1956
2188.89 1900
2189.34 1893
2189.78 1877
2190.22 1838
2190.66 1892
2191.10 1943
2191.54 1920
2191.98 1872
2192.43 1858
2192.87 1801
2193.31 1799
2193.75 1849
2194.19 1833
2194.63 1926
2195.08 1937
2195.52 1872
2195.96 1945
2196.40 1931
2196.84 1789
2197.29 1792
2197.73 1804
2198.17 1756
2198.61 1787
2199.06 1780
2199.50 1846
2199.94 1785
2200.38 1759
2200.82 1778
2201.27 1773
2201.71 1837
2202.15 1758
2202.59 1759
2203.04 1776
2203.48 1696
2203.92 1832
2204.37 1914
2204.81 1835
2205.25 1849
2205.69 1938
2206.14 1930
2206.58 1878
2207.02 1926
2207.47 1885
2207.91 1879
2208.35 1942
2208.80 2009
2209.24 1943
2209.68 2019
2210.13 2087
2210.57 2014
2211.01 2018
2211.46 1947
2211.90 2019
2212.34 1977
2212.79 1984
2213.23 1958
2213.67 1925
2214.12 1982
2214.56 1990
2215.01 1887
2215.45 1869
2215.89 1800
2216.34 1748
2216.78 1744
2217.23 1839
2217.67 1832
2218.11 1786
2218.56 1823
2219.00 1777
2219.45 1788
2219.89 1729
2220.34 1742
2220.78 1836
2221.22 1776
2221.67 1823
2222.11 1941
2222.56 1980
2223.00 1932
2223.45 1885
2223.89 1914
2224.34 2047
2224.78 2056
2225.23 2029
2225.67 1976
2226.12 1995
2226.56 2047
2227.01 2043
2227.45 2060
2227.90 2128
2228.34 2036
2228.79 2035
2229.23 2085
2229.68 2121
2230.12 2083
2230.57 2050
2231.01 2062
2231.46 2048
2231.90 2192
2232.35 2246
2232.80 2272
2233.24 2206
2233.69 2261
2234.13 2166
2234.58 2127
2235.02 2179
2235.47 2114
2235.92 2079
2236.36 1986
2236.81 2009
2237.25 2031
2237.70 1991
2238.15 1929
2238.59 1880
2239.04 1881
2239.49 1795
2239.93 1808
2240.38 1856
2240.82 1732
2241.27 1709
2241.72 1807
2242.16 1759
2242.61 1868
2243.06 1796
2243.50 1790
2243.95 1818
2244.40 1798
2244.84 1737
2245.29 1731
2245.74 1673
2246.19 1766
2246.63 1717
2247.08 1689
2247.53 1708
2247.97 1735
2248.42 1747
2248.87 1795
2249.32 1791
2249.76 1794
2250.21 1763
2250.66 1747
2251.10 1750
2251.55 1768
2252.00 1850
2252.45 1780
2252.89 1905
2253.34 1862
2253.79 1863
2254.24 1841
2254.69 1799
2255.13 1743
2255.58 1774
2256.03 1741
2256.48 1739
2256.93 1783
2257.37 1765
2257.82 1752
2258.27 1627
2258.72 1716
2259.17 1720
2259.61 1687
2260.06 1760
2260.51 1785
2260.96 1739
2261.41 1778
2261.86 1823
2262.31 1860
2262.75 1908
2263.20 1953
2263.65 1985
2264.10 1927
2264.55 1953
2265.00 1890
2265.45 1979
2265.90 1954
2266.34 1878
2266.79 1944
2267.24 2007
2267.69 2055
2268.14 2080
2268.59 2150
2269.04 2182
2269.49 2233
2269.94 2241
2270.39 2371
2270.84 2282
2271.29 2380
2271.74 2311
2272.18 2279
2272.63 2314
2273.08 2253
2273.53 2287
2273.98 2381
2274.43 2401
2274.88 2340
2275.33 2383
2275.78 2383
2276.23 2397
2276.68 2361
2277.13 2357
2277.58 2360
2278.03 2351
2278.48 2237
2278.93 2209
2279.38 2172
2279.83 2109
2280.28 1946
2280.73 1921
2281.19 1982
2281.64 1882
2282.09 1909
2282.54 1951
2282.99 1896
2283.44 1821
2283.89 1865
2284.34 1875
2284.79 1710
2285.24 1785
2285.69 1801
2286.14 1826
2286.59 1890
2287.04 1892
2287.50 1963
2287.95 1957
2288.40 2025
2288.85 2159
2289.30 2199
2289.75 2287
2290.20 2410
2290.65 2460
2291.11 2516
2291.56 2573
2292.01 2526
2292.46 2635
2292.91 2601
2293.36 2631
2293.82 2621
2294.27 2540
2294.72 2447
2295.17 2404
2295.62 2342
2296.07 2352
2296.53 2292
2296.98 2164
2297.43 2210
2297.88 2111
2298.33 2083
2298.79 2078
2299.24 2051
2299.69 2016
2300.14 1928
2300.60 1950
2301.05 1823
2301.50 1829
2301.95 1893
2302.41 1831
2302.86 1732
2303.31 1731
2303.76 1717
2304.22 1695
2304.67 1654
2305.12 1675
2305.57 1740
2306.03 1825
2306.48 1824
2306.93 1854
2307.39 1869
2307.84 2011
2308.29 2070
2308.75 2053
2309.20 2125
2309.65 2166
2310.11 2184
2310.56 2209
2311.01 2278
2311.47 2258
2311.92 2249
2312.37 2220
2312.83 2207
2313.28 2145
2313.73 2035
2314.19 1983
2314.64 1932
2315.09 1956
2315.55 1903
2316.00 1906
2316.46 1908
2316.91 1909
2317.36 1933
2317.82 1877
2318.27 1877
2318.73 1989
2319.18 2044
2319.63 2062
2320.09 1989
2320.54 2032
2321.00 2134
2321.45 2059
2321.91 1998
2322.36 1970
2322.82 1975
2323.27 2010
2323.72 1985
2324.18 2073
2324.63 2126
2325.09 2084
2325.54 2098
2326.00 2136
2326.45 2051
2326.91 2175
2327.36 2046
2327.82 1950
2328.27 1954
2328.73 1886
2329.18 1906
2329.64 1898
2330.09 1890
2330.55 1935
2331.00 1986
2331.46 2001
2331.92 1929
2332.37 1924
2332.83 1886
2333.28 1900
2333.74 1814
2334.19 1749
2334.65 1829
2335.10 1820
2335.56 1820
2336.02 1716
2336.47 1791
2336.93 1821
2337.38 1802
2337.84 1761
2338.30 1836
2338.75 1858
2339.21 1966
2339.66 2017
2340.12 1976
2340.58 1982
2341.03 1971
2341.49 1973
2341.95 2030
2342.40 2022
2342.86 1997
2343.32 1944
2343.77 1978
2344.23 2012
2344.68 2117
2345.14 2090
2345.60 2154
2346.06 2139
2346.51 2105
2346.97 2147
2347.43 2147
2347.88 2221
2348.34 2248
2348.80 2260
2349.25 2190
2349.71 2124
2350.17 2122
2350.63 2157
2351.08 2050
2351.54 1950
2352.00 1981
2352.46 1986
2352.91 1885
2353.37 1878
2353.83 1819
2354.29 1780
2354.74 1719
2355.20 1810
2355.66 1790
2356.12 1747
2356.57 1738
2357.03 1782
2357.49 1870
2357.95 1885
2358.41 1822
2358.86 1958
2359.32 1952
2359.78 2081
2360.24 2118
2360.70 2160
2361.15 2200
2361.61 2167
2362.07 2178
2362.53 2182
2362.99 2208
2363.45 2184
2363.91 2200
2364.36 2192
2364.82 2197
2365.28 2126
2365.74 2123
2366.20 2124
2366.66 2139
2367.12 2147
2367.57 2092
2368.03 2104
2368.49 2061
2368.95 2071
2369.41 2054
2369.87 1939
2370.33 1898
2370.79 1894
2371.25 1841
2371.71 1804
2372.17 1797
2372.63 1911
2373.09 1929
2373.54 1863
2374.00 1920
2374.46 1838
2374.92 1859
2375.38 1849
2375.84 1879
2376.30 1881
2376.76 1974
2377.22 1860
2377.68 1978
2378.14 1901
2378.60 1873
2379.06 1906
2379.52 1930
2379.98 1905
2380.44 1914
2380.90 1946
2381.36 1930
2381.82 1935
2382.28 1988
2382.74 2035
2383.20 1910
2383.66 1971
2384.12 1983
2384.59 1980
2385.05 1974
2385.51 1940
2385.97 2004
2386.43 1937
2386.89 1957
2387.35 2049
2387.81 2025
2388.27 2001
2388.73 2010
2389.19 1959
2389.65 1980
2390.12 2029
2390.58 2000
2391.04 1989
2391.50 1954
2391.96 1920
2392.42 1979
2392.88 1986
2393.34 1890
2393.81 1817
2394.27 1804
2394.73 1828
2395.19 1843
2395.65 1844
2396.11 1836
2396.57 1883
2397.04 1914
2397.50 1892
2397.96 1822
2398.42 1852
2398.88 1871
2399.35 1920
2399.81 1909
2400.27 1874
2400.73 1866
2401.19 1870
2401.66 1817
2402.12 1856
2402.58 1803
2403.04 1891
2403.51 1867
2403.97 1807
2404.43 1936
2404.89 1946
2405.36 1929
2405.82 1913
2406.28 1915
2406.74 1936
2407.21 1897
2407.67 1920
2408.13 1866
2408.59 1792
2409.06 1837
2409.52 1745
2409.98 1669
2410.45 1677
2410.91 1764
2411.37 1662
2411.84 1694
2412.30 1721
2412.76 1699
2413.23 1750
2413.69 1720
2414.15 1762
2414.62 1681
2415.08 1776
2415.54 1826
2416.01 1878
2416.47 1833
2416.93 1866
2417.40 1869
2417.86 1838
2418.32 1884
2418.79 1881
2419.25 1841
2419.72 1871
2420.18 1929
2420.64 1920
2421.11 1879
2421.57 1891
2422.04 2000
2422.50 2040
2422.96 1968
2423.43 1970
2423.89 2091
2424.36 2032
2424.82 1949
2425.29 2003
2425.75 1894
2426.22 1923
2426.68 1886
2427.15 1900
2427.61 1855
2428.07 1766
2428.54 1786
2429.00 1716
2429.47 1767
2429.93 1739
2430.40 1729
2430.86 1705
2431.33 1743
2431.79 1784
2432.26 1823
2432.72 1773
2433.19 1796
2433.65 1826
2434.12 1877
2434.59 1977
2435.05 1947
2435.52 1931
2435.98 2009
2436.45 2071
2436.91 2040
2437.38 2059
2437.84 2132
2438.31 2157
2438.78 2264
2439.24 2193
2439.71 2248
2440.17 2257
2440.64 2351
2441.10 2362
2441.57 2278
2442.04 2266
2442.50 2281
2442.97 2206
2443.44 2200
2443.90 2072
2444.37 2039
2444.83 1941
2445.30 1811
2445.77 1844
2446.23 1896
2446.70 1839
2447.17 1706
2447.63 1723
2448.10 1820
2448.57 1794
2449.03 1802
2449.50 1755
2449.97 1726
2450.43 1836
2450.90 1826
2451.37 1762
2451.83 1789
2452.30 1794
2452.77 1718
2453.24 1674
2453.70 1633
2454.17 1630
2454.64 1665
2455.10 1655
2455.57 1680
2456.04 1713
2456.51 1719
2456.97 1738
2457.44 1634
2457.91 1800
2458.38 1791
2458.84 1757
2459.31 1683
2459.78 1736
2460.25 1765
2460.72 1685
2461.18 1703
2461.65 1747
2462.12 1747
2462.59 1751
2463.06 1746
2463.52 1759
2463.99 1823
2464.46 1712
2464.93 1686
2465.40 1768
2465.86 1738
2466.33 1658
2466.80 1756
2467.27 1795
2467.74 1754
2468.21 1786
2468.68 1868
2469.14 1803
2469.61 1756
2470.08 1667
2470.55 1805
2471.02 1892
2471.49 1869
2471.96 1824
2472.43 1745
2472.90 1794
2473.36 1711
2473.83 1681
2474.30 1716
2474.77 1682
2475.24 1706
2475.71 1738
2476.18 1789
2476.65 1793
2477.12 1853
2477.59 1850
2478.06 1888
2478.53 1852
2479.00 1780
2479.47 1817
2479.94 1845
2480.41 1844
2480.87 1830
2481.34 1768
2481.81 1728
2482.28 1695
2482.75 1718
2483.22 1757
2483.69 1720
2484.16 1681
2484.63 1715
2485.10 1706
2485.57 1736
2486.05 1725
2486.52 1799
2486.99 1886
2487.46 1850
2487.93 1909
2488.40 1938
2488.87 1915
2489.34 1957
2489.81 1827
2490.28 1743
2490.75 1831
2491.22 1875
2491.69 1877
2492.16 1787
2492.63 1760
2493.10 1855
2493.58 1835
2494.05 1827
2494.52 1958
2494.99 1896
2495.46 1901
2495.93 1921
2496.40 1831
2496.87 1872
2497.34 1850
2497.82 1849
2498.29 1770
2498.76 1786
2499.23 1769
2499.70 1727
2500.17 1800
2500.64 1724
2501.12 1677
2501.59 1723
2502.06 1696
2502.53 1702
2503.00 1725
2503.48 1673
2503.95 1680
2504.42 1803
2504.89 1835
2505.36 1772
2505.84 1740
2506.31 1826
2506.78 1851
2507.25 1814
2507.72 1901
2508.20 2001
2508.67 1976
2509.14 2078
2509.61 2058
2510.09 2238
2510.56 2281
2511.03 2319
2511.50 2423
2511.98 2488
2512.45 2504
2512.92 2451
2513.40 2511
2513.87 2447
2514.34 2419
2514.81 2360
2515.29 2285
2515.76 2187
2516.23 2069
2516.71 2085
2517.18 2089
2517.65 2024
2518.13 2117
2518.60 2118
2519.07 2096
2519.55 2196
2520.02 2129
2520.49 2062
2520.97 2042
2521.44 1934
2521.91 1958
2522.39 1942
2522.86 1852
2523.34 1826
2523.81 1790
2524.28 1804
2524.76 1789
2525.23 1811
2525.70 1863
2526.18 1793
2526.65 1821
2527.13 1847
2527.60 1916
2528.08 1913
2528.55 1846
2529.02 1912
2529.50 1873
2529.97 1874
2530.45 1865
2530.92 1924
2531.40 1964
2531.87 1945
2532.34 2020
2532.82 1946
2533.29 1918
2533.77 1986
2534.24 2007
2534.72 1965
2535.19 1940
2535.67 1971
2536.14 1974
2536.62 2012
2537.09 2049
2537.57 1976
2538.04 1906
2538.52 1856
2538.99 1963
2539.47 1898
2539.94 1907
2540.42 1912
2540.90 1923
2541.37 1951
2541.85 1961
2542.32 1984
2542.80 1934
2543.27 1866
2543.75 1912
2544.22 1843
2544.70 1890
2545.18 1863
2545.65 1966
2546.13 1972
2546.60 2021
2547.08 1987
2547.56 2045
2548.03 2113
2548.51 2145
2548.98 2135
2549.46 2133
2549.94 2153
2550.41 2136
2550.89 2110
2551.37 2142
2551.84 2157
2552.32 2158
2552.80 2179
2553.27 2159
2553.75 2169
2554.23 2089
2554.70 2184
2555.18 2202
2555.66 2224
2556.13 2169
2556.61 2136
2557.09 2202
2557.56 2123
2558.04 2087
2558.52 2109
2558.99 2113
2559.47 2050
2559.95 2000
2560.43 1910
2560.90 1844
2561.38 1838
2561.86 1892
2562.33 1821
2562.81 1849
2563.29 1850
2563.77 1802
2564.25 1766
2564.72 1694
2565.20 1734
2565.68 1698
2566.16 1652
2566.63 1698
2567.11 1680
2567.59 1651
2568.07 1658
2568.55 1752
2569.02 1713
2569.50 1641
2569.98 1670
2570.46 1659
2570.94 1699
2571.41 1683
2571.89 1676
2572.37 1712
2572.85 1719
2573.33 1687
2573.81 1652
2574.28 1676
2574.76 1749
2575.24 1781
2575.72 1733
2576.20 1745
2576.68 1754
2577.16 1840
2577.64 1740
2578.11 1806
2578.59 1749
2579.07 1764
2579.55 1792
2580.03 1763
2580.51 1745
2580.99 1722
2581.47 1699
2581.95 1672
2582.43 1681
2582.91 1686
2583.39 1658
2583.86 1626
2584.34 1663
2584.82 1709
2585.30 1652
2585.78 1723
2586.26 1769
2586.74 1775
2587.22 1778
2587.70 1748
2588.18 1671
2588.66 1696
2589.14 1761
2589.62 1760
2590.10 1830
2590.58 1747
2591.06 1789
2591.54 1785
2592.02 1793
2592.50 1828
2592.98 1832
2593.46 1855
2593.94 1842
2594.42 1908
2594.90 1793
2595.38 1803
2595.86 1782
2596.35 1740
2596.83 1773
2597.31 1761
2597.79 1756
2598.27 1720
2598.75 1634
2599.23 1680
2599.71 1696
2600.19 1666
2600.67 1705
2601.15 1726
2601.63 1738
2602.12 1685
2602.60 1694
2603.08 1722
2603.56 1781
2604.04 1804
2604.52 1808
2605.00 1827
2605.48 1797
2605.97 1828
2606.45 1751
2606.93 1732
2607.41 1720
2607.89 1683
2608.37 1748
2608.86 1818
2609.34 1810
2609.82 1821
2610.30 1872
2610.78 1792
2611.26 1845
2611.75 1871
2612.23 1839
2612.71 1815
2613.19 1828
2613.68 1801
2614.16 1850
2614.64 1796
2615.12 1760
2615.60 1761
2616.09 1710
2616.57 1698
2617.05 1643
2617.53 1693
2618.02 1724
2618.50 1704
2618.98 1673
2619.46 1651
2619.95 1725
2620.43 1689
2620.91 1705
2621.40 1692
2621.88 1565
2622.36 1604
2622.85 1582
2623.33 1583
2623.81 1680
2624.29 1607
2624.78 1644
2625.26 1710
2625.74 1662
2626.23 1724
2626.71 1719
2627.19 1792
2627.68 1757
2628.16 1781
2628.64 1814
2629.13 1798
2629.61 1809
2630.10 1800
2630.58 1783
2631.06 1716
2631.55 1650
2632.03 1722
2632.51 1744
2633.00 1685
2633.48 1669
2633.97 1670
2634.45 1614
2634.94 1641
2635.42 1661
2635.90 1709
2636.39 1715
2636.87 1684
2637.36 1571
2637.84 1634
2638.33 1649
2638.81 1742
2639.29 1701
2639.78 1690
2640.26 1636
2640.75 1700
2641.23 1679
2641.72 1708
2642.20 1692
2642.69 1673
2643.17 1753
2643.66 1702
2644.14 1666
2644.63 1659
2645.11 1714
2645.60 1699
2646.08 1741
2646.57 1778
2647.05 1733
2647.54 1702
2648.02 1699
2648.51 1775
2648.99 1822
2649.48 1729
2649.97 1686
2650.45 1735
2650.94 1743
2651.42 1684
2651.91 1781
2652.39 1748
2652.88 1757
2653.37 1771
2653.85 1857
2654.34 1780
2654.82 1838
2655.31 1858
2655.80 1819
2656.28 1842
2656.77 1783
2657.25 1924
2657.74 1930
2658.23 1828
2658.71 1780
2659.20 1779
2659.69 1769
2660.17 1766
2660.66 1797
2661.14 1765
2661.63 1670
2662.12 1669
2662.60 1695
2663.09 1660
2663.58 1730
2664.06 1719
2664.55 1782
2665.04 1751
2665.53 1691
2666.01 1807
2666.50 1821
2666.99 1765
2667.47 1752
2667.96 1733
2668.45 1831
2668.94 1795
2669.42 1747
2669.91 1731
2670.40 1763
2670.88 1761
2671.37 1818
2671.86 1801
2672.35 1921
2672.83 1937
2673.32 1970
2673.81 1995
2674.30 2011
2674.79 2112
2675.27 2096
2675.76 2154
2676.25 2079
2676.74 2055
2677.23 2022
2677.71 1961
2678.20 1943
2678.69 1914
2679.18 1884
2679.67 1865
2680.15 1844
2680.64 1877
2681.13 1894
2681.62 1972
2682.11 1966
2682.60 2052
2683.08 2066
2683.57 2064
2684.06 2073
2684.55 2014
2685.04 2032
2685.53 1936
2686.02 1964
2686.51 1920
2686.99 1855
2687.48 1822
2687.97 1850
2688.46 1830
2688.95 1850
2689.44 1821
2689.93 1804
2690.42 1808
2690.91 1811
2691.40 1861
2691.89 1793
2692.38 1761
2692.87 1873
2693.35 1765
2693.84 1763
2694.33 1766
2694.82 1799
2695.31 1787
2695.80 1810
2696.29 1781
2696.78 1762
2697.27 1826
2697.76 1812
2698.25 1861
2698.74 1814
2699.23 1813
2699.72 1802
2700.21 1813
2700.70 1885
2701.19 1825
2701.68 1844
2702.17 1850
2702.66 1890
2703.15 1878
2703.64 1876
2704.13 1921
2704.62 1820
2705.12 1857
2705.61 1851
2706.10 1761
2706.59 1728
2707.08 1799
2707.57 1819
2708.06 1724
2708.55 1745
2709.04 1673
2709.53 1669
2710.02 1657
2710.51 1687
2711.01 1676
2711.50 1683
2711.99 1683
2712.48 1698
2712.97 1741
2713.46 1789
2713.95 1779
2714.44 1707
2714.94 1707
2715.43 1712
2715.92 1687
2716.41 1686
2716.90 1613
2717.39 1589
2717.89 1686
2718.38 1639
2718.87 1610
2719.36 1698
2719.85 1743
2720.34 1732
2720.84 1824
2721.33 1781
2721.82 1850
2722.31 1838
2722.80 1803
2723.30 1836
2723.79 1810
2724.28 1864
2724.77 1780
2725.27 1803
2725.76 1702
2726.25 1723
2726.74 1716
2727.24 1702
2727.73 1701
2728.22 1714
2728.71 1760
2729.21 1775
2729.70 1776
2730.19 1754
2730.69 1787
2731.18 1895
2731.67 1900
2732.16 1851
2732.66 1850
2733.15 1830
2733.64 1875
2734.14 1881
2734.63 1892
2735.12 1944
2735.62 1924
2736.11 1937
2736.60 1929
2737.10 1924
2737.59 1940
2738.08 1927
2738.58 1916
2739.07 1834
2739.56 1854
2740.06 1885
2740.55 1765
2741.05 1815
2741.54 1751
2742.03 1721
2742.53 1769
2743.02 1673
2743.52 1750
2744.01 1730
2744.50 1640
2745.00 1650
2745.49 1704
2745.99 1710
2746.48 1645
2746.97 1635
2747.47 1729
2747.96 1659
2748.46 1658
2748.95 1747
2749.45 1736
2749.94 1730
2750.44 1724
2750.93 1689
2751.43 1729
2751.92 1661
2752.42 1663
2752.91 1656
2753.41 1720
2753.90 1753
2754.40 1750
2754.89 1746
2755.39 1763
2755.88 1755
2756.38 1737
2756.87 1798
2757.37 1746
2757.86 1735
2758.36 1787
2758.85 1755
2759.35 1769
2759.84 1761
2760.34 1724
2760.83 1771
2761.33 1756
2761.83 1705
2762.32 1756
2762.82 1782
2763.31 1789
2763.81 1754
2764.30 1789
2764.80 1842
2765.30 1757
2765.79 1753
2766.29 1756
2766.78 1789
2767.28 1771
2767.78 1743
2768.27 1745
2768.77 1732
2769.27 1701
2769.76 1670
2770.26 1631
2770.76 1659
2771.25 1744
2771.75 1715
2772.24 1714
2772.74 1698
2773.24 1725
2773.73 1755
2774.23 1765
2774.73 1932
2775.23 1837
2775.72 1936
2776.22 1916
2776.72 1850
2777.21 1878
2777.71 1948
2778.21 1969
2778.70 1939
2779.20 1940
2779.70 1910
2780.20 1908
2780.69 1856
2781.19 1877
2781.69 1840
2782.19 1853
2782.68 1785
2783.18 1811
2783.68 1824
2784.18 1824
2784.67 1810
2785.17 1865
2785.67 1897
2786.17 1846
2786.67 1891
2787.16 1874
2787.66 1797
2788.16 1890
2788.66 1898
2789.16 1907
2789.65 1906
2790.15 1878
2790.65 1870
2791.15 1841
2791.65 1888
2792.15 1856
2792.64 1883
2793.14 1854
2793.64 1871
2794.14 1888
2794.64 1897
2795.14 1936
2795.64 2047
2796.13 2098
2796.63 2156
2797.13 2207
2797.63 2140
2798.13 2097
2798.63 2133
2799.13 2144
2799.63 2057
2800.13 2001
2800.62 1906
2801.12 1901
2801.62 1842
2802.12 1879
2802.62 1873
2803.12 1882
2803.62 1864
2804.12 1770
2804.62 1816
2805.12 1835
2805.62 1954
2806.12 1943
2806.62 1977
2807.12 2079
2807.62 2068
2808.12 2133
2808.62 2192
2809.12 2189
2809.62 2271
2810.12 2313
2810.62 2324
2811.12 2375
2811.62 2373
2812.12 2406
2812.62 2429
2813.12 2520
2813.62 2459
2814.12 2434
2814.62 2344
2815.12 2256
2815.62 2240
2816.12 2191
2816.62 2137
2817.12 2067
2817.62 1992
2818.12 1953
2818.62 1882
2819.12 1920
2819.63 1894
2820.13 1851
2820.63 1821
2821.13 1801
2821.63 1818
2822.13 1798
2822.63 1772
2823.13 1748
2823.63 1644
2824.13 1668
2824.64 1704
2825.14 1759
2825.64 1772
2826.14 1744
2826.64 1829
2827.14 1790
2827.64 1845
2828.15 1692
2828.65 1659
2829.15 1660
2829.65 1577
2830.15 1695
2830.65 1772
2831.16 1666
2831.66 1681
2832.16 1669
2832.66 1713
2833.16 1675
2833.67 1737
2834.17 1675
2834.67 1680
2835.17 1744
2835.68 1794
2836.18 1882
2836.68 1837
2837.18 1810
2837.68 1852
2838.19 1818
2838.69 1795
2839.19 1847
2839.70 1852
2840.20 1882
2840.70 1904
2841.20 1904
2841.71 1860
2842.21 1856
2842.71 1829
2843.21 1823
2843.72 1868
2844.22 1887
2844.72 1882
2845.23 1861
2845.73 1931
2846.23 2056
2846.74 2010
2847.24 2087
2847.74 2068
2848.25 2133
2848.75 2112
2849.25 2092
2849.76 2046
2850.26 1988
2850.76 2013
2851.27 1947
2851.77 1941
2852.28 1881
2852.78 1864
2853.28 1856
2853.79 1865
2854.29 1853
2854.79 1821
2855.30 1934
2855.80 1891
2856.31 1891
2856.81 1946
2857.31 2011
2857.82 2001
2858.32 2019
2858.83 2020
2859.33 2106
2859.84 2145
2860.34 2077
2860.85 2068
2861.35 2055
2861.85 2041
2862.36 2006
2862.86 1974
2863.37 1893
2863.87 1908
2864.38 1928
2864.88 1849
2865.39 1824
2865.89 1772
2866.40 1780
2866.90 1761
2867.41 1784
2867.91 1791
2868.42 1717
2868.92 1682
2869.43 1747
2869.93 1754
2870.44 1815
2870.94 1895
2871.45 1910
2871.96 1914
2872.46 1857
2872.97 1834
2873.47 1844
2873.98 1942
2874.48 1861
2874.99 1787
2875.49 1744
2876.00 1777
2876.51 1867
2877.01 1879
2877.52 1788
2878.02 1760
2878.53 1845
2879.04 1883
2879.54 1872
2880.05 1988
2880.55 2001
2881.06 1924
2881.57 1989
2882.07 2084
2882.58 2055
2883.09 2135
2883.59 2140
2884.10 2084
2884.61 2047
2885.11 2131
2885.62 2129
2886.13 2180
2886.63 2148
2887.14 2225
2887.65 2169
2888.15 2179
2888.66 2136
2889.17 2075
2889.67 2061
2890.18 2077
2890.69 2050
2891.20 2005
2891.70 1977
2892.21 2025
2892.72 1956
2893.22 1919
2893.73 2014
2894.24 1993
2894.75 2013
2895.25 1968
2895.76 1981
2896.27 2024
2896.78 1965
2897.29 2029
2897.79 2040
2898.30 2106
2898.81 2155
2899.32 2026
2899.82 2075
2900.33 2029
2900.84 2120
2901.35 2087
2901.86 2072
2902.36 2013
2902.87 2034
2903.38 2112
2903.89 2078
2904.40 2139
2904.91 2088
2905.41 2082
2905.92 2111
2906.43 2122
2906.94 2028
2907.45 2024
2907.96 2002
2908.47 1967
2908.97 2042
2909.48 1887
2909.99 1862
2910.50 1824
2911.01 1893
2911.52 1795
2912.03 1835
2912.54 1847
2913.05 1851
2913.55 1835
2914.06 1883
2914.57 1800
2915.08 1821
2915.59 1862
2916.10 1852
2916.61 1919
2917.12 1942
2917.63 1900
2918.14 1877
2918.65 1858
2919.16 1913
2919.67 2035
2920.18 2063
2920.69 2053
2921.20 2078
2921.71 2082
2922.22 2228
2922.73 2238
2923.24 2230
2923.75 2360
2924.26 2317
2924.77 2425
2925.28 2435
2925.79 2313
2926.30 2371
2926.81 2237
2927.32 2243
2927.83 2212
2928.34 2122
2928.85 1988
2929.36 1993
2929.87 1942
2930.38 1935
2930.89 1904
2931.40 1801
2931.91 1847
2932.42 1824
2932.93 1838
2933.45 1799
2933.96 1804
2934.47 1926
2934.98 1812
2935.49 1845
2936.00 1954
2936.51 1965
2937.02 1948
2937.53 2086
2938.04 2133
2938.56 2274
2939.07 2476
2939.58 2646
2940.09 2818
2940.60 3013
2941.11 3113
2941.62 3161
2942.14 3124
2942.65 3071
2943.16 3060
2943.67 2917
2944.18 3013
2944.70 2857
2945.21 2674
2945.72 2675
2946.23 2606
2946.74 2495
2947.26 2449
2947.77 2436
2948.28 2339
2948.79 2208
2949.30 2077
2949.82 2021
2950.33 1965
2950.84 1984
2951.35 1885
2951.87 1827
2952.38 1813
2952.89 1799
2953.40 1772
2953.92 1796
2954.43 1817
2954.94 1724
2955.45 1699
2955.97 1722
2956.48 1765
2956.99 1699
2957.51 1748
2958.02 1818
2958.53 1855
2959.04 1786
2959.56 1814
2960.07 1821
2960.58 1823
2961.10 1850
2961.61 1878
2962.12 1921
2962.64 1939
2963.15 1985
2963.66 2024
2964.18 1986
2964.69 1899
2965.21 1903
2965.72 1940
2966.23 1913
2966.75 1883
2967.26 1935
2967.77 1945
2968.29 1928
2968.80 1941
2969.32 1848
2969.83 1931
2970.34 1947
2970.86 1937
2971.37 1981
2971.89 1882
2972.40 1869
2972.91 1997
2973.43 1999
2973.94 1968
2974.46 1973
2974.97 1949
2975.49 2086
2976.00 1969
2976.52 1942
2977.03 1946
2977.55 2000
2978.06 1953
2978.57 1928
2979.09 1991
2979.60 1956
2980.12 1927
2980.63 1970
2981.15 2049
2981.66 1997
2982.18 1995
2982.69 2014
2983.21 1964
2983.73 1981
2984.24 2015
2984.76 2181
2985.27 2086
2985.79 2105
2986.30 2171
2986.82 2104
2987.33 2093
2987.85 2144
2988.36 2139
2988.88 2133
2989.40 2172
2989.91 2089
2990.43 2111
2990.94 2161
2991.46 2044
2991.97 2062
2992.49 1968
2993.01 1995
2993.52 2033
2994.04 2081
2994.55 2196
2995.07 2243
2995.59 2219
2996.10 2446
2996.62 2494
2997.14 2514
2997.65 2633
2998.17 2608
2998.69 2662
2999.20 2595
2999.72 2644
3000.24 2633
3000.75 2545
3001.27 2743
3001.79 2735
3002.30 3062
3002.82 3379
3003.34 3700
3003.85 4066
3004.37 4383
3004.89 4517
3005.40 4705
3005.92 4655
3006.44 4567
3006.96 4466
3007.47 4140
3007.99 3655
3008.51 3325
3009.03 3038
3009.54 2913
3010.06 2661
3010.58 2400
3011.10 2290
3011.61 2244
3012.13 2115
3012.65 2125
3013.17 2184
3013.68 2106
3014.20 2194
3014.72 2187
3015.24 2116
3015.76 2179
3016.27 2138
3016.79 2163
3017.31 2128
3017.83 2165
3018.35 2142
3018.86 2132
3019.38 2160
3019.90 2136
3020.42 2129
3020.94 2175
3021.46 2219
3021.97 2210
3022.49 2226
3023.01 2276
3023.53 2384
3024.05 2375
3024.57 2296
3025.09 2264
3025.61 2255
3026.12 2213
3026.64 2192
3027.16 2186
3027.68 2075
3028.20 2027
3028.72 2059
3029.24 2059
3029.76 2055
3030.28 1996
3030.80 1978
3031.32 2005
3031.84 1907
3032.35 1938
3032.87 1911
3033.39 1937
3033.91 2009
3034.43 2014
3034.95 2014
3035.47 2016
3035.99 1990
3036.51 1955
3037.03 1985
3037.55 2073
3038.07 1988
3038.59 1962
3039.11 1900
3039.63 1908
3040.15 1896
3040.67 1905
3041.19 1946
3041.71 1879
3042.23 1901
3042.75 1912
3043.27 1929
3043.79 2001
3044.31 2032
3044.83 2067
3045.35 2096
3045.87 2107
3046.40 2054
3046.92 2024
3047.44 2038
3047.96 1952
3048.48 1992
3049.00 1906
3049.52 1942
3050.04 1941
3050.56 1871
3051.08 1811
3051.60 1775
3052.12 1852
3052.65 1808
3053.17 1765
3053.69 1762
3054.21 1875
3054.73 1776
3055.25 1750
3055.77 1769
3056.30 1836
3056.82 1873
3057.34 1892
3057.86 1857
3058.38 1813
3058.90 1837
3059.42 1879
3059.95 1902
3060.47 1858
3060.99 1883
3061.51 1936
3062.03 1935
3062.56 1914
3063.08 1895
3063.60 1881
3064.12 1934
3064.64 1946
3065.17 2068
3065.69 2019
3066.21 2080
3066.73 2143
3067.26 2169
3067.78 2163
3068.30 2183
3068.82 2224
3069.35 2178
3069.87 2146
3070.39 2163
3070.91 2172
3071.44 2222
3071.96 2153
3072.48 2134
3073.01 2136
3073.53 2157
3074.05 2177
3074.57 2299
3075.10 2278
3075.62 2271
3076.14 2292
3076.67 2302
3077.19 2451
3077.71 2424
3078.24 2458
3078.76 2500
3079.28 2551
3079.81 2596
3080.33 2517
3080.85 2531
3081.38 2583
3081.90 2571
3082.42 2512
3082.95 2541
3083.47 2583
3084.00 2505
3084.52 2451
3085.04 2468
3085.57 2401
3086.09 2468
3086.62 2560
3087.14 2678
3087.66 2736
3088.19 2923
3088.71 3363
3089.24 3561
3089.76 3696
3090.29 3756
3090.81 3884
3091.33 3910
3091.86 3822
3092.38 3722
3092.91 3407
3093.43 3108
3093.96 2856
3094.48 2756
3095.01 2716
3095.53 2710
3096.06 2706
3096.58 2705
3097.11 2662
3097.63 2739
3098.16 2742
3098.68 2640
3099.21 2728
3099.73 2851
3100.26 3086
3100.78 3482
3101.31 3702
3101.83 4125
3102.36 4716
3102.88 5093
3103.41 5263
3103.93 5057
3104.46 4916
3104.99 4811
3105.51 4384
3106.04 4039
3106.56 3659
3107.09 3332
3107.61 2961
3108.14 2688
3108.67 2620
3109.19 2538
3109.72 2316
3110.24 2285
3110.77 2335
3111.30 2294
3111.82 2241
3112.35 2169
3112.87 2134
3113.40 2128
3113.93 2119
3114.45 2088
3114.98 1980
3115.51 1989
3116.03 1955
3116.56 1982
3117.09 1986
3117.61 1992
3118.14 2027
3118.67 2046
3119.19 1900
3119.72 2014
3120.25 2070
3120.77 2172
3121.30 2184
3121.83 2190
3122.35 2267
3122.88 2217
3123.41 2140
3123.94 2157
3124.46 2157
3124.99 2150
3125.52 2166
3126.05 2122
3126.57 2067
3127.10 2072
3127.63 2134
3128.16 2057
3128.68 2016
3129.21 1925
3129.74 1921
3130.27 1873
3130.79 1850
3131.32 1892
3131.85 1920
3132.38 1939
3132.91 1913
3133.43 1868
3133.96 1844
3134.49 1797
3135.02 1907
3135.55 1861
3136.07 1810
3136.60 1880
3137.13 1813
3137.66 1786
3138.19 1736
3138.72 1764
3139.24 1806
3139.77 1787
3140.30 1762
3140.83 1714
3141.36 1692
3141.89 1751
3142.42 1732
3142.95 1710
3143.47 1646
3144.00 1716
3144.53 1791
3145.06 1784
3145.59 1833
3146.12 1853
3146.65 1935
3147.18 2012
3147.71 2033
3148.24 2052
3148.76 2104
3149.29 2100
3149.82 2100
3150.35 2045
3150.88 2090
3151.41 2131
3151.94 2056
3152.47 2015
3153.00 1994
3153.53 2019
3154.06 1939
3154.59 1971
3155.12 1912
3155.65 1898
3156.18 1878
3156.71 1920
3157.24 1998
3157.77 2019
3158.30 2066
3158.83 1961
3159.36 2005
3159.89 2020
3160.42 2049
3160.95 2135
3161.48 2043
3162.01 1936
3162.54 1994
3163.07 1888
3163.60 1897
3164.13 1910
3164.66 1922
3165.20 1855
3165.73 1895
3166.26 1825
3166.79 1766
3167.32 1856
3167.85 1870
3168.38 1729
3168.91 1707
3169.44 1705
3169.97 1714
3170.50 1773
3171.04 1800
3171.57 1811
3172.10 1863
3172.63 1854
3173.16 1929
3173.69 1922
3174.22 1898
3174.75 1923
3175.29 2002
3175.82 1998
3176.35 1956
3176.88 1889
3177.41 1944
3177.94 1899
3178.48 1859
3179.01 1834
3179.54 1850
3180.07 1802
3180.60 1778
3181.14 1756
3181.67 1757
3182.20 1729
3182.73 1805
3183.26 1794
3183.80 1708
3184.33 1731
3184.86 1704
3185.39 1684
3185.93 1694
3186.46 1697
3186.99 1688
3187.52 1654
3188.06 1663
3188.59 1674
3189.12 1699
3189.65 1689
3190.19 1674
3190.72 1666
3191.25 1712
3191.79 1734
3192.32 1805
3192.85 1778
3193.38 1701
3193.92 1708
3194.45 1755
3194.98 1739
3195.52 1793
3196.05 1810
3196.58 1784
3197.12 1785
3197.65 1898
3198.18 1890
3198.72 1876
3199.25 1854
3199.78 1828
3200.32 1869
3200.85 1863
3201.39 1790
3201.92 1894
3202.45 1940
3202.99 1940
3203.52 1917
3204.05 1779
3204.59 1876
3205.12 1916
3205.66 1908
3206.19 2038
3206.72 2087
3207.26 2151
3207.79 2157
3208.33 2366
3208.86 2526
3209.40 2606
3209.93 2644
3210.47 2708
3211.00 2750
3211.53 2737
3212.07 2820
3212.60 2733
3213.14 2567
3213.67 2509
3214.21 2401
3214.74 2273
3215.28 2149
3215.81 1990
3216.35 1944
3216.88 1804
3217.42 1843
3217.95 1831
3218.49 1784
3219.02 1840
3219.56 1772
3220.09 1786
3220.63 1843
3221.16 1908
3221.70 1911
3222.23 1896
3222.77 1932
3223.31 2087
3223.84 2110
3224.38 2099
3224.91 2152
3225.45 2079
3225.98 2120
3226.52 2066
3227.06 2007
3227.59 1947
3228.13 1890
3228.66 1856
3229.20 1861
3229.74 1864
3230.27 1852
3230.81 1857
3231.34 1951
3231.88 1960
3232.42 1950
3232.95 1929
3233.49 1982
3234.03 1971
3234.56 1898
3235.10 1942
3235.64 1941
3236.17 1879
3236.71 2051
3237.25 2072
3237.78 2139
3238.32 2061
3238.86 2115
3239.39 2119
3239.93 2130
3240.47 2099
3241.00 1989
3241.54 1983
3242.08 2053
3242.61 1999
3243.15 1966
3243.69 1946
3244.23 1913
3244.76 1971
3245.30 2010
3245.84 2084
3246.38 2119
3246.91 2088
3247.45 2126
3247.99 2147
3248.53 2119
3249.06 2262
3249.60 2214
3250.14 2471
3250.68 2647
3251.21 2770
3251.75 3002
3252.29 3145
3252.83 3326
3253.37 3454
3253.90 3537
3254.44 3418
3254.98 3429
3255.52 3340
3256.06 3170
3256.60 3029
3257.13 2905
3257.67 2737
3258.21 2660
3258.75 2683
3259.29 2604
3259.83 2658
3260.36 2682
3260.90 2836
3261.44 2896
3261.98 2834
3262.52 3085
3263.06 3153
3263.60 3113
3264.14 3159
3264.68 3093
3265.21 3094
3265.75 3100
3266.29 3135
3266.83 3176
3267.37 3106
3267.91 3033
3268.45 2879
3268.99 2723
3269.53 2567
3270.07 2399
3270.61 2469
3271.15 2365
3271.69 2204
3272.23 2159
3272.76 2104
3273.30 2122
3273.84 2137
3274.38 2170
3274.92 2168
3275.46 2177
3276.00 2206
3276.54 2206
3277.08 2207
3277.62 2177
3278.16 2211
3278.70 2305
3279.24 2244
3279.78 2229
3280.32 2249
3280.86 2183
3281.41 2223
3281.95 2217
3282.49 2203
3283.03 2198
3283.57 2211
3284.11 2283
3284.65 2290
3285.19 2215
3285.73 2153
3286.27 2203
3286.81 2274
3287.35 2263
3287.89 2248
3288.43 2324
3288.97 2214
3289.52 2259
3290.06 2303
3290.60 2252
3291.14 2322
3291.68 2524
3292.22 2507
3292.76 2711
3293.30 2838
3293.85 2907
3294.39 3011
3294.93 3127
3295.47 3136
3296.01 3118
3296.55 3158
3297.09 3151
3297.64 3200
3298.18 3127
3298.72 2931
3299.26 2936
3299.80 2844
3300.34 2759
3300.89 2549
3301.43 2684
3301.97 2662
3302.51 2619
3303.06 2682
3303.60 2561
3304.14 2489
3304.68 2424
3305.22 2484
3305.77 2475
3306.31 2471
3306.85 2508
3307.39 2476
3307.94 2510
3308.48 2656
3309.02 2642
3309.56 2605
3310.11 2592
3310.65 2702
3311.19 2622
3311.74 2693
3312.28 2721
3312.82 2662
3313.36 2653
3313.91 2698
3314.45 2745
3314.99 2748
3315.54 2730
3316.08 2860
3316.62 2888
3317.17 3139
3317.71 3370
3318.25 3440
3318.80 3506
3319.34 3598
3319.88 3620
3320.43 3696
3320.97 3701
3321.51 3606
3322.06 3487
3322.60 3289
3323.14 3295
3323.69 3292
3324.23 3133
3324.78 3146
3325.32 3033
3325.86 2924
3326.41 2884
3326.95 2914
3327.50 2907
3328.04 2753
3328.59 2823
3329.13 2897
3329.67 2918
3330.22 3022
3330.76 3342
3331.31 3739
3331.85 4295
3332.40 5128
3332.94 6235
3333.49 7361
3334.03 8704
3334.57 9998
3335.12 11233
3335.66 12120
3336.21 12513
3336.75 12769
3337.30 12281
3337.84 11408
3338.39 10489
3338.93 9328
3339.48 8201
3340.02 7116
3340.57 6114
3341.11 5239
3341.66 4491
3342.20 3888
3342.75 3339
3343.30 3092
3343.84 2789
3344.39 2716
3344.93 2627
3345.48 2543
3346.02 2501
3346.57 2494
3347.11 2456
3347.66 2486
3348.21 2388
3348.75 2330
3349.30 2384
3349.84 2297
3350.39 2270
3350.94 2334
3351.48 2340
3352.03 2202
3352.57 2246
3353.12 2361
3353.67 2285
3354.21 2289
3354.76 2325
3355.31 2243
3355.85 2282
3356.40 2250
3356.95 2288
3357.49 2136
3358.04 2162
3358.59 2131
3359.13 2031
3359.68 2022
3360.23 2028
3360.77 2090
3361.32 2070
3361.87 1989
3362.41 2072
3362.96 2072
3363.51 1994
3364.05 2054
3364.60 2057
3365.15 2036
3365.70 2066
3366.24 2014
3366.79 2022
3367.34 1979
3367.89 1941
3368.43 2021
3368.98 2018
3369.53 2050
3370.08 2157
3370.62 2098
3371.17 2164
3371.72 2324
3372.27 2369
3372.81 2332
3373.36 2390
3373.91 2489
3374.46 2403
3375.01 2439
3375.55 2392
3376.10 2359
3376.65 2230
3377.20 2112
3377.75 2124
3378.30 2079
3378.84 2016
3379.39 1936
3379.94 1892
3380.49 1891
3381.04 1809
3381.59 1737
3382.13 1836
3382.68 1940
3383.23 1851
3383.78 1746
3384.33 1795
3384.88 1807
3385.43 1822
3385.98 1740
3386.52 1782
3387.07 1843
3387.62 1797
3388.17 1805
3388.72 1844
3389.27 1843
3389.82 1794
3390.37 1841
3390.92 1814
3391.47 1828
3392.02 1873
3392.57 1851
3393.12 1763
3393.66 1767
3394.21 1842
3394.76 1854
3395.31 1778
3395.86 1797
3396.41 1828
3396.96 1785
3397.51 1796
3398.06 1889
3398.61 1860
3399.16 1928
3399.71 1953
3400.26 1960
3400.81 1860
3401.36 1808
3401.91 1868
3402.46 1790
3403.01 1746
3403.56 1682
3404.11 1714
3404.66 1751
3405.21 1749
3405.77 1772
3406.32 1737
3406.87 1701
3407.42 1729
3407.97 1725
3408.52 1710
3409.07 1798
3409.62 1799
3410.17 1830
3410.72 1893
3411.27 1904
3411.82 1919
3412.37 1871
3412.93 1868
3413.48 1893
3414.03 1849
3414.58 1864
3415.13 1881
3415.68 1886
3416.23 1908
3416.78 1939
3417.34 2031
3417.89 2020
3418.44 1997
3418.99 2024
3419.54 2054
3420.09 2011
3420.65 1951
3421.20 1989
3421.75 1892
3422.30 1996
3422.85 2027
3423.40 2106
3423.96 2100
3424.51 2068
3425.06 2053
3425.61 2014
3426.17 1969
3426.72 2049
3427.27 1911
3427.82 1834
3428.37 1791
3428.93 1745
3429.48 1677
3430.03 1683
3430.58 1725
3431.14 1739
3431.69 1729
3432.24 1694
3432.79 1653
3433.35 1627
3433.90 1694
3434.45 1735
3435.01 1666
3435.56 1720
3436.11 1809
3436.66 1886
3437.22 1813
3437.77 1800
3438.32 1762
3438.88 1779
3439.43 1874
3439.98 1793
3440.54 1825
3441.09 1852
3441.64 1802
3442.20 1762
3442.75 1778
3443.30 1740
3443.86 1748
3444.41 1779
3444.96 1678
3445.52 1731
3446.07 1764
3446.63 1714
3447.18 1635
3447.73 1668
3448.29 1690
3448.84 1600
3449.40 1694
3449.95 1656
3450.50 1689
3451.06 1616
3451.61 1651
3452.17 1601
3452.72 1608
3453.27 1663
3453.83 1659
3454.38 1681
3454.94 1653
3455.49 1651
3456.05 1681
3456.60 1732
3457.16 1658
3457.71 1724
3458.27 1708
3458.82 1636
3459.38 1677
3459.93 1651
3460.49 1672
3461.04 1760
3461.60 1806
3462.15 1868
3462.71 1805
3463.26 1805
3463.82 1789
3464.37 1787
3464.93 1800
3465.48 1777
3466.04 1773
3466.59 1768
3467.15 1797
3467.70 1807
3468.26 1950
3468.81 1969
3469.37 2016
3469.93 2023
3470.48 2069
3471.04 2033
3471.59 2088
3472.15 2130
3472.70 2070
3473.26 2038
3473.82 2026
3474.37 2077
3474.93 2053
3475.48 2007
3476.04 2019
3476.60 2013
3477.15 2079
3477.71 2103
3478.27 2073
3478.82 2069
3479.38 2137
3479.93 2127
3480.49 2195
3481.05 2245
3481.60 2364
3482.16 2329
3482.72 2328
3483.27 2441
3483.83 2493
3484.39 2439
3484.95 2427
3485.50 2454
3486.06 2439
3486.62 2417
3487.17 2568
3487.73 2699
3488.29 2984
3488.84 3292
3489.40 3759
3489.96 4477
3490.52 5082
3491.07 5900
3491.63 6399
3492.19 6984
3492.75 7195
3493.30 7033
3493.86 6777
3494.42 6392
3494.98 5682
3495.53 4967
3496.09 4425
3496.65 3984
3497.21 3578
3497.77 3390
3498.32 3204
3498.88 3121
3499.44 3089
3500.00 3017
3500.56 3078
3501.11 3107
3501.67 3205
3502.23 3587
3502.79 3798
3503.35 4099
3503.91 4380
3504.46 4566
3505.02 4717
3505.58 4807
3506.14 4789
3506.70 4549
3507.26 4343
3507.81 4124
3508.37 3821
3508.93 3403
3509.49 3200
3510.05 3004
3510.61 2837
3511.17 2690
3511.73 2556
3512.29 2458
3512.85 2280
3513.40 2189
3513.96 2134
3514.52 2089
3515.08 2015
3515.64 2023
3516.20 1955
3516.76 1970
3517.32 1901
3517.88 1875
3518.44 1943
3519.00 1915
3519.56 1948
3520.12 1945
3520.68 1895
3521.24 1963
3521.80 1976
3522.36 2003
3522.92 2050
3523.48 2048
3524.04 2038
3524.60 2044
3525.16 2044
3525.72 1946
3526.28 1987
3526.84 1997
3527.40 1968
3527.96 1997
3528.52 1964
3529.08 1990
3529.64 2037
3530.20 2052
3530.76 2025
3531.32 1982
3531.88 2018
3532.44 2110
3533.00 2060
3533.56 2059
3534.12 2035
3534.68 2107
3535.25 1988
3535.81 2104
3536.37 2147
3536.93 2003
3537.49 1968
3538.05 2056
3538.61 1968
3539.17 1948
3539.73 1982
3540.30 1911
3540.86 1980
3541.42 1919
3541.98 1907
3542.54 1943
3543.10 2009
3543.66 2019
3544.23 1985
3544.79 2012
3545.35 1927
3545.91 1886
3546.47 1834
3547.03 1843
3547.60 1758
3548.16 1788
3548.72 1819
3549.28 1885
3549.84 1805
3550.41 1738
3550.97 1793
3551.53 1747
3552.09 1691
3552.65 1689
3553.22 1646
3553.78 1699
3554.34 1705
3554.90 1669
3555.47 1669
3556.03 1662
3556.59 1663
3557.15 1676
3557.72 1733
3558.28 1703
3558.84 1735
3559.41 1693
3559.97 1736
3560.53 1656
3561.09 1667
3561.66 1700
3562.22 1742
3562.78 1802
3563.35 1727
3563.91 1850
3564.47 1886
3565.04 1837
3565.60 1823
3566.16 1795
3566.73 1836
3567.29 1817
3567.85 1825
3568.42 1717
3568.98 1807
3569.54 1831
3570.11 1801
3570.67 1766
3571.23 1733
3571.80 1798
3572.36 1834
3572.93 1836
3573.49 1937
3574.05 1961
3574.62 2038
3575.18 2157
3575.75 2420
3576.31 2481
3576.87 2603
3577.44 2609
3578.00 2522
3578.57 2571
3579.13 2544
3579.70 2423
3580.26 2351
3580.82 2197
3581.39 2082
3581.95 2011
3582.52 1981
3583.08 1901
3583.65 1875
3584.21 1730
3584.78 1702
3585.34 1704
3585.91 1670
3586.47 1664
3587.04 1623
3587.60 1625
3588.17 1645
3588.73 1662
3589.30 1629
3589.86 1609
3590.43 1595
3590.99 1539
3591.56 1572
3592.12 1567
3592.69 1670
3593.25 1679
3593.82 1639
3594.39 1678
3594.95 1717
3595.52 1693
3596.08 1660
3596.65 1715
3597.21 1753
3597.78 1761
3598.35 1841
3598.91 1732
3599.48 1698
3600.04 1716
3600.61 1764
3601.18 1728
3601.74 1737
3602.31 1727
3602.87 1727
3603.44 1676
3604.01 1629
3604.57 1722
3605.14 1729
3605.71 1601
3606.27 1676
3606.84 1641
3607.41 1650
3607.97 1575
3608.54 1645
3609.11 1603
3609.67 1543
3610.24 1544
3610.81 1528
3611.37 1509
3611.94 1504
3612.51 1544
3613.07 1602
3613.64 1782
3614.21 1823
3614.78 1936
3615.34 2071
3615.91 2300
3616.48 2446
3617.04 2619
3617.61 2753
3618.18 2827
3618.75 2845
3619.31 2808
3619.88 2791
3620.45 2730
3621.02 2592
3621.58 2425
3622.15 2200
3622.72 2055
3623.29 2020
3623.86 1887
3624.42 1855
3624.99 1744
3625.56 1679
3626.13 1533
3626.70 1502
3627.26 1538
3627.83 1579
3628.40 1595
3628.97 1624
3629.54 1604
3630.11 1631
3630.67 1659
3631.24 1629
3631.81 1609
3632.38 1611
3632.95 1618
3633.52 1626
3634.08 1660
3634.65 1568
3635.22 1605
3635.79 1597
3636.36 1553
3636.93 1554
3637.50 1616
3638.07 1564
3638.64 1545
3639.20 1607
3639.77 1660
3640.34 1723
3640.91 1727
3641.48 1781
3642.05 1767
3642.62 1771
3643.19 1692
3643.76 1736
3644.33 1755
3644.90 1695
3645.47 1696
3646.04 1679
3646.61 1742
3647.18 1631
3647.75 1742
3648.32 1689
3648.89 1704
3649.46 1696
3650.03 1612
3650.60 1781
3651.17 1746
3651.74 1784
3652.31 1797
3652.88 1766
3653.45 1830
3654.02 1848
3654.59 1829
3655.16 1873
3655.73 1877
3656.30 1758
3656.87 1801
3657.44 1919
3658.01 1918
3658.58 1887
3659.15 1860
3659.72 1823
3660.29 1866
3660.86 1896
3661.43 1911
3662.00 1822
3662.58 1786
3663.15 1800
3663.72 1862
3664.29 1833
3664.86 1838
3665.43 1899
3666.00 1944
3666.57 1926
3667.14 1954
3667.72 1959
3668.29 1988
3668.86 1806
3669.43 1753
3670.00 1853
3670.57 1747
3671.14 1696
3671.72 1733
3672.29 1793
3672.86 1801
3673.43 1808
3674.00 1819
3674.57 1886
3675.15 1952
3675.72 2011
3676.29 2022
3676.86 2002
3677.43 2037
3678.01 1955
3678.58 2050
3679.15 2036
3679.72 2047
3680.30 1980
3680.87 1921
3681.44 1885
3682.01 1766
3682.58 1742
3683.16 1607
3683.73 1615
3684.30 1674
3684.88 1620
3685.45 1645
3686.02 1661
3686.59 1697
3687.17 1629
3687.74 1690
3688.31 1675
3688.88 1741
3689.46 1735
3690.03 1821
3690.60 1873
3691.18 1816
3691.75 1794
3692.32 1819
3692.90 1814
3693.47 1795
3694.04 1711
3694.62 1640
3695.19 1637
3695.76 1628
3696.34 1610
3696.91 1637
3697.48 1576
3698.06 1548
3698.63 1610
3699.21 1574
3699.78 1568
3700.35 1580
3700.93 1576
3701.50 1624
3702.08 1632
3702.65 1679
3703.22 1704
3703.80 1670
3704.37 1673
3704.95 1689
3705.52 1656
3706.09 1693
3706.67 1733
3707.24 1660
3707.82 1664
3708.39 1670
3708.97 1643
3709.54 1672
3710.12 1601
3710.69 1633
3711.26 1741
3711.84 1663
3712.41 1591
3712.99 1606
3713.56 1541
3714.14 1576
3714.71 1564
3715.29 1515
3715.86 1540
3716.44 1568
3717.01 1558
3717.59 1553
3718.16 1526
3718.74 1522
3719.32 1489
3719.89 1562
3720.47 1602
3721.04 1559
3721.62 1474
3722.19 1400
3722.77 1520
3723.34 1509
3723.92 1409
3724.49 1455
3725.07 1475
3725.65 1473
3726.22 1505
3726.80 1559
3727.37 1540
3727.95 1561
3728.53 1605
3729.10 1666
3729.68 1735
3730.25 1805
3730.83 1876
3731.41 2102
3731.98 2144
3732.56 2237
3733.14 2267
3733.71 2325
3734.29 2427
3734.87 2377
3735.44 2184
3736.02 2101
3736.60 2070
3737.17 1979
3737.75 1883
3738.33 1806
3738.90 1708
3739.48 1708
3740.06 1752
3740.63 1628
3741.21 1602
3741.79 1632
3742.36 1654
3742.94 1539
3743.52 1535
3744.10 1499
3744.67 1482
3745.25 1495
3745.83 1506
3746.40 1550
3746.98 1515
3747.56 1490
3748.14 1451
3748.71 1553
3749.29 1550
3749.87 1473
3750.45 1425
3751.03 1433
3751.60 1462
3752.18 1495
3752.76 1455
3753.34 1459
3753.92 1442
3754.49 1463
3755.07 1457
3755.65 1491
3756.23 1449
3756.81 1457
3757.38 1457
3757.96 1504
3758.54 1552
3759.12 1601
3759.70 1649
3760.28 1627
3760.85 1676
3761.43 1677
3762.01 1620
3762.59 1694
3763.17 1644
3763.75 1628
3764.33 1581
3764.91 1602
3765.48 1632
3766.06 1563
3766.64 1558
3767.22 1547
3767.80 1537
3768.38 1513
3768.96 1507
3769.54 1579
3770.12 1522
3770.70 1526
3771.28 1557
3771.85 1618
3772.43 1544
3773.01 1514
3773.59 1500
3774.17 1519
3774.75 1429
3775.33 1481
3775.91 1449
3776.49 1492
3777.07 1448
3777.65 1490
3778.23 1503
3778.81 1533
3779.39 1548
3779.97 1462
3780.55 1469
3781.13 1475
3781.71 1473
3782.29 1513
3782.87 1448
3783.45 1342
3784.03 1357
3784.61 1424
3785.19 1434
3785.77 1385
3786.35 1391
3786.93 1514
3787.51 1559
3788.10 1522
3788.68 1511
3789.26 1542
3789.84 1470
3790.42 1493
3791.00 1519
3791.58 1514
3792.16 1578
3792.74 1586
3793.32 1526
3793.90 1565
3794.48 1556
3795.07 1564
3795.65 1616
3796.23 1570
3796.81 1603
3797.39 1515
3797.97 1507
3798.55 1593
3799.14 1622
3799.72 1639
3800.30 1705
3800.88 1703
3801.46 1790
3802.04 1846
3802.62 1797
3803.21 1816
3803.79 1846
3804.37 1818
3804.95 1814
3805.53 1834
3806.12 1875
3806.70 1870
3807.28 1916
3807.86 2084
3808.44 2107
3809.03 2130
3809.61 2157
3810.19 2115
3810.77 2104
3811.36 2111
3811.94 2104
3812.52 2046
3813.10 2049
3813.69 2007
3814.27 2035
3814.85 1915
3815.43 1927
3816.02 1860
3816.60 1846
3817.18 1927
3817.77 1888
3818.35 1793
3818.93 1835
3819.51 1693
3820.10 1710
3820.68 1785
3821.26 1731
3821.85 1821
3822.43 1844
3823.01 1821
3823.60 1789
3824.18 1705
3824.76 1739
3825.35 1700
3825.93 1736
3826.51 1602
3827.10 1631
3827.68 1607
3828.27 1635
3828.85 1620
3829.43 1598
3830.02 1623
3830.60 1608
3831.18 1617
3831.77 1607
3832.35 1672
3832.94 1629
3833.52 1643
3834.10 1555
3834.69 1592
3835.27 1674
3835.86 1637
3836.44 1685
3837.03 1690
3837.61 1732
3838.19 1596
3838.78 1614
3839.36 1678
3839.95 1659
3840.53 1613
3841.12 1557
3841.70 1539
3842.29 1594
3842.87 1592
3843.46 1610
3844.04 1602
3844.63 1654
3845.21 1671
3845.80 1668
3846.38 1670
3846.97 1681
3847.55 1711
3848.14 1739
3848.72 1720
3849.31 1733
3849.89 1662
3850.48 1623
3851.06 1623
3851.65 1617
3852.23 1641
3852.82 1677
3853.41 1620
3853.99 1645
3854.58 1670
3855.16 1715
3855.75 1763
3856.33 1756
3856.92 1722
3857.51 1850
3858.09 1944
3858.68 2123
3859.26 2363
3859.85 2502
3860.44 2801
3861.02 2956
3861.61 3097
3862.20 3107
3862.78 3076
3863.37 2967
3863.95 2907
3864.54 2823
3865.13 2638
3865.71 2471
3866.30 2210
3866.89 2100
3867.47 1906
3868.06 1832
3868.65 1696
3869.23 1603
3869.82 1629
3870.41 1602
3870.99 1544
3871.58 1610
3872.17 1657
3872.76 1674
3873.34 1633
3873.93 1681
3874.52 1743
3875.10 1593
3875.69 1596
3876.28 1625
3876.87 1550
3877.45 1517
3878.04 1563
3878.63 1452
3879.22 1491
3879.80 1552
3880.39 1462
3880.98 1465
3881.57 1426
3882.15 1442
3882.74 1481
3883.33 1453
3883.92 1434
3884.51 1411
3885.09 1454
3885.68 1416
3886.27 1458
3886.86 1459
3887.45 1435
3888.04 1482
3888.62 1534
3889.21 1546
3889.80 1594
3890.39 1680
3890.98 1642
3891.57 1712
3892.15 1700
3892.74 1691
3893.33 1698
3893.92 1629
3894.51 1629
3895.10 1574
3895.69 1604
3896.28 1592
3896.86 1586
3897.45 1571
3898.04 1588
3898.63 1616
3899.22 1601
3899.81 1618
3900.40 1602
3900.99 1554
3901.58 1511
3902.17 1537
3902.76 1546
3903.34 1491
3903.93 1482
3904.52 1444
3905.11 1408
3905.70 1456
3906.29 1458
3906.88 1411
3907.47 1410
3908.06 1492
3908.65 1555
3909.24 1450
3909.83 1384
3910.42 1395
3911.01 1349
3911.60 1377
3912.19 1359
3912.78 1314
3913.37 1388
3913.96 1343
3914.55 1360
3915.14 1338
3915.73 1350
3916.32 1358
3916.91 1369
3917.50 1359
3918.09 1356
3918.68 1338
3919.28 1337
3919.87 1412
3920.46 1397
3921.05 1407
3921.64 1405
3922.23 1387
3922.82 1399
3923.41 1406
3924.00 1376
3924.59 1333
3925.18 1320
3925.77 1319
3926.37 1308
3926.96 1323
3927.55 1242
3928.14 1235
3928.73 1271
3929.32 1310
3929.91 1268
3930.51 1265
3931.10 1270
3931.69 1232
3932.28 1263
3932.87 1312
3933.46 1270
3934.05 1276
3934.65 1289
3935.24 1277
3935.83 1298
3936.42 1339
3937.01 1355
3937.61 1342
3938.20 1333
3938.79 1361
3939.38 1394
3939.97 1350
3940.57 1314
3941.16 1410
3941.75 1436
3942.34 1382
3942.94 1347
3943.53 1407
3944.12 1446
3944.71 1433
3945.31 1358
3945.90 1347
3946.49 1408
3947.08 1345
3947.68 1296
3948.27 1287
3948.86 1339
3949.45 1346
3950.05 1350
3950.64 1402
3951.23 1350
3951.83 1326
3952.42 1358
3953.01 1345
3953.61 1346
3954.20 1330
3954.79 1333
3955.39 1346
3955.98 1423
3956.57 1471
3957.17 1438
3957.76 1448
3958.35 1452
3958.95 1468
3959.54 1443
3960.13 1433
3960.73 1425
3961.32 1420
3961.92 1438
3962.51 1441
3963.10 1526
3963.70 1557
3964.29 1551
3964.88 1617
3965.48 1622
3966.07 1603
3966.67 1676
3967.26 1729
3967.86 1761
3968.45 1781
3969.04 1706
3969.64 1623
3970.23 1641
3970.83 1558
3971.42 1509
3972.02 1457
3972.61 1461
3973.21 1436
3973.80 1430
3974.40 1483
3974.99 1463
3975.58 1532
3976.18 1618
3976.77 1564
3977.37 1661
3977.96 1633
3978.56 1647
3979.15 1660
3979.75 1614
3980.35 1582
3980.94 1519
3981.54 1451
3982.13 1460
3982.73 1422
3983.32 1492
3983.92 1414
3984.51 1517
3985.11 1416
3985.70 1507
3986.30 1480
3986.90 1489
3987.49 1511
3988.09 1508
3988.68 1489
3989.28 1512
3989.87 1503
3990.47 1509
3991.07 1495
3991.66 1507
3992.26 1543
3992.85 1574
3993.45 1477
3994.05 1434
3994.64 1482
3995.24 1522
3995.84 1546
3996.43 1536
3997.03 1503
3997.62 1502
3998.22 1577
3998.82 1559
3999.41 1599
4000.01 1584
4000.61 1515
4001.20 1553
4001.80 1462
4002.40 1434
4003.00 1459
4003.59 1469
4004.19 1400
4004.79 1436
4005.38 1456
4005.98 1437
4006.58 1397
4007.17 1416
4007.77 1443
4008.37 1412
4008.97 1473
4009.56 1402
4010.16 1402
4010.76 1393
4011.36 1461
4011.95 1424
4012.55 1346
4013.15 1423
4013.75 1436
4014.34 1558
4014.94 1552
4015.54 1517
4016.14 1613
4016.74 1604
4017.33 1612
4017.93 1611
4018.53 1603
4019.13 1569
4019.73 1587
4020.32 1557
4020.92 1499
4021.52 1498
4022.12 1409
4022.72 1379
4023.32 1445
4023.91 1401
4024.51 1347
4025.11 1358
4025.71 1417
4026.31 1381
4026.91 1401
4027.51 1441
4028.10 1373
4028.70 1469
4029.30 1454
4029.90 1402
4030.50 1424
4031.10 1420
4031.70 1484
4032.30 1512
4032.90 1497
4033.49 1455
4034.09 1512
4034.69 1573
4035.29 1522
4035.89 1454
4036.49 1358
4037.09 1433
4037.69 1432
4038.29 1367
4038.89 1346
4039.49 1273
4040.09 1306
4040.69 1340
4041.29 1280
4041.89 1280
4042.49 1250
4043.09 1318
4043.69 1334
4044.29 1306
4044.89 1287
4045.49 1287
4046.09 1265
4046.69 1321
4047.29 1328
4047.89 1338
4048.49 1361
4049.09 1368
4049.69 1396
4050.29 1390
4050.89 1375
4051.49 1381
4052.09 1442
4052.69 1466
4053.29 1387
4053.89 1357
4054.49 1358
4055.09 1362
4055.69 1389
4056.30 1320
4056.90 1339
4057.50 1296
4058.10 1282
4058.70 1222
4059.30 1318
4059.90 1340
4060.50 1294
4061.10 1340
4061.71 1404
4062.31 1419
4062.91 1430
4063.51 1485
4064.11 1543
4064.71 1689
4065.31 1682
4065.92 1645
4066.52 1655
4067.12 1535
4067.72 1570
4068.32 1563
4068.92 1480
4069.53 1438
4070.13 1394
4070.73 1323
4071.33 1355
4071.93 1370
4072.54 1348
4073.14 1289
4073.74 1273
4074.34 1256
4074.94 1230
4075.55 1252
4076.15 1301
4076.75 1288
4077.35 1234
4077.96 1246
4078.56 1228
4079.16 1231
4079.76 1254
4080.37 1277
4080.97 1156
4081.57 1170
4082.17 1239
4082.78 1251
4083.38 1206
4083.98 1215
4084.59 1217
4085.19 1239
4085.79 1260
4086.39 1221
4087.00 1210
4087.60 1223
4088.20 1287
4088.81 1261
4089.41 1266
4090.01 1324
4090.62 1239
4091.22 1240
4091.82 1218
4092.43 1219
4093.03 1262
4093.63 1304
4094.24 1282
4094.84 1241
4095.45 1282
4096.05 1309
4096.65 1263
4097.26 1207
4097.86 1291
4098.47 1310
4099.07 1280
4099.67 1238
4100.28 1235
4100.88 1271
4101.49 1250
4102.09 1237
4102.69 1241
4103.30 1241
4103.90 1226
4104.51 1233
4105.11 1237
4105.72 1268
4106.32 1262
4106.93 1231
4107.53 1192
4108.13 1268
4108.74 1173
4109.34 1277
4109.95 1222
4110.55 1230
4111.16 1272
4111.76 1237
4112.37 1213
4112.97 1188
4113.58 1221
4114.18 1223
4114.79 1191
4115.39 1214
4116.00 1271
4116.60 1277
4117.21 1216
4117.82 1211
4118.42 1196
4119.03 1241
4119.63 1222
4120.24 1204
4120.84 1209
4121.45 1194
4122.05 1171
4122.66 1216
4123.27 1222
4123.87 1191
4124.48 1184
4125.08 1211
4125.69 1208
4126.30 1256
4126.90 1260
4127.51 1268
4128.11 1243
4128.72 1184
4129.33 1218
4129.93 1283
4130.54 1330
4131.15 1325
4131.75 1334
4132.36 1337
4132.96 1373
4133.57 1338
4134.18 1365
4134.78 1436
4135.39 1511
4136.00 1426
4136.60 1433
4137.21 1493
4137.82 1462
4138.43 1473
4139.03 1440
4139.64 1481
4140.25 1449
4140.85 1474
4141.46 1473
4142.07 1491
4142.68 1592
4143.28 1558
4143.89 1524
4144.50 1472
4145.10 1461
4145.71 1384
4146.32 1415
4146.93 1399
4147.53 1366
4148.14 1343
4148.75 1375
4149.36 1316
4149.97 1314
4150.57 1290
4151.18 1262
4151.79 1240
4152.40 1198
4153.00 1180
4153.61 1187
4154.22 1181
4154.83 1170
4155.44 1240
4156.05 1249
4156.65 1230
4157.26 1260
4157.87 1260
4158.48 1258
4159.09 1253
4159.70 1274
4160.30 1312
4160.91 1272
4161.52 1299
4162.13 1295
4162.74 1265
4163.35 1273
4163.96 1319
4164.56 1326
4165.17 1312
4165.78 1397
4166.39 1400
4167.00 1401
4167.61 1428
4168.22 1450
4168.83 1467
4169.44 1484
4170.05 1469
4170.66 1492
4171.26 1508
4171.87 1459
4172.48 1590
4173.09 1472
4173.70 1470
4174.31 1513
4174.92 1505
4175.53 1461
4176.14 1406
4176.75 1412
4177.36 1434
4177.97 1421
4178.58 1395
4179.19 1380
4179.80 1397
4180.41 1347
4181.02 1295
4181.63 1369
4182.24 1428
4182.85 1403
4183.46 1307
4184.07 1326
4184.68 1288
4185.29 1333
4185.90 1287
4186.51 1318
4187.12 1282
4187.73 1284
4188.34 1335
4188.95 1345
4189.56 1283
4190.18 1269
4190.79 1304
4191.40 1318
4192.01 1292
4192.62 1288
4193.23 1368
4193.84 1399
4194.45 1491
4195.06 1455
4195.67 1410
4196.28 1402
4196.90 1431
4197.51 1449
4198.12 1336
4198.73 1404
4199.34 1401
4199.95 1327
4200.56 1355
4201.18 1306
4201.79 1325
4202.40 1382
4203.01 1309
4203.62 1354
4204.23 1339
4204.85 1341
4205.46 1379
4206.07 1316
4206.68 1337
4207.29 1373
4207.90 1410
4208.52 1433
4209.13 1419
4209.74 1473
4210.35 1369
4210.97 1369
4211.58 1380
4212.19 1359
4212.80 1382
4213.41 1408
4214.03 1435
4214.64 1420
4215.25 1413
4215.86 1469
4216.48 1536
4217.09 1536
4217.70 1531
4218.32 1559
4218.93 1670
4219.54 1734
4220.15 1706
4220.77 1807
4221.38 1754
4221.99 1799
4222.61 1809
4223.22 1874
4223.83 1878
4224.44 1820
4225.06 1879
4225.67 1958
4226.28 2076
4226.90 2129
4227.51 2194
4228.13 2251
4228.74 2271
4229.35 2198
4229.97 2089
4230.58 2054
4231.19 1968
4231.81 1908
4232.42 1877
4233.03 1792
4233.65 1729
4234.26 1614
4234.88 1635
4235.49 1689
4236.10 1672
4236.72 1630
4237.33 1575
4237.95 1596
4238.56 1566
4239.17 1574
4239.79 1568
4240.40 1544
4241.02 1591
4241.63 1695
4242.25 1633
4242.86 1605
4243.48 1538
4244.09 1535
4244.71 1552
4245.32 1587
4245.93 1596
4246.55 1540
4247.16 1532
4247.78 1520
4248.39 1471
4249.01 1455
4249.62 1506
4250.24 1483
4250.85 1494
4251.47 1498
4252.08 1448
4252.70 1382
4253.32 1412
4253.93 1447
4254.55 1471
4255.16 1438
4255.78 1495
4256.39 1514
4257.01 1501
4257.62 1515
4258.24 1550
4258.85 1475
4259.47 1462
4260.09 1473
4260.70 1593
4261.32 1641
4261.93 1664
4262.55 1720
4263.17 1709
4263.78 1778
4264.40 1818
4265.01 1767
4265.63 1715
4266.25 1725
4266.86 1684
4267.48 1575
4268.10 1568
4268.71 1569
4269.33 1519
4269.94 1475
4270.56 1553
4271.18 1504
4271.79 1451
4272.41 1432
4273.03 1477
4273.64 1508
4274.26 1490
4274.88 1585
4275.49 1621
4276.11 1719
4276.73 1793
4277.35 1728
4277.96 1802
4278.58 1794
4279.20 1768
4279.81 1676
4280.43 1674
4281.05 1621
4281.67 1524
4282.28 1444
4282.90 1466
4283.52 1432
4284.14 1358
4284.75 1323
4285.37 1377
4285.99 1355
4286.61 1354
4287.22 1293
4287.84 1321
4288.46 1347
4289.08 1293
4289.70 1260
4290.31 1273
4290.93 1282
4291.55 1284
4292.17 1245
4292.79 1280
4293.40 1296
4294.02 1324
4294.64 1281
4295.26 1289
4295.88 1283
4296.50 1265
4297.11 1244
4297.73 1320
4298.35 1321
4298.97 1253
4299.59 1400
4300.21 1358
4300.83 1377
4301.44 1357
4302.06 1300
4302.68 1347
4303.30 1342
4303.92 1393
4304.54 1386
4305.16 1371
4305.78 1334
4306.40 1406
4307.02 1354
4307.63 1327
4308.25 1324
4308.87 1362
4309.49 1293
4310.11 1302
4310.73 1304
4311.35 1372
4311.97 1335
4312.59 1332
4313.21 1340
4313.83 1303
4314.45 1354
4315.07 1374
4315.69 1419
4316.31 1392
4316.93 1385
4317.55 1361
4318.17 1451
4318.79 1396
4319.41 1378
4320.03 1401
4320.65 1401
4321.27 1373
4321.89 1325
4322.51 1404
4323.13 1409
4323.75 1438
4324.37 1470
4324.99 1539
4325.61 1482
4326.23 1557
4326.85 1573
4327.47 1586
4328.09 1596
4328.71 1695
4329.33 1680
4329.96 1827
4330.58 1995
4331.20 2032
4331.82 2079
4332.44 2347
4333.06 2326
4333.68 2325
4334.30 2427
4334.92 2349
4335.54 2403
4336.17 2381
4336.79 2236
4337.41 2268
4338.03 2308
4338.65 2225
4339.27 2231
4339.89 2150
4340.52 2182
4341.14 2084
4341.76 2047
4342.38 2049
4343.00 2037
4343.62 2183
4344.25 2305
4344.87 2509
4345.49 2725
4346.11 2806
4346.73 2931
4347.36 3014
4347.98 2986
4348.60 2871
4349.22 2765
4349.84 2671
4350.47 2495
4351.09 2326
4351.71 2203
4352.33 2169
4352.96 2087
4353.58 1972
4354.20 1903
4354.82 1818
4355.45 1774
4356.07 1687
4356.69 1715
4357.31 1719
4357.94 1668
4358.56 1580
4359.18 1583
4359.81 1587
4360.43 1578
4361.05 1618
4361.68 1627
4362.30 1605
4362.92 1619
4363.55 1659
4364.17 1580
4364.79 1520
4365.42 1516
4366.04 1481
4366.66 1436
4367.29 1405
4367.91 1454
4368.53 1403
4369.16 1402
4369.78 1390
4370.40 1388
4371.03 1436
4371.65 1408
4372.27 1394
4372.90 1395
4373.52 1325
4374.15 1315
4374.77 1310
4375.39 1400
4376.02 1386
4376.64 1373
4377.27 1358
4377.89 1363
4378.52 1352
4379.14 1446
4379.76 1433
4380.39 1405
4381.01 1381
4381.64 1483
4382.26 1570
4382.89 1491
4383.51 1416
4384.14 1468
4384.76 1469
4385.39 1400
4386.01 1402
4386.64 1402
4387.26 1410
4387.89 1358
4388.51 1351
4389.14 1405
4389.76 1450
4390.39 1477
4391.01 1494
4391.64 1494
4392.26 1459
4392.89 1479
4393.51 1438
4394.14 1452
4394.76 1408
4395.39 1363
4396.01 1379
4396.64 1301
4397.26 1306
4397.89 1390
4398.52 1405
4399.14 1315
4399.77 1339
4400.39 1356
4401.02 1355
4401.65 1424
4402.27 1381
4402.90 1364
4403.52 1298
4404.15 1300
4404.78 1239
4405.40 1249
4406.03 1302
4406.65 1311
4407.28 1344
4407.91 1317
4408.53 1310
4409.16 1305
4409.79 1322
4410.41 1267
4411.04 1215
4411.67 1222
4412.29 1233
4412.92 1281
4413.55 1259
4414.17 1235
4414.80 1304
4415.43 1283
4416.05 1260
4416.68 1242
4417.31 1252
4417.94 1262
4418.56 1316
4419.19 1261
4419.82 1248
4420.44 1233
4421.07 1235
4421.70 1260
4422.33 1274
4422.95 1232
4423.58 1201
4424.21 1159
4424.84 1127
4425.46 1175
4426.09 1163
4426.72 1192
4427.35 1193
4427.97 1176
4428.60 1165
4429.23 1186
4429.86 1152
4430.49 1104
4431.11 1240
4431.74 1194
4432.37 1184
4433.00 1162
4433.63 1184
4434.26 1195
4434.88 1163
4435.51 1145
4436.14 1179
4436.77 1181
4437.40 1238
4438.03 1197
4438.65 1195
4439.28 1208
4439.91 1204
4440.54 1243
4441.17 1194
4441.80 1207
4442.43 1234
4443.06 1183
4443.68 1229
4444.31 1265
4444.94 1295
4445.57 1299
4446.20 1295
4446.83 1284
4447.46 1330
4448.09 1289
4448.72 1282
4449.35 1283
4449.98 1294
4450.61 1318
4451.24 1317
4451.86 1222
4452.49 1235
4453.12 1272
4453.75 1268
4454.38 1297
4455.01 1328
4455.64 1332
4456.27 1388
4456.90 1383
4457.53 1361
4458.16 1303
4458.79 1279
4459.42 1281
4460.05 1250
4460.68 1245
4461.31 1186
4461.94 1155
4462.57 1067
4463.20 1135
4463.83 1125
4464.46 1104
4465.09 1147
4465.72 1123
4466.36 1204
4466.99 1137
4467.62 1112
4468.25 1149
4468.88 1134
4469.51 1097
4470.14 1092
4470.77 1133
4471.40 1078
4472.03 1112
4472.66 1065
4473.29 1166
4473.93 1218
4474.56 1152
4475.19 1103
4475.82 1170
4476.45 1153
4477.08 1201
4477.71 1171
4478.34 1135
4478.98 1192
4479.61 1157
4480.24 1192
4480.87 1231
4481.50 1175
4482.13 1208
4482.76 1187
4483.40 1242
4484.03 1196
4484.66 1230
4485.29 1240
4485.92 1226
4486.56 1318
4487.19 1245
4487.82 1267
4488.45 1312
4489.08 1309
4489.72 1253
4490.35 1225
4490.98 1231
4491.61 1279
4492.25 1276
4492.88 1282
4493.51 1268
4494.14 1222
4494.78 1262
4495.41 1301
4496.04 1239
4496.67 1209
4497.31 1265
4497.94 1260
4498.57 1298
4499.20 1391
4499.84 1435
4500.47 1507
4501.10 1604
4501.74 1688
4502.37 1663
4503.00 1703
4503.64 1700
4504.27 1678
4504.90 1694
4505.53 1554
4506.17 1528
4506.80 1452
4507.43 1493
4508.07 1543
4508.70 1447
4509.34 1402
4509.97 1367
4510.60 1376
4511.24 1431
4511.87 1352
4512.50 1297
4513.14 1328
4513.77 1367
4514.41 1328
4515.04 1261
4515.67 1242
4516.31 1238
4516.94 1206
4517.58 1156
4518.21 1162
4518.84 1194
4519.48 1195
4520.11 1255
4520.75 1222
4521.38 1263
4522.02 1243
4522.65 1285
4523.28 1281
4523.92 1312
4524.55 1307
4525.19 1392
4525.82 1390
4526.46 1426
4527.09 1499
4527.73 1592
4528.36 1775
4529.00 1948
4529.63 2162
4530.27 2332
4530.90 2390
4531.54 2543
4532.17 2657
4532.81 2697
4533.44 2515
4534.08 2461
4534.71 2247
4535.35 2103
4535.99 1914
4536.62 1764
4537.26 1564
4537.89 1439
4538.53 1433
4539.16 1357
4539.80 1327
4540.43 1236
4541.07 1281
4541.71 1257
4542.34 1176
4542.98 1216
4543.61 1173
4544.25 1197
4544.89 1196
4545.52 1293
4546.16 1241
4546.79 1234
4547.43 1232
4548.07 1244
4548.70 1243
4549.34 1209
4549.98 1168
4550.61 1275
4551.25 1259
4551.89 1229
4552.52 1148
4553.16 1144
4553.80 1223
4554.43 1246
4555.07 1227
4555.71 1167
4556.34 1187
4556.98 1237
4557.62 1192
4558.25 1172
4558.89 1198
4559.53 1204
4560.16 1205
4560.80 1203
4561.44 1208
4562.08 1182
4562.71 1202
4563.35 1205
4563.99 1256
4564.63 1208
4565.26 1194
4565.90 1299
4566.54 1292
4567.18 1331
4567.81 1415
4568.45 1419
4569.09 1408
4569.73 1391
4570.36 1379
4571.00 1381
4571.64 1364
4572.28 1356
4572.92 1366
4573.55 1326
4574.19 1357
4574.83 1299
4575.47 1246
4576.11 1293
4576.75 1246
4577.38 1268
4578.02 1217
4578.66 1217
4579.30 1191
4579.94 1206
4580.58 1262
4581.21 1184
4581.85 1196
4582.49 1222
4583.13 1225
4583.77 1303
4584.41 1341
4585.05 1337
4585.69 1349
4586.32 1501
4586.96 1524
4587.60 1515
4588.24 1505
4588.88 1528
4589.52 1549
4590.16 1614
4590.80 1603
4591.44 1564
4592.08 1593
4592.72 1520
4593.36 1516
4594.00 1461
4594.63 1377
4595.27 1305
4595.91 1341
4596.55 1281
4597.19 1321
4597.83 1283
4598.47 1186
4599.11 1288
4599.75 1218
4600.39 1233
4601.03 1241
4601.67 1235
4602.31 1235
4602.95 1203
4603.59 1239
4604.23 1222
4604.87 1278
4605.51 1232
4606.15 1225
4606.79 1194
4607.43 1335
4608.08 1316
4608.72 1274
4609.36 1262
4610.00 1218
4610.64 1195
4611.28 1185
4611.92 1202
4612.56 1150
4613.20 1226
4613.84 1224
4614.48 1148
4615.12 1184
4615.76 1065
4616.41 1106
4617.05 1135
4617.69 1136
4618.33 1109
4618.97 1138
4619.61 1155
4620.25 1083
4620.89 1055
4621.54 1097
4622.18 1107
4622.82 1098
4623.46 1124
4624.10 1115
4624.74 1061
4625.38 1082
4626.03 1046
4626.67 1140
4627.31 1122
4627.95 1042
4628.59 1138
4629.24 1166
4629.88 1156
4630.52 1230
4631.16 1196
4631.80 1229
4632.45 1217
4633.09 1248
4633.73 1256
4634.37 1226
4635.02 1195
4635.66 1226
4636.30 1314
4636.94 1307
4637.58 1246
4638.23 1271
4638.87 1266
4639.51 1303
4640.16 1310
4640.80 1301
4641.44 1278
4642.08 1237
4642.73 1213
4643.37 1211
4644.01 1203
4644.66 1182
4645.30 1151
4645.94 1112
4646.58 1138
4647.23 1190
4647.87 1179
4648.51 1136
4649.16 1169
4649.80 1220
4650.44 1252
4651.09 1245
4651.73 1262
4652.37 1251
4653.02 1209
4653.66 1170
4654.31 1182
4654.95 1184
4655.59 1189
4656.24 1167
4656.88 1126
4657.52 1141
4658.17 1103
4658.81 1168
4659.46 1118
4660.10 1067
4660.75 1122
4661.39 1068
4662.03 1041
4662.68 1005
4663.32 1044
4663.97 1038
4664.61 1019
4665.26 978
4665.90 979
4666.54 976
4667.19 1018
4667.83 1012
4668.48 1033
4669.12 1013
4669.77 1024
4670.41 1040
4671.06 1018
4671.70 982
4672.35 1032
4672.99 1044
4673.64 1018
4674.28 1100
4674.93 1104
4675.57 1066
4676.22 1048
4676.86 1051
4677.51 1079
4678.15 1126
4678.80 1122
4679.44 1124
4680.09 1086
4680.73 1175
4681.38 1122
4682.03 1136
4682.67 1129
4683.32 1146
4683.96 1154
4684.61 1170
4685.25 1183
4685.90 1171
4686.55 1157
4687.19 1208
4687.84 1212
4688.48 1189
4689.13 1179
4689.78 1182
4690.42 1201
4691.07 1207
4691.72 1225
4692.36 1249
4693.01 1226
4693.65 1278
4694.30 1312
4694.95 1350
4695.59 1412
4696.24 1371
4696.89 1345
4697.53 1360
4698.18 1398
4698.83 1405
4699.47 1535
4700.12 1473
4700.77 1546
4701.41 1509
4702.06 1437
4702.71 1385
4703.36 1313
4704.00 1312
4704.65 1362
4705.30 1298
4705.94 1286
4706.59 1241
4707.24 1269
4707.89 1278
4708.53 1251
4709.18 1213
4709.83 1203
4710.48 1178
4711.12 1187
4711.77 1204
4712.42 1239
4713.07 1225
4713.71 1152
4714.36 1174
4715.01 1198
4715.66 1142
4716.31 1152
4716.95 1253
4717.60 1173
4718.25 1204
4718.90 1266
4719.55 1198
4720.19 1214
4720.84 1214
4721.49 1166
4722.14 1269
4722.79 1266
4723.44 1240
4724.08 1228
4724.73 1210
4725.38 1255
4726.03 1230
4726.68 1207
4727.33 1253
4727.98 1185
4728.63 1234
4729.27 1276
4729.92 1161
4730.57 1181
4731.22 1189
4731.87 1180
4732.52 1183
4733.17 1209
4733.82 1129
4734.47 1186
4735.12 1154
4735.77 1123
4736.41 1156
4737.06 1208
4737.71 1148
4738.36 1176
4739.01 1177
4739.66 1189
4740.31 1226
4740.96 1221
4741.61 1221
4742.26 1207
4742.91 1187
4743.56 1178
4744.21 1201
4744.86 1154
4745.51 1144
4746.16 1188
4746.81 1175
4747.46 1123
4748.11 1181
4748.76 1188
4749.41 1203
4750.06 1168
4750.71 1221
4751.36 1210
4752.01 1212
4752.66 1274
4753.31 1216
4753.96 1307
4754.61 1261
4755.26 1265
4755.92 1217
4756.57 1179
4757.22 1207
4757.87 1205
4758.52 1198
4759.17 1213
4759.82 1223
4760.47 1269
4761.12 1281
4761.77 1266
4762.42 1262
4763.08 1244
4763.73 1264
4764.38 1245
4765.03 1269
4765.68 1199
4766.33 1159
4766.98 1211
4767.64 1226
4768.29 1210
4768.94 1183
4769.59 1192
4770.24 1203
4770.89 1237
4771.54 1159
4772.20 1190
4772.85 1163
4773.50 1167
4774.15 1184
4774.80 1097
4775.46 1082
4776.11 1154
4776.76 1157
4777.41 1156
4778.06 1164
4778.72 1135
4779.37 1142
4780.02 1113
4780.67 1136
4781.33 1129
4781.98 1197
4782.63 1182
4783.28 1167
4783.94 1225
4784.59 1189
4785.24 1161
4785.89 1175
4786.55 1147
4787.20 1212
4787.85 1166
4788.51 1204
4789.16 1226
4789.81 1159
4790.46 1270
4791.12 1243
4791.77 1265
4792.42 1237
4793.08 1250
4793.73 1253
4794.38 1254
4795.04 1174
4795.69 1277
4796.34 1214
4797.00 1173
4797.65 1169
4798.30 1259
4798.96 1372
4799.61 1383
4800.27 1360
4800.92 1345
4801.57 1360
4802.23 1362
4802.88 1328
4803.53 1361
4804.19 1308
4804.84 1293
4805.50 1267
4806.15 1270
4806.81 1239
4807.46 1278
4808.11 1263
4808.77 1221
4809.42 1223
4810.08 1230
4810.73 1239
4811.39 1268
4812.04 1255
4812.69 1227
4813.35 1231
4814.00 1262
4814.66 1332
4815.31 1336
4815.97 1337
4816.62 1334
4817.28 1345
4817.93 1315
4818.59 1332
4819.24 1390
4819.90 1383
4820.55 1447
4821.21 1457
4821.86 1424
4822.52 1485
4823.17 1585
4823.83 1621
4824.48 1554
4825.14 1499
4825.79 1529
4826.45 1533
4827.11 1477
4827.76 1407
4828.42 1404
4829.07 1477
4829.73 1472
4830.38 1455
4831.04 1467
4831.70 1472
4832.35 1490
4833.01 1563
4833.66 1489
4834.32 1589
4834.98 1567
4835.63 1628
4836.29 1711
4836.94 1629
4837.60 1674
4838.26 1648
4838.91 1681
4839.57 1650
4840.23 1678
4840.88 1690
4841.54 1731
4842.20 1718
4842.85 1696
4843.51 1761
4844.17 1738
4844.82 1785
4845.48 1765
4846.14 1820
4846.79 1910
4847.45 1976
4848.11 2082
4848.76 2173
4849.42 2207
4850.08 2316
4850.73 2344
4851.39 2282
4852.05 2245
4852.71 2064
4853.36 2058
4854.02 2057
4854.68 2005
4855.34 2006
4855.99 2081
4856.65 2080
4857.31 2112
4857.97 2185
4858.62 2308
4859.28 2199
4859.94 2160
4860.60 2096
4861.25 2025
4861.91 1884
4862.57 1913
4863.23 1941
4863.89 1801
4864.54 1805
4865.20 1815
4865.86 1803
4866.52 1873
4867.18 1904
4867.84 1811
4868.49 1728
4869.15 1722
4869.81 1708
4870.47 1744
4871.13 1695
4871.79 1643
4872.44 1679
4873.10 1649
4873.76 1620
4874.42 1603
4875.08 1648
4875.74 1641
4876.40 1635
4877.06 1623
4877.72 1691
4878.37 1747
4879.03 1804
4879.69 1750
4880.35 1778
4881.01 1675
4881.67 1630
4882.33 1676
4882.99 1587
4883.65 1553
4884.31 1554
4884.97 1580
4885.63 1547
4886.29 1526
4886.95 1538
4887.61 1624
4888.26 1573
4888.92 1585
4889.58 1512
4890.24 1605
4890.90 1617
4891.56 1578
4892.22 1724
4892.88 1618
4893.54 1575
4894.20 1588
4894.86 1512
4895.52 1520
4896.18 1483
4896.84 1581
4897.51 1563
4898.17 1582
4898.83 1654
4899.49 1634
4900.15 1585
4900.81 1588
4901.47 1593
4902.13 1541
4902.79 1509
4903.45 1481
4904.11 1441
4904.77 1379
4905.43 1330
4906.09 1334
4906.75 1353
4907.41 1295
4908.08 1298
4908.74 1299
4909.40 1288
4910.06 1288
4910.72 1267
4911.38 1295
4912.04 1249
4912.70 1208
4913.37 1172
4914.03 1213
4914.69 1197
4915.35 1199
4916.01 1168
4916.67 1172
4917.33 1172
4918.00 1147
4918.66 1144
4919.32 1099
4919.98 1090
4920.64 1168
4921.31 1136
4921.97 1091
4922.63 1134
4923.29 1154
4923.95 1172
4924.62 1147
4925.28 1206
4925.94 1197
4926.60 1153
4927.26 1183
4927.93 1122
4928.59 1174
4929.25 1173
4929.91 1173
4930.58 1181
4931.24 1167
4931.90 1208
4932.56 1141
4933.23 1118
4933.89 1139
4934.55 1159
4935.22 1149
4935.88 1114
4936.54 1178
4937.20 1129
4937.87 1133
4938.53 1131
4939.19 1206
4939.86 1181
4940.52 1120
4941.18 1167
4941.85 1162
4942.51 1114
4943.17 1146
4943.84 1078
4944.50 1123
4945.16 1101
4945.83 1124
4946.49 1117
4947.15 1106
4947.82 1159
4948.48 1117
4949.15 1091
4949.81 1098
4950.47 1098
4951.14 1115
4951.80 1109
4952.47 1084
4953.13 1124
4953.79 1131
4954.46 1125
4955.12 1145
4955.79 1110
4956.45 1126
4957.11 1139
4957.78 1147
4958.44 1166
4959.11 1197
4959.77 1240
4960.44 1311
4961.10 1276
4961.77 1349
4962.43 1462
4963.10 1457
4963.76 1496
4964.42 1486
4965.09 1484
4965.75 1407
4966.42 1383
4967.08 1374
4967.75 1273
4968.41 1219
4969.08 1269
4969.74 1200
4970.41 1174
4971.08 1167
4971.74 1162
4972.41 1217
4973.07 1150
4973.74 1151
4974.40 1187
4975.07 1234
4975.73 1287
4976.40 1281
4977.06 1311
4977.73 1277
4978.40 1243
4979.06 1177
4979.73 1207
4980.39 1164
4981.06 1138
4981.73 1122
4982.39 1113
4983.06 1108
4983.72 1121
4984.39 1078
4985.06 1126
4985.72 1123
4986.39 1106
4987.05 1113
4987.72 1102
4988.39 1071
4989.05 1084
4989.72 1092
4990.39 1082
4991.05 1096
4991.72 1041
4992.39 1012
4993.05 1049
4993.72 1003
4994.39 1037
4995.05 1028
4995.72 975
4996.39 968
4997.05 1006
4997.72 1030
4998.39 1013
4999.06 973
4999.72 977
5000.39 979
5001.06 945
5001.73 1001
5002.39 949
5003.06 943
5003.73 947
5004.39 971
5005.06 944
5005.73 950
5006.40 1004
5007.07 1057
5007.73 1034
5008.40 999
5009.07 1034
5009.74 1014
5010.40 991
5011.07 983
5011.74 993
5012.41 1003
5013.08 1049
5013.74 1003
5014.41 1014
5015.08 983
5015.75 1012
5016.42 968
5017.09 1002
5017.75 992
5018.42 957
5019.09 975
5019.76 1030
5020.43 1025
5021.10 1031
5021.76 1048
5022.43 1045
5023.10 1054
5023.77 1059
5024.44 1096
5025.11 1091
5025.78 1067
5026.45 1082
5027.12 1054
5027.78 990
5028.45 1010
5029.12 1022
5029.79 962
5030.46 955
5031.13 957
5031.80 1003
5032.47 1004
5033.14 949
5033.81 979
5034.48 960
5035.15 957
5035.82 931
5036.49 917
5037.16 967
5037.83 973
5038.50 965
5039.16 953
5039.83 954
5040.50 972
5041.17 953
5041.84 1013
5042.51 1027
5043.18 994
5043.85 979
5044.52 947
5045.20 937
5045.87 986
5046.54 1060
5047.21 1004
5047.88 1008
5048.55 959
5049.22 963
5049.89 965
5050.56 999
5051.23 992
5051.90 975
5052.57 986
5053.24 1002
5053.91 1041
5054.58 1010
5055.25 992
5055.92 953
5056.60 976
5057.27 1008
5057.94 1023
5058.61 957
5059.28 989
5059.95 994
5060.62 985
5061.29 984
5061.96 979
5062.64 958
5063.31 989
5063.98 997
5064.65 930
5065.32 949
5065.99 898
5066.66 939
5067.34 973
5068.01 982
5068.68 991
5069.35 977
5070.02 950
5070.70 991
5071.37 967
5072.04 981
5072.71 1006
5073.38 1032
5074.06 1000
5074.73 1057
5075.40 1033
5076.07 1040
5076.74 1086
5077.42 1062
5078.09 1108
5078.76 1163
5079.43 1123
5080.11 1126
5080.78 1095
5081.45 1086
5082.12 1061
5082.80 1060
5083.47 1054
5084.14 987
5084.82 1003
5085.49 1042
5086.16 1041
5086.83 1027
5087.51 1103
5088.18 1140
5088.85 1145
5089.53 1153
5090.20 1129
5090.87 1210
5091.55 1197
5092.22 1199
5092.89 1249
5093.57 1205
5094.24 1190
5094.91 1133
5095.59 1038
5096.26 1065
5096.93 1060
5097.61 1025
5098.28 1047
5098.96 1043
5099.63 1019
5100.30 1030
5100.98 1053
5101.65 1058
5102.32 1047
5103.00 1128
5103.67 1089
5104.35 1143
5105.02 1134
5105.70 1106
5106.37 1092
5107.04 1059
5107.72 1043
5108.39 1083
5109.07 1096
5109.74 1076
5110.42 1048
5111.09 1051
5111.77 1054
5112.44 1083
5113.11 1122
5113.79 1067
5114.46 1047
5115.14 1086
5115.81 1121
5116.49 1149
5117.16 1200
5117.84 1202
5118.51 1282
5119.19 1379
5119.86 1398
5120.54 1349
5121.21 1323
5121.89 1304
5122.57 1336
5123.24 1321
5123.92 1225
5124.59 1130
5125.27 1103
5125.94 1114
5126.62 1078
5127.29 1077
5127.97 1100
5128.64 1030
5129.32 1040
5130.00 1144
5130.67 1069
5131.35 1063
5132.02 1089
5132.70 1055
5133.38 1111
5134.05 1108
5134.73 1108
5135.40 1098
5136.08 1120
5136.76 1093
5137.43 1042
5138.11 1076
5138.79 1050
5139.46 1073
5140.14 1069
5140.82 1060
5141.49 1067
5142.17 1099
5142.85 962
5143.52 1025
5144.20 995
5144.88 972
5145.55 967
5146.23 1008
5146.91 1000
5147.58 1071
5148.26 1044
5148.94 982
5149.61 1003
5150.29 997
5150.97 1016
5151.65 987
5152.32 942
5153.00 940
5153.68 973
5154.36 970
5155.03 1020
5155.71 1005
5156.39 1008
5157.07 1041
5157.74 1079
5158.42 1013
5159.10 1036
5159.78 1054
5160.45 1034
5161.13 1011
5161.81 999
5162.49 978
5163.17 952
5163.84 975
5164.52 951
5165.20 1001
5165.88 970
5166.56 975
5167.24 976
5167.91 963
5168.59 992
5169.27 1004
5169.95 967
5170.63 951
5171.31 986
5171.98 962
5172.66 944
5173.34 955
5174.02 895
5174.70 950
5175.38 943
5176.06 976
5176.74 981
5177.41 945
5178.09 962
5178.77 941
5179.45 982
5180.13 952
5180.81 996
5181.49 953
5182.17 966
5182.85 953
5183.53 965
5184.21 927
5184.89 936
5185.57 959
5186.24 963
5186.92 933
5187.60 930
5188.28 882
5188.96 903
5189.64 900
5190.32 882
5191.00 909
5191.68 948
5192.36 945
5193.04 899
5193.72 873
5194.40 912
5195.08 924
5195.76 968
5196.44 942
5197.12 900
5197.80 931
5198.48 898
5199.16 932
5199.84 906
5200.52 906
5201.21 913
5201.89 894
5202.57 929
5203.25 913
5203.93 920
5204.61 963
5205.29 962
5205.97 976
5206.65 934
5207.33 971
5208.01 989
5208.69 955
5209.37 1027
5210.06 997
5210.74 1029
5211.42 1074
5212.10 1020
5212.78 971
5213.46 1064
5214.14 1025
5214.82 1019
5215.51 1067
5216.19 1055
5216.87 1099
5217.55 1095
5218.23 1092
5218.91 1067
5219.60 1071
5220.28 1089
5220.96 1131
5221.64 1104
5222.32 1125
5223.00 1134
5223.69 1126
5224.37 1094
5225.05 1084
5225.73 1063
5226.41 1056
5227.10 1042
5227.78 1038
5228.46 1030
5229.14 1015
5229.83 1006
5230.51 1051
5231.19 1001
5231.87 1006
5232.56 1034
5233.24 1018
5233.92 1015
5234.60 1090
5235.29 1067
5235.97 987
5236.65 1019
5237.34 1023
5238.02 1018
5238.70 996
5239.38 1042
5240.07 1069
5240.75 1066
5241.43 1028
5242.12 1000
5242.80 1002
5243.48 1034
5244.17 975
5244.85 998
5245.53 1017
5246.22 968
5246.90 1000
5247.58 982
5248.27 1010
5248.95 1019
5249.63 995
5250.32 1054
5251.00 1062
5251.69 1040
5252.37 1052
5253.05 1034
5253.74 1045
5254.42 1023
5255.11 1018
5255.79 1006
5256.47 1002
5257.16 996
5257.84 989
5258.53 999
5259.21 1003
5259.89 1042
5260.58 1044
5261.26 1049
5261.95 1004
5262.63 1009
5263.32 1076
5264.00 1012
5264.69 1039
5265.37 1005
5266.06 995
5266.74 996
5267.43 1026
5268.11 1049
5268.79 999
5269.48 996
5270.16 1040
5270.85 1046
5271.53 1066
5272.22 977
5272.91 952
5273.59 984
5274.28 1022
5274.96 1033
5275.65 1026
5276.33 989
5277.02 983
5277.70 1050
5278.39 1048
5279.07 1028
5279.76 1020
5280.45 1029
5281.13 1001
5281.82 1052
5282.50 1085
5283.19 1063
5283.87 1000
5284.56 1036
5285.25 1020
5285.93 968
5286.62 983
5287.30 998
5287.99 1028
5288.68 1031
5289.36 960
5290.05 968
5290.74 965
5291.42 1017
5292.11 985
5292.79 992
5293.48 1020
5294.17 1059
5294.85 1066
5295.54 1067
5296.23 1088
5296.91 1046
5297.60 1094
5298.29 1110
5298.98 1163
5299.66 1095
5300.35 1095
5301.04 1164
5301.72 1153
5302.41 1168
5303.10 1233
5303.78 1220
5304.47 1310
5305.16 1353
5305.85 1287
5306.53 1336
5307.22 1325
5307.91 1296
5308.60 1315
5309.28 1305
5309.97 1376
5310.66 1405
5311.35 1448
5312.03 1502
5312.72 1513
5313.41 1470
5314.10 1505
5314.79 1415
5315.47 1427
5316.16 1422
5316.85 1364
5317.54 1317
5318.23 1357
5318.91 1352
5319.60 1391
5320.29 1352
5320.98 1302
5321.67 1311
5322.36 1210
5323.04 1180
5323.73 1173
5324.42 1188
5325.11 1118
5325.80 1172
5326.49 1138
5327.18 1086
5327.86 1099
5328.55 1120
5329.24 1118
5329.93 1088
5330.62 1114
5331.31 1055
5332.00 1124
5332.69 1110
5333.38 1111
5334.06 1091
5334.75 1091
5335.44 1099
5336.13 1047
5336.82 1084
5337.51 1071
5338.20 1095
5338.89 1080
5339.58 1089
5340.27 1075
5340.96 1070
5341.65 1037
5342.34 1035
5343.03 1088
5343.72 1152
5344.41 1133
5345.10 1186
5345.79 1236
5346.48 1251
5347.17 1303
5347.86 1442
5348.55 1486
5349.24 1522
5349.93 1563
5350.62 1649
5351.31 1643
5352.00 1639
5352.69 1555
5353.38 1459
5354.07 1402
5354.76 1335
5355.45 1243
5356.14 1212
5356.83 1166
5357.52 1125
5358.21 1088
5358.90 1059
5359.59 1058
5360.29 1080
5360.98 1120
5361.67 1108
5362.36 1090
5363.05 1081
5363.74 1045
5364.43 1058
5365.12 1078
5365.81 1021
5366.50 986
5367.20 1021
5367.89 1008
5368.58 974
5369.27 934
5369.96 970
5370.65 948
5371.34 983
5372.04 962
5372.73 997
5373.42 1033
5374.11 1023
5374.80 965
5375.49 944
5376.19 995
5376.88 1039
5377.57 994
5378.26 978
5378.95 1005
5379.65 959
5380.34 959
5381.03 956
5381.72 954
5382.42 951
5383.11 930
5383.80 996
5384.49 985
5385.19 1012
5385.88 1016
5386.57 1027
5387.26 1080
5387.96 1017
5388.65 1040
5389.34 1085
5390.03 1083
5390.73 1118
5391.42 1125
5392.11 1137
5392.80 1078
5393.50 1065
5394.19 1013
5394.88 1041
5395.58 977
5396.27 975
5396.96 1036
5397.66 943
5398.35 991
5399.04 1031
5399.74 1002
5400.43 956
5401.12 936
5401.82 1007
5402.51 1036
5403.20 998
5403.90 984
5404.59 997
5405.29 1001
5405.98 993
5406.67 999
5407.37 1039
5408.06 983
5408.75 1041
5409.45 1004
5410.14 1026
5410.84 983
5411.53 955
5412.23 965
5412.92 973
5413.61 1008
5414.31 1030
5415.00 989
5415.70 1003
5416.39 993
5417.09 979
5417.78 963
5418.47 996
5419.17 1060
5419.86 1034
5420.56 1041
5421.25 1068
5421.95 1073
5422.64 1008
5423.34 983
5424.03 1041
5424.73 1008
5425.42 983
5426.12 1019
5426.81 1031
5427.51 1047
5428.20 1041
5428.90 1051
5429.59 974
5430.29 998
5430.99 994
5431.68 1005
5432.38 1003
5433.07 1062
5433.77 1032
5434.46 1033
5435.16 1076
5435.85 1094
5436.55 1073
5437.25 1070
5437.94 1055
5438.64 1048
5439.33 1091
5440.03 1095
5440.73 1110
5441.42 1114
5442.12 1129
5442.81 1124
5443.51 1197
5444.21 1160
5444.90 1230
5445.60 1264
5446.29 1330
5446.99 1320
5447.69 1397
5448.38 1411
5449.08 1408
5449.78 1416
5450.47 1427
5451.17 1302
5451.87 1270
5452.56 1291
5453.26 1212
5453.96 1175
5454.65 1126
5455.35 1149
5456.05 1171
5456.75 1136
5457.44 1158
5458.14 1134
5458.84 1146
5459.53 1215
5460.23 1219
5460.93 1229
5461.63 1270
5462.32 1318
5463.02 1260
5463.72 1234
5464.42 1271
5465.11 1314
5465.81 1333
5466.51 1255
5467.21 1271
5467.90 1276
5468.60 1258
5469.30 1253
5470.00 1268
5470.70 1293
5471.39 1323
5472.09 1275
5472.79 1326
5473.49 1392
5474.19 1425
5474.88 1408
5475.58 1452
5476.28 1440
5476.98 1576
5477.68 1656
5478.38 1813
5479.07 1833
5479.77 2000
5480.47 2069
5481.17 2025
5481.87 2042
5482.57 2047
5483.27 1921
5483.96 1787
5484.66 1767
5485.36 1750
5486.06 1614
5486.76 1529
5487.46 1553
5488.16 1560
5488.86 1628
5489.56 1614
5490.26 1652
5490.96 1634
5491.65 1678
5492.35 1751
5493.05 1829
5493.75 1813
5494.45 1816
5495.15 1818
5495.85 1872
5496.55 1889
5497.25 1982
5497.95 2098
5498.65 2393
5499.35 2801
5500.05 3079
5500.75 3357
5501.45 3462
5502.15 3469
5502.85 3311
5503.55 3002
5504.25 2712
5504.95 2363
5505.65 2040
5506.35 1921
5507.05 1745
5507.75 1762
5508.45 1671
5509.15 1588
5509.85 1541
5510.55 1439
5511.25 1489
5511.95 1561
5512.65 1473
5513.35 1506
5514.05 1532
5514.76 1479
5515.46 1504
5516.16 1456
5516.86 1500
5517.56 1432
5518.26 1433
5518.96 1411
5519.66 1382
5520.36 1408
5521.06 1439
5521.77 1389
5522.47 1310
5523.17 1299
5523.87 1243
5524.57 1259
5525.27 1174
5525.97 1171
5526.67 1212
5527.38 1225
5528.08 1221
5528.78 1186
5529.48 1219
5530.18 1284
5530.88 1215
5531.59 1183
5532.29 1221
5532.99 1197
5533.69 1176
5534.39 1201
5535.10 1155
5535.80 1150
5536.50 1159
5537.20 1142
5537.90 1121
5538.61 1121
5539.31 1190
5540.01 1162
5540.71 1118
5541.42 1129
5542.12 1127
5542.82 1128
5543.52 1112
5544.23 1110
5544.93 1106
5545.63 1141
5546.33 1159
5547.04 1113
5547.74 1110
5548.44 1075
5549.15 1095
5549.85 1092
5550.55 1088
5551.26 1129
5551.96 1089
5552.66 1078
5553.36 1094
5554.07 1087
5554.77 1086
5555.47 1103
5556.18 1107
5556.88 1023
5557.58 1035
5558.29 1023
5558.99 1063
5559.70 1105
5560.40 1113
5561.10 1078
5561.81 1123
5562.51 1147
5563.21 1207
5563.92 1204
5564.62 1208
5565.33 1146
5566.03 1113
5566.73 1151
5567.44 1127
5568.14 1073
5568.85 1066
5569.55 1084
5570.25 1112
5570.96 1121
5571.66 1093
5572.37 1063
5573.07 1076
5573.78 1117
5574.48 1110
5575.19 1093
5575.89 1103
5576.59 1092
5577.30 1168
5578.00 1115
5578.71 1081
5579.41 1102
5580.12 1079
5580.82 1035
5581.53 1026
5582.23 1005
5582.94 989
5583.64 1016
5584.35 983
5585.05 988
5585.76 1025
5586.46 1069
5587.17 1057
5587.88 1048
5588.58 1054
5589.29 1050
5589.99 1026
5590.70 1007
5591.40 1006
5592.11 1011
5592.81 992
5593.52 1009
5594.23 998
5594.93 1022
5595.64 1013
5596.34 975
5597.05 998
5597.76 1010
5598.46 961
5599.17 950
5599.87 1005
5600.58 961
5601.29 973
5601.99 997
5602.70 1036
5603.41 981
5604.11 993
5604.82 1009
5605.52 1000
5606.23 986
5606.94 982
5607.64 975
5608.35 990
5609.06 992
5609.76 1004
5610.47 974
5611.18 951
5611.88 941
5612.59 920
5613.30 970
5614.01 1002
5614.71 980
5615.42 946
5616.13 955
5616.83 1018
5617.54 975
5618.25 994
5618.96 1016
5619.66 999
5620.37 1016
5621.08 1003
5621.79 1042
5622.49 1035
5623.20 995
5623.91 1003
5624.62 1012
5625.32 979
5626.03 1026
5626.74 1016
5627.45 1015
5628.16 987
5628.86 1020
5629.57 1034
5630.28 1016
5630.99 1073
5631.70 1058
5632.40 1076
5633.11 1045
5633.82 1121
5634.53 1103
5635.24 1076
5635.95 1122
5636.65 1114
5637.36 1148
5638.07 1143
5638.78 1042
5639.49 1141
5640.20 1157
5640.91 1167
5641.61 1146
5642.32 1120
5643.03 1112
5643.74 1156
5644.45 1110
5645.16 1101
5645.87 1094
5646.58 1073
5647.29 1037
5648.00 1040
5648.70 1040
5649.41 1035
5650.12 1060
5650.83 1040
5651.54 1029
5652.25 1047
5652.96 1050
5653.67 1078
5654.38 1101
5655.09 1061
5655.80 1060
5656.51 1057
5657.22 1126
5657.93 1091
5658.64 1175
5659.35 1124
5660.06 1101
5660.77 1121
5661.48 1165
5662.19 1156
5662.90 1120
5663.61 1109
5664.32 1110
5665.03 1066
5665.74 1045
5666.45 1081
5667.16 1063
5667.87 1062
5668.58 1054
5669.29 1117
5670.00 1111
5670.71 1155
5671.42 1178
5672.13 1164
5672.84 1174
5673.56 1144
5674.27 1087
5674.98 1103
5675.69 1074
5676.40 1067
5677.11 1073
5677.82 1040
5678.53 1059
5679.24 1064
5679.95 1053
5680.67 1081
5681.38 1052
5682.09 1005
5682.80 1091
5683.51 1087
5684.22 1002
5684.93 1027
5685.65 1023
5686.36 1071
5687.07 1021
5687.78 947
5688.49 1040
5689.20 1023
5689.92 1057
5690.63 1001
5691.34 981
5692.05 1015
5692.76 1018
5693.47 959
5694.19 957
5694.90 934
5695.61 958
5696.32 973
5697.04 960
5697.75 942
5698.46 946
5699.17 921
5699.89 972
5700.60 967
5701.31 955
5702.02 937
5702.74 984
5703.45 945
5704.16 995
5704.87 992
5705.59 995
5706.30 1022
5707.01 1006
5707.72 1022
5708.44 1019
5709.15 1002
5709.86 953
5710.58 946
5711.29 941
5712.00 948
5712.72 908
5713.43 954
5714.14 968
5714.86 943
5715.57 942
5716.28 963
5717.00 980
5717.71 960
5718.42 923
5719.14 948
5719.85 958
5720.56 995
5721.28 948
5721.99 1011
5722.71 987
5723.42 991
5724.13 1035
5724.85 1028
5725.56 1061
5726.28 1072
5726.99 1093
5727.70 1136
5728.42 1178
5729.13 1143
5729.85 1200
5730.56 1136
5731.28 1035
5731.99 1042
5732.70 994
5733.42 1034
5734.13 988
5734.85 990
5735.56 1019
5736.28 1014
5736.99 1031
5737.71 1000
5738.42 941
5739.14 1020
5739.85 992
5740.57 979
5741.28 1013
5742.00 1029
5742.71 1036
5743.43 1063
5744.14 1014
5744.86 972
5745.57 1060
5746.29 1081
5747.00 1045
5747.72 1025
5748.43 1032
5749.15 1048
5749.87 1092
5750.58 1071
5751.30 1111
5752.01 1106
5752.73 1121
5753.44 1144
5754.16 1182
5754.88 1215
5755.59 1198
5756.31 1210
5757.02 1226
5757.74 1255
5758.46 1239
5759.17 1201
5759.89 1274
5760.60 1262
5761.32 1275
5762.04 1253
5762.75 1224
5763.47 1227
5764.19 1252
5764.90 1253
5765.62 1299
5766.34 1333
5767.05 1311
5767.77 1445
5768.49 1533
5769.20 1774
5769.92 1913
5770.64 1951
5771.35 2040
5772.07 2071
5772.79 1952
5773.50 1801
5774.22 1677
5774.94 1537
5775.65 1412
5776.37 1340
5777.09 1308
5777.81 1361
5778.52 1375
5779.24 1337
5779.96 1311
5780.68 1285
5781.39 1289
5782.11 1324
5782.83 1283
5783.55 1242
5784.26 1283
5784.98 1302
5785.70 1300
5786.42 1302
5787.14 1283
5787.85 1244
5788.57 1218
5789.29 1234
5790.01 1229
5790.73 1206
5791.44 1226
5792.16 1163
5792.88 1195
5793.60 1176
5794.32 1218
5795.03 1220
5795.75 1177
5796.47 1186
5797.19 1206
5797.91 1224
5798.63 1339
5799.35 1357
5800.06 1405
5800.78 1478
5801.50 1484
5802.22 1500
5802.94 1375
5803.66 1282
5804.38 1278
5805.10 1167
5805.82 1198
5806.53 1217
5807.25 1178
5807.97 1177
5808.69 1173
5809.41 1156
5810.13 1167
5810.85 1198
5811.57 1162
5812.29 1075
5813.01 1066
5813.73 1078
5814.45 1062
5815.17 1078
5815.89 1056
5816.61 1062
5817.33 1057
5818.05 1041
5818.77 1055
5819.49 1084
5820.20 1079
5820.92 1102
5821.64 1107
5822.36 1098
5823.09 1052
5823.81 1063
5824.53 1062
5825.25 1071
5825.97 1053
5826.69 1059
5827.41 1119
5828.13 1039
5828.85 1049
5829.57 1053
5830.29 1043
5831.01 1043
5831.73 1042
5832.45 1093
5833.17 1100
5833.89 1068
5834.61 1089
5835.33 1095
5836.05 1048
5836.78 1030
5837.50 1049
5838.22 1027
5838.94 1011
5839.66 1053
5840.38 1074
5841.10 1102
5841.82 1019
5842.54 1006
5843.27 1010
5843.99 1020
5844.71 1027
5845.43 958
5846.15 1004
5846.87 1034
5847.59 1033
5848.32 1041
5849.04 1013
5849.76 1045
5850.48 1095
5851.20 1076
5851.93 1030
5852.65 1013
5853.37 1056
5854.09 1030
5854.81 1065
5855.54 1027
5856.26 1004
5856.98 974
5857.70 974
5858.42 977
5859.15 1020
5859.87 995
5860.59 986
5861.31 1027
5862.04 997
5862.76 990
5863.48 1019
5864.20 1046
5864.93 1013
5865.65 1067
5866.37 1076
5867.10 1085
5867.82 1072
5868.54 1145
5869.26 1109
5869.99 1138
5870.71 1079
5871.43 1045
5872.16 1029
5872.88 1099
5873.60 1103
5874.33 1079
5875.05 1035
5875.77 1066
5876.50 1063
5877.22 1075
5877.94 1096
5878.67 1090
5879.39 1155
5880.11 1169
5880.84 1087
5881.56 1104
5882.28 1127
5883.01 1105
5883.73 1072
5884.46 1093
5885.18 1076
5885.90 1085
5886.63 1123
5887.35 1116
5888.08 1126
5888.80 1129
5889.52 1159
5890.25 1158
5890.97 1101
5891.70 1080
5892.42 1155
5893.15 1081
5893.87 1059
5894.59 1116
5895.32 1103
5896.04 1078
5896.77 1103
5897.49 1124
5898.22 1132
5898.94 1134
5899.67 1148
5900.39 1173
5901.12 1165
5901.84 1148
5902.57 1167
5903.29 1182
5904.02 1209
5904.74 1179
5905.47 1167
5906.19 1223
5906.92 1238
5907.64 1215
5908.37 1213
5909.09 1189
5909.82 1189
5910.55 1213
5911.27 1220
5912.00 1184
5912.72 1233
5913.45 1239
5914.17 1208
5914.90 1261
5915.63 1246
5916.35 1294
5917.08 1263
5917.80 1304
5918.53 1312
5919.25 1314
5919.98 1313
5920.71 1325
5921.43 1340
5922.16 1386
5922.89 1440
5923.61 1464
5924.34 1354
5925.06 1395
5925.79 1421
5926.52 1474
5927.24 1470
5927.97 1478
5928.70 1486
5929.42 1532
5930.15 1571
5930.88 1549
5931.60 1602
5932.33 1566
5933.06 1536
5933.78 1633
5934.51 1624
5935.24 1652
5935.97 1655
5936.69 1744
5937.42 1726
5938.15 1744
5938.87 1813
5939.60 1803
5940.33 1762
5941.06 1824
5941.78 1852
5942.51 1925
5943.24 1941
5943.97 1931
5944.69 1949
5945.42 2040
5946.15 2080
5946.88 2138
5947.60 2057
5948.33 2096
5949.06 2162
5949.79 2358
5950.52 2450
5951.24 2587
5951.97 2748
5952.70 2990
5953.43 3006
5954.16 3140
5954.88 3013
5955.61 3022
5956.34 2953
5957.07 2852
5957.80 2760
5958.53 2753
5959.25 2732
5959.98 2700
5960.71 2712
5961.44 2730
5962.17 2842
5962.90 2806
5963.63 2916
5964.36 3034
5965.08 3186
5965.81 3372
5966.54 3774
5967.27 3898
5968.00 3930
5968.73 3991
5969.46 3844
5970.19 3694
5970.92 3490
5971.65 3398
5972.37 3262
5973.10 3145
5973.83 3072
5974.56 3055
5975.29 3098
5976.02 3157
5976.75 3140
5977.48 3206
5978.21 3217
5978.94 3272
5979.67 3373
5980.40 3483
5981.13 3490
5981.86 3603
5982.59 3665
5983.32 3653
5984.05 3687
5984.78 3661
5985.51 3608
5986.24 3650
5986.97 3717
5987.70 3729
5988.43 3745
5989.16 3727
5989.89 3861
5990.62 3775
5991.35 3780
5992.08 3870
5992.81 3840
5993.54 3831
5994.27 3919
5995.00 4018
5995.74 4046
5996.47 4121
5997.20 4251
5997.93 4238
5998.66 4250
5999.39 4241
6000.12 4107
6000.85 4148
6001.58 4051
6002.31 3992
6003.04 3853
6003.78 3801
6004.51 3862
6005.24 3828
6005.97 3790
6006.70 3830
6007.43 4080
6008.16 4429
6008.90 5023
6009.63 5661
6010.36 6552
6011.09 7755
6011.82 8850
6012.55 10020
6013.29 10834
6014.02 11332
6014.75 11474
6015.48 11465
6016.21 10680
6016.95 9644
6017.68 8692
6018.41 7583
6019.14 6589
6019.87 5725
6020.61 4957
6021.34 4463
6022.07 4044
6022.80 3652
6023.54 3430
6024.27 3295
6025.00 3193
6025.73 3093
6026.47 3079
6027.20 3064
6027.93 3058
6028.66 3095
6029.40 3096
6030.13 3086
6030.86 3033
6031.59 3049
6032.33 2931
6033.06 2803
6033.79 2717
6034.53 2627
6035.26 2511
6035.99 2544
6036.73 2484
6037.46 2553
6038.19 2594
6038.93 2575
6039.66 2541
6040.39 2577
6041.13 2628
6041.86 2671
6042.59 2758
6043.33 2686
6044.06 2668
6044.79 2773
6045.53 2769
6046.26 2853
6047.00 2822
6047.73 2918
6048.46 2930
6049.20 3025
6049.93 3063
6050.67 3160
6051.40 3375
6052.13 3457
6052.87 3620
6053.60 3617
6054.34 3663
6055.07 3577
6055.81 3512
6056.54 3324
6057.27 3290
6058.01 3153
6058.74 3078
6059.48 3069
6060.21 2956
6060.95 2822
6061.68 2804
6062.42 2809
6063.15 2815
6063.89 2761
6064.62 2649
6065.36 2696
6066.09 2640
6066.83 2600
6067.56 2496
6068.30 2513
6069.03 2491
6069.77 2483
6070.50 2487
6071.24 2513
6071.97 2443
6072.71 2405
6073.44 2409
6074.18 2447
6074.91 2397
6075.65 2324
6076.39 2279
6077.12 2300
6077.86 2346
6078.59 2338
6079.33 2302
6080.06 2223
6080.80 2250
6081.54 2232
6082.27 2214
6083.01 2147
6083.74 2105
6084.48 2070
6085.22 2033
6085.95 2027
6086.69 2020
6087.42 2082
6088.16 2069
6088.90 2025
6089.63 1996
6090.37 2042
6091.11 2069
6091.84 2038
6092.58 2087
6093.32 2078
6094.05 2011
6094.79 1996
6095.53 2010
6096.26 2020
6097.00 2026
6097.74 1948
6098.47 2005
6099.21 1922
6099.95 1969
6100.69 1914
6101.42 1957
6102.16 2004
6102.90 1904
6103.63 1964
6104.37 1911
6105.11 1866
6105.85 1909
6106.58 1975
6107.32 1956
6108.06 1869
6108.80 1857
6109.53 1963
6110.27 1927
6111.01 1974
6111.75 1968
6112.49 1940
6113.22 1964
6113.96 2005
6114.70 2102
6115.44 2171
6116.17 2174
6116.91 2169
6117.65 2130
6118.39 2140
6119.13 2188
6119.87 2100
6120.60 2159
6121.34 2103
6122.08 2088
6122.82 2083
6123.56 2121
6124.30 2158
6125.03 2161
6125.77 2166
6126.51 2145
6127.25 2103
6127.99 2136
6128.73 2176
6129.47 2096
6130.21 2143
6130.94 2182
6131.68 2150
6132.42 2169
6133.16 2206
6133.90 2160
6134.64 2239
6135.38 2251
6136.12 2319
6136.86 2361
6137.60 2515
6138.34 2540
6139.08 2647
6139.81 2626
6140.55 2649
6141.29 2747
6142.03 2741
6142.77 2722
6143.51 2763
6144.25 2760
6144.99 2713
6145.73 2705
6146.47 2644
6147.21 2646
6147.95 2662
6148.69 2627
6149.43 2615
6150.17 2604
6150.91 2567
6151.65 2622
6152.39 2651
6153.13 2693
6153.87 2783
6154.61 2781
6155.35 2792
6156.09 2791
6156.83 2758
6157.58 2781
6158.32 2905
6159.06 2823
6159.80 2819
6160.54 2858
6161.28 2998
6162.02 3082
6162.76 3162
6163.50 3292
6164.24 3458
6164.98 3641
6165.72 3733
6166.46 3881
6167.21 3901
6167.95 3962
6168.69 3908
6169.43 3904
6170.17 3922
6170.91 3855
6171.65 3848
6172.39 3692
6173.14 3578
6173.88 3666
6174.62 3572
6175.36 3626
6176.10 3643
6176.84 3743
6177.59 3906
6178.33 4265
6179.07 4708
6179.81 5423
6180.55 6200
6181.30 7103
6182.04 8079
6182.78 8875
6183.52 9284
6184.26 9381
6185.01 9105
6185.75 8584
6186.49 7940
6187.23 7149
6187.97 6402
6188.72 5605
6189.46 5114
6190.20 4741
6190.94 4438
6191.69 4325
6192.43 4310
6193.17 4047
6193.92 4033
6194.66 3979
6195.40 3960
6196.14 3903
6196.89 3797
6197.63 3804
6198.37 3817
6199.12 3695
6199.86 3637
6200.60 3676
6201.34 3671
6202.09 3738
6202.83 3897
6203.57 4020
6204.32 4503
6205.06 5135
6205.80 6089
6206.55 7497
6207.29 9171
6208.03 10588
6208.78 11867
6209.52 12792
6210.27 13056
6211.01 12633
6211.75 11923
6212.50 10654
6213.24 9390
6213.98 8004
6214.73 6728
6215.47 5596
6216.22 4851
6216.96 4176
6217.71 3866
6218.45 3544
6219.19 3307
6219.94 3149
6220.68 3046
6221.43 3040
6222.17 2986
6222.92 2939
6223.66 2889
6224.40 2791
6225.15 2754
6225.89 2700
6226.64 2634
6227.38 2466
6228.13 2373
6228.87 2284
6229.62 2239
6230.36 2254
6231.11 2223
6231.85 2179
6232.60 2176
6233.34 2176
6234.09 2209
6234.83 2226
6235.58 2249
6236.32 2261
6237.07 2311
6237.81 2399
6238.56 2460
6239.30 2539
6240.05 2616
6240.80 2674
6241.54 2633
6242.29 2658
6243.03 2641
6243.78 2622
6244.52 2656
6245.27 2733
6246.02 2649
6246.76 2710
6247.51 2749
6248.25 2763
6249.00 2693
6249.75 2758
6250.49 2635
6251.24 2566
6251.98 2548
6252.73 2506
6253.48 2421
6254.22 2353
6254.97 2381
6255.72 2429
6256.46 2339
6257.21 2267
6257.95 2293
6258.70 2270
6259.45 2241
6260.19 2258
6260.94 2200
6261.69 2219
6262.43 2229
6263.18 2165
6263.93 2112
6264.68 2091
6265.42 2073
6266.17 2096
6266.92 2099
6267.66 2060
6268.41 2045
6269.16 2016
6269.91 2024
6270.65 2067
6271.40 2050
6272.15 2133
6272.89 2124
6273.64 2112
6274.39 2052
6275.14 2105
6275.88 2076
6276.63 2064
6277.38 1992
6278.13 2050
6278.88 2021
6279.62 2028
6280.37 1895
6281.12 1928
6281.87 1973
6282.62 1953
6283.36 1912
6284.11 1894
6284.86 1865
6285.61 1871
6286.36 1829
6287.10 1803
6287.85 1804
6288.60 1786
6289.35 1793
6290.10 1737
6290.85 1710
6291.59 1738
6292.34 1756
6293.09 1715
6293.84 1709
6294.59 1659
6295.34 1698
6296.09 1639
6296.84 1730
6297.58 1675
6298.33 1663
6299.08 1612
6299.83 1704
6300.58 1661
6301.33 1661
6302.08 1657
6302.83 1666
6303.58 1648
6304.33 1713
6305.08 1656
6305.83 1674
6306.58 1658
6307.32 1674
6308.07 1697
6308.82 1734
6309.57 1711
6310.32 1748
6311.07 1781
6311.82 1778
6312.57 1822
6313.32 1866
6314.07 1856
6314.82 1899
6315.57 1961
6316.32 2045
6317.07 1989
6317.82 1966
6318.57 1953
6319.32 1923
6320.07 1883
6320.82 1812
6321.57 1795
6322.32 1731
6323.07 1695
6323.82 1647
6324.58 1654
6325.33 1701
6326.08 1666
6326.83 1632
6327.58 1560
6328.33 1565
6329.08 1610
6329.83 1610
6330.58 1555
6331.33 1577
6332.08 1574
6332.83 1561
6333.58 1591
6334.34 1560
6335.09 1528
6335.84 1501
6336.59 1518
6337.34 1564
6338.09 1506
6338.84 1552
6339.59 1622
6340.35 1609
6341.10 1536
6341.85 1577
6342.60 1543
6343.35 1527
6344.10 1595
6344.86 1563
6345.61 1523
6346.36 1539
6347.11 1573
6347.86 1631
6348.62 1628
6349.37 1691
6350.12 1717
6350.87 1812
6351.62 1844
6352.38 1968
6353.13 2022
6353.88 2014
6354.63 2099
6355.38 2036
6356.14 1981
6356.89 2000
6357.64 1919
6358.39 1807
6359.15 1856
6359.90 1725
6360.65 1706
6361.40 1749
6362.16 1776
6362.91 1716
6363.66 1701
6364.42 1811
6365.17 1836
6365.92 1855
6366.67 1998
6367.43 2103
6368.18 2158
6368.93 2146
6369.69 2132
6370.44 2142
6371.19 1901
6371.95 1849
6372.70 1766
6373.45 1717
6374.21 1706
6374.96 1657
6375.71 1698
6376.47 1680
6377.22 1657
6377.98 1698
6378.73 1664
6379.48 1719
6380.24 1755
6380.99 1722
6381.74 1745
6382.50 1720
6383.25 1702
6384.01 1673
6384.76 1648
6385.51 1589
6386.27 1566
6387.02 1537
6387.78 1558
6388.53 1637
6389.29 1564
6390.04 1541
6390.79 1574
6391.55 1552
6392.30 1556
6393.06 1537
6393.81 1564
6394.57 1487
6395.32 1458
6396.08 1499
6396.83 1561
6397.59 1573
6398.34 1532
6399.10 1504
6399.85 1454
6400.61 1507
6401.36 1451
6402.12 1493
6402.87 1461
6403.63 1455
6404.38 1419
6405.14 1464
6405.89 1471
6406.65 1483
6407.40 1497
6408.16 1549
6408.91 1509
6409.67 1474
6410.43 1470
6411.18 1495
6411.94 1496
6412.69 1520
6413.45 1486
6414.20 1563
6414.96 1568
6415.72 1532
6416.47 1556
6417.23 1648
6417.98 1643
6418.74 1493
6419.50 1510
6420.25 1516
6421.01 1493
6421.77 1460
6422.52 1471
6423.28 1451
6424.03 1436
6424.79 1480
6425.55 1438
6426.30 1425
6427.06 1448
6427.82 1490
6428.57 1442
6429.33 1412
6430.09 1456
6430.84 1463
6431.60 1467
6432.36 1502
6433.11 1506
6433.87 1475
6434.63 1505
6435.39 1465
6436.14 1492
6436.90 1520
6437.66 1519
6438.41 1522
6439.17 1496
6439.93 1560
6440.69 1550
6441.44 1564
6442.20 1541
6442.96 1575
6443.72 1572
6444.47 1533
6445.23 1565
6445.99 1589
6446.75 1532
6447.50 1530
6448.26 1517
6449.02 1533
6449.78 1587
6450.54 1555
6451.29 1636
6452.05 1563
6452.81 1576
6453.57 1620
6454.33 1680
6455.08 1697
6455.84 1605
6456.60 1620
6457.36 1642
6458.12 1635
6458.88 1621
6459.64 1596
6460.39 1603
6461.15 1634
6461.91 1640
6462.67 1716
6463.43 1732
6464.19 1707
6464.95 1784
6465.70 1791
6466.46 1847
6467.22 1796
6467.98 1807
6468.74 1851
6469.50 1855
6470.26 1823
6471.02 1843
6471.78 1895
6472.54 1831
6473.30 1810
6474.05 1842
6474.81 1812
6475.57 1907
6476.33 1895
6477.09 1869
6477.85 1884
6478.61 1938
6479.37 1925
6480.13 1931
6480.89 2020
6481.65 2039
6482.41 2075
6483.17 2089
6483.93 2126
6484.69 2124
6485.45 2216
6486.21 2170
6486.97 2193
6487.73 2210
6488.49 2273
6489.25 2284
6490.01 2381
6490.77 2426
6491.53 2443
6492.29 2421
6493.05 2482
6493.81 2588
6494.57 2585
6495.33 2559
6496.10 2575
6496.86 2604
6497.62 2612
6498.38 2570
6499.14 2515
6499.90 2465
6500.66 2465
6501.42 2556
6502.18 2630
6502.94 2764
6503.70 2918
6504.47 3315
6505.23 3857
6505.99 4620
6506.75 5505
6507.51 6406
6508.27 7264
6509.03 7681
6509.79 7810
6510.56 7636
6511.32 7026
6512.08 6304
6512.84 5519
6513.60 4920
6514.36 4272
6515.13 3858
6515.89 3497
6516.65 3276
6517.41 3089
6518.17 2943
6518.94 2824
6519.70 2823
6520.46 2851
6521.22 2906
6521.98 2934
6522.75 3053
6523.51 3171
6524.27 3260
6525.03 3470
6525.79 3662
6526.56 3876
6527.32 4021
6528.08 4150
6528.84 4174
6529.61 4178
6530.37 4054
6531.13 3884
6531.90 3789
6532.66 3690
6533.42 3832
6534.18 4153
6534.95 4459
6535.71 4819
6536.47 5242
6537.24 5454
6538.00 5441
6538.76 5130
6539.53 4810
6540.29 4376
6541.05 3934
6541.82 3618
6542.58 3262
6543.34 2975
6544.11 2826
6544.87 2823
6545.63 2719
6546.40 2679
6547.16 2604
6547.92 2568
6548.69 2571
6549.45 2553
6550.21 2533
6550.98 2439
6551.74 2436
6552.51 2536
6553.27 2440
6554.03 2429
6554.80 2386
6555.56 2452
6556.33 2421
6557.09 2452
6557.85 2439
6558.62 2445
6559.38 2479
6560.15 2513
6560.91 2494
6561.68 2566
6562.44 2560
6563.21 2661
6563.97 2708
6564.74 2721
6565.50 2678
6566.26 2680
6567.03 2685
6567.79 2635
6568.56 2638
6569.32 2616
6570.09 2629
6570.85 2717
6571.62 2742
6572.38 2731
6573.15 2787
6573.91 2785
6574.68 2776
6575.44 2817
6576.21 2862
6576.98 2843
6577.74 2910
6578.51 2910
6579.27 2933
6580.04 2777
6580.80 2879
6581.57 2911
6582.33 3026
6583.10 3115
6583.87 3096
6584.63 3162
6585.40 3144
6586.16 3050
6586.93 3007
6587.70 3009
6588.46 3022
6589.23 2934
6589.99 2964
6590.76 3100
6591.53 3253
6592.29 3430
6593.06 3461
6593.82 3651
6594.59 3845
6595.36 3897
6596.12 4065
6596.89 3968
6597.66 3858
6598.42 3727
6599.19 3541
6599.96 3382
6600.72 3210
6601.49 3056
6602.26 2995
6603.02 2912
6603.79 2755
6604.56 2754
6605.33 2720
6606.09 2681
6606.86 2680
6607.63 2691
6608.39 2700
6609.16 2807
6609.93 2792
6610.70 2781
6611.46 2759
6612.23 2706
6613.00 2802
6613.77 2733
6614.53 2659
6615.30 2640
6616.07 2688
6616.84 2691
6617.60 2696
6618.37 2728
6619.14 2869
6619.91 2993
6620.68 3052
6621.44 3228
6622.21 3322
6622.98 3502
6623.75 3469
6624.52 3472
6625.28 3451
6626.05 3306
6626.82 3147
6627.59 3052
6628.36 2938
6629.13 2901
6629.89 2891
6630.66 2801
6631.43 2897
6632.20 3063
6632.97 3098
6633.74 3251
6634.51 3395
6635.27 3432
6636.04 3500
6636.81 3576
6637.58 3733
6638.35 3707
6639.12 3707
6639.89 3862
6640.66 4030
6641.43 4154
6642.19 4107
6642.96 4045
6643.73 3963
6644.50 3732
6645.27 3459
6646.04 3250
6646.81 3060
6647.58 2905
6648.35 2719
6649.12 2526
6649.89 2466
6650.66 2447
6651.43 2432
6652.20 2322
6652.97 2281
6653.74 2245
6654.51 2329
6655.28 2239
6656.05 2369
6656.82 2325
6657.59 2251
6658.36 2170
6659.13 2202
6659.90 2249
6660.67 2146
6661.44 2157
6662.21 2130
6662.98 2141
6663.75 2168
6664.52 2103
6665.29 2087
6666.06 2124
6666.83 2149
6667.60 2182
6668.37 2239
6669.14 2258
6669.91 2282
6670.68 2330
6671.46 2362
6672.23 2339
6673.00 2313
6673.77 2293
6674.54 2312
6675.31 2371
6676.08 2367
6676.85 2352
6677.62 2382
6678.40 2446
6679.17 2407
6679.94 2399
6680.71 2450
6681.48 2551
6682.25 2533
6683.02 2532
6683.80 2694
6684.57 2781
6685.34 2902
6686.11 2951
6686.88 2927
6687.65 2916
6688.43 2786
6689.20 2672
6689.97 2525
6690.74 2348
6691.51 2284
6692.29 2222
6693.06 2146
6693.83 2107
6694.60 2117
6695.37 2095
6696.15 2156
6696.92 2100
6697.69 2096
6698.46 2060
6699.24 2104
6700.01 1997
6700.78 1995
6701.55 2014
6702.33 2003
6703.10 2045
6703.87 1972
6704.64 1970
6705.42 1981
6706.19 1980
6706.96 1873
6707.74 1897
6708.51 1883
6709.28 1909
6710.06 1837
6710.83 1862
6711.60 1880
6712.37 1848
6713.15 1770
6713.92 1747
6714.69 1748
6715.47 1818
6716.24 1821
6717.01 1748
6717.79 1777
6718.56 1754
6719.34 1739
6720.11 1769
6720.88 1726
6721.66 1743
6722.43 1740
6723.20 1736
6723.98 1789
6724.75 1753
6725.53 1758
6726.30 1728
6727.07 1750
6727.85 1695
6728.62 1696
6729.40 1718
6730.17 1759
6730.95 1800
6731.72 1806
6732.49 1842
6733.27 1756
6734.04 1856
6734.82 1815
6735.59 1851
6736.37 1836
6737.14 1831
6737.92 1817
6738.69 1869
6739.47 1867
6740.24 1849
6741.01 1870
6741.79 1874
6742.56 1862
6743.34 1862
6744.11 1895
6744.89 1898
6745.67 1951
6746.44 1974
6747.22 1961
6747.99 2017
6748.77 2049
6749.54 2123
6750.32 2134
6751.09 2186
6751.87 2298
6752.64 2359
6753.42 2460
6754.19 2467
6754.97 2479
6755.75 2403
6756.52 2350
6757.30 2248
6758.07 2208
6758.85 2118
6759.63 2102
6760.40 2113
6761.18 2125
6761.95 2094
6762.73 2048
6763.51 1955
6764.28 2046
6765.06 1992
6765.83 1946
6766.61 1973
6767.39 2018
6768.16 1997
6768.94 2006
6769.72 1981
6770.49 1989
6771.27 1987
6772.05 1875
6772.82 1884
6773.60 1844
6774.38 1840
6775.15 1791
6775.93 1842
6776.71 1832
6777.48 1805
6778.26 1786
6779.04 1814
6779.82 1807
6780.59 1800
6781.37 1826
6782.15 1814
6782.92 1814
6783.70 1707
6784.48 1737
6785.26 1823
6786.03 1767
6786.81 1718
6787.59 1702
6788.37 1670
6789.14 1715
6789.92 1628
6790.70 1624
6791.48 1649
6792.25 1660
6793.03 1664
6793.81 1627
6794.59 1634
6795.37 1628
6796.14 1612
6796.92 1591
6797.70 1602
6798.48 1650
6799.26 1641
6800.04 1623
6800.81 1670
6801.59 1686
6802.37 1582
6803.15 1603
6803.93 1680
6804.71 1745
6805.48 1706
6806.26 1727
6807.04 1759
6807.82 1693
6808.60 1647
6809.38 1726
6810.16 1667
6810.94 1656
6811.71 1640
6812.49 1669
6813.27 1664
6814.05 1703
6814.83 1667
6815.61 1649
6816.39 1682
6817.17 1698
6817.95 1740
6818.73 1733
6819.51 1723
6820.29 1671
6821.07 1729
6821.84 1681
6822.62 1693
6823.40 1659
6824.18 1675
6824.96 1747
6825.74 1732
6826.52 1718
6827.30 1679
6828.08 1640
6828.86 1601
6829.64 1594
6830.42 1599
6831.20 1693
6831.98 1674
6832.76 1675
6833.54 1757
6834.32 1815
6835.10 1927
6835.88 2091
6836.66 2252
6837.44 2670
6838.22 2854
6839.01 3054
6839.79 3155
6840.57 3126
6841.35 3107
6842.13 2900
6842.91 2676
6843.69 2488
6844.47 2296
6845.25 2206
6846.03 2113
6846.81 2087
6847.59 2172
6848.37 2398
6849.16 2575
6849.94 2813
6850.72 3096
6851.50 3213
6852.28 3262
6853.06 3126
6853.84 2995
6854.62 2879
6855.41 2615
6856.19 2383
6856.97 2226
6857.75 2063
6858.53 1999
6859.31 1947
6860.10 1877
6860.88 1890
6861.66 1905
6862.44 1813
6863.22 1755
6864.00 1808
6864.79 1811
6865.57 1852
6866.35 1864
6867.13 1878
6867.91 1881
6868.70 1897
6869.48 1916
6870.26 1891
6871.04 1847
6871.83 1877
6872.61 1934
6873.39 1951
6874.17 2049
6874.96 2060
6875.74 2079
6876.52 2036
6877.30 2196
6878.09 2223
6878.87 2377
6879.65 2546
6880.43 2604
6881.22 2892
6882.00 3247
6882.78 3386
6883.57 3341
6884.35 3204
6885.13 3066
6885.92 2977
6886.70 3087
6887.48 3149
6888.27 3194
6889.05 3287
6889.83 3256
6890.62 3205
6891.40 3089
6892.18 2908
6892.97 2775
6893.75 2638
6894.53 2556
6895.32 2522
6896.10 2413
6896.88 2397
6897.67 2409
6898.45 2435
6899.24 2420
6900.02 2435
6900.80 2378
6901.59 2416
6902.37 2395
6903.16 2302
6903.94 2280
6904.73 2316
6905.51 2247
6906.29 2178
6907.08 2181
6907.86 2183
6908.65 2259
6909.43 2161
6910.22 2128
6911.00 2110
6911.79 2115
6912.57 2118
6913.35 2133
6914.14 2114
6914.92 2111
6915.71 2090
6916.49 2116
6917.28 2080
6918.06 2099
6918.85 2070
6919.63 2045
6920.42 2054
6921.20 2051
6921.99 2069
6922.78 2093
6923.56 2145
6924.35 2164
6925.13 2200
6925.92 2251
6926.70 2225
6927.49 2258
6928.27 2291
6929.06 2298
6929.84 2266
6930.63 2245
6931.42 2208
6932.20 2187
6932.99 2261
6933.77 2287
6934.56 2313
6935.35 2323
6936.13 2282
6936.92 2450
6937.70 2436
6938.49 2427
6939.28 2614
6940.06 2817
6940.85 2895
6941.63 3013
6942.42 3072
6943.21 3174
6943.99 3262
6944.78 3331
6945.57 3282
6946.35 3325
6947.14 3326
6947.93 3333
6948.71 3332
6949.50 3387
6950.29 3324
6951.07 3216
6951.86 3055
6952.65 2938
6953.44 2969
6954.22 2927
6955.01 2840
6955.80 2872
6956.58 2861
6957.37 2806
6958.16 2827
6958.95 2917
6959.73 2930
6960.52 2909
6961.31 2926
6962.09 2936
6962.88 3007
6963.67 3068
6964.46 3184
6965.25 3227
6966.03 3355
6966.82 3587
6967.61 3643
6968.40 3824
6969.18 4042
6969.97 4000
6970.76 4089
6971.55 4093
6972.34 4147
6973.12 4122
6973.91 4058
6974.70 3992
6975.49 3968
6976.28 4177
6977.07 4262
6977.85 4251
6978.64 4429
6979.43 4644
6980.22 4978
6981.01 5634
6981.80 6596
6982.59 7921
6983.37 9577
6984.16 11520
6984.95 13633
6985.74 15241
6986.53 16231
6987.32 15908
6988.11 15107
6988.90 13760
6989.69 11983
6990.47 10265
6991.26 8537
6992.05 6922
6992.84 5969
6993.63 5033
6994.42 4343
6995.21 3829
6996.00 3487
6996.79 3268
6997.58 3077
6998.37 2958
6999.16 2782
6999.95 2758
7000.74 2761
7001.53 2697
7002.32 2645
7003.11 2549
7003.90 2453
7004.69 2356
7005.48 2320
7006.27 2299
7007.06 2225
7007.85 2187
7008.64 2115
7009.43 2163
7010.22 2259
7011.01 2408
7011.80 2465
7012.59 2565
7013.38 2599
7014.17 2578
7014.96 2553
7015.75 2557
7016.54 2541
7017.33 2499
7018.12 2494
7018.91 2462
7019.70 2457
7020.49 2495
7021.28 2491
7022.07 2555
7022.87 2715
7023.66 2731
7024.45 2824
7025.24 2825
7026.03 2887
7026.82 2895
7027.61 2795
7028.40 2773
7029.19 2711
7029.99 2626
7030.78 2597
7031.57 2513
7032.36 2465
7033.15 2413
7033.94 2401
7034.74 2435
7035.53 2450
7036.32 2413
7037.11 2493
7037.90 2500
7038.69 2515
7039.49 2538
7040.28 2575
7041.07 2637
7041.86 2641
7042.65 2589
7043.45 2572
7044.24 2533
7045.03 2603
7045.82 2698
7046.61 2689
7047.41 2704
7048.20 2815
7048.99 2987
7049.78 3042
7050.58 3175
7051.37 3247
7052.16 3209
7052.95 3057
7053.75 2931
7054.54 2735
7055.33 2627
7056.13 2592
7056.92 2469
7057.71 2486
7058.50 2410
7059.30 2444
7060.09 2431
7060.88 2399
7061.68 2355
7062.47 2375
7063.26 2291
7064.06 2260
7064.85 2274
7065.64 2260
7066.44 2191
7067.23 2185
7068.02 2209
7068.82 2175
7069.61 2096
7070.40 2002
7071.20 1959
7071.99 2038
7072.78 2028
7073.58 1974
7074.37 1986
7075.17 1941
7075.96 1895
7076.75 1882
7077.55 1849
7078.34 1816
7079.14 1884
7079.93 1797
7080.72 1805
7081.52 1801
7082.31 1842
7083.11 1840
7083.90 1789
7084.70 1823
7085.49 1878
7086.28 1881
7087.08 1953
7087.87 1986
7088.67 1952
7089.46 1983
7090.26 1967
7091.05 1922
7091.85 1815
7092.64 1748
7093.44 1688
7094.23 1648
7095.03 1586
7095.82 1568
7096.62 1560
7097.41 1557
7098.21 1541
7099.00 1472
7099.80 1524
7100.59 1488
7101.39 1537
7102.18 1516
7102.98 1531
7103.77 1465
7104.57 1457
7105.37 1400
7106.16 1438
7106.96 1360
7107.75 1352
7108.55 1383
7109.34 1406
7110.14 1345
7110.94 1318
7111.73 1370
7112.53 1397
7113.32 1395
7114.12 1402
7114.92 1406
7115.71 1391
7116.51 1408
7117.30 1362
7118.10 1352
7118.90 1355
7119.69 1387
7120.49 1415
7121.29 1367
7122.08 1378
7122.88 1381
7123.68 1367
7124.47 1395
7125.27 1369
7126.07 1337
7126.86 1362
7127.66 1404
7128.46 1424
7129.25 1415
7130.05 1440
7130.85 1501
7131.64 1497
7132.44 1483
7133.24 1427
7134.04 1405
7134.83 1408
7135.63 1409
7136.43 1374
7137.23 1324
7138.02 1312
7138.82 1294
7139.62 1310
7140.42 1302
7141.21 1291
7142.01 1298
7142.81 1297
7143.61 1276
7144.40 1248
7145.20 1249
7146.00 1279
7146.80 1186
7147.59 1195
7148.39 1238
7149.19 1233
7149.99 1221
7150.79 1245
7151.59 1231
7152.38 1197
7153.18 1227
7153.98 1222
7154.78 1229
7155.58 1248
7156.38 1238
7157.17 1264
7157.97 1283
7158.77 1250
7159.57 1269
7160.37 1238
7161.17 1207
7161.97 1205
7162.76 1217
7163.56 1210
7164.36 1222
7165.16 1253
7165.96 1214
7166.76 1190
7167.56 1178
7168.36 1154
7169.16 1148
7169.96 1162
7170.75 1189
7171.55 1125
7172.35 1135
7173.15 1125
7173.95 1118
7174.75 1125
7175.55 1133
7176.35 1124
7177.15 1108
7177.95 1119
7178.75 1107
7179.55 1085
7180.35 1134
7181.15 1131
7181.95 1225
7182.75 1186
7183.55 1198
7184.35 1228
7185.15 1149
7185.95 1191
7186.75 1180
7187.55 1124
7188.35 1111
7189.15 1100
7189.95 1123
7190.75 1096
7191.55 1107
7192.35 1082
7193.15 1071
7193.95 1102
7194.75 1066
7195.55 1062
7196.35 1108
7197.15 1169
7197.95 1152
7198.76 1129
7199.56 1073
7200.36 1094
7201.16 1162
7201.96 1131
7202.76 1137
7203.56 1121
7204.36 1117
7205.16 1099
7205.96 1088
7206.77 1117
7207.57 1097
7208.37 1104
7209.17 1089
7209.97 1106
7210.77 1076
7211.57 1114
7212.38 1130
7213.18 1133
7213.98 1119
7214.78 1135
7215.58 1156
7216.38 1149
7217.19 1116
7217.99 1148
7218.79 1173
7219.59 1222
7220.39 1143
7221.20 1135
7222.00 1188
7222.80 1185
7223.60 1199
7224.40 1199
7225.21 1150
7226.01 1162
7226.81 1198
7227.61 1176
7228.42 1222
7229.22 1185
7230.02 1206
7230.82 1236
7231.63 1247
7232.43 1265
7233.23 1333
7234.03 1384
7234.84 1445
7235.64 1561
7236.44 1581
7237.25 1659
7238.05 1610
7238.85 1624
7239.65 1589
7240.46 1504
7241.26 1443
7242.06 1378
7242.87 1276
7243.67 1288
7244.47 1275
7245.28 1209
7246.08 1204
7246.88 1221
7247.69 1247
7248.49 1230
7249.30 1219
7250.10 1217
7250.90 1232
7251.71 1199
7252.51 1215
7253.31 1196
7254.12 1203
7254.92 1222
7255.73 1238
7256.53 1249
7257.33 1252
7258.14 1237
7258.94 1239
7259.75 1247
7260.55 1245
7261.35 1306
7262.16 1278
7262.96 1270
7263.77 1280
7264.57 1289
7265.38 1309
7266.18 1302
7266.99 1319
7267.79 1340
7268.59 1308
7269.40 1318
7270.20 1264
7271.01 1249
7271.81 1293
7272.62 1256
7273.42 1244
7274.23 1320
7275.03 1328
7275.84 1273
7276.64 1312
7277.45 1295
7278.25 1289
7279.06 1315
7279.86 1398
7280.67 1409
7281.48 1528
7282.28 1694
7283.09 1829
7283.89 1976
7284.70 2131
7285.50 2139
7286.31 2125
7287.11 2049
7287.92 1881
7288.73 1777
7289.53 1660
7290.34 1601
7291.14 1515
7291.95 1455
7292.76 1397
7293.56 1370
7294.37 1336
7295.17 1319
7295.98 1342
7296.79 1340
7297.59 1362
7298.40 1368
7299.21 1386
7300.01 1383
7300.82 1412
7301.62 1417
7302.43 1406
7303.24 1450
7304.04 1415
7304.85 1421
7305.66 1507
7306.46 1497
7307.27 1482
7308.08 1563
7308.89 1627
7309.69 1643
7310.50 1690
7311.31 1724
7312.11 1805
7312.92 1829
7313.73 1759
7314.53 1700
7315.34 1727
7316.15 1845
7316.96 1934
7317.76 2091
7318.57 2330
7319.38 2353
7320.19 2492
7320.99 2504
7321.80 2373
7322.61 2305
7323.42 2171
7324.22 2013
7325.03 1954
7325.84 1759
7326.65 1702
7327.46 1683
7328.26 1632
7329.07 1587
7329.88 1555
7330.69 1545
7331.50 1545
7332.30 1482
7333.11 1466
7333.92 1537
7334.73 1536
7335.54 1575
7336.35 1605
7337.15 1539
7337.96 1541
7338.77 1580
7339.58 1570
7340.39 1567
7341.20 1649
7342.01 1633
7342.82 1588
7343.62 1597
7344.43 1520
7345.24 1498
7346.05 1544
7346.86 1533
7347.67 1504
7348.48 1449
7349.29 1446
7350.10 1438
7350.91 1422
7351.71 1414
7352.52 1410
7353.33 1447
7354.14 1384
7354.95 1365
7355.76 1411
7356.57 1455
7357.38 1468
7358.19 1574
7359.00 1641
7359.81 1674
7360.62 1804
7361.43 1722
7362.24 1715
7363.05 1762
7363.86 1729
7364.67 1633
7365.48 1600
7366.29 1587
7367.10 1526
7367.91 1545
7368.72 1479
7369.53 1395
7370.34 1384
7371.15 1370
7371.96 1340
7372.77 1346
7373.58 1327
7374.39 1384
7375.20 1331
7376.01 1329
7376.82 1310
7377.63 1390
7378.45 1462
7379.26 1498
7380.07 1516
7380.88 1578
7381.69 1633
7382.50 1603
7383.31 1570
7384.12 1601
7384.93 1535
7385.74 1428
7386.56 1430
7387.37 1337
7388.18 1337
7388.99 1301
7389.80 1265
7390.61 1223
7391.42 1212
7392.24 1232
7393.05 1204
7393.86 1175
7394.67 1177
7395.48 1186
7396.29 1210
7397.10 1110
7397.92 1150
7398.73 1203
7399.54 1243
7400.35 1247
7401.16 1239
7401.98 1296
7402.79 1262
7403.60 1274
7404.41 1224
7405.23 1242
7406.04 1218
7406.85 1200
7407.66 1155
7408.47 1157
7409.29 1137
7410.10 1129
7410.91 1136
7411.72 1081
7412.54 1084
7413.35 1088
7414.16 1056
7414.98 1071
7415.79 1056
7416.60 1013
7417.41 1042
7418.23 1068
7419.04 1051
7419.85 1025
7420.67 1089
7421.48 1075
7422.29 1049
7423.11 1031
7423.92 1051
7424.73 1002
7425.54 1037
7426.36 1026
7427.17 981
7427.99 1018
7428.80 986
7429.61 984
7430.43 1028
7431.24 1037
7432.05 985
7432.87 1017
7433.68 1030
7434.49 999
7435.31 1015
7436.12 1024
7436.94 1015
7437.75 1003
7438.56 991
7439.38 1061
7440.19 1012
7441.01 1054
7441.82 994
7442.64 1000
7443.45 1058
7444.26 1000
7445.08 975
7445.89 976
7446.71 982
7447.52 980
7448.34 999
7449.15 1002
7449.97 952
7450.78 1020
7451.59 965
7452.41 959
7453.22 952
7454.04 1008
7454.85 953
7455.67 964
7456.48 962
7457.30 960
7458.11 968
7458.93 993
7459.74 965
7460.56 972
7461.38 943
7462.19 1008
7463.01 982
7463.82 1003
7464.64 1012
7465.45 1006
7466.27 1024
7467.08 993
7467.90 1001
7468.72 991
7469.53 1016
7470.35 1052
7471.16 1077
7471.98 1038
7472.79 1037
7473.61 1023
7474.43 1011
7475.24 1037
7476.06 1016
7476.87 1053
7477.69 1030
7478.51 991
7479.32 978
7480.14 1027
7480.96 1014
7481.77 1025
7482.59 1057
7483.41 1029
7484.22 1007
7485.04 1022
7485.85 1036
7486.67 1046
7487.49 994
7488.31 1011
7489.12 985
7489.94 1014
7490.76 993
7491.57 991
7492.39 991
7493.21 1004
7494.02 1009
7494.84 976
7495.66 993
7496.48 994
7497.29 1035
7498.11 988
7498.93 1014
7499.74 952
7500.56 985
7501.38 990
7502.20 981
7503.01 999
7503.83 967
7504.65 1002
7505.47 968
7506.29 975
7507.10 960
7507.92 1018
7508.74 987
7509.56 1003
7510.37 978
7511.19 1013
7512.01 1026
7512.83 1015
7513.65 973
7514.47 981
7515.28 998
7516.10 975
7516.92 949
7517.74 957
7518.56 921
7519.38 983
7520.19 1013
7521.01 957
7521.83 1002
7522.65 1010
7523.47 1007
7524.29 1010
7525.11 1000
7525.92 978
7526.74 988
7527.56 1008
7528.38 997
7529.20 1000
7530.02 1032
7530.84 1020
7531.66 1025
7532.48 957
7533.30 998
7534.12 1001
7534.93 975
7535.75 951
7536.57 989
7537.39 996
7538.21 985
7539.03 1003
7539.85 992
7540.67 1053
7541.49 1003
7542.31 1001
7543.13 1058
7543.95 1011
7544.77 1030
7545.59 1062
7546.41 1022
7547.23 1082
7548.05 1046
7548.87 1053
7549.69 1011
7550.51 1042
7551.33 1061
7552.15 1076
7552.97 1051
7553.79 1062
7554.61 1054
7555.43 1090
7556.25 1036
7557.07 1063
7557.89 1089
7558.71 1092
7559.53 1136
7560.36 1123
7561.18 1149
7562.00 1129
7562.82 1114
7563.64 1108
7564.46 1120
7565.28 1119
7566.10 1105
7566.92 1100
7567.74 1095
7568.56 1120
7569.39 1138
7570.21 1115
7571.03 1109
7571.85 1141
7572.67 1134
7573.49 1104
7574.31 1128
7575.14 1176
7575.96 1179
7576.78 1167
7577.60 1222
7578.42 1217
7579.24 1232
7580.06 1237
7580.89 1173
7581.71 1175
7582.53 1215
7583.35 1218
7584.17 1227
7585.00 1207
7585.82 1272
7586.64 1235
7587.46 1256
7588.29 1245
7589.11 1290
7589.93 1305
7590.75 1316
7591.57 1340
7592.40 1358
7593.22 1382
7594.04 1385
7594.86 1411
7595.69 1387
7596.51 1485
7597.33 1449
7598.15 1399
7598.98 1444
7599.80 1481
7600.62 1509
7601.45 1530
7602.27 1593
7603.09 1591
7603.92 1635
7604.74 1761
7605.56 1759
7606.38 1790
7607.21 1718
7608.03 1679
7608.85 1691
7609.68 1636
7610.50 1608
7611.32 1556
7612.15 1579
7612.97 1531
7613.80 1547
7614.62 1570
7615.44 1653
7616.27 1688
7617.09 1755
7617.91 1878
7618.74 1942
7619.56 1999
7620.39 2012
7621.21 1905
7622.03 1814
7622.86 1784
7623.68 1792
7624.51 1704
7625.33 1697
7626.15 1658
7626.98 1666
7627.80 1659
7628.63 1725
7629.45 1695
7630.28 1714
7631.10 1838
7631.93 1774
7632.75 1844
7633.58 1843
7634.40 1732
7635.22 1709
7636.05 1674
7636.87 1579
7637.70 1557
7638.52 1474
7639.35 1408
7640.17 1404
7641.00 1411
7641.82 1386
7642.65 1414
7643.47 1466
7644.30 1475
7645.13 1554
7645.95 1596
7646.78 1601
7647.60 1653
7648.43 1587
7649.25 1531
7650.08 1522
7650.90 1506
7651.73 1431
7652.55 1367
7653.38 1350
7654.21 1296
7655.03 1236
7655.86 1212
7656.68 1231
7657.51 1210
7658.34 1156
7659.16 1172
7659.99 1167
7660.81 1142
7661.64 1129
7662.47 1168
7663.29 1125
7664.12 1109
7664.95 1136
7665.77 1106
7666.60 1135
7667.42 1167
7668.25 1125
7669.08 1091
7669.90 1115
7670.73 1121
7671.56 1110
7672.38 1075
7673.21 1100
7674.04 1109
7674.87 1111
7675.69 1078
7676.52 1076
7677.35 1114
7678.17 1112
7679.00 1100
7679.83 1091
7680.65 1138
7681.48 1166
7682.31 1132
7683.14 1223
7683.96 1243
7684.79 1296
7685.62 1366
7686.45 1338
7687.27 1369
7688.10 1340
7688.93 1305
7689.76 1238
7690.58 1223
7691.41 1187
7692.24 1149
7693.07 1137
7693.90 1154
7694.72 1216
7695.55 1196
7696.38 1201
7697.21 1278
7698.04 1268
7698.86 1274
7699.69 1330
7700.52 1320
7701.35 1305
7702.18 1220
7703.01 1255
7703.83 1171
7704.66 1151
7705.49 1136
7706.32 1122
7707.15 1109
7707.98 1082
7708.81 1091
7709.63 1103
7710.46 1072
7711.29 1073
7712.12 1033
7712.95 1101
7713.78 1094
7714.61 1021
7715.44 997
7716.27 1036
7717.10 1028
7717.93 1022
7718.75 1045
7719.58 1008
7720.41 989
7721.24 1026
7722.07 994
7722.90 1016
7723.73 1013
7724.56 994
7725.39 1008
7726.22 1009
7727.05 1012
7727.88 1027
7728.71 1035
7729.54 1026
7730.37 1057
7731.20 1000
7732.03 1027
7732.86 1038
7733.69 1014
7734.52 969
7735.35 1002
7736.18 995
7737.01 984
7737.84 989
7738.67 982
7739.50 966
7740.33 956
7741.16 946
7741.99 937
7742.82 937
7743.65 942
7744.48 963
7745.31 1061
7746.14 1134
7746.98 1193
7747.81 1245
7748.64 1275
7749.47 1293
7750.30 1250
7751.13 1145
7751.96 1132
7752.79 1083
7753.62 1060
7754.45 1019
7755.29 981
7756.12 970
7756.95 934
7757.78 967
7758.61 942
7759.44 950
7760.27 937
7761.11 887
7761.94 933
7762.77 905
7763.60 911
7764.43 909
7765.26 933
7766.10 910
7766.93 884
7767.76 854
7768.59 882
7769.42 865
7770.26 861
7771.09 859
7771.92 870
7772.75 876
7773.58 883
7774.42 908
7775.25 862
7776.08 893
7776.91 936
7777.75 904
7778.58 902
7779.41 891
7780.24 913
7781.08 893
7781.91 917
7782.74 907
7783.57 865
7784.41 919
7785.24 919
7786.07 920
7786.91 971
7787.74 959
7788.57 978
7789.40 959
7790.24 946
7791.07 926
7791.90 896
7792.74 935
7793.57 946
7794.40 938
7795.24 972
7796.07 993
7796.90 969
7797.74 973
7798.57 947
7799.40 1026
7800.24 1002
7801.07 953
7801.91 1033
7802.74 1017
7803.57 1053
7804.41 1029
7805.24 1055
7806.07 1043
7806.91 1018
7807.74 1093
7808.58 1077
7809.41 1050
7810.25 1083
7811.08 1105
7811.91 1071
7812.75 1095
7813.58 1148
7814.42 1201
7815.25 1209
7816.09 1251
7816.92 1235
7817.75 1189
7818.59 1155
7819.42 1243
7820.26 1261
7821.09 1264
7821.93 1293
7822.76 1317
7823.60 1351
7824.43 1336
7825.27 1363
7826.10 1387
7826.94 1304
7827.77 1282
7828.61 1259
7829.44 1224
7830.28 1197
7831.11 1206
7831.95 1253
7832.78 1290
7833.62 1271
7834.46 1304
7835.29 1368
7836.13 1326
7836.96 1234
7837.80 1223
7838.63 1174
7839.47 1146
7840.31 1153
7841.14 1146
7841.98 1120
7842.81 1118
7843.65 1163
7844.48 1089
7845.32 1063
7846.16 1039
7846.99 1083
7847.83 1107
7848.67 1037
7849.50 1030
7850.34 1059
7851.17 1014
7852.01 1026
7852.85 1026
7853.68 1036
7854.52 1010
7855.36 1021
7856.19 1026
7857.03 1075
7857.87 1071
7858.70 1082
7859.54 1113
7860.38 1146
7861.21 1109
7862.05 1081
7862.89 1077
7863.72 1057
7864.56 1021
7865.40 1044
7866.24 1091
7867.07 1088
7867.91 1077
7868.75 1075
7869.59 1121
7870.42 1094
7871.26 1063
7872.10 1107
7872.94 1159
7873.77 1161
7874.61 1153
7875.45 1203
7876.29 1286
7877.12 1322
7877.96 1377
7878.80 1398
7879.64 1392
7880.47 1391
7881.31 1374
7882.15 1357
7882.99 1414
7883.83 1384
7884.66 1355
7885.50 1294
7886.34 1243
7887.18 1219
7888.02 1188
7888.86 1192
7889.69 1160
7890.53 1216
7891.37 1255
7892.21 1261
7893.05 1214
7893.89 1198
7894.73 1209
7895.56 1206
7896.40 1157
7897.24 1142
7898.08 1174
7898.92 1164
7899.76 1141
7900.60 1082
7901.44 1097
7902.28 1112
7903.12 1081
7903.95 1098
7904.79 1072
7905.63 1031
7906.47 1049
7907.31 1027
7908.15 1087
7908.99 1104
7909.83 1095
7910.67 1065
7911.51 1110
7912.35 1129
7913.19 1128
7914.03 1166
7914.87 1178
7915.71 1307
7916.55 1313
7917.39 1328
7918.23 1332
7919.07 1398
7919.91 1329
7920.75 1355
7921.59 1287
7922.43 1251
7923.27 1225
7924.11 1150
7924.95 1166
7925.79 1048
7926.63 1128
7927.47 1108
7928.31 1068
7929.15 1091
7929.99 1055
7930.83 1017
7931.67 1013
7932.51 1034
7933.35 1010
7934.19 1010
7935.04 1005
7935.88 1008
7936.72 981
7937.56 979
7938.40 1038
7939.24 988
7940.08 984
7940.92 978
7941.76 995
7942.60 1016
7943.45 1022
7944.29 1066
7945.13 1008
7945.97 1032
7946.81 1093
7947.65 1029
7948.49 1020
7949.34 1068
7950.18 1048
7951.02 1045
7951.86 1118
7952.70 1107
7953.54 1157
7954.39 1172
7955.23 1165
7956.07 1220
7956.91 1241
7957.75 1237
7958.60 1331
7959.44 1241
7960.28 1287
7961.12 1252
7961.96 1249
7962.81 1156
7963.65 1187
7964.49 1245
7965.33 1298
7966.18 1425
7967.02 1432
7967.86 1524
7968.70 1589
7969.55 1553
7970.39 1483
7971.23 1368
7972.08 1328
7972.92 1259
7973.76 1160
7974.60 1134
7975.45 1106
7976.29 1113
7977.13 1080
7977.98 1019
7978.82 989
7979.66 1038
7980.51 1006
7981.35 1014
7982.19 949
7983.04 1007
7983.88 995
7984.72 982
7985.57 1008
7986.41 963
7987.25 956
7988.10 955
7988.94 965
7989.78 962
7990.63 942
7991.47 897
7992.32 897
7993.16 879
7994.00 893
7994.85 914
7995.69 874
7996.54 867
7997.38 879
7998.22 917
7999.07 861
7999.91 897
8000.76 863
8001.60 862
8002.45 864
8003.29 850
8004.13 845
8004.98 838
8005.82 827
8006.67 826
8007.51 829
8008.36 815
8009.20 818
8010.05 769
8010.89 762
8011.74 769
8012.58 748
8013.43 750
8014.27 759
8015.12 753
8015.96 744
8016.81 762
8017.65 782
8018.50 750
8019.34 716
8020.19 726
8021.03 761
8021.88 724
8022.72 751
8023.57 744
8024.41 785
8025.26 804
8026.11 772
8026.95 749
8027.80 758
8028.64 781
8029.49 791
8030.33 756
8031.18 690
8032.03 768
8032.87 750
8033.72 762
8034.56 769
8035.41 753
8036.26 717
8037.10 752
8037.95 750
8038.80 789
8039.64 792
8040.49 787
8041.34 813
8042.18 799
8043.03 818
8043.87 776
8044.72 754
8045.57 812
8046.41 770
8047.26 761
8048.11 778
8048.96 769
8049.80 773
8050.65 746
8051.50 717
8052.34 724
8053.19 740
8054.04 707
8054.88 714
8055.73 751
8056.58 735
8057.43 740
8058.27 731
8059.12 727
8059.97 708
8060.82 702
8061.66 699
8062.51 711
8063.36 716
8064.21 715
8065.05 705
8065.90 673
8066.75 685
8067.60 693
8068.44 693
8069.29 667
8070.14 675
8070.99 701
8071.84 692
8072.68 718
8073.53 707
8074.38 715
8075.23 696
8076.08 712
8076.93 694
8077.77 707
8078.62 750
8079.47 712
8080.32 685
8081.17 713
8082.02 703
8082.87 727
8083.71 727
8084.56 715
8085.41 707
8086.26 708
8087.11 752
8087.96 741
8088.81 690
8089.66 692
8090.51 697
8091.35 693
8092.20 730
8093.05 719
8093.90 701
8094.75 697
8095.60 688
8096.45 688
8097.30 674
8098.15 660
8099.00 696
8099.85 706
8100.70 699
8101.55 710
8102.40 682
8103.25 652
8104.10 674
8104.95 707
8105.80 688
8106.65 710
8107.50 701
8108.35 668
8109.20 656
8110.05 672
8110.90 724
8111.75 715
8112.60 674
8113.45 695
8114.30 695
8115.15 709
8116.00 688
8116.85 705
8117.70 732
8118.55 717
8119.40 713
8120.25 718
8121.10 695
8121.95 743
8122.80 749
8123.65 731
8124.50 712
8125.35 698
8126.20 696
8127.06 718
8127.91 703
8128.76 681
8129.61 685
8130.46 704
8131.31 753
8132.16 724
8133.01 732
8133.86 743
8134.72 770
8135.57 726
8136.42 734
8137.27 765
8138.12 720
8138.97 694
8139.83 756
8140.68 705
8141.53 685
8142.38 714
8143.23 719
8144.08 724
8144.94 734
8145.79 719
8146.64 724
8147.49 760
8148.34 715
8149.20 728
8150.05 714
8150.90 679
8151.75 730
8152.60 766
8153.46 704
8154.31 712
8155.16 743
8156.01 785
8156.87 758
8157.72 717
8158.57 713
8159.42 702
8160.28 737
8161.13 739
8161.98 711
8162.84 688
8163.69 695
8164.54 676
8165.39 673
8166.25 675
8167.10 661
8167.95 647
8168.81 670
8169.66 676
8170.51 683
8171.37 663
8172.22 658
8173.07 684
8173.93 633
8174.78 653
8175.63 658
8176.49 645
8177.34 621
8178.19 655
8179.05 649
8179.90 637
8180.76 651
8181.61 645
8182.46 609
8183.32 640
8184.17 658
8185.02 670
8185.88 655
8186.73 653
8187.59 638
8188.44 637
8189.30 622
8190.15 636
8191.00 620
8191.86 654
8192.71 611
8193.57 642
8194.42 640
8195.28 624
8196.13 668
8196.99 636
8197.84 673
8198.69 673
8199.55 646
8200.40 622
8201.26 637
8202.11 663
8202.97 656
8203.82 634
8204.68 639
8205.53 657
8206.39 638
8207.24 656
8208.10 653
8208.95 637
8209.81 655
8210.67 666
8211.52 652
8212.38 646
8213.23 643
8214.09 672
8214.94 667
8215.80 652
8216.65 657
8217.51 684
8218.37 662
8219.22 671
8220.08 735
8220.93 732
8221.79 725
8222.64 711
8223.50 713
8224.36 774
8225.21 740
8226.07 714
8226.92 690
8227.78 676
8228.64 677
8229.49 695
8230.35 649
8231.21 630
8232.06 670
8232.92 650
8233.78 665
8234.63 654
8235.49 640
8236.35 678
8237.20 662
8238.06 691
8238.92 655
8239.77 649
8240.63 623
8241.49 645
8242.34 670
8243.20 663
8244.06 630
8244.91 626
8245.77 624
8246.63 642
8247.49 655
8248.34 644
8249.20 658
8250.06 627
8250.92 648
8251.77 634
8252.63 642
8253.49 661
8254.35 638
8255.20 661
8256.06 630
8256.92 637
8257.78 645
8258.63 672
8259.49 662
8260.35 645
8261.21 651
8262.07 649
8262.92 670
8263.78 681
8264.64 651
8265.50 652
8266.36 641
8267.22 649
8268.07 657
8268.93 669
8269.79 684
8270.65 669
8271.51 664
8272.37 676
8273.22 710
8274.08 688
8274.94 649
8275.80 667
8276.66 700
8277.52 682
8278.38 725
8279.24 740
8280.09 768
8280.95 757
8281.81 745
8282.67 739
8283.53 723
8284.39 701
8285.25 714
8286.11 734
8286.97 731
8287.83 764
8288.69 740
8289.55 710
8290.41 709
8291.26 729
8292.12 696
8292.98 757
8293.84 791
8294.70 795
8295.56 766
8296.42 785
8297.28 761
8298.14 756
8299.00 794
8299.86 760
8300.72 746
8301.58 713
8302.44 721
8303.30 766
8304.16 758
8305.02 733
8305.88 717
8306.74 722
8307.60 699
8308.46 691
8309.33 674
8310.19 678
8311.05 695
8311.91 730
8312.77 757
8313.63 758
8314.49 703
8315.35 695
8316.21 654
8317.07 647
8317.93 680
8318.79 700
8319.65 640
8320.52 651
8321.38 656
8322.24 677
8323.10 704
8323.96 688
8324.82 684
8325.68 677
8326.54 647
8327.41 687
8328.27 650
8329.13 660
8329.99 691
8330.85 678
8331.71 725
8332.57 684
8333.44 648
8334.30 626
8335.16 679
8336.02 688
8336.88 677
8337.75 700
8338.61 693
8339.47 687
8340.33 719
8341.19 667
8342.06 700
8342.92 706
8343.78 713
8344.64 690
8345.50 678
8346.37 677
8347.23 683
8348.09 687
8348.95 717
8349.82 719
8350.68 748
8351.54 743
8352.40 714
8353.27 720
8354.13 734
8354.99 720
8355.86 701
8356.72 670
8357.58 664
8358.45 691
8359.31 703
8360.17 700
8361.03 653
8361.90 698
8362.76 721
8363.62 749
8364.49 719
8365.35 713
8366.21 705
8367.08 694
8367.94 741
8368.80 713
8369.67 711
8370.53 731
8371.40 780
8372.26 738
8373.12 713
8373.99 722
8374.85 743
8375.71 773
8376.58 751
8377.44 734
8378.31 759
8379.17 757
8380.03 738
8380.90 743
8381.76 762
8382.63 751
8383.49 780
8384.36 762
8385.22 783
8386.08 777
8386.95 779
8387.81 751
8388.68 745
8389.54 760
8390.41 756
8391.27 759
8392.14 781
8393.00 769
8393.87 806
8394.73 825
8395.60 783
8396.46 804
8397.33 799
8398.19 860
8399.06 845
8399.92 831
8400.79 766
8401.65 811
8402.52 833
8403.38 841
8404.25 862
8405.11 819
8405.98 806
8406.84 846
8407.71 860
8408.58 825
8409.44 841
8410.31 841
8411.17 892
8412.04 917
8412.90 898
8413.77 875
8414.64 939
8415.50 953
8416.37 923
8417.23 920
8418.10 946
8418.97 989
8419.83 996
8420.70 997
8421.56 994
8422.43 966
8423.30 1020
8424.16 1013
8425.03 1049
8425.90 1037
8426.76 1061
8427.63 1110
8428.50 1118
8429.36 1088
8430.23 1096
8431.10 1104
8431.96 1103
8432.83 1089
8433.70 1104
8434.56 1138
8435.43 1157
8436.30 1198
8437.16 1250
8438.03 1285
8438.90 1297
8439.77 1338
8440.63 1411
8441.50 1412
8442.37 1449
8443.24 1488
8444.10 1491
8444.97 1484
8445.84 1489
8446.71 1447
8447.57 1455
8448.44 1469
8449.31 1518
8450.18 1496
8451.04 1540
8451.91 1655
8452.78 1868
8453.65 2064
8454.52 2365
8455.38 2709
8456.25 2939
8457.12 3115
8457.99 3170
8458.86 3105
8459.72 2911
8460.59 2644
8461.46 2357
8462.33 2147
8463.20 1969
8464.07 1804
8464.93 1672
8465.80 1560
8466.67 1441
8467.54 1377
8468.41 1324
8469.28 1301
8470.15 1286
8471.02 1270
8471.88 1255
8472.75 1258
8473.62 1216
8474.49 1242
8475.36 1254
8476.23 1249
8477.10 1226
8477.97 1253
8478.84 1245
8479.71 1341
8480.58 1340
8481.44 1390
8482.31 1439
8483.18 1494
8484.05 1492
8484.92 1422
8485.79 1387
8486.66 1414
8487.53 1322
8488.40 1317
8489.27 1273
8490.14 1212
8491.01 1222
8491.88 1222
8492.75 1260
8493.62 1286
8494.49 1233
8495.36 1269
8496.23 1293
8497.10 1260
8497.97 1226
8498.84 1213
8499.71 1210
8500.58 1166
8501.45 1109
8502.32 1152
8503.19 1178
8504.06 1178
8504.93 1163
8505.80 1178
8506.67 1220
8507.55 1216
8508.42 1252
8509.29 1249
8510.16 1254
8511.03 1262
8511.90 1243
8512.77 1242
8513.64 1265
8514.51 1301
8515.38 1260
8516.25 1301
8517.13 1299
8518.00 1294
8518.87 1336
8519.74 1405
8520.61 1392
8521.48 1383
8522.35 1467
8523.23 1554
8524.10 1671
8524.97 1778
8525.84 1896
8526.71 1983
8527.58 2015
8528.46 1975
8529.33 1891
8530.20 1778
8531.07 1750
8531.94 1634
8532.81 1561
8533.69 1483
8534.56 1448
8535.43 1399
8536.30 1376
8537.18 1345
8538.05 1335
8538.92 1275
8539.79 1276
8540.66 1242
8541.54 1232
8542.41 1234
8543.28 1182
8544.15 1151
8545.03 1180
8545.90 1191
8546.77 1200
8547.64 1189
8548.52 1211
8549.39 1252
8550.26 1302
8551.14 1385
8552.01 1443
8552.88 1571
8553.76 1647
8554.63 1739
8555.50 1765
8556.37 1702
8557.25 1664
8558.12 1614
8558.99 1512
8559.87 1428
8560.74 1341
8561.61 1314
8562.49 1213
8563.36 1194
8564.24 1155
8565.11 1125
8565.98 1122
8566.86 1108
8567.73 1129
8568.60 1108
8569.48 1056
8570.35 1058
8571.23 1061
8572.10 1073
8572.97 1019
8573.85 1028
8574.72 1000
8575.60 1033
8576.47 1059
8577.34 1000
8578.22 947
8579.09 959
8579.97 1003
8580.84 1026
8581.72 1020
8582.59 1027
8583.47 1039
8584.34 1045
8585.21 1057
8586.09 1043
8586.96 1082
8587.84 1075
8588.71 1095
8589.59 1063
8590.46 1058
8591.34 1082
8592.21 1096
8593.09 1080
8593.96 1112
8594.84 1142
8595.71 1150
8596.59 1175
8597.46 1181
8598.34 1147
8599.22 1131
8600.09 1121
8600.97 1131
8601.84 1175
8602.72 1198
8603.59 1123
8604.47 1141
8605.34 1209
8606.22 1214
8607.10 1192
8607.97 1217
8608.85 1244
8609.72 1210
8610.60 1167
8611.47 1213
8612.35 1201
8613.23 1211
8614.10 1243
8614.98 1227
8615.86 1210
8616.73 1248
8617.61 1268
8618.48 1297
8619.36 1324
8620.24 1339
8621.11 1338
8621.99 1380
8622.87 1355
8623.74 1336
8624.62 1403
8625.50 1380
8626.37 1378
8627.25 1393
8628.13 1394
8629.00 1447
8629.88 1426
8630.76 1396
8631.64 1423
8632.51 1453
8633.39 1431
8634.27 1425
8635.14 1433
8636.02 1417
8636.90 1418
8637.78 1424
8638.65 1459
8639.53 1484
8640.41 1464
8641.29 1498
8642.16 1487
8643.04 1496
8643.92 1571
8644.80 1563
8645.67 1634
8646.55 1650
8647.43 1639
8648.31 1680
8649.18 1741
8650.06 1705
8650.94 1754
8651.82 1760
8652.70 1762
8653.58 1749
8654.45 1753
8655.33 1717
8656.21 1706
8657.09 1754
8657.97 1713
8658.84 1877
8659.72 2033
8660.60 2115
8661.48 2197
8662.36 2351
8663.24 2529
8664.12 2729
8664.99 2782
8665.87 2868
8666.75 2936
8667.63 2839
8668.51 2691
8669.39 2619
8670.27 2572
8671.15 2520
8672.03 2462
8672.91 2526
8673.78 2624
8674.66 2635
8675.54 2605
8676.42 2597
8677.30 2545
8678.18 2396
8679.06 2325
8679.94 2157
8680.82 2044
8681.70 1993
8682.58 1877
8683.46 1861
8684.34 1812
8685.22 1827
8686.10 1780
8686.98 1827
8687.86 1899
8688.74 2082
8689.62 2311
8690.50 2484
8691.38 2746
8692.26 2970
8693.14 3047
8694.02 3063
8694.90 3046
8695.78 2890
8696.66 2751
8697.54 2550
8698.42 2336
8699.30 2201
8700.18 2075
8701.06 2028
8701.94 1974
8702.82 1936
8703.70 1811
8704.58 1803
8705.46 1754
8706.34 1707
8707.23 1636
8708.11 1557
8708.99 1464
8709.87 1435
8710.75 1423
8711.63 1364
8712.51 1327
8713.39 1276
8714.27 1297
8715.16 1271
8716.04 1234
8716.92 1212
8717.80 1210
8718.68 1187
8719.56 1221
8720.44 1220
8721.33 1215
8722.21 1240
8723.09 1256
8723.97 1232
8724.85 1246
8725.73 1252
8726.62 1263
8727.50 1288
8728.38 1339
8729.26 1344
8730.14 1367
8731.03 1332
8731.91 1341
8732.79 1353
8733.67 1320
8734.55 1356
8735.44 1282
8736.32 1275
8737.20 1261
8738.08 1233
8738.97 1255
8739.85 1287
8740.73 1296
8741.61 1254
8742.50 1262
8743.38 1290
8744.26 1216
8745.14 1216
8746.03 1192
8746.91 1221
8747.79 1247
8748.68 1229
8749.56 1226
8750.44 1200
8751.33 1252
8752.21 1252
8753.09 1249
8753.97 1216
8754.86 1279
8755.74 1323
8756.62 1359
8757.51 1342
8758.39 1401
8759.28 1374
8760.16 1394
8761.04 1402
8761.93 1384
8762.81 1334
8763.69 1314
8764.58 1291
8765.46 1300
8766.34 1333
8767.23 1318
8768.11 1338
8769.00 1343
8769.88 1317
8770.76 1384
8771.65 1316
8772.53 1340
8773.42 1302
8774.30 1280
8775.19 1241
8776.07 1280
8776.95 1278
8777.84 1291
8778.72 1290
8779.61 1369
8780.49 1411
8781.38 1445
8782.26 1466
8783.15 1495
8784.03 1485
8784.92 1507
8785.80 1453
8786.69 1411
8787.57 1434
8788.46 1371
8789.34 1253
8790.23 1248
8791.11 1261
8792.00 1219
8792.88 1153
8793.77 1136
8794.65 1123
8795.54 1110
8796.42 1120
8797.31 1089
8798.19 1062
8799.08 1105
8799.96 1067
8800.85 1065
8801.74 1050
8802.62 1027
8803.51 1094
8804.39 1039
8805.28 1032
8806.16 1019
8807.05 1060
8807.94 1035
8808.82 1020
8809.71 1024
8810.59 991
8811.48 978
8812.37 1021
8813.25 1033
8814.14 1009
8815.03 978
8815.91 1012
8816.80 1079
8817.68 1054
8818.57 1069
8819.46 1020
8820.34 1047
8821.23 1078
8822.12 1014
8823.00 947
8823.89 928
8824.78 990
8825.66 959
8826.55 942
8827.44 949
8828.33 980
8829.21 988
8830.10 975
8830.99 971
8831.87 935
8832.76 942
8833.65 974
8834.54 892
8835.42 906
8836.31 898
8837.20 868
8838.08 867
8838.97 900
8839.86 865
8840.75 914
8841.64 895
8842.52 878
8843.41 911
8844.30 846
8845.19 917
8846.07 871
8846.96 895
8847.85 858
8848.74 840
8849.63 843
8850.51 872
8851.40 876
8852.29 842
8853.18 792
8854.07 839
8854.96 800
8855.84 782
8856.73 807
8857.62 849
8858.51 815
8859.40 812
8860.29 833
8861.17 825
8862.06 810
8862.95 796
8863.84 789
8864.73 803
8865.62 808
8866.51 744
8867.40 762
8868.29 751
8869.17 755
8870.06 750
8870.95 725
8871.84 757
8872.73 759
8873.62 715
8874.51 723
8875.40 748
8876.29 721
8877.18 725
8878.07 723
8878.96 724
8879.85 734
8880.74 740
8881.63 749
8882.51 741
8883.40 714
8884.29 695
8885.18 734
8886.07 724
8886.96 670
8887.85 669
8888.74 684
8889.63 692
8890.52 659
8891.41 682
8892.30 669
8893.19 682
8894.09 664
8894.98 659
8895.87 722
8896.76 665
8897.65 662
8898.54 665
8899.43 625
8900.32 660
8901.21 644
8902.10 642
8902.99 655
8903.88 656
8904.77 625
8905.66 672
8906.55 665
8907.44 652
8908.34 619
8909.23 636
8910.12 663
8911.01 659
8911.90 655
8912.79 659
8913.68 651
8914.57 629
8915.47 649
8916.36 657
8917.25 640
8918.14 650
8919.03 679
8919.92 644
8920.81 635
8921.71 629
8922.60 619
8923.49 596
8924.38 607
8925.27 601
8926.16 633
8927.06 632
8927.95 635
8928.84 607
8929.73 584
8930.62 608
8931.52 590
8932.41 612
8933.30 588
8934.19 580
8935.09 601
8935.98 600
8936.87 583
8937.76 555
8938.66 557
8939.55 572
8940.44 578
8941.33 605
8942.23 611
8943.12 586
8944.01 595
8944.90 628
8945.80 570
8946.69 579
8947.58 591
8948.48 601
8949.37 619
8950.26 600
8951.16 598
8952.05 591
8952.94 565
8953.84 610
8954.73 593
8955.62 577
8956.52 601
8957.41 627
8958.30 590
8959.20 580
8960.09 574
8960.98 603
8961.88 606
8962.77 607
8963.66 595
8964.56 598
8965.45 588
8966.35 605
8967.24 618
8968.13 579
8969.03 624
8969.92 597
8970.82 578
8971.71 579
8972.60 612
8973.50 598
8974.39 576
8975.29 536
8976.18 563
8977.08 576
8977.97 578
8978.87 619
8979.76 581
8980.65 584
8981.55 595
8982.44 559
8983.34 590
8984.23 560
8985.13 557
8986.02 536
8986.92 579
8987.81 566
8988.71 571
8989.60 564
8990.50 552
8991.39 571
8992.29 574
8993.18 568
8994.08 584
8994.97 580
8995.87 532
8996.76 580
8997.66 543
8998.56 571
8999.45 552
9000.35 586
9001.24 588
9002.14 563
9003.03 544
9003.93 556
9004.83 596
9005.72 562
9006.62 561
9007.51 577
9008.41 563
9009.31 577
9010.20 574
9011.10 573
9011.99 581
9012.89 561
9013.79 539
9014.68 562
9015.58 555
9016.48 537
9017.37 593
9018.27 552
9019.16 558
9020.06 559
9020.96 592
9021.85 581
9022.75 557
9023.65 545
9024.54 527
9025.44 536
9026.34 576
9027.24 516
9028.13 552
9029.03 552
9029.93 550
9030.82 555
9031.72 577
9032.62 536
9033.52 533
9034.41 564
9035.31 576
9036.21 566
9037.10 532
9038.00 570
9038.90 563
9039.80 554
9040.69 545
9041.59 534
9042.49 522
9043.39 549
9044.29 545
9045.18 535
9046.08 525
9046.98 550
9047.88 543
9048.78 571
9049.67 555
9050.57 551
9051.47 569
9052.37 570
9053.27 544
9054.16 557
9055.06 547
9055.96 568
9056.86 591
9057.76 561
9058.66 537
9059.55 579
9060.45 578
9061.35 550
9062.25 541
9063.15 549
9064.05 560
9064.95 600
9065.85 577
9066.74 571
9067.64 561
9068.54 551
9069.44 575
9070.34 561
9071.24 542
9072.14 553
9073.04 563
9073.94 571
9074.84 555
9075.74 571
9076.64 567
9077.53 542
9078.43 565
9079.33 537
9080.23 553
9081.13 593
9082.03 579
9082.93 572
9083.83 572
9084.73 550
9085.63 545
9086.53 563
9087.43 611
9088.33 581
9089.23 608
9090.13 618
9091.03 575
9091.93 594
9092.83 619
9093.73 578
9094.63 581
9095.53 590
9096.43 612
9097.33 580
9098.23 575
9099.13 561
9100.04 556
9100.94 597
9101.84 590
9102.74 590
9103.64 574
9104.54 590
9105.44 567
9106.34 520
9107.24 554
9108.14 560
9109.04 536
9109.94 554
9110.85 587
9111.75 575
9112.65 573
9113.55 575
9114.45 562
9115.35 562
9116.25 565
9117.15 587
9118.06 594
9118.96 595
9119.86 556
9120.76 571
9121.66 559
9122.56 539
9123.46 557
9124.37 534
9125.27 577
9126.17 553
9127.07 543
9127.97 540
9128.88 579
9129.78 555
9130.68 576
9131.58 579
9132.48 561
9133.39 567
9134.29 550
9135.19 527
9136.09 562
9137.00 570
9137.90 534
9138.80 525
9139.70 518
9140.61 536
9141.51 525
9142.41 510
9143.31 541
9144.22 508
9145.12 555
9146.02 548
9146.92 544
9147.83 567
9148.73 560
9149.63 534
9150.54 522
9151.44 536
9152.34 512
9153.25 513
9154.15 523
9155.05 524
9155.96 494
9156.86 509
9157.76 536
9158.67 511
9159.57 534
9160.47 518
9161.38 535
9162.28 545
9163.18 555
9164.09 538
9164.99 558
9165.90 551
9166.80 561
9167.70 564
9168.61 571
9169.51 598
9170.42 562
9171.32 577
9172.22 532
9173.13 559
9174.03 585
9174.94 579
9175.84 557
9176.74 544
9177.65 547
9178.55 543
9179.46 530
9180.36 537
9181.27 557
9182.17 556
9183.08 539
9183.98 549
9184.89 579
9185.79 557
9186.70 578
9187.60 578
9188.51 577
9189.41 559
9190.32 563
9191.22 550
9192.13 561
9193.03 586
9193.94 572
9194.84 573
9195.75 580
9196.65 592
9197.56 564
9198.46 624
9199.37 637
9200.27 629
9201.18 622
9202.08 634
9202.99 649
9203.90 628
9204.80 595
9205.71 577
9206.61 615
9207.52 571
9208.42 540
9209.33 571
9210.24 569
9211.14 554
9212.05 544
9212.95 543
9213.86 539
9214.77 553
9215.67 564
9216.58 579
9217.49 597
9218.39 569
9219.30 608
9220.21 603
9221.11 586
9222.02 556
9222.93 572
9223.83 529
9224.74 558
9225.65 557
9226.55 506
9227.46 541
9228.37 520
9229.27 508
9230.18 563
9231.09 528
9231.99 555
9232.90 533
9233.81 518
9234.72 558
9235.62 575
9236.53 542
9237.44 547
9238.34 555
9239.25 545
9240.16 517
9241.07 531
9241.97 517
9242.88 540
9243.79 535
9244.70 528
9245.61 534
9246.51 530
9247.42 527
9248.33 513
9249.24 529
9250.14 529
9251.05 544
9251.96 540
9252.87 541
9253.78 513
9254.69 559
9255.59 543
9256.50 558
9257.41 514
9258.32 501
9259.23 504
9260.14 479
9261.04 539
9261.95 516
9262.86 520
9263.77 508
9264.68 556
9265.59 561
9266.50 526
9267.40 518
9268.31 541
9269.22 546
9270.13 572
9271.04 514
9271.95 547
9272.86 538
9273.77 555
9274.68 546
9275.59 525
9276.49 524
9277.40 517
9278.31 530
9279.22 554
9280.13 535
9281.04 547
9281.95 534
9282.86 516
9283.77 551
9284.68 538
9285.59 545
9286.50 573
9287.41 563
9288.32 541
9289.23 546
9290.14 551
9291.05 539
9291.96 552
9292.87 566
9293.78 534
9294.69 556
9295.60 579
9296.51 590
9297.42 557
9298.33 574
9299.24 557
9300.15 574
9301.06 571
9301.97 603
9302.88 609
9303.79 579
9304.70 574
9305.61 604
9306.53 578
9307.44 594
9308.35 596
9309.26 594
9310.17 579
9311.08 603
9311.99 603
9312.90 608
9313.81 579
9314.72 566
9315.63 593
9316.55 590
9317.46 591
9318.37 552
9319.28 560
9320.19 567
9321.10 574
9322.01 562
9322.93 538
9323.84 539
9324.75 569
9325.66 596
9326.57 557
9327.48 524
9328.40 559
9329.31 570
9330.22 592
9331.13 584
9332.04 596
9332.96 556
9333.87 595
9334.78 549
9335.69 567
9336.60 556
9337.52 578
9338.43 598
9339.34 572
9340.25 566
9341.17 592
9342.08 600
9342.99 563
9343.90 588
9344.82 587
9345.73 566
9346.64 570
9347.55 562
9348.47 554
9349.38 600
9350.29 634
9351.21 599
9352.12 552
9353.03 570
9353.94 576
9354.86 580
9355.77 581
9356.68 553
9357.60 565
9358.51 589
9359.42 598
9360.34 563
9361.25 574
9362.16 582
9363.08 572
9363.99 567
9364.90 608
9365.82 578
9366.73 588
9367.65 569
9368.56 587
9369.47 584
9370.39 587
9371.30 572
9372.21 588
9373.13 561
9374.04 599
9374.96 584
9375.87 629
9376.79 594
9377.70 608
9378.61 613
9379.53 589
9380.44 620
9381.36 622
9382.27 616
9383.19 608
9384.10 633
9385.01 634
9385.93 600
9386.84 579
9387.76 615
9388.67 627
9389.59 666
9390.50 690
9391.42 729
9392.33 711
9393.25 707
9394.16 695
9395.08 688
9395.99 708
9396.91 683
9397.82 680
9398.74 660
9399.65 651
9400.57 656
9401.48 663
9402.40 625
9403.32 620
9404.23 596
9405.15 613
9406.06 597
9406.98 593
9407.89 605
9408.81 580
9409.73 605
9410.64 624
9411.56 608
9412.47 591
9413.39 592
9414.30 596
9415.22 612
9416.14 611
9417.05 650
9417.97 601
9418.89 618
9419.80 625
9420.72 621
9421.63 604
9422.55 627
9423.47 640
9424.38 641
9425.30 649
9426.22 632
9427.13 625
9428.05 648
9428.97 625
9429.88 622
9430.80 625
9431.72 679
9432.63 661
9433.55 650
9434.47 629
9435.38 640
9436.30 663
9437.22 666
9438.14 645
9439.05 691
9439.97 699
9440.89 727
9441.81 733
9442.72 759
9443.64 757
9444.56 706
9445.47 674
9446.39 716
9447.31 698
9448.23 727
9449.15 721
9450.06 696
9450.98 752
9451.90 756
9452.82 791
9453.73 797
9454.65 769
9455.57 797
9456.49 763
9457.41 753
9458.32 740
9459.24 688
9460.16 709
9461.08 699
9462.00 661
9462.92 649
9463.83 688
9464.75 664
9465.67 666
9466.59 645
9467.51 626
9468.43 648
9469.35 663
9470.26 691
9471.18 644
9472.10 659
9473.02 667
9473.94 677
9474.86 630
9475.78 643
9476.70 610
9477.62 657
9478.54 676
9479.45 703
9480.37 669
9481.29 703
9482.21 696
9483.13 695
9484.05 718
9484.97 691
9485.89 686
9486.81 687
9487.73 666
9488.65 678
9489.57 667
9490.49 631
9491.41 663
9492.33 654
9493.25 677
9494.17 687
9495.09 677
9496.01 677
9496.93 665
9497.85 661
9498.77 655
9499.69 661
9500.61 691
9501.53 648
9502.45 685
9503.37 681
9504.29 684
9505.21 690
9506.13 665
9507.05 660
9507.97 656
9508.89 661
9509.81 696
9510.73 723
9511.65 689
9512.57 668
9513.49 687
9514.42 725
9515.34 749
9516.26 757
9517.18 717
9518.10 743
9519.02 773
9519.94 771
9520.86 787
9521.78 768
9522.71 824
9523.63 807
9524.55 843
9525.47 826
9526.39 796
9527.31 790
9528.23 747
9529.16 738
9530.08 778
9531.00 792
9531.92 774
9532.84 780
9533.76 792
9534.69 769
9535.61 770
9536.53 737
9537.45 694
9538.37 746
9539.30 743
9540.22 761
9541.14 742
9542.06 725
9542.98 735
9543.91 695
9544.83 701
9545.75 712
9546.67 744
9547.60 774
9548.52 785
9549.44 777
9550.36 786
9551.29 782
9552.21 759
9553.13 814
9554.06 744
9554.98 801
9555.90 780
9556.82 788
9557.75 792
9558.67 763
9559.59 782
9560.52 814
9561.44 799
9562.36 789
9563.29 785
9564.21 771
9565.13 788
9566.06 770
9566.98 797
9567.90 787
9568.83 812
9569.75 831
9570.67 796
9571.60 818
9572.52 774
9573.44 848
9574.37 854
9575.29 800
9576.22 832
9577.14 877
9578.06 889
9578.99 845
9579.91 838
9580.84 878
9581.76 894
9582.68 857
9583.61 876
9584.53 850
9585.46 872
9586.38 914
9587.31 900
9588.23 889
9589.15 896
9590.08 898
9591.00 918
9591.93 913
9592.85 890
9593.78 884
9594.70 935
9595.63 925
9596.55 942
9597.48 992
9598.40 981
9599.33 1003
9600.25 1020
9601.18 1033
9602.10 1011
9603.03 1045
9603.95 1055
9604.88 961
9605.80 1006
9606.73 1013
9607.65 987
9608.58 992
9609.50 965
9610.43 962
9611.35 930
9612.28 969
9613.21 948
9614.13 943
9615.06 955
9615.98 962
9616.91 975
9617.84 976
9618.76 969
9619.69 994
9620.61 1024
9621.54 1010
9622.47 1010
9623.39 1017
9624.32 993
9625.24 987
9626.17 1014
9627.10 1016
9628.02 1040
9628.95 1039
9629.88 1060
9630.80 1056
9631.73 1093
9632.65 1093
9633.58 1061
9634.51 1129
9635.43 1102
9636.36 1108
9637.29 1147
9638.22 1167
9639.14 1188
9640.07 1169
9641.00 1175
9641.92 1197
9642.85 1228
9643.78 1254
9644.70 1308
9645.63 1268
9646.56 1264
9647.49 1235
9648.41 1322
9649.34 1325
9650.27 1356
9651.20 1302
9652.12 1286
9653.05 1290
9653.98 1269
9654.91 1273
9655.83 1280
9656.76 1268
9657.69 1322
9658.62 1313
9659.55 1336
9660.47 1299
9661.40 1279
9662.33 1302
9663.26 1300
9664.19 1294
9665.11 1321
9666.04 1333
9666.97 1279
9667.90 1321
9668.83 1359
9669.75 1378
9670.68 1417
9671.61 1415
9672.54 1421
9673.47 1428
9674.40 1403
9675.33 1392
9676.25 1387
9677.18 1436
9678.11 1443
9679.04 1459
9679.97 1458
9680.90 1504
9681.83 1531
9682.76 1481
9683.69 1548
9684.61 1576
9685.54 1532
9686.47 1603
9687.40 1595
9688.33 1574
9689.26 1566
9690.19 1552
9691.12 1592
9692.05 1583
9692.98 1576
9693.91 1637
9694.84 1686
9695.77 1784
9696.70 1827
9697.63 1923
9698.56 1933
9699.49 2071
9700.42 2071
9701.35 2052
9702.28 1984
9703.21 1991
9704.14 1904
9705.07 1764
9706.00 1681
9706.93 1580
9707.86 1582
9708.79 1548
9709.72 1515
9710.65 1549
9711.58 1520
9712.51 1577
9713.44 1626
9714.37 1627
9715.30 1603
9716.23 1605
9717.16 1631
9718.09 1584
9719.02 1552
9719.95 1497
9720.88 1473
9721.81 1413
9722.75 1414
9723.68 1350
9724.61 1294
9725.54 1250
9726.47 1252
9727.40 1254
9728.33 1242
9729.26 1218
9730.19 1223
9731.13 1213
9732.06 1264
9732.99 1239
9733.92 1180
9734.85 1226
9735.78 1241
9736.71 1207
9737.65 1206
9738.58 1226
9739.51 1156
9740.44 1130
9741.37 1127
9742.30 1128
9743.24 1117
9744.17 1149
9745.10 1121
9746.03 1123
9746.96 1133
9747.90 1099
9748.83 1110
9749.76 1141
9750.69 1104
9751.63 1105
9752.56 1093
9753.49 1080
9754.42 1076
9755.36 1078
9756.29 1040
9757.22 1054
9758.15 1068
9759.09 1099
9760.02 1089
9760.95 1104
9761.88 1078
9762.82 1091
9763.75 1099
9764.68 1119
9765.62 1159
9766.55 1108
9767.48 1146
9768.41 1207
9769.35 1203
9770.28 1135
9771.21 1174
9772.15 1179
9773.08 1164
9774.01 1132
9774.95 1102
9775.88 1106
9776.81 1154
9777.75 1144
9778.68 1138
9779.62 1188
9780.55 1201
9781.48 1178
9782.42 1191
9783.35 1181
9784.28 1179
9785.22 1189
9786.15 1158
9787.09 1183
9788.02 1145
9788.95 1111
9789.89 1064
9790.82 1081
9791.76 1082
9792.69 1106
9793.63 1070
9794.56 1023
9795.49 1054
9796.43 1069
9797.36 1123
9798.30 1081
9799.23 1080
9800.17 1094
9801.10 1074
9802.04 1071
9802.97 1083
9803.91 1032
9804.84 1010
9805.78 949
9806.71 908
9807.65 894
9808.58 899
9809.52 873
9810.45 917
9811.39 889
9812.32 902
9813.26 869
9814.19 884
9815.13 850
9816.06 841
9817.00 836
9817.93 851
9818.87 870
9819.80 810
9820.74 791
9821.68 827
9822.61 838
9823.55 807
9824.48 888
9825.42 845
9826.35 830
9827.29 832
9828.23 791
9829.16 791
9830.10 822
9831.03 842
9831.97 813
9832.91 807
9833.84 851
9834.78 851
9835.72 817
9836.65 794
9837.59 853
9838.52 865
9839.46 804
9840.40 777
9841.33 833
9842.27 819
9843.21 794
9844.14 809
9845.08 815
9846.02 811
9846.95 823
9847.89 855
9848.83 863
9849.77 826
9850.70 835
9851.64 814
9852.58 847
9853.51 862
9854.45 849
9855.39 854
9856.33 836
9857.26 793
9858.20 832
9859.14 837
9860.08 849
9861.01 811
9861.95 823
9862.89 786
9863.83 794
9864.76 816
9865.70 787
9866.64 810
9867.58 820
9868.51 798
9869.45 800
9870.39 779
9871.33 799
9872.27 824
9873.20 822
9874.14 772
9875.08 782
9876.02 782
9876.96 800
9877.90 775
9878.83 801
9879.77 791
9880.71 804
9881.65 810
9882.59 809
9883.53 790
9884.47 790
9885.40 795
9886.34 808
9887.28 820
9888.22 770
9889.16 772
9890.10 773
9891.04 742
9891.98 763
9892.91 795
9893.85 754
9894.79 807
9895.73 799
9896.67 748
9897.61 781
9898.55 769
9899.49 789
9900.43 782
9901.37 747
9902.31 782
9903.25 770
9904.19 807
9905.13 784
9906.07 783
9907.01 813
9907.95 795
9908.89 821
9909.83 806
9910.77 812
9911.71 794
9912.65 795
9913.59 812
9914.53 831
9915.47 792
9916.41 810
9917.35 780
9918.29 813
9919.23 812
9920.17 856
9921.11 866
9922.05 893
9922.99 947
9923.93 985
9924.87 1073
9925.81 1113
9926.75 1159
9927.69 1188
9928.63 1180
9929.57 1119
9930.51 1107
9931.45 1089
9932.39 1022
9933.34 989
9934.28 902
9935.22 856
9936.16 862
9937.10 856
9938.04 790
9938.98 770
9939.92 795
9940.87 791
9941.81 814
9942.75 746
9943.69 749
9944.63 805
9945.57 777
9946.51 811
9947.46 868
9948.40 868
9949.34 901
9950.28 883
9951.22 939
9952.16 943
9953.11 913
9954.05 879
9954.99 877
9955.93 887
9956.87 829
9957.82 803
9958.76 840
9959.70 798
9960.64 764
9961.59 698
9962.53 721
9963.47 687
9964.41 689
9965.35 679
9966.30 667
9967.24 708
9968.18 675
9969.13 702
9970.07 688
9971.01 664
9971.95 636
9972.90 666
9973.84 656
9974.78 634
9975.73 648
9976.67 635
9977.61 633
9978.55 671
9979.50 640
9980.44 639
9981.38 646
9982.33 651
9983.27 654
9984.21 668
9985.16 666
9986.10 663
9987.04 631
9987.99 639
9988.93 678
9989.88 632
9990.82 679
9991.76 695
9992.71 666
9993.65 659
9994.59 639
9995.54 634
9996.48 635
9997.43 664
9998.37 650
9999.31 647
10000.26 671
10001.20 666
10002.15 640
10003.09 640
10004.04 653
10004.98 655
10005.92 621
10006.87 635
10007.81 636
10008.76 643
10009.70 668
10010.65 641
10011.59 627
10012.54 652
10013.48 656
10014.43 647
10015.37 641
10016.32 617
10017.26 617
10018.21 673
10019.15 696
10020.10 632
10021.04 615
10021.99 600
10022.93 626
10023.88 642
10024.82 642
10025.77 619
10026.71 626
10027.66 645
10028.60 631
10029.55 631
10030.49 601
10031.44 647
10032.39 602
10033.33 613
10034.28 605
10035.22 588
10036.17 599
10037.11 612
10038.06 584
10039.01 604
10039.95 571
10040.90 615
10041.84 580
10042.79 572
10043.74 589
10044.68 590
10045.63 586
10046.58 585
10047.52 568
10048.47 583
10049.41 569
10050.36 603
10051.31 605
10052.25 608
10053.20 579
10054.15 591
10055.09 576
10056.04 584
10056.99 584
10057.93 565
10058.88 587
10059.83 543
10060.78 569
10061.72 582
10062.67 569
10063.62 588
10064.56 574
10065.51 533
10066.46 569
10067.41 545
10068.35 553
10069.30 569
10070.25 523
10071.20 556
10072.14 571
10073.09 591
10074.04 559
10074.99 571
10075.93 580
10076.88 579
10077.83 566
10078.78 589
10079.72 576
10080.67 551
10081.62 563
10082.57 600
10083.52 573
10084.46 554
10085.41 572
10086.36 544
10087.31 516
10088.26 562
10089.21 541
10090.15 563
10091.10 560
10092.05 538
10093.00 568
10093.95 573
10094.90 571
10095.85 549
10096.79 554
10097.74 546
10098.69 550
10099.64 565
10100.59 567
10101.54 519
10102.49 537
10103.44 571
10104.39 550
10105.33 557
10106.28 580
10107.23 573
10108.18 593
10109.13 560
10110.08 555
10111.03 531
10111.98 546
10112.93 561
10113.88 539
10114.83 537
10115.78 573
10116.73 576
10117.68 544
10118.63 530
10119.58 578
10120.53 561
10121.48 554
10122.43 561
10123.38 554
10124.33 541
10125.28 562
10126.23 577
10127.18 563
10128.13 573
10129.08 564
10130.03 600
10130.98 588
10131.93 608
10132.88 576
10133.83 604
10134.78 590
10135.73 578
10136.68 584
10137.63 586
10138.58 595
10139.53 580
10140.48 606
10141.43 590
10142.38 582
10143.33 597
10144.29 578
10145.24 584
10146.19 582
10147.14 605
10148.09 634
10149.04 590
10149.99 615
10150.94 607
10151.89 622
10152.85 629
10153.80 631
10154.75 627
10155.70 620
10156.65 637
10157.60 639
10158.55 677
10159.51 655
10160.46 674
10161.41 661
10162.36 665
10163.31 641
10164.26 655
10165.22 674
10166.17 690
10167.12 663
10168.07 667
10169.02 656
10169.98 675
10170.93 712
10171.88 729
10172.83 703
10173.79 724
10174.74 754
10175.69 694
10176.64 752
10177.60 771
10178.55 777
10179.50 761
10180.45 756
10181.41 772
10182.36 758
10183.31 812
10184.26 785
10185.22 782
10186.17 800
10187.12 781
10188.08 780
10189.03 815
10189.98 783
10190.93 798
10191.89 811
10192.84 797
10193.79 819
10194.75 781
10195.70 782
10196.65 763
10197.61 768
10198.56 810
10199.51 820
10200.47 764
10201.42 784
10202.38 823
10203.33 838
10204.28 863
10205.24 853
10206.19 894
10207.14 916
10208.10 881
10209.05 941
10210.01 901
10210.96 881
10211.91 893
10212.87 854
10213.82 817
10214.78 788
10215.73 828
10216.69 808
10217.64 815
10218.59 794
10219.55 780
10220.50 752
10221.46 774
10222.41 747
10223.37 796
10224.32 794
10225.28 749
10226.23 747
10227.19 745
10228.14 769
10229.10 804
10230.05 814
10231.01 818
10231.96 859
10232.92 886
10233.87 930
10234.83 934
10235.78 960
10236.74 994
10237.69 970
10238.65 995
10239.60 950
10240.56 921
10241.51 906
10242.47 865
10243.42 848
10244.38 785
10245.34 740
10246.29 761
10247.25 729
10248.20 698
10249.16 710
10250.11 713
10251.07 678
10252.03 683
10252.98 655
10253.94 681
10254.89 672
10255.85 674
10256.81 680
10257.76 664
10258.72 654
10259.68 653
10260.63 654
10261.59 616
10262.55 618
10263.50 607
10264.46 628
10265.41 609
10266.37 664
10267.33 631
10268.28 629
10269.24 665
10270.20 643
10271.16 659
10272.11 645
10273.07 636
10274.03 648
10274.98 626
10275.94 648
10276.90 642
10277.85 598
10278.81 614
10279.77 603
10280.73 597
10281.68 584
10282.64 590
10283.60 602
10284.56 608
10285.51 572
10286.47 588
10287.43 606
10288.39 581
10289.34 581
10290.30 625
10291.26 624
10292.22 604
10293.18 597
10294.13 570
10295.09 535
10296.05 599
10297.01 587
10297.97 630
10298.92 604
10299.88 602
10300.84 603
10301.80 568
10302.76 596
10303.72 598
10304.67 583
10305.63 591
10306.59 583
10307.55 602
10308.51 601
10309.47 557
10310.43 612
10311.38 577
10312.34 590
10313.30 584
10314.26 564
10315.22 573
10316.18 609
10317.14 600
10318.10 609
10319.06 606
10320.01 603
10320.97 572
10321.93 538
10322.89 570
10323.85 585
10324.81 577
10325.77 584
10326.73 577
10327.69 593
10328.65 576
10329.61 586
10330.57 574
10331.53 571
10332.49 585
10333.45 581
10334.41 561
10335.37 534
10336.33 544
10337.29 549
10338.25 555
10339.21 536
10340.17 547
10341.13 533
10342.09 527
10343.05 506
10344.01 519
10344.97 526
10345.93 514
10346.89 496
10347.85 522
10348.81 546
10349.77 529
10350.73 490
10351.69 510
10352.65 540
10353.61 544
10354.57 518
10355.53 525
10356.49 493
10357.46 516
10358.42 494
10359.38 495
10360.34 507
10361.30 489
10362.26 503
10363.22 509
10364.18 488
10365.14 475
10366.11 478
10367.07 492
10368.03 496
10368.99 506
10369.95 497
10370.91 478
10371.87 464
10372.84 471
10373.80 489
10374.76 492
10375.72 479
10376.68 507
10377.64 544
10378.61 490
10379.57 514
10380.53 507
10381.49 519
10382.45 486
10383.42 484
10384.38 496
10385.34 462
10386.30 506
10387.27 499
10388.23 490
10389.19 508
10390.15 494
10391.11 472
10392.08 473
10393.04 478
10394.00 493
10394.96 477
10395.93 476
10396.89 517
10397.85 518
10398.82 516
10399.78 508
10400.74 514
10401.70 491
10402.67 472
10403.63 467
10404.59 465
10405.56 482
10406.52 487
10407.48 469
10408.45 506
10409.41 483
10410.37 493
10411.34 519
10412.30 514
10413.26 487
10414.23 506
10415.19 484
10416.15 527
10417.12 537
10418.08 532
10419.04 548
10420.01 546
10420.97 553
10421.94 518
10422.90 502
10423.86 517
10424.83 500
10425.79 518
10426.76 504
10427.72 463
10428.68 470
10429.65 509
10430.61 458
10431.58 435
10432.54 474
10433.51 493
10434.47 477
10435.44 484
10436.40 462
10437.36 480
10438.33 459
10439.29 469
10440.26 433
10441.22 459
10442.19 436
10443.15 447
10444.12 423
10445.08 438
10446.05 464
10447.01 455
10447.98 446
10448.94 467
10449.91 456
10450.87 446
10451.84 424
10452.80 462
10453.77 432
10454.73 444
10455.70 438
10456.67 449
10457.63 459
10458.60 458
10459.56 428
10460.53 447
10461.49 464
10462.46 478
10463.43 470
10464.39 452
10465.36 458
10466.32 445
10467.29 428
10468.25 450
10469.22 458
10470.19 435
10471.15 430
10472.12 450
10473.09 431
10474.05 450
10475.02 483
10475.98 473
10476.95 475
10477.92 456
10478.88 489
10479.85 461
10480.82 454
10481.78 488
10482.75 492
10483.72 483
10484.68 496
10485.65 456
10486.62 462
10487.58 504
10488.55 471
10489.52 469
10490.49 466
10491.45 438
10492.42 438
10493.39 424
10494.35 433
10495.32 441
10496.29 463
10497.26 442
10498.22 452
10499.19 447
10500.16 457
10501.13 489
10502.09 478
10503.06 467
10504.03 470
10505.00 447
10505.96 419
10506.93 464
10507.90 453
10508.87 443
10509.84 442
10510.80 451
10511.77 463
10512.74 429
10513.71 459
10514.68 453
10515.64 439
10516.61 463
10517.58 473
10518.55 481
10519.52 453
10520.49 457
10521.45 425
10522.42 438
10523.39 445
10524.36 488
10525.33 493
10526.30 473
10527.27 440
10528.23 436
10529.20 432
10530.17 453
10531.14 460
10532.11 456
10533.08 453
10534.05 455
10535.02 466
10535.99 478
10536.96 465
10537.93 474
10538.89 454
10539.86 470
10540.83 476
10541.80 438
10542.77 442
10543.74 449
10544.71 460
10545.68 457
10546.65 444
10547.62 452
10548.59 474
10549.56 464
10550.53 462
10551.50 477
10552.47 469
10553.44 477
10554.41 473
10555.38 470
10556.35 486
10557.32 500
10558.29 501
10559.26 520
10560.23 492
10561.20 521
10562.17 514
10563.14 512
10564.11 532
10565.08 482
10566.05 493
10567.02 479
10567.99 510
10568.96 527
10569.93 488
10570.91 482
10571.88 501
10572.85 489
10573.82 490
10574.79 474
10575.76 480
10576.73 462
10577.70 475
10578.67 496
10579.64 481
10580.62 439
10581.59 462
10582.56 478
10583.53 498
10584.50 483
10585.47 463
10586.44 486
10587.42 489
10588.39 512
10589.36 485
10590.33 486
10591.30 508
10592.27 515
10593.25 493
10594.22 500
10595.19 504
10596.16 476
10597.13 502
10598.10 487
10599.08 467
10600.05 467
10601.02 481
10601.99 495
10602.97 498
10603.94 515
10604.91 497
10605.88 532
10606.85 541
10607.83 569
10608.80 548
10609.77 550
10610.74 532
10611.72 575
10612.69 582
10613.66 535
10614.64 559
10615.61 524
10616.58 529
10617.55 494
10618.53 521
10619.50 531
10620.47 527
10621.45 500
10622.42 505
10623.39 512
10624.37 517
10625.34 514
10626.31 520
10627.29 522
10628.26 488
10629.23 480
10630.21 498
10631.18 526
10632.15 466
10633.13 503
10634.10 514
10635.07 499
10636.05 505
10637.02 550
10638.00 548
10638.97 539
10639.94 562
10640.92 579
10641.89 576
10642.87 576
10643.84 529
10644.81 507
10645.79 487
10646.76 496
10647.74 497
10648.71 468
10649.68 463
10650.66 487
10651.63 477
10652.61 488
10653.58 474
10654.56 462
10655.53 461
10656.51 456
10657.48 450
10658.46 447
10659.43 465
10660.41 437
10661.38 441
10662.36 457
10663.33 424
10664.31 466
10665.28 446
10666.26 485
10667.23 448
10668.21 447
10669.18 461
10670.16 431
10671.13 420
10672.11 409
10673.08 439
10674.06 458
10675.03 481
10676.01 445
10676.99 449
10677.96 461
10678.94 442
10679.91 455
10680.89 454
10681.86 451
10682.84 475
10683.82 491
10684.79 480
10685.77 468
10686.74 434
10687.72 464
10688.70 461
10689.67 439
10690.65 462
10691.63 461
10692.60 421
10693.58 442
10694.55 451
10695.53 444
10696.51 445
10697.48 421
10698.46 466
10699.44 446
10700.41 422
10701.39 453
10702.37 453
10703.34 432
10704.32 446
10705.30 452
10706.27 470
10707.25 452
10708.23 468
10709.21 471
10710.18 459
10711.16 449
10712.14 431
10713.11 461
10714.09 492
10715.07 451
10716.05 454
10717.02 457
10718.00 460
10718.98 462
10719.96 451
10720.93 436
10721.91 447
10722.89 461
10723.87 455
10724.85 473
10725.82 445
10726.80 445
10727.78 486
10728.76 434
10729.74 471
10730.71 450
10731.69 463
10732.67 489
10733.65 446
10734.63 463
10735.60 461
10736.58 445
10737.56 433
10738.54 429
10739.52 475
10740.50 471
10741.48 476
10742.45 454
10743.43 472
10744.41 446
10745.39 462
10746.37 458
10747.35 479
10748.33 475
10749.31 461
10750.28 475
10751.26 477
10752.24 447
10753.22 482
10754.20 459
10755.18 479
10756.16 487
10757.14 476
10758.12 459
10759.10 448
10760.08 464
10761.06 429
10762.04 448
10763.01 481
10763.99 473
10764.97 473
10765.95 453
10766.93 469
10767.91 476
10768.89 475
10769.87 506
10770.85 463
10771.83 480
10772.81 499
10773.79 496
10774.77 486
10775.75 501
10776.73 490
10777.71 497
10778.69 479
10779.67 482
10780.65 510
10781.63 490
10782.62 518
10783.60 513
10784.58 508
10785.56 521
10786.54 515
10787.52 463
10788.50 468
10789.48 529
10790.46 476
10791.44 478
10792.42 462
10793.40 479
10794.38 484
10795.37 458
10796.35 463
10797.33 475
10798.31 506
10799.29 508
10800.27 476
10801.25 490
10802.23 469
10803.21 496
10804.20 517
10805.18 492
10806.16 514
10807.14 451
10808.12 504
10809.10 477
10810.09 478
10811.07 491
10812.05 483
10813.03 495
10814.01 498
10815.00 501
10815.98 504
10816.96 482
10817.94 480
10818.92 491
10819.91 498
10820.89 483
10821.87 486
10822.85 517
10823.83 487
10824.82 498
10825.80 525
10826.78 510
10827.76 521
10828.75 530
10829.73 513
10830.71 535
10831.69 531
10832.68 522
10833.66 523
10834.64 519
10835.63 493
10836.61 505
10837.59 534
10838.57 496
10839.56 523
10840.54 526
10841.52 534
10842.51 558
10843.49 516
10844.47 527
10845.46 540
10846.44 533
10847.42 550
10848.41 564
10849.39 526
10850.37 556
10851.36 533
10852.34 517
10853.32 557
10854.31 576
10855.29 584
10856.28 574
10857.26 559
10858.24 594
10859.23 583
10860.21 580
10861.20 574
10862.18 551
10863.16 598
10864.15 579
10865.13 614
10866.12 637
10867.10 613
10868.08 587
10869.07 591
10870.05 599
10871.04 596
10872.02 584
10873.01 617
10873.99 606
10874.98 597
10875.96 605
10876.95 625
10877.93 630
10878.92 605
10879.90 588
10880.89 615
10881.87 610
10882.86 610
10883.84 649
10884.83 624
10885.81 634
10886.80 651
10887.78 650
10888.77 631
10889.75 658
10890.74 648
10891.72 665
10892.71 680
10893.69 666
10894.68 655
10895.66 644
10896.65 661
10897.64 667
10898.62 671
10899.61 724
10900.59 689
10901.58 680
10902.56 679
10903.55 705
10904.54 690
10905.52 731
10906.51 698
10907.49 724
10908.48 749
10909.47 722
10910.45 723
10911.44 753
10912.43 750
10913.41 755
10914.40 751
10915.39 771
10916.37 788
10917.36 799
10918.35 806
10919.33 764
10920.32 805
10921.31 795
10922.29 795
10923.28 791
10924.27 809
10925.25 808
10926.24 806
10927.23 845
10928.21 854
10929.20 829
10930.19 843
10931.18 861
10932.16 862
10933.15 854
10934.14 850
10935.12 871
10936.11 868
10937.10 915
10938.09 916
10939.07 902
10940.06 911
10941.05 910
10942.04 933
10943.02 929
10944.01 933
10945.00 961
10945.99 957
10946.98 1007
10947.96 984
10948.95 1001
10949.94 1044
10950.93 1093
10951.92 1094
10952.90 1152
10953.89 1183
10954.88 1224
10955.87 1285
10956.86 1284
10957.85 1304
10958.83 1361
10959.82 1360
10960.81 1325
10961.80 1319
10962.79 1336
10963.78 1262
10964.77 1231
10965.75 1218
10966.74 1164
10967.73 1150
10968.72 1113
10969.71 1053
10970.70 1089
10971.69 1067
10972.68 1058
10973.67 1069
10974.66 1038
10975.64 1027
10976.63 1022
10977.62 1068
10978.61 1047
10979.60 1063
10980.59 1047
10981.58 1058
10982.57 1137
10983.56 1129
10984.55 1101
10985.54 1117
10986.53 1093
10987.52 1123
10988.51 1152
10989.50 1178
10990.49 1207
10991.48 1267
10992.47 1253
10993.46 1331
10994.45 1399
10995.44 1418
10996.43 1569
10997.42 1693
10998.41 1775
10999.40 1841
11000.39 1893
11001.38 1844
11002.37 1865
11003.36 1798
11004.35 1719
11005.34 1628
11006.33 1523
11007.32 1432
11008.31 1339
11009.30 1198
11010.30 1189
11011.29 1103
11012.28 1072
11013.27 1013
11014.26 956
11015.25 919
11016.24 937
11017.23 921
11018.22 883
11019.21 859
11020.21 849
11021.20 871
11022.19 825
11023.18 824
11024.17 837
11025.16 820
11026.15 842
11027.14 836
11028.14 803
11029.13 786
11030.12 784
11031.11 853
11032.10 799
11033.09 816
11034.09 791
11035.08 832
11036.07 834
11037.06 801
11038.05 783
11039.05 794
11040.04 795
11041.03 815
11042.02 808
11043.02 780
11044.01 759
11045.00 777
11045.99 775
11046.98 746
11047.98 738
11048.97 742
11049.96 725
11050.95 750
11051.95 741
11052.94 740
11053.93 718
11054.93 745
11055.92 699
11056.91 731
11057.90 712
11058.90 733
11059.89 748
11060.88 757
11061.88 783
11062.87 744
11063.86 748
11064.86 735
11065.85 741
11066.84 756
11067.84 760
11068.83 766
11069.82 736
11070.82 706
11071.81 752
11072.80 770
11073.80 752
11074.79 755
11075.78 772
11076.78 767
11077.77 725
11078.77 732
11079.76 730
11080.75 764
11081.75 755
11082.74 701
11083.74 739
11084.73 712
11085.72 706
11086.72 700
11087.71 680
11088.71 690
11089.70 679
11090.70 712
11091.69 687
11092.68 690
11093.68 693
11094.67 710
11095.67 687
11096.66 656
11097.66 655
11098.65 688
11099.65 685
11100.64 663
11101.64 672
11102.63 670
11103.63 641
11104.62 657
11105.62 651
11106.61 639
11107.61 659
11108.60 675
11109.60 664
11110.59 686
11111.59 628
11112.58 617
11113.58 668
11114.57 630
11115.57 661
11116.56 623
11117.56 620
11118.56 610
11119.55 627
11120.55 638
11121.54 606
11122.54 612
11123.54 606
11124.53 594
11125.53 597
11126.52 623
11127.52 624
11128.51 669
11129.51 635
11130.51 629
11131.50 593
11132.50 622
11133.50 596
11134.49 594
11135.49 628
11136.49 599
11137.48 587
11138.48 590
11139.47 592
11140.47 616
11141.47 578
11142.46 588
11143.46 621
11144.46 582
11145.46 597
11146.45 611
11147.45 631
11148.45 608
11149.44 610
11150.44 603
11151.44 607
11152.43 573
11153.43 612
11154.43 602
11155.43 625
11156.42 612
11157.42 579
11158.42 566
11159.42 612
11160.41 584
11161.41 592
11162.41 558
11163.41 585
11164.40 588
11165.40 611
11166.40 576
11167.40 591
11168.39 591
11169.39 607
11170.39 581
11171.39 611
11172.39 609
11173.38 592
11174.38 582
11175.38 573
11176.38 598
11177.38 602
11178.38 617
11179.37 570
11180.37 581
11181.37 568
11182.37 567
11183.37 579
11184.37 577
11185.37 599
11186.36 585
11187.36 600
11188.36 589
11189.36 611
11190.36 569
11191.36 554
11192.36 576
11193.36 557
11194.36 578
11195.35 588
11196.35 573
11197.35 583
11198.35 577
11199.35 623
11200.35 614
11201.35 632
11202.35 631
11203.35 628
11204.35 617
11205.35 596
11206.35 583
11207.35 628
11208.35 596
11209.35 607
11210.35 624
11211.35 634
11212.35 634
11213.35 602
11214.35 594
11215.34 635
11216.35 596
11217.35 584
11218.35 596
11219.35 607
11220.35 598
11221.35 595
11222.35 592
11223.35 585
11224.35 574
11225.35 568
11226.35 603
11227.35 590
11228.35 603
11229.35 611
11230.35 606
11231.35 628
11232.35 578
11233.35 587
11234.35 598
11235.35 606
11236.35 623
11237.36 604
11238.36 594
11239.36 608
11240.36 610
11241.36 604
11242.36 609
11243.36 587
11244.36 608
11245.36 633
11246.37 612
11247.37 612
11248.37 617
11249.37 594
11250.37 570
11251.37 608
11252.38 613
11253.38 620
11254.38 636
11255.38 611
11256.38 585
11257.38 601
11258.39 608
11259.39 625
11260.39 629
11261.39 629
11262.39 656
11263.40 625
11264.40 646
11265.40 625
11266.40 647
11267.40 611
11268.41 638
11269.41 633
11270.41 614
11271.41 643
11272.42 644
11273.42 679
11274.42 651
11275.42 664
11276.43 663
11277.43 669
11278.43 639
11279.44 674
11280.44 658
11281.44 629
11282.44 637
11283.45 629
11284.45 627
11285.45 614
11286.46 593
11287.46 593
11288.46 571
11289.47 579
11290.47 538
11291.47 547
11292.48 552
11293.48 555
11294.48 535
11295.49 530
11296.49 549
11297.49 576
11298.50 540
11299.50 578
11300.51 532
11301.51 550
11302.51 534
11303.52 510
11304.52 549
11305.53 573
11306.53 589
11307.53 552
11308.54 545
11309.54 543
11310.55 573
11311.55 568
11312.55 572
11313.56 561
11314.56 567
11315.57 572
11316.57 572
11317.58 586
11318.58 590
11319.59 591
11320.59 589
11321.59 576
11322.60 554
11323.60 587
11324.61 598
11325.61 589
11326.62 599
11327.62 576
11328.63 555
11329.63 544
11330.64 549
11331.64 584
11332.65 564
11333.65 565
11334.66 564
11335.67 596
11336.67 604
11337.68 598
11338.68 600
11339.69 590
11340.69 594
11341.70 628
11342.70 608
11343.71 599
11344.72 568
11345.72 589
11346.73 613
11347.73 578
11348.74 568
11349.74 542
11350.75 554
11351.76 532
11352.76 541
11353.77 542
11354.78 524
11355.78 519
11356.79 538
11357.79 531
11358.80 518
11359.81 533
11360.81 522
11361.82 535
11362.83 523
11363.83 544
11364.84 563
11365.85 553
11366.85 538
11367.86 520
11368.87 511
11369.87 546
11370.88 530
11371.89 492
11372.89 499
11373.90 508
11374.91 493
11375.92 493
11376.92 492
11377.93 503
11378.94 505
11379.94 490
11380.95 509
11381.96 491
11382.97 514
11383.97 481
11384.98 476
11385.99 475
11387.00 495
11388.00 488
11389.01 526
11390.02 534
11391.03 499
11392.04 500
11393.04 534
11394.05 487
11395.06 497
11396.07 473
11397.08 496
11398.08 519
11399.09 520
11400.10 504
11401.11 498
11402.12 534
11403.12 521
11404.13 503
11405.14 524
11406.15 507
11407.16 494
11408.17 508
11409.18 510
11410.18 464
11411.19 499
11412.20 480
11413.21 547
11414.22 529
11415.23 503
11416.24 516
11417.25 511
11418.25 504
11419.26 506
11420.27 537
11421.28 535
11422.29 486
11423.30 528
11424.31 507
11425.32 491
11426.33 535
11427.34 536
11428.35 520
11429.36 521
11430.37 507
11431.38 502
11432.39 509
11433.39 504
11434.40 526
11435.41 497
11436.42 541
11437.43 461
11438.44 492
11439.45 507
11440.46 511
11441.47 526
11442.48 512
11443.49 504
11444.50 509
11445.51 505
11446.52 506
11447.53 469
11448.55 496
11449.56 522
11450.57 512
11451.58 522
11452.59 502
11453.60 499
11454.61 499
11455.62 526
11456.63 513
11457.64 503
11458.65 532
11459.66 506
11460.67 491
11461.68 520
11462.69 524
11463.71 519
11464.72 517
11465.73 512
11466.74 514
11467.75 518
11468.76 517
11469.77 496
11470.78 540
11471.80 521
11472.81 512
11473.82 518
11474.83 565
11475.84 577
11476.85 541
11477.86 544
11478.88 518
11479.89 529
11480.90 537
11481.91 534
11482.92 527
11483.93 536
11484.95 542
11485.96 553
11486.97 542
11487.98 552
11489.00 540
11490.01 572
11491.02 585
11492.03 574
11493.04 558
11494.06 568
11495.07 599
11496.08 596
11497.09 585
11498.11 593
11499.12 606
11500.13 581
11501.14 598
11502.16 596
11503.17 564
11504.18 594
11505.20 628
11506.21 606
11507.22 603
11508.23 622
11509.25 635
11510.26 643
11511.27 621
11512.29 644
11513.30 656
11514.31 653
11515.33 643
11516.34 677
11517.35 682
11518.37 700
11519.38 703
11520.39 723
11521.41 716
11522.42 743
11523.43 753
11524.45 777
11525.46 774
11526.47 762
11527.49 791
11528.50 787
11529.52 819
11530.53 861
11531.54 892
11532.56 921
11533.57 975
11534.59 1004
11535.60 1070
11536.62 1112
11537.63 1149
11538.64 1201
11539.66 1206
11540.67 1210
11541.69 1237
11542.70 1225
11543.72 1152
11544.73 1072
11545.75 983
11546.76 964
11547.77 903
11548.79 833
11549.80 778
11550.82 738
11551.83 730
11552.85 661
11553.86 643
11554.88 654
11555.89 637
11556.91 645
11557.92 601
11558.94 594
11559.95 606
11560.97 602
11561.99 596
11563.00 602
11564.02 581
11565.03 596
11566.05 572
11567.06 561
11568.08 561
11569.09 605
11570.11 587
11571.13 581
11572.14 587
11573.16 593
11574.17 598
11575.19 570
11576.20 561
11577.22 576
11578.24 583
11579.25 583
11580.27 575
11581.29 573
11582.30 607
11583.32 592
11584.33 610
11585.35 593
11586.37 585
11587.38 587
11588.40 592
11589.42 572
11590.43 614
11591.45 611
11592.47 633
11593.48 670
11594.50 658
11595.52 652
11596.53 677
11597.55 660
11598.57 673
11599.58 696
11600.60 743
11601.62 740
11602.64 736
11603.65 726
11604.67 712
11605.69 703
11606.70 687
11607.72 646
11608.74 613
11609.76 654
11610.77 627
11611.79 639
11612.81 603
11613.83 565
11614.84 581
11615.86 590
11616.88 589
11617.90 581
11618.92 553
11619.93 599
11620.95 589
11621.97 558
11622.99 555
11624.01 567
11625.02 575
11626.04 576
11627.06 569
11628.08 555
11629.10 553
11630.11 553
11631.13 557
11632.15 554
11633.17 522
11634.19 527
11635.21 531
11636.23 521
11637.24 523
11638.26 564
11639.28 556
11640.30 553
11641.32 557
11642.34 512
11643.36 531
11644.38 513
11645.39 534
11646.41 501
11647.43 505
11648.45 511
11649.47 526
11650.49 485
11651.51 511
11652.53 511
11653.55 478
11654.57 510
11655.59 499
11656.61 492
11657.63 482
11658.65 488
11659.67 499
11660.69 512
11661.70 524
11662.72 504
11663.74 463
11664.76 493
11665.78 513
11666.80 478
11667.82 499
11668.84 486
11669.86 514
11670.88 518
11671.90 476
11672.92 487
11673.95 476
11674.97 473
11675.99 501
11677.01 484
11678.03 493
11679.05 455
11680.07 479
11681.09 491
11682.11 474
11683.13 472
11684.15 475
11685.17 479
11686.19 457
11687.21 468
11688.23 472
11689.25 492
11690.28 488
11691.30 489
11692.32 460
11693.34 484
11694.36 475
11695.38 457
11696.40 444
11697.42 426
11698.44 466
11699.47 463
11700.49 439
11701.51 471
11702.53 488
11703.55 467
11704.57 463
11705.60 445
11706.62 447
11707.64 445
11708.66 463
11709.68 476
11710.70 444
11711.73 438
11712.75 448
11713.77 455
11714.79 456
11715.81 449
11716.84 447
11717.86 430
11718.88 455
11719.90 452
11720.92 428
11721.95 446
11722.97 465
11723.99 447
11725.01 457
11726.04 486
11727.06 445
11728.08 448
11729.11 454
11730.13 457
11731.15 459
11732.17 446
11733.20 447
11734.22 475
11735.24 461
11736.26 435
11737.29 472
11738.31 447
11739.33 469
11740.36 464
11741.38 470
11742.40 432
11743.43 461
11744.45 468
11745.47 424
11746.50 440
11747.52 455
11748.54 455
11749.57 441
11750.59 443
11751.62 445
11752.64 451
11753.66 468
11754.69 475
11755.71 438
11756.73 462
11757.76 458
11758.78 444
11759.81 438
11760.83 441
11761.85 446
11762.88 449
11763.90 435
11764.93 466
11765.95 474
11766.98 472
11768.00 475
11769.02 475
11770.05 464
11771.07 476
11772.10 488
11773.12 504
11774.15 485
11775.17 481
11776.20 444
11777.22 469
11778.25 469
11779.27 496
11780.30 493
11781.32 454
11782.35 491
11783.37 492
11784.40 462
11785.42 471
11786.45 476
11787.47 508
11788.50 507
11789.52 506
11790.55 483
11791.57 493
11792.60 505
11793.62 499
11794.65 495
11795.67 501
11796.70 461
11797.73 479
11798.75 498
11799.78 476
11800.80 499
11801.83 491
11802.85 503
11803.88 487
11804.91 500
11805.93 510
11806.96 512
11807.98 489
11809.01 514
11810.04 497
11811.06 501
11812.09 479
11813.12 488
11814.14 512
11815.17 524
11816.19 503
11817.22 482
11818.25 497
11819.27 544
11820.30 535
11821.33 501
11822.35 489
11823.38 508
11824.41 543
11825.44 547
11826.46 543
11827.49 532
11828.52 522
11829.54 539
11830.57 525
11831.60 536
11832.62 548
11833.65 568
11834.68 540
11835.71 552
11836.73 542
11837.76 535
11838.79 563
11839.82 568
11840.84 547
11841.87 558
11842.90 569
11843.93 568
11844.95 578
11845.98 578
11847.01 583
11848.04 572
11849.07 568
11850.09 562
11851.12 591
11852.15 586
11853.18 593
11854.21 578
11855.23 614
11856.26 614
11857.29 600
11858.32 631
11859.35 637
11860.38 630
11861.40 668
11862.43 628
11863.46 620
11864.49 657
11865.52 642
11866.55 630
11867.58 672
11868.60 646
11869.63 641
11870.66 664
11871.69 689
11872.72 677
11873.75 670
11874.78 674
11875.81 648
11876.84 679
11877.86 704
11878.89 732
11879.92 706
11880.95 687
11881.98 698
11883.01 752
11884.04 733
11885.07 751
11886.10 752
11887.13 797
11888.16 779
11889.19 784
11890.22 747
11891.25 823
11892.28 813
11893.31 813
11894.34 793
11895.37 847
11896.40 890
11897.43 891
11898.46 908
11899.49 948
11900.52 998
11901.55 979
11902.58 1040
11903.61 1022
11904.64 1036
11905.67 1064
11906.70 1061
11907.73 1044
11908.76 1017
11909.79 1036
11910.82 997
11911.85 981
11912.88 908
11913.91 919
11914.94 903
11915.97 876
11917.01 902
11918.04 905
11919.07 896
11920.10 870
11921.13 889
11922.16 924
11923.19 917
11924.22 963
11925.25 963
11926.28 1010
11927.32 1056
11928.35 1105
11929.38 1146
11930.41 1199
11931.44 1185
11932.47 1213
11933.50 1220
11934.54 1143
11935.57 1158
11936.60 1101
11937.63 1059
11938.66 989
11939.70 973
11940.73 930
11941.76 876
11942.79 874
11943.82 826
11944.85 800
11945.89 800
11946.92 731
11947.95 741
11948.98 771
11950.02 759
11951.05 723
11952.08 739
11953.11 741
11954.15 707
11955.18 723
11956.21 755
11957.24 720
11958.28 705
11959.31 721
11960.34 713
11961.37 699
11962.41 700
11963.44 708
11964.47 719
11965.51 714
11966.54 716
11967.57 731
11968.60 740
11969.64 740
11970.67 733
11971.70 756
11972.74 728
11973.77 764
11974.80 746
11975.84 767
11976.87 754
11977.90 758
11978.94 731
11979.97 719
11981.00 719
11982.04 748
11983.07 749
11984.11 752
11985.14 753
11986.17 747
11987.21 733
11988.24 791
11989.28 760
11990.31 759
11991.34 749
11992.38 786
11993.41 792
11994.45 783
11995.48 791
11996.51 791
11997.55 821
11998.58 784
11999.62 805
12000.65 790
12001.69 800
12002.72 770
12003.76 808
12004.79 864
12005.82 839
12006.86 839
12007.89 806
12008.93 836
12009.96 858
12011.00 839
12012.03 819
12013.07 865
12014.10 908
12015.14 903
12016.17 906
12017.21 848
12018.24 864
12019.28 892
12020.32 945
12021.35 922
12022.39 910
12023.42 908
12024.46 895
12025.49 886
12026.53 883
12027.56 895
12028.60 879
12029.64 889
12030.67 879
12031.71 838
12032.74 862
12033.78 848
12034.81 873
12035.85 883
12036.89 877
12037.92 876
12038.96 885
12039.99 883
12041.03 887
12042.07 885
12043.10 864
12044.14 877
12045.18 902
12046.21 871
12047.25 841
12048.29 847
12049.32 883
12050.36 831
12051.40 873
12052.43 861
12053.47 916
12054.51 892
12055.54 902
12056.58 909
12057.62 890
12058.65 896
12059.69 913
12060.73 895
12061.76 873
12062.80 901
12063.84 882
12064.88 836
12065.91 845
12066.95 847
12067.99 819
12069.03 790
12070.06 797
12071.10 777
12072.14 792
12073.18 761
12074.21 799
12075.25 760
12076.29 776
12077.33 736
12078.36 746
12079.40 778
12080.44 774
12081.48 741
12082.52 760
12083.55 761
12084.59 780
12085.63 763
12086.67 774
12087.71 793
12088.74 777
12089.78 766
12090.82 774
12091.86 771
12092.90 791
12093.94 801
12094.98 784
12096.01 799
12097.05 797
12098.09 821
12099.13 846
12100.17 879
12101.21 848
12102.25 875
12103.28 881
12104.32 878
12105.36 886
12106.40 858
12107.44 843
12108.48 863
12109.52 823
12110.56 802
12111.60 776
12112.64 757
12113.68 754
12114.72 718
12115.76 699
12116.79 690
12117.83 668
12118.87 683
12119.91 667
12120.95 665
12121.99 680
12123.03 670
12124.07 653
12125.11 636
12126.15 670
12127.19 628
12128.23 597
12129.27 633
12130.31 612
12131.35 623
12132.39 606
12133.43 603
12134.47 619
12135.51 638
12136.55 622
12137.59 604
12138.63 625
12139.67 642
12140.71 610
12141.76 650
12142.80 627
12143.84 601
12144.88 650
12145.92 585
12146.96 581
12148.00 600
12149.04 581
12150.08 551
12151.12 601
12152.16 568
12153.20 568
12154.25 545
12155.29 552
12156.33 571
12157.37 561
12158.41 566
12159.45 569
12160.49 554
12161.53 542
12162.58 538
12163.62 567
12164.66 546
12165.70 558
12166.74 562
12167.78 561
12168.82 562
12169.87 530
12170.91 523
12171.95 523
12172.99 538
12174.03 542
12175.08 536
12176.12 551
12177.16 550
12178.20 540
12179.24 544
12180.29 554
12181.33 519
12182.37 521
12183.41 541
12184.46 561
12185.50 560
12186.54 567
12187.58 542
12188.63 518
12189.67 588
12190.71 555
12191.75 555
12192.80 540
12193.84 541
12194.88 546
12195.92 528
12196.97 502
12198.01 514
12199.05 533
12200.10 527
12201.14 547
12202.18 525
12203.23 529
12204.27 508
12205.31 511
12206.36 500
12207.40 508
12208.44 518
12209.49 501
12210.53 501
12211.57 509
12212.62 478
12213.66 507
12214.70 513
12215.75 534
12216.79 524
12217.84 495
12218.88 494
12219.92 504
12220.97 487
12222.01 482
12223.06 495
12224.10 503
12225.14 524
12226.19 496
12227.23 479
12228.28 493
12229.32 503
12230.36 513
12231.41 484
12232.45 481
12233.50 470
12234.54 504
12235.59 494
12236.63 461
12237.68 479
12238.72 498
12239.77 458
12240.81 484
12241.86 495
12242.90 506
12243.94 492
12244.99 482
12246.03 487
12247.08 477
12248.13 484
12249.17 482
12250.22 483
12251.26 477
12252.31 469
12253.35 486
12254.40 472
12255.44 473
12256.49 467
12257.53 458
12258.58 467
12259.62 464
12260.67 475
12261.72 436
12262.76 480
12263.81 467
12264.85 459
12265.90 456
12266.94 448
12267.99 457
12269.04 454
12270.08 439
12271.13 427
12272.17 449
12273.22 461
12274.27 448
12275.31 464
12276.36 462
12277.41 457
12278.45 434
12279.50 459
12280.55 465
12281.59 432
12282.64 454
12283.69 430
12284.73 448
12285.78 432
12286.83 457
12287.87 478
12288.92 460
12289.97 447
12291.01 454
12292.06 434
12293.11 434
12294.15 465
12295.20 429
12296.25 439
12297.30 459
12298.34 427
12299.39 425
12300.44 440
12301.48 449
12302.53 432
12303.58 425
12304.63 411
12305.67 422
12306.72 412
12307.77 437
12308.82 442
12309.87 442
12310.91 428
12311.96 437
12313.01 448
12314.06 415
12315.10 399
12316.15 401
12317.20 391
12318.25 429
12319.30 418
12320.34 403
12321.39 422
12322.44 422
12323.49 427
12324.54 408
12325.59 417
12326.63 416
12327.68 448
12328.73 428
12329.78 410
12330.83 393
12331.88 411
12332.93 416
12333.98 412
12335.02 410
12336.07 422
12337.12 413
12338.17 430
12339.22 421
12340.27 421
12341.32 404
12342.37 419
12343.42 423
12344.47 409
12345.51 425
12346.56 426
12347.61 419
12348.66 430
12349.71 410
12350.76 432
12351.81 427
12352.86 420
12353.91 417
12354.96 408
12356.01 424
12357.06 375
12358.11 404
12359.16 427
12360.21 426
12361.26 442
12362.31 416
12363.36 422
12364.41 428
12365.46 418
12366.51 413
12367.56 399
12368.61 384
12369.66 400
12370.71 451
12371.76 421
12372.81 398
12373.86 383
12374.91 432
12375.96 426
12377.01 414
12378.06 396
12379.11 415
12380.17 427
12381.22 405
12382.27 423
12383.32 392
12384.37 413
12385.42 416
12386.47 447
12387.52 443
12388.57 432
12389.62 427
12390.67 461
12391.73 445
12392.78 417
12393.83 442
12394.88 442
12395.93 424
12396.98 438
12398.03 421
12399.09 419
12400.14 440
12401.19 428
12402.24 427
12403.29 424
12404.34 418
12405.40 437
12406.45 396
12407.50 426
12408.55 433
12409.60 416
12410.66 453
12411.71 440
12412.76 447
12413.81 422
12414.86 441
12415.92 452
12416.97 458
12418.02 458
12419.07 460
12420.13 454
12421.18 433
12422.23 437
12423.28 430
12424.34 421
12425.39 441
12426.44 426
12427.49 454
12428.55 469
12429.60 462
12430.65 458
12431.71 422
12432.76 470
12433.81 471
12434.86 442
12435.92 476
12436.97 473
12438.02 483
12439.08 436
12440.13 449
12441.18 440
12442.24 437
12443.29 450
12444.34 454
12445.40 450
12446.45 475
12447.50 481
12448.56 496
12449.61 495
12450.67 495
12451.72 475
12452.77 504
12453.83 509
12454.88 504
12455.94 473
12456.99 479
12458.04 511
12459.10 514
12460.15 531
12461.21 519
12462.26 546
12463.31 563
12464.37 536
12465.42 540
12466.48 553
12467.53 558
12468.59 621
12469.64 641
12470.70 688
12471.75 690
12472.80 732
12473.86 730
12474.91 772
12475.97 775
12477.02 794
12478.08 849
12479.13 781
12480.19 828
12481.24 785
12482.30 761
12483.35 731
12484.41 717
12485.46 698
12486.52 655
12487.57 607
12488.63 615
12489.69 607
12490.74 560
12491.80 559
12492.85 538
12493.91 561
12494.96 513
12496.02 554
12497.07 546
12498.13 547
12499.19 514
12500.24 526
12501.30 543
12502.35 507
12503.41 533
12504.47 523
12505.52 521
12506.58 521
12507.63 558
12508.69 531
12509.75 515
12510.80 524
12511.86 520
12512.91 507
12513.97 550
12515.03 534
12516.08 527
12517.14 528
12518.20 497
12519.25 536
12520.31 552
12521.37 516
12522.42 527
12523.48 553
12524.54 525
12525.59 530
12526.65 522
12527.71 504
12528.77 528
12529.82 529
12530.88 514
12531.94 518
12532.99 525
12534.05 514
12535.11 513
12536.17 542
12537.22 538
12538.28 480
12539.34 517
12540.40 515
12541.45 520
12542.51 541
12543.57 527
12544.63 559
12545.68 536
12546.74 554
12547.80 520
12548.86 574
12549.92 559
12550.97 572
12552.03 560
12553.09 597
12554.15 593
12555.21 622
12556.26 592
12557.32 595
12558.38 602
12559.44 599
12560.50 599
12561.56 585
12562.61 550
12563.67 559
12564.73 555
12565.79 564
12566.85 595
12567.91 589
12568.97 568
12570.02 544
12571.08 522
12572.14 566
12573.20 558
12574.26 526
12575.32 540
12576.38 556
12577.44 532
12578.50 556
12579.56 585
12580.61 546
12581.67 529
12582.73 537
12583.79 535
12584.85 558
12585.91 589
12586.97 573
12588.03 549
12589.09 551
12590.15 565
12591.21 544
12592.27 577
12593.33 592
12594.39 580
12595.45 563
12596.51 578
12597.57 553
12598.63 584
12599.69 567
12600.75 596
12601.81 591
12602.87 578
12603.93 561
12604.99 563
12606.05 586
12607.11 602
12608.17 593
12609.23 598
12610.29 578
12611.35 581
12612.41 625
12613.47 621
12614.53 631
12615.59 649
12616.66 639
12617.72 620
12618.78 666
12619.84 635
12620.90 668
12621.96 671
12623.02 692
12624.08 648
12625.14 686
12626.20 650
12627.26 670
12628.33 686
12629.39 692
12630.45 685
12631.51 691
12632.57 690
12633.63 676
12634.69 654
12635.76 665
12636.82 651
12637.88 657
12638.94 661
12640.00 666
12641.06 640
12642.13 585
12643.19 624
12644.25 631
12645.31 594
12646.37 619
12647.44 578
12648.50 589
12649.56 602
12650.62 574
12651.68 608
12652.75 615
12653.81 602
12654.87 591
12655.93 588
12657.00 577
12658.06 607
12659.12 595
12660.18 584
12661.25 609
12662.31 609
12663.37 599
12664.43 613
12665.50 635
12666.56 636
12667.62 606
12668.69 617
12669.75 624
12670.81 632
12671.88 658
12672.94 621
12674.00 641
12675.06 640
12676.13 633
12677.19 638
12678.25 635
12679.32 644
12680.38 693
12681.44 653
12682.51 654
12683.57 670
12684.64 689
12685.70 690
12686.76 698
12687.83 693
12688.89 697
12689.95 700
12691.02 727
12692.08 697
12693.15 701
12694.21 744
12695.27 729
12696.34 745
12697.40 751
12698.47 734
12699.53 782
12700.59 804
12701.66 814
12702.72 822
12703.79 796
12704.85 826
12705.92 804
12706.98 803
12708.05 799
12709.11 840
12710.18 827
12711.24 864
12712.30 841
12713.37 812
12714.43 821
12715.50 813
12716.56 822
12717.63 836
12718.69 783
12719.76 797
12720.82 820
12721.89 829
12722.95 824
12724.02 828
12725.09 816
12726.15 863
12727.22 886
12728.28 852
12729.35 880
12730.41 889
12731.48 886
12732.54 895
12733.61 903
12734.68 940
12735.74 947
12736.81 904
12737.87 888
12738.94 869
12740.00 863
12741.07 822
12742.14 810
12743.20 754
12744.27 771
12745.33 737
12746.40 778
12747.47 730
12748.53 711
12749.60 706
12750.67 706
12751.73 701
12752.80 710
12753.87 681
12754.93 677
12756.00 671
12757.07 640
12758.13 666
12759.20 662
12760.27 645
12761.33 651
12762.40 648
12763.47 655
12764.53 645
12765.60 616
12766.67 617
12767.73 610
12768.80 656
12769.87 596
12770.94 606
12772.00 616
12773.07 659
12774.14 633
12775.21 628
12776.27 608
12777.34 593
12778.41 588
12779.48 580
12780.54 594
12781.61 599
12782.68 586
12783.75 575
12784.81 581
12785.88 583
12786.95 568
12788.02 596
12789.09 605
12790.15 576
12791.22 582
12792.29 584
12793.36 624
12794.43 579
12795.49 586
12796.56 552
12797.63 558
12798.70 579
12799.77 582
12800.84 564
12801.90 593
12802.97 607
12804.04 601
12805.11 552
12806.18 562
12807.25 593
12808.32 596
12809.39 586
12810.45 601
12811.52 552
12812.59 585
12813.66 588
12814.73 588
12815.80 595
12816.87 584
12817.94 587
12819.01 629
12820.08 618
12821.15 589
12822.21 606
12823.28 585
12824.35 591
12825.42 620
12826.49 607
12827.56 602
12828.63 603
12829.70 585
12830.77 610
12831.84 595
12832.91 588
12833.98 604
12835.05 563
12836.12 574
12837.19 545
12838.26 575
12839.33 551
12840.40 556
12841.47 544
12842.54 540
12843.61 517
12844.68 543
12845.75 547
12846.82 533
12847.89 531
12848.96 511
12850.03 518
12851.10 497
12852.18 508
12853.25 504
12854.32 505
12855.39 500
12856.46 507
12857.53 503
12858.60 508
12859.67 514
12860.74 521
12861.81 489
12862.88 504
12863.96 499
12865.03 493
12866.10 481
12867.17 469
12868.24 479
12869.31 476
12870.38 459
12871.45 489
12872.53 488
12873.60 477
12874.67 465
12875.74 467
12876.81 477
12877.88 464
12878.96 495
12880.03 490
12881.10 481
12882.17 484
12883.24 446
12884.31 441
12885.39 478
12886.46 463
12887.53 446
12888.60 440
12889.68 433
12890.75 426
12891.82 410
12892.89 415
12893.96 439
12895.04 447
12896.11 463
12897.18 450
12898.25 439
12899.33 441
12900.40 437
12901.47 423
12902.54 415
12903.62 399
12904.69 409
12905.76 426
12906.84 438
12907.91 407
12908.98 431
12910.06 417
12911.13 396
12912.20 403
12913.27 406
12914.35 418
12915.42 405
12916.49 414
12917.57 425
12918.64 411
12919.71 431
12920.79 418
12921.86 408
12922.94 376
12924.01 369
12925.08 395
12926.16 395
12927.23 426
12928.30 394
12929.38 392
12930.45 411
12931.53 375
12932.60 400
12933.67 384
12934.75 379
12935.82 402
12936.90 398
12937.97 380
12939.04 406
12940.12 364
12941.19 375
12942.27 400
12943.34 375
12944.42 378
12945.49 375
12946.56 373
12947.64 379
12948.71 383
12949.79 395
12950.86 369
12951.94 367
12953.01 369
12954.09 383
12955.16 367
12956.24 379
12957.31 362
12958.39 395
12959.46 382
12960.54 399
12961.61 392
12962.69 364
12963.76 359
12964.84 372
12965.91 364
12966.99 365
12968.07 361
12969.14 379
12970.22 399
12971.29 375
12972.37 348
12973.44 356
12974.52 360
12975.59 359
12976.67 369
12977.75 373
12978.82 364
12979.90 372
12980.97 389
12982.05 366
12983.13 369
12984.20 394
12985.28 386
12986.35 358
12987.43 355
12988.51 366
12989.58 380
12990.66 374
12991.74 367
12992.81 385
12993.89 382
12994.97 364
12996.04 385
12997.12 383
12998.20 388
12999.27 367
13000.35 373
13001.43 361
13002.50 382
13003.58 373
13004.66 372
13005.73 368
13006.81 378
13007.89 378
13008.97 357
13010.04 359
13011.12 360
13012.20 367
13013.27 376
13014.35 359
13015.43 377
13016.51 389
13017.58 405
13018.66 405
13019.74 393
13020.82 366
13021.89 352
13022.97 361
13024.05 376
13025.13 379
13026.21 397
13027.28 388
13028.36 359
13029.44 387
13030.52 367
13031.60 364
13032.67 359
13033.75 380
13034.83 379
13035.91 359
13036.99 361
13038.07 374
13039.14 367
13040.22 395
13041.30 404
13042.38 365
13043.46 401
13044.54 401
13045.62 418
13046.69 374
13047.77 385
13048.85 384
13049.93 401
13051.01 394
13052.09 389
13053.17 360
13054.25 344
13055.33 383
13056.40 373
13057.48 385
13058.56 358
13059.64 344
13060.72 367
13061.80 398
13062.88 370
13063.96 350
13065.04 385
13066.12 382
13067.20 362
13068.28 357
13069.36 361
13070.44 342
13071.52 361
13072.60 373
13073.68 360
13074.76 371
13075.84 366
13076.92 352
13078.00 351
13079.08 352
13080.16 355
13081.24 345
13082.32 351
13083.40 336
13084.48 345
13085.56 388
13086.64 368
13087.72 336
13088.80 335
13089.88 339
13090.96 338
13092.04 365
13093.12 354
13094.20 366
13095.28 375
13096.36 360
13097.44 345
13098.52 346
13099.61 348
13100.69 363
13101.77 349
13102.85 359
13103.93 348
13105.01 360
13106.09 381
13107.17 359
13108.25 380
13109.34 386
13110.42 370
13111.50 374
13112.58 369
13113.66 352
13114.74 392
13115.82 380
13116.91 362
13117.99 370
13119.07 378
13120.15 387
13121.23 368
13122.31 369
13123.40 395
13124.48 388
13125.56 380
13126.64 388
13127.72 405
13128.81 370
13129.89 371
13130.97 395
13132.05 379
13133.14 382
13134.22 402
13135.30 392
13136.38 399
13137.47 396
13138.55 379
13139.63 379
13140.71 401
13141.80 374
13142.88 389
13143.96 373
13145.04 399
13146.13 393
13147.21 392
13148.29 375
13149.38 371
13150.46 397
13151.54 364
13152.62 366
13153.71 364
13154.79 366
13155.87 387
13156.96 368
13158.04 386
13159.12 398
13160.21 378
13161.29 374
13162.37 391
13163.46 391
13164.54 381
13165.62 392
13166.71 398
13167.79 405
13168.88 398
13169.96 385
13171.04 384
13172.13 393
13173.21 390
13174.30 413
13175.38 399
13176.46 416
13177.55 395
13178.63 377
13179.72 393
13180.80 375
13181.88 379
13182.97 385
13184.05 390
13185.14 373
13186.22 350
13187.31 377
13188.39 369
13189.48 398
13190.56 408
13191.65 391
13192.73 434
13193.81 417
13194.90 392
13195.98 411
13197.07 391
13198.15 409
13199.24 389
13200.32 385
13201.41 399
13202.49 384
13203.58 395
13204.67 374
13205.75 390
13206.84 399
13207.92 397
13209.01 406
13210.09 409
13211.18 377
13212.26 402
13213.35 408
13214.43 410
13215.52 433
13216.61 441
13217.69 427
13218.78 413
13219.86 410
13220.95 394
13222.04 452
13223.12 446
13224.21 422
13225.29 427
13226.38 409
13227.47 412
13228.55 436
13229.64 404
13230.72 416
13231.81 414
13232.90 435
13233.98 456
13235.07 439
13236.16 444
13237.24 448
13238.33 430
13239.42 432
13240.50 451
13241.59 454
13242.68 414
13243.76 424
13244.85 448
13245.94 427
13247.02 449
13248.11 453
13249.20 456
13250.29 471
13251.37 458
13252.46 465
13253.55 465
13254.63 469
13255.72 476
13256.81 480
13257.90 445
13258.98 458
13260.07 495
13261.16 476
13262.25 454
13263.33 459
13264.42 483
13265.51 494
13266.60 496
13267.69 477
13268.77 487
13269.86 476
13270.95 528
13272.04 505
13273.13 472
13274.21 469
13275.30 495
13276.39 499
13277.48 495
13278.57 519
13279.65 512
13280.74 510
13281.83 498
13282.92 528
13284.01 505
13285.10 521
13286.19 508
13287.27 546
13288.36 543
13289.45 530
13290.54 530
13291.63 556
13292.72 537
13293.81 540
13294.90 533
13295.98 538
13297.07 554
13298.16 560
13299.25 558
13300.34 553
13301.43 576
13302.52 557
13303.61 574
13304.70 597
13305.79 580
13306.88 583
13307.97 577
13309.06 600
13310.15 601
13311.24 594
13312.32 599
13313.41 602
13314.50 597
13315.59 580
13316.68 593
13317.77 636
13318.86 613
13319.95 601
13321.04 608
13322.13 614
13323.22 630
13324.31 631
13325.40 645
13326.49 601
13327.58 629
13328.68 636
13329.77 636
13330.86 652
13331.95 676
13333.04 617
13334.13 622
13335.22 670
13336.31 661
13337.40 650
13338.49 688
13339.58 669
13340.67 677
13341.76 676
13342.85 670
13343.94 673
13345.04 680
13346.13 672
13347.22 684
13348.31 684
13349.40 672
13350.49 680
13351.58 691
13352.67 680
13353.77 689
13354.86 663
13355.95 692
13357.04 688
13358.13 709
13359.22 695
13360.31 728
13361.41 733
13362.50 740
13363.59 756
13364.68 770
13365.77 770
13366.87 776
13367.96 748
13369.05 755
13370.14 772
13371.23 804
13372.33 753
13373.42 756
13374.51 738
13375.60 716
13376.69 708
13377.79 703
13378.88 674
13379.97 678
13381.06 658
13382.16 657
13383.25 623
13384.34 637
13385.43 619
13386.53 633
13387.62 598
13388.71 596
13389.81 598
13390.90 585
13391.99 576
13393.08 573
13394.18 610
13395.27 592
13396.36 630
13397.46 590
13398.55 582
13399.64 549
13400.74 574
13401.83 594
13402.92 600
13404.02 599
13405.11 577
13406.20 573
13407.30 562
13408.39 599
13409.48 579
13410.58 599
13411.67 614
13412.77 603
13413.86 603
13414.95 581
13416.05 557
13417.14 566
13418.23 565
13419.33 598
13420.42 603
13421.52 598
13422.61 587
13423.71 577
13424.80 608
13425.89 568
13426.99 621
13428.08 627
13429.18 598
13430.27 615
13431.37 598
13432.46 628
13433.56 598
13434.65 621
13435.74 598
13436.84 601
13437.93 649
13439.03 642
13440.12 621
13441.22 603
13442.31 617
13443.41 651
13444.50 623
13445.60 652
13446.69 630
13447.79 644
13448.88 634
13449.98 643
13451.08 633
13452.17 631
13453.27 664
13454.36 669
13455.46 632
13456.55 662
13457.65 656
13458.74 664
13459.84 659
13460.94 662
13462.03 671
13463.13 697
13464.22 711
13465.32 708
13466.41 686
13467.51 697
13468.61 704
13469.70 710
13470.80 707
13471.90 679
13472.99 700
13474.09 725
13475.18 680
13476.28 687
13477.38 712
13478.47 691
13479.57 708
13480.67 694
13481.76 689
13482.86 717
13483.96 739
13485.05 715
13486.15 741
13487.25 744
13488.34 726
13489.44 738
13490.54 752
13491.63 711
13492.73 732
13493.83 742
13494.93 773
13496.02 775
13497.12 765
13498.22 787
13499.31 798
13500.41 806
13501.51 799
13502.61 805
13503.70 854
13504.80 826
13505.90 827
13507.00 805
13508.09 808
13509.19 810
13510.29 782
13511.39 792
13512.49 776
13513.58 740
13514.68 767
13515.78 761
13516.88 708
13517.98 732
13519.07 734
13520.17 725
13521.27 688
13522.37 695
13523.47 695
13524.57 698
13525.66 684
13526.76 648
13527.86 682
13528.96 662
13530.06 643
13531.16 655
13532.25 651
13533.35 653
13534.45 656
13535.55 665
13536.65 633
13537.75 656
13538.85 648
13539.95 614
13541.05 618
13542.14 598
13543.24 578
13544.34 613
13545.44 608
13546.54 588
13547.64 599
13548.74 631
13549.84 594
13550.94 588
13552.04 584
13553.14 573
13554.24 540
13555.34 590
13556.44 577
13557.54 568
13558.64 566
13559.74 595
13560.84 600
13561.94 565
13563.04 542
13564.13 565
13565.23 567
13566.34 561
13567.44 529
13568.54 554
13569.64 557
13570.74 562
13571.84 557
13572.94 550
13574.04 577
13575.14 565
13576.24 548
13577.34 545
13578.44 533
13579.54 551
13580.64 543
13581.74 575
13582.84 566
13583.94 588
13585.04 572
13586.14 550
13587.24 584
13588.35 563
13589.45 555
13590.55 570
13591.65 574
13592.75 573
13593.85 554
13594.95 569
13596.05 586
13597.15 572
13598.26 600
13599.36 572
13600.46 545
13601.56 556
13602.66 577
13603.76 587
13604.86 569
13605.97 586
13607.07 596
13608.17 577
13609.27 589
13610.37 562
13611.47 572
13612.58 583
13613.68 606
13614.78 609
13615.88 602
13616.98 579
13618.09 610
13619.19 560
13620.29 582
13621.39 591
13622.50 586
13623.60 627
13624.70 624
13625.80 603
13626.91 594
13628.01 599
13629.11 602
13630.21 591
13631.32 573
13632.42 558
13633.52 608
13634.62 608
13635.73 617
13636.83 604
13637.93 587
13639.04 587
13640.14 588
13641.24 564
13642.35 570
13643.45 560
13644.55 572
13645.65 625
13646.76 609
13647.86 569
13648.96 574
13650.07 571
13651.17 573
13652.28 563
13653.38 566
13654.48 562
13655.59 592
13656.69 564
13657.79 588
13658.90 611
13660.00 604
13661.11 611
13662.21 560
13663.31 565
13664.42 542
13665.52 568
13666.63 570
13667.73 591
13668.83 584
13669.94 566
13671.04 590
13672.15 603
13673.25 590
13674.36 570
13675.46 560
13676.56 599
13677.67 581
13678.77 605
13679.88 594
13680.98 597
13682.09 572
13683.19 584
13684.30 588
13685.40 588
13686.51 607
13687.61 594
13688.72 578
13689.82 589
13690.93 603
13692.03 599
13693.14 613
13694.24 624
13695.35 603
13696.45 616
13697.56 610
13698.66 634
13699.77 618
13700.87 633
13701.98 643
13703.09 619
13704.19 634
13705.30 635
13706.40 658
13707.51 660
13708.61 631
13709.72 665
13710.83 675
13711.93 706
13713.04 657
13714.14 680
13715.25 687
13716.36 686
13717.46 661
13718.57 694
13719.67 726
13720.78 685
13721.89 700
13722.99 698
13724.10 711
13725.21 720
13726.31 699
13727.42 739
13728.53 742
13729.63 729
13730.74 788
13731.85 756
13732.95 733
13734.06 750
13735.17 756
13736.27 757
13737.38 768
13738.49 776
13739.59 782
13740.70 794
13741.81 812
13742.92 824
13744.02 842
13745.13 809
13746.24 868
13747.35 859
13748.45 853
13749.56 879
13750.67 914
13751.78 952
13752.88 967
13753.99 1001
13755.10 1019
13756.21 1014
13757.31 1040
13758.42 1077
13759.53 1112
13760.64 1119
13761.75 1119
13762.85 1161
13763.96 1147
13765.07 1177
13766.18 1159
13767.29 1134
13768.39 1158
13769.50 1156
13770.61 1140
13771.72 1117
13772.83 1088
13773.94 1077
13775.04 1078
13776.15 1035
13777.26 1039
13778.37 1005
13779.48 974
13780.59 957
13781.70 926
13782.80 914
13783.91 874
13785.02 820
13786.13 767
13787.24 787
13788.35 772
13789.46 774
13790.57 712
13791.68 706
13792.79 762
13793.90 710
13795.00 703
13796.11 671
13797.22 662
13798.33 656
13799.44 670
13800.55 655
13801.66 638
13802.77 672
13803.88 644
13804.99 636
13806.10 642
13807.21 632
13808.32 621
13809.43 646
13810.54 624
13811.65 633
13812.76 606
13813.87 616
13814.98 613
13816.09 607
13817.20 590
13818.31 625
13819.42 616
13820.53 611
13821.64 591
13822.75 590
13823.86 592
13824.97 588
13826.08 598
13827.19 622
13828.30 603
13829.41 639
13830.53 607
13831.64 592
13832.75 608
13833.86 606
13834.97 626
13836.08 595
13837.19 595
13838.30 587
13839.41 584
13840.52 598
13841.64 629
13842.75 613
13843.86 631
13844.97 610
13846.08 584
13847.19 605
13848.30 630
13849.41 600
13850.53 622
13851.64 628
13852.75 631
13853.86 640
13854.97 607
13856.08 610
13857.20 626
13858.31 621
13859.42 594
13860.53 604
13861.64 606
13862.76 632
13863.87 602
13864.98 608
13866.09 636
13867.20 610
13868.32 634
13869.43 640
13870.54 613
13871.65 617
13872.77 591
13873.88 626
13874.99 609
13876.10 624
13877.22 620
13878.33 630
13879.44 644
13880.55 634
13881.67 628
13882.78 619
13883.89 638
13885.01 673
13886.12 626
13887.23 650
13888.34 671
13889.46 682
13890.57 670
13891.68 723
13892.80 704
13893.91 689
13895.02 660
13896.14 687
13897.25 703
13898.36 685
13899.48 698
13900.59 702
13901.70 685
13902.82 660
13903.93 666
13905.05 645
13906.16 624
13907.27 622
13908.39 615
13909.50 610
13910.61 599
13911.73 582
13912.84 611
13913.96 615
13915.07 591
13916.19 578
13917.30 583
13918.41 595
13919.53 560
13920.64 564
13921.76 552
13922.87 563
13923.99 595
13925.10 568
13926.21 551
13927.33 583
13928.44 560
13929.56 578
13930.67 569
13931.79 568
13932.90 544
13934.02 563
13935.13 574
13936.25 581
13937.36 573
13938.48 552
13939.59 552
13940.71 552
13941.82 558
13942.94 529
13944.05 517
13945.17 568
13946.28 517
13947.40 513
13948.52 556
13949.63 535
13950.75 558
13951.86 554
13952.98 546
13954.09 540
13955.21 533
13956.32 518
13957.44 544
13958.56 545
13959.67 522
13960.79 532
13961.90 536
13963.02 521
13964.14 525
13965.25 508
13966.37 509
13967.48 535
13968.60 530
13969.72 505
13970.83 517
13971.95 514
13973.07 525
13974.18 506
13975.30 529
13976.42 520
13977.53 529
13978.65 502
13979.77 490
13980.88 530
13982.00 527
13983.12 534
13984.23 535
13985.35 541
13986.47 541
13987.58 561
13988.70 533
13989.82 530
13990.94 546
13992.05 532
13993.17 542
13994.29 540
13995.40 533
13996.52 548
13997.64 529
13998.76 545
13999.87 535
14000.99 538
14002.11 547
14003.23 562
14004.35 547
14005.46 552
14006.58 551
14007.70 528
14008.82 553
14009.93 582
14011.05 539
14012.17 563
14013.29 548
14014.41 582
14015.52 575
14016.64 539
14017.76 545
14018.88 577
14020.00 571
14021.12 564
14022.23 540
14023.35 558
14024.47 559
14025.59 563
14026.71 565
14027.83 564
14028.95 553
14030.06 580
14031.18 566
14032.30 581
14033.42 551
14034.54 554
14035.66 589
14036.78 580
14037.90 582
14039.02 579
14040.14 583
14041.25 586
14042.37 573
14043.49 597
14044.61 583
14045.73 604
14046.85 624
14047.97 604
14049.09 609
14050.21 659
14051.33 645
14052.45 606
14053.57 633
14054.69 633
14055.81 625
14056.93 638
14058.05 675
14059.17 644
14060.29 677
14061.41 712
14062.53 678
14063.65 653
14064.77 703
14065.89 668
14067.01 718
14068.13 698
14069.25 743
14070.37 720
14071.49 708
14072.61 724
14073.73 717
14074.85 753
14075.97 713
14077.09 710
14078.21 748
14079.33 750
14080.45 740
14081.57 782
14082.69 781
14083.82 758
14084.94 697
14086.06 766
14087.18 773
14088.30 775
14089.42 747
14090.54 776
14091.66 804
14092.78 788
14093.91 812
14095.03 837
14096.15 834
14097.27 806
14098.39 825
14099.51 838
14100.63 819
14101.76 817
14102.88 800
14104.00 778
14105.12 779
14106.24 774
14107.36 741
14108.49 723
14109.61 744
14110.73 740
14111.85 704
14112.97 718
14114.10 728
14115.22 678
14116.34 677
14117.46 639
14118.58 653
14119.71 647
14120.83 630
14121.95 633
14123.07 598
14124.20 612
14125.32 625
14126.44 559
14127.56 594
14128.69 577
14129.81 549
14130.93 568
14132.06 563
14133.18 572
14134.30 572
14135.42 573
14136.55 565
14137.67 592
14138.79 563
14139.92 545
14141.04 566
14142.16 557
14143.29 562
14144.41 544
14145.53 568
14146.66 542
14147.78 530
14148.90 525
14150.03 539
14151.15 555
14152.27 566
14153.40 510
14154.52 513
14155.64 534
14156.77 531
14157.89 534
14159.02 565
14160.14 542
14161.26 542
14162.39 550
14163.51 543
14164.64 543
14165.76 529
14166.88 526
14168.01 536
14169.13 541
14170.26 529
14171.38 522
14172.51 543
14173.63 516
14174.75 524
14175.88 528
14177.00 519
14178.13 520
14179.25 507
14180.38 494
14181.50 515
14182.63 518
14183.75 524
14184.88 522
14186.00 525
14187.13 515
14188.25 503
14189.38 480
14190.50 511
14191.63 519
14192.75 533
14193.88 520
14195.00 490
14196.13 506
14197.25 506
14198.38 529
14199.50 513
14200.63 517
14201.76 508
14202.88 485
14204.01 457
14205.13 474
14206.26 522
14207.38 502
14208.51 512
14209.64 487
14210.76 494
14211.89 509
14213.01 453
14214.14 466
14215.27 477
14216.39 453
14217.52 438
14218.64 456
14219.77 455
14220.90 479
14222.02 487
14223.15 479
14224.28 467
14225.40 471
14226.53 472
14227.66 459
14228.78 442
14229.91 433
14231.04 466
14232.16 469
14233.29 432
14234.42 461
14235.54 443
14236.67 429
14237.80 445
14238.92 474
14240.05 462
14241.18 440
14242.31 465
14243.43 462
14244.56 445
14245.69 407
14246.82 414
14247.94 445
14249.07 421
14250.20 405
14251.33 436
14252.45 440
14253.58 429
14254.71 451
14255.84 434
14256.96 439
14258.09 422
14259.22 451
14260.35 430
14261.47 428
14262.60 434
14263.73 434
14264.86 439
14265.99 447
14267.12 424
14268.24 422
14269.37 426
14270.50 421
14271.63 398
14272.76 430
14273.89 432
14275.01 433
14276.14 410
14277.27 382
14278.40 387
14279.53 384
14280.66 411
14281.79 397
14282.91 388
14284.04 412
14285.17 408
14286.30 408
14287.43 413
14288.56 415
14289.69 412
14290.82 401
14291.95 399
14293.08 410
14294.20 399
14295.33 401
14296.46 392
14297.59 375
14298.72 387
14299.85 390
14300.98 384
14302.11 389
14303.24 406
14304.37 374
14305.50 368
14306.63 370
14307.76 383
14308.89 374
14310.02 361
14311.15 370
14312.28 393
14313.41 374
14314.54 386
14315.67 379
14316.80 370
14317.93 365
14319.06 374
14320.19 374
14321.32 354
14322.45 378
14323.58 383
14324.71 361
14325.84 357
14326.97 377
14328.10 374
14329.23 355
14330.36 382
14331.49 378
14332.62 380
14333.76 340
14334.89 366
14336.02 363
14337.15 350
14338.28 370
14339.41 362
14340.54 376
14341.67 380
14342.80 353
14343.93 378
14345.07 349
14346.20 343
14347.33 401
14348.46 373
14349.59 377
14350.72 352
14351.85 347
14352.99 363
14354.12 367
14355.25 375
14356.38 355
14357.51 362
14358.64 359
14359.78 361
14360.91 364
14362.04 362
14363.17 343
14364.30 360
14365.44 358
14366.57 358
14367.70 353
14368.83 362
14369.96 379
14371.10 384
14372.23 386
14373.36 353
14374.49 370
14375.63 360
14376.76 372
14377.89 380
14379.02 372
14380.16 360
14381.29 353
14382.42 384
14383.55 356
14384.69 358
14385.82 389
14386.95 376
14388.09 374
14389.22 362
14390.35 365
14391.49 355
14392.62 385
14393.75 388
14394.89 386
14396.02 381
14397.15 368
14398.28 386
14399.42 394
14400.55 371
14401.69 378
14402.82 374
14403.95 380
14405.09 339
14406.22 370
14407.35 387
14408.49 387
14409.62 367
14410.75 379
14411.89 398
14413.02 396
14414.16 358
14415.29 382
14416.42 389
14417.56 394
14418.69 373
14419.83 410
14420.96 375
14422.10 388
14423.23 398
14424.36 413
14425.50 423
14426.63 443
14427.77 402
14428.90 398
14430.04 410
14431.17 409
14432.31 400
14433.44 385
14434.58 358
14435.71 386
14436.85 397
14437.98 392
14439.12 395
14440.25 379
14441.39 391
14442.52 410
14443.66 412
14444.79 405
14445.93 395
14447.06 402
14448.20 391
14449.33 428
14450.47 425
14451.60 392
14452.74 419
14453.87 431
14455.01 399
14456.14 409
14457.28 398
14458.42 423
14459.55 458
14460.69 402
14461.82 418
14462.96 427
14464.10 425
14465.23 409
14466.37 432
14467.50 429
14468.64 448
14469.78 428
14470.91 433
14472.05 465
14473.18 443
14474.32 454
14475.46 435
14476.59 408
14477.73 402
14478.87 390
14480.00 391
14481.14 403
14482.28 402
14483.41 437
14484.55 398
14485.69 407
14486.82 410
14487.96 424
14489.10 406
14490.23 401
14491.37 402
14492.51 419
14493.65 398
14494.78 421
14495.92 434
14497.06 428
14498.19 411
14499.33 407
14500.47 416
14501.61 426
14502.74 408
14503.88 410
14505.02 412
14506.16 421
14507.29 412
14508.43 405
14509.57 409
14510.71 411
14511.85 418
14512.98 400
14514.12 422
14515.26 418
14516.40 387
14517.54 394
14518.67 407
14519.81 386
14520.95 381
14522.09 408
14523.23 381
14524.36 396
14525.50 419
14526.64 406
14527.78 385
14528.92 401
14530.06 411
14531.19 399
14532.33 398
14533.47 396
14534.61 382
14535.75 378
14536.89 406
14538.03 400
14539.17 387
14540.31 397
14541.44 410
14542.58 404
14543.72 401
14544.86 410
14546.00 393
14547.14 397
14548.28 409
14549.42 426
14550.56 404
14551.70 398
14552.84 389
14553.98 381
14555.12 405
14556.25 388
14557.39 365
14558.53 371
14559.67 404
14560.81 413
14561.95 402
14563.09 409
14564.23 396
14565.37 429
14566.51 450
14567.65 423
14568.79 408
14569.93 407
14571.07 402
14572.21 428
14573.35 418
14574.49 443
14575.63 448
14576.77 430
14577.92 420
14579.06 414
14580.20 439
14581.34 445
14582.48 457
14583.62 455
14584.76 426
14585.90 450
14587.04 456
14588.18 431
14589.32 415
14590.46 437
14591.60 450
14592.74 446
14593.89 438
14595.03 470
14596.17 458
14597.31 461
14598.45 464
14599.59 444
14600.73 469
14601.87 460
14603.02 491
14604.16 489
14605.30 495
14606.44 493
14607.58 489
14608.72 497
14609.86 521
14611.01 471
14612.15 463
14613.29 513
14614.43 478
14615.57 490
14616.72 500
14617.86 515
14619.00 527
14620.14 497
14621.28 517
14622.43 531
14623.57 545
14624.71 554
14625.85 547
14627.00 556
14628.14 554
14629.28 547
14630.42 536
14631.56 570
14632.71 570
14633.85 580
14634.99 589
14636.14 608
14637.28 577
14638.42 595
14639.56 596
14640.71 556
14641.85 540
14642.99 527
14644.14 524
14645.28 514
14646.42 479
14647.56 501
14648.71 480
14649.85 456
14650.99 452
14652.14 454
14653.28 451
14654.42 438
14655.57 439
14656.71 417
14657.85 433
14659.00 418
14660.14 433
14661.29 434
14662.43 413
14663.57 410
14664.72 398
14665.86 398
14667.00 391
14668.15 375
14669.29 397
14670.44 356
14671.58 390
14672.73 416
14673.87 374
14675.01 379
14676.16 368
14677.30 362
14678.45 374
14679.59 360
14680.74 385
14681.88 371
14683.02 359
14684.17 379
14685.31 363
14686.46 379
14687.60 356
14688.75 385
14689.89 354
14691.04 383
14692.18 348
14693.33 330
14694.47 356
14695.62 356
14696.76 353
14697.91 351
14699.05 336
14700.20 366
14701.34 347
14702.49 341
14703.63 335
14704.78 342
14705.92 330
14707.07 339
14708.22 351
14709.36 312
14710.51 347
14711.65 341
14712.80 347
14713.94 322
14715.09 347
14716.23 316
14717.38 331
14718.53 336
14719.67 356
14720.82 362
14721.96 334
14723.11 347
14724.26 338
14725.40 350
14726.55 329
14727.70 325
14728.84 351
14729.99 330
14731.13 319
14732.28 359
14733.43 334
14734.57 339
14735.72 327
14736.87 357
14738.01 348
14739.16 340
14740.31 319
14741.45 338
14742.60 354
14743.75 354
14744.89 329
14746.04 322
14747.19 328
14748.34 333
14749.48 330
14750.63 301
14751.78 323
14752.92 330
14754.07 321
14755.22 316
14756.37 318
14757.51 327
14758.66 318
14759.81 306
14760.96 317
14762.10 288
14763.25 321
14764.40 339
14765.55 340
14766.70 301
14767.84 330
14768.99 323
14770.14 308
14771.29 307
14772.43 330
14773.58 306
14774.73 296
14775.88 300
14777.03 308
14778.18 321
14779.32 320
14780.47 343
14781.62 311
14782.77 285
14783.92 309
14785.07 326
14786.21 295
14787.36 302
14788.51 289
14789.66 294
14790.81 312
14791.96 323
14793.11 310
14794.26 326
14795.40 302
14796.55 290
14797.70 282
14798.85 278
14800.00 292
14801.15 286
14802.30 301
14803.45 288
14804.60 282
14805.75 263
14806.90 290
14808.05 278
14809.19 289
14810.34 282
14811.49 270
14812.64 291
14813.79 294
14814.94 292
14816.09 285
14817.24 278
14818.39 290
14819.54 281
14820.69 266
14821.84 287
14822.99 286
14824.14 266
14825.29 285
14826.44 264
14827.59 278
14828.74 286
14829.89 247
14831.04 256
14832.19 268
14833.34 292
14834.49 267
14835.64 255
14836.79 259
14837.95 248
14839.10 272
14840.25 270
14841.40 251
14842.55 270
14843.70 244
14844.85 252
14846.00 256
14847.15 265
14848.30 247
14849.45 256
14850.60 264
14851.76 270
14852.91 255
14854.06 281
14855.21 285
14856.36 267
14857.51 259
14858.66 263
14859.81 283
14860.97 247
14862.12 244
14863.27 247
14864.42 257
14865.57 251
14866.72 249
14867.88 228
14869.03 241
14870.18 264
14871.33 256
14872.48 243
14873.64 252
14874.79 255
14875.94 267
14877.09 261
14878.24 260
14879.40 274
14880.55 245
14881.70 245
14882.85 253
14884.00 229
14885.16 250
14886.31 250
14887.46 281
14888.61 281
14889.77 250
14890.92 255
14892.07 250
14893.23 248
14894.38 260
14895.53 263
14896.68 250
14897.84 247
14898.99 249
14900.14 252
14901.30 242
14902.45 248
14903.60 245
14904.75 245
14905.91 244
14907.06 228
14908.21 237
14909.37 263
14910.52 256
14911.67 256
14912.83 249
14913.98 262
14915.14 235
14916.29 249
14917.44 240
14918.60 246
14919.75 253
14920.90 254
14922.06 259
14923.21 262
14924.37 261
14925.52 267
14926.67 243
14927.83 248
14928.98 266
14930.14 252
14931.29 253
14932.44 236
14933.60 257
14934.75 259
14935.91 263
14937.06 252
14938.22 260
14939.37 276
14940.52 234
14941.68 261
14942.83 258
14943.99 249
14945.14 246
14946.30 253
14947.45 265
14948.61 278
14949.76 267
14950.92 272
14952.07 260
14953.23 245
14954.38 256
14955.54 274
14956.69 266
14957.85 250
14959.00 276
14960.16 268
14961.31 251
14962.47 239
14963.62 256
14964.78 301
14965.94 292
14967.09 248
14968.25 237
14969.40 251
14970.56 260
14971.71 244
14972.87 240
14974.03 267
14975.18 263
14976.34 258
14977.49 249
14978.65 237
14979.81 273
14980.96 262
14982.12 262
14983.27 258
14984.43 242
14985.59 276
14986.74 259
14987.90 250
14989.06 255
14990.21 266
14991.37 261
14992.53 246
14993.68 261
14994.84 243
14996.00 234
14997.15 254
14998.31 271
14999.47 247
15000.62 252
15001.78 264
15002.94 233
15004.09 246
15005.25 244
15006.41 226
15007.56 240
15008.72 252
15009.88 242
15011.04 228
15012.19 217
15013.35 251
15014.51 268
15015.67 245
15016.82 233
15017.98 231
15019.14 255
15020.30 235
15021.45 228
15022.61 261
15023.77 251
15024.93 254
15026.08 255
15027.24 239
15028.40 231
15029.56 228
15030.72 235
15031.87 242
15033.03 234
15034.19 236
15035.35 227
15036.51 251
15037.67 247
15038.82 251
15039.98 247
15041.14 252
15042.30 281
15043.46 247
15044.62 255
15045.78 247
15046.93 232
15048.09 255
15049.25 217
15050.41 231
15051.57 248
15052.73 250
15053.89 238
15055.05 243
15056.20 244
15057.36 244
15058.52 240
15059.68 252
15060.84 238
15062.00 238
15063.16 240
15064.32 231
15065.48 246
15066.64 262
15067.80 251
15068.96 267
15070.12 241
15071.28 257
15072.44 247
15073.60 239
15074.76 243
15075.91 251
15077.07 242
15078.23 249
15079.39 228
15080.55 252
15081.71 237
15082.87 254
15084.03 255
15085.19 252
15086.35 256
15087.51 250
15088.68 259
15089.84 265
15091.00 233
15092.16 239
15093.32 243
15094.48 250
15095.64 253
15096.80 266
15097.96 250
15099.12 250
15100.28 264
15101.44 247
15102.60 271
15103.76 241
15104.92 261
15106.08 258
15107.25 250
15108.41 247
15109.57 251
15110.73 232
15111.89 273
15113.05 265
15114.21 252
15115.37 251
15116.54 289
15117.70 256
15118.86 259
15120.02 241
15121.18 261
15122.34 248
15123.50 256
15124.67 267
15125.83 255
15126.99 276
15128.15 281
15129.31 281
15130.47 254
15131.64 278
15132.80 283
15133.96 291
15135.12 282
15136.28 261
15137.45 262
15138.61 278
15139.77 301
15140.93 291
15142.10 266
15143.26 275
15144.42 279
15145.58 277
15146.75 255
15147.91 282
15149.07 250
15150.23 245
15151.40 272
15152.56 302
15153.72 302
15154.88 286
15156.05 273
15157.21 280
15158.37 293
15159.54 286
15160.70 285
15161.86 281
15163.03 294
15164.19 291
15165.35 277
15166.52 299
15167.68 281
15168.84 291
15170.01 275
15171.17 278
15172.33 287
15173.50 279
15174.66 264
15175.82 283
15176.99 279
15178.15 289
15179.31 306
15180.48 292
15181.64 315
15182.81 308
15183.97 310
15185.13 287
15186.30 309
15187.46 311
15188.63 314
15189.79 307
15190.95 293
15192.12 316
15193.28 323
15194.45 345
15195.61 314
15196.78 319
15197.94 316
15199.10 347
15200.27 323
15201.43 319
15202.60 320
15203.76 319
15204.93 327
15206.09 327
15207.26 312
15208.42 310
15209.59 307
15210.75 348
15211.92 336
15213.08 298
15214.25 324
15215.41 359
15216.58 327
15217.74 349
15218.91 322
15220.07 334
15221.24 333
15222.40 360
15223.57 353
15224.74 359
15225.90 346
15227.07 390
15228.23 381
15229.40 351
15230.56 372
15231.73 390
15232.89 379
15234.06 390
15235.23 351
15236.39 370
15237.56 369
15238.72 394
15239.89 373
15241.06 371
15242.22 367
15243.39 347
15244.56 370
15245.72 374
15246.89 346
15248.05 364
15249.22 341
15250.39 350
15251.55 333
15252.72 341
15253.89 330
15255.05 311
15256.22 316
15257.39 322
15258.55 315
15259.72 336
15260.89 334
15262.05 331
15263.22 335
15264.39 312
15265.56 322
15266.72 334
15267.89 307
15269.06 307
15270.22 311
15271.39 294
15272.56 312
15273.73 310
15274.89 304
15276.06 306
15277.23 291
15278.40 307
15279.56 302
15280.73 291
15281.90 302
15283.07 290
15284.23 311
15285.40 297
15286.57 259
15287.74 287
15288.91 304
15290.07 304
15291.24 310
15292.41 296
15293.58 301
15294.75 302
15295.92 308
15297.08 318
15298.25 289
15299.42 304
15300.59 298
15301.76 301
15302.93 292
15304.09 293
15305.26 317
15306.43 328
15307.60 305
15308.77 284
15309.94 308
15311.11 326
15312.28 317
15313.44 310
15314.61 332
15315.78 314
15316.95 304
15318.12 318
15319.29 306
15320.46 318
15321.63 322
15322.80 335
15323.97 332
15325.14 319
15326.30 300
15327.47 314
15328.64 315
15329.81 315
15330.98 298
15332.15 333
15333.32 320
15334.49 320
15335.66 311
15336.83 338
15338.00 344
15339.17 319
15340.34 325
15341.51 349
15342.68 334
15343.85 355
15345.02 333
15346.19 330
15347.36 333
15348.53 338
15349.70 340
15350.87 328
15352.04 329
15353.21 349
15354.38 343
15355.55 350
15356.72 345
15357.90 387
15359.07 377
15360.24 359
15361.41 356
15362.58 361
15363.75 392
15364.92 360
15366.09 366
15367.26 380
15368.43 396
15369.60 395
15370.77 374
15371.95 380
15373.12 386
15374.29 383
15375.46 378
15376.63 386
15377.80 362
15378.97 383
15380.15 375
15381.32 388
15382.49 357
15383.66 355
15384.83 354
15386.00 381
15387.17 366
15388.35 338
15389.52 340
15390.69 356
15391.86 404
15393.03 358
15394.21 345
15395.38 341
15396.55 356
15397.72 339
15398.89 340
15400.07 342
15401.24 349
15402.41 369
15403.58 348
15404.76 332
15405.93 322
15407.10 345
15408.27 332
15409.45 336
15410.62 313
15411.79 307
15412.96 322
15414.14 335
15415.31 299
15416.48 317
15417.66 301
15418.83 302
15420.00 297
15421.17 307
15422.35 279
15423.52 291
15424.69 307
15425.87 298
15427.04 287
15428.21 291
15429.39 304
15430.56 314
15431.73 301
15432.91 281
15434.08 291
15435.25 310
15436.43 284
15437.60 266
15438.77 283
15439.95 264
15441.12 290
15442.30 311
15443.47 265
15444.64 286
15445.82 297
15446.99 289
15448.17 280
15449.34 289
15450.51 290
15451.69 301
15452.86 301
15454.04 295
15455.21 277
15456.39 282
15457.56 299
15458.73 273
15459.91 267
15461.08 255
15462.26 265
15463.43 276
15464.61 280
15465.78 290
15466.96 263
15468.13 267
15469.31 282
15470.48 281
15471.66 275
15472.83 274
15474.01 293
15475.18 282
15476.36 305
15477.53 290
15478.71 269
15479.88 306
15481.06 290
15482.23 285
15483.41 305
15484.58 296
15485.76 283
15486.93 283
15488.11 303
15489.29 272
15490.46 271
15491.64 287
15492.81 298
15493.99 295
15495.16 267
15496.34 291
15497.52 309
15498.69 280
15499.87 280
15501.04 283
15502.22 297
15503.40 280
15504.57 274
15505.75 290
15506.92 287
15508.10 299
15509.28 292
15510.45 318
15511.63 287
15512.81 268
15513.98 288
15515.16 293
15516.34 281
15517.51 298
15518.69 297
15519.87 269
15521.04 288
15522.22 295
15523.40 293
15524.57 292
15525.75 321
15526.93 296
15528.11 291
15529.28 332
15530.46 321
15531.64 294
15532.81 286
15533.99 322
15535.17 326
15536.35 291
15537.52 304
15538.70 322
15539.88 333
15541.06 300
15542.23 303
15543.41 289
15544.59 308
15545.77 357
15546.95 298
15548.12 309
15549.30 288
15550.48 307
15551.66 312
15552.83 328
15554.01 323
15555.19 329
15556.37 329
15557.55 310
15558.73 330
15559.90 324
15561.08 315
15562.26 316
15563.44 337
15564.62 334
15565.80 320
15566.97 315
15568.15 333
15569.33 287
15570.51 297
15571.69 321
15572.87 318
15574.05 335
15575.23 325
15576.40 313
15577.58 350
15578.76 332
15579.94 353
15581.12 324
15582.30 352
15583.48 339
15584.66 331
15585.84 336
15587.02 347
15588.20 341
15589.38 340
15590.56 356
15591.73 370
15592.91 347
15594.09 368
15595.27 381
15596.45 371
15597.63 385
15598.81 387
15599.99 359
15601.17 358
15602.35 356
15603.53 369
15604.71 348
15605.89 373
15607.07 389
15608.25 399
15609.43 386
15610.61 345
15611.79 383
15612.97 399
15614.15 403
15615.33 399
15616.51 393
15617.69 381
15618.88 399
15620.06 397
15621.24 422
15622.42 421
15623.60 406
15624.78 436
15625.96 412
15627.14 388
15628.32 408
15629.50 426
15630.68 441
15631.86 451
15633.05 437
15634.23 418
15635.41 448
15636.59 419
15637.77 411
15638.95 424
15640.13 436
15641.31 424
15642.50 441
15643.68 431
15644.86 454
15646.04 493
15647.22 458
15648.40 427
15649.58 457
15650.77 465
15651.95 469
15653.13 454
15654.31 439
15655.49 432
15656.68 459
15657.86 444
15659.04 456
15660.22 451
15661.40 443
15662.59 459
15663.77 483
15664.95 465
15666.13 440
15667.32 446
15668.50 437
15669.68 435
15670.86 431
15672.05 437
15673.23 447
15674.41 422
15675.59 411
15676.78 423
15677.96 449
15679.14 398
15680.32 426
15681.51 414
15682.69 436
15683.87 411
15685.06 400
15686.24 398
15687.42 419
15688.61 420
15689.79 407
15690.97 451
15692.16 415
15693.34 386
15694.52 435
15695.71 411
15696.89 410
15698.07 412
15699.26 410
15700.44 438
15701.62 464
15702.81 418
15703.99 409
15705.17 426
15706.36 430
15707.54 419
15708.73 412
15709.91 425
15711.09 445
15712.28 444
15713.46 431
15714.65 440
15715.83 436
15717.02 469
15718.20 451
15719.38 449
15720.57 448
15721.75 445
15722.94 475
15724.12 465
15725.31 478
15726.49 457
15727.68 466
15728.86 483
15730.04 468
15731.23 461
15732.41 480
15733.60 478
15734.78 446
15735.97 476
15737.15 484
15738.34 488
15739.52 484
15740.71 489
15741.89 498
15743.08 489
15744.27 510
15745.45 480
15746.64 506
15747.82 512
15749.01 486
15750.19 504
15751.38 546
15752.56 512
15753.75 546
15754.93 520
15756.12 533
15757.31 540
15758.49 547
15759.68 513
15760.86 529
15762.05 535
15763.24 522
15764.42 515
15765.61 521
15766.79 526
15767.98 495
15769.17 484
15770.35 487
15771.54 479
15772.72 479
15773.91 463
15775.10 487
15776.28 481
15777.47 455
15778.66 444
15779.84 461
15781.03 502
15782.22 477
15783.40 443
15784.59 453
15785.78 497
15786.96 463
15788.15 428
15789.34 422
15790.53 442
15791.71 465
15792.90 443
15794.09 436
15795.27 408
15796.46 424
15797.65 443
15798.84 444
15800.02 412
15801.21 406
15802.40 399
15803.59 411
15804.77 436
15805.96 408
15807.15 412
15808.34 424
15809.52 412
15810.71 401
15811.90 407
15813.09 404
15814.28 415
15815.46 406
15816.65 391
15817.84 370
15819.03 388
15820.22 413
15821.40 390
15822.59 410
15823.78 408
15824.97 412
15826.16 417
15827.35 411
15828.53 399
15829.72 385
15830.91 397
15832.10 374
15833.29 381
15834.48 408
15835.67 379
15836.85 386
15838.04 414
15839.23 376
15840.42 391
15841.61 398
15842.80 418
15843.99 395
15845.18 384
15846.37 376
15847.55 379
15848.74 409
15849.93 391
15851.12 417
15852.31 382
15853.50 385
15854.69 418
15855.88 374
15857.07 389
15858.26 383
15859.45 373
15860.64 392
15861.83 383
15863.02 366
15864.21 363
15865.40 407
15866.59 416
15867.78 396
15868.97 385
15870.16 412
15871.35 417
15872.54 440
15873.73 420
15874.92 436
15876.11 423
15877.30 438
15878.49 404
15879.68 405
15880.87 392
15882.06 405
15883.25 406
15884.44 406
15885.63 419
15886.82 409
15888.01 430
15889.20 439
15890.39 431
15891.59 439
15892.78 450
15893.97 431
15895.16 441
15896.35 441
15897.54 435
15898.73 455
15899.92 443
15901.11 450
15902.30 464
15903.50 452
15904.69 456
15905.88 476
15907.07 480
15908.26 466
15909.45 472
15910.64 463
15911.84 471
15913.03 475
15914.22 497
15915.41 471
15916.60 498
15917.79 468
15918.99 473
15920.18 489
15921.37 496
15922.56 471
15923.75 488
15924.95 498
15926.14 525
15927.33 483
15928.52 488
15929.71 498
15930.91 486
15932.10 490
15933.29 473
15934.48 495
15935.68 475
15936.87 475
15938.06 460
15939.25 444
15940.45 471
15941.64 442
15942.83 439
15944.03 434
15945.22 424
15946.41 416
15947.60 397
15948.80 385
15949.99 390
15951.18 363
15952.38 385
15953.57 342
15954.76 394
15955.96 357
15957.15 362
15958.34 350
15959.54 363
15960.73 354
15961.92 350
15963.12 347
15964.31 345
15965.50 319
15966.70 332
15967.89 310
15969.08 320
15970.28 318
15971.47 314
15972.67 325
15973.86 334
15975.05 352
15976.25 328
15977.44 326
15978.64 291
15979.83 291
15981.02 288
15982.22 321
15983.41 299
15984.61 327
15985.80 313
15987.00 314
15988.19 299
15989.38 311
15990.58 307
15991.77 288
15992.97 304
15994.16 284
15995.36 294
15996.55 279
15997.75 280
15998.94 293
16000.14 290
16001.33 298
16002.53 294
16003.72 282
16004.92 292
16006.11 281
16007.31 276
16008.50 291
16009.70 287
16010.89 292
16012.09 253
16013.28 275
16014.48 292
16015.67 286
16016.87 297
16018.07 284
16019.26 286
16020.46 303
16021.65 303
16022.85 280
16024.04 294
16025.24 264
16026.44 293
16027.63 295
16028.83 279
16030.02 257
16031.22 283
16032.42 310
16033.61 281
16034.81 268
16036.00 272
16037.20 283
16038.40 274
16039.59 293
16040.79 263
16041.99 275
16043.18 286
16044.38 279
16045.58 267
16046.77 262
16047.97 274
16049.17 290
16050.36 288
16051.56 289
16052.76 288
16053.95 284
16055.15 273
16056.35 275
16057.54 251
16058.74 259
16059.94 268
16061.14 262
16062.33 261
16063.53 257
16064.73 266
16065.92 253
16067.12 269
16068.32 270
16069.52 241
16070.71 247
16071.91 263
16073.11 261
16074.31 247
16075.50 273
16076.70 269
16077.90 251
16079.10 247
16080.30 261
16081.49 243
16082.69 246
16083.89 238
16085.09 249
16086.29 262
16087.48 243
16088.68 223
16089.88 237
16091.08 266
16092.28 257
16093.48 243
16094.67 255
16095.87 244
16097.07 232
16098.27 226
16099.47 247
16100.67 247
16101.87 219
16103.06 238
16104.26 251
16105.46 242
16106.66 213
16107.86 244
16109.06 237
16110.26 232
16111.46 204
16112.66 234
16113.86 229
16115.05 242
16116.25 244
16117.45 234
16118.65 227
16119.85 230
16121.05 229
16122.25 233
16123.45 233
16124.65 224
16125.85 220
16127.05 223
16128.25 223
16129.45 236
16130.65 226
16131.85 245
16133.05 220
16134.25 219
16135.45 224
16136.65 248
16137.85 242
16139.05 242
16140.25 240
16141.45 231
16142.65 236
16143.85 235
16145.05 220
16146.25 224
16147.45 218
16148.65 233
16149.85 219
16151.05 246
16152.25 222
16153.45 217
16154.65 225
16155.85 215
16157.05 209
16158.25 225
16159.46 206
16160.66 210
16161.86 201
16163.06 237
16164.26 219
16165.46 231
16166.66 233
16167.86 209
16169.06 228
16170.27 235
16171.47 216
16172.67 216
16173.87 227
16175.07 221
16176.27 217
16177.47 214
16178.67 209
16179.88 242
16181.08 224
16182.28 215
16183.48 228
16184.68 235
16185.89 220
16187.09 234
16188.29 230
16189.49 225
16190.69 228
16191.90 209
16193.10 216
16194.30 231
16195.50 210
16196.70 237
16197.91 232
16199.11 236
16200.31 217
16201.51 233
16202.72 230
16203.92 203
16205.12 237
16206.32 226
16207.53 219
16208.73 236
16209.93 218
16211.13 219
16212.34 197
16213.54 228
16214.74 225
16215.95 214
16217.15 240
16218.35 208
16219.55 240
16220.76 224
16221.96 224
16223.16 242
16224.37 231
16225.57 216
16226.77 230
16227.98 223
16229.18 237
16230.38 226
16231.59 229
16232.79 232
16233.99 219
16235.20 244
16236.40 244
16237.61 243
16238.81 233
16240.01 212
16241.22 238
16242.42 253
16243.63 254
16244.83 257
16246.03 257
16247.24 250
16248.44 233
16249.65 247
16250.85 238
16252.05 234
16253.26 255
16254.46 232
16255.67 242
16256.87 227
16258.08 235
16259.28 228
16260.49 241
16261.69 236
16262.89 232
16264.10 216
16265.30 237
16266.51 241
16267.71 248
16268.92 253
16270.12 245
16271.33 246
16272.53 246
16273.74 239
16274.94 270
16276.15 235
16277.35 240
16278.56 255
16279.77 249
16280.97 240
16282.18 249
16283.38 245
16284.59 227
16285.79 248
16287.00 238
16288.20 249
16289.41 239
16290.61 238
16291.82 251
16293.03 238
16294.23 220
16295.44 220
16296.64 229
16297.85 228
16299.06 241
16300.26 242
16301.47 236
16302.67 225
16303.88 231
16305.09 253
16306.29 233
16307.50 225
16308.71 254
16309.91 254
16311.12 247
16312.33 229
16313.53 238
16314.74 240
16315.95 267
16317.15 244
16318.36 222
16319.57 227
16320.77 215
16321.98 225
16323.19 225
16324.39 208
16325.60 232
16326.81 239
16328.01 233
16329.22 223
16330.43 213
16331.64 243
16332.84 212
16334.05 234
16335.26 237
16336.47 223
16337.67 226
16338.88 211
16340.09 221
16341.30 208
16342.50 223
16343.71 242
16344.92 218
16346.13 219
16347.33 212
16348.54 236
16349.75 210
16350.96 240
16352.17 221
16353.37 215
16354.58 217
16355.79 228
16357.00 220
16358.21 206
16359.41 208
16360.62 206
16361.83 245
16363.04 226
16364.25 213
16365.46 193
16366.67 191
16367.87 221
16369.08 200
16370.29 220
16371.50 204
16372.71 217
16373.92 229
16375.13 207
16376.34 217
16377.54 221
16378.75 215
16379.96 211
16381.17 209
16382.38 205
16383.59 186
16384.80 195
16386.01 209
16387.22 228
16388.43 217
16389.64 192
16390.85 199
16392.05 227
16393.26 215
16394.47 223
16395.68 201
16396.89 201
16398.10 211
16399.31 209
16400.52 200
16401.73 192
16402.94 202
16404.15 209
16405.36 194
16406.57 204
16407.78 209
16408.99 220
16410.20 216
16411.41 217
16412.62 216
16413.83 201
16415.04 201
16416.25 202
16417.46 218
16418.67 199
16419.88 187
16421.10 215
16422.31 228
16423.52 201
16424.73 219
16425.94 212
16427.15 219
16428.36 206
16429.57 218
16430.78 219
16431.99 237
16433.20 208
16434.41 221
16435.63 207
16436.84 205
16438.05 218
16439.26 235
16440.47 222
16441.68 207
16442.89 210
16444.10 222
16445.32 245
16446.53 225
16447.74 204
16448.95 217
16450.16 223
16451.37 212
16452.59 225
16453.80 223
16455.01 205
16456.22 204
16457.43 207
16458.64 200
16459.86 194
16461.07 216
16462.28 195
16463.49 207
16464.70 215
16465.92 202
16467.13 204
16468.34 209
16469.55 210
16470.77 197
16471.98 200
16473.19 216
16474.40 228
16475.62 213
16476.83 203
16478.04 193
16479.25 202
16480.47 203
16481.68 219
16482.89 193
16484.11 210
16485.32 202
16486.53 212
16487.74 204
16488.96 219
16490.17 204
16491.38 216
16492.60 211
16493.81 197
16495.02 188
16496.24 182
16497.45 222
16498.66 209
16499.88 200
16501.09 222
16502.30 200
16503.52 200
16504.73 205
16505.94 208
16507.16 182
16508.37 219
16509.59 209
16510.80 203
16512.01 205
16513.23 185
16514.44 210
16515.66 206
16516.87 203
16518.08 224
16519.30 224
16520.51 195
16521.73 179
16522.94 208
16524.16 232
16525.37 208
16526.58 213
16527.80 205
16529.01 215
16530.23 222
16531.44 205
16532.66 197
16533.87 231
16535.09 238
16536.30 221
16537.52 231
16538.73 209
16539.95 225
16541.16 231
16542.38 223
16543.59 213
16544.81 226
16546.02 228
16547.24 224
16548.45 227
16549.67 210
16550.88 228
16552.10 241
16553.31 227
16554.53 215
16555.74 220
16556.96 234
16558.18 236
16559.39 229
16560.61 231
16561.82 233
16563.04 244
16564.25 240
16565.47 251
16566.69 224
16567.90 221
16569.12 242
16570.33 241
16571.55 211
16572.77 227
16573.98 231
16575.20 247
16576.41 243
16577.63 220
16578.85 228
16580.06 215
16581.28 231
16582.50 245
16583.71 232
16584.93 226
16586.15 222
16587.36 237
16588.58 222
16589.80 211
16591.01 235
16592.23 225
16593.45 205
16594.66 200
16595.88 204
16597.10 211
16598.32 214
16599.53 231
16600.75 231
16601.97 205
16603.18 206
16604.40 199
16605.62 210
16606.84 217
16608.05 203
16609.27 212
16610.49 206
16611.71 197
16612.92 225
16614.14 199
16615.36 209
16616.58 211
16617.79 223
16619.01 209
16620.23 204
16621.45 205
16622.67 195
16623.88 211
16625.10 187
16626.32 192
16627.54 213
16628.76 211
16629.97 198
16631.19 207
16632.41 192
16633.63 220
16634.85 221
16636.07 183
16637.29 203
16638.50 186
16639.72 187
16640.94 197
16642.16 190
16643.38 194
16644.60 210
16645.82 219
16647.03 201
16648.25 204
16649.47 181
16650.69 207
16651.91 178
16653.13 181
16654.35 192
16655.57 220
16656.79 200
16658.01 199
16659.23 192
16660.45 187
16661.66 188
16662.88 196
16664.10 195
16665.32 205
16666.54 213
16667.76 195
16668.98 195
16670.20 187
16671.42 203
16672.64 211
16673.86 214
16675.08 188
16676.30 178
16677.52 184
16678.74 192
16679.96 190
16681.18 180
16682.40 197
16683.62 212
16684.84 190
16686.06 185
16687.28 184
16688.50 195
16689.72 194
16690.94 214
16692.16 194
16693.39 191
16694.61 195
16695.83 200
16697.05 173
16698.27 186
16699.49 195
16700.71 183
16701.93 196
16703.15 179
16704.37 197
16705.59 194
16706.81 187
16708.04 183
16709.26 181
16710.48 189
16711.70 200
16712.92 192
16714.14 187
16715.36 164
16716.58 177
16717.81 178
16719.03 191
16720.25 181
16721.47 181
16722.69 181
16723.91 190
16725.14 170
16726.36 180
16727.58 175
16728.80 202
16730.02 177
16731.24 189
16732.47 205
16733.69 170
16734.91 197
16736.13 174
16737.36 185
16738.58 198
16739.80 189
16741.02 200
16742.24 181
16743.47 189
16744.69 182
16745.91 198
16747.13 199
16748.36 189
16749.58 191
16750.80 183
16752.02 182
16753.25 172
16754.47 189
16755.69 174
16756.92 185
16758.14 188
16759.36 204
16760.59 181
16761.81 174
16763.03 183
16764.25 182
16765.48 195
16766.70 186
16767.92 169
16769.15 189
16770.37 173
16771.59 202
16772.82 196
16774.04 185
16775.27 187
16776.49 208
16777.71 204
16778.94 179
16780.16 191
16781.38 190
16782.61 178
16783.83 194
16785.06 203
16786.28 172
16787.50 183
16788.73 177
16789.95 197
16791.18 176
16792.40 170
16793.62 194
16794.85 187
16796.07 191
16797.30 164
16798.52 171
16799.75 193
16800.97 199
16802.19 175
16803.42 188
16804.64 210
16805.87 183
16807.09 205
16808.32 177
16809.54 183
16810.77 192
16811.99 193
16813.22 183
16814.44 172
16815.67 191
16816.89 201
16818.12 190
16819.34 205
16820.57 173
16821.79 196
16823.02 199
16824.24 209
16825.47 168
16826.70 200
16827.92 209
16829.15 201
16830.37 209
16831.60 203
16832.82 212
16834.05 223
16835.27 198
16836.50 191
16837.73 223
16838.95 212
16840.18 207
16841.40 205
16842.63 196
16843.86 212
16845.08 216
16846.31 217
16847.53 204
16848.76 198
16849.99 197
16851.21 204
16852.44 210
16853.67 219
16854.89 204
16856.12 207
16857.35 227
16858.57 223
16859.80 240
16861.03 246
16862.25 252
16863.48 247
16864.71 222
16865.93 242
16867.16 234
16868.39 245
16869.61 247
16870.84 235
16872.07 226
16873.30 249
16874.52 257
16875.75 272
16876.98 264
16878.20 247
16879.43 260
16880.66 267
16881.89 250
16883.11 254
16884.34 267
16885.57 264
16886.80 267
16888.02 257
16889.25 234
16890.48 265
16891.71 259
16892.94 257
16894.16 271
16895.39 252
16896.62 267
16897.85 236
16899.08 221
16900.30 249
16901.53 256
16902.76 258
16903.99 262
16905.22 250
16906.45 231
16907.67 224
16908.90 223
16910.13 233
16911.36 230
16912.59 235
16913.82 231
16915.04 242
16916.27 235
16917.50 222
16918.73 210
16919.96 224
16921.19 235
16922.42 231
16923.65 219
16924.88 228
16926.10 223
16927.33 211
16928.56 217
16929.79 235
16931.02 224
16932.25 227
16933.48 253
16934.71 216
16935.94 222
16937.17 200
16938.40 239
16939.63 228
16940.86 238
16942.09 213
16943.32 226
16944.55 217
16945.78 208
16947.01 220
16948.24 223
16949.47 225
16950.70 249
16951.93 220
16953.16 229
16954.39 236
16955.62 245
16956.85 232
16958.08 219
16959.31 224
16960.54 228
16961.77 202
16963.00 230
16964.23 206
16965.46 217
16966.69 238
16967.92 230
16969.15 232
16970.38 239
16971.61 201
16972.84 214
16974.07 221
16975.30 221
16976.54 223
16977.77 201
16979.00 196
16980.23 212
16981.46 201
16982.69 216
16983.92 213
16985.15 220
16986.38 239
16987.62 216
16988.85 204
16990.08 198
16991.31 194
16992.54 199
16993.77 209
16995.00 214
16996.24 205
16997.47 203
16998.70 213
16999.93 207
17001.16 210
17002.39 208
17003.63 202
17004.86 203
17006.09 204
17007.32 206
17008.55 199
17009.79 188
17011.02 212
17012.25 190
17013.48 186
17014.72 197
17015.95 199
17017.18 199
17018.41 192
17019.64 206
17020.88 209
17022.11 182
17023.34 204
17024.58 188
17025.81 181
17027.04 187
17028.27 199
17029.51 198
17030.74 190
17031.97 198
17033.21 190
17034.44 201
17035.67 185
17036.90 187
17038.14 199
17039.37 196
17040.60 203
17041.84 190
17043.07 207
17044.30 184
17045.54 189
17046.77 167
17048.00 183
17049.24 191
17050.47 189
17051.70 180
17052.94 180
17054.17 175
17055.41 189
17056.64 176
17057.87 194
17059.11 162
17060.34 183
17061.58 191
17062.81 171
17064.04 173
17065.28 176
17066.51 183
17067.75 179
17068.98 175
17070.21 174
17071.45 172
17072.68 179
17073.92 180
17075.15 170
17076.39 176
17077.62 188
17078.86 195
17080.09 180
17081.33 182
17082.56 184
17083.80 172
17085.03 180
17086.26 184
17087.50 179
17088.73 168
17089.97 185
17091.20 185
17092.44 181
17093.68 159
17094.91 172
17096.15 175
17097.38 191
17098.62 177
17099.85 184
17101.09 190
17102.32 177
17103.56 164
17104.79 180
17106.03 186
17107.26 158
17108.50 184
17109.74 163
17110.97 160
17112.21 155
17113.44 188
17114.68 180
17115.92 180
17117.15 178
17118.39 176
17119.62 174
17120.86 166
17122.10 167
17123.33 174
17124.57 167
17125.80 183
17127.04 159
17128.28 185
17129.51 181
17130.75 165
17131.99 165
17133.22 177
17134.46 164
17135.70 167
17136.93 166
17138.17 179
17139.41 167
17140.64 149
17141.88 156
17143.12 153
17144.35 176
17145.59 149
17146.83 166
17148.07 168
17149.30 174
17150.54 156
17151.78 171
17153.02 159
17154.25 158
17155.49 176
17156.73 172
17157.96 158
17159.20 156
17160.44 175
17161.68 163
17162.92 174
17164.15 159
17165.39 166
17166.63 158
17167.87 170
17169.10 166
17170.34 148
17171.58 153
17172.82 172
17174.06 167
17175.29 159
17176.53 153
17177.77 174
17179.01 169
17180.25 172
17181.49 177
17182.72 143
17183.96 163
17185.20 147
17186.44 155
17187.68 158
17188.92 137
17190.15 152
17191.39 167
17192.63 157
17193.87 170
17195.11 145
17196.35 160
17197.59 142
17198.83 155
17200.07 144
17201.30 156
17202.54 140
17203.78 122
17205.02 154
17206.26 166
17207.50 143
17208.74 162
17209.98 142
17211.22 154
17212.46 146
17213.70 146
17214.94 157
17216.18 162
17217.42 143
17218.66 152
17219.90 138
17221.14 150
17222.38 150
17223.62 150
17224.86 152
17226.10 162
17227.34 171
17228.58 147
17229.82 156
17231.06 145
17232.30 162
17233.54 164
17234.78 166
17236.02 162
17237.26 153
17238.50 151
17239.74 153
17240.98 145
17242.22 144
17243.46 164
17244.70 150
17245.94 161
17247.18 143
17248.42 142
17249.66 150
17250.90 151
17252.14 129
17253.39 148
17254.63 149
17255.87 148
17257.11 158
17258.35 158
17259.59 147
17260.83 140
17262.07 140
17263.31 160
17264.56 141
17265.80 141
17267.04 156
17268.28 144
17269.52 164
17270.76 146
17272.00 156
17273.25 163
17274.49 150
17275.73 145
17276.97 144
17278.21 140
17279.45 150
17280.70 147
17281.94 136
17283.18 139
17284.42 139
17285.66 160
17286.91 157
17288.15 138
17289.39 121
17290.63 135
17291.88 175
17293.12 144
17294.36 131
17295.60 148
17296.85 154
17298.09 146
17299.33 161
17300.57 147
17301.82 145
17303.06 142
17304.30 151
17305.54 152
17306.79 143
17308.03 167
17309.27 151
17310.52 174
17311.76 150
17313.00 156
17314.25 141
17315.49 150
17316.73 147
17317.97 142
17319.22 146
17320.46 158
17321.71 143
17322.95 141
17324.19 131
17325.44 145
17326.68 158
17327.92 143
17329.17 169
17330.41 151
17331.65 149
17332.90 153
17334.14 153
17335.39 153
17336.63 146
17337.87 137
17339.12 153
17340.36 173
17341.61 144
17342.85 145
17344.09 151
17345.34 152
17346.58 150
17347.83 172
17349.07 154
17350.32 157
17351.56 155
17352.80 144
17354.05 149
17355.29 138
17356.54 146
17357.78 143
17359.03 159
17360.27 147
17361.52 136
17362.76 157
17364.01 153
17365.25 156
17366.50 166
17367.74 141
17368.99 147
17370.23 154
17371.48 143
17372.72 146
17373.97 141
17375.21 154
17376.46 144
17377.70 150
17378.95 159
17380.19 151
17381.44 136
17382.69 153
17383.93 163
17385.18 150
17386.42 157
17387.67 149
17388.91 147
17390.16 151
17391.41 162
17392.65 159
17393.90 150
17395.14 137
17396.39 156
17397.64 150
17398.88 147
17400.13 148
17401.37 149
17402.62 154
17403.87 135
17405.11 142
17406.36 157
17407.61 176
17408.85 162
17410.10 139
17411.35 151
17412.59 169
17413.84 155
17415.09 149
17416.33 132
17417.58 140
17418.83 158
17420.07 132
17421.32 142
17422.57 150
17423.82 147
17425.06 142
17426.31 153
17427.56 161
17428.80 142
17430.05 136
17431.30 159
17432.55 161
17433.79 155
17435.04 128
17436.29 146
17437.54 151
17438.78 147
17440.03 126
17441.28 154
17442.53 163
17443.77 165
17445.02 155
17446.27 171
17447.52 148
17448.77 161
17450.01 151
17451.26 144
17452.51 163
17453.76 157
17455.01 144
17456.25 142
17457.50 163
17458.75 149
17460.00 138
17461.25 150
17462.50 159
17463.74 157
17464.99 161
17466.24 150
17467.49 154
17468.74 163
17469.99 162
17471.24 153
17472.49 163
17473.73 165
17474.98 145
17476.23 166
17477.48 156
17478.73 169
17479.98 175
17481.23 152
17482.48 156
17483.73 147
17484.98 152
17486.23 165
17487.47 152
17488.72 162
17489.97 178
17491.22 162
17492.47 160
17493.72 175
17494.97 168
17496.22 168
17497.47 158
17498.72 164
17499.97 163
17501.22 154
17502.47 169
17503.72 157
17504.97 143
17506.22 173
17507.47 173
17508.72 167
17509.97 165
17511.22 157
17512.47 177
17513.72 168
17514.97 164
17516.22 157
17517.47 179
17518.72 177
17519.97 176
17521.22 176
17522.47 166
17523.72 167
17524.98 174
17526.23 181
17527.48 170
17528.73 173
17529.98 158
17531.23 180
17532.48 193
17533.73 169
17534.98 170
17536.23 185
17537.48 167
17538.74 189
17539.99 169
17541.24 163
17542.49 179
17543.74 188
17544.99 188
17546.24 197
17547.50 165
17548.75 178
17550.00 166
17551.25 170
17552.50 159
17553.75 164
17555.01 171
17556.26 177
17557.51 173
17558.76 173
17560.01 188
17561.26 179
17562.52 181
17563.77 179
17565.02 191
17566.27 169
17567.53 190
17568.78 175
17570.03 183
17571.28 173
17572.53 190
17573.79 190
17575.04 171
17576.29 186
17577.54 185
17578.80 198
17580.05 172
17581.30 174
17582.56 194
17583.81 208
17585.06 184
17586.31 165
17587.57 189
17588.82 180
17590.07 182
17591.33 194
17592.58 169
17593.83 176
17595.08 167
17596.34 181
17597.59 178
17598.84 186
17600.10 179
17601.35 191
17602.61 210
17603.86 180
17605.11 192
17606.37 220
17607.62 207
17608.87 219
17610.13 178
17611.38 196
17612.63 202
17613.89 186
17615.14 207
17616.40 186
17617.65 204
17618.90 200
17620.16 205
17621.41 178
17622.67 187
17623.92 198
17625.17 199
17626.43 196
17627.68 196
17628.94 182
17630.19 201
17631.45 206
17632.70 194
17633.96 211
17635.21 181
17636.47 186
17637.72 192
17638.97 181
17640.23 173
17641.48 185
17642.74 181
17643.99 172
17645.25 182
17646.50 180
17647.76 194
17649.01 188
17650.27 183
17651.52 176
17652.78 192
17654.04 177
17655.29 186
17656.55 173
17657.80 184
17659.06 190
17660.31 175
17661.57 159
17662.82 171
17664.08 165
17665.33 188
17666.59 184
17667.85 178
17669.10 187
17670.36 173
17671.61 161
17672.87 181
17674.13 159
17675.38 187
17676.64 177
17677.89 177
17679.15 154
17680.41 157
17681.66 166
17682.92 156
17684.18 183
17685.43 179
17686.69 150
17687.95 157
17689.20 153
17690.46 172
17691.71 182
17692.97 170
17694.23 170
17695.49 171
17696.74 161
17698.00 162
17699.26 179
17700.51 181
17701.77 166
17703.03 167
17704.28 176
17705.54 161
17706.80 151
17708.06 175
17709.31 167
17710.57 184
17711.83 179
17713.08 182
17714.34 180
17715.60 151
17716.86 157
17718.11 181
17719.37 169
17720.63 171
17721.89 173
17723.15 175
17724.40 196
17725.66 164
17726.92 173
17728.18 168
17729.43 174
17730.69 178
17731.95 169
17733.21 160
17734.47 165
17735.73 160
17736.98 163
17738.24 143
17739.50 151
17740.76 155
17742.02 156
17743.28 167
17744.53 157
17745.79 140
17747.05 151
17748.31 171
17749.57 165
17750.83 172
17752.09 178
17753.34 180
17754.60 156
17755.86 146
17757.12 160
17758.38 144
17759.64 150
17760.90 156
17762.16 149
17763.42 145
17764.68 153
17765.94 165
17767.19 176
17768.45 150
17769.71 153
17770.97 158
17772.23 151
17773.49 162
17774.75 163
17776.01 151
17777.27 142
17778.53 158
17779.79 143
17781.05 148
17782.31 170
17783.57 155
17784.83 151
17786.09 139
17787.35 155
17788.61 154
17789.87 142
17791.13 164
17792.39 145
17793.65 136
17794.91 141
17796.17 151
17797.43 140
17798.69 138
17799.95 152
17801.21 143
17802.47 148
17803.73 129
17805.00 157
17806.26 150
17807.52 141
17808.78 135
17810.04 139
17811.30 137
17812.56 135
17813.82 155
17815.08 141
17816.34 141
17817.60 134
17818.87 152
17820.13 136
17821.39 141
17822.65 156
17823.91 154
17825.17 155
17826.43 148
17827.69 134
17828.96 139
17830.22 148
17831.48 145
17832.74 142
17834.00 148
17835.26 138
17836.53 160
17837.79 161
17839.05 146
17840.31 149
17841.57 125
17842.84 139
17844.10 136
17845.36 152
17846.62 141
17847.88 149
17849.15 133
17850.41 137
17851.67 117
17852.93 132
17854.20 135
17855.46 157
17856.72 133
17857.98 124
17859.25 126
17860.51 132
17861.77 165
17863.03 134
17864.30 144
17865.56 136
17866.82 141
17868.09 150
17869.35 115
17870.61 138
17871.87 136
17873.14 134
17874.40 140
17875.66 146
17876.93 132
17878.19 138
17879.45 122
17880.72 142
17881.98 107
17883.24 113
17884.51 135
17885.77 133
17887.03 134
17888.30 124
17889.56 124
17890.83 141
17892.09 156
17893.35 139
17894.62 122
17895.88 127
17897.14 127
17898.41 118
17899.67 125
17900.94 120
17902.20 129
17903.46 155
17904.73 135
17905.99 135
17907.26 122
17908.52 129
17909.79 120
17911.05 130
17912.32 122
17913.58 137
17914.84 149
17916.11 114
17917.37 121
17918.64 117
17919.90 128
17921.17 136
17922.43 145
17923.70 147
17924.96 147
17926.23 148
17927.49 140
17928.76 134
17930.02 132
17931.29 124
17932.55 144
17933.82 126
17935.08 136
17936.35 126
17937.61 127
17938.88 146
17940.14 133
17941.41 125
17942.68 123
17943.94 129
17945.21 116
17946.47 140
17947.74 126
17949.00 126
17950.27 147
17951.54 146
17952.80 145
17954.07 125
17955.33 141
17956.60 134
17957.87 142
17959.13 137
17960.40 120
17961.66 123
17962.93 144
17964.20 131
17965.46 131
17966.73 118
17968.00 124
17969.26 136
17970.53 152
17971.80 126
17973.06 142
17974.33 119
17975.60 140
17976.86 139
17978.13 136
17979.40 130
17980.66 118
17981.93 125
17983.20 134
17984.46 132
17985.73 120
17987.00 140
17988.26 118
17989.53 130
17990.80 124
17992.07 125
17993.33 135
17994.60 150
17995.87 139
17997.14 130
17998.40 131
17999.67 126
18000.94 125
18002.21 123
18003.47 125
18004.74 121
18006.01 128
18007.28 118
18008.55 115
18009.81 116
18011.08 131
18012.35 126
18013.62 145
18014.89 136
18016.15 129
18017.42 137
18018.69 143
18019.96 149
18021.23 127
18022.49 122
18023.76 119
18025.03 133
18026.30 106
18027.57 135
18028.84 146
18030.11 131
18031.37 118
18032.64 139
18033.91 135
18035.18 131
18036.45 133
18037.72 136
18038.99 143
18040.26 146
18041.53 133
18042.79 119
18044.06 130
18045.33 119
18046.60 134
18047.87 137
18049.14 128
18050.41 112
18051.68 133
18052.95 124
18054.22 137
18055.49 121
18056.76 126
18058.03 152
18059.30 145
18060.57 127
18061.84 122
18063.11 109
18064.38 144
18065.65 134
18066.92 129
18068.19 137
18069.46 120
18070.73 171
18072.00 149
18073.27 143
18074.54 124
18075.81 141
18077.08 134
18078.35 143
18079.62 140
18080.89 141
18082.16 130
18083.43 138
18084.70 132
18085.97 121
18087.24 139
18088.51 130
18089.78 145
18091.05 127
18092.32 128
18093.59 130
18094.87 138
18096.14 128
18097.41 129
18098.68 117
18099.95 145
18101.22 130
18102.49 144
18103.76 139
18105.03 126
18106.31 133
18107.58 137
18108.85 129
18110.12 125
18111.39 137
18112.66 121
18113.93 146
18115.21 143
18116.48 153
18117.75 147
18119.02 145
18120.29 134
18121.56 137
18122.84 129
18124.11 120
18125.38 128
18126.65 158
18127.92 141
18129.20 137
18130.47 144
18131.74 134
18133.01 116
18134.29 134
18135.56 163
18136.83 132
18138.10 141
18139.38 137
18140.65 136
18141.92 147
18143.19 141
18144.47 152
18145.74 138
18147.01 134
18148.28 128
18149.56 128
18150.83 115
18152.10 131
18153.38 134
18154.65 112
18155.92 135
18157.19 144
18158.47 130
18159.74 142
18161.01 129
18162.29 138
18163.56 135
18164.83 134
18166.11 132
18167.38 138
18168.65 121
18169.93 113
18171.20 145
18172.48 145
18173.75 115
18175.02 130
18176.30 130
18177.57 136
18178.84 133
18180.12 120
18181.39 120
18182.67 121
18183.94 132
18185.21 133
18186.49 123
18187.76 127
18189.04 118
18190.31 140
18191.59 124
18192.86 127
18194.13 134
18195.41 143
18196.68 130
18197.96 129
18199.23 129
18200.51 155
18201.78 130
18203.06 141
18204.33 141
18205.61 124
18206.88 129
18208.16 115
18209.43 114
18210.71 127
18211.98 141
18213.26 136
18214.53 129
18215.81 122
18217.08 129
18218.36 140
18219.63 134
18220.91 132
18222.18 125
18223.46 125
18224.73 123
18226.01 137
18227.28 121
18228.56 133
18229.84 127
18231.11 135
18232.39 135
18233.66 129
18234.94 125
18236.21 131
18237.49 117
18238.77 130
18240.04 125
18241.32 130
18242.59 146
18243.87 119
18245.15 143
18246.42 129
18247.70 134
18248.98 136
18250.25 132
18251.53 125
18252.81 151
18254.08 126
18255.36 137
18256.63 130
18257.91 139
18259.19 153
18260.46 122
18261.74 145
18263.02 142
18264.30 141
18265.57 123
18266.85 126
18268.13 136
18269.40 136
18270.68 120
18271.96 126
18273.23 136
18274.51 142
18275.79 121
18277.07 142
18278.34 135
18279.62 140
18280.90 134
18282.18 141
18283.45 135
18284.73 127
18286.01 139
18287.29 134
18288.56 128
18289.84 145
18291.12 144
18292.40 133
18293.68 149
18294.95 138
18296.23 121
18297.51 130
18298.79 138
18300.07 140
18301.34 136
18302.62 123
18303.90 133
18305.18 123
18306.46 138
18307.74 128
18309.01 129
18310.29 133
18311.57 134
18312.85 144
18314.13 122
18315.41 135
18316.69 120
18317.96 140
18319.24 130
18320.52 148
18321.80 143
18323.08 125
18324.36 139
18325.64 133
18326.92 126
18328.20 120
18329.47 131
18330.75 136
18332.03 135
18333.31 120
18334.59 130
18335.87 136
18337.15 139
18338.43 132
18339.71 122
18340.99 145
18342.27 150
18343.55 132
18344.83 134
18346.11 140
18347.39 128
18348.67 133
18349.95 120
18351.23 107
18352.51 122
18353.79 129
18355.07 109
18356.35 123
18357.63 130
18358.91 131
18360.19 130
18361.47 126
18362.75 137
18364.03 123
18365.31 128
18366.59 125
18367.87 138
18369.15 136
18370.43 136
18371.71 123
18372.99 144
18374.27 143
18375.55 110
18376.83 129
18378.12 122
18379.40 131
18380.68 129
18381.96 136
18383.24 124
18384.52 140
18385.80 117
18387.08 135
18388.36 130
18389.65 124
18390.93 118
18392.21 125
18393.49 136
18394.77 126
18396.05 126
18397.33 117
18398.62 141
18399.90 121
18401.18 129
18402.46 131
18403.74 131
18405.02 134
18406.31 128
18407.59 131
18408.87 125
18410.15 131
18411.43 126
18412.72 120
18414.00 143
18415.28 143
18416.56 134
18417.84 123
18419.13 140
18420.41 135
18421.69 126
18422.97 148
18424.26 134
18425.54 113
18426.82 132
18428.10 135
18429.39 123
18430.67 125
18431.95 128
18433.23 118
18434.52 108
18435.80 121
18437.08 123
18438.37 137
18439.65 128
18440.93 112
18442.22 120
18443.50 144
18444.78 133
18446.06 142
18447.35 124
18448.63 134
18449.91 150
18451.20 127
18452.48 120
18453.76 115
18455.05 124
18456.33 132
18457.62 129
18458.90 140
18460.18 121
18461.47 130
18462.75 138
18464.03 127
18465.32 114
18466.60 132
18467.89 144
18469.17 139
18470.45 120
18471.74 116
18473.02 124
18474.31 128
18475.59 126
18476.88 126
18478.16 125
18479.44 131
18480.73 130
18482.01 127
18483.30 127
18484.58 120
18485.87 125
18487.15 113
18488.44 128
18489.72 123
18491.01 131
18492.29 130
18493.58 121
18494.86 133
18496.15 118
18497.43 135
18498.72 127
18500.00 133
18501.29 117
18502.57 138
18503.86 117
18505.14 120
18506.43 123
18507.71 130
18509.00 139
18510.28 122
18511.57 136
18512.85 132
18514.14 114
18515.42 125
18516.71 107
18518.00 114
18519.28 136
18520.57 141
18521.85 132
18523.14 127
18524.43 133
18525.71 127
18527.00 141
18528.28 139
18529.57 119
18530.86 126
18532.14 106
18533.43 122
18534.71 105
18536.00 119
18537.29 130
18538.57 139
18539.86 134
18541.15 127
18542.43 132
18543.72 128
18545.01 136
18546.29 135
18547.58 120
18548.87 134
18550.15 118
18551.44 129
18552.73 135
18554.01 132
18555.30 122
18556.59 122
18557.88 135
18559.16 121
18560.45 121
18561.74 132
18563.02 125
18564.31 116
18565.60 114
18566.89 128
18568.17 129
18569.46 146
18570.75 129
18572.04 113
18573.32 124
18574.61 117
18575.90 116
18577.19 151
18578.48 116
18579.76 125
18581.05 135
18582.34 137
18583.63 132
18584.92 109
18586.20 129
18587.49 138
18588.78 133
18590.07 121
18591.36 121
18592.64 117
18593.93 121
18595.22 139
18596.51 129
18597.80 121
18599.09 119
18600.38 119
18601.66 142
18602.95 140
18604.24 120
18605.53 137
18606.82 127
18608.11 133
18609.40 137
18610.69 128
18611.98 133
18613.26 134
18614.55 122
18615.84 124
18617.13 138
18618.42 151
18619.71 138
18621.00 118
18622.29 131
18623.58 132
18624.87 140
18626.16 124
18627.45 129
18628.74 148
18630.03 133
18631.32 116
18632.61 137
18633.89 129
18635.18 121
18636.47 139
18637.76 130
18639.05 120
18640.34 116
18641.63 119
18642.92 137
18644.21 132
18645.50 136
18646.79 132
18648.09 118
18649.38 123
18650.67 130
18651.96 130
18653.25 130
18654.54 128
18655.83 126
18657.12 112
18658.41 114
18659.70 114
18660.99 131
18662.28 123
18663.57 129
18664.86 131
18666.15 124
18667.44 122
18668.74 110
18670.03 117
18671.32 128
18672.61 114
18673.90 128
18675.19 124
18676.48 115
18677.77 117
18679.06 112
18680.36 125
18681.65 120
18682.94 102
18684.23 114
18685.52 126
18686.81 110
18688.11 117
18689.40 120
18690.69 126
18691.98 101
18693.27 101
18694.56 123
18695.86 114
18697.15 129
18698.44 126
18699.73 115
18701.02 118
18702.32 122
18703.61 101
18704.90 111
18706.19 110
18707.48 121
18708.78 116
18710.07 123
18711.36 138
18712.65 114
18713.95 110
18715.24 109
18716.53 114
18717.83 116
18719.12 144
18720.41 122
18721.70 110
18723.00 116
18724.29 137
18725.58 124
18726.87 113
18728.17 128
18729.46 130
18730.75 118
18732.05 122
18733.34 102
18734.63 120
18735.93 101
18737.22 115
18738.51 115
18739.81 119
18741.10 116
18742.39 114
18743.69 119
18744.98 124
18746.27 119
18747.57 114
18748.86 113
18750.16 125
18751.45 129
18752.74 119
18754.04 120
18755.33 132
18756.63 124
18757.92 118
18759.21 123
18760.51 124
18761.80 110
18763.10 129
18764.39 112
18765.69 122
18766.98 121
18768.27 115
18769.57 108
18770.86 109
18772.16 117
18773.45 101
18774.75 107
18776.04 112
18777.34 119
18778.63 113
18779.93 110
18781.22 108
18782.52 122
18783.81 102
18785.11 105
18786.40 114
18787.70 119
18788.99 108
18790.29 106
18791.58 112
18792.88 123
18794.17 126
18795.47 124
18796.76 106
18798.06 109
18799.35 111
18800.65 111
18801.94 104
18803.24 104
18804.54 121
18805.83 113
18807.13 108
18808.42 94
18809.72 120
18811.01 120
18812.31 121
18813.61 110
18814.90 125
18816.20 116
18817.49 112
18818.79 115
18820.09 118
18821.38 109
18822.68 115
18823.98 131
18825.27 108
18826.57 104
18827.87 109
18829.16 115
18830.46 120
18831.75 116
18833.05 108
18834.35 113
18835.64 122
18836.94 115
18838.24 103
18839.54 122
18840.83 138
18842.13 117
18843.43 112
18844.72 119
18846.02 127
18847.32 106
18848.61 132
18849.91 140
18851.21 130
18852.51 120
18853.80 136
18855.10 132
18856.40 119
18857.70 146
18858.99 126
18860.29 116
18861.59 114
18862.89 108
18864.18 99
18865.48 116
18866.78 106
18868.08 113
18869.38 126
18870.67 118
18871.97 126
18873.27 122
18874.57 104
18875.87 119
18877.16 108
18878.46 124
18879.76 107
18881.06 121
18882.36 116
18883.66 116
18884.95 101
18886.25 109
18887.55 102
18888.85 113
18890.15 119
18891.45 106
18892.75 113
18894.04 118
18895.34 116
18896.64 121
18897.94 91
18899.24 114
18900.54 123
18901.84 128
18903.14 103
18904.44 112
18905.74 106
18907.03 104
18908.33 100
18909.63 113
18910.93 100
18912.23 113
18913.53 117
18914.83 98
18916.13 108
18917.43 120
18918.73 115
18920.03 112
18921.33 116
18922.63 123
18923.93 110
18925.23 107
18926.53 136
18927.83 107
18929.13 108
18930.43 94
18931.73 111
18933.03 101
18934.33 100
18935.63 105
18936.93 119
18938.23 110
18939.53 114
18940.83 126
18942.13 106
18943.43 121
18944.73 128
18946.03 117
18947.33 111
18948.63 116
18949.93 118
18951.23 121
18952.53 113
18953.84 109
18955.14 129
18956.44 104
18957.74 127
18959.04 113
18960.34 106
18961.64 100
18962.94 107
18964.24 111
18965.54 108
18966.85 109
18968.15 125
18969.45 124
18970.75 98
18972.05 119
18973.35 105
18974.65 113
18975.96 92
18977.26 113
18978.56 100
18979.86 112
18981.16 95
18982.46 99
18983.77 101
18985.07 124
18986.37 99
18987.67 123
18988.97 114
18990.28 128
18991.58 113
18992.88 89
18994.18 109
18995.49 108
18996.79 106
18998.09 125
18999.39 118
19000.69 113
19002.00 110
19003.30 118
19004.60 110
19005.90 104
19007.21 107
19008.51 114
19009.81 111
19011.12 114
19012.42 94
19013.72 101
19015.02 109
19016.33 96
19017.63 93
19018.93 105
19020.24 106
19021.54 123
19022.84 120
19024.15 113
19025.45 109
19026.75 104
19028.06 112
19029.36 121
19030.66 124
19031.97 105
19033.27 123
19034.57 104
19035.88 99
19037.18 110
19038.48 101
19039.79 97
19041.09 126
19042.40 116
19043.70 124
19045.00 106
19046.31 119
19047.61 111
19048.92 108
19050.22 117
19051.52 106
19052.83 120
19054.13 114
19055.44 99
19056.74 120
19058.05 124
19059.35 101
19060.65 116
19061.96 134
19063.26 110
19064.57 106
19065.87 110
19067.18 115
19068.48 100
19069.79 117
19071.09 113
19072.40 117
19073.70 112
19075.01 100
19076.31 114
19077.62 102
19078.92 104
19080.23 109
19081.53 114
19082.84 111
19084.14 112
19085.45 123
19086.75 114
19088.06 114
19089.36 125
19090.67 116
19091.98 114
19093.28 113
19094.59 121
19095.89 102
19097.20 115
19098.50 123
19099.81 113
19101.12 119
19102.42 110
19103.73 102
19105.03 117
19106.34 118
19107.65 113
19108.95 104
19110.26 116
19111.56 111
19112.87 108
19114.18 106
19115.48 115
19116.79 112
19118.10 102
19119.40 98
19120.71 120
19122.02 106
19123.32 112
19124.63 102
19125.94 113
19127.24 107
19128.55 108
19129.86 120
19131.16 108
19132.47 105
19133.78 112
19135.08 128
19136.39 101
19137.70 94
19139.01 122
19140.31 126
19141.62 127
19142.93 108
19144.23 97
19145.54 146
19146.85 138
19148.16 122
19149.46 104
19150.77 115
19152.08 110
19153.39 114
19154.69 80
19156.00 77
19157.31 116
19158.62 121
19159.93 137
19161.23 112
19162.54 110
19163.85 109
19165.16 118
19166.47 128
19167.77 110
19169.08 83
19170.39 113
19171.70 117
19173.01 114
19174.32 105
19175.62 99
19176.93 134
19178.24 121
19179.55 100
19180.86 104
19182.17 105
19183.48 118
19184.78 127
19186.09 102
19187.40 101
19188.71 112
19190.02 102
19191.33 124
19192.64 104
19193.95 102
19195.26 127
19196.56 119
19197.87 103
19199.18 110
19200.49 103
19201.80 106
19203.11 119
19204.42 116
19205.73 106
19207.04 110
19208.35 111
19209.66 111
19210.97 118
19212.28 117
19213.59 112
19214.90 127
19216.21 112
19217.52 111
19218.83 134
19220.14 106
19221.45 109
19222.76 109
19224.07 117
19225.38 102
19226.69 106
19228.00 140
19229.31 101
19230.62 103
19231.93 116
19233.24 90
19234.55 120
19235.86 121
19237.17 112
19238.48 100
19239.79 128
19241.10 106
19242.41 120
19243.72 109
19245.03 121
19246.35 108
19247.66 116
19248.97 125
19250.28 108
19251.59 86
19252.90 107
19254.21 114
19255.52 108
19256.83 107
19258.14 113
19259.46 113
19260.77 104
19262.08 105
19263.39 101
19264.70 107
19266.01 110
19267.32 89
19268.64 107
19269.95 101
19271.26 97
19272.57 110
19273.88 102
19275.20 124
19276.51 130
19277.82 109
19279.13 94
19280.44 106
19281.75 115
19283.07 102
19284.38 104
19285.69 120
19287.00 99
19288.32 105
19289.63 93
19290.94 102
19292.25 104
19293.57 111
19294.88 91
19296.19 103
19297.50 115
19298.82 117
19300.13 123
19301.44 110
19302.75 107
19304.07 97
19305.38 94
19306.69 101
19308.01 102
19309.32 94
19310.63 116
19311.94 114
19313.26 112
19314.57 109
19315.88 108
19317.20 101
19318.51 122
19319.82 109
19321.14 116
19322.45 101
19323.76 102
19325.08 111
19326.39 105
19327.70 119
19329.02 98
19330.33 117
19331.65 101
19332.96 97
19334.27 97
19335.59 101
19336.90 101
19338.22 106
19339.53 102
19340.84 111
19342.16 108
19343.47 106
19344.79 98
19346.10 98
19347.41 112
19348.73 104
19350.04 125
19351.36 112
19352.67 101
19353.99 87
19355.30 110
19356.62 102
19357.93 100
19359.25 112
19360.56 111
19361.87 101
19363.19 104
19364.50 92
19365.82 106
19367.13 105
19368.45 110
19369.76 104
19371.08 108
19372.39 106
19373.71 113
19375.02 100
19376.34 102
19377.66 113
19378.97 109
19380.29 117
19381.60 103
19382.92 107
19384.23 99
19385.55 85
19386.86 103
19388.18 109
19389.50 116
19390.81 110
19392.13 113
19393.44 101
19394.76 93
19396.07 104
19397.39 91
19398.71 106
19400.02 109
19401.34 115
19402.65 110
19403.97 81
19405.29 104
19406.60 124
19407.92 93
19409.24 118
19410.55 106
19411.87 110
19413.19 109
19414.50 100
19415.82 106
19417.14 97
19418.45 111
19419.77 109
19421.09 98
19422.40 90
19423.72 104
19425.04 127
19426.35 113
19427.67 94
19428.99 106
19430.30 123
19431.62 119
19432.94 117
19434.26 90
19435.57 116
19436.89 98
19438.21 110
19439.53 110
19440.84 115
19442.16 105
19443.48 107
19444.80 113
19446.11 117
19447.43 116
19448.75 108
19450.07 109
19451.38 113
19452.70 98
19454.02 103
19455.34 102
19456.66 102
19457.97 88
19459.29 91
19460.61 86
19461.93 113
19463.25 118
19464.57 107
19465.88 113
19467.20 98
19468.52 108
19469.84 109
19471.16 116
19472.48 101
19473.79 99
19475.11 92
19476.43 101
19477.75 116
19479.07 99
19480.39 84
19481.71 98
19483.03 111
19484.34 93
19485.66 107
19486.98 115
19488.30 107
19489.62 108
19490.94 116
19492.26 99
19493.58 116
19494.90 99
19496.22 119
19497.54 104
19498.86 99
19500.18 118
19501.50 96
19502.81 117
19504.13 123
19505.45 115
19506.77 102
19508.09 103
19509.41 96
19510.73 112
19512.05 107
19513.37 116
19514.69 104
19516.01 123
19517.33 96
19518.65 108
19519.97 111
19521.29 107
19522.61 99
19523.93 121
19525.25 123
19526.57 82
19527.89 118
19529.22 102
19530.54 95
19531.86 103
19533.18 119
19534.50 116
19535.82 96
19537.14 101
19538.46 120
19539.78 117
19541.10 98
19542.42 109
19543.74 118
19545.06 108
19546.39 108
19547.71 113
19549.03 129
19550.35 104
19551.67 107
19552.99 110
19554.31 115
19555.63 101
19556.96 106
19558.28 108
19559.60 129
19560.92 106
19562.24 100
19563.56 115
19564.88 114
19566.21 107
19567.53 111
19568.85 113
19570.17 122
19571.49 105
19572.82 99
19574.14 113
19575.46 106
19576.78 113
19578.10 119
19579.43 110
19580.75 109
19582.07 108
19583.39 98
19584.72 111
19586.04 114
19587.36 102
19588.68 110
19590.01 106
19591.33 116
19592.65 116
19593.97 105
19595.30 111
19596.62 114
19597.94 105
19599.26 108
19600.59 117
19601.91 110
19603.23 112
19604.56 115
19605.88 121
19607.20 111
19608.53 113
19609.85 122
19611.17 89
19612.49 110
19613.82 106
19615.14 105
19616.47 113
19617.79 115
19619.11 95
19620.44 112
19621.76 112
19623.08 115
19624.41 120
19625.73 105
19627.05 111
19628.38 109
19629.70 113
19631.03 88
19632.35 117
19633.67 104
19635.00 101
19636.32 103
19637.65 121
19638.97 113
19640.29 105
19641.62 118
19642.94 115
19644.27 97
19645.59 113
19646.92 119
19648.24 122
19649.57 112
19650.89 122
19652.21 111
19653.54 111
19654.86 123
19656.19 102
19657.51 103
19658.84 99
19660.16 130
19661.49 122
19662.81 114
19664.14 104
19665.46 106
19666.79 105
19668.11 103
19669.44 124
19670.76 114
19672.09 111
19673.41 112
19674.74 105
19676.07 116
19677.39 94
19678.72 107
19680.04 103
19681.37 102
19682.69 105
19684.02 106
19685.34 102
19686.67 103
19688.00 111
19689.32 99
19690.65 94
19691.97 113
19693.30 97
19694.63 102
19695.95 98
19697.28 101
19698.60 118
19699.93 122
19701.26 100
19702.58 99
19703.91 83
19705.24 104
19706.56 107
19707.89 109
19709.22 95
19710.54 102
19711.87 115
19713.20 116
19714.52 99
19715.85 104
19717.18 117
19718.50 103
19719.83 104
19721.16 120
19722.48 106
19723.81 115
19725.14 132
19726.47 117
19727.79 115
19729.12 102
19730.45 94
19731.77 115
19733.10 121
19734.43 111
19735.76 107
19737.08 123
19738.41 116
19739.74 114
19741.07 115
19742.39 110
19743.72 106
19745.05 82
19746.38 115
19747.71 107
19749.03 113
19750.36 98
19751.69 114
19753.02 94
19754.35 106
19755.67 107
19757.00 109
19758.33 119
19759.66 104
19760.99 103
19762.31 105
19763.64 102
19764.97 117
19766.30 113
19767.63 99
19768.96 98
19770.29 112
19771.61 104
19772.94 108
19774.27 109
19775.60 99
19776.93 114
19778.26 119
19779.59 112
19780.92 107
19782.25 105
19783.57 123
19784.90 102
19786.23 101
19787.56 113
19788.89 117
19790.22 103
19791.55 123
19792.88 103
19794.21 106
19795.54 95
19796.87 116
19798.20 116
19799.53 95
19800.86 86
19802.19 116
19803.52 108
19804.85 105
19806.18 100
19807.50 123
19808.83 117
19810.16 119
19811.49 107
19812.82 111
19814.15 102
19815.49 115
19816.82 101
19818.15 116
19819.48 124
19820.81 120
19822.14 95
19823.47 104
19824.80 106
19826.13 103
19827.46 106
19828.79 116
19830.12 113
19831.45 125
19832.78 114
19834.11 98
19835.44 100
19836.77 124
19838.10 109
19839.44 110
19840.77 121
19842.10 112
19843.43 103
19844.76 122
19846.09 108
19847.42 104
19848.75 104
19850.08 101
19851.42 122
19852.75 117
19854.08 111
19855.41 90
19856.74 125
19858.07 101
19859.40 100
19860.74 99
19862.07 115
19863.40 116
19864.73 99
19866.06 101
19867.40 111
19868.73 118
19870.06 117
19871.39 116
19872.72 103
19874.06 104
19875.39 95
19876.72 103
19878.05 110
19879.38 110
19880.72 109
19882.05 98
19883.38 104
19884.71 117
19886.05 91
19887.38 106
19888.71 112
19890.04 95
19891.38 105
19892.71 117
19894.04 111
19895.38 110
19896.71 106
19898.04 106
19899.37 106
19900.71 123
19902.04 103
19903.37 104
19904.71 104
19906.04 99
19907.37 103
19908.71 100
19910.04 121
19911.37 107
19912.71 96
19914.04 93
19915.37 101
19916.71 107
19918.04 91
19919.37 105
19920.71 99
19922.04 115
19923.37 111
19924.71 119
19926.04 106
19927.38 104
19928.71 113
19930.04 118
19931.38 91
19932.71 108
19934.05 107
19935.38 93
19936.71 102
19938.05 101
19939.38 96
19940.72 100
19942.05 116
19943.39 123
19944.72 101
19946.06 103
19947.39 111
19948.72 116
19950.06 116
19951.39 102
19952.73 106
19954.06 120
19955.40 112
19956.73 103
19958.07 113
19959.40 114
19960.74 134
19962.07 108
19963.41 103
19964.74 109
19966.08 97
19967.41 111
19968.75 111
19970.08 101
19971.42 110
19972.76 106
19974.09 135
19975.43 102
19976.76 121
19978.10 101
19979.43 112
19980.77 98
19982.10 98
19983.44 117
19984.78 103
19986.11 104
19987.45 116
19988.78 109
19990.12 111
19991.46 107
19992.79 112
19994.13 118
19995.46 107
19996.80 115
19998.14 87
19999.47 106
20000.81 114
20002.15 115
20003.48 112
20004.82 108
20006.16 95
20007.49 105
20008.83 100
20010.17 103
20011.50 111
20012.84 103
20014.18 104
20015.51 115
20016.85 115
20018.19 99
20019.52 90
20020.86 104
20022.20 98
20023.53 111
20024.87 116
20026.21 101
20027.55 112
20028.88 94
20030.22 112
20031.56 115
20032.90 114
20034.23 105
20035.57 111
20036.91 107
20038.25 99
20039.58 112
20040.92 108
20042.26 111
20043.60 115
20044.93 105
20046.27 95
20047.61 119
20048.95 98
20050.29 99
20051.62 115
20052.96 108
20054.30 119
20055.64 116
20056.98 115
20058.32 109
20059.65 106
20060.99 107
20062.33 97
20063.67 108
20065.01 108
20066.35 101
20067.68 97
20069.02 97
20070.36 122
20071.70 128
20073.04 120
20074.38 111
20075.72 103
20077.06 104
20078.40 109
20079.73 111
20081.07 107
20082.41 102
20083.75 116
20085.09 118
20086.43 103
20087.77 102
20089.11 115
20090.45 102
20091.79 120
20093.13 90
20094.47 118
20095.81 102
20097.15 129
20098.48 116
20099.82 106
20101.16 101
20102.50 122
20103.84 130
20105.18 111
20106.52 124
20107.86 113
20109.20 112
20110.54 116
20111.88 114
20113.22 102
20114.56 124
20115.90 114
20117.24 126
20118.58 111
20119.93 109
20121.27 119
20122.61 97
20123.95 104
20125.29 108
20126.63 101
20127.97 122
20129.31 117
20130.65 111
20131.99 108
20133.33 110
20134.67 123
20136.01 119
20137.35 121
20138.69 107
