# Supplementary material for: MALDI-TOF MS typing enables the classification of brewing yeasts of the genus Saccharomyces to major beer styles
Source: PLoS One. 2017 Aug 9;12(8):e0181694. doi: 10.1371/journal.pone.0181694 (PMC5549903; doi:10.1371/journal.pone.0181694)
Supplement: S8 File — The directory includes 90 raw files and was zipped to “.zip”; the folder has three strains with 30 spectra per strain; S1 Text explains the raw files with an example and Table 1 represents the yeast strains used within the experiment. (ZIP) [file pone.0181694.s011.zip › 22-24/30282-8I4-Lag-Lag-Lag-YPG-18h-E-E_2016-09-23_7_0_D2_1.dat]

1999.90 876
2000.32 895
2000.75 894
2001.17 869
2001.59 906
2002.01 810
2002.43 780
2002.86 816
2003.28 760
2003.70 767
2004.12 677
2004.54 690
2004.97 795
2005.39 795
2005.81 743
2006.23 720
2006.66 636
2007.08 682
2007.50 767
2007.92 758
2008.35 785
2008.77 721
2009.19 743
2009.61 764
2010.04 777
2010.46 786
2010.88 727
2011.31 675
2011.73 671
2012.15 734
2012.57 666
2013.00 695
2013.42 672
2013.84 681
2014.27 674
2014.69 708
2015.11 707
2015.54 677
2015.96 731
2016.38 765
2016.81 718
2017.23 741
2017.65 797
2018.08 746
2018.50 746
2018.93 730
2019.35 710
2019.77 695
2020.20 759
2020.62 757
2021.04 800
2021.47 772
2021.89 769
2022.32 735
2022.74 740
2023.17 751
2023.59 739
2024.01 708
2024.44 725
2024.86 686
2025.29 734
2025.71 677
2026.14 762
2026.56 767
2026.98 678
2027.41 673
2027.83 665
2028.26 716
2028.68 695
2029.11 725
2029.53 731
2029.96 718
2030.38 683
2030.81 676
2031.23 678
2031.66 700
2032.08 645
2032.51 706
2032.93 678
2033.36 717
2033.78 744
2034.21 714
2034.63 728
2035.06 715
2035.49 684
2035.91 671
2036.34 696
2036.76 714
2037.19 684
2037.61 692
2038.04 695
2038.47 691
2038.89 773
2039.32 687
2039.74 698
2040.17 717
2040.59 742
2041.02 655
2041.45 694
2041.87 719
2042.30 698
2042.73 755
2043.15 771
2043.58 662
2044.00 723
2044.43 695
2044.86 642
2045.28 692
2045.71 700
2046.14 722
2046.56 735
2046.99 725
2047.42 740
2047.84 722
2048.27 658
2048.70 745
2049.12 736
2049.55 696
2049.98 725
2050.40 746
2050.83 696
2051.26 705
2051.69 693
2052.11 674
2052.54 676
2052.97 709
2053.40 685
2053.82 666
2054.25 662
2054.68 735
2055.10 718
2055.53 748
2055.96 775
2056.39 828
2056.82 772
2057.24 879
2057.67 855
2058.10 830
2058.53 829
2058.95 818
2059.38 821
2059.81 799
2060.24 807
2060.67 763
2061.09 739
2061.52 778
2061.95 791
2062.38 810
2062.81 786
2063.24 787
2063.66 805
2064.09 880
2064.52 997
2064.95 891
2065.38 938
2065.81 935
2066.24 948
2066.66 999
2067.09 940
2067.52 904
2067.95 804
2068.38 766
2068.81 739
2069.24 758
2069.67 777
2070.10 769
2070.52 726
2070.95 749
2071.38 729
2071.81 714
2072.24 686
2072.67 714
2073.10 686
2073.53 689
2073.96 696
2074.39 695
2074.82 735
2075.25 769
2075.68 781
2076.11 767
2076.54 776
2076.97 737
2077.40 771
2077.83 776
2078.26 875
2078.69 853
2079.12 803
2079.55 762
2079.98 792
2080.41 766
2080.84 801
2081.27 744
2081.70 664
2082.13 707
2082.56 707
2082.99 663
2083.42 716
2083.85 802
2084.28 806
2084.71 712
2085.14 699
2085.57 702
2086.00 701
2086.43 714
2086.86 699
2087.29 673
2087.73 674
2088.16 711
2088.59 713
2089.02 703
2089.45 736
2089.88 678
2090.31 745
2090.74 704
2091.17 715
2091.61 681
2092.04 673
2092.47 692
2092.90 669
2093.33 711
2093.76 706
2094.19 709
2094.63 668
2095.06 675
2095.49 731
2095.92 720
2096.35 659
2096.78 639
2097.22 623
2097.65 632
2098.08 636
2098.51 706
2098.94 677
2099.38 644
2099.81 585
2100.24 613
2100.67 634
2101.11 621
2101.54 636
2101.97 674
2102.40 699
2102.83 658
2103.27 615
2103.70 650
2104.13 709
2104.56 666
2105.00 635
2105.43 663
2105.86 716
2106.30 671
2106.73 736
2107.16 741
2107.59 701
2108.03 714
2108.46 705
2108.89 715
2109.33 720
2109.76 758
2110.19 687
2110.63 760
2111.06 735
2111.49 719
2111.93 687
2112.36 744
2112.79 736
2113.23 710
2113.66 675
2114.09 697
2114.53 699
2114.96 701
2115.40 679
2115.83 682
2116.26 672
2116.70 641
2117.13 686
2117.56 671
2118.00 694
2118.43 682
2118.87 657
2119.30 620
2119.73 665
2120.17 692
2120.60 672
2121.04 694
2121.47 711
2121.91 716
2122.34 688
2122.78 668
2123.21 672
2123.64 688
2124.08 690
2124.51 658
2124.95 685
2125.38 714
2125.82 684
2126.25 725
2126.69 708
2127.12 672
2127.56 629
2127.99 739
2128.43 790
2128.86 761
2129.30 812
2129.73 855
2130.17 869
2130.60 782
2131.04 779
2131.47 795
2131.91 846
2132.35 767
2132.78 787
2133.22 772
2133.65 756
2134.09 723
2134.52 733
2134.96 753
2135.40 689
2135.83 733
2136.27 756
2136.70 640
2137.14 615
2137.57 664
2138.01 675
2138.45 742
2138.88 632
2139.32 633
2139.76 666
2140.19 631
2140.63 647
2141.06 666
2141.50 640
2141.94 625
2142.37 686
2142.81 734
2143.25 625
2143.68 697
2144.12 635
2144.56 641
2144.99 640
2145.43 659
2145.87 639
2146.30 729
2146.74 717
2147.18 746
2147.62 767
2148.05 811
2148.49 880
2148.93 845
2149.36 877
2149.80 941
2150.24 906
2150.68 892
2151.11 905
2151.55 938
2151.99 898
2152.43 813
2152.86 735
2153.30 792
2153.74 801
2154.18 769
2154.61 772
2155.05 728
2155.49 822
2155.93 733
2156.37 742
2156.80 712
2157.24 736
2157.68 757
2158.12 751
2158.56 757
2158.99 822
2159.43 709
2159.87 726
2160.31 711
2160.75 729
2161.19 660
2161.62 714
2162.06 764
2162.50 755
2162.94 778
2163.38 817
2163.82 776
2164.26 838
2164.69 881
2165.13 934
2165.57 875
2166.01 884
2166.45 872
2166.89 857
2167.33 876
2167.77 853
2168.21 838
2168.65 788
2169.08 799
2169.52 797
2169.96 791
2170.40 889
2170.84 874
2171.28 923
2171.72 895
2172.16 836
2172.60 783
2173.04 928
2173.48 970
2173.92 971
2174.36 943
2174.80 922
2175.24 1023
2175.68 920
2176.12 884
2176.56 898
2177.00 883
2177.44 921
2177.88 918
2178.32 905
2178.76 919
2179.20 864
2179.64 851
2180.08 833
2180.52 807
2180.96 784
2181.40 804
2181.84 805
2182.28 812
2182.72 729
2183.16 661
2183.60 723
2184.04 739
2184.48 790
2184.93 741
2185.37 704
2185.81 683
2186.25 715
2186.69 688
2187.13 705
2187.57 721
2188.01 778
2188.45 786
2188.89 800
2189.34 813
2189.78 852
2190.22 861
2190.66 824
2191.10 757
2191.54 831
2191.98 798
2192.43 759
2192.87 787
2193.31 862
2193.75 928
2194.19 861
2194.63 841
2195.08 930
2195.52 867
2195.96 824
2196.40 785
2196.84 795
2197.29 869
2197.73 774
2198.17 760
2198.61 769
2199.06 815
2199.50 749
2199.94 756
2200.38 788
2200.82 775
2201.27 724
2201.71 770
2202.15 763
2202.59 727
2203.04 733
2203.48 770
2203.92 762
2204.37 779
2204.81 817
2205.25 869
2205.69 813
2206.14 838
2206.58 815
2207.02 839
2207.47 825
2207.91 880
2208.35 870
2208.80 900
2209.24 950
2209.68 954
2210.13 926
2210.57 894
2211.01 866
2211.46 850
2211.90 854
2212.34 767
2212.79 828
2213.23 845
2213.67 834
2214.12 798
2214.56 776
2215.01 815
2215.45 783
2215.89 741
2216.34 763
2216.78 778
2217.23 737
2217.67 776
2218.11 814
2218.56 799
2219.00 818
2219.45 772
2219.89 754
2220.34 772
2220.78 728
2221.22 806
2221.67 781
2222.11 802
2222.56 838
2223.00 847
2223.45 787
2223.89 877
2224.34 884
2224.78 765
2225.23 865
2225.67 868
2226.12 841
2226.56 829
2227.01 849
2227.45 891
2227.90 841
2228.34 866
2228.79 839
2229.23 828
2229.68 843
2230.12 918
2230.57 955
2231.01 937
2231.46 902
2231.90 904
2232.35 896
2232.80 862
2233.24 851
2233.69 844
2234.13 873
2234.58 916
2235.02 925
2235.47 838
2235.92 835
2236.36 760
2236.81 796
2237.25 761
2237.70 788
2238.15 877
2238.59 773
2239.04 742
2239.49 773
2239.93 732
2240.38 715
2240.82 720
2241.27 760
2241.72 717
2242.16 756
2242.61 755
2243.06 743
2243.50 704
2243.95 762
2244.40 807
2244.84 763
2245.29 795
2245.74 744
2246.19 730
2246.63 744
2247.08 707
2247.53 729
2247.97 713
2248.42 724
2248.87 723
2249.32 734
2249.76 736
2250.21 727
2250.66 778
2251.10 815
2251.55 798
2252.00 764
2252.45 745
2252.89 787
2253.34 784
2253.79 759
2254.24 751
2254.69 737
2255.13 771
2255.58 714
2256.03 775
2256.48 726
2256.93 671
2257.37 695
2257.82 715
2258.27 741
2258.72 708
2259.17 765
2259.61 796
2260.06 833
2260.51 789
2260.96 833
2261.41 824
2261.86 827
2262.31 853
2262.75 842
2263.20 755
2263.65 839
2264.10 791
2264.55 810
2265.00 745
2265.45 823
2265.90 834
2266.34 857
2266.79 816
2267.24 785
2267.69 779
2268.14 829
2268.59 839
2269.04 815
2269.49 891
2269.94 882
2270.39 977
2270.84 934
2271.29 966
2271.74 924
2272.18 966
2272.63 958
2273.08 976
2273.53 1012
2273.98 1038
2274.43 1090
2274.88 1162
2275.33 1166
2275.78 1119
2276.23 1134
2276.68 1247
2277.13 1159
2277.58 1104
2278.03 1189
2278.48 1174
2278.93 1036
2279.38 975
2279.83 965
2280.28 938
2280.73 895
2281.19 854
2281.64 884
2282.09 853
2282.54 774
2282.99 821
2283.44 821
2283.89 770
2284.34 756
2284.79 745
2285.24 719
2285.69 793
2286.14 810
2286.59 749
2287.04 756
2287.50 819
2287.95 875
2288.40 950
2288.85 966
2289.30 1001
2289.75 1074
2290.20 1001
2290.65 1091
2291.11 1178
2291.56 1242
2292.01 1120
2292.46 1141
2292.91 1117
2293.36 1129
2293.82 1109
2294.27 1027
2294.72 1038
2295.17 1001
2295.62 944
2296.07 896
2296.53 863
2296.98 871
2297.43 827
2297.88 836
2298.33 828
2298.79 812
2299.24 823
2299.69 809
2300.14 795
2300.60 801
2301.05 747
2301.50 780
2301.95 788
2302.41 773
2302.86 722
2303.31 770
2303.76 744
2304.22 799
2304.67 762
2305.12 719
2305.57 717
2306.03 784
2306.48 793
2306.93 773
2307.39 820
2307.84 830
2308.29 866
2308.75 858
2309.20 856
2309.65 800
2310.11 877
2310.56 887
2311.01 903
2311.47 897
2311.92 882
2312.37 849
2312.83 918
2313.28 872
2313.73 850
2314.19 795
2314.64 813
2315.09 876
2315.55 892
2316.00 796
2316.46 805
2316.91 861
2317.36 916
2317.82 840
2318.27 869
2318.73 932
2319.18 891
2319.63 890
2320.09 905
2320.54 891
2321.00 859
2321.45 897
2321.91 950
2322.36 923
2322.82 933
2323.27 959
2323.72 1048
2324.18 1068
2324.63 1089
2325.09 1156
2325.54 1206
2326.00 1158
2326.45 1208
2326.91 1157
2327.36 1042
2327.82 1001
2328.27 892
2328.73 834
2329.18 868
2329.64 879
2330.09 850
2330.55 817
2331.00 864
2331.46 893
2331.92 872
2332.37 874
2332.83 805
2333.28 784
2333.74 753
2334.19 830
2334.65 814
2335.10 816
2335.56 790
2336.02 846
2336.47 860
2336.93 786
2337.38 743
2337.84 775
2338.30 798
2338.75 789
2339.21 823
2339.66 792
2340.12 814
2340.58 849
2341.03 819
2341.49 797
2341.95 808
2342.40 811
2342.86 812
2343.32 815
2343.77 797
2344.23 804
2344.68 777
2345.14 791
2345.60 839
2346.06 865
2346.51 832
2346.97 831
2347.43 925
2347.88 934
2348.34 905
2348.80 953
2349.25 935
2349.71 894
2350.17 899
2350.63 813
2351.08 786
2351.54 838
2352.00 792
2352.46 768
2352.91 808
2353.37 824
2353.83 745
2354.29 723
2354.74 761
2355.20 683
2355.66 727
2356.12 815
2356.57 757
2357.03 730
2357.49 792
2357.95 771
2358.41 828
2358.86 735
2359.32 790
2359.78 845
2360.24 896
2360.70 787
2361.15 829
2361.61 938
2362.07 909
2362.53 861
2362.99 935
2363.45 890
2363.91 836
2364.36 867
2364.82 852
2365.28 956
2365.74 874
2366.20 799
2366.66 811
2367.12 838
2367.57 876
2368.03 788
2368.49 826
2368.95 875
2369.41 789
2369.87 832
2370.33 823
2370.79 761
2371.25 798
2371.71 738
2372.17 693
2372.63 757
2373.09 816
2373.54 777
2374.00 774
2374.46 716
2374.92 782
2375.38 781
2375.84 769
2376.30 796
2376.76 793
2377.22 807
2377.68 781
2378.14 839
2378.60 782
2379.06 785
2379.52 804
2379.98 752
2380.44 810
2380.90 807
2381.36 783
2381.82 767
2382.28 864
2382.74 807
2383.20 797
2383.66 798
2384.12 801
2384.59 820
2385.05 849
2385.51 750
2385.97 765
2386.43 826
2386.89 771
2387.35 845
2387.81 843
2388.27 850
2388.73 802
2389.19 868
2389.65 840
2390.12 866
2390.58 809
2391.04 823
2391.50 860
2391.96 778
2392.42 732
2392.88 765
2393.34 808
2393.81 715
2394.27 736
2394.73 762
2395.19 762
2395.65 794
2396.11 822
2396.57 765
2397.04 802
2397.50 791
2397.96 796
2398.42 800
2398.88 805
2399.35 733
2399.81 692
2400.27 713
2400.73 722
2401.19 800
2401.66 815
2402.12 728
2402.58 702
2403.04 737
2403.51 709
2403.97 703
2404.43 778
2404.89 796
2405.36 762
2405.82 823
2406.28 782
2406.74 843
2407.21 789
2407.67 763
2408.13 771
2408.59 772
2409.06 737
2409.52 697
2409.98 687
2410.45 741
2410.91 727
2411.37 764
2411.84 779
2412.30 754
2412.76 759
2413.23 718
2413.69 773
2414.15 704
2414.62 708
2415.08 807
2415.54 826
2416.01 747
2416.47 797
2416.93 737
2417.40 768
2417.86 808
2418.32 804
2418.79 798
2419.25 768
2419.72 842
2420.18 806
2420.64 832
2421.11 841
2421.57 748
2422.04 743
2422.50 811
2422.96 845
2423.43 806
2423.89 805
2424.36 867
2424.82 878
2425.29 871
2425.75 840
2426.22 794
2426.68 791
2427.15 774
2427.61 753
2428.07 775
2428.54 751
2429.00 772
2429.47 772
2429.93 707
2430.40 719
2430.86 719
2431.33 740
2431.79 743
2432.26 728
2432.72 726
2433.19 728
2433.65 719
2434.12 770
2434.59 791
2435.05 742
2435.52 697
2435.98 728
2436.45 734
2436.91 796
2437.38 840
2437.84 817
2438.31 852
2438.78 882
2439.24 831
2439.71 902
2440.17 949
2440.64 902
2441.10 824
2441.57 831
2442.04 812
2442.50 779
2442.97 785
2443.44 794
2443.90 788
2444.37 725
2444.83 758
2445.30 770
2445.77 804
2446.23 771
2446.70 695
2447.17 727
2447.63 822
2448.10 720
2448.57 737
2449.03 800
2449.50 746
2449.97 755
2450.43 767
2450.90 688
2451.37 696
2451.83 707
2452.30 763
2452.77 720
2453.24 653
2453.70 700
2454.17 728
2454.64 764
2455.10 770
2455.57 751
2456.04 671
2456.51 773
2456.97 785
2457.44 754
2457.91 721
2458.38 700
2458.84 781
2459.31 772
2459.78 744
2460.25 758
2460.72 706
2461.18 674
2461.65 759
2462.12 757
2462.59 807
2463.06 761
2463.52 749
2463.99 775
2464.46 814
2464.93 725
2465.40 725
2465.86 769
2466.33 774
2466.80 718
2467.27 736
2467.74 693
2468.21 780
2468.68 737
2469.14 744
2469.61 723
2470.08 746
2470.55 773
2471.02 717
2471.49 698
2471.96 679
2472.43 681
2472.90 686
2473.36 775
2473.83 685
2474.30 702
2474.77 712
2475.24 703
2475.71 748
2476.18 730
2476.65 782
2477.12 759
2477.59 805
2478.06 775
2478.53 785
2479.00 788
2479.47 800
2479.94 793
2480.41 766
2480.87 772
2481.34 795
2481.81 749
2482.28 842
2482.75 780
2483.22 730
2483.69 753
2484.16 700
2484.63 712
2485.10 811
2485.57 861
2486.05 834
2486.52 895
2486.99 930
2487.46 939
2487.93 922
2488.40 874
2488.87 885
2489.34 860
2489.81 852
2490.28 818
2490.75 776
2491.22 817
2491.69 849
2492.16 771
2492.63 760
2493.10 765
2493.58 726
2494.05 738
2494.52 793
2494.99 807
2495.46 840
2495.93 753
2496.40 757
2496.87 788
2497.34 756
2497.82 753
2498.29 726
2498.76 734
2499.23 692
2499.70 701
2500.17 777
2500.64 760
2501.12 717
2501.59 734
2502.06 683
2502.53 734
2503.00 744
2503.48 729
2503.95 785
2504.42 730
2504.89 790
2505.36 821
2505.84 767
2506.31 764
2506.78 744
2507.25 748
2507.72 770
2508.20 814
2508.67 794
2509.14 874
2509.61 947
2510.09 899
2510.56 870
2511.03 928
2511.50 975
2511.98 971
2512.45 984
2512.92 968
2513.40 921
2513.87 904
2514.34 958
2514.81 940
2515.29 875
2515.76 932
2516.23 921
2516.71 851
2517.18 905
2517.65 879
2518.13 825
2518.60 879
2519.07 844
2519.55 847
2520.02 851
2520.49 830
2520.97 804
2521.44 787
2521.91 909
2522.39 901
2522.86 823
2523.34 801
2523.81 764
2524.28 774
2524.76 811
2525.23 797
2525.70 780
2526.18 762
2526.65 794
2527.13 836
2527.60 857
2528.08 824
2528.55 804
2529.02 864
2529.50 890
2529.97 851
2530.45 851
2530.92 853
2531.40 822
2531.87 816
2532.34 858
2532.82 886
2533.29 899
2533.77 876
2534.24 877
2534.72 883
2535.19 912
2535.67 848
2536.14 832
2536.62 843
2537.09 817
2537.57 877
2538.04 864
2538.52 908
2538.99 875
2539.47 861
2539.94 923
2540.42 932
2540.90 927
2541.37 898
2541.85 885
2542.32 834
2542.80 852
2543.27 849
2543.75 818
2544.22 792
2544.70 853
2545.18 871
2545.65 850
2546.13 839
2546.60 894
2547.08 869
2547.56 908
2548.03 921
2548.51 955
2548.98 945
2549.46 960
2549.94 1028
2550.41 919
2550.89 914
2551.37 929
2551.84 918
2552.32 973
2552.80 940
2553.27 911
2553.75 907
2554.23 877
2554.70 840
2555.18 795
2555.66 839
2556.13 820
2556.61 806
2557.09 843
2557.56 848
2558.04 888
2558.52 896
2558.99 814
2559.47 836
2559.95 777
2560.43 801
2560.90 813
2561.38 775
2561.86 759
2562.33 792
2562.81 724
2563.29 664
2563.77 739
2564.25 738
2564.72 744
2565.20 746
2565.68 733
2566.16 788
2566.63 752
2567.11 706
2567.59 731
2568.07 745
2568.55 770
2569.02 742
2569.50 752
2569.98 677
2570.46 691
2570.94 698
2571.41 781
2571.89 759
2572.37 726
2572.85 750
2573.33 786
2573.81 781
2574.28 776
2574.76 741
2575.24 806
2575.72 825
2576.20 806
2576.68 763
2577.16 757
2577.64 761
2578.11 793
2578.59 809
2579.07 808
2579.55 806
2580.03 765
2580.51 765
2580.99 709
2581.47 731
2581.95 701
2582.43 709
2582.91 691
2583.39 716
2583.86 700
2584.34 761
2584.82 678
2585.30 746
2585.78 711
2586.26 738
2586.74 728
2587.22 711
2587.70 724
2588.18 740
2588.66 721
2589.14 736
2589.62 745
2590.10 792
2590.58 777
2591.06 799
2591.54 774
2592.02 779
2592.50 843
2592.98 742
2593.46 743
2593.94 769
2594.42 771
2594.90 761
2595.38 781
2595.86 780
2596.35 694
2596.83 739
2597.31 704
2597.79 680
2598.27 688
2598.75 659
2599.23 702
2599.71 706
2600.19 669
2600.67 702
2601.15 705
2601.63 689
2602.12 709
2602.60 680
2603.08 737
2603.56 724
2604.04 770
2604.52 745
2605.00 662
2605.48 642
2605.97 699
2606.45 656
2606.93 723
2607.41 743
2607.89 713
2608.37 729
2608.86 702
2609.34 722
2609.82 740
2610.30 717
2610.78 675
2611.26 641
2611.75 716
2612.23 749
2612.71 694
2613.19 700
2613.68 665
2614.16 660
2614.64 714
2615.12 705
2615.60 705
2616.09 699
2616.57 706
2617.05 698
2617.53 735
2618.02 696
2618.50 701
2618.98 667
2619.46 799
2619.95 701
2620.43 687
2620.91 700
2621.40 714
2621.88 729
2622.36 694
2622.85 716
2623.33 748
2623.81 768
2624.29 773
2624.78 755
2625.26 796
2625.74 699
2626.23 772
2626.71 738
2627.19 743
2627.68 722
2628.16 745
2628.64 773
2629.13 743
2629.61 742
2630.10 754
2630.58 720
2631.06 722
2631.55 751
2632.03 709
2632.51 681
2633.00 710
2633.48 729
2633.97 707
2634.45 643
2634.94 749
2635.42 795
2635.90 746
2636.39 753
2636.87 755
2637.36 727
2637.84 722
2638.33 729
2638.81 743
2639.29 769
2639.78 707
2640.26 703
2640.75 730
2641.23 714
2641.72 686
2642.20 720
2642.69 729
2643.17 681
2643.66 726
2644.14 704
2644.63 606
2645.11 683
2645.60 737
2646.08 789
2646.57 793
2647.05 761
2647.54 768
2648.02 682
2648.51 706
2648.99 728
2649.48 720
2649.97 724
2650.45 749
2650.94 729
2651.42 764
2651.91 729
2652.39 805
2652.88 712
2653.37 738
2653.85 781
2654.34 757
2654.82 790
2655.31 761
2655.80 786
2656.28 831
2656.77 771
2657.25 739
2657.74 719
2658.23 758
2658.71 697
2659.20 674
2659.69 701
2660.17 721
2660.66 775
2661.14 723
2661.63 699
2662.12 675
2662.60 759
2663.09 724
2663.58 728
2664.06 738
2664.55 705
2665.04 737
2665.53 744
2666.01 753
2666.50 721
2666.99 746
2667.47 750
2667.96 745
2668.45 781
2668.94 781
2669.42 844
2669.91 778
2670.40 842
2670.88 849
2671.37 818
2671.86 812
2672.35 870
2672.83 919
2673.32 812
2673.81 831
2674.30 913
2674.79 934
2675.27 901
2675.76 951
2676.25 900
2676.74 833
2677.23 842
2677.71 792
2678.20 826
2678.69 780
2679.18 774
2679.67 736
2680.15 716
2680.64 753
2681.13 717
2681.62 756
2682.11 787
2682.60 793
2683.08 784
2683.57 759
2684.06 798
2684.55 816
2685.04 759
2685.53 758
2686.02 796
2686.51 799
2686.99 711
2687.48 716
2687.97 792
2688.46 783
2688.95 793
2689.44 742
2689.93 747
2690.42 770
2690.91 731
2691.40 708
2691.89 785
2692.38 721
2692.87 728
2693.35 830
2693.84 851
2694.33 786
2694.82 726
2695.31 794
2695.80 724
2696.29 784
2696.78 800
2697.27 779
2697.76 771
2698.25 711
2698.74 766
2699.23 790
2699.72 732
2700.21 768
2700.70 745
2701.19 772
2701.68 780
2702.17 789
2702.66 793
2703.15 802
2703.64 752
2704.13 729
2704.62 736
2705.12 773
2705.61 782
2706.10 752
2706.59 701
2707.08 702
2707.57 750
2708.06 731
2708.55 735
2709.04 744
2709.53 779
2710.02 769
2710.51 738
2711.01 753
2711.50 692
2711.99 776
2712.48 785
2712.97 760
2713.46 765
2713.95 713
2714.44 736
2714.94 757
2715.43 761
2715.92 737
2716.41 766
2716.90 718
2717.39 750
2717.89 722
2718.38 728
2718.87 763
2719.36 802
2719.85 811
2720.34 822
2720.84 862
2721.33 807
2721.82 769
2722.31 801
2722.80 791
2723.30 790
2723.79 795
2724.28 800
2724.77 782
2725.27 723
2725.76 779
2726.25 752
2726.74 742
2727.24 695
2727.73 721
2728.22 711
2728.71 733
2729.21 737
2729.70 754
2730.19 739
2730.69 776
2731.18 775
2731.67 724
2732.16 762
2732.66 819
2733.15 760
2733.64 732
2734.14 781
2734.63 772
2735.12 824
2735.62 900
2736.11 928
2736.60 826
2737.10 835
2737.59 840
2738.08 822
2738.58 797
2739.07 793
2739.56 812
2740.06 785
2740.55 802
2741.05 777
2741.54 726
2742.03 717
2742.53 752
2743.02 669
2743.52 677
2744.01 723
2744.50 759
2745.00 781
2745.49 770
2745.99 716
2746.48 772
2746.97 794
2747.47 757
2747.96 847
2748.46 858
2748.95 762
2749.45 758
2749.94 817
2750.44 794
2750.93 730
2751.43 730
2751.92 777
2752.42 757
2752.91 733
2753.41 710
2753.90 755
2754.40 751
2754.89 735
2755.39 693
2755.88 726
2756.38 746
2756.87 726
2757.37 788
2757.86 764
2758.36 792
2758.85 736
2759.35 718
2759.84 749
2760.34 759
2760.83 741
2761.33 731
2761.83 733
2762.32 758
2762.82 721
2763.31 765
2763.81 714
2764.30 702
2764.80 719
2765.30 770
2765.79 718
2766.29 720
2766.78 705
2767.28 755
2767.78 803
2768.27 760
2768.77 740
2769.27 746
2769.76 765
2770.26 740
2770.76 772
2771.25 737
2771.75 735
2772.24 732
2772.74 804
2773.24 807
2773.73 795
2774.23 784
2774.73 797
2775.23 910
2775.72 881
2776.22 764
2776.72 757
2777.21 784
2777.71 802
2778.21 883
2778.70 827
2779.20 794
2779.70 768
2780.20 749
2780.69 765
2781.19 741
2781.69 770
2782.19 719
2782.68 718
2783.18 713
2783.68 797
2784.18 749
2784.67 738
2785.17 796
2785.67 718
2786.17 685
2786.67 733
2787.16 737
2787.66 695
2788.16 749
2788.66 766
2789.16 762
2789.65 734
2790.15 763
2790.65 721
2791.15 729
2791.65 665
2792.15 730
2792.64 738
2793.14 742
2793.64 747
2794.14 720
2794.64 778
2795.14 810
2795.64 840
2796.13 776
2796.63 745
2797.13 832
2797.63 842
2798.13 818
2798.63 843
2799.13 870
2799.63 803
2800.13 801
2800.62 821
2801.12 752
2801.62 691
2802.12 704
2802.62 721
2803.12 676
2803.62 702
2804.12 713
2804.62 710
2805.12 692
2805.62 706
2806.12 757
2806.62 758
2807.12 754
2807.62 774
2808.12 742
2808.62 835
2809.12 826
2809.62 784
2810.12 802
2810.62 773
2811.12 833
2811.62 839
2812.12 831
2812.62 885
2813.12 859
2813.62 849
2814.12 825
2814.62 757
2815.12 873
2815.62 829
2816.12 833
2816.62 832
2817.12 766
2817.62 779
2818.12 733
2818.62 757
2819.12 735
2819.63 726
2820.13 771
2820.63 714
2821.13 733
2821.63 721
2822.13 752
2822.63 739
2823.13 704
2823.63 704
2824.13 760
2824.64 748
2825.14 715
2825.64 748
2826.14 729
2826.64 772
2827.14 715
2827.64 740
2828.15 694
2828.65 686
2829.15 699
2829.65 766
2830.15 708
2830.65 705
2831.16 665
2831.66 687
2832.16 749
2832.66 731
2833.16 661
2833.67 705
2834.17 766
2834.67 769
2835.17 756
2835.68 701
2836.18 732
2836.68 688
2837.18 749
2837.68 724
2838.19 762
2838.69 714
2839.19 731
2839.70 730
2840.20 768
2840.70 765
2841.20 795
2841.71 743
2842.21 740
2842.71 724
2843.21 674
2843.72 766
2844.22 760
2844.72 769
2845.23 825
2845.73 847
2846.23 796
2846.74 813
2847.24 879
2847.74 829
2848.25 835
2848.75 906
2849.25 839
2849.76 895
2850.26 843
2850.76 802
2851.27 821
2851.77 757
2852.28 806
2852.78 763
2853.28 820
2853.79 700
2854.29 735
2854.79 737
2855.30 783
2855.80 726
2856.31 780
2856.81 719
2857.31 737
2857.82 809
2858.32 730
2858.83 765
2859.33 813
2859.84 851
2860.34 773
2860.85 794
2861.35 776
2861.85 791
2862.36 853
2862.86 859
2863.37 777
2863.87 775
2864.38 746
2864.88 723
2865.39 771
2865.89 745
2866.40 803
2866.90 782
2867.41 843
2867.91 845
2868.42 791
2868.92 780
2869.43 777
2869.93 818
2870.44 829
2870.94 760
2871.45 807
2871.96 818
2872.46 829
2872.97 838
2873.47 839
2873.98 859
2874.48 782
2874.99 843
2875.49 822
2876.00 839
2876.51 790
2877.01 825
2877.52 793
2878.02 768
2878.53 762
2879.04 799
2879.54 769
2880.05 839
2880.55 811
2881.06 898
2881.57 889
2882.07 822
2882.58 911
2883.09 935
2883.59 937
2884.10 895
2884.61 914
2885.11 913
2885.62 944
2886.13 1000
2886.63 1077
2887.14 1052
2887.65 1039
2888.15 1065
2888.66 1034
2889.17 1086
2889.67 1103
2890.18 1051
2890.69 977
2891.20 1050
2891.70 1012
2892.21 1029
2892.72 968
2893.22 1031
2893.73 951
2894.24 1085
2894.75 1101
2895.25 1036
2895.76 1123
2896.27 1168
2896.78 1189
2897.29 1062
2897.79 1063
2898.30 1125
2898.81 1119
2899.32 1023
2899.82 1006
2900.33 921
2900.84 924
2901.35 982
2901.86 969
2902.36 883
2902.87 959
2903.38 928
2903.89 912
2904.40 931
2904.91 875
2905.41 924
2905.92 915
2906.43 942
2906.94 941
2907.45 921
2907.96 868
2908.47 901
2908.97 900
2909.48 894
2909.99 799
2910.50 881
2911.01 840
2911.52 779
2912.03 826
2912.54 849
2913.05 854
2913.55 885
2914.06 788
2914.57 810
2915.08 907
2915.59 823
2916.10 833
2916.61 867
2917.12 825
2917.63 843
2918.14 851
2918.65 862
2919.16 821
2919.67 784
2920.18 842
2920.69 904
2921.20 891
2921.71 972
2922.22 881
2922.73 942
2923.24 951
2923.75 924
2924.26 839
2924.77 987
2925.28 965
2925.79 906
2926.30 849
2926.81 832
2927.32 832
2927.83 836
2928.34 851
2928.85 843
2929.36 799
2929.87 742
2930.38 767
2930.89 845
2931.40 746
2931.91 700
2932.42 783
2932.93 771
2933.45 784
2933.96 774
2934.47 760
2934.98 817
2935.49 816
2936.00 848
2936.51 853
2937.02 909
2937.53 932
2938.04 882
2938.56 883
2939.07 968
2939.58 957
2940.09 960
2940.60 1019
2941.11 1031
2941.62 1023
2942.14 1014
2942.65 1065
2943.16 1064
2943.67 1006
2944.18 1006
2944.70 1004
2945.21 987
2945.72 935
2946.23 847
2946.74 923
2947.26 883
2947.77 890
2948.28 822
2948.79 830
2949.30 827
2949.82 829
2950.33 778
2950.84 770
2951.35 780
2951.87 741
2952.38 733
2952.89 770
2953.40 805
2953.92 808
2954.43 787
2954.94 781
2955.45 775
2955.97 848
2956.48 764
2956.99 718
2957.51 740
2958.02 802
2958.53 764
2959.04 771
2959.56 815
2960.07 821
2960.58 807
2961.10 790
2961.61 848
2962.12 862
2962.64 810
2963.15 805
2963.66 883
2964.18 814
2964.69 860
2965.21 895
2965.72 799
2966.23 805
2966.75 816
2967.26 797
2967.77 806
2968.29 848
2968.80 730
2969.32 830
2969.83 840
2970.34 831
2970.86 832
2971.37 823
2971.89 842
2972.40 775
2972.91 787
2973.43 829
2973.94 847
2974.46 877
2974.97 871
2975.49 836
2976.00 797
2976.52 841
2977.03 842
2977.55 933
2978.06 909
2978.57 917
2979.09 868
2979.60 966
2980.12 976
2980.63 907
2981.15 953
2981.66 988
2982.18 971
2982.69 931
2983.21 965
2983.73 998
2984.24 918
2984.76 955
2985.27 1057
2985.79 1069
2986.30 1092
2986.82 1034
2987.33 1064
2987.85 1038
2988.36 1030
2988.88 1064
2989.40 1084
2989.91 1071
2990.43 1078
2990.94 974
2991.46 927
2991.97 986
2992.49 991
2993.01 990
2993.52 991
2994.04 1062
2994.55 1029
2995.07 1089
2995.59 1154
2996.10 1252
2996.62 1259
2997.14 1274
2997.65 1260
2998.17 1338
2998.69 1312
2999.20 1324
2999.72 1323
3000.24 1425
3000.75 1541
3001.27 1562
3001.79 1936
3002.30 2116
3002.82 2468
3003.34 2843
3003.85 3240
3004.37 3646
3004.89 3774
3005.40 3933
3005.92 3550
3006.44 3355
3006.96 3155
3007.47 2874
3007.99 2398
3008.51 2067
3009.03 1826
3009.54 1608
3010.06 1426
3010.58 1278
3011.10 1245
3011.61 1205
3012.13 1157
3012.65 1172
3013.17 1089
3013.68 1065
3014.20 1084
3014.72 1044
3015.24 1054
3015.76 1083
3016.27 1160
3016.79 1059
3017.31 1021
3017.83 1099
3018.35 1019
3018.86 1004
3019.38 1061
3019.90 1107
3020.42 1061
3020.94 1024
3021.46 1106
3021.97 1106
3022.49 1201
3023.01 1219
3023.53 1198
3024.05 1239
3024.57 1237
3025.09 1182
3025.61 1155
3026.12 1162
3026.64 1107
3027.16 1124
3027.68 1022
3028.20 1030
3028.72 947
3029.24 1004
3029.76 993
3030.28 992
3030.80 937
3031.32 963
3031.84 990
3032.35 963
3032.87 943
3033.39 884
3033.91 940
3034.43 929
3034.95 938
3035.47 907
3035.99 943
3036.51 972
3037.03 975
3037.55 943
3038.07 878
3038.59 938
3039.11 939
3039.63 996
3040.15 1002
3040.67 928
3041.19 925
3041.71 907
3042.23 894
3042.75 932
3043.27 910
3043.79 914
3044.31 931
3044.83 950
3045.35 1004
3045.87 954
3046.40 915
3046.92 926
3047.44 897
3047.96 918
3048.48 842
3049.00 898
3049.52 883
3050.04 902
3050.56 841
3051.08 881
3051.60 891
3052.12 928
3052.65 923
3053.17 858
3053.69 833
3054.21 814
3054.73 887
3055.25 831
3055.77 898
3056.30 977
3056.82 937
3057.34 924
3057.86 869
3058.38 891
3058.90 814
3059.42 870
3059.95 865
3060.47 927
3060.99 911
3061.51 874
3062.03 902
3062.56 878
3063.08 993
3063.60 976
3064.12 1016
3064.64 1005
3065.17 1029
3065.69 1031
3066.21 1053
3066.73 997
3067.26 1002
3067.78 1093
3068.30 1151
3068.82 1055
3069.35 999
3069.87 1070
3070.39 1036
3070.91 1007
3071.44 1034
3071.96 1029
3072.48 981
3073.01 979
3073.53 968
3074.05 1019
3074.57 1026
3075.10 1079
3075.62 1067
3076.14 1093
3076.67 1123
3077.19 1087
3077.71 1193
3078.24 1216
3078.76 1232
3079.28 1247
3079.81 1291
3080.33 1325
3080.85 1382
3081.38 1248
3081.90 1353
3082.42 1296
3082.95 1315
3083.47 1237
3084.00 1273
3084.52 1302
3085.04 1261
3085.57 1312
3086.09 1367
3086.62 1466
3087.14 1620
3087.66 1916
3088.19 1996
3088.71 2206
3089.24 2581
3089.76 2643
3090.29 2612
3090.81 2618
3091.33 2447
3091.86 2325
3092.38 2267
3092.91 1994
3093.43 1699
3093.96 1577
3094.48 1570
3095.01 1453
3095.53 1366
3096.06 1381
3096.58 1444
3097.11 1428
3097.63 1404
3098.16 1506
3098.68 1644
3099.21 1726
3099.73 1961
3100.26 2175
3100.78 2509
3101.31 2845
3101.83 3181
3102.36 3546
3102.88 3622
3103.41 3883
3103.93 3837
3104.46 3485
3104.99 3171
3105.51 2820
3106.04 2415
3106.56 2113
3107.09 1878
3107.61 1618
3108.14 1651
3108.67 1451
3109.19 1384
3109.72 1485
3110.24 1540
3110.77 1447
3111.30 1304
3111.82 1255
3112.35 1199
3112.87 1119
3113.40 1120
3113.93 1112
3114.45 1158
3114.98 1024
3115.51 1034
3116.03 1066
3116.56 1073
3117.09 1100
3117.61 1080
3118.14 1124
3118.67 1123
3119.19 1206
3119.72 1240
3120.25 1244
3120.77 1275
3121.30 1315
3121.83 1289
3122.35 1309
3122.88 1336
3123.41 1202
3123.94 1229
3124.46 1217
3124.99 1143
3125.52 1157
3126.05 1110
3126.57 1043
3127.10 1007
3127.63 1014
3128.16 987
3128.68 946
3129.21 984
3129.74 1020
3130.27 1002
3130.79 1005
3131.32 993
3131.85 1045
3132.38 960
3132.91 919
3133.43 972
3133.96 992
3134.49 1001
3135.02 969
3135.55 919
3136.07 945
3136.60 890
3137.13 855
3137.66 858
3138.19 868
3138.72 871
3139.24 903
3139.77 900
3140.30 893
3140.83 946
3141.36 899
3141.89 911
3142.42 891
3142.95 947
3143.47 991
3144.00 868
3144.53 866
3145.06 871
3145.59 920
3146.12 916
3146.65 919
3147.18 993
3147.71 1022
3148.24 969
3148.76 983
3149.29 981
3149.82 1057
3150.35 1039
3150.88 1070
3151.41 1073
3151.94 987
3152.47 964
3153.00 989
3153.53 961
3154.06 994
3154.59 972
3155.12 910
3155.65 984
3156.18 929
3156.71 944
3157.24 971
3157.77 1017
3158.30 1020
3158.83 1031
3159.36 1029
3159.89 962
3160.42 1063
3160.95 1104
3161.48 1072
3162.01 967
3162.54 1001
3163.07 1009
3163.60 1029
3164.13 916
3164.66 884
3165.20 887
3165.73 907
3166.26 903
3166.79 889
3167.32 786
3167.85 837
3168.38 838
3168.91 812
3169.44 833
3169.97 843
3170.50 879
3171.04 849
3171.57 933
3172.10 964
3172.63 989
3173.16 961
3173.69 925
3174.22 934
3174.75 982
3175.29 982
3175.82 975
3176.35 931
3176.88 984
3177.41 938
3177.94 906
3178.48 869
3179.01 893
3179.54 895
3180.07 788
3180.60 837
3181.14 885
3181.67 862
3182.20 905
3182.73 870
3183.26 779
3183.80 851
3184.33 843
3184.86 837
3185.39 886
3185.93 897
3186.46 839
3186.99 821
3187.52 926
3188.06 830
3188.59 831
3189.12 868
3189.65 896
3190.19 829
3190.72 878
3191.25 891
3191.79 918
3192.32 869
3192.85 892
3193.38 874
3193.92 894
3194.45 859
3194.98 813
3195.52 838
3196.05 870
3196.58 822
3197.12 887
3197.65 937
3198.18 899
3198.72 895
3199.25 895
3199.78 841
3200.32 936
3200.85 940
3201.39 952
3201.92 989
3202.45 1012
3202.99 907
3203.52 937
3204.05 1009
3204.59 967
3205.12 960
3205.66 1020
3206.19 1015
3206.72 1056
3207.26 1095
3207.79 1239
3208.33 1252
3208.86 1181
3209.40 1306
3209.93 1326
3210.47 1268
3211.00 1292
3211.53 1266
3212.07 1332
3212.60 1275
3213.14 1220
3213.67 1120
3214.21 1168
3214.74 1117
3215.28 1079
3215.81 1034
3216.35 1012
3216.88 970
3217.42 939
3217.95 954
3218.49 986
3219.02 925
3219.56 910
3220.09 938
3220.63 967
3221.16 1004
3221.70 996
3222.23 1004
3222.77 1077
3223.31 1088
3223.84 1115
3224.38 1143
3224.91 1111
3225.45 1065
3225.98 1139
3226.52 1124
3227.06 1155
3227.59 1135
3228.13 1029
3228.66 1072
3229.20 1163
3229.74 1198
3230.27 1205
3230.81 1196
3231.34 1239
3231.88 1125
3232.42 1105
3232.95 1078
3233.49 1145
3234.03 1188
3234.56 1251
3235.10 1321
3235.64 1345
3236.17 1292
3236.71 1295
3237.25 1355
3237.78 1301
3238.32 1307
3238.86 1238
3239.39 1250
3239.93 1266
3240.47 1206
3241.00 1208
3241.54 1264
3242.08 1290
3242.61 1245
3243.15 1220
3243.69 1159
3244.23 1283
3244.76 1329
3245.30 1334
3245.84 1354
3246.38 1345
3246.91 1437
3247.45 1494
3247.99 1421
3248.53 1595
3249.06 1713
3249.60 1898
3250.14 2182
3250.68 2479
3251.21 2666
3251.75 3147
3252.29 3361
3252.83 3324
3253.37 3402
3253.90 3377
3254.44 3279
3254.98 2937
3255.52 2652
3256.06 2395
3256.60 2167
3257.13 2017
3257.67 1995
3258.21 1882
3258.75 1890
3259.29 1869
3259.83 1974
3260.36 2120
3260.90 2305
3261.44 2350
3261.98 2423
3262.52 2597
3263.06 2780
3263.60 2767
3264.14 2878
3264.68 2874
3265.21 2905
3265.75 2967
3266.29 2958
3266.83 2831
3267.37 2805
3267.91 2526
3268.45 2471
3268.99 2341
3269.53 2176
3270.07 2027
3270.61 1937
3271.15 1864
3271.69 1698
3272.23 1612
3272.76 1518
3273.30 1584
3273.84 1515
3274.38 1485
3274.92 1419
3275.46 1481
3276.00 1456
3276.54 1443
3277.08 1403
3277.62 1490
3278.16 1399
3278.70 1355
3279.24 1476
3279.78 1566
3280.32 1430
3280.86 1411
3281.41 1521
3281.95 1391
3282.49 1409
3283.03 1449
3283.57 1460
3284.11 1386
3284.65 1393
3285.19 1368
3285.73 1401
3286.27 1479
3286.81 1502
3287.35 1472
3287.89 1439
3288.43 1458
3288.97 1488
3289.52 1629
3290.06 1620
3290.60 1675
3291.14 1704
3291.68 1769
3292.22 1782
3292.76 1939
3293.30 2038
3293.85 2146
3294.39 2164
3294.93 2279
3295.47 2366
3296.01 2423
3296.55 2359
3297.09 2290
3297.64 2354
3298.18 2158
3298.72 2151
3299.26 2015
3299.80 1886
3300.34 1782
3300.89 1727
3301.43 1686
3301.97 1697
3302.51 1788
3303.06 1705
3303.60 1749
3304.14 1648
3304.68 1633
3305.22 1708
3305.77 1673
3306.31 1683
3306.85 1736
3307.39 1844
3307.94 1848
3308.48 1835
3309.02 1940
3309.56 2076
3310.11 2025
3310.65 1889
3311.19 1956
3311.74 1902
3312.28 1992
3312.82 2016
3313.36 1897
3313.91 1928
3314.45 1937
3314.99 2006
3315.54 2149
3316.08 2370
3316.62 2475
3317.17 2523
3317.71 2675
3318.25 2801
3318.80 2951
3319.34 3043
3319.88 3160
3320.43 3131
3320.97 3041
3321.51 2909
3322.06 2701
3322.60 2616
3323.14 2416
3323.69 2299
3324.23 2215
3324.78 2118
3325.32 2196
3325.86 2167
3326.41 2111
3326.95 2136
3327.50 2131
3328.04 2039
3328.59 2039
3329.13 2248
3329.67 2451
3330.22 2773
3330.76 3339
3331.31 4135
3331.85 5167
3332.40 6710
3332.94 8490
3333.49 10467
3334.03 12340
3334.57 13883
3335.12 15340
3335.66 16106
3336.21 16298
3336.75 16125
3337.30 14988
3337.84 13451
3338.39 11945
3338.93 10229
3339.48 8408
3340.02 6903
3340.57 5600
3341.11 4504
3341.66 3764
3342.20 3154
3342.75 2722
3343.30 2398
3343.84 2210
3344.39 2039
3344.93 2035
3345.48 2064
3346.02 1948
3346.57 1935
3347.11 1920
3347.66 1899
3348.21 1851
3348.75 1776
3349.30 1828
3349.84 1882
3350.39 1875
3350.94 1899
3351.48 1962
3352.03 1859
3352.57 1774
3353.12 1704
3353.67 1714
3354.21 1709
3354.76 1592
3355.31 1589
3355.85 1596
3356.40 1640
3356.95 1519
3357.49 1498
3358.04 1543
3358.59 1448
3359.13 1474
3359.68 1463
3360.23 1485
3360.77 1480
3361.32 1483
3361.87 1496
3362.41 1552
3362.96 1558
3363.51 1586
3364.05 1553
3364.60 1578
3365.15 1532
3365.70 1504
3366.24 1534
3366.79 1640
3367.34 1599
3367.89 1574
3368.43 1616
3368.98 1687
3369.53 1804
3370.08 1889
3370.62 2094
3371.17 2234
3371.72 2435
3372.27 2813
3372.81 2971
3373.36 3019
3373.91 3271
3374.46 3227
3375.01 3101
3375.55 3114
3376.10 2769
3376.65 2508
3377.20 2309
3377.75 2028
3378.30 1927
3378.84 1756
3379.39 1587
3379.94 1487
3380.49 1420
3381.04 1343
3381.59 1368
3382.13 1319
3382.68 1326
3383.23 1271
3383.78 1300
3384.33 1264
3384.88 1282
3385.43 1186
3385.98 1178
3386.52 1251
3387.07 1161
3387.62 1203
3388.17 1249
3388.72 1221
3389.27 1244
3389.82 1165
3390.37 1290
3390.92 1261
3391.47 1221
3392.02 1153
3392.57 1226
3393.12 1202
3393.66 1200
3394.21 1205
3394.76 1247
3395.31 1263
3395.86 1318
3396.41 1214
3396.96 1242
3397.51 1290
3398.06 1305
3398.61 1292
3399.16 1251
3399.71 1217
3400.26 1204
3400.81 1248
3401.36 1210
3401.91 1184
3402.46 1113
3403.01 1175
3403.56 1119
3404.11 1064
3404.66 1039
3405.21 1070
3405.77 1087
3406.32 1112
3406.87 1201
3407.42 1247
3407.97 1303
3408.52 1331
3409.07 1392
3409.62 1415
3410.17 1554
3410.72 1639
3411.27 1658
3411.82 1699
3412.37 1739
3412.93 1701
3413.48 1624
3414.03 1691
3414.58 1540
3415.13 1487
3415.68 1419
3416.23 1457
3416.78 1323
3417.34 1273
3417.89 1323
3418.44 1321
3418.99 1318
3419.54 1277
3420.09 1178
3420.65 1176
3421.20 1190
3421.75 1213
3422.30 1219
3422.85 1114
3423.40 1178
3423.96 1220
3424.51 1183
3425.06 1184
3425.61 1178
3426.17 1097
3426.72 1113
3427.27 1094
3427.82 1069
3428.37 1101
3428.93 992
3429.48 1005
3430.03 1030
3430.58 970
3431.14 919
3431.69 930
3432.24 917
3432.79 951
3433.35 954
3433.90 884
3434.45 1019
3435.01 1092
3435.56 1037
3436.11 986
3436.66 1012
3437.22 1011
3437.77 1091
3438.32 1042
3438.88 1058
3439.43 1118
3439.98 1210
3440.54 1143
3441.09 1111
3441.64 1062
3442.20 1050
3442.75 1022
3443.30 1083
3443.86 1078
3444.41 1015
3444.96 989
3445.52 975
3446.07 1027
3446.63 1020
3447.18 960
3447.73 995
3448.29 995
3448.84 919
3449.40 888
3449.95 919
3450.50 903
3451.06 902
3451.61 941
3452.17 940
3452.72 911
3453.27 905
3453.83 903
3454.38 928
3454.94 923
3455.49 881
3456.05 921
3456.60 937
3457.16 893
3457.71 983
3458.27 964
3458.82 910
3459.38 943
3459.93 984
3460.49 980
3461.04 934
3461.60 934
3462.15 965
3462.71 1003
3463.26 974
3463.82 1043
3464.37 1038
3464.93 1022
3465.48 996
3466.04 1045
3466.59 1071
3467.15 1067
3467.70 1102
3468.26 1091
3468.81 1058
3469.37 1101
3469.93 1173
3470.48 1197
3471.04 1157
3471.59 1140
3472.15 1131
3472.70 1158
3473.26 1223
3473.82 1232
3474.37 1198
3474.93 1173
3475.48 1125
3476.04 1159
3476.60 1221
3477.15 1211
3477.71 1203
3478.27 1282
3478.82 1334
3479.38 1311
3479.93 1323
3480.49 1388
3481.05 1409
3481.60 1429
3482.16 1459
3482.72 1346
3483.27 1354
3483.83 1409
3484.39 1404
3484.95 1470
3485.50 1596
3486.06 1529
3486.62 1584
3487.17 1743
3487.73 2019
3488.29 2387
3488.84 2739
3489.40 3267
3489.96 4028
3490.52 4849
3491.07 5271
3491.63 5562
3492.19 5666
3492.75 5662
3493.30 5508
3493.86 5054
3494.42 4373
3494.98 3778
3495.53 3115
3496.09 2548
3496.65 2228
3497.21 2023
3497.77 1918
3498.32 1856
3498.88 1764
3499.44 1735
3500.00 1837
3500.56 1848
3501.11 1870
3501.67 2005
3502.23 2191
3502.79 2295
3503.35 2339
3503.91 2481
3504.46 2651
3505.02 2747
3505.58 2814
3506.14 2717
3506.70 2586
3507.26 2522
3507.81 2221
3508.37 2145
3508.93 2008
3509.49 1865
3510.05 1773
3510.61 1748
3511.17 1659
3511.73 1765
3512.29 1663
3512.85 1507
3513.40 1445
3513.96 1395
3514.52 1204
3515.08 1181
3515.64 1171
3516.20 1102
3516.76 1098
3517.32 1084
3517.88 1092
3518.44 1105
3519.00 1137
3519.56 1211
3520.12 1183
3520.68 1142
3521.24 1147
3521.80 1173
3522.36 1178
3522.92 1167
3523.48 1156
3524.04 1144
3524.60 1132
3525.16 1163
3525.72 1268
3526.28 1226
3526.84 1132
3527.40 1180
3527.96 1173
3528.52 1154
3529.08 1199
3529.64 1272
3530.20 1126
3530.76 1109
3531.32 1182
3531.88 1138
3532.44 1137
3533.00 1126
3533.56 1083
3534.12 1087
3534.68 1116
3535.25 1093
3535.81 1016
3536.37 1017
3536.93 1055
3537.49 1129
3538.05 1029
3538.61 1027
3539.17 1053
3539.73 1080
3540.30 1022
3540.86 1083
3541.42 1075
3541.98 1121
3542.54 1102
3543.10 1228
3543.66 1196
3544.23 1215
3544.79 1232
3545.35 1219
3545.91 1192
3546.47 1127
3547.03 1075
3547.60 1085
3548.16 1102
3548.72 1048
3549.28 1042
3549.84 1026
3550.41 948
3550.97 947
3551.53 1003
3552.09 988
3552.65 950
3553.22 994
3553.78 889
3554.34 849
3554.90 914
3555.47 927
3556.03 913
3556.59 936
3557.15 907
3557.72 893
3558.28 932
3558.84 910
3559.41 937
3559.97 948
3560.53 976
3561.09 986
3561.66 933
3562.22 919
3562.78 978
3563.35 984
3563.91 1017
3564.47 986
3565.04 1003
3565.60 973
3566.16 993
3566.73 941
3567.29 987
3567.85 1028
3568.42 924
3568.98 896
3569.54 944
3570.11 938
3570.67 904
3571.23 940
3571.80 943
3572.36 1000
3572.93 1016
3573.49 1132
3574.05 1165
3574.62 1294
3575.18 1300
3575.75 1392
3576.31 1502
3576.87 1504
3577.44 1520
3578.00 1533
3578.57 1488
3579.13 1418
3579.70 1342
3580.26 1334
3580.82 1208
3581.39 1148
3581.95 1012
3582.52 1062
3583.08 1103
3583.65 1082
3584.21 969
3584.78 966
3585.34 894
3585.91 869
3586.47 887
3587.04 822
3587.60 794
3588.17 887
3588.73 871
3589.30 830
3589.86 845
3590.43 813
3590.99 836
3591.56 854
3592.12 832
3592.69 822
3593.25 796
3593.82 838
3594.39 823
3594.95 831
3595.52 871
3596.08 847
3596.65 893
3597.21 855
3597.78 865
3598.35 851
3598.91 833
3599.48 853
3600.04 864
3600.61 810
3601.18 863
3601.74 864
3602.31 860
3602.87 855
3603.44 849
3604.01 838
3604.57 793
3605.14 838
3605.71 800
3606.27 810
3606.84 796
3607.41 798
3607.97 798
3608.54 767
3609.11 889
3609.67 828
3610.24 828
3610.81 813
3611.37 799
3611.94 848
3612.51 901
3613.07 882
3613.64 874
3614.21 931
3614.78 990
3615.34 1053
3615.91 1111
3616.48 1198
3617.04 1277
3617.61 1254
3618.18 1227
3618.75 1281
3619.31 1275
3619.88 1184
3620.45 1126
3621.02 1080
3621.58 978
3622.15 978
3622.72 939
3623.29 935
3623.86 869
3624.42 828
3624.99 830
3625.56 775
3626.13 786
3626.70 826
3627.26 795
3627.83 844
3628.40 798
3628.97 775
3629.54 764
3630.11 784
3630.67 762
3631.24 752
3631.81 786
3632.38 744
3632.95 805
3633.52 790
3634.08 784
3634.65 744
3635.22 743
3635.79 777
3636.36 773
3636.93 782
3637.50 843
3638.07 784
3638.64 796
3639.20 956
3639.77 998
3640.34 959
3640.91 947
3641.48 906
3642.05 978
3642.62 976
3643.19 936
3643.76 935
3644.33 856
3644.90 854
3645.47 852
3646.04 848
3646.61 893
3647.18 901
3647.75 867
3648.32 859
3648.89 911
3649.46 909
3650.03 1007
3650.60 984
3651.17 1008
3651.74 991
3652.31 1074
3652.88 1077
3653.45 1059
3654.02 1076
3654.59 1130
3655.16 1073
3655.73 1103
3656.30 1097
3656.87 1116
3657.44 1060
3658.01 1131
3658.58 1065
3659.15 1066
3659.72 1089
3660.29 1041
3660.86 1057
3661.43 1030
3662.00 1079
3662.58 1088
3663.15 1158
3663.72 1193
3664.29 1260
3664.86 1231
3665.43 1292
3666.00 1328
3666.57 1406
3667.14 1285
3667.72 1268
3668.29 1202
3668.86 1093
3669.43 1078
3670.00 1017
3670.57 1010
3671.14 905
3671.72 871
3672.29 907
3672.86 954
3673.43 979
3674.00 901
3674.57 970
3675.15 1015
3675.72 983
3676.29 954
3676.86 1020
3677.43 1020
3678.01 1037
3678.58 973
3679.15 987
3679.72 999
3680.30 998
3680.87 919
3681.44 963
3682.01 892
3682.58 891
3683.16 833
3683.73 836
3684.30 832
3684.88 819
3685.45 813
3686.02 860
3686.59 836
3687.17 854
3687.74 843
3688.31 857
3688.88 873
3689.46 922
3690.03 932
3690.60 955
3691.18 958
3691.75 972
3692.32 923
3692.90 875
3693.47 867
3694.04 913
3694.62 849
3695.19 900
3695.76 854
3696.34 818
3696.91 815
3697.48 856
3698.06 820
3698.63 833
3699.21 849
3699.78 764
3700.35 780
3700.93 832
3701.50 838
3702.08 788
3702.65 827
3703.22 838
3703.80 803
3704.37 784
3704.95 774
3705.52 785
3706.09 877
3706.67 879
3707.24 849
3707.82 846
3708.39 841
3708.97 807
3709.54 877
3710.12 806
3710.69 802
3711.26 783
3711.84 839
3712.41 792
3712.99 826
3713.56 835
3714.14 779
3714.71 761
3715.29 824
3715.86 773
3716.44 797
3717.01 783
3717.59 752
3718.16 805
3718.74 801
3719.32 721
3719.89 754
3720.47 790
3721.04 809
3721.62 790
3722.19 747
3722.77 782
3723.34 760
3723.92 730
3724.49 776
3725.07 807
3725.65 731
3726.22 705
3726.80 783
3727.37 737
3727.95 742
3728.53 801
3729.10 797
3729.68 877
3730.25 919
3730.83 963
3731.41 1011
3731.98 1064
3732.56 1052
3733.14 1076
3733.71 1070
3734.29 1087
3734.87 1003
3735.44 964
3736.02 954
3736.60 890
3737.17 814
3737.75 882
3738.33 882
3738.90 798
3739.48 735
3740.06 837
3740.63 831
3741.21 875
3741.79 829
3742.36 834
3742.94 820
3743.52 785
3744.10 802
3744.67 756
3745.25 761
3745.83 786
3746.40 807
3746.98 752
3747.56 750
3748.14 756
3748.71 734
3749.29 813
3749.87 759
3750.45 744
3751.03 810
3751.60 754
3752.18 751
3752.76 757
3753.34 752
3753.92 740
3754.49 767
3755.07 761
3755.65 790
3756.23 856
3756.81 866
3757.38 833
3757.96 824
3758.54 810
3759.12 806
3759.70 827
3760.28 832
3760.85 817
3761.43 818
3762.01 823
3762.59 825
3763.17 789
3763.75 811
3764.33 802
3764.91 783
3765.48 773
3766.06 829
3766.64 858
3767.22 848
3767.80 775
3768.38 761
3768.96 813
3769.54 837
3770.12 863
3770.70 879
3771.28 811
3771.85 850
3772.43 876
3773.01 854
3773.59 792
3774.17 789
3774.75 804
3775.33 844
3775.91 799
3776.49 784
3777.07 833
3777.65 812
3778.23 836
3778.81 849
3779.39 768
3779.97 763
3780.55 768
3781.13 767
3781.71 753
3782.29 824
3782.87 868
3783.45 826
3784.03 815
3784.61 760
3785.19 773
3785.77 836
3786.35 912
3786.93 898
3787.51 910
3788.10 880
3788.68 874
3789.26 891
3789.84 879
3790.42 916
3791.00 898
3791.58 911
3792.16 890
3792.74 928
3793.32 896
3793.90 951
3794.48 909
3795.07 890
3795.65 826
3796.23 854
3796.81 904
3797.39 891
3797.97 950
3798.55 1027
3799.14 1058
3799.72 1104
3800.30 1135
3800.88 1174
3801.46 1255
3802.04 1211
3802.62 1177
3803.21 1147
3803.79 1092
3804.37 1097
3804.95 1122
3805.53 1158
3806.12 1186
3806.70 1313
3807.28 1327
3807.86 1431
3808.44 1502
3809.03 1458
3809.61 1501
3810.19 1429
3810.77 1378
3811.36 1443
3811.94 1357
3812.52 1385
3813.10 1406
3813.69 1373
3814.27 1435
3814.85 1317
3815.43 1375
3816.02 1366
3816.60 1339
3817.18 1233
3817.77 1193
3818.35 1194
3818.93 1196
3819.51 1198
3820.10 1227
3820.68 1227
3821.26 1304
3821.85 1264
3822.43 1326
3823.01 1332
3823.60 1234
3824.18 1184
3824.76 1120
3825.35 1087
3825.93 1056
3826.51 1018
3827.10 999
3827.68 965
3828.27 923
3828.85 972
3829.43 932
3830.02 985
3830.60 975
3831.18 990
3831.77 966
3832.35 923
3832.94 986
3833.52 938
3834.10 917
3834.69 968
3835.27 1010
3835.86 978
3836.44 906
3837.03 892
3837.61 872
3838.19 929
3838.78 887
3839.36 929
3839.95 979
3840.53 938
3841.12 919
3841.70 981
3842.29 992
3842.87 962
3843.46 993
3844.04 1081
3844.63 1114
3845.21 1078
3845.80 1131
3846.38 1048
3846.97 1053
3847.55 1052
3848.14 966
3848.72 955
3849.31 886
3849.89 931
3850.48 872
3851.06 862
3851.65 844
3852.23 892
3852.82 1036
3853.41 938
3853.99 834
3854.58 856
3855.16 921
3855.75 946
3856.33 964
3856.92 944
3857.51 989
3858.09 1080
3858.68 1126
3859.26 1296
3859.85 1347
3860.44 1423
3861.02 1468
3861.61 1462
3862.20 1488
3862.78 1413
3863.37 1369
3863.95 1355
3864.54 1228
3865.13 1170
3865.71 1126
3866.30 981
3866.89 984
3867.47 911
3868.06 909
3868.65 936
3869.23 884
3869.82 932
3870.41 852
3870.99 825
3871.58 890
3872.17 871
3872.76 899
3873.34 842
3873.93 903
3874.52 916
3875.10 868
3875.69 862
3876.28 901
3876.87 883
3877.45 819
3878.04 771
3878.63 731
3879.22 740
3879.80 761
3880.39 794
3880.98 806
3881.57 735
3882.15 723
3882.74 724
3883.33 725
3883.92 770
3884.51 735
3885.09 747
3885.68 738
3886.27 774
3886.86 781
3887.45 762
3888.04 842
3888.62 797
3889.21 782
3889.80 745
3890.39 800
3890.98 781
3891.57 786
3892.15 803
3892.74 803
3893.33 839
3893.92 873
3894.51 844
3895.10 826
3895.69 817
3896.28 836
3896.86 779
3897.45 837
3898.04 858
3898.63 809
3899.22 831
3899.81 833
3900.40 811
3900.99 870
3901.58 839
3902.17 766
3902.76 783
3903.34 820
3903.93 829
3904.52 737
3905.11 782
3905.70 842
3906.29 858
3906.88 827
3907.47 792
3908.06 778
3908.65 785
3909.24 785
3909.83 807
3910.42 789
3911.01 739
3911.60 744
3912.19 755
3912.78 779
3913.37 760
3913.96 723
3914.55 752
3915.14 780
3915.73 765
3916.32 776
3916.91 783
3917.50 767
3918.09 749
3918.68 820
3919.28 736
3919.87 721
3920.46 736
3921.05 774
3921.64 730
3922.23 690
3922.82 702
3923.41 685
3924.00 697
3924.59 681
3925.18 740
3925.77 723
3926.37 720
3926.96 694
3927.55 690
3928.14 664
3928.73 709
3929.32 732
3929.91 713
3930.51 700
3931.10 681
3931.69 708
3932.28 680
3932.87 696
3933.46 684
3934.05 691
3934.65 681
3935.24 706
3935.83 668
3936.42 749
3937.01 738
3937.61 728
3938.20 725
3938.79 727
3939.38 718
3939.97 779
3940.57 762
3941.16 749
3941.75 709
3942.34 735
3942.94 809
3943.53 799
3944.12 749
3944.71 714
3945.31 772
3945.90 720
3946.49 729
3947.08 709
3947.68 676
3948.27 728
3948.86 688
3949.45 716
3950.05 727
3950.64 726
3951.23 707
3951.83 725
3952.42 732
3953.01 753
3953.61 717
3954.20 728
3954.79 700
3955.39 732
3955.98 723
3956.57 731
3957.17 749
3957.76 752
3958.35 789
3958.95 801
3959.54 813
3960.13 814
3960.73 876
3961.32 844
3961.92 875
3962.51 863
3963.10 800
3963.70 942
3964.29 928
3964.88 911
3965.48 994
3966.07 1041
3966.67 1086
3967.26 1074
3967.86 1041
3968.45 1022
3969.04 1081
3969.64 1028
3970.23 964
3970.83 873
3971.42 885
3972.02 916
3972.61 909
3973.21 920
3973.80 1007
3974.40 1066
3974.99 1131
3975.58 1132
3976.18 1221
3976.77 1289
3977.37 1256
3977.96 1207
3978.56 1171
3979.15 1126
3979.75 1033
3980.35 969
3980.94 998
3981.54 1005
3982.13 962
3982.73 970
3983.32 1012
3983.92 1034
3984.51 968
3985.11 953
3985.70 928
3986.30 891
3986.90 954
3987.49 921
3988.09 873
3988.68 841
3989.28 872
3989.87 870
3990.47 817
3991.07 887
3991.66 877
3992.26 863
3992.85 825
3993.45 871
3994.05 848
3994.64 857
3995.24 864
3995.84 924
3996.43 920
3997.03 915
3997.62 919
3998.22 913
3998.82 976
3999.41 969
4000.01 952
4000.61 937
4001.20 924
4001.80 881
4002.40 824
4003.00 891
4003.59 835
4004.19 838
4004.79 882
4005.38 890
4005.98 851
4006.58 812
4007.17 840
4007.77 821
4008.37 857
4008.97 824
4009.56 832
4010.16 875
4010.76 896
4011.36 832
4011.95 810
4012.55 795
4013.15 805
4013.75 779
4014.34 846
4014.94 860
4015.54 841
4016.14 888
4016.74 922
4017.33 935
4017.93 996
4018.53 988
4019.13 971
4019.73 926
4020.32 836
4020.92 873
4021.52 837
4022.12 773
4022.72 807
4023.32 786
4023.91 782
4024.51 836
4025.11 809
4025.71 773
4026.31 830
4026.91 860
4027.51 799
4028.10 822
4028.70 853
4029.30 894
4029.90 877
4030.50 904
4031.10 848
4031.70 880
4032.30 989
4032.90 1042
4033.49 1070
4034.09 1037
4034.69 1004
4035.29 907
4035.89 862
4036.49 841
4037.09 855
4037.69 829
4038.29 790
4038.89 731
4039.49 733
4040.09 725
4040.69 796
4041.29 704
4041.89 708
4042.49 782
4043.09 739
4043.69 748
4044.29 763
4044.89 709
4045.49 710
4046.09 738
4046.69 686
4047.29 719
4047.89 651
4048.49 715
4049.09 724
4049.69 761
4050.29 770
4050.89 704
4051.49 701
4052.09 698
4052.69 681
4053.29 717
4053.89 724
4054.49 711
4055.09 742
4055.69 671
4056.30 650
4056.90 609
4057.50 674
4058.10 685
4058.70 672
4059.30 691
4059.90 751
4060.50 768
4061.10 750
4061.71 750
4062.31 790
4062.91 769
4063.51 790
4064.11 820
4064.71 775
4065.31 746
4065.92 780
4066.52 794
4067.12 725
4067.72 758
4068.32 742
4068.92 725
4069.53 712
4070.13 691
4070.73 672
4071.33 652
4071.93 627
4072.54 645
4073.14 737
4073.74 695
4074.34 655
4074.94 639
4075.55 645
4076.15 663
4076.75 673
4077.35 690
4077.96 723
4078.56 627
4079.16 668
4079.76 640
4080.37 630
4080.97 610
4081.57 637
4082.17 689
4082.78 624
4083.38 670
4083.98 693
4084.59 632
4085.19 608
4085.79 644
4086.39 677
4087.00 659
4087.60 703
4088.20 690
4088.81 628
4089.41 644
4090.01 631
4090.62 669
4091.22 669
4091.82 654
4092.43 678
4093.03 660
4093.63 662
4094.24 649
4094.84 677
4095.45 669
4096.05 655
4096.65 692
4097.26 667
4097.86 654
4098.47 659
4099.07 675
4099.67 655
4100.28 698
4100.88 610
4101.49 683
4102.09 653
4102.69 644
4103.30 629
4103.90 628
4104.51 575
4105.11 650
4105.72 626
4106.32 612
4106.93 621
4107.53 597
4108.13 586
4108.74 598
4109.34 621
4109.95 594
4110.55 639
4111.16 607
4111.76 676
4112.37 613
4112.97 620
4113.58 604
4114.18 623
4114.79 603
4115.39 618
4116.00 666
4116.60 626
4117.21 601
4117.82 652
4118.42 591
4119.03 625
4119.63 649
4120.24 628
4120.84 603
4121.45 654
4122.05 603
4122.66 578
4123.27 602
4123.87 577
4124.48 640
4125.08 606
4125.69 635
4126.30 622
4126.90 640
4127.51 701
4128.11 632
4128.72 634
4129.33 646
4129.93 656
4130.54 652
4131.15 675
4131.75 669
4132.36 637
4132.96 675
4133.57 682
4134.18 654
4134.78 683
4135.39 687
4136.00 712
4136.60 724
4137.21 736
4137.82 721
4138.43 764
4139.03 802
4139.64 736
4140.25 719
4140.85 779
4141.46 773
4142.07 753
4142.68 726
4143.28 764
4143.89 750
4144.50 715
4145.10 714
4145.71 760
4146.32 706
4146.93 699
4147.53 660
4148.14 673
4148.75 679
4149.36 672
4149.97 676
4150.57 672
4151.18 652
4151.79 635
4152.40 646
4153.00 612
4153.61 620
4154.22 658
4154.83 652
4155.44 711
4156.05 701
4156.65 655
4157.26 682
4157.87 674
4158.48 736
4159.09 710
4159.70 735
4160.30 711
4160.91 734
4161.52 681
4162.13 648
4162.74 654
4163.35 648
4163.96 683
4164.56 665
4165.17 723
4165.78 634
4166.39 660
4167.00 697
4167.61 707
4168.22 716
4168.83 726
4169.44 755
4170.05 769
4170.66 790
4171.26 757
4171.87 744
4172.48 796
4173.09 756
4173.70 737
4174.31 732
4174.92 737
4175.53 774
4176.14 706
4176.75 678
4177.36 688
4177.97 656
4178.58 691
4179.19 698
4179.80 677
4180.41 641
4181.02 688
4181.63 717
4182.24 702
4182.85 724
4183.46 721
4184.07 674
4184.68 646
4185.29 690
4185.90 652
4186.51 632
4187.12 678
4187.73 687
4188.34 690
4188.95 625
4189.56 659
4190.18 711
4190.79 706
4191.40 702
4192.01 801
4192.62 779
4193.23 731
4193.84 748
4194.45 738
4195.06 721
4195.67 768
4196.28 771
4196.90 746
4197.51 731
4198.12 692
4198.73 701
4199.34 784
4199.95 711
4200.56 752
4201.18 717
4201.79 691
4202.40 668
4203.01 697
4203.62 689
4204.23 710
4204.85 723
4205.46 743
4206.07 739
4206.68 724
4207.29 760
4207.90 743
4208.52 774
4209.13 749
4209.74 746
4210.35 763
4210.97 775
4211.58 752
4212.19 775
4212.80 783
4213.41 815
4214.03 732
4214.64 788
4215.25 765
4215.86 761
4216.48 802
4217.09 895
4217.70 889
4218.32 882
4218.93 1007
4219.54 1007
4220.15 922
4220.77 893
4221.38 934
4221.99 957
4222.61 995
4223.22 1001
4223.83 943
4224.44 987
4225.06 1086
4225.67 1157
4226.28 1332
4226.90 1333
4227.51 1376
4228.13 1478
4228.74 1401
4229.35 1316
4229.97 1283
4230.58 1076
4231.19 1041
4231.81 1109
4232.42 1155
4233.03 1000
4233.65 1017
4234.26 981
4234.88 1005
4235.49 936
4236.10 949
4236.72 997
4237.33 917
4237.95 919
4238.56 923
4239.17 867
4239.79 967
4240.40 936
4241.02 878
4241.63 944
4242.25 994
4242.86 989
4243.48 1042
4244.09 1062
4244.71 1002
4245.32 999
4245.93 988
4246.55 1002
4247.16 950
4247.78 938
4248.39 849
4249.01 893
4249.62 889
4250.24 918
4250.85 895
4251.47 877
4252.08 826
4252.70 836
4253.32 910
4253.93 889
4254.55 891
4255.16 851
4255.78 837
4256.39 862
4257.01 845
4257.62 837
4258.24 929
4258.85 958
4259.47 914
4260.09 969
4260.70 1018
4261.32 946
4261.93 1092
4262.55 1138
4263.17 1077
4263.78 1095
4264.40 1069
4265.01 1035
4265.63 949
4266.25 992
4266.86 942
4267.48 953
4268.10 899
4268.71 924
4269.33 926
4269.94 868
4270.56 876
4271.18 871
4271.79 909
4272.41 944
4273.03 925
4273.64 934
4274.26 958
4274.88 1099
4275.49 1102
4276.11 1045
4276.73 1108
4277.35 1120
4277.96 1099
4278.58 1067
4279.20 1000
4279.81 945
4280.43 933
4281.05 898
4281.67 811
4282.28 839
4282.90 826
4283.52 789
4284.14 807
4284.75 741
4285.37 744
4285.99 761
4286.61 756
4287.22 781
4287.84 773
4288.46 733
4289.08 756
4289.70 744
4290.31 767
4290.93 725
4291.55 746
4292.17 735
4292.79 750
4293.40 764
4294.02 714
4294.64 754
4295.26 736
4295.88 726
4296.50 800
4297.11 802
4297.73 740
4298.35 754
4298.97 772
4299.59 762
4300.21 771
4300.83 763
4301.44 777
4302.06 770
4302.68 845
4303.30 840
4303.92 821
4304.54 811
4305.16 788
4305.78 795
4306.40 773
4307.02 773
4307.63 762
4308.25 781
4308.87 801
4309.49 827
4310.11 792
4310.73 800
4311.35 825
4311.97 801
4312.59 790
4313.21 883
4313.83 851
4314.45 839
4315.07 902
4315.69 924
4316.31 924
4316.93 871
4317.55 911
4318.17 886
4318.79 907
4319.41 937
4320.03 964
4320.65 951
4321.27 926
4321.89 1021
4322.51 983
4323.13 940
4323.75 1042
4324.37 1028
4324.99 1145
4325.61 1205
4326.23 1195
4326.85 1228
4327.47 1254
4328.09 1302
4328.71 1423
4329.33 1683
4329.96 1863
4330.58 1972
4331.20 2101
4331.82 2260
4332.44 2413
4333.06 2421
4333.68 2495
4334.30 2504
4334.92 2459
4335.54 2415
4336.17 2433
4336.79 2343
4337.41 2424
4338.03 2352
4338.65 2246
4339.27 2142
4339.89 1990
4340.52 1858
4341.14 1850
4341.76 1839
4342.38 1872
4343.00 2089
4343.62 2409
4344.25 2596
4344.87 2817
4345.49 3161
4346.11 3416
4346.73 3317
4347.36 3219
4347.98 3118
4348.60 2665
4349.22 2486
4349.84 2363
4350.47 2362
4351.09 2280
4351.71 2032
4352.33 1935
4352.96 1915
4353.58 1736
4354.20 1618
4354.82 1554
4355.45 1507
4356.07 1380
4356.69 1358
4357.31 1312
4357.94 1289
4358.56 1281
4359.18 1314
4359.81 1282
4360.43 1181
4361.05 1242
4361.68 1260
4362.30 1195
4362.92 1218
4363.55 1222
4364.17 1198
4364.79 1266
4365.42 1159
4366.04 1208
4366.66 1225
4367.29 1103
4367.91 1183
4368.53 1070
4369.16 1085
4369.78 1011
4370.40 959
4371.03 977
4371.65 977
4372.27 927
4372.90 959
4373.52 970
4374.15 891
4374.77 921
4375.39 923
4376.02 956
4376.64 922
4377.27 926
4377.89 935
4378.52 999
4379.14 995
4379.76 1030
4380.39 1012
4381.01 969
4381.64 1005
4382.26 939
4382.89 933
4383.51 974
4384.14 958
4384.76 920
4385.39 988
4386.01 1038
4386.64 940
4387.26 850
4387.89 883
4388.51 932
4389.14 863
4389.76 866
4390.39 945
4391.01 921
4391.64 930
4392.26 869
4392.89 933
4393.51 909
4394.14 899
4394.76 899
4395.39 872
4396.01 843
4396.64 852
4397.26 849
4397.89 856
4398.52 842
4399.14 858
4399.77 843
4400.39 853
4401.02 846
4401.65 859
4402.27 844
4402.90 838
4403.52 848
4404.15 820
4404.78 775
4405.40 841
4406.03 889
4406.65 853
4407.28 857
4407.91 885
4408.53 876
4409.16 860
4409.79 849
4410.41 879
4411.04 914
4411.67 817
4412.29 832
4412.92 874
4413.55 824
4414.17 778
4414.80 799
4415.43 747
4416.05 787
4416.68 787
4417.31 775
4417.94 797
4418.56 803
4419.19 746
4419.82 773
4420.44 774
4421.07 791
4421.70 805
4422.33 795
4422.95 795
4423.58 769
4424.21 745
4424.84 749
4425.46 738
4426.09 700
4426.72 669
4427.35 700
4427.97 774
4428.60 781
4429.23 709
4429.86 739
4430.49 724
4431.11 732
4431.74 738
4432.37 758
4433.00 687
4433.63 750
4434.26 794
4434.88 801
4435.51 781
4436.14 780
4436.77 830
4437.40 777
4438.03 769
4438.65 805
4439.28 773
4439.91 726
4440.54 739
4441.17 726
4441.80 749
4442.43 730
4443.06 755
4443.68 792
4444.31 816
4444.94 852
4445.57 821
4446.20 903
4446.83 956
4447.46 898
4448.09 820
4448.72 882
4449.35 870
4449.98 882
4450.61 854
4451.24 792
4451.86 800
4452.49 838
4453.12 876
4453.75 995
4454.38 983
4455.01 1011
4455.64 1130
4456.27 1152
4456.90 1099
4457.53 1026
4458.16 949
4458.79 950
4459.42 850
4460.05 859
4460.68 741
4461.31 763
4461.94 772
4462.57 805
4463.20 776
4463.83 805
4464.46 733
4465.09 720
4465.72 772
4466.36 763
4466.99 740
4467.62 698
4468.25 777
4468.88 790
4469.51 772
4470.14 743
4470.77 683
4471.40 699
4472.03 672
4472.66 649
4473.29 684
4473.93 686
4474.56 690
4475.19 703
4475.82 664
4476.45 680
4477.08 657
4477.71 725
4478.34 677
4478.98 733
4479.61 727
4480.24 686
4480.87 696
4481.50 752
4482.13 745
4482.76 813
4483.40 792
4484.03 718
4484.66 698
4485.29 722
4485.92 782
4486.56 789
4487.19 765
4487.82 770
4488.45 790
4489.08 793
4489.72 728
4490.35 788
4490.98 737
4491.61 789
4492.25 759
4492.88 710
4493.51 734
4494.14 764
4494.78 802
4495.41 751
4496.04 762
4496.67 759
4497.31 784
4497.94 800
4498.57 894
4499.20 1035
4499.84 1087
4500.47 1136
4501.10 1233
4501.74 1188
4502.37 1182
4503.00 1184
4503.64 1143
4504.27 1072
4504.90 1025
4505.53 913
4506.17 920
4506.80 921
4507.43 920
4508.07 931
4508.70 906
4509.34 905
4509.97 981
4510.60 900
4511.24 824
4511.87 839
4512.50 815
4513.14 839
4513.77 843
4514.41 858
4515.04 855
4515.67 833
4516.31 794
4516.94 784
4517.58 772
4518.21 722
4518.84 757
4519.48 762
4520.11 715
4520.75 755
4521.38 710
4522.02 743
4522.65 779
4523.28 789
4523.92 730
4524.55 727
4525.19 768
4525.82 840
4526.46 932
4527.09 927
4527.73 952
4528.36 1047
4529.00 1168
4529.63 1219
4530.27 1388
4530.90 1399
4531.54 1374
4532.17 1258
4532.81 1261
4533.44 1196
4534.08 1085
4534.71 1025
4535.35 939
4535.99 846
4536.62 782
4537.26 737
4537.89 711
4538.53 744
4539.16 741
4539.80 731
4540.43 737
4541.07 676
4541.71 666
4542.34 667
4542.98 674
4543.61 695
4544.25 678
4544.89 719
4545.52 697
4546.16 714
4546.79 701
4547.43 682
4548.07 700
4548.70 701
4549.34 666
4549.98 641
4550.61 690
4551.25 650
4551.89 611
4552.52 693
4553.16 689
4553.80 659
4554.43 673
4555.07 641
4555.71 635
4556.34 635
4556.98 665
4557.62 684
4558.25 633
4558.89 624
4559.53 650
4560.16 648
4560.80 639
4561.44 647
4562.08 693
4562.71 741
4563.35 736
4563.99 773
4564.63 715
4565.26 709
4565.90 754
4566.54 793
4567.18 743
4567.81 774
4568.45 757
4569.09 710
4569.73 742
4570.36 822
4571.00 747
4571.64 724
4572.28 694
4572.92 748
4573.55 717
4574.19 723
4574.83 751
4575.47 698
4576.11 704
4576.75 723
4577.38 743
4578.02 640
4578.66 682
4579.30 637
4579.94 665
4580.58 718
4581.21 779
4581.85 750
4582.49 754
4583.13 828
4583.77 897
4584.41 919
4585.05 986
4585.69 1027
4586.32 1180
4586.96 1139
4587.60 1114
4588.24 1226
4588.88 1195
4589.52 1217
4590.16 1230
4590.80 1287
4591.44 1239
4592.08 1136
4592.72 1033
4593.36 1033
4594.00 960
4594.63 864
4595.27 944
4595.91 901
4596.55 860
4597.19 860
4597.83 745
4598.47 748
4599.11 850
4599.75 880
4600.39 864
4601.03 813
4601.67 838
4602.31 855
4602.95 879
4603.59 811
4604.23 809
4604.87 782
4605.51 811
4606.15 820
4606.79 742
4607.43 800
4608.08 812
4608.72 798
4609.36 757
4610.00 726
4610.64 761
4611.28 727
4611.92 702
4612.56 692
4613.20 781
4613.84 731
4614.48 680
4615.12 687
4615.76 703
4616.41 678
4617.05 677
4617.69 666
4618.33 684
4618.97 672
4619.61 695
4620.25 689
4620.89 667
4621.54 630
4622.18 627
4622.82 631
4623.46 631
4624.10 650
4624.74 669
4625.38 686
4626.03 687
4626.67 655
4627.31 635
4627.95 703
4628.59 796
4629.24 805
4629.88 767
4630.52 779
4631.16 823
4631.80 840
4632.45 883
4633.09 804
4633.73 821
4634.37 838
4635.02 841
4635.66 856
4636.30 837
4636.94 802
4637.58 784
4638.23 848
4638.87 824
4639.51 871
4640.16 864
4640.80 804
4641.44 794
4642.08 764
4642.73 744
4643.37 709
4644.01 752
4644.66 741
4645.30 764
4645.94 756
4646.58 773
4647.23 691
4647.87 698
4648.51 719
4649.16 738
4649.80 715
4650.44 781
4651.09 775
4651.73 732
4652.37 723
4653.02 738
4653.66 757
4654.31 682
4654.95 676
4655.59 725
4656.24 745
4656.88 760
4657.52 692
4658.17 681
4658.81 624
4659.46 668
4660.10 642
4660.75 656
4661.39 670
4662.03 651
4662.68 662
4663.32 631
4663.97 620
4664.61 612
4665.26 586
4665.90 639
4666.54 613
4667.19 629
4667.83 598
4668.48 615
4669.12 631
4669.77 603
4670.41 596
4671.06 552
4671.70 601
4672.35 589
4672.99 640
4673.64 681
4674.28 610
4674.93 704
4675.57 699
4676.22 692
4676.86 784
4677.51 703
4678.15 707
4678.80 685
4679.44 712
4680.09 683
4680.73 645
4681.38 717
4682.03 710
4682.67 714
4683.32 681
4683.96 729
4684.61 757
4685.25 699
4685.90 665
4686.55 691
4687.19 752
4687.84 801
4688.48 793
4689.13 832
4689.78 849
4690.42 863
4691.07 896
4691.72 834
4692.36 832
4693.01 834
4693.65 861
4694.30 867
4694.95 918
4695.59 909
4696.24 1035
4696.89 1100
4697.53 1153
4698.18 1262
4698.83 1290
4699.47 1263
4700.12 1202
4700.77 1118
4701.41 1009
4702.06 1014
4702.71 1019
4703.36 967
4704.00 965
4704.65 979
4705.30 971
4705.94 963
4706.59 871
4707.24 894
4707.89 866
4708.53 839
4709.18 877
4709.83 899
4710.48 878
4711.12 911
4711.77 856
4712.42 850
4713.07 842
4713.71 831
4714.36 838
4715.01 829
4715.66 756
4716.31 730
4716.95 727
4717.60 818
4718.25 821
4718.90 824
4719.55 892
4720.19 733
4720.84 793
4721.49 834
4722.14 795
4722.79 848
4723.44 827
4724.08 817
4724.73 795
4725.38 835
4726.03 855
4726.68 851
4727.33 875
4727.98 863
4728.63 864
4729.27 818
4729.92 767
4730.57 727
4731.22 753
4731.87 729
4732.52 733
4733.17 707
4733.82 736
4734.47 726
4735.12 783
4735.77 744
4736.41 773
4737.06 699
4737.71 770
4738.36 826
4739.01 792
4739.66 811
4740.31 757
4740.96 798
4741.61 787
4742.26 763
4742.91 741
4743.56 788
4744.21 743
4744.86 718
4745.51 738
4746.16 717
4746.81 712
4747.46 712
4748.11 795
4748.76 759
4749.41 708
4750.06 772
4750.71 749
4751.36 761
4752.01 762
4752.66 792
4753.31 784
4753.96 751
4754.61 777
4755.26 754
4755.92 774
4756.57 696
4757.22 736
4757.87 717
4758.52 692
4759.17 770
4759.82 769
4760.47 812
4761.12 773
4761.77 772
4762.42 766
4763.08 745
4763.73 778
4764.38 756
4765.03 753
4765.68 688
4766.33 707
4766.98 773
4767.64 723
4768.29 761
4768.94 801
4769.59 772
4770.24 724
4770.89 779
4771.54 782
4772.20 737
4772.85 763
4773.50 722
4774.15 698
4774.80 704
4775.46 707
4776.11 716
4776.76 737
4777.41 717
4778.06 743
4778.72 740
4779.37 741
4780.02 732
4780.67 755
4781.33 732
4781.98 738
4782.63 715
4783.28 721
4783.94 725
4784.59 688
4785.24 670
4785.89 704
4786.55 775
4787.20 776
4787.85 787
4788.51 763
4789.16 767
4789.81 843
4790.46 767
4791.12 838
4791.77 768
4792.42 752
4793.08 717
4793.73 729
4794.38 780
4795.04 801
4795.69 788
4796.34 796
4797.00 907
4797.65 926
4798.30 885
4798.96 933
4799.61 945
4800.27 1000
4800.92 998
4801.57 1007
4802.23 969
4802.88 917
4803.53 919
4804.19 875
4804.84 903
4805.50 950
4806.15 860
4806.81 838
4807.46 877
4808.11 923
4808.77 893
4809.42 883
4810.08 848
4810.73 892
4811.39 888
4812.04 909
4812.69 944
4813.35 917
4814.00 905
4814.66 889
4815.31 872
4815.97 924
4816.62 1013
4817.28 972
4817.93 1018
4818.59 1006
4819.24 1104
4819.90 1179
4820.55 1249
4821.21 1300
4821.86 1296
4822.52 1311
4823.17 1279
4823.83 1290
4824.48 1154
4825.14 1117
4825.79 1138
4826.45 1104
4827.11 1116
4827.76 1076
4828.42 1029
4829.07 1127
4829.73 1129
4830.38 1090
4831.04 1108
4831.70 1114
4832.35 1184
4833.01 1164
4833.66 1148
4834.32 1185
4834.98 1243
4835.63 1316
4836.29 1279
4836.94 1311
4837.60 1319
4838.26 1296
4838.91 1268
4839.57 1260
4840.23 1249
4840.88 1342
4841.54 1274
4842.20 1271
4842.85 1323
4843.51 1375
4844.17 1368
4844.82 1347
4845.48 1414
4846.14 1460
4846.79 1612
4847.45 1718
4848.11 1729
4848.76 1895
4849.42 1943
4850.08 1940
4850.73 1928
4851.39 1831
4852.05 1703
4852.71 1743
4853.36 1651
4854.02 1635
4854.68 1724
4855.34 1963
4855.99 2036
4856.65 2128
4857.31 2195
4857.97 2283
4858.62 2232
4859.28 2184
4859.94 2053
4860.60 1841
4861.25 1804
4861.91 1733
4862.57 1584
4863.23 1545
4863.89 1565
4864.54 1552
4865.20 1608
4865.86 1557
4866.52 1550
4867.18 1568
4867.84 1583
4868.49 1528
4869.15 1505
4869.81 1427
4870.47 1407
4871.13 1436
4871.79 1429
4872.44 1433
4873.10 1380
4873.76 1386
4874.42 1395
4875.08 1434
4875.74 1505
4876.40 1534
4877.06 1588
4877.72 1755
4878.37 1732
4879.03 1665
4879.69 1643
4880.35 1585
4881.01 1547
4881.67 1496
4882.33 1436
4882.99 1435
4883.65 1325
4884.31 1338
4884.97 1304
4885.63 1377
4886.29 1364
4886.95 1354
4887.61 1311
4888.26 1285
4888.92 1366
4889.58 1320
4890.24 1327
4890.90 1373
4891.56 1362
4892.22 1362
4892.88 1344
4893.54 1393
4894.20 1288
4894.86 1222
4895.52 1234
4896.18 1197
4896.84 1184
4897.51 1348
4898.17 1396
4898.83 1357
4899.49 1351
4900.15 1295
4900.81 1258
4901.47 1189
4902.13 1144
4902.79 1144
4903.45 1033
4904.11 1016
4904.77 1023
4905.43 968
4906.09 932
4906.75 943
4907.41 927
4908.08 961
4908.74 952
4909.40 923
4910.06 923
4910.72 948
4911.38 976
4912.04 884
4912.70 853
4913.37 897
4914.03 917
4914.69 968
4915.35 903
4916.01 902
4916.67 850
4917.33 856
4918.00 815
4918.66 827
4919.32 807
4919.98 822
4920.64 822
4921.31 813
4921.97 778
4922.63 790
4923.29 788
4923.95 823
4924.62 793
4925.28 796
4925.94 798
4926.60 786
4927.26 799
4927.93 855
4928.59 841
4929.25 806
4929.91 826
4930.58 877
4931.24 852
4931.90 785
4932.56 785
4933.23 743
4933.89 786
4934.55 720
4935.22 800
4935.88 752
4936.54 746
4937.20 795
4937.87 794
4938.53 824
4939.19 740
4939.86 753
4940.52 753
4941.18 783
4941.85 757
4942.51 772
4943.17 732
4943.84 782
4944.50 786
4945.16 759
4945.83 688
4946.49 690
4947.15 682
4947.82 733
4948.48 719
4949.15 659
4949.81 703
4950.47 737
4951.14 678
4951.80 715
4952.47 725
4953.13 710
4953.79 744
4954.46 720
4955.12 732
4955.79 761
4956.45 735
4957.11 818
4957.78 786
4958.44 805
4959.11 857
4959.77 888
4960.44 977
4961.10 1026
4961.77 1050
4962.43 1103
4963.10 1123
4963.76 1021
4964.42 1042
4965.09 970
4965.75 932
4966.42 874
4967.08 854
4967.75 828
4968.41 776
4969.08 728
4969.74 779
4970.41 755
4971.08 825
4971.74 786
4972.41 811
4973.07 870
4973.74 872
4974.40 869
4975.07 914
4975.73 927
4976.40 931
4977.06 927
4977.73 894
4978.40 876
4979.06 856
4979.73 860
4980.39 802
4981.06 767
4981.73 781
4982.39 775
4983.06 790
4983.72 740
4984.39 777
4985.06 782
4985.72 754
4986.39 750
4987.05 712
4987.72 687
4988.39 688
4989.05 680
4989.72 688
4990.39 702
4991.05 642
4991.72 641
4992.39 671
4993.05 634
4993.72 651
4994.39 705
4995.05 710
4995.72 754
4996.39 642
4997.05 656
4997.72 633
4998.39 595
4999.06 642
4999.72 658
5000.39 584
5001.06 562
5001.73 639
5002.39 623
5003.06 603
5003.73 601
5004.39 639
5005.06 626
5005.73 630
5006.40 627
5007.07 607
5007.73 604
5008.40 612
5009.07 585
5009.74 648
5010.40 633
5011.07 586
5011.74 576
5012.41 620
5013.08 592
5013.74 570
5014.41 572
5015.08 580
5015.75 619
5016.42 547
5017.09 605
5017.75 621
5018.42 652
5019.09 611
5019.76 555
5020.43 579
5021.10 643
5021.76 618
5022.43 611
5023.10 624
5023.77 636
5024.44 618
5025.11 588
5025.78 579
5026.45 574
5027.12 587
5027.78 579
5028.45 577
5029.12 539
5029.79 569
5030.46 495
5031.13 537
5031.80 555
5032.47 549
5033.14 616
5033.81 546
5034.48 605
5035.15 597
5035.82 563
5036.49 553
5037.16 561
5037.83 597
5038.50 551
5039.16 548
5039.83 562
5040.50 582
5041.17 584
5041.84 572
5042.51 577
5043.18 626
5043.85 570
5044.52 620
5045.20 618
5045.87 590
5046.54 530
5047.21 579
5047.88 583
5048.55 630
5049.22 569
5049.89 602
5050.56 605
5051.23 612
5051.90 593
5052.57 574
5053.24 577
5053.91 600
5054.58 609
5055.25 608
5055.92 570
5056.60 599
5057.27 609
5057.94 584
5058.61 549
5059.28 597
5059.95 591
5060.62 618
5061.29 582
5061.96 575
5062.64 589
5063.31 613
5063.98 657
5064.65 653
5065.32 623
5065.99 596
5066.66 588
5067.34 630
5068.01 616
5068.68 591
5069.35 646
5070.02 629
5070.70 629
5071.37 615
5072.04 629
5072.71 616
5073.38 611
5074.06 635
5074.73 692
5075.40 697
5076.07 720
5076.74 795
5077.42 790
5078.09 833
5078.76 808
5079.43 788
5080.11 729
5080.78 698
5081.45 819
5082.12 753
5082.80 733
5083.47 754
5084.14 794
5084.82 768
5085.49 700
5086.16 752
5086.83 733
5087.51 697
5088.18 782
5088.85 820
5089.53 785
5090.20 845
5090.87 836
5091.55 816
5092.22 790
5092.89 775
5093.57 710
5094.24 733
5094.91 745
5095.59 709
5096.26 676
5096.93 681
5097.61 666
5098.28 609
5098.96 625
5099.63 689
5100.30 638
5100.98 701
5101.65 725
5102.32 780
5103.00 722
5103.67 777
5104.35 764
5105.02 723
5105.70 688
5106.37 694
5107.04 764
5107.72 714
5108.39 703
5109.07 646
5109.74 688
5110.42 734
5111.09 682
5111.77 659
5112.44 702
5113.11 710
5113.79 744
5114.46 756
5115.14 776
5115.81 844
5116.49 916
5117.16 942
5117.84 951
5118.51 937
5119.19 925
5119.86 1017
5120.54 1022
5121.21 979
5121.89 965
5122.57 964
5123.24 885
5123.92 881
5124.59 856
5125.27 798
5125.94 801
5126.62 793
5127.29 770
5127.97 777
5128.64 765
5129.32 783
5130.00 791
5130.67 844
5131.35 828
5132.02 844
5132.70 846
5133.38 802
5134.05 806
5134.73 775
5135.40 748
5136.08 695
5136.76 696
5137.43 719
5138.11 737
5138.79 749
5139.46 743
5140.14 710
5140.82 706
5141.49 621
5142.17 649
5142.85 667
5143.52 637
5144.20 583
5144.88 592
5145.55 567
5146.23 598
5146.91 659
5147.58 633
5148.26 623
5148.94 584
5149.61 597
5150.29 587
5150.97 606
5151.65 632
5152.32 607
5153.00 621
5153.68 647
5154.36 602
5155.03 619
5155.71 690
5156.39 671
5157.07 644
5157.74 632
5158.42 609
5159.10 617
5159.78 635
5160.45 623
5161.13 594
5161.81 649
5162.49 590
5163.17 646
5163.84 724
5164.52 655
5165.20 646
5165.88 645
5166.56 626
5167.24 621
5167.91 623
5168.59 623
5169.27 575
5169.95 617
5170.63 620
5171.31 565
5171.98 605
5172.66 611
5173.34 608
5174.02 601
5174.70 627
5175.38 581
5176.06 597
5176.74 577
5177.41 602
5178.09 546
5178.77 587
5179.45 579
5180.13 549
5180.81 566
5181.49 535
5182.17 592
5182.85 555
5183.53 566
5184.21 566
5184.89 566
5185.57 599
5186.24 628
5186.92 554
5187.60 591
5188.28 558
5188.96 552
5189.64 588
5190.32 560
5191.00 567
5191.68 575
5192.36 533
5193.04 568
5193.72 616
5194.40 626
5195.08 574
5195.76 562
5196.44 642
5197.12 622
5197.80 593
5198.48 599
5199.16 611
5199.84 585
5200.52 602
5201.21 593
5201.89 556
5202.57 606
5203.25 606
5203.93 573
5204.61 608
5205.29 560
5205.97 623
5206.65 672
5207.33 647
5208.01 624
5208.69 690
5209.37 678
5210.06 661
5210.74 727
5211.42 778
5212.10 779
5212.78 727
5213.46 800
5214.14 823
5214.82 795
5215.51 768
5216.19 727
5216.87 737
5217.55 699
5218.23 659
5218.91 700
5219.60 761
5220.28 797
5220.96 783
5221.64 823
5222.32 784
5223.00 799
5223.69 780
5224.37 762
5225.05 767
5225.73 757
5226.41 766
5227.10 692
5227.78 691
5228.46 647
5229.14 677
5229.83 641
5230.51 665
5231.19 676
5231.87 679
5232.56 683
5233.24 682
5233.92 648
5234.60 686
5235.29 724
5235.97 766
5236.65 757
5237.34 761
5238.02 788
5238.70 783
5239.38 741
5240.07 715
5240.75 700
5241.43 726
5242.12 715
5242.80 719
5243.48 701
5244.17 714
5244.85 663
5245.53 657
5246.22 653
5246.90 697
5247.58 676
5248.27 726
5248.95 822
5249.63 768
5250.32 875
5251.00 828
5251.69 786
5252.37 797
5253.05 782
5253.74 708
5254.42 742
5255.11 700
5255.79 721
5256.47 713
5257.16 672
5257.84 764
5258.53 733
5259.21 725
5259.89 767
5260.58 792
5261.26 792
5261.95 734
5262.63 738
5263.32 757
5264.00 722
5264.69 669
5265.37 700
5266.06 663
5266.74 669
5267.43 683
5268.11 699
5268.79 681
5269.48 700
5270.16 659
5270.85 693
5271.53 709
5272.22 655
5272.91 708
5273.59 685
5274.28 688
5274.96 683
5275.65 648
5276.33 699
5277.02 654
5277.70 638
5278.39 675
5279.07 610
5279.76 651
5280.45 725
5281.13 669
5281.82 696
5282.50 668
5283.19 681
5283.87 647
5284.56 680
5285.25 671
5285.93 643
5286.62 631
5287.30 642
5287.99 661
5288.68 600
5289.36 635
5290.05 664
5290.74 605
5291.42 606
5292.11 632
5292.79 620
5293.48 623
5294.17 661
5294.85 696
5295.54 706
5296.23 705
5296.91 698
5297.60 725
5298.29 770
5298.98 793
5299.66 758
5300.35 772
5301.04 807
5301.72 848
5302.41 867
5303.10 929
5303.78 1000
5304.47 966
5305.16 1028
5305.85 1063
5306.53 992
5307.22 987
5307.91 1005
5308.60 1039
5309.28 1113
5309.97 1183
5310.66 1239
5311.35 1186
5312.03 1177
5312.72 1159
5313.41 1096
5314.10 1021
5314.79 936
5315.47 888
5316.16 897
5316.85 939
5317.54 987
5318.23 951
5318.91 913
5319.60 941
5320.29 979
5320.98 954
5321.67 873
5322.36 793
5323.04 833
5323.73 786
5324.42 694
5325.11 689
5325.80 717
5326.49 651
5327.18 649
5327.86 666
5328.55 677
5329.24 645
5329.93 664
5330.62 627
5331.31 648
5332.00 634
5332.69 651
5333.38 625
5334.06 640
5334.75 619
5335.44 598
5336.13 593
5336.82 654
5337.51 675
5338.20 714
5338.89 642
5339.58 664
5340.27 703
5340.96 634
5341.65 628
5342.34 669
5343.03 736
5343.72 734
5344.41 740
5345.10 696
5345.79 703
5346.48 762
5347.17 778
5347.86 739
5348.55 808
5349.24 818
5349.93 862
5350.62 849
5351.31 793
5352.00 760
5352.69 756
5353.38 744
5354.07 664
5354.76 723
5355.45 665
5356.14 593
5356.83 601
5357.52 622
5358.21 616
5358.90 631
5359.59 630
5360.29 683
5360.98 695
5361.67 585
5362.36 615
5363.05 626
5363.74 650
5364.43 622
5365.12 570
5365.81 592
5366.50 568
5367.20 564
5367.89 568
5368.58 550
5369.27 582
5369.96 603
5370.65 584
5371.34 602
5372.04 572
5372.73 591
5373.42 561
5374.11 575
5374.80 592
5375.49 627
5376.19 589
5376.88 570
5377.57 607
5378.26 646
5378.95 561
5379.65 535
5380.34 546
5381.03 567
5381.72 547
5382.42 565
5383.11 617
5383.80 561
5384.49 556
5385.19 561
5385.88 573
5386.57 582
5387.26 597
5387.96 598
5388.65 626
5389.34 651
5390.03 636
5390.73 648
5391.42 632
5392.11 618
5392.80 588
5393.50 630
5394.19 613
5394.88 589
5395.58 600
5396.27 573
5396.96 570
5397.66 608
5398.35 622
5399.04 596
5399.74 583
5400.43 588
5401.12 594
5401.82 551
5402.51 560
5403.20 586
5403.90 581
5404.59 561
5405.29 535
5405.98 581
5406.67 567
5407.37 602
5408.06 595
5408.75 554
5409.45 624
5410.14 574
5410.84 598
5411.53 656
5412.23 589
5412.92 579
5413.61 572
5414.31 578
5415.00 596
5415.70 572
5416.39 547
5417.09 624
5417.78 609
5418.47 638
5419.17 583
5419.86 605
5420.56 638
5421.25 693
5421.95 681
5422.64 649
5423.34 631
5424.03 647
5424.73 653
5425.42 576
5426.12 599
5426.81 569
5427.51 573
5428.20 621
5428.90 588
5429.59 597
5430.29 620
5430.99 621
5431.68 638
5432.38 691
5433.07 637
5433.77 620
5434.46 668
5435.16 692
5435.85 671
5436.55 604
5437.25 688
5437.94 645
5438.64 645
5439.33 612
5440.03 603
5440.73 640
5441.42 638
5442.12 660
5442.81 696
5443.51 751
5444.21 788
5444.90 854
5445.60 799
5446.29 859
5446.99 850
5447.69 919
5448.38 893
5449.08 796
5449.78 812
5450.47 801
5451.17 736
5451.87 751
5452.56 724
5453.26 745
5453.96 728
5454.65 728
5455.35 717
5456.05 792
5456.75 748
5457.44 772
5458.14 787
5458.84 766
5459.53 802
5460.23 804
5460.93 809
5461.63 805
5462.32 776
5463.02 795
5463.72 780
5464.42 735
5465.11 784
5465.81 761
5466.51 826
5467.21 786
5467.90 787
5468.60 860
5469.30 836
5470.00 900
5470.70 898
5471.39 891
5472.09 935
5472.79 913
5473.49 999
5474.19 1047
5474.88 998
5475.58 1062
5476.28 1149
5476.98 1301
5477.68 1412
5478.38 1599
5479.07 1803
5479.77 1795
5480.47 1756
5481.17 1661
5481.87 1623
5482.57 1457
5483.27 1305
5483.96 1284
5484.66 1258
5485.36 1238
5486.06 1181
5486.76 1175
5487.46 1191
5488.16 1149
5488.86 1160
5489.56 1198
5490.26 1258
5490.96 1272
5491.65 1374
5492.35 1300
5493.05 1349
5493.75 1359
5494.45 1387
5495.15 1480
5495.85 1514
5496.55 1672
5497.25 1977
5497.95 2443
5498.65 2830
5499.35 3259
5500.05 3403
5500.75 3402
5501.45 3239
5502.15 2929
5502.85 2431
5503.55 2157
5504.25 1784
5504.95 1570
5505.65 1430
5506.35 1322
5507.05 1261
5507.75 1192
5508.45 1189
5509.15 1185
5509.85 1126
5510.55 1136
5511.25 1114
5511.95 1149
5512.65 1138
5513.35 1201
5514.05 1223
5514.76 1166
5515.46 1157
5516.16 1177
5516.86 1091
5517.56 1116
5518.26 1174
5518.96 1154
5519.66 1136
5520.36 1124
5521.06 1086
5521.77 976
5522.47 947
5523.17 915
5523.87 896
5524.57 905
5525.27 905
5525.97 872
5526.67 870
5527.38 908
5528.08 944
5528.78 981
5529.48 892
5530.18 865
5530.88 901
5531.59 882
5532.29 852
5532.99 936
5533.69 858
5534.39 857
5535.10 884
5535.80 840
5536.50 827
5537.20 807
5537.90 835
5538.61 844
5539.31 837
5540.01 809
5540.71 777
5541.42 808
5542.12 765
5542.82 792
5543.52 757
5544.23 792
5544.93 794
5545.63 749
5546.33 776
5547.04 751
5547.74 696
5548.44 693
5549.15 726
5549.85 735
5550.55 756
5551.26 781
5551.96 764
5552.66 785
5553.36 738
5554.07 727
5554.77 694
5555.47 700
5556.18 694
5556.88 695
5557.58 714
5558.29 724
5558.99 692
5559.70 804
5560.40 799
5561.10 781
5561.81 749
5562.51 737
5563.21 788
5563.92 795
5564.62 756
5565.33 762
5566.03 723
5566.73 685
5567.44 727
5568.14 705
5568.85 727
5569.55 698
5570.25 697
5570.96 704
5571.66 743
5572.37 761
5573.07 742
5573.78 809
5574.48 792
5575.19 829
5575.89 814
5576.59 751
5577.30 777
5578.00 686
5578.71 664
5579.41 695
5580.12 673
5580.82 705
5581.53 668
5582.23 651
5582.94 664
5583.64 706
5584.35 684
5585.05 660
5585.76 690
5586.46 723
5587.17 703
5587.88 698
5588.58 682
5589.29 647
5589.99 654
5590.70 686
5591.40 659
5592.11 659
5592.81 655
5593.52 618
5594.23 589
5594.93 608
5595.64 613
5596.34 650
5597.05 622
5597.76 602
5598.46 586
5599.17 649
5599.87 640
5600.58 742
5601.29 693
5601.99 696
5602.70 680
5603.41 679
5604.11 695
5604.82 646
5605.52 618
5606.23 638
5606.94 680
5607.64 684
5608.35 635
5609.06 634
5609.76 614
5610.47 620
5611.18 661
5611.88 636
5612.59 608
5613.30 644
5614.01 641
5614.71 674
5615.42 691
5616.13 684
5616.83 667
5617.54 638
5618.25 692
5618.96 669
5619.66 682
5620.37 654
5621.08 643
5621.79 660
5622.49 665
5623.20 663
5623.91 688
5624.62 760
5625.32 726
5626.03 728
5626.74 737
5627.45 725
5628.16 741
5628.86 784
5629.57 725
5630.28 763
5630.99 791
5631.70 775
5632.40 869
5633.11 857
5633.82 849
5634.53 849
5635.24 889
5635.95 919
5636.65 941
5637.36 950
5638.07 929
5638.78 921
5639.49 985
5640.20 973
5640.91 941
5641.61 959
5642.32 945
5643.03 827
5643.74 861
5644.45 810
5645.16 783
5645.87 769
5646.58 712
5647.29 786
5648.00 796
5648.70 754
5649.41 741
5650.12 803
5650.83 823
5651.54 783
5652.25 754
5652.96 777
5653.67 780
5654.38 754
5655.09 726
5655.80 762
5656.51 799
5657.22 783
5657.93 844
5658.64 915
5659.35 889
5660.06 886
5660.77 878
5661.48 819
5662.19 857
5662.90 813
5663.61 776
5664.32 768
5665.03 808
5665.74 783
5666.45 752
5667.16 738
5667.87 813
5668.58 807
5669.29 838
5670.00 896
5670.71 888
5671.42 945
5672.13 863
5672.84 804
5673.56 795
5674.27 704
5674.98 729
5675.69 758
5676.40 790
5677.11 754
5677.82 800
5678.53 779
5679.24 815
5679.95 766
5680.67 740
5681.38 770
5682.09 738
5682.80 698
5683.51 699
5684.22 764
5684.93 735
5685.65 672
5686.36 687
5687.07 686
5687.78 654
5688.49 691
5689.20 606
5689.92 644
5690.63 639
5691.34 663
5692.05 609
5692.76 560
5693.47 637
5694.19 599
5694.90 652
5695.61 627
5696.32 648
5697.04 624
5697.75 632
5698.46 638
5699.17 649
5699.89 635
5700.60 655
5701.31 649
5702.02 655
5702.74 625
5703.45 629
5704.16 648
5704.87 645
5705.59 636
5706.30 636
5707.01 657
5707.72 645
5708.44 625
5709.15 613
5709.86 620
5710.58 664
5711.29 592
5712.00 590
5712.72 648
5713.43 678
5714.14 644
5714.86 655
5715.57 561
5716.28 621
5717.00 622
5717.71 617
5718.42 618
5719.14 623
5719.85 606
5720.56 629
5721.28 606
5721.99 642
5722.71 648
5723.42 696
5724.13 724
5724.85 713
5725.56 749
5726.28 760
5726.99 735
5727.70 786
5728.42 760
5729.13 724
5729.85 734
5730.56 707
5731.28 670
5731.99 672
5732.70 673
5733.42 652
5734.13 603
5734.85 624
5735.56 669
5736.28 598
5736.99 626
5737.71 593
5738.42 644
5739.14 642
5739.85 625
5740.57 596
5741.28 621
5742.00 586
5742.71 620
5743.43 639
5744.14 637
5744.86 680
5745.57 679
5746.29 659
5747.00 662
5747.72 672
5748.43 673
5749.15 658
5749.87 643
5750.58 685
5751.30 672
5752.01 696
5752.73 692
5753.44 709
5754.16 721
5754.88 805
5755.59 835
5756.31 834
5757.02 794
5757.74 742
5758.46 800
5759.17 743
5759.89 739
5760.60 788
5761.32 753
5762.04 789
5762.75 823
5763.47 830
5764.19 815
5764.90 877
5765.62 929
5766.34 1020
5767.05 1042
5767.77 1255
5768.49 1416
5769.20 1551
5769.92 1594
5770.64 1555
5771.35 1408
5772.07 1262
5772.79 1106
5773.50 968
5774.22 897
5774.94 916
5775.65 814
5776.37 815
5777.09 759
5777.81 783
5778.52 845
5779.24 834
5779.96 798
5780.68 788
5781.39 874
5782.11 807
5782.83 875
5783.55 834
5784.26 806
5784.98 823
5785.70 780
5786.42 854
5787.14 791
5787.85 790
5788.57 777
5789.29 766
5790.01 771
5790.73 771
5791.44 781
5792.16 783
5792.88 748
5793.60 738
5794.32 769
5795.03 745
5795.75 752
5796.47 790
5797.19 779
5797.91 829
5798.63 880
5799.35 855
5800.06 824
5800.78 878
5801.50 853
5802.22 818
5802.94 791
5803.66 748
5804.38 694
5805.10 724
5805.82 654
5806.53 661
5807.25 653
5807.97 655
5808.69 699
5809.41 726
5810.13 712
5810.85 709
5811.57 680
5812.29 662
5813.01 622
5813.73 658
5814.45 675
5815.17 623
5815.89 625
5816.61 620
5817.33 629
5818.05 645
5818.77 670
5819.49 690
5820.20 658
5820.92 605
5821.64 630
5822.36 639
5823.09 640
5823.81 661
5824.53 631
5825.25 658
5825.97 619
5826.69 670
5827.41 630
5828.13 612
5828.85 636
5829.57 596
5830.29 642
5831.01 658
5831.73 633
5832.45 635
5833.17 654
5833.89 640
5834.61 632
5835.33 592
5836.05 613
5836.78 612
5837.50 620
5838.22 638
5838.94 663
5839.66 648
5840.38 612
5841.10 579
5841.82 601
5842.54 605
5843.27 602
5843.99 632
5844.71 621
5845.43 629
5846.15 664
5846.87 609
5847.59 630
5848.32 599
5849.04 612
5849.76 681
5850.48 600
5851.20 592
5851.93 585
5852.65 646
5853.37 658
5854.09 696
5854.81 620
5855.54 616
5856.26 606
5856.98 647
5857.70 636
5858.42 605
5859.15 614
5859.87 637
5860.59 654
5861.31 644
5862.04 630
5862.76 634
5863.48 640
5864.20 605
5864.93 670
5865.65 583
5866.37 626
5867.10 673
5867.82 678
5868.54 658
5869.26 693
5869.99 665
5870.71 666
5871.43 696
5872.16 674
5872.88 663
5873.60 672
5874.33 677
5875.05 684
5875.77 680
5876.50 715
5877.22 661
5877.94 710
5878.67 755
5879.39 688
5880.11 685
5880.84 711
5881.56 692
5882.28 648
5883.01 701
5883.73 738
5884.46 737
5885.18 683
5885.90 713
5886.63 767
5887.35 719
5888.08 732
5888.80 680
5889.52 697
5890.25 733
5890.97 699
5891.70 707
5892.42 752
5893.15 733
5893.87 702
5894.59 707
5895.32 689
5896.04 712
5896.77 742
5897.49 706
5898.22 681
5898.94 684
5899.67 681
5900.39 750
5901.12 726
5901.84 723
5902.57 706
5903.29 719
5904.02 775
5904.74 765
5905.47 754
5906.19 711
5906.92 749
5907.64 797
5908.37 765
5909.09 712
5909.82 760
5910.55 784
5911.27 738
5912.00 773
5912.72 765
5913.45 718
5914.17 734
5914.90 786
5915.63 768
5916.35 759
5917.08 804
5917.80 772
5918.53 765
5919.25 773
5919.98 748
5920.71 816
5921.43 844
5922.16 864
5922.89 865
5923.61 885
5924.34 881
5925.06 894
5925.79 932
5926.52 836
5927.24 861
5927.97 881
5928.70 931
5929.42 924
5930.15 946
5930.88 978
5931.60 966
5932.33 952
5933.06 1013
5933.78 1082
5934.51 1088
5935.24 1082
5935.97 1063
5936.69 1088
5937.42 1113
5938.15 1137
5938.87 1109
5939.60 1115
5940.33 1160
5941.06 1172
5941.78 1200
5942.51 1311
5943.24 1272
5943.97 1360
5944.69 1336
5945.42 1318
5946.15 1350
5946.88 1495
5947.60 1532
5948.33 1654
5949.06 1813
5949.79 1950
5950.52 2177
5951.24 2442
5951.97 2432
5952.70 2404
5953.43 2377
5954.16 2230
5954.88 2133
5955.61 2102
5956.34 1992
5957.07 1977
5957.80 1942
5958.53 1883
5959.25 1889
5959.98 1881
5960.71 1925
5961.44 1990
5962.17 2119
5962.90 2310
5963.63 2625
5964.36 2997
5965.08 3259
5965.81 3490
5966.54 3465
5967.27 3243
5968.00 3124
5968.73 2985
5969.46 2716
5970.19 2456
5970.92 2389
5971.65 2319
5972.37 2287
5973.10 2218
5973.83 2166
5974.56 2135
5975.29 2148
5976.02 2150
5976.75 2158
5977.48 2295
5978.21 2291
5978.94 2309
5979.67 2493
5980.40 2562
5981.13 2571
5981.86 2532
5982.59 2605
5983.32 2652
5984.05 2586
5984.78 2731
5985.51 2677
5986.24 2580
5986.97 2627
5987.70 2489
5988.43 2573
5989.16 2551
5989.89 2496
5990.62 2503
5991.35 2470
5992.08 2480
5992.81 2520
5993.54 2599
5994.27 2623
5995.00 2668
5995.74 2684
5996.47 2698
5997.20 2815
5997.93 2734
5998.66 2814
5999.39 2856
6000.12 2767
6000.85 2633
6001.58 2655
6002.31 2638
6003.04 2643
6003.78 2608
6004.51 2534
6005.24 2577
6005.97 2808
6006.70 3075
6007.43 3473
6008.16 3879
6008.90 4541
6009.63 5396
6010.36 6595
6011.09 7845
6011.82 8715
6012.55 9371
6013.29 9648
6014.02 9571
6014.75 9033
6015.48 8275
6016.21 7372
6016.95 6371
6017.68 5321
6018.41 4613
6019.14 4047
6019.87 3431
6020.61 3084
6021.34 2792
6022.07 2716
6022.80 2514
6023.54 2506
6024.27 2462
6025.00 2451
6025.73 2387
6026.47 2391
6027.20 2591
6027.93 2674
6028.66 2644
6029.40 2779
6030.13 2576
6030.86 2490
6031.59 2324
6032.33 2190
6033.06 2074
6033.79 1913
6034.53 1946
6035.26 1952
6035.99 1981
6036.73 2012
6037.46 1961
6038.19 2002
6038.93 2075
6039.66 2007
6040.39 2108
6041.13 2201
6041.86 2101
6042.59 2056
6043.33 2075
6044.06 2117
6044.79 2175
6045.53 2191
6046.26 2260
6047.00 2335
6047.73 2452
6048.46 2642
6049.20 2725
6049.93 2983
6050.67 3295
6051.40 3336
6052.13 3329
6052.87 3279
6053.60 3109
6054.34 2901
6055.07 2712
6055.81 2473
6056.54 2316
6057.27 2266
6058.01 2162
6058.74 2114
6059.48 2064
6060.21 2026
6060.95 2051
6061.68 1969
6062.42 1914
6063.15 1914
6063.89 1932
6064.62 1905
6065.36 1849
6066.09 1828
6066.83 1835
6067.56 1835
6068.30 1749
6069.03 1731
6069.77 1791
6070.50 1817
6071.24 1679
6071.97 1667
6072.71 1671
6073.44 1629
6074.18 1605
6074.91 1608
6075.65 1585
6076.39 1570
6077.12 1630
6077.86 1572
6078.59 1604
6079.33 1516
6080.06 1540
6080.80 1510
6081.54 1469
6082.27 1473
6083.01 1429
6083.74 1442
6084.48 1348
6085.22 1410
6085.95 1311
6086.69 1392
6087.42 1485
6088.16 1508
6088.90 1499
6089.63 1456
6090.37 1486
6091.11 1474
6091.84 1474
6092.58 1429
6093.32 1423
6094.05 1438
6094.79 1387
6095.53 1311
6096.26 1310
6097.00 1341
6097.74 1249
6098.47 1319
6099.21 1335
6099.95 1316
6100.69 1288
6101.42 1355
6102.16 1276
6102.90 1275
6103.63 1328
6104.37 1323
6105.11 1201
6105.85 1257
6106.58 1292
6107.32 1255
6108.06 1284
6108.80 1331
6109.53 1266
6110.27 1347
6111.01 1343
6111.75 1303
6112.49 1276
6113.22 1332
6113.96 1360
6114.70 1326
6115.44 1350
6116.17 1414
6116.91 1401
6117.65 1355
6118.39 1305
6119.13 1321
6119.87 1356
6120.60 1313
6121.34 1364
6122.08 1399
6122.82 1397
6123.56 1337
6124.30 1357
6125.03 1436
6125.77 1409
6126.51 1420
6127.25 1386
6127.99 1346
6128.73 1367
6129.47 1359
6130.21 1331
6130.94 1304
6131.68 1344
6132.42 1346
6133.16 1321
6133.90 1406
6134.64 1391
6135.38 1468
6136.12 1527
6136.86 1587
6137.60 1500
6138.34 1565
6139.08 1659
6139.81 1660
6140.55 1645
6141.29 1730
6142.03 1616
6142.77 1552
6143.51 1612
6144.25 1612
6144.99 1568
6145.73 1504
6146.47 1506
6147.21 1555
6147.95 1541
6148.69 1522
6149.43 1459
6150.17 1539
6150.91 1559
6151.65 1621
6152.39 1647
6153.13 1669
6153.87 1663
6154.61 1678
6155.35 1721
6156.09 1716
6156.83 1697
6157.58 1762
6158.32 1835
6159.06 1854
6159.80 1803
6160.54 1822
6161.28 1925
6162.02 1931
6162.76 2046
6163.50 2113
6164.24 2172
6164.98 2202
6165.72 2355
6166.46 2351
6167.21 2308
6167.95 2345
6168.69 2321
6169.43 2328
6170.17 2298
6170.91 2235
6171.65 2197
6172.39 2153
6173.14 2146
6173.88 2125
6174.62 2112
6175.36 2127
6176.10 2248
6176.84 2451
6177.59 2835
6178.33 3367
6179.07 3826
6179.81 4615
6180.55 5532
6181.30 6133
6182.04 6410
6182.78 6655
6183.52 6544
6184.26 5994
6185.01 5399
6185.75 4798
6186.49 4140
6187.23 3707
6187.97 3274
6188.72 2992
6189.46 2815
6190.20 2593
6190.94 2537
6191.69 2411
6192.43 2348
6193.17 2386
6193.92 2432
6194.66 2449
6195.40 2360
6196.14 2391
6196.89 2379
6197.63 2370
6198.37 2344
6199.12 2309
6199.86 2323
6200.60 2220
6201.34 2260
6202.09 2405
6202.83 2706
6203.57 3225
6204.32 3924
6205.06 4997
6205.80 6196
6206.55 7352
6207.29 8482
6208.03 9279
6208.78 9589
6209.52 9264
6210.27 8523
6211.01 7610
6211.75 6641
6212.50 5581
6213.24 4671
6213.98 3852
6214.73 3307
6215.47 2829
6216.22 2511
6216.96 2386
6217.71 2303
6218.45 2271
6219.19 2216
6219.94 2266
6220.68 2148
6221.43 2069
6222.17 2055
6222.92 2023
6223.66 1930
6224.40 1851
6225.15 1779
6225.89 1745
6226.64 1580
6227.38 1586
6228.13 1564
6228.87 1433
6229.62 1456
6230.36 1439
6231.11 1405
6231.85 1397
6232.60 1426
6233.34 1466
6234.09 1487
6234.83 1525
6235.58 1595
6236.32 1676
6237.07 1806
6237.81 1893
6238.56 1953
6239.30 1944
6240.05 1972
6240.80 1911
6241.54 1878
6242.29 1886
6243.03 1922
6243.78 1901
6244.52 1951
6245.27 2076
6246.02 2073
6246.76 1999
6247.51 2048
6248.25 2086
6249.00 1993
6249.75 1928
6250.49 1788
6251.24 1631
6251.98 1634
6252.73 1628
6253.48 1620
6254.22 1596
6254.97 1482
6255.72 1488
6256.46 1519
6257.21 1506
6257.95 1534
6258.70 1512
6259.45 1544
6260.19 1472
6260.94 1470
6261.69 1461
6262.43 1468
6263.18 1447
6263.93 1428
6264.68 1415
6265.42 1395
6266.17 1333
6266.92 1339
6267.66 1397
6268.41 1340
6269.16 1371
6269.91 1378
6270.65 1336
6271.40 1319
6272.15 1334
6272.89 1271
6273.64 1283
6274.39 1308
6275.14 1292
6275.88 1328
6276.63 1341
6277.38 1317
6278.13 1339
6278.88 1370
6279.62 1288
6280.37 1308
6281.12 1173
6281.87 1180
6282.62 1222
6283.36 1250
6284.11 1216
6284.86 1197
6285.61 1225
6286.36 1228
6287.10 1209
6287.85 1171
6288.60 1213
6289.35 1150
6290.10 1121
6290.85 1104
6291.59 1089
6292.34 1109
6293.09 1104
6293.84 1111
6294.59 1106
6295.34 1083
6296.09 1081
6296.84 1089
6297.58 1049
6298.33 1121
6299.08 1029
6299.83 1063
6300.58 1060
6301.33 1072
6302.08 1042
6302.83 1034
6303.58 1075
6304.33 1106
6305.08 1094
6305.83 1111
6306.58 1105
6307.32 1155
6308.07 1166
6308.82 1158
6309.57 1198
6310.32 1186
6311.07 1162
6311.82 1135
6312.57 1213
6313.32 1192
6314.07 1246
6314.82 1260
6315.57 1209
6316.32 1270
6317.07 1248
6317.82 1161
6318.57 1169
6319.32 1082
6320.07 1037
6320.82 1048
6321.57 1064
6322.32 1054
6323.07 1032
6323.82 1089
6324.58 985
6325.33 1076
6326.08 1078
6326.83 1118
6327.58 1065
6328.33 1027
6329.08 1090
6329.83 1157
6330.58 1112
6331.33 1053
6332.08 1028
6332.83 993
6333.58 1008
6334.34 1076
6335.09 1038
6335.84 1048
6336.59 1015
6337.34 1032
6338.09 1057
6338.84 969
6339.59 962
6340.35 1059
6341.10 994
6341.85 1024
6342.60 1018
6343.35 1083
6344.10 1063
6344.86 1054
6345.61 1091
6346.36 1087
6347.11 1078
6347.86 1100
6348.62 1170
6349.37 1236
6350.12 1295
6350.87 1407
6351.62 1510
6352.38 1500
6353.13 1525
6353.88 1572
6354.63 1518
6355.38 1392
6356.14 1378
6356.89 1334
6357.64 1295
6358.39 1176
6359.15 1178
6359.90 1256
6360.65 1213
6361.40 1202
6362.16 1170
6362.91 1256
6363.66 1366
6364.42 1432
6365.17 1526
6365.92 1651
6366.67 1765
6367.43 1815
6368.18 1794
6368.93 1579
6369.69 1450
6370.44 1378
6371.19 1294
6371.95 1319
6372.70 1257
6373.45 1200
6374.21 1224
6374.96 1165
6375.71 1158
6376.47 1224
6377.22 1221
6377.98 1196
6378.73 1223
6379.48 1223
6380.24 1299
6380.99 1255
6381.74 1337
6382.50 1286
6383.25 1276
6384.01 1208
6384.76 1227
6385.51 1197
6386.27 1150
6387.02 1157
6387.78 1062
6388.53 1139
6389.29 1065
6390.04 1059
6390.79 1058
6391.55 1023
6392.30 1026
6393.06 1128
6393.81 1066
6394.57 1090
6395.32 1014
6396.08 1001
6396.83 1000
6397.59 958
6398.34 1045
6399.10 1036
6399.85 1062
6400.61 1007
6401.36 945
6402.12 996
6402.87 1052
6403.63 975
6404.38 1013
6405.14 998
6405.89 1035
6406.65 1108
6407.40 1160
6408.16 1131
6408.91 1093
6409.67 1145
6410.43 1178
6411.18 1054
6411.94 1068
6412.69 1128
6413.45 1165
6414.20 1186
6414.96 1276
6415.72 1209
6416.47 1226
6417.23 1199
6417.98 1204
6418.74 1070
6419.50 1028
6420.25 1053
6421.01 993
6421.77 1008
6422.52 948
6423.28 990
6424.03 939
6424.79 954
6425.55 991
6426.30 999
6427.06 951
6427.82 1019
6428.57 1074
6429.33 967
6430.09 998
6430.84 1019
6431.60 976
6432.36 1022
6433.11 1051
6433.87 1010
6434.63 1060
6435.39 1052
6436.14 1072
6436.90 1079
6437.66 1017
6438.41 1060
6439.17 1027
6439.93 1039
6440.69 1006
6441.44 1009
6442.20 1065
6442.96 1018
6443.72 1022
6444.47 1080
6445.23 1101
6445.99 1100
6446.75 1052
6447.50 1107
6448.26 1064
6449.02 1065
6449.78 1072
6450.54 1035
6451.29 1007
6452.05 1051
6452.81 1091
6453.57 1101
6454.33 1057
6455.08 1129
6455.84 1146
6456.60 1134
6457.36 1151
6458.12 1175
6458.88 1173
6459.64 1152
6460.39 1143
6461.15 1157
6461.91 1164
6462.67 1250
6463.43 1285
6464.19 1237
6464.95 1252
6465.70 1281
6466.46 1316
6467.22 1303
6467.98 1315
6468.74 1336
6469.50 1299
6470.26 1327
6471.02 1352
6471.78 1290
6472.54 1354
6473.30 1373
6474.05 1363
6474.81 1390
6475.57 1422
6476.33 1395
6477.09 1384
6477.85 1447
6478.61 1486
6479.37 1503
6480.13 1482
6480.89 1479
6481.65 1521
6482.41 1595
6483.17 1618
6483.93 1659
6484.69 1650
6485.45 1622
6486.21 1642
6486.97 1649
6487.73 1660
6488.49 1774
6489.25 1864
6490.01 1908
6490.77 1937
6491.53 1991
6492.29 1989
6493.05 2083
6493.81 2059
6494.57 1954
6495.33 1956
6496.10 1944
6496.86 1930
6497.62 1909
6498.38 1891
6499.14 1917
6499.90 1942
6500.66 2026
6501.42 2169
6502.18 2257
6502.94 2743
6503.70 3371
6504.47 4423
6505.23 5585
6505.99 6803
6506.75 8004
6507.51 8669
6508.27 8674
6509.03 8103
6509.79 7571
6510.56 6636
6511.32 5685
6512.08 4881
6512.84 4038
6513.60 3404
6514.36 3028
6515.13 2742
6515.89 2632
6516.65 2434
6517.41 2339
6518.17 2300
6518.94 2342
6519.70 2409
6520.46 2382
6521.22 2466
6521.98 2618
6522.75 2838
6523.51 3058
6524.27 3358
6525.03 3607
6525.79 3907
6526.56 4093
6527.32 4101
6528.08 4007
6528.84 3835
6529.61 3581
6530.37 3509
6531.13 3485
6531.90 3756
6532.66 4169
6533.42 4697
6534.18 5266
6534.95 5724
6535.71 5971
6536.47 5704
6537.24 5332
6538.00 4772
6538.76 4286
6539.53 3692
6540.29 3289
6541.05 2910
6541.82 2649
6542.58 2532
6543.34 2486
6544.11 2540
6544.87 2565
6545.63 2523
6546.40 2439
6547.16 2410
6547.92 2303
6548.69 2206
6549.45 2210
6550.21 2087
6550.98 2002
6551.74 2003
6552.51 1951
6553.27 1911
6554.03 1850
6554.80 1866
6555.56 1934
6556.33 1892
6557.09 1859
6557.85 1843
6558.62 1912
6559.38 1954
6560.15 1978
6560.91 2077
6561.68 2104
6562.44 2130
6563.21 2221
6563.97 2290
6564.74 2281
6565.50 2252
6566.26 2215
6567.03 2109
6567.79 2105
6568.56 2154
6569.32 2168
6570.09 2192
6570.85 2209
6571.62 2270
6572.38 2360
6573.15 2353
6573.91 2390
6574.68 2451
6575.44 2416
6576.21 2345
6576.98 2362
6577.74 2275
6578.51 2280
6579.27 2326
6580.04 2368
6580.80 2448
6581.57 2515
6582.33 2536
6583.10 2463
6583.87 2508
6584.63 2479
6585.40 2492
6586.16 2406
6586.93 2353
6587.70 2316
6588.46 2281
6589.23 2434
6589.99 2587
6590.76 2785
6591.53 2894
6592.29 3157
6593.06 3251
6593.82 3326
6594.59 3354
6595.36 3355
6596.12 3218
6596.89 2984
6597.66 2853
6598.42 2742
6599.19 2516
6599.96 2403
6600.72 2335
6601.49 2179
6602.26 2131
6603.02 2125
6603.79 2096
6604.56 2064
6605.33 2066
6606.09 2120
6606.86 2151
6607.63 2190
6608.39 2154
6609.16 2175
6609.93 2142
6610.70 2144
6611.46 2195
6612.23 2143
6613.00 2117
6613.77 2133
6614.53 2068
6615.30 2071
6616.07 2048
6616.84 2215
6617.60 2358
6618.37 2388
6619.14 2549
6619.91 2751
6620.68 2881
6621.44 2932
6622.21 2967
6622.98 2977
6623.75 2880
6624.52 2684
6625.28 2594
6626.05 2437
6626.82 2389
6627.59 2337
6628.36 2247
6629.13 2157
6629.89 2222
6630.66 2343
6631.43 2370
6632.20 2513
6632.97 2670
6633.74 2762
6634.51 2857
6635.27 2837
6636.04 2871
6636.81 3003
6637.58 3072
6638.35 3244
6639.12 3407
6639.89 3471
6640.66 3632
6641.43 3484
6642.19 3481
6642.96 3275
6643.73 2999
6644.50 2750
6645.27 2506
6646.04 2382
6646.81 2162
6647.58 2056
6648.35 1959
6649.12 1891
6649.89 1885
6650.66 1942
6651.43 1818
6652.20 1882
6652.97 1866
6653.74 1916
6654.51 1929
6655.28 1894
6656.05 1894
6656.82 1842
6657.59 1884
6658.36 1868
6659.13 1871
6659.90 1863
6660.67 1806
6661.44 1717
6662.21 1699
6662.98 1727
6663.75 1778
6664.52 1799
6665.29 1753
6666.06 1760
6666.83 1866
6667.60 1968
6668.37 2014
6669.14 2004
6669.91 2110
6670.68 2179
6671.46 2092
6672.23 2079
6673.00 2035
6673.77 2012
6674.54 2076
6675.31 2073
6676.08 2100
6676.85 2110
6677.62 2168
6678.40 2224
6679.17 2233
6679.94 2198
6680.71 2279
6681.48 2384
6682.25 2572
6683.02 2687
6683.80 2860
6684.57 2889
6685.34 2833
6686.11 2662
6686.88 2464
6687.65 2382
6688.43 2160
6689.20 1959
6689.97 1920
6690.74 1854
6691.51 1834
6692.29 1759
6693.06 1733
6693.83 1729
6694.60 1631
6695.37 1695
6696.15 1676
6696.92 1614
6697.69 1667
6698.46 1717
6699.24 1695
6700.01 1679
6700.78 1680
6701.55 1708
6702.33 1656
6703.10 1651
6703.87 1635
6704.64 1603
6705.42 1595
6706.19 1601
6706.96 1601
6707.74 1573
6708.51 1566
6709.28 1552
6710.06 1542
6710.83 1535
6711.60 1450
6712.37 1478
6713.15 1513
6713.92 1445
6714.69 1418
6715.47 1455
6716.24 1455
6717.01 1426
6717.79 1423
6718.56 1419
6719.34 1385
6720.11 1411
6720.88 1477
6721.66 1422
6722.43 1426
6723.20 1385
6723.98 1412
6724.75 1404
6725.53 1418
6726.30 1427
6727.07 1388
6727.85 1391
6728.62 1435
6729.40 1446
6730.17 1442
6730.95 1409
6731.72 1447
6732.49 1444
6733.27 1439
6734.04 1502
6734.82 1560
6735.59 1513
6736.37 1523
6737.14 1539
6737.92 1605
6738.69 1594
6739.47 1514
6740.24 1538
6741.01 1517
6741.79 1605
6742.56 1636
6743.34 1625
6744.11 1606
6744.89 1651
6745.67 1671
6746.44 1666
6747.22 1740
6747.99 1815
6748.77 1855
6749.54 2019
6750.32 2179
6751.09 2319
6751.87 2407
6752.64 2426
6753.42 2296
6754.19 2154
6754.97 2145
6755.75 2014
6756.52 1843
6757.30 1854
6758.07 1872
6758.85 1833
6759.63 1842
6760.40 1820
6761.18 1813
6761.95 1741
6762.73 1625
6763.51 1715
6764.28 1700
6765.06 1685
6765.83 1730
6766.61 1768
6767.39 1723
6768.16 1748
6768.94 1688
6769.72 1662
6770.49 1611
6771.27 1577
6772.05 1567
6772.82 1446
6773.60 1479
6774.38 1506
6775.15 1478
6775.93 1461
6776.71 1489
6777.48 1458
6778.26 1508
6779.04 1451
6779.82 1437
6780.59 1432
6781.37 1457
6782.15 1451
6782.92 1481
6783.70 1445
6784.48 1452
6785.26 1374
6786.03 1425
6786.81 1412
6787.59 1421
6788.37 1313
6789.14 1375
6789.92 1306
6790.70 1246
6791.48 1280
6792.25 1279
6793.03 1257
6793.81 1271
6794.59 1302
6795.37 1320
6796.14 1240
6796.92 1219
6797.70 1216
6798.48 1324
6799.26 1346
6800.04 1287
6800.81 1285
6801.59 1383
6802.37 1391
6803.15 1374
6803.93 1425
6804.71 1422
6805.48 1352
6806.26 1286
6807.04 1292
6807.82 1277
6808.60 1268
6809.38 1295
6810.16 1339
6810.94 1214
6811.71 1261
6812.49 1286
6813.27 1285
6814.05 1296
6814.83 1296
6815.61 1280
6816.39 1267
6817.17 1274
6817.95 1293
6818.73 1245
6819.51 1238
6820.29 1204
6821.07 1326
6821.84 1317
6822.62 1251
6823.40 1230
6824.18 1222
6824.96 1191
6825.74 1191
6826.52 1235
6827.30 1221
6828.08 1214
6828.86 1177
6829.64 1218
6830.42 1252
6831.20 1199
6831.98 1167
6832.76 1222
6833.54 1258
6834.32 1363
6835.10 1461
6835.88 1718
6836.66 1895
6837.44 1962
6838.22 2002
6839.01 1972
6839.79 1877
6840.57 1792
6841.35 1652
6842.13 1535
6842.91 1533
6843.69 1408
6844.47 1367
6845.25 1466
6846.03 1511
6846.81 1576
6847.59 1689
6848.37 1769
6849.16 1904
6849.94 1957
6850.72 1956
6851.50 1978
6852.28 1899
6853.06 1743
6853.84 1699
6854.62 1588
6855.41 1461
6856.19 1473
6856.97 1329
6857.75 1351
6858.53 1350
6859.31 1317
6860.10 1378
6860.88 1367
6861.66 1327
6862.44 1357
6863.22 1364
6864.00 1349
6864.79 1381
6865.57 1428
6866.35 1444
6867.13 1369
6867.91 1438
6868.70 1384
6869.48 1377
6870.26 1454
6871.04 1515
6871.83 1498
6872.61 1554
6873.39 1647
6874.17 1618
6874.96 1555
6875.74 1620
6876.52 1717
6877.30 1825
6878.09 2142
6878.87 2401
6879.65 2759
6880.43 3003
6881.22 2980
6882.00 2962
6882.78 2872
6883.57 2705
6884.35 2572
6885.13 2543
6885.92 2677
6886.70 2827
6887.48 2904
6888.27 2814
6889.05 2631
6889.83 2491
6890.62 2277
6891.40 2091
6892.18 1930
6892.97 1874
6893.75 1825
6894.53 1869
6895.32 1797
6896.10 1752
6896.88 1705
6897.67 1768
6898.45 1693
6899.24 1686
6900.02 1760
6900.80 1733
6901.59 1716
6902.37 1725
6903.16 1705
6903.94 1639
6904.73 1648
6905.51 1613
6906.29 1604
6907.08 1523
6907.86 1499
6908.65 1499
6909.43 1459
6910.22 1450
6911.00 1447
6911.79 1418
6912.57 1424
6913.35 1405
6914.14 1399
6914.92 1405
6915.71 1464
6916.49 1401
6917.28 1390
6918.06 1440
6918.85 1408
6919.63 1425
6920.42 1442
6921.20 1424
6921.99 1462
6922.78 1516
6923.56 1514
6924.35 1577
6925.13 1553
6925.92 1562
6926.70 1555
6927.49 1552
6928.27 1496
6929.06 1526
6929.84 1500
6930.63 1530
6931.42 1463
6932.20 1500
6932.99 1516
6933.77 1533
6934.56 1485
6935.35 1547
6936.13 1597
6936.92 1684
6937.70 1724
6938.49 1846
6939.28 1973
6940.06 2040
6940.85 2096
6941.63 2157
6942.42 2185
6943.21 2298
6943.99 2246
6944.78 2372
6945.57 2423
6946.35 2491
6947.14 2586
6947.93 2579
6948.71 2528
6949.50 2416
6950.29 2281
6951.07 2149
6951.86 2109
6952.65 2070
6953.44 2060
6954.22 2042
6955.01 1941
6955.80 1909
6956.58 1898
6957.37 1925
6958.16 1920
6958.95 1988
6959.73 2022
6960.52 2015
6961.31 1983
6962.09 2047
6962.88 2072
6963.67 2137
6964.46 2314
6965.25 2490
6966.03 2587
6966.82 2718
6967.61 2878
6968.40 2893
6969.18 2940
6969.97 2913
6970.76 2774
6971.55 2778
6972.34 2653
6973.12 2621
6973.91 2750
6974.70 2778
6975.49 2750
6976.28 2872
6977.07 2931
6977.85 3119
6978.64 3463
6979.43 3895
6980.22 4692
6981.01 5884
6981.80 7626
6982.59 9491
6983.37 11275
6984.16 12597
6984.95 13096
6985.74 12838
6986.53 12002
6987.32 10577
6988.11 8987
6988.90 7426
6989.69 5973
6990.47 4947
6991.26 4068
6992.05 3554
6992.84 3073
6993.63 2716
6994.42 2435
6995.21 2304
6996.00 2149
6996.79 2153
6997.58 2150
6998.37 2060
6999.16 2016
6999.95 2074
7000.74 2076
7001.53 2070
7002.32 1958
7003.11 1838
7003.90 1776
7004.69 1694
7005.48 1624
7006.27 1644
7007.06 1655
7007.85 1712
7008.64 1772
7009.43 1863
7010.22 1958
7011.01 1968
7011.80 1974
7012.59 2080
7013.38 2081
7014.17 2031
7014.96 1998
7015.75 1929
7016.54 1862
7017.33 1897
7018.12 1965
7018.91 2103
7019.70 2197
7020.49 2302
7021.28 2428
7022.07 2583
7022.87 2556
7023.66 2630
7024.45 2571
7025.24 2504
7026.03 2356
7026.82 2284
7027.61 2134
7028.40 2025
7029.19 1962
7029.99 1961
7030.78 1921
7031.57 1819
7032.36 1844
7033.15 1996
7033.94 1980
7034.74 1991
7035.53 2073
7036.32 2045
7037.11 2041
7037.90 2016
7038.69 2102
7039.49 2118
7040.28 2149
7041.07 2202
7041.86 2231
7042.65 2268
7043.45 2290
7044.24 2234
7045.03 2203
7045.82 2341
7046.61 2494
7047.41 2705
7048.20 2869
7048.99 3084
7049.78 3128
7050.58 3044
7051.37 2779
7052.16 2520
7052.95 2378
7053.75 2272
7054.54 2212
7055.33 2060
7056.13 2085
7056.92 2222
7057.71 2168
7058.50 2173
7059.30 2147
7060.09 2114
7060.88 2181
7061.68 2087
7062.47 2069
7063.26 2045
7064.06 2040
7064.85 1916
7065.64 1843
7066.44 1859
7067.23 1831
7068.02 1769
7068.82 1747
7069.61 1719
7070.40 1630
7071.20 1594
7071.99 1570
7072.78 1504
7073.58 1496
7074.37 1492
7075.17 1469
7075.96 1494
7076.75 1511
7077.55 1507
7078.34 1470
7079.14 1384
7079.93 1461
7080.72 1457
7081.52 1474
7082.31 1477
7083.11 1530
7083.90 1556
7084.70 1573
7085.49 1599
7086.28 1610
7087.08 1577
7087.87 1547
7088.67 1528
7089.46 1487
7090.26 1376
7091.05 1380
7091.85 1376
7092.64 1350
7093.44 1330
7094.23 1340
7095.03 1337
7095.82 1347
7096.62 1330
7097.41 1261
7098.21 1250
7099.00 1321
7099.80 1243
7100.59 1236
7101.39 1197
7102.18 1153
7102.98 1126
7103.77 1090
7104.57 1154
7105.37 1160
7106.16 1172
7106.96 1157
7107.75 1112
7108.55 1115
7109.34 1090
7110.14 1098
7110.94 1073
7111.73 1070
7112.53 1129
7113.32 1102
7114.12 1129
7114.92 1127
7115.71 1053
7116.51 1138
7117.30 1082
7118.10 1074
7118.90 1070
7119.69 1051
7120.49 1074
7121.29 1097
7122.08 1091
7122.88 1083
7123.68 1120
7124.47 1062
7125.27 1077
7126.07 1117
7126.86 1125
7127.66 1133
7128.46 1186
7129.25 1113
7130.05 1180
7130.85 1142
7131.64 1133
7132.44 1119
7133.24 1125
7134.04 1038
7134.83 1045
7135.63 997
7136.43 1006
7137.23 978
7138.02 970
7138.82 971
7139.62 937
7140.42 943
7141.21 980
7142.01 987
7142.81 1011
7143.61 976
7144.40 942
7145.20 894
7146.00 901
7146.80 919
7147.59 922
7148.39 897
7149.19 883
7149.99 884
7150.79 868
7151.59 849
7152.38 875
7153.18 899
7153.98 876
7154.78 911
7155.58 888
7156.38 887
7157.17 915
7157.97 897
7158.77 894
7159.57 878
7160.37 853
7161.17 900
7161.97 867
7162.76 841
7163.56 872
7164.36 883
7165.16 840
7165.96 814
7166.76 871
7167.56 865
7168.36 825
7169.16 832
7169.96 871
7170.75 851
7171.55 801
7172.35 779
7173.15 798
7173.95 798
7174.75 825
7175.55 755
7176.35 774
7177.15 742
7177.95 764
7178.75 850
7179.55 768
7180.35 808
7181.15 856
7181.95 773
7182.75 780
7183.55 794
7184.35 794
7185.15 829
7185.95 804
7186.75 839
7187.55 820
7188.35 762
7189.15 795
7189.95 812
7190.75 784
7191.55 761
7192.35 803
7193.15 777
7193.95 722
7194.75 737
7195.55 741
7196.35 769
7197.15 768
7197.95 801
7198.76 779
7199.56 778
7200.36 714
7201.16 786
7201.96 798
7202.76 793
7203.56 758
7204.36 763
7205.16 751
7205.96 773
7206.77 725
7207.57 742
7208.37 812
7209.17 760
7209.97 843
7210.77 896
7211.57 858
7212.38 834
7213.18 835
7213.98 867
7214.78 831
7215.58 870
7216.38 902
7217.19 895
7217.99 872
7218.79 916
7219.59 928
7220.39 903
7221.20 884
7222.00 865
7222.80 862
7223.60 861
7224.40 864
7225.21 819
7226.01 822
7226.81 829
7227.61 870
7228.42 854
7229.22 889
7230.02 875
7230.82 847
7231.63 932
7232.43 1017
7233.23 1016
7234.03 1158
7234.84 1258
7235.64 1254
7236.44 1192
7237.25 1184
7238.05 1085
7238.85 1025
7239.65 964
7240.46 895
7241.26 864
7242.06 870
7242.87 878
7243.67 830
7244.47 854
7245.28 876
7246.08 883
7246.88 878
7247.69 869
7248.49 824
7249.30 891
7250.10 888
7250.90 827
7251.71 855
7252.51 906
7253.31 931
7254.12 930
7254.92 908
7255.73 894
7256.53 847
7257.33 842
7258.14 847
7258.94 817
7259.75 797
7260.55 812
7261.35 833
7262.16 860
7262.96 856
7263.77 847
7264.57 819
7265.38 809
7266.18 788
7266.99 799
7267.79 815
7268.59 829
7269.40 823
7270.20 842
7271.01 866
7271.81 833
7272.62 837
7273.42 851
7274.23 834
7275.03 810
7275.84 823
7276.64 845
7277.45 787
7278.25 863
7279.06 904
7279.86 942
7280.67 1091
7281.48 1128
7282.28 1254
7283.09 1296
7283.89 1338
7284.70 1249
7285.50 1244
7286.31 1203
7287.11 1106
7287.92 1000
7288.73 962
7289.53 913
7290.34 918
7291.14 923
7291.95 873
7292.76 878
7293.56 892
7294.37 893
7295.17 918
7295.98 894
7296.79 885
7297.59 841
7298.40 866
7299.21 930
7300.01 959
7300.82 925
7301.62 924
7302.43 940
7303.24 935
7304.04 926
7304.85 959
7305.66 983
7306.46 990
7307.27 1000
7308.08 1105
7308.89 1127
7309.69 1135
7310.50 1203
7311.31 1217
7312.11 1192
7312.92 1205
7313.73 1338
7314.53 1496
7315.34 1687
7316.15 1950
7316.96 2117
7317.76 2249
7318.57 2300
7319.38 2154
7320.19 1906
7320.99 1684
7321.80 1559
7322.61 1378
7323.42 1257
7324.22 1271
7325.03 1200
7325.84 1199
7326.65 1134
7327.46 1087
7328.26 1069
7329.07 1087
7329.88 1109
7330.69 1085
7331.50 1101
7332.30 1101
7333.11 1149
7333.92 1147
7334.73 1148
7335.54 1152
7336.35 1203
7337.15 1165
7337.96 1146
7338.77 1156
7339.58 1165
7340.39 1045
7341.20 1083
7342.01 1023
7342.82 991
7343.62 968
7344.43 1019
7345.24 995
7346.05 957
7346.86 915
7347.67 931
7348.48 910
7349.29 914
7350.10 956
7350.91 914
7351.71 892
7352.52 836
7353.33 941
7354.14 884
7354.95 923
7355.76 976
7356.57 1020
7357.38 1042
7358.19 1033
7359.00 1060
7359.81 1057
7360.62 1010
7361.43 1023
7362.24 945
7363.05 969
7363.86 968
7364.67 946
7365.48 894
7366.29 939
7367.10 914
7367.91 884
7368.72 871
7369.53 846
7370.34 792
7371.15 794
7371.96 772
7372.77 774
7373.58 776
7374.39 837
7375.20 855
7376.01 866
7376.82 904
7377.63 929
7378.45 927
7379.26 975
7380.07 959
7380.88 950
7381.69 1009
7382.50 964
7383.31 884
7384.12 879
7384.93 830
7385.74 807
7386.56 820
7387.37 827
7388.18 776
7388.99 781
7389.80 735
7390.61 734
7391.42 742
7392.24 757
7393.05 784
7393.86 740
7394.67 725
7395.48 748
7396.29 786
7397.10 750
7397.92 773
7398.73 780
7399.54 796
7400.35 848
7401.16 831
7401.98 829
7402.79 787
7403.60 816
7404.41 744
7405.23 751
7406.04 757
7406.85 719
7407.66 710
7408.47 718
7409.29 721
7410.10 706
7410.91 678
7411.72 684
7412.54 661
7413.35 644
7414.16 642
7414.98 622
7415.79 667
7416.60 630
7417.41 642
7418.23 674
7419.04 628
7419.85 676
7420.67 668
7421.48 636
7422.29 672
7423.11 645
7423.92 665
7424.73 623
7425.54 630
7426.36 646
7427.17 600
7427.99 642
7428.80 646
7429.61 702
7430.43 663
7431.24 610
7432.05 623
7432.87 668
7433.68 679
7434.49 664
7435.31 648
7436.12 657
7436.94 692
7437.75 662
7438.56 652
7439.38 626
7440.19 651
7441.01 635
7441.82 652
7442.64 700
7443.45 655
7444.26 584
7445.08 654
7445.89 635
7446.71 634
7447.52 604
7448.34 629
7449.15 616
7449.97 627
7450.78 620
7451.59 651
7452.41 649
7453.22 617
7454.04 669
7454.85 654
7455.67 641
7456.48 653
7457.30 611
7458.11 629
7458.93 656
7459.74 628
7460.56 671
7461.38 640
7462.19 623
7463.01 646
7463.82 609
7464.64 634
7465.45 694
7466.27 651
7467.08 687
7467.90 649
7468.72 644
7469.53 694
7470.35 689
7471.16 716
7471.98 709
7472.79 715
7473.61 713
7474.43 703
7475.24 726
7476.06 670
7476.87 631
7477.69 703
7478.51 694
7479.32 694
7480.14 663
7480.96 662
7481.77 684
7482.59 670
7483.41 695
7484.22 715
7485.04 680
7485.85 671
7486.67 649
7487.49 682
7488.31 685
7489.12 684
7489.94 673
7490.76 624
7491.57 650
7492.39 643
7493.21 691
7494.02 665
7494.84 624
7495.66 626
7496.48 647
7497.29 680
7498.11 662
7498.93 661
7499.74 665
7500.56 651
7501.38 652
7502.20 693
7503.01 664
7503.83 622
7504.65 639
7505.47 652
7506.29 652
7507.10 619
7507.92 639
7508.74 635
7509.56 680
7510.37 712
7511.19 727
7512.01 702
7512.83 663
7513.65 679
7514.47 653
7515.28 613
7516.10 672
7516.92 669
7517.74 618
7518.56 603
7519.38 598
7520.19 637
7521.01 637
7521.83 644
7522.65 635
7523.47 653
7524.29 691
7525.11 678
7525.92 661
7526.74 664
7527.56 641
7528.38 698
7529.20 699
7530.02 657
7530.84 652
7531.66 620
7532.48 733
7533.30 715
7534.12 659
7534.93 655
7535.75 668
7536.57 709
7537.39 641
7538.21 692
7539.03 713
7539.85 684
7540.67 712
7541.49 655
7542.31 660
7543.13 704
7543.95 694
7544.77 699
7545.59 677
7546.41 677
7547.23 707
7548.05 715
7548.87 690
7549.69 700
7550.51 702
7551.33 682
7552.15 678
7552.97 667
7553.79 697
7554.61 712
7555.43 741
7556.25 754
7557.07 769
7557.89 785
7558.71 741
7559.53 752
7560.36 781
7561.18 802
7562.00 792
7562.82 824
7563.64 803
7564.46 821
7565.28 788
7566.10 783
7566.92 748
7567.74 799
7568.56 808
7569.39 773
7570.21 774
7571.03 762
7571.85 816
7572.67 823
7573.49 815
7574.31 803
7575.14 872
7575.96 811
7576.78 846
7577.60 872
7578.42 808
7579.24 828
7580.06 827
7580.89 867
7581.71 841
7582.53 836
7583.35 892
7584.17 991
7585.00 956
7585.82 973
7586.64 938
7587.46 962
7588.29 1021
7589.11 985
7589.93 982
7590.75 953
7591.57 973
7592.40 1038
7593.22 1076
7594.04 1057
7594.86 1057
7595.69 1090
7596.51 1196
7597.33 1181
7598.15 1198
7598.98 1280
7599.80 1323
7600.62 1418
7601.45 1483
7602.27 1530
7603.09 1559
7603.92 1601
7604.74 1587
7605.56 1579
7606.38 1438
7607.21 1484
7608.03 1428
7608.85 1320
7609.68 1290
7610.50 1283
7611.32 1325
7612.15 1363
7612.97 1387
7613.80 1493
7614.62 1611
7615.44 1735
7616.27 1899
7617.09 2053
7617.91 1982
7618.74 1962
7619.56 1921
7620.39 1782
7621.21 1620
7622.03 1595
7622.86 1558
7623.68 1566
7624.51 1546
7625.33 1479
7626.15 1483
7626.98 1570
7627.80 1606
7628.63 1624
7629.45 1742
7630.28 1852
7631.10 1780
7631.93 1756
7632.75 1704
7633.58 1571
7634.40 1508
7635.22 1415
7636.05 1367
7636.87 1263
7637.70 1297
7638.52 1240
7639.35 1191
7640.17 1193
7641.00 1281
7641.82 1323
7642.65 1448
7643.47 1502
7644.30 1487
7645.13 1510
7645.95 1482
7646.78 1365
7647.60 1369
7648.43 1262
7649.25 1166
7650.08 1140
7650.90 1126
7651.73 1031
7652.55 960
7653.38 945
7654.21 993
7655.03 994
7655.86 927
7656.68 948
7657.51 943
7658.34 933
7659.16 886
7659.99 855
7660.81 894
7661.64 889
7662.47 949
7663.29 922
7664.12 907
7664.95 949
7665.77 939
7666.60 989
7667.42 979
7668.25 938
7669.08 935
7669.90 866
7670.73 920
7671.56 903
7672.38 872
7673.21 855
7674.04 864
7674.87 898
7675.69 888
7676.52 859
7677.35 940
7678.17 934
7679.00 969
7679.83 978
7680.65 1041
7681.48 1168
7682.31 1189
7683.14 1249
7683.96 1268
7684.79 1235
7685.62 1201
7686.45 1109
7687.27 1056
7688.10 993
7688.93 973
7689.76 976
7690.58 947
7691.41 971
7692.24 969
7693.07 956
7693.90 978
7694.72 1052
7695.55 1112
7696.38 1254
7697.21 1266
7698.04 1256
7698.86 1162
7699.69 1137
7700.52 1092
7701.35 1002
7702.18 1042
7703.01 936
7703.83 910
7704.66 891
7705.49 860
7706.32 851
7707.15 839
7707.98 868
7708.81 848
7709.63 816
7710.46 836
7711.29 820
7712.12 805
7712.95 852
7713.78 819
7714.61 788
7715.44 810
7716.27 808
7717.10 761
7717.93 785
7718.75 794
7719.58 787
7720.41 730
7721.24 709
7722.07 724
7722.90 770
7723.73 735
7724.56 744
7725.39 763
7726.22 765
7727.05 743
7727.88 735
7728.71 726
7729.54 741
7730.37 726
7731.20 716
7732.03 680
7732.86 680
7733.69 719
7734.52 707
7735.35 694
7736.18 665
7737.01 715
7737.84 666
7738.67 644
7739.50 641
7740.33 678
7741.16 681
7741.99 688
7742.82 725
7743.65 793
7744.48 792
7745.31 812
7746.14 832
7746.98 833
7747.81 788
7748.64 741
7749.47 767
7750.30 706
7751.13 707
7751.96 683
7752.79 683
7753.62 636
7754.45 609
7755.29 686
7756.12 633
7756.95 617
7757.78 617
7758.61 605
7759.44 658
7760.27 664
7761.11 622
7761.94 668
7762.77 651
7763.60 593
7764.43 654
7765.26 622
7766.10 646
7766.93 624
7767.76 670
7768.59 604
7769.42 644
7770.26 613
7771.09 648
7771.92 580
7772.75 626
7773.58 650
7774.42 653
7775.25 689
7776.08 684
7776.91 659
7777.75 626
7778.58 620
7779.41 628
7780.24 672
7781.08 658
7781.91 643
7782.74 666
7783.57 692
7784.41 677
7785.24 702
7786.07 671
7786.91 668
7787.74 635
7788.57 654
7789.40 689
7790.24 661
7791.07 632
7791.90 666
7792.74 684
7793.57 680
7794.40 687
7795.24 641
7796.07 735
7796.90 705
7797.74 747
7798.57 772
7799.40 726
7800.24 726
7801.07 751
7801.91 717
7802.74 748
7803.57 748
7804.41 722
7805.24 748
7806.07 750
7806.91 757
7807.74 776
7808.58 864
7809.41 901
7810.25 926
7811.08 906
7811.91 960
7812.75 1005
7813.58 966
7814.42 956
7815.25 933
7816.09 921
7816.92 949
7817.75 968
7818.59 968
7819.42 1012
7820.26 1071
7821.09 1137
7821.93 1177
7822.76 1186
7823.60 1136
7824.43 1069
7825.27 1075
7826.10 1040
7826.94 946
7827.77 923
7828.61 950
7829.44 1008
7830.28 1049
7831.11 1119
7831.95 1230
7832.78 1252
7833.62 1221
7834.46 1149
7835.29 1154
7836.13 1080
7836.96 1021
7837.80 933
7838.63 995
7839.47 975
7840.31 925
7841.14 907
7841.98 889
7842.81 873
7843.65 866
7844.48 862
7845.32 854
7846.16 832
7846.99 811
7847.83 810
7848.67 848
7849.50 867
7850.34 801
7851.17 852
7852.01 915
7852.85 842
7853.68 812
7854.52 797
7855.36 855
7856.19 906
7857.03 914
7857.87 879
7858.70 867
7859.54 852
7860.38 872
7861.21 871
7862.05 867
7862.89 868
7863.72 810
7864.56 790
7865.40 867
7866.24 887
7867.07 895
7867.91 924
7868.75 918
7869.59 924
7870.42 927
7871.26 977
7872.10 977
7872.94 1013
7873.77 1097
7874.61 1183
7875.45 1377
7876.29 1436
7877.12 1454
7877.96 1377
7878.80 1265
7879.64 1334
7880.47 1301
7881.31 1227
7882.15 1176
7882.99 1102
7883.83 1070
7884.66 1047
7885.50 1035
7886.34 932
7887.18 978
7888.02 1098
7888.86 1194
7889.69 1188
7890.53 1205
7891.37 1157
7892.21 1119
7893.05 1075
7893.89 994
7894.73 1021
7895.56 1016
7896.40 964
7897.24 941
7898.08 964
7898.92 910
7899.76 927
7900.60 854
7901.44 886
7902.28 860
7903.12 881
7903.95 888
7904.79 867
7905.63 891
7906.47 845
7907.31 819
7908.15 849
7908.99 858
7909.83 868
7910.67 887
7911.51 901
7912.35 944
7913.19 1005
7914.03 1036
7914.87 1117
7915.71 1074
7916.55 1100
7917.39 1071
7918.23 1017
7919.07 1001
7919.91 1017
7920.75 956
7921.59 913
7922.43 935
7923.27 896
7924.11 839
7924.95 825
7925.79 859
7926.63 811
7927.47 787
7928.31 788
7929.15 816
7929.99 782
7930.83 820
7931.67 831
7932.51 811
7933.35 774
7934.19 817
7935.04 765
7935.88 828
7936.72 802
7937.56 791
7938.40 796
7939.24 806
7940.08 792
7940.92 750
7941.76 860
7942.60 840
7943.45 845
7944.29 850
7945.13 884
7945.97 855
7946.81 861
7947.65 936
7948.49 978
7949.34 936
7950.18 947
7951.02 1018
7951.86 1050
7952.70 1071
7953.54 1149
7954.39 1203
7955.23 1254
7956.07 1248
7956.91 1257
7957.75 1231
7958.60 1135
7959.44 1100
7960.28 1117
7961.12 1117
7961.96 1169
7962.81 1253
7963.65 1382
7964.49 1547
7965.33 1627
7966.18 1747
7967.02 1745
7967.86 1607
7968.70 1535
7969.55 1357
7970.39 1249
7971.23 1180
7972.08 1026
7972.92 1022
7973.76 1000
7974.60 931
7975.45 891
7976.29 920
7977.13 912
7977.98 935
7978.82 854
7979.66 876
7980.51 869
7981.35 874
7982.19 887
7983.04 852
7983.88 889
7984.72 882
7985.57 877
7986.41 851
7987.25 825
7988.10 771
7988.94 776
7989.78 692
7990.63 678
7991.47 692
7992.32 686
7993.16 690
7994.00 701
7994.85 719
7995.69 667
7996.54 668
7997.38 681
7998.22 680
7999.07 668
7999.91 645
8000.76 659
8001.60 691
8002.45 659
8003.29 639
8004.13 621
8004.98 623
8005.82 609
8006.67 628
8007.51 617
8008.36 593
8009.20 592
8010.05 606
8010.89 607
8011.74 538
8012.58 535
8013.43 562
8014.27 549
8015.12 557
8015.96 531
8016.81 533
8017.65 529
8018.50 562
8019.34 523
8020.19 544
8021.03 573
8021.88 559
8022.72 526
8023.57 577
8024.41 559
8025.26 567
8026.11 584
8026.95 517
8027.80 558
8028.64 546
8029.49 552
8030.33 541
8031.18 530
8032.03 502
8032.87 516
8033.72 516
8034.56 487
8035.41 511
8036.26 544
8037.10 542
8037.95 555
8038.80 571
8039.64 566
8040.49 569
8041.34 582
8042.18 543
8043.03 514
8043.87 519
8044.72 537
8045.57 537
8046.41 528
8047.26 538
8048.11 545
8048.96 544
8049.80 512
8050.65 504
8051.50 541
8052.34 517
8053.19 495
8054.04 521
8054.88 490
8055.73 487
8056.58 498
8057.43 514
8058.27 522
8059.12 516
8059.97 507
8060.82 460
8061.66 506
8062.51 491
8063.36 484
8064.21 491
8065.05 451
8065.90 471
8066.75 442
8067.60 447
8068.44 495
8069.29 453
8070.14 440
8070.99 453
8071.84 437
8072.68 451
8073.53 452
8074.38 472
8075.23 461
8076.08 442
8076.93 480
8077.77 451
8078.62 454
8079.47 498
8080.32 474
8081.17 467
8082.02 479
8082.87 486
8083.71 438
8084.56 445
8085.41 495
8086.26 464
8087.11 456
8087.96 458
8088.81 444
8089.66 457
8090.51 470
8091.35 484
8092.20 472
8093.05 436
8093.90 462
8094.75 416
8095.60 428
8096.45 444
8097.30 466
8098.15 453
8099.00 443
8099.85 477
8100.70 488
8101.55 475
8102.40 444
8103.25 428
8104.10 447
8104.95 445
8105.80 407
8106.65 460
8107.50 443
8108.35 445
8109.20 459
8110.05 438
8110.90 409
8111.75 439
8112.60 414
8113.45 423
8114.30 458
8115.15 465
8116.00 431
8116.85 484
8117.70 465
8118.55 444
8119.40 448
8120.25 459
8121.10 434
8121.95 457
8122.80 454
8123.65 499
8124.50 518
8125.35 486
8126.20 515
8127.06 510
8127.91 530
8128.76 503
8129.61 533
8130.46 497
8131.31 542
8132.16 536
8133.01 506
8133.86 531
8134.72 496
8135.57 498
8136.42 455
8137.27 475
8138.12 489
8138.97 469
8139.83 479
8140.68 440
8141.53 444
8142.38 455
8143.23 473
8144.08 421
8144.94 485
8145.79 465
8146.64 442
8147.49 449
8148.34 435
8149.20 460
8150.05 457
8150.90 470
8151.75 514
8152.60 527
8153.46 554
8154.31 558
8155.16 545
8156.01 461
8156.87 453
8157.72 470
8158.57 472
8159.42 440
8160.28 450
8161.13 464
8161.98 426
8162.84 421
8163.69 410
8164.54 407
8165.39 413
8166.25 395
8167.10 418
8167.95 405
8168.81 417
8169.66 377
8170.51 391
8171.37 400
8172.22 396
8173.07 377
8173.93 395
8174.78 412
8175.63 411
8176.49 422
8177.34 436
8178.19 378
8179.05 416
8179.90 405
8180.76 405
8181.61 368
8182.46 387
8183.32 415
8184.17 415
8185.02 375
8185.88 385
8186.73 401
8187.59 408
8188.44 409
8189.30 398
8190.15 379
8191.00 373
8191.86 419
8192.71 398
8193.57 382
8194.42 380
8195.28 357
8196.13 395
8196.99 397
8197.84 374
8198.69 368
8199.55 413
8200.40 370
8201.26 335
8202.11 358
8202.97 382
8203.82 371
8204.68 368
8205.53 378
8206.39 374
8207.24 388
8208.10 379
8208.95 391
8209.81 365
8210.67 358
8211.52 419
8212.38 417
8213.23 423
8214.09 401
8214.94 409
8215.80 403
8216.65 403
8217.51 417
8218.37 405
8219.22 427
8220.08 394
8220.93 420
8221.79 396
8222.64 417
8223.50 421
8224.36 440
8225.21 419
8226.07 414
8226.92 389
8227.78 378
8228.64 378
8229.49 366
8230.35 388
8231.21 389
8232.06 418
8232.92 378
8233.78 416
8234.63 377
8235.49 377
8236.35 339
8237.20 397
8238.06 406
8238.92 370
8239.77 363
8240.63 360
8241.49 400
8242.34 339
8243.20 345
8244.06 414
8244.91 432
8245.77 394
8246.63 377
8247.49 377
8248.34 381
8249.20 358
8250.06 344
8250.92 379
8251.77 375
8252.63 379
8253.49 384
8254.35 411
8255.20 398
8256.06 386
8256.92 384
8257.78 404
8258.63 388
8259.49 425
8260.35 395
8261.21 369
8262.07 376
8262.92 422
8263.78 389
8264.64 420
8265.50 416
8266.36 383
8267.22 435
8268.07 404
8268.93 424
8269.79 423
8270.65 426
8271.51 429
8272.37 473
8273.22 448
8274.08 442
8274.94 502
8275.80 496
8276.66 520
8277.52 508
8278.38 544
8279.24 518
8280.09 565
8280.95 470
8281.81 464
8282.67 455
8283.53 466
8284.39 483
8285.25 476
8286.11 483
8286.97 504
8287.83 465
8288.69 555
8289.55 549
8290.41 588
8291.26 599
8292.12 628
8292.98 628
8293.84 559
8294.70 531
8295.56 537
8296.42 524
8297.28 529
8298.14 505
8299.00 458
8299.86 423
8300.72 474
8301.58 478
8302.44 445
8303.30 414
8304.16 450
8305.02 414
8305.88 447
8306.74 452
8307.60 479
8308.46 439
8309.33 453
8310.19 446
8311.05 452
8311.91 441
8312.77 419
8313.63 437
8314.49 459
8315.35 440
8316.21 408
8317.07 430
8317.93 386
8318.79 390
8319.65 413
8320.52 414
8321.38 402
8322.24 389
8323.10 425
8323.96 436
8324.82 434
8325.68 386
8326.54 391
8327.41 401
8328.27 394
8329.13 433
8329.99 445
8330.85 426
8331.71 422
8332.57 398
8333.44 454
8334.30 411
8335.16 406
8336.02 397
8336.88 441
8337.75 458
8338.61 452
8339.47 420
8340.33 460
8341.19 440
8342.06 445
8342.92 440
8343.78 436
8344.64 426
8345.50 437
8346.37 431
8347.23 382
8348.09 430
8348.95 412
8349.82 443
8350.68 469
8351.54 469
8352.40 409
8353.27 402
8354.13 405
8354.99 440
8355.86 428
8356.72 432
8357.58 430
8358.45 456
8359.31 461
8360.17 387
8361.03 403
8361.90 438
8362.76 413
8363.62 446
8364.49 377
8365.35 389
8366.21 438
8367.08 428
8367.94 439
8368.80 427
8369.67 468
8370.53 441
8371.40 432
8372.26 439
8373.12 416
8373.99 416
8374.85 460
8375.71 425
8376.58 416
8377.44 406
8378.31 404
8379.17 464
8380.03 450
8380.90 431
8381.76 467
8382.63 459
8383.49 497
8384.36 478
8385.22 477
8386.08 436
8386.95 459
8387.81 427
8388.68 460
8389.54 422
8390.41 464
8391.27 478
8392.14 466
8393.00 437
8393.87 455
8394.73 482
8395.60 450
8396.46 424
8397.33 455
8398.19 467
8399.06 457
8399.92 472
8400.79 466
8401.65 536
8402.52 519
8403.38 439
8404.25 442
8405.11 477
8405.98 480
8406.84 509
8407.71 556
8408.58 526
8409.44 496
8410.31 475
8411.17 495
8412.04 532
8412.90 589
8413.77 509
8414.64 553
8415.50 533
8416.37 528
8417.23 539
8418.10 590
8418.97 585
8419.83 589
8420.70 608
8421.56 590
8422.43 618
8423.30 622
8424.16 650
8425.03 630
8425.90 651
8426.76 658
8427.63 656
8428.50 654
8429.36 629
8430.23 632
8431.10 654
8431.96 719
8432.83 694
8433.70 724
8434.56 703
8435.43 691
8436.30 750
8437.16 862
8438.03 842
8438.90 895
8439.77 965
8440.63 976
8441.50 1018
8442.37 1054
8443.24 1040
8444.10 1042
8444.97 974
8445.84 997
8446.71 1009
8447.57 999
8448.44 1009
8449.31 1080
8450.18 1130
8451.04 1286
8451.91 1486
8452.78 1700
8453.65 1902
8454.52 2065
8455.38 2061
8456.25 2077
8457.12 1960
8457.99 1857
8458.86 1563
8459.72 1432
8460.59 1336
8461.46 1160
8462.33 1141
8463.20 1100
8464.07 1027
8464.93 893
8465.80 912
8466.67 889
8467.54 855
8468.41 841
8469.28 839
8470.15 793
8471.02 796
8471.88 836
8472.75 804
8473.62 780
8474.49 806
8475.36 894
8476.23 903
8477.10 905
8477.97 940
8478.84 943
8479.71 934
8480.58 978
8481.44 967
8482.31 972
8483.18 994
8484.05 890
8484.92 917
8485.79 874
8486.66 821
8487.53 778
8488.40 842
8489.27 843
8490.14 812
8491.01 845
8491.88 865
8492.75 856
8493.62 818
8494.49 864
8495.36 818
8496.23 786
8497.10 764
8497.97 766
8498.84 788
8499.71 760
8500.58 743
8501.45 750
8502.32 728
8503.19 731
8504.06 716
8504.93 739
8505.80 805
8506.67 772
8507.55 783
8508.42 745
8509.29 760
8510.16 770
8511.03 763
8511.90 770
8512.77 803
8513.64 766
8514.51 787
8515.38 819
8516.25 768
8517.13 797
8518.00 823
8518.87 883
8519.74 855
8520.61 976
8521.48 1041
8522.35 1133
8523.23 1227
8524.10 1326
8524.97 1331
8525.84 1348
8526.71 1317
8527.58 1261
8528.46 1139
8529.33 1101
8530.20 1026
8531.07 984
8531.94 898
8532.81 904
8533.69 891
8534.56 865
8535.43 833
8536.30 758
8537.18 745
8538.05 769
8538.92 723
8539.79 730
8540.66 737
8541.54 698
8542.41 696
8543.28 749
8544.15 739
8545.03 743
8545.90 719
8546.77 736
8547.64 760
8548.52 843
8549.39 880
8550.26 970
8551.14 1051
8552.01 1104
8552.88 1107
8553.76 1093
8554.63 1016
8555.50 996
8556.37 898
8557.25 896
8558.12 879
8558.99 811
8559.87 778
8560.74 760
8561.61 756
8562.49 762
8563.36 748
8564.24 742
8565.11 714
8565.98 719
8566.86 692
8567.73 660
8568.60 673
8569.48 674
8570.35 657
8571.23 682
8572.10 701
8572.97 666
8573.85 651
8574.72 635
8575.60 626
8576.47 661
8577.34 658
8578.22 619
8579.09 643
8579.97 637
8580.84 635
8581.72 632
8582.59 626
8583.47 651
8584.34 701
8585.21 688
8586.09 680
8586.96 688
8587.84 713
8588.71 726
8589.59 721
8590.46 682
8591.34 724
8592.21 723
8593.09 739
8593.96 763
8594.84 746
8595.71 718
8596.59 762
8597.46 745
8598.34 757
8599.22 751
8600.09 744
8600.97 772
8601.84 760
8602.72 761
8603.59 782
8604.47 777
8605.34 821
8606.22 776
8607.10 793
8607.97 802
8608.85 817
8609.72 768
8610.60 795
8611.47 840
8612.35 828
8613.23 827
8614.10 857
8614.98 878
8615.86 927
8616.73 912
8617.61 937
8618.48 891
8619.36 950
8620.24 930
8621.11 1000
8621.99 998
8622.87 986
8623.74 989
8624.62 1018
8625.50 1072
8626.37 1074
8627.25 1060
8628.13 1191
8629.00 1207
8629.88 1154
8630.76 1139
8631.64 1118
8632.51 1130
8633.39 1135
8634.27 1112
8635.14 1164
8636.02 1154
8636.90 1184
8637.78 1244
8638.65 1225
8639.53 1290
8640.41 1291
8641.29 1272
8642.16 1317
8643.04 1371
8643.92 1369
8644.80 1427
8645.67 1452
8646.55 1425
8647.43 1423
8648.31 1466
8649.18 1499
8650.06 1451
8650.94 1501
8651.82 1468
8652.70 1438
8653.58 1559
8654.45 1610
8655.33 1614
8656.21 1726
8657.09 1725
8657.97 1905
8658.84 2026
8659.72 2322
8660.60 2626
8661.48 2853
8662.36 3069
8663.24 3117
8664.12 3161
8664.99 3043
8665.87 2899
8666.75 2768
8667.63 2646
8668.51 2720
8669.39 2641
8670.27 2786
8671.15 2947
8672.03 3092
8672.91 3101
8673.78 3065
8674.66 2911
8675.54 2802
8676.42 2642
8677.30 2320
8678.18 2106
8679.06 1988
8679.94 1858
8680.82 1810
8681.70 1804
8682.58 1698
8683.46 1702
8684.34 1730
8685.22 1858
8686.10 2000
8686.98 2254
8687.86 2610
8688.74 2995
8689.62 3309
8690.50 3615
8691.38 3719
8692.26 3573
8693.14 3430
8694.02 3183
8694.90 2780
8695.78 2586
8696.66 2410
8697.54 2305
8698.42 2259
8699.30 2165
8700.18 2177
8701.06 2157
8701.94 2112
8702.82 2027
8703.70 1876
8704.58 1760
8705.46 1616
8706.34 1545
8707.23 1400
8708.11 1331
8708.99 1260
8709.87 1270
8710.75 1189
8711.63 1208
8712.51 1099
8713.39 1136
8714.27 1130
8715.16 1055
8716.04 1066
8716.92 1072
8717.80 1064
8718.68 1068
8719.56 1071
8720.44 1040
8721.33 1054
8722.21 1041
8723.09 1069
8723.97 1076
8724.85 1030
8725.73 1111
8726.62 1149
8727.50 1205
8728.38 1191
8729.26 1259
8730.14 1235
8731.03 1213
8731.91 1182
8732.79 1167
8733.67 1090
8734.55 1102
8735.44 1073
8736.32 1076
8737.20 1070
8738.08 1070
8738.97 1057
8739.85 1046
8740.73 1018
8741.61 1004
8742.50 1042
8743.38 1041
8744.26 1048
8745.14 1026
8746.03 955
8746.91 981
8747.79 1003
8748.68 1013
8749.56 1021
8750.44 1015
8751.33 978
8752.21 1028
8753.09 1039
8753.97 1023
8754.86 1091
8755.74 1102
8756.62 1073
8757.51 1084
8758.39 1116
8759.28 1083
8760.16 1101
8761.04 1081
8761.93 1055
8762.81 1039
8763.69 1072
8764.58 1068
8765.46 1103
8766.34 1062
8767.23 990
8768.11 1071
8769.00 1028
8769.88 1030
8770.76 1038
8771.65 1021
8772.53 1005
8773.42 993
8774.30 1022
8775.19 1008
8776.07 935
8776.95 977
8777.84 1028
8778.72 1036
8779.61 1035
8780.49 1066
8781.38 1054
8782.26 1009
8783.15 962
8784.03 1006
8784.92 1004
8785.80 995
8786.69 972
8787.57 949
8788.46 953
8789.34 931
8790.23 958
8791.11 935
8792.00 923
8792.88 914
8793.77 891
8794.65 838
8795.54 825
8796.42 824
8797.31 842
8798.19 816
8799.08 784
8799.96 835
8800.85 845
8801.74 855
8802.62 837
8803.51 837
8804.39 908
8805.28 834
8806.16 803
8807.05 813
8807.94 851
8808.82 819
8809.71 762
8810.59 775
8811.48 802
8812.37 797
8813.25 804
8814.14 815
8815.03 874
8815.91 886
8816.80 892
8817.68 863
8818.57 849
8819.46 893
8820.34 846
8821.23 765
8822.12 789
8823.00 772
8823.89 771
8824.78 774
8825.66 736
8826.55 771
8827.44 788
8828.33 799
8829.21 724
8830.10 736
8830.99 723
8831.87 683
8832.76 700
8833.65 740
8834.54 759
8835.42 667
8836.31 708
8837.20 679
8838.08 685
8838.97 708
8839.86 754
8840.75 690
8841.64 680
8842.52 689
8843.41 704
8844.30 695
8845.19 695
8846.07 687
8846.96 642
8847.85 638
8848.74 624
8849.63 619
8850.51 609
8851.40 598
8852.29 604
8853.18 626
8854.07 582
8854.96 612
8855.84 600
8856.73 598
8857.62 589
8858.51 562
8859.40 580
8860.29 580
8861.17 623
8862.06 574
8862.95 581
8863.84 566
8864.73 615
8865.62 590
8866.51 581
8867.40 559
8868.29 584
8869.17 513
8870.06 545
8870.95 498
8871.84 487
8872.73 492
8873.62 529
8874.51 537
8875.40 496
8876.29 516
8877.18 583
8878.07 528
8878.96 510
8879.85 496
8880.74 508
8881.63 523
8882.51 489
8883.40 526
8884.29 584
8885.18 512
8886.07 502
8886.96 496
8887.85 499
8888.74 474
8889.63 484
8890.52 473
8891.41 451
8892.30 459
8893.19 461
8894.09 465
8894.98 490
8895.87 453
8896.76 474
8897.65 450
8898.54 466
8899.43 463
8900.32 454
8901.21 431
8902.10 432
8902.99 429
8903.88 430
8904.77 449
8905.66 430
8906.55 438
8907.44 417
8908.34 470
8909.23 421
8910.12 447
8911.01 420
8911.90 465
8912.79 439
8913.68 462
8914.57 452
8915.47 423
8916.36 433
8917.25 422
8918.14 409
8919.03 421
8919.92 445
8920.81 408
8921.71 443
8922.60 426
8923.49 405
8924.38 384
8925.27 399
8926.16 416
8927.06 438
8927.95 387
8928.84 385
8929.73 379
8930.62 400
8931.52 395
8932.41 388
8933.30 407
8934.19 388
8935.09 430
8935.98 414
8936.87 405
8937.76 388
8938.66 417
8939.55 383
8940.44 371
8941.33 376
8942.23 368
8943.12 365
8944.01 359
8944.90 363
8945.80 382
8946.69 353
8947.58 389
8948.48 377
8949.37 355
8950.26 418
8951.16 370
8952.05 373
8952.94 384
8953.84 388
8954.73 383
8955.62 380
8956.52 366
8957.41 375
8958.30 381
8959.20 362
8960.09 387
8960.98 364
8961.88 385
8962.77 349
8963.66 370
8964.56 381
8965.45 401
8966.35 373
8967.24 357
8968.13 351
8969.03 374
8969.92 370
8970.82 425
8971.71 410
8972.60 365
8973.50 365
8974.39 371
8975.29 361
8976.18 361
8977.08 345
8977.97 335
8978.87 355
8979.76 360
8980.65 352
8981.55 322
8982.44 359
8983.34 354
8984.23 380
8985.13 370
8986.02 363
8986.92 352
8987.81 350
8988.71 399
8989.60 371
8990.50 393
8991.39 376
8992.29 376
8993.18 367
8994.08 393
8994.97 365
8995.87 368
8996.76 371
8997.66 390
8998.56 337
8999.45 332
9000.35 341
9001.24 310
9002.14 355
9003.03 334
9003.93 359
9004.83 352
9005.72 392
9006.62 364
9007.51 360
9008.41 330
9009.31 326
9010.20 320
9011.10 344
9011.99 365
9012.89 320
9013.79 370
9014.68 311
9015.58 296
9016.48 327
9017.37 314
9018.27 324
9019.16 321
9020.06 312
9020.96 336
9021.85 296
9022.75 370
9023.65 308
9024.54 293
9025.44 329
9026.34 291
9027.24 315
9028.13 303
9029.03 324
9029.93 345
9030.82 354
9031.72 354
9032.62 391
9033.52 335
9034.41 346
9035.31 328
9036.21 322
9037.10 319
9038.00 358
9038.90 341
9039.80 338
9040.69 372
9041.59 368
9042.49 331
9043.39 334
9044.29 327
9045.18 318
9046.08 317
9046.98 325
9047.88 336
9048.78 304
9049.67 332
9050.57 343
9051.47 339
9052.37 354
9053.27 331
9054.16 352
9055.06 326
9055.96 340
9056.86 350
9057.76 335
9058.66 343
9059.55 386
9060.45 334
9061.35 342
9062.25 351
9063.15 369
9064.05 376
9064.95 402
9065.85 343
9066.74 363
9067.64 382
9068.54 360
9069.44 383
9070.34 381
9071.24 374
9072.14 369
9073.04 337
9073.94 313
9074.84 350
9075.74 333
9076.64 364
9077.53 337
9078.43 395
9079.33 326
9080.23 330
9081.13 372
9082.03 374
9082.93 363
9083.83 356
9084.73 376
9085.63 421
9086.53 427
9087.43 387
9088.33 390
9089.23 409
9090.13 385
9091.03 400
9091.93 392
9092.83 392
9093.73 392
9094.63 387
9095.53 397
9096.43 409
9097.33 394
9098.23 370
9099.13 401
9100.04 367
9100.94 330
9101.84 379
9102.74 368
9103.64 365
9104.54 351
9105.44 340
9106.34 361
9107.24 353
9108.14 345
9109.04 326
9109.94 311
9110.85 330
9111.75 322
9112.65 361
9113.55 359
9114.45 326
9115.35 319
9116.25 314
9117.15 355
9118.06 337
9118.96 349
9119.86 360
9120.76 350
9121.66 340
9122.56 330
9123.46 332
9124.37 351
9125.27 334
9126.17 369
9127.07 342
9127.97 300
9128.88 323
9129.78 324
9130.68 322
9131.58 357
9132.48 319
9133.39 325
9134.29 337
9135.19 333
9136.09 341
9137.00 304
9137.90 300
9138.80 317
9139.70 300
9140.61 306
9141.51 298
9142.41 313
9143.31 324
9144.22 342
9145.12 328
9146.02 345
9146.92 313
9147.83 315
9148.73 308
9149.63 322
9150.54 319
9151.44 329
9152.34 347
9153.25 352
9154.15 338
9155.05 273
9155.96 322
9156.86 330
9157.76 327
9158.67 329
9159.57 332
9160.47 306
9161.38 311
9162.28 322
9163.18 353
9164.09 309
9164.99 346
9165.90 327
9166.80 327
9167.70 346
9168.61 345
9169.51 339
9170.42 345
9171.32 329
9172.22 323
9173.13 332
9174.03 325
9174.94 308
9175.84 318
9176.74 327
9177.65 327
9178.55 347
9179.46 342
9180.36 363
9181.27 321
9182.17 322
9183.08 313
9183.98 351
9184.89 330
9185.79 338
9186.70 346
9187.60 339
9188.51 310
9189.41 342
9190.32 360
9191.22 357
9192.13 343
9193.03 351
9193.94 362
9194.84 339
9195.75 372
9196.65 360
9197.56 369
9198.46 370
9199.37 387
9200.27 380
9201.18 347
9202.08 364
9202.99 345
9203.90 346
9204.80 315
9205.71 354
9206.61 362
9207.52 343
9208.42 322
9209.33 318
9210.24 334
9211.14 350
9212.05 330
9212.95 324
9213.86 300
9214.77 351
9215.67 335
9216.58 331
9217.49 367
9218.39 348
9219.30 351
9220.21 354
9221.11 313
9222.02 310
9222.93 321
9223.83 303
9224.74 303
9225.65 336
9226.55 332
9227.46 353
9228.37 328
9229.27 325
9230.18 331
9231.09 325
9231.99 333
9232.90 341
9233.81 315
9234.72 349
9235.62 333
9236.53 327
9237.44 313
9238.34 347
9239.25 309
9240.16 331
9241.07 311
9241.97 322
9242.88 295
9243.79 311
9244.70 321
9245.61 290
9246.51 305
9247.42 269
9248.33 314
9249.24 307
9250.14 312
9251.05 306
9251.96 299
9252.87 314
9253.78 306
9254.69 330
9255.59 337
9256.50 329
9257.41 322
9258.32 315
9259.23 317
9260.14 308
9261.04 295
9261.95 318
9262.86 313
9263.77 307
9264.68 311
9265.59 311
9266.50 289
9267.40 309
9268.31 323
9269.22 316
9270.13 320
9271.04 341
9271.95 326
9272.86 305
9273.77 316
9274.68 324
9275.59 304
9276.49 352
9277.40 334
9278.31 302
9279.22 330
9280.13 316
9281.04 317
9281.95 344
9282.86 338
9283.77 310
9284.68 343
9285.59 314
9286.50 309
9287.41 343
9288.32 290
9289.23 324
9290.14 325
9291.05 354
9291.96 353
9292.87 366
9293.78 317
9294.69 347
9295.60 344
9296.51 348
9297.42 355
9298.33 313
9299.24 347
9300.15 344
9301.06 331
9301.97 333
9302.88 312
9303.79 339
9304.70 361
9305.61 384
9306.53 376
9307.44 361
9308.35 363
9309.26 363
9310.17 360
9311.08 368
9311.99 372
9312.90 392
9313.81 344
9314.72 357
9315.63 354
9316.55 346
9317.46 344
9318.37 346
9319.28 347
9320.19 339
9321.10 339
9322.01 367
9322.93 310
9323.84 306
9324.75 307
9325.66 293
9326.57 308
9327.48 324
9328.40 337
9329.31 336
9330.22 308
9331.13 344
9332.04 325
9332.96 352
9333.87 354
9334.78 336
9335.69 365
9336.60 373
9337.52 337
9338.43 313
9339.34 321
9340.25 347
9341.17 388
9342.08 391
9342.99 346
9343.90 364
9344.82 348
9345.73 353
9346.64 353
9347.55 347
9348.47 333
9349.38 369
9350.29 353
9351.21 362
9352.12 335
9353.03 337
9353.94 327
9354.86 314
9355.77 330
9356.68 307
9357.60 298
9358.51 329
9359.42 335
9360.34 317
9361.25 305
9362.16 335
9363.08 327
9363.99 320
9364.90 347
9365.82 315
9366.73 343
9367.65 317
9368.56 382
9369.47 323
9370.39 313
9371.30 304
9372.21 305
9373.13 339
9374.04 326
9374.96 347
9375.87 325
9376.79 321
9377.70 339
9378.61 366
9379.53 322
9380.44 323
9381.36 362
9382.27 356
9383.19 335
9384.10 362
9385.01 348
9385.93 352
9386.84 328
9387.76 350
9388.67 371
9389.59 396
9390.50 378
9391.42 408
9392.33 414
9393.25 380
9394.16 381
9395.08 383
9395.99 407
9396.91 383
9397.82 359
9398.74 391
9399.65 363
9400.57 368
9401.48 352
9402.40 383
9403.32 345
9404.23 339
9405.15 325
9406.06 315
9406.98 329
9407.89 335
9408.81 352
9409.73 336
9410.64 350
9411.56 324
9412.47 337
9413.39 338
9414.30 297
9415.22 313
9416.14 361
9417.05 345
9417.97 343
9418.89 330
9419.80 327
9420.72 345
9421.63 354
9422.55 378
9423.47 388
9424.38 375
9425.30 352
9426.22 351
9427.13 355
9428.05 330
9428.97 385
9429.88 380
9430.80 401
9431.72 372
9432.63 342
9433.55 382
9434.47 355
9435.38 371
9436.30 372
9437.22 417
9438.14 385
9439.05 402
9439.97 416
9440.89 387
9441.81 406
9442.72 416
9443.64 439
9444.56 382
9445.47 383
9446.39 364
9447.31 429
9448.23 464
9449.15 493
9450.06 495
9450.98 512
9451.90 509
9452.82 467
9453.73 465
9454.65 447
9455.57 414
9456.49 441
9457.41 423
9458.32 367
9459.24 358
9460.16 358
9461.08 407
9462.00 366
9462.92 355
9463.83 402
9464.75 355
9465.67 382
9466.59 379
9467.51 355
9468.43 363
9469.35 374
9470.26 363
9471.18 363
9472.10 368
9473.02 357
9473.94 380
9474.86 388
9475.78 351
9476.70 404
9477.62 412
9478.54 395
9479.45 418
9480.37 418
9481.29 413
9482.21 385
9483.13 378
9484.05 370
9484.97 409
9485.89 399
9486.81 381
9487.73 355
9488.65 389
9489.57 412
9490.49 398
9491.41 379
9492.33 379
9493.25 366
9494.17 399
9495.09 407
9496.01 349
9496.93 376
9497.85 389
9498.77 404
9499.69 409
9500.61 413
9501.53 399
9502.45 426
9503.37 411
9504.29 388
9505.21 424
9506.13 402
9507.05 384
9507.97 386
9508.89 431
9509.81 400
9510.73 389
9511.65 408
9512.57 438
9513.49 384
9514.42 422
9515.34 465
9516.26 480
9517.18 460
9518.10 486
9519.02 493
9519.94 519
9520.86 517
9521.78 525
9522.71 507
9523.63 475
9524.55 468
9525.47 464
9526.39 456
9527.31 442
9528.23 447
9529.16 447
9530.08 474
9531.00 445
9531.92 489
9532.84 450
9533.76 449
9534.69 411
9535.61 460
9536.53 452
9537.45 445
9538.37 459
9539.30 409
9540.22 436
9541.14 463
9542.06 489
9542.98 474
9543.91 491
9544.83 494
9545.75 488
9546.67 438
9547.60 456
9548.52 469
9549.44 513
9550.36 508
9551.29 457
9552.21 501
9553.13 473
9554.06 485
9554.98 463
9555.90 480
9556.82 521
9557.75 525
9558.67 504
9559.59 522
9560.52 526
9561.44 525
9562.36 519
9563.29 518
9564.21 533
9565.13 501
9566.06 494
9566.98 499
9567.90 491
9568.83 495
9569.75 528
9570.67 571
9571.60 562
9572.52 538
9573.44 599
9574.37 592
9575.29 581
9576.22 593
9577.14 621
9578.06 618
9578.99 617
9579.91 627
9580.84 604
9581.76 620
9582.68 544
9583.61 558
9584.53 573
9585.46 571
9586.38 556
9587.31 602
9588.23 577
9589.15 597
9590.08 615
9591.00 665
9591.93 670
9592.85 669
9593.78 691
9594.70 755
9595.63 761
9596.55 787
9597.48 851
9598.40 804
9599.33 855
9600.25 814
9601.18 807
9602.10 780
9603.03 743
9603.95 677
9604.88 707
9605.80 678
9606.73 670
9607.65 704
9608.58 671
9609.50 686
9610.43 694
9611.35 685
9612.28 673
9613.21 657
9614.13 653
9615.06 686
9615.98 663
9616.91 709
9617.84 711
9618.76 668
9619.69 712
9620.61 725
9621.54 727
9622.47 713
9623.39 743
9624.32 743
9625.24 803
9626.17 769
9627.10 806
9628.02 762
9628.95 771
9629.88 786
9630.80 774
9631.73 812
9632.65 789
9633.58 756
9634.51 812
9635.43 881
9636.36 853
9637.29 896
9638.22 907
9639.14 956
9640.07 931
9641.00 992
9641.92 977
9642.85 1012
9643.78 1021
9644.70 1049
9645.63 996
9646.56 1016
9647.49 1004
9648.41 1039
9649.34 989
9650.27 975
9651.20 953
9652.12 962
9653.05 983
9653.98 957
9654.91 945
9655.83 958
9656.76 974
9657.69 921
9658.62 983
9659.55 951
9660.47 972
9661.40 968
9662.33 993
9663.26 1010
9664.19 1037
9665.11 1002
9666.04 1122
9666.97 1153
9667.90 1061
9668.83 1061
9669.75 1084
9670.68 1150
9671.61 1071
9672.54 1088
9673.47 1131
9674.40 1159
9675.33 1137
9676.25 1177
9677.18 1197
9678.11 1203
9679.04 1212
9679.97 1204
9680.90 1212
9681.83 1208
9682.76 1195
9683.69 1209
9684.61 1234
9685.54 1231
9686.47 1287
9687.40 1244
9688.33 1197
9689.26 1242
9690.19 1278
9691.12 1324
9692.05 1333
9692.98 1409
9693.91 1487
9694.84 1597
9695.77 1607
9696.70 1676
9697.63 1759
9698.56 1733
9699.49 1718
9700.42 1637
9701.35 1523
9702.28 1476
9703.21 1416
9704.14 1403
9705.07 1351
9706.00 1319
9706.93 1318
9707.86 1398
9708.79 1420
9709.72 1436
9710.65 1568
9711.58 1529
9712.51 1642
9713.44 1601
9714.37 1616
9715.30 1600
9716.23 1498
9717.16 1415
9718.09 1420
9719.02 1285
9719.95 1249
9720.88 1191
9721.81 1135
9722.75 1095
9723.68 1047
9724.61 1065
9725.54 1069
9726.47 1095
9727.40 1037
9728.33 1072
9729.26 1066
9730.19 1044
9731.13 1079
9732.06 1042
9732.99 1021
9733.92 1014
9734.85 968
9735.78 979
9736.71 973
9737.65 955
9738.58 950
9739.51 921
9740.44 932
9741.37 995
9742.30 951
9743.24 931
9744.17 938
9745.10 927
9746.03 925
9746.96 873
9747.90 883
9748.83 855
9749.76 964
9750.69 901
9751.63 868
9752.56 870
9753.49 904
9754.42 929
9755.36 839
9756.29 825
9757.22 854
9758.15 836
9759.09 858
9760.02 891
9760.95 898
9761.88 919
9762.82 922
9763.75 974
9764.68 965
9765.62 953
9766.55 984
9767.48 1004
9768.41 1002
9769.35 985
9770.28 958
9771.21 940
9772.15 905
9773.08 938
9774.01 974
9774.95 949
9775.88 927
9776.81 939
9777.75 989
9778.68 973
9779.62 1036
9780.55 1027
9781.48 1032
9782.42 1003
9783.35 1003
9784.28 1021
9785.22 956
9786.15 884
9787.09 940
9788.02 910
9788.95 855
9789.89 844
9790.82 881
9791.76 930
9792.69 933
9793.63 933
9794.56 948
9795.49 943
9796.43 971
9797.36 986
9798.30 967
9799.23 919
9800.17 874
9801.10 878
9802.04 805
9802.97 784
9803.91 773
9804.84 709
9805.78 681
9806.71 696
9807.65 668
9808.58 671
9809.52 654
9810.45 625
9811.39 651
9812.32 642
9813.26 606
9814.19 610
9815.13 641
9816.06 592
9817.00 622
9817.93 645
9818.87 625
9819.80 650
9820.74 617
9821.68 631
9822.61 616
9823.55 627
9824.48 635
9825.42 626
9826.35 627
9827.29 607
9828.23 622
9829.16 637
9830.10 638
9831.03 610
9831.97 598
9832.91 620
9833.84 617
9834.78 603
9835.72 603
9836.65 609
9837.59 622
9838.52 611
9839.46 636
9840.40 591
9841.33 617
9842.27 642
9843.21 654
9844.14 612
9845.08 598
9846.02 579
9846.95 574
9847.89 621
9848.83 643
9849.77 605
9850.70 580
9851.64 632
9852.58 600
9853.51 629
9854.45 593
9855.39 607
9856.33 569
9857.26 534
9858.20 536
9859.14 588
9860.08 567
9861.01 580
9861.95 583
9862.89 568
9863.83 543
9864.76 570
9865.70 571
9866.64 549
9867.58 556
9868.51 555
9869.45 555
9870.39 526
9871.33 560
9872.27 561
9873.20 574
9874.14 585
9875.08 583
9876.02 574
9876.96 551
9877.90 588
9878.83 583
9879.77 550
9880.71 561
9881.65 549
9882.59 544
9883.53 526
9884.47 547
9885.40 536
9886.34 499
9887.28 531
9888.22 541
9889.16 514
9890.10 486
9891.04 504
9891.98 518
9892.91 546
9893.85 524
9894.79 521
9895.73 499
9896.67 507
9897.61 508
9898.55 517
9899.49 534
9900.43 512
9901.37 550
9902.31 521
9903.25 543
9904.19 529
9905.13 529
9906.07 544
9907.01 540
9907.95 567
9908.89 579
9909.83 576
9910.77 551
9911.71 573
9912.65 558
9913.59 564
9914.53 550
9915.47 544
9916.41 557
9917.35 599
9918.29 629
9919.23 655
9920.17 677
9921.11 746
9922.05 758
9922.99 844
9923.93 849
9924.87 900
9925.81 865
9926.75 846
9927.69 783
9928.63 774
9929.57 691
9930.51 696
9931.45 621
9932.39 617
9933.34 614
9934.28 570
9935.22 542
9936.16 524
9937.10 508
9938.04 508
9938.98 555
9939.92 546
9940.87 553
9941.81 548
9942.75 551
9943.69 571
9944.63 565
9945.57 620
9946.51 643
9947.46 650
9948.40 633
9949.34 637
9950.28 661
9951.22 667
9952.16 647
9953.11 654
9954.05 626
9954.99 602
9955.93 587
9956.87 540
9957.82 535
9958.76 534
9959.70 517
9960.64 524
9961.59 516
9962.53 502
9963.47 480
9964.41 499
9965.35 488
9966.30 454
9967.24 425
9968.18 454
9969.13 427
9970.07 459
9971.01 470
9971.95 427
9972.90 445
9973.84 442
9974.78 438
9975.73 431
9976.67 427
9977.61 420
9978.55 412
9979.50 431
9980.44 404
9981.38 408
9982.33 438
9983.27 441
9984.21 420
9985.16 422
9986.10 467
9987.04 448
9987.99 408
9988.93 443
9989.88 456
9990.82 391
9991.76 426
9992.71 397
9993.65 425
9994.59 442
9995.54 442
9996.48 451
9997.43 415
9998.37 452
9999.31 450
10000.26 438
10001.20 421
10002.15 445
10003.09 434
10004.04 448
10004.98 422
10005.92 391
10006.87 415
10007.81 441
10008.76 391
10009.70 395
10010.65 370
10011.59 380
10012.54 372
10013.48 369
10014.43 389
10015.37 418
10016.32 395
10017.26 391
10018.21 390
10019.15 382
10020.10 389
10021.04 391
10021.99 378
10022.93 375
10023.88 361
10024.82 372
10025.77 387
10026.71 371
10027.66 370
10028.60 377
10029.55 364
10030.49 399
10031.44 368
10032.39 350
10033.33 357
10034.28 362
10035.22 379
10036.17 350
10037.11 337
10038.06 391
10039.01 352
10039.95 364
10040.90 371
10041.84 356
10042.79 374
10043.74 377
10044.68 386
10045.63 355
10046.58 353
10047.52 360
10048.47 342
10049.41 361
10050.36 367
10051.31 345
10052.25 347
10053.20 345
10054.15 357
10055.09 326
10056.04 331
10056.99 343
10057.93 326
10058.88 337
10059.83 368
10060.78 351
10061.72 329
10062.67 344
10063.62 340
10064.56 337
10065.51 309
10066.46 320
10067.41 347
10068.35 327
10069.30 382
10070.25 381
10071.20 364
10072.14 368
10073.09 335
10074.04 343
10074.99 353
10075.93 326
10076.88 342
10077.83 338
10078.78 363
10079.72 359
10080.67 326
10081.62 319
10082.57 325
10083.52 356
10084.46 349
10085.41 337
10086.36 350
10087.31 324
10088.26 363
10089.21 353
10090.15 344
10091.10 353
10092.05 344
10093.00 357
10093.95 367
10094.90 328
10095.85 333
10096.79 340
10097.74 350
10098.69 343
10099.64 334
10100.59 343
10101.54 326
10102.49 341
10103.44 349
10104.39 371
10105.33 351
10106.28 392
10107.23 371
10108.18 346
10109.13 329
10110.08 336
10111.03 368
10111.98 380
10112.93 342
10113.88 339
10114.83 355
10115.78 357
10116.73 345
10117.68 374
10118.63 341
10119.58 337
10120.53 343
10121.48 325
10122.43 357
10123.38 348
10124.33 346
10125.28 333
10126.23 356
10127.18 360
10128.13 357
10129.08 422
10130.03 380
10130.98 409
10131.93 378
10132.88 389
10133.83 403
10134.78 382
10135.73 385
10136.68 366
10137.63 399
10138.58 405
10139.53 439
10140.48 429
10141.43 381
10142.38 392
10143.33 423
10144.29 386
10145.24 423
10146.19 420
10147.14 462
10148.09 426
10149.04 421
10149.99 428
10150.94 439
10151.89 418
10152.85 434
10153.80 456
10154.75 457
10155.70 429
10156.65 443
10157.60 474
10158.55 427
10159.51 451
10160.46 482
10161.41 461
10162.36 452
10163.31 487
10164.26 473
10165.22 477
10166.17 489
10167.12 456
10168.07 492
10169.02 478
10169.98 498
10170.93 510
10171.88 529
10172.83 533
10173.79 527
10174.74 532
10175.69 525
10176.64 553
10177.60 579
10178.55 566
10179.50 540
10180.45 587
10181.41 554
10182.36 572
10183.31 555
10184.26 530
10185.22 619
10186.17 527
10187.12 566
10188.08 581
10189.03 543
10189.98 572
10190.93 563
10191.89 581
10192.84 629
10193.79 590
10194.75 547
10195.70 576
10196.65 596
10197.61 588
10198.56 636
10199.51 610
10200.47 631
10201.42 671
10202.38 706
10203.33 713
10204.28 719
10205.24 748
10206.19 752
10207.14 725
10208.10 751
10209.05 744
10210.01 702
10210.96 690
10211.91 620
10212.87 577
10213.82 578
10214.78 598
10215.73 540
10216.69 570
10217.64 578
10218.59 578
10219.55 594
10220.50 565
10221.46 529
10222.41 563
10223.37 538
10224.32 561
10225.28 553
10226.23 572
10227.19 590
10228.14 584
10229.10 628
10230.05 612
10231.01 661
10231.96 714
10232.92 742
10233.87 733
10234.83 732
10235.78 749
10236.74 705
10237.69 692
10238.65 666
10239.60 652
10240.56 584
10241.51 574
10242.47 553
10243.42 516
10244.38 504
10245.34 506
10246.29 512
10247.25 539
10248.20 443
10249.16 461
10250.11 527
10251.07 502
10252.03 448
10252.98 510
10253.94 472
10254.89 450
10255.85 460
10256.81 476
10257.76 464
10258.72 444
10259.68 469
10260.63 416
10261.59 428
10262.55 409
10263.50 435
10264.46 408
10265.41 457
10266.37 450
10267.33 460
10268.28 451
10269.24 430
10270.20 474
10271.16 446
10272.11 431
10273.07 427
10274.03 429
10274.98 431
10275.94 432
10276.90 435
10277.85 437
10278.81 419
10279.77 426
10280.73 419
10281.68 417
10282.64 383
10283.60 383
10284.56 399
10285.51 406
10286.47 367
10287.43 379
10288.39 387
10289.34 398
10290.30 387
10291.26 383
10292.22 381
10293.18 417
10294.13 417
10295.09 391
10296.05 395
10297.01 378
10297.97 403
10298.92 385
10299.88 364
10300.84 364
10301.80 350
10302.76 381
10303.72 390
10304.67 361
10305.63 371
10306.59 376
10307.55 401
10308.51 385
10309.47 406
10310.43 389
10311.38 386
10312.34 401
10313.30 395
10314.26 411
10315.22 395
10316.18 381
10317.14 367
10318.10 367
10319.06 360
10320.01 365
10320.97 357
10321.93 363
10322.89 378
10323.85 364
10324.81 388
10325.77 390
10326.73 395
10327.69 363
10328.65 379
10329.61 371
10330.57 411
10331.53 385
10332.49 403
10333.45 347
10334.41 355
10335.37 333
10336.33 314
10337.29 313
10338.25 335
10339.21 361
10340.17 337
10341.13 333
10342.09 309
10343.05 307
10344.01 331
10344.97 318
10345.93 302
10346.89 320
10347.85 347
10348.81 321
10349.77 297
10350.73 313
10351.69 342
10352.65 308
10353.61 309
10354.57 296
10355.53 308
10356.49 283
10357.46 300
10358.42 281
10359.38 317
10360.34 298
10361.30 302
10362.26 286
10363.22 291
10364.18 295
10365.14 306
10366.11 277
10367.07 309
10368.03 281
10368.99 294
10369.95 293
10370.91 312
10371.87 306
10372.84 292
10373.80 300
10374.76 268
10375.72 293
10376.68 301
10377.64 288
10378.61 288
10379.57 284
10380.53 295
10381.49 287
10382.45 311
10383.42 312
10384.38 311
10385.34 283
10386.30 320
10387.27 331
10388.23 332
10389.19 271
10390.15 293
10391.11 281
10392.08 313
10393.04 277
10394.00 280
10394.96 282
10395.93 312
10396.89 309
10397.85 278
10398.82 339
10399.78 307
10400.74 285
10401.70 279
10402.67 301
10403.63 275
10404.59 302
10405.56 284
10406.52 292
10407.48 283
10408.45 301
10409.41 290
10410.37 276
10411.34 292
10412.30 319
10413.26 307
10414.23 296
10415.19 343
10416.15 336
10417.12 340
10418.08 307
10419.04 338
10420.01 336
10420.97 313
10421.94 310
10422.90 298
10423.86 351
10424.83 303
10425.79 263
10426.76 297
10427.72 298
10428.68 245
10429.65 280
10430.61 248
10431.58 256
10432.54 242
10433.51 240
10434.47 267
10435.44 262
10436.40 256
10437.36 277
10438.33 273
10439.29 216
10440.26 251
10441.22 266
10442.19 258
10443.15 252
10444.12 257
10445.08 260
10446.05 236
10447.01 246
10447.98 267
10448.94 241
10449.91 287
10450.87 266
10451.84 263
10452.80 265
10453.77 271
10454.73 281
10455.70 275
10456.67 269
10457.63 264
10458.60 272
10459.56 248
10460.53 254
10461.49 258
10462.46 286
10463.43 232
10464.39 250
10465.36 238
10466.32 252
10467.29 235
10468.25 269
10469.22 259
10470.19 263
10471.15 284
10472.12 276
10473.09 273
10474.05 258
10475.02 293
10475.98 277
10476.95 283
10477.92 266
10478.88 280
10479.85 264
10480.82 299
10481.78 264
10482.75 258
10483.72 288
10484.68 265
10485.65 243
10486.62 244
10487.58 242
10488.55 258
10489.52 262
10490.49 257
10491.45 250
10492.42 234
10493.39 259
10494.35 251
10495.32 293
10496.29 237
10497.26 245
10498.22 237
10499.19 217
10500.16 256
10501.13 273
10502.09 252
10503.06 242
10504.03 247
10505.00 249
10505.96 280
10506.93 257
10507.90 248
10508.87 238
10509.84 253
10510.80 251
10511.77 233
10512.74 263
10513.71 252
10514.68 252
10515.64 252
10516.61 235
10517.58 228
10518.55 257
10519.52 256
10520.49 264
10521.45 244
10522.42 264
10523.39 236
10524.36 242
10525.33 250
10526.30 232
10527.27 256
10528.23 251
10529.20 245
10530.17 245
10531.14 242
10532.11 240
10533.08 274
10534.05 254
10535.02 276
10535.99 279
10536.96 261
10537.93 279
10538.89 297
10539.86 265
10540.83 275
10541.80 261
10542.77 229
10543.74 230
10544.71 229
10545.68 281
10546.65 254
10547.62 246
10548.59 262
10549.56 270
10550.53 242
10551.50 232
10552.47 251
10553.44 313
10554.41 263
10555.38 251
10556.35 286
10557.32 288
10558.29 277
10559.26 282
10560.23 270
10561.20 288
10562.17 295
10563.14 284
10564.11 318
10565.08 280
10566.05 273
10567.02 267
10567.99 284
10568.96 234
10569.93 266
10570.91 280
10571.88 273
10572.85 270
10573.82 256
10574.79 250
10575.76 279
10576.73 262
10577.70 248
10578.67 295
10579.64 274
10580.62 273
10581.59 266
10582.56 266
10583.53 265
10584.50 270
10585.47 287
10586.44 292
10587.42 264
10588.39 277
10589.36 290
10590.33 310
10591.30 293
10592.27 296
10593.25 260
10594.22 263
10595.19 297
10596.16 272
10597.13 299
10598.10 295
10599.08 289
10600.05 289
10601.02 304
10601.99 300
10602.97 334
10603.94 345
10604.91 341
10605.88 349
10606.85 353
10607.83 360
10608.80 373
10609.77 378
10610.74 361
10611.72 329
10612.69 310
10613.66 329
10614.64 340
10615.61 271
10616.58 291
10617.55 310
10618.53 299
10619.50 309
10620.47 283
10621.45 299
10622.42 281
10623.39 275
10624.37 280
10625.34 250
10626.31 280
10627.29 276
10628.26 306
10629.23 326
10630.21 309
10631.18 299
10632.15 305
10633.13 287
10634.10 323
10635.07 341
10636.05 360
10637.02 363
10638.00 322
10638.97 374
10639.94 332
10640.92 315
10641.89 315
10642.87 327
10643.84 302
10644.81 301
10645.79 296
10646.76 287
10647.74 270
10648.71 297
10649.68 274
10650.66 286
10651.63 288
10652.61 262
10653.58 228
10654.56 263
10655.53 258
10656.51 238
10657.48 263
10658.46 250
10659.43 268
10660.41 248
10661.38 248
10662.36 217
10663.33 226
10664.31 251
10665.28 261
10666.26 239
10667.23 253
10668.21 257
10669.18 269
10670.16 236
10671.13 225
10672.11 273
10673.08 258
10674.06 256
10675.03 263
10676.01 267
10676.99 257
10677.96 257
10678.94 280
10679.91 267
10680.89 278
10681.86 275
10682.84 265
10683.82 256
10684.79 258
10685.77 256
10686.74 279
10687.72 250
10688.70 250
10689.67 239
10690.65 251
10691.63 226
10692.60 267
10693.58 243
10694.55 275
10695.53 245
10696.51 242
10697.48 281
10698.46 259
10699.44 244
10700.41 237
10701.39 270
10702.37 235
10703.34 229
10704.32 233
10705.30 270
10706.27 245
10707.25 231
10708.23 265
10709.21 253
10710.18 259
10711.16 251
10712.14 239
10713.11 247
10714.09 255
10715.07 239
10716.05 232
10717.02 257
10718.00 269
10718.98 265
10719.96 271
10720.93 250
10721.91 245
10722.89 275
10723.87 261
10724.85 224
10725.82 236
10726.80 248
10727.78 249
10728.76 218
10729.74 245
10730.71 253
10731.69 250
10732.67 244
10733.65 264
10734.63 274
10735.60 249
10736.58 260
10737.56 247
10738.54 301
10739.52 276
10740.50 251
10741.48 281
10742.45 270
10743.43 266
10744.41 249
10745.39 277
10746.37 222
10747.35 266
10748.33 260
10749.31 262
10750.28 256
10751.26 253
10752.24 268
10753.22 300
10754.20 282
10755.18 257
10756.16 264
10757.14 267
10758.12 280
10759.10 265
10760.08 277
10761.06 263
10762.04 265
10763.01 247
10763.99 266
10764.97 251
10765.95 286
10766.93 266
10767.91 237
10768.89 287
10769.87 276
10770.85 286
10771.83 294
10772.81 294
10773.79 285
10774.77 296
10775.75 302
10776.73 284
10777.71 274
10778.69 304
10779.67 320
10780.65 317
10781.63 314
10782.62 301
10783.60 316
10784.58 311
10785.56 293
10786.54 274
10787.52 261
10788.50 274
10789.48 282
10790.46 271
10791.44 250
10792.42 270
10793.40 286
10794.38 271
10795.37 254
10796.35 258
10797.33 282
10798.31 253
10799.29 266
10800.27 275
10801.25 273
10802.23 295
10803.21 281
10804.20 273
10805.18 277
10806.16 274
10807.14 266
10808.12 280
10809.10 263
10810.09 269
10811.07 290
10812.05 301
10813.03 305
10814.01 276
10815.00 291
10815.98 284
10816.96 299
10817.94 274
10818.92 284
10819.91 296
10820.89 301
10821.87 290
10822.85 288
10823.83 262
10824.82 255
10825.80 260
10826.78 261
10827.76 251
10828.75 275
10829.73 312
10830.71 275
10831.69 292
10832.68 279
10833.66 280
10834.64 282
10835.63 282
10836.61 272
10837.59 268
10838.57 297
10839.56 299
10840.54 292
10841.52 302
10842.51 282
10843.49 309
10844.47 293
10845.46 309
10846.44 322
10847.42 312
10848.41 327
10849.39 314
10850.37 312
10851.36 305
10852.34 304
10853.32 313
10854.31 339
10855.29 317
10856.28 325
10857.26 328
10858.24 312
10859.23 341
10860.21 324
10861.20 353
10862.18 325
10863.16 340
10864.15 336
10865.13 366
10866.12 332
10867.10 338
10868.08 344
10869.07 341
10870.05 367
10871.04 312
10872.02 323
10873.01 330
10873.99 330
10874.98 384
10875.96 357
10876.95 372
10877.93 352
10878.92 393
10879.90 356
10880.89 326
10881.87 362
10882.86 377
10883.84 345
10884.83 379
10885.81 382
10886.80 393
10887.78 368
10888.77 369
10889.75 338
10890.74 352
10891.72 381
10892.71 403
10893.69 388
10894.68 404
10895.66 384
10896.65 377
10897.64 400
10898.62 428
10899.61 418
10900.59 413
10901.58 430
10902.56 427
10903.55 424
10904.54 436
10905.52 446
10906.51 429
10907.49 445
10908.48 463
10909.47 457
10910.45 458
10911.44 481
10912.43 471
10913.41 521
10914.40 488
10915.39 440
10916.37 458
10917.36 505
10918.35 491
10919.33 476
10920.32 491
10921.31 494
10922.29 507
10923.28 540
10924.27 512
10925.25 520
10926.24 547
10927.23 527
10928.21 512
10929.20 512
10930.19 508
10931.18 540
10932.16 525
10933.15 538
10934.14 579
10935.12 584
10936.11 589
10937.10 564
10938.09 586
10939.07 580
10940.06 606
10941.05 622
10942.04 621
10943.02 649
10944.01 602
10945.00 670
10945.99 719
10946.98 728
10947.96 712
10948.95 739
10949.94 838
10950.93 821
10951.92 883
10952.90 965
10953.89 1008
10954.88 978
10955.87 1028
10956.86 986
10957.85 1017
10958.83 991
10959.82 971
10960.81 945
10961.80 879
10962.79 856
10963.78 865
10964.77 826
10965.75 785
10966.74 752
10967.73 723
10968.72 696
10969.71 688
10970.70 723
10971.69 679
10972.68 695
10973.67 708
10974.66 738
10975.64 730
10976.63 732
10977.62 759
10978.61 758
10979.60 837
10980.59 801
10981.58 820
10982.57 818
10983.56 818
10984.55 806
10985.54 838
10986.53 867
10987.52 912
10988.51 922
10989.50 972
10990.49 1085
10991.48 1152
10992.47 1260
10993.46 1382
10994.45 1457
10995.44 1574
10996.43 1612
10997.42 1655
10998.41 1646
10999.40 1633
11000.39 1573
11001.38 1500
11002.37 1345
11003.36 1197
11004.35 1111
11005.34 1046
11006.33 992
11007.32 876
11008.31 834
11009.30 813
11010.30 776
11011.29 723
11012.28 660
11013.27 663
11014.26 639
11015.25 622
11016.24 623
11017.23 628
11018.22 591
11019.21 602
11020.21 608
11021.20 611
11022.19 585
11023.18 584
11024.17 595
11025.16 586
11026.15 591
11027.14 588
11028.14 580
11029.13 593
11030.12 613
11031.11 619
11032.10 665
11033.09 616
11034.09 608
11035.08 632
11036.07 602
11037.06 597
11038.05 588
11039.05 592
11040.04 569
11041.03 543
11042.02 548
11043.02 535
11044.01 502
11045.00 507
11045.99 511
11046.98 519
11047.98 462
11048.97 484
11049.96 460
11050.95 461
11051.95 455
11052.94 490
11053.93 505
11054.93 466
11055.92 503
11056.91 475
11057.90 469
11058.90 490
11059.89 496
11060.88 508
11061.88 528
11062.87 500
11063.86 513
11064.86 519
11065.85 549
11066.84 508
11067.84 516
11068.83 517
11069.82 528
11070.82 513
11071.81 513
11072.80 503
11073.80 506
11074.79 536
11075.78 543
11076.78 526
11077.77 521
11078.77 496
11079.76 498
11080.75 487
11081.75 469
11082.74 477
11083.74 501
11084.73 507
11085.72 448
11086.72 454
11087.71 437
11088.71 462
11089.70 460
11090.70 456
11091.69 477
11092.68 450
11093.68 446
11094.67 457
11095.67 470
11096.66 475
11097.66 469
11098.65 436
11099.65 449
11100.64 428
11101.64 439
11102.63 441
11103.63 448
11104.62 426
11105.62 421
11106.61 448
11107.61 480
11108.60 423
11109.60 458
11110.59 470
11111.59 459
11112.58 455
11113.58 449
11114.57 440
11115.57 451
11116.56 470
11117.56 473
11118.56 462
11119.55 447
11120.55 451
11121.54 460
11122.54 471
11123.54 452
11124.53 457
11125.53 486
11126.52 444
11127.52 454
11128.51 422
11129.51 440
11130.51 442
11131.50 420
11132.50 421
11133.50 457
11134.49 421
11135.49 416
11136.49 419
11137.48 437
11138.48 420
11139.47 442
11140.47 428
11141.47 434
11142.46 394
11143.46 434
11144.46 438
11145.46 439
11146.45 457
11147.45 479
11148.45 456
11149.44 444
11150.44 429
11151.44 414
11152.43 398
11153.43 421
11154.43 408
11155.43 399
11156.42 424
11157.42 422
11158.42 401
11159.42 425
11160.41 405
11161.41 411
11162.41 419
11163.41 435
11164.40 418
11165.40 412
11166.40 399
11167.40 414
11168.39 432
11169.39 438
11170.39 449
11171.39 427
11172.39 429
11173.38 435
11174.38 423
11175.38 423
11176.38 421
11177.38 409
11178.38 396
11179.37 407
11180.37 452
11181.37 418
11182.37 393
11183.37 399
11184.37 433
11185.37 422
11186.36 398
11187.36 433
11188.36 416
11189.36 428
11190.36 404
11191.36 424
11192.36 422
11193.36 391
11194.36 401
11195.35 446
11196.35 418
11197.35 420
11198.35 402
11199.35 412
11200.35 425
11201.35 408
11202.35 427
11203.35 425
11204.35 438
11205.35 420
11206.35 460
11207.35 446
11208.35 458
11209.35 450
11210.35 464
11211.35 431
11212.35 425
11213.35 404
11214.35 415
11215.34 426
11216.35 371
11217.35 377
11218.35 388
11219.35 442
11220.35 413
11221.35 407
11222.35 404
11223.35 434
11224.35 420
11225.35 428
11226.35 398
11227.35 421
11228.35 426
11229.35 438
11230.35 443
11231.35 410
11232.35 415
11233.35 393
11234.35 399
11235.35 416
11236.35 402
11237.36 408
11238.36 408
11239.36 392
11240.36 387
11241.36 418
11242.36 433
11243.36 439
11244.36 443
11245.36 449
11246.37 396
11247.37 424
11248.37 422
11249.37 459
11250.37 449
11251.37 449
11252.38 441
11253.38 467
11254.38 438
11255.38 444
11256.38 425
11257.38 420
11258.39 411
11259.39 427
11260.39 419
11261.39 435
11262.39 452
11263.40 482
11264.40 506
11265.40 493
11266.40 495
11267.40 475
11268.41 494
11269.41 518
11270.41 501
11271.41 477
11272.42 506
11273.42 521
11274.42 500
11275.42 503
11276.43 493
11277.43 482
11278.43 464
11279.44 501
11280.44 473
11281.44 456
11282.44 423
11283.45 461
11284.45 456
11285.45 423
11286.46 373
11287.46 405
11288.46 414
11289.47 403
11290.47 400
11291.47 420
11292.48 423
11293.48 376
11294.48 371
11295.49 382
11296.49 363
11297.49 390
11298.50 391
11299.50 389
11300.51 370
11301.51 353
11302.51 372
11303.52 360
11304.52 404
11305.53 378
11306.53 381
11307.53 369
11308.54 370
11309.54 376
11310.55 406
11311.55 388
11312.55 422
11313.56 408
11314.56 458
11315.57 418
11316.57 417
11317.58 436
11318.58 402
11319.59 424
11320.59 450
11321.59 458
11322.60 403
11323.60 351
11324.61 383
11325.61 397
11326.62 395
11327.62 396
11328.63 375
11329.63 377
11330.64 368
11331.64 381
11332.65 412
11333.65 383
11334.66 420
11335.67 420
11336.67 410
11337.68 400
11338.68 411
11339.69 435
11340.69 416
11341.70 400
11342.70 403
11343.71 397
11344.72 392
11345.72 419
11346.73 351
11347.73 332
11348.74 323
11349.74 347
11350.75 348
11351.76 368
11352.76 355
11353.77 344
11354.78 356
11355.78 364
11356.79 352
11357.79 321
11358.80 357
11359.81 332
11360.81 331
11361.82 327
11362.83 341
11363.83 320
11364.84 327
11365.85 339
11366.85 333
11367.86 324
11368.87 315
11369.87 330
11370.88 327
11371.89 335
11372.89 345
11373.90 330
11374.91 319
11375.92 321
11376.92 313
11377.93 323
11378.94 337
11379.94 306
11380.95 283
11381.96 302
11382.97 314
11383.97 301
11384.98 284
11385.99 291
11387.00 293
11388.00 324
11389.01 308
11390.02 288
11391.03 309
11392.04 314
11393.04 291
11394.05 308
11395.06 314
11396.07 294
11397.08 328
11398.08 313
11399.09 321
11400.10 321
11401.11 322
11402.12 317
11403.12 311
11404.13 316
11405.14 326
11406.15 276
11407.16 310
11408.17 309
11409.18 297
11410.18 301
11411.19 322
11412.20 315
11413.21 316
11414.22 298
11415.23 315
11416.24 353
11417.25 310
11418.25 310
11419.26 310
11420.27 325
11421.28 292
11422.29 322
11423.30 301
11424.31 287
11425.32 300
11426.33 305
11427.34 300
11428.35 268
11429.36 280
11430.37 314
11431.38 293
11432.39 312
11433.39 298
11434.40 290
11435.41 296
11436.42 295
11437.43 293
11438.44 295
11439.45 344
11440.46 330
11441.47 313
11442.48 308
11443.49 321
11444.50 293
11445.51 307
11446.52 282
11447.53 301
11448.55 318
11449.56 293
11450.57 308
11451.58 304
11452.59 281
11453.60 296
11454.61 289
11455.62 294
11456.63 302
11457.64 307
11458.65 285
11459.66 278
11460.67 339
11461.68 321
11462.69 310
11463.71 299
11464.72 293
11465.73 323
11466.74 313
11467.75 289
11468.76 301
11469.77 324
11470.78 318
11471.80 311
11472.81 289
11473.82 293
11474.83 295
11475.84 323
11476.85 304
11477.86 295
11478.88 264
11479.89 294
11480.90 286
11481.91 298
11482.92 317
11483.93 292
11484.95 295
11485.96 305
11486.97 307
11487.98 288
11489.00 314
11490.01 305
11491.02 310
11492.03 290
11493.04 302
11494.06 330
11495.07 307
11496.08 296
11497.09 322
11498.11 334
11499.12 356
11500.13 343
11501.14 320
11502.16 345
11503.17 349
11504.18 343
11505.20 341
11506.21 357
11507.22 343
11508.23 395
11509.25 357
11510.26 329
11511.27 363
11512.29 398
11513.30 388
11514.31 384
11515.33 373
11516.34 443
11517.35 439
11518.37 440
11519.38 426
11520.39 445
11521.41 455
11522.42 449
11523.43 469
11524.45 478
11525.46 471
11526.47 525
11527.49 543
11528.50 578
11529.52 582
11530.53 649
11531.54 671
11532.56 724
11533.57 780
11534.59 775
11535.60 803
11536.62 856
11537.63 854
11538.64 785
11539.66 776
11540.67 733
11541.69 682
11542.70 629
11543.72 538
11544.73 525
11545.75 502
11546.76 456
11547.77 451
11548.79 436
11549.80 455
11550.82 381
11551.83 366
11552.85 377
11553.86 373
11554.88 326
11555.89 385
11556.91 385
11557.92 369
11558.94 377
11559.95 366
11560.97 391
11561.99 377
11563.00 363
11564.02 340
11565.03 360
11566.05 376
11567.06 337
11568.08 341
11569.09 364
11570.11 344
11571.13 329
11572.14 371
11573.16 376
11574.17 348
11575.19 367
11576.20 345
11577.22 339
11578.24 349
11579.25 366
11580.27 324
11581.29 321
11582.30 315
11583.32 305
11584.33 337
11585.35 321
11586.37 346
11587.38 322
11588.40 322
11589.42 329
11590.43 348
11591.45 342
11592.47 393
11593.48 383
11594.50 389
11595.52 389
11596.53 427
11597.55 418
11598.57 420
11599.58 400
11600.60 368
11601.62 379
11602.64 385
11603.65 352
11604.67 340
11605.69 362
11606.70 320
11607.72 312
11608.74 315
11609.76 326
11610.77 363
11611.79 343
11612.81 353
11613.83 313
11614.84 307
11615.86 343
11616.88 319
11617.90 323
11618.92 312
11619.93 291
11620.95 337
11621.97 343
11622.99 294
11624.01 314
11625.02 324
11626.04 316
11627.06 277
11628.08 310
11629.10 303
11630.11 290
11631.13 296
11632.15 315
11633.17 298
11634.19 294
11635.21 314
11636.23 313
11637.24 271
11638.26 284
11639.28 299
11640.30 289
11641.32 295
11642.34 257
11643.36 279
11644.38 272
11645.39 325
11646.41 274
11647.43 274
11648.45 329
11649.47 293
11650.49 287
11651.51 291
11652.53 260
11653.55 269
11654.57 284
11655.59 274
11656.61 266
11657.63 265
11658.65 261
11659.67 245
11660.69 288
11661.70 272
11662.72 281
11663.74 252
11664.76 253
11665.78 261
11666.80 249
11667.82 275
11668.84 255
11669.86 248
11670.88 283
11671.90 282
11672.92 280
11673.95 270
11674.97 281
11675.99 286
11677.01 277
11678.03 268
11679.05 272
11680.07 273
11681.09 267
11682.11 245
11683.13 242
11684.15 258
11685.17 277
11686.19 253
11687.21 236
11688.23 250
11689.25 257
11690.28 271
11691.30 271
11692.32 251
11693.34 274
11694.36 257
11695.38 251
11696.40 233
11697.42 244
11698.44 272
11699.47 227
11700.49 245
11701.51 234
11702.53 261
11703.55 260
11704.57 229
11705.60 243
11706.62 236
11707.64 232
11708.66 260
11709.68 249
11710.70 268
11711.73 241
11712.75 248
11713.77 255
11714.79 260
11715.81 268
11716.84 233
11717.86 245
11718.88 267
11719.90 250
11720.92 286
11721.95 273
11722.97 259
11723.99 263
11725.01 222
11726.04 244
11727.06 259
11728.08 258
11729.11 260
11730.13 271
11731.15 263
11732.17 269
11733.20 243
11734.22 266
11735.24 265
11736.26 259
11737.29 249
11738.31 254
11739.33 255
11740.36 235
11741.38 256
11742.40 249
11743.43 265
11744.45 279
11745.47 255
11746.50 267
11747.52 254
11748.54 292
11749.57 244
11750.59 256
11751.62 268
11752.64 265
11753.66 271
11754.69 274
11755.71 278
11756.73 268
11757.76 260
11758.78 261
11759.81 255
11760.83 262
11761.85 249
11762.88 259
11763.90 285
11764.93 309
11765.95 301
11766.98 320
11768.00 293
11769.02 303
11770.05 296
11771.07 282
11772.10 276
11773.12 283
11774.15 258
11775.17 284
11776.20 284
11777.22 260
11778.25 251
11779.27 271
11780.30 285
11781.32 287
11782.35 300
11783.37 293
11784.40 307
11785.42 296
11786.45 312
11787.47 290
11788.50 306
11789.52 305
11790.55 285
11791.57 283
11792.60 298
11793.62 268
11794.65 298
11795.67 284
11796.70 288
11797.73 304
11798.75 277
11799.78 295
11800.80 271
11801.83 297
11802.85 309
11803.88 295
11804.91 301
11805.93 291
11806.96 293
11807.98 282
11809.01 303
11810.04 320
11811.06 326
11812.09 294
11813.12 293
11814.14 281
11815.17 331
11816.19 335
11817.22 335
11818.25 347
11819.27 303
11820.30 321
11821.33 315
11822.35 329
11823.38 335
11824.41 334
11825.44 341
11826.46 344
11827.49 329
11828.52 336
11829.54 353
11830.57 363
11831.60 371
11832.62 370
11833.65 347
11834.68 336
11835.71 332
11836.73 346
11837.76 347
11838.79 336
11839.82 359
11840.84 374
11841.87 388
11842.90 379
11843.93 385
11844.95 428
11845.98 369
11847.01 349
11848.04 393
11849.07 381
11850.09 388
11851.12 398
11852.15 429
11853.18 389
11854.21 423
11855.23 411
11856.26 390
11857.29 398
11858.32 445
11859.35 435
11860.38 457
11861.40 469
11862.43 456
11863.46 451
11864.49 436
11865.52 464
11866.55 441
11867.58 470
11868.60 479
11869.63 473
11870.66 458
11871.69 498
11872.72 487
11873.75 484
11874.78 462
11875.81 504
11876.84 489
11877.86 515
11878.89 489
11879.92 543
11880.95 543
11881.98 524
11883.01 545
11884.04 546
11885.07 551
11886.10 591
11887.13 603
11888.16 606
11889.19 619
11890.22 650
11891.25 715
11892.28 693
11893.31 736
11894.34 761
11895.37 743
11896.40 751
11897.43 829
11898.46 899
11899.49 846
11900.52 877
11901.55 887
11902.58 842
11903.61 853
11904.64 851
11905.67 866
11906.70 869
11907.73 815
11908.76 772
11909.79 775
11910.82 767
11911.85 704
11912.88 750
11913.91 731
11914.94 702
11915.97 718
11917.01 737
11918.04 734
11919.07 737
11920.10 810
11921.13 831
11922.16 890
11923.19 929
11924.22 933
11925.25 974
11926.28 1106
11927.32 1114
11928.35 1140
11929.38 1120
11930.41 1101
11931.44 1078
11932.47 1041
11933.50 949
11934.54 944
11935.57 853
11936.60 793
11937.63 770
11938.66 749
11939.70 726
11940.73 688
11941.76 685
11942.79 633
11943.82 609
11944.85 609
11945.89 602
11946.92 602
11947.95 584
11948.98 576
11950.02 570
11951.05 595
11952.08 560
11953.11 563
11954.15 530
11955.18 557
11956.21 539
11957.24 581
11958.28 544
11959.31 553
11960.34 546
11961.37 552
11962.41 610
11963.44 558
11964.47 554
11965.51 569
11966.54 573
11967.57 566
11968.60 608
11969.64 540
11970.67 529
11971.70 609
11972.74 583
11973.77 552
11974.80 561
11975.84 589
11976.87 583
11977.90 586
11978.94 568
11979.97 571
11981.00 560
11982.04 599
11983.07 590
11984.11 552
11985.14 572
11986.17 560
11987.21 580
11988.24 585
11989.28 576
11990.31 595
11991.34 572
11992.38 584
11993.41 616
11994.45 590
11995.48 646
11996.51 632
11997.55 628
11998.58 623
11999.62 616
12000.65 668
12001.69 674
12002.72 660
12003.76 626
12004.79 673
12005.82 647
12006.86 679
12007.89 727
12008.93 706
12009.96 732
12011.00 748
12012.03 735
12013.07 764
12014.10 762
12015.14 781
12016.17 782
12017.21 782
12018.24 764
12019.28 767
12020.32 744
12021.35 767
12022.39 783
12023.42 764
12024.46 762
12025.49 704
12026.53 742
12027.56 749
12028.60 740
12029.64 683
12030.67 735
12031.71 706
12032.74 744
12033.78 707
12034.81 735
12035.85 735
12036.89 714
12037.92 697
12038.96 689
12039.99 675
12041.03 682
12042.07 689
12043.10 708
12044.14 731
12045.18 740
12046.21 757
12047.25 758
12048.29 775
12049.32 778
12050.36 784
12051.40 794
12052.43 853
12053.47 817
12054.51 834
12055.54 838
12056.58 800
12057.62 833
12058.65 802
12059.69 826
12060.73 772
12061.76 753
12062.80 733
12063.84 694
12064.88 711
12065.91 713
12066.95 696
12067.99 638
12069.03 625
12070.06 658
12071.10 637
12072.14 630
12073.18 620
12074.21 629
12075.25 619
12076.29 618
12077.33 620
12078.36 659
12079.40 654
12080.44 635
12081.48 658
12082.52 655
12083.55 659
12084.59 644
12085.63 678
12086.67 659
12087.71 658
12088.74 678
12089.78 678
12090.82 701
12091.86 702
12092.90 722
12093.94 730
12094.98 771
12096.01 763
12097.05 778
12098.09 803
12099.13 788
12100.17 821
12101.21 836
12102.25 773
12103.28 816
12104.32 770
12105.36 752
12106.40 710
12107.44 670
12108.48 714
12109.52 645
12110.56 594
12111.60 543
12112.64 580
12113.68 559
12114.72 505
12115.76 526
12116.79 510
12117.83 472
12118.87 497
12119.91 464
12120.95 453
12121.99 449
12123.03 459
12124.07 502
12125.11 485
12126.15 536
12127.19 484
12128.23 508
12129.27 480
12130.31 475
12131.35 470
12132.39 489
12133.43 457
12134.47 469
12135.51 445
12136.55 470
12137.59 443
12138.63 480
12139.67 452
12140.71 458
12141.76 464
12142.80 480
12143.84 471
12144.88 471
12145.92 444
12146.96 443
12148.00 441
12149.04 420
12150.08 412
12151.12 447
12152.16 453
12153.20 399
12154.25 393
12155.29 419
12156.33 419
12157.37 396
12158.41 423
12159.45 421
12160.49 396
12161.53 389
12162.58 404
12163.62 398
12164.66 362
12165.70 383
12166.74 418
12167.78 409
12168.82 405
12169.87 410
12170.91 375
12171.95 370
12172.99 390
12174.03 393
12175.08 399
12176.12 370
12177.16 400
12178.20 387
12179.24 390
12180.29 370
12181.33 385
12182.37 394
12183.41 379
12184.46 345
12185.50 364
12186.54 398
12187.58 395
12188.63 355
12189.67 346
12190.71 352
12191.75 347
12192.80 363
12193.84 380
12194.88 375
12195.92 358
12196.97 341
12198.01 361
12199.05 368
12200.10 372
12201.14 336
12202.18 341
12203.23 342
12204.27 348
12205.31 338
12206.36 342
12207.40 343
12208.44 324
12209.49 313
12210.53 335
12211.57 332
12212.62 350
12213.66 351
12214.70 354
12215.75 341
12216.79 356
12217.84 382
12218.88 351
12219.92 323
12220.97 335
12222.01 344
12223.06 315
12224.10 334
12225.14 327
12226.19 342
12227.23 304
12228.28 336
12229.32 342
12230.36 330
12231.41 311
12232.45 325
12233.50 297
12234.54 337
12235.59 344
12236.63 335
12237.68 305
12238.72 288
12239.77 315
12240.81 320
12241.86 324
12242.90 315
12243.94 296
12244.99 306
12246.03 275
12247.08 272
12248.13 303
12249.17 318
12250.22 326
12251.26 304
12252.31 302
12253.35 300
12254.40 300
12255.44 288
12256.49 294
12257.53 302
12258.58 295
12259.62 287
12260.67 269
12261.72 289
12262.76 286
12263.81 282
12264.85 246
12265.90 279
12266.94 266
12267.99 312
12269.04 280
12270.08 278
12271.13 269
12272.17 269
12273.22 279
12274.27 252
12275.31 285
12276.36 292
12277.41 271
12278.45 287
12279.50 310
12280.55 269
12281.59 263
12282.64 268
12283.69 268
12284.73 275
12285.78 287
12286.83 264
12287.87 255
12288.92 272
12289.97 256
12291.01 263
12292.06 254
12293.11 281
12294.15 271
12295.20 282
12296.25 242
12297.30 266
12298.34 266
12299.39 244
12300.44 264
12301.48 256
12302.53 244
12303.58 259
12304.63 266
12305.67 274
12306.72 268
12307.77 259
12308.82 271
12309.87 258
12310.91 263
12311.96 248
12313.01 233
12314.06 250
12315.10 292
12316.15 272
12317.20 271
12318.25 233
12319.30 256
12320.34 241
12321.39 274
12322.44 241
12323.49 226
12324.54 250
12325.59 235
12326.63 270
12327.68 244
12328.73 213
12329.78 224
12330.83 254
12331.88 255
12332.93 243
12333.98 244
12335.02 265
12336.07 232
12337.12 241
12338.17 272
12339.22 239
12340.27 241
12341.32 240
12342.37 234
12343.42 253
12344.47 255
12345.51 223
12346.56 230
12347.61 222
12348.66 230
12349.71 238
12350.76 230
12351.81 263
12352.86 253
12353.91 229
12354.96 235
12356.01 249
12357.06 226
12358.11 259
12359.16 254
12360.21 243
12361.26 246
12362.31 264
12363.36 232
12364.41 245
12365.46 237
12366.51 258
12367.56 259
12368.61 248
12369.66 232
12370.71 231
12371.76 229
12372.81 249
12373.86 241
12374.91 236
12375.96 252
12377.01 233
12378.06 228
12379.11 250
12380.17 221
12381.22 228
12382.27 258
12383.32 254
12384.37 238
12385.42 249
12386.47 248
12387.52 238
12388.57 235
12389.62 254
12390.67 236
12391.73 265
12392.78 256
12393.83 238
12394.88 222
12395.93 237
12396.98 253
12398.03 242
12399.09 254
12400.14 259
12401.19 235
12402.24 256
12403.29 246
12404.34 222
12405.40 256
12406.45 236
12407.50 261
12408.55 239
12409.60 242
12410.66 245
12411.71 256
12412.76 266
12413.81 241
12414.86 227
12415.92 276
12416.97 255
12418.02 255
12419.07 247
12420.13 245
12421.18 268
12422.23 266
12423.28 276
12424.34 249
12425.39 274
12426.44 260
12427.49 267
12428.55 246
12429.60 303
12430.65 281
12431.71 280
12432.76 255
12433.81 279
12434.86 289
12435.92 271
12436.97 282
12438.02 259
12439.08 272
12440.13 260
12441.18 277
12442.24 266
12443.29 258
12444.34 288
12445.40 304
12446.45 277
12447.50 287
12448.56 268
12449.61 284
12450.67 276
12451.72 309
12452.77 314
12453.83 289
12454.88 306
12455.94 327
12456.99 312
12458.04 340
12459.10 342
12460.15 297
12461.21 335
12462.26 374
12463.31 371
12464.37 360
12465.42 411
12466.48 444
12467.53 454
12468.59 474
12469.64 507
12470.70 524
12471.75 526
12472.80 511
12473.86 547
12474.91 546
12475.97 563
12477.02 567
12478.08 531
12479.13 512
12480.19 473
12481.24 479
12482.30 428
12483.35 427
12484.41 400
12485.46 363
12486.52 338
12487.57 371
12488.63 357
12489.69 337
12490.74 353
12491.80 353
12492.85 344
12493.91 333
12494.96 328
12496.02 312
12497.07 333
12498.13 306
12499.19 309
12500.24 335
12501.30 341
12502.35 317
12503.41 325
12504.47 317
12505.52 337
12506.58 331
12507.63 330
12508.69 346
12509.75 372
12510.80 350
12511.86 372
12512.91 347
12513.97 380
12515.03 351
12516.08 347
12517.14 339
12518.20 328
12519.25 345
12520.31 338
12521.37 363
12522.42 334
12523.48 341
12524.54 369
12525.59 331
12526.65 318
12527.71 327
12528.77 358
12529.82 318
12530.88 333
12531.94 324
12532.99 338
12534.05 326
12535.11 356
12536.17 352
12537.22 341
12538.28 312
12539.34 321
12540.40 363
12541.45 362
12542.51 353
12543.57 373
12544.63 399
12545.68 391
12546.74 359
12547.80 396
12548.86 385
12549.92 415
12550.97 418
12552.03 421
12553.09 410
12554.15 406
12555.21 410
12556.26 396
12557.32 367
12558.38 406
12559.44 383
12560.50 373
12561.56 377
12562.61 346
12563.67 360
12564.73 334
12565.79 375
12566.85 370
12567.91 340
12568.97 378
12570.02 361
12571.08 344
12572.14 330
12573.20 336
12574.26 365
12575.32 346
12576.38 348
12577.44 339
12578.50 344
12579.56 363
12580.61 352
12581.67 326
12582.73 360
12583.79 369
12584.85 354
12585.91 341
12586.97 342
12588.03 359
12589.09 320
12590.15 376
12591.21 377
12592.27 356
12593.33 362
12594.39 408
12595.45 368
12596.51 355
12597.57 380
12598.63 364
12599.69 372
12600.75 353
12601.81 358
12602.87 370
12603.93 387
12604.99 356
12606.05 402
12607.11 411
12608.17 424
12609.23 418
12610.29 400
12611.35 405
12612.41 409
12613.47 414
12614.53 415
12615.59 413
12616.66 401
12617.72 416
12618.78 413
12619.84 481
12620.90 477
12621.96 438
12623.02 446
12624.08 500
12625.14 500
12626.20 494
12627.26 497
12628.33 493
12629.39 474
12630.45 462
12631.51 459
12632.57 424
12633.63 454
12634.69 452
12635.76 426
12636.82 408
12637.88 421
12638.94 421
12640.00 401
12641.06 378
12642.13 375
12643.19 405
12644.25 389
12645.31 385
12646.37 370
12647.44 375
12648.50 383
12649.56 411
12650.62 349
12651.68 353
12652.75 391
12653.81 396
12654.87 390
12655.93 383
12657.00 370
12658.06 394
12659.12 407
12660.18 390
12661.25 391
12662.31 407
12663.37 403
12664.43 416
12665.50 400
12666.56 405
12667.62 426
12668.69 420
12669.75 417
12670.81 400
12671.88 419
12672.94 423
12674.00 420
12675.06 443
12676.13 429
12677.19 427
12678.25 438
12679.32 427
12680.38 413
12681.44 450
12682.51 469
12683.57 497
12684.64 520
12685.70 487
12686.76 464
12687.83 490
12688.89 468
12689.95 496
12691.02 460
12692.08 507
12693.15 539
12694.21 543
12695.27 502
12696.34 517
12697.40 538
12698.47 541
12699.53 560
12700.59 562
12701.66 571
12702.72 578
12703.79 559
12704.85 563
12705.92 585
12706.98 569
12708.05 605
12709.11 589
12710.18 572
12711.24 589
12712.30 556
12713.37 564
12714.43 546
12715.50 545
12716.56 599
12717.63 594
12718.69 591
12719.76 636
12720.82 614
12721.89 605
12722.95 639
12724.02 643
12725.09 658
12726.15 665
12727.22 676
12728.28 647
12729.35 703
12730.41 718
12731.48 726
12732.54 698
12733.61 669
12734.68 647
12735.74 650
12736.81 621
12737.87 612
12738.94 619
12740.00 526
12741.07 539
12742.14 568
12743.20 531
12744.27 520
12745.33 530
12746.40 542
12747.47 471
12748.53 494
12749.60 491
12750.67 502
12751.73 498
12752.80 461
12753.87 493
12754.93 481
12756.00 468
12757.07 487
12758.13 486
12759.20 474
12760.27 446
12761.33 465
12762.40 478
12763.47 460
12764.53 484
12765.60 450
12766.67 478
12767.73 458
12768.80 429
12769.87 444
12770.94 455
12772.00 417
12773.07 432
12774.14 397
12775.21 395
12776.27 412
12777.34 413
12778.41 401
12779.48 418
12780.54 415
12781.61 401
12782.68 397
12783.75 404
12784.81 400
12785.88 394
12786.95 364
12788.02 373
12789.09 383
12790.15 409
12791.22 415
12792.29 374
12793.36 385
12794.43 383
12795.49 405
12796.56 409
12797.63 404
12798.70 404
12799.77 396
12800.84 400
12801.90 407
12802.97 392
12804.04 393
12805.11 406
12806.18 433
12807.25 392
12808.32 399
12809.39 443
12810.45 441
12811.52 406
12812.59 429
12813.66 454
12814.73 448
12815.80 473
12816.87 440
12817.94 465
12819.01 445
12820.08 449
12821.15 439
12822.21 470
12823.28 436
12824.35 428
12825.42 438
12826.49 444
12827.56 472
12828.63 461
12829.70 424
12830.77 413
12831.84 414
12832.91 433
12833.98 428
12835.05 396
12836.12 389
12837.19 395
12838.26 383
12839.33 363
12840.40 355
12841.47 333
12842.54 346
12843.61 346
12844.68 339
12845.75 383
12846.82 339
12847.89 333
12848.96 351
12850.03 341
12851.10 318
12852.18 327
12853.25 336
12854.32 309
12855.39 348
12856.46 312
12857.53 309
12858.60 317
12859.67 335
12860.74 322
12861.81 326
12862.88 293
12863.96 327
12865.03 305
12866.10 296
12867.17 295
12868.24 302
12869.31 315
12870.38 287
12871.45 316
12872.53 296
12873.60 299
12874.67 301
12875.74 288
12876.81 305
12877.88 298
12878.96 292
12880.03 268
12881.10 279
12882.17 275
12883.24 295
12884.31 295
12885.39 291
12886.46 267
12887.53 279
12888.60 268
12889.68 249
12890.75 253
12891.82 274
12892.89 260
12893.96 268
12895.04 252
12896.11 273
12897.18 269
12898.25 272
12899.33 256
12900.40 226
12901.47 233
12902.54 257
12903.62 273
12904.69 276
12905.76 248
12906.84 266
12907.91 264
12908.98 286
12910.06 252
12911.13 259
12912.20 240
12913.27 249
12914.35 225
12915.42 246
12916.49 253
12917.57 260
12918.64 243
12919.71 227
12920.79 254
12921.86 232
12922.94 240
12924.01 239
12925.08 251
12926.16 248
12927.23 247
12928.30 249
12929.38 247
12930.45 232
12931.53 221
12932.60 255
12933.67 235
12934.75 212
12935.82 240
12936.90 219
12937.97 229
12939.04 219
12940.12 228
12941.19 232
12942.27 233
12943.34 225
12944.42 229
12945.49 223
12946.56 226
12947.64 246
12948.71 210
12949.79 196
12950.86 232
12951.94 229
12953.01 227
12954.09 232
12955.16 225
12956.24 218
12957.31 226
12958.39 215
12959.46 218
12960.54 201
12961.61 241
12962.69 205
12963.76 195
12964.84 206
12965.91 227
12966.99 214
12968.07 222
12969.14 220
12970.22 207
12971.29 226
12972.37 201
12973.44 191
12974.52 224
12975.59 211
12976.67 210
12977.75 211
12978.82 208
12979.90 218
12980.97 235
12982.05 234
12983.13 207
12984.20 207
12985.28 196
12986.35 226
12987.43 197
12988.51 229
12989.58 212
12990.66 207
12991.74 216
12992.81 216
12993.89 212
12994.97 207
12996.04 237
12997.12 237
12998.20 217
12999.27 204
13000.35 214
13001.43 209
13002.50 213
13003.58 206
13004.66 223
13005.73 225
13006.81 239
13007.89 218
13008.97 200
13010.04 210
13011.12 241
13012.20 245
13013.27 229
13014.35 222
13015.43 199
13016.51 219
13017.58 232
13018.66 228
13019.74 233
13020.82 223
13021.89 217
13022.97 225
13024.05 226
13025.13 202
13026.21 237
13027.28 202
13028.36 240
13029.44 206
13030.52 221
13031.60 239
13032.67 205
13033.75 241
13034.83 227
13035.91 229
13036.99 245
13038.07 221
13039.14 214
13040.22 229
13041.30 234
13042.38 226
13043.46 252
13044.54 246
13045.62 202
13046.69 230
13047.77 221
13048.85 240
13049.93 220
13051.01 223
13052.09 217
13053.17 220
13054.25 205
13055.33 222
13056.40 216
13057.48 229
13058.56 222
13059.64 220
13060.72 226
13061.80 230
13062.88 228
13063.96 187
13065.04 218
13066.12 220
13067.20 199
13068.28 235
13069.36 210
13070.44 193
13071.52 207
13072.60 206
13073.68 213
13074.76 195
13075.84 215
13076.92 207
13078.00 211
13079.08 220
13080.16 195
13081.24 201
13082.32 207
13083.40 224
13084.48 220
13085.56 215
13086.64 178
13087.72 203
13088.80 210
13089.88 225
13090.96 208
13092.04 208
13093.12 217
13094.20 228
13095.28 226
13096.36 197
13097.44 214
13098.52 209
13099.61 209
13100.69 201
13101.77 217
13102.85 198
13103.93 201
13105.01 211
13106.09 223
13107.17 243
13108.25 225
13109.34 233
13110.42 222
13111.50 229
13112.58 205
13113.66 222
13114.74 221
13115.82 230
13116.91 247
13117.99 227
13119.07 203
13120.15 221
13121.23 230
13122.31 231
13123.40 231
13124.48 234
13125.56 242
13126.64 240
13127.72 228
13128.81 202
13129.89 231
13130.97 210
13132.05 224
13133.14 238
13134.22 220
13135.30 217
13136.38 233
13137.47 237
13138.55 211
13139.63 206
13140.71 238
13141.80 255
13142.88 215
13143.96 212
13145.04 229
13146.13 225
13147.21 223
13148.29 252
13149.38 229
13150.46 220
13151.54 234
13152.62 230
13153.71 205
13154.79 203
13155.87 214
13156.96 245
13158.04 244
13159.12 220
13160.21 214
13161.29 220
13162.37 236
13163.46 233
13164.54 221
13165.62 219
13166.71 217
13167.79 205
13168.88 240
13169.96 224
13171.04 218
13172.13 234
13173.21 227
13174.30 210
13175.38 210
13176.46 220
13177.55 246
13178.63 252
13179.72 228
13180.80 211
13181.88 232
13182.97 242
13184.05 230
13185.14 250
13186.22 216
13187.31 219
13188.39 243
13189.48 197
13190.56 206
13191.65 228
13192.73 222
13193.81 219
13194.90 247
13195.98 230
13197.07 214
13198.15 240
13199.24 218
13200.32 228
13201.41 234
13202.49 226
13203.58 266
13204.67 237
13205.75 237
13206.84 254
13207.92 228
13209.01 257
13210.09 226
13211.18 248
13212.26 237
13213.35 259
13214.43 248
13215.52 231
13216.61 244
13217.69 249
13218.78 253
13219.86 232
13220.95 210
13222.04 229
13223.12 237
13224.21 255
13225.29 268
13226.38 250
13227.47 235
13228.55 221
13229.64 252
13230.72 245
13231.81 255
13232.90 261
13233.98 265
13235.07 263
13236.16 295
13237.24 273
13238.33 263
13239.42 287
13240.50 270
13241.59 292
13242.68 268
13243.76 246
13244.85 269
13245.94 274
13247.02 270
13248.11 292
13249.20 288
13250.29 294
13251.37 286
13252.46 301
13253.55 292
13254.63 259
13255.72 288
13256.81 274
13257.90 288
13258.98 295
13260.07 321
13261.16 313
13262.25 308
13263.33 310
13264.42 312
13265.51 319
13266.60 342
13267.69 321
13268.77 313
13269.86 328
13270.95 358
13272.04 331
13273.13 325
13274.21 319
13275.30 324
13276.39 354
13277.48 347
13278.57 354
13279.65 351
13280.74 353
13281.83 346
13282.92 353
13284.01 377
13285.10 356
13286.19 371
13287.27 321
13288.36 350
13289.45 371
13290.54 371
13291.63 385
13292.72 380
13293.81 394
13294.90 387
13295.98 406
13297.07 387
13298.16 393
13299.25 416
13300.34 405
13301.43 396
13302.52 427
13303.61 420
13304.70 393
13305.79 414
13306.88 420
13307.97 465
13309.06 463
13310.15 443
13311.24 430
13312.32 456
13313.41 470
13314.50 457
13315.59 466
13316.68 449
13317.77 460
13318.86 478
13319.95 470
13321.04 456
13322.13 455
13323.22 469
13324.31 471
13325.40 472
13326.49 449
13327.58 505
13328.68 508
13329.77 483
13330.86 519
13331.95 515
13333.04 488
13334.13 513
13335.22 513
13336.31 505
13337.40 534
13338.49 534
13339.58 521
13340.67 504
13341.76 517
13342.85 519
13343.94 516
13345.04 520
13346.13 543
13347.22 528
13348.31 497
13349.40 519
13350.49 559
13351.58 531
13352.67 543
13353.77 566
13354.86 564
13355.95 595
13357.04 591
13358.13 574
13359.22 574
13360.31 627
13361.41 606
13362.50 628
13363.59 688
13364.68 663
13365.77 668
13366.87 680
13367.96 671
13369.05 626
13370.14 619
13371.23 592
13372.33 594
13373.42 573
13374.51 547
13375.60 545
13376.69 556
13377.79 523
13378.88 530
13379.97 544
13381.06 504
13382.16 493
13383.25 457
13384.34 442
13385.43 437
13386.53 436
13387.62 424
13388.71 445
13389.81 433
13390.90 432
13391.99 441
13393.08 426
13394.18 454
13395.27 459
13396.36 426
13397.46 424
13398.55 437
13399.64 428
13400.74 425
13401.83 405
13402.92 436
13404.02 410
13405.11 418
13406.20 440
13407.30 412
13408.39 434
13409.48 435
13410.58 437
13411.67 409
13412.77 405
13413.86 396
13414.95 441
13416.05 438
13417.14 414
13418.23 417
13419.33 391
13420.42 441
13421.52 432
13422.61 385
13423.71 394
13424.80 418
13425.89 449
13426.99 422
13428.08 414
13429.18 406
13430.27 450
13431.37 458
13432.46 414
13433.56 431
13434.65 439
13435.74 454
13436.84 468
13437.93 417
13439.03 425
13440.12 468
13441.22 458
13442.31 480
13443.41 487
13444.50 484
13445.60 474
13446.69 484
13447.79 485
13448.88 471
13449.98 461
13451.08 462
13452.17 490
13453.27 509
13454.36 488
13455.46 508
13456.55 507
13457.65 505
13458.74 531
13459.84 497
13460.94 515
13462.03 517
13463.13 556
13464.22 516
13465.32 553
13466.41 514
13467.51 531
13468.61 535
13469.70 537
13470.80 537
13471.90 523
13472.99 551
13474.09 568
13475.18 542
13476.28 562
13477.38 560
13478.47 559
13479.57 548
13480.67 583
13481.76 572
13482.86 573
13483.96 608
13485.05 591
13486.15 599
13487.25 556
13488.34 568
13489.44 605
13490.54 632
13491.63 639
13492.73 658
13493.83 687
13494.93 691
13496.02 688
13497.12 678
13498.22 714
13499.31 702
13500.41 662
13501.51 682
13502.61 726
13503.70 693
13504.80 684
13505.90 670
13507.00 688
13508.09 677
13509.19 641
13510.29 615
13511.39 634
13512.49 637
13513.58 620
13514.68 606
13515.78 550
13516.88 592
13517.98 557
13519.07 568
13520.17 543
13521.27 501
13522.37 525
13523.47 550
13524.57 506
13525.66 528
13526.76 501
13527.86 525
13528.96 489
13530.06 504
13531.16 535
13532.25 487
13533.35 507
13534.45 464
13535.55 482
13536.65 458
13537.75 495
13538.85 490
13539.95 474
13541.05 446
13542.14 470
13543.24 467
13544.34 409
13545.44 417
13546.54 439
13547.64 423
13548.74 432
13549.84 422
13550.94 420
13552.04 412
13553.14 392
13554.24 406
13555.34 389
13556.44 406
13557.54 421
13558.64 417
13559.74 411
13560.84 399
13561.94 392
13563.04 412
13564.13 420
13565.23 394
13566.34 387
13567.44 389
13568.54 415
13569.64 402
13570.74 405
13571.84 383
13572.94 366
13574.04 399
13575.14 409
13576.24 420
13577.34 372
13578.44 363
13579.54 399
13580.64 386
13581.74 421
13582.84 433
13583.94 406
13585.04 414
13586.14 381
13587.24 392
13588.35 371
13589.45 399
13590.55 405
13591.65 415
13592.75 375
13593.85 363
13594.95 377
13596.05 407
13597.15 429
13598.26 433
13599.36 422
13600.46 424
13601.56 426
13602.66 364
13603.76 435
13604.86 403
13605.97 389
13607.07 401
13608.17 423
13609.27 408
13610.37 421
13611.47 403
13612.58 418
13613.68 404
13614.78 387
13615.88 434
13616.98 446
13618.09 424
13619.19 395
13620.29 416
13621.39 439
13622.50 416
13623.60 422
13624.70 441
13625.80 453
13626.91 430
13628.01 416
13629.11 420
13630.21 421
13631.32 419
13632.42 423
13633.52 403
13634.62 414
13635.73 420
13636.83 445
13637.93 424
13639.04 386
13640.14 379
13641.24 441
13642.35 432
13643.45 425
13644.55 406
13645.65 420
13646.76 406
13647.86 399
13648.96 405
13650.07 377
13651.17 396
13652.28 407
13653.38 458
13654.48 391
13655.59 378
13656.69 420
13657.79 439
13658.90 407
13660.00 394
13661.11 392
13662.21 419
13663.31 387
13664.42 421
13665.52 390
13666.63 412
13667.73 406
13668.83 409
13669.94 400
13671.04 417
13672.15 413
13673.25 388
13674.36 397
13675.46 394
13676.56 372
13677.67 386
13678.77 403
13679.88 377
13680.98 383
13682.09 407
13683.19 423
13684.30 394
13685.40 402
13686.51 435
13687.61 445
13688.72 436
13689.82 420
13690.93 450
13692.03 421
13693.14 406
13694.24 433
13695.35 432
13696.45 444
13697.56 440
13698.66 455
13699.77 435
13700.87 414
13701.98 429
13703.09 442
13704.19 467
13705.30 452
13706.40 461
13707.51 481
13708.61 467
13709.72 445
13710.83 484
13711.93 502
13713.04 486
13714.14 471
13715.25 478
13716.36 521
13717.46 505
13718.57 488
13719.67 511
13720.78 517
13721.89 550
13722.99 527
13724.10 581
13725.21 564
13726.31 532
13727.42 550
13728.53 565
13729.63 539
13730.74 554
13731.85 582
13732.95 581
13734.06 523
13735.17 566
13736.27 554
13737.38 604
13738.49 597
13739.59 607
13740.70 628
13741.81 622
13742.92 641
13744.02 672
13745.13 700
13746.24 718
13747.35 736
13748.45 790
13749.56 779
13750.67 810
13751.78 869
13752.88 890
13753.99 904
13755.10 925
13756.21 919
13757.31 943
13758.42 956
13759.53 976
13760.64 981
13761.75 965
13762.85 982
13763.96 965
13765.07 971
13766.18 940
13767.29 895
13768.39 912
13769.50 861
13770.61 913
13771.72 833
13772.83 805
13773.94 846
13775.04 790
13776.15 733
13777.26 736
13778.37 720
13779.48 690
13780.59 678
13781.70 652
13782.80 637
13783.91 617
13785.02 556
13786.13 578
13787.24 572
13788.35 564
13789.46 551
13790.57 524
13791.68 541
13792.79 522
13793.90 505
13795.00 495
13796.11 501
13797.22 493
13798.33 529
13799.44 504
13800.55 504
13801.66 505
13802.77 488
13803.88 492
13804.99 484
13806.10 451
13807.21 486
13808.32 483
13809.43 463
13810.54 397
13811.65 407
13812.76 442
13813.87 463
13814.98 445
13816.09 431
13817.20 438
13818.31 413
13819.42 452
13820.53 406
13821.64 384
13822.75 414
13823.86 419
13824.97 425
13826.08 418
13827.19 423
13828.30 421
13829.41 418
13830.53 413
13831.64 398
13832.75 424
13833.86 412
13834.97 427
13836.08 431
13837.19 413
13838.30 398
13839.41 430
13840.52 451
13841.64 401
13842.75 426
13843.86 438
13844.97 426
13846.08 449
13847.19 441
13848.30 442
13849.41 470
13850.53 474
13851.64 465
13852.75 443
13853.86 465
13854.97 423
13856.08 430
13857.20 431
13858.31 442
13859.42 440
13860.53 436
13861.64 443
13862.76 416
13863.87 440
13864.98 458
13866.09 456
13867.20 452
13868.32 446
13869.43 440
13870.54 445
13871.65 477
13872.77 479
13873.88 497
13874.99 503
13876.10 471
13877.22 459
13878.33 446
13879.44 457
13880.55 461
13881.67 480
13882.78 485
13883.89 518
13885.01 521
13886.12 514
13887.23 531
13888.34 557
13889.46 548
13890.57 525
13891.68 534
13892.80 553
13893.91 525
13895.02 551
13896.14 555
13897.25 540
13898.36 529
13899.48 557
13900.59 501
13901.70 479
13902.82 497
13903.93 471
13905.05 466
13906.16 441
13907.27 443
13908.39 435
13909.50 422
13910.61 451
13911.73 447
13912.84 422
13913.96 425
13915.07 419
13916.19 435
13917.30 414
13918.41 417
13919.53 420
13920.64 438
13921.76 410
13922.87 409
13923.99 418
13925.10 456
13926.21 424
13927.33 432
13928.44 428
13929.56 410
13930.67 426
13931.79 406
13932.90 429
13934.02 392
13935.13 393
13936.25 422
13937.36 389
13938.48 361
13939.59 388
13940.71 384
13941.82 373
13942.94 378
13944.05 362
13945.17 379
13946.28 340
13947.40 376
13948.52 393
13949.63 375
13950.75 325
13951.86 369
13952.98 398
13954.09 356
13955.21 371
13956.32 386
13957.44 395
13958.56 379
13959.67 374
13960.79 385
13961.90 377
13963.02 361
13964.14 392
13965.25 394
13966.37 397
13967.48 404
13968.60 380
13969.72 398
13970.83 390
13971.95 367
13973.07 402
13974.18 397
13975.30 370
13976.42 370
13977.53 384
13978.65 396
13979.77 383
13980.88 401
13982.00 384
13983.12 403
13984.23 397
13985.35 411
13986.47 407
13987.58 398
13988.70 377
13989.82 387
13990.94 404
13992.05 399
13993.17 398
13994.29 410
13995.40 430
13996.52 406
13997.64 402
13998.76 378
13999.87 419
14000.99 413
14002.11 408
14003.23 426
14004.35 418
14005.46 413
14006.58 421
14007.70 419
14008.82 429
14009.93 430
14011.05 428
14012.17 397
14013.29 406
14014.41 398
14015.52 420
14016.64 424
14017.76 422
14018.88 425
14020.00 437
14021.12 428
14022.23 386
14023.35 410
14024.47 430
14025.59 441
14026.71 457
14027.83 440
14028.95 439
14030.06 428
14031.18 428
14032.30 459
14033.42 446
14034.54 432
14035.66 422
14036.78 469
14037.90 435
14039.02 450
14040.14 449
14041.25 479
14042.37 483
14043.49 464
14044.61 462
14045.73 494
14046.85 478
14047.97 500
14049.09 454
14050.21 498
14051.33 484
14052.45 492
14053.57 525
14054.69 508
14055.81 475
14056.93 536
14058.05 530
14059.17 516
14060.29 599
14061.41 558
14062.53 554
14063.65 558
14064.77 569
14065.89 555
14067.01 551
14068.13 602
14069.25 603
14070.37 586
14071.49 598
14072.61 599
14073.73 634
14074.85 600
14075.97 606
14077.09 630
14078.21 658
14079.33 657
14080.45 662
14081.57 663
14082.69 653
14083.82 669
14084.94 671
14086.06 676
14087.18 709
14088.30 726
14089.42 731
14090.54 714
14091.66 713
14092.78 729
14093.91 759
14095.03 732
14096.15 705
14097.27 722
14098.39 700
14099.51 681
14100.63 699
14101.76 678
14102.88 680
14104.00 679
14105.12 627
14106.24 655
14107.36 621
14108.49 618
14109.61 579
14110.73 605
14111.85 610
14112.97 603
14114.10 555
14115.22 513
14116.34 526
14117.46 530
14118.58 496
14119.71 525
14120.83 522
14121.95 501
14123.07 504
14124.20 489
14125.32 483
14126.44 468
14127.56 506
14128.69 503
14129.81 504
14130.93 510
14132.06 497
14133.18 468
14134.30 465
14135.42 475
14136.55 472
14137.67 463
14138.79 450
14139.92 448
14141.04 459
14142.16 438
14143.29 417
14144.41 429
14145.53 458
14146.66 434
14147.78 405
14148.90 408
14150.03 414
14151.15 396
14152.27 423
14153.40 437
14154.52 448
14155.64 423
14156.77 412
14157.89 437
14159.02 416
14160.14 458
14161.26 437
14162.39 420
14163.51 426
14164.64 436
14165.76 435
14166.88 436
14168.01 426
14169.13 423
14170.26 425
14171.38 441
14172.51 415
14173.63 412
14174.75 403
14175.88 433
14177.00 405
14178.13 422
14179.25 398
14180.38 412
14181.50 380
14182.63 392
14183.75 380
14184.88 352
14186.00 372
14187.13 371
14188.25 404
14189.38 400
14190.50 390
14191.63 394
14192.75 392
14193.88 380
14195.00 392
14196.13 369
14197.25 378
14198.38 346
14199.50 361
14200.63 357
14201.76 386
14202.88 392
14204.01 364
14205.13 385
14206.26 362
14207.38 371
14208.51 367
14209.64 353
14210.76 362
14211.89 375
14213.01 378
14214.14 354
14215.27 372
14216.39 345
14217.52 366
14218.64 327
14219.77 360
14220.90 355
14222.02 344
14223.15 361
14224.28 345
14225.40 331
14226.53 326
14227.66 330
14228.78 377
14229.91 358
14231.04 356
14232.16 364
14233.29 356
14234.42 347
14235.54 318
14236.67 319
14237.80 337
14238.92 327
14240.05 321
14241.18 334
14242.31 324
14243.43 317
14244.56 316
14245.69 329
14246.82 300
14247.94 311
14249.07 303
14250.20 323
14251.33 315
14252.45 333
14253.58 322
14254.71 323
14255.84 296
14256.96 311
14258.09 299
14259.22 301
14260.35 326
14261.47 284
14262.60 298
14263.73 284
14264.86 298
14265.99 317
14267.12 280
14268.24 308
14269.37 309
14270.50 262
14271.63 276
14272.76 291
14273.89 288
14275.01 278
14276.14 261
14277.27 296
14278.40 293
14279.53 315
14280.66 285
14281.79 281
14282.91 296
14284.04 288
14285.17 277
14286.30 264
14287.43 273
14288.56 266
14289.69 267
14290.82 253
14291.95 263
14293.08 287
14294.20 296
14295.33 258
14296.46 275
14297.59 268
14298.72 279
14299.85 254
14300.98 247
14302.11 251
14303.24 261
14304.37 253
14305.50 277
14306.63 285
14307.76 260
14308.89 257
14310.02 282
14311.15 273
14312.28 265
14313.41 257
14314.54 272
14315.67 279
14316.80 266
14317.93 252
14319.06 253
14320.19 256
14321.32 252
14322.45 265
14323.58 246
14324.71 249
14325.84 241
14326.97 256
14328.10 274
14329.23 256
14330.36 240
14331.49 220
14332.62 236
14333.76 259
14334.89 268
14336.02 241
14337.15 264
14338.28 239
14339.41 268
14340.54 231
14341.67 238
14342.80 233
14343.93 235
14345.07 240
14346.20 225
14347.33 250
14348.46 245
14349.59 262
14350.72 242
14351.85 239
14352.99 253
14354.12 261
14355.25 239
14356.38 243
14357.51 234
14358.64 244
14359.78 246
14360.91 255
14362.04 217
14363.17 235
14364.30 248
14365.44 233
14366.57 250
14367.70 223
14368.83 232
14369.96 262
14371.10 259
14372.23 237
14373.36 236
14374.49 245
14375.63 248
14376.76 242
14377.89 220
14379.02 208
14380.16 253
14381.29 259
14382.42 250
14383.55 220
14384.69 259
14385.82 285
14386.95 265
14388.09 244
14389.22 256
14390.35 268
14391.49 250
14392.62 270
14393.75 257
14394.89 259
14396.02 268
14397.15 282
14398.28 281
14399.42 277
14400.55 270
14401.69 231
14402.82 248
14403.95 273
14405.09 260
14406.22 272
14407.35 288
14408.49 279
14409.62 275
14410.75 282
14411.89 286
14413.02 288
14414.16 276
14415.29 296
14416.42 300
14417.56 288
14418.69 289
14419.83 306
14420.96 295
14422.10 289
14423.23 278
14424.36 280
14425.50 282
14426.63 313
14427.77 303
14428.90 248
14430.04 270
14431.17 290
14432.31 291
14433.44 281
14434.58 289
14435.71 290
14436.85 310
14437.98 308
14439.12 309
14440.25 283
14441.39 288
14442.52 278
14443.66 288
14444.79 272
14445.93 274
14447.06 298
14448.20 293
14449.33 279
14450.47 282
14451.60 290
14452.74 294
14453.87 294
14455.01 294
14456.14 290
14457.28 313
14458.42 303
14459.55 310
14460.69 315
14461.82 286
14462.96 305
14464.10 310
14465.23 317
14466.37 329
14467.50 323
14468.64 317
14469.78 304
14470.91 304
14472.05 298
14473.18 322
14474.32 306
14475.46 311
14476.59 312
14477.73 307
14478.87 305
14480.00 295
14481.14 275
14482.28 291
14483.41 288
14484.55 298
14485.69 286
14486.82 288
14487.96 275
14489.10 304
14490.23 299
14491.37 305
14492.51 303
14493.65 298
14494.78 288
14495.92 286
14497.06 303
14498.19 327
14499.33 290
14500.47 293
14501.61 323
14502.74 301
14503.88 280
14505.02 303
14506.16 263
14507.29 294
14508.43 279
14509.57 298
14510.71 304
14511.85 287
14512.98 289
14514.12 284
14515.26 280
14516.40 275
14517.54 281
14518.67 266
14519.81 280
14520.95 287
14522.09 275
14523.23 261
14524.36 251
14525.50 254
14526.64 266
14527.78 276
14528.92 274
14530.06 288
14531.19 297
14532.33 286
14533.47 294
14534.61 277
14535.75 275
14536.89 283
14538.03 285
14539.17 274
14540.31 284
14541.44 269
14542.58 268
14543.72 275
14544.86 276
14546.00 273
14547.14 264
14548.28 253
14549.42 258
14550.56 278
14551.70 284
14552.84 266
14553.98 292
14555.12 298
14556.25 297
14557.39 294
14558.53 285
14559.67 259
14560.81 272
14561.95 299
14563.09 272
14564.23 297
14565.37 298
14566.51 298
14567.65 292
14568.79 283
14569.93 275
14571.07 318
14572.21 267
14573.35 272
14574.49 261
14575.63 292
14576.77 307
14577.92 309
14579.06 292
14580.20 313
14581.34 305
14582.48 303
14583.62 331
14584.76 324
14585.90 282
14587.04 341
14588.18 315
14589.32 322
14590.46 308
14591.60 309
14592.74 359
14593.89 342
14595.03 369
14596.17 339
14597.31 351
14598.45 386
14599.59 350
14600.73 356
14601.87 371
14603.02 371
14604.16 378
14605.30 355
14606.44 347
14607.58 356
14608.72 382
14609.86 408
14611.01 397
14612.15 367
14613.29 410
14614.43 438
14615.57 431
14616.72 378
14617.86 422
14619.00 436
14620.14 446
14621.28 477
14622.43 485
14623.57 470
14624.71 484
14625.85 476
14627.00 503
14628.14 499
14629.28 519
14630.42 504
14631.56 513
14632.71 531
14633.85 498
14634.99 495
14636.14 477
14637.28 479
14638.42 477
14639.56 448
14640.71 437
14641.85 441
14642.99 409
14644.14 400
14645.28 373
14646.42 357
14647.56 392
14648.71 351
14649.85 348
14650.99 345
14652.14 323
14653.28 325
14654.42 326
14655.57 290
14656.71 311
14657.85 291
14659.00 288
14660.14 283
14661.29 297
14662.43 291
14663.57 290
14664.72 305
14665.86 295
14667.00 283
14668.15 290
14669.29 304
14670.44 294
14671.58 261
14672.73 264
14673.87 276
14675.01 286
14676.16 286
14677.30 281
14678.45 273
14679.59 262
14680.74 238
14681.88 247
14683.02 234
14684.17 257
14685.31 260
14686.46 266
14687.60 230
14688.75 223
14689.89 225
14691.04 231
14692.18 217
14693.33 234
14694.47 238
14695.62 220
14696.76 217
14697.91 219
14699.05 222
14700.20 222
14701.34 209
14702.49 214
14703.63 227
14704.78 215
14705.92 212
14707.07 196
14708.22 228
14709.36 230
14710.51 224
14711.65 232
14712.80 247
14713.94 238
14715.09 252
14716.23 236
14717.38 220
14718.53 220
14719.67 211
14720.82 217
14721.96 194
14723.11 203
14724.26 230
14725.40 217
14726.55 212
14727.70 189
14728.84 215
14729.99 216
14731.13 226
14732.28 208
14733.43 228
14734.57 207
14735.72 197
14736.87 231
14738.01 212
14739.16 200
14740.31 205
14741.45 232
14742.60 212
14743.75 212
14744.89 205
14746.04 204
14747.19 211
14748.34 197
14749.48 214
14750.63 199
14751.78 206
14752.92 184
14754.07 197
14755.22 194
14756.37 210
14757.51 197
14758.66 210
14759.81 192
14760.96 193
14762.10 194
14763.25 198
14764.40 205
14765.55 183
14766.70 190
14767.84 199
14768.99 180
14770.14 196
14771.29 172
14772.43 190
14773.58 180
14774.73 195
14775.88 193
14777.03 210
14778.18 199
14779.32 205
14780.47 191
14781.62 186
14782.77 193
14783.92 191
14785.07 176
14786.21 167
14787.36 183
14788.51 189
14789.66 172
14790.81 156
14791.96 166
14793.11 176
14794.26 194
14795.40 178
14796.55 180
14797.70 172
14798.85 179
14800.00 191
14801.15 171
14802.30 165
14803.45 180
14804.60 202
14805.75 179
14806.90 170
14808.05 173
14809.19 169
14810.34 164
14811.49 161
14812.64 170
14813.79 175
14814.94 173
14816.09 178
14817.24 160
14818.39 166
14819.54 165
14820.69 170
14821.84 158
14822.99 176
14824.14 154
14825.29 186
14826.44 209
14827.59 162
14828.74 163
14829.89 143
14831.04 154
14832.19 159
14833.34 160
14834.49 152
14835.64 156
14836.79 151
14837.95 143
14839.10 155
14840.25 147
14841.40 159
14842.55 174
14843.70 156
14844.85 141
14846.00 150
14847.15 149
14848.30 161
14849.45 154
14850.60 173
14851.76 153
14852.91 137
14854.06 146
14855.21 161
14856.36 168
14857.51 155
14858.66 155
14859.81 134
14860.97 141
14862.12 147
14863.27 147
14864.42 152
14865.57 151
14866.72 144
14867.88 164
14869.03 140
14870.18 154
14871.33 127
14872.48 134
14873.64 159
14874.79 132
14875.94 153
14877.09 156
14878.24 164
14879.40 130
14880.55 144
14881.70 133
14882.85 136
14884.00 139
14885.16 149
14886.31 135
14887.46 160
14888.61 147
14889.77 146
14890.92 135
14892.07 134
14893.23 151
14894.38 178
14895.53 141
14896.68 156
14897.84 149
14898.99 134
14900.14 156
14901.30 142
14902.45 131
14903.60 149
14904.75 153
14905.91 131
14907.06 144
14908.21 132
14909.37 119
14910.52 150
14911.67 155
14912.83 167
14913.98 155
14915.14 148
14916.29 169
14917.44 144
14918.60 153
14919.75 152
14920.90 160
14922.06 157
14923.21 146
14924.37 157
14925.52 136
14926.67 140
14927.83 136
14928.98 157
14930.14 158
14931.29 130
14932.44 146
14933.60 150
14934.75 143
14935.91 130
14937.06 146
14938.22 180
14939.37 157
14940.52 157
14941.68 164
14942.83 149
14943.99 140
14945.14 148
14946.30 148
14947.45 158
14948.61 160
14949.76 162
14950.92 143
14952.07 144
14953.23 142
14954.38 157
14955.54 158
14956.69 140
14957.85 145
14959.00 155
14960.16 137
14961.31 130
14962.47 143
14963.62 164
14964.78 184
14965.94 162
14967.09 174
14968.25 151
14969.40 153
14970.56 136
14971.71 151
14972.87 146
14974.03 165
14975.18 168
14976.34 158
14977.49 148
14978.65 148
14979.81 130
14980.96 140
14982.12 134
14983.27 140
14984.43 146
14985.59 138
14986.74 172
14987.90 152
14989.06 144
14990.21 149
14991.37 156
14992.53 153
14993.68 150
14994.84 144
14996.00 139
14997.15 147
14998.31 122
14999.47 129
15000.62 150
15001.78 149
15002.94 130
15004.09 125
15005.25 148
15006.41 148
15007.56 135
15008.72 139
15009.88 125
15011.04 147
15012.19 122
15013.35 146
15014.51 145
15015.67 142
15016.82 140
15017.98 128
15019.14 131
15020.30 141
15021.45 140
15022.61 139
15023.77 131
15024.93 107
15026.08 149
15027.24 130
15028.40 144
15029.56 138
15030.72 133
15031.87 149
15033.03 132
15034.19 139
15035.35 148
15036.51 134
15037.67 129
15038.82 149
15039.98 144
15041.14 150
15042.30 128
15043.46 140
15044.62 163
15045.78 152
15046.93 128
15048.09 142
15049.25 129
15050.41 128
15051.57 135
15052.73 153
15053.89 131
15055.05 120
15056.20 140
15057.36 136
15058.52 145
15059.68 138
15060.84 146
15062.00 139
15063.16 140
15064.32 154
15065.48 143
15066.64 133
15067.80 143
15068.96 139
15070.12 147
15071.28 123
15072.44 133
15073.60 154
15074.76 136
15075.91 148
15077.07 140
15078.23 138
15079.39 134
15080.55 136
15081.71 139
15082.87 161
15084.03 149
15085.19 134
15086.35 131
15087.51 144
15088.68 153
15089.84 135
15091.00 127
15092.16 140
15093.32 146
15094.48 136
15095.64 162
15096.80 159
15097.96 154
15099.12 153
15100.28 141
15101.44 144
15102.60 137
15103.76 123
15104.92 147
15106.08 134
15107.25 132
15108.41 134
15109.57 149
15110.73 151
15111.89 136
15113.05 160
15114.21 138
15115.37 142
15116.54 161
15117.70 139
15118.86 145
15120.02 173
15121.18 170
15122.34 153
15123.50 144
15124.67 139
15125.83 164
15126.99 163
15128.15 159
15129.31 141
15130.47 157
15131.64 167
15132.80 170
15133.96 151
15135.12 142
15136.28 154
15137.45 151
15138.61 178
15139.77 156
15140.93 161
15142.10 166
15143.26 161
15144.42 179
15145.58 168
15146.75 175
15147.91 170
15149.07 173
15150.23 165
15151.40 168
15152.56 194
15153.72 147
15154.88 141
15156.05 175
15157.21 165
15158.37 161
15159.54 179
15160.70 165
15161.86 165
15163.03 175
15164.19 184
15165.35 183
15166.52 192
15167.68 186
15168.84 173
15170.01 170
15171.17 202
15172.33 198
15173.50 207
15174.66 193
15175.82 196
15176.99 193
15178.15 187
15179.31 199
15180.48 214
15181.64 202
15182.81 224
15183.97 202
15185.13 220
15186.30 216
15187.46 210
15188.63 205
15189.79 206
15190.95 230
15192.12 203
15193.28 210
15194.45 210
15195.61 217
15196.78 196
15197.94 218
15199.10 222
15200.27 214
15201.43 208
15202.60 200
15203.76 202
15204.93 222
15206.09 238
15207.26 202
15208.42 219
15209.59 231
15210.75 232
15211.92 222
15213.08 232
15214.25 220
15215.41 240
15216.58 229
15217.74 238
15218.91 253
15220.07 280
15221.24 267
15222.40 282
15223.57 277
15224.74 278
15225.90 309
15227.07 243
15228.23 272
15229.40 274
15230.56 271
15231.73 282
15232.89 275
15234.06 295
15235.23 282
15236.39 270
15237.56 264
15238.72 272
15239.89 276
15241.06 245
15242.22 278
15243.39 270
15244.56 250
15245.72 271
15246.89 258
15248.05 256
15249.22 260
15250.39 264
15251.55 248
15252.72 239
15253.89 222
15255.05 257
15256.22 237
15257.39 219
15258.55 228
15259.72 225
15260.89 239
15262.05 232
15263.22 218
15264.39 204
15265.56 205
15266.72 198
15267.89 203
15269.06 212
15270.22 207
15271.39 218
15272.56 184
15273.73 211
15274.89 187
15276.06 189
15277.23 219
15278.40 212
15279.56 192
15280.73 182
15281.90 196
15283.07 197
15284.23 176
15285.40 187
15286.57 211
15287.74 191
15288.91 184
15290.07 192
15291.24 200
15292.41 205
15293.58 197
15294.75 219
15295.92 228
15297.08 199
15298.25 209
15299.42 208
15300.59 232
15301.76 220
15302.93 205
15304.09 213
15305.26 233
15306.43 232
15307.60 228
15308.77 218
15309.94 213
15311.11 218
15312.28 224
15313.44 228
15314.61 195
15315.78 208
15316.95 206
15318.12 202
15319.29 235
15320.46 232
15321.63 227
15322.80 221
15323.97 211
15325.14 231
15326.30 236
15327.47 221
15328.64 231
15329.81 220
15330.98 209
15332.15 227
15333.32 227
15334.49 220
15335.66 232
15336.83 227
15338.00 239
15339.17 249
15340.34 214
15341.51 237
15342.68 265
15343.85 246
15345.02 235
15346.19 227
15347.36 270
15348.53 284
15349.70 270
15350.87 268
15352.04 268
15353.21 254
15354.38 283
15355.55 290
15356.72 296
15357.90 259
15359.07 272
15360.24 282
15361.41 296
15362.58 290
15363.75 307
15364.92 323
15366.09 310
15367.26 267
15368.43 291
15369.60 318
15370.77 293
15371.95 288
15373.12 287
15374.29 283
15375.46 299
15376.63 288
15377.80 309
15378.97 287
15380.15 282
15381.32 284
15382.49 284
15383.66 267
15384.83 256
15386.00 288
15387.17 284
15388.35 275
15389.52 280
15390.69 278
15391.86 259
15393.03 271
15394.21 264
15395.38 268
15396.55 280
15397.72 240
15398.89 254
15400.07 237
15401.24 244
15402.41 241
15403.58 240
15404.76 225
15405.93 214
15407.10 227
15408.27 243
15409.45 213
15410.62 191
15411.79 209
15412.96 222
15414.14 224
15415.31 190
15416.48 224
15417.66 204
15418.83 168
15420.00 189
15421.17 182
15422.35 199
15423.52 215
15424.69 192
15425.87 207
15427.04 181
15428.21 180
15429.39 180
15430.56 179
15431.73 184
15432.91 174
15434.08 192
15435.25 182
15436.43 188
15437.60 176
15438.77 180
15439.95 195
15441.12 188
15442.30 214
15443.47 181
15444.64 193
15445.82 185
15446.99 181
15448.17 182
15449.34 180
15450.51 175
15451.69 151
15452.86 174
15454.04 162
15455.21 176
15456.39 195
15457.56 178
15458.73 182
15459.91 164
15461.08 184
15462.26 187
15463.43 174
15464.61 188
15465.78 189
15466.96 181
15468.13 189
15469.31 165
15470.48 164
15471.66 163
15472.83 167
15474.01 177
15475.18 162
15476.36 182
15477.53 188
15478.71 176
15479.88 165
15481.06 170
15482.23 166
15483.41 176
15484.58 170
15485.76 177
15486.93 194
15488.11 191
15489.29 194
15490.46 187
15491.64 184
15492.81 161
15493.99 163
15495.16 186
15496.34 194
15497.52 185
15498.69 178
15499.87 176
15501.04 188
15502.22 177
15503.40 175
15504.57 159
15505.75 186
15506.92 198
15508.10 161
15509.28 165
15510.45 170
15511.63 174
15512.81 161
15513.98 172
15515.16 183
15516.34 172
15517.51 168
15518.69 192
15519.87 182
15521.04 176
15522.22 172
15523.40 188
15524.57 165
15525.75 183
15526.93 193
15528.11 193
15529.28 195
15530.46 183
15531.64 194
15532.81 183
15533.99 188
15535.17 195
15536.35 195
15537.52 197
15538.70 209
15539.88 205
15541.06 182
15542.23 193
15543.41 168
15544.59 177
15545.77 205
15546.95 205
15548.12 185
15549.30 204
15550.48 208
15551.66 196
15552.83 183
15554.01 207
15555.19 180
15556.37 187
15557.55 198
15558.73 190
15559.90 196
15561.08 198
15562.26 222
15563.44 200
15564.62 189
15565.80 187
15566.97 190
15568.15 201
15569.33 225
15570.51 196
15571.69 200
15572.87 193
15574.05 203
15575.23 223
15576.40 223
15577.58 213
15578.76 217
15579.94 207
15581.12 217
15582.30 228
15583.48 205
15584.66 235
15585.84 233
15587.02 230
15588.20 222
15589.38 229
15590.56 236
15591.73 234
15592.91 241
15594.09 236
15595.27 249
15596.45 277
15597.63 237
15598.81 250
15599.99 259
15601.17 253
15602.35 266
15603.53 257
15604.71 248
15605.89 270
15607.07 264
15608.25 243
15609.43 270
15610.61 267
15611.79 272
15612.97 268
15614.15 317
15615.33 271
15616.51 270
15617.69 293
15618.88 313
15620.06 311
15621.24 275
15622.42 283
15623.60 288
15624.78 313
15625.96 305
15627.14 304
15628.32 302
15629.50 339
15630.68 314
15631.86 319
15633.05 323
15634.23 314
15635.41 300
15636.59 302
15637.77 318
15638.95 322
15640.13 347
15641.31 356
15642.50 354
15643.68 325
15644.86 331
15646.04 321
15647.22 350
15648.40 316
15649.58 333
15650.77 325
15651.95 307
15653.13 324
15654.31 318
15655.49 333
15656.68 301
15657.86 278
15659.04 338
15660.22 343
15661.40 296
15662.59 297
15663.77 318
15664.95 319
15666.13 333
15667.32 308
15668.50 312
15669.68 308
15670.86 334
15672.05 330
15673.23 316
15674.41 282
15675.59 287
15676.78 301
15677.96 310
15679.14 279
15680.32 286
15681.51 292
15682.69 282
15683.87 294
15685.06 280
15686.24 302
15687.42 304
15688.61 286
15689.79 306
15690.97 300
15692.16 285
15693.34 317
15694.52 314
15695.71 318
15696.89 269
15698.07 331
15699.26 323
15700.44 334
15701.62 318
15702.81 322
15703.99 329
15705.17 328
15706.36 336
15707.54 329
15708.73 333
15709.91 326
15711.09 333
15712.28 327
15713.46 333
15714.65 346
15715.83 379
15717.02 332
15718.20 351
15719.38 328
15720.57 341
15721.75 356
15722.94 365
15724.12 371
15725.31 378
15726.49 348
15727.68 352
15728.86 347
15730.04 342
15731.23 354
15732.41 354
15733.60 385
15734.78 375
15735.97 397
15737.15 398
15738.34 387
15739.52 417
15740.71 395
15741.89 391
15743.08 418
15744.27 441
15745.45 398
15746.64 414
15747.82 475
15749.01 463
15750.19 440
15751.38 453
15752.56 420
15753.75 432
15754.93 433
15756.12 442
15757.31 433
15758.49 425
15759.68 412
15760.86 443
15762.05 404
15763.24 390
15764.42 386
15765.61 410
15766.79 409
15767.98 402
15769.17 403
15770.35 380
15771.54 376
15772.72 352
15773.91 365
15775.10 388
15776.28 380
15777.47 360
15778.66 374
15779.84 385
15781.03 343
15782.22 364
15783.40 355
15784.59 381
15785.78 342
15786.96 346
15788.15 321
15789.34 354
15790.53 319
15791.71 351
15792.90 346
15794.09 301
15795.27 293
15796.46 322
15797.65 312
15798.84 306
15800.02 311
15801.21 339
15802.40 330
15803.59 304
15804.77 305
15805.96 317
15807.15 324
15808.34 289
15809.52 303
15810.71 303
15811.90 315
15813.09 293
15814.28 345
15815.46 306
15816.65 306
15817.84 306
15819.03 302
15820.22 303
15821.40 270
15822.59 322
15823.78 308
15824.97 314
15826.16 317
15827.35 301
15828.53 298
15829.72 293
15830.91 279
15832.10 305
15833.29 275
15834.48 281
15835.67 257
15836.85 299
15838.04 264
15839.23 303
15840.42 293
15841.61 275
15842.80 292
15843.99 264
15845.18 297
15846.37 287
15847.55 292
15848.74 305
15849.93 311
15851.12 290
15852.31 299
15853.50 293
15854.69 304
15855.88 312
15857.07 268
15858.26 309
15859.45 297
15860.64 303
15861.83 312
15863.02 314
15864.21 332
15865.40 310
15866.59 299
15867.78 323
15868.97 323
15870.16 296
15871.35 322
15872.54 355
15873.73 311
15874.92 349
15876.11 345
15877.30 338
15878.49 357
15879.68 325
15880.87 315
15882.06 339
15883.25 336
15884.44 319
15885.63 353
15886.82 363
15888.01 372
15889.20 382
15890.39 383
15891.59 383
15892.78 381
15893.97 353
15895.16 404
15896.35 385
15897.54 381
15898.73 398
15899.92 393
15901.11 399
15902.30 393
15903.50 429
15904.69 414
15905.88 425
15907.07 435
15908.26 424
15909.45 418
15910.64 396
15911.84 428
15913.03 417
15914.22 428
15915.41 408
15916.60 440
15917.79 459
15918.99 452
15920.18 423
15921.37 459
15922.56 418
15923.75 424
15924.95 430
15926.14 420
15927.33 469
15928.52 447
15929.71 438
15930.91 429
15932.10 397
15933.29 414
15934.48 408
15935.68 401
15936.87 408
15938.06 383
15939.25 377
15940.45 369
15941.64 333
15942.83 325
15944.03 320
15945.22 318
15946.41 334
15947.60 321
15948.80 312
15949.99 295
15951.18 284
15952.38 294
15953.57 280
15954.76 266
15955.96 253
15957.15 285
15958.34 268
15959.54 280
15960.73 260
15961.92 263
15963.12 262
15964.31 262
15965.50 231
15966.70 246
15967.89 244
15969.08 224
15970.28 253
15971.47 220
15972.67 220
15973.86 233
15975.05 224
15976.25 234
15977.44 234
15978.64 209
15979.83 240
15981.02 219
15982.22 218
15983.41 226
15984.61 213
15985.80 202
15987.00 198
15988.19 213
15989.38 207
15990.58 198
15991.77 235
15992.97 226
15994.16 187
15995.36 192
15996.55 193
15997.75 194
15998.94 212
16000.14 217
16001.33 210
16002.53 206
16003.72 206
16004.92 197
16006.11 208
16007.31 209
16008.50 212
16009.70 193
16010.89 193
16012.09 202
16013.28 197
16014.48 189
16015.67 198
16016.87 179
16018.07 194
16019.26 174
16020.46 155
16021.65 194
16022.85 198
16024.04 179
16025.24 199
16026.44 209
16027.63 200
16028.83 196
16030.02 188
16031.22 177
16032.42 185
16033.61 186
16034.81 216
16036.00 186
16037.20 201
16038.40 194
16039.59 191
16040.79 180
16041.99 172
16043.18 175
16044.38 204
16045.58 185
16046.77 155
16047.97 170
16049.17 169
16050.36 177
16051.56 202
16052.76 188
16053.95 188
16055.15 188
16056.35 165
16057.54 168
16058.74 165
16059.94 171
16061.14 178
16062.33 166
16063.53 179
16064.73 184
16065.92 166
16067.12 139
16068.32 162
16069.52 173
16070.71 160
16071.91 190
16073.11 171
16074.31 174
16075.50 159
16076.70 164
16077.90 168
16079.10 177
16080.30 171
16081.49 149
16082.69 156
16083.89 136
16085.09 156
16086.29 155
16087.48 154
16088.68 149
16089.88 151
16091.08 160
16092.28 169
16093.48 152
16094.67 144
16095.87 151
16097.07 161
16098.27 161
16099.47 145
16100.67 158
16101.87 140
16103.06 148
16104.26 148
16105.46 149
16106.66 146
16107.86 144
16109.06 140
16110.26 142
16111.46 161
16112.66 156
16113.86 136
16115.05 133
16116.25 160
16117.45 138
16118.65 128
16119.85 147
16121.05 129
16122.25 139
16123.45 155
16124.65 117
16125.85 142
16127.05 152
16128.25 143
16129.45 136
16130.65 134
16131.85 132
16133.05 136
16134.25 134
16135.45 132
16136.65 148
16137.85 142
16139.05 124
16140.25 149
16141.45 132
16142.65 136
16143.85 135
16145.05 136
16146.25 136
16147.45 140
16148.65 143
16149.85 125
16151.05 125
16152.25 143
16153.45 129
16154.65 146
16155.85 154
16157.05 160
16158.25 137
16159.46 137
16160.66 139
16161.86 146
16163.06 144
16164.26 125
16165.46 154
16166.66 131
16167.86 139
16169.06 133
16170.27 151
16171.47 128
16172.67 141
16173.87 143
16175.07 123
16176.27 141
16177.47 122
16178.67 112
16179.88 126
16181.08 129
16182.28 129
16183.48 122
16184.68 148
16185.89 121
16187.09 143
16188.29 120
16189.49 125
16190.69 132
16191.90 134
16193.10 138
16194.30 136
16195.50 112
16196.70 127
16197.91 125
16199.11 132
16200.31 135
16201.51 135
16202.72 138
16203.92 136
16205.12 140
16206.32 126
16207.53 124
16208.73 126
16209.93 144
16211.13 128
16212.34 126
16213.54 124
16214.74 122
16215.95 125
16217.15 127
16218.35 123
16219.55 123
16220.76 123
16221.96 130
16223.16 123
16224.37 128
16225.57 112
16226.77 131
16227.98 134
16229.18 136
16230.38 144
16231.59 142
16232.79 155
16233.99 126
16235.20 108
16236.40 113
16237.61 120
16238.81 123
16240.01 133
16241.22 140
16242.42 147
16243.63 164
16244.83 153
16246.03 136
16247.24 136
16248.44 137
16249.65 141
16250.85 144
16252.05 136
16253.26 127
16254.46 130
16255.67 144
16256.87 152
16258.08 135
16259.28 142
16260.49 138
16261.69 132
16262.89 131
16264.10 126
16265.30 119
16266.51 124
16267.71 128
16268.92 134
16270.12 137
16271.33 132
16272.53 126
16273.74 125
16274.94 124
16276.15 140
16277.35 130
16278.56 134
16279.77 131
16280.97 140
16282.18 131
16283.38 145
16284.59 137
16285.79 137
16287.00 129
16288.20 134
16289.41 140
16290.61 136
16291.82 141
16293.03 143
16294.23 119
16295.44 128
16296.64 132
16297.85 144
16299.06 127
16300.26 136
16301.47 119
16302.67 123
16303.88 129
16305.09 143
16306.29 137
16307.50 154
16308.71 127
16309.91 128
16311.12 125
16312.33 147
16313.53 134
16314.74 136
16315.95 136
16317.15 139
16318.36 117
16319.57 111
16320.77 141
16321.98 121
16323.19 123
16324.39 118
16325.60 124
16326.81 133
16328.01 109
16329.22 125
16330.43 122
16331.64 125
16332.84 134
16334.05 116
16335.26 119
16336.47 105
16337.67 110
16338.88 126
16340.09 115
16341.30 123
16342.50 137
16343.71 110
16344.92 111
16346.13 103
16347.33 114
16348.54 123
16349.75 122
16350.96 136
16352.17 130
16353.37 118
16354.58 123
16355.79 119
16357.00 124
16358.21 114
16359.41 110
16360.62 118
16361.83 111
16363.04 107
16364.25 117
16365.46 122
16366.67 114
16367.87 133
16369.08 118
16370.29 122
16371.50 114
16372.71 115
16373.92 112
16375.13 129
16376.34 139
16377.54 131
16378.75 126
16379.96 126
16381.17 130
16382.38 123
16383.59 109
16384.80 140
16386.01 125
16387.22 116
16388.43 110
16389.64 107
16390.85 107
16392.05 123
16393.26 119
16394.47 123
16395.68 105
16396.89 108
16398.10 105
16399.31 123
16400.52 134
16401.73 113
16402.94 116
16404.15 114
16405.36 111
16406.57 120
16407.78 122
16408.99 121
16410.20 119
16411.41 117
16412.62 118
16413.83 130
16415.04 128
16416.25 121
16417.46 126
16418.67 126
16419.88 110
16421.10 131
16422.31 122
16423.52 123
16424.73 119
16425.94 103
16427.15 116
16428.36 123
16429.57 118
16430.78 123
16431.99 116
16433.20 118
16434.41 117
16435.63 115
16436.84 110
16438.05 114
16439.26 95
16440.47 93
16441.68 103
16442.89 113
16444.10 106
16445.32 107
16446.53 125
16447.74 125
16448.95 117
16450.16 117
16451.37 115
16452.59 117
16453.80 106
16455.01 119
16456.22 115
16457.43 134
16458.64 119
16459.86 106
16461.07 119
16462.28 118
16463.49 110
16464.70 124
16465.92 124
16467.13 105
16468.34 107
16469.55 125
16470.77 123
16471.98 107
16473.19 111
16474.40 105
16475.62 105
16476.83 113
16478.04 108
16479.25 102
16480.47 111
16481.68 119
16482.89 105
16484.11 127
16485.32 114
16486.53 121
16487.74 106
16488.96 135
16490.17 139
16491.38 123
16492.60 110
16493.81 104
16495.02 106
16496.24 115
16497.45 106
16498.66 102
16499.88 108
16501.09 126
16502.30 111
16503.52 124
16504.73 114
16505.94 118
16507.16 104
16508.37 134
16509.59 112
16510.80 105
16512.01 121
16513.23 136
16514.44 121
16515.66 120
16516.87 119
16518.08 102
16519.30 108
16520.51 120
16521.73 128
16522.94 115
16524.16 113
16525.37 136
16526.58 106
16527.80 135
16529.01 101
16530.23 140
16531.44 138
16532.66 115
16533.87 123
16535.09 136
16536.30 133
16537.52 143
16538.73 137
16539.95 136
16541.16 144
16542.38 131
16543.59 127
16544.81 134
16546.02 139
16547.24 132
16548.45 142
16549.67 143
16550.88 141
16552.10 161
16553.31 129
16554.53 113
16555.74 141
16556.96 171
16558.18 160
16559.39 160
16560.61 157
16561.82 142
16563.04 144
16564.25 137
16565.47 145
16566.69 157
16567.90 142
16569.12 135
16570.33 138
16571.55 142
16572.77 132
16573.98 166
16575.20 146
16576.41 145
16577.63 146
16578.85 135
16580.06 132
16581.28 159
16582.50 146
16583.71 152
16584.93 140
16586.15 162
16587.36 134
16588.58 124
16589.80 147
16591.01 141
16592.23 145
16593.45 140
16594.66 140
16595.88 127
16597.10 122
16598.32 129
16599.53 128
16600.75 140
16601.97 133
16603.18 135
16604.40 125
16605.62 125
16606.84 118
16608.05 119
16609.27 110
16610.49 109
16611.71 126
16612.92 129
16614.14 118
16615.36 107
16616.58 94
16617.79 109
16619.01 107
16620.23 110
16621.45 112
16622.67 118
16623.88 112
16625.10 116
16626.32 106
16627.54 119
16628.76 113
16629.97 118
16631.19 110
16632.41 111
16633.63 106
16634.85 111
16636.07 104
16637.29 118
16638.50 100
16639.72 119
16640.94 111
16642.16 102
16643.38 94
16644.60 113
16645.82 114
16647.03 102
16648.25 102
16649.47 116
16650.69 115
16651.91 95
16653.13 103
16654.35 107
16655.57 110
16656.79 102
16658.01 112
16659.23 104
16660.45 102
16661.66 97
16662.88 123
16664.10 121
16665.32 132
16666.54 116
16667.76 110
16668.98 92
16670.20 119
16671.42 110
16672.64 104
16673.86 121
16675.08 96
16676.30 108
16677.52 104
16678.74 95
16679.96 109
16681.18 106
16682.40 111
16683.62 103
16684.84 103
16686.06 102
16687.28 74
16688.50 107
16689.72 103
16690.94 123
16692.16 126
16693.39 108
16694.61 119
16695.83 97
16697.05 100
16698.27 100
16699.49 108
16700.71 104
16701.93 101
16703.15 129
16704.37 106
16705.59 114
16706.81 104
16708.04 104
16709.26 100
16710.48 94
16711.70 116
16712.92 122
16714.14 111
16715.36 87
16716.58 114
16717.81 112
16719.03 99
16720.25 100
16721.47 113
16722.69 113
16723.91 84
16725.14 84
16726.36 77
16727.58 108
16728.80 96
16730.02 91
16731.24 126
16732.47 118
16733.69 84
16734.91 105
16736.13 105
16737.36 112
16738.58 104
16739.80 105
16741.02 90
16742.24 97
16743.47 117
16744.69 103
16745.91 93
16747.13 86
16748.36 103
16749.58 102
16750.80 98
16752.02 91
16753.25 106
16754.47 112
16755.69 110
16756.92 94
16758.14 86
16759.36 109
16760.59 105
16761.81 106
16763.03 93
16764.25 98
16765.48 97
16766.70 94
16767.92 110
16769.15 90
16770.37 102
16771.59 96
16772.82 98
16774.04 95
16775.27 92
16776.49 109
16777.71 96
16778.94 114
16780.16 124
16781.38 102
16782.61 90
16783.83 99
16785.06 108
16786.28 97
16787.50 84
16788.73 103
16789.95 105
16791.18 124
16792.40 105
16793.62 101
16794.85 96
16796.07 99
16797.30 90
16798.52 110
16799.75 89
16800.97 100
16802.19 89
16803.42 104
16804.64 105
16805.87 98
16807.09 98
16808.32 111
16809.54 109
16810.77 107
16811.99 97
16813.22 114
16814.44 118
16815.67 100
16816.89 95
16818.12 88
16819.34 120
16820.57 96
16821.79 111
16823.02 110
16824.24 113
16825.47 107
16826.70 107
16827.92 129
16829.15 114
16830.37 104
16831.60 107
16832.82 113
16834.05 108
16835.27 122
16836.50 127
16837.73 131
16838.95 113
16840.18 128
16841.40 140
16842.63 113
16843.86 124
16845.08 119
16846.31 132
16847.53 134
16848.76 131
16849.99 137
16851.21 145
16852.44 162
16853.67 134
16854.89 129
16856.12 152
16857.35 145
16858.57 143
16859.80 159
16861.03 154
16862.25 146
16863.48 155
16864.71 136
16865.93 162
16867.16 171
16868.39 156
16869.61 156
16870.84 170
16872.07 155
16873.30 172
16874.52 195
16875.75 173
16876.98 177
16878.20 177
16879.43 163
16880.66 153
16881.89 208
16883.11 189
16884.34 192
16885.57 188
16886.80 189
16888.02 178
16889.25 172
16890.48 195
16891.71 183
16892.94 178
16894.16 178
16895.39 174
16896.62 174
16897.85 174
16899.08 155
16900.30 161
16901.53 150
16902.76 169
16903.99 169
16905.22 149
16906.45 167
16907.67 157
16908.90 151
16910.13 169
16911.36 145
16912.59 170
16913.82 152
16915.04 154
16916.27 152
16917.50 159
16918.73 148
16919.96 140
16921.19 162
16922.42 150
16923.65 166
16924.88 148
16926.10 154
16927.33 156
16928.56 131
16929.79 155
16931.02 167
16932.25 152
16933.48 142
16934.71 146
16935.94 153
16937.17 144
16938.40 134
16939.63 136
16940.86 162
16942.09 140
16943.32 142
16944.55 141
16945.78 148
16947.01 149
16948.24 157
16949.47 150
16950.70 153
16951.93 172
16953.16 168
16954.39 148
16955.62 144
16956.85 149
16958.08 146
16959.31 172
16960.54 144
16961.77 154
16963.00 133
16964.23 135
16965.46 152
16966.69 142
16967.92 136
16969.15 143
16970.38 146
16971.61 131
16972.84 128
16974.07 135
16975.30 116
16976.54 134
16977.77 129
16979.00 117
16980.23 103
16981.46 119
16982.69 125
16983.92 130
16985.15 136
16986.38 110
16987.62 129
16988.85 121
16990.08 130
16991.31 121
16992.54 101
16993.77 115
16995.00 140
16996.24 135
16997.47 135
16998.70 129
16999.93 141
17001.16 112
17002.39 110
17003.63 117
17004.86 116
17006.09 117
17007.32 138
17008.55 122
17009.79 117
17011.02 131
17012.25 145
17013.48 120
17014.72 114
17015.95 114
17017.18 115
17018.41 108
17019.64 118
17020.88 114
17022.11 113
17023.34 113
17024.58 125
17025.81 92
17027.04 100
17028.27 119
17029.51 103
17030.74 106
17031.97 101
17033.21 102
17034.44 109
17035.67 110
17036.90 116
17038.14 113
17039.37 94
17040.60 95
17041.84 116
17043.07 111
17044.30 107
17045.54 102
17046.77 109
17048.00 96
17049.24 92
17050.47 122
17051.70 101
17052.94 94
17054.17 110
17055.41 111
17056.64 108
17057.87 102
17059.11 91
17060.34 87
17061.58 97
17062.81 96
17064.04 100
17065.28 93
17066.51 99
17067.75 115
17068.98 107
17070.21 111
17071.45 88
17072.68 97
17073.92 105
17075.15 108
17076.39 105
17077.62 103
17078.86 105
17080.09 88
17081.33 104
17082.56 108
17083.80 97
17085.03 87
17086.26 97
17087.50 96
17088.73 103
17089.97 90
17091.20 99
17092.44 92
17093.68 77
17094.91 72
17096.15 91
17097.38 98
17098.62 103
17099.85 90
17101.09 92
17102.32 88
17103.56 87
17104.79 98
17106.03 106
17107.26 81
17108.50 90
17109.74 97
17110.97 89
17112.21 96
17113.44 83
17114.68 92
17115.92 107
17117.15 71
17118.39 89
17119.62 88
17120.86 86
17122.10 93
17123.33 87
17124.57 80
17125.80 82
17127.04 94
17128.28 95
17129.51 78
17130.75 98
17131.99 106
17133.22 91
17134.46 79
17135.70 84
17136.93 84
17138.17 87
17139.41 94
17140.64 95
17141.88 90
17143.12 79
17144.35 87
17145.59 89
17146.83 98
17148.07 79
17149.30 84
17150.54 92
17151.78 82
17153.02 80
17154.25 88
17155.49 81
17156.73 99
17157.96 100
17159.20 72
17160.44 62
17161.68 77
17162.92 83
17164.15 66
17165.39 52
17166.63 72
17167.87 93
17169.10 110
17170.34 108
17171.58 85
17172.82 82
17174.06 89
17175.29 89
17176.53 67
17177.77 76
17179.01 67
17180.25 84
17181.49 77
17182.72 87
17183.96 82
17185.20 74
17186.44 82
17187.68 85
17188.92 95
17190.15 72
17191.39 91
17192.63 90
17193.87 81
17195.11 62
17196.35 86
17197.59 72
17198.83 79
17200.07 85
17201.30 81
17202.54 81
17203.78 83
17205.02 86
17206.26 64
17207.50 85
17208.74 81
17209.98 91
17211.22 93
17212.46 93
17213.70 81
17214.94 74
17216.18 85
17217.42 84
17218.66 98
17219.90 70
17221.14 75
17222.38 77
17223.62 57
17224.86 75
17226.10 77
17227.34 69
17228.58 74
17229.82 88
17231.06 63
17232.30 75
17233.54 74
17234.78 76
17236.02 80
17237.26 69
17238.50 76
17239.74 74
17240.98 78
17242.22 75
17243.46 65
17244.70 75
17245.94 64
17247.18 64
17248.42 67
17249.66 69
17250.90 72
17252.14 60
17253.39 79
17254.63 69
17255.87 83
17257.11 74
17258.35 76
17259.59 59
17260.83 60
17262.07 67
17263.31 75
17264.56 77
17265.80 61
17267.04 77
17268.28 68
17269.52 82
17270.76 77
17272.00 70
17273.25 79
17274.49 80
17275.73 73
17276.97 67
17278.21 49
17279.45 69
17280.70 75
17281.94 78
17283.18 67
17284.42 78
17285.66 89
17286.91 65
17288.15 69
17289.39 79
17290.63 72
17291.88 62
17293.12 87
17294.36 73
17295.60 64
17296.85 74
17298.09 69
17299.33 83
17300.57 63
17301.82 63
17303.06 82
17304.30 74
17305.54 66
17306.79 65
17308.03 65
17309.27 71
17310.52 74
17311.76 73
17313.00 56
17314.25 59
17315.49 65
17316.73 56
17317.97 59
17319.22 69
17320.46 75
17321.71 76
17322.95 60
17324.19 73
17325.44 57
17326.68 64
17327.92 68
17329.17 68
17330.41 83
17331.65 63
17332.90 58
17334.14 81
17335.39 69
17336.63 71
17337.87 62
17339.12 71
17340.36 77
17341.61 74
17342.85 62
17344.09 76
17345.34 65
17346.58 75
17347.83 62
17349.07 70
17350.32 66
17351.56 77
17352.80 73
17354.05 64
17355.29 60
17356.54 75
17357.78 82
17359.03 74
17360.27 54
17361.52 59
17362.76 61
17364.01 73
17365.25 83
17366.50 79
17367.74 71
17368.99 74
17370.23 66
17371.48 68
17372.72 67
17373.97 61
17375.21 79
17376.46 80
17377.70 72
17378.95 61
17380.19 76
17381.44 69
17382.69 58
17383.93 62
17385.18 63
17386.42 77
17387.67 64
17388.91 53
17390.16 62
17391.41 73
17392.65 79
17393.90 69
17395.14 58
17396.39 72
17397.64 67
17398.88 72
17400.13 68
17401.37 76
17402.62 68
17403.87 63
17405.11 76
17406.36 66
17407.61 56
17408.85 79
17410.10 80
17411.35 72
17412.59 66
17413.84 62
17415.09 65
17416.33 68
17417.58 70
17418.83 72
17420.07 84
17421.32 71
17422.57 82
17423.82 72
17425.06 71
17426.31 70
17427.56 83
17428.80 87
17430.05 77
17431.30 81
17432.55 78
17433.79 69
17435.04 62
17436.29 73
17437.54 72
17438.78 87
17440.03 70
17441.28 65
17442.53 76
17443.77 72
17445.02 75
17446.27 73
17447.52 70
17448.77 73
17450.01 69
17451.26 72
17452.51 81
17453.76 69
17455.01 66
17456.25 68
17457.50 71
17458.75 77
17460.00 75
17461.25 81
17462.50 74
17463.74 57
17464.99 76
17466.24 81
17467.49 72
17468.74 87
17469.99 85
17471.24 71
17472.49 69
17473.73 67
17474.98 86
17476.23 83
17477.48 84
17478.73 82
17479.98 83
17481.23 83
17482.48 63
17483.73 92
17484.98 76
17486.23 72
17487.47 69
17488.72 89
17489.97 93
17491.22 86
17492.47 97
17493.72 78
17494.97 78
17496.22 81
17497.47 101
17498.72 74
17499.97 94
17501.22 73
17502.47 75
17503.72 83
17504.97 77
17506.22 94
17507.47 85
17508.72 91
17509.97 95
17511.22 93
17512.47 107
17513.72 89
17514.97 85
17516.22 86
17517.47 85
17518.72 89
17519.97 85
17521.22 78
17522.47 72
17523.72 79
17524.98 94
17526.23 98
17527.48 85
17528.73 93
17529.98 85
17531.23 101
17532.48 98
17533.73 94
17534.98 91
17536.23 88
17537.48 77
17538.74 79
17539.99 93
17541.24 87
17542.49 79
17543.74 103
17544.99 82
17546.24 86
17547.50 91
17548.75 96
17550.00 80
17551.25 96
17552.50 96
17553.75 101
17555.01 92
17556.26 109
17557.51 83
17558.76 93
17560.01 92
17561.26 81
17562.52 85
17563.77 98
17565.02 93
17566.27 113
17567.53 116
17568.78 105
17570.03 87
17571.28 107
17572.53 104
17573.79 101
17575.04 93
17576.29 95
17577.54 99
17578.80 94
17580.05 92
17581.30 95
17582.56 102
17583.81 101
17585.06 109
17586.31 108
17587.57 102
17588.82 111
17590.07 107
17591.33 96
17592.58 91
17593.83 104
17595.08 106
17596.34 113
17597.59 101
17598.84 95
17600.10 91
17601.35 117
17602.61 112
17603.86 89
17605.11 119
17606.37 94
17607.62 110
17608.87 129
17610.13 110
17611.38 103
17612.63 114
17613.89 113
17615.14 114
17616.40 102
17617.65 94
17618.90 123
17620.16 117
17621.41 113
17622.67 117
17623.92 111
17625.17 105
17626.43 125
17627.68 118
17628.94 110
17630.19 113
17631.45 112
17632.70 119
17633.96 119
17635.21 129
17636.47 127
17637.72 108
17638.97 104
17640.23 101
17641.48 107
17642.74 100
17643.99 105
17645.25 118
17646.50 120
17647.76 117
17649.01 116
17650.27 119
17651.52 107
17652.78 98
17654.04 110
17655.29 108
17656.55 97
17657.80 92
17659.06 95
17660.31 90
17661.57 103
17662.82 94
17664.08 98
17665.33 94
17666.59 109
17667.85 101
17669.10 114
17670.36 90
17671.61 91
17672.87 110
17674.13 115
17675.38 90
17676.64 93
17677.89 91
17679.15 92
17680.41 100
17681.66 101
17682.92 71
17684.18 99
17685.43 102
17686.69 104
17687.95 111
17689.20 76
17690.46 102
17691.71 100
17692.97 90
17694.23 90
17695.49 79
17696.74 91
17698.00 82
17699.26 85
17700.51 76
17701.77 70
17703.03 80
17704.28 86
17705.54 83
17706.80 76
17708.06 89
17709.31 88
17710.57 92
17711.83 82
17713.08 88
17714.34 88
17715.60 86
17716.86 87
17718.11 87
17719.37 84
17720.63 80
17721.89 88
17723.15 113
17724.40 75
17725.66 83
17726.92 82
17728.18 84
17729.43 99
17730.69 83
17731.95 90
17733.21 94
17734.47 92
17735.73 89
17736.98 81
17738.24 77
17739.50 82
17740.76 104
17742.02 81
17743.28 99
17744.53 84
17745.79 81
17747.05 88
17748.31 92
17749.57 89
17750.83 86
17752.09 81
17753.34 85
17754.60 75
17755.86 86
17757.12 84
17758.38 72
17759.64 79
17760.90 93
17762.16 82
17763.42 91
17764.68 94
17765.94 78
17767.19 82
17768.45 75
17769.71 82
17770.97 77
17772.23 69
17773.49 79
17774.75 103
17776.01 89
17777.27 91
17778.53 85
17779.79 83
17781.05 68
17782.31 72
17783.57 80
17784.83 72
17786.09 86
17787.35 67
17788.61 78
17789.87 70
17791.13 70
17792.39 62
17793.65 79
17794.91 80
17796.17 65
17797.43 74
17798.69 59
17799.95 61
17801.21 71
17802.47 78
17803.73 77
17805.00 75
17806.26 80
17807.52 82
17808.78 54
17810.04 66
17811.30 68
17812.56 69
17813.82 73
17815.08 81
17816.34 79
17817.60 70
17818.87 79
17820.13 62
17821.39 57
17822.65 64
17823.91 87
17825.17 74
17826.43 66
17827.69 71
17828.96 66
17830.22 82
17831.48 72
17832.74 77
17834.00 67
17835.26 75
17836.53 66
17837.79 78
17839.05 71
17840.31 63
17841.57 42
17842.84 74
17844.10 76
17845.36 62
17846.62 55
17847.88 62
17849.15 70
17850.41 67
17851.67 79
17852.93 67
17854.20 61
17855.46 67
17856.72 67
17857.98 52
17859.25 50
17860.51 72
17861.77 79
17863.03 80
17864.30 64
17865.56 69
17866.82 60
17868.09 70
17869.35 59
17870.61 53
17871.87 63
17873.14 63
17874.40 77
17875.66 61
17876.93 68
17878.19 78
17879.45 66
17880.72 74
17881.98 56
17883.24 52
17884.51 74
17885.77 59
17887.03 69
17888.30 64
17889.56 78
17890.83 60
17892.09 54
17893.35 71
17894.62 59
17895.88 56
17897.14 55
17898.41 52
17899.67 52
17900.94 65
17902.20 59
17903.46 68
17904.73 66
17905.99 68
17907.26 51
17908.52 62
17909.79 51
17911.05 55
17912.32 56
17913.58 56
17914.84 60
17916.11 63
17917.37 55
17918.64 70
17919.90 68
17921.17 61
17922.43 70
17923.70 59
17924.96 47
17926.23 66
17927.49 67
17928.76 65
17930.02 64
17931.29 57
17932.55 58
17933.82 58
17935.08 58
17936.35 49
17937.61 73
17938.88 72
17940.14 68
17941.41 58
17942.68 70
17943.94 51
17945.21 67
17946.47 75
17947.74 50
17949.00 64
17950.27 69
17951.54 59
17952.80 51
17954.07 53
17955.33 60
17956.60 68
17957.87 73
17959.13 82
17960.40 66
17961.66 63
17962.93 52
17964.20 73
17965.46 62
17966.73 53
17968.00 54
17969.26 60
17970.53 58
17971.80 57
17973.06 57
17974.33 50
17975.60 61
17976.86 57
17978.13 59
17979.40 59
17980.66 49
17981.93 51
17983.20 56
17984.46 58
17985.73 52
17987.00 58
17988.26 65
17989.53 70
17990.80 53
17992.07 49
17993.33 60
17994.60 57
17995.87 54
17997.14 71
17998.40 64
17999.67 77
18000.94 55
18002.21 55
18003.47 56
18004.74 54
18006.01 54
18007.28 59
18008.55 61
18009.81 60
18011.08 66
18012.35 49
18013.62 65
18014.89 50
18016.15 62
18017.42 65
18018.69 44
18019.96 56
18021.23 75
18022.49 73
18023.76 62
18025.03 45
18026.30 63
18027.57 67
18028.84 56
18030.11 56
18031.37 46
18032.64 57
18033.91 65
18035.18 71
18036.45 66
18037.72 70
18038.99 61
18040.26 67
18041.53 65
18042.79 65
18044.06 55
18045.33 68
18046.60 73
18047.87 66
18049.14 63
18050.41 73
18051.68 59
18052.95 64
18054.22 65
18055.49 65
18056.76 45
18058.03 57
18059.30 74
18060.57 55
18061.84 62
18063.11 54
18064.38 72
18065.65 73
18066.92 49
18068.19 65
18069.46 76
18070.73 67
18072.00 68
18073.27 55
18074.54 48
18075.81 64
18077.08 54
18078.35 58
18079.62 55
18080.89 63
18082.16 43
18083.43 74
18084.70 52
18085.97 53
18087.24 80
18088.51 75
18089.78 46
18091.05 64
18092.32 68
18093.59 60
18094.87 71
18096.14 41
18097.41 67
18098.68 61
18099.95 70
18101.22 42
18102.49 67
18103.76 71
18105.03 61
18106.31 76
18107.58 62
18108.85 59
18110.12 59
18111.39 70
18112.66 61
18113.93 58
18115.21 57
18116.48 69
18117.75 69
18119.02 62
18120.29 64
18121.56 69
18122.84 65
18124.11 63
18125.38 66
18126.65 57
18127.92 51
18129.20 63
18130.47 65
18131.74 61
18133.01 61
18134.29 58
18135.56 63
18136.83 63
18138.10 63
18139.38 50
18140.65 57
18141.92 66
18143.19 62
18144.47 60
18145.74 55
18147.01 48
18148.28 58
18149.56 64
18150.83 44
18152.10 56
18153.38 58
18154.65 68
18155.92 60
18157.19 66
18158.47 47
18159.74 63
18161.01 58
18162.29 46
18163.56 54
18164.83 55
18166.11 44
18167.38 55
18168.65 54
18169.93 54
18171.20 67
18172.48 66
18173.75 73
18175.02 62
18176.30 48
18177.57 57
18178.84 56
18180.12 56
18181.39 50
18182.67 65
18183.94 63
18185.21 58
18186.49 50
18187.76 52
18189.04 53
18190.31 54
18191.59 53
18192.86 59
18194.13 55
18195.41 56
18196.68 46
18197.96 48
18199.23 64
18200.51 56
18201.78 63
18203.06 58
18204.33 53
18205.61 47
18206.88 58
18208.16 59
18209.43 62
18210.71 54
18211.98 60
18213.26 54
18214.53 57
18215.81 53
18217.08 64
18218.36 50
18219.63 50
18220.91 63
18222.18 57
18223.46 67
18224.73 61
18226.01 63
18227.28 50
18228.56 69
18229.84 53
18231.11 50
18232.39 50
18233.66 55
18234.94 49
18236.21 64
18237.49 58
18238.77 80
18240.04 52
18241.32 60
18242.59 68
18243.87 59
18245.15 67
18246.42 48
18247.70 47
18248.98 58
18250.25 70
18251.53 49
18252.81 60
18254.08 52
18255.36 55
18256.63 55
18257.91 60
18259.19 51
18260.46 49
18261.74 47
18263.02 71
18264.30 86
18265.57 46
18266.85 64
18268.13 64
18269.40 59
18270.68 54
18271.96 67
18273.23 52
18274.51 79
18275.79 58
18277.07 69
18278.34 52
18279.62 45
18280.90 50
18282.18 59
18283.45 54
18284.73 56
18286.01 51
18287.29 54
18288.56 52
18289.84 60
18291.12 57
18292.40 53
18293.68 61
18294.95 65
18296.23 58
18297.51 58
18298.79 65
18300.07 54
18301.34 63
18302.62 52
18303.90 56
18305.18 64
18306.46 63
18307.74 70
18309.01 64
18310.29 68
18311.57 49
18312.85 55
18314.13 57
18315.41 52
18316.69 56
18317.96 50
18319.24 45
18320.52 58
18321.80 50
18323.08 60
18324.36 64
18325.64 79
18326.92 56
18328.20 53
18329.47 66
18330.75 49
18332.03 65
18333.31 59
18334.59 58
18335.87 59
18337.15 55
18338.43 56
18339.71 63
18340.99 58
18342.27 60
18343.55 47
18344.83 55
18346.11 71
18347.39 48
18348.67 52
18349.95 67
18351.23 57
18352.51 54
18353.79 70
18355.07 60
18356.35 70
18357.63 62
18358.91 59
18360.19 53
18361.47 61
18362.75 48
18364.03 55
18365.31 56
18366.59 49
18367.87 60
18369.15 48
18370.43 59
18371.71 48
18372.99 59
18374.27 55
18375.55 57
18376.83 46
18378.12 59
18379.40 57
18380.68 72
18381.96 57
18383.24 55
18384.52 58
18385.80 68
18387.08 50
18388.36 64
18389.65 67
18390.93 63
18392.21 57
18393.49 64
18394.77 59
18396.05 52
18397.33 56
18398.62 60
18399.90 76
18401.18 57
18402.46 59
18403.74 66
18405.02 62
18406.31 57
18407.59 51
18408.87 68
18410.15 60
18411.43 64
18412.72 51
18414.00 68
18415.28 60
18416.56 60
18417.84 56
18419.13 59
18420.41 61
18421.69 52
18422.97 54
18424.26 57
18425.54 55
18426.82 40
18428.10 53
18429.39 54
18430.67 50
18431.95 57
18433.23 64
18434.52 52
18435.80 41
18437.08 67
18438.37 61
18439.65 53
18440.93 64
18442.22 47
18443.50 44
18444.78 46
18446.06 61
18447.35 70
18448.63 60
18449.91 71
18451.20 59
18452.48 57
18453.76 52
18455.05 61
18456.33 51
18457.62 72
18458.90 47
18460.18 62
18461.47 60
18462.75 66
18464.03 59
18465.32 48
18466.60 66
18467.89 61
18469.17 67
18470.45 58
18471.74 56
18473.02 55
18474.31 64
18475.59 65
18476.88 58
18478.16 54
18479.44 52
18480.73 64
18482.01 60
18483.30 54
18484.58 52
18485.87 58
18487.15 49
18488.44 59
18489.72 62
18491.01 63
18492.29 60
18493.58 68
18494.86 62
18496.15 71
18497.43 52
18498.72 59
18500.00 62
18501.29 65
18502.57 61
18503.86 58
18505.14 73
18506.43 79
18507.71 61
18509.00 58
18510.28 58
18511.57 48
18512.85 53
18514.14 54
18515.42 72
18516.71 57
18518.00 51
18519.28 59
18520.57 58
18521.85 63
18523.14 48
18524.43 56
18525.71 66
18527.00 65
18528.28 67
18529.57 62
18530.86 58
18532.14 58
18533.43 64
18534.71 56
18536.00 57
18537.29 49
18538.57 58
18539.86 66
18541.15 63
18542.43 55
18543.72 60
18545.01 61
18546.29 69
18547.58 59
18548.87 53
18550.15 50
18551.44 66
18552.73 73
18554.01 58
18555.30 34
18556.59 68
18557.88 67
18559.16 49
18560.45 44
18561.74 55
18563.02 63
18564.31 60
18565.60 60
18566.89 57
18568.17 59
18569.46 59
18570.75 80
18572.04 60
18573.32 48
18574.61 48
18575.90 77
18577.19 75
18578.48 54
18579.76 65
18581.05 64
18582.34 59
18583.63 49
18584.92 53
18586.20 63
18587.49 58
18588.78 51
18590.07 70
18591.36 58
18592.64 60
18593.93 47
18595.22 58
18596.51 57
18597.80 60
18599.09 46
18600.38 84
18601.66 71
18602.95 51
18604.24 62
18605.53 66
18606.82 56
18608.11 58
18609.40 61
18610.69 54
18611.98 55
18613.26 58
18614.55 68
18615.84 52
18617.13 61
18618.42 44
18619.71 75
18621.00 57
18622.29 50
18623.58 66
18624.87 71
18626.16 63
18627.45 44
18628.74 69
18630.03 59
18631.32 51
18632.61 60
18633.89 48
18635.18 54
18636.47 56
18637.76 48
18639.05 56
18640.34 50
18641.63 50
18642.92 59
18644.21 64
18645.50 46
18646.79 47
18648.09 58
18649.38 54
18650.67 62
18651.96 64
18653.25 65
18654.54 67
18655.83 43
18657.12 44
18658.41 63
18659.70 53
18660.99 56
18662.28 61
18663.57 64
18664.86 48
18666.15 56
18667.44 55
18668.74 51
18670.03 63
18671.32 55
18672.61 65
18673.90 59
18675.19 47
18676.48 53
18677.77 48
18679.06 50
18680.36 40
18681.65 52
18682.94 53
18684.23 52
18685.52 50
18686.81 87
18688.11 48
18689.40 49
18690.69 55
18691.98 57
18693.27 58
18694.56 52
18695.86 51
18697.15 55
18698.44 53
18699.73 43
18701.02 59
18702.32 64
18703.61 40
18704.90 43
18706.19 70
18707.48 60
18708.78 44
18710.07 35
18711.36 55
18712.65 62
18713.95 41
18715.24 49
18716.53 53
18717.83 54
18719.12 43
18720.41 60
18721.70 54
18723.00 53
18724.29 47
18725.58 61
18726.87 55
18728.17 60
18729.46 63
18730.75 67
18732.05 58
18733.34 52
18734.63 58
18735.93 47
18737.22 56
18738.51 38
18739.81 71
18741.10 49
18742.39 42
18743.69 43
18744.98 63
18746.27 58
18747.57 40
18748.86 60
18750.16 53
18751.45 50
18752.74 48
18754.04 58
18755.33 59
18756.63 57
18757.92 41
18759.21 62
18760.51 47
18761.80 50
18763.10 56
18764.39 57
18765.69 53
18766.98 52
18768.27 56
18769.57 55
18770.86 59
18772.16 45
18773.45 41
18774.75 41
18776.04 50
18777.34 54
18778.63 61
18779.93 45
18781.22 51
18782.52 50
18783.81 57
18785.11 51
18786.40 46
18787.70 50
18788.99 45
18790.29 51
18791.58 60
18792.88 55
18794.17 45
18795.47 58
18796.76 39
18798.06 50
18799.35 47
18800.65 50
18801.94 44
18803.24 59
18804.54 47
18805.83 47
18807.13 53
18808.42 58
18809.72 69
18811.01 52
18812.31 56
18813.61 62
18814.90 47
18816.20 52
18817.49 51
18818.79 50
18820.09 48
18821.38 37
18822.68 60
18823.98 58
18825.27 44
18826.57 46
18827.87 62
18829.16 58
18830.46 43
18831.75 57
18833.05 53
18834.35 45
18835.64 53
18836.94 60
18838.24 62
18839.54 40
18840.83 53
18842.13 52
18843.43 54
18844.72 46
18846.02 50
18847.32 54
18848.61 44
18849.91 42
18851.21 60
18852.51 53
18853.80 57
18855.10 54
18856.40 74
18857.70 61
18858.99 50
18860.29 50
18861.59 44
18862.89 46
18864.18 48
18865.48 47
18866.78 44
18868.08 43
18869.38 58
18870.67 53
18871.97 39
18873.27 49
18874.57 55
18875.87 60
18877.16 56
18878.46 64
18879.76 53
18881.06 50
18882.36 53
18883.66 45
18884.95 59
18886.25 50
18887.55 64
18888.85 51
18890.15 53
18891.45 42
18892.75 64
18894.04 56
18895.34 51
18896.64 51
18897.94 53
18899.24 54
18900.54 60
18901.84 73
18903.14 48
18904.44 57
18905.74 49
18907.03 54
18908.33 56
18909.63 59
18910.93 52
18912.23 53
18913.53 52
18914.83 48
18916.13 51
18917.43 46
18918.73 46
18920.03 39
18921.33 49
18922.63 45
18923.93 60
18925.23 54
18926.53 50
18927.83 68
18929.13 54
18930.43 57
18931.73 50
18933.03 64
18934.33 61
18935.63 58
18936.93 52
18938.23 44
18939.53 52
18940.83 54
18942.13 42
18943.43 41
18944.73 48
18946.03 44
18947.33 44
18948.63 74
18949.93 49
18951.23 51
18952.53 52
18953.84 56
18955.14 58
18956.44 46
18957.74 38
18959.04 40
18960.34 65
18961.64 41
18962.94 60
18964.24 46
18965.54 53
18966.85 51
18968.15 43
18969.45 45
18970.75 48
18972.05 50
18973.35 58
18974.65 44
18975.96 43
18977.26 52
18978.56 67
18979.86 60
18981.16 50
18982.46 39
18983.77 53
18985.07 50
18986.37 44
18987.67 52
18988.97 35
18990.28 43
18991.58 63
18992.88 59
18994.18 57
18995.49 43
18996.79 46
18998.09 55
18999.39 49
19000.69 45
19002.00 44
19003.30 43
19004.60 51
19005.90 45
19007.21 51
19008.51 51
19009.81 55
19011.12 56
19012.42 46
19013.72 61
19015.02 53
19016.33 51
19017.63 60
19018.93 49
19020.24 33
19021.54 52
19022.84 50
19024.15 58
19025.45 36
19026.75 50
19028.06 44
19029.36 63
19030.66 53
19031.97 59
19033.27 44
19034.57 56
19035.88 46
19037.18 54
19038.48 53
19039.79 60
19041.09 52
19042.40 51
19043.70 47
19045.00 39
19046.31 54
19047.61 46
19048.92 47
19050.22 49
19051.52 46
19052.83 54
19054.13 52
19055.44 48
19056.74 49
19058.05 41
19059.35 41
19060.65 57
19061.96 59
19063.26 47
19064.57 48
19065.87 69
19067.18 45
19068.48 45
19069.79 41
19071.09 48
19072.40 59
19073.70 44
19075.01 58
19076.31 47
19077.62 49
19078.92 50
19080.23 55
19081.53 51
19082.84 42
19084.14 37
19085.45 55
19086.75 64
19088.06 45
19089.36 38
19090.67 58
19091.98 63
19093.28 53
19094.59 36
19095.89 45
19097.20 53
19098.50 63
19099.81 43
19101.12 38
19102.42 37
19103.73 52
19105.03 56
19106.34 61
19107.65 35
19108.95 44
19110.26 60
19111.56 60
19112.87 41
19114.18 45
19115.48 50
19116.79 56
19118.10 55
19119.40 37
19120.71 52
19122.02 50
19123.32 63
19124.63 48
19125.94 35
19127.24 39
19128.55 39
19129.86 58
19131.16 53
19132.47 32
19133.78 44
19135.08 52
19136.39 45
19137.70 40
19139.01 41
19140.31 53
19141.62 48
19142.93 40
19144.23 53
19145.54 45
19146.85 54
19148.16 54
19149.46 53
19150.77 48
19152.08 51
19153.39 46
19154.69 48
19156.00 42
19157.31 39
19158.62 40
19159.93 55
19161.23 47
19162.54 39
19163.85 41
19165.16 44
19166.47 43
19167.77 48
19169.08 44
19170.39 50
19171.70 42
19173.01 44
19174.32 55
19175.62 49
19176.93 45
19178.24 59
19179.55 38
19180.86 53
19182.17 48
19183.48 49
19184.78 45
19186.09 51
19187.40 52
19188.71 49
19190.02 50
19191.33 45
19192.64 52
19193.95 50
19195.26 56
19196.56 49
19197.87 55
19199.18 40
19200.49 45
19201.80 58
19203.11 46
19204.42 39
19205.73 46
19207.04 53
19208.35 64
19209.66 47
19210.97 44
19212.28 52
19213.59 60
19214.90 43
19216.21 62
19217.52 52
19218.83 48
19220.14 53
19221.45 52
19222.76 42
19224.07 53
19225.38 46
19226.69 50
19228.00 46
19229.31 55
19230.62 40
19231.93 54
19233.24 46
19234.55 34
19235.86 41
19237.17 48
19238.48 58
19239.79 40
19241.10 58
19242.41 48
19243.72 46
19245.03 49
19246.35 50
19247.66 51
19248.97 38
19250.28 64
19251.59 49
19252.90 45
19254.21 39
19255.52 57
19256.83 47
19258.14 39
19259.46 60
19260.77 47
19262.08 48
19263.39 37
19264.70 43
19266.01 48
19267.32 59
19268.64 55
19269.95 44
19271.26 40
19272.57 36
19273.88 46
19275.20 43
19276.51 43
19277.82 56
19279.13 55
19280.44 46
19281.75 49
19283.07 46
19284.38 50
19285.69 55
19287.00 42
19288.32 40
19289.63 46
19290.94 66
19292.25 46
19293.57 48
19294.88 47
19296.19 38
19297.50 44
19298.82 41
19300.13 53
19301.44 44
19302.75 45
19304.07 47
19305.38 40
19306.69 44
19308.01 47
19309.32 51
19310.63 45
19311.94 42
19313.26 39
19314.57 48
19315.88 44
19317.20 56
19318.51 52
19319.82 51
19321.14 54
19322.45 47
19323.76 55
19325.08 40
19326.39 47
19327.70 42
19329.02 41
19330.33 49
19331.65 58
19332.96 46
19334.27 48
19335.59 50
19336.90 46
19338.22 45
19339.53 43
19340.84 55
19342.16 42
19343.47 65
19344.79 50
19346.10 47
19347.41 40
19348.73 49
19350.04 43
19351.36 52
19352.67 46
19353.99 48
19355.30 50
19356.62 59
19357.93 53
19359.25 45
19360.56 51
19361.87 42
19363.19 51
19364.50 38
19365.82 41
19367.13 58
19368.45 47
19369.76 44
19371.08 32
19372.39 45
19373.71 46
19375.02 44
19376.34 43
19377.66 43
19378.97 35
19380.29 53
19381.60 47
19382.92 43
19384.23 43
19385.55 43
19386.86 37
19388.18 47
19389.50 46
19390.81 48
19392.13 46
19393.44 48
19394.76 48
19396.07 49
19397.39 47
19398.71 51
19400.02 44
19401.34 34
19402.65 55
19403.97 40
19405.29 48
19406.60 51
19407.92 53
19409.24 50
19410.55 50
19411.87 38
19413.19 50
19414.50 43
19415.82 48
19417.14 54
19418.45 47
19419.77 41
19421.09 43
19422.40 50
19423.72 50
19425.04 48
19426.35 49
19427.67 62
19428.99 36
19430.30 45
19431.62 42
19432.94 47
19434.26 43
19435.57 43
19436.89 47
19438.21 39
19439.53 47
19440.84 43
19442.16 36
19443.48 40
19444.80 44
19446.11 55
19447.43 48
19448.75 41
19450.07 42
19451.38 40
19452.70 51
19454.02 38
19455.34 46
19456.66 45
19457.97 43
19459.29 35
19460.61 48
19461.93 43
19463.25 45
19464.57 46
19465.88 52
19467.20 47
19468.52 49
19469.84 51
19471.16 50
19472.48 47
19473.79 49
19475.11 40
19476.43 43
19477.75 43
19479.07 41
19480.39 43
19481.71 38
19483.03 49
19484.34 58
19485.66 42
19486.98 47
19488.30 41
19489.62 46
19490.94 46
19492.26 58
19493.58 34
19494.90 39
19496.22 46
19497.54 34
19498.86 47
19500.18 47
19501.50 40
19502.81 44
19504.13 55
19505.45 48
19506.77 48
19508.09 47
19509.41 44
19510.73 43
19512.05 43
19513.37 53
19514.69 41
19516.01 49
19517.33 35
19518.65 43
19519.97 36
19521.29 50
19522.61 38
19523.93 51
19525.25 47
19526.57 53
19527.89 45
19529.22 45
19530.54 52
19531.86 54
19533.18 40
19534.50 39
19535.82 48
19537.14 48
19538.46 44
19539.78 43
19541.10 38
19542.42 47
19543.74 48
19545.06 52
19546.39 59
19547.71 47
19549.03 50
19550.35 37
19551.67 48
19552.99 50
19554.31 33
19555.63 54
19556.96 49
19558.28 53
19559.60 46
19560.92 37
19562.24 41
19563.56 46
19564.88 40
19566.21 48
19567.53 39
19568.85 54
19570.17 46
19571.49 50
19572.82 48
19574.14 56
19575.46 63
19576.78 32
19578.10 52
19579.43 46
19580.75 45
19582.07 56
19583.39 47
19584.72 45
19586.04 51
19587.36 51
19588.68 52
19590.01 50
19591.33 49
19592.65 53
19593.97 42
19595.30 56
19596.62 50
19597.94 49
19599.26 54
19600.59 44
19601.91 42
19603.23 63
19604.56 40
19605.88 51
19607.20 56
19608.53 41
19609.85 41
19611.17 56
19612.49 40
19613.82 46
19615.14 57
19616.47 51
19617.79 52
19619.11 51
19620.44 42
19621.76 52
19623.08 46
19624.41 48
19625.73 47
19627.05 48
19628.38 49
19629.70 58
19631.03 53
19632.35 48
19633.67 47
19635.00 65
19636.32 56
19637.65 44
19638.97 49
19640.29 37
19641.62 45
19642.94 50
19644.27 41
19645.59 49
19646.92 49
19648.24 50
19649.57 41
19650.89 40
19652.21 48
19653.54 46
19654.86 53
19656.19 43
19657.51 39
19658.84 52
19660.16 52
19661.49 49
19662.81 51
19664.14 66
19665.46 62
19666.79 52
19668.11 50
19669.44 31
19670.76 48
19672.09 55
19673.41 35
19674.74 47
19676.07 46
19677.39 45
19678.72 57
19680.04 44
19681.37 39
19682.69 50
19684.02 38
19685.34 63
19686.67 46
19688.00 41
19689.32 52
19690.65 51
19691.97 56
19693.30 41
19694.63 51
19695.95 46
19697.28 46
19698.60 43
19699.93 41
19701.26 45
19702.58 48
19703.91 38
19705.24 56
19706.56 51
19707.89 42
19709.22 46
19710.54 41
19711.87 45
19713.20 43
19714.52 48
19715.85 52
19717.18 46
19718.50 52
19719.83 55
19721.16 61
19722.48 44
19723.81 37
19725.14 45
19726.47 53
19727.79 44
19729.12 31
19730.45 47
19731.77 66
19733.10 49
19734.43 33
19735.76 55
19737.08 52
19738.41 48
19739.74 52
19741.07 39
19742.39 38
19743.72 54
19745.05 54
19746.38 50
19747.71 38
19749.03 45
19750.36 50
19751.69 55
19753.02 47
19754.35 45
19755.67 50
19757.00 44
19758.33 52
19759.66 57
19760.99 51
19762.31 49
19763.64 55
19764.97 54
19766.30 54
19767.63 53
19768.96 61
19770.29 58
19771.61 42
19772.94 47
19774.27 51
19775.60 56
19776.93 56
19778.26 55
19779.59 47
19780.92 45
19782.25 54
19783.57 51
19784.90 56
19786.23 50
19787.56 46
19788.89 49
19790.22 49
19791.55 60
19792.88 41
19794.21 46
19795.54 47
19796.87 62
19798.20 48
19799.53 47
19800.86 40
19802.19 53
19803.52 49
19804.85 55
19806.18 39
19807.50 44
19808.83 50
19810.16 46
19811.49 43
19812.82 65
19814.15 51
19815.49 53
19816.82 44
19818.15 46
19819.48 52
19820.81 48
19822.14 55
19823.47 55
19824.80 42
19826.13 43
19827.46 30
19828.79 48
19830.12 50
19831.45 38
19832.78 43
19834.11 50
19835.44 47
19836.77 47
19838.10 49
19839.44 48
19840.77 50
19842.10 44
19843.43 45
19844.76 40
19846.09 64
19847.42 40
19848.75 46
19850.08 51
19851.42 47
19852.75 41
19854.08 44
19855.41 56
19856.74 57
19858.07 45
19859.40 48
19860.74 61
19862.07 56
19863.40 44
19864.73 48
19866.06 53
19867.40 54
19868.73 48
19870.06 52
19871.39 48
19872.72 57
19874.06 55
19875.39 51
19876.72 51
19878.05 47
19879.38 51
19880.72 40
19882.05 59
19883.38 51
19884.71 63
19886.05 49
19887.38 52
19888.71 50
19890.04 44
19891.38 46
19892.71 38
19894.04 39
19895.38 49
19896.71 60
19898.04 54
19899.37 36
19900.71 50
19902.04 48
19903.37 48
19904.71 48
19906.04 43
19907.37 52
19908.71 46
19910.04 51
19911.37 38
19912.71 58
19914.04 54
19915.37 57
19916.71 45
19918.04 48
19919.37 44
19920.71 36
19922.04 38
19923.37 41
19924.71 48
19926.04 46
19927.38 53
19928.71 51
19930.04 44
19931.38 45
19932.71 32
19934.05 50
19935.38 29
19936.71 40
19938.05 47
19939.38 46
19940.72 34
19942.05 46
19943.39 64
19944.72 54
19946.06 52
19947.39 44
19948.72 51
19950.06 50
19951.39 48
19952.73 37
19954.06 42
19955.40 44
19956.73 61
19958.07 49
19959.40 54
19960.74 51
19962.07 49
19963.41 45
19964.74 56
19966.08 53
19967.41 51
19968.75 46
19970.08 61
19971.42 48
19972.76 41
19974.09 51
19975.43 42
19976.76 44
19978.10 38
19979.43 48
19980.77 52
19982.10 46
19983.44 43
19984.78 66
19986.11 39
19987.45 54
19988.78 50
19990.12 56
19991.46 64
19992.79 51
19994.13 67
19995.46 44
19996.80 53
19998.14 45
19999.47 44
20000.81 49
20002.15 56
20003.48 48
20004.82 43
20006.16 51
20007.49 56
20008.83 43
20010.17 52
20011.50 47
20012.84 45
20014.18 37
20015.51 46
20016.85 39
20018.19 35
20019.52 48
20020.86 47
20022.20 51
20023.53 39
20024.87 53
20026.21 44
20027.55 54
20028.88 56
20030.22 48
20031.56 51
20032.90 43
20034.23 48
20035.57 58
20036.91 47
20038.25 45
20039.58 62
20040.92 54
20042.26 55
20043.60 49
20044.93 58
20046.27 41
20047.61 66
20048.95 44
20050.29 47
20051.62 49
20052.96 56
20054.30 47
20055.64 44
20056.98 43
20058.32 51
20059.65 45
20060.99 38
20062.33 57
20063.67 49
20065.01 44
20066.35 42
20067.68 39
20069.02 40
20070.36 54
20071.70 48
20073.04 44
20074.38 56
20075.72 47
20077.06 41
20078.40 37
20079.73 43
20081.07 32
20082.41 41
20083.75 48
20085.09 36
20086.43 35
20087.77 44
20089.11 33
20090.45 47
20091.79 47
20093.13 58
20094.47 46
20095.81 48
20097.15 46
20098.48 54
20099.82 56
20101.16 47
20102.50 50
20103.84 43
20105.18 54
20106.52 42
20107.86 48
20109.20 53
20110.54 51
20111.88 39
20113.22 47
20114.56 56
20115.90 45
20117.24 45
20118.58 51
20119.93 40
20121.27 62
20122.61 65
20123.95 46
20125.29 48
20126.63 53
20127.97 56
20129.31 54
20130.65 51
20131.99 45
20133.33 53
20134.67 54
20136.01 51
