# Supplementary material for: MALDI-TOF MS typing enables the classification of brewing yeasts of the genus Saccharomyces to major beer styles
Source: PLoS One. 2017 Aug 9;12(8):e0181694. doi: 10.1371/journal.pone.0181694 (PMC5549903; doi:10.1371/journal.pone.0181694)
Supplement: S8 File — The directory includes 90 raw files and was zipped to “.zip”; the folder has three strains with 30 spectra per strain; S1 Text explains the raw files with an example and Table 1 represents the yeast strains used within the experiment. (ZIP) [file pone.0181694.s011.zip › 22-24/30282-8I4-Lag-Lag-Lag-YPG-18h-E-E_2016-09-22_5_0_D2_1.dat]

1999.90 1953
2000.32 2111
2000.75 2097
2001.17 2062
2001.59 1914
2002.01 1850
2002.43 1701
2002.86 1684
2003.28 1505
2003.70 1421
2004.12 1464
2004.54 1479
2004.97 1542
2005.39 1424
2005.81 1454
2006.23 1453
2006.66 1484
2007.08 1547
2007.50 1534
2007.92 1579
2008.35 1533
2008.77 1471
2009.19 1612
2009.61 1507
2010.04 1503
2010.46 1452
2010.88 1409
2011.31 1351
2011.73 1403
2012.15 1443
2012.57 1386
2013.00 1386
2013.42 1297
2013.84 1346
2014.27 1415
2014.69 1429
2015.11 1379
2015.54 1404
2015.96 1456
2016.38 1461
2016.81 1476
2017.23 1510
2017.65 1585
2018.08 1591
2018.50 1587
2018.93 1598
2019.35 1602
2019.77 1598
2020.20 1614
2020.62 1584
2021.04 1542
2021.47 1577
2021.89 1544
2022.32 1637
2022.74 1535
2023.17 1498
2023.59 1482
2024.01 1489
2024.44 1425
2024.86 1456
2025.29 1438
2025.71 1470
2026.14 1473
2026.56 1456
2026.98 1405
2027.41 1378
2027.83 1335
2028.26 1324
2028.68 1387
2029.11 1443
2029.53 1332
2029.96 1266
2030.38 1280
2030.81 1307
2031.23 1358
2031.66 1369
2032.08 1389
2032.51 1430
2032.93 1537
2033.36 1454
2033.78 1392
2034.21 1459
2034.63 1437
2035.06 1391
2035.49 1427
2035.91 1334
2036.34 1361
2036.76 1367
2037.19 1435
2037.61 1384
2038.04 1356
2038.47 1410
2038.89 1350
2039.32 1368
2039.74 1394
2040.17 1438
2040.59 1400
2041.02 1447
2041.45 1514
2041.87 1426
2042.30 1448
2042.73 1416
2043.15 1417
2043.58 1409
2044.00 1400
2044.43 1421
2044.86 1458
2045.28 1431
2045.71 1477
2046.14 1472
2046.56 1437
2046.99 1501
2047.42 1486
2047.84 1460
2048.27 1425
2048.70 1488
2049.12 1411
2049.55 1418
2049.98 1422
2050.40 1425
2050.83 1331
2051.26 1376
2051.69 1475
2052.11 1516
2052.54 1478
2052.97 1485
2053.40 1426
2053.82 1432
2054.25 1458
2054.68 1415
2055.10 1427
2055.53 1505
2055.96 1583
2056.39 1676
2056.82 1761
2057.24 1730
2057.67 1816
2058.10 1747
2058.53 1837
2058.95 1656
2059.38 1641
2059.81 1577
2060.24 1593
2060.67 1598
2061.09 1554
2061.52 1520
2061.95 1545
2062.38 1581
2062.81 1632
2063.24 1743
2063.66 1774
2064.09 1725
2064.52 1921
2064.95 2036
2065.38 2022
2065.81 2063
2066.24 2102
2066.66 2175
2067.09 1946
2067.52 1851
2067.95 1816
2068.38 1731
2068.81 1619
2069.24 1560
2069.67 1531
2070.10 1467
2070.52 1468
2070.95 1479
2071.38 1439
2071.81 1478
2072.24 1442
2072.67 1472
2073.10 1604
2073.53 1513
2073.96 1496
2074.39 1617
2074.82 1598
2075.25 1656
2075.68 1726
2076.11 1613
2076.54 1682
2076.97 1631
2077.40 1601
2077.83 1642
2078.26 1620
2078.69 1620
2079.12 1737
2079.55 1622
2079.98 1609
2080.41 1565
2080.84 1641
2081.27 1546
2081.70 1505
2082.13 1456
2082.56 1509
2082.99 1473
2083.42 1463
2083.85 1452
2084.28 1387
2084.71 1399
2085.14 1373
2085.57 1438
2086.00 1417
2086.43 1418
2086.86 1386
2087.29 1378
2087.73 1402
2088.16 1317
2088.59 1346
2089.02 1360
2089.45 1389
2089.88 1397
2090.31 1443
2090.74 1399
2091.17 1421
2091.61 1404
2092.04 1330
2092.47 1401
2092.90 1391
2093.33 1375
2093.76 1359
2094.19 1451
2094.63 1428
2095.06 1364
2095.49 1356
2095.92 1328
2096.35 1297
2096.78 1395
2097.22 1503
2097.65 1417
2098.08 1333
2098.51 1349
2098.94 1359
2099.38 1305
2099.81 1359
2100.24 1393
2100.67 1344
2101.11 1347
2101.54 1299
2101.97 1382
2102.40 1367
2102.83 1328
2103.27 1318
2103.70 1385
2104.13 1357
2104.56 1378
2105.00 1420
2105.43 1465
2105.86 1458
2106.30 1381
2106.73 1348
2107.16 1486
2107.59 1460
2108.03 1522
2108.46 1456
2108.89 1410
2109.33 1482
2109.76 1419
2110.19 1427
2110.63 1475
2111.06 1458
2111.49 1435
2111.93 1369
2112.36 1351
2112.79 1483
2113.23 1453
2113.66 1389
2114.09 1401
2114.53 1387
2114.96 1341
2115.40 1364
2115.83 1309
2116.26 1342
2116.70 1312
2117.13 1336
2117.56 1305
2118.00 1311
2118.43 1360
2118.87 1301
2119.30 1319
2119.73 1335
2120.17 1339
2120.60 1284
2121.04 1369
2121.47 1387
2121.91 1382
2122.34 1382
2122.78 1373
2123.21 1403
2123.64 1351
2124.08 1397
2124.51 1331
2124.95 1373
2125.38 1363
2125.82 1386
2126.25 1336
2126.69 1378
2127.12 1443
2127.56 1512
2127.99 1532
2128.43 1544
2128.86 1517
2129.30 1606
2129.73 1681
2130.17 1662
2130.60 1743
2131.04 1806
2131.47 1781
2131.91 1748
2132.35 1647
2132.78 1606
2133.22 1628
2133.65 1604
2134.09 1454
2134.52 1417
2134.96 1359
2135.40 1462
2135.83 1494
2136.27 1486
2136.70 1508
2137.14 1458
2137.57 1439
2138.01 1396
2138.45 1407
2138.88 1414
2139.32 1397
2139.76 1436
2140.19 1380
2140.63 1259
2141.06 1326
2141.50 1359
2141.94 1307
2142.37 1258
2142.81 1291
2143.25 1302
2143.68 1312
2144.12 1274
2144.56 1359
2144.99 1310
2145.43 1334
2145.87 1372
2146.30 1361
2146.74 1375
2147.18 1501
2147.62 1528
2148.05 1564
2148.49 1672
2148.93 1786
2149.36 1819
2149.80 1836
2150.24 1920
2150.68 1877
2151.11 1727
2151.55 1671
2151.99 1724
2152.43 1715
2152.86 1664
2153.30 1571
2153.74 1572
2154.18 1538
2154.61 1548
2155.05 1591
2155.49 1536
2155.93 1525
2156.37 1566
2156.80 1544
2157.24 1531
2157.68 1504
2158.12 1538
2158.56 1503
2158.99 1498
2159.43 1458
2159.87 1464
2160.31 1545
2160.75 1521
2161.19 1405
2161.62 1440
2162.06 1500
2162.50 1525
2162.94 1511
2163.38 1567
2163.82 1630
2164.26 1632
2164.69 1675
2165.13 1713
2165.57 1763
2166.01 1783
2166.45 1778
2166.89 1808
2167.33 1815
2167.77 1709
2168.21 1696
2168.65 1678
2169.08 1637
2169.52 1670
2169.96 1760
2170.40 1702
2170.84 1658
2171.28 1707
2171.72 1799
2172.16 1755
2172.60 1757
2173.04 1923
2173.48 1887
2173.92 1902
2174.36 2018
2174.80 1991
2175.24 2022
2175.68 2165
2176.12 2045
2176.56 2014
2177.00 1920
2177.44 1839
2177.88 1841
2178.32 1871
2178.76 1867
2179.20 1706
2179.64 1594
2180.08 1726
2180.52 1652
2180.96 1649
2181.40 1699
2181.84 1594
2182.28 1572
2182.72 1525
2183.16 1422
2183.60 1311
2184.04 1355
2184.48 1375
2184.93 1388
2185.37 1411
2185.81 1475
2186.25 1466
2186.69 1388
2187.13 1527
2187.57 1552
2188.01 1451
2188.45 1544
2188.89 1581
2189.34 1574
2189.78 1603
2190.22 1535
2190.66 1535
2191.10 1543
2191.54 1572
2191.98 1631
2192.43 1587
2192.87 1606
2193.31 1664
2193.75 1731
2194.19 1749
2194.63 1739
2195.08 1813
2195.52 1935
2195.96 1925
2196.40 1972
2196.84 1816
2197.29 1753
2197.73 1753
2198.17 1662
2198.61 1636
2199.06 1526
2199.50 1533
2199.94 1480
2200.38 1504
2200.82 1451
2201.27 1477
2201.71 1418
2202.15 1518
2202.59 1576
2203.04 1671
2203.48 1612
2203.92 1593
2204.37 1643
2204.81 1628
2205.25 1650
2205.69 1669
2206.14 1685
2206.58 1682
2207.02 1695
2207.47 1733
2207.91 1737
2208.35 1757
2208.80 1787
2209.24 1795
2209.68 1807
2210.13 1827
2210.57 1871
2211.01 1788
2211.46 1842
2211.90 1844
2212.34 1751
2212.79 1741
2213.23 1793
2213.67 1749
2214.12 1669
2214.56 1621
2215.01 1657
2215.45 1641
2215.89 1643
2216.34 1589
2216.78 1610
2217.23 1606
2217.67 1472
2218.11 1450
2218.56 1517
2219.00 1486
2219.45 1581
2219.89 1564
2220.34 1547
2220.78 1567
2221.22 1563
2221.67 1600
2222.11 1602
2222.56 1642
2223.00 1640
2223.45 1629
2223.89 1699
2224.34 1688
2224.78 1764
2225.23 1803
2225.67 1768
2226.12 1744
2226.56 1817
2227.01 1854
2227.45 1803
2227.90 1831
2228.34 1842
2228.79 1758
2229.23 1813
2229.68 1839
2230.12 1849
2230.57 1834
2231.01 1921
2231.46 1972
2231.90 2013
2232.35 1954
2232.80 1931
2233.24 1970
2233.69 1863
2234.13 1907
2234.58 1882
2235.02 1804
2235.47 1797
2235.92 1755
2236.36 1715
2236.81 1706
2237.25 1660
2237.70 1643
2238.15 1665
2238.59 1647
2239.04 1604
2239.49 1653
2239.93 1572
2240.38 1503
2240.82 1497
2241.27 1587
2241.72 1538
2242.16 1517
2242.61 1553
2243.06 1499
2243.50 1501
2243.95 1462
2244.40 1457
2244.84 1434
2245.29 1456
2245.74 1435
2246.19 1461
2246.63 1384
2247.08 1473
2247.53 1436
2247.97 1502
2248.42 1404
2248.87 1385
2249.32 1544
2249.76 1428
2250.21 1506
2250.66 1489
2251.10 1427
2251.55 1563
2252.00 1508
2252.45 1422
2252.89 1490
2253.34 1477
2253.79 1520
2254.24 1569
2254.69 1497
2255.13 1456
2255.58 1369
2256.03 1456
2256.48 1502
2256.93 1434
2257.37 1501
2257.82 1468
2258.27 1477
2258.72 1426
2259.17 1482
2259.61 1504
2260.06 1537
2260.51 1616
2260.96 1669
2261.41 1799
2261.86 1762
2262.31 1734
2262.75 1805
2263.20 1731
2263.65 1719
2264.10 1714
2264.55 1687
2265.00 1744
2265.45 1710
2265.90 1664
2266.34 1616
2266.79 1682
2267.24 1689
2267.69 1692
2268.14 1656
2268.59 1687
2269.04 1696
2269.49 1741
2269.94 1912
2270.39 1894
2270.84 1924
2271.29 1898
2271.74 1889
2272.18 1884
2272.63 1934
2273.08 1903
2273.53 1998
2273.98 2015
2274.43 2050
2274.88 2110
2275.33 2378
2275.78 2582
2276.23 2588
2276.68 2632
2277.13 2591
2277.58 2540
2278.03 2362
2278.48 2300
2278.93 2255
2279.38 2192
2279.83 2058
2280.28 1944
2280.73 1852
2281.19 1789
2281.64 1755
2282.09 1645
2282.54 1617
2282.99 1584
2283.44 1593
2283.89 1537
2284.34 1667
2284.79 1635
2285.24 1531
2285.69 1517
2286.14 1566
2286.59 1682
2287.04 1618
2287.50 1657
2287.95 1705
2288.40 1777
2288.85 1923
2289.30 2023
2289.75 2166
2290.20 2296
2290.65 2396
2291.11 2315
2291.56 2399
2292.01 2345
2292.46 2361
2292.91 2215
2293.36 2202
2293.82 2098
2294.27 2113
2294.72 1974
2295.17 1904
2295.62 1883
2296.07 1834
2296.53 1700
2296.98 1675
2297.43 1665
2297.88 1648
2298.33 1660
2298.79 1576
2299.24 1530
2299.69 1557
2300.14 1524
2300.60 1518
2301.05 1569
2301.50 1568
2301.95 1483
2302.41 1483
2302.86 1475
2303.31 1506
2303.76 1515
2304.22 1518
2304.67 1489
2305.12 1503
2305.57 1529
2306.03 1491
2306.48 1486
2306.93 1526
2307.39 1523
2307.84 1647
2308.29 1708
2308.75 1734
2309.20 1774
2309.65 1798
2310.11 1801
2310.56 1902
2311.01 1847
2311.47 1839
2311.92 1867
2312.37 1874
2312.83 1768
2313.28 1734
2313.73 1705
2314.19 1602
2314.64 1601
2315.09 1655
2315.55 1622
2316.00 1663
2316.46 1660
2316.91 1661
2317.36 1626
2317.82 1663
2318.27 1738
2318.73 1760
2319.18 1746
2319.63 1780
2320.09 1770
2320.54 1854
2321.00 1850
2321.45 1883
2321.91 1844
2322.36 1791
2322.82 1867
2323.27 1960
2323.72 2128
2324.18 2293
2324.63 2428
2325.09 2670
2325.54 2728
2326.00 2785
2326.45 2505
2326.91 2347
2327.36 2301
2327.82 2183
2328.27 1902
2328.73 1902
2329.18 1733
2329.64 1713
2330.09 1739
2330.55 1708
2331.00 1686
2331.46 1633
2331.92 1594
2332.37 1553
2332.83 1550
2333.28 1561
2333.74 1547
2334.19 1567
2334.65 1547
2335.10 1561
2335.56 1528
2336.02 1545
2336.47 1539
2336.93 1545
2337.38 1594
2337.84 1615
2338.30 1607
2338.75 1660
2339.21 1664
2339.66 1635
2340.12 1698
2340.58 1628
2341.03 1616
2341.49 1674
2341.95 1606
2342.40 1601
2342.86 1608
2343.32 1614
2343.77 1649
2344.23 1642
2344.68 1698
2345.14 1715
2345.60 1632
2346.06 1740
2346.51 1753
2346.97 1721
2347.43 1762
2347.88 1756
2348.34 1825
2348.80 1829
2349.25 1803
2349.71 1766
2350.17 1733
2350.63 1671
2351.08 1671
2351.54 1617
2352.00 1590
2352.46 1593
2352.91 1546
2353.37 1547
2353.83 1476
2354.29 1493
2354.74 1467
2355.20 1430
2355.66 1462
2356.12 1466
2356.57 1499
2357.03 1562
2357.49 1525
2357.95 1557
2358.41 1622
2358.86 1650
2359.32 1626
2359.78 1655
2360.24 1772
2360.70 1716
2361.15 1761
2361.61 1671
2362.07 1766
2362.53 1768
2362.99 1764
2363.45 1775
2363.91 1756
2364.36 1791
2364.82 1756
2365.28 1746
2365.74 1729
2366.20 1733
2366.66 1758
2367.12 1770
2367.57 1656
2368.03 1595
2368.49 1689
2368.95 1602
2369.41 1588
2369.87 1588
2370.33 1510
2370.79 1518
2371.25 1552
2371.71 1601
2372.17 1586
2372.63 1588
2373.09 1680
2373.54 1680
2374.00 1713
2374.46 1763
2374.92 1780
2375.38 1750
2375.84 1789
2376.30 1800
2376.76 1726
2377.22 1756
2377.68 1726
2378.14 1731
2378.60 1792
2379.06 1702
2379.52 1729
2379.98 1704
2380.44 1689
2380.90 1671
2381.36 1674
2381.82 1695
2382.28 1674
2382.74 1647
2383.20 1667
2383.66 1599
2384.12 1692
2384.59 1625
2385.05 1525
2385.51 1573
2385.97 1616
2386.43 1556
2386.89 1640
2387.35 1626
2387.81 1625
2388.27 1555
2388.73 1665
2389.19 1725
2389.65 1642
2390.12 1646
2390.58 1724
2391.04 1798
2391.50 1693
2391.96 1654
2392.42 1677
2392.88 1674
2393.34 1639
2393.81 1609
2394.27 1580
2394.73 1606
2395.19 1560
2395.65 1543
2396.11 1641
2396.57 1614
2397.04 1539
2397.50 1586
2397.96 1615
2398.42 1606
2398.88 1540
2399.35 1608
2399.81 1623
2400.27 1560
2400.73 1508
2401.19 1547
2401.66 1563
2402.12 1441
2402.58 1496
2403.04 1522
2403.51 1552
2403.97 1532
2404.43 1505
2404.89 1505
2405.36 1545
2405.82 1559
2406.28 1507
2406.74 1509
2407.21 1543
2407.67 1530
2408.13 1538
2408.59 1519
2409.06 1497
2409.52 1409
2409.98 1509
2410.45 1500
2410.91 1433
2411.37 1437
2411.84 1443
2412.30 1402
2412.76 1451
2413.23 1428
2413.69 1504
2414.15 1496
2414.62 1488
2415.08 1499
2415.54 1579
2416.01 1613
2416.47 1580
2416.93 1632
2417.40 1614
2417.86 1654
2418.32 1649
2418.79 1631
2419.25 1707
2419.72 1714
2420.18 1667
2420.64 1644
2421.11 1698
2421.57 1783
2422.04 1670
2422.50 1719
2422.96 1700
2423.43 1664
2423.89 1672
2424.36 1624
2424.82 1703
2425.29 1642
2425.75 1645
2426.22 1700
2426.68 1561
2427.15 1561
2427.61 1554
2428.07 1469
2428.54 1476
2429.00 1471
2429.47 1417
2429.93 1469
2430.40 1451
2430.86 1450
2431.33 1479
2431.79 1508
2432.26 1542
2432.72 1452
2433.19 1461
2433.65 1505
2434.12 1464
2434.59 1476
2435.05 1505
2435.52 1560
2435.98 1595
2436.45 1572
2436.91 1571
2437.38 1607
2437.84 1726
2438.31 1743
2438.78 1740
2439.24 1813
2439.71 1831
2440.17 1829
2440.64 1857
2441.10 1936
2441.57 1856
2442.04 1818
2442.50 1880
2442.97 1784
2443.44 1655
2443.90 1664
2444.37 1605
2444.83 1525
2445.30 1509
2445.77 1547
2446.23 1586
2446.70 1525
2447.17 1479
2447.63 1462
2448.10 1426
2448.57 1442
2449.03 1524
2449.50 1481
2449.97 1495
2450.43 1555
2450.90 1491
2451.37 1449
2451.83 1425
2452.30 1475
2452.77 1455
2453.24 1462
2453.70 1424
2454.17 1467
2454.64 1437
2455.10 1412
2455.57 1396
2456.04 1430
2456.51 1430
2456.97 1467
2457.44 1375
2457.91 1361
2458.38 1390
2458.84 1481
2459.31 1440
2459.78 1524
2460.25 1459
2460.72 1434
2461.18 1399
2461.65 1393
2462.12 1416
2462.59 1451
2463.06 1498
2463.52 1467
2463.99 1543
2464.46 1554
2464.93 1472
2465.40 1472
2465.86 1526
2466.33 1483
2466.80 1386
2467.27 1422
2467.74 1429
2468.21 1543
2468.68 1524
2469.14 1450
2469.61 1495
2470.08 1461
2470.55 1497
2471.02 1446
2471.49 1451
2471.96 1412
2472.43 1443
2472.90 1451
2473.36 1435
2473.83 1410
2474.30 1543
2474.77 1506
2475.24 1448
2475.71 1554
2476.18 1595
2476.65 1590
2477.12 1488
2477.59 1563
2478.06 1601
2478.53 1549
2479.00 1634
2479.47 1556
2479.94 1587
2480.41 1547
2480.87 1527
2481.34 1579
2481.81 1529
2482.28 1506
2482.75 1460
2483.22 1442
2483.69 1458
2484.16 1520
2484.63 1520
2485.10 1580
2485.57 1661
2486.05 1777
2486.52 1724
2486.99 1786
2487.46 1836
2487.93 1810
2488.40 1843
2488.87 1746
2489.34 1746
2489.81 1742
2490.28 1809
2490.75 1687
2491.22 1616
2491.69 1637
2492.16 1668
2492.63 1484
2493.10 1477
2493.58 1551
2494.05 1618
2494.52 1545
2494.99 1591
2495.46 1544
2495.93 1591
2496.40 1593
2496.87 1573
2497.34 1495
2497.82 1438
2498.29 1491
2498.76 1511
2499.23 1496
2499.70 1435
2500.17 1413
2500.64 1395
2501.12 1359
2501.59 1389
2502.06 1427
2502.53 1365
2503.00 1428
2503.48 1520
2503.95 1512
2504.42 1528
2504.89 1471
2505.36 1451
2505.84 1508
2506.31 1555
2506.78 1527
2507.25 1543
2507.72 1533
2508.20 1575
2508.67 1633
2509.14 1612
2509.61 1636
2510.09 1827
2510.56 1902
2511.03 1975
2511.50 2093
2511.98 2095
2512.45 2098
2512.92 2105
2513.40 2113
2513.87 2046
2514.34 1974
2514.81 1971
2515.29 1874
2515.76 1806
2516.23 1757
2516.71 1717
2517.18 1642
2517.65 1685
2518.13 1698
2518.60 1697
2519.07 1742
2519.55 1755
2520.02 1783
2520.49 1731
2520.97 1681
2521.44 1629
2521.91 1614
2522.39 1552
2522.86 1535
2523.34 1579
2523.81 1525
2524.28 1573
2524.76 1568
2525.23 1565
2525.70 1566
2526.18 1644
2526.65 1682
2527.13 1653
2527.60 1632
2528.08 1653
2528.55 1747
2529.02 1698
2529.50 1672
2529.97 1732
2530.45 1650
2530.92 1688
2531.40 1698
2531.87 1670
2532.34 1632
2532.82 1728
2533.29 1703
2533.77 1721
2534.24 1703
2534.72 1707
2535.19 1742
2535.67 1631
2536.14 1669
2536.62 1734
2537.09 1650
2537.57 1716
2538.04 1741
2538.52 1687
2538.99 1700
2539.47 1718
2539.94 1723
2540.42 1806
2540.90 1804
2541.37 1767
2541.85 1701
2542.32 1720
2542.80 1783
2543.27 1660
2543.75 1635
2544.22 1692
2544.70 1683
2545.18 1669
2545.65 1664
2546.13 1666
2546.60 1707
2547.08 1875
2547.56 1875
2548.03 1904
2548.51 1914
2548.98 1935
2549.46 1862
2549.94 1975
2550.41 1946
2550.89 1852
2551.37 1816
2551.84 1826
2552.32 1826
2552.80 1775
2553.27 1744
2553.75 1679
2554.23 1682
2554.70 1783
2555.18 1761
2555.66 1717
2556.13 1684
2556.61 1752
2557.09 1686
2557.56 1676
2558.04 1752
2558.52 1676
2558.99 1719
2559.47 1688
2559.95 1639
2560.43 1592
2560.90 1523
2561.38 1498
2561.86 1601
2562.33 1571
2562.81 1528
2563.29 1494
2563.77 1518
2564.25 1565
2564.72 1523
2565.20 1453
2565.68 1487
2566.16 1478
2566.63 1454
2567.11 1409
2567.59 1413
2568.07 1374
2568.55 1423
2569.02 1467
2569.50 1418
2569.98 1447
2570.46 1411
2570.94 1407
2571.41 1420
2571.89 1417
2572.37 1385
2572.85 1388
2573.33 1470
2573.81 1488
2574.28 1498
2574.76 1467
2575.24 1484
2575.72 1536
2576.20 1503
2576.68 1477
2577.16 1438
2577.64 1487
2578.11 1471
2578.59 1514
2579.07 1531
2579.55 1546
2580.03 1522
2580.51 1519
2580.99 1503
2581.47 1492
2581.95 1483
2582.43 1498
2582.91 1436
2583.39 1432
2583.86 1479
2584.34 1412
2584.82 1379
2585.30 1485
2585.78 1375
2586.26 1371
2586.74 1473
2587.22 1487
2587.70 1552
2588.18 1530
2588.66 1526
2589.14 1513
2589.62 1477
2590.10 1478
2590.58 1502
2591.06 1523
2591.54 1498
2592.02 1472
2592.50 1437
2592.98 1549
2593.46 1528
2593.94 1553
2594.42 1526
2594.90 1475
2595.38 1478
2595.86 1418
2596.35 1431
2596.83 1414
2597.31 1466
2597.79 1452
2598.27 1380
2598.75 1397
2599.23 1291
2599.71 1367
2600.19 1418
2600.67 1336
2601.15 1322
2601.63 1398
2602.12 1409
2602.60 1435
2603.08 1374
2603.56 1400
2604.04 1466
2604.52 1485
2605.00 1435
2605.48 1397
2605.97 1468
2606.45 1508
2606.93 1413
2607.41 1337
2607.89 1389
2608.37 1399
2608.86 1469
2609.34 1424
2609.82 1547
2610.30 1435
2610.78 1424
2611.26 1457
2611.75 1377
2612.23 1376
2612.71 1403
2613.19 1441
2613.68 1433
2614.16 1377
2614.64 1429
2615.12 1425
2615.60 1348
2616.09 1365
2616.57 1462
2617.05 1464
2617.53 1446
2618.02 1479
2618.50 1554
2618.98 1466
2619.46 1418
2619.95 1453
2620.43 1532
2620.91 1484
2621.40 1524
2621.88 1480
2622.36 1534
2622.85 1504
2623.33 1484
2623.81 1385
2624.29 1467
2624.78 1480
2625.26 1493
2625.74 1528
2626.23 1540
2626.71 1486
2627.19 1589
2627.68 1611
2628.16 1534
2628.64 1548
2629.13 1600
2629.61 1576
2630.10 1621
2630.58 1606
2631.06 1671
2631.55 1639
2632.03 1675
2632.51 1653
2633.00 1609
2633.48 1527
2633.97 1491
2634.45 1512
2634.94 1501
2635.42 1407
2635.90 1418
2636.39 1365
2636.87 1354
2637.36 1457
2637.84 1447
2638.33 1439
2638.81 1444
2639.29 1457
2639.78 1387
2640.26 1497
2640.75 1506
2641.23 1393
2641.72 1399
2642.20 1425
2642.69 1473
2643.17 1438
2643.66 1456
2644.14 1439
2644.63 1383
2645.11 1440
2645.60 1403
2646.08 1430
2646.57 1402
2647.05 1439
2647.54 1492
2648.02 1484
2648.51 1410
2648.99 1506
2649.48 1496
2649.97 1502
2650.45 1491
2650.94 1615
2651.42 1515
2651.91 1497
2652.39 1479
2652.88 1550
2653.37 1596
2653.85 1628
2654.34 1683
2654.82 1603
2655.31 1642
2655.80 1611
2656.28 1543
2656.77 1560
2657.25 1560
2657.74 1502
2658.23 1463
2658.71 1551
2659.20 1485
2659.69 1531
2660.17 1533
2660.66 1489
2661.14 1441
2661.63 1366
2662.12 1481
2662.60 1465
2663.09 1413
2663.58 1464
2664.06 1489
2664.55 1446
2665.04 1448
2665.53 1456
2666.01 1614
2666.50 1566
2666.99 1533
2667.47 1550
2667.96 1483
2668.45 1469
2668.94 1511
2669.42 1567
2669.91 1524
2670.40 1617
2670.88 1733
2671.37 1707
2671.86 1847
2672.35 1758
2672.83 1763
2673.32 1853
2673.81 1945
2674.30 2037
2674.79 1988
2675.27 2050
2675.76 1980
2676.25 1893
2676.74 1844
2677.23 1810
2677.71 1767
2678.20 1675
2678.69 1607
2679.18 1543
2679.67 1541
2680.15 1617
2680.64 1559
2681.13 1595
2681.62 1486
2682.11 1516
2682.60 1521
2683.08 1608
2683.57 1604
2684.06 1477
2684.55 1495
2685.04 1592
2685.53 1610
2686.02 1570
2686.51 1468
2686.99 1496
2687.48 1480
2687.97 1529
2688.46 1478
2688.95 1527
2689.44 1500
2689.93 1512
2690.42 1553
2690.91 1599
2691.40 1584
2691.89 1480
2692.38 1584
2692.87 1677
2693.35 1572
2693.84 1509
2694.33 1594
2694.82 1496
2695.31 1524
2695.80 1571
2696.29 1586
2696.78 1515
2697.27 1539
2697.76 1554
2698.25 1514
2698.74 1493
2699.23 1519
2699.72 1566
2700.21 1559
2700.70 1552
2701.19 1483
2701.68 1612
2702.17 1581
2702.66 1579
2703.15 1552
2703.64 1584
2704.13 1569
2704.62 1562
2705.12 1602
2705.61 1568
2706.10 1517
2706.59 1505
2707.08 1442
2707.57 1547
2708.06 1444
2708.55 1442
2709.04 1484
2709.53 1538
2710.02 1467
2710.51 1421
2711.01 1439
2711.50 1446
2711.99 1467
2712.48 1417
2712.97 1481
2713.46 1554
2713.95 1530
2714.44 1486
2714.94 1488
2715.43 1484
2715.92 1406
2716.41 1378
2716.90 1378
2717.39 1414
2717.89 1386
2718.38 1431
2718.87 1499
2719.36 1491
2719.85 1536
2720.34 1527
2720.84 1579
2721.33 1673
2721.82 1630
2722.31 1668
2722.80 1678
2723.30 1626
2723.79 1579
2724.28 1590
2724.77 1560
2725.27 1521
2725.76 1445
2726.25 1456
2726.74 1501
2727.24 1538
2727.73 1471
2728.22 1526
2728.71 1499
2729.21 1493
2729.70 1506
2730.19 1490
2730.69 1498
2731.18 1536
2731.67 1565
2732.16 1550
2732.66 1620
2733.15 1627
2733.64 1603
2734.14 1585
2734.63 1684
2735.12 1593
2735.62 1607
2736.11 1683
2736.60 1655
2737.10 1812
2737.59 1780
2738.08 1649
2738.58 1746
2739.07 1740
2739.56 1643
2740.06 1640
2740.55 1635
2741.05 1649
2741.54 1583
2742.03 1565
2742.53 1536
2743.02 1508
2743.52 1482
2744.01 1577
2744.50 1572
2745.00 1474
2745.49 1524
2745.99 1531
2746.48 1578
2746.97 1587
2747.47 1651
2747.96 1615
2748.46 1614
2748.95 1639
2749.45 1626
2749.94 1550
2750.44 1582
2750.93 1555
2751.43 1477
2751.92 1485
2752.42 1455
2752.91 1550
2753.41 1559
2753.90 1521
2754.40 1521
2754.89 1547
2755.39 1597
2755.88 1579
2756.38 1598
2756.87 1609
2757.37 1593
2757.86 1600
2758.36 1533
2758.85 1591
2759.35 1534
2759.84 1513
2760.34 1575
2760.83 1622
2761.33 1671
2761.83 1552
2762.32 1678
2762.82 1638
2763.31 1626
2763.81 1640
2764.30 1649
2764.80 1682
2765.30 1554
2765.79 1509
2766.29 1585
2766.78 1581
2767.28 1519
2767.78 1476
2768.27 1510
2768.77 1510
2769.27 1536
2769.76 1480
2770.26 1395
2770.76 1486
2771.25 1537
2771.75 1575
2772.24 1490
2772.74 1524
2773.24 1582
2773.73 1622
2774.23 1605
2774.73 1639
2775.23 1630
2775.72 1666
2776.22 1690
2776.72 1706
2777.21 1678
2777.71 1681
2778.21 1704
2778.70 1698
2779.20 1625
2779.70 1680
2780.20 1590
2780.69 1519
2781.19 1623
2781.69 1576
2782.19 1549
2782.68 1555
2783.18 1467
2783.68 1488
2784.18 1452
2784.67 1486
2785.17 1504
2785.67 1528
2786.17 1534
2786.67 1559
2787.16 1547
2787.66 1547
2788.16 1471
2788.66 1500
2789.16 1529
2789.65 1493
2790.15 1438
2790.65 1474
2791.15 1538
2791.65 1526
2792.15 1553
2792.64 1491
2793.14 1546
2793.64 1445
2794.14 1462
2794.64 1507
2795.14 1544
2795.64 1582
2796.13 1634
2796.63 1627
2797.13 1670
2797.63 1695
2798.13 1668
2798.63 1696
2799.13 1664
2799.63 1625
2800.13 1664
2800.62 1645
2801.12 1529
2801.62 1464
2802.12 1413
2802.62 1426
2803.12 1369
2803.62 1422
2804.12 1373
2804.62 1402
2805.12 1468
2805.62 1422
2806.12 1486
2806.62 1534
2807.12 1519
2807.62 1597
2808.12 1680
2808.62 1613
2809.12 1617
2809.62 1593
2810.12 1615
2810.62 1712
2811.12 1696
2811.62 1751
2812.12 1749
2812.62 1662
2813.12 1741
2813.62 1750
2814.12 1712
2814.62 1736
2815.12 1734
2815.62 1758
2816.12 1741
2816.62 1691
2817.12 1673
2817.62 1572
2818.12 1602
2818.62 1550
2819.12 1578
2819.63 1558
2820.13 1572
2820.63 1520
2821.13 1489
2821.63 1519
2822.13 1522
2822.63 1490
2823.13 1528
2823.63 1514
2824.13 1487
2824.64 1507
2825.14 1564
2825.64 1502
2826.14 1442
2826.64 1500
2827.14 1535
2827.64 1438
2828.15 1396
2828.65 1399
2829.15 1367
2829.65 1382
2830.15 1444
2830.65 1452
2831.16 1360
2831.66 1305
2832.16 1349
2832.66 1416
2833.16 1430
2833.67 1455
2834.17 1475
2834.67 1500
2835.17 1517
2835.68 1532
2836.18 1585
2836.68 1568
2837.18 1516
2837.68 1577
2838.19 1603
2838.69 1529
2839.19 1548
2839.70 1600
2840.20 1559
2840.70 1569
2841.20 1547
2841.71 1561
2842.21 1527
2842.71 1513
2843.21 1548
2843.72 1590
2844.22 1638
2844.72 1517
2845.23 1589
2845.73 1680
2846.23 1667
2846.74 1746
2847.24 1761
2847.74 1843
2848.25 1780
2848.75 1810
2849.25 1846
2849.76 1799
2850.26 1754
2850.76 1719
2851.27 1649
2851.77 1601
2852.28 1541
2852.78 1522
2853.28 1531
2853.79 1501
2854.29 1482
2854.79 1439
2855.30 1461
2855.80 1511
2856.31 1532
2856.81 1529
2857.31 1616
2857.82 1577
2858.32 1567
2858.83 1542
2859.33 1662
2859.84 1758
2860.34 1647
2860.85 1636
2861.35 1583
2861.85 1630
2862.36 1672
2862.86 1736
2863.37 1664
2863.87 1536
2864.38 1531
2864.88 1576
2865.39 1500
2865.89 1524
2866.40 1548
2866.90 1555
2867.41 1651
2867.91 1684
2868.42 1617
2868.92 1551
2869.43 1673
2869.93 1752
2870.44 1688
2870.94 1649
2871.45 1751
2871.96 1760
2872.46 1774
2872.97 1853
2873.47 1812
2873.98 1793
2874.48 1859
2874.99 1793
2875.49 1766
2876.00 1724
2876.51 1749
2877.01 1684
2877.52 1663
2878.02 1641
2878.53 1629
2879.04 1666
2879.54 1667
2880.05 1629
2880.55 1704
2881.06 1695
2881.57 1711
2882.07 1772
2882.58 1716
2883.09 1750
2883.59 1824
2884.10 1840
2884.61 1838
2885.11 1886
2885.62 1917
2886.13 1984
2886.63 1989
2887.14 1999
2887.65 2021
2888.15 2034
2888.66 2001
2889.17 1961
2889.67 1960
2890.18 1990
2890.69 1925
2891.20 1837
2891.70 1833
2892.21 1794
2892.72 1755
2893.22 1689
2893.73 1790
2894.24 1921
2894.75 1921
2895.25 2051
2895.76 2104
2896.27 2001
2896.78 2011
2897.29 1981
2897.79 1882
2898.30 1895
2898.81 1833
2899.32 1843
2899.82 1799
2900.33 1785
2900.84 1836
2901.35 1864
2901.86 1911
2902.36 1869
2902.87 1888
2903.38 1904
2903.89 1927
2904.40 1911
2904.91 1885
2905.41 1859
2905.92 1901
2906.43 1862
2906.94 1724
2907.45 1767
2907.96 1766
2908.47 1716
2908.97 1720
2909.48 1672
2909.99 1705
2910.50 1658
2911.01 1604
2911.52 1613
2912.03 1581
2912.54 1600
2913.05 1557
2913.55 1646
2914.06 1625
2914.57 1678
2915.08 1611
2915.59 1681
2916.10 1682
2916.61 1626
2917.12 1661
2917.63 1654
2918.14 1707
2918.65 1699
2919.16 1654
2919.67 1682
2920.18 1725
2920.69 1751
2921.20 1772
2921.71 1785
2922.22 1795
2922.73 1809
2923.24 1893
2923.75 1907
2924.26 2023
2924.77 1952
2925.28 1945
2925.79 1948
2926.30 1919
2926.81 1780
2927.32 1819
2927.83 1768
2928.34 1688
2928.85 1710
2929.36 1778
2929.87 1722
2930.38 1669
2930.89 1654
2931.40 1621
2931.91 1608
2932.42 1508
2932.93 1560
2933.45 1572
2933.96 1568
2934.47 1576
2934.98 1558
2935.49 1630
2936.00 1678
2936.51 1761
2937.02 1751
2937.53 1830
2938.04 1839
2938.56 1855
2939.07 1903
2939.58 2084
2940.09 2210
2940.60 2276
2941.11 2334
2941.62 2265
2942.14 2265
2942.65 2241
2943.16 2216
2943.67 2142
2944.18 2114
2944.70 2025
2945.21 1978
2945.72 1895
2946.23 1910
2946.74 1859
2947.26 1846
2947.77 1769
2948.28 1717
2948.79 1648
2949.30 1721
2949.82 1652
2950.33 1615
2950.84 1573
2951.35 1534
2951.87 1526
2952.38 1542
2952.89 1488
2953.40 1556
2953.92 1526
2954.43 1537
2954.94 1547
2955.45 1609
2955.97 1578
2956.48 1520
2956.99 1572
2957.51 1530
2958.02 1484
2958.53 1544
2959.04 1572
2959.56 1646
2960.07 1628
2960.58 1692
2961.10 1676
2961.61 1584
2962.12 1650
2962.64 1750
2963.15 1829
2963.66 1724
2964.18 1755
2964.69 1780
2965.21 1810
2965.72 1723
2966.23 1737
2966.75 1699
2967.26 1693
2967.77 1695
2968.29 1667
2968.80 1613
2969.32 1616
2969.83 1666
2970.34 1611
2970.86 1594
2971.37 1601
2971.89 1701
2972.40 1712
2972.91 1806
2973.43 1683
2973.94 1779
2974.46 1755
2974.97 1788
2975.49 1747
2976.00 1775
2976.52 1755
2977.03 1708
2977.55 1797
2978.06 1830
2978.57 1838
2979.09 1789
2979.60 1794
2980.12 1778
2980.63 1849
2981.15 1866
2981.66 1949
2982.18 1946
2982.69 2002
2983.21 2044
2983.73 2043
2984.24 2225
2984.76 2145
2985.27 2140
2985.79 2165
2986.30 2207
2986.82 2211
2987.33 2366
2987.85 2444
2988.36 2460
2988.88 2445
2989.40 2399
2989.91 2359
2990.43 2355
2990.94 2293
2991.46 2220
2991.97 2347
2992.49 2212
2993.01 2195
2993.52 2206
2994.04 2327
2994.55 2370
2995.07 2458
2995.59 2632
2996.10 2597
2996.62 2713
2997.14 2948
2997.65 2894
2998.17 2967
2998.69 2967
2999.20 3042
2999.72 2994
3000.24 2979
3000.75 2956
3001.27 3379
3001.79 3940
3002.30 4599
3002.82 5547
3003.34 6632
3003.85 7940
3004.37 8878
3004.89 9925
3005.40 10329
3005.92 10149
3006.44 9735
3006.96 8865
3007.47 7890
3007.99 6638
3008.51 5654
3009.03 4619
3009.54 3902
3010.06 3383
3010.58 3011
3011.10 2842
3011.61 2681
3012.13 2542
3012.65 2523
3013.17 2407
3013.68 2394
3014.20 2428
3014.72 2335
3015.24 2339
3015.76 2325
3016.27 2333
3016.79 2242
3017.31 2174
3017.83 2143
3018.35 2230
3018.86 2244
3019.38 2265
3019.90 2185
3020.42 2129
3020.94 2237
3021.46 2242
3021.97 2274
3022.49 2337
3023.01 2331
3023.53 2323
3024.05 2471
3024.57 2422
3025.09 2372
3025.61 2386
3026.12 2322
3026.64 2213
3027.16 2228
3027.68 2144
3028.20 2001
3028.72 1971
3029.24 1969
3029.76 1907
3030.28 2000
3030.80 1986
3031.32 2018
3031.84 1882
3032.35 1924
3032.87 1897
3033.39 1979
3033.91 1959
3034.43 1946
3034.95 1954
3035.47 2032
3035.99 2034
3036.51 1970
3037.03 2091
3037.55 2071
3038.07 1962
3038.59 1985
3039.11 1879
3039.63 1908
3040.15 1829
3040.67 1868
3041.19 1838
3041.71 1828
3042.23 1864
3042.75 1869
3043.27 1915
3043.79 1953
3044.31 1928
3044.83 1908
3045.35 1932
3045.87 1900
3046.40 1897
3046.92 1895
3047.44 1846
3047.96 1933
3048.48 1900
3049.00 1787
3049.52 1750
3050.04 1804
3050.56 1821
3051.08 1731
3051.60 1706
3052.12 1712
3052.65 1718
3053.17 1768
3053.69 1785
3054.21 1777
3054.73 1797
3055.25 1859
3055.77 1872
3056.30 1885
3056.82 1795
3057.34 1787
3057.86 1715
3058.38 1778
3058.90 1745
3059.42 1825
3059.95 1756
3060.47 1777
3060.99 1817
3061.51 1838
3062.03 1887
3062.56 1868
3063.08 1869
3063.60 1865
3064.12 1997
3064.64 2084
3065.17 2018
3065.69 2223
3066.21 2312
3066.73 2298
3067.26 2319
3067.78 2277
3068.30 2357
3068.82 2311
3069.35 2225
3069.87 2238
3070.39 2226
3070.91 2222
3071.44 2124
3071.96 2157
3072.48 2100
3073.01 2098
3073.53 2144
3074.05 2152
3074.57 2196
3075.10 2204
3075.62 2258
3076.14 2320
3076.67 2377
3077.19 2532
3077.71 2480
3078.24 2491
3078.76 2618
3079.28 2753
3079.81 2853
3080.33 3008
3080.85 2929
3081.38 3000
3081.90 2896
3082.42 2947
3082.95 3043
3083.47 2980
3084.00 2811
3084.52 2852
3085.04 2777
3085.57 2823
3086.09 2703
3086.62 2953
3087.14 3331
3087.66 3666
3088.19 4313
3088.71 4913
3089.24 5343
3089.76 6008
3090.29 6363
3090.81 6255
3091.33 6150
3091.86 5840
3092.38 5171
3092.91 4643
3093.43 4094
3093.96 3708
3094.48 3623
3095.01 3411
3095.53 3229
3096.06 3163
3096.58 3197
3097.11 3159
3097.63 3142
3098.16 3110
3098.68 3152
3099.21 3535
3099.73 3969
3100.26 4784
3100.78 5871
3101.31 7093
3101.83 8642
3102.36 9719
3102.88 10859
3103.41 11311
3103.93 11056
3104.46 10284
3104.99 9334
3105.51 8223
3106.04 7014
3106.56 5741
3107.09 4888
3107.61 4334
3108.14 3736
3108.67 3404
3109.19 3203
3109.72 3112
3110.24 2986
3110.77 2933
3111.30 2828
3111.82 2766
3112.35 2771
3112.87 2664
3113.40 2527
3113.93 2432
3114.45 2310
3114.98 2313
3115.51 2241
3116.03 2207
3116.56 2134
3117.09 2103
3117.61 2129
3118.14 2188
3118.67 2186
3119.19 2302
3119.72 2364
3120.25 2479
3120.77 2502
3121.30 2531
3121.83 2614
3122.35 2612
3122.88 2712
3123.41 2600
3123.94 2500
3124.46 2351
3124.99 2298
3125.52 2282
3126.05 2183
3126.57 2203
3127.10 2133
3127.63 2128
3128.16 2036
3128.68 2082
3129.21 2101
3129.74 2004
3130.27 1945
3130.79 1945
3131.32 1961
3131.85 1993
3132.38 1959
3132.91 2017
3133.43 2025
3133.96 1913
3134.49 1949
3135.02 1920
3135.55 1920
3136.07 1942
3136.60 1872
3137.13 1832
3137.66 1843
3138.19 1884
3138.72 1869
3139.24 1821
3139.77 1795
3140.30 1752
3140.83 1773
3141.36 1735
3141.89 1663
3142.42 1650
3142.95 1772
3143.47 1757
3144.00 1868
3144.53 1785
3145.06 1794
3145.59 1840
3146.12 1893
3146.65 1901
3147.18 1972
3147.71 1990
3148.24 2024
3148.76 2033
3149.29 2004
3149.82 2094
3150.35 2149
3150.88 2051
3151.41 2055
3151.94 2034
3152.47 2017
3153.00 2009
3153.53 1948
3154.06 1957
3154.59 1962
3155.12 1932
3155.65 1971
3156.18 1999
3156.71 1905
3157.24 1843
3157.77 1938
3158.30 2013
3158.83 2017
3159.36 1973
3159.89 2022
3160.42 2017
3160.95 2017
3161.48 1957
3162.01 2023
3162.54 2053
3163.07 1961
3163.60 1944
3164.13 1952
3164.66 1931
3165.20 1922
3165.73 1822
3166.26 1754
3166.79 1740
3167.32 1756
3167.85 1656
3168.38 1662
3168.91 1771
3169.44 1726
3169.97 1786
3170.50 1755
3171.04 1763
3171.57 1792
3172.10 1837
3172.63 1955
3173.16 1994
3173.69 2094
3174.22 2188
3174.75 2222
3175.29 2163
3175.82 2059
3176.35 1998
3176.88 1988
3177.41 2009
3177.94 1924
3178.48 1824
3179.01 1819
3179.54 1814
3180.07 1766
3180.60 1755
3181.14 1753
3181.67 1739
3182.20 1702
3182.73 1699
3183.26 1711
3183.80 1647
3184.33 1582
3184.86 1615
3185.39 1659
3185.93 1622
3186.46 1703
3186.99 1688
3187.52 1684
3188.06 1696
3188.59 1700
3189.12 1681
3189.65 1673
3190.19 1718
3190.72 1677
3191.25 1726
3191.79 1781
3192.32 1674
3192.85 1650
3193.38 1675
3193.92 1716
3194.45 1688
3194.98 1757
3195.52 1742
3196.05 1731
3196.58 1735
3197.12 1772
3197.65 1781
3198.18 1758
3198.72 1814
3199.25 1785
3199.78 1835
3200.32 1819
3200.85 1832
3201.39 1781
3201.92 1850
3202.45 1840
3202.99 1839
3203.52 1831
3204.05 1984
3204.59 1895
3205.12 1862
3205.66 1914
3206.19 1938
3206.72 2134
3207.26 2201
3207.79 2241
3208.33 2387
3208.86 2472
3209.40 2567
3209.93 2677
3210.47 2726
3211.00 2694
3211.53 2875
3212.07 2792
3212.60 2776
3213.14 2686
3213.67 2509
3214.21 2419
3214.74 2131
3215.28 2128
3215.81 2097
3216.35 1957
3216.88 1902
3217.42 1812
3217.95 1775
3218.49 1779
3219.02 1808
3219.56 1830
3220.09 1781
3220.63 1891
3221.16 2000
3221.70 2061
3222.23 2114
3222.77 2220
3223.31 2271
3223.84 2377
3224.38 2375
3224.91 2495
3225.45 2388
3225.98 2384
3226.52 2413
3227.06 2282
3227.59 2174
3228.13 2186
3228.66 2159
3229.20 2148
3229.74 2227
3230.27 2126
3230.81 2124
3231.34 2312
3231.88 2304
3232.42 2352
3232.95 2386
3233.49 2327
3234.03 2231
3234.56 2213
3235.10 2203
3235.64 2286
3236.17 2375
3236.71 2356
3237.25 2461
3237.78 2568
3238.32 2475
3238.86 2427
3239.39 2480
3239.93 2368
3240.47 2442
3241.00 2369
3241.54 2324
3242.08 2279
3242.61 2346
3243.15 2368
3243.69 2397
3244.23 2424
3244.76 2525
3245.30 2499
3245.84 2510
3246.38 2520
3246.91 2496
3247.45 2635
3247.99 2599
3248.53 2726
3249.06 2883
3249.60 3105
3250.14 3434
3250.68 4097
3251.21 4700
3251.75 5322
3252.29 5903
3252.83 6390
3253.37 6613
3253.90 6741
3254.44 6508
3254.98 5837
3255.52 5338
3256.06 4678
3256.60 4200
3257.13 3843
3257.67 3522
3258.21 3353
3258.75 3336
3259.29 3359
3259.83 3490
3260.36 3750
3260.90 4013
3261.44 4395
3261.98 4690
3262.52 4859
3263.06 5026
3263.60 5030
3264.14 5268
3264.68 5256
3265.21 5420
3265.75 5426
3266.29 5577
3266.83 5707
3267.37 5708
3267.91 5346
3268.45 5157
3268.99 4732
3269.53 4203
3270.07 3965
3270.61 3621
3271.15 3273
3271.69 3063
3272.23 3014
3272.76 2953
3273.30 2871
3273.84 2813
3274.38 2758
3274.92 2749
3275.46 2720
3276.00 2727
3276.54 2712
3277.08 2675
3277.62 2686
3278.16 2558
3278.70 2543
3279.24 2649
3279.78 2628
3280.32 2519
3280.86 2550
3281.41 2537
3281.95 2580
3282.49 2599
3283.03 2547
3283.57 2557
3284.11 2644
3284.65 2712
3285.19 2756
3285.73 2631
3286.27 2662
3286.81 2679
3287.35 2503
3287.89 2490
3288.43 2591
3288.97 2605
3289.52 2686
3290.06 2697
3290.60 2763
3291.14 2771
3291.68 2842
3292.22 2976
3292.76 3231
3293.30 3482
3293.85 3795
3294.39 4210
3294.93 4498
3295.47 4818
3296.01 4972
3296.55 4976
3297.09 4881
3297.64 4639
3298.18 4478
3298.72 4230
3299.26 3897
3299.80 3519
3300.34 3399
3300.89 3206
3301.43 3101
3301.97 2986
3302.51 2929
3303.06 2945
3303.60 2810
3304.14 2788
3304.68 2824
3305.22 2807
3305.77 2730
3306.31 2813
3306.85 2890
3307.39 3025
3307.94 3102
3308.48 3131
3309.02 3342
3309.56 3474
3310.11 3576
3310.65 3498
3311.19 3511
3311.74 3495
3312.28 3434
3312.82 3288
3313.36 3336
3313.91 3207
3314.45 3289
3314.99 3376
3315.54 3582
3316.08 3600
3316.62 3872
3317.17 4188
3317.71 4425
3318.25 4594
3318.80 4728
3319.34 4850
3319.88 4831
3320.43 4772
3320.97 4771
3321.51 4594
3322.06 4267
3322.60 4090
3323.14 3831
3323.69 3599
3324.23 3377
3324.78 3274
3325.32 3175
3325.86 3091
3326.41 3068
3326.95 3088
3327.50 3044
3328.04 2990
3328.59 3021
3329.13 3100
3329.67 3135
3330.22 3270
3330.76 3755
3331.31 4373
3331.85 5336
3332.40 6836
3332.94 8632
3333.49 10636
3334.03 13310
3334.57 15719
3335.12 17035
3335.66 18308
3336.21 19102
3336.75 18718
3337.30 18017
3337.84 16673
3338.39 14744
3338.93 12515
3339.48 10951
3340.02 9125
3340.57 7429
3341.11 6133
3341.66 5150
3342.20 4367
3342.75 3792
3343.30 3352
3343.84 3141
3344.39 3019
3344.93 2936
3345.48 2833
3346.02 2697
3346.57 2721
3347.11 2756
3347.66 2672
3348.21 2614
3348.75 2612
3349.30 2617
3349.84 2576
3350.39 2466
3350.94 2433
3351.48 2511
3352.03 2482
3352.57 2438
3353.12 2356
3353.67 2366
3354.21 2338
3354.76 2379
3355.31 2418
3355.85 2358
3356.40 2262
3356.95 2233
3357.49 2303
3358.04 2341
3358.59 2243
3359.13 2213
3359.68 2222
3360.23 2143
3360.77 2135
3361.32 2152
3361.87 2171
3362.41 2321
3362.96 2257
3363.51 2329
3364.05 2269
3364.60 2341
3365.15 2304
3365.70 2207
3366.24 2197
3366.79 2183
3367.34 2191
3367.89 2185
3368.43 2129
3368.98 2142
3369.53 2191
3370.08 2271
3370.62 2407
3371.17 2549
3371.72 2679
3372.27 2876
3372.81 2958
3373.36 2942
3373.91 3028
3374.46 3056
3375.01 3024
3375.55 2949
3376.10 2771
3376.65 2645
3377.20 2582
3377.75 2460
3378.30 2283
3378.84 2160
3379.39 2056
3379.94 2073
3380.49 2044
3381.04 1988
3381.59 1951
3382.13 2008
3382.68 1951
3383.23 1904
3383.78 1931
3384.33 1865
3384.88 1887
3385.43 1948
3385.98 1923
3386.52 1820
3387.07 1851
3387.62 1916
3388.17 1871
3388.72 1826
3389.27 1893
3389.82 1900
3390.37 1908
3390.92 1928
3391.47 1964
3392.02 1866
3392.57 1887
3393.12 1858
3393.66 1791
3394.21 1936
3394.76 2012
3395.31 1997
3395.86 1996
3396.41 1986
3396.96 2099
3397.51 2140
3398.06 2085
3398.61 2111
3399.16 2106
3399.71 2093
3400.26 2015
3400.81 1997
3401.36 2060
3401.91 2011
3402.46 1933
3403.01 1831
3403.56 1941
3404.11 1898
3404.66 1865
3405.21 1860
3405.77 1799
3406.32 1809
3406.87 1789
3407.42 1773
3407.97 1863
3408.52 1916
3409.07 1940
3409.62 1995
3410.17 2027
3410.72 2047
3411.27 2069
3411.82 2067
3412.37 2083
3412.93 2103
3413.48 2134
3414.03 2075
3414.58 2083
3415.13 2105
3415.68 2172
3416.23 2159
3416.78 2232
3417.34 2350
3417.89 2453
3418.44 2518
3418.99 2542
3419.54 2569
3420.09 2430
3420.65 2374
3421.20 2331
3421.75 2302
3422.30 2384
3422.85 2495
3423.40 2563
3423.96 2555
3424.51 2579
3425.06 2510
3425.61 2514
3426.17 2304
3426.72 2222
3427.27 2134
3427.82 2082
3428.37 1955
3428.93 1948
3429.48 1907
3430.03 1821
3430.58 1744
3431.14 1864
3431.69 1882
3432.24 1808
3432.79 1802
3433.35 1781
3433.90 1788
3434.45 1835
3435.01 1775
3435.56 1843
3436.11 1858
3436.66 1873
3437.22 1991
3437.77 2038
3438.32 2009
3438.88 1997
3439.43 1983
3439.98 1947
3440.54 1967
3441.09 1994
3441.64 1989
3442.20 1954
3442.75 1944
3443.30 1880
3443.86 1865
3444.41 1855
3444.96 1755
3445.52 1775
3446.07 1833
3446.63 1750
3447.18 1719
3447.73 1736
3448.29 1721
3448.84 1691
3449.40 1737
3449.95 1708
3450.50 1719
3451.06 1660
3451.61 1685
3452.17 1658
3452.72 1621
3453.27 1661
3453.83 1692
3454.38 1683
3454.94 1707
3455.49 1680
3456.05 1800
3456.60 1737
3457.16 1697
3457.71 1757
3458.27 1795
3458.82 1740
3459.38 1796
3459.93 1846
3460.49 1889
3461.04 1853
3461.60 1789
3462.15 1865
3462.71 1838
3463.26 1901
3463.82 1817
3464.37 1870
3464.93 1915
3465.48 1844
3466.04 1895
3466.59 1970
3467.15 1979
3467.70 2064
3468.26 2076
3468.81 2144
3469.37 2223
3469.93 2348
3470.48 2460
3471.04 2411
3471.59 2474
3472.15 2454
3472.70 2492
3473.26 2373
3473.82 2440
3474.37 2397
3474.93 2395
3475.48 2269
3476.04 2279
3476.60 2300
3477.15 2377
3477.71 2370
3478.27 2470
3478.82 2503
3479.38 2498
3479.93 2664
3480.49 2680
3481.05 2682
3481.60 2760
3482.16 2769
3482.72 2812
3483.27 2885
3483.83 2930
3484.39 3082
3484.95 3010
3485.50 2990
3486.06 3111
3486.62 3210
3487.17 3326
3487.73 3656
3488.29 4135
3488.84 5327
3489.40 6755
3489.96 8470
3490.52 10651
3491.07 12707
3491.63 14389
3492.19 15337
3492.75 15431
3493.30 14912
3493.86 13654
3494.42 11955
3494.98 10068
3495.53 8242
3496.09 6884
3496.65 5655
3497.21 4724
3497.77 4319
3498.32 3845
3498.88 3662
3499.44 3490
3500.00 3574
3500.56 3724
3501.11 3895
3501.67 4076
3502.23 4273
3502.79 4636
3503.35 5007
3503.91 5430
3504.46 5638
3505.02 5769
3505.58 5774
3506.14 5569
3506.70 5358
3507.26 4946
3507.81 4662
3508.37 4218
3508.93 3828
3509.49 3575
3510.05 3581
3510.61 3430
3511.17 3270
3511.73 3135
3512.29 2916
3512.85 2833
3513.40 2776
3513.96 2478
3514.52 2422
3515.08 2327
3515.64 2268
3516.20 2148
3516.76 2047
3517.32 2089
3517.88 2095
3518.44 2091
3519.00 2092
3519.56 2089
3520.12 2086
3520.68 2074
3521.24 2088
3521.80 2152
3522.36 2265
3522.92 2171
3523.48 2222
3524.04 2363
3524.60 2335
3525.16 2228
3525.72 2192
3526.28 2192
3526.84 2236
3527.40 2179
3527.96 2113
3528.52 2128
3529.08 2154
3529.64 2189
3530.20 2186
3530.76 2203
3531.32 2233
3531.88 2158
3532.44 2156
3533.00 2117
3533.56 2157
3534.12 2168
3534.68 2074
3535.25 2150
3535.81 2051
3536.37 2088
3536.93 1974
3537.49 2040
3538.05 2056
3538.61 2094
3539.17 1997
3539.73 2044
3540.30 2083
3540.86 2083
3541.42 2178
3541.98 2154
3542.54 2093
3543.10 2201
3543.66 2237
3544.23 2247
3544.79 2232
3545.35 2215
3545.91 2177
3546.47 2087
3547.03 2056
3547.60 2117
3548.16 2087
3548.72 2001
3549.28 2016
3549.84 2005
3550.41 1860
3550.97 1867
3551.53 1842
3552.09 1810
3552.65 1757
3553.22 1760
3553.78 1755
3554.34 1705
3554.90 1679
3555.47 1709
3556.03 1737
3556.59 1739
3557.15 1738
3557.72 1739
3558.28 1722
3558.84 1837
3559.41 1756
3559.97 1771
3560.53 1785
3561.09 1839
3561.66 1809
3562.22 1855
3562.78 1870
3563.35 1892
3563.91 1937
3564.47 1865
3565.04 1912
3565.60 1977
3566.16 1879
3566.73 1892
3567.29 1876
3567.85 1808
3568.42 1767
3568.98 1831
3569.54 1685
3570.11 1659
3570.67 1709
3571.23 1714
3571.80 1752
3572.36 1794
3572.93 1852
3573.49 1944
3574.05 2097
3574.62 2309
3575.18 2417
3575.75 2599
3576.31 2790
3576.87 2895
3577.44 2805
3578.00 2827
3578.57 2811
3579.13 2794
3579.70 2728
3580.26 2575
3580.82 2337
3581.39 2298
3581.95 2202
3582.52 2144
3583.08 1949
3583.65 1832
3584.21 1867
3584.78 1830
3585.34 1772
3585.91 1682
3586.47 1694
3587.04 1682
3587.60 1695
3588.17 1585
3588.73 1611
3589.30 1649
3589.86 1698
3590.43 1718
3590.99 1672
3591.56 1664
3592.12 1639
3592.69 1646
3593.25 1637
3593.82 1629
3594.39 1642
3594.95 1594
3595.52 1653
3596.08 1597
3596.65 1579
3597.21 1585
3597.78 1714
3598.35 1692
3598.91 1728
3599.48 1714
3600.04 1673
3600.61 1616
3601.18 1614
3601.74 1612
3602.31 1685
3602.87 1648
3603.44 1676
3604.01 1544
3604.57 1627
3605.14 1630
3605.71 1601
3606.27 1630
3606.84 1567
3607.41 1513
3607.97 1505
3608.54 1486
3609.11 1601
3609.67 1595
3610.24 1573
3610.81 1521
3611.37 1517
3611.94 1526
3612.51 1509
3613.07 1569
3613.64 1680
3614.21 1756
3614.78 1850
3615.34 2056
3615.91 2214
3616.48 2466
3617.04 2648
3617.61 2808
3618.18 2881
3618.75 2896
3619.31 2941
3619.88 2818
3620.45 2659
3621.02 2445
3621.58 2234
3622.15 2131
3622.72 2017
3623.29 1804
3623.86 1713
3624.42 1694
3624.99 1671
3625.56 1610
3626.13 1570
3626.70 1581
3627.26 1542
3627.83 1573
3628.40 1512
3628.97 1496
3629.54 1594
3630.11 1552
3630.67 1641
3631.24 1670
3631.81 1606
3632.38 1585
3632.95 1602
3633.52 1636
3634.08 1682
3634.65 1667
3635.22 1652
3635.79 1653
3636.36 1702
3636.93 1683
3637.50 1581
3638.07 1649
3638.64 1705
3639.20 1737
3639.77 1866
3640.34 2045
3640.91 2188
3641.48 2251
3642.05 2124
3642.62 2155
3643.19 2117
3643.76 2082
3644.33 2022
3644.90 1947
3645.47 1849
3646.04 1817
3646.61 1841
3647.18 1764
3647.75 1735
3648.32 1779
3648.89 1778
3649.46 1773
3650.03 1810
3650.60 1958
3651.17 2022
3651.74 2135
3652.31 2200
3652.88 2256
3653.45 2150
3654.02 2089
3654.59 2044
3655.16 1988
3655.73 1954
3656.30 1955
3656.87 1925
3657.44 1921
3658.01 2029
3658.58 2105
3659.15 2105
3659.72 2035
3660.29 2107
3660.86 2135
3661.43 2074
3662.00 1991
3662.58 2048
3663.15 2019
3663.72 2112
3664.29 2327
3664.86 2448
3665.43 2520
3666.00 2558
3666.57 2445
3667.14 2449
3667.72 2467
3668.29 2336
3668.86 2232
3669.43 2087
3670.00 2020
3670.57 1922
3671.14 1920
3671.72 1902
3672.29 1900
3672.86 1870
3673.43 1855
3674.00 1798
3674.57 1975
3675.15 1927
3675.72 1922
3676.29 1881
3676.86 1892
3677.43 1940
3678.01 1989
3678.58 2105
3679.15 2034
3679.72 1934
3680.30 1968
3680.87 1885
3681.44 2009
3682.01 1884
3682.58 1761
3683.16 1729
3683.73 1680
3684.30 1622
3684.88 1611
3685.45 1587
3686.02 1603
3686.59 1630
3687.17 1758
3687.74 1836
3688.31 1878
3688.88 1981
3689.46 2020
3690.03 1998
3690.60 2028
3691.18 2029
3691.75 1978
3692.32 1883
3692.90 1869
3693.47 1682
3694.04 1664
3694.62 1664
3695.19 1644
3695.76 1608
3696.34 1552
3696.91 1520
3697.48 1531
3698.06 1529
3698.63 1567
3699.21 1526
3699.78 1678
3700.35 1587
3700.93 1602
3701.50 1671
3702.08 1630
3702.65 1620
3703.22 1662
3703.80 1736
3704.37 1791
3704.95 1793
3705.52 1730
3706.09 1715
3706.67 1821
3707.24 1777
3707.82 1787
3708.39 1767
3708.97 1777
3709.54 1797
3710.12 1736
3710.69 1681
3711.26 1664
3711.84 1662
3712.41 1559
3712.99 1532
3713.56 1611
3714.14 1575
3714.71 1515
3715.29 1572
3715.86 1562
3716.44 1549
3717.01 1574
3717.59 1557
3718.16 1527
3718.74 1566
3719.32 1532
3719.89 1473
3720.47 1425
3721.04 1393
3721.62 1468
3722.19 1416
3722.77 1437
3723.34 1346
3723.92 1431
3724.49 1465
3725.07 1389
3725.65 1415
3726.22 1391
3726.80 1363
3727.37 1400
3727.95 1520
3728.53 1518
3729.10 1545
3729.68 1589
3730.25 1689
3730.83 1846
3731.41 1977
3731.98 2010
3732.56 2088
3733.14 2165
3733.71 2236
3734.29 2168
3734.87 2038
3735.44 1998
3736.02 1888
3736.60 1837
3737.17 1826
3737.75 1709
3738.33 1668
3738.90 1648
3739.48 1576
3740.06 1511
3740.63 1557
3741.21 1568
3741.79 1530
3742.36 1494
3742.94 1458
3743.52 1439
3744.10 1422
3744.67 1455
3745.25 1455
3745.83 1460
3746.40 1375
3746.98 1408
3747.56 1405
3748.14 1439
3748.71 1355
3749.29 1405
3749.87 1403
3750.45 1449
3751.03 1421
3751.60 1445
3752.18 1411
3752.76 1393
3753.34 1422
3753.92 1443
3754.49 1443
3755.07 1414
3755.65 1469
3756.23 1525
3756.81 1531
3757.38 1500
3757.96 1557
3758.54 1576
3759.12 1610
3759.70 1672
3760.28 1711
3760.85 1702
3761.43 1687
3762.01 1656
3762.59 1669
3763.17 1676
3763.75 1735
3764.33 1704
3764.91 1711
3765.48 1721
3766.06 1664
3766.64 1675
3767.22 1595
3767.80 1596
3768.38 1574
3768.96 1491
3769.54 1553
3770.12 1676
3770.70 1636
3771.28 1567
3771.85 1609
3772.43 1638
3773.01 1574
3773.59 1552
3774.17 1537
3774.75 1458
3775.33 1480
3775.91 1509
3776.49 1470
3777.07 1469
3777.65 1495
3778.23 1493
3778.81 1549
3779.39 1581
3779.97 1524
3780.55 1483
3781.13 1444
3781.71 1447
3782.29 1391
3782.87 1389
3783.45 1350
3784.03 1317
3784.61 1420
3785.19 1464
3785.77 1483
3786.35 1498
3786.93 1492
3787.51 1497
3788.10 1473
3788.68 1463
3789.26 1498
3789.84 1544
3790.42 1521
3791.00 1542
3791.58 1588
3792.16 1496
3792.74 1557
3793.32 1557
3793.90 1585
3794.48 1530
3795.07 1562
3795.65 1608
3796.23 1540
3796.81 1538
3797.39 1538
3797.97 1494
3798.55 1596
3799.14 1610
3799.72 1736
3800.30 1796
3800.88 1794
3801.46 1847
3802.04 1906
3802.62 1827
3803.21 1847
3803.79 1765
3804.37 1851
3804.95 1910
3805.53 1922
3806.12 2068
3806.70 2102
3807.28 2253
3807.86 2325
3808.44 2463
3809.03 2596
3809.61 2554
3810.19 2529
3810.77 2429
3811.36 2255
3811.94 2250
3812.52 2236
3813.10 2145
3813.69 2166
3814.27 2160
3814.85 2191
3815.43 2194
3816.02 2136
3816.60 2089
3817.18 2074
3817.77 1988
3818.35 1929
3818.93 1833
3819.51 1761
3820.10 1717
3820.68 1786
3821.26 1794
3821.85 1868
3822.43 1920
3823.01 1921
3823.60 1798
3824.18 1825
3824.76 1766
3825.35 1700
3825.93 1667
3826.51 1698
3827.10 1680
3827.68 1692
3828.27 1578
3828.85 1605
3829.43 1547
3830.02 1572
3830.60 1588
3831.18 1547
3831.77 1601
3832.35 1670
3832.94 1641
3833.52 1634
3834.10 1659
3834.69 1667
3835.27 1713
3835.86 1753
3836.44 1695
3837.03 1647
3837.61 1675
3838.19 1672
3838.78 1664
3839.36 1650
3839.95 1659
3840.53 1651
3841.12 1619
3841.70 1651
3842.29 1616
3842.87 1643
3843.46 1813
3844.04 1853
3844.63 1884
3845.21 1956
3845.80 2035
3846.38 2104
3846.97 1985
3847.55 1914
3848.14 1888
3848.72 1824
3849.31 1779
3849.89 1666
3850.48 1713
3851.06 1702
3851.65 1659
3852.23 1745
3852.82 1715
3853.41 1759
3853.99 1622
3854.58 1667
3855.16 1751
3855.75 1744
3856.33 1663
3856.92 1759
3857.51 1931
3858.09 2109
3858.68 2244
3859.26 2483
3859.85 2753
3860.44 2984
3861.02 3118
3861.61 3237
3862.20 3264
3862.78 3181
3863.37 3180
3863.95 3010
3864.54 2849
3865.13 2689
3865.71 2522
3866.30 2322
3866.89 2132
3867.47 2042
3868.06 1939
3868.65 1865
3869.23 1837
3869.82 1746
3870.41 1759
3870.99 1736
3871.58 1850
3872.17 1845
3872.76 1851
3873.34 1844
3873.93 1875
3874.52 1779
3875.10 1743
3875.69 1741
3876.28 1683
3876.87 1624
3877.45 1594
3878.04 1624
3878.63 1589
3879.22 1576
3879.80 1571
3880.39 1470
3880.98 1476
3881.57 1485
3882.15 1455
3882.74 1486
3883.33 1498
3883.92 1430
3884.51 1418
3885.09 1412
3885.68 1513
3886.27 1476
3886.86 1518
3887.45 1595
3888.04 1692
3888.62 1735
3889.21 1836
3889.80 1792
3890.39 1791
3890.98 1797
3891.57 1801
3892.15 1779
3892.74 1679
3893.33 1717
3893.92 1724
3894.51 1653
3895.10 1631
3895.69 1603
3896.28 1603
3896.86 1634
3897.45 1637
3898.04 1637
3898.63 1603
3899.22 1531
3899.81 1578
3900.40 1685
3900.99 1629
3901.58 1566
3902.17 1600
3902.76 1494
3903.34 1520
3903.93 1544
3904.52 1453
3905.11 1507
3905.70 1601
3906.29 1557
3906.88 1616
3907.47 1670
3908.06 1704
3908.65 1651
3909.24 1622
3909.83 1615
3910.42 1554
3911.01 1452
3911.60 1466
3912.19 1461
3912.78 1339
3913.37 1372
3913.96 1359
3914.55 1453
3915.14 1473
3915.73 1430
3916.32 1453
3916.91 1431
3917.50 1428
3918.09 1421
3918.68 1329
3919.28 1456
3919.87 1341
3920.46 1351
3921.05 1404
3921.64 1329
3922.23 1328
3922.82 1383
3923.41 1324
3924.00 1356
3924.59 1389
3925.18 1330
3925.77 1351
3926.37 1307
3926.96 1299
3927.55 1285
3928.14 1331
3928.73 1277
3929.32 1266
3929.91 1280
3930.51 1200
3931.10 1229
3931.69 1232
3932.28 1222
3932.87 1209
3933.46 1201
3934.05 1261
3934.65 1261
3935.24 1282
3935.83 1278
3936.42 1292
3937.01 1223
3937.61 1294
3938.20 1377
3938.79 1411
3939.38 1353
3939.97 1455
3940.57 1378
3941.16 1423
3941.75 1489
3942.34 1479
3942.94 1433
3943.53 1410
3944.12 1438
3944.71 1383
3945.31 1341
3945.90 1343
3946.49 1350
3947.08 1372
3947.68 1298
3948.27 1327
3948.86 1331
3949.45 1342
3950.05 1370
3950.64 1343
3951.23 1298
3951.83 1309
3952.42 1345
3953.01 1397
3953.61 1352
3954.20 1352
3954.79 1375
3955.39 1437
3955.98 1426
3956.57 1486
3957.17 1572
3957.76 1582
3958.35 1608
3958.95 1701
3959.54 1678
3960.13 1623
3960.73 1687
3961.32 1657
3961.92 1590
3962.51 1686
3963.10 1656
3963.70 1674
3964.29 1674
3964.88 1706
3965.48 1776
3966.07 1807
3966.67 1778
3967.26 1910
3967.86 1945
3968.45 1882
3969.04 1819
3969.64 1716
3970.23 1738
3970.83 1599
3971.42 1572
3972.02 1530
3972.61 1446
3973.21 1469
3973.80 1516
3974.40 1613
3974.99 1745
3975.58 1837
3976.18 1919
3976.77 2013
3977.37 2016
3977.96 1943
3978.56 1911
3979.15 1808
3979.75 1738
3980.35 1657
3980.94 1669
3981.54 1640
3982.13 1559
3982.73 1552
3983.32 1562
3983.92 1461
3984.51 1546
3985.11 1584
3985.70 1575
3986.30 1586
3986.90 1560
3987.49 1567
3988.09 1615
3988.68 1612
3989.28 1582
3989.87 1644
3990.47 1632
3991.07 1681
3991.66 1658
3992.26 1649
3992.85 1683
3993.45 1711
3994.05 1777
3994.64 1720
3995.24 1779
3995.84 1726
3996.43 1859
3997.03 1857
3997.62 1793
3998.22 1743
3998.82 1750
3999.41 1810
4000.01 1746
4000.61 1713
4001.20 1658
4001.80 1619
4002.40 1572
4003.00 1566
4003.59 1549
4004.19 1503
4004.79 1518
4005.38 1488
4005.98 1507
4006.58 1504
4007.17 1505
4007.77 1504
4008.37 1486
4008.97 1468
4009.56 1472
4010.16 1439
4010.76 1420
4011.36 1394
4011.95 1356
4012.55 1427
4013.15 1434
4013.75 1473
4014.34 1546
4014.94 1576
4015.54 1578
4016.14 1668
4016.74 1677
4017.33 1635
4017.93 1623
4018.53 1683
4019.13 1704
4019.73 1757
4020.32 1648
4020.92 1567
4021.52 1502
4022.12 1509
4022.72 1505
4023.32 1533
4023.91 1463
4024.51 1496
4025.11 1454
4025.71 1480
4026.31 1587
4026.91 1610
4027.51 1582
4028.10 1589
4028.70 1591
4029.30 1553
4029.90 1542
4030.50 1604
4031.10 1585
4031.70 1619
4032.30 1594
4032.90 1580
4033.49 1657
4034.09 1734
4034.69 1715
4035.29 1745
4035.89 1679
4036.49 1574
4037.09 1555
4037.69 1486
4038.29 1484
4038.89 1476
4039.49 1421
4040.09 1369
4040.69 1302
4041.29 1336
4041.89 1293
4042.49 1258
4043.09 1361
4043.69 1297
4044.29 1273
4044.89 1295
4045.49 1299
4046.09 1319
4046.69 1336
4047.29 1363
4047.89 1369
4048.49 1331
4049.09 1360
4049.69 1381
4050.29 1460
4050.89 1402
4051.49 1385
4052.09 1427
4052.69 1409
4053.29 1337
4053.89 1291
4054.49 1367
4055.09 1325
4055.69 1310
4056.30 1328
4056.90 1223
4057.50 1230
4058.10 1228
4058.70 1282
4059.30 1264
4059.90 1272
4060.50 1301
4061.10 1357
4061.71 1327
4062.31 1472
4062.91 1523
4063.51 1503
4064.11 1492
4064.71 1527
4065.31 1541
4065.92 1554
4066.52 1458
4067.12 1590
4067.72 1574
4068.32 1509
4068.92 1444
4069.53 1397
4070.13 1318
4070.73 1288
4071.33 1265
4071.93 1320
4072.54 1265
4073.14 1263
4073.74 1272
4074.34 1265
4074.94 1204
4075.55 1221
4076.15 1288
4076.75 1262
4077.35 1249
4077.96 1276
4078.56 1277
4079.16 1218
4079.76 1242
4080.37 1281
4080.97 1267
4081.57 1260
4082.17 1256
4082.78 1238
4083.38 1172
4083.98 1204
4084.59 1223
4085.19 1233
4085.79 1188
4086.39 1223
4087.00 1282
4087.60 1200
4088.20 1152
4088.81 1170
4089.41 1166
4090.01 1195
4090.62 1187
4091.22 1214
4091.82 1240
4092.43 1242
4093.03 1299
4093.63 1306
4094.24 1227
4094.84 1266
4095.45 1276
4096.05 1300
4096.65 1297
4097.26 1287
4097.86 1315
4098.47 1271
4099.07 1316
4099.67 1255
4100.28 1289
4100.88 1257
4101.49 1321
4102.09 1280
4102.69 1274
4103.30 1310
4103.90 1301
4104.51 1248
4105.11 1268
4105.72 1291
4106.32 1326
4106.93 1247
4107.53 1225
4108.13 1204
4108.74 1277
4109.34 1216
4109.95 1178
4110.55 1247
4111.16 1224
4111.76 1242
4112.37 1198
4112.97 1229
4113.58 1190
4114.18 1232
4114.79 1206
4115.39 1160
4116.00 1203
4116.60 1263
4117.21 1171
4117.82 1161
4118.42 1090
4119.03 1143
4119.63 1231
4120.24 1229
4120.84 1229
4121.45 1196
4122.05 1207
4122.66 1147
4123.27 1183
4123.87 1230
4124.48 1221
4125.08 1230
4125.69 1284
4126.30 1299
4126.90 1261
4127.51 1202
4128.11 1171
4128.72 1241
4129.33 1148
4129.93 1196
4130.54 1226
4131.15 1211
4131.75 1206
4132.36 1216
4132.96 1284
4133.57 1330
4134.18 1382
4134.78 1366
4135.39 1419
4136.00 1397
4136.60 1488
4137.21 1475
4137.82 1529
4138.43 1501
4139.03 1492
4139.64 1553
4140.25 1477
4140.85 1461
4141.46 1546
4142.07 1529
4142.68 1507
4143.28 1551
4143.89 1533
4144.50 1520
4145.10 1525
4145.71 1526
4146.32 1428
4146.93 1400
4147.53 1441
4148.14 1289
4148.75 1286
4149.36 1351
4149.97 1333
4150.57 1271
4151.18 1180
4151.79 1208
4152.40 1228
4153.00 1252
4153.61 1247
4154.22 1278
4154.83 1237
4155.44 1176
4156.05 1220
4156.65 1260
4157.26 1341
4157.87 1375
4158.48 1388
4159.09 1425
4159.70 1418
4160.30 1394
4160.91 1406
4161.52 1435
4162.13 1347
4162.74 1272
4163.35 1308
4163.96 1348
4164.56 1317
4165.17 1371
4165.78 1404
4166.39 1369
4167.00 1396
4167.61 1452
4168.22 1508
4168.83 1509
4169.44 1507
4170.05 1483
4170.66 1517
4171.26 1540
4171.87 1567
4172.48 1582
4173.09 1584
4173.70 1562
4174.31 1540
4174.92 1512
4175.53 1502
4176.14 1451
4176.75 1488
4177.36 1471
4177.97 1480
4178.58 1460
4179.19 1414
4179.80 1373
4180.41 1347
4181.02 1316
4181.63 1335
4182.24 1290
4182.85 1347
4183.46 1292
4184.07 1302
4184.68 1402
4185.29 1447
4185.90 1370
4186.51 1336
4187.12 1316
4187.73 1273
4188.34 1245
4188.95 1289
4189.56 1279
4190.18 1298
4190.79 1369
4191.40 1430
4192.01 1446
4192.62 1486
4193.23 1486
4193.84 1477
4194.45 1485
4195.06 1464
4195.67 1463
4196.28 1503
4196.90 1472
4197.51 1365
4198.12 1342
4198.73 1361
4199.34 1402
4199.95 1386
4200.56 1371
4201.18 1384
4201.79 1296
4202.40 1308
4203.01 1368
4203.62 1262
4204.23 1311
4204.85 1362
4205.46 1378
4206.07 1332
4206.68 1377
4207.29 1408
4207.90 1382
4208.52 1413
4209.13 1364
4209.74 1416
4210.35 1424
4210.97 1446
4211.58 1496
4212.19 1428
4212.80 1443
4213.41 1461
4214.03 1478
4214.64 1452
4215.25 1506
4215.86 1573
4216.48 1689
4217.09 1729
4217.70 1726
4218.32 1707
4218.93 1745
4219.54 1869
4220.15 1963
4220.77 1936
4221.38 1921
4221.99 1926
4222.61 2000
4223.22 1993
4223.83 1967
4224.44 2001
4225.06 2048
4225.67 2127
4226.28 2263
4226.90 2522
4227.51 2742
4228.13 2708
4228.74 2709
4229.35 2685
4229.97 2560
4230.58 2479
4231.19 2265
4231.81 2088
4232.42 2048
4233.03 1999
4233.65 1916
4234.26 1842
4234.88 1929
4235.49 1814
4236.10 1801
4236.72 1744
4237.33 1707
4237.95 1691
4238.56 1741
4239.17 1789
4239.79 1730
4240.40 1739
4241.02 1765
4241.63 1783
4242.25 1803
4242.86 1787
4243.48 1813
4244.09 1932
4244.71 1976
4245.32 1895
4245.93 1711
4246.55 1711
4247.16 1688
4247.78 1668
4248.39 1631
4249.01 1581
4249.62 1591
4250.24 1569
4250.85 1605
4251.47 1648
4252.08 1591
4252.70 1547
4253.32 1551
4253.93 1536
4254.55 1579
4255.16 1582
4255.78 1518
4256.39 1523
4257.01 1545
4257.62 1518
4258.24 1637
4258.85 1650
4259.47 1703
4260.09 1735
4260.70 1836
4261.32 1806
4261.93 1829
4262.55 1935
4263.17 2038
4263.78 2065
4264.40 2142
4265.01 2097
4265.63 2048
4266.25 1844
4266.86 1866
4267.48 1796
4268.10 1755
4268.71 1662
4269.33 1701
4269.94 1609
4270.56 1592
4271.18 1555
4271.79 1519
4272.41 1558
4273.03 1577
4273.64 1682
4274.26 1708
4274.88 1686
4275.49 1819
4276.11 1898
4276.73 1918
4277.35 1893
4277.96 1869
4278.58 1887
4279.20 1785
4279.81 1710
4280.43 1699
4281.05 1592
4281.67 1542
4282.28 1522
4282.90 1447
4283.52 1394
4284.14 1474
4284.75 1411
4285.37 1372
4285.99 1354
4286.61 1351
4287.22 1409
4287.84 1390
4288.46 1263
4289.08 1292
4289.70 1283
4290.31 1249
4290.93 1300
4291.55 1410
4292.17 1329
4292.79 1329
4293.40 1324
4294.02 1318
4294.64 1375
4295.26 1418
4295.88 1464
4296.50 1364
4297.11 1295
4297.73 1352
4298.35 1351
4298.97 1332
4299.59 1352
4300.21 1372
4300.83 1448
4301.44 1451
4302.06 1437
4302.68 1446
4303.30 1464
4303.92 1474
4304.54 1446
4305.16 1441
4305.78 1400
4306.40 1384
4307.02 1340
4307.63 1382
4308.25 1402
4308.87 1339
4309.49 1370
4310.11 1390
4310.73 1409
4311.35 1429
4311.97 1448
4312.59 1498
4313.21 1467
4313.83 1457
4314.45 1493
4315.07 1507
4315.69 1480
4316.31 1497
4316.93 1486
4317.55 1445
4318.17 1501
4318.79 1480
4319.41 1521
4320.03 1513
4320.65 1442
4321.27 1507
4321.89 1546
4322.51 1570
4323.13 1697
4323.75 1664
4324.37 1757
4324.99 1807
4325.61 1899
4326.23 1997
4326.85 2011
4327.47 1867
4328.09 2050
4328.71 2099
4329.33 2181
4329.96 2513
4330.58 2806
4331.20 3155
4331.82 3457
4332.44 3734
4333.06 3703
4333.68 3690
4334.30 3536
4334.92 3567
4335.54 3452
4336.17 3486
4336.79 3458
4337.41 3447
4338.03 3358
4338.65 3348
4339.27 3248
4339.89 2949
4340.52 2808
4341.14 2581
4341.76 2558
4342.38 2518
4343.00 2673
4343.62 3042
4344.25 3546
4344.87 3926
4345.49 4551
4346.11 4925
4346.73 5146
4347.36 5118
4347.98 4832
4348.60 4474
4349.22 3959
4349.84 3500
4350.47 3149
4351.09 2853
4351.71 2645
4352.33 2509
4352.96 2347
4353.58 2225
4354.20 2134
4354.82 2041
4355.45 1987
4356.07 1992
4356.69 1944
4357.31 2005
4357.94 1903
4358.56 1875
4359.18 1910
4359.81 1870
4360.43 1882
4361.05 1879
4361.68 1798
4362.30 1724
4362.92 1767
4363.55 1817
4364.17 1811
4364.79 1823
4365.42 1737
4366.04 1789
4366.66 1813
4367.29 1804
4367.91 1686
4368.53 1634
4369.16 1633
4369.78 1574
4370.40 1614
4371.03 1530
4371.65 1416
4372.27 1512
4372.90 1476
4373.52 1483
4374.15 1486
4374.77 1516
4375.39 1548
4376.02 1505
4376.64 1531
4377.27 1552
4377.89 1615
4378.52 1654
4379.14 1661
4379.76 1622
4380.39 1642
4381.01 1593
4381.64 1621
4382.26 1604
4382.89 1669
4383.51 1686
4384.14 1694
4384.76 1675
4385.39 1596
4386.01 1553
4386.64 1583
4387.26 1623
4387.89 1613
4388.51 1653
4389.14 1682
4389.76 1804
4390.39 1876
4391.01 1965
4391.64 1960
4392.26 1923
4392.89 1846
4393.51 1822
4394.14 1793
4394.76 1600
4395.39 1545
4396.01 1529
4396.64 1518
4397.26 1540
4397.89 1505
4398.52 1504
4399.14 1424
4399.77 1451
4400.39 1515
4401.02 1469
4401.65 1467
4402.27 1473
4402.90 1469
4403.52 1466
4404.15 1485
4404.78 1472
4405.40 1430
4406.03 1440
4406.65 1437
4407.28 1432
4407.91 1440
4408.53 1456
4409.16 1436
4409.79 1483
4410.41 1430
4411.04 1417
4411.67 1429
4412.29 1437
4412.92 1424
4413.55 1430
4414.17 1297
4414.80 1343
4415.43 1422
4416.05 1424
4416.68 1371
4417.31 1418
4417.94 1395
4418.56 1391
4419.19 1384
4419.82 1421
4420.44 1365
4421.07 1352
4421.70 1287
4422.33 1335
4422.95 1337
4423.58 1330
4424.21 1338
4424.84 1276
4425.46 1256
4426.09 1238
4426.72 1215
4427.35 1223
4427.97 1275
4428.60 1303
4429.23 1223
4429.86 1242
4430.49 1311
4431.11 1320
4431.74 1358
4432.37 1235
4433.00 1246
4433.63 1359
4434.26 1320
4434.88 1300
4435.51 1273
4436.14 1290
4436.77 1311
4437.40 1323
4438.03 1383
4438.65 1344
4439.28 1370
4439.91 1351
4440.54 1291
4441.17 1273
4441.80 1315
4442.43 1297
4443.06 1343
4443.68 1344
4444.31 1347
4444.94 1448
4445.57 1479
4446.20 1536
4446.83 1504
4447.46 1494
4448.09 1469
4448.72 1485
4449.35 1507
4449.98 1425
4450.61 1342
4451.24 1373
4451.86 1379
4452.49 1385
4453.12 1475
4453.75 1441
4454.38 1450
4455.01 1565
4455.64 1694
4456.27 1736
4456.90 1760
4457.53 1751
4458.16 1728
4458.79 1554
4459.42 1439
4460.05 1405
4460.68 1340
4461.31 1346
4461.94 1357
4462.57 1293
4463.20 1254
4463.83 1296
4464.46 1290
4465.09 1242
4465.72 1324
4466.36 1328
4466.99 1276
4467.62 1258
4468.25 1283
4468.88 1218
4469.51 1222
4470.14 1252
4470.77 1316
4471.40 1236
4472.03 1217
4472.66 1193
4473.29 1223
4473.93 1255
4474.56 1181
4475.19 1178
4475.82 1175
4476.45 1221
4477.08 1207
4477.71 1212
4478.34 1272
4478.98 1287
4479.61 1270
4480.24 1247
4480.87 1275
4481.50 1299
4482.13 1343
4482.76 1356
4483.40 1324
4484.03 1327
4484.66 1327
4485.29 1392
4485.92 1371
4486.56 1361
4487.19 1368
4487.82 1350
4488.45 1395
4489.08 1418
4489.72 1392
4490.35 1315
4490.98 1291
4491.61 1317
4492.25 1309
4492.88 1256
4493.51 1273
4494.14 1341
4494.78 1347
4495.41 1386
4496.04 1420
4496.67 1413
4497.31 1409
4497.94 1495
4498.57 1584
4499.20 1739
4499.84 1782
4500.47 1892
4501.10 2079
4501.74 2112
4502.37 2117
4503.00 2129
4503.64 1944
4504.27 1926
4504.90 1940
4505.53 1875
4506.17 1822
4506.80 1748
4507.43 1670
4508.07 1609
4508.70 1594
4509.34 1520
4509.97 1510
4510.60 1496
4511.24 1506
4511.87 1503
4512.50 1510
4513.14 1511
4513.77 1469
4514.41 1436
4515.04 1440
4515.67 1451
4516.31 1405
4516.94 1408
4517.58 1368
4518.21 1339
4518.84 1388
4519.48 1323
4520.11 1334
4520.75 1366
4521.38 1356
4522.02 1394
4522.65 1365
4523.28 1406
4523.92 1413
4524.55 1508
4525.19 1494
4525.82 1529
4526.46 1631
4527.09 1803
4527.73 2020
4528.36 2195
4529.00 2448
4529.63 2815
4530.27 3110
4530.90 3405
4531.54 3488
4532.17 3443
4532.81 3216
4533.44 3082
4534.08 2927
4534.71 2625
4535.35 2384
4535.99 2160
4536.62 1889
4537.26 1808
4537.89 1617
4538.53 1565
4539.16 1443
4539.80 1393
4540.43 1355
4541.07 1386
4541.71 1312
4542.34 1319
4542.98 1299
4543.61 1302
4544.25 1306
4544.89 1357
4545.52 1358
4546.16 1285
4546.79 1214
4547.43 1297
4548.07 1310
4548.70 1268
4549.34 1244
4549.98 1247
4550.61 1263
4551.25 1289
4551.89 1308
4552.52 1229
4553.16 1236
4553.80 1212
4554.43 1167
4555.07 1157
4555.71 1212
4556.34 1198
4556.98 1277
4557.62 1265
4558.25 1249
4558.89 1309
4559.53 1324
4560.16 1329
4560.80 1323
4561.44 1346
4562.08 1351
4562.71 1300
4563.35 1319
4563.99 1268
4564.63 1273
4565.26 1386
4565.90 1454
4566.54 1405
4567.18 1426
4567.81 1450
4568.45 1502
4569.09 1522
4569.73 1509
4570.36 1500
4571.00 1471
4571.64 1447
4572.28 1414
4572.92 1387
4573.55 1357
4574.19 1288
4574.83 1336
4575.47 1329
4576.11 1358
4576.75 1374
4577.38 1380
4578.02 1349
4578.66 1310
4579.30 1306
4579.94 1345
4580.58 1318
4581.21 1330
4581.85 1323
4582.49 1345
4583.13 1321
4583.77 1322
4584.41 1397
4585.05 1527
4585.69 1645
4586.32 1668
4586.96 1702
4587.60 1856
4588.24 1852
4588.88 1824
4589.52 1873
4590.16 1857
4590.80 1945
4591.44 1951
4592.08 1953
4592.72 1922
4593.36 1795
4594.00 1707
4594.63 1504
4595.27 1513
4595.91 1468
4596.55 1412
4597.19 1352
4597.83 1344
4598.47 1406
4599.11 1418
4599.75 1346
4600.39 1446
4601.03 1473
4601.67 1420
4602.31 1435
4602.95 1372
4603.59 1406
4604.23 1390
4604.87 1328
4605.51 1321
4606.15 1305
4606.79 1343
4607.43 1304
4608.08 1359
4608.72 1326
4609.36 1316
4610.00 1304
4610.64 1322
4611.28 1298
4611.92 1266
4612.56 1237
4613.20 1231
4613.84 1264
4614.48 1313
4615.12 1234
4615.76 1217
4616.41 1218
4617.05 1245
4617.69 1189
4618.33 1202
4618.97 1220
4619.61 1197
4620.25 1220
4620.89 1143
4621.54 1190
4622.18 1132
4622.82 1113
4623.46 1178
4624.10 1147
4624.74 1159
4625.38 1147
4626.03 1125
4626.67 1234
4627.31 1217
4627.95 1169
4628.59 1243
4629.24 1237
4629.88 1283
4630.52 1325
4631.16 1380
4631.80 1425
4632.45 1504
4633.09 1468
4633.73 1405
4634.37 1391
4635.02 1409
4635.66 1382
4636.30 1385
4636.94 1369
4637.58 1366
4638.23 1430
4638.87 1439
4639.51 1452
4640.16 1396
4640.80 1396
4641.44 1377
4642.08 1354
4642.73 1332
4643.37 1331
4644.01 1267
4644.66 1313
4645.30 1282
4645.94 1233
4646.58 1243
4647.23 1228
4647.87 1206
4648.51 1208
4649.16 1325
4649.80 1317
4650.44 1337
4651.09 1450
4651.73 1459
4652.37 1513
4653.02 1541
4653.66 1452
4654.31 1447
4654.95 1424
4655.59 1374
4656.24 1327
4656.88 1255
4657.52 1237
4658.17 1278
4658.81 1219
4659.46 1195
4660.10 1223
4660.75 1247
4661.39 1183
4662.03 1198
4662.68 1168
4663.32 1103
4663.97 1121
4664.61 1209
4665.26 1149
4665.90 1119
4666.54 1100
4667.19 1099
4667.83 1159
4668.48 1106
4669.12 1059
4669.77 1055
4670.41 1124
4671.06 1119
4671.70 1044
4672.35 1149
4672.99 1112
4673.64 1148
4674.28 1148
4674.93 1131
4675.57 1127
4676.22 1124
4676.86 1213
4677.51 1256
4678.15 1188
4678.80 1215
4679.44 1206
4680.09 1232
4680.73 1242
4681.38 1240
4682.03 1250
4682.67 1256
4683.32 1313
4683.96 1197
4684.61 1236
4685.25 1281
4685.90 1335
4686.55 1320
4687.19 1308
4687.84 1308
4688.48 1296
4689.13 1325
4689.78 1351
4690.42 1352
4691.07 1412
4691.72 1464
4692.36 1412
4693.01 1470
4693.65 1445
4694.30 1467
4694.95 1530
4695.59 1546
4696.24 1623
4696.89 1619
4697.53 1735
4698.18 1798
4698.83 1866
4699.47 1991
4700.12 2004
4700.77 1957
4701.41 1769
4702.06 1643
4702.71 1660
4703.36 1565
4704.00 1446
4704.65 1513
4705.30 1519
4705.94 1519
4706.59 1454
4707.24 1385
4707.89 1439
4708.53 1369
4709.18 1413
4709.83 1396
4710.48 1410
4711.12 1323
4711.77 1359
4712.42 1361
4713.07 1346
4713.71 1384
4714.36 1364
4715.01 1344
4715.66 1360
4716.31 1344
4716.95 1290
4717.60 1312
4718.25 1348
4718.90 1361
4719.55 1388
4720.19 1420
4720.84 1354
4721.49 1415
4722.14 1458
4722.79 1395
4723.44 1398
4724.08 1458
4724.73 1481
4725.38 1525
4726.03 1552
4726.68 1502
4727.33 1482
4727.98 1433
4728.63 1450
4729.27 1376
4729.92 1358
4730.57 1311
4731.22 1301
4731.87 1353
4732.52 1317
4733.17 1252
4733.82 1322
4734.47 1252
4735.12 1239
4735.77 1244
4736.41 1283
4737.06 1313
4737.71 1274
4738.36 1302
4739.01 1366
4739.66 1413
4740.31 1316
4740.96 1322
4741.61 1366
4742.26 1372
4742.91 1343
4743.56 1383
4744.21 1303
4744.86 1352
4745.51 1347
4746.16 1318
4746.81 1250
4747.46 1318
4748.11 1397
4748.76 1388
4749.41 1331
4750.06 1475
4750.71 1577
4751.36 1630
4752.01 1538
4752.66 1581
4753.31 1524
4753.96 1420
4754.61 1473
4755.26 1476
4755.92 1469
4756.57 1366
4757.22 1426
4757.87 1498
4758.52 1520
4759.17 1566
4759.82 1598
4760.47 1630
4761.12 1650
4761.77 1716
4762.42 1686
4763.08 1638
4763.73 1590
4764.38 1535
4765.03 1555
4765.68 1443
4766.33 1503
4766.98 1431
4767.64 1486
4768.29 1497
4768.94 1458
4769.59 1511
4770.24 1480
4770.89 1458
4771.54 1390
4772.20 1401
4772.85 1427
4773.50 1366
4774.15 1334
4774.80 1398
4775.46 1430
4776.11 1343
4776.76 1319
4777.41 1345
4778.06 1409
4778.72 1409
4779.37 1417
4780.02 1409
4780.67 1404
4781.33 1362
4781.98 1388
4782.63 1405
4783.28 1449
4783.94 1437
4784.59 1392
4785.24 1380
4785.89 1372
4786.55 1451
4787.20 1464
4787.85 1420
4788.51 1474
4789.16 1506
4789.81 1520
4790.46 1633
4791.12 1585
4791.77 1508
4792.42 1524
4793.08 1507
4793.73 1513
4794.38 1470
4795.04 1434
4795.69 1470
4796.34 1539
4797.00 1584
4797.65 1625
4798.30 1717
4798.96 1749
4799.61 1837
4800.27 1930
4800.92 1954
4801.57 1965
4802.23 1968
4802.88 1853
4803.53 1733
4804.19 1722
4804.84 1676
4805.50 1614
4806.15 1580
4806.81 1592
4807.46 1553
4808.11 1546
4808.77 1581
4809.42 1586
4810.08 1561
4810.73 1588
4811.39 1508
4812.04 1641
4812.69 1626
4813.35 1581
4814.00 1573
4814.66 1645
4815.31 1705
4815.97 1779
4816.62 1702
4817.28 1732
4817.93 1773
4818.59 1786
4819.24 1857
4819.90 1956
4820.55 2078
4821.21 2225
4821.86 2314
4822.52 2371
4823.17 2432
4823.83 2416
4824.48 2294
4825.14 2252
4825.79 2220
4826.45 2109
4827.11 2041
4827.76 2001
4828.42 1975
4829.07 1924
4829.73 1938
4830.38 2000
4831.04 2001
4831.70 2000
4832.35 2048
4833.01 2119
4833.66 2163
4834.32 2246
4834.98 2321
4835.63 2318
4836.29 2344
4836.94 2438
4837.60 2495
4838.26 2505
4838.91 2538
4839.57 2473
4840.23 2511
4840.88 2589
4841.54 2539
4842.20 2579
4842.85 2560
4843.51 2644
4844.17 2643
4844.82 2660
4845.48 2676
4846.14 2690
4846.79 2758
4847.45 2974
4848.11 3311
4848.76 3567
4849.42 4015
4850.08 4140
4850.73 4114
4851.39 4004
4852.05 3706
4852.71 3454
4853.36 3280
4854.02 3069
4854.68 3066
4855.34 3143
4855.99 3468
4856.65 3797
4857.31 4121
4857.97 4253
4858.62 4245
4859.28 4328
4859.94 4079
4860.60 3779
4861.25 3538
4861.91 3201
4862.57 3008
4863.23 2841
4863.89 2796
4864.54 2922
4865.20 2914
4865.86 3009
4866.52 3075
4867.18 3045
4867.84 2975
4868.49 2850
4869.15 2840
4869.81 2715
4870.47 2637
4871.13 2598
4871.79 2555
4872.44 2452
4873.10 2489
4873.76 2458
4874.42 2354
4875.08 2326
4875.74 2222
4876.40 2243
4877.06 2366
4877.72 2319
4878.37 2344
4879.03 2366
4879.69 2398
4880.35 2350
4881.01 2207
4881.67 2248
4882.33 2139
4882.99 2156
4883.65 2099
4884.31 2069
4884.97 2112
4885.63 2082
4886.29 2064
4886.95 2120
4887.61 2076
4888.26 2036
4888.92 2103
4889.58 2095
4890.24 2094
4890.90 2036
4891.56 2084
4892.22 2084
4892.88 1981
4893.54 2064
4894.20 1964
4894.86 1947
4895.52 1924
4896.18 1890
4896.84 1872
4897.51 1949
4898.17 1990
4898.83 2012
4899.49 2024
4900.15 2026
4900.81 1995
4901.47 1967
4902.13 1905
4902.79 1820
4903.45 1785
4904.11 1759
4904.77 1766
4905.43 1681
4906.09 1678
4906.75 1646
4907.41 1752
4908.08 1649
4908.74 1673
4909.40 1583
4910.06 1548
4910.72 1534
4911.38 1502
4912.04 1480
4912.70 1450
4913.37 1411
4914.03 1378
4914.69 1376
4915.35 1353
4916.01 1421
4916.67 1407
4917.33 1417
4918.00 1418
4918.66 1496
4919.32 1420
4919.98 1392
4920.64 1361
4921.31 1364
4921.97 1394
4922.63 1395
4923.29 1373
4923.95 1419
4924.62 1362
4925.28 1336
4925.94 1432
4926.60 1287
4927.26 1384
4927.93 1419
4928.59 1352
4929.25 1419
4929.91 1409
4930.58 1277
4931.24 1281
4931.90 1345
4932.56 1336
4933.23 1362
4933.89 1371
4934.55 1407
4935.22 1370
4935.88 1394
4936.54 1370
4937.20 1367
4937.87 1371
4938.53 1399
4939.19 1328
4939.86 1303
4940.52 1332
4941.18 1307
4941.85 1247
4942.51 1281
4943.17 1216
4943.84 1186
4944.50 1228
4945.16 1275
4945.83 1281
4946.49 1304
4947.15 1247
4947.82 1237
4948.48 1235
4949.15 1168
4949.81 1218
4950.47 1215
4951.14 1204
4951.80 1198
4952.47 1241
4953.13 1253
4953.79 1226
4954.46 1167
4955.12 1218
4955.79 1247
4956.45 1275
4957.11 1344
4957.78 1357
4958.44 1413
4959.11 1452
4959.77 1508
4960.44 1539
4961.10 1609
4961.77 1713
4962.43 1838
4963.10 1844
4963.76 1844
4964.42 1869
4965.09 1794
4965.75 1703
4966.42 1594
4967.08 1494
4967.75 1450
4968.41 1297
4969.08 1310
4969.74 1294
4970.41 1244
4971.08 1249
4971.74 1270
4972.41 1224
4973.07 1299
4973.74 1349
4974.40 1433
4975.07 1520
4975.73 1540
4976.40 1475
4977.06 1444
4977.73 1447
4978.40 1353
4979.06 1354
4979.73 1270
4980.39 1198
4981.06 1223
4981.73 1211
4982.39 1291
4983.06 1175
4983.72 1261
4984.39 1209
4985.06 1199
4985.72 1193
4986.39 1262
4987.05 1246
4987.72 1241
4988.39 1162
4989.05 1121
4989.72 1147
4990.39 1159
4991.05 1170
4991.72 1186
4992.39 1155
4993.05 1105
4993.72 1078
4994.39 1142
4995.05 1120
4995.72 1138
4996.39 1145
4997.05 1087
4997.72 1092
4998.39 1097
4999.06 1105
4999.72 1101
5000.39 1138
5001.06 1085
5001.73 1014
5002.39 1085
5003.06 1020
5003.73 1092
5004.39 1021
5005.06 1024
5005.73 1100
5006.40 1068
5007.07 1077
5007.73 1083
5008.40 1087
5009.07 1106
5009.74 1096
5010.40 1123
5011.07 1065
5011.74 1052
5012.41 1084
5013.08 1116
5013.74 1118
5014.41 1020
5015.08 1055
5015.75 1108
5016.42 1040
5017.09 1068
5017.75 1058
5018.42 1073
5019.09 1047
5019.76 1088
5020.43 1043
5021.10 1033
5021.76 1113
5022.43 1138
5023.10 1106
5023.77 1105
5024.44 1157
5025.11 1152
5025.78 1095
5026.45 1050
5027.12 1030
5027.78 1056
5028.45 1104
5029.12 1103
5029.79 1093
5030.46 1080
5031.13 1079
5031.80 1012
5032.47 1030
5033.14 1028
5033.81 1018
5034.48 982
5035.15 1002
5035.82 997
5036.49 1055
5037.16 1023
5037.83 1095
5038.50 1054
5039.16 1036
5039.83 1061
5040.50 1051
5041.17 979
5041.84 1054
5042.51 1002
5043.18 1030
5043.85 1045
5044.52 1058
5045.20 1049
5045.87 1092
5046.54 1104
5047.21 1078
5047.88 1040
5048.55 978
5049.22 977
5049.89 1001
5050.56 1022
5051.23 1064
5051.90 1055
5052.57 1057
5053.24 1023
5053.91 1033
5054.58 1027
5055.25 1051
5055.92 1002
5056.60 1012
5057.27 966
5057.94 1080
5058.61 1043
5059.28 1031
5059.95 1009
5060.62 1073
5061.29 1044
5061.96 1053
5062.64 1113
5063.31 1029
5063.98 1067
5064.65 1080
5065.32 1047
5065.99 1025
5066.66 1087
5067.34 1046
5068.01 1019
5068.68 1022
5069.35 1020
5070.02 1062
5070.70 1030
5071.37 1047
5072.04 1025
5072.71 1061
5073.38 1102
5074.06 1105
5074.73 1130
5075.40 1138
5076.07 1132
5076.74 1175
5077.42 1133
5078.09 1151
5078.76 1195
5079.43 1202
5080.11 1180
5080.78 1243
5081.45 1163
5082.12 1165
5082.80 1137
5083.47 1096
5084.14 1105
5084.82 1098
5085.49 1116
5086.16 1108
5086.83 1109
5087.51 1143
5088.18 1209
5088.85 1274
5089.53 1289
5090.20 1363
5090.87 1353
5091.55 1378
5092.22 1417
5092.89 1339
5093.57 1276
5094.24 1219
5094.91 1267
5095.59 1185
5096.26 1110
5096.93 1163
5097.61 1150
5098.28 1125
5098.96 1114
5099.63 1137
5100.30 1152
5100.98 1149
5101.65 1184
5102.32 1164
5103.00 1166
5103.67 1276
5104.35 1282
5105.02 1234
5105.70 1237
5106.37 1189
5107.04 1202
5107.72 1168
5108.39 1177
5109.07 1174
5109.74 1169
5110.42 1190
5111.09 1186
5111.77 1170
5112.44 1123
5113.11 1113
5113.79 1121
5114.46 1150
5115.14 1095
5115.81 1322
5116.49 1326
5117.16 1397
5117.84 1496
5118.51 1583
5119.19 1625
5119.86 1606
5120.54 1516
5121.21 1548
5121.89 1475
5122.57 1379
5123.24 1291
5123.92 1253
5124.59 1234
5125.27 1208
5125.94 1149
5126.62 1135
5127.29 1119
5127.97 1175
5128.64 1176
5129.32 1132
5130.00 1124
5130.67 1106
5131.35 1136
5132.02 1182
5132.70 1202
5133.38 1114
5134.05 1106
5134.73 1144
5135.40 1130
5136.08 1101
5136.76 1151
5137.43 1155
5138.11 1136
5138.79 1178
5139.46 1152
5140.14 1125
5140.82 1117
5141.49 1071
5142.17 1059
5142.85 1077
5143.52 1095
5144.20 1057
5144.88 1036
5145.55 1060
5146.23 1082
5146.91 1081
5147.58 1125
5148.26 1063
5148.94 1105
5149.61 1074
5150.29 1025
5150.97 1011
5151.65 1074
5152.32 1040
5153.00 1070
5153.68 1072
5154.36 1074
5155.03 1058
5155.71 1120
5156.39 1131
5157.07 1114
5157.74 1163
5158.42 1138
5159.10 1116
5159.78 1102
5160.45 1099
5161.13 1057
5161.81 1057
5162.49 1033
5163.17 1038
5163.84 1050
5164.52 1040
5165.20 1103
5165.88 1085
5166.56 1070
5167.24 1097
5167.91 1142
5168.59 1043
5169.27 1048
5169.95 1002
5170.63 959
5171.31 969
5171.98 998
5172.66 998
5173.34 969
5174.02 1008
5174.70 1000
5175.38 1086
5176.06 1048
5176.74 1000
5177.41 990
5178.09 1002
5178.77 1076
5179.45 1003
5180.13 1104
5180.81 1115
5181.49 1039
5182.17 1060
5182.85 1012
5183.53 975
5184.21 1054
5184.89 1025
5185.57 912
5186.24 941
5186.92 984
5187.60 1008
5188.28 985
5188.96 958
5189.64 987
5190.32 1009
5191.00 975
5191.68 948
5192.36 1030
5193.04 958
5193.72 921
5194.40 952
5195.08 989
5195.76 1006
5196.44 981
5197.12 982
5197.80 1008
5198.48 946
5199.16 972
5199.84 1015
5200.52 1067
5201.21 1017
5201.89 1035
5202.57 1059
5203.25 1013
5203.93 998
5204.61 979
5205.29 983
5205.97 1066
5206.65 1107
5207.33 1032
5208.01 1011
5208.69 1068
5209.37 1161
5210.06 1129
5210.74 1091
5211.42 1094
5212.10 1086
5212.78 1155
5213.46 1195
5214.14 1189
5214.82 1121
5215.51 1232
5216.19 1289
5216.87 1173
5217.55 1127
5218.23 1205
5218.91 1123
5219.60 1188
5220.28 1228
5220.96 1243
5221.64 1266
5222.32 1358
5223.00 1370
5223.69 1311
5224.37 1306
5225.05 1196
5225.73 1161
5226.41 1141
5227.10 1161
5227.78 1140
5228.46 1134
5229.14 1130
5229.83 1109
5230.51 1099
5231.19 1068
5231.87 1098
5232.56 1121
5233.24 1150
5233.92 1148
5234.60 1099
5235.29 1167
5235.97 1220
5236.65 1190
5237.34 1206
5238.02 1194
5238.70 1228
5239.38 1208
5240.07 1142
5240.75 1155
5241.43 1204
5242.12 1164
5242.80 1128
5243.48 1183
5244.17 1129
5244.85 1124
5245.53 1091
5246.22 1077
5246.90 1108
5247.58 1103
5248.27 1080
5248.95 1137
5249.63 1201
5250.32 1227
5251.00 1246
5251.69 1295
5252.37 1295
5253.05 1284
5253.74 1286
5254.42 1193
5255.11 1104
5255.79 1099
5256.47 1088
5257.16 1065
5257.84 1070
5258.53 1105
5259.21 1104
5259.89 1170
5260.58 1278
5261.26 1239
5261.95 1205
5262.63 1195
5263.32 1222
5264.00 1190
5264.69 1178
5265.37 1212
5266.06 1222
5266.74 1190
5267.43 1151
5268.11 1205
5268.79 1198
5269.48 1186
5270.16 1170
5270.85 1133
5271.53 1165
5272.22 1136
5272.91 1086
5273.59 1089
5274.28 1141
5274.96 1120
5275.65 1137
5276.33 1119
5277.02 1074
5277.70 1107
5278.39 1099
5279.07 1141
5279.76 1194
5280.45 1194
5281.13 1199
5281.82 1170
5282.50 1171
5283.19 1168
5283.87 1151
5284.56 1142
5285.25 1117
5285.93 1076
5286.62 1070
5287.30 1095
5287.99 1020
5288.68 1114
5289.36 1111
5290.05 1058
5290.74 1076
5291.42 1122
5292.11 1040
5292.79 1065
5293.48 1071
5294.17 1062
5294.85 1093
5295.54 1111
5296.23 1116
5296.91 1160
5297.60 1238
5298.29 1242
5298.98 1234
5299.66 1332
5300.35 1334
5301.04 1375
5301.72 1349
5302.41 1373
5303.10 1487
5303.78 1564
5304.47 1619
5305.16 1659
5305.85 1651
5306.53 1592
5307.22 1603
5307.91 1539
5308.60 1504
5309.28 1475
5309.97 1518
5310.66 1531
5311.35 1611
5312.03 1744
5312.72 1747
5313.41 1819
5314.10 1738
5314.79 1735
5315.47 1644
5316.16 1591
5316.85 1597
5317.54 1550
5318.23 1519
5318.91 1448
5319.60 1460
5320.29 1449
5320.98 1452
5321.67 1374
5322.36 1385
5323.04 1325
5323.73 1240
5324.42 1218
5325.11 1110
5325.80 1087
5326.49 1124
5327.18 1188
5327.86 1182
5328.55 1171
5329.24 1139
5329.93 1068
5330.62 1146
5331.31 1171
5332.00 1124
5332.69 1117
5333.38 1095
5334.06 1067
5334.75 1086
5335.44 1087
5336.13 1096
5336.82 1129
5337.51 1100
5338.20 1069
5338.89 1100
5339.58 1104
5340.27 1105
5340.96 1109
5341.65 1095
5342.34 1188
5343.03 1242
5343.72 1182
5344.41 1240
5345.10 1288
5345.79 1318
5346.48 1378
5347.17 1514
5347.86 1611
5348.55 1690
5349.24 1724
5349.93 1837
5350.62 1894
5351.31 1893
5352.00 1871
5352.69 1717
5353.38 1619
5354.07 1556
5354.76 1458
5355.45 1345
5356.14 1270
5356.83 1190
5357.52 1156
5358.21 1117
5358.90 1094
5359.59 1124
5360.29 1114
5360.98 1149
5361.67 1122
5362.36 1193
5363.05 1207
5363.74 1164
5364.43 1122
5365.12 1127
5365.81 1030
5366.50 992
5367.20 1051
5367.89 1029
5368.58 1040
5369.27 1009
5369.96 1022
5370.65 1054
5371.34 1023
5372.04 1051
5372.73 1044
5373.42 991
5374.11 1018
5374.80 1016
5375.49 1066
5376.19 1047
5376.88 1039
5377.57 1072
5378.26 1058
5378.95 1063
5379.65 1006
5380.34 1039
5381.03 1028
5381.72 1023
5382.42 1024
5383.11 994
5383.80 1036
5384.49 1087
5385.19 1072
5385.88 1051
5386.57 1085
5387.26 1152
5387.96 1179
5388.65 1200
5389.34 1276
5390.03 1231
5390.73 1232
5391.42 1238
5392.11 1194
5392.80 1147
5393.50 1132
5394.19 1117
5394.88 997
5395.58 1084
5396.27 1112
5396.96 1057
5397.66 1027
5398.35 1024
5399.04 977
5399.74 1018
5400.43 993
5401.12 1035
5401.82 1031
5402.51 1099
5403.20 1079
5403.90 1056
5404.59 1046
5405.29 1056
5405.98 1078
5406.67 1064
5407.37 1068
5408.06 1038
5408.75 1093
5409.45 1108
5410.14 1065
5410.84 1040
5411.53 1052
5412.23 1070
5412.92 1102
5413.61 1063
5414.31 1057
5415.00 1062
5415.70 1101
5416.39 1118
5417.09 1145
5417.78 1114
5418.47 1127
5419.17 1074
5419.86 1151
5420.56 1158
5421.25 1209
5421.95 1271
5422.64 1245
5423.34 1225
5424.03 1201
5424.73 1130
5425.42 1111
5426.12 1090
5426.81 1109
5427.51 1128
5428.20 1112
5428.90 1121
5429.59 1142
5430.29 1180
5430.99 1203
5431.68 1140
5432.38 1152
5433.07 1150
5433.77 1165
5434.46 1172
5435.16 1168
5435.85 1178
5436.55 1272
5437.25 1269
5437.94 1242
5438.64 1232
5439.33 1205
5440.03 1117
5440.73 1171
5441.42 1177
5442.12 1232
5442.81 1279
5443.51 1301
5444.21 1353
5444.90 1434
5445.60 1599
5446.29 1720
5446.99 1847
5447.69 1785
5448.38 1850
5449.08 1815
5449.78 1834
5450.47 1715
5451.17 1565
5451.87 1543
5452.56 1455
5453.26 1418
5453.96 1340
5454.65 1283
5455.35 1305
5456.05 1259
5456.75 1318
5457.44 1314
5458.14 1386
5458.84 1333
5459.53 1334
5460.23 1350
5460.93 1413
5461.63 1577
5462.32 1528
5463.02 1446
5463.72 1505
5464.42 1448
5465.11 1469
5465.81 1499
5466.51 1494
5467.21 1485
5467.90 1496
5468.60 1392
5469.30 1379
5470.00 1468
5470.70 1554
5471.39 1631
5472.09 1600
5472.79 1646
5473.49 1734
5474.19 1724
5474.88 1765
5475.58 1790
5476.28 1895
5476.98 2088
5477.68 2259
5478.38 2649
5479.07 2948
5479.77 3293
5480.47 3417
5481.17 3457
5481.87 3224
5482.57 2918
5483.27 2691
5483.96 2494
5484.66 2296
5485.36 2156
5486.06 2114
5486.76 2111
5487.46 2059
5488.16 2049
5488.86 2023
5489.56 2010
5490.26 2105
5490.96 2174
5491.65 2240
5492.35 2252
5493.05 2289
5493.75 2296
5494.45 2369
5495.15 2401
5495.85 2355
5496.55 2549
5497.25 2672
5497.95 3110
5498.65 3715
5499.35 4471
5500.05 5360
5500.75 5977
5501.45 5979
5502.15 5519
5502.85 4918
5503.55 4085
5504.25 3427
5504.95 2861
5505.65 2568
5506.35 2306
5507.05 2123
5507.75 1948
5508.45 1897
5509.15 1833
5509.85 1884
5510.55 1785
5511.25 1771
5511.95 1865
5512.65 1790
5513.35 1761
5514.05 1772
5514.76 1767
5515.46 1767
5516.16 1756
5516.86 1711
5517.56 1721
5518.26 1684
5518.96 1695
5519.66 1645
5520.36 1650
5521.06 1578
5521.77 1627
5522.47 1587
5523.17 1513
5523.87 1428
5524.57 1371
5525.27 1391
5525.97 1350
5526.67 1333
5527.38 1262
5528.08 1250
5528.78 1390
5529.48 1437
5530.18 1348
5530.88 1358
5531.59 1310
5532.29 1326
5532.99 1364
5533.69 1320
5534.39 1315
5535.10 1345
5535.80 1310
5536.50 1319
5537.20 1306
5537.90 1291
5538.61 1308
5539.31 1336
5540.01 1317
5540.71 1236
5541.42 1335
5542.12 1275
5542.82 1253
5543.52 1206
5544.23 1236
5544.93 1226
5545.63 1211
5546.33 1263
5547.04 1227
5547.74 1127
5548.44 1220
5549.15 1192
5549.85 1150
5550.55 1182
5551.26 1220
5551.96 1197
5552.66 1265
5553.36 1252
5554.07 1193
5554.77 1182
5555.47 1169
5556.18 1110
5556.88 1149
5557.58 1182
5558.29 1180
5558.99 1216
5559.70 1255
5560.40 1228
5561.10 1275
5561.81 1295
5562.51 1351
5563.21 1351
5563.92 1350
5564.62 1355
5565.33 1290
5566.03 1325
5566.73 1272
5567.44 1247
5568.14 1187
5568.85 1175
5569.55 1154
5570.25 1139
5570.96 1170
5571.66 1193
5572.37 1190
5573.07 1198
5573.78 1255
5574.48 1277
5575.19 1268
5575.89 1271
5576.59 1267
5577.30 1300
5578.00 1290
5578.71 1251
5579.41 1225
5580.12 1186
5580.82 1153
5581.53 1105
5582.23 1132
5582.94 1042
5583.64 1151
5584.35 1133
5585.05 1150
5585.76 1095
5586.46 1095
5587.17 1116
5587.88 1139
5588.58 1176
5589.29 1167
5589.99 1121
5590.70 1098
5591.40 1085
5592.11 1059
5592.81 1050
5593.52 1047
5594.23 1103
5594.93 1107
5595.64 1118
5596.34 1060
5597.05 1065
5597.76 1043
5598.46 1053
5599.17 1066
5599.87 1051
5600.58 1041
5601.29 1001
5601.99 988
5602.70 1040
5603.41 1014
5604.11 1076
5604.82 1072
5605.52 1135
5606.23 1038
5606.94 1040
5607.64 1066
5608.35 1093
5609.06 1060
5609.76 1005
5610.47 1066
5611.18 1042
5611.88 1098
5612.59 1087
5613.30 1074
5614.01 1085
5614.71 1077
5615.42 1055
5616.13 1081
5616.83 1100
5617.54 1089
5618.25 1060
5618.96 1097
5619.66 1089
5620.37 1091
5621.08 1138
5621.79 1093
5622.49 1091
5623.20 1104
5623.91 1090
5624.62 1117
5625.32 1120
5626.03 1128
5626.74 1136
5627.45 1155
5628.16 1116
5628.86 1199
5629.57 1121
5630.28 1162
5630.99 1221
5631.70 1183
5632.40 1176
5633.11 1258
5633.82 1255
5634.53 1295
5635.24 1295
5635.95 1344
5636.65 1423
5637.36 1434
5638.07 1504
5638.78 1483
5639.49 1534
5640.20 1471
5640.91 1575
5641.61 1547
5642.32 1523
5643.03 1477
5643.74 1342
5644.45 1245
5645.16 1262
5645.87 1247
5646.58 1141
5647.29 1109
5648.00 1206
5648.70 1250
5649.41 1247
5650.12 1252
5650.83 1245
5651.54 1246
5652.25 1240
5652.96 1245
5653.67 1220
5654.38 1287
5655.09 1266
5655.80 1279
5656.51 1263
5657.22 1229
5657.93 1302
5658.64 1379
5659.35 1412
5660.06 1414
5660.77 1420
5661.48 1368
5662.19 1421
5662.90 1360
5663.61 1311
5664.32 1326
5665.03 1267
5665.74 1273
5666.45 1221
5667.16 1230
5667.87 1246
5668.58 1317
5669.29 1356
5670.00 1463
5670.71 1488
5671.42 1495
5672.13 1497
5672.84 1457
5673.56 1425
5674.27 1287
5674.98 1265
5675.69 1212
5676.40 1130
5677.11 1125
5677.82 1160
5678.53 1210
5679.24 1207
5679.95 1188
5680.67 1199
5681.38 1189
5682.09 1202
5682.80 1198
5683.51 1180
5684.22 1194
5684.93 1196
5685.65 1200
5686.36 1112
5687.07 1133
5687.78 1161
5688.49 1133
5689.20 1157
5689.92 1105
5690.63 1145
5691.34 1137
5692.05 1136
5692.76 1148
5693.47 1085
5694.19 1057
5694.90 1073
5695.61 1087
5696.32 1076
5697.04 1056
5697.75 1064
5698.46 1070
5699.17 1078
5699.89 1106
5700.60 1066
5701.31 1136
5702.02 1055
5702.74 1116
5703.45 1083
5704.16 1099
5704.87 1078
5705.59 1138
5706.30 1116
5707.01 1066
5707.72 1105
5708.44 1065
5709.15 1068
5709.86 1072
5710.58 1043
5711.29 1057
5712.00 1044
5712.72 1040
5713.43 1077
5714.14 1062
5714.86 1020
5715.57 1035
5716.28 1006
5717.00 1046
5717.71 1023
5718.42 1042
5719.14 1007
5719.85 1007
5720.56 1000
5721.28 1033
5721.99 1066
5722.71 1074
5723.42 1079
5724.13 1131
5724.85 1233
5725.56 1264
5726.28 1301
5726.99 1324
5727.70 1319
5728.42 1373
5729.13 1342
5729.85 1278
5730.56 1300
5731.28 1231
5731.99 1240
5732.70 1190
5733.42 1115
5734.13 1179
5734.85 1147
5735.56 1122
5736.28 1135
5736.99 1127
5737.71 1122
5738.42 1148
5739.14 1140
5739.85 1140
5740.57 1102
5741.28 1144
5742.00 1106
5742.71 1124
5743.43 1175
5744.14 1162
5744.86 1182
5745.57 1144
5746.29 1118
5747.00 1109
5747.72 1087
5748.43 1157
5749.15 1184
5749.87 1246
5750.58 1196
5751.30 1186
5752.01 1280
5752.73 1355
5753.44 1373
5754.16 1429
5754.88 1472
5755.59 1460
5756.31 1470
5757.02 1535
5757.74 1475
5758.46 1481
5759.17 1514
5759.89 1560
5760.60 1581
5761.32 1628
5762.04 1573
5762.75 1575
5763.47 1525
5764.19 1553
5764.90 1605
5765.62 1645
5766.34 1717
5767.05 1937
5767.77 2328
5768.49 2765
5769.20 3314
5769.92 3698
5770.64 4004
5771.35 3936
5772.07 3565
5772.79 3033
5773.50 2633
5774.22 2306
5774.94 2063
5775.65 1851
5776.37 1742
5777.09 1720
5777.81 1688
5778.52 1648
5779.24 1650
5779.96 1636
5780.68 1691
5781.39 1724
5782.11 1686
5782.83 1733
5783.55 1710
5784.26 1718
5784.98 1745
5785.70 1693
5786.42 1681
5787.14 1626
5787.85 1629
5788.57 1659
5789.29 1640
5790.01 1644
5790.73 1592
5791.44 1549
5792.16 1512
5792.88 1530
5793.60 1581
5794.32 1572
5795.03 1597
5795.75 1553
5796.47 1476
5797.19 1580
5797.91 1697
5798.63 1919
5799.35 2134
5800.06 2338
5800.78 2442
5801.50 2318
5802.22 2087
5802.94 1955
5803.66 1827
5804.38 1695
5805.10 1588
5805.82 1516
5806.53 1470
5807.25 1458
5807.97 1492
5808.69 1453
5809.41 1401
5810.13 1433
5810.85 1424
5811.57 1391
5812.29 1357
5813.01 1328
5813.73 1335
5814.45 1329
5815.17 1287
5815.89 1308
5816.61 1312
5817.33 1305
5818.05 1283
5818.77 1355
5819.49 1361
5820.20 1329
5820.92 1255
5821.64 1269
5822.36 1257
5823.09 1255
5823.81 1255
5824.53 1186
5825.25 1230
5825.97 1272
5826.69 1279
5827.41 1263
5828.13 1243
5828.85 1226
5829.57 1255
5830.29 1194
5831.01 1196
5831.73 1185
5832.45 1234
5833.17 1172
5833.89 1190
5834.61 1178
5835.33 1192
5836.05 1186
5836.78 1158
5837.50 1158
5838.22 1180
5838.94 1153
5839.66 1167
5840.38 1158
5841.10 1195
5841.82 1157
5842.54 1146
5843.27 1133
5843.99 1112
5844.71 1072
5845.43 1114
5846.15 1124
5846.87 1185
5847.59 1112
5848.32 1112
5849.04 1104
5849.76 1117
5850.48 1114
5851.20 1143
5851.93 1110
5852.65 1133
5853.37 1114
5854.09 1130
5854.81 1134
5855.54 1160
5856.26 1164
5856.98 1131
5857.70 1113
5858.42 1149
5859.15 1103
5859.87 1099
5860.59 1103
5861.31 1217
5862.04 1217
5862.76 1139
5863.48 1137
5864.20 1199
5864.93 1189
5865.65 1084
5866.37 1172
5867.10 1154
5867.82 1120
5868.54 1146
5869.26 1121
5869.99 1101
5870.71 1095
5871.43 1141
5872.16 1145
5872.88 1159
5873.60 1059
5874.33 1050
5875.05 1068
5875.77 1135
5876.50 1119
5877.22 1131
5877.94 1109
5878.67 1193
5879.39 1123
5880.11 1112
5880.84 1121
5881.56 1102
5882.28 1176
5883.01 1176
5883.73 1168
5884.46 1170
5885.18 1246
5885.90 1221
5886.63 1202
5887.35 1212
5888.08 1211
5888.80 1173
5889.52 1224
5890.25 1164
5890.97 1175
5891.70 1241
5892.42 1189
5893.15 1183
5893.87 1177
5894.59 1166
5895.32 1145
5896.04 1215
5896.77 1175
5897.49 1145
5898.22 1153
5898.94 1210
5899.67 1221
5900.39 1198
5901.12 1145
5901.84 1195
5902.57 1257
5903.29 1209
5904.02 1256
5904.74 1299
5905.47 1218
5906.19 1238
5906.92 1256
5907.64 1274
5908.37 1314
5909.09 1222
5909.82 1305
5910.55 1315
5911.27 1340
5912.00 1349
5912.72 1358
5913.45 1339
5914.17 1378
5914.90 1385
5915.63 1431
5916.35 1428
5917.08 1420
5917.80 1417
5918.53 1465
5919.25 1495
5919.98 1442
5920.71 1387
5921.43 1460
5922.16 1531
5922.89 1463
5923.61 1491
5924.34 1556
5925.06 1510
5925.79 1591
5926.52 1584
5927.24 1660
5927.97 1648
5928.70 1675
5929.42 1667
5930.15 1694
5930.88 1744
5931.60 1769
5932.33 1791
5933.06 1760
5933.78 1744
5934.51 1762
5935.24 1887
5935.97 1934
5936.69 1961
5937.42 2029
5938.15 2058
5938.87 2075
5939.60 2122
5940.33 2145
5941.06 2167
5941.78 2199
5942.51 2295
5943.24 2300
5943.97 2434
5944.69 2548
5945.42 2524
5946.15 2546
5946.88 2613
5947.60 2547
5948.33 2685
5949.06 2829
5949.79 2976
5950.52 3250
5951.24 3608
5951.97 3880
5952.70 4118
5953.43 4132
5954.16 4172
5954.88 4000
5955.61 3911
5956.34 3765
5957.07 3604
5957.80 3440
5958.53 3483
5959.25 3423
5959.98 3428
5960.71 3460
5961.44 3486
5962.17 3533
5962.90 3646
5963.63 3778
5964.36 4089
5965.08 4655
5965.81 5225
5966.54 5497
5967.27 5586
5968.00 5722
5968.73 5572
5969.46 5285
5970.19 4980
5970.92 4751
5971.65 4644
5972.37 4571
5973.10 4331
5973.83 4303
5974.56 4234
5975.29 4356
5976.02 4303
5976.75 4515
5977.48 4673
5978.21 4839
5978.94 4987
5979.67 5077
5980.40 5217
5981.13 5383
5981.86 5476
5982.59 5569
5983.32 5533
5984.05 5491
5984.78 5489
5985.51 5489
5986.24 5685
5986.97 5560
5987.70 5505
5988.43 5507
5989.16 5606
5989.89 5664
5990.62 5616
5991.35 5607
5992.08 5612
5992.81 5771
5993.54 6101
5994.27 6077
5995.00 6317
5995.74 6475
5996.47 6575
5997.20 6747
5997.93 6709
5998.66 6666
5999.39 6541
6000.12 6559
6000.85 6573
6001.58 6239
6002.31 6223
6003.04 6131
6003.78 5852
6004.51 5800
6005.24 5801
6005.97 5901
6006.70 5972
6007.43 6446
6008.16 7270
6008.90 8289
6009.63 10228
6010.36 12877
6011.09 16110
6011.82 19383
6012.55 22328
6013.29 24702
6014.02 25519
6014.75 25217
6015.48 23787
6016.21 21584
6016.95 18843
6017.68 16094
6018.41 13501
6019.14 11169
6019.87 9369
6020.61 7939
6021.34 6821
6022.07 6062
6022.80 5454
6023.54 4974
6024.27 4693
6025.00 4565
6025.73 4375
6026.47 4282
6027.20 4383
6027.93 4350
6028.66 4489
6029.40 4570
6030.13 4489
6030.86 4327
6031.59 4179
6032.33 3864
6033.06 3668
6033.79 3436
6034.53 3319
6035.26 3349
6035.99 3274
6036.73 3303
6037.46 3360
6038.19 3431
6038.93 3358
6039.66 3561
6040.39 3611
6041.13 3640
6041.86 3630
6042.59 3680
6043.33 3740
6044.06 3800
6044.79 3876
6045.53 3960
6046.26 3969
6047.00 4008
6047.73 4114
6048.46 4302
6049.20 4407
6049.93 4656
6050.67 4976
6051.40 5376
6052.13 5677
6052.87 5784
6053.60 5821
6054.34 5603
6055.07 5228
6055.81 5016
6056.54 4723
6057.27 4648
6058.01 4417
6058.74 4219
6059.48 4067
6060.21 4124
6060.95 4071
6061.68 3941
6062.42 3785
6063.15 3824
6063.89 3757
6064.62 3693
6065.36 3690
6066.09 3601
6066.83 3515
6067.56 3486
6068.30 3436
6069.03 3387
6069.77 3400
6070.50 3363
6071.24 3285
6071.97 3227
6072.71 3334
6073.44 3355
6074.18 3217
6074.91 3157
6075.65 3181
6076.39 3124
6077.12 3090
6077.86 3082
6078.59 3106
6079.33 3038
6080.06 2913
6080.80 2811
6081.54 2815
6082.27 2805
6083.01 2712
6083.74 2701
6084.48 2673
6085.22 2551
6085.95 2598
6086.69 2591
6087.42 2640
6088.16 2641
6088.90 2661
6089.63 2724
6090.37 2777
6091.11 2756
6091.84 2657
6092.58 2671
6093.32 2734
6094.05 2637
6094.79 2564
6095.53 2514
6096.26 2498
6097.00 2473
6097.74 2432
6098.47 2428
6099.21 2363
6099.95 2487
6100.69 2437
6101.42 2406
6102.16 2455
6102.90 2367
6103.63 2313
6104.37 2330
6105.11 2351
6105.85 2251
6106.58 2280
6107.32 2295
6108.06 2342
6108.80 2414
6109.53 2360
6110.27 2390
6111.01 2460
6111.75 2450
6112.49 2492
6113.22 2496
6113.96 2553
6114.70 2606
6115.44 2713
6116.17 2640
6116.91 2658
6117.65 2658
6118.39 2641
6119.13 2695
6119.87 2570
6120.60 2628
6121.34 2679
6122.08 2595
6122.82 2631
6123.56 2685
6124.30 2646
6125.03 2663
6125.77 2779
6126.51 2753
6127.25 2737
6127.99 2707
6128.73 2650
6129.47 2659
6130.21 2650
6130.94 2616
6131.68 2776
6132.42 2809
6133.16 2810
6133.90 2851
6134.64 2833
6135.38 2939
6136.12 3083
6136.86 3163
6137.60 3243
6138.34 3374
6139.08 3530
6139.81 3632
6140.55 3626
6141.29 3784
6142.03 3749
6142.77 3664
6143.51 3562
6144.25 3548
6144.99 3481
6145.73 3389
6146.47 3354
6147.21 3309
6147.95 3281
6148.69 3289
6149.43 3316
6150.17 3343
6150.91 3305
6151.65 3404
6152.39 3423
6153.13 3442
6153.87 3531
6154.61 3516
6155.35 3584
6156.09 3639
6156.83 3685
6157.58 3724
6158.32 3793
6159.06 3786
6159.80 3793
6160.54 3905
6161.28 3973
6162.02 4163
6162.76 4386
6163.50 4678
6164.24 5047
6164.98 5310
6165.72 5614
6166.46 5827
6167.21 6038
6167.95 6004
6168.69 5877
6169.43 5770
6170.17 5575
6170.91 5281
6171.65 5223
6172.39 5074
6173.14 5053
6173.88 5000
6174.62 4928
6175.36 4953
6176.10 5029
6176.84 5135
6177.59 5570
6178.33 6258
6179.07 7289
6179.81 8774
6180.55 10645
6181.30 12736
6182.04 14321
6182.78 15454
6183.52 15700
6184.26 15550
6185.01 14702
6185.75 13109
6186.49 11641
6187.23 10163
6187.97 8870
6188.72 7955
6189.46 7235
6190.20 6693
6190.94 6449
6191.69 6367
6192.43 6272
6193.17 6167
6193.92 6093
6194.66 5906
6195.40 5849
6196.14 5789
6196.89 5764
6197.63 5732
6198.37 5636
6199.12 5660
6199.86 5537
6200.60 5465
6201.34 5542
6202.09 5684
6202.83 5862
6203.57 6460
6204.32 7654
6205.06 9675
6205.80 12602
6206.55 16351
6207.29 20637
6208.03 24537
6208.78 27169
6209.52 28259
6210.27 27653
6211.01 25871
6211.75 22863
6212.50 19623
6213.24 16318
6213.98 13331
6214.73 10760
6215.47 8784
6216.22 7405
6216.96 6336
6217.71 5661
6218.45 5081
6219.19 4847
6219.94 4605
6220.68 4576
6221.43 4442
6222.17 4350
6222.92 4274
6223.66 4326
6224.40 4183
6225.15 4052
6225.89 3773
6226.64 3653
6227.38 3416
6228.13 3159
6228.87 3050
6229.62 2844
6230.36 2771
6231.11 2782
6231.85 2847
6232.60 2872
6233.34 2916
6234.09 2961
6234.83 2924
6235.58 3093
6236.32 3262
6237.07 3324
6237.81 3571
6238.56 3778
6239.30 4099
6240.05 4299
6240.80 4393
6241.54 4315
6242.29 4053
6243.03 4016
6243.78 3898
6244.52 3931
6245.27 4021
6246.02 4146
6246.76 4119
6247.51 4308
6248.25 4262
6249.00 4148
6249.75 3986
6250.49 3792
6251.24 3790
6251.98 3610
6252.73 3555
6253.48 3500
6254.22 3363
6254.97 3356
6255.72 3299
6256.46 3246
6257.21 3235
6257.95 3171
6258.70 3140
6259.45 3149
6260.19 3115
6260.94 3093
6261.69 2996
6262.43 2912
6263.18 2840
6263.93 2931
6264.68 2881
6265.42 2795
6266.17 2788
6266.92 2826
6267.66 2899
6268.41 2911
6269.16 2954
6269.91 2954
6270.65 2987
6271.40 2997
6272.15 3041
6272.89 2918
6273.64 2918
6274.39 2962
6275.14 2850
6275.88 2884
6276.63 2941
6277.38 2868
6278.13 2917
6278.88 2829
6279.62 2789
6280.37 2729
6281.12 2683
6281.87 2625
6282.62 2634
6283.36 2577
6284.11 2524
6284.86 2425
6285.61 2434
6286.36 2377
6287.10 2416
6287.85 2347
6288.60 2361
6289.35 2313
6290.10 2268
6290.85 2250
6291.59 2294
6292.34 2219
6293.09 2208
6293.84 2130
6294.59 2099
6295.34 2176
6296.09 2096
6296.84 2085
6297.58 2061
6298.33 2042
6299.08 2022
6299.83 2045
6300.58 2035
6301.33 1982
6302.08 1944
6302.83 1989
6303.58 1923
6304.33 1985
6305.08 1984
6305.83 2046
6306.58 2072
6307.32 2015
6308.07 2083
6308.82 2192
6309.57 2168
6310.32 2171
6311.07 2201
6311.82 2239
6312.57 2280
6313.32 2224
6314.07 2223
6314.82 2203
6315.57 2265
6316.32 2331
6317.07 2236
6317.82 2188
6318.57 2168
6319.32 2053
6320.07 2016
6320.82 2032
6321.57 1935
6322.32 1939
6323.07 1962
6323.82 1935
6324.58 1964
6325.33 1935
6326.08 1915
6326.83 1943
6327.58 2011
6328.33 1926
6329.08 1952
6329.83 1965
6330.58 1987
6331.33 2007
6332.08 1961
6332.83 1964
6333.58 1942
6334.34 1983
6335.09 1966
6335.84 1984
6336.59 1893
6337.34 1966
6338.09 1978
6338.84 1910
6339.59 1941
6340.35 1895
6341.10 1884
6341.85 1872
6342.60 1881
6343.35 1865
6344.10 1971
6344.86 1984
6345.61 2018
6346.36 2052
6347.11 2089
6347.86 2132
6348.62 2150
6349.37 2215
6350.12 2319
6350.87 2429
6351.62 2646
6352.38 2842
6353.13 2962
6353.88 2865
6354.63 2892
6355.38 2931
6356.14 2787
6356.89 2666
6357.64 2599
6358.39 2528
6359.15 2390
6359.90 2341
6360.65 2390
6361.40 2255
6362.16 2325
6362.91 2340
6363.66 2329
6364.42 2460
6365.17 2687
6365.92 2867
6366.67 3234
6367.43 3541
6368.18 3648
6368.93 3662
6369.69 3483
6370.44 3107
6371.19 2775
6371.95 2608
6372.70 2412
6373.45 2331
6374.21 2272
6374.96 2205
6375.71 2171
6376.47 2230
6377.22 2181
6377.98 2259
6378.73 2297
6379.48 2293
6380.24 2340
6380.99 2338
6381.74 2300
6382.50 2355
6383.25 2272
6384.01 2268
6384.76 2176
6385.51 2151
6386.27 2086
6387.02 2079
6387.78 2048
6388.53 1985
6389.29 2048
6390.04 1974
6390.79 1910
6391.55 1870
6392.30 1944
6393.06 1801
6393.81 1836
6394.57 1910
6395.32 1855
6396.08 1819
6396.83 1889
6397.59 1802
6398.34 1780
6399.10 1777
6399.85 1788
6400.61 1766
6401.36 1763
6402.12 1772
6402.87 1766
6403.63 1732
6404.38 1744
6405.14 1803
6405.89 1725
6406.65 1738
6407.40 1769
6408.16 1780
6408.91 1832
6409.67 1882
6410.43 1917
6411.18 1860
6411.94 1788
6412.69 1736
6413.45 1784
6414.20 1745
6414.96 1825
6415.72 1761
6416.47 1818
6417.23 1869
6417.98 1811
6418.74 1783
6419.50 1746
6420.25 1752
6421.01 1748
6421.77 1696
6422.52 1732
6423.28 1692
6424.03 1724
6424.79 1732
6425.55 1708
6426.30 1701
6427.06 1689
6427.82 1663
6428.57 1684
6429.33 1673
6430.09 1666
6430.84 1783
6431.60 1771
6432.36 1733
6433.11 1786
6433.87 1777
6434.63 1778
6435.39 1780
6436.14 1788
6436.90 1800
6437.66 1812
6438.41 1818
6439.17 1842
6439.93 1838
6440.69 1913
6441.44 1909
6442.20 1893
6442.96 1888
6443.72 1865
6444.47 1875
6445.23 1870
6445.99 1867
6446.75 1857
6447.50 1887
6448.26 1949
6449.02 1988
6449.78 1929
6450.54 1872
6451.29 1905
6452.05 1949
6452.81 1912
6453.57 1979
6454.33 2067
6455.08 2004
6455.84 1977
6456.60 1944
6457.36 2000
6458.12 2030
6458.88 2032
6459.64 2031
6460.39 2053
6461.15 2055
6461.91 2130
6462.67 2176
6463.43 2248
6464.19 2252
6464.95 2309
6465.70 2400
6466.46 2409
6467.22 2427
6467.98 2366
6468.74 2353
6469.50 2369
6470.26 2417
6471.02 2343
6471.78 2377
6472.54 2266
6473.30 2353
6474.05 2349
6474.81 2454
6475.57 2468
6476.33 2491
6477.09 2518
6477.85 2572
6478.61 2565
6479.37 2671
6480.13 2754
6480.89 2745
6481.65 2830
6482.41 2810
6483.17 2932
6483.93 2955
6484.69 2924
6485.45 3066
6486.21 3022
6486.97 3051
6487.73 3095
6488.49 3075
6489.25 3193
6490.01 3371
6490.77 3465
6491.53 3569
6492.29 3623
6493.05 3776
6493.81 3784
6494.57 3878
6495.33 3856
6496.10 3710
6496.86 3638
6497.62 3613
6498.38 3699
6499.14 3661
6499.90 3689
6500.66 3662
6501.42 3773
6502.18 3822
6502.94 4234
6503.70 4854
6504.47 5933
6505.23 7761
6505.99 10304
6506.75 12981
6507.51 15177
6508.27 16627
6509.03 16952
6509.79 16381
6510.56 14918
6511.32 13187
6512.08 11505
6512.84 9692
6513.60 8042
6514.36 6931
6515.13 6019
6515.89 5385
6516.65 4996
6517.41 4750
6518.17 4541
6518.94 4471
6519.70 4511
6520.46 4550
6521.22 4543
6521.98 4570
6522.75 4830
6523.51 5214
6524.27 5510
6525.03 5860
6525.79 6389
6526.56 7164
6527.32 7373
6528.08 7458
6528.84 7494
6529.61 7315
6530.37 6923
6531.13 6670
6531.90 6542
6532.66 6772
6533.42 7587
6534.18 8777
6534.95 9919
6535.71 11091
6536.47 11844
6537.24 11807
6538.00 11130
6538.76 10059
6539.53 8998
6540.29 7779
6541.05 6603
6541.82 5674
6542.58 5034
6543.34 4732
6544.11 4512
6544.87 4265
6545.63 4233
6546.40 4126
6547.16 4169
6547.92 4045
6548.69 3916
6549.45 3824
6550.21 3754
6550.98 3709
6551.74 3602
6552.51 3610
6553.27 3577
6554.03 3555
6554.80 3517
6555.56 3527
6556.33 3460
6557.09 3444
6557.85 3393
6558.62 3440
6559.38 3502
6560.15 3681
6560.91 3718
6561.68 3842
6562.44 3924
6563.21 4052
6563.97 4074
6564.74 3975
6565.50 4035
6566.26 4046
6567.03 3951
6567.79 3922
6568.56 4007
6569.32 4034
6570.09 4111
6570.85 4127
6571.62 4068
6572.38 4224
6573.15 4202
6573.91 4271
6574.68 4353
6575.44 4360
6576.21 4401
6576.98 4445
6577.74 4399
6578.51 4303
6579.27 4321
6580.04 4307
6580.80 4345
6581.57 4330
6582.33 4502
6583.10 4524
6583.87 4544
6584.63 4484
6585.40 4557
6586.16 4405
6586.93 4395
6587.70 4438
6588.46 4396
6589.23 4463
6589.99 4638
6590.76 5010
6591.53 5490
6592.29 6023
6593.06 6695
6593.82 7168
6594.59 7542
6595.36 7762
6596.12 7723
6596.89 7508
6597.66 7052
6598.42 6644
6599.19 6115
6599.96 5546
6600.72 5054
6601.49 4710
6602.26 4417
6603.02 4136
6603.79 3874
6604.56 3797
6605.33 3802
6606.09 3800
6606.86 3751
6607.63 3758
6608.39 3766
6609.16 3758
6609.93 3747
6610.70 3785
6611.46 3770
6612.23 3813
6613.00 3747
6613.77 3703
6614.53 3608
6615.30 3577
6616.07 3652
6616.84 3677
6617.60 3689
6618.37 3855
6619.14 4164
6619.91 4393
6620.68 4725
6621.44 5011
6622.21 5279
6622.98 5400
6623.75 5407
6624.52 5244
6625.28 5008
6626.05 4838
6626.82 4666
6627.59 4344
6628.36 4073
6629.13 3885
6629.89 3933
6630.66 4046
6631.43 4043
6632.20 4205
6632.97 4483
6633.74 4742
6634.51 5041
6635.27 5128
6636.04 5150
6636.81 5269
6637.58 5294
6638.35 5446
6639.12 5714
6639.89 5978
6640.66 6200
6641.43 6402
6642.19 6498
6642.96 6344
6643.73 5886
6644.50 5661
6645.27 5282
6646.04 4816
6646.81 4392
6647.58 3972
6648.35 3704
6649.12 3481
6649.89 3397
6650.66 3212
6651.43 3168
6652.20 3113
6652.97 3102
6653.74 3047
6654.51 3056
6655.28 3087
6656.05 3065
6656.82 3071
6657.59 3019
6658.36 3004
6659.13 2955
6659.90 2899
6660.67 2949
6661.44 2992
6662.21 2915
6662.98 2910
6663.75 2858
6664.52 2867
6665.29 2893
6666.06 2885
6666.83 2899
6667.60 2894
6668.37 3050
6669.14 3065
6669.91 3121
6670.68 3228
6671.46 3202
6672.23 3285
6673.00 3345
6673.77 3236
6674.54 3181
6675.31 3215
6676.08 3205
6676.85 3168
6677.62 3239
6678.40 3317
6679.17 3370
6679.94 3438
6680.71 3468
6681.48 3501
6682.25 3551
6683.02 3721
6683.80 3898
6684.57 4232
6685.34 4358
6686.11 4369
6686.88 4039
6687.65 3897
6688.43 3763
6689.20 3493
6689.97 3211
6690.74 3067
6691.51 2953
6692.29 2858
6693.06 2770
6693.83 2738
6694.60 2699
6695.37 2696
6696.15 2595
6696.92 2516
6697.69 2642
6698.46 2657
6699.24 2664
6700.01 2567
6700.78 2520
6701.55 2611
6702.33 2592
6703.10 2521
6703.87 2500
6704.64 2476
6705.42 2512
6706.19 2512
6706.96 2416
6707.74 2408
6708.51 2368
6709.28 2321
6710.06 2358
6710.83 2283
6711.60 2339
6712.37 2280
6713.15 2245
6713.92 2273
6714.69 2257
6715.47 2261
6716.24 2215
6717.01 2209
6717.79 2253
6718.56 2286
6719.34 2224
6720.11 2197
6720.88 2236
6721.66 2235
6722.43 2190
6723.20 2161
6723.98 2172
6724.75 2176
6725.53 2223
6726.30 2166
6727.07 2066
6727.85 2179
6728.62 2169
6729.40 2150
6730.17 2233
6730.95 2271
6731.72 2223
6732.49 2263
6733.27 2236
6734.04 2305
6734.82 2364
6735.59 2319
6736.37 2342
6737.14 2371
6737.92 2397
6738.69 2410
6739.47 2469
6740.24 2463
6741.01 2427
6741.79 2439
6742.56 2455
6743.34 2501
6744.11 2546
6744.89 2601
6745.67 2643
6746.44 2621
6747.22 2631
6747.99 2710
6748.77 2786
6749.54 2805
6750.32 2953
6751.09 3249
6751.87 3518
6752.64 3611
6753.42 3778
6754.19 3782
6754.97 3529
6755.75 3296
6756.52 3127
6757.30 3003
6758.07 2914
6758.85 2866
6759.63 2883
6760.40 2851
6761.18 2917
6761.95 2793
6762.73 2731
6763.51 2693
6764.28 2673
6765.06 2541
6765.83 2678
6766.61 2697
6767.39 2672
6768.16 2705
6768.94 2671
6769.72 2602
6770.49 2585
6771.27 2489
6772.05 2395
6772.82 2347
6773.60 2272
6774.38 2337
6775.15 2345
6775.93 2336
6776.71 2250
6777.48 2319
6778.26 2270
6779.04 2348
6779.82 2386
6780.59 2320
6781.37 2255
6782.15 2285
6782.92 2233
6783.70 2203
6784.48 2230
6785.26 2193
6786.03 2231
6786.81 2115
6787.59 2151
6788.37 2169
6789.14 2036
6789.92 2050
6790.70 2031
6791.48 2038
6792.25 2053
6793.03 1965
6793.81 1901
6794.59 1907
6795.37 1885
6796.14 1945
6796.92 1962
6797.70 1980
6798.48 2000
6799.26 1969
6800.04 2037
6800.81 1999
6801.59 1977
6802.37 1993
6803.15 2066
6803.93 2131
6804.71 2148
6805.48 2189
6806.26 2253
6807.04 2252
6807.82 2178
6808.60 2062
6809.38 2055
6810.16 1999
6810.94 1997
6811.71 2004
6812.49 1997
6813.27 2054
6814.05 2023
6814.83 2044
6815.61 2048
6816.39 2044
6817.17 2013
6817.95 1998
6818.73 2028
6819.51 2066
6820.29 2052
6821.07 2046
6821.84 1999
6822.62 1972
6823.40 1956
6824.18 2090
6824.96 2054
6825.74 1952
6826.52 2039
6827.30 1985
6828.08 1938
6828.86 1995
6829.64 1911
6830.42 1871
6831.20 1938
6831.98 2021
6832.76 2004
6833.54 2036
6834.32 2205
6835.10 2531
6835.88 2854
6836.66 3373
6837.44 3869
6838.22 4172
6839.01 4479
6839.79 4521
6840.57 4203
6841.35 4026
6842.13 3657
6842.91 3312
6843.69 2989
6844.47 2672
6845.25 2592
6846.03 2566
6846.81 2678
6847.59 2999
6848.37 3380
6849.16 3889
6849.94 4224
6850.72 4536
6851.50 4660
6852.28 4568
6853.06 4188
6853.84 3853
6854.62 3540
6855.41 3231
6856.19 2897
6856.97 2724
6857.75 2487
6858.53 2318
6859.31 2262
6860.10 2202
6860.88 2191
6861.66 2144
6862.44 2106
6863.22 2069
6864.00 2144
6864.79 2262
6865.57 2226
6866.35 2262
6867.13 2332
6867.91 2306
6868.70 2214
6869.48 2190
6870.26 2175
6871.04 2232
6871.83 2303
6872.61 2276
6873.39 2284
6874.17 2387
6874.96 2436
6875.74 2456
6876.52 2576
6877.30 2675
6878.09 2729
6878.87 2958
6879.65 3256
6880.43 3611
6881.22 4066
6882.00 4209
6882.78 4144
6883.57 4115
6884.35 3921
6885.13 3877
6885.92 3946
6886.70 4152
6887.48 4462
6888.27 4709
6889.05 4664
6889.83 4619
6890.62 4378
6891.40 3947
6892.18 3619
6892.97 3348
6893.75 3152
6894.53 3017
6895.32 2861
6896.10 2794
6896.88 2788
6897.67 2750
6898.45 2831
6899.24 2781
6900.02 2805
6900.80 2835
6901.59 2779
6902.37 2731
6903.16 2720
6903.94 2738
6904.73 2715
6905.51 2628
6906.29 2637
6907.08 2698
6907.86 2582
6908.65 2485
6909.43 2546
6910.22 2436
6911.00 2421
6911.79 2490
6912.57 2445
6913.35 2320
6914.14 2405
6914.92 2434
6915.71 2439
6916.49 2454
6917.28 2452
6918.06 2464
6918.85 2400
6919.63 2412
6920.42 2353
6921.20 2454
6921.99 2598
6922.78 2463
6923.56 2442
6924.35 2532
6925.13 2585
6925.92 2628
6926.70 2616
6927.49 2726
6928.27 2750
6929.06 2726
6929.84 2662
6930.63 2660
6931.42 2707
6932.20 2634
6932.99 2742
6933.77 2627
6934.56 2707
6935.35 2765
6936.13 2799
6936.92 2953
6937.70 3080
6938.49 3205
6939.28 3453
6940.06 3687
6940.85 3937
6941.63 4272
6942.42 4571
6943.21 4604
6943.99 4724
6944.78 4667
6945.57 4796
6946.35 4805
6947.14 4907
6947.93 4864
6948.71 4779
6949.50 4677
6950.29 4602
6951.07 4429
6951.86 4241
6952.65 4077
6953.44 3981
6954.22 3890
6955.01 3933
6955.80 3892
6956.58 3845
6957.37 3885
6958.16 3824
6958.95 3808
6959.73 3942
6960.52 3846
6961.31 3873
6962.09 4004
6962.88 4116
6963.67 4282
6964.46 4381
6965.25 4630
6966.03 4980
6966.82 5330
6967.61 5618
6968.40 5873
6969.18 6166
6969.97 6317
6970.76 6375
6971.55 6173
6972.34 6113
6973.12 6012
6973.91 5977
6974.70 6032
6975.49 5875
6976.28 6141
6977.07 6165
6977.85 6283
6978.64 6673
6979.43 7259
6980.22 8243
6981.01 10122
6981.80 12746
6982.59 16455
6983.37 21102
6984.16 25734
6984.95 29826
6985.74 32302
6986.53 32861
6987.32 31396
6988.11 28388
6988.90 24697
6989.69 20707
6990.47 16804
6991.26 13650
6992.05 11013
6992.84 8990
6993.63 7427
6994.42 6330
6995.21 5506
6996.00 4924
6996.79 4487
6997.58 4316
6998.37 4149
6999.16 4037
6999.95 3858
7000.74 3800
7001.53 3735
7002.32 3667
7003.11 3528
7003.90 3429
7004.69 3099
7005.48 2942
7006.27 2745
7007.06 2544
7007.85 2541
7008.64 2561
7009.43 2693
7010.22 2861
7011.01 3089
7011.80 3259
7012.59 3451
7013.38 3553
7014.17 3556
7014.96 3611
7015.75 3598
7016.54 3473
7017.33 3418
7018.12 3378
7018.91 3292
7019.70 3298
7020.49 3440
7021.28 3662
7022.07 3900
7022.87 4242
7023.66 4317
7024.45 4244
7025.24 4291
7026.03 4224
7026.82 4144
7027.61 3963
7028.40 3735
7029.19 3588
7029.99 3469
7030.78 3353
7031.57 3149
7032.36 3123
7033.15 3106
7033.94 3025
7034.74 3121
7035.53 3202
7036.32 3278
7037.11 3226
7037.90 3305
7038.69 3410
7039.49 3413
7040.28 3379
7041.07 3389
7041.86 3470
7042.65 3581
7043.45 3580
7044.24 3615
7045.03 3613
7045.82 3652
7046.61 3787
7047.41 3814
7048.20 4132
7048.99 4322
7049.78 4466
7050.58 4688
7051.37 4626
7052.16 4464
7052.95 4238
7053.75 3975
7054.54 3695
7055.33 3524
7056.13 3402
7056.92 3395
7057.71 3434
7058.50 3509
7059.30 3496
7060.09 3401
7060.88 3451
7061.68 3430
7062.47 3361
7063.26 3239
7064.06 3184
7064.85 3157
7065.64 3113
7066.44 3090
7067.23 2992
7068.02 2871
7068.82 2757
7069.61 2693
7070.40 2703
7071.20 2681
7071.99 2598
7072.78 2643
7073.58 2643
7074.37 2470
7075.17 2465
7075.96 2359
7076.75 2271
7077.55 2345
7078.34 2325
7079.14 2387
7079.93 2344
7080.72 2354
7081.52 2295
7082.31 2313
7083.11 2310
7083.90 2373
7084.70 2419
7085.49 2467
7086.28 2553
7087.08 2673
7087.87 2717
7088.67 2752
7089.46 2617
7090.26 2531
7091.05 2503
7091.85 2328
7092.64 2231
7093.44 2144
7094.23 2085
7095.03 2090
7095.82 2007
7096.62 2018
7097.41 1993
7098.21 1924
7099.00 1893
7099.80 1866
7100.59 1939
7101.39 1937
7102.18 1886
7102.98 1839
7103.77 1798
7104.57 1818
7105.37 1846
7106.16 1752
7106.96 1717
7107.75 1704
7108.55 1670
7109.34 1685
7110.14 1666
7110.94 1704
7111.73 1690
7112.53 1689
7113.32 1728
7114.12 1707
7114.92 1719
7115.71 1725
7116.51 1732
7117.30 1808
7118.10 1718
7118.90 1681
7119.69 1687
7120.49 1756
7121.29 1799
7122.08 1697
7122.88 1652
7123.68 1629
7124.47 1673
7125.27 1701
7126.07 1720
7126.86 1773
7127.66 1759
7128.46 1810
7129.25 1848
7130.05 1867
7130.85 1858
7131.64 1907
7132.44 1842
7133.24 1783
7134.04 1766
7134.83 1720
7135.63 1666
7136.43 1675
7137.23 1616
7138.02 1553
7138.82 1609
7139.62 1566
7140.42 1521
7141.21 1530
7142.01 1494
7142.81 1493
7143.61 1484
7144.40 1463
7145.20 1486
7146.00 1455
7146.80 1403
7147.59 1397
7148.39 1419
7149.19 1371
7149.99 1398
7150.79 1428
7151.59 1459
7152.38 1467
7153.18 1509
7153.98 1528
7154.78 1525
7155.58 1502
7156.38 1598
7157.17 1655
7157.97 1640
7158.77 1597
7159.57 1552
7160.37 1546
7161.17 1501
7161.97 1472
7162.76 1504
7163.56 1518
7164.36 1453
7165.16 1427
7165.96 1465
7166.76 1453
7167.56 1409
7168.36 1375
7169.16 1363
7169.96 1341
7170.75 1339
7171.55 1334
7172.35 1313
7173.15 1309
7173.95 1263
7174.75 1271
7175.55 1279
7176.35 1299
7177.15 1270
7177.95 1273
7178.75 1278
7179.55 1257
7180.35 1328
7181.15 1368
7181.95 1363
7182.75 1415
7183.55 1395
7184.35 1384
7185.15 1401
7185.95 1368
7186.75 1334
7187.55 1259
7188.35 1258
7189.15 1214
7189.95 1213
7190.75 1222
7191.55 1235
7192.35 1230
7193.15 1214
7193.95 1214
7194.75 1216
7195.55 1181
7196.35 1245
7197.15 1244
7197.95 1284
7198.76 1228
7199.56 1209
7200.36 1239
7201.16 1276
7201.96 1220
7202.76 1242
7203.56 1242
7204.36 1274
7205.16 1293
7205.96 1287
7206.77 1220
7207.57 1184
7208.37 1234
7209.17 1217
7209.97 1247
7210.77 1272
7211.57 1284
7212.38 1286
7213.18 1242
7213.98 1284
7214.78 1269
7215.58 1307
7216.38 1306
7217.19 1328
7217.99 1371
7218.79 1376
7219.59 1434
7220.39 1384
7221.20 1401
7222.00 1358
7222.80 1362
7223.60 1332
7224.40 1346
7225.21 1313
7226.01 1384
7226.81 1360
7227.61 1340
7228.42 1302
7229.22 1378
7230.02 1417
7230.82 1398
7231.63 1455
7232.43 1420
7233.23 1572
7234.03 1626
7234.84 1808
7235.64 2000
7236.44 2041
7237.25 2031
7238.05 2014
7238.85 1915
7239.65 1788
7240.46 1643
7241.26 1530
7242.06 1552
7242.87 1471
7243.67 1397
7244.47 1403
7245.28 1398
7246.08 1398
7246.88 1394
7247.69 1406
7248.49 1399
7249.30 1351
7250.10 1364
7250.90 1333
7251.71 1425
7252.51 1430
7253.31 1454
7254.12 1520
7254.92 1549
7255.73 1569
7256.53 1504
7257.33 1447
7258.14 1397
7258.94 1334
7259.75 1382
7260.55 1350
7261.35 1356
7262.16 1377
7262.96 1340
7263.77 1346
7264.57 1340
7265.38 1370
7266.18 1388
7266.99 1424
7267.79 1432
7268.59 1366
7269.40 1355
7270.20 1398
7271.01 1402
7271.81 1386
7272.62 1503
7273.42 1422
7274.23 1438
7275.03 1491
7275.84 1517
7276.64 1464
7277.45 1454
7278.25 1515
7279.06 1602
7279.86 1655
7280.67 1788
7281.48 2083
7282.28 2432
7283.09 2814
7283.89 2966
7284.70 3141
7285.50 3217
7286.31 3086
7287.11 2756
7287.92 2528
7288.73 2318
7289.53 2052
7290.34 1928
7291.14 1759
7291.95 1651
7292.76 1540
7293.56 1520
7294.37 1500
7295.17 1479
7295.98 1482
7296.79 1474
7297.59 1543
7298.40 1481
7299.21 1525
7300.01 1494
7300.82 1525
7301.62 1560
7302.43 1544
7303.24 1528
7304.04 1602
7304.85 1547
7305.66 1510
7306.46 1533
7307.27 1521
7308.08 1658
7308.89 1725
7309.69 1739
7310.50 1698
7311.31 1825
7312.11 1770
7312.92 1743
7313.73 1707
7314.53 1793
7315.34 1909
7316.15 2016
7316.96 2168
7317.76 2439
7318.57 2704
7319.38 2871
7320.19 2968
7320.99 2910
7321.80 2853
7322.61 2749
7323.42 2477
7324.22 2317
7325.03 2191
7325.84 2025
7326.65 1906
7327.46 1778
7328.26 1729
7329.07 1653
7329.88 1613
7330.69 1593
7331.50 1559
7332.30 1572
7333.11 1590
7333.92 1679
7334.73 1674
7335.54 1654
7336.35 1700
7337.15 1734
7337.96 1816
7338.77 1806
7339.58 1830
7340.39 1897
7341.20 1851
7342.01 1817
7342.82 1753
7343.62 1743
7344.43 1677
7345.24 1631
7346.05 1623
7346.86 1550
7347.67 1562
7348.48 1518
7349.29 1550
7350.10 1583
7350.91 1529
7351.71 1491
7352.52 1526
7353.33 1502
7354.14 1510
7354.95 1505
7355.76 1523
7356.57 1560
7357.38 1656
7358.19 1784
7359.00 1822
7359.81 1889
7360.62 1960
7361.43 1933
7362.24 1845
7363.05 1886
7363.86 1882
7364.67 1763
7365.48 1704
7366.29 1700
7367.10 1635
7367.91 1552
7368.72 1515
7369.53 1477
7370.34 1465
7371.15 1456
7371.96 1413
7372.77 1415
7373.58 1437
7374.39 1353
7375.20 1388
7376.01 1478
7376.82 1584
7377.63 1570
7378.45 1707
7379.26 1759
7380.07 1860
7380.88 2024
7381.69 2000
7382.50 1966
7383.31 1903
7384.12 1824
7384.93 1785
7385.74 1653
7386.56 1508
7387.37 1516
7388.18 1405
7388.99 1436
7389.80 1407
7390.61 1307
7391.42 1258
7392.24 1287
7393.05 1239
7393.86 1215
7394.67 1245
7395.48 1225
7396.29 1210
7397.10 1232
7397.92 1360
7398.73 1394
7399.54 1375
7400.35 1425
7401.16 1434
7401.98 1394
7402.79 1377
7403.60 1366
7404.41 1304
7405.23 1245
7406.04 1280
7406.85 1161
7407.66 1213
7408.47 1188
7409.29 1191
7410.10 1213
7410.91 1208
7411.72 1114
7412.54 1145
7413.35 1111
7414.16 1130
7414.98 1140
7415.79 1160
7416.60 1137
7417.41 1146
7418.23 1125
7419.04 1100
7419.85 1135
7420.67 1121
7421.48 1121
7422.29 1055
7423.11 1032
7423.92 1028
7424.73 1094
7425.54 1077
7426.36 1081
7427.17 1092
7427.99 1076
7428.80 1095
7429.61 1096
7430.43 1118
7431.24 1116
7432.05 1099
7432.87 1099
7433.68 1077
7434.49 1078
7435.31 1102
7436.12 1097
7436.94 1090
7437.75 1082
7438.56 1114
7439.38 1154
7440.19 1105
7441.01 1124
7441.82 1085
7442.64 1076
7443.45 1069
7444.26 1055
7445.08 1026
7445.89 1033
7446.71 1045
7447.52 1032
7448.34 1037
7449.15 987
7449.97 981
7450.78 1003
7451.59 1063
7452.41 1032
7453.22 1045
7454.04 1040
7454.85 1025
7455.67 1047
7456.48 1008
7457.30 1018
7458.11 1058
7458.93 1029
7459.74 985
7460.56 1022
7461.38 1021
7462.19 1038
7463.01 1018
7463.82 1014
7464.64 1002
7465.45 1019
7466.27 1056
7467.08 1061
7467.90 1026
7468.72 1010
7469.53 1046
7470.35 1090
7471.16 1084
7471.98 1108
7472.79 1063
7473.61 1107
7474.43 1115
7475.24 1077
7476.06 1086
7476.87 1083
7477.69 1063
7478.51 1066
7479.32 1063
7480.14 1055
7480.96 1056
7481.77 1064
7482.59 1040
7483.41 1060
7484.22 1017
7485.04 1031
7485.85 1009
7486.67 1005
7487.49 1010
7488.31 1006
7489.12 1002
7489.94 986
7490.76 1002
7491.57 979
7492.39 991
7493.21 950
7494.02 944
7494.84 1005
7495.66 1007
7496.48 1021
7497.29 1014
7498.11 1019
7498.93 1042
7499.74 1017
7500.56 1023
7501.38 1095
7502.20 1068
7503.01 1042
7503.83 1009
7504.65 1026
7505.47 1083
7506.29 1011
7507.10 992
7507.92 1008
7508.74 974
7509.56 1028
7510.37 986
7511.19 989
7512.01 979
7512.83 1018
7513.65 1019
7514.47 1038
7515.28 1043
7516.10 1009
7516.92 996
7517.74 992
7518.56 999
7519.38 998
7520.19 1024
7521.01 1000
7521.83 1007
7522.65 1012
7523.47 1033
7524.29 1073
7525.11 1012
7525.92 1018
7526.74 1103
7527.56 1038
7528.38 1049
7529.20 1040
7530.02 1070
7530.84 1023
7531.66 1034
7532.48 1033
7533.30 1080
7534.12 1085
7534.93 1080
7535.75 1057
7536.57 986
7537.39 988
7538.21 1055
7539.03 1052
7539.85 1036
7540.67 1013
7541.49 1056
7542.31 1048
7543.13 1043
7543.95 1092
7544.77 1074
7545.59 1050
7546.41 1084
7547.23 1036
7548.05 1033
7548.87 1018
7549.69 1016
7550.51 1032
7551.33 996
7552.15 1008
7552.97 991
7553.79 999
7554.61 1029
7555.43 1026
7556.25 1066
7557.07 1078
7557.89 1071
7558.71 1082
7559.53 1088
7560.36 1095
7561.18 1067
7562.00 1093
7562.82 1101
7563.64 1079
7564.46 1101
7565.28 1078
7566.10 1092
7566.92 1090
7567.74 1088
7568.56 1061
7569.39 1067
7570.21 1115
7571.03 1177
7571.85 1163
7572.67 1149
7573.49 1142
7574.31 1147
7575.14 1181
7575.96 1181
7576.78 1139
7577.60 1188
7578.42 1137
7579.24 1149
7580.06 1147
7580.89 1119
7581.71 1133
7582.53 1192
7583.35 1183
7584.17 1194
7585.00 1231
7585.82 1202
7586.64 1221
7587.46 1257
7588.29 1300
7589.11 1284
7589.93 1289
7590.75 1335
7591.57 1314
7592.40 1326
7593.22 1367
7594.04 1405
7594.86 1429
7595.69 1441
7596.51 1434
7597.33 1455
7598.15 1496
7598.98 1524
7599.80 1523
7600.62 1529
7601.45 1608
7602.27 1665
7603.09 1793
7603.92 1768
7604.74 1840
7605.56 1840
7606.38 1783
7607.21 1765
7608.03 1750
7608.85 1671
7609.68 1635
7610.50 1597
7611.32 1587
7612.15 1597
7612.97 1588
7613.80 1576
7614.62 1641
7615.44 1778
7616.27 1898
7617.09 1969
7617.91 2056
7618.74 2102
7619.56 2060
7620.39 2024
7621.21 1982
7622.03 1882
7622.86 1838
7623.68 1836
7624.51 1785
7625.33 1833
7626.15 1768
7626.98 1768
7627.80 1771
7628.63 1905
7629.45 1959
7630.28 2027
7631.10 2089
7631.93 2133
7632.75 2145
7633.58 2047
7634.40 1945
7635.22 1831
7636.05 1731
7636.87 1681
7637.70 1558
7638.52 1471
7639.35 1420
7640.17 1438
7641.00 1409
7641.82 1436
7642.65 1471
7643.47 1492
7644.30 1597
7645.13 1658
7645.95 1694
7646.78 1633
7647.60 1606
7648.43 1630
7649.25 1635
7650.08 1572
7650.90 1544
7651.73 1513
7652.55 1420
7653.38 1367
7654.21 1296
7655.03 1271
7655.86 1246
7656.68 1191
7657.51 1085
7658.34 1115
7659.16 1140
7659.99 1117
7660.81 1137
7661.64 1135
7662.47 1174
7663.29 1121
7664.12 1180
7664.95 1168
7665.77 1154
7666.60 1216
7667.42 1190
7668.25 1179
7669.08 1154
7669.90 1144
7670.73 1185
7671.56 1172
7672.38 1092
7673.21 1063
7674.04 1096
7674.87 1103
7675.69 1061
7676.52 1114
7677.35 1048
7678.17 1073
7679.00 1105
7679.83 1072
7680.65 1121
7681.48 1123
7682.31 1171
7683.14 1242
7683.96 1241
7684.79 1203
7685.62 1289
7686.45 1309
7687.27 1283
7688.10 1224
7688.93 1188
7689.76 1151
7690.58 1143
7691.41 1156
7692.24 1118
7693.07 1160
7693.90 1174
7694.72 1172
7695.55 1181
7696.38 1242
7697.21 1313
7698.04 1291
7698.86 1298
7699.69 1228
7700.52 1261
7701.35 1230
7702.18 1176
7703.01 1153
7703.83 1159
7704.66 1136
7705.49 1141
7706.32 1133
7707.15 1165
7707.98 1075
7708.81 1090
7709.63 1082
7710.46 1130
7711.29 1083
7712.12 1094
7712.95 1071
7713.78 1109
7714.61 1115
7715.44 1105
7716.27 1094
7717.10 1074
7717.93 1054
7718.75 1066
7719.58 1047
7720.41 1053
7721.24 1065
7722.07 1049
7722.90 1064
7723.73 1094
7724.56 1090
7725.39 1109
7726.22 1118
7727.05 1111
7727.88 1190
7728.71 1210
7729.54 1250
7730.37 1248
7731.20 1219
7732.03 1110
7732.86 1144
7733.69 1076
7734.52 1022
7735.35 1020
7736.18 987
7737.01 1050
7737.84 1075
7738.67 1032
7739.50 998
7740.33 995
7741.16 1025
7741.99 1010
7742.82 1037
7743.65 1099
7744.48 1207
7745.31 1352
7746.14 1504
7746.98 1592
7747.81 1644
7748.64 1640
7749.47 1641
7750.30 1537
7751.13 1409
7751.96 1290
7752.79 1275
7753.62 1171
7754.45 1111
7755.29 1073
7756.12 1096
7756.95 1066
7757.78 1007
7758.61 1005
7759.44 982
7760.27 971
7761.11 992
7761.94 982
7762.77 941
7763.60 928
7764.43 983
7765.26 969
7766.10 961
7766.93 958
7767.76 931
7768.59 961
7769.42 976
7770.26 966
7771.09 987
7771.92 925
7772.75 949
7773.58 968
7774.42 971
7775.25 982
7776.08 972
7776.91 968
7777.75 964
7778.58 938
7779.41 880
7780.24 960
7781.08 953
7781.91 1002
7782.74 983
7783.57 992
7784.41 1018
7785.24 1031
7786.07 1003
7786.91 1004
7787.74 1004
7788.57 1025
7789.40 984
7790.24 940
7791.07 1001
7791.90 989
7792.74 998
7793.57 1067
7794.40 1043
7795.24 1082
7796.07 1055
7796.90 1070
7797.74 1059
7798.57 1081
7799.40 1094
7800.24 1155
7801.07 1173
7801.91 1113
7802.74 1099
7803.57 1152
7804.41 1150
7805.24 1228
7806.07 1169
7806.91 1179
7807.74 1188
7808.58 1265
7809.41 1298
7810.25 1263
7811.08 1370
7811.91 1434
7812.75 1424
7813.58 1444
7814.42 1484
7815.25 1486
7816.09 1601
7816.92 1518
7817.75 1525
7818.59 1520
7819.42 1536
7820.26 1620
7821.09 1656
7821.93 1680
7822.76 1750
7823.60 1736
7824.43 1763
7825.27 1682
7826.10 1604
7826.94 1625
7827.77 1499
7828.61 1462
7829.44 1412
7830.28 1442
7831.11 1462
7831.95 1484
7832.78 1587
7833.62 1670
7834.46 1702
7835.29 1715
7836.13 1688
7836.96 1573
7837.80 1454
7838.63 1449
7839.47 1435
7840.31 1367
7841.14 1340
7841.98 1326
7842.81 1261
7843.65 1241
7844.48 1268
7845.32 1231
7846.16 1195
7846.99 1238
7847.83 1214
7848.67 1189
7849.50 1182
7850.34 1198
7851.17 1163
7852.01 1155
7852.85 1120
7853.68 1140
7854.52 1182
7855.36 1227
7856.19 1233
7857.03 1215
7857.87 1235
7858.70 1232
7859.54 1213
7860.38 1200
7861.21 1215
7862.05 1214
7862.89 1227
7863.72 1179
7864.56 1199
7865.40 1143
7866.24 1154
7867.07 1223
7867.91 1227
7868.75 1242
7869.59 1265
7870.42 1289
7871.26 1303
7872.10 1292
7872.94 1331
7873.77 1388
7874.61 1425
7875.45 1480
7876.29 1631
7877.12 1733
7877.96 1807
7878.80 1864
7879.64 1858
7880.47 1809
7881.31 1754
7882.15 1663
7882.99 1621
7883.83 1567
7884.66 1518
7885.50 1448
7886.34 1431
7887.18 1403
7888.02 1434
7888.86 1434
7889.69 1498
7890.53 1524
7891.37 1578
7892.21 1633
7893.05 1611
7893.89 1556
7894.73 1456
7895.56 1415
7896.40 1371
7897.24 1304
7898.08 1331
7898.92 1275
7899.76 1292
7900.60 1248
7901.44 1207
7902.28 1260
7903.12 1211
7903.95 1228
7904.79 1178
7905.63 1193
7906.47 1219
7907.31 1233
7908.15 1239
7908.99 1261
7909.83 1223
7910.67 1227
7911.51 1249
7912.35 1295
7913.19 1406
7914.03 1422
7914.87 1507
7915.71 1598
7916.55 1744
7917.39 1848
7918.23 1802
7919.07 1818
7919.91 1750
7920.75 1754
7921.59 1608
7922.43 1476
7923.27 1464
7924.11 1390
7924.95 1298
7925.79 1214
7926.63 1163
7927.47 1143
7928.31 1112
7929.15 1072
7929.99 1098
7930.83 1125
7931.67 1137
7932.51 1095
7933.35 1081
7934.19 1113
7935.04 1042
7935.88 1055
7936.72 1037
7937.56 1032
7938.40 1072
7939.24 1074
7940.08 1014
7940.92 1012
7941.76 1044
7942.60 1023
7943.45 1063
7944.29 1058
7945.13 1101
7945.97 1074
7946.81 1039
7947.65 1138
7948.49 1150
7949.34 1163
7950.18 1181
7951.02 1171
7951.86 1194
7952.70 1282
7953.54 1302
7954.39 1370
7955.23 1409
7956.07 1479
7956.91 1403
7957.75 1415
7958.60 1393
7959.44 1356
7960.28 1394
7961.12 1342
7961.96 1290
7962.81 1218
7963.65 1245
7964.49 1293
7965.33 1328
7966.18 1469
7967.02 1564
7967.86 1572
7968.70 1587
7969.55 1541
7970.39 1449
7971.23 1363
7972.08 1296
7972.92 1206
7973.76 1141
7974.60 1133
7975.45 1104
7976.29 1088
7977.13 1073
7977.98 1089
7978.82 1100
7979.66 1022
7980.51 1000
7981.35 1016
7982.19 1036
7983.04 1036
7983.88 1029
7984.72 998
7985.57 1030
7986.41 1043
7987.25 1002
7988.10 950
7988.94 930
7989.78 936
7990.63 939
7991.47 898
7992.32 874
7993.16 888
7994.00 911
7994.85 871
7995.69 838
7996.54 875
7997.38 886
7998.22 863
7999.07 870
7999.91 860
8000.76 864
8001.60 871
8002.45 860
8003.29 826
8004.13 841
8004.98 851
8005.82 791
8006.67 791
8007.51 806
8008.36 793
8009.20 769
8010.05 780
8010.89 827
8011.74 790
8012.58 815
8013.43 801
8014.27 767
8015.12 739
8015.96 747
8016.81 740
8017.65 781
8018.50 767
8019.34 760
8020.19 762
8021.03 768
8021.88 753
8022.72 761
8023.57 700
8024.41 777
8025.26 774
8026.11 729
8026.95 713
8027.80 777
8028.64 768
8029.49 761
8030.33 784
8031.18 757
8032.03 800
8032.87 789
8033.72 782
8034.56 782
8035.41 799
8036.26 787
8037.10 784
8037.95 787
8038.80 745
8039.64 837
8040.49 827
8041.34 748
8042.18 757
8043.03 788
8043.87 759
8044.72 744
8045.57 755
8046.41 754
8047.26 761
8048.11 778
8048.96 810
8049.80 825
8050.65 771
8051.50 775
8052.34 754
8053.19 743
8054.04 770
8054.88 748
8055.73 720
8056.58 722
8057.43 752
8058.27 714
8059.12 736
8059.97 696
8060.82 723
8061.66 700
8062.51 754
8063.36 771
8064.21 714
8065.05 763
8065.90 720
8066.75 744
8067.60 702
8068.44 734
8069.29 679
8070.14 711
8070.99 665
8071.84 677
8072.68 674
8073.53 698
8074.38 754
8075.23 705
8076.08 719
8076.93 667
8077.77 651
8078.62 689
8079.47 701
8080.32 736
8081.17 679
8082.02 699
8082.87 707
8083.71 706
8084.56 714
8085.41 712
8086.26 727
8087.11 676
8087.96 690
8088.81 700
8089.66 680
8090.51 718
8091.35 710
8092.20 657
8093.05 702
8093.90 725
8094.75 697
8095.60 676
8096.45 722
8097.30 692
8098.15 698
8099.00 702
8099.85 727
8100.70 703
8101.55 724
8102.40 722
8103.25 661
8104.10 711
8104.95 731
8105.80 719
8106.65 684
8107.50 680
8108.35 683
8109.20 721
8110.05 683
8110.90 668
8111.75 697
8112.60 659
8113.45 669
8114.30 648
8115.15 671
8116.00 720
8116.85 697
8117.70 716
8118.55 711
8119.40 766
8120.25 780
8121.10 759
8121.95 771
8122.80 770
8123.65 744
8124.50 765
8125.35 774
8126.20 768
8127.06 756
8127.91 750
8128.76 779
8129.61 808
8130.46 810
8131.31 829
8132.16 865
8133.01 881
8133.86 867
8134.72 876
8135.57 843
8136.42 821
8137.27 796
8138.12 812
8138.97 801
8139.83 796
8140.68 805
8141.53 783
8142.38 792
8143.23 748
8144.08 744
8144.94 749
8145.79 751
8146.64 780
8147.49 782
8148.34 812
8149.20 795
8150.05 751
8150.90 800
8151.75 842
8152.60 848
8153.46 929
8154.31 937
8155.16 1032
8156.01 964
8156.87 937
8157.72 889
8158.57 820
8159.42 797
8160.28 794
8161.13 713
8161.98 772
8162.84 785
8163.69 753
8164.54 695
8165.39 711
8166.25 694
8167.10 711
8167.95 701
8168.81 676
8169.66 701
8170.51 731
8171.37 732
8172.22 760
8173.07 746
8173.93 654
8174.78 701
8175.63 649
8176.49 639
8177.34 652
8178.19 677
8179.05 633
8179.90 634
8180.76 658
8181.61 646
8182.46 670
8183.32 622
8184.17 617
8185.02 649
8185.88 651
8186.73 605
8187.59 614
8188.44 671
8189.30 655
8190.15 630
8191.00 648
8191.86 670
8192.71 664
8193.57 648
8194.42 662
8195.28 639
8196.13 644
8196.99 687
8197.84 655
8198.69 678
8199.55 658
8200.40 634
8201.26 641
8202.11 655
8202.97 641
8203.82 646
8204.68 664
8205.53 657
8206.39 660
8207.24 670
8208.10 708
8208.95 714
8209.81 685
8210.67 669
8211.52 691
8212.38 694
8213.23 661
8214.09 659
8214.94 659
8215.80 686
8216.65 705
8217.51 695
8218.37 706
8219.22 634
8220.08 672
8220.93 664
8221.79 659
8222.64 690
8223.50 692
8224.36 684
8225.21 665
8226.07 689
8226.92 645
8227.78 662
8228.64 628
8229.49 646
8230.35 652
8231.21 642
8232.06 641
8232.92 650
8233.78 636
8234.63 617
8235.49 654
8236.35 590
8237.20 644
8238.06 622
8238.92 619
8239.77 596
8240.63 595
8241.49 650
8242.34 612
8243.20 640
8244.06 602
8244.91 600
8245.77 621
8246.63 623
8247.49 636
8248.34 610
8249.20 606
8250.06 587
8250.92 646
8251.77 642
8252.63 618
8253.49 638
8254.35 639
8255.20 634
8256.06 617
8256.92 631
8257.78 617
8258.63 625
8259.49 636
8260.35 619
8261.21 607
8262.07 650
8262.92 653
8263.78 642
8264.64 644
8265.50 641
8266.36 638
8267.22 638
8268.07 593
8268.93 642
8269.79 622
8270.65 666
8271.51 665
8272.37 670
8273.22 677
8274.08 707
8274.94 686
8275.80 666
8276.66 725
8277.52 739
8278.38 770
8279.24 694
8280.09 705
8280.95 725
8281.81 701
8282.67 727
8283.53 702
8284.39 663
8285.25 700
8286.11 733
8286.97 734
8287.83 678
8288.69 657
8289.55 687
8290.41 721
8291.26 745
8292.12 705
8292.98 737
8293.84 785
8294.70 745
8295.56 782
8296.42 728
8297.28 725
8298.14 693
8299.00 716
8299.86 763
8300.72 700
8301.58 744
8302.44 717
8303.30 721
8304.16 696
8305.02 661
8305.88 748
8306.74 759
8307.60 697
8308.46 665
8309.33 639
8310.19 718
8311.05 737
8311.91 712
8312.77 703
8313.63 722
8314.49 674
8315.35 670
8316.21 689
8317.07 688
8317.93 701
8318.79 700
8319.65 670
8320.52 691
8321.38 641
8322.24 663
8323.10 657
8323.96 662
8324.82 664
8325.68 649
8326.54 672
8327.41 665
8328.27 629
8329.13 658
8329.99 717
8330.85 650
8331.71 658
8332.57 668
8333.44 672
8334.30 687
8335.16 703
8336.02 698
8336.88 665
8337.75 698
8338.61 706
8339.47 672
8340.33 684
8341.19 693
8342.06 675
8342.92 678
8343.78 732
8344.64 708
8345.50 735
8346.37 725
8347.23 682
8348.09 733
8348.95 688
8349.82 750
8350.68 731
8351.54 721
8352.40 720
8353.27 710
8354.13 658
8354.99 666
8355.86 665
8356.72 697
8357.58 700
8358.45 705
8359.31 670
8360.17 673
8361.03 682
8361.90 703
8362.76 670
8363.62 670
8364.49 644
8365.35 652
8366.21 704
8367.08 639
8367.94 677
8368.80 697
8369.67 714
8370.53 719
8371.40 672
8372.26 733
8373.12 733
8373.99 752
8374.85 727
8375.71 705
8376.58 680
8377.44 718
8378.31 673
8379.17 711
8380.03 739
8380.90 722
8381.76 718
8382.63 717
8383.49 745
8384.36 717
8385.22 712
8386.08 764
8386.95 766
8387.81 775
8388.68 742
8389.54 737
8390.41 744
8391.27 736
8392.14 777
8393.00 765
8393.87 777
8394.73 766
8395.60 789
8396.46 779
8397.33 755
8398.19 799
8399.06 811
8399.92 787
8400.79 749
8401.65 743
8402.52 788
8403.38 794
8404.25 782
8405.11 787
8405.98 831
8406.84 781
8407.71 836
8408.58 847
8409.44 822
8410.31 831
8411.17 823
8412.04 833
8412.90 897
8413.77 888
8414.64 876
8415.50 891
8416.37 908
8417.23 927
8418.10 937
8418.97 886
8419.83 931
8420.70 938
8421.56 963
8422.43 999
8423.30 962
8424.16 973
8425.03 998
8425.90 1014
8426.76 1019
8427.63 1048
8428.50 1064
8429.36 1067
8430.23 1074
8431.10 1069
8431.96 1132
8432.83 1062
8433.70 1115
8434.56 1096
8435.43 1127
8436.30 1145
8437.16 1226
8438.03 1272
8438.90 1286
8439.77 1348
8440.63 1431
8441.50 1437
8442.37 1440
8443.24 1430
8444.10 1432
8444.97 1423
8445.84 1474
8446.71 1516
8447.57 1541
8448.44 1487
8449.31 1549
8450.18 1627
8451.04 1725
8451.91 2007
8452.78 2240
8453.65 2617
8454.52 2983
8455.38 3285
8456.25 3482
8457.12 3462
8457.99 3470
8458.86 3267
8459.72 2943
8460.59 2628
8461.46 2336
8462.33 2103
8463.20 1904
8464.07 1720
8464.93 1591
8465.80 1464
8466.67 1423
8467.54 1359
8468.41 1309
8469.28 1293
8470.15 1271
8471.02 1240
8471.88 1176
8472.75 1217
8473.62 1174
8474.49 1243
8475.36 1261
8476.23 1250
8477.10 1229
8477.97 1227
8478.84 1298
8479.71 1362
8480.58 1335
8481.44 1355
8482.31 1358
8483.18 1412
8484.05 1451
8484.92 1366
8485.79 1344
8486.66 1318
8487.53 1233
8488.40 1214
8489.27 1204
8490.14 1222
8491.01 1165
8491.88 1159
8492.75 1261
8493.62 1252
8494.49 1244
8495.36 1234
8496.23 1236
8497.10 1196
8497.97 1212
8498.84 1187
8499.71 1200
8500.58 1183
8501.45 1174
8502.32 1150
8503.19 1189
8504.06 1180
8504.93 1128
8505.80 1223
8506.67 1205
8507.55 1236
8508.42 1244
8509.29 1253
8510.16 1259
8511.03 1255
8511.90 1275
8512.77 1263
8513.64 1216
8514.51 1240
8515.38 1282
8516.25 1297
8517.13 1344
8518.00 1295
8518.87 1337
8519.74 1371
8520.61 1387
8521.48 1478
8522.35 1663
8523.23 1815
8524.10 1925
8524.97 2103
8525.84 2265
8526.71 2306
8527.58 2214
8528.46 2073
8529.33 2032
8530.20 1960
8531.07 1821
8531.94 1633
8532.81 1571
8533.69 1486
8534.56 1436
8535.43 1430
8536.30 1389
8537.18 1373
8538.05 1355
8538.92 1322
8539.79 1252
8540.66 1223
8541.54 1215
8542.41 1216
8543.28 1116
8544.15 1185
8545.03 1141
8545.90 1150
8546.77 1119
8547.64 1119
8548.52 1140
8549.39 1188
8550.26 1307
8551.14 1385
8552.01 1529
8552.88 1600
8553.76 1613
8554.63 1671
8555.50 1637
8556.37 1608
8557.25 1533
8558.12 1476
8558.99 1424
8559.87 1321
8560.74 1279
8561.61 1192
8562.49 1165
8563.36 1159
8564.24 1141
8565.11 1093
8565.98 1065
8566.86 1074
8567.73 1071
8568.60 1059
8569.48 1046
8570.35 1064
8571.23 1032
8572.10 1035
8572.97 1031
8573.85 1028
8574.72 1000
8575.60 1001
8576.47 1021
8577.34 1003
8578.22 1046
8579.09 1002
8579.97 1039
8580.84 1008
8581.72 1048
8582.59 1061
8583.47 1014
8584.34 1028
8585.21 1020
8586.09 1042
8586.96 1074
8587.84 1083
8588.71 1064
8589.59 1082
8590.46 1053
8591.34 1123
8592.21 1139
8593.09 1087
8593.96 1075
8594.84 1116
8595.71 1135
8596.59 1152
8597.46 1133
8598.34 1132
8599.22 1196
8600.09 1169
8600.97 1179
8601.84 1168
8602.72 1193
8603.59 1188
8604.47 1217
8605.34 1192
8606.22 1195
8607.10 1215
8607.97 1205
8608.85 1198
8609.72 1220
8610.60 1202
8611.47 1264
8612.35 1298
8613.23 1293
8614.10 1218
8614.98 1232
8615.86 1257
8616.73 1311
8617.61 1353
8618.48 1358
8619.36 1398
8620.24 1453
8621.11 1381
8621.99 1416
8622.87 1418
8623.74 1447
8624.62 1529
8625.50 1470
8626.37 1442
8627.25 1475
8628.13 1517
8629.00 1558
8629.88 1579
8630.76 1650
8631.64 1595
8632.51 1600
8633.39 1622
8634.27 1619
8635.14 1607
8636.02 1653
8636.90 1665
8637.78 1633
8638.65 1689
8639.53 1697
8640.41 1642
8641.29 1723
8642.16 1776
8643.04 1813
8643.92 1830
8644.80 1932
8645.67 1941
8646.55 1934
8647.43 2019
8648.31 2034
8649.18 2034
8650.06 2034
8650.94 2100
8651.82 2183
8652.70 2050
8653.58 2046
8654.45 2072
8655.33 2126
8656.21 2185
8657.09 2306
8657.97 2409
8658.84 2571
8659.72 2736
8660.60 2958
8661.48 3334
8662.36 3682
8663.24 4048
8664.12 4238
8664.99 4420
8665.87 4329
8666.75 4229
8667.63 4082
8668.51 3845
8669.39 3689
8670.27 3503
8671.15 3588
8672.03 3708
8672.91 3669
8673.78 3806
8674.66 3728
8675.54 3674
8676.42 3581
8677.30 3338
8678.18 3234
8679.06 3065
8679.94 2771
8680.82 2680
8681.70 2448
8682.58 2324
8683.46 2286
8684.34 2246
8685.22 2243
8686.10 2367
8686.98 2557
8687.86 2742
8688.74 3176
8689.62 3612
8690.50 3980
8691.38 4448
8692.26 4738
8693.14 4889
8694.02 4739
8694.90 4671
8695.78 4300
8696.66 3890
8697.54 3430
8698.42 3066
8699.30 2793
8700.18 2564
8701.06 2440
8701.94 2340
8702.82 2239
8703.70 2117
8704.58 2038
8705.46 1862
8706.34 1847
8707.23 1833
8708.11 1748
8708.99 1663
8709.87 1549
8710.75 1528
8711.63 1476
8712.51 1407
8713.39 1400
8714.27 1362
8715.16 1335
8716.04 1327
8716.92 1293
8717.80 1331
8718.68 1335
8719.56 1353
8720.44 1390
8721.33 1419
8722.21 1375
8723.09 1352
8723.97 1438
8724.85 1418
8725.73 1430
8726.62 1434
8727.50 1502
8728.38 1473
8729.26 1550
8730.14 1580
8731.03 1584
8731.91 1599
8732.79 1546
8733.67 1509
8734.55 1464
8735.44 1451
8736.32 1434
8737.20 1379
8738.08 1381
8738.97 1381
8739.85 1404
8740.73 1378
8741.61 1394
8742.50 1345
8743.38 1352
8744.26 1307
8745.14 1347
8746.03 1328
8746.91 1333
8747.79 1411
8748.68 1344
8749.56 1289
8750.44 1310
8751.33 1310
8752.21 1360
8753.09 1402
8753.97 1402
8754.86 1469
8755.74 1460
8756.62 1470
8757.51 1442
8758.39 1446
8759.28 1427
8760.16 1443
8761.04 1462
8761.93 1434
8762.81 1468
8763.69 1427
8764.58 1501
8765.46 1493
8766.34 1459
8767.23 1464
8768.11 1472
8769.00 1423
8769.88 1427
8770.76 1440
8771.65 1428
8772.53 1405
8773.42 1378
8774.30 1359
8775.19 1345
8776.07 1391
8776.95 1420
8777.84 1486
8778.72 1611
8779.61 1750
8780.49 1887
8781.38 1982
8782.26 1983
8783.15 2039
8784.03 1901
8784.92 1876
8785.80 1814
8786.69 1699
8787.57 1617
8788.46 1536
8789.34 1438
8790.23 1381
8791.11 1313
8792.00 1296
8792.88 1187
8793.77 1142
8794.65 1123
8795.54 1098
8796.42 1128
8797.31 1137
8798.19 1129
8799.08 1078
8799.96 1068
8800.85 1061
8801.74 1095
8802.62 1026
8803.51 1041
8804.39 1077
8805.28 1028
8806.16 1023
8807.05 997
8807.94 1037
8808.82 1003
8809.71 995
8810.59 991
8811.48 984
8812.37 943
8813.25 916
8814.14 948
8815.03 990
8815.91 991
8816.80 981
8817.68 1007
8818.57 1016
8819.46 991
8820.34 982
8821.23 980
8822.12 977
8823.00 972
8823.89 940
8824.78 943
8825.66 944
8826.55 936
8827.44 909
8828.33 943
8829.21 908
8830.10 918
8830.99 912
8831.87 911
8832.76 889
8833.65 913
8834.54 906
8835.42 908
8836.31 897
8837.20 924
8838.08 908
8838.97 881
8839.86 873
8840.75 912
8841.64 938
8842.52 900
8843.41 873
8844.30 900
8845.19 883
8846.07 898
8846.96 896
8847.85 870
8848.74 824
8849.63 846
8850.51 842
8851.40 850
8852.29 812
8853.18 807
8854.07 838
8854.96 816
8855.84 794
8856.73 816
8857.62 806
8858.51 819
8859.40 823
8860.29 767
8861.17 805
8862.06 810
8862.95 827
8863.84 798
8864.73 795
8865.62 809
8866.51 777
8867.40 775
8868.29 753
8869.17 750
8870.06 743
8870.95 767
8871.84 753
8872.73 733
8873.62 733
8874.51 720
8875.40 724
8876.29 717
8877.18 717
8878.07 741
8878.96 712
8879.85 716
8880.74 725
8881.63 721
8882.51 715
8883.40 720
8884.29 719
8885.18 700
8886.07 714
8886.96 711
8887.85 689
8888.74 655
8889.63 674
8890.52 693
8891.41 686
8892.30 658
8893.19 650
8894.09 695
8894.98 695
8895.87 652
8896.76 628
8897.65 636
8898.54 660
8899.43 633
8900.32 691
8901.21 710
8902.10 668
8902.99 658
8903.88 653
8904.77 593
8905.66 622
8906.55 613
8907.44 637
8908.34 626
8909.23 678
8910.12 682
8911.01 656
8911.90 644
8912.79 659
8913.68 644
8914.57 668
8915.47 701
8916.36 657
8917.25 644
8918.14 657
8919.03 630
8919.92 634
8920.81 638
8921.71 618
8922.60 645
8923.49 604
8924.38 571
8925.27 576
8926.16 569
8927.06 602
8927.95 641
8928.84 620
8929.73 611
8930.62 579
8931.52 627
8932.41 586
8933.30 574
8934.19 561
8935.09 558
8935.98 567
8936.87 590
8937.76 603
8938.66 575
8939.55 591
8940.44 604
8941.33 633
8942.23 573
8943.12 586
8944.01 551
8944.90 529
8945.80 581
8946.69 560
8947.58 526
8948.48 573
8949.37 547
8950.26 586
8951.16 568
8952.05 571
8952.94 616
8953.84 585
8954.73 573
8955.62 599
8956.52 562
8957.41 601
8958.30 594
8959.20 584
8960.09 567
8960.98 605
8961.88 620
8962.77 589
8963.66 585
8964.56 595
8965.45 567
8966.35 584
8967.24 558
8968.13 586
8969.03 555
8969.92 593
8970.82 656
8971.71 616
8972.60 585
8973.50 600
8974.39 561
8975.29 580
8976.18 537
8977.08 562
8977.97 574
8978.87 571
8979.76 583
8980.65 575
8981.55 566
8982.44 543
8983.34 527
8984.23 554
8985.13 555
8986.02 537
8986.92 531
8987.81 517
8988.71 558
8989.60 566
8990.50 566
8991.39 562
8992.29 603
8993.18 579
8994.08 546
8994.97 560
8995.87 533
8996.76 523
8997.66 575
8998.56 557
8999.45 549
9000.35 547
9001.24 523
9002.14 559
9003.03 515
9003.93 484
9004.83 511
9005.72 500
9006.62 532
9007.51 540
9008.41 544
9009.31 517
9010.20 533
9011.10 529
9011.99 546
9012.89 522
9013.79 499
9014.68 534
9015.58 556
9016.48 541
9017.37 539
9018.27 570
9019.16 529
9020.06 487
9020.96 490
9021.85 536
9022.75 522
9023.65 536
9024.54 533
9025.44 548
9026.34 521
9027.24 507
9028.13 532
9029.03 521
9029.93 538
9030.82 521
9031.72 519
9032.62 533
9033.52 507
9034.41 529
9035.31 507
9036.21 487
9037.10 538
9038.00 521
9038.90 528
9039.80 551
9040.69 514
9041.59 535
9042.49 536
9043.39 521
9044.29 521
9045.18 560
9046.08 510
9046.98 504
9047.88 536
9048.78 549
9049.67 518
9050.57 520
9051.47 510
9052.37 533
9053.27 521
9054.16 528
9055.06 553
9055.96 543
9056.86 533
9057.76 547
9058.66 557
9059.55 557
9060.45 535
9061.35 560
9062.25 552
9063.15 580
9064.05 569
9064.95 594
9065.85 587
9066.74 593
9067.64 547
9068.54 547
9069.44 552
9070.34 569
9071.24 533
9072.14 510
9073.04 528
9073.94 547
9074.84 566
9075.74 531
9076.64 533
9077.53 537
9078.43 496
9079.33 555
9080.23 571
9081.13 523
9082.03 544
9082.93 539
9083.83 594
9084.73 582
9085.63 563
9086.53 565
9087.43 579
9088.33 563
9089.23 551
9090.13 582
9091.03 556
9091.93 587
9092.83 599
9093.73 572
9094.63 585
9095.53 603
9096.43 584
9097.33 586
9098.23 548
9099.13 583
9100.04 581
9100.94 555
9101.84 567
9102.74 534
9103.64 550
9104.54 544
9105.44 566
9106.34 548
9107.24 547
9108.14 555
9109.04 530
9109.94 543
9110.85 556
9111.75 554
9112.65 532
9113.55 584
9114.45 534
9115.35 548
9116.25 499
9117.15 533
9118.06 541
9118.96 540
9119.86 561
9120.76 570
9121.66 519
9122.56 574
9123.46 536
9124.37 536
9125.27 554
9126.17 580
9127.07 538
9127.97 540
9128.88 569
9129.78 548
9130.68 547
9131.58 531
9132.48 514
9133.39 518
9134.29 569
9135.19 511
9136.09 519
9137.00 511
9137.90 543
9138.80 553
9139.70 538
9140.61 531
9141.51 528
9142.41 513
9143.31 497
9144.22 539
9145.12 509
9146.02 497
9146.92 510
9147.83 537
9148.73 522
9149.63 530
9150.54 512
9151.44 544
9152.34 522
9153.25 524
9154.15 532
9155.05 496
9155.96 525
9156.86 524
9157.76 566
9158.67 524
9159.57 528
9160.47 578
9161.38 576
9162.28 541
9163.18 526
9164.09 544
9164.99 539
9165.90 516
9166.80 565
9167.70 556
9168.61 575
9169.51 544
9170.42 564
9171.32 554
9172.22 550
9173.13 554
9174.03 584
9174.94 547
9175.84 544
9176.74 510
9177.65 504
9178.55 513
9179.46 514
9180.36 518
9181.27 538
9182.17 515
9183.08 544
9183.98 549
9184.89 535
9185.79 532
9186.70 544
9187.60 583
9188.51 547
9189.41 562
9190.32 592
9191.22 590
9192.13 580
9193.03 582
9193.94 586
9194.84 611
9195.75 678
9196.65 666
9197.56 650
9198.46 637
9199.37 679
9200.27 723
9201.18 701
9202.08 707
9202.99 682
9203.90 647
9204.80 637
9205.71 618
9206.61 587
9207.52 603
9208.42 569
9209.33 599
9210.24 590
9211.14 566
9212.05 549
9212.95 548
9213.86 577
9214.77 604
9215.67 588
9216.58 581
9217.49 600
9218.39 625
9219.30 582
9220.21 591
9221.11 575
9222.02 601
9222.93 566
9223.83 529
9224.74 536
9225.65 558
9226.55 540
9227.46 541
9228.37 501
9229.27 523
9230.18 518
9231.09 510
9231.99 581
9232.90 557
9233.81 586
9234.72 564
9235.62 593
9236.53 573
9237.44 535
9238.34 547
9239.25 539
9240.16 562
9241.07 542
9241.97 541
9242.88 521
9243.79 531
9244.70 514
9245.61 532
9246.51 565
9247.42 567
9248.33 516
9249.24 511
9250.14 532
9251.05 489
9251.96 499
9252.87 540
9253.78 568
9254.69 519
9255.59 543
9256.50 549
9257.41 529
9258.32 523
9259.23 521
9260.14 547
9261.04 545
9261.95 549
9262.86 513
9263.77 532
9264.68 553
9265.59 527
9266.50 518
9267.40 497
9268.31 515
9269.22 529
9270.13 541
9271.04 529
9271.95 510
9272.86 564
9273.77 545
9274.68 548
9275.59 554
9276.49 537
9277.40 533
9278.31 522
9279.22 541
9280.13 504
9281.04 509
9281.95 500
9282.86 545
9283.77 520
9284.68 514
9285.59 519
9286.50 520
9287.41 548
9288.32 523
9289.23 555
9290.14 555
9291.05 553
9291.96 546
9292.87 568
9293.78 556
9294.69 533
9295.60 571
9296.51 578
9297.42 549
9298.33 579
9299.24 561
9300.15 558
9301.06 596
9301.97 574
9302.88 576
9303.79 570
9304.70 529
9305.61 542
9306.53 579
9307.44 603
9308.35 614
9309.26 624
9310.17 647
9311.08 621
9311.99 625
9312.90 630
9313.81 612
9314.72 614
9315.63 622
9316.55 611
9317.46 583
9318.37 565
9319.28 574
9320.19 578
9321.10 540
9322.01 556
9322.93 591
9323.84 557
9324.75 544
9325.66 526
9326.57 514
9327.48 535
9328.40 554
9329.31 547
9330.22 536
9331.13 562
9332.04 541
9332.96 566
9333.87 572
9334.78 553
9335.69 578
9336.60 559
9337.52 593
9338.43 561
9339.34 536
9340.25 558
9341.17 544
9342.08 572
9342.99 568
9343.90 569
9344.82 581
9345.73 593
9346.64 565
9347.55 607
9348.47 569
9349.38 577
9350.29 564
9351.21 575
9352.12 577
9353.03 583
9353.94 564
9354.86 547
9355.77 570
9356.68 532
9357.60 572
9358.51 575
9359.42 586
9360.34 541
9361.25 533
9362.16 537
9363.08 552
9363.99 555
9364.90 577
9365.82 545
9366.73 519
9367.65 542
9368.56 537
9369.47 560
9370.39 570
9371.30 551
9372.21 559
9373.13 583
9374.04 555
9374.96 554
9375.87 574
9376.79 604
9377.70 601
9378.61 586
9379.53 567
9380.44 593
9381.36 625
9382.27 622
9383.19 620
9384.10 624
9385.01 682
9385.93 662
9386.84 610
9387.76 614
9388.67 647
9389.59 657
9390.50 655
9391.42 699
9392.33 703
9393.25 680
9394.16 705
9395.08 684
9395.99 710
9396.91 675
9397.82 656
9398.74 655
9399.65 681
9400.57 649
9401.48 640
9402.40 664
9403.32 679
9404.23 650
9405.15 618
9406.06 642
9406.98 630
9407.89 632
9408.81 645
9409.73 632
9410.64 620
9411.56 658
9412.47 629
9413.39 589
9414.30 625
9415.22 628
9416.14 647
9417.05 623
9417.97 632
9418.89 621
9419.80 640
9420.72 647
9421.63 649
9422.55 653
9423.47 628
9424.38 651
9425.30 686
9426.22 671
9427.13 657
9428.05 685
9428.97 669
9429.88 674
9430.80 673
9431.72 691
9432.63 687
9433.55 725
9434.47 691
9435.38 706
9436.30 763
9437.22 747
9438.14 743
9439.05 772
9439.97 787
9440.89 803
9441.81 761
9442.72 786
9443.64 775
9444.56 784
9445.47 799
9446.39 776
9447.31 801
9448.23 816
9449.15 802
9450.06 836
9450.98 870
9451.90 906
9452.82 949
9453.73 957
9454.65 942
9455.57 923
9456.49 923
9457.41 926
9458.32 872
9459.24 859
9460.16 843
9461.08 738
9462.00 727
9462.92 738
9463.83 746
9464.75 773
9465.67 737
9466.59 725
9467.51 745
9468.43 676
9469.35 703
9470.26 709
9471.18 690
9472.10 732
9473.02 716
9473.94 694
9474.86 736
9475.78 717
9476.70 731
9477.62 766
9478.54 767
9479.45 783
9480.37 778
9481.29 795
9482.21 814
9483.13 832
9484.05 826
9484.97 822
9485.89 774
9486.81 772
9487.73 762
9488.65 745
9489.57 747
9490.49 762
9491.41 749
9492.33 692
9493.25 747
9494.17 789
9495.09 780
9496.01 719
9496.93 718
9497.85 748
9498.77 753
9499.69 779
9500.61 724
9501.53 745
9502.45 763
9503.37 781
9504.29 821
9505.21 804
9506.13 824
9507.05 839
9507.97 821
9508.89 773
9509.81 812
9510.73 843
9511.65 815
9512.57 812
9513.49 838
9514.42 895
9515.34 916
9516.26 958
9517.18 957
9518.10 1009
9519.02 1075
9519.94 1049
9520.86 1116
9521.78 1179
9522.71 1204
9523.63 1185
9524.55 1144
9525.47 1140
9526.39 1078
9527.31 1050
9528.23 1030
9529.16 1029
9530.08 1000
9531.00 982
9531.92 971
9532.84 984
9533.76 1004
9534.69 975
9535.61 967
9536.53 983
9537.45 976
9538.37 948
9539.30 903
9540.22 904
9541.14 902
9542.06 878
9542.98 889
9543.91 909
9544.83 896
9545.75 888
9546.67 874
9547.60 876
9548.52 908
9549.44 887
9550.36 889
9551.29 926
9552.21 944
9553.13 959
9554.06 921
9554.98 966
9555.90 964
9556.82 974
9557.75 1019
9558.67 1001
9559.59 996
9560.52 1017
9561.44 1025
9562.36 1036
9563.29 1042
9564.21 1027
9565.13 1017
9566.06 988
9566.98 1055
9567.90 1021
9568.83 1093
9569.75 1050
9570.67 1081
9571.60 1102
9572.52 1049
9573.44 1074
9574.37 1051
9575.29 1088
9576.22 1092
9577.14 1120
9578.06 1167
9578.99 1169
9579.91 1142
9580.84 1195
9581.76 1217
9582.68 1182
9583.61 1188
9584.53 1150
9585.46 1185
9586.38 1126
9587.31 1133
9588.23 1192
9589.15 1175
9590.08 1206
9591.00 1204
9591.93 1227
9592.85 1208
9593.78 1272
9594.70 1352
9595.63 1414
9596.55 1464
9597.48 1491
9598.40 1577
9599.33 1575
9600.25 1605
9601.18 1617
9602.10 1584
9603.03 1560
9603.95 1516
9604.88 1473
9605.80 1449
9606.73 1408
9607.65 1338
9608.58 1338
9609.50 1304
9610.43 1331
9611.35 1311
9612.28 1298
9613.21 1309
9614.13 1322
9615.06 1279
9615.98 1291
9616.91 1303
9617.84 1307
9618.76 1329
9619.69 1309
9620.61 1399
9621.54 1388
9622.47 1345
9623.39 1362
9624.32 1376
9625.24 1357
9626.17 1398
9627.10 1417
9628.02 1445
9628.95 1479
9629.88 1499
9630.80 1436
9631.73 1483
9632.65 1496
9633.58 1592
9634.51 1595
9635.43 1580
9636.36 1598
9637.29 1572
9638.22 1631
9639.14 1682
9640.07 1670
9641.00 1755
9641.92 1790
9642.85 1875
9643.78 1798
9644.70 1922
9645.63 1894
9646.56 1934
9647.49 1973
9648.41 1974
9649.34 1939
9650.27 1940
9651.20 1927
9652.12 1902
9653.05 1883
9653.98 1851
9654.91 1893
9655.83 1858
9656.76 1854
9657.69 1880
9658.62 1843
9659.55 1774
9660.47 1858
9661.40 1964
9662.33 1895
9663.26 1876
9664.19 1913
9665.11 2001
9666.04 2000
9666.97 1950
9667.90 2053
9668.83 2129
9669.75 2074
9670.68 2087
9671.61 2111
9672.54 2168
9673.47 2175
9674.40 2195
9675.33 2216
9676.25 2269
9677.18 2272
9678.11 2366
9679.04 2305
9679.97 2355
9680.90 2423
9681.83 2371
9682.76 2472
9683.69 2481
9684.61 2491
9685.54 2455
9686.47 2473
9687.40 2449
9688.33 2445
9689.26 2499
9690.19 2519
9691.12 2580
9692.05 2612
9692.98 2747
9693.91 2845
9694.84 2874
9695.77 3100
9696.70 3249
9697.63 3448
9698.56 3517
9699.49 3535
9700.42 3475
9701.35 3460
9702.28 3360
9703.21 3248
9704.14 3043
9705.07 2875
9706.00 2684
9706.93 2609
9707.86 2562
9708.79 2541
9709.72 2532
9710.65 2599
9711.58 2656
9712.51 2733
9713.44 2798
9714.37 2818
9715.30 2832
9716.23 2813
9717.16 2813
9718.09 2728
9719.02 2605
9719.95 2418
9720.88 2329
9721.81 2270
9722.75 2162
9723.68 2045
9724.61 1993
9725.54 1976
9726.47 1971
9727.40 1949
9728.33 1933
9729.26 1978
9730.19 1972
9731.13 1914
9732.06 1940
9732.99 1981
9733.92 1945
9734.85 1939
9735.78 1943
9736.71 1899
9737.65 1834
9738.58 1805
9739.51 1742
9740.44 1748
9741.37 1714
9742.30 1669
9743.24 1638
9744.17 1640
9745.10 1630
9746.03 1627
9746.96 1573
9747.90 1587
9748.83 1605
9749.76 1527
9750.69 1565
9751.63 1531
9752.56 1527
9753.49 1507
9754.42 1451
9755.36 1447
9756.29 1440
9757.22 1435
9758.15 1410
9759.09 1425
9760.02 1453
9760.95 1542
9761.88 1484
9762.82 1470
9763.75 1484
9764.68 1545
9765.62 1533
9766.55 1578
9767.48 1595
9768.41 1603
9769.35 1591
9770.28 1585
9771.21 1547
9772.15 1507
9773.08 1557
9774.01 1545
9774.95 1563
9775.88 1519
9776.81 1540
9777.75 1582
9778.68 1591
9779.62 1546
9780.55 1552
9781.48 1590
9782.42 1584
9783.35 1546
9784.28 1584
9785.22 1607
9786.15 1574
9787.09 1455
9788.02 1449
9788.95 1435
9789.89 1413
9790.82 1382
9791.76 1388
9792.69 1375
9793.63 1404
9794.56 1421
9795.49 1389
9796.43 1450
9797.36 1493
9798.30 1526
9799.23 1526
9800.17 1505
9801.10 1511
9802.04 1448
9802.97 1360
9803.91 1337
9804.84 1318
9805.78 1236
9806.71 1225
9807.65 1177
9808.58 1173
9809.52 1077
9810.45 1065
9811.39 1111
9812.32 1122
9813.26 1110
9814.19 1027
9815.13 1062
9816.06 1038
9817.00 1083
9817.93 1045
9818.87 1030
9819.80 1044
9820.74 1068
9821.68 1042
9822.61 1026
9823.55 1016
9824.48 945
9825.42 986
9826.35 1001
9827.29 997
9828.23 1031
9829.16 989
9830.10 996
9831.03 972
9831.97 990
9832.91 979
9833.84 980
9834.78 1023
9835.72 1034
9836.65 1002
9837.59 986
9838.52 960
9839.46 995
9840.40 1000
9841.33 988
9842.27 989
9843.21 953
9844.14 1011
9845.08 975
9846.02 935
9846.95 987
9847.89 1002
9848.83 1026
9849.77 986
9850.70 1042
9851.64 1019
9852.58 1000
9853.51 1008
9854.45 966
9855.39 943
9856.33 960
9857.26 958
9858.20 963
9859.14 961
9860.08 950
9861.01 951
9861.95 953
9862.89 942
9863.83 925
9864.76 902
9865.70 940
9866.64 927
9867.58 919
9868.51 925
9869.45 919
9870.39 939
9871.33 941
9872.27 912
9873.20 919
9874.14 935
9875.08 891
9876.02 914
9876.96 895
9877.90 883
9878.83 928
9879.77 956
9880.71 919
9881.65 890
9882.59 891
9883.53 894
9884.47 865
9885.40 926
9886.34 932
9887.28 880
9888.22 895
9889.16 873
9890.10 884
9891.04 892
9891.98 856
9892.91 889
9893.85 836
9894.79 874
9895.73 809
9896.67 870
9897.61 892
9898.55 887
9899.49 844
9900.43 856
9901.37 839
9902.31 857
9903.25 859
9904.19 854
9905.13 892
9906.07 878
9907.01 866
9907.95 876
9908.89 878
9909.83 897
9910.77 877
9911.71 829
9912.65 857
9913.59 850
9914.53 867
9915.47 865
9916.41 906
9917.35 907
9918.29 917
9919.23 959
9920.17 980
9921.11 995
9922.05 1099
9922.99 1178
9923.93 1236
9924.87 1285
9925.81 1279
9926.75 1336
9927.69 1402
9928.63 1336
9929.57 1365
9930.51 1317
9931.45 1207
9932.39 1134
9933.34 1056
9934.28 1020
9935.22 1014
9936.16 924
9937.10 874
9938.04 868
9938.98 865
9939.92 850
9940.87 842
9941.81 802
9942.75 851
9943.69 885
9944.63 904
9945.57 953
9946.51 930
9947.46 934
9948.40 980
9949.34 1060
9950.28 1033
9951.22 1007
9952.16 1013
9953.11 1002
9954.05 943
9954.99 928
9955.93 931
9956.87 898
9957.82 858
9958.76 813
9959.70 820
9960.64 778
9961.59 730
9962.53 726
9963.47 728
9964.41 727
9965.35 736
9966.30 743
9967.24 734
9968.18 707
9969.13 691
9970.07 704
9971.01 684
9971.95 640
9972.90 644
9973.84 691
9974.78 710
9975.73 673
9976.67 656
9977.61 670
9978.55 695
9979.50 677
9980.44 685
9981.38 656
9982.33 656
9983.27 712
9984.21 697
9985.16 666
9986.10 687
9987.04 672
9987.99 673
9988.93 665
9989.88 674
9990.82 703
9991.76 676
9992.71 687
9993.65 654
9994.59 664
9995.54 662
9996.48 681
9997.43 660
9998.37 641
9999.31 661
10000.26 632
10001.20 633
10002.15 676
10003.09 652
10004.04 639
10004.98 649
10005.92 659
10006.87 670
10007.81 676
10008.76 602
10009.70 595
10010.65 638
10011.59 620
10012.54 652
10013.48 635
10014.43 606
10015.37 607
10016.32 612
10017.26 607
10018.21 627
10019.15 622
10020.10 603
10021.04 628
10021.99 654
10022.93 628
10023.88 634
10024.82 611
10025.77 621
10026.71 657
10027.66 643
10028.60 603
10029.55 660
10030.49 634
10031.44 615
10032.39 594
10033.33 610
10034.28 593
10035.22 610
10036.17 632
10037.11 619
10038.06 610
10039.01 589
10039.95 597
10040.90 599
10041.84 598
10042.79 557
10043.74 595
10044.68 610
10045.63 577
10046.58 549
10047.52 595
10048.47 548
10049.41 557
10050.36 585
10051.31 597
10052.25 565
10053.20 573
10054.15 600
10055.09 555
10056.04 600
10056.99 577
10057.93 561
10058.88 561
10059.83 562
10060.78 562
10061.72 570
10062.67 583
10063.62 575
10064.56 579
10065.51 595
10066.46 575
10067.41 567
10068.35 558
10069.30 590
10070.25 581
10071.20 546
10072.14 549
10073.09 579
10074.04 588
10074.99 576
10075.93 596
10076.88 596
10077.83 572
10078.78 533
10079.72 562
10080.67 564
10081.62 570
10082.57 527
10083.52 587
10084.46 579
10085.41 562
10086.36 584
10087.31 564
10088.26 586
10089.21 569
10090.15 576
10091.10 566
10092.05 591
10093.00 584
10093.95 551
10094.90 572
10095.85 590
10096.79 581
10097.74 574
10098.69 585
10099.64 592
10100.59 593
10101.54 557
10102.49 582
10103.44 593
10104.39 593
10105.33 561
10106.28 562
10107.23 554
10108.18 555
10109.13 549
10110.08 538
10111.03 563
10111.98 581
10112.93 574
10113.88 538
10114.83 567
10115.78 568
10116.73 554
10117.68 562
10118.63 576
10119.58 569
10120.53 554
10121.48 565
10122.43 562
10123.38 560
10124.33 605
10125.28 619
10126.23 599
10127.18 578
10128.13 594
10129.08 587
10130.03 583
10130.98 615
10131.93 597
10132.88 577
10133.83 588
10134.78 627
10135.73 652
10136.68 640
10137.63 617
10138.58 641
10139.53 636
10140.48 647
10141.43 619
10142.38 613
10143.33 633
10144.29 646
10145.24 634
10146.19 645
10147.14 662
10148.09 654
10149.04 683
10149.99 666
10150.94 681
10151.89 687
10152.85 658
10153.80 634
10154.75 663
10155.70 707
10156.65 701
10157.60 703
10158.55 691
10159.51 689
10160.46 692
10161.41 705
10162.36 726
10163.31 725
10164.26 692
10165.22 717
10166.17 722
10167.12 753
10168.07 730
10169.02 716
10169.98 735
10170.93 791
10171.88 803
10172.83 766
10173.79 819
10174.74 776
10175.69 813
10176.64 822
10177.60 825
10178.55 880
10179.50 862
10180.45 821
10181.41 817
10182.36 833
10183.31 887
10184.26 882
10185.22 871
10186.17 854
10187.12 889
10188.08 866
10189.03 832
10189.98 884
10190.93 877
10191.89 849
10192.84 841
10193.79 863
10194.75 820
10195.70 869
10196.65 877
10197.61 897
10198.56 847
10199.51 891
10200.47 947
10201.42 920
10202.38 964
10203.33 1005
10204.28 1034
10205.24 1072
10206.19 1054
10207.14 1095
10208.10 1112
10209.05 1102
10210.01 1133
10210.96 1078
10211.91 994
10212.87 979
10213.82 951
10214.78 918
10215.73 913
10216.69 873
10217.64 840
10218.59 859
10219.55 829
10220.50 816
10221.46 810
10222.41 808
10223.37 821
10224.32 860
10225.28 869
10226.23 844
10227.19 867
10228.14 858
10229.10 842
10230.05 922
10231.01 966
10231.96 996
10232.92 1009
10233.87 1121
10234.83 1120
10235.78 1134
10236.74 1139
10237.69 1150
10238.65 1126
10239.60 1074
10240.56 1062
10241.51 1022
10242.47 952
10243.42 915
10244.38 879
10245.34 832
10246.29 811
10247.25 782
10248.20 791
10249.16 773
10250.11 792
10251.07 744
10252.03 758
10252.98 766
10253.94 770
10254.89 760
10255.85 713
10256.81 709
10257.76 732
10258.72 692
10259.68 678
10260.63 690
10261.59 684
10262.55 679
10263.50 681
10264.46 723
10265.41 681
10266.37 671
10267.33 692
10268.28 700
10269.24 689
10270.20 673
10271.16 704
10272.11 710
10273.07 689
10274.03 644
10274.98 688
10275.94 646
10276.90 652
10277.85 651
10278.81 656
10279.77 638
10280.73 626
10281.68 636
10282.64 607
10283.60 640
10284.56 614
10285.51 601
10286.47 622
10287.43 636
10288.39 682
10289.34 635
10290.30 649
10291.26 653
10292.22 668
10293.18 639
10294.13 621
10295.09 633
10296.05 658
10297.01 652
10297.97 644
10298.92 619
10299.88 643
10300.84 611
10301.80 623
10302.76 641
10303.72 597
10304.67 629
10305.63 635
10306.59 622
10307.55 639
10308.51 628
10309.47 622
10310.43 663
10311.38 682
10312.34 651
10313.30 635
10314.26 665
10315.22 634
10316.18 638
10317.14 645
10318.10 640
10319.06 651
10320.01 640
10320.97 616
10321.93 609
10322.89 635
10323.85 604
10324.81 651
10325.77 609
10326.73 591
10327.69 603
10328.65 594
10329.61 604
10330.57 615
10331.53 596
10332.49 611
10333.45 630
10334.41 623
10335.37 623
10336.33 598
10337.29 564
10338.25 550
10339.21 549
10340.17 527
10341.13 543
10342.09 556
10343.05 561
10344.01 553
10344.97 544
10345.93 538
10346.89 569
10347.85 538
10348.81 554
10349.77 513
10350.73 533
10351.69 529
10352.65 492
10353.61 532
10354.57 498
10355.53 528
10356.49 532
10357.46 523
10358.42 509
10359.38 508
10360.34 488
10361.30 503
10362.26 502
10363.22 507
10364.18 504
10365.14 494
10366.11 508
10367.07 497
10368.03 516
10368.99 506
10369.95 516
10370.91 489
10371.87 498
10372.84 482
10373.80 512
10374.76 491
10375.72 499
10376.68 538
10377.64 516
10378.61 473
10379.57 458
10380.53 473
10381.49 451
10382.45 469
10383.42 514
10384.38 498
10385.34 462
10386.30 516
10387.27 484
10388.23 475
10389.19 478
10390.15 460
10391.11 467
10392.08 501
10393.04 488
10394.00 498
10394.96 465
10395.93 470
10396.89 482
10397.85 463
10398.82 468
10399.78 453
10400.74 449
10401.70 469
10402.67 472
10403.63 463
10404.59 449
10405.56 464
10406.52 488
10407.48 481
10408.45 467
10409.41 480
10410.37 494
10411.34 461
10412.30 481
10413.26 479
10414.23 485
10415.19 494
10416.15 526
10417.12 499
10418.08 495
10419.04 516
10420.01 534
10420.97 547
10421.94 513
10422.90 502
10423.86 483
10424.83 476
10425.79 478
10426.76 463
10427.72 477
10428.68 480
10429.65 469
10430.61 464
10431.58 445
10432.54 442
10433.51 449
10434.47 473
10435.44 456
10436.40 431
10437.36 420
10438.33 437
10439.29 401
10440.26 429
10441.22 432
10442.19 439
10443.15 409
10444.12 417
10445.08 450
10446.05 444
10447.01 421
10447.98 443
10448.94 453
10449.91 411
10450.87 461
10451.84 432
10452.80 443
10453.77 416
10454.73 434
10455.70 437
10456.67 417
10457.63 431
10458.60 431
10459.56 414
10460.53 428
10461.49 459
10462.46 459
10463.43 425
10464.39 441
10465.36 436
10466.32 425
10467.29 436
10468.25 433
10469.22 437
10470.19 429
10471.15 412
10472.12 421
10473.09 469
10474.05 440
10475.02 441
10475.98 410
10476.95 459
10477.92 470
10478.88 441
10479.85 421
10480.82 443
10481.78 460
10482.75 459
10483.72 457
10484.68 463
10485.65 474
10486.62 445
10487.58 442
10488.55 435
10489.52 445
10490.49 439
10491.45 442
10492.42 433
10493.39 446
10494.35 432
10495.32 432
10496.29 479
10497.26 450
10498.22 421
10499.19 428
10500.16 447
10501.13 445
10502.09 416
10503.06 442
10504.03 439
10505.00 419
10505.96 427
10506.93 423
10507.90 449
10508.87 433
10509.84 383
10510.80 425
10511.77 426
10512.74 428
10513.71 415
10514.68 394
10515.64 397
10516.61 416
10517.58 450
10518.55 441
10519.52 435
10520.49 429
10521.45 437
10522.42 466
10523.39 427
10524.36 433
10525.33 444
10526.30 453
10527.27 442
10528.23 426
10529.20 465
10530.17 407
10531.14 396
10532.11 453
10533.08 419
10534.05 447
10535.02 444
10535.99 473
10536.96 473
10537.93 458
10538.89 461
10539.86 467
10540.83 479
10541.80 457
10542.77 449
10543.74 453
10544.71 448
10545.68 443
10546.65 436
10547.62 449
10548.59 465
10549.56 464
10550.53 459
10551.50 464
10552.47 471
10553.44 444
10554.41 475
10555.38 473
10556.35 448
10557.32 495
10558.29 481
10559.26 509
10560.23 527
10561.20 502
10562.17 514
10563.14 509
10564.11 519
10565.08 494
10566.05 502
10567.02 508
10567.99 457
10568.96 456
10569.93 453
10570.91 470
10571.88 446
10572.85 477
10573.82 441
10574.79 451
10575.76 441
10576.73 452
10577.70 454
10578.67 480
10579.64 422
10580.62 428
10581.59 443
10582.56 466
10583.53 477
10584.50 504
10585.47 498
10586.44 460
10587.42 465
10588.39 462
10589.36 478
10590.33 417
10591.30 485
10592.27 496
10593.25 454
10594.22 489
10595.19 507
10596.16 511
10597.13 493
10598.10 487
10599.08 479
10600.05 511
10601.02 514
10601.99 525
10602.97 556
10603.94 527
10604.91 547
10605.88 581
10606.85 597
10607.83 609
10608.80 619
10609.77 603
10610.74 632
10611.72 662
10612.69 617
10613.66 625
10614.64 582
10615.61 577
10616.58 550
10617.55 546
10618.53 523
10619.50 533
10620.47 514
10621.45 504
10622.42 491
10623.39 487
10624.37 501
10625.34 480
10626.31 497
10627.29 481
10628.26 497
10629.23 488
10630.21 479
10631.18 513
10632.15 496
10633.13 512
10634.10 474
10635.07 514
10636.05 564
10637.02 565
10638.00 547
10638.97 546
10639.94 557
10640.92 570
10641.89 522
10642.87 549
10643.84 538
10644.81 508
10645.79 500
10646.76 511
10647.74 491
10648.71 481
10649.68 506
10650.66 479
10651.63 451
10652.61 461
10653.58 428
10654.56 443
10655.53 457
10656.51 427
10657.48 397
10658.46 405
10659.43 423
10660.41 424
10661.38 413
10662.36 385
10663.33 397
10664.31 430
10665.28 433
10666.26 434
10667.23 417
10668.21 402
10669.18 408
10670.16 450
10671.13 441
10672.11 424
10673.08 448
10674.06 418
10675.03 435
10676.01 431
10676.99 438
10677.96 446
10678.94 457
10679.91 465
10680.89 442
10681.86 426
10682.84 449
10683.82 426
10684.79 432
10685.77 433
10686.74 423
10687.72 454
10688.70 431
10689.67 417
10690.65 390
10691.63 401
10692.60 413
10693.58 405
10694.55 407
10695.53 432
10696.51 438
10697.48 444
10698.46 419
10699.44 433
10700.41 434
10701.39 432
10702.37 421
10703.34 407
10704.32 386
10705.30 416
10706.27 423
10707.25 423
10708.23 434
10709.21 410
10710.18 441
10711.16 448
10712.14 441
10713.11 439
10714.09 409
10715.07 407
10716.05 413
10717.02 431
10718.00 386
10718.98 425
10719.96 435
10720.93 411
10721.91 428
10722.89 420
10723.87 429
10724.85 448
10725.82 452
10726.80 434
10727.78 395
10728.76 422
10729.74 410
10730.71 379
10731.69 424
10732.67 445
10733.65 437
10734.63 415
10735.60 425
10736.58 434
10737.56 441
10738.54 428
10739.52 467
10740.50 423
10741.48 446
10742.45 466
10743.43 446
10744.41 400
10745.39 427
10746.37 442
10747.35 444
10748.33 458
10749.31 446
10750.28 433
10751.26 412
10752.24 407
10753.22 399
10754.20 383
10755.18 443
10756.16 435
10757.14 430
10758.12 428
10759.10 432
10760.08 429
10761.06 415
10762.04 443
10763.01 435
10763.99 424
10764.97 418
10765.95 428
10766.93 414
10767.91 417
10768.89 407
10769.87 401
10770.85 394
10771.83 421
10772.81 450
10773.79 434
10774.77 421
10775.75 448
10776.73 459
10777.71 443
10778.69 478
10779.67 463
10780.65 415
10781.63 453
10782.62 481
10783.60 468
10784.58 447
10785.56 474
10786.54 441
10787.52 458
10788.50 458
10789.48 441
10790.46 457
10791.44 470
10792.42 448
10793.40 425
10794.38 423
10795.37 433
10796.35 444
10797.33 472
10798.31 449
10799.29 444
10800.27 453
10801.25 418
10802.23 447
10803.21 432
10804.20 447
10805.18 453
10806.16 469
10807.14 451
10808.12 461
10809.10 471
10810.09 492
10811.07 462
10812.05 466
10813.03 466
10814.01 460
10815.00 461
10815.98 449
10816.96 459
10817.94 455
10818.92 467
10819.91 446
10820.89 486
10821.87 485
10822.85 499
10823.83 508
10824.82 463
10825.80 477
10826.78 485
10827.76 502
10828.75 465
10829.73 479
10830.71 500
10831.69 526
10832.68 516
10833.66 482
10834.64 484
10835.63 513
10836.61 487
10837.59 492
10838.57 501
10839.56 492
10840.54 488
10841.52 524
10842.51 497
10843.49 488
10844.47 543
10845.46 510
10846.44 499
10847.42 536
10848.41 534
10849.39 528
10850.37 517
10851.36 557
10852.34 598
10853.32 581
10854.31 581
10855.29 568
10856.28 573
10857.26 549
10858.24 575
10859.23 592
10860.21 586
10861.20 602
10862.18 602
10863.16 592
10864.15 601
10865.13 580
10866.12 611
10867.10 626
10868.08 635
10869.07 613
10870.05 585
10871.04 572
10872.02 604
10873.01 628
10873.99 588
10874.98 617
10875.96 623
10876.95 571
10877.93 621
10878.92 602
10879.90 587
10880.89 638
10881.87 619
10882.86 642
10883.84 630
10884.83 672
10885.81 641
10886.80 661
10887.78 660
10888.77 674
10889.75 671
10890.74 693
10891.72 699
10892.71 672
10893.69 687
10894.68 704
10895.66 714
10896.65 721
10897.64 709
10898.62 710
10899.61 719
10900.59 733
10901.58 742
10902.56 765
10903.55 748
10904.54 747
10905.52 786
10906.51 772
10907.49 751
10908.48 798
10909.47 789
10910.45 852
10911.44 882
10912.43 873
10913.41 850
10914.40 860
10915.39 908
10916.37 842
10917.36 871
10918.35 902
10919.33 865
10920.32 879
10921.31 883
10922.29 917
10923.28 887
10924.27 898
10925.25 899
10926.24 898
10927.23 929
10928.21 944
10929.20 943
10930.19 923
10931.18 962
10932.16 949
10933.15 1033
10934.14 986
10935.12 1003
10936.11 1040
10937.10 1087
10938.09 1122
10939.07 1112
10940.06 1059
10941.05 1059
10942.04 1084
10943.02 1101
10944.01 1151
10945.00 1119
10945.99 1212
10946.98 1200
10947.96 1232
10948.95 1285
10949.94 1359
10950.93 1398
10951.92 1479
10952.90 1500
10953.89 1620
10954.88 1656
10955.87 1698
10956.86 1750
10957.85 1848
10958.83 1864
10959.82 1863
10960.81 1877
10961.80 1750
10962.79 1747
10963.78 1655
10964.77 1610
10965.75 1565
10966.74 1450
10967.73 1444
10968.72 1375
10969.71 1337
10970.70 1336
10971.69 1269
10972.68 1231
10973.67 1210
10974.66 1206
10975.64 1264
10976.63 1193
10977.62 1234
10978.61 1256
10979.60 1262
10980.59 1270
10981.58 1303
10982.57 1319
10983.56 1342
10984.55 1369
10985.54 1379
10986.53 1413
10987.52 1420
10988.51 1486
10989.50 1533
10990.49 1590
10991.48 1672
10992.47 1751
10993.46 1882
10994.45 1986
10995.44 2040
10996.43 2223
10997.42 2357
10998.41 2449
10999.40 2500
11000.39 2537
11001.38 2523
11002.37 2528
11003.36 2380
11004.35 2231
11005.34 2117
11006.33 1942
11007.32 1804
11008.31 1636
11009.30 1478
11010.30 1369
11011.29 1282
11012.28 1205
11013.27 1156
11014.26 1097
11015.25 1035
11016.24 1030
11017.23 997
11018.22 952
11019.21 971
11020.21 934
11021.20 949
11022.19 945
11023.18 939
11024.17 894
11025.16 910
11026.15 940
11027.14 937
11028.14 880
11029.13 889
11030.12 879
11031.11 895
11032.10 909
11033.09 909
11034.09 876
11035.08 889
11036.07 906
11037.06 893
11038.05 885
11039.05 930
11040.04 888
11041.03 855
11042.02 832
11043.02 824
11044.01 814
11045.00 817
11045.99 792
11046.98 777
11047.98 795
11048.97 792
11049.96 786
11050.95 799
11051.95 774
11052.94 803
11053.93 771
11054.93 743
11055.92 773
11056.91 823
11057.90 799
11058.90 786
11059.89 782
11060.88 758
11061.88 764
11062.87 788
11063.86 827
11064.86 796
11065.85 795
11066.84 804
11067.84 824
11068.83 784
11069.82 800
11070.82 800
11071.81 769
11072.80 800
11073.80 799
11074.79 788
11075.78 777
11076.78 819
11077.77 797
11078.77 802
11079.76 811
11080.75 816
11081.75 813
11082.74 817
11083.74 789
11084.73 780
11085.72 772
11086.72 749
11087.71 739
11088.71 737
11089.70 726
11090.70 762
11091.69 741
11092.68 729
11093.68 725
11094.67 734
11095.67 663
11096.66 727
11097.66 717
11098.65 689
11099.65 695
11100.64 713
11101.64 715
11102.63 710
11103.63 723
11104.62 686
11105.62 651
11106.61 654
11107.61 689
11108.60 656
11109.60 680
11110.59 697
11111.59 675
11112.58 692
11113.58 694
11114.57 729
11115.57 642
11116.56 644
11117.56 648
11118.56 645
11119.55 664
11120.55 667
11121.54 685
11122.54 673
11123.54 671
11124.53 678
11125.53 666
11126.52 665
11127.52 648
11128.51 631
11129.51 638
11130.51 659
11131.50 667
11132.50 643
11133.50 649
11134.49 659
11135.49 688
11136.49 671
11137.48 652
11138.48 633
11139.47 612
11140.47 606
11141.47 605
11142.46 650
11143.46 629
11144.46 645
11145.46 694
11146.45 655
11147.45 664
11148.45 671
11149.44 663
11150.44 593
11151.44 651
11152.43 641
11153.43 606
11154.43 617
11155.43 628
11156.42 627
11157.42 620
11158.42 593
11159.42 577
11160.41 582
11161.41 587
11162.41 593
11163.41 597
11164.40 578
11165.40 584
11166.40 599
11167.40 585
11168.39 553
11169.39 569
11170.39 580
11171.39 582
11172.39 587
11173.38 601
11174.38 565
11175.38 588
11176.38 565
11177.38 567
11178.38 558
11179.37 561
11180.37 590
11181.37 568
11182.37 575
11183.37 536
11184.37 542
11185.37 602
11186.36 544
11187.36 558
11188.36 591
11189.36 572
11190.36 629
11191.36 596
11192.36 562
11193.36 563
11194.36 616
11195.35 582
11196.35 555
11197.35 593
11198.35 561
11199.35 567
11200.35 549
11201.35 604
11202.35 594
11203.35 607
11204.35 575
11205.35 591
11206.35 621
11207.35 613
11208.35 590
11209.35 638
11210.35 662
11211.35 592
11212.35 605
11213.35 598
11214.35 606
11215.34 571
11216.35 562
11217.35 569
11218.35 568
11219.35 599
11220.35 571
11221.35 572
11222.35 589
11223.35 609
11224.35 570
11225.35 589
11226.35 587
11227.35 608
11228.35 608
11229.35 634
11230.35 553
11231.35 574
11232.35 571
11233.35 604
11234.35 562
11235.35 613
11236.35 614
11237.36 606
11238.36 562
11239.36 578
11240.36 594
11241.36 604
11242.36 591
11243.36 573
11244.36 562
11245.36 571
11246.37 581
11247.37 615
11248.37 642
11249.37 632
11250.37 596
11251.37 631
11252.38 636
11253.38 623
11254.38 611
11255.38 649
11256.38 659
11257.38 645
11258.39 626
11259.39 652
11260.39 655
11261.39 687
11262.39 662
11263.40 652
11264.40 673
11265.40 669
11266.40 700
11267.40 696
11268.41 729
11269.41 713
11270.41 721
11271.41 746
11272.42 800
11273.42 777
11274.42 802
11275.42 754
11276.43 752
11277.43 762
11278.43 759
11279.44 746
11280.44 748
11281.44 761
11282.44 743
11283.45 738
11284.45 691
11285.45 672
11286.46 678
11287.46 668
11288.46 646
11289.47 630
11290.47 581
11291.47 604
11292.48 596
11293.48 580
11294.48 574
11295.49 572
11296.49 584
11297.49 573
11298.50 576
11299.50 577
11300.51 546
11301.51 579
11302.51 609
11303.52 583
11304.52 612
11305.53 548
11306.53 588
11307.53 600
11308.54 598
11309.54 611
11310.55 593
11311.55 625
11312.55 581
11313.56 635
11314.56 610
11315.57 663
11316.57 643
11317.58 635
11318.58 642
11319.59 657
11320.59 632
11321.59 657
11322.60 634
11323.60 639
11324.61 636
11325.61 638
11326.62 627
11327.62 642
11328.63 598
11329.63 635
11330.64 625
11331.64 646
11332.65 654
11333.65 629
11334.66 650
11335.67 691
11336.67 694
11337.68 683
11338.68 670
11339.69 681
11340.69 714
11341.70 699
11342.70 683
11343.71 715
11344.72 682
11345.72 671
11346.73 661
11347.73 639
11348.74 613
11349.74 603
11350.75 590
11351.76 606
11352.76 578
11353.77 557
11354.78 576
11355.78 614
11356.79 547
11357.79 576
11358.80 571
11359.81 589
11360.81 588
11361.82 559
11362.83 531
11363.83 532
11364.84 548
11365.85 497
11366.85 492
11367.86 509
11368.87 500
11369.87 534
11370.88 535
11371.89 533
11372.89 489
11373.90 536
11374.91 530
11375.92 510
11376.92 538
11377.93 520
11378.94 504
11379.94 528
11380.95 520
11381.96 525
11382.97 526
11383.97 502
11384.98 527
11385.99 477
11387.00 466
11388.00 506
11389.01 532
11390.02 508
11391.03 508
11392.04 488
11393.04 492
11394.05 478
11395.06 515
11396.07 499
11397.08 544
11398.08 498
11399.09 533
11400.10 511
11401.11 528
11402.12 520
11403.12 531
11404.13 523
11405.14 543
11406.15 521
11407.16 517
11408.17 491
11409.18 507
11410.18 512
11411.19 488
11412.20 502
11413.21 521
11414.22 528
11415.23 559
11416.24 527
11417.25 541
11418.25 514
11419.26 548
11420.27 542
11421.28 530
11422.29 528
11423.30 508
11424.31 493
11425.32 549
11426.33 519
11427.34 538
11428.35 541
11429.36 526
11430.37 522
11431.38 536
11432.39 528
11433.39 540
11434.40 568
11435.41 556
11436.42 528
11437.43 513
11438.44 545
11439.45 528
11440.46 582
11441.47 534
11442.48 532
11443.49 568
11444.50 563
11445.51 541
11446.52 564
11447.53 576
11448.55 588
11449.56 570
11450.57 556
11451.58 557
11452.59 547
11453.60 553
11454.61 546
11455.62 539
11456.63 532
11457.64 585
11458.65 539
11459.66 530
11460.67 547
11461.68 546
11462.69 551
11463.71 517
11464.72 538
11465.73 577
11466.74 580
11467.75 568
11468.76 583
11469.77 539
11470.78 602
11471.80 586
11472.81 595
11473.82 599
11474.83 612
11475.84 621
11476.85 618
11477.86 601
11478.88 608
11479.89 594
11480.90 589
11481.91 643
11482.92 645
11483.93 661
11484.95 616
11485.96 606
11486.97 618
11487.98 639
11489.00 619
11490.01 634
11491.02 676
11492.03 666
11493.04 662
11494.06 705
11495.07 700
11496.08 681
11497.09 713
11498.11 714
11499.12 716
11500.13 730
11501.14 725
11502.16 738
11503.17 767
11504.18 739
11505.20 788
11506.21 742
11507.22 755
11508.23 798
11509.25 776
11510.26 821
11511.27 844
11512.29 850
11513.30 853
11514.31 904
11515.33 920
11516.34 925
11517.35 934
11518.37 964
11519.38 962
11520.39 991
11521.41 1014
11522.42 1078
11523.43 1096
11524.45 1103
11525.46 1149
11526.47 1199
11527.49 1203
11528.50 1295
11529.52 1338
11530.53 1320
11531.54 1436
11532.56 1547
11533.57 1641
11534.59 1752
11535.60 1829
11536.62 1910
11537.63 2027
11538.64 2045
11539.66 2037
11540.67 2032
11541.69 2026
11542.70 1967
11543.72 1802
11544.73 1681
11545.75 1576
11546.76 1485
11547.77 1383
11548.79 1235
11549.80 1156
11550.82 1071
11551.83 966
11552.85 961
11553.86 863
11554.88 875
11555.89 859
11556.91 862
11557.92 807
11558.94 814
11559.95 797
11560.97 770
11561.99 795
11563.00 732
11564.02 786
11565.03 807
11566.05 800
11567.06 766
11568.08 801
11569.09 806
11570.11 780
11571.13 822
11572.14 753
11573.16 772
11574.17 765
11575.19 791
11576.20 814
11577.22 814
11578.24 807
11579.25 787
11580.27 814
11581.29 806
11582.30 807
11583.32 799
11584.33 779
11585.35 789
11586.37 811
11587.38 835
11588.40 837
11589.42 842
11590.43 883
11591.45 902
11592.47 939
11593.48 924
11594.50 999
11595.52 1035
11596.53 1038
11597.55 1068
11598.57 1118
11599.58 1128
11600.60 1140
11601.62 1106
11602.64 1141
11603.65 1097
11604.67 1050
11605.69 1023
11606.70 953
11607.72 937
11608.74 844
11609.76 795
11610.77 821
11611.79 805
11612.81 777
11613.83 762
11614.84 745
11615.86 737
11616.88 748
11617.90 773
11618.92 729
11619.93 733
11620.95 708
11621.97 693
11622.99 717
11624.01 714
11625.02 689
11626.04 746
11627.06 676
11628.08 678
11629.10 672
11630.11 653
11631.13 649
11632.15 663
11633.17 634
11634.19 638
11635.21 632
11636.23 618
11637.24 621
11638.26 615
11639.28 606
11640.30 628
11641.32 613
11642.34 619
11643.36 596
11644.38 602
11645.39 604
11646.41 584
11647.43 569
11648.45 591
11649.47 594
11650.49 575
11651.51 540
11652.53 564
11653.55 561
11654.57 544
11655.59 558
11656.61 570
11657.63 557
11658.65 588
11659.67 575
11660.69 575
11661.70 557
11662.72 531
11663.74 550
11664.76 519
11665.78 530
11666.80 554
11667.82 559
11668.84 544
11669.86 539
11670.88 529
11671.90 572
11672.92 541
11673.95 515
11674.97 528
11675.99 537
11677.01 507
11678.03 515
11679.05 523
11680.07 530
11681.09 568
11682.11 552
11683.13 542
11684.15 525
11685.17 535
11686.19 496
11687.21 492
11688.23 517
11689.25 513
11690.28 500
11691.30 512
11692.32 534
11693.34 518
11694.36 498
11695.38 482
11696.40 508
11697.42 523
11698.44 441
11699.47 484
11700.49 488
11701.51 476
11702.53 478
11703.55 490
11704.57 465
11705.60 463
11706.62 497
11707.64 503
11708.66 491
11709.68 504
11710.70 439
11711.73 475
11712.75 465
11713.77 441
11714.79 460
11715.81 438
11716.84 471
11717.86 460
11718.88 452
11719.90 447
11720.92 448
11721.95 453
11722.97 454
11723.99 457
11725.01 476
11726.04 445
11727.06 482
11728.08 471
11729.11 473
11730.13 452
11731.15 458
11732.17 435
11733.20 459
11734.22 445
11735.24 441
11736.26 461
11737.29 450
11738.31 441
11739.33 456
11740.36 447
11741.38 444
11742.40 423
11743.43 448
11744.45 416
11745.47 424
11746.50 416
11747.52 438
11748.54 447
11749.57 457
11750.59 432
11751.62 447
11752.64 459
11753.66 443
11754.69 440
11755.71 420
11756.73 446
11757.76 467
11758.78 473
11759.81 456
11760.83 426
11761.85 435
11762.88 440
11763.90 446
11764.93 470
11765.95 485
11766.98 491
11768.00 488
11769.02 486
11770.05 460
11771.07 451
11772.10 463
11773.12 457
11774.15 487
11775.17 459
11776.20 440
11777.22 444
11778.25 462
11779.27 465
11780.30 480
11781.32 487
11782.35 486
11783.37 449
11784.40 452
11785.42 422
11786.45 443
11787.47 465
11788.50 454
11789.52 447
11790.55 452
11791.57 431
11792.60 489
11793.62 495
11794.65 497
11795.67 454
11796.70 464
11797.73 424
11798.75 411
11799.78 410
11800.80 449
11801.83 442
11802.85 464
11803.88 463
11804.91 455
11805.93 468
11806.96 441
11807.98 457
11809.01 451
11810.04 519
11811.06 459
11812.09 479
11813.12 467
11814.14 442
11815.17 471
11816.19 469
11817.22 475
11818.25 467
11819.27 517
11820.30 491
11821.33 477
11822.35 479
11823.38 495
11824.41 501
11825.44 531
11826.46 520
11827.49 525
11828.52 519
11829.54 535
11830.57 520
11831.60 511
11832.62 504
11833.65 510
11834.68 495
11835.71 493
11836.73 518
11837.76 519
11838.79 506
11839.82 497
11840.84 490
11841.87 522
11842.90 532
11843.93 499
11844.95 551
11845.98 522
11847.01 532
11848.04 532
11849.07 535
11850.09 557
11851.12 574
11852.15 583
11853.18 605
11854.21 603
11855.23 581
11856.26 562
11857.29 611
11858.32 601
11859.35 612
11860.38 590
11861.40 598
11862.43 638
11863.46 640
11864.49 583
11865.52 594
11866.55 615
11867.58 609
11868.60 616
11869.63 632
11870.66 619
11871.69 644
11872.72 642
11873.75 669
11874.78 645
11875.81 696
11876.84 664
11877.86 693
11878.89 679
11879.92 678
11880.95 669
11881.98 706
11883.01 736
11884.04 732
11885.07 757
11886.10 756
11887.13 780
11888.16 788
11889.19 793
11890.22 801
11891.25 851
11892.28 839
11893.31 845
11894.34 870
11895.37 928
11896.40 934
11897.43 947
11898.46 959
11899.49 1006
11900.52 1066
11901.55 1098
11902.58 1083
11903.61 1168
11904.64 1178
11905.67 1123
11906.70 1088
11907.73 1092
11908.76 1072
11909.79 1033
11910.82 1001
11911.85 1016
11912.88 993
11913.91 996
11914.94 992
11915.97 964
11917.01 894
11918.04 931
11919.07 951
11920.10 999
11921.13 965
11922.16 1025
11923.19 1049
11924.22 1058
11925.25 1110
11926.28 1153
11927.32 1178
11928.35 1229
11929.38 1246
11930.41 1298
11931.44 1329
11932.47 1274
11933.50 1304
11934.54 1236
11935.57 1197
11936.60 1164
11937.63 1090
11938.66 1041
11939.70 1024
11940.73 962
11941.76 887
11942.79 891
11943.82 828
11944.85 802
11945.89 781
11946.92 752
11947.95 727
11948.98 721
11950.02 706
11951.05 696
11952.08 694
11953.11 705
11954.15 711
11955.18 703
11956.21 662
11957.24 663
11958.28 677
11959.31 684
11960.34 672
11961.37 656
11962.41 710
11963.44 711
11964.47 664
11965.51 707
11966.54 701
11967.57 676
11968.60 695
11969.64 702
11970.67 679
11971.70 678
11972.74 713
11973.77 702
11974.80 708
11975.84 709
11976.87 680
11977.90 689
11978.94 669
11979.97 660
11981.00 669
11982.04 708
11983.07 688
11984.11 704
11985.14 704
11986.17 688
11987.21 730
11988.24 710
11989.28 771
11990.31 748
11991.34 733
11992.38 759
11993.41 764
11994.45 732
11995.48 745
11996.51 762
11997.55 736
11998.58 757
11999.62 747
12000.65 780
12001.69 768
12002.72 791
12003.76 817
12004.79 826
12005.82 854
12006.86 868
12007.89 868
12008.93 839
12009.96 848
12011.00 817
12012.03 841
12013.07 867
12014.10 872
12015.14 875
12016.17 900
12017.21 889
12018.24 916
12019.28 911
12020.32 889
12021.35 904
12022.39 905
12023.42 901
12024.46 873
12025.49 871
12026.53 884
12027.56 943
12028.60 918
12029.64 917
12030.67 940
12031.71 932
12032.74 893
12033.78 928
12034.81 909
12035.85 934
12036.89 936
12037.92 929
12038.96 888
12039.99 858
12041.03 865
12042.07 890
12043.10 888
12044.14 880
12045.18 895
12046.21 915
12047.25 951
12048.29 963
12049.32 923
12050.36 990
12051.40 1016
12052.43 993
12053.47 995
12054.51 1026
12055.54 1048
12056.58 1006
12057.62 1017
12058.65 1034
12059.69 1019
12060.73 1005
12061.76 976
12062.80 933
12063.84 950
12064.88 946
12065.91 906
12066.95 874
12067.99 918
12069.03 863
12070.06 833
12071.10 812
12072.14 766
12073.18 787
12074.21 817
12075.25 807
12076.29 808
12077.33 796
12078.36 795
12079.40 803
12080.44 801
12081.48 794
12082.52 817
12083.55 842
12084.59 779
12085.63 804
12086.67 834
12087.71 860
12088.74 831
12089.78 858
12090.82 879
12091.86 880
12092.90 891
12093.94 911
12094.98 942
12096.01 940
12097.05 925
12098.09 923
12099.13 988
12100.17 982
12101.21 1017
12102.25 1004
12103.28 957
12104.32 980
12105.36 1024
12106.40 959
12107.44 905
12108.48 910
12109.52 898
12110.56 860
12111.60 844
12112.64 800
12113.68 775
12114.72 754
12115.76 729
12116.79 687
12117.83 705
12118.87 680
12119.91 683
12120.95 664
12121.99 683
12123.03 625
12124.07 625
12125.11 629
12126.15 636
12127.19 649
12128.23 617
12129.27 639
12130.31 589
12131.35 607
12132.39 584
12133.43 596
12134.47 617
12135.51 591
12136.55 575
12137.59 584
12138.63 598
12139.67 601
12140.71 609
12141.76 577
12142.80 566
12143.84 556
12144.88 570
12145.92 612
12146.96 602
12148.00 590
12149.04 591
12150.08 585
12151.12 534
12152.16 522
12153.20 536
12154.25 537
12155.29 557
12156.33 577
12157.37 538
12158.41 555
12159.45 543
12160.49 524
12161.53 552
12162.58 537
12163.62 527
12164.66 551
12165.70 538
12166.74 542
12167.78 527
12168.82 532
12169.87 536
12170.91 535
12171.95 538
12172.99 552
12174.03 545
12175.08 531
12176.12 518
12177.16 531
12178.20 498
12179.24 529
12180.29 527
12181.33 537
12182.37 504
12183.41 507
12184.46 534
12185.50 537
12186.54 519
12187.58 497
12188.63 517
12189.67 517
12190.71 501
12191.75 486
12192.80 505
12193.84 533
12194.88 552
12195.92 544
12196.97 529
12198.01 506
12199.05 502
12200.10 504
12201.14 519
12202.18 523
12203.23 523
12204.27 506
12205.31 495
12206.36 484
12207.40 514
12208.44 507
12209.49 482
12210.53 512
12211.57 536
12212.62 517
12213.66 512
12214.70 523
12215.75 520
12216.79 490
12217.84 499
12218.88 528
12219.92 505
12220.97 495
12222.01 502
12223.06 528
12224.10 495
12225.14 487
12226.19 520
12227.23 535
12228.28 490
12229.32 487
12230.36 442
12231.41 502
12232.45 489
12233.50 505
12234.54 514
12235.59 506
12236.63 504
12237.68 470
12238.72 507
12239.77 491
12240.81 483
12241.86 482
12242.90 504
12243.94 469
12244.99 478
12246.03 506
12247.08 532
12248.13 525
12249.17 461
12250.22 481
12251.26 462
12252.31 472
12253.35 461
12254.40 448
12255.44 493
12256.49 468
12257.53 456
12258.58 448
12259.62 418
12260.67 419
12261.72 444
12262.76 428
12263.81 408
12264.85 423
12265.90 420
12266.94 391
12267.99 420
12269.04 399
12270.08 433
12271.13 415
12272.17 406
12273.22 398
12274.27 399
12275.31 454
12276.36 403
12277.41 412
12278.45 387
12279.50 402
12280.55 420
12281.59 454
12282.64 445
12283.69 438
12284.73 418
12285.78 430
12286.83 411
12287.87 387
12288.92 424
12289.97 432
12291.01 434
12292.06 419
12293.11 414
12294.15 419
12295.20 431
12296.25 392
12297.30 357
12298.34 392
12299.39 397
12300.44 377
12301.48 414
12302.53 411
12303.58 394
12304.63 390
12305.67 424
12306.72 383
12307.77 385
12308.82 391
12309.87 392
12310.91 371
12311.96 409
12313.01 398
12314.06 399
12315.10 377
12316.15 361
12317.20 372
12318.25 375
12319.30 370
12320.34 399
12321.39 399
12322.44 382
12323.49 403
12324.54 396
12325.59 395
12326.63 387
12327.68 371
12328.73 384
12329.78 341
12330.83 375
12331.88 373
12332.93 371
12333.98 364
12335.02 350
12336.07 368
12337.12 377
12338.17 400
12339.22 365
12340.27 364
12341.32 360
12342.37 381
12343.42 384
12344.47 390
12345.51 362
12346.56 360
12347.61 354
12348.66 367
12349.71 395
12350.76 384
12351.81 397
12352.86 383
12353.91 352
12354.96 385
12356.01 386
12357.06 373
12358.11 396
12359.16 404
12360.21 404
12361.26 402
12362.31 369
12363.36 355
12364.41 390
12365.46 381
12366.51 371
12367.56 370
12368.61 376
12369.66 397
12370.71 381
12371.76 406
12372.81 371
12373.86 384
12374.91 395
12375.96 398
12377.01 411
12378.06 392
12379.11 388
12380.17 390
12381.22 397
12382.27 430
12383.32 408
12384.37 382
12385.42 369
12386.47 406
12387.52 388
12388.57 370
12389.62 402
12390.67 373
12391.73 375
12392.78 400
12393.83 395
12394.88 416
12395.93 399
12396.98 412
12398.03 396
12399.09 432
12400.14 405
12401.19 397
12402.24 409
12403.29 414
12404.34 395
12405.40 399
12406.45 402
12407.50 406
12408.55 411
12409.60 438
12410.66 413
12411.71 397
12412.76 416
12413.81 432
12414.86 430
12415.92 405
12416.97 404
12418.02 453
12419.07 426
12420.13 431
12421.18 441
12422.23 392
12423.28 441
12424.34 425
12425.39 432
12426.44 457
12427.49 440
12428.55 443
12429.60 435
12430.65 440
12431.71 468
12432.76 455
12433.81 436
12434.86 456
12435.92 446
12436.97 446
12438.02 478
12439.08 496
12440.13 481
12441.18 460
12442.24 496
12443.29 450
12444.34 459
12445.40 463
12446.45 478
12447.50 494
12448.56 473
12449.61 462
12450.67 498
12451.72 508
12452.77 509
12453.83 544
12454.88 561
12455.94 519
12456.99 522
12458.04 558
12459.10 553
12460.15 607
12461.21 647
12462.26 607
12463.31 644
12464.37 667
12465.42 705
12466.48 738
12467.53 795
12468.59 877
12469.64 958
12470.70 952
12471.75 981
12472.80 1066
12473.86 1098
12474.91 1098
12475.97 1145
12477.02 1159
12478.08 1164
12479.13 1095
12480.19 1114
12481.24 1054
12482.30 1031
12483.35 985
12484.41 939
12485.46 899
12486.52 830
12487.57 759
12488.63 772
12489.69 694
12490.74 688
12491.80 649
12492.85 641
12493.91 603
12494.96 594
12496.02 592
12497.07 603
12498.13 593
12499.19 556
12500.24 560
12501.30 582
12502.35 557
12503.41 583
12504.47 564
12505.52 577
12506.58 591
12507.63 563
12508.69 533
12509.75 562
12510.80 600
12511.86 581
12512.91 562
12513.97 583
12515.03 564
12516.08 589
12517.14 540
12518.20 561
12519.25 582
12520.31 542
12521.37 553
12522.42 538
12523.48 587
12524.54 578
12525.59 566
12526.65 556
12527.71 574
12528.77 588
12529.82 581
12530.88 558
12531.94 541
12532.99 596
12534.05 549
12535.11 563
12536.17 547
12537.22 558
12538.28 541
12539.34 574
12540.40 579
12541.45 593
12542.51 629
12543.57 615
12544.63 611
12545.68 629
12546.74 628
12547.80 679
12548.86 630
12549.92 676
12550.97 696
12552.03 704
12553.09 737
12554.15 705
12555.21 715
12556.26 713
12557.32 697
12558.38 721
12559.44 702
12560.50 695
12561.56 697
12562.61 685
12563.67 686
12564.73 699
12565.79 665
12566.85 638
12567.91 619
12568.97 616
12570.02 605
12571.08 625
12572.14 603
12573.20 584
12574.26 579
12575.32 619
12576.38 557
12577.44 575
12578.50 584
12579.56 599
12580.61 634
12581.67 554
12582.73 594
12583.79 557
12584.85 593
12585.91 579
12586.97 610
12588.03 600
12589.09 569
12590.15 580
12591.21 609
12592.27 575
12593.33 585
12594.39 583
12595.45 607
12596.51 588
12597.57 579
12598.63 585
12599.69 601
12600.75 619
12601.81 575
12602.87 616
12603.93 602
12604.99 649
12606.05 635
12607.11 586
12608.17 591
12609.23 617
12610.29 659
12611.35 651
12612.41 683
12613.47 680
12614.53 675
12615.59 665
12616.66 678
12617.72 666
12618.78 710
12619.84 740
12620.90 711
12621.96 710
12623.02 730
12624.08 748
12625.14 743
12626.20 792
12627.26 748
12628.33 774
12629.39 739
12630.45 791
12631.51 754
12632.57 765
12633.63 744
12634.69 745
12635.76 749
12636.82 724
12637.88 690
12638.94 690
12640.00 727
12641.06 697
12642.13 704
12643.19 670
12644.25 681
12645.31 634
12646.37 607
12647.44 600
12648.50 624
12649.56 652
12650.62 650
12651.68 653
12652.75 624
12653.81 657
12654.87 635
12655.93 643
12657.00 674
12658.06 665
12659.12 647
12660.18 694
12661.25 670
12662.31 694
12663.37 672
12664.43 658
12665.50 655
12666.56 675
12667.62 668
12668.69 680
12669.75 710
12670.81 720
12671.88 714
12672.94 730
12674.00 721
12675.06 753
12676.13 740
12677.19 730
12678.25 745
12679.32 722
12680.38 743
12681.44 758
12682.51 794
12683.57 787
12684.64 758
12685.70 798
12686.76 814
12687.83 811
12688.89 790
12689.95 844
12691.02 846
12692.08 867
12693.15 866
12694.21 872
12695.27 952
12696.34 936
12697.40 942
12698.47 936
12699.53 979
12700.59 977
12701.66 1006
12702.72 1000
12703.79 983
12704.85 1011
12705.92 1011
12706.98 1014
12708.05 1052
12709.11 1032
12710.18 1055
12711.24 1038
12712.30 1034
12713.37 1041
12714.43 1063
12715.50 1032
12716.56 988
12717.63 1012
12718.69 1041
12719.76 1047
12720.82 1040
12721.89 1029
12722.95 1052
12724.02 1101
12725.09 1101
12726.15 1132
12727.22 1151
12728.28 1199
12729.35 1199
12730.41 1228
12731.48 1225
12732.54 1254
12733.61 1241
12734.68 1284
12735.74 1300
12736.81 1240
12737.87 1200
12738.94 1164
12740.00 1127
12741.07 1057
12742.14 1035
12743.20 1006
12744.27 948
12745.33 927
12746.40 891
12747.47 875
12748.53 844
12749.60 815
12750.67 800
12751.73 766
12752.80 767
12753.87 774
12754.93 754
12756.00 758
12757.07 750
12758.13 736
12759.20 678
12760.27 713
12761.33 709
12762.40 752
12763.47 744
12764.53 712
12765.60 684
12766.67 678
12767.73 675
12768.80 682
12769.87 653
12770.94 653
12772.00 685
12773.07 640
12774.14 665
12775.21 664
12776.27 666
12777.34 648
12778.41 613
12779.48 607
12780.54 643
12781.61 642
12782.68 645
12783.75 637
12784.81 605
12785.88 594
12786.95 598
12788.02 596
12789.09 604
12790.15 591
12791.22 615
12792.29 616
12793.36 583
12794.43 560
12795.49 568
12796.56 609
12797.63 610
12798.70 574
12799.77 604
12800.84 614
12801.90 600
12802.97 576
12804.04 605
12805.11 551
12806.18 579
12807.25 617
12808.32 595
12809.39 605
12810.45 595
12811.52 584
12812.59 605
12813.66 590
12814.73 625
12815.80 580
12816.87 602
12817.94 588
12819.01 604
12820.08 612
12821.15 614
12822.21 622
12823.28 610
12824.35 623
12825.42 592
12826.49 603
12827.56 589
12828.63 581
12829.70 572
12830.77 594
12831.84 620
12832.91 628
12833.98 560
12835.05 578
12836.12 570
12837.19 555
12838.26 598
12839.33 531
12840.40 517
12841.47 521
12842.54 549
12843.61 544
12844.68 509
12845.75 516
12846.82 515
12847.89 520
12848.96 530
12850.03 529
12851.10 504
12852.18 519
12853.25 490
12854.32 504
12855.39 477
12856.46 505
12857.53 522
12858.60 499
12859.67 504
12860.74 504
12861.81 469
12862.88 486
12863.96 478
12865.03 478
12866.10 449
12867.17 468
12868.24 434
12869.31 477
12870.38 485
12871.45 451
12872.53 468
12873.60 442
12874.67 456
12875.74 439
12876.81 435
12877.88 445
12878.96 448
12880.03 417
12881.10 444
12882.17 410
12883.24 421
12884.31 437
12885.39 436
12886.46 412
12887.53 392
12888.60 412
12889.68 394
12890.75 369
12891.82 386
12892.89 403
12893.96 394
12895.04 424
12896.11 407
12897.18 399
12898.25 381
12899.33 400
12900.40 383
12901.47 388
12902.54 365
12903.62 361
12904.69 350
12905.76 397
12906.84 391
12907.91 388
12908.98 378
12910.06 377
12911.13 374
12912.20 369
12913.27 384
12914.35 366
12915.42 350
12916.49 392
12917.57 354
12918.64 347
12919.71 340
12920.79 344
12921.86 343
12922.94 372
12924.01 348
12925.08 357
12926.16 361
12927.23 360
12928.30 337
12929.38 381
12930.45 366
12931.53 361
12932.60 340
12933.67 340
12934.75 339
12935.82 338
12936.90 373
12937.97 347
12939.04 319
12940.12 344
12941.19 358
12942.27 334
12943.34 311
12944.42 315
12945.49 311
12946.56 334
12947.64 321
12948.71 322
12949.79 343
12950.86 319
12951.94 344
12953.01 354
12954.09 305
12955.16 345
12956.24 330
12957.31 321
12958.39 296
12959.46 344
12960.54 343
12961.61 337
12962.69 345
12963.76 327
12964.84 321
12965.91 317
12966.99 305
12968.07 313
12969.14 343
12970.22 340
12971.29 325
12972.37 334
12973.44 317
12974.52 326
12975.59 329
12976.67 351
12977.75 334
12978.82 315
12979.90 316
12980.97 363
12982.05 317
12983.13 338
12984.20 315
12985.28 308
12986.35 331
12987.43 328
12988.51 297
12989.58 333
12990.66 339
12991.74 345
12992.81 311
12993.89 316
12994.97 334
12996.04 339
12997.12 345
12998.20 335
12999.27 302
13000.35 301
13001.43 321
13002.50 327
13003.58 335
13004.66 327
13005.73 313
13006.81 342
13007.89 338
13008.97 312
13010.04 310
13011.12 360
13012.20 323
13013.27 319
13014.35 298
13015.43 313
13016.51 313
13017.58 329
13018.66 344
13019.74 323
13020.82 341
13021.89 320
13022.97 285
13024.05 318
13025.13 339
13026.21 336
13027.28 320
13028.36 350
13029.44 333
13030.52 335
13031.60 333
13032.67 327
13033.75 342
13034.83 345
13035.91 339
13036.99 366
13038.07 360
13039.14 379
13040.22 358
13041.30 369
13042.38 363
13043.46 334
13044.54 346
13045.62 345
13046.69 353
13047.77 365
13048.85 358
13049.93 360
13051.01 367
13052.09 372
13053.17 386
13054.25 355
13055.33 350
13056.40 340
13057.48 336
13058.56 323
13059.64 336
13060.72 348
13061.80 347
13062.88 343
13063.96 308
13065.04 325
13066.12 302
13067.20 332
13068.28 300
13069.36 313
13070.44 316
13071.52 332
13072.60 321
13073.68 318
13074.76 332
13075.84 320
13076.92 329
13078.00 300
13079.08 302
13080.16 333
13081.24 318
13082.32 313
13083.40 320
13084.48 338
13085.56 345
13086.64 300
13087.72 313
13088.80 301
13089.88 316
13090.96 336
13092.04 329
13093.12 326
13094.20 320
13095.28 327
13096.36 327
13097.44 321
13098.52 311
13099.61 335
13100.69 319
13101.77 345
13102.85 345
13103.93 355
13105.01 337
13106.09 294
13107.17 309
13108.25 338
13109.34 350
13110.42 316
13111.50 343
13112.58 349
13113.66 364
13114.74 328
13115.82 365
13116.91 342
13117.99 364
13119.07 330
13120.15 359
13121.23 365
13122.31 356
13123.40 351
13124.48 333
13125.56 332
13126.64 357
13127.72 369
13128.81 359
13129.89 334
13130.97 350
13132.05 357
13133.14 377
13134.22 380
13135.30 331
13136.38 373
13137.47 347
13138.55 353
13139.63 355
13140.71 344
13141.80 343
13142.88 343
13143.96 349
13145.04 348
13146.13 385
13147.21 336
13148.29 354
13149.38 349
13150.46 362
13151.54 333
13152.62 335
13153.71 359
13154.79 339
13155.87 359
13156.96 336
13158.04 333
13159.12 375
13160.21 361
13161.29 340
13162.37 374
13163.46 325
13164.54 358
13165.62 358
13166.71 373
13167.79 350
13168.88 339
13169.96 357
13171.04 361
13172.13 340
13173.21 319
13174.30 329
13175.38 348
13176.46 349
13177.55 350
13178.63 352
13179.72 357
13180.80 364
13181.88 348
13182.97 351
13184.05 357
13185.14 353
13186.22 371
13187.31 351
13188.39 353
13189.48 340
13190.56 366
13191.65 382
13192.73 363
13193.81 380
13194.90 377
13195.98 400
13197.07 375
13198.15 368
13199.24 363
13200.32 353
13201.41 364
13202.49 374
13203.58 340
13204.67 337
13205.75 355
13206.84 364
13207.92 376
13209.01 352
13210.09 354
13211.18 353
13212.26 369
13213.35 362
13214.43 340
13215.52 337
13216.61 379
13217.69 349
13218.78 395
13219.86 383
13220.95 364
13222.04 348
13223.12 380
13224.21 401
13225.29 341
13226.38 382
13227.47 388
13228.55 376
13229.64 362
13230.72 368
13231.81 372
13232.90 366
13233.98 372
13235.07 404
13236.16 378
13237.24 387
13238.33 387
13239.42 368
13240.50 379
13241.59 375
13242.68 390
13243.76 369
13244.85 388
13245.94 397
13247.02 404
13248.11 416
13249.20 425
13250.29 408
13251.37 428
13252.46 427
13253.55 414
13254.63 411
13255.72 427
13256.81 400
13257.90 400
13258.98 406
13260.07 418
13261.16 447
13262.25 457
13263.33 452
13264.42 475
13265.51 466
13266.60 451
13267.69 453
13268.77 412
13269.86 464
13270.95 465
13272.04 476
13273.13 476
13274.21 482
13275.30 484
13276.39 453
13277.48 485
13278.57 512
13279.65 470
13280.74 486
13281.83 510
13282.92 520
13284.01 525
13285.10 535
13286.19 544
13287.27 532
13288.36 531
13289.45 500
13290.54 502
13291.63 536
13292.72 541
13293.81 544
13294.90 522
13295.98 522
13297.07 528
13298.16 575
13299.25 540
13300.34 573
13301.43 583
13302.52 595
13303.61 600
13304.70 582
13305.79 596
13306.88 596
13307.97 590
13309.06 633
13310.15 639
13311.24 635
13312.32 614
13313.41 619
13314.50 610
13315.59 611
13316.68 606
13317.77 658
13318.86 657
13319.95 626
13321.04 610
13322.13 655
13323.22 651
13324.31 657
13325.40 683
13326.49 669
13327.58 645
13328.68 644
13329.77 664
13330.86 736
13331.95 696
13333.04 694
13334.13 693
13335.22 732
13336.31 730
13337.40 698
13338.49 716
13339.58 720
13340.67 730
13341.76 721
13342.85 718
13343.94 724
13345.04 729
13346.13 717
13347.22 757
13348.31 709
13349.40 741
13350.49 752
13351.58 733
13352.67 754
13353.77 754
13354.86 744
13355.95 729
13357.04 786
13358.13 796
13359.22 781
13360.31 809
13361.41 808
13362.50 819
13363.59 854
13364.68 852
13365.77 888
13366.87 911
13367.96 903
13369.05 878
13370.14 883
13371.23 875
13372.33 862
13373.42 859
13374.51 808
13375.60 825
13376.69 788
13377.79 764
13378.88 770
13379.97 749
13381.06 686
13382.16 694
13383.25 651
13384.34 660
13385.43 640
13386.53 618
13387.62 611
13388.71 612
13389.81 579
13390.90 615
13391.99 588
13393.08 579
13394.18 578
13395.27 590
13396.36 550
13397.46 557
13398.55 561
13399.64 559
13400.74 565
13401.83 558
13402.92 578
13404.02 567
13405.11 568
13406.20 593
13407.30 572
13408.39 569
13409.48 584
13410.58 597
13411.67 589
13412.77 557
13413.86 567
13414.95 593
13416.05 581
13417.14 613
13418.23 615
13419.33 579
13420.42 580
13421.52 595
13422.61 577
13423.71 570
13424.80 595
13425.89 576
13426.99 550
13428.08 615
13429.18 623
13430.27 620
13431.37 625
13432.46 604
13433.56 623
13434.65 608
13435.74 621
13436.84 624
13437.93 606
13439.03 580
13440.12 618
13441.22 629
13442.31 606
13443.41 617
13444.50 654
13445.60 615
13446.69 635
13447.79 680
13448.88 648
13449.98 673
13451.08 679
13452.17 674
13453.27 707
13454.36 702
13455.46 677
13456.55 675
13457.65 718
13458.74 733
13459.84 699
13460.94 693
13462.03 725
13463.13 737
13464.22 732
13465.32 732
13466.41 754
13467.51 756
13468.61 751
13469.70 750
13470.80 748
13471.90 741
13472.99 775
13474.09 765
13475.18 753
13476.28 775
13477.38 787
13478.47 794
13479.57 752
13480.67 784
13481.76 815
13482.86 787
13483.96 786
13485.05 806
13486.15 828
13487.25 805
13488.34 819
13489.44 858
13490.54 892
13491.63 870
13492.73 874
13493.83 898
13494.93 949
13496.02 975
13497.12 940
13498.22 941
13499.31 923
13500.41 964
13501.51 967
13502.61 1000
13503.70 1005
13504.80 980
13505.90 1022
13507.00 985
13508.09 975
13509.19 936
13510.29 906
13511.39 902
13512.49 923
13513.58 853
13514.68 866
13515.78 822
13516.88 826
13517.98 835
13519.07 771
13520.17 803
13521.27 778
13522.37 758
13523.47 746
13524.57 743
13525.66 742
13526.76 717
13527.86 703
13528.96 681
13530.06 680
13531.16 703
13532.25 697
13533.35 648
13534.45 677
13535.55 647
13536.65 631
13537.75 656
13538.85 640
13539.95 622
13541.05 636
13542.14 611
13543.24 592
13544.34 585
13545.44 599
13546.54 573
13547.64 566
13548.74 515
13549.84 561
13550.94 567
13552.04 559
13553.14 554
13554.24 527
13555.34 554
13556.44 530
13557.54 569
13558.64 515
13559.74 542
13560.84 513
13561.94 526
13563.04 530
13564.13 532
13565.23 534
13566.34 569
13567.44 535
13568.54 546
13569.64 568
13570.74 577
13571.84 535
13572.94 529
13574.04 536
13575.14 535
13576.24 524
13577.34 481
13578.44 520
13579.54 502
13580.64 520
13581.74 508
13582.84 516
13583.94 525
13585.04 500
13586.14 539
13587.24 519
13588.35 533
13589.45 526
13590.55 533
13591.65 525
13592.75 551
13593.85 545
13594.95 490
13596.05 521
13597.15 530
13598.26 536
13599.36 527
13600.46 510
13601.56 540
13602.66 529
13603.76 526
13604.86 527
13605.97 506
13607.07 536
13608.17 524
13609.27 520
13610.37 530
13611.47 525
13612.58 484
13613.68 514
13614.78 538
13615.88 532
13616.98 506
13618.09 513
13619.19 534
13620.29 524
13621.39 512
13622.50 541
13623.60 535
13624.70 534
13625.80 543
13626.91 516
13628.01 526
13629.11 517
13630.21 495
13631.32 506
13632.42 565
13633.52 556
13634.62 522
13635.73 523
13636.83 517
13637.93 513
13639.04 526
13640.14 516
13641.24 514
13642.35 537
13643.45 519
13644.55 522
13645.65 490
13646.76 512
13647.86 533
13648.96 536
13650.07 514
13651.17 512
13652.28 519
13653.38 505
13654.48 571
13655.59 518
13656.69 514
13657.79 481
13658.90 531
13660.00 499
13661.11 510
13662.21 507
13663.31 515
13664.42 505
13665.52 498
13666.63 515
13667.73 493
13668.83 536
13669.94 512
13671.04 523
13672.15 529
13673.25 557
13674.36 528
13675.46 555
13676.56 493
13677.67 517
13678.77 542
13679.88 540
13680.98 505
13682.09 534
13683.19 529
13684.30 533
13685.40 560
13686.51 550
13687.61 509
13688.72 503
13689.82 537
13690.93 550
13692.03 531
13693.14 538
13694.24 594
13695.35 566
13696.45 561
13697.56 549
13698.66 564
13699.77 581
13700.87 536
13701.98 553
13703.09 573
13704.19 589
13705.30 606
13706.40 619
13707.51 581
13708.61 620
13709.72 627
13710.83 605
13711.93 627
13713.04 629
13714.14 646
13715.25 630
13716.36 657
13717.46 633
13718.57 626
13719.67 654
13720.78 693
13721.89 694
13722.99 709
13724.10 672
13725.21 707
13726.31 690
13727.42 715
13728.53 679
13729.63 700
13730.74 720
13731.85 732
13732.95 729
13734.06 777
13735.17 745
13736.27 761
13737.38 786
13738.49 737
13739.59 765
13740.70 802
13741.81 823
13742.92 834
13744.02 870
13745.13 905
13746.24 893
13747.35 876
13748.45 911
13749.56 942
13750.67 976
13751.78 978
13752.88 1011
13753.99 1045
13755.10 1061
13756.21 1113
13757.31 1109
13758.42 1166
13759.53 1230
13760.64 1223
13761.75 1165
13762.85 1233
13763.96 1254
13765.07 1275
13766.18 1271
13767.29 1240
13768.39 1263
13769.50 1249
13770.61 1256
13771.72 1283
13772.83 1219
13773.94 1247
13775.04 1246
13776.15 1201
13777.26 1127
13778.37 1089
13779.48 1085
13780.59 1037
13781.70 1021
13782.80 965
13783.91 934
13785.02 927
13786.13 887
13787.24 857
13788.35 789
13789.46 748
13790.57 752
13791.68 700
13792.79 715
13793.90 673
13795.00 680
13796.11 651
13797.22 655
13798.33 677
13799.44 626
13800.55 620
13801.66 634
13802.77 637
13803.88 631
13804.99 642
13806.10 641
13807.21 600
13808.32 605
13809.43 583
13810.54 581
13811.65 554
13812.76 566
13813.87 580
13814.98 555
13816.09 549
13817.20 569
13818.31 538
13819.42 555
13820.53 540
13821.64 530
13822.75 517
13823.86 521
13824.97 526
13826.08 544
13827.19 555
13828.30 569
13829.41 544
13830.53 529
13831.64 553
13832.75 545
13833.86 541
13834.97 530
13836.08 517
13837.19 543
13838.30 557
13839.41 560
13840.52 550
13841.64 572
13842.75 577
13843.86 594
13844.97 572
13846.08 558
13847.19 550
13848.30 568
13849.41 578
13850.53 589
13851.64 565
13852.75 551
13853.86 579
13854.97 576
13856.08 589
13857.20 562
13858.31 573
13859.42 596
13860.53 586
13861.64 576
13862.76 547
13863.87 596
13864.98 583
13866.09 583
13867.20 621
13868.32 565
13869.43 570
13870.54 545
13871.65 576
13872.77 586
13873.88 586
13874.99 581
13876.10 592
13877.22 585
13878.33 609
13879.44 620
13880.55 609
13881.67 629
13882.78 635
13883.89 621
13885.01 648
13886.12 657
13887.23 696
13888.34 698
13889.46 667
13890.57 700
13891.68 718
13892.80 715
13893.91 696
13895.02 684
13896.14 715
13897.25 725
13898.36 717
13899.48 693
13900.59 651
13901.70 686
13902.82 670
13903.93 657
13905.05 629
13906.16 622
13907.27 618
13908.39 604
13909.50 587
13910.61 570
13911.73 581
13912.84 575
13913.96 553
13915.07 533
13916.19 556
13917.30 537
13918.41 551
13919.53 539
13920.64 549
13921.76 538
13922.87 507
13923.99 541
13925.10 523
13926.21 506
13927.33 494
13928.44 501
13929.56 531
13930.67 570
13931.79 549
13932.90 536
13934.02 538
13935.13 529
13936.25 544
13937.36 536
13938.48 518
13939.59 504
13940.71 499
13941.82 513
13942.94 473
13944.05 526
13945.17 532
13946.28 494
13947.40 498
13948.52 484
13949.63 506
13950.75 488
13951.86 461
13952.98 446
13954.09 472
13955.21 501
13956.32 467
13957.44 486
13958.56 490
13959.67 480
13960.79 499
13961.90 487
13963.02 500
13964.14 472
13965.25 486
13966.37 502
13967.48 516
13968.60 491
13969.72 459
13970.83 501
13971.95 470
13973.07 469
13974.18 502
13975.30 488
13976.42 469
13977.53 463
13978.65 489
13979.77 488
13980.88 492
13982.00 468
13983.12 503
13984.23 493
13985.35 491
13986.47 469
13987.58 480
13988.70 507
13989.82 524
13990.94 488
13992.05 496
13993.17 477
13994.29 502
13995.40 493
13996.52 469
13997.64 455
13998.76 457
13999.87 492
14000.99 500
14002.11 519
14003.23 493
14004.35 498
14005.46 502
14006.58 490
14007.70 480
14008.82 539
14009.93 519
14011.05 547
14012.17 506
14013.29 518
14014.41 514
14015.52 547
14016.64 510
14017.76 484
14018.88 496
14020.00 512
14021.12 482
14022.23 508
14023.35 494
14024.47 484
14025.59 521
14026.71 495
14027.83 510
14028.95 508
14030.06 532
14031.18 538
14032.30 540
14033.42 507
14034.54 514
14035.66 557
14036.78 560
14037.90 546
14039.02 556
14040.14 546
14041.25 535
14042.37 588
14043.49 564
14044.61 583
14045.73 559
14046.85 595
14047.97 580
14049.09 598
14050.21 606
14051.33 609
14052.45 639
14053.57 614
14054.69 610
14055.81 649
14056.93 679
14058.05 649
14059.17 651
14060.29 649
14061.41 642
14062.53 681
14063.65 683
14064.77 674
14065.89 682
14067.01 724
14068.13 710
14069.25 757
14070.37 751
14071.49 764
14072.61 756
14073.73 762
14074.85 807
14075.97 834
14077.09 769
14078.21 783
14079.33 795
14080.45 841
14081.57 820
14082.69 791
14083.82 842
14084.94 858
14086.06 822
14087.18 829
14088.30 848
14089.42 862
14090.54 855
14091.66 841
14092.78 850
14093.91 858
14095.03 887
14096.15 891
14097.27 850
14098.39 846
14099.51 832
14100.63 875
14101.76 887
14102.88 828
14104.00 841
14105.12 841
14106.24 835
14107.36 803
14108.49 801
14109.61 777
14110.73 726
14111.85 740
14112.97 739
14114.10 705
14115.22 661
14116.34 637
14117.46 673
14118.58 612
14119.71 643
14120.83 648
14121.95 626
14123.07 637
14124.20 625
14125.32 598
14126.44 566
14127.56 575
14128.69 571
14129.81 588
14130.93 589
14132.06 597
14133.18 542
14134.30 573
14135.42 569
14136.55 548
14137.67 539
14138.79 545
14139.92 568
14141.04 580
14142.16 538
14143.29 544
14144.41 514
14145.53 524
14146.66 531
14147.78 564
14148.90 512
14150.03 530
14151.15 518
14152.27 556
14153.40 493
14154.52 489
14155.64 535
14156.77 524
14157.89 511
14159.02 505
14160.14 490
14161.26 500
14162.39 525
14163.51 525
14164.64 499
14165.76 505
14166.88 503
14168.01 494
14169.13 520
14170.26 485
14171.38 487
14172.51 507
14173.63 516
14174.75 499
14175.88 472
14177.00 471
14178.13 434
14179.25 458
14180.38 476
14181.50 484
14182.63 469
14183.75 468
14184.88 463
14186.00 484
14187.13 475
14188.25 445
14189.38 444
14190.50 453
14191.63 439
14192.75 415
14193.88 437
14195.00 441
14196.13 471
14197.25 434
14198.38 436
14199.50 420
14200.63 435
14201.76 437
14202.88 448
14204.01 446
14205.13 445
14206.26 434
14207.38 434
14208.51 432
14209.64 445
14210.76 440
14211.89 425
14213.01 430
14214.14 429
14215.27 430
14216.39 431
14217.52 447
14218.64 429
14219.77 415
14220.90 399
14222.02 417
14223.15 426
14224.28 435
14225.40 424
14226.53 415
14227.66 401
14228.78 394
14229.91 407
14231.04 421
14232.16 402
14233.29 392
14234.42 390
14235.54 390
14236.67 397
14237.80 386
14238.92 385
14240.05 395
14241.18 419
14242.31 404
14243.43 360
14244.56 386
14245.69 386
14246.82 381
14247.94 403
14249.07 372
14250.20 357
14251.33 387
14252.45 391
14253.58 382
14254.71 386
14255.84 358
14256.96 379
14258.09 379
14259.22 354
14260.35 356
14261.47 359
14262.60 393
14263.73 364
14264.86 377
14265.99 374
14267.12 356
14268.24 371
14269.37 373
14270.50 332
14271.63 342
14272.76 355
14273.89 344
14275.01 347
14276.14 361
14277.27 354
14278.40 355
14279.53 339
14280.66 324
14281.79 357
14282.91 357
14284.04 332
14285.17 314
14286.30 330
14287.43 328
14288.56 315
14289.69 296
14290.82 334
14291.95 322
14293.08 320
14294.20 313
14295.33 326
14296.46 355
14297.59 356
14298.72 342
14299.85 340
14300.98 338
14302.11 333
14303.24 306
14304.37 330
14305.50 335
14306.63 329
14307.76 331
14308.89 272
14310.02 295
14311.15 313
14312.28 319
14313.41 308
14314.54 286
14315.67 283
14316.80 328
14317.93 324
14319.06 290
14320.19 292
14321.32 312
14322.45 317
14323.58 322
14324.71 304
14325.84 318
14326.97 315
14328.10 287
14329.23 278
14330.36 282
14331.49 300
14332.62 302
14333.76 300
14334.89 312
14336.02 302
14337.15 297
14338.28 298
14339.41 286
14340.54 321
14341.67 330
14342.80 314
14343.93 295
14345.07 300
14346.20 281
14347.33 315
14348.46 286
14349.59 276
14350.72 311
14351.85 291
14352.99 289
14354.12 298
14355.25 312
14356.38 291
14357.51 314
14358.64 292
14359.78 274
14360.91 304
14362.04 296
14363.17 309
14364.30 303
14365.44 295
14366.57 312
14367.70 332
14368.83 311
14369.96 272
14371.10 291
14372.23 292
14373.36 315
14374.49 300
14375.63 315
14376.76 318
14377.89 298
14379.02 319
14380.16 312
14381.29 294
14382.42 296
14383.55 325
14384.69 323
14385.82 309
14386.95 311
14388.09 332
14389.22 314
14390.35 301
14391.49 291
14392.62 313
14393.75 338
14394.89 316
14396.02 326
14397.15 322
14398.28 343
14399.42 312
14400.55 342
14401.69 335
14402.82 318
14403.95 305
14405.09 331
14406.22 297
14407.35 322
14408.49 329
14409.62 332
14410.75 336
14411.89 345
14413.02 318
14414.16 323
14415.29 328
14416.42 351
14417.56 352
14418.69 362
14419.83 356
14420.96 337
14422.10 347
14423.23 320
14424.36 321
14425.50 352
14426.63 364
14427.77 353
14428.90 341
14430.04 373
14431.17 372
14432.31 383
14433.44 354
14434.58 366
14435.71 379
14436.85 370
14437.98 367
14439.12 361
14440.25 361
14441.39 381
14442.52 362
14443.66 363
14444.79 368
14445.93 368
14447.06 373
14448.20 373
14449.33 377
14450.47 380
14451.60 403
14452.74 400
14453.87 366
14455.01 393
14456.14 369
14457.28 390
14458.42 391
14459.55 413
14460.69 421
14461.82 429
14462.96 412
14464.10 402
14465.23 418
14466.37 411
14467.50 425
14468.64 442
14469.78 406
14470.91 412
14472.05 427
14473.18 415
14474.32 422
14475.46 423
14476.59 410
14477.73 400
14478.87 410
14480.00 402
14481.14 385
14482.28 395
14483.41 398
14484.55 382
14485.69 375
14486.82 364
14487.96 393
14489.10 403
14490.23 385
14491.37 354
14492.51 372
14493.65 414
14494.78 396
14495.92 392
14497.06 382
14498.19 380
14499.33 380
14500.47 381
14501.61 359
14502.74 369
14503.88 342
14505.02 375
14506.16 387
14507.29 387
14508.43 368
14509.57 374
14510.71 382
14511.85 389
14512.98 352
14514.12 365
14515.26 355
14516.40 354
14517.54 369
14518.67 348
14519.81 305
14520.95 307
14522.09 331
14523.23 335
14524.36 324
14525.50 306
14526.64 287
14527.78 307
14528.92 301
14530.06 295
14531.19 298
14532.33 331
14533.47 322
14534.61 303
14535.75 304
14536.89 292
14538.03 298
14539.17 318
14540.31 300
14541.44 295
14542.58 320
14543.72 327
14544.86 331
14546.00 307
14547.14 286
14548.28 305
14549.42 311
14550.56 329
14551.70 306
14552.84 309
14553.98 299
14555.12 331
14556.25 326
14557.39 323
14558.53 321
14559.67 314
14560.81 327
14561.95 325
14563.09 344
14564.23 316
14565.37 331
14566.51 338
14567.65 307
14568.79 326
14569.93 339
14571.07 313
14572.21 321
14573.35 324
14574.49 342
14575.63 362
14576.77 360
14577.92 342
14579.06 333
14580.20 333
14581.34 329
14582.48 324
14583.62 323
14584.76 355
14585.90 348
14587.04 343
14588.18 338
14589.32 334
14590.46 323
14591.60 356
14592.74 348
14593.89 341
14595.03 351
14596.17 380
14597.31 368
14598.45 360
14599.59 339
14600.73 374
14601.87 363
14603.02 395
14604.16 365
14605.30 380
14606.44 404
14607.58 421
14608.72 417
14609.86 387
14611.01 382
14612.15 398
14613.29 372
14614.43 407
14615.57 367
14616.72 403
14617.86 450
14619.00 411
14620.14 394
14621.28 447
14622.43 427
14623.57 436
14624.71 466
14625.85 443
14627.00 433
14628.14 426
14629.28 452
14630.42 475
14631.56 483
14632.71 465
14633.85 467
14634.99 493
14636.14 475
14637.28 433
14638.42 466
14639.56 456
14640.71 458
14641.85 448
14642.99 466
14644.14 450
14645.28 450
14646.42 439
14647.56 391
14648.71 394
14649.85 358
14650.99 350
14652.14 368
14653.28 359
14654.42 327
14655.57 326
14656.71 299
14657.85 314
14659.00 325
14660.14 326
14661.29 330
14662.43 323
14663.57 293
14664.72 267
14665.86 290
14667.00 321
14668.15 315
14669.29 293
14670.44 295
14671.58 259
14672.73 286
14673.87 277
14675.01 275
14676.16 280
14677.30 265
14678.45 316
14679.59 303
14680.74 303
14681.88 271
14683.02 277
14684.17 265
14685.31 272
14686.46 277
14687.60 267
14688.75 259
14689.89 263
14691.04 253
14692.18 240
14693.33 251
14694.47 264
14695.62 283
14696.76 251
14697.91 264
14699.05 249
14700.20 262
14701.34 251
14702.49 251
14703.63 262
14704.78 265
14705.92 250
14707.07 249
14708.22 257
14709.36 239
14710.51 242
14711.65 241
14712.80 239
14713.94 252
14715.09 269
14716.23 264
14717.38 249
14718.53 249
14719.67 288
14720.82 254
14721.96 252
14723.11 246
14724.26 262
14725.40 242
14726.55 239
14727.70 254
14728.84 249
14729.99 238
14731.13 254
14732.28 243
14733.43 271
14734.57 263
14735.72 232
14736.87 218
14738.01 265
14739.16 246
14740.31 225
14741.45 247
14742.60 255
14743.75 267
14744.89 258
14746.04 252
14747.19 247
14748.34 242
14749.48 249
14750.63 223
14751.78 249
14752.92 253
14754.07 244
14755.22 247
14756.37 233
14757.51 228
14758.66 238
14759.81 261
14760.96 253
14762.10 253
14763.25 250
14764.40 241
14765.55 250
14766.70 220
14767.84 225
14768.99 213
14770.14 207
14771.29 214
14772.43 247
14773.58 218
14774.73 237
14775.88 228
14777.03 220
14778.18 216
14779.32 244
14780.47 237
14781.62 235
14782.77 219
14783.92 212
14785.07 236
14786.21 235
14787.36 206
14788.51 212
14789.66 224
14790.81 223
14791.96 226
14793.11 186
14794.26 209
14795.40 222
14796.55 210
14797.70 195
14798.85 202
14800.00 216
14801.15 211
14802.30 201
14803.45 226
14804.60 202
14805.75 180
14806.90 210
14808.05 236
14809.19 208
14810.34 197
14811.49 211
14812.64 200
14813.79 216
14814.94 214
14816.09 197
14817.24 202
14818.39 188
14819.54 207
14820.69 187
14821.84 197
14822.99 179
14824.14 199
14825.29 202
14826.44 219
14827.59 222
14828.74 182
14829.89 180
14831.04 181
14832.19 212
14833.34 202
14834.49 194
14835.64 207
14836.79 203
14837.95 201
14839.10 209
14840.25 177
14841.40 179
14842.55 183
14843.70 182
14844.85 192
14846.00 203
14847.15 177
14848.30 191
14849.45 199
14850.60 188
14851.76 202
14852.91 220
14854.06 200
14855.21 180
14856.36 188
14857.51 201
14858.66 215
14859.81 191
14860.97 189
14862.12 193
14863.27 190
14864.42 201
14865.57 207
14866.72 182
14867.88 175
14869.03 192
14870.18 184
14871.33 180
14872.48 192
14873.64 178
14874.79 201
14875.94 179
14877.09 180
14878.24 184
14879.40 178
14880.55 191
14881.70 188
14882.85 199
14884.00 205
14885.16 208
14886.31 210
14887.46 176
14888.61 201
14889.77 186
14890.92 174
14892.07 159
14893.23 175
14894.38 179
14895.53 172
14896.68 176
14897.84 182
14898.99 206
14900.14 200
14901.30 181
14902.45 202
14903.60 182
14904.75 183
14905.91 194
14907.06 195
14908.21 195
14909.37 199
14910.52 200
14911.67 181
14912.83 168
14913.98 173
14915.14 188
14916.29 175
14917.44 170
14918.60 195
14919.75 182
14920.90 185
14922.06 180
14923.21 168
14924.37 173
14925.52 169
14926.67 173
14927.83 164
14928.98 186
14930.14 177
14931.29 176
14932.44 155
14933.60 188
14934.75 172
14935.91 177
14937.06 185
14938.22 173
14939.37 185
14940.52 178
14941.68 181
14942.83 184
14943.99 148
14945.14 184
14946.30 191
14947.45 163
14948.61 173
14949.76 168
14950.92 176
14952.07 194
14953.23 202
14954.38 184
14955.54 171
14956.69 194
14957.85 195
14959.00 186
14960.16 193
14961.31 182
14962.47 182
14963.62 197
14964.78 160
14965.94 156
14967.09 182
14968.25 174
14969.40 171
14970.56 168
14971.71 177
14972.87 173
14974.03 209
14975.18 177
14976.34 180
14977.49 171
14978.65 176
14979.81 186
14980.96 189
14982.12 173
14983.27 184
14984.43 160
14985.59 173
14986.74 181
14987.90 172
14989.06 153
14990.21 165
14991.37 165
14992.53 152
14993.68 173
14994.84 159
14996.00 180
14997.15 184
14998.31 190
14999.47 181
15000.62 164
15001.78 162
15002.94 167
15004.09 161
15005.25 155
15006.41 182
15007.56 162
15008.72 157
15009.88 166
15011.04 170
15012.19 173
15013.35 165
15014.51 181
15015.67 189
15016.82 146
15017.98 161
15019.14 143
15020.30 166
15021.45 150
15022.61 174
15023.77 162
15024.93 165
15026.08 172
15027.24 168
15028.40 173
15029.56 169
15030.72 161
15031.87 164
15033.03 185
15034.19 167
15035.35 146
15036.51 182
15037.67 156
15038.82 146
15039.98 160
15041.14 148
15042.30 155
15043.46 156
15044.62 165
15045.78 189
15046.93 176
15048.09 182
15049.25 159
15050.41 172
15051.57 167
15052.73 167
15053.89 147
15055.05 161
15056.20 148
15057.36 165
15058.52 170
15059.68 167
15060.84 176
15062.00 152
15063.16 171
15064.32 176
15065.48 182
15066.64 152
15067.80 157
15068.96 149
15070.12 144
15071.28 149
15072.44 167
15073.60 153
15074.76 164
15075.91 166
15077.07 148
15078.23 165
15079.39 169
15080.55 170
15081.71 168
15082.87 169
15084.03 169
15085.19 198
15086.35 166
15087.51 155
15088.68 158
15089.84 156
15091.00 168
15092.16 184
15093.32 153
15094.48 151
15095.64 145
15096.80 196
15097.96 189
15099.12 167
15100.28 170
15101.44 163
15102.60 173
15103.76 152
15104.92 138
15106.08 174
15107.25 167
15108.41 126
15109.57 166
15110.73 180
15111.89 148
15113.05 168
15114.21 168
15115.37 177
15116.54 162
15117.70 168
15118.86 160
15120.02 178
15121.18 154
15122.34 159
15123.50 172
15124.67 168
15125.83 174
15126.99 189
15128.15 165
15129.31 161
15130.47 177
15131.64 164
15132.80 188
15133.96 180
15135.12 178
15136.28 175
15137.45 180
15138.61 169
15139.77 151
15140.93 178
15142.10 177
15143.26 164
15144.42 154
15145.58 180
15146.75 187
15147.91 169
15149.07 177
15150.23 189
15151.40 193
15152.56 178
15153.72 179
15154.88 177
15156.05 180
15157.21 189
15158.37 173
15159.54 190
15160.70 218
15161.86 190
15163.03 177
15164.19 172
15165.35 193
15166.52 195
15167.68 205
15168.84 209
15170.01 213
15171.17 188
15172.33 227
15173.50 199
15174.66 209
15175.82 196
15176.99 204
15178.15 219
15179.31 223
15180.48 195
15181.64 210
15182.81 237
15183.97 209
15185.13 210
15186.30 217
15187.46 219
15188.63 230
15189.79 214
15190.95 224
15192.12 211
15193.28 208
15194.45 205
15195.61 201
15196.78 228
15197.94 231
15199.10 254
15200.27 210
15201.43 232
15202.60 218
15203.76 210
15204.93 225
15206.09 197
15207.26 232
15208.42 203
15209.59 194
15210.75 224
15211.92 223
15213.08 218
15214.25 220
15215.41 223
15216.58 222
15217.74 199
15218.91 217
15220.07 233
15221.24 245
15222.40 256
15223.57 254
15224.74 252
15225.90 278
15227.07 251
15228.23 241
15229.40 235
15230.56 275
15231.73 263
15232.89 265
15234.06 244
15235.23 271
15236.39 264
15237.56 267
15238.72 265
15239.89 232
15241.06 239
15242.22 255
15243.39 254
15244.56 256
15245.72 252
15246.89 222
15248.05 212
15249.22 249
15250.39 239
15251.55 258
15252.72 228
15253.89 231
15255.05 208
15256.22 204
15257.39 208
15258.55 213
15259.72 206
15260.89 225
15262.05 209
15263.22 224
15264.39 215
15265.56 185
15266.72 197
15267.89 231
15269.06 213
15270.22 198
15271.39 188
15272.56 188
15273.73 201
15274.89 187
15276.06 174
15277.23 192
15278.40 191
15279.56 196
15280.73 203
15281.90 210
15283.07 189
15284.23 215
15285.40 191
15286.57 190
15287.74 206
15288.91 205
15290.07 205
15291.24 180
15292.41 210
15293.58 210
15294.75 185
15295.92 177
15297.08 186
15298.25 195
15299.42 229
15300.59 206
15301.76 189
15302.93 195
15304.09 193
15305.26 200
15306.43 201
15307.60 178
15308.77 200
15309.94 216
15311.11 199
15312.28 212
15313.44 228
15314.61 203
15315.78 197
15316.95 205
15318.12 195
15319.29 201
15320.46 197
15321.63 226
15322.80 182
15323.97 208
15325.14 196
15326.30 201
15327.47 212
15328.64 208
15329.81 202
15330.98 211
15332.15 224
15333.32 198
15334.49 180
15335.66 221
15336.83 195
15338.00 210
15339.17 212
15340.34 205
15341.51 216
15342.68 213
15343.85 231
15345.02 207
15346.19 206
15347.36 218
15348.53 224
15349.70 215
15350.87 226
15352.04 235
15353.21 235
15354.38 218
15355.55 232
15356.72 218
15357.90 230
15359.07 225
15360.24 219
15361.41 246
15362.58 248
15363.75 245
15364.92 236
15366.09 254
15367.26 235
15368.43 247
15369.60 243
15370.77 239
15371.95 243
15373.12 228
15374.29 241
15375.46 235
15376.63 248
15377.80 235
15378.97 224
15380.15 243
15381.32 231
15382.49 239
15383.66 249
15384.83 244
15386.00 206
15387.17 217
15388.35 219
15389.52 225
15390.69 218
15391.86 207
15393.03 227
15394.21 209
15395.38 210
15396.55 217
15397.72 216
15398.89 228
15400.07 210
15401.24 212
15402.41 190
15403.58 172
15404.76 191
15405.93 191
15407.10 223
15408.27 200
15409.45 196
15410.62 186
15411.79 208
15412.96 204
15414.14 173
15415.31 177
15416.48 188
15417.66 196
15418.83 184
15420.00 173
15421.17 196
15422.35 190
15423.52 171
15424.69 195
15425.87 198
15427.04 209
15428.21 208
15429.39 202
15430.56 181
15431.73 192
15432.91 180
15434.08 188
15435.25 189
15436.43 206
15437.60 201
15438.77 176
15439.95 183
15441.12 171
15442.30 168
15443.47 190
15444.64 176
15445.82 170
15446.99 135
15448.17 177
15449.34 183
15450.51 175
15451.69 186
15452.86 167
15454.04 178
15455.21 184
15456.39 179
15457.56 194
15458.73 184
15459.91 182
15461.08 192
15462.26 183
15463.43 178
15464.61 169
15465.78 175
15466.96 169
15468.13 182
15469.31 199
15470.48 177
15471.66 193
15472.83 189
15474.01 156
15475.18 183
15476.36 174
15477.53 180
15478.71 186
15479.88 209
15481.06 196
15482.23 171
15483.41 158
15484.58 182
15485.76 188
15486.93 181
15488.11 170
15489.29 184
15490.46 182
15491.64 170
15492.81 171
15493.99 187
15495.16 181
15496.34 195
15497.52 183
15498.69 191
15499.87 207
15501.04 205
15502.22 191
15503.40 213
15504.57 194
15505.75 178
15506.92 222
15508.10 194
15509.28 190
15510.45 189
15511.63 186
15512.81 176
15513.98 205
15515.16 199
15516.34 202
15517.51 183
15518.69 197
15519.87 223
15521.04 211
15522.22 208
15523.40 201
15524.57 219
15525.75 210
15526.93 206
15528.11 208
15529.28 218
15530.46 227
15531.64 227
15532.81 238
15533.99 228
15535.17 201
15536.35 214
15537.52 208
15538.70 219
15539.88 205
15541.06 193
15542.23 225
15543.41 205
15544.59 228
15545.77 239
15546.95 223
15548.12 222
15549.30 198
15550.48 203
15551.66 219
15552.83 218
15554.01 236
15555.19 238
15556.37 247
15557.55 225
15558.73 201
15559.90 218
15561.08 229
15562.26 232
15563.44 223
15564.62 228
15565.80 218
15566.97 229
15568.15 222
15569.33 220
15570.51 235
15571.69 258
15572.87 232
15574.05 250
15575.23 252
15576.40 246
15577.58 246
15578.76 244
15579.94 248
15581.12 232
15582.30 254
15583.48 254
15584.66 267
15585.84 266
15587.02 288
15588.20 270
15589.38 268
15590.56 262
15591.73 266
15592.91 281
15594.09 285
15595.27 284
15596.45 274
15597.63 297
15598.81 298
15599.99 311
15601.17 312
15602.35 322
15603.53 315
15604.71 318
15605.89 294
15607.07 284
15608.25 305
15609.43 326
15610.61 325
15611.79 341
15612.97 358
15614.15 317
15615.33 336
15616.51 321
15617.69 336
15618.88 320
15620.06 325
15621.24 364
15622.42 358
15623.60 349
15624.78 331
15625.96 377
15627.14 388
15628.32 370
15629.50 384
15630.68 389
15631.86 361
15633.05 360
15634.23 397
15635.41 371
15636.59 407
15637.77 392
15638.95 398
15640.13 408
15641.31 417
15642.50 401
15643.68 400
15644.86 427
15646.04 396
15647.22 394
15648.40 419
15649.58 412
15650.77 408
15651.95 437
15653.13 406
15654.31 407
15655.49 375
15656.68 396
15657.86 390
15659.04 417
15660.22 410
15661.40 399
15662.59 379
15663.77 381
15664.95 385
15666.13 402
15667.32 408
15668.50 399
15669.68 424
15670.86 403
15672.05 420
15673.23 374
15674.41 365
15675.59 365
15676.78 369
15677.96 354
15679.14 367
15680.32 361
15681.51 353
15682.69 347
15683.87 373
15685.06 348
15686.24 315
15687.42 330
15688.61 341
15689.79 349
15690.97 326
15692.16 361
15693.34 370
15694.52 347
15695.71 332
15696.89 348
15698.07 342
15699.26 312
15700.44 352
15701.62 354
15702.81 375
15703.99 375
15705.17 377
15706.36 365
15707.54 367
15708.73 361
15709.91 379
15711.09 401
15712.28 408
15713.46 364
15714.65 364
15715.83 401
15717.02 396
15718.20 424
15719.38 430
15720.57 388
15721.75 391
15722.94 390
15724.12 397
15725.31 422
15726.49 436
15727.68 396
15728.86 405
15730.04 409
15731.23 430
15732.41 401
15733.60 393
15734.78 417
15735.97 427
15737.15 432
15738.34 418
15739.52 427
15740.71 414
15741.89 469
15743.08 477
15744.27 440
15745.45 474
15746.64 488
15747.82 495
15749.01 506
15750.19 505
15751.38 505
15752.56 507
15753.75 524
15754.93 516
15756.12 504
15757.31 494
15758.49 484
15759.68 520
15760.86 500
15762.05 490
15763.24 489
15764.42 489
15765.61 471
15766.79 477
15767.98 466
15769.17 468
15770.35 460
15771.54 437
15772.72 433
15773.91 447
15775.10 448
15776.28 428
15777.47 415
15778.66 410
15779.84 408
15781.03 423
15782.22 399
15783.40 380
15784.59 412
15785.78 393
15786.96 405
15788.15 409
15789.34 385
15790.53 409
15791.71 403
15792.90 397
15794.09 362
15795.27 353
15796.46 358
15797.65 347
15798.84 328
15800.02 357
15801.21 364
15802.40 312
15803.59 341
15804.77 333
15805.96 334
15807.15 336
15808.34 328
15809.52 324
15810.71 342
15811.90 346
15813.09 367
15814.28 314
15815.46 345
15816.65 326
15817.84 348
15819.03 324
15820.22 332
15821.40 347
15822.59 328
15823.78 324
15824.97 335
15826.16 290
15827.35 317
15828.53 326
15829.72 325
15830.91 320
15832.10 323
15833.29 306
15834.48 320
15835.67 307
15836.85 312
15838.04 286
15839.23 298
15840.42 339
15841.61 334
15842.80 335
15843.99 305
15845.18 323
15846.37 316
15847.55 336
15848.74 314
15849.93 316
15851.12 334
15852.31 338
15853.50 313
15854.69 330
15855.88 334
15857.07 316
15858.26 337
15859.45 344
15860.64 361
15861.83 346
15863.02 324
15864.21 309
15865.40 305
15866.59 309
15867.78 313
15868.97 297
15870.16 339
15871.35 331
15872.54 329
15873.73 327
15874.92 337
15876.11 341
15877.30 356
15878.49 333
15879.68 330
15880.87 319
15882.06 343
15883.25 326
15884.44 335
15885.63 333
15886.82 349
15888.01 360
15889.20 347
15890.39 324
15891.59 322
15892.78 369
15893.97 378
15895.16 349
15896.35 337
15897.54 356
15898.73 393
15899.92 407
15901.11 375
15902.30 380
15903.50 377
15904.69 383
15905.88 386
15907.07 401
15908.26 392
15909.45 363
15910.64 408
15911.84 388
15913.03 400
15914.22 390
15915.41 374
15916.60 387
15917.79 379
15918.99 377
15920.18 378
15921.37 378
15922.56 400
15923.75 410
15924.95 398
15926.14 369
15927.33 352
15928.52 362
15929.71 395
15930.91 386
15932.10 362
15933.29 367
15934.48 380
15935.68 356
15936.87 356
15938.06 349
15939.25 340
15940.45 342
15941.64 310
15942.83 319
15944.03 305
15945.22 299
15946.41 305
15947.60 321
15948.80 321
15949.99 269
15951.18 280
15952.38 298
15953.57 284
15954.76 257
15955.96 228
15957.15 230
15958.34 236
15959.54 242
15960.73 233
15961.92 245
15963.12 244
15964.31 236
15965.50 240
15966.70 220
15967.89 222
15969.08 226
15970.28 230
15971.47 235
15972.67 223
15973.86 234
15975.05 264
15976.25 225
15977.44 240
15978.64 249
15979.83 203
15981.02 204
15982.22 211
15983.41 216
15984.61 205
15985.80 206
15987.00 182
15988.19 207
15989.38 226
15990.58 211
15991.77 223
15992.97 203
15994.16 209
15995.36 187
15996.55 207
15997.75 196
15998.94 219
16000.14 197
16001.33 177
16002.53 207
16003.72 202
16004.92 201
16006.11 211
16007.31 212
16008.50 215
16009.70 207
16010.89 192
16012.09 168
16013.28 181
16014.48 195
16015.67 194
16016.87 200
16018.07 202
16019.26 193
16020.46 180
16021.65 195
16022.85 183
16024.04 217
16025.24 193
16026.44 188
16027.63 185
16028.83 173
16030.02 206
16031.22 203
16032.42 209
16033.61 176
16034.81 202
16036.00 214
16037.20 200
16038.40 194
16039.59 194
16040.79 195
16041.99 190
16043.18 178
16044.38 190
16045.58 182
16046.77 199
16047.97 181
16049.17 155
16050.36 175
16051.56 188
16052.76 171
16053.95 170
16055.15 172
16056.35 176
16057.54 174
16058.74 151
16059.94 170
16061.14 178
16062.33 179
16063.53 181
16064.73 182
16065.92 188
16067.12 160
16068.32 174
16069.52 172
16070.71 169
16071.91 155
16073.11 198
16074.31 180
16075.50 175
16076.70 191
16077.90 182
16079.10 197
16080.30 177
16081.49 177
16082.69 159
16083.89 157
16085.09 171
16086.29 156
16087.48 165
16088.68 151
16089.88 168
16091.08 161
16092.28 163
16093.48 160
16094.67 181
16095.87 173
16097.07 173
16098.27 162
16099.47 169
16100.67 202
16101.87 150
16103.06 147
16104.26 154
16105.46 154
16106.66 159
16107.86 151
16109.06 169
16110.26 178
16111.46 165
16112.66 167
16113.86 161
16115.05 162
16116.25 144
16117.45 164
16118.65 181
16119.85 167
16121.05 172
16122.25 155
16123.45 170
16124.65 163
16125.85 156
16127.05 166
16128.25 169
16129.45 188
16130.65 162
16131.85 168
16133.05 150
16134.25 153
16135.45 137
16136.65 144
16137.85 153
16139.05 158
16140.25 167
16141.45 157
16142.65 141
16143.85 156
16145.05 161
16146.25 167
16147.45 160
16148.65 158
16149.85 172
16151.05 145
16152.25 160
16153.45 166
16154.65 147
16155.85 153
16157.05 152
16158.25 171
16159.46 150
16160.66 157
16161.86 172
16163.06 157
16164.26 161
16165.46 151
16166.66 150
16167.86 166
16169.06 161
16170.27 152
16171.47 190
16172.67 153
16173.87 149
16175.07 149
16176.27 166
16177.47 171
16178.67 177
16179.88 139
16181.08 154
16182.28 161
16183.48 162
16184.68 177
16185.89 162
16187.09 162
16188.29 167
16189.49 162
16190.69 150
16191.90 170
16193.10 159
16194.30 164
16195.50 188
16196.70 164
16197.91 136
16199.11 173
16200.31 180
16201.51 186
16202.72 164
16203.92 151
16205.12 168
16206.32 181
16207.53 168
16208.73 164
16209.93 158
16211.13 179
16212.34 160
16213.54 158
16214.74 161
16215.95 171
16217.15 199
16218.35 189
16219.55 176
16220.76 151
16221.96 191
16223.16 186
16224.37 180
16225.57 184
16226.77 172
16227.98 179
16229.18 176
16230.38 181
16231.59 186
16232.79 201
16233.99 183
16235.20 192
16236.40 181
16237.61 184
16238.81 175
16240.01 172
16241.22 184
16242.42 190
16243.63 194
16244.83 187
16246.03 194
16247.24 203
16248.44 186
16249.65 195
16250.85 204
16252.05 202
16253.26 212
16254.46 177
16255.67 228
16256.87 193
16258.08 205
16259.28 216
16260.49 194
16261.69 193
16262.89 187
16264.10 191
16265.30 208
16266.51 195
16267.71 230
16268.92 230
16270.12 218
16271.33 218
16272.53 199
16273.74 201
16274.94 211
16276.15 203
16277.35 208
16278.56 202
16279.77 191
16280.97 209
16282.18 193
16283.38 206
16284.59 184
16285.79 214
16287.00 206
16288.20 203
16289.41 209
16290.61 211
16291.82 218
16293.03 199
16294.23 204
16295.44 188
16296.64 212
16297.85 203
16299.06 200
16300.26 203
16301.47 211
16302.67 211
16303.88 200
16305.09 201
16306.29 191
16307.50 220
16308.71 203
16309.91 211
16311.12 199
16312.33 206
16313.53 207
16314.74 209
16315.95 189
16317.15 183
16318.36 181
16319.57 208
16320.77 196
16321.98 193
16323.19 207
16324.39 187
16325.60 191
16326.81 175
16328.01 181
16329.22 163
16330.43 181
16331.64 170
16332.84 182
16334.05 163
16335.26 195
16336.47 179
16337.67 161
16338.88 167
16340.09 169
16341.30 174
16342.50 157
16343.71 153
16344.92 147
16346.13 135
16347.33 179
16348.54 182
16349.75 172
16350.96 188
16352.17 163
16353.37 161
16354.58 145
16355.79 143
16357.00 151
16358.21 164
16359.41 156
16360.62 167
16361.83 155
16363.04 151
16364.25 149
16365.46 157
16366.67 148
16367.87 146
16369.08 149
16370.29 161
16371.50 174
16372.71 157
16373.92 160
16375.13 153
16376.34 164
16377.54 146
16378.75 153
16379.96 139
16381.17 150
16382.38 167
16383.59 152
16384.80 163
16386.01 146
16387.22 155
16388.43 159
16389.64 159
16390.85 149
16392.05 140
16393.26 142
16394.47 139
16395.68 170
16396.89 162
16398.10 163
16399.31 167
16400.52 159
16401.73 142
16402.94 160
16404.15 148
16405.36 169
16406.57 162
16407.78 156
16408.99 157
16410.20 148
16411.41 135
16412.62 143
16413.83 163
16415.04 163
16416.25 140
16417.46 144
16418.67 166
16419.88 156
16421.10 138
16422.31 154
16423.52 166
16424.73 166
16425.94 149
16427.15 161
16428.36 157
16429.57 133
16430.78 131
16431.99 140
16433.20 136
16434.41 152
16435.63 150
16436.84 159
16438.05 143
16439.26 150
16440.47 174
16441.68 141
16442.89 150
16444.10 144
16445.32 165
16446.53 148
16447.74 142
16448.95 161
16450.16 147
16451.37 149
16452.59 158
16453.80 161
16455.01 135
16456.22 134
16457.43 141
16458.64 155
16459.86 142
16461.07 146
16462.28 142
16463.49 136
16464.70 132
16465.92 144
16467.13 162
16468.34 138
16469.55 136
16470.77 147
16471.98 131
16473.19 140
16474.40 145
16475.62 131
16476.83 148
16478.04 150
16479.25 149
16480.47 151
16481.68 146
16482.89 156
16484.11 128
16485.32 121
16486.53 118
16487.74 150
16488.96 139
16490.17 141
16491.38 136
16492.60 143
16493.81 137
16495.02 133
16496.24 147
16497.45 135
16498.66 147
16499.88 143
16501.09 143
16502.30 146
16503.52 136
16504.73 140
16505.94 145
16507.16 165
16508.37 151
16509.59 143
16510.80 153
16512.01 154
16513.23 154
16514.44 156
16515.66 128
16516.87 149
16518.08 158
16519.30 155
16520.51 123
16521.73 147
16522.94 160
16524.16 142
16525.37 156
16526.58 146
16527.80 148
16529.01 139
16530.23 148
16531.44 161
16532.66 159
16533.87 145
16535.09 162
16536.30 141
16537.52 169
16538.73 126
16539.95 146
16541.16 128
16542.38 145
16543.59 161
16544.81 162
16546.02 149
16547.24 147
16548.45 161
16549.67 158
16550.88 141
16552.10 142
16553.31 152
16554.53 169
16555.74 150
16556.96 134
16558.18 144
16559.39 147
16560.61 169
16561.82 138
16563.04 136
16564.25 129
16565.47 160
16566.69 171
16567.90 154
16569.12 156
16570.33 159
16571.55 179
16572.77 176
16573.98 157
16575.20 134
16576.41 139
16577.63 152
16578.85 171
16580.06 150
16581.28 145
16582.50 147
16583.71 151
16584.93 143
16586.15 153
16587.36 154
16588.58 171
16589.80 159
16591.01 154
16592.23 141
16593.45 160
16594.66 151
16595.88 120
16597.10 151
16598.32 150
16599.53 156
16600.75 138
16601.97 159
16603.18 158
16604.40 163
16605.62 160
16606.84 150
16608.05 133
16609.27 148
16610.49 140
16611.71 148
16612.92 147
16614.14 132
16615.36 139
16616.58 142
16617.79 135
16619.01 124
16620.23 137
16621.45 134
16622.67 145
16623.88 127
16625.10 139
16626.32 136
16627.54 142
16628.76 126
16629.97 122
16631.19 138
16632.41 119
16633.63 143
16634.85 138
16636.07 140
16637.29 126
16638.50 126
16639.72 132
16640.94 141
16642.16 140
16643.38 122
16644.60 134
16645.82 135
16647.03 138
16648.25 118
16649.47 133
16650.69 133
16651.91 133
16653.13 128
16654.35 135
16655.57 133
16656.79 151
16658.01 145
16659.23 134
16660.45 140
16661.66 142
16662.88 135
16664.10 141
16665.32 119
16666.54 131
16667.76 109
16668.98 116
16670.20 145
16671.42 134
16672.64 132
16673.86 141
16675.08 153
16676.30 141
16677.52 143
16678.74 127
16679.96 123
16681.18 119
16682.40 125
16683.62 127
16684.84 133
16686.06 132
16687.28 121
16688.50 142
16689.72 128
16690.94 115
16692.16 124
16693.39 120
16694.61 130
16695.83 125
16697.05 126
16698.27 135
16699.49 122
16700.71 131
16701.93 132
16703.15 125
16704.37 117
16705.59 139
16706.81 147
16708.04 116
16709.26 127
16710.48 127
16711.70 133
16712.92 139
16714.14 133
16715.36 137
16716.58 138
16717.81 135
16719.03 124
16720.25 125
16721.47 120
16722.69 117
16723.91 128
16725.14 127
16726.36 130
16727.58 133
16728.80 112
16730.02 130
16731.24 124
16732.47 131
16733.69 130
16734.91 116
16736.13 115
16737.36 117
16738.58 126
16739.80 135
16741.02 129
16742.24 118
16743.47 130
16744.69 125
16745.91 126
16747.13 111
16748.36 109
16749.58 123
16750.80 142
16752.02 127
16753.25 139
16754.47 118
16755.69 116
16756.92 130
16758.14 152
16759.36 133
16760.59 116
16761.81 138
16763.03 159
16764.25 141
16765.48 121
16766.70 138
16767.92 121
16769.15 132
16770.37 137
16771.59 129
16772.82 117
16774.04 125
16775.27 106
16776.49 111
16777.71 114
16778.94 131
16780.16 138
16781.38 137
16782.61 132
16783.83 119
16785.06 130
16786.28 130
16787.50 136
16788.73 130
16789.95 129
16791.18 132
16792.40 122
16793.62 129
16794.85 132
16796.07 118
16797.30 129
16798.52 138
16799.75 153
16800.97 128
16802.19 134
16803.42 124
16804.64 128
16805.87 128
16807.09 129
16808.32 135
16809.54 116
16810.77 145
16811.99 122
16813.22 127
16814.44 121
16815.67 129
16816.89 152
16818.12 130
16819.34 149
16820.57 129
16821.79 152
16823.02 146
16824.24 144
16825.47 114
16826.70 139
16827.92 140
16829.15 153
16830.37 110
16831.60 112
16832.82 150
16834.05 151
16835.27 142
16836.50 136
16837.73 122
16838.95 124
16840.18 140
16841.40 153
16842.63 151
16843.86 156
16845.08 166
16846.31 146
16847.53 147
16848.76 157
16849.99 145
16851.21 149
16852.44 147
16853.67 160
16854.89 137
16856.12 155
16857.35 140
16858.57 141
16859.80 147
16861.03 167
16862.25 175
16863.48 147
16864.71 154
16865.93 172
16867.16 145
16868.39 173
16869.61 181
16870.84 172
16872.07 180
16873.30 175
16874.52 185
16875.75 182
16876.98 180
16878.20 201
16879.43 169
16880.66 155
16881.89 179
16883.11 181
16884.34 204
16885.57 182
16886.80 183
16888.02 191
16889.25 181
16890.48 182
16891.71 197
16892.94 193
16894.16 194
16895.39 195
16896.62 183
16897.85 172
16899.08 172
16900.30 177
16901.53 178
16902.76 182
16903.99 185
16905.22 190
16906.45 174
16907.67 190
16908.90 170
16910.13 170
16911.36 199
16912.59 180
16913.82 169
16915.04 166
16916.27 162
16917.50 178
16918.73 165
16919.96 165
16921.19 169
16922.42 157
16923.65 175
16924.88 184
16926.10 200
16927.33 145
16928.56 171
16929.79 162
16931.02 171
16932.25 169
16933.48 162
16934.71 184
16935.94 162
16937.17 186
16938.40 166
16939.63 146
16940.86 170
16942.09 159
16943.32 168
16944.55 160
16945.78 144
16947.01 170
16948.24 169
16949.47 165
16950.70 163
16951.93 187
16953.16 168
16954.39 184
16955.62 174
16956.85 160
16958.08 170
16959.31 159
16960.54 156
16961.77 150
16963.00 149
16964.23 152
16965.46 172
16966.69 163
16967.92 173
16969.15 162
16970.38 165
16971.61 167
16972.84 155
16974.07 154
16975.30 138
16976.54 159
16977.77 157
16979.00 149
16980.23 160
16981.46 144
16982.69 133
16983.92 142
16985.15 143
16986.38 157
16987.62 146
16988.85 148
16990.08 135
16991.31 139
16992.54 157
16993.77 161
16995.00 152
16996.24 153
16997.47 130
16998.70 151
16999.93 147
17001.16 140
17002.39 150
17003.63 163
17004.86 162
17006.09 141
17007.32 137
17008.55 142
17009.79 135
17011.02 137
17012.25 158
17013.48 141
17014.72 148
17015.95 130
17017.18 133
17018.41 120
17019.64 139
17020.88 151
17022.11 154
17023.34 131
17024.58 150
17025.81 163
17027.04 143
17028.27 145
17029.51 139
17030.74 134
17031.97 157
17033.21 128
17034.44 125
17035.67 122
17036.90 127
17038.14 127
17039.37 137
17040.60 148
17041.84 116
17043.07 123
17044.30 136
17045.54 133
17046.77 119
17048.00 141
17049.24 122
17050.47 152
17051.70 144
17052.94 133
17054.17 120
17055.41 129
17056.64 141
17057.87 112
17059.11 130
17060.34 143
17061.58 128
17062.81 127
17064.04 123
17065.28 116
17066.51 128
17067.75 112
17068.98 135
17070.21 110
17071.45 127
17072.68 132
17073.92 115
17075.15 134
17076.39 140
17077.62 127
17078.86 136
17080.09 117
17081.33 113
17082.56 108
17083.80 120
17085.03 131
17086.26 137
17087.50 116
17088.73 135
17089.97 125
17091.20 119
17092.44 108
17093.68 119
17094.91 114
17096.15 119
17097.38 123
17098.62 135
17099.85 123
17101.09 105
17102.32 120
17103.56 124
17104.79 131
17106.03 113
17107.26 102
17108.50 124
17109.74 117
17110.97 110
17112.21 110
17113.44 108
17114.68 118
17115.92 111
17117.15 106
17118.39 100
17119.62 117
17120.86 113
17122.10 117
17123.33 111
17124.57 101
17125.80 135
17127.04 117
17128.28 127
17129.51 111
17130.75 111
17131.99 124
17133.22 122
17134.46 112
17135.70 105
17136.93 95
17138.17 119
17139.41 110
17140.64 111
17141.88 130
17143.12 103
17144.35 117
17145.59 124
17146.83 102
17148.07 115
17149.30 119
17150.54 129
17151.78 114
17153.02 114
17154.25 122
17155.49 121
17156.73 119
17157.96 111
17159.20 87
17160.44 110
17161.68 110
17162.92 115
17164.15 110
17165.39 80
17166.63 104
17167.87 117
17169.10 133
17170.34 111
17171.58 121
17172.82 97
17174.06 104
17175.29 119
17176.53 95
17177.77 108
17179.01 117
17180.25 118
17181.49 110
17182.72 107
17183.96 99
17185.20 121
17186.44 118
17187.68 111
17188.92 106
17190.15 106
17191.39 93
17192.63 98
17193.87 131
17195.11 122
17196.35 109
17197.59 105
17198.83 105
17200.07 101
17201.30 109
17202.54 86
17203.78 108
17205.02 100
17206.26 113
17207.50 107
17208.74 100
17209.98 100
17211.22 98
17212.46 103
17213.70 90
17214.94 114
17216.18 106
17217.42 113
17218.66 114
17219.90 126
17221.14 93
17222.38 105
17223.62 88
17224.86 105
17226.10 99
17227.34 117
17228.58 109
17229.82 83
17231.06 98
17232.30 107
17233.54 119
17234.78 100
17236.02 102
17237.26 98
17238.50 94
17239.74 100
17240.98 93
17242.22 98
17243.46 103
17244.70 94
17245.94 94
17247.18 89
17248.42 88
17249.66 105
17250.90 94
17252.14 107
17253.39 91
17254.63 91
17255.87 100
17257.11 94
17258.35 106
17259.59 100
17260.83 107
17262.07 93
17263.31 98
17264.56 90
17265.80 92
17267.04 74
17268.28 95
17269.52 99
17270.76 100
17272.00 81
17273.25 86
17274.49 72
17275.73 91
17276.97 99
17278.21 102
17279.45 108
17280.70 104
17281.94 100
17283.18 92
17284.42 98
17285.66 78
17286.91 107
17288.15 91
17289.39 98
17290.63 90
17291.88 80
17293.12 81
17294.36 68
17295.60 84
17296.85 108
17298.09 95
17299.33 90
17300.57 90
17301.82 97
17303.06 102
17304.30 86
17305.54 105
17306.79 97
17308.03 113
17309.27 88
17310.52 96
17311.76 89
17313.00 95
17314.25 89
17315.49 106
17316.73 79
17317.97 90
17319.22 118
17320.46 103
17321.71 90
17322.95 82
17324.19 84
17325.44 110
17326.68 89
17327.92 92
17329.17 98
17330.41 87
17331.65 113
17332.90 96
17334.14 93
17335.39 85
17336.63 82
17337.87 96
17339.12 96
17340.36 101
17341.61 101
17342.85 94
17344.09 87
17345.34 99
17346.58 94
17347.83 109
17349.07 88
17350.32 110
17351.56 75
17352.80 88
17354.05 88
17355.29 105
17356.54 91
17357.78 84
17359.03 106
17360.27 85
17361.52 104
17362.76 95
17364.01 88
17365.25 79
17366.50 103
17367.74 102
17368.99 91
17370.23 93
17371.48 96
17372.72 82
17373.97 77
17375.21 83
17376.46 106
17377.70 105
17378.95 92
17380.19 91
17381.44 96
17382.69 105
17383.93 107
17385.18 102
17386.42 86
17387.67 102
17388.91 91
17390.16 112
17391.41 87
17392.65 81
17393.90 94
17395.14 88
17396.39 87
17397.64 88
17398.88 106
17400.13 94
17401.37 96
17402.62 83
17403.87 96
17405.11 77
17406.36 104
17407.61 87
17408.85 81
17410.10 77
17411.35 94
17412.59 102
17413.84 91
17415.09 79
17416.33 94
17417.58 103
17418.83 104
17420.07 99
17421.32 84
17422.57 107
17423.82 87
17425.06 107
17426.31 87
17427.56 83
17428.80 95
17430.05 87
17431.30 87
17432.55 74
17433.79 94
17435.04 79
17436.29 101
17437.54 96
17438.78 92
17440.03 89
17441.28 84
17442.53 86
17443.77 99
17445.02 90
17446.27 100
17447.52 91
17448.77 76
17450.01 82
17451.26 92
17452.51 98
17453.76 81
17455.01 100
17456.25 95
17457.50 98
17458.75 91
17460.00 99
17461.25 89
17462.50 105
17463.74 91
17464.99 98
17466.24 82
17467.49 91
17468.74 90
17469.99 81
17471.24 106
17472.49 92
17473.73 89
17474.98 99
17476.23 96
17477.48 97
17478.73 107
17479.98 97
17481.23 85
17482.48 105
17483.73 93
17484.98 87
17486.23 108
17487.47 96
17488.72 101
17489.97 89
17491.22 90
17492.47 101
17493.72 100
17494.97 90
17496.22 88
17497.47 110
17498.72 98
17499.97 103
17501.22 96
17502.47 88
17503.72 94
17504.97 94
17506.22 91
17507.47 110
17508.72 86
17509.97 117
17511.22 93
17512.47 92
17513.72 90
17514.97 108
17516.22 105
17517.47 86
17518.72 106
17519.97 110
17521.22 86
17522.47 90
17523.72 102
17524.98 98
17526.23 109
17527.48 107
17528.73 87
17529.98 86
17531.23 99
17532.48 110
17533.73 105
17534.98 109
17536.23 109
17537.48 93
17538.74 108
17539.99 110
17541.24 112
17542.49 99
17543.74 126
17544.99 104
17546.24 109
17547.50 96
17548.75 98
17550.00 102
17551.25 115
17552.50 95
17553.75 102
17555.01 94
17556.26 103
17557.51 103
17558.76 93
17560.01 102
17561.26 110
17562.52 96
17563.77 90
17565.02 102
17566.27 109
17567.53 111
17568.78 112
17570.03 96
17571.28 104
17572.53 101
17573.79 110
17575.04 117
17576.29 108
17577.54 98
17578.80 101
17580.05 106
17581.30 102
17582.56 105
17583.81 115
17585.06 115
17586.31 92
17587.57 96
17588.82 109
17590.07 104
17591.33 103
17592.58 109
17593.83 108
17595.08 107
17596.34 106
17597.59 90
17598.84 116
17600.10 100
17601.35 100
17602.61 112
17603.86 111
17605.11 113
17606.37 106
17607.62 115
17608.87 99
17610.13 97
17611.38 90
17612.63 102
17613.89 124
17615.14 94
17616.40 101
17617.65 110
17618.90 117
17620.16 96
17621.41 97
17622.67 113
17623.92 84
17625.17 100
17626.43 107
17627.68 119
17628.94 107
17630.19 87
17631.45 117
17632.70 106
17633.96 108
17635.21 96
17636.47 113
17637.72 118
17638.97 101
17640.23 105
17641.48 96
17642.74 103
17643.99 90
17645.25 87
17646.50 105
17647.76 94
17649.01 104
17650.27 100
17651.52 107
17652.78 110
17654.04 91
17655.29 91
17656.55 100
17657.80 100
17659.06 119
17660.31 118
17661.57 92
17662.82 100
17664.08 129
17665.33 106
17666.59 92
17667.85 98
17669.10 90
17670.36 106
17671.61 98
17672.87 102
17674.13 110
17675.38 111
17676.64 104
17677.89 93
17679.15 106
17680.41 89
17681.66 90
17682.92 106
17684.18 77
17685.43 92
17686.69 88
17687.95 100
17689.20 101
17690.46 78
17691.71 104
17692.97 96
17694.23 88
17695.49 84
17696.74 97
17698.00 108
17699.26 111
17700.51 99
17701.77 84
17703.03 89
17704.28 80
17705.54 104
17706.80 89
17708.06 104
17709.31 104
17710.57 103
17711.83 101
17713.08 103
17714.34 101
17715.60 99
17716.86 99
17718.11 83
17719.37 96
17720.63 98
17721.89 84
17723.15 96
17724.40 100
17725.66 87
17726.92 91
17728.18 87
17729.43 70
17730.69 90
17731.95 98
17733.21 91
17734.47 109
17735.73 105
17736.98 98
17738.24 99
17739.50 90
17740.76 85
17742.02 90
17743.28 95
17744.53 105
17745.79 101
17747.05 102
17748.31 91
17749.57 103
17750.83 89
17752.09 115
17753.34 98
17754.60 107
17755.86 76
17757.12 102
17758.38 98
17759.64 95
17760.90 102
17762.16 102
17763.42 98
17764.68 99
17765.94 95
17767.19 94
17768.45 96
17769.71 86
17770.97 93
17772.23 99
17773.49 95
17774.75 98
17776.01 95
17777.27 106
17778.53 86
17779.79 91
17781.05 85
17782.31 97
17783.57 91
17784.83 110
17786.09 91
17787.35 88
17788.61 107
17789.87 98
17791.13 99
17792.39 80
17793.65 84
17794.91 84
17796.17 95
17797.43 90
17798.69 79
17799.95 92
17801.21 86
17802.47 94
17803.73 98
17805.00 94
17806.26 87
17807.52 98
17808.78 77
17810.04 75
17811.30 76
17812.56 79
17813.82 92
17815.08 80
17816.34 93
17817.60 89
17818.87 76
17820.13 82
17821.39 67
17822.65 79
17823.91 87
17825.17 88
17826.43 53
17827.69 79
17828.96 93
17830.22 75
17831.48 81
17832.74 93
17834.00 91
17835.26 80
17836.53 99
17837.79 93
17839.05 85
17840.31 84
17841.57 75
17842.84 73
17844.10 77
17845.36 78
17846.62 92
17847.88 91
17849.15 78
17850.41 80
17851.67 84
17852.93 70
17854.20 64
17855.46 74
17856.72 95
17857.98 85
17859.25 82
17860.51 93
17861.77 86
17863.03 85
17864.30 86
17865.56 84
17866.82 88
17868.09 92
17869.35 71
17870.61 76
17871.87 88
17873.14 94
17874.40 78
17875.66 76
17876.93 74
17878.19 78
17879.45 91
17880.72 85
17881.98 86
17883.24 81
17884.51 78
17885.77 67
17887.03 93
17888.30 83
17889.56 65
17890.83 70
17892.09 97
17893.35 77
17894.62 86
17895.88 86
17897.14 79
17898.41 105
17899.67 93
17900.94 103
17902.20 89
17903.46 90
17904.73 89
17905.99 88
17907.26 69
17908.52 86
17909.79 70
17911.05 76
17912.32 71
17913.58 87
17914.84 79
17916.11 92
17917.37 95
17918.64 90
17919.90 79
17921.17 77
17922.43 99
17923.70 86
17924.96 75
17926.23 68
17927.49 75
17928.76 72
17930.02 82
17931.29 65
17932.55 89
17933.82 99
17935.08 75
17936.35 84
17937.61 83
17938.88 78
17940.14 83
17941.41 89
17942.68 82
17943.94 84
17945.21 82
17946.47 93
17947.74 77
17949.00 87
17950.27 92
17951.54 96
17952.80 79
17954.07 83
17955.33 90
17956.60 95
17957.87 84
17959.13 75
17960.40 91
17961.66 76
17962.93 95
17964.20 75
17965.46 79
17966.73 74
17968.00 95
17969.26 73
17970.53 75
17971.80 72
17973.06 72
17974.33 104
17975.60 79
17976.86 88
17978.13 85
17979.40 100
17980.66 82
17981.93 77
17983.20 70
17984.46 66
17985.73 84
17987.00 90
17988.26 72
17989.53 83
17990.80 73
17992.07 75
17993.33 82
17994.60 80
17995.87 85
17997.14 95
17998.40 95
17999.67 69
18000.94 86
18002.21 75
18003.47 92
18004.74 83
18006.01 67
18007.28 72
18008.55 86
18009.81 80
18011.08 86
18012.35 85
18013.62 71
18014.89 73
18016.15 90
18017.42 76
18018.69 70
18019.96 80
18021.23 67
18022.49 92
18023.76 68
18025.03 81
18026.30 70
18027.57 83
18028.84 90
18030.11 75
18031.37 70
18032.64 67
18033.91 99
18035.18 85
18036.45 68
18037.72 91
18038.99 89
18040.26 69
18041.53 91
18042.79 81
18044.06 94
18045.33 78
18046.60 70
18047.87 99
18049.14 90
18050.41 77
18051.68 75
18052.95 70
18054.22 86
18055.49 91
18056.76 79
18058.03 76
18059.30 85
18060.57 83
18061.84 62
18063.11 86
18064.38 68
18065.65 67
18066.92 88
18068.19 82
18069.46 74
18070.73 84
18072.00 75
18073.27 98
18074.54 97
18075.81 68
18077.08 92
18078.35 81
18079.62 91
18080.89 81
18082.16 93
18083.43 75
18084.70 96
18085.97 96
18087.24 84
18088.51 85
18089.78 84
18091.05 94
18092.32 92
18093.59 75
18094.87 70
18096.14 79
18097.41 85
18098.68 80
18099.95 68
18101.22 96
18102.49 69
18103.76 91
18105.03 73
18106.31 72
18107.58 84
18108.85 85
18110.12 88
18111.39 93
18112.66 84
18113.93 79
18115.21 90
18116.48 96
18117.75 78
18119.02 78
18120.29 94
18121.56 93
18122.84 83
18124.11 81
18125.38 88
18126.65 84
18127.92 94
18129.20 87
18130.47 90
18131.74 74
18133.01 79
18134.29 105
18135.56 84
18136.83 72
18138.10 73
18139.38 98
18140.65 80
18141.92 79
18143.19 74
18144.47 78
18145.74 83
18147.01 96
18148.28 72
18149.56 105
18150.83 80
18152.10 84
18153.38 76
18154.65 94
18155.92 77
18157.19 103
18158.47 92
18159.74 92
18161.01 86
18162.29 71
18163.56 79
18164.83 96
18166.11 86
18167.38 66
18168.65 79
18169.93 84
18171.20 83
18172.48 92
18173.75 85
18175.02 77
18176.30 86
18177.57 81
18178.84 84
18180.12 75
18181.39 68
18182.67 94
18183.94 69
18185.21 88
18186.49 79
18187.76 75
18189.04 73
18190.31 85
18191.59 69
18192.86 76
18194.13 79
18195.41 83
18196.68 92
18197.96 88
18199.23 78
18200.51 63
18201.78 85
18203.06 85
18204.33 80
18205.61 100
18206.88 90
18208.16 78
18209.43 95
18210.71 88
18211.98 79
18213.26 89
18214.53 87
18215.81 88
18217.08 82
18218.36 89
18219.63 79
18220.91 98
18222.18 98
18223.46 80
18224.73 79
18226.01 86
18227.28 88
18228.56 81
18229.84 79
18231.11 78
18232.39 97
18233.66 89
18234.94 87
18236.21 66
18237.49 76
18238.77 66
18240.04 80
18241.32 88
18242.59 101
18243.87 95
18245.15 100
18246.42 91
18247.70 107
18248.98 71
18250.25 83
18251.53 90
18252.81 90
18254.08 87
18255.36 76
18256.63 75
18257.91 82
18259.19 81
18260.46 83
18261.74 89
18263.02 76
18264.30 93
18265.57 79
18266.85 67
18268.13 89
18269.40 79
18270.68 73
18271.96 87
18273.23 83
18274.51 84
18275.79 78
18277.07 79
18278.34 80
18279.62 94
18280.90 80
18282.18 88
18283.45 92
18284.73 89
18286.01 83
18287.29 88
18288.56 87
18289.84 85
18291.12 78
18292.40 79
18293.68 91
18294.95 85
18296.23 79
18297.51 102
18298.79 88
18300.07 98
18301.34 94
18302.62 83
18303.90 77
18305.18 70
18306.46 79
18307.74 83
18309.01 71
18310.29 84
18311.57 101
18312.85 96
18314.13 86
18315.41 88
18316.69 94
18317.96 95
18319.24 67
18320.52 71
18321.80 88
18323.08 106
18324.36 105
18325.64 80
18326.92 82
18328.20 83
18329.47 93
18330.75 86
18332.03 89
18333.31 84
18334.59 91
18335.87 72
18337.15 81
18338.43 81
18339.71 94
18340.99 96
18342.27 72
18343.55 81
18344.83 92
18346.11 93
18347.39 97
18348.67 81
18349.95 98
18351.23 79
18352.51 77
18353.79 85
18355.07 82
18356.35 70
18357.63 86
18358.91 71
18360.19 84
18361.47 59
18362.75 70
18364.03 77
18365.31 81
18366.59 88
18367.87 95
18369.15 85
18370.43 91
18371.71 64
18372.99 79
18374.27 74
18375.55 96
18376.83 91
18378.12 76
18379.40 84
18380.68 88
18381.96 83
18383.24 71
18384.52 104
18385.80 84
18387.08 67
18388.36 73
18389.65 82
18390.93 75
18392.21 86
18393.49 86
18394.77 84
18396.05 84
18397.33 86
18398.62 90
18399.90 89
18401.18 85
18402.46 89
18403.74 93
18405.02 95
18406.31 89
18407.59 82
18408.87 79
18410.15 81
18411.43 92
18412.72 90
18414.00 75
18415.28 84
18416.56 98
18417.84 76
18419.13 80
18420.41 74
18421.69 87
18422.97 95
18424.26 96
18425.54 86
18426.82 87
18428.10 82
18429.39 90
18430.67 80
18431.95 73
18433.23 82
18434.52 94
18435.80 89
18437.08 80
18438.37 96
18439.65 77
18440.93 79
18442.22 86
18443.50 74
18444.78 78
18446.06 78
18447.35 72
18448.63 79
18449.91 84
18451.20 72
18452.48 89
18453.76 84
18455.05 106
18456.33 79
18457.62 82
18458.90 68
18460.18 81
18461.47 82
18462.75 78
18464.03 86
18465.32 85
18466.60 74
18467.89 75
18469.17 74
18470.45 71
18471.74 73
18473.02 83
18474.31 81
18475.59 79
18476.88 94
18478.16 74
18479.44 83
18480.73 85
18482.01 90
18483.30 94
18484.58 94
18485.87 81
18487.15 89
18488.44 78
18489.72 75
18491.01 89
18492.29 80
18493.58 78
18494.86 78
18496.15 95
18497.43 80
18498.72 77
18500.00 76
18501.29 81
18502.57 69
18503.86 62
18505.14 82
18506.43 69
18507.71 90
18509.00 85
18510.28 88
18511.57 80
18512.85 92
18514.14 97
18515.42 88
18516.71 75
18518.00 77
18519.28 84
18520.57 97
18521.85 97
18523.14 87
18524.43 85
18525.71 97
18527.00 86
18528.28 73
18529.57 79
18530.86 82
18532.14 94
18533.43 90
18534.71 82
18536.00 85
18537.29 86
18538.57 86
18539.86 83
18541.15 97
18542.43 104
18543.72 89
18545.01 83
18546.29 68
18547.58 85
18548.87 87
18550.15 69
18551.44 77
18552.73 73
18554.01 79
18555.30 82
18556.59 80
18557.88 72
18559.16 91
18560.45 75
18561.74 79
18563.02 72
18564.31 81
18565.60 82
18566.89 83
18568.17 81
18569.46 77
18570.75 78
18572.04 88
18573.32 98
18574.61 73
18575.90 76
18577.19 80
18578.48 80
18579.76 67
18581.05 67
18582.34 82
18583.63 90
18584.92 92
18586.20 68
18587.49 82
18588.78 75
18590.07 91
18591.36 81
18592.64 84
18593.93 96
18595.22 83
18596.51 71
18597.80 76
18599.09 77
18600.38 82
18601.66 81
18602.95 87
18604.24 92
18605.53 81
18606.82 84
18608.11 80
18609.40 76
18610.69 74
18611.98 105
18613.26 91
18614.55 92
18615.84 89
18617.13 84
18618.42 85
18619.71 94
18621.00 85
18622.29 73
18623.58 68
18624.87 86
18626.16 85
18627.45 81
18628.74 73
18630.03 82
18631.32 90
18632.61 95
18633.89 86
18635.18 105
18636.47 97
18637.76 82
18639.05 81
18640.34 71
18641.63 84
18642.92 92
18644.21 89
18645.50 102
18646.79 68
18648.09 74
18649.38 89
18650.67 81
18651.96 93
18653.25 86
18654.54 86
18655.83 89
18657.12 75
18658.41 73
18659.70 78
18660.99 86
18662.28 83
18663.57 67
18664.86 105
18666.15 86
18667.44 81
18668.74 63
18670.03 86
18671.32 103
18672.61 80
18673.90 67
18675.19 78
18676.48 64
18677.77 66
18679.06 81
18680.36 92
18681.65 75
18682.94 77
18684.23 79
18685.52 76
18686.81 64
18688.11 74
18689.40 80
18690.69 78
18691.98 77
18693.27 79
18694.56 74
18695.86 75
18697.15 83
18698.44 81
18699.73 87
18701.02 74
18702.32 67
18703.61 102
18704.90 83
18706.19 79
18707.48 82
18708.78 64
18710.07 72
18711.36 87
18712.65 64
18713.95 85
18715.24 65
18716.53 81
18717.83 68
18719.12 83
18720.41 67
18721.70 67
18723.00 64
18724.29 70
18725.58 72
18726.87 73
18728.17 79
18729.46 70
18730.75 76
18732.05 75
18733.34 79
18734.63 64
18735.93 72
18737.22 63
18738.51 68
18739.81 73
18741.10 63
18742.39 66
18743.69 64
18744.98 68
18746.27 75
18747.57 71
18748.86 71
18750.16 86
18751.45 72
18752.74 70
18754.04 59
18755.33 69
18756.63 64
18757.92 71
18759.21 68
18760.51 57
18761.80 73
18763.10 59
18764.39 65
18765.69 70
18766.98 88
18768.27 70
18769.57 76
18770.86 69
18772.16 84
18773.45 71
18774.75 77
18776.04 76
18777.34 86
18778.63 88
18779.93 71
18781.22 74
18782.52 72
18783.81 56
18785.11 68
18786.40 54
18787.70 61
18788.99 75
18790.29 89
18791.58 73
18792.88 77
18794.17 79
18795.47 73
18796.76 61
18798.06 77
18799.35 75
18800.65 77
18801.94 82
18803.24 70
18804.54 50
18805.83 79
18807.13 79
18808.42 55
18809.72 63
18811.01 74
18812.31 75
18813.61 61
18814.90 67
18816.20 81
18817.49 79
18818.79 68
18820.09 75
18821.38 71
18822.68 67
18823.98 58
18825.27 66
18826.57 71
18827.87 76
18829.16 95
18830.46 72
18831.75 73
18833.05 70
18834.35 78
18835.64 92
18836.94 65
18838.24 77
18839.54 79
18840.83 75
18842.13 71
18843.43 83
18844.72 83
18846.02 78
18847.32 85
18848.61 83
18849.91 68
18851.21 59
18852.51 83
18853.80 68
18855.10 64
18856.40 85
18857.70 87
18858.99 76
18860.29 82
18861.59 81
18862.89 54
18864.18 78
18865.48 69
18866.78 75
18868.08 76
18869.38 80
18870.67 79
18871.97 72
18873.27 61
18874.57 82
18875.87 81
18877.16 73
18878.46 87
18879.76 75
18881.06 79
18882.36 68
18883.66 72
18884.95 83
18886.25 88
18887.55 82
18888.85 96
18890.15 91
18891.45 68
18892.75 80
18894.04 73
18895.34 78
18896.64 76
18897.94 76
18899.24 75
18900.54 86
18901.84 68
18903.14 70
18904.44 68
18905.74 67
18907.03 66
18908.33 71
18909.63 64
18910.93 58
18912.23 80
18913.53 73
18914.83 82
18916.13 71
18917.43 81
18918.73 71
18920.03 62
18921.33 83
18922.63 67
18923.93 85
18925.23 70
18926.53 81
18927.83 77
18929.13 79
18930.43 72
18931.73 74
18933.03 55
18934.33 77
18935.63 83
18936.93 73
18938.23 69
18939.53 78
18940.83 72
18942.13 71
18943.43 77
18944.73 66
18946.03 60
18947.33 58
18948.63 83
18949.93 56
18951.23 83
18952.53 71
18953.84 78
18955.14 70
18956.44 67
18957.74 62
18959.04 73
18960.34 77
18961.64 72
18962.94 77
18964.24 77
18965.54 76
18966.85 66
18968.15 74
18969.45 65
18970.75 84
18972.05 63
18973.35 84
18974.65 78
18975.96 78
18977.26 75
18978.56 78
18979.86 75
18981.16 79
18982.46 70
18983.77 64
18985.07 68
18986.37 79
18987.67 83
18988.97 70
18990.28 72
18991.58 64
18992.88 60
18994.18 77
18995.49 63
18996.79 85
18998.09 71
18999.39 67
19000.69 70
19002.00 72
19003.30 58
19004.60 62
19005.90 71
19007.21 65
19008.51 71
19009.81 62
19011.12 71
19012.42 67
19013.72 66
19015.02 73
19016.33 57
19017.63 68
19018.93 56
19020.24 70
19021.54 58
19022.84 72
19024.15 67
19025.45 64
19026.75 85
19028.06 63
19029.36 52
19030.66 76
19031.97 70
19033.27 76
19034.57 68
19035.88 71
19037.18 75
19038.48 88
19039.79 80
19041.09 70
19042.40 53
19043.70 76
19045.00 81
19046.31 60
19047.61 58
19048.92 73
19050.22 57
19051.52 71
19052.83 66
19054.13 74
19055.44 65
19056.74 82
19058.05 71
19059.35 87
19060.65 69
19061.96 75
19063.26 75
19064.57 75
19065.87 65
19067.18 69
19068.48 76
19069.79 70
19071.09 79
19072.40 75
19073.70 81
19075.01 77
19076.31 67
19077.62 63
19078.92 77
19080.23 70
19081.53 80
19082.84 81
19084.14 74
19085.45 75
19086.75 71
19088.06 74
19089.36 58
19090.67 64
19091.98 77
19093.28 66
19094.59 68
19095.89 76
19097.20 59
19098.50 60
19099.81 76
19101.12 75
19102.42 69
19103.73 69
19105.03 79
19106.34 83
19107.65 72
19108.95 71
19110.26 88
19111.56 72
19112.87 60
19114.18 62
19115.48 62
19116.79 74
19118.10 81
19119.40 68
19120.71 67
19122.02 73
19123.32 84
19124.63 69
19125.94 71
19127.24 84
19128.55 76
19129.86 85
19131.16 80
19132.47 88
19133.78 70
19135.08 77
19136.39 63
19137.70 79
19139.01 63
19140.31 85
19141.62 92
19142.93 75
19144.23 78
19145.54 77
19146.85 72
19148.16 58
19149.46 81
19150.77 87
19152.08 78
19153.39 68
19154.69 65
19156.00 72
19157.31 74
19158.62 59
19159.93 73
19161.23 71
19162.54 74
19163.85 72
19165.16 73
19166.47 91
19167.77 81
19169.08 69
19170.39 69
19171.70 73
19173.01 68
19174.32 77
19175.62 58
19176.93 56
19178.24 65
19179.55 64
19180.86 79
19182.17 69
19183.48 65
19184.78 63
19186.09 78
19187.40 70
19188.71 74
19190.02 67
19191.33 68
19192.64 69
19193.95 55
19195.26 63
19196.56 70
19197.87 58
19199.18 64
19200.49 56
19201.80 60
19203.11 71
19204.42 74
19205.73 69
19207.04 65
19208.35 60
19209.66 59
19210.97 73
19212.28 73
19213.59 61
19214.90 72
19216.21 65
19217.52 67
19218.83 55
19220.14 56
19221.45 70
19222.76 69
19224.07 69
19225.38 58
19226.69 72
19228.00 68
19229.31 76
19230.62 66
19231.93 70
19233.24 73
19234.55 81
19235.86 59
19237.17 79
19238.48 74
19239.79 72
19241.10 66
19242.41 68
19243.72 90
19245.03 70
19246.35 79
19247.66 77
19248.97 60
19250.28 67
19251.59 64
19252.90 61
19254.21 70
19255.52 76
19256.83 65
19258.14 85
19259.46 89
19260.77 68
19262.08 67
19263.39 72
19264.70 53
19266.01 67
19267.32 66
19268.64 64
19269.95 64
19271.26 64
19272.57 56
19273.88 67
19275.20 66
19276.51 68
19277.82 58
19279.13 70
19280.44 67
19281.75 71
19283.07 71
19284.38 65
19285.69 70
19287.00 66
19288.32 72
19289.63 69
19290.94 75
19292.25 61
19293.57 69
19294.88 70
19296.19 81
19297.50 72
19298.82 59
19300.13 76
19301.44 74
19302.75 75
19304.07 78
19305.38 63
19306.69 73
19308.01 67
19309.32 68
19310.63 65
19311.94 81
19313.26 76
19314.57 83
19315.88 67
19317.20 61
19318.51 72
19319.82 75
19321.14 66
19322.45 76
19323.76 77
19325.08 68
19326.39 79
19327.70 76
19329.02 76
19330.33 65
19331.65 74
19332.96 90
19334.27 66
19335.59 52
19336.90 56
19338.22 74
19339.53 72
19340.84 71
19342.16 79
19343.47 53
19344.79 66
19346.10 72
19347.41 65
19348.73 53
19350.04 73
19351.36 74
19352.67 77
19353.99 73
19355.30 57
19356.62 65
19357.93 59
19359.25 73
19360.56 60
19361.87 64
19363.19 59
19364.50 66
19365.82 60
19367.13 61
19368.45 68
19369.76 66
19371.08 73
19372.39 69
19373.71 71
19375.02 54
19376.34 60
19377.66 71
19378.97 68
19380.29 65
19381.60 58
19382.92 74
19384.23 64
19385.55 52
19386.86 60
19388.18 62
19389.50 54
19390.81 57
19392.13 65
19393.44 76
19394.76 68
19396.07 75
19397.39 69
19398.71 64
19400.02 71
19401.34 64
19402.65 63
19403.97 68
19405.29 66
19406.60 63
19407.92 72
19409.24 59
19410.55 72
19411.87 66
19413.19 60
19414.50 69
19415.82 69
19417.14 67
19418.45 70
19419.77 68
19421.09 67
19422.40 63
19423.72 72
19425.04 64
19426.35 59
19427.67 81
19428.99 66
19430.30 55
19431.62 61
19432.94 60
19434.26 57
19435.57 68
19436.89 70
19438.21 60
19439.53 67
19440.84 64
19442.16 72
19443.48 76
19444.80 56
19446.11 67
19447.43 71
19448.75 71
19450.07 62
19451.38 56
19452.70 69
19454.02 64
19455.34 68
19456.66 62
19457.97 64
19459.29 78
19460.61 83
19461.93 71
19463.25 61
19464.57 61
19465.88 69
19467.20 62
19468.52 74
19469.84 73
19471.16 76
19472.48 41
19473.79 66
19475.11 64
19476.43 63
19477.75 63
19479.07 71
19480.39 65
19481.71 72
19483.03 70
19484.34 71
19485.66 68
19486.98 69
19488.30 80
19489.62 78
19490.94 75
19492.26 60
19493.58 77
19494.90 80
19496.22 75
19497.54 65
19498.86 60
19500.18 54
19501.50 67
19502.81 79
19504.13 62
19505.45 69
19506.77 63
19508.09 77
19509.41 67
19510.73 65
19512.05 68
19513.37 70
19514.69 68
19516.01 80
19517.33 85
19518.65 77
19519.97 74
19521.29 75
19522.61 79
19523.93 68
19525.25 65
19526.57 74
19527.89 68
19529.22 80
19530.54 64
19531.86 64
19533.18 71
19534.50 71
19535.82 53
19537.14 60
19538.46 69
19539.78 65
19541.10 65
19542.42 73
19543.74 57
19545.06 66
19546.39 64
19547.71 70
19549.03 59
19550.35 48
19551.67 78
19552.99 67
19554.31 62
19555.63 70
19556.96 68
19558.28 66
19559.60 61
19560.92 70
19562.24 68
19563.56 56
19564.88 63
19566.21 85
19567.53 66
19568.85 65
19570.17 60
19571.49 55
19572.82 67
19574.14 71
19575.46 69
19576.78 59
19578.10 71
19579.43 62
19580.75 65
19582.07 82
19583.39 80
19584.72 74
19586.04 72
19587.36 59
19588.68 74
19590.01 63
19591.33 64
19592.65 73
19593.97 57
19595.30 66
19596.62 61
19597.94 77
19599.26 69
19600.59 73
19601.91 72
19603.23 72
19604.56 58
19605.88 68
19607.20 69
19608.53 74
19609.85 57
19611.17 61
19612.49 51
19613.82 66
19615.14 73
19616.47 62
19617.79 53
19619.11 64
19620.44 66
19621.76 72
19623.08 62
19624.41 58
19625.73 63
19627.05 58
19628.38 69
19629.70 62
19631.03 63
19632.35 60
19633.67 62
19635.00 58
19636.32 55
19637.65 62
19638.97 65
19640.29 64
19641.62 66
19642.94 55
19644.27 54
19645.59 72
19646.92 63
19648.24 62
19649.57 71
19650.89 69
19652.21 62
19653.54 61
19654.86 63
19656.19 56
19657.51 57
19658.84 73
19660.16 72
19661.49 57
19662.81 50
19664.14 59
19665.46 70
19666.79 75
19668.11 73
19669.44 70
19670.76 64
19672.09 70
19673.41 72
19674.74 61
19676.07 60
19677.39 48
19678.72 63
19680.04 79
19681.37 86
19682.69 55
19684.02 84
19685.34 56
19686.67 77
19688.00 76
19689.32 69
19690.65 76
19691.97 83
19693.30 75
19694.63 76
19695.95 59
19697.28 55
19698.60 71
19699.93 74
19701.26 78
19702.58 79
19703.91 79
19705.24 71
19706.56 60
19707.89 69
19709.22 67
19710.54 70
19711.87 72
19713.20 79
19714.52 70
19715.85 73
19717.18 51
19718.50 73
19719.83 64
19721.16 56
19722.48 62
19723.81 76
19725.14 72
19726.47 61
19727.79 73
19729.12 66
19730.45 59
19731.77 68
19733.10 80
19734.43 71
19735.76 64
19737.08 53
19738.41 63
19739.74 55
19741.07 71
19742.39 65
19743.72 77
19745.05 79
19746.38 55
19747.71 61
19749.03 59
19750.36 71
19751.69 73
19753.02 59
19754.35 73
19755.67 68
19757.00 66
19758.33 71
19759.66 78
19760.99 69
19762.31 63
19763.64 65
19764.97 68
19766.30 66
19767.63 74
19768.96 61
19770.29 51
19771.61 71
19772.94 66
19774.27 76
19775.60 75
19776.93 56
19778.26 60
19779.59 66
19780.92 56
19782.25 62
19783.57 66
19784.90 71
19786.23 86
19787.56 74
19788.89 67
19790.22 66
19791.55 72
19792.88 63
19794.21 66
19795.54 76
19796.87 57
19798.20 69
19799.53 73
19800.86 74
19802.19 66
19803.52 72
19804.85 60
19806.18 56
19807.50 70
19808.83 57
19810.16 65
19811.49 76
19812.82 56
19814.15 60
19815.49 68
19816.82 68
19818.15 67
19819.48 67
19820.81 59
19822.14 61
19823.47 66
19824.80 71
19826.13 75
19827.46 68
19828.79 58
19830.12 63
19831.45 66
19832.78 74
19834.11 73
19835.44 77
19836.77 68
19838.10 61
19839.44 62
19840.77 52
19842.10 63
19843.43 57
19844.76 65
19846.09 69
19847.42 54
19848.75 52
19850.08 60
19851.42 66
19852.75 61
19854.08 68
19855.41 60
19856.74 63
19858.07 82
19859.40 67
19860.74 59
19862.07 60
19863.40 68
19864.73 74
19866.06 66
19867.40 62
19868.73 81
19870.06 65
19871.39 77
19872.72 62
19874.06 53
19875.39 70
19876.72 55
19878.05 71
19879.38 74
19880.72 79
19882.05 65
19883.38 61
19884.71 58
19886.05 64
19887.38 73
19888.71 58
19890.04 57
19891.38 78
19892.71 70
19894.04 60
19895.38 72
19896.71 58
19898.04 55
19899.37 63
19900.71 80
19902.04 72
19903.37 79
19904.71 71
19906.04 66
19907.37 62
19908.71 52
19910.04 66
19911.37 76
19912.71 68
19914.04 72
19915.37 66
19916.71 66
19918.04 57
19919.37 63
19920.71 56
19922.04 78
19923.37 71
19924.71 64
19926.04 68
19927.38 54
19928.71 62
19930.04 65
19931.38 74
19932.71 51
19934.05 88
19935.38 78
19936.71 71
19938.05 60
19939.38 66
19940.72 69
19942.05 75
19943.39 65
19944.72 68
19946.06 69
19947.39 78
19948.72 72
19950.06 81
19951.39 63
19952.73 67
19954.06 70
19955.40 76
19956.73 74
19958.07 72
19959.40 68
19960.74 86
19962.07 68
19963.41 67
19964.74 64
19966.08 66
19967.41 65
19968.75 54
19970.08 54
19971.42 80
19972.76 64
19974.09 66
19975.43 69
19976.76 67
19978.10 66
19979.43 58
19980.77 64
19982.10 87
19983.44 69
19984.78 73
19986.11 68
19987.45 59
19988.78 62
19990.12 75
19991.46 79
19992.79 83
19994.13 66
19995.46 59
19996.80 73
19998.14 71
19999.47 63
20000.81 67
20002.15 65
20003.48 59
20004.82 73
20006.16 60
20007.49 58
20008.83 72
20010.17 67
20011.50 59
20012.84 71
20014.18 82
20015.51 79
20016.85 65
20018.19 61
20019.52 67
20020.86 74
20022.20 73
20023.53 68
20024.87 70
20026.21 66
20027.55 65
20028.88 67
20030.22 58
20031.56 81
20032.90 86
20034.23 83
20035.57 69
20036.91 68
20038.25 72
20039.58 75
20040.92 67
20042.26 61
20043.60 71
20044.93 65
20046.27 77
20047.61 75
20048.95 64
20050.29 57
20051.62 56
20052.96 70
20054.30 64
20055.64 66
20056.98 77
20058.32 67
20059.65 73
20060.99 73
20062.33 58
20063.67 74
20065.01 69
20066.35 67
20067.68 79
20069.02 62
20070.36 58
20071.70 69
20073.04 62
20074.38 76
20075.72 73
20077.06 59
20078.40 55
20079.73 85
20081.07 64
20082.41 68
20083.75 69
20085.09 69
20086.43 65
20087.77 69
20089.11 70
20090.45 69
20091.79 71
20093.13 79
20094.47 72
20095.81 67
20097.15 63
20098.48 65
20099.82 55
20101.16 73
20102.50 87
20103.84 60
20105.18 64
20106.52 69
20107.86 79
20109.20 61
20110.54 61
20111.88 61
20113.22 68
20114.56 69
20115.90 57
20117.24 57
20118.58 68
20119.93 71
20121.27 78
20122.61 79
20123.95 83
20125.29 45
20126.63 59
20127.97 73
20129.31 58
20130.65 52
20131.99 65
20133.33 82
20134.67 72
20136.01 73
