# Supplementary material for: MALDI-TOF MS typing enables the classification of brewing yeasts of the genus Saccharomyces to major beer styles
Source: PLoS One. 2017 Aug 9;12(8):e0181694. doi: 10.1371/journal.pone.0181694 (PMC5549903; doi:10.1371/journal.pone.0181694)
Supplement: S8 File — The directory includes 90 raw files and was zipped to “.zip”; the folder has three strains with 30 spectra per strain; S1 Text explains the raw files with an example and Table 1 represents the yeast strains used within the experiment. (ZIP) [file pone.0181694.s011.zip › 22-24/30282-8I4-Lag-Lag-Lag-YPG-18h-E-E_2016-09-23_8_0_D6_1.dat]

1999.90 623
2000.32 578
2000.75 618
2001.17 670
2001.59 668
2002.01 679
2002.43 644
2002.86 643
2003.28 628
2003.70 645
2004.12 631
2004.54 566
2004.97 592
2005.39 623
2005.81 557
2006.23 577
2006.66 592
2007.08 543
2007.50 568
2007.92 566
2008.35 641
2008.77 636
2009.19 613
2009.61 575
2010.04 568
2010.46 594
2010.88 623
2011.31 585
2011.73 563
2012.15 565
2012.57 570
2013.00 603
2013.42 553
2013.84 508
2014.27 552
2014.69 481
2015.11 531
2015.54 622
2015.96 593
2016.38 635
2016.81 610
2017.23 584
2017.65 576
2018.08 637
2018.50 592
2018.93 552
2019.35 614
2019.77 625
2020.20 597
2020.62 592
2021.04 631
2021.47 551
2021.89 554
2022.32 587
2022.74 564
2023.17 537
2023.59 567
2024.01 554
2024.44 541
2024.86 535
2025.29 549
2025.71 596
2026.14 554
2026.56 587
2026.98 558
2027.41 549
2027.83 563
2028.26 585
2028.68 588
2029.11 574
2029.53 558
2029.96 538
2030.38 523
2030.81 498
2031.23 516
2031.66 563
2032.08 539
2032.51 519
2032.93 549
2033.36 569
2033.78 593
2034.21 609
2034.63 577
2035.06 501
2035.49 535
2035.91 497
2036.34 543
2036.76 522
2037.19 525
2037.61 564
2038.04 567
2038.47 558
2038.89 576
2039.32 574
2039.74 565
2040.17 568
2040.59 534
2041.02 525
2041.45 537
2041.87 575
2042.30 571
2042.73 584
2043.15 543
2043.58 562
2044.00 599
2044.43 595
2044.86 570
2045.28 597
2045.71 555
2046.14 579
2046.56 612
2046.99 575
2047.42 576
2047.84 605
2048.27 552
2048.70 546
2049.12 635
2049.55 562
2049.98 558
2050.40 529
2050.83 500
2051.26 539
2051.69 517
2052.11 515
2052.54 565
2052.97 568
2053.40 534
2053.82 531
2054.25 510
2054.68 551
2055.10 573
2055.53 633
2055.96 622
2056.39 663
2056.82 683
2057.24 604
2057.67 617
2058.10 678
2058.53 643
2058.95 627
2059.38 681
2059.81 658
2060.24 640
2060.67 648
2061.09 627
2061.52 591
2061.95 634
2062.38 627
2062.81 597
2063.24 600
2063.66 664
2064.09 717
2064.52 657
2064.95 711
2065.38 657
2065.81 671
2066.24 724
2066.66 756
2067.09 664
2067.52 726
2067.95 695
2068.38 668
2068.81 632
2069.24 597
2069.67 603
2070.10 638
2070.52 624
2070.95 582
2071.38 502
2071.81 536
2072.24 561
2072.67 516
2073.10 582
2073.53 573
2073.96 539
2074.39 597
2074.82 599
2075.25 589
2075.68 600
2076.11 576
2076.54 663
2076.97 673
2077.40 566
2077.83 589
2078.26 626
2078.69 604
2079.12 565
2079.55 612
2079.98 617
2080.41 626
2080.84 584
2081.27 605
2081.70 633
2082.13 582
2082.56 623
2082.99 641
2083.42 597
2083.85 555
2084.28 514
2084.71 524
2085.14 545
2085.57 586
2086.00 590
2086.43 590
2086.86 561
2087.29 556
2087.73 536
2088.16 554
2088.59 572
2089.02 533
2089.45 584
2089.88 597
2090.31 587
2090.74 536
2091.17 531
2091.61 533
2092.04 533
2092.47 519
2092.90 568
2093.33 530
2093.76 546
2094.19 555
2094.63 551
2095.06 537
2095.49 521
2095.92 526
2096.35 556
2096.78 592
2097.22 537
2097.65 532
2098.08 537
2098.51 536
2098.94 514
2099.38 514
2099.81 520
2100.24 533
2100.67 513
2101.11 541
2101.54 508
2101.97 525
2102.40 514
2102.83 553
2103.27 513
2103.70 546
2104.13 560
2104.56 559
2105.00 577
2105.43 559
2105.86 556
2106.30 523
2106.73 578
2107.16 566
2107.59 526
2108.03 536
2108.46 551
2108.89 548
2109.33 519
2109.76 576
2110.19 608
2110.63 564
2111.06 518
2111.49 587
2111.93 596
2112.36 534
2112.79 518
2113.23 520
2113.66 542
2114.09 565
2114.53 576
2114.96 525
2115.40 492
2115.83 511
2116.26 553
2116.70 554
2117.13 584
2117.56 565
2118.00 518
2118.43 521
2118.87 511
2119.30 503
2119.73 562
2120.17 536
2120.60 538
2121.04 566
2121.47 584
2121.91 547
2122.34 491
2122.78 573
2123.21 587
2123.64 566
2124.08 555
2124.51 586
2124.95 550
2125.38 649
2125.82 559
2126.25 611
2126.69 592
2127.12 577
2127.56 600
2127.99 563
2128.43 595
2128.86 707
2129.30 634
2129.73 758
2130.17 731
2130.60 691
2131.04 694
2131.47 678
2131.91 688
2132.35 671
2132.78 652
2133.22 626
2133.65 627
2134.09 573
2134.52 602
2134.96 613
2135.40 564
2135.83 582
2136.27 514
2136.70 545
2137.14 604
2137.57 616
2138.01 555
2138.45 565
2138.88 578
2139.32 562
2139.76 482
2140.19 559
2140.63 525
2141.06 504
2141.50 441
2141.94 501
2142.37 539
2142.81 510
2143.25 492
2143.68 571
2144.12 568
2144.56 555
2144.99 588
2145.43 559
2145.87 553
2146.30 602
2146.74 655
2147.18 580
2147.62 599
2148.05 660
2148.49 659
2148.93 635
2149.36 676
2149.80 723
2150.24 749
2150.68 764
2151.11 745
2151.55 735
2151.99 776
2152.43 747
2152.86 698
2153.30 673
2153.74 674
2154.18 690
2154.61 591
2155.05 608
2155.49 624
2155.93 566
2156.37 597
2156.80 592
2157.24 560
2157.68 526
2158.12 557
2158.56 642
2158.99 600
2159.43 571
2159.87 596
2160.31 583
2160.75 638
2161.19 569
2161.62 564
2162.06 596
2162.50 595
2162.94 587
2163.38 564
2163.82 603
2164.26 611
2164.69 644
2165.13 607
2165.57 683
2166.01 670
2166.45 679
2166.89 623
2167.33 692
2167.77 690
2168.21 664
2168.65 637
2169.08 673
2169.52 608
2169.96 659
2170.40 622
2170.84 647
2171.28 672
2171.72 612
2172.16 713
2172.60 696
2173.04 720
2173.48 702
2173.92 673
2174.36 773
2174.80 695
2175.24 678
2175.68 716
2176.12 636
2176.56 684
2177.00 715
2177.44 740
2177.88 711
2178.32 760
2178.76 730
2179.20 754
2179.64 673
2180.08 656
2180.52 653
2180.96 672
2181.40 684
2181.84 637
2182.28 626
2182.72 577
2183.16 591
2183.60 583
2184.04 581
2184.48 541
2184.93 590
2185.37 615
2185.81 593
2186.25 587
2186.69 567
2187.13 566
2187.57 554
2188.01 612
2188.45 679
2188.89 633
2189.34 608
2189.78 662
2190.22 645
2190.66 605
2191.10 636
2191.54 663
2191.98 720
2192.43 680
2192.87 657
2193.31 684
2193.75 709
2194.19 698
2194.63 716
2195.08 660
2195.52 678
2195.96 649
2196.40 645
2196.84 652
2197.29 735
2197.73 733
2198.17 665
2198.61 669
2199.06 638
2199.50 644
2199.94 597
2200.38 568
2200.82 625
2201.27 585
2201.71 605
2202.15 592
2202.59 602
2203.04 632
2203.48 575
2203.92 644
2204.37 588
2204.81 645
2205.25 680
2205.69 719
2206.14 739
2206.58 664
2207.02 679
2207.47 690
2207.91 688
2208.35 659
2208.80 723
2209.24 694
2209.68 736
2210.13 731
2210.57 741
2211.01 724
2211.46 731
2211.90 675
2212.34 706
2212.79 765
2213.23 702
2213.67 709
2214.12 721
2214.56 737
2215.01 635
2215.45 656
2215.89 643
2216.34 638
2216.78 617
2217.23 643
2217.67 641
2218.11 607
2218.56 637
2219.00 639
2219.45 667
2219.89 669
2220.34 660
2220.78 668
2221.22 674
2221.67 687
2222.11 630
2222.56 631
2223.00 732
2223.45 674
2223.89 668
2224.34 671
2224.78 715
2225.23 694
2225.67 708
2226.12 677
2226.56 671
2227.01 697
2227.45 711
2227.90 738
2228.34 671
2228.79 674
2229.23 670
2229.68 708
2230.12 694
2230.57 678
2231.01 686
2231.46 693
2231.90 731
2232.35 735
2232.80 735
2233.24 729
2233.69 758
2234.13 757
2234.58 732
2235.02 752
2235.47 786
2235.92 703
2236.36 681
2236.81 700
2237.25 664
2237.70 666
2238.15 671
2238.59 645
2239.04 690
2239.49 626
2239.93 636
2240.38 617
2240.82 648
2241.27 638
2241.72 609
2242.16 576
2242.61 578
2243.06 610
2243.50 613
2243.95 592
2244.40 638
2244.84 635
2245.29 635
2245.74 599
2246.19 587
2246.63 669
2247.08 577
2247.53 558
2247.97 604
2248.42 648
2248.87 620
2249.32 571
2249.76 599
2250.21 559
2250.66 574
2251.10 618
2251.55 619
2252.00 579
2252.45 585
2252.89 604
2253.34 561
2253.79 632
2254.24 655
2254.69 656
2255.13 626
2255.58 618
2256.03 611
2256.48 621
2256.93 602
2257.37 609
2257.82 537
2258.27 557
2258.72 567
2259.17 578
2259.61 637
2260.06 626
2260.51 615
2260.96 619
2261.41 610
2261.86 631
2262.31 715
2262.75 714
2263.20 675
2263.65 638
2264.10 676
2264.55 689
2265.00 682
2265.45 673
2265.90 684
2266.34 629
2266.79 665
2267.24 688
2267.69 708
2268.14 669
2268.59 687
2269.04 744
2269.49 649
2269.94 690
2270.39 764
2270.84 749
2271.29 745
2271.74 817
2272.18 813
2272.63 843
2273.08 845
2273.53 942
2273.98 872
2274.43 940
2274.88 974
2275.33 1099
2275.78 1154
2276.23 1140
2276.68 1155
2277.13 1191
2277.58 1107
2278.03 1108
2278.48 1052
2278.93 1022
2279.38 893
2279.83 916
2280.28 847
2280.73 757
2281.19 790
2281.64 771
2282.09 716
2282.54 704
2282.99 684
2283.44 625
2283.89 595
2284.34 696
2284.79 670
2285.24 572
2285.69 618
2286.14 609
2286.59 688
2287.04 663
2287.50 661
2287.95 724
2288.40 773
2288.85 806
2289.30 805
2289.75 924
2290.20 912
2290.65 994
2291.11 1054
2291.56 1076
2292.01 1076
2292.46 1065
2292.91 1028
2293.36 1006
2293.82 998
2294.27 933
2294.72 895
2295.17 891
2295.62 867
2296.07 796
2296.53 788
2296.98 755
2297.43 760
2297.88 719
2298.33 712
2298.79 685
2299.24 727
2299.69 715
2300.14 570
2300.60 587
2301.05 662
2301.50 603
2301.95 610
2302.41 590
2302.86 596
2303.31 598
2303.76 586
2304.22 592
2304.67 643
2305.12 592
2305.57 650
2306.03 619
2306.48 632
2306.93 627
2307.39 696
2307.84 704
2308.29 738
2308.75 733
2309.20 696
2309.65 682
2310.11 732
2310.56 773
2311.01 752
2311.47 758
2311.92 821
2312.37 726
2312.83 718
2313.28 769
2313.73 688
2314.19 741
2314.64 711
2315.09 666
2315.55 723
2316.00 676
2316.46 681
2316.91 735
2317.36 707
2317.82 727
2318.27 747
2318.73 802
2319.18 774
2319.63 740
2320.09 784
2320.54 723
2321.00 735
2321.45 732
2321.91 690
2322.36 651
2322.82 775
2323.27 748
2323.72 753
2324.18 828
2324.63 888
2325.09 858
2325.54 870
2326.00 926
2326.45 914
2326.91 902
2327.36 943
2327.82 909
2328.27 853
2328.73 764
2329.18 723
2329.64 806
2330.09 710
2330.55 671
2331.00 759
2331.46 644
2331.92 665
2332.37 668
2332.83 658
2333.28 666
2333.74 649
2334.19 659
2334.65 657
2335.10 622
2335.56 630
2336.02 603
2336.47 622
2336.93 671
2337.38 612
2337.84 629
2338.30 689
2338.75 646
2339.21 614
2339.66 684
2340.12 625
2340.58 616
2341.03 688
2341.49 675
2341.95 668
2342.40 616
2342.86 601
2343.32 653
2343.77 648
2344.23 677
2344.68 662
2345.14 671
2345.60 692
2346.06 670
2346.51 695
2346.97 689
2347.43 708
2347.88 725
2348.34 743
2348.80 756
2349.25 792
2349.71 713
2350.17 713
2350.63 728
2351.08 712
2351.54 685
2352.00 650
2352.46 659
2352.91 611
2353.37 632
2353.83 565
2354.29 644
2354.74 622
2355.20 641
2355.66 653
2356.12 621
2356.57 651
2357.03 626
2357.49 586
2357.95 629
2358.41 655
2358.86 733
2359.32 641
2359.78 680
2360.24 699
2360.70 722
2361.15 672
2361.61 667
2362.07 714
2362.53 774
2362.99 703
2363.45 684
2363.91 699
2364.36 702
2364.82 692
2365.28 666
2365.74 710
2366.20 696
2366.66 720
2367.12 789
2367.57 741
2368.03 684
2368.49 697
2368.95 763
2369.41 725
2369.87 705
2370.33 668
2370.79 644
2371.25 608
2371.71 658
2372.17 612
2372.63 582
2373.09 642
2373.54 663
2374.00 710
2374.46 714
2374.92 728
2375.38 709
2375.84 707
2376.30 706
2376.76 704
2377.22 656
2377.68 633
2378.14 723
2378.60 674
2379.06 683
2379.52 692
2379.98 626
2380.44 633
2380.90 734
2381.36 681
2381.82 728
2382.28 712
2382.74 707
2383.20 637
2383.66 653
2384.12 673
2384.59 645
2385.05 664
2385.51 654
2385.97 684
2386.43 661
2386.89 682
2387.35 638
2387.81 664
2388.27 710
2388.73 649
2389.19 648
2389.65 704
2390.12 652
2390.58 663
2391.04 682
2391.50 682
2391.96 698
2392.42 722
2392.88 698
2393.34 659
2393.81 645
2394.27 647
2394.73 623
2395.19 620
2395.65 653
2396.11 622
2396.57 637
2397.04 658
2397.50 649
2397.96 682
2398.42 648
2398.88 665
2399.35 703
2399.81 634
2400.27 636
2400.73 634
2401.19 619
2401.66 634
2402.12 609
2402.58 630
2403.04 656
2403.51 630
2403.97 662
2404.43 674
2404.89 667
2405.36 657
2405.82 627
2406.28 633
2406.74 653
2407.21 651
2407.67 617
2408.13 624
2408.59 628
2409.06 666
2409.52 626
2409.98 567
2410.45 619
2410.91 584
2411.37 553
2411.84 599
2412.30 605
2412.76 623
2413.23 685
2413.69 597
2414.15 613
2414.62 611
2415.08 610
2415.54 633
2416.01 647
2416.47 662
2416.93 657
2417.40 695
2417.86 626
2418.32 645
2418.79 622
2419.25 681
2419.72 704
2420.18 623
2420.64 637
2421.11 662
2421.57 711
2422.04 684
2422.50 664
2422.96 732
2423.43 712
2423.89 669
2424.36 719
2424.82 655
2425.29 744
2425.75 745
2426.22 722
2426.68 638
2427.15 678
2427.61 663
2428.07 667
2428.54 605
2429.00 626
2429.47 665
2429.93 614
2430.40 602
2430.86 566
2431.33 614
2431.79 622
2432.26 634
2432.72 623
2433.19 619
2433.65 628
2434.12 643
2434.59 650
2435.05 638
2435.52 671
2435.98 674
2436.45 656
2436.91 599
2437.38 694
2437.84 686
2438.31 692
2438.78 676
2439.24 726
2439.71 714
2440.17 704
2440.64 714
2441.10 727
2441.57 748
2442.04 819
2442.50 752
2442.97 724
2443.44 719
2443.90 713
2444.37 699
2444.83 683
2445.30 677
2445.77 663
2446.23 668
2446.70 634
2447.17 627
2447.63 598
2448.10 638
2448.57 667
2449.03 654
2449.50 594
2449.97 657
2450.43 601
2450.90 602
2451.37 615
2451.83 605
2452.30 604
2452.77 591
2453.24 651
2453.70 624
2454.17 579
2454.64 623
2455.10 621
2455.57 651
2456.04 618
2456.51 598
2456.97 568
2457.44 570
2457.91 551
2458.38 635
2458.84 585
2459.31 598
2459.78 629
2460.25 550
2460.72 633
2461.18 608
2461.65 614
2462.12 621
2462.59 619
2463.06 592
2463.52 625
2463.99 619
2464.46 617
2464.93 594
2465.40 621
2465.86 657
2466.33 686
2466.80 623
2467.27 638
2467.74 606
2468.21 587
2468.68 616
2469.14 579
2469.61 597
2470.08 561
2470.55 584
2471.02 594
2471.49 605
2471.96 610
2472.43 634
2472.90 583
2473.36 605
2473.83 646
2474.30 614
2474.77 634
2475.24 639
2475.71 622
2476.18 608
2476.65 597
2477.12 601
2477.59 676
2478.06 675
2478.53 632
2479.00 609
2479.47 680
2479.94 673
2480.41 619
2480.87 616
2481.34 632
2481.81 637
2482.28 653
2482.75 654
2483.22 603
2483.69 641
2484.16 621
2484.63 607
2485.10 649
2485.57 677
2486.05 696
2486.52 750
2486.99 747
2487.46 739
2487.93 769
2488.40 740
2488.87 720
2489.34 774
2489.81 756
2490.28 705
2490.75 730
2491.22 689
2491.69 632
2492.16 628
2492.63 690
2493.10 663
2493.58 626
2494.05 602
2494.52 600
2494.99 677
2495.46 634
2495.93 615
2496.40 643
2496.87 664
2497.34 649
2497.82 635
2498.29 665
2498.76 630
2499.23 585
2499.70 646
2500.17 690
2500.64 651
2501.12 617
2501.59 579
2502.06 635
2502.53 597
2503.00 559
2503.48 593
2503.95 613
2504.42 622
2504.89 606
2505.36 652
2505.84 696
2506.31 675
2506.78 655
2507.25 711
2507.72 677
2508.20 668
2508.67 664
2509.14 695
2509.61 733
2510.09 752
2510.56 789
2511.03 770
2511.50 849
2511.98 937
2512.45 920
2512.92 929
2513.40 845
2513.87 805
2514.34 808
2514.81 828
2515.29 797
2515.76 705
2516.23 815
2516.71 747
2517.18 731
2517.65 708
2518.13 737
2518.60 687
2519.07 711
2519.55 718
2520.02 676
2520.49 721
2520.97 706
2521.44 687
2521.91 683
2522.39 664
2522.86 666
2523.34 644
2523.81 677
2524.28 692
2524.76 667
2525.23 617
2525.70 690
2526.18 666
2526.65 688
2527.13 654
2527.60 676
2528.08 646
2528.55 657
2529.02 717
2529.50 691
2529.97 672
2530.45 671
2530.92 714
2531.40 744
2531.87 732
2532.34 715
2532.82 725
2533.29 742
2533.77 687
2534.24 680
2534.72 738
2535.19 773
2535.67 713
2536.14 707
2536.62 733
2537.09 664
2537.57 669
2538.04 690
2538.52 721
2538.99 690
2539.47 784
2539.94 640
2540.42 710
2540.90 722
2541.37 725
2541.85 737
2542.32 764
2542.80 715
2543.27 652
2543.75 702
2544.22 718
2544.70 720
2545.18 669
2545.65 684
2546.13 739
2546.60 797
2547.08 807
2547.56 877
2548.03 863
2548.51 866
2548.98 818
2549.46 838
2549.94 823
2550.41 857
2550.89 877
2551.37 784
2551.84 831
2552.32 839
2552.80 757
2553.27 748
2553.75 809
2554.23 746
2554.70 737
2555.18 756
2555.66 741
2556.13 653
2556.61 655
2557.09 681
2557.56 703
2558.04 715
2558.52 727
2558.99 726
2559.47 668
2559.95 710
2560.43 699
2560.90 662
2561.38 648
2561.86 657
2562.33 631
2562.81 660
2563.29 614
2563.77 608
2564.25 610
2564.72 621
2565.20 624
2565.68 643
2566.16 622
2566.63 564
2567.11 627
2567.59 620
2568.07 578
2568.55 583
2569.02 626
2569.50 585
2569.98 663
2570.46 624
2570.94 603
2571.41 596
2571.89 648
2572.37 622
2572.85 624
2573.33 645
2573.81 610
2574.28 637
2574.76 625
2575.24 674
2575.72 650
2576.20 653
2576.68 685
2577.16 625
2577.64 647
2578.11 612
2578.59 675
2579.07 657
2579.55 592
2580.03 639
2580.51 664
2580.99 624
2581.47 651
2581.95 603
2582.43 570
2582.91 546
2583.39 612
2583.86 573
2584.34 571
2584.82 546
2585.30 630
2585.78 605
2586.26 656
2586.74 633
2587.22 639
2587.70 628
2588.18 665
2588.66 662
2589.14 667
2589.62 642
2590.10 634
2590.58 624
2591.06 632
2591.54 652
2592.02 678
2592.50 599
2592.98 616
2593.46 674
2593.94 647
2594.42 601
2594.90 632
2595.38 613
2595.86 615
2596.35 622
2596.83 606
2597.31 551
2597.79 536
2598.27 565
2598.75 589
2599.23 601
2599.71 564
2600.19 586
2600.67 602
2601.15 613
2601.63 648
2602.12 607
2602.60 579
2603.08 607
2603.56 609
2604.04 608
2604.52 612
2605.00 607
2605.48 624
2605.97 616
2606.45 566
2606.93 626
2607.41 611
2607.89 632
2608.37 606
2608.86 639
2609.34 574
2609.82 619
2610.30 647
2610.78 624
2611.26 650
2611.75 638
2612.23 654
2612.71 551
2613.19 597
2613.68 615
2614.16 581
2614.64 567
2615.12 579
2615.60 579
2616.09 553
2616.57 609
2617.05 664
2617.53 592
2618.02 646
2618.50 589
2618.98 583
2619.46 570
2619.95 636
2620.43 609
2620.91 582
2621.40 579
2621.88 532
2622.36 569
2622.85 569
2623.33 590
2623.81 536
2624.29 566
2624.78 661
2625.26 662
2625.74 604
2626.23 664
2626.71 683
2627.19 630
2627.68 628
2628.16 657
2628.64 704
2629.13 696
2629.61 664
2630.10 680
2630.58 582
2631.06 574
2631.55 686
2632.03 694
2632.51 616
2633.00 611
2633.48 712
2633.97 652
2634.45 649
2634.94 627
2635.42 604
2635.90 631
2636.39 593
2636.87 632
2637.36 612
2637.84 667
2638.33 583
2638.81 608
2639.29 581
2639.78 628
2640.26 640
2640.75 676
2641.23 653
2641.72 622
2642.20 601
2642.69 549
2643.17 609
2643.66 626
2644.14 640
2644.63 567
2645.11 626
2645.60 584
2646.08 599
2646.57 656
2647.05 588
2647.54 574
2648.02 583
2648.51 669
2648.99 648
2649.48 638
2649.97 589
2650.45 602
2650.94 609
2651.42 676
2651.91 689
2652.39 633
2652.88 619
2653.37 646
2653.85 681
2654.34 673
2654.82 633
2655.31 683
2655.80 675
2656.28 718
2656.77 674
2657.25 690
2657.74 737
2658.23 696
2658.71 680
2659.20 619
2659.69 649
2660.17 640
2660.66 661
2661.14 647
2661.63 683
2662.12 664
2662.60 658
2663.09 588
2663.58 616
2664.06 607
2664.55 682
2665.04 666
2665.53 576
2666.01 590
2666.50 623
2666.99 613
2667.47 631
2667.96 654
2668.45 674
2668.94 642
2669.42 617
2669.91 664
2670.40 687
2670.88 651
2671.37 675
2671.86 762
2672.35 728
2672.83 751
2673.32 810
2673.81 737
2674.30 824
2674.79 825
2675.27 874
2675.76 862
2676.25 886
2676.74 824
2677.23 778
2677.71 765
2678.20 797
2678.69 760
2679.18 735
2679.67 702
2680.15 633
2680.64 661
2681.13 632
2681.62 650
2682.11 639
2682.60 598
2683.08 677
2683.57 700
2684.06 698
2684.55 698
2685.04 689
2685.53 668
2686.02 656
2686.51 733
2686.99 632
2687.48 632
2687.97 698
2688.46 690
2688.95 640
2689.44 624
2689.93 630
2690.42 601
2690.91 636
2691.40 641
2691.89 683
2692.38 676
2692.87 698
2693.35 652
2693.84 627
2694.33 626
2694.82 650
2695.31 651
2695.80 648
2696.29 626
2696.78 638
2697.27 623
2697.76 609
2698.25 638
2698.74 649
2699.23 620
2699.72 647
2700.21 609
2700.70 600
2701.19 626
2701.68 647
2702.17 642
2702.66 654
2703.15 658
2703.64 655
2704.13 669
2704.62 709
2705.12 650
2705.61 670
2706.10 670
2706.59 618
2707.08 639
2707.57 646
2708.06 591
2708.55 641
2709.04 647
2709.53 624
2710.02 624
2710.51 638
2711.01 596
2711.50 597
2711.99 646
2712.48 646
2712.97 628
2713.46 647
2713.95 591
2714.44 643
2714.94 655
2715.43 627
2715.92 593
2716.41 636
2716.90 587
2717.39 621
2717.89 643
2718.38 625
2718.87 620
2719.36 639
2719.85 621
2720.34 637
2720.84 634
2721.33 666
2721.82 646
2722.31 726
2722.80 742
2723.30 659
2723.79 631
2724.28 726
2724.77 672
2725.27 646
2725.76 645
2726.25 605
2726.74 581
2727.24 619
2727.73 635
2728.22 579
2728.71 607
2729.21 668
2729.70 673
2730.19 699
2730.69 624
2731.18 643
2731.67 614
2732.16 629
2732.66 641
2733.15 640
2733.64 717
2734.14 675
2734.63 626
2735.12 709
2735.62 734
2736.11 723
2736.60 675
2737.10 697
2737.59 708
2738.08 730
2738.58 751
2739.07 708
2739.56 671
2740.06 671
2740.55 661
2741.05 667
2741.54 692
2742.03 675
2742.53 626
2743.02 570
2743.52 560
2744.01 660
2744.50 684
2745.00 680
2745.49 665
2745.99 671
2746.48 652
2746.97 691
2747.47 687
2747.96 773
2748.46 688
2748.95 711
2749.45 670
2749.94 641
2750.44 659
2750.93 669
2751.43 616
2751.92 625
2752.42 550
2752.91 593
2753.41 605
2753.90 639
2754.40 630
2754.89 608
2755.39 663
2755.88 618
2756.38 651
2756.87 626
2757.37 672
2757.86 659
2758.36 593
2758.85 642
2759.35 695
2759.84 667
2760.34 615
2760.83 639
2761.33 673
2761.83 711
2762.32 715
2762.82 720
2763.31 696
2763.81 667
2764.30 732
2764.80 698
2765.30 684
2765.79 716
2766.29 678
2766.78 689
2767.28 683
2767.78 661
2768.27 662
2768.77 672
2769.27 612
2769.76 627
2770.26 614
2770.76 575
2771.25 575
2771.75 610
2772.24 646
2772.74 641
2773.24 688
2773.73 668
2774.23 698
2774.73 647
2775.23 685
2775.72 667
2776.22 710
2776.72 688
2777.21 744
2777.71 761
2778.21 735
2778.70 683
2779.20 719
2779.70 729
2780.20 683
2780.69 653
2781.19 650
2781.69 713
2782.19 693
2782.68 661
2783.18 678
2783.68 701
2784.18 690
2784.67 729
2785.17 648
2785.67 604
2786.17 606
2786.67 699
2787.16 640
2787.66 686
2788.16 654
2788.66 660
2789.16 715
2789.65 655
2790.15 731
2790.65 719
2791.15 709
2791.65 673
2792.15 639
2792.64 676
2793.14 622
2793.64 648
2794.14 667
2794.64 692
2795.14 740
2795.64 713
2796.13 698
2796.63 781
2797.13 666
2797.63 679
2798.13 654
2798.63 667
2799.13 654
2799.63 651
2800.13 638
2800.62 695
2801.12 670
2801.62 637
2802.12 609
2802.62 649
2803.12 644
2803.62 642
2804.12 617
2804.62 632
2805.12 666
2805.62 688
2806.12 662
2806.62 649
2807.12 662
2807.62 703
2808.12 737
2808.62 704
2809.12 690
2809.62 691
2810.12 716
2810.62 709
2811.12 731
2811.62 735
2812.12 746
2812.62 710
2813.12 694
2813.62 692
2814.12 723
2814.62 765
2815.12 759
2815.62 792
2816.12 766
2816.62 725
2817.12 650
2817.62 680
2818.12 662
2818.62 629
2819.12 614
2819.63 621
2820.13 645
2820.63 706
2821.13 657
2821.63 633
2822.13 687
2822.63 599
2823.13 658
2823.63 659
2824.13 669
2824.64 674
2825.14 662
2825.64 719
2826.14 724
2826.64 694
2827.14 714
2827.64 722
2828.15 701
2828.65 640
2829.15 615
2829.65 670
2830.15 589
2830.65 617
2831.16 621
2831.66 621
2832.16 593
2832.66 616
2833.16 636
2833.67 665
2834.17 656
2834.67 608
2835.17 689
2835.68 680
2836.18 646
2836.68 664
2837.18 688
2837.68 647
2838.19 684
2838.69 696
2839.19 678
2839.70 642
2840.20 665
2840.70 657
2841.20 670
2841.71 659
2842.21 631
2842.71 659
2843.21 644
2843.72 690
2844.22 712
2844.72 682
2845.23 695
2845.73 736
2846.23 739
2846.74 743
2847.24 685
2847.74 762
2848.25 785
2848.75 760
2849.25 764
2849.76 755
2850.26 786
2850.76 740
2851.27 749
2851.77 717
2852.28 684
2852.78 692
2853.28 694
2853.79 664
2854.29 670
2854.79 616
2855.30 654
2855.80 633
2856.31 621
2856.81 648
2857.31 723
2857.82 698
2858.32 728
2858.83 708
2859.33 698
2859.84 748
2860.34 751
2860.85 718
2861.35 740
2861.85 748
2862.36 753
2862.86 788
2863.37 731
2863.87 684
2864.38 706
2864.88 683
2865.39 681
2865.89 640
2866.40 669
2866.90 619
2867.41 636
2867.91 650
2868.42 654
2868.92 720
2869.43 757
2869.93 621
2870.44 691
2870.94 740
2871.45 681
2871.96 672
2872.46 715
2872.97 736
2873.47 717
2873.98 664
2874.48 680
2874.99 746
2875.49 670
2876.00 714
2876.51 739
2877.01 722
2877.52 668
2878.02 747
2878.53 717
2879.04 652
2879.54 616
2880.05 676
2880.55 727
2881.06 754
2881.57 732
2882.07 753
2882.58 720
2883.09 712
2883.59 833
2884.10 731
2884.61 730
2885.11 778
2885.62 874
2886.13 883
2886.63 833
2887.14 852
2887.65 891
2888.15 900
2888.66 867
2889.17 899
2889.67 931
2890.18 895
2890.69 920
2891.20 903
2891.70 859
2892.21 804
2892.72 784
2893.22 752
2893.73 798
2894.24 846
2894.75 812
2895.25 878
2895.76 827
2896.27 858
2896.78 844
2897.29 827
2897.79 935
2898.30 878
2898.81 859
2899.32 880
2899.82 842
2900.33 854
2900.84 862
2901.35 859
2901.86 791
2902.36 816
2902.87 835
2903.38 865
2903.89 816
2904.40 812
2904.91 852
2905.41 817
2905.92 788
2906.43 792
2906.94 812
2907.45 752
2907.96 740
2908.47 757
2908.97 760
2909.48 773
2909.99 742
2910.50 704
2911.01 719
2911.52 731
2912.03 706
2912.54 695
2913.05 763
2913.55 742
2914.06 714
2914.57 716
2915.08 730
2915.59 686
2916.10 771
2916.61 722
2917.12 690
2917.63 694
2918.14 723
2918.65 735
2919.16 700
2919.67 737
2920.18 736
2920.69 742
2921.20 757
2921.71 798
2922.22 793
2922.73 768
2923.24 767
2923.75 795
2924.26 804
2924.77 786
2925.28 763
2925.79 810
2926.30 757
2926.81 747
2927.32 745
2927.83 743
2928.34 813
2928.85 742
2929.36 716
2929.87 745
2930.38 739
2930.89 693
2931.40 641
2931.91 691
2932.42 718
2932.93 708
2933.45 758
2933.96 660
2934.47 657
2934.98 686
2935.49 675
2936.00 758
2936.51 732
2937.02 807
2937.53 742
2938.04 810
2938.56 820
2939.07 799
2939.58 809
2940.09 827
2940.60 959
2941.11 931
2941.62 876
2942.14 937
2942.65 915
2943.16 882
2943.67 884
2944.18 916
2944.70 861
2945.21 851
2945.72 908
2946.23 829
2946.74 907
2947.26 835
2947.77 752
2948.28 791
2948.79 690
2949.30 712
2949.82 732
2950.33 735
2950.84 707
2951.35 688
2951.87 630
2952.38 658
2952.89 605
2953.40 697
2953.92 684
2954.43 675
2954.94 656
2955.45 597
2955.97 647
2956.48 687
2956.99 660
2957.51 620
2958.02 661
2958.53 711
2959.04 713
2959.56 678
2960.07 658
2960.58 679
2961.10 702
2961.61 712
2962.12 714
2962.64 785
2963.15 745
2963.66 698
2964.18 785
2964.69 740
2965.21 770
2965.72 758
2966.23 808
2966.75 766
2967.26 803
2967.77 774
2968.29 762
2968.80 781
2969.32 769
2969.83 770
2970.34 745
2970.86 716
2971.37 711
2971.89 744
2972.40 780
2972.91 783
2973.43 770
2973.94 801
2974.46 695
2974.97 774
2975.49 797
2976.00 779
2976.52 781
2977.03 778
2977.55 772
2978.06 764
2978.57 782
2979.09 777
2979.60 763
2980.12 723
2980.63 807
2981.15 804
2981.66 792
2982.18 790
2982.69 813
2983.21 835
2983.73 849
2984.24 893
2984.76 934
2985.27 894
2985.79 862
2986.30 867
2986.82 893
2987.33 975
2987.85 973
2988.36 954
2988.88 929
2989.40 977
2989.91 948
2990.43 909
2990.94 914
2991.46 889
2991.97 928
2992.49 882
2993.01 930
2993.52 994
2994.04 926
2994.55 881
2995.07 979
2995.59 1041
2996.10 1052
2996.62 1060
2997.14 967
2997.65 1045
2998.17 1132
2998.69 1217
2999.20 1192
2999.72 1188
3000.24 1206
3000.75 1215
3001.27 1203
3001.79 1281
3002.30 1505
3002.82 1804
3003.34 1934
3003.85 2305
3004.37 2578
3004.89 2837
3005.40 2816
3005.92 3016
3006.44 3086
3006.96 2796
3007.47 2656
3007.99 2429
3008.51 2194
3009.03 1761
3009.54 1548
3010.06 1359
3010.58 1270
3011.10 1166
3011.61 995
3012.13 1006
3012.65 1080
3013.17 1019
3013.68 965
3014.20 974
3014.72 1019
3015.24 1013
3015.76 911
3016.27 983
3016.79 939
3017.31 959
3017.83 1001
3018.35 942
3018.86 888
3019.38 919
3019.90 850
3020.42 917
3020.94 952
3021.46 904
3021.97 861
3022.49 853
3023.01 938
3023.53 938
3024.05 1044
3024.57 947
3025.09 962
3025.61 1001
3026.12 918
3026.64 955
3027.16 927
3027.68 856
3028.20 881
3028.72 870
3029.24 842
3029.76 820
3030.28 752
3030.80 728
3031.32 846
3031.84 857
3032.35 820
3032.87 840
3033.39 762
3033.91 793
3034.43 788
3034.95 842
3035.47 819
3035.99 811
3036.51 771
3037.03 822
3037.55 810
3038.07 840
3038.59 798
3039.11 774
3039.63 825
3040.15 779
3040.67 720
3041.19 705
3041.71 820
3042.23 739
3042.75 839
3043.27 773
3043.79 745
3044.31 806
3044.83 752
3045.35 745
3045.87 769
3046.40 780
3046.92 797
3047.44 800
3047.96 784
3048.48 813
3049.00 804
3049.52 800
3050.04 721
3050.56 800
3051.08 725
3051.60 792
3052.12 786
3052.65 814
3053.17 792
3053.69 737
3054.21 745
3054.73 769
3055.25 762
3055.77 803
3056.30 815
3056.82 778
3057.34 782
3057.86 773
3058.38 797
3058.90 804
3059.42 792
3059.95 788
3060.47 841
3060.99 827
3061.51 806
3062.03 825
3062.56 870
3063.08 850
3063.60 828
3064.12 869
3064.64 866
3065.17 904
3065.69 925
3066.21 933
3066.73 925
3067.26 944
3067.78 939
3068.30 936
3068.82 906
3069.35 920
3069.87 988
3070.39 1024
3070.91 923
3071.44 906
3071.96 940
3072.48 932
3073.01 897
3073.53 953
3074.05 990
3074.57 888
3075.10 957
3075.62 1028
3076.14 1038
3076.67 1177
3077.19 1198
3077.71 1270
3078.24 1361
3078.76 1469
3079.28 1403
3079.81 1413
3080.33 1368
3080.85 1422
3081.38 1347
3081.90 1436
3082.42 1299
3082.95 1208
3083.47 1208
3084.00 1213
3084.52 1211
3085.04 1184
3085.57 1193
3086.09 1235
3086.62 1287
3087.14 1403
3087.66 1539
3088.19 1635
3088.71 1836
3089.24 2052
3089.76 2230
3090.29 2465
3090.81 2647
3091.33 2513
3091.86 2437
3092.38 2274
3092.91 2069
3093.43 1858
3093.96 1682
3094.48 1597
3095.01 1527
3095.53 1393
3096.06 1312
3096.58 1329
3097.11 1276
3097.63 1265
3098.16 1343
3098.68 1406
3099.21 1332
3099.73 1436
3100.26 1739
3100.78 2007
3101.31 2228
3101.83 2662
3102.36 2968
3102.88 3406
3103.41 3546
3103.93 3650
3104.46 3489
3104.99 3290
3105.51 3066
3106.04 2650
3106.56 2326
3107.09 2031
3107.61 1706
3108.14 1491
3108.67 1409
3109.19 1315
3109.72 1304
3110.24 1225
3110.77 1230
3111.30 1202
3111.82 1133
3112.35 1096
3112.87 989
3113.40 1021
3113.93 1024
3114.45 994
3114.98 1043
3115.51 1014
3116.03 1009
3116.56 917
3117.09 956
3117.61 948
3118.14 923
3118.67 936
3119.19 949
3119.72 985
3120.25 1056
3120.77 1063
3121.30 1032
3121.83 1112
3122.35 1062
3122.88 1015
3123.41 1111
3123.94 1052
3124.46 1002
3124.99 1009
3125.52 969
3126.05 930
3126.57 994
3127.10 936
3127.63 919
3128.16 895
3128.68 879
3129.21 871
3129.74 869
3130.27 885
3130.79 812
3131.32 900
3131.85 867
3132.38 797
3132.91 872
3133.43 883
3133.96 879
3134.49 822
3135.02 785
3135.55 831
3136.07 788
3136.60 806
3137.13 780
3137.66 780
3138.19 805
3138.72 745
3139.24 772
3139.77 715
3140.30 766
3140.83 767
3141.36 755
3141.89 794
3142.42 819
3142.95 721
3143.47 758
3144.00 728
3144.53 750
3145.06 831
3145.59 814
3146.12 782
3146.65 798
3147.18 873
3147.71 886
3148.24 883
3148.76 815
3149.29 886
3149.82 976
3150.35 949
3150.88 962
3151.41 940
3151.94 908
3152.47 897
3153.00 841
3153.53 851
3154.06 857
3154.59 855
3155.12 814
3155.65 773
3156.18 881
3156.71 892
3157.24 837
3157.77 788
3158.30 820
3158.83 850
3159.36 848
3159.89 880
3160.42 882
3160.95 885
3161.48 889
3162.01 840
3162.54 822
3163.07 830
3163.60 788
3164.13 843
3164.66 867
3165.20 858
3165.73 843
3166.26 781
3166.79 849
3167.32 789
3167.85 740
3168.38 725
3168.91 787
3169.44 775
3169.97 733
3170.50 750
3171.04 749
3171.57 786
3172.10 794
3172.63 757
3173.16 777
3173.69 800
3174.22 853
3174.75 895
3175.29 870
3175.82 891
3176.35 928
3176.88 894
3177.41 883
3177.94 771
3178.48 842
3179.01 801
3179.54 756
3180.07 828
3180.60 804
3181.14 793
3181.67 783
3182.20 774
3182.73 765
3183.26 791
3183.80 720
3184.33 783
3184.86 776
3185.39 770
3185.93 744
3186.46 757
3186.99 782
3187.52 748
3188.06 770
3188.59 748
3189.12 751
3189.65 735
3190.19 794
3190.72 769
3191.25 785
3191.79 767
3192.32 790
3192.85 752
3193.38 815
3193.92 806
3194.45 832
3194.98 796
3195.52 745
3196.05 824
3196.58 777
3197.12 802
3197.65 818
3198.18 850
3198.72 812
3199.25 860
3199.78 829
3200.32 876
3200.85 811
3201.39 783
3201.92 818
3202.45 866
3202.99 876
3203.52 838
3204.05 811
3204.59 888
3205.12 880
3205.66 874
3206.19 856
3206.72 856
3207.26 936
3207.79 986
3208.33 1008
3208.86 1137
3209.40 1142
3209.93 1153
3210.47 1176
3211.00 1192
3211.53 1182
3212.07 1125
3212.60 1090
3213.14 1121
3213.67 1089
3214.21 1019
3214.74 907
3215.28 963
3215.81 908
3216.35 906
3216.88 813
3217.42 794
3217.95 764
3218.49 808
3219.02 808
3219.56 802
3220.09 803
3220.63 849
3221.16 898
3221.70 910
3222.23 870
3222.77 860
3223.31 973
3223.84 976
3224.38 970
3224.91 947
3225.45 1049
3225.98 1002
3226.52 1003
3227.06 1009
3227.59 991
3228.13 944
3228.66 944
3229.20 942
3229.74 985
3230.27 946
3230.81 913
3231.34 893
3231.88 957
3232.42 1012
3232.95 960
3233.49 984
3234.03 1009
3234.56 1032
3235.10 1003
3235.64 1118
3236.17 1019
3236.71 1061
3237.25 1091
3237.78 1125
3238.32 1119
3238.86 1115
3239.39 1073
3239.93 1088
3240.47 1084
3241.00 1122
3241.54 1032
3242.08 971
3242.61 1021
3243.15 1016
3243.69 1047
3244.23 1102
3244.76 1040
3245.30 1066
3245.84 1058
3246.38 1148
3246.91 1137
3247.45 1142
3247.99 1175
3248.53 1299
3249.06 1320
3249.60 1366
3250.14 1543
3250.68 1742
3251.21 1924
3251.75 2196
3252.29 2572
3252.83 2552
3253.37 2672
3253.90 2795
3254.44 2662
3254.98 2663
3255.52 2494
3256.06 2209
3256.60 2059
3257.13 1858
3257.67 1729
3258.21 1615
3258.75 1497
3259.29 1522
3259.83 1641
3260.36 1768
3260.90 1854
3261.44 1910
3261.98 2052
3262.52 2213
3263.06 2184
3263.60 2291
3264.14 2382
3264.68 2406
3265.21 2335
3265.75 2521
3266.29 2379
3266.83 2396
3267.37 2381
3267.91 2260
3268.45 2059
3268.99 2032
3269.53 1912
3270.07 1759
3270.61 1617
3271.15 1574
3271.69 1467
3272.23 1368
3272.76 1373
3273.30 1292
3273.84 1308
3274.38 1344
3274.92 1287
3275.46 1236
3276.00 1238
3276.54 1236
3277.08 1240
3277.62 1288
3278.16 1220
3278.70 1279
3279.24 1345
3279.78 1237
3280.32 1202
3280.86 1270
3281.41 1329
3281.95 1302
3282.49 1245
3283.03 1229
3283.57 1200
3284.11 1267
3284.65 1263
3285.19 1219
3285.73 1202
3286.27 1269
3286.81 1301
3287.35 1209
3287.89 1219
3288.43 1303
3288.97 1326
3289.52 1366
3290.06 1365
3290.60 1368
3291.14 1407
3291.68 1563
3292.22 1598
3292.76 1534
3293.30 1555
3293.85 1811
3294.39 1862
3294.93 1959
3295.47 2068
3296.01 2073
3296.55 2165
3297.09 2173
3297.64 2223
3298.18 2125
3298.72 1984
3299.26 1870
3299.80 1832
3300.34 1772
3300.89 1567
3301.43 1552
3301.97 1439
3302.51 1504
3303.06 1481
3303.60 1481
3304.14 1511
3304.68 1429
3305.22 1502
3305.77 1488
3306.31 1421
3306.85 1465
3307.39 1487
3307.94 1596
3308.48 1622
3309.02 1666
3309.56 1695
3310.11 1901
3310.65 1768
3311.19 1706
3311.74 1730
3312.28 1688
3312.82 1727
3313.36 1711
3313.91 1700
3314.45 1651
3314.99 1779
3315.54 1816
3316.08 1955
3316.62 1934
3317.17 2021
3317.71 2295
3318.25 2453
3318.80 2406
3319.34 2507
3319.88 2579
3320.43 2693
3320.97 2664
3321.51 2524
3322.06 2511
3322.60 2460
3323.14 2389
3323.69 2243
3324.23 2066
3324.78 1956
3325.32 1858
3325.86 1823
3326.41 1791
3326.95 1742
3327.50 1721
3328.04 1735
3328.59 1844
3329.13 1852
3329.67 1878
3330.22 1937
3330.76 2208
3331.31 2634
3331.85 3165
3332.40 4008
3332.94 5041
3333.49 6418
3334.03 8005
3334.57 9457
3335.12 10719
3335.66 11784
3336.21 12370
3336.75 12655
3337.30 12772
3337.84 11650
3338.39 10699
3338.93 9446
3339.48 8201
3340.02 6942
3340.57 5807
3341.11 4815
3341.66 3809
3342.20 3112
3342.75 2747
3343.30 2249
3343.84 2014
3344.39 1848
3344.93 1741
3345.48 1609
3346.02 1591
3346.57 1526
3347.11 1463
3347.66 1502
3348.21 1403
3348.75 1355
3349.30 1320
3349.84 1332
3350.39 1306
3350.94 1236
3351.48 1339
3352.03 1282
3352.57 1189
3353.12 1232
3353.67 1301
3354.21 1234
3354.76 1293
3355.31 1218
3355.85 1228
3356.40 1223
3356.95 1270
3357.49 1223
3358.04 1197
3358.59 1253
3359.13 1176
3359.68 1172
3360.23 1208
3360.77 1211
3361.32 1207
3361.87 1303
3362.41 1290
3362.96 1222
3363.51 1268
3364.05 1281
3364.60 1251
3365.15 1255
3365.70 1246
3366.24 1252
3366.79 1247
3367.34 1283
3367.89 1222
3368.43 1233
3368.98 1176
3369.53 1266
3370.08 1293
3370.62 1332
3371.17 1507
3371.72 1588
3372.27 1890
3372.81 2009
3373.36 2076
3373.91 2217
3374.46 2195
3375.01 2117
3375.55 2141
3376.10 2170
3376.65 2061
3377.20 1912
3377.75 1689
3378.30 1520
3378.84 1468
3379.39 1324
3379.94 1256
3380.49 1160
3381.04 1128
3381.59 1067
3382.13 1122
3382.68 1141
3383.23 1040
3383.78 1091
3384.33 1032
3384.88 988
3385.43 1000
3385.98 1022
3386.52 1024
3387.07 946
3387.62 1003
3388.17 974
3388.72 961
3389.27 972
3389.82 1026
3390.37 975
3390.92 996
3391.47 1079
3392.02 1051
3392.57 1015
3393.12 1026
3393.66 1030
3394.21 992
3394.76 1003
3395.31 1010
3395.86 1034
3396.41 1061
3396.96 1060
3397.51 1066
3398.06 1069
3398.61 1078
3399.16 1115
3399.71 1212
3400.26 1102
3400.81 1085
3401.36 1074
3401.91 1016
3402.46 1023
3403.01 1058
3403.56 961
3404.11 932
3404.66 932
3405.21 1005
3405.77 982
3406.32 959
3406.87 1009
3407.42 951
3407.97 1035
3408.52 1078
3409.07 1023
3409.62 1028
3410.17 1059
3410.72 1178
3411.27 1170
3411.82 1272
3412.37 1351
3412.93 1298
3413.48 1235
3414.03 1216
3414.58 1237
3415.13 1224
3415.68 1197
3416.23 1137
3416.78 1120
3417.34 1116
3417.89 1123
3418.44 1084
3418.99 1136
3419.54 1137
3420.09 1146
3420.65 1103
3421.20 1082
3421.75 1026
3422.30 972
3422.85 1009
3423.40 1023
3423.96 1071
3424.51 1059
3425.06 1075
3425.61 1077
3426.17 1029
3426.72 982
3427.27 1002
3427.82 970
3428.37 920
3428.93 928
3429.48 938
3430.03 926
3430.58 889
3431.14 843
3431.69 791
3432.24 817
3432.79 855
3433.35 855
3433.90 831
3434.45 869
3435.01 871
3435.56 890
3436.11 890
3436.66 917
3437.22 946
3437.77 953
3438.32 954
3438.88 1035
3439.43 1018
3439.98 938
3440.54 889
3441.09 893
3441.64 947
3442.20 965
3442.75 938
3443.30 944
3443.86 898
3444.41 891
3444.96 883
3445.52 856
3446.07 862
3446.63 823
3447.18 796
3447.73 857
3448.29 856
3448.84 824
3449.40 829
3449.95 761
3450.50 823
3451.06 805
3451.61 814
3452.17 733
3452.72 772
3453.27 741
3453.83 806
3454.38 774
3454.94 796
3455.49 843
3456.05 810
3456.60 774
3457.16 772
3457.71 861
3458.27 883
3458.82 868
3459.38 893
3459.93 933
3460.49 838
3461.04 850
3461.60 836
3462.15 903
3462.71 949
3463.26 926
3463.82 884
3464.37 953
3464.93 956
3465.48 962
3466.04 918
3466.59 946
3467.15 966
3467.70 937
3468.26 1009
3468.81 1054
3469.37 1064
3469.93 1026
3470.48 1089
3471.04 1105
3471.59 1147
3472.15 1131
3472.70 1149
3473.26 1091
3473.82 1069
3474.37 1114
3474.93 1012
3475.48 1074
3476.04 1017
3476.60 1082
3477.15 1080
3477.71 1078
3478.27 1186
3478.82 1182
3479.38 1203
3479.93 1256
3480.49 1314
3481.05 1305
3481.60 1329
3482.16 1272
3482.72 1287
3483.27 1360
3483.83 1356
3484.39 1376
3484.95 1325
3485.50 1428
3486.06 1407
3486.62 1411
3487.17 1484
3487.73 1575
3488.29 1824
3488.84 2094
3489.40 2572
3489.96 3180
3490.52 3654
3491.07 4097
3491.63 4887
3492.19 5279
3492.75 5436
3493.30 5475
3493.86 5088
3494.42 4624
3494.98 4246
3495.53 3521
3496.09 2801
3496.65 2534
3497.21 2157
3497.77 1924
3498.32 1843
3498.88 1762
3499.44 1648
3500.00 1714
3500.56 1813
3501.11 1859
3501.67 2018
3502.23 2229
3502.79 2646
3503.35 2902
3503.91 3061
3504.46 3345
3505.02 3596
3505.58 3684
3506.14 3659
3506.70 3667
3507.26 3407
3507.81 3032
3508.37 2814
3508.93 2547
3509.49 2270
3510.05 2047
3510.61 1871
3511.17 1697
3511.73 1545
3512.29 1440
3512.85 1383
3513.40 1356
3513.96 1281
3514.52 1195
3515.08 1181
3515.64 1121
3516.20 1067
3516.76 1018
3517.32 937
3517.88 962
3518.44 1028
3519.00 973
3519.56 988
3520.12 1013
3520.68 984
3521.24 997
3521.80 1001
3522.36 1037
3522.92 1034
3523.48 1020
3524.04 1001
3524.60 993
3525.16 969
3525.72 1006
3526.28 982
3526.84 971
3527.40 971
3527.96 966
3528.52 962
3529.08 976
3529.64 992
3530.20 1061
3530.76 1041
3531.32 990
3531.88 1028
3532.44 1142
3533.00 1044
3533.56 1079
3534.12 1034
3534.68 1046
3535.25 1040
3535.81 1039
3536.37 1032
3536.93 1004
3537.49 1026
3538.05 1007
3538.61 1039
3539.17 968
3539.73 1009
3540.30 1004
3540.86 1062
3541.42 1062
3541.98 964
3542.54 993
3543.10 1130
3543.66 1082
3544.23 1112
3544.79 1062
3545.35 1090
3545.91 1056
3546.47 1049
3547.03 1049
3547.60 1046
3548.16 1013
3548.72 978
3549.28 982
3549.84 964
3550.41 914
3550.97 843
3551.53 919
3552.09 885
3552.65 897
3553.22 814
3553.78 833
3554.34 816
3554.90 840
3555.47 823
3556.03 825
3556.59 846
3557.15 804
3557.72 835
3558.28 838
3558.84 862
3559.41 869
3559.97 835
3560.53 822
3561.09 856
3561.66 933
3562.22 923
3562.78 943
3563.35 918
3563.91 911
3564.47 921
3565.04 952
3565.60 957
3566.16 983
3566.73 910
3567.29 922
3567.85 922
3568.42 922
3568.98 868
3569.54 804
3570.11 847
3570.67 860
3571.23 776
3571.80 817
3572.36 884
3572.93 976
3573.49 1095
3574.05 1173
3574.62 1237
3575.18 1388
3575.75 1633
3576.31 1731
3576.87 1816
3577.44 1795
3578.00 1881
3578.57 1852
3579.13 1815
3579.70 1714
3580.26 1571
3580.82 1491
3581.39 1360
3581.95 1290
3582.52 1191
3583.08 1167
3583.65 968
3584.21 979
3584.78 939
3585.34 906
3585.91 826
3586.47 811
3587.04 795
3587.60 829
3588.17 843
3588.73 785
3589.30 800
3589.86 769
3590.43 750
3590.99 729
3591.56 795
3592.12 791
3592.69 755
3593.25 753
3593.82 768
3594.39 787
3594.95 806
3595.52 751
3596.08 773
3596.65 769
3597.21 745
3597.78 797
3598.35 819
3598.91 812
3599.48 828
3600.04 811
3600.61 746
3601.18 722
3601.74 763
3602.31 799
3602.87 787
3603.44 788
3604.01 801
3604.57 791
3605.14 759
3605.71 785
3606.27 744
3606.84 733
3607.41 766
3607.97 783
3608.54 768
3609.11 758
3609.67 805
3610.24 757
3610.81 715
3611.37 715
3611.94 770
3612.51 806
3613.07 838
3613.64 809
3614.21 807
3614.78 902
3615.34 955
3615.91 1035
3616.48 1106
3617.04 1128
3617.61 1135
3618.18 1233
3618.75 1283
3619.31 1238
3619.88 1228
3620.45 1194
3621.02 1122
3621.58 1068
3622.15 990
3622.72 985
3623.29 901
3623.86 878
3624.42 843
3624.99 785
3625.56 696
3626.13 704
3626.70 699
3627.26 651
3627.83 672
3628.40 686
3628.97 711
3629.54 753
3630.11 759
3630.67 700
3631.24 692
3631.81 730
3632.38 694
3632.95 700
3633.52 708
3634.08 717
3634.65 762
3635.22 692
3635.79 705
3636.36 700
3636.93 724
3637.50 706
3638.07 710
3638.64 759
3639.20 775
3639.77 800
3640.34 826
3640.91 834
3641.48 839
3642.05 873
3642.62 861
3643.19 848
3643.76 868
3644.33 827
3644.90 802
3645.47 797
3646.04 799
3646.61 806
3647.18 793
3647.75 825
3648.32 845
3648.89 823
3649.46 838
3650.03 853
3650.60 877
3651.17 949
3651.74 942
3652.31 947
3652.88 1019
3653.45 957
3654.02 938
3654.59 963
3655.16 951
3655.73 899
3656.30 899
3656.87 978
3657.44 921
3658.01 983
3658.58 857
3659.15 920
3659.72 1014
3660.29 1002
3660.86 928
3661.43 892
3662.00 877
3662.58 921
3663.15 999
3663.72 926
3664.29 1111
3664.86 1073
3665.43 1095
3666.00 1246
3666.57 1277
3667.14 1178
3667.72 1207
3668.29 1070
3668.86 1012
3669.43 916
3670.00 950
3670.57 856
3671.14 857
3671.72 799
3672.29 819
3672.86 844
3673.43 810
3674.00 813
3674.57 876
3675.15 917
3675.72 867
3676.29 921
3676.86 895
3677.43 886
3678.01 935
3678.58 936
3679.15 919
3679.72 933
3680.30 905
3680.87 898
3681.44 819
3682.01 837
3682.58 860
3683.16 790
3683.73 754
3684.30 730
3684.88 728
3685.45 760
3686.02 709
3686.59 729
3687.17 737
3687.74 814
3688.31 871
3688.88 812
3689.46 795
3690.03 846
3690.60 843
3691.18 868
3691.75 831
3692.32 802
3692.90 761
3693.47 801
3694.04 779
3694.62 826
3695.19 764
3695.76 718
3696.34 726
3696.91 727
3697.48 751
3698.06 709
3698.63 723
3699.21 702
3699.78 730
3700.35 689
3700.93 708
3701.50 716
3702.08 709
3702.65 719
3703.22 845
3703.80 735
3704.37 734
3704.95 796
3705.52 789
3706.09 791
3706.67 779
3707.24 808
3707.82 835
3708.39 817
3708.97 789
3709.54 812
3710.12 812
3710.69 813
3711.26 796
3711.84 715
3712.41 768
3712.99 788
3713.56 728
3714.14 732
3714.71 735
3715.29 710
3715.86 734
3716.44 745
3717.01 754
3717.59 759
3718.16 749
3718.74 671
3719.32 730
3719.89 735
3720.47 708
3721.04 683
3721.62 651
3722.19 620
3722.77 657
3723.34 633
3723.92 627
3724.49 672
3725.07 643
3725.65 666
3726.22 683
3726.80 683
3727.37 664
3727.95 729
3728.53 731
3729.10 763
3729.68 758
3730.25 791
3730.83 807
3731.41 849
3731.98 935
3732.56 987
3733.14 1017
3733.71 1068
3734.29 982
3734.87 954
3735.44 955
3736.02 991
3736.60 914
3737.17 858
3737.75 900
3738.33 791
3738.90 691
3739.48 701
3740.06 745
3740.63 726
3741.21 695
3741.79 727
3742.36 712
3742.94 774
3743.52 728
3744.10 703
3744.67 687
3745.25 667
3745.83 660
3746.40 659
3746.98 643
3747.56 655
3748.14 704
3748.71 732
3749.29 689
3749.87 634
3750.45 669
3751.03 693
3751.60 703
3752.18 644
3752.76 671
3753.34 689
3753.92 725
3754.49 675
3755.07 685
3755.65 720
3756.23 730
3756.81 666
3757.38 709
3757.96 719
3758.54 781
3759.12 767
3759.70 722
3760.28 731
3760.85 793
3761.43 787
3762.01 769
3762.59 814
3763.17 760
3763.75 786
3764.33 760
3764.91 810
3765.48 788
3766.06 767
3766.64 694
3767.22 703
3767.80 754
3768.38 726
3768.96 744
3769.54 754
3770.12 714
3770.70 803
3771.28 811
3771.85 702
3772.43 712
3773.01 806
3773.59 779
3774.17 766
3774.75 747
3775.33 732
3775.91 682
3776.49 759
3777.07 746
3777.65 785
3778.23 786
3778.81 725
3779.39 681
3779.97 688
3780.55 722
3781.13 759
3781.71 751
3782.29 756
3782.87 741
3783.45 738
3784.03 689
3784.61 677
3785.19 747
3785.77 782
3786.35 751
3786.93 785
3787.51 747
3788.10 808
3788.68 775
3789.26 750
3789.84 729
3790.42 786
3791.00 821
3791.58 749
3792.16 767
3792.74 766
3793.32 815
3793.90 846
3794.48 789
3795.07 803
3795.65 853
3796.23 791
3796.81 749
3797.39 780
3797.97 799
3798.55 778
3799.14 845
3799.72 897
3800.30 917
3800.88 1070
3801.46 1043
3802.04 1040
3802.62 1054
3803.21 1050
3803.79 1100
3804.37 1090
3804.95 1024
3805.53 1092
3806.12 1168
3806.70 1237
3807.28 1241
3807.86 1342
3808.44 1360
3809.03 1434
3809.61 1484
3810.19 1387
3810.77 1428
3811.36 1378
3811.94 1336
3812.52 1323
3813.10 1296
3813.69 1250
3814.27 1263
3814.85 1302
3815.43 1318
3816.02 1215
3816.60 1165
3817.18 1147
3817.77 1147
3818.35 1091
3818.93 1010
3819.51 1018
3820.10 1097
3820.68 1110
3821.26 1131
3821.85 1110
3822.43 1131
3823.01 1105
3823.60 1111
3824.18 1152
3824.76 1026
3825.35 982
3825.93 926
3826.51 870
3827.10 888
3827.68 913
3828.27 799
3828.85 793
3829.43 864
3830.02 863
3830.60 899
3831.18 815
3831.77 872
3832.35 838
3832.94 878
3833.52 861
3834.10 836
3834.69 890
3835.27 876
3835.86 918
3836.44 897
3837.03 792
3837.61 821
3838.19 800
3838.78 811
3839.36 803
3839.95 764
3840.53 845
3841.12 830
3841.70 780
3842.29 751
3842.87 747
3843.46 789
3844.04 879
3844.63 900
3845.21 844
3845.80 827
3846.38 892
3846.97 856
3847.55 893
3848.14 916
3848.72 931
3849.31 869
3849.89 834
3850.48 866
3851.06 826
3851.65 784
3852.23 779
3852.82 819
3853.41 812
3853.99 804
3854.58 830
3855.16 874
3855.75 829
3856.33 854
3856.92 810
3857.51 787
3858.09 900
3858.68 936
3859.26 1043
3859.85 1163
3860.44 1199
3861.02 1289
3861.61 1349
3862.20 1371
3862.78 1413
3863.37 1383
3863.95 1261
3864.54 1175
3865.13 1141
3865.71 1115
3866.30 1072
3866.89 1039
3867.47 922
3868.06 900
3868.65 844
3869.23 824
3869.82 751
3870.41 853
3870.99 844
3871.58 782
3872.17 835
3872.76 828
3873.34 770
3873.93 813
3874.52 829
3875.10 787
3875.69 777
3876.28 760
3876.87 759
3877.45 781
3878.04 803
3878.63 731
3879.22 776
3879.80 673
3880.39 692
3880.98 720
3881.57 759
3882.15 707
3882.74 682
3883.33 710
3883.92 716
3884.51 729
3885.09 722
3885.68 672
3886.27 675
3886.86 741
3887.45 707
3888.04 731
3888.62 762
3889.21 733
3889.80 799
3890.39 801
3890.98 763
3891.57 760
3892.15 751
3892.74 744
3893.33 800
3893.92 757
3894.51 740
3895.10 777
3895.69 771
3896.28 753
3896.86 733
3897.45 722
3898.04 766
3898.63 699
3899.22 806
3899.81 758
3900.40 708
3900.99 781
3901.58 754
3902.17 722
3902.76 735
3903.34 725
3903.93 723
3904.52 719
3905.11 762
3905.70 730
3906.29 714
3906.88 716
3907.47 744
3908.06 773
3908.65 818
3909.24 798
3909.83 781
3910.42 714
3911.01 668
3911.60 715
3912.19 707
3912.78 683
3913.37 717
3913.96 688
3914.55 675
3915.14 694
3915.73 719
3916.32 668
3916.91 674
3917.50 621
3918.09 679
3918.68 685
3919.28 653
3919.87 706
3920.46 643
3921.05 644
3921.64 621
3922.23 621
3922.82 681
3923.41 633
3924.00 619
3924.59 631
3925.18 618
3925.77 635
3926.37 595
3926.96 597
3927.55 597
3928.14 638
3928.73 636
3929.32 613
3929.91 590
3930.51 628
3931.10 595
3931.69 581
3932.28 564
3932.87 581
3933.46 587
3934.05 590
3934.65 566
3935.24 550
3935.83 594
3936.42 672
3937.01 658
3937.61 644
3938.20 629
3938.79 627
3939.38 690
3939.97 645
3940.57 659
3941.16 684
3941.75 620
3942.34 718
3942.94 686
3943.53 661
3944.12 655
3944.71 631
3945.31 638
3945.90 687
3946.49 629
3947.08 598
3947.68 630
3948.27 678
3948.86 642
3949.45 602
3950.05 618
3950.64 608
3951.23 594
3951.83 684
3952.42 654
3953.01 646
3953.61 669
3954.20 669
3954.79 698
3955.39 685
3955.98 709
3956.57 668
3957.17 666
3957.76 663
3958.35 671
3958.95 727
3959.54 719
3960.13 712
3960.73 832
3961.32 751
3961.92 772
3962.51 814
3963.10 747
3963.70 821
3964.29 846
3964.88 861
3965.48 885
3966.07 947
3966.67 892
3967.26 975
3967.86 974
3968.45 906
3969.04 896
3969.64 934
3970.23 891
3970.83 809
3971.42 780
3972.02 751
3972.61 757
3973.21 776
3973.80 799
3974.40 863
3974.99 890
3975.58 979
3976.18 993
3976.77 987
3977.37 1044
3977.96 1086
3978.56 1058
3979.15 957
3979.75 879
3980.35 879
3980.94 880
3981.54 839
3982.13 803
3982.73 857
3983.32 743
3983.92 829
3984.51 827
3985.11 812
3985.70 791
3986.30 821
3986.90 834
3987.49 796
3988.09 816
3988.68 762
3989.28 792
3989.87 817
3990.47 832
3991.07 817
3991.66 766
3992.26 765
3992.85 832
3993.45 873
3994.05 864
3994.64 850
3995.24 849
3995.84 852
3996.43 822
3997.03 851
3997.62 811
3998.22 815
3998.82 909
3999.41 914
4000.01 788
4000.61 833
4001.20 787
4001.80 797
4002.40 769
4003.00 767
4003.59 788
4004.19 742
4004.79 753
4005.38 761
4005.98 743
4006.58 741
4007.17 747
4007.77 680
4008.37 706
4008.97 700
4009.56 696
4010.16 779
4010.76 754
4011.36 703
4011.95 687
4012.55 656
4013.15 700
4013.75 692
4014.34 720
4014.94 699
4015.54 733
4016.14 781
4016.74 773
4017.33 744
4017.93 807
4018.53 817
4019.13 841
4019.73 830
4020.32 833
4020.92 804
4021.52 819
4022.12 765
4022.72 811
4023.32 724
4023.91 712
4024.51 728
4025.11 763
4025.71 755
4026.31 735
4026.91 726
4027.51 825
4028.10 866
4028.70 795
4029.30 795
4029.90 832
4030.50 796
4031.10 828
4031.70 839
4032.30 874
4032.90 845
4033.49 855
4034.09 897
4034.69 829
4035.29 901
4035.89 863
4036.49 811
4037.09 831
4037.69 769
4038.29 723
4038.89 735
4039.49 719
4040.09 668
4040.69 643
4041.29 634
4041.89 652
4042.49 686
4043.09 640
4043.69 659
4044.29 685
4044.89 708
4045.49 661
4046.09 631
4046.69 636
4047.29 584
4047.89 642
4048.49 647
4049.09 594
4049.69 653
4050.29 686
4050.89 694
4051.49 629
4052.09 663
4052.69 653
4053.29 701
4053.89 682
4054.49 638
4055.09 627
4055.69 662
4056.30 643
4056.90 664
4057.50 607
4058.10 633
4058.70 620
4059.30 616
4059.90 641
4060.50 633
4061.10 654
4061.71 683
4062.31 666
4062.91 703
4063.51 746
4064.11 723
4064.71 765
4065.31 766
4065.92 782
4066.52 758
4067.12 765
4067.72 780
4068.32 772
4068.92 743
4069.53 677
4070.13 673
4070.73 655
4071.33 707
4071.93 653
4072.54 640
4073.14 644
4073.74 577
4074.34 630
4074.94 663
4075.55 632
4076.15 659
4076.75 582
4077.35 603
4077.96 571
4078.56 592
4079.16 592
4079.76 608
4080.37 660
4080.97 592
4081.57 616
4082.17 579
4082.78 644
4083.38 613
4083.98 577
4084.59 573
4085.19 620
4085.79 590
4086.39 601
4087.00 629
4087.60 577
4088.20 621
4088.81 680
4089.41 595
4090.01 577
4090.62 562
4091.22 595
4091.82 561
4092.43 577
4093.03 586
4093.63 588
4094.24 626
4094.84 587
4095.45 618
4096.05 637
4096.65 620
4097.26 580
4097.86 623
4098.47 625
4099.07 609
4099.67 543
4100.28 579
4100.88 611
4101.49 579
4102.09 526
4102.69 591
4103.30 537
4103.90 515
4104.51 576
4105.11 616
4105.72 608
4106.32 636
4106.93 584
4107.53 586
4108.13 615
4108.74 636
4109.34 588
4109.95 556
4110.55 559
4111.16 558
4111.76 561
4112.37 580
4112.97 590
4113.58 545
4114.18 520
4114.79 556
4115.39 570
4116.00 557
4116.60 567
4117.21 584
4117.82 584
4118.42 590
4119.03 604
4119.63 626
4120.24 630
4120.84 567
4121.45 577
4122.05 589
4122.66 569
4123.27 532
4123.87 542
4124.48 584
4125.08 653
4125.69 621
4126.30 617
4126.90 605
4127.51 626
4128.11 619
4128.72 642
4129.33 609
4129.93 533
4130.54 590
4131.15 636
4131.75 601
4132.36 601
4132.96 663
4133.57 639
4134.18 675
4134.78 679
4135.39 669
4136.00 654
4136.60 714
4137.21 728
4137.82 686
4138.43 718
4139.03 700
4139.64 746
4140.25 771
4140.85 762
4141.46 668
4142.07 714
4142.68 780
4143.28 768
4143.89 743
4144.50 731
4145.10 768
4145.71 743
4146.32 727
4146.93 728
4147.53 582
4148.14 632
4148.75 648
4149.36 660
4149.97 615
4150.57 583
4151.18 555
4151.79 561
4152.40 546
4153.00 601
4153.61 591
4154.22 617
4154.83 593
4155.44 552
4156.05 572
4156.65 597
4157.26 592
4157.87 591
4158.48 627
4159.09 602
4159.70 604
4160.30 617
4160.91 622
4161.52 590
4162.13 632
4162.74 646
4163.35 566
4163.96 602
4164.56 599
4165.17 616
4165.78 605
4166.39 657
4167.00 705
4167.61 670
4168.22 632
4168.83 607
4169.44 629
4170.05 718
4170.66 731
4171.26 705
4171.87 722
4172.48 734
4173.09 717
4173.70 782
4174.31 775
4174.92 751
4175.53 712
4176.14 718
4176.75 712
4177.36 716
4177.97 732
4178.58 796
4179.19 681
4179.80 636
4180.41 640
4181.02 576
4181.63 636
4182.24 669
4182.85 612
4183.46 610
4184.07 613
4184.68 636
4185.29 670
4185.90 617
4186.51 649
4187.12 640
4187.73 625
4188.34 610
4188.95 632
4189.56 638
4190.18 678
4190.79 655
4191.40 699
4192.01 689
4192.62 741
4193.23 672
4193.84 674
4194.45 745
4195.06 733
4195.67 715
4196.28 715
4196.90 711
4197.51 699
4198.12 671
4198.73 667
4199.34 685
4199.95 675
4200.56 638
4201.18 661
4201.79 674
4202.40 647
4203.01 651
4203.62 652
4204.23 663
4204.85 658
4205.46 649
4206.07 664
4206.68 660
4207.29 658
4207.90 690
4208.52 679
4209.13 632
4209.74 684
4210.35 703
4210.97 680
4211.58 656
4212.19 665
4212.80 719
4213.41 704
4214.03 726
4214.64 757
4215.25 748
4215.86 726
4216.48 742
4217.09 769
4217.70 756
4218.32 796
4218.93 834
4219.54 879
4220.15 886
4220.77 898
4221.38 896
4221.99 888
4222.61 912
4223.22 909
4223.83 850
4224.44 877
4225.06 916
4225.67 1020
4226.28 1037
4226.90 1106
4227.51 1144
4228.13 1210
4228.74 1203
4229.35 1380
4229.97 1318
4230.58 1131
4231.19 1021
4231.81 1042
4232.42 920
4233.03 930
4233.65 952
4234.26 930
4234.88 921
4235.49 867
4236.10 830
4236.72 841
4237.33 835
4237.95 858
4238.56 842
4239.17 878
4239.79 794
4240.40 836
4241.02 770
4241.63 875
4242.25 900
4242.86 903
4243.48 911
4244.09 900
4244.71 915
4245.32 861
4245.93 862
4246.55 805
4247.16 799
4247.78 845
4248.39 810
4249.01 760
4249.62 819
4250.24 735
4250.85 854
4251.47 796
4252.08 732
4252.70 784
4253.32 788
4253.93 776
4254.55 703
4255.16 710
4255.78 706
4256.39 738
4257.01 669
4257.62 753
4258.24 746
4258.85 784
4259.47 832
4260.09 800
4260.70 882
4261.32 933
4261.93 935
4262.55 1004
4263.17 973
4263.78 933
4264.40 953
4265.01 958
4265.63 975
4266.25 891
4266.86 882
4267.48 906
4268.10 902
4268.71 781
4269.33 777
4269.94 807
4270.56 794
4271.18 771
4271.79 780
4272.41 756
4273.03 782
4273.64 807
4274.26 805
4274.88 848
4275.49 849
4276.11 887
4276.73 949
4277.35 960
4277.96 993
4278.58 966
4279.20 877
4279.81 827
4280.43 842
4281.05 763
4281.67 808
4282.28 752
4282.90 728
4283.52 686
4284.14 692
4284.75 664
4285.37 659
4285.99 668
4286.61 700
4287.22 738
4287.84 695
4288.46 643
4289.08 658
4289.70 656
4290.31 701
4290.93 668
4291.55 681
4292.17 676
4292.79 649
4293.40 652
4294.02 590
4294.64 715
4295.26 669
4295.88 709
4296.50 632
4297.11 688
4297.73 697
4298.35 667
4298.97 651
4299.59 689
4300.21 646
4300.83 713
4301.44 693
4302.06 700
4302.68 722
4303.30 720
4303.92 752
4304.54 730
4305.16 771
4305.78 761
4306.40 705
4307.02 707
4307.63 678
4308.25 689
4308.87 691
4309.49 733
4310.11 720
4310.73 753
4311.35 728
4311.97 749
4312.59 755
4313.21 805
4313.83 793
4314.45 776
4315.07 777
4315.69 784
4316.31 793
4316.93 823
4317.55 844
4318.17 771
4318.79 772
4319.41 769
4320.03 797
4320.65 797
4321.27 791
4321.89 799
4322.51 842
4323.13 817
4323.75 851
4324.37 945
4324.99 908
4325.61 902
4326.23 1071
4326.85 1055
4327.47 1016
4328.09 1137
4328.71 1136
4329.33 1174
4329.96 1283
4330.58 1550
4331.20 1669
4331.82 1838
4332.44 2008
4333.06 2021
4333.68 2057
4334.30 2003
4334.92 2010
4335.54 2084
4336.17 2074
4336.79 2012
4337.41 1956
4338.03 2061
4338.65 2033
4339.27 1876
4339.89 1856
4340.52 1736
4341.14 1578
4341.76 1536
4342.38 1535
4343.00 1535
4343.62 1769
4344.25 1904
4344.87 2061
4345.49 2462
4346.11 2543
4346.73 2623
4347.36 2797
4347.98 2785
4348.60 2567
4349.22 2445
4349.84 2284
4350.47 2247
4351.09 2050
4351.71 1889
4352.33 1770
4352.96 1649
4353.58 1552
4354.20 1482
4354.82 1356
4355.45 1290
4356.07 1188
4356.69 1120
4357.31 1141
4357.94 1146
4358.56 1015
4359.18 1032
4359.81 1160
4360.43 1059
4361.05 972
4361.68 1012
4362.30 1101
4362.92 1046
4363.55 1014
4364.17 946
4364.79 1011
4365.42 997
4366.04 912
4366.66 954
4367.29 946
4367.91 940
4368.53 982
4369.16 970
4369.78 907
4370.40 848
4371.03 884
4371.65 836
4372.27 796
4372.90 832
4373.52 813
4374.15 771
4374.77 847
4375.39 843
4376.02 810
4376.64 818
4377.27 866
4377.89 884
4378.52 885
4379.14 823
4379.76 894
4380.39 919
4381.01 875
4381.64 909
4382.26 887
4382.89 856
4383.51 827
4384.14 814
4384.76 857
4385.39 840
4386.01 825
4386.64 776
4387.26 801
4387.89 818
4388.51 803
4389.14 773
4389.76 824
4390.39 774
4391.01 787
4391.64 815
4392.26 888
4392.89 894
4393.51 823
4394.14 861
4394.76 817
4395.39 857
4396.01 842
4396.64 860
4397.26 849
4397.89 795
4398.52 759
4399.14 741
4399.77 715
4400.39 761
4401.02 761
4401.65 743
4402.27 746
4402.90 736
4403.52 768
4404.15 748
4404.78 760
4405.40 790
4406.03 780
4406.65 748
4407.28 753
4407.91 780
4408.53 798
4409.16 782
4409.79 743
4410.41 754
4411.04 752
4411.67 817
4412.29 809
4412.92 748
4413.55 686
4414.17 767
4414.80 734
4415.43 732
4416.05 660
4416.68 703
4417.31 752
4417.94 691
4418.56 663
4419.19 650
4419.82 704
4420.44 671
4421.07 718
4421.70 711
4422.33 734
4422.95 747
4423.58 662
4424.21 643
4424.84 684
4425.46 677
4426.09 692
4426.72 611
4427.35 700
4427.97 668
4428.60 650
4429.23 618
4429.86 649
4430.49 681
4431.11 654
4431.74 676
4432.37 677
4433.00 650
4433.63 625
4434.26 640
4434.88 688
4435.51 682
4436.14 667
4436.77 747
4437.40 712
4438.03 656
4438.65 696
4439.28 720
4439.91 687
4440.54 727
4441.17 666
4441.80 695
4442.43 652
4443.06 667
4443.68 777
4444.31 727
4444.94 734
4445.57 737
4446.20 763
4446.83 853
4447.46 811
4448.09 807
4448.72 740
4449.35 763
4449.98 713
4450.61 728
4451.24 727
4451.86 763
4452.49 758
4453.12 781
4453.75 761
4454.38 807
4455.01 840
4455.64 930
4456.27 985
4456.90 959
4457.53 948
4458.16 939
4458.79 859
4459.42 821
4460.05 786
4460.68 730
4461.31 679
4461.94 664
4462.57 673
4463.20 653
4463.83 677
4464.46 646
4465.09 698
4465.72 694
4466.36 663
4466.99 634
4467.62 668
4468.25 664
4468.88 642
4469.51 609
4470.14 686
4470.77 659
4471.40 635
4472.03 652
4472.66 546
4473.29 572
4473.93 617
4474.56 619
4475.19 598
4475.82 584
4476.45 633
4477.08 643
4477.71 611
4478.34 643
4478.98 608
4479.61 628
4480.24 640
4480.87 613
4481.50 648
4482.13 684
4482.76 712
4483.40 716
4484.03 692
4484.66 664
4485.29 645
4485.92 664
4486.56 685
4487.19 662
4487.82 634
4488.45 693
4489.08 710
4489.72 652
4490.35 693
4490.98 720
4491.61 659
4492.25 700
4492.88 673
4493.51 691
4494.14 712
4494.78 711
4495.41 690
4496.04 695
4496.67 749
4497.31 752
4497.94 725
4498.57 786
4499.20 821
4499.84 818
4500.47 876
4501.10 978
4501.74 1029
4502.37 1085
4503.00 1058
4503.64 1100
4504.27 1003
4504.90 990
4505.53 970
4506.17 969
4506.80 889
4507.43 881
4508.07 850
4508.70 850
4509.34 850
4509.97 848
4510.60 806
4511.24 767
4511.87 733
4512.50 790
4513.14 781
4513.77 755
4514.41 743
4515.04 729
4515.67 708
4516.31 688
4516.94 655
4517.58 644
4518.21 627
4518.84 713
4519.48 686
4520.11 669
4520.75 679
4521.38 653
4522.02 650
4522.65 677
4523.28 731
4523.92 699
4524.55 680
4525.19 654
4525.82 741
4526.46 772
4527.09 783
4527.73 811
4528.36 903
4529.00 987
4529.63 1063
4530.27 1205
4530.90 1265
4531.54 1296
4532.17 1262
4532.81 1320
4533.44 1177
4534.08 1129
4534.71 1022
4535.35 1019
4535.99 944
4536.62 812
4537.26 772
4537.89 792
4538.53 743
4539.16 729
4539.80 629
4540.43 642
4541.07 691
4541.71 682
4542.34 656
4542.98 712
4543.61 680
4544.25 667
4544.89 657
4545.52 617
4546.16 635
4546.79 646
4547.43 647
4548.07 645
4548.70 621
4549.34 671
4549.98 617
4550.61 663
4551.25 687
4551.89 648
4552.52 613
4553.16 638
4553.80 658
4554.43 640
4555.07 634
4555.71 629
4556.34 647
4556.98 676
4557.62 635
4558.25 651
4558.89 627
4559.53 620
4560.16 668
4560.80 685
4561.44 655
4562.08 595
4562.71 585
4563.35 659
4563.99 635
4564.63 671
4565.26 694
4565.90 687
4566.54 735
4567.18 730
4567.81 675
4568.45 731
4569.09 686
4569.73 700
4570.36 725
4571.00 684
4571.64 719
4572.28 670
4572.92 623
4573.55 680
4574.19 645
4574.83 701
4575.47 682
4576.11 659
4576.75 672
4577.38 641
4578.02 634
4578.66 661
4579.30 645
4579.94 657
4580.58 638
4581.21 689
4581.85 694
4582.49 719
4583.13 681
4583.77 741
4584.41 801
4585.05 841
4585.69 912
4586.32 895
4586.96 993
4587.60 1044
4588.24 1149
4588.88 1194
4589.52 1203
4590.16 1103
4590.80 1118
4591.44 1001
4592.08 1077
4592.72 1134
4593.36 992
4594.00 916
4594.63 962
4595.27 824
4595.91 774
4596.55 804
4597.19 795
4597.83 740
4598.47 728
4599.11 773
4599.75 778
4600.39 765
4601.03 692
4601.67 719
4602.31 762
4602.95 688
4603.59 718
4604.23 716
4604.87 738
4605.51 731
4606.15 709
4606.79 714
4607.43 722
4608.08 720
4608.72 691
4609.36 667
4610.00 706
4610.64 659
4611.28 655
4611.92 683
4612.56 678
4613.20 591
4613.84 645
4614.48 698
4615.12 644
4615.76 663
4616.41 636
4617.05 621
4617.69 616
4618.33 584
4618.97 572
4619.61 541
4620.25 547
4620.89 636
4621.54 592
4622.18 566
4622.82 568
4623.46 579
4624.10 603
4624.74 608
4625.38 581
4626.03 609
4626.67 635
4627.31 577
4627.95 653
4628.59 607
4629.24 638
4629.88 593
4630.52 725
4631.16 751
4631.80 793
4632.45 824
4633.09 847
4633.73 815
4634.37 807
4635.02 768
4635.66 777
4636.30 706
4636.94 739
4637.58 761
4638.23 791
4638.87 806
4639.51 864
4640.16 843
4640.80 757
4641.44 784
4642.08 753
4642.73 789
4643.37 769
4644.01 666
4644.66 679
4645.30 725
4645.94 746
4646.58 732
4647.23 711
4647.87 682
4648.51 683
4649.16 678
4649.80 701
4650.44 756
4651.09 732
4651.73 784
4652.37 726
4653.02 698
4653.66 690
4654.31 728
4654.95 690
4655.59 689
4656.24 646
4656.88 681
4657.52 643
4658.17 612
4658.81 642
4659.46 607
4660.10 641
4660.75 612
4661.39 616
4662.03 567
4662.68 544
4663.32 583
4663.97 558
4664.61 567
4665.26 572
4665.90 605
4666.54 560
4667.19 573
4667.83 572
4668.48 541
4669.12 541
4669.77 558
4670.41 598
4671.06 573
4671.70 579
4672.35 563
4672.99 533
4673.64 567
4674.28 572
4674.93 567
4675.57 632
4676.22 607
4676.86 605
4677.51 671
4678.15 635
4678.80 562
4679.44 592
4680.09 645
4680.73 639
4681.38 606
4682.03 609
4682.67 630
4683.32 632
4683.96 621
4684.61 650
4685.25 632
4685.90 631
4686.55 644
4687.19 656
4687.84 709
4688.48 673
4689.13 711
4689.78 696
4690.42 701
4691.07 738
4691.72 762
4692.36 756
4693.01 719
4693.65 797
4694.30 804
4694.95 764
4695.59 795
4696.24 816
4696.89 842
4697.53 905
4698.18 943
4698.83 981
4699.47 1060
4700.12 1049
4700.77 1002
4701.41 976
4702.06 919
4702.71 983
4703.36 909
4704.00 837
4704.65 879
4705.30 824
4705.94 750
4706.59 802
4707.24 756
4707.89 753
4708.53 746
4709.18 795
4709.83 729
4710.48 726
4711.12 701
4711.77 766
4712.42 745
4713.07 721
4713.71 715
4714.36 734
4715.01 723
4715.66 677
4716.31 715
4716.95 707
4717.60 687
4718.25 687
4718.90 723
4719.55 704
4720.19 665
4720.84 646
4721.49 750
4722.14 686
4722.79 695
4723.44 732
4724.08 736
4724.73 747
4725.38 742
4726.03 764
4726.68 757
4727.33 699
4727.98 699
4728.63 770
4729.27 739
4729.92 679
4730.57 711
4731.22 649
4731.87 640
4732.52 623
4733.17 692
4733.82 651
4734.47 610
4735.12 697
4735.77 700
4736.41 715
4737.06 638
4737.71 638
4738.36 717
4739.01 683
4739.66 645
4740.31 672
4740.96 775
4741.61 728
4742.26 744
4742.91 644
4743.56 630
4744.21 659
4744.86 628
4745.51 634
4746.16 614
4746.81 641
4747.46 650
4748.11 674
4748.76 669
4749.41 664
4750.06 673
4750.71 692
4751.36 706
4752.01 736
4752.66 726
4753.31 710
4753.96 741
4754.61 684
4755.26 717
4755.92 755
4756.57 742
4757.22 718
4757.87 735
4758.52 716
4759.17 663
4759.82 651
4760.47 738
4761.12 727
4761.77 714
4762.42 724
4763.08 718
4763.73 731
4764.38 650
4765.03 682
4765.68 691
4766.33 661
4766.98 631
4767.64 707
4768.29 649
4768.94 621
4769.59 649
4770.24 735
4770.89 695
4771.54 699
4772.20 661
4772.85 632
4773.50 643
4774.15 639
4774.80 650
4775.46 625
4776.11 679
4776.76 631
4777.41 665
4778.06 646
4778.72 647
4779.37 646
4780.02 691
4780.67 654
4781.33 671
4781.98 664
4782.63 711
4783.28 655
4783.94 640
4784.59 702
4785.24 663
4785.89 670
4786.55 679
4787.20 689
4787.85 652
4788.51 721
4789.16 697
4789.81 703
4790.46 732
4791.12 767
4791.77 808
4792.42 728
4793.08 773
4793.73 778
4794.38 716
4795.04 728
4795.69 743
4796.34 715
4797.00 758
4797.65 811
4798.30 814
4798.96 888
4799.61 826
4800.27 888
4800.92 941
4801.57 938
4802.23 912
4802.88 854
4803.53 891
4804.19 871
4804.84 801
4805.50 827
4806.15 837
4806.81 791
4807.46 821
4808.11 848
4808.77 761
4809.42 727
4810.08 681
4810.73 728
4811.39 803
4812.04 842
4812.69 802
4813.35 934
4814.00 927
4814.66 902
4815.31 886
4815.97 866
4816.62 856
4817.28 893
4817.93 864
4818.59 917
4819.24 915
4819.90 1025
4820.55 1059
4821.21 1124
4821.86 1139
4822.52 1210
4823.17 1281
4823.83 1218
4824.48 1231
4825.14 1198
4825.79 1211
4826.45 1120
4827.11 1071
4827.76 1004
4828.42 995
4829.07 997
4829.73 941
4830.38 971
4831.04 1018
4831.70 1012
4832.35 1018
4833.01 1058
4833.66 1089
4834.32 1146
4834.98 1118
4835.63 1190
4836.29 1252
4836.94 1212
4837.60 1238
4838.26 1202
4838.91 1203
4839.57 1155
4840.23 1220
4840.88 1208
4841.54 1258
4842.20 1204
4842.85 1304
4843.51 1253
4844.17 1175
4844.82 1217
4845.48 1297
4846.14 1304
4846.79 1318
4847.45 1475
4848.11 1584
4848.76 1656
4849.42 1797
4850.08 1862
4850.73 1888
4851.39 1859
4852.05 1804
4852.71 1713
4853.36 1535
4854.02 1491
4854.68 1527
4855.34 1605
4855.99 1731
4856.65 1806
4857.31 2001
4857.97 2153
4858.62 2216
4859.28 2280
4859.94 2082
4860.60 2034
4861.25 1837
4861.91 1687
4862.57 1618
4863.23 1530
4863.89 1505
4864.54 1406
4865.20 1435
4865.86 1400
4866.52 1468
4867.18 1535
4867.84 1577
4868.49 1514
4869.15 1418
4869.81 1417
4870.47 1379
4871.13 1298
4871.79 1284
4872.44 1265
4873.10 1212
4873.76 1321
4874.42 1353
4875.08 1286
4875.74 1232
4876.40 1247
4877.06 1381
4877.72 1368
4878.37 1468
4879.03 1501
4879.69 1499
4880.35 1356
4881.01 1430
4881.67 1378
4882.33 1281
4882.99 1202
4883.65 1167
4884.31 1201
4884.97 1201
4885.63 1176
4886.29 1235
4886.95 1253
4887.61 1152
4888.26 1137
4888.92 1176
4889.58 1185
4890.24 1154
4890.90 1259
4891.56 1278
4892.22 1303
4892.88 1181
4893.54 1215
4894.20 1243
4894.86 1183
4895.52 1222
4896.18 1167
4896.84 1138
4897.51 1165
4898.17 1185
4898.83 1219
4899.49 1161
4900.15 1126
4900.81 1159
4901.47 1136
4902.13 1169
4902.79 1057
4903.45 983
4904.11 995
4904.77 973
4905.43 942
4906.09 966
4906.75 871
4907.41 870
4908.08 870
4908.74 887
4909.40 834
4910.06 848
4910.72 845
4911.38 861
4912.04 776
4912.70 751
4913.37 835
4914.03 778
4914.69 848
4915.35 791
4916.01 716
4916.67 752
4917.33 713
4918.00 803
4918.66 720
4919.32 695
4919.98 714
4920.64 757
4921.31 684
4921.97 704
4922.63 744
4923.29 737
4923.95 750
4924.62 741
4925.28 704
4925.94 701
4926.60 762
4927.26 743
4927.93 758
4928.59 713
4929.25 769
4929.91 814
4930.58 776
4931.24 765
4931.90 804
4932.56 709
4933.23 759
4933.89 730
4934.55 671
4935.22 701
4935.88 723
4936.54 740
4937.20 763
4937.87 750
4938.53 732
4939.19 748
4939.86 722
4940.52 698
4941.18 682
4941.85 692
4942.51 677
4943.17 700
4943.84 714
4944.50 717
4945.16 723
4945.83 703
4946.49 677
4947.15 683
4947.82 674
4948.48 666
4949.15 672
4949.81 698
4950.47 671
4951.14 651
4951.80 619
4952.47 631
4953.13 645
4953.79 623
4954.46 649
4955.12 641
4955.79 667
4956.45 708
4957.11 697
4957.78 694
4958.44 684
4959.11 732
4959.77 730
4960.44 784
4961.10 838
4961.77 877
4962.43 891
4963.10 922
4963.76 992
4964.42 945
4965.09 934
4965.75 930
4966.42 908
4967.08 846
4967.75 764
4968.41 770
4969.08 727
4969.74 703
4970.41 683
4971.08 713
4971.74 706
4972.41 710
4973.07 683
4973.74 663
4974.40 707
4975.07 777
4975.73 776
4976.40 796
4977.06 774
4977.73 776
4978.40 794
4979.06 750
4979.73 780
4980.39 745
4981.06 738
4981.73 709
4982.39 661
4983.06 680
4983.72 685
4984.39 663
4985.06 617
4985.72 615
4986.39 634
4987.05 593
4987.72 590
4988.39 583
4989.05 655
4989.72 594
4990.39 574
4991.05 588
4991.72 613
4992.39 625
4993.05 578
4993.72 589
4994.39 541
4995.05 553
4995.72 580
4996.39 621
4997.05 543
4997.72 584
4998.39 563
4999.06 509
4999.72 555
5000.39 546
5001.06 548
5001.73 574
5002.39 549
5003.06 506
5003.73 521
5004.39 566
5005.06 554
5005.73 579
5006.40 570
5007.07 558
5007.73 521
5008.40 593
5009.07 579
5009.74 583
5010.40 612
5011.07 607
5011.74 605
5012.41 586
5013.08 566
5013.74 544
5014.41 559
5015.08 546
5015.75 526
5016.42 508
5017.09 520
5017.75 555
5018.42 589
5019.09 590
5019.76 543
5020.43 559
5021.10 563
5021.76 576
5022.43 580
5023.10 580
5023.77 590
5024.44 570
5025.11 553
5025.78 557
5026.45 564
5027.12 512
5027.78 549
5028.45 555
5029.12 526
5029.79 538
5030.46 546
5031.13 510
5031.80 531
5032.47 538
5033.14 545
5033.81 546
5034.48 480
5035.15 545
5035.82 520
5036.49 500
5037.16 546
5037.83 548
5038.50 584
5039.16 570
5039.83 519
5040.50 551
5041.17 548
5041.84 551
5042.51 527
5043.18 523
5043.85 576
5044.52 589
5045.20 583
5045.87 552
5046.54 573
5047.21 552
5047.88 560
5048.55 549
5049.22 560
5049.89 590
5050.56 579
5051.23 559
5051.90 565
5052.57 533
5053.24 583
5053.91 551
5054.58 537
5055.25 561
5055.92 568
5056.60 521
5057.27 517
5057.94 548
5058.61 540
5059.28 612
5059.95 566
5060.62 574
5061.29 529
5061.96 529
5062.64 525
5063.31 571
5063.98 593
5064.65 578
5065.32 578
5065.99 628
5066.66 547
5067.34 633
5068.01 637
5068.68 591
5069.35 578
5070.02 608
5070.70 569
5071.37 521
5072.04 541
5072.71 570
5073.38 581
5074.06 617
5074.73 644
5075.40 644
5076.07 708
5076.74 715
5077.42 663
5078.09 699
5078.76 787
5079.43 751
5080.11 704
5080.78 725
5081.45 680
5082.12 675
5082.80 716
5083.47 719
5084.14 698
5084.82 697
5085.49 722
5086.16 682
5086.83 671
5087.51 701
5088.18 740
5088.85 725
5089.53 738
5090.20 760
5090.87 742
5091.55 741
5092.22 723
5092.89 740
5093.57 685
5094.24 697
5094.91 684
5095.59 677
5096.26 662
5096.93 654
5097.61 673
5098.28 674
5098.96 637
5099.63 602
5100.30 617
5100.98 643
5101.65 651
5102.32 673
5103.00 695
5103.67 708
5104.35 669
5105.02 691
5105.70 722
5106.37 665
5107.04 657
5107.72 692
5108.39 703
5109.07 688
5109.74 599
5110.42 649
5111.09 665
5111.77 632
5112.44 639
5113.11 626
5113.79 666
5114.46 645
5115.14 715
5115.81 702
5116.49 822
5117.16 879
5117.84 934
5118.51 999
5119.19 1004
5119.86 1006
5120.54 1022
5121.21 966
5121.89 962
5122.57 996
5123.24 948
5123.92 915
5124.59 801
5125.27 757
5125.94 734
5126.62 740
5127.29 750
5127.97 737
5128.64 750
5129.32 721
5130.00 730
5130.67 765
5131.35 698
5132.02 756
5132.70 840
5133.38 797
5134.05 745
5134.73 705
5135.40 701
5136.08 708
5136.76 690
5137.43 673
5138.11 725
5138.79 646
5139.46 651
5140.14 630
5140.82 624
5141.49 668
5142.17 658
5142.85 587
5143.52 624
5144.20 583
5144.88 590
5145.55 628
5146.23 660
5146.91 641
5147.58 601
5148.26 624
5148.94 626
5149.61 603
5150.29 580
5150.97 604
5151.65 601
5152.32 594
5153.00 578
5153.68 609
5154.36 540
5155.03 566
5155.71 586
5156.39 620
5157.07 625
5157.74 630
5158.42 616
5159.10 613
5159.78 598
5160.45 634
5161.13 561
5161.81 544
5162.49 553
5163.17 577
5163.84 596
5164.52 614
5165.20 603
5165.88 601
5166.56 628
5167.24 630
5167.91 595
5168.59 596
5169.27 561
5169.95 599
5170.63 565
5171.31 517
5171.98 521
5172.66 559
5173.34 535
5174.02 545
5174.70 529
5175.38 520
5176.06 574
5176.74 587
5177.41 605
5178.09 563
5178.77 535
5179.45 560
5180.13 550
5180.81 563
5181.49 600
5182.17 594
5182.85 567
5183.53 552
5184.21 558
5184.89 546
5185.57 554
5186.24 549
5186.92 522
5187.60 536
5188.28 517
5188.96 516
5189.64 495
5190.32 535
5191.00 557
5191.68 573
5192.36 590
5193.04 587
5193.72 554
5194.40 551
5195.08 590
5195.76 512
5196.44 550
5197.12 553
5197.80 575
5198.48 522
5199.16 541
5199.84 548
5200.52 577
5201.21 554
5201.89 547
5202.57 585
5203.25 590
5203.93 534
5204.61 546
5205.29 543
5205.97 525
5206.65 579
5207.33 559
5208.01 618
5208.69 594
5209.37 661
5210.06 658
5210.74 652
5211.42 646
5212.10 625
5212.78 667
5213.46 709
5214.14 757
5214.82 709
5215.51 741
5216.19 744
5216.87 737
5217.55 701
5218.23 678
5218.91 710
5219.60 714
5220.28 678
5220.96 730
5221.64 796
5222.32 865
5223.00 851
5223.69 784
5224.37 719
5225.05 725
5225.73 664
5226.41 691
5227.10 681
5227.78 615
5228.46 676
5229.14 618
5229.83 598
5230.51 603
5231.19 618
5231.87 614
5232.56 602
5233.24 637
5233.92 591
5234.60 611
5235.29 585
5235.97 600
5236.65 577
5237.34 637
5238.02 702
5238.70 694
5239.38 642
5240.07 674
5240.75 675
5241.43 663
5242.12 615
5242.80 646
5243.48 666
5244.17 676
5244.85 572
5245.53 580
5246.22 612
5246.90 575
5247.58 594
5248.27 641
5248.95 641
5249.63 641
5250.32 661
5251.00 736
5251.69 728
5252.37 756
5253.05 799
5253.74 760
5254.42 655
5255.11 664
5255.79 651
5256.47 617
5257.16 575
5257.84 624
5258.53 626
5259.21 615
5259.89 611
5260.58 646
5261.26 679
5261.95 688
5262.63 663
5263.32 721
5264.00 676
5264.69 673
5265.37 648
5266.06 633
5266.74 618
5267.43 608
5268.11 661
5268.79 673
5269.48 655
5270.16 626
5270.85 658
5271.53 633
5272.22 581
5272.91 615
5273.59 606
5274.28 598
5274.96 619
5275.65 538
5276.33 596
5277.02 563
5277.70 614
5278.39 688
5279.07 600
5279.76 590
5280.45 615
5281.13 575
5281.82 635
5282.50 654
5283.19 640
5283.87 568
5284.56 587
5285.25 574
5285.93 528
5286.62 624
5287.30 607
5287.99 622
5288.68 606
5289.36 584
5290.05 594
5290.74 577
5291.42 594
5292.11 639
5292.79 554
5293.48 538
5294.17 623
5294.85 578
5295.54 619
5296.23 647
5296.91 682
5297.60 680
5298.29 686
5298.98 637
5299.66 659
5300.35 711
5301.04 727
5301.72 758
5302.41 751
5303.10 766
5303.78 917
5304.47 864
5305.16 912
5305.85 903
5306.53 906
5307.22 928
5307.91 891
5308.60 886
5309.28 955
5309.97 997
5310.66 1049
5311.35 1046
5312.03 1102
5312.72 1139
5313.41 1149
5314.10 1053
5314.79 1007
5315.47 936
5316.16 916
5316.85 914
5317.54 918
5318.23 880
5318.91 893
5319.60 882
5320.29 892
5320.98 930
5321.67 858
5322.36 823
5323.04 823
5323.73 814
5324.42 746
5325.11 733
5325.80 687
5326.49 689
5327.18 694
5327.86 677
5328.55 641
5329.24 637
5329.93 605
5330.62 657
5331.31 618
5332.00 618
5332.69 623
5333.38 621
5334.06 581
5334.75 608
5335.44 639
5336.13 598
5336.82 632
5337.51 619
5338.20 626
5338.89 590
5339.58 569
5340.27 659
5340.96 668
5341.65 592
5342.34 641
5343.03 611
5343.72 609
5344.41 656
5345.10 643
5345.79 656
5346.48 697
5347.17 737
5347.86 765
5348.55 813
5349.24 896
5349.93 902
5350.62 919
5351.31 837
5352.00 804
5352.69 854
5353.38 762
5354.07 733
5354.76 753
5355.45 689
5356.14 731
5356.83 680
5357.52 616
5358.21 615
5358.90 593
5359.59 622
5360.29 601
5360.98 667
5361.67 664
5362.36 638
5363.05 636
5363.74 594
5364.43 679
5365.12 588
5365.81 593
5366.50 608
5367.20 525
5367.89 586
5368.58 600
5369.27 548
5369.96 516
5370.65 540
5371.34 526
5372.04 534
5372.73 546
5373.42 559
5374.11 521
5374.80 563
5375.49 612
5376.19 575
5376.88 553
5377.57 547
5378.26 576
5378.95 543
5379.65 550
5380.34 498
5381.03 561
5381.72 565
5382.42 529
5383.11 523
5383.80 564
5384.49 585
5385.19 594
5385.88 581
5386.57 571
5387.26 597
5387.96 623
5388.65 634
5389.34 640
5390.03 623
5390.73 608
5391.42 605
5392.11 599
5392.80 579
5393.50 579
5394.19 582
5394.88 585
5395.58 538
5396.27 546
5396.96 569
5397.66 531
5398.35 506
5399.04 524
5399.74 587
5400.43 577
5401.12 574
5401.82 539
5402.51 563
5403.20 548
5403.90 585
5404.59 595
5405.29 580
5405.98 583
5406.67 547
5407.37 540
5408.06 563
5408.75 539
5409.45 567
5410.14 554
5410.84 540
5411.53 529
5412.23 557
5412.92 591
5413.61 562
5414.31 578
5415.00 599
5415.70 547
5416.39 572
5417.09 565
5417.78 593
5418.47 606
5419.17 596
5419.86 622
5420.56 655
5421.25 626
5421.95 596
5422.64 655
5423.34 648
5424.03 601
5424.73 626
5425.42 592
5426.12 558
5426.81 584
5427.51 569
5428.20 598
5428.90 584
5429.59 607
5430.29 616
5430.99 628
5431.68 625
5432.38 618
5433.07 628
5433.77 622
5434.46 621
5435.16 657
5435.85 633
5436.55 624
5437.25 665
5437.94 647
5438.64 637
5439.33 636
5440.03 642
5440.73 664
5441.42 664
5442.12 658
5442.81 654
5443.51 676
5444.21 753
5444.90 773
5445.60 794
5446.29 873
5446.99 965
5447.69 977
5448.38 998
5449.08 995
5449.78 906
5450.47 907
5451.17 828
5451.87 863
5452.56 825
5453.26 770
5453.96 735
5454.65 675
5455.35 782
5456.05 758
5456.75 743
5457.44 791
5458.14 746
5458.84 782
5459.53 816
5460.23 767
5460.93 756
5461.63 792
5462.32 765
5463.02 837
5463.72 837
5464.42 786
5465.11 788
5465.81 834
5466.51 842
5467.21 861
5467.90 854
5468.60 811
5469.30 794
5470.00 819
5470.70 798
5471.39 947
5472.09 936
5472.79 928
5473.49 1019
5474.19 989
5474.88 1054
5475.58 1021
5476.28 1077
5476.98 1203
5477.68 1343
5478.38 1456
5479.07 1664
5479.77 1797
5480.47 1909
5481.17 1884
5481.87 1879
5482.57 1776
5483.27 1588
5483.96 1481
5484.66 1442
5485.36 1357
5486.06 1209
5486.76 1205
5487.46 1199
5488.16 1143
5488.86 1199
5489.56 1244
5490.26 1270
5490.96 1246
5491.65 1305
5492.35 1357
5493.05 1346
5493.75 1367
5494.45 1389
5495.15 1420
5495.85 1447
5496.55 1566
5497.25 1645
5497.95 1923
5498.65 2186
5499.35 2838
5500.05 3327
5500.75 3585
5501.45 3704
5502.15 3694
5502.85 3339
5503.55 2839
5504.25 2417
5504.95 2104
5505.65 1779
5506.35 1555
5507.05 1305
5507.75 1255
5508.45 1239
5509.15 1180
5509.85 1144
5510.55 1121
5511.25 1032
5511.95 1155
5512.65 1114
5513.35 1098
5514.05 1164
5514.76 1129
5515.46 1188
5516.16 1082
5516.86 1086
5517.56 1114
5518.26 1080
5518.96 1112
5519.66 1018
5520.36 1018
5521.06 986
5521.77 955
5522.47 951
5523.17 917
5523.87 923
5524.57 851
5525.27 797
5525.97 799
5526.67 820
5527.38 794
5528.08 816
5528.78 845
5529.48 845
5530.18 873
5530.88 847
5531.59 821
5532.29 832
5532.99 802
5533.69 826
5534.39 800
5535.10 811
5535.80 791
5536.50 774
5537.20 811
5537.90 803
5538.61 814
5539.31 763
5540.01 783
5540.71 787
5541.42 762
5542.12 710
5542.82 718
5543.52 709
5544.23 717
5544.93 736
5545.63 683
5546.33 684
5547.04 730
5547.74 711
5548.44 682
5549.15 725
5549.85 699
5550.55 739
5551.26 730
5551.96 712
5552.66 704
5553.36 699
5554.07 687
5554.77 744
5555.47 749
5556.18 734
5556.88 672
5557.58 694
5558.29 656
5558.99 707
5559.70 774
5560.40 717
5561.10 763
5561.81 786
5562.51 789
5563.21 753
5563.92 787
5564.62 825
5565.33 798
5566.03 754
5566.73 704
5567.44 736
5568.14 718
5568.85 701
5569.55 660
5570.25 667
5570.96 718
5571.66 690
5572.37 718
5573.07 738
5573.78 734
5574.48 740
5575.19 718
5575.89 725
5576.59 707
5577.30 728
5578.00 668
5578.71 649
5579.41 712
5580.12 658
5580.82 666
5581.53 647
5582.23 593
5582.94 667
5583.64 658
5584.35 651
5585.05 710
5585.76 625
5586.46 684
5587.17 699
5587.88 695
5588.58 618
5589.29 627
5589.99 666
5590.70 634
5591.40 661
5592.11 605
5592.81 613
5593.52 658
5594.23 631
5594.93 611
5595.64 643
5596.34 628
5597.05 654
5597.76 678
5598.46 650
5599.17 644
5599.87 589
5600.58 613
5601.29 633
5601.99 587
5602.70 667
5603.41 632
5604.11 659
5604.82 659
5605.52 626
5606.23 648
5606.94 654
5607.64 585
5608.35 611
5609.06 616
5609.76 593
5610.47 615
5611.18 600
5611.88 588
5612.59 610
5613.30 642
5614.01 647
5614.71 625
5615.42 633
5616.13 609
5616.83 601
5617.54 638
5618.25 664
5618.96 617
5619.66 620
5620.37 689
5621.08 701
5621.79 651
5622.49 664
5623.20 671
5623.91 647
5624.62 656
5625.32 653
5626.03 650
5626.74 721
5627.45 693
5628.16 698
5628.86 711
5629.57 770
5630.28 737
5630.99 769
5631.70 726
5632.40 717
5633.11 759
5633.82 725
5634.53 786
5635.24 860
5635.95 780
5636.65 849
5637.36 864
5638.07 891
5638.78 909
5639.49 921
5640.20 939
5640.91 898
5641.61 851
5642.32 852
5643.03 845
5643.74 784
5644.45 775
5645.16 742
5645.87 697
5646.58 696
5647.29 705
5648.00 677
5648.70 664
5649.41 700
5650.12 722
5650.83 711
5651.54 727
5652.25 696
5652.96 732
5653.67 728
5654.38 664
5655.09 649
5655.80 734
5656.51 789
5657.22 866
5657.93 821
5658.64 805
5659.35 832
5660.06 845
5660.77 864
5661.48 813
5662.19 801
5662.90 800
5663.61 837
5664.32 806
5665.03 726
5665.74 739
5666.45 726
5667.16 719
5667.87 751
5668.58 794
5669.29 787
5670.00 799
5670.71 834
5671.42 898
5672.13 881
5672.84 910
5673.56 844
5674.27 741
5674.98 754
5675.69 718
5676.40 698
5677.11 714
5677.82 724
5678.53 715
5679.24 737
5679.95 709
5680.67 704
5681.38 718
5682.09 750
5682.80 761
5683.51 735
5684.22 697
5684.93 688
5685.65 685
5686.36 675
5687.07 656
5687.78 682
5688.49 665
5689.20 657
5689.92 614
5690.63 617
5691.34 650
5692.05 634
5692.76 661
5693.47 656
5694.19 691
5694.90 660
5695.61 627
5696.32 549
5697.04 614
5697.75 584
5698.46 560
5699.17 620
5699.89 624
5700.60 600
5701.31 622
5702.02 646
5702.74 643
5703.45 644
5704.16 627
5704.87 638
5705.59 659
5706.30 680
5707.01 648
5707.72 603
5708.44 626
5709.15 603
5709.86 588
5710.58 583
5711.29 604
5712.00 638
5712.72 629
5713.43 602
5714.14 603
5714.86 577
5715.57 578
5716.28 591
5717.00 612
5717.71 596
5718.42 590
5719.14 584
5719.85 590
5720.56 618
5721.28 591
5721.99 605
5722.71 616
5723.42 595
5724.13 642
5724.85 707
5725.56 666
5726.28 747
5726.99 800
5727.70 792
5728.42 777
5729.13 793
5729.85 778
5730.56 757
5731.28 733
5731.99 729
5732.70 729
5733.42 715
5734.13 684
5734.85 652
5735.56 613
5736.28 616
5736.99 628
5737.71 614
5738.42 615
5739.14 574
5739.85 634
5740.57 629
5741.28 583
5742.00 611
5742.71 609
5743.43 583
5744.14 589
5744.86 622
5745.57 621
5746.29 579
5747.00 627
5747.72 635
5748.43 655
5749.15 659
5749.87 674
5750.58 625
5751.30 586
5752.01 632
5752.73 674
5753.44 706
5754.16 744
5754.88 731
5755.59 783
5756.31 791
5757.02 835
5757.74 870
5758.46 826
5759.17 769
5759.89 829
5760.60 746
5761.32 725
5762.04 757
5762.75 750
5763.47 741
5764.19 737
5764.90 795
5765.62 754
5766.34 791
5767.05 857
5767.77 1042
5768.49 1180
5769.20 1293
5769.92 1378
5770.64 1435
5771.35 1454
5772.07 1423
5772.79 1225
5773.50 1034
5774.22 998
5774.94 930
5775.65 860
5776.37 829
5777.09 807
5777.81 780
5778.52 817
5779.24 798
5779.96 786
5780.68 831
5781.39 807
5782.11 798
5782.83 810
5783.55 834
5784.26 830
5784.98 859
5785.70 831
5786.42 799
5787.14 727
5787.85 732
5788.57 835
5789.29 799
5790.01 784
5790.73 725
5791.44 732
5792.16 735
5792.88 693
5793.60 729
5794.32 713
5795.03 694
5795.75 712
5796.47 715
5797.19 733
5797.91 738
5798.63 773
5799.35 873
5800.06 900
5800.78 890
5801.50 888
5802.22 879
5802.94 858
5803.66 800
5804.38 771
5805.10 734
5805.82 734
5806.53 686
5807.25 633
5807.97 647
5808.69 663
5809.41 660
5810.13 697
5810.85 707
5811.57 654
5812.29 673
5813.01 671
5813.73 628
5814.45 624
5815.17 635
5815.89 614
5816.61 626
5817.33 640
5818.05 611
5818.77 642
5819.49 630
5820.20 624
5820.92 635
5821.64 641
5822.36 671
5823.09 699
5823.81 605
5824.53 666
5825.25 614
5825.97 645
5826.69 636
5827.41 643
5828.13 604
5828.85 602
5829.57 607
5830.29 645
5831.01 650
5831.73 650
5832.45 650
5833.17 620
5833.89 554
5834.61 604
5835.33 621
5836.05 624
5836.78 601
5837.50 614
5838.22 646
5838.94 562
5839.66 602
5840.38 581
5841.10 600
5841.82 612
5842.54 631
5843.27 614
5843.99 592
5844.71 663
5845.43 580
5846.15 605
5846.87 584
5847.59 575
5848.32 632
5849.04 670
5849.76 606
5850.48 601
5851.20 638
5851.93 612
5852.65 642
5853.37 627
5854.09 626
5854.81 656
5855.54 705
5856.26 639
5856.98 615
5857.70 596
5858.42 612
5859.15 596
5859.87 587
5860.59 597
5861.31 623
5862.04 594
5862.76 580
5863.48 589
5864.20 592
5864.93 682
5865.65 647
5866.37 682
5867.10 651
5867.82 609
5868.54 630
5869.26 690
5869.99 632
5870.71 627
5871.43 678
5872.16 649
5872.88 657
5873.60 625
5874.33 627
5875.05 642
5875.77 632
5876.50 669
5877.22 656
5877.94 736
5878.67 707
5879.39 709
5880.11 786
5880.84 715
5881.56 728
5882.28 680
5883.01 714
5883.73 718
5884.46 731
5885.18 756
5885.90 808
5886.63 758
5887.35 760
5888.08 716
5888.80 677
5889.52 631
5890.25 689
5890.97 682
5891.70 664
5892.42 687
5893.15 727
5893.87 785
5894.59 730
5895.32 733
5896.04 753
5896.77 775
5897.49 738
5898.22 698
5898.94 742
5899.67 640
5900.39 765
5901.12 680
5901.84 742
5902.57 708
5903.29 713
5904.02 731
5904.74 732
5905.47 747
5906.19 749
5906.92 752
5907.64 795
5908.37 817
5909.09 778
5909.82 758
5910.55 777
5911.27 798
5912.00 775
5912.72 805
5913.45 791
5914.17 791
5914.90 767
5915.63 796
5916.35 825
5917.08 828
5917.80 816
5918.53 858
5919.25 867
5919.98 797
5920.71 868
5921.43 866
5922.16 911
5922.89 859
5923.61 947
5924.34 903
5925.06 902
5925.79 873
5926.52 959
5927.24 971
5927.97 988
5928.70 963
5929.42 993
5930.15 1033
5930.88 1061
5931.60 1058
5932.33 1011
5933.06 1068
5933.78 1007
5934.51 1060
5935.24 1120
5935.97 1149
5936.69 1203
5937.42 1205
5938.15 1193
5938.87 1212
5939.60 1228
5940.33 1245
5941.06 1292
5941.78 1440
5942.51 1363
5943.24 1379
5943.97 1417
5944.69 1459
5945.42 1495
5946.15 1536
5946.88 1537
5947.60 1622
5948.33 1617
5949.06 1640
5949.79 1812
5950.52 2079
5951.24 2259
5951.97 2499
5952.70 2626
5953.43 2723
5954.16 2683
5954.88 2578
5955.61 2352
5956.34 2312
5957.07 2204
5957.80 2121
5958.53 2085
5959.25 2099
5959.98 2123
5960.71 2113
5961.44 2059
5962.17 2089
5962.90 2227
5963.63 2395
5964.36 2680
5965.08 3057
5965.81 3460
5966.54 3720
5967.27 3801
5968.00 3780
5968.73 3398
5969.46 3261
5970.19 3022
5970.92 2851
5971.65 2765
5972.37 2544
5973.10 2442
5973.83 2460
5974.56 2413
5975.29 2340
5976.02 2333
5976.75 2413
5977.48 2354
5978.21 2470
5978.94 2561
5979.67 2701
5980.40 2636
5981.13 2707
5981.86 2819
5982.59 2917
5983.32 2877
5984.05 2888
5984.78 2884
5985.51 2877
5986.24 2887
5986.97 2893
5987.70 2787
5988.43 2759
5989.16 2775
5989.89 2774
5990.62 2795
5991.35 2795
5992.08 2828
5992.81 2759
5993.54 2925
5994.27 2964
5995.00 3085
5995.74 3099
5996.47 3074
5997.20 3143
5997.93 3228
5998.66 3180
5999.39 3238
6000.12 3175
6000.85 3212
6001.58 3148
6002.31 3047
6003.04 3016
6003.78 3036
6004.51 2878
6005.24 2904
6005.97 2901
6006.70 3081
6007.43 3273
6008.16 3627
6008.90 3965
6009.63 4771
6010.36 5897
6011.09 7070
6011.82 8507
6012.55 9541
6013.29 10479
6014.02 10989
6014.75 11161
6015.48 10713
6016.21 9835
6016.95 8927
6017.68 7815
6018.41 6709
6019.14 5665
6019.87 4800
6020.61 4172
6021.34 3667
6022.07 3235
6022.80 2989
6023.54 2705
6024.27 2611
6025.00 2567
6025.73 2532
6026.47 2527
6027.20 2475
6027.93 2598
6028.66 2687
6029.40 2797
6030.13 2797
6030.86 2769
6031.59 2664
6032.33 2398
6033.06 2217
6033.79 2195
6034.53 2053
6035.26 1940
6035.99 1943
6036.73 1981
6037.46 1989
6038.19 2043
6038.93 2075
6039.66 2026
6040.39 2080
6041.13 2150
6041.86 2128
6042.59 2092
6043.33 2188
6044.06 2240
6044.79 2236
6045.53 2184
6046.26 2140
6047.00 2245
6047.73 2325
6048.46 2385
6049.20 2516
6049.93 2637
6050.67 2849
6051.40 3055
6052.13 3241
6052.87 3271
6053.60 3435
6054.34 3266
6055.07 3160
6055.81 2985
6056.54 2653
6057.27 2434
6058.01 2394
6058.74 2304
6059.48 2240
6060.21 2149
6060.95 2103
6061.68 2219
6062.42 2066
6063.15 2039
6063.89 2027
6064.62 2033
6065.36 1964
6066.09 1907
6066.83 1925
6067.56 1906
6068.30 1924
6069.03 1815
6069.77 1803
6070.50 1818
6071.24 1784
6071.97 1765
6072.71 1768
6073.44 1754
6074.18 1746
6074.91 1654
6075.65 1684
6076.39 1687
6077.12 1680
6077.86 1683
6078.59 1601
6079.33 1529
6080.06 1556
6080.80 1595
6081.54 1561
6082.27 1564
6083.01 1539
6083.74 1537
6084.48 1450
6085.22 1430
6085.95 1426
6086.69 1526
6087.42 1504
6088.16 1532
6088.90 1522
6089.63 1552
6090.37 1590
6091.11 1567
6091.84 1538
6092.58 1485
6093.32 1541
6094.05 1508
6094.79 1477
6095.53 1478
6096.26 1435
6097.00 1446
6097.74 1462
6098.47 1447
6099.21 1420
6099.95 1441
6100.69 1440
6101.42 1419
6102.16 1454
6102.90 1447
6103.63 1380
6104.37 1430
6105.11 1460
6105.85 1436
6106.58 1434
6107.32 1411
6108.06 1433
6108.80 1378
6109.53 1409
6110.27 1408
6111.01 1390
6111.75 1490
6112.49 1511
6113.22 1441
6113.96 1514
6114.70 1564
6115.44 1625
6116.17 1642
6116.91 1615
6117.65 1611
6118.39 1588
6119.13 1586
6119.87 1630
6120.60 1609
6121.34 1563
6122.08 1575
6122.82 1574
6123.56 1630
6124.30 1675
6125.03 1726
6125.77 1748
6126.51 1762
6127.25 1675
6127.99 1752
6128.73 1699
6129.47 1665
6130.21 1678
6130.94 1618
6131.68 1649
6132.42 1628
6133.16 1687
6133.90 1650
6134.64 1730
6135.38 1655
6136.12 1731
6136.86 1813
6137.60 1962
6138.34 2044
6139.08 2109
6139.81 2135
6140.55 2097
6141.29 2307
6142.03 2252
6142.77 2226
6143.51 2128
6144.25 2036
6144.99 2075
6145.73 2064
6146.47 2015
6147.21 1995
6147.95 1983
6148.69 2073
6149.43 1949
6150.17 1921
6150.91 2015
6151.65 1985
6152.39 2063
6153.13 2121
6153.87 2298
6154.61 2373
6155.35 2500
6156.09 2619
6156.83 2688
6157.58 2849
6158.32 2872
6159.06 2957
6159.80 3072
6160.54 2950
6161.28 2917
6162.02 2851
6162.76 2865
6163.50 2907
6164.24 3079
6164.98 3024
6165.72 3127
6166.46 3148
6167.21 3184
6167.95 3120
6168.69 3063
6169.43 3007
6170.17 2966
6170.91 2956
6171.65 2887
6172.39 2849
6173.14 2747
6173.88 2781
6174.62 2697
6175.36 2662
6176.10 2757
6176.84 2899
6177.59 3088
6178.33 3455
6179.07 3911
6179.81 4671
6180.55 5588
6181.30 6642
6182.04 7496
6182.78 8209
6183.52 8428
6184.26 8436
6185.01 8002
6185.75 7354
6186.49 6533
6187.23 5790
6187.97 5008
6188.72 4544
6189.46 4067
6190.20 3608
6190.94 3372
6191.69 3304
6192.43 3184
6193.17 3081
6193.92 3010
6194.66 3087
6195.40 3096
6196.14 2965
6196.89 2952
6197.63 3036
6198.37 2998
6199.12 2926
6199.86 2919
6200.60 2928
6201.34 2878
6202.09 2808
6202.83 2935
6203.57 3314
6204.32 3795
6205.06 4639
6205.80 5642
6206.55 7069
6207.29 8971
6208.03 10534
6208.78 11829
6209.52 12372
6210.27 12032
6211.01 11417
6211.75 10483
6212.50 9160
6213.24 7759
6213.98 6423
6214.73 5225
6215.47 4330
6216.22 3653
6216.96 3221
6217.71 2889
6218.45 2682
6219.19 2504
6219.94 2450
6220.68 2362
6221.43 2370
6222.17 2340
6222.92 2304
6223.66 2307
6224.40 2200
6225.15 2169
6225.89 2059
6226.64 1915
6227.38 1752
6228.13 1692
6228.87 1635
6229.62 1518
6230.36 1525
6231.11 1489
6231.85 1554
6232.60 1513
6233.34 1615
6234.09 1647
6234.83 1656
6235.58 1644
6236.32 1702
6237.07 1712
6237.81 1902
6238.56 1886
6239.30 1917
6240.05 1980
6240.80 2024
6241.54 1979
6242.29 1968
6243.03 1885
6243.78 1859
6244.52 1908
6245.27 1955
6246.02 1988
6246.76 2109
6247.51 2062
6248.25 2107
6249.00 2003
6249.75 1970
6250.49 2039
6251.24 1847
6251.98 1765
6252.73 1806
6253.48 1753
6254.22 1659
6254.97 1669
6255.72 1599
6256.46 1543
6257.21 1620
6257.95 1614
6258.70 1642
6259.45 1607
6260.19 1630
6260.94 1539
6261.69 1455
6262.43 1541
6263.18 1493
6263.93 1466
6264.68 1527
6265.42 1441
6266.17 1484
6266.92 1480
6267.66 1460
6268.41 1500
6269.16 1484
6269.91 1491
6270.65 1486
6271.40 1457
6272.15 1473
6272.89 1439
6273.64 1375
6274.39 1407
6275.14 1401
6275.88 1417
6276.63 1369
6277.38 1372
6278.13 1413
6278.88 1394
6279.62 1366
6280.37 1388
6281.12 1389
6281.87 1371
6282.62 1342
6283.36 1265
6284.11 1326
6284.86 1324
6285.61 1301
6286.36 1279
6287.10 1277
6287.85 1229
6288.60 1223
6289.35 1205
6290.10 1183
6290.85 1199
6291.59 1212
6292.34 1195
6293.09 1149
6293.84 1115
6294.59 1142
6295.34 1128
6296.09 1116
6296.84 1129
6297.58 1135
6298.33 1091
6299.08 1050
6299.83 1043
6300.58 1099
6301.33 1073
6302.08 1081
6302.83 1168
6303.58 1123
6304.33 1075
6305.08 1032
6305.83 1116
6306.58 1200
6307.32 1182
6308.07 1113
6308.82 1173
6309.57 1255
6310.32 1292
6311.07 1299
6311.82 1293
6312.57 1239
6313.32 1198
6314.07 1265
6314.82 1314
6315.57 1308
6316.32 1265
6317.07 1321
6317.82 1235
6318.57 1166
6319.32 1174
6320.07 1174
6320.82 1123
6321.57 1066
6322.32 1066
6323.07 1055
6323.82 1055
6324.58 1105
6325.33 1093
6326.08 1051
6326.83 1113
6327.58 1069
6328.33 1094
6329.08 1092
6329.83 1126
6330.58 1155
6331.33 1153
6332.08 1173
6332.83 1103
6333.58 1136
6334.34 1077
6335.09 1056
6335.84 1077
6336.59 1076
6337.34 1045
6338.09 1052
6338.84 1057
6339.59 1132
6340.35 1166
6341.10 1077
6341.85 1128
6342.60 1092
6343.35 1052
6344.10 1079
6344.86 1056
6345.61 1173
6346.36 1138
6347.11 1117
6347.86 1187
6348.62 1211
6349.37 1237
6350.12 1293
6350.87 1380
6351.62 1477
6352.38 1613
6353.13 1714
6353.88 1810
6354.63 1677
6355.38 1648
6356.14 1568
6356.89 1468
6357.64 1401
6358.39 1401
6359.15 1377
6359.90 1294
6360.65 1289
6361.40 1312
6362.16 1252
6362.91 1294
6363.66 1405
6364.42 1395
6365.17 1466
6365.92 1656
6366.67 1854
6367.43 1933
6368.18 2015
6368.93 1978
6369.69 1875
6370.44 1752
6371.19 1579
6371.95 1387
6372.70 1293
6373.45 1276
6374.21 1226
6374.96 1192
6375.71 1198
6376.47 1227
6377.22 1181
6377.98 1147
6378.73 1190
6379.48 1255
6380.24 1275
6380.99 1332
6381.74 1346
6382.50 1367
6383.25 1329
6384.01 1245
6384.76 1203
6385.51 1210
6386.27 1204
6387.02 1170
6387.78 1077
6388.53 1083
6389.29 1063
6390.04 1088
6390.79 1086
6391.55 1089
6392.30 1028
6393.06 1041
6393.81 1073
6394.57 1036
6395.32 1107
6396.08 1090
6396.83 1082
6397.59 1022
6398.34 1035
6399.10 1059
6399.85 980
6400.61 1017
6401.36 1057
6402.12 1048
6402.87 999
6403.63 1049
6404.38 1090
6405.14 1068
6405.89 1043
6406.65 1105
6407.40 1114
6408.16 1146
6408.91 1188
6409.67 1188
6410.43 1204
6411.18 1213
6411.94 1224
6412.69 1165
6413.45 1168
6414.20 1175
6414.96 1223
6415.72 1312
6416.47 1321
6417.23 1354
6417.98 1269
6418.74 1241
6419.50 1200
6420.25 1130
6421.01 1074
6421.77 1040
6422.52 1064
6423.28 1072
6424.03 1098
6424.79 1046
6425.55 1040
6426.30 1046
6427.06 1020
6427.82 1047
6428.57 1042
6429.33 1013
6430.09 1045
6430.84 1061
6431.60 1076
6432.36 1128
6433.11 1116
6433.87 1123
6434.63 1072
6435.39 1138
6436.14 1046
6436.90 1085
6437.66 1088
6438.41 1079
6439.17 1107
6439.93 1140
6440.69 1143
6441.44 1120
6442.20 1116
6442.96 1154
6443.72 1132
6444.47 1138
6445.23 1118
6445.99 1116
6446.75 1143
6447.50 1218
6448.26 1205
6449.02 1178
6449.78 1216
6450.54 1158
6451.29 1175
6452.05 1191
6452.81 1161
6453.57 1152
6454.33 1124
6455.08 1156
6455.84 1211
6456.60 1188
6457.36 1185
6458.12 1199
6458.88 1224
6459.64 1228
6460.39 1245
6461.15 1216
6461.91 1276
6462.67 1313
6463.43 1395
6464.19 1366
6464.95 1400
6465.70 1500
6466.46 1430
6467.22 1451
6467.98 1440
6468.74 1447
6469.50 1413
6470.26 1419
6471.02 1464
6471.78 1543
6472.54 1527
6473.30 1486
6474.05 1536
6474.81 1531
6475.57 1564
6476.33 1544
6477.09 1614
6477.85 1637
6478.61 1626
6479.37 1665
6480.13 1613
6480.89 1711
6481.65 1752
6482.41 1804
6483.17 1807
6483.93 1814
6484.69 1853
6485.45 1811
6486.21 1823
6486.97 1867
6487.73 1973
6488.49 1948
6489.25 2040
6490.01 2093
6490.77 2118
6491.53 2194
6492.29 2266
6493.05 2314
6493.81 2308
6494.57 2269
6495.33 2247
6496.10 2253
6496.86 2233
6497.62 2318
6498.38 2246
6499.14 2286
6499.90 2172
6500.66 2255
6501.42 2377
6502.18 2493
6502.94 2641
6503.70 2821
6504.47 3393
6505.23 4329
6505.99 5404
6506.75 6807
6507.51 8030
6508.27 8773
6509.03 9385
6509.79 9188
6510.56 8506
6511.32 7567
6512.08 6589
6512.84 5713
6513.60 4781
6514.36 4044
6515.13 3471
6515.89 3203
6516.65 2953
6517.41 2747
6518.17 2677
6518.94 2718
6519.70 2647
6520.46 2728
6521.22 2700
6521.98 2703
6522.75 2820
6523.51 2959
6524.27 3298
6525.03 3508
6525.79 3894
6526.56 4408
6527.32 4682
6528.08 4700
6528.84 4660
6529.61 4530
6530.37 4391
6531.13 4182
6531.90 4023
6532.66 4048
6533.42 4372
6534.18 4970
6534.95 5579
6535.71 6238
6536.47 6585
6537.24 6613
6538.00 6199
6538.76 5702
6539.53 5082
6540.29 4477
6541.05 3859
6541.82 3438
6542.58 3062
6543.34 2842
6544.11 2725
6544.87 2593
6545.63 2575
6546.40 2569
6547.16 2533
6547.92 2449
6548.69 2452
6549.45 2403
6550.21 2328
6550.98 2340
6551.74 2245
6552.51 2186
6553.27 2188
6554.03 2187
6554.80 2086
6555.56 2059
6556.33 2047
6557.09 2070
6557.85 2100
6558.62 2183
6559.38 2133
6560.15 2146
6560.91 2203
6561.68 2317
6562.44 2285
6563.21 2321
6563.97 2418
6564.74 2411
6565.50 2406
6566.26 2427
6567.03 2438
6567.79 2342
6568.56 2325
6569.32 2332
6570.09 2360
6570.85 2481
6571.62 2456
6572.38 2413
6573.15 2485
6573.91 2527
6574.68 2530
6575.44 2631
6576.21 2590
6576.98 2562
6577.74 2548
6578.51 2586
6579.27 2547
6580.04 2607
6580.80 2665
6581.57 2695
6582.33 2759
6583.10 2741
6583.87 2866
6584.63 2806
6585.40 2790
6586.16 2811
6586.93 2784
6587.70 2630
6588.46 2664
6589.23 2622
6589.99 2673
6590.76 2787
6591.53 3017
6592.29 3211
6593.06 3493
6593.82 3791
6594.59 3986
6595.36 4036
6596.12 3992
6596.89 3816
6597.66 3742
6598.42 3506
6599.19 3174
6599.96 3021
6600.72 2770
6601.49 2663
6602.26 2530
6603.02 2498
6603.79 2325
6604.56 2355
6605.33 2256
6606.09 2389
6606.86 2390
6607.63 2419
6608.39 2382
6609.16 2379
6609.93 2430
6610.70 2422
6611.46 2389
6612.23 2315
6613.00 2370
6613.77 2364
6614.53 2301
6615.30 2275
6616.07 2299
6616.84 2357
6617.60 2463
6618.37 2522
6619.14 2643
6619.91 2871
6620.68 3040
6621.44 3256
6622.21 3326
6622.98 3515
6623.75 3460
6624.52 3432
6625.28 3243
6626.05 3131
6626.82 2888
6627.59 2809
6628.36 2731
6629.13 2514
6629.89 2358
6630.66 2440
6631.43 2500
6632.20 2615
6632.97 2946
6633.74 3042
6634.51 3110
6635.27 3230
6636.04 3242
6636.81 3297
6637.58 3325
6638.35 3378
6639.12 3591
6639.89 3836
6640.66 3905
6641.43 3996
6642.19 4117
6642.96 4182
6643.73 3938
6644.50 3674
6645.27 3348
6646.04 3078
6646.81 2770
6647.58 2586
6648.35 2446
6649.12 2232
6649.89 2136
6650.66 2054
6651.43 1991
6652.20 1954
6652.97 1957
6653.74 1922
6654.51 1984
6655.28 2002
6656.05 2028
6656.82 2002
6657.59 1973
6658.36 1930
6659.13 2045
6659.90 1956
6660.67 1875
6661.44 1873
6662.21 1927
6662.98 1883
6663.75 1824
6664.52 1831
6665.29 1891
6666.06 1883
6666.83 1919
6667.60 2033
6668.37 2011
6669.14 2045
6669.91 2130
6670.68 2238
6671.46 2211
6672.23 2282
6673.00 2270
6673.77 2195
6674.54 2089
6675.31 2150
6676.08 2230
6676.85 2199
6677.62 2189
6678.40 2224
6679.17 2205
6679.94 2235
6680.71 2261
6681.48 2295
6682.25 2440
6683.02 2567
6683.80 2817
6684.57 2908
6685.34 3127
6686.11 3124
6686.88 2959
6687.65 2795
6688.43 2626
6689.20 2345
6689.97 2173
6690.74 2056
6691.51 1946
6692.29 1960
6693.06 1896
6693.83 1828
6694.60 1751
6695.37 1844
6696.15 1808
6696.92 1805
6697.69 1737
6698.46 1729
6699.24 1746
6700.01 1691
6700.78 1703
6701.55 1745
6702.33 1713
6703.10 1660
6703.87 1638
6704.64 1593
6705.42 1543
6706.19 1555
6706.96 1545
6707.74 1552
6708.51 1530
6709.28 1567
6710.06 1483
6710.83 1492
6711.60 1468
6712.37 1488
6713.15 1465
6713.92 1452
6714.69 1380
6715.47 1393
6716.24 1406
6717.01 1369
6717.79 1382
6718.56 1433
6719.34 1404
6720.11 1428
6720.88 1463
6721.66 1412
6722.43 1433
6723.20 1432
6723.98 1402
6724.75 1440
6725.53 1392
6726.30 1414
6727.07 1473
6727.85 1417
6728.62 1414
6729.40 1431
6730.17 1430
6730.95 1472
6731.72 1502
6732.49 1434
6733.27 1442
6734.04 1550
6734.82 1541
6735.59 1530
6736.37 1593
6737.14 1630
6737.92 1618
6738.69 1625
6739.47 1667
6740.24 1623
6741.01 1699
6741.79 1690
6742.56 1688
6743.34 1635
6744.11 1665
6744.89 1684
6745.67 1723
6746.44 1723
6747.22 1773
6747.99 1764
6748.77 1730
6749.54 1903
6750.32 2003
6751.09 2067
6751.87 2256
6752.64 2441
6753.42 2530
6754.19 2474
6754.97 2365
6755.75 2308
6756.52 2210
6757.30 2063
6758.07 1945
6758.85 1993
6759.63 2038
6760.40 1971
6761.18 1924
6761.95 1833
6762.73 1866
6763.51 1812
6764.28 1790
6765.06 1816
6765.83 1769
6766.61 1779
6767.39 1837
6768.16 1746
6768.94 1816
6769.72 1724
6770.49 1733
6771.27 1727
6772.05 1651
6772.82 1582
6773.60 1541
6774.38 1618
6775.15 1593
6775.93 1583
6776.71 1505
6777.48 1522
6778.26 1518
6779.04 1518
6779.82 1572
6780.59 1540
6781.37 1546
6782.15 1528
6782.92 1562
6783.70 1489
6784.48 1460
6785.26 1464
6786.03 1513
6786.81 1413
6787.59 1425
6788.37 1411
6789.14 1430
6789.92 1370
6790.70 1346
6791.48 1282
6792.25 1311
6793.03 1271
6793.81 1238
6794.59 1319
6795.37 1300
6796.14 1276
6796.92 1259
6797.70 1265
6798.48 1383
6799.26 1390
6800.04 1356
6800.81 1393
6801.59 1386
6802.37 1410
6803.15 1442
6803.93 1419
6804.71 1457
6805.48 1508
6806.26 1533
6807.04 1508
6807.82 1456
6808.60 1393
6809.38 1396
6810.16 1376
6810.94 1282
6811.71 1344
6812.49 1342
6813.27 1299
6814.05 1299
6814.83 1276
6815.61 1300
6816.39 1324
6817.17 1367
6817.95 1341
6818.73 1317
6819.51 1323
6820.29 1272
6821.07 1276
6821.84 1272
6822.62 1252
6823.40 1277
6824.18 1356
6824.96 1377
6825.74 1398
6826.52 1290
6827.30 1314
6828.08 1220
6828.86 1241
6829.64 1245
6830.42 1260
6831.20 1236
6831.98 1226
6832.76 1298
6833.54 1272
6834.32 1343
6835.10 1414
6835.88 1612
6836.66 1731
6837.44 1991
6838.22 2157
6839.01 2305
6839.79 2309
6840.57 2183
6841.35 2092
6842.13 1936
6842.91 1785
6843.69 1767
6844.47 1573
6845.25 1520
6846.03 1495
6846.81 1602
6847.59 1643
6848.37 1794
6849.16 1936
6849.94 2106
6850.72 2258
6851.50 2311
6852.28 2235
6853.06 2118
6853.84 1967
6854.62 1873
6855.41 1751
6856.19 1646
6856.97 1496
6857.75 1481
6858.53 1439
6859.31 1415
6860.10 1435
6860.88 1455
6861.66 1417
6862.44 1381
6863.22 1432
6864.00 1422
6864.79 1420
6865.57 1360
6866.35 1439
6867.13 1517
6867.91 1496
6868.70 1474
6869.48 1468
6870.26 1509
6871.04 1445
6871.83 1454
6872.61 1575
6873.39 1641
6874.17 1743
6874.96 1670
6875.74 1767
6876.52 1867
6877.30 1907
6878.09 2039
6878.87 2199
6879.65 2498
6880.43 2873
6881.22 3176
6882.00 3402
6882.78 3519
6883.57 3440
6884.35 3145
6885.13 2976
6885.92 2890
6886.70 2859
6887.48 3123
6888.27 3269
6889.05 3314
6889.83 3151
6890.62 3001
6891.40 2755
6892.18 2486
6892.97 2354
6893.75 2125
6894.53 2050
6895.32 1972
6896.10 1935
6896.88 1936
6897.67 1929
6898.45 1880
6899.24 1901
6900.02 1801
6900.80 1817
6901.59 1829
6902.37 1836
6903.16 1796
6903.94 1871
6904.73 1771
6905.51 1693
6906.29 1660
6907.08 1655
6907.86 1712
6908.65 1650
6909.43 1613
6910.22 1525
6911.00 1588
6911.79 1601
6912.57 1587
6913.35 1447
6914.14 1526
6914.92 1520
6915.71 1571
6916.49 1517
6917.28 1517
6918.06 1540
6918.85 1558
6919.63 1584
6920.42 1561
6921.20 1556
6921.99 1636
6922.78 1644
6923.56 1662
6924.35 1650
6925.13 1664
6925.92 1635
6926.70 1667
6927.49 1657
6928.27 1723
6929.06 1771
6929.84 1740
6930.63 1687
6931.42 1652
6932.20 1670
6932.99 1642
6933.77 1701
6934.56 1695
6935.35 1641
6936.13 1738
6936.92 1823
6937.70 1859
6938.49 1977
6939.28 2158
6940.06 2183
6940.85 2340
6941.63 2474
6942.42 2455
6943.21 2577
6943.99 2646
6944.78 2695
6945.57 2752
6946.35 2774
6947.14 2973
6947.93 3177
6948.71 3086
6949.50 3178
6950.29 2994
6951.07 2772
6951.86 2635
6952.65 2525
6953.44 2474
6954.22 2430
6955.01 2361
6955.80 2301
6956.58 2394
6957.37 2372
6958.16 2374
6958.95 2341
6959.73 2364
6960.52 2367
6961.31 2412
6962.09 2437
6962.88 2464
6963.67 2538
6964.46 2549
6965.25 2644
6966.03 2832
6966.82 2907
6967.61 3169
6968.40 3345
6969.18 3460
6969.97 3550
6970.76 3442
6971.55 3320
6972.34 3407
6973.12 3334
6973.91 3341
6974.70 3291
6975.49 3278
6976.28 3353
6977.07 3407
6977.85 3516
6978.64 3632
6979.43 4182
6980.22 4637
6981.01 5310
6981.80 6592
6982.59 8389
6983.37 10548
6984.16 12722
6984.95 14628
6985.74 15832
6986.53 16111
6987.32 15280
6988.11 13857
6988.90 12016
6989.69 10069
6990.47 8327
6991.26 6679
6992.05 5401
6992.84 4371
6993.63 3792
6994.42 3233
6995.21 2904
6996.00 2645
6996.79 2440
6997.58 2380
6998.37 2302
6999.16 2170
6999.95 2102
7000.74 2117
7001.53 2082
7002.32 2084
7003.11 2038
7003.90 1965
7004.69 1881
7005.48 1788
7006.27 1753
7007.06 1689
7007.85 1659
7008.64 1703
7009.43 1756
7010.22 1902
7011.01 1984
7011.80 2035
7012.59 2181
7013.38 2187
7014.17 2201
7014.96 2195
7015.75 2129
7016.54 2125
7017.33 2082
7018.12 1973
7018.91 2033
7019.70 2023
7020.49 1989
7021.28 2131
7022.07 2376
7022.87 2484
7023.66 2504
7024.45 2514
7025.24 2518
7026.03 2413
7026.82 2386
7027.61 2300
7028.40 2239
7029.19 2160
7029.99 2081
7030.78 2004
7031.57 1924
7032.36 1949
7033.15 1888
7033.94 1957
7034.74 2002
7035.53 2075
7036.32 2049
7037.11 2045
7037.90 2124
7038.69 2158
7039.49 2147
7040.28 2208
7041.07 2275
7041.86 2316
7042.65 2324
7043.45 2358
7044.24 2226
7045.03 2287
7045.82 2324
7046.61 2343
7047.41 2421
7048.20 2565
7048.99 2811
7049.78 2979
7050.58 3078
7051.37 3090
7052.16 3019
7052.95 2773
7053.75 2520
7054.54 2427
7055.33 2299
7056.13 2268
7056.92 2217
7057.71 2193
7058.50 2224
7059.30 2223
7060.09 2246
7060.88 2151
7061.68 2079
7062.47 2128
7063.26 2045
7064.06 2023
7064.85 1994
7065.64 1918
7066.44 1938
7067.23 1860
7068.02 1812
7068.82 1785
7069.61 1742
7070.40 1616
7071.20 1646
7071.99 1621
7072.78 1576
7073.58 1530
7074.37 1508
7075.17 1482
7075.96 1454
7076.75 1397
7077.55 1430
7078.34 1403
7079.14 1404
7079.93 1445
7080.72 1424
7081.52 1425
7082.31 1435
7083.11 1378
7083.90 1374
7084.70 1453
7085.49 1447
7086.28 1445
7087.08 1563
7087.87 1567
7088.67 1608
7089.46 1481
7090.26 1436
7091.05 1341
7091.85 1355
7092.64 1354
7093.44 1286
7094.23 1276
7095.03 1183
7095.82 1236
7096.62 1195
7097.41 1177
7098.21 1210
7099.00 1176
7099.80 1170
7100.59 1153
7101.39 1161
7102.18 1169
7102.98 1129
7103.77 1135
7104.57 1160
7105.37 1061
7106.16 1043
7106.96 1116
7107.75 1124
7108.55 1050
7109.34 1062
7110.14 1030
7110.94 991
7111.73 1063
7112.53 1045
7113.32 1038
7114.12 1041
7114.92 1077
7115.71 1042
7116.51 1002
7117.30 1021
7118.10 1026
7118.90 1035
7119.69 1071
7120.49 1033
7121.29 1042
7122.08 1033
7122.88 1080
7123.68 1036
7124.47 1011
7125.27 1028
7126.07 1034
7126.86 1041
7127.66 1109
7128.46 1160
7129.25 1123
7130.05 1168
7130.85 1137
7131.64 1142
7132.44 1106
7133.24 1069
7134.04 1059
7134.83 1009
7135.63 1003
7136.43 966
7137.23 957
7138.02 928
7138.82 929
7139.62 891
7140.42 913
7141.21 964
7142.01 904
7142.81 908
7143.61 940
7144.40 904
7145.20 876
7146.00 877
7146.80 874
7147.59 863
7148.39 863
7149.19 790
7149.99 821
7150.79 834
7151.59 850
7152.38 885
7153.18 852
7153.98 865
7154.78 885
7155.58 944
7156.38 943
7157.17 918
7157.97 969
7158.77 899
7159.57 866
7160.37 904
7161.17 852
7161.97 886
7162.76 861
7163.56 872
7164.36 832
7165.16 790
7165.96 865
7166.76 886
7167.56 850
7168.36 774
7169.16 818
7169.96 847
7170.75 842
7171.55 799
7172.35 791
7173.15 779
7173.95 758
7174.75 784
7175.55 803
7176.35 755
7177.15 727
7177.95 776
7178.75 800
7179.55 783
7180.35 757
7181.15 770
7181.95 728
7182.75 796
7183.55 835
7184.35 843
7185.15 801
7185.95 779
7186.75 787
7187.55 733
7188.35 767
7189.15 808
7189.95 758
7190.75 720
7191.55 768
7192.35 763
7193.15 810
7193.95 792
7194.75 708
7195.55 735
7196.35 771
7197.15 774
7197.95 767
7198.76 759
7199.56 764
7200.36 751
7201.16 737
7201.96 778
7202.76 747
7203.56 745
7204.36 766
7205.16 727
7205.96 704
7206.77 705
7207.57 682
7208.37 742
7209.17 777
7209.97 754
7210.77 807
7211.57 773
7212.38 807
7213.18 795
7213.98 756
7214.78 782
7215.58 788
7216.38 824
7217.19 871
7217.99 772
7218.79 828
7219.59 817
7220.39 864
7221.20 882
7222.00 875
7222.80 813
7223.60 779
7224.40 803
7225.21 768
7226.01 830
7226.81 823
7227.61 807
7228.42 839
7229.22 863
7230.02 845
7230.82 846
7231.63 796
7232.43 852
7233.23 952
7234.03 1009
7234.84 1096
7235.64 1145
7236.44 1251
7237.25 1191
7238.05 1201
7238.85 1090
7239.65 1049
7240.46 967
7241.26 941
7242.06 873
7242.87 835
7243.67 864
7244.47 805
7245.28 761
7246.08 794
7246.88 808
7247.69 776
7248.49 764
7249.30 807
7250.10 796
7250.90 785
7251.71 821
7252.51 865
7253.31 807
7254.12 819
7254.92 879
7255.73 827
7256.53 847
7257.33 852
7258.14 868
7258.94 862
7259.75 813
7260.55 804
7261.35 779
7262.16 824
7262.96 840
7263.77 878
7264.57 845
7265.38 814
7266.18 835
7266.99 803
7267.79 814
7268.59 805
7269.40 794
7270.20 791
7271.01 787
7271.81 798
7272.62 789
7273.42 836
7274.23 878
7275.03 873
7275.84 863
7276.64 838
7277.45 883
7278.25 861
7279.06 911
7279.86 951
7280.67 926
7281.48 1083
7282.28 1182
7283.09 1286
7283.89 1426
7284.70 1472
7285.50 1417
7286.31 1425
7287.11 1262
7287.92 1167
7288.73 1113
7289.53 1072
7290.34 1034
7291.14 983
7291.95 910
7292.76 888
7293.56 860
7294.37 847
7295.17 892
7295.98 915
7296.79 957
7297.59 887
7298.40 928
7299.21 969
7300.01 905
7300.82 963
7301.62 981
7302.43 931
7303.24 949
7304.04 970
7304.85 917
7305.66 966
7306.46 963
7307.27 1034
7308.08 1096
7308.89 1112
7309.69 1152
7310.50 1204
7311.31 1244
7312.11 1218
7312.92 1223
7313.73 1228
7314.53 1293
7315.34 1409
7316.15 1533
7316.96 1832
7317.76 2177
7318.57 2443
7319.38 2457
7320.19 2453
7320.99 2193
7321.80 2011
7322.61 1794
7323.42 1619
7324.22 1447
7325.03 1333
7325.84 1290
7326.65 1229
7327.46 1167
7328.26 1126
7329.07 1131
7329.88 1096
7330.69 1135
7331.50 1162
7332.30 1096
7333.11 1114
7333.92 1122
7334.73 1115
7335.54 1129
7336.35 1179
7337.15 1185
7337.96 1207
7338.77 1207
7339.58 1236
7340.39 1174
7341.20 1188
7342.01 1150
7342.82 1057
7343.62 1012
7344.43 1035
7345.24 989
7346.05 967
7346.86 993
7347.67 921
7348.48 971
7349.29 922
7350.10 958
7350.91 880
7351.71 915
7352.52 908
7353.33 895
7354.14 914
7354.95 874
7355.76 911
7356.57 990
7357.38 978
7358.19 1072
7359.00 1069
7359.81 1130
7360.62 1127
7361.43 1160
7362.24 1127
7363.05 1087
7363.86 1076
7364.67 1036
7365.48 1056
7366.29 997
7367.10 984
7367.91 934
7368.72 870
7369.53 848
7370.34 840
7371.15 859
7371.96 854
7372.77 806
7373.58 786
7374.39 799
7375.20 820
7376.01 862
7376.82 857
7377.63 908
7378.45 964
7379.26 971
7380.07 962
7380.88 1040
7381.69 1062
7382.50 1005
7383.31 1032
7384.12 1026
7384.93 959
7385.74 847
7386.56 829
7387.37 839
7388.18 824
7388.99 817
7389.80 819
7390.61 808
7391.42 770
7392.24 736
7393.05 769
7393.86 751
7394.67 743
7395.48 763
7396.29 744
7397.10 741
7397.92 742
7398.73 800
7399.54 845
7400.35 844
7401.16 801
7401.98 833
7402.79 800
7403.60 848
7404.41 809
7405.23 719
7406.04 766
7406.85 811
7407.66 726
7408.47 706
7409.29 677
7410.10 669
7410.91 694
7411.72 700
7412.54 655
7413.35 703
7414.16 698
7414.98 665
7415.79 675
7416.60 646
7417.41 661
7418.23 593
7419.04 634
7419.85 677
7420.67 657
7421.48 662
7422.29 676
7423.11 665
7423.92 638
7424.73 639
7425.54 647
7426.36 641
7427.17 604
7427.99 641
7428.80 672
7429.61 688
7430.43 646
7431.24 631
7432.05 672
7432.87 675
7433.68 675
7434.49 638
7435.31 667
7436.12 682
7436.94 656
7437.75 660
7438.56 642
7439.38 639
7440.19 655
7441.01 616
7441.82 658
7442.64 652
7443.45 646
7444.26 600
7445.08 630
7445.89 611
7446.71 640
7447.52 660
7448.34 651
7449.15 684
7449.97 647
7450.78 636
7451.59 655
7452.41 692
7453.22 684
7454.04 671
7454.85 630
7455.67 646
7456.48 689
7457.30 639
7458.11 604
7458.93 655
7459.74 658
7460.56 584
7461.38 606
7462.19 615
7463.01 640
7463.82 644
7464.64 648
7465.45 612
7466.27 643
7467.08 672
7467.90 689
7468.72 665
7469.53 623
7470.35 657
7471.16 660
7471.98 673
7472.79 749
7473.61 796
7474.43 747
7475.24 675
7476.06 646
7476.87 690
7477.69 701
7478.51 686
7479.32 626
7480.14 677
7480.96 685
7481.77 695
7482.59 688
7483.41 704
7484.22 708
7485.04 647
7485.85 667
7486.67 711
7487.49 736
7488.31 614
7489.12 602
7489.94 657
7490.76 705
7491.57 667
7492.39 644
7493.21 610
7494.02 607
7494.84 612
7495.66 670
7496.48 657
7497.29 655
7498.11 646
7498.93 669
7499.74 660
7500.56 686
7501.38 690
7502.20 647
7503.01 682
7503.83 659
7504.65 672
7505.47 659
7506.29 673
7507.10 648
7507.92 651
7508.74 664
7509.56 685
7510.37 694
7511.19 737
7512.01 733
7512.83 634
7513.65 698
7514.47 706
7515.28 654
7516.10 662
7516.92 662
7517.74 660
7518.56 639
7519.38 656
7520.19 656
7521.01 672
7521.83 659
7522.65 680
7523.47 715
7524.29 678
7525.11 648
7525.92 714
7526.74 699
7527.56 705
7528.38 683
7529.20 670
7530.02 668
7530.84 677
7531.66 695
7532.48 683
7533.30 706
7534.12 722
7534.93 721
7535.75 733
7536.57 714
7537.39 661
7538.21 657
7539.03 672
7539.85 674
7540.67 666
7541.49 750
7542.31 667
7543.13 732
7543.95 746
7544.77 719
7545.59 746
7546.41 758
7547.23 747
7548.05 762
7548.87 738
7549.69 692
7550.51 780
7551.33 751
7552.15 698
7552.97 716
7553.79 728
7554.61 746
7555.43 775
7556.25 776
7557.07 802
7557.89 813
7558.71 844
7559.53 871
7560.36 828
7561.18 832
7562.00 818
7562.82 825
7563.64 891
7564.46 831
7565.28 800
7566.10 868
7566.92 864
7567.74 869
7568.56 857
7569.39 825
7570.21 852
7571.03 858
7571.85 867
7572.67 869
7573.49 882
7574.31 881
7575.14 897
7575.96 902
7576.78 885
7577.60 907
7578.42 887
7579.24 889
7580.06 897
7580.89 918
7581.71 922
7582.53 899
7583.35 936
7584.17 961
7585.00 992
7585.82 1055
7586.64 1032
7587.46 1031
7588.29 1101
7589.11 1089
7589.93 1095
7590.75 1054
7591.57 1065
7592.40 1087
7593.22 1137
7594.04 1181
7594.86 1169
7595.69 1237
7596.51 1269
7597.33 1334
7598.15 1336
7598.98 1366
7599.80 1371
7600.62 1446
7601.45 1497
7602.27 1526
7603.09 1694
7603.92 1704
7604.74 1776
7605.56 1786
7606.38 1722
7607.21 1628
7608.03 1613
7608.85 1521
7609.68 1493
7610.50 1463
7611.32 1416
7612.15 1424
7612.97 1429
7613.80 1547
7614.62 1628
7615.44 1694
7616.27 1936
7617.09 2134
7617.91 2259
7618.74 2281
7619.56 2182
7620.39 2094
7621.21 2043
7622.03 1858
7622.86 1791
7623.68 1714
7624.51 1677
7625.33 1695
7626.15 1691
7626.98 1736
7627.80 1775
7628.63 1754
7629.45 1875
7630.28 1929
7631.10 1925
7631.93 1921
7632.75 1933
7633.58 1849
7634.40 1763
7635.22 1585
7636.05 1556
7636.87 1429
7637.70 1347
7638.52 1308
7639.35 1242
7640.17 1240
7641.00 1241
7641.82 1279
7642.65 1370
7643.47 1434
7644.30 1532
7645.13 1522
7645.95 1575
7646.78 1616
7647.60 1520
7648.43 1460
7649.25 1405
7650.08 1354
7650.90 1257
7651.73 1179
7652.55 1091
7653.38 1057
7654.21 1014
7655.03 941
7655.86 959
7656.68 987
7657.51 986
7658.34 945
7659.16 979
7659.99 946
7660.81 943
7661.64 950
7662.47 958
7663.29 945
7664.12 943
7664.95 931
7665.77 957
7666.60 955
7667.42 947
7668.25 935
7669.08 886
7669.90 918
7670.73 930
7671.56 925
7672.38 881
7673.21 859
7674.04 851
7674.87 845
7675.69 882
7676.52 921
7677.35 956
7678.17 967
7679.00 932
7679.83 915
7680.65 897
7681.48 1001
7682.31 1142
7683.14 1264
7683.96 1357
7684.79 1409
7685.62 1406
7686.45 1280
7687.27 1272
7688.10 1174
7688.93 1048
7689.76 1056
7690.58 1017
7691.41 1034
7692.24 982
7693.07 992
7693.90 1007
7694.72 1006
7695.55 1080
7696.38 1178
7697.21 1265
7698.04 1294
7698.86 1314
7699.69 1337
7700.52 1240
7701.35 1139
7702.18 1044
7703.01 1034
7703.83 989
7704.66 967
7705.49 893
7706.32 919
7707.15 869
7707.98 795
7708.81 829
7709.63 867
7710.46 850
7711.29 897
7712.12 910
7712.95 856
7713.78 834
7714.61 829
7715.44 823
7716.27 841
7717.10 817
7717.93 792
7718.75 740
7719.58 787
7720.41 819
7721.24 751
7722.07 726
7722.90 756
7723.73 741
7724.56 701
7725.39 776
7726.22 753
7727.05 738
7727.88 788
7728.71 731
7729.54 713
7730.37 750
7731.20 731
7732.03 742
7732.86 738
7733.69 724
7734.52 691
7735.35 675
7736.18 656
7737.01 638
7737.84 668
7738.67 667
7739.50 686
7740.33 687
7741.16 637
7741.99 671
7742.82 662
7743.65 686
7744.48 754
7745.31 801
7746.14 855
7746.98 885
7747.81 901
7748.64 870
7749.47 848
7750.30 824
7751.13 795
7751.96 744
7752.79 719
7753.62 645
7754.45 669
7755.29 657
7756.12 638
7756.95 616
7757.78 677
7758.61 660
7759.44 674
7760.27 576
7761.11 593
7761.94 587
7762.77 604
7763.60 612
7764.43 599
7765.26 623
7766.10 632
7766.93 613
7767.76 640
7768.59 630
7769.42 600
7770.26 630
7771.09 630
7771.92 649
7772.75 634
7773.58 624
7774.42 623
7775.25 616
7776.08 627
7776.91 634
7777.75 683
7778.58 634
7779.41 689
7780.24 650
7781.08 625
7781.91 640
7782.74 645
7783.57 658
7784.41 655
7785.24 671
7786.07 705
7786.91 668
7787.74 688
7788.57 663
7789.40 666
7790.24 674
7791.07 684
7791.90 653
7792.74 706
7793.57 693
7794.40 691
7795.24 726
7796.07 678
7796.90 716
7797.74 727
7798.57 754
7799.40 741
7800.24 733
7801.07 793
7801.91 787
7802.74 753
7803.57 737
7804.41 799
7805.24 799
7806.07 815
7806.91 838
7807.74 837
7808.58 818
7809.41 859
7810.25 813
7811.08 874
7811.91 877
7812.75 948
7813.58 972
7814.42 977
7815.25 966
7816.09 959
7816.92 1001
7817.75 1030
7818.59 1034
7819.42 1099
7820.26 1175
7821.09 1320
7821.93 1369
7822.76 1324
7823.60 1324
7824.43 1321
7825.27 1262
7826.10 1199
7826.94 1141
7827.77 1096
7828.61 1068
7829.44 1077
7830.28 1112
7831.11 1129
7831.95 1231
7832.78 1299
7833.62 1311
7834.46 1271
7835.29 1254
7836.13 1198
7836.96 1174
7837.80 1124
7838.63 1081
7839.47 1056
7840.31 983
7841.14 939
7841.98 909
7842.81 898
7843.65 838
7844.48 855
7845.32 876
7846.16 792
7846.99 767
7847.83 856
7848.67 834
7849.50 788
7850.34 847
7851.17 839
7852.01 805
7852.85 770
7853.68 834
7854.52 850
7855.36 842
7856.19 800
7857.03 787
7857.87 877
7858.70 958
7859.54 865
7860.38 845
7861.21 841
7862.05 800
7862.89 856
7863.72 829
7864.56 777
7865.40 752
7866.24 812
7867.07 775
7867.91 820
7868.75 868
7869.59 843
7870.42 850
7871.26 851
7872.10 938
7872.94 895
7873.77 986
7874.61 1025
7875.45 1084
7876.29 1222
7877.12 1255
7877.96 1281
7878.80 1299
7879.64 1305
7880.47 1289
7881.31 1242
7882.15 1181
7882.99 1127
7883.83 1058
7884.66 1055
7885.50 1047
7886.34 1010
7887.18 895
7888.02 914
7888.86 918
7889.69 1018
7890.53 1066
7891.37 1066
7892.21 1111
7893.05 1073
7893.89 1056
7894.73 1058
7895.56 923
7896.40 918
7897.24 918
7898.08 853
7898.92 885
7899.76 815
7900.60 815
7901.44 830
7902.28 825
7903.12 815
7903.95 860
7904.79 806
7905.63 823
7906.47 809
7907.31 769
7908.15 783
7908.99 801
7909.83 834
7910.67 759
7911.51 787
7912.35 828
7913.19 838
7914.03 882
7914.87 933
7915.71 942
7916.55 965
7917.39 985
7918.23 945
7919.07 931
7919.91 999
7920.75 993
7921.59 945
7922.43 879
7923.27 829
7924.11 783
7924.95 779
7925.79 789
7926.63 777
7927.47 785
7928.31 776
7929.15 784
7929.99 745
7930.83 786
7931.67 780
7932.51 735
7933.35 728
7934.19 734
7935.04 743
7935.88 767
7936.72 805
7937.56 772
7938.40 699
7939.24 754
7940.08 779
7940.92 766
7941.76 792
7942.60 740
7943.45 797
7944.29 763
7945.13 773
7945.97 815
7946.81 859
7947.65 830
7948.49 824
7949.34 901
7950.18 890
7951.02 906
7951.86 977
7952.70 989
7953.54 1027
7954.39 1077
7955.23 1132
7956.07 1133
7956.91 1157
7957.75 1234
7958.60 1170
7959.44 1190
7960.28 1181
7961.12 1140
7961.96 1121
7962.81 1124
7963.65 1136
7964.49 1211
7965.33 1457
7966.18 1624
7967.02 1787
7967.86 1919
7968.70 1904
7969.55 1681
7970.39 1495
7971.23 1348
7972.08 1156
7972.92 1136
7973.76 1043
7974.60 995
7975.45 961
7976.29 910
7977.13 894
7977.98 925
7978.82 847
7979.66 915
7980.51 884
7981.35 794
7982.19 787
7983.04 859
7983.88 812
7984.72 827
7985.57 801
7986.41 772
7987.25 767
7988.10 773
7988.94 734
7989.78 668
7990.63 672
7991.47 635
7992.32 645
7993.16 669
7994.00 621
7994.85 630
7995.69 623
7996.54 660
7997.38 662
7998.22 608
7999.07 638
7999.91 578
8000.76 575
8001.60 585
8002.45 574
8003.29 616
8004.13 585
8004.98 611
8005.82 582
8006.67 596
8007.51 542
8008.36 529
8009.20 511
8010.05 537
8010.89 546
8011.74 566
8012.58 546
8013.43 543
8014.27 556
8015.12 559
8015.96 533
8016.81 516
8017.65 537
8018.50 517
8019.34 553
8020.19 512
8021.03 535
8021.88 505
8022.72 542
8023.57 518
8024.41 535
8025.26 546
8026.11 504
8026.95 497
8027.80 554
8028.64 552
8029.49 510
8030.33 513
8031.18 549
8032.03 546
8032.87 503
8033.72 541
8034.56 540
8035.41 585
8036.26 567
8037.10 575
8037.95 522
8038.80 583
8039.64 548
8040.49 540
8041.34 562
8042.18 531
8043.03 509
8043.87 523
8044.72 549
8045.57 527
8046.41 519
8047.26 560
8048.11 524
8048.96 514
8049.80 529
8050.65 480
8051.50 492
8052.34 508
8053.19 520
8054.04 520
8054.88 504
8055.73 496
8056.58 491
8057.43 508
8058.27 468
8059.12 484
8059.97 486
8060.82 497
8061.66 508
8062.51 539
8063.36 495
8064.21 465
8065.05 488
8065.90 516
8066.75 486
8067.60 424
8068.44 455
8069.29 485
8070.14 479
8070.99 466
8071.84 420
8072.68 441
8073.53 453
8074.38 458
8075.23 447
8076.08 427
8076.93 445
8077.77 457
8078.62 450
8079.47 469
8080.32 439
8081.17 465
8082.02 448
8082.87 452
8083.71 495
8084.56 468
8085.41 426
8086.26 472
8087.11 485
8087.96 464
8088.81 453
8089.66 442
8090.51 454
8091.35 484
8092.20 436
8093.05 460
8093.90 476
8094.75 446
8095.60 439
8096.45 450
8097.30 434
8098.15 470
8099.00 454
8099.85 468
8100.70 466
8101.55 437
8102.40 475
8103.25 468
8104.10 446
8104.95 431
8105.80 452
8106.65 482
8107.50 454
8108.35 457
8109.20 412
8110.05 461
8110.90 433
8111.75 422
8112.60 458
8113.45 448
8114.30 421
8115.15 453
8116.00 462
8116.85 453
8117.70 472
8118.55 459
8119.40 467
8120.25 452
8121.10 447
8121.95 448
8122.80 419
8123.65 486
8124.50 447
8125.35 448
8126.20 491
8127.06 457
8127.91 480
8128.76 463
8129.61 515
8130.46 507
8131.31 548
8132.16 496
8133.01 484
8133.86 470
8134.72 493
8135.57 501
8136.42 482
8137.27 499
8138.12 475
8138.97 453
8139.83 444
8140.68 454
8141.53 437
8142.38 434
8143.23 454
8144.08 451
8144.94 460
8145.79 494
8146.64 464
8147.49 494
8148.34 478
8149.20 480
8150.05 466
8150.90 463
8151.75 497
8152.60 502
8153.46 504
8154.31 508
8155.16 519
8156.01 543
8156.87 520
8157.72 527
8158.57 519
8159.42 494
8160.28 470
8161.13 463
8161.98 441
8162.84 443
8163.69 454
8164.54 409
8165.39 407
8166.25 472
8167.10 446
8167.95 432
8168.81 447
8169.66 451
8170.51 412
8171.37 431
8172.22 440
8173.07 425
8173.93 387
8174.78 406
8175.63 408
8176.49 430
8177.34 412
8178.19 407
8179.05 381
8179.90 397
8180.76 385
8181.61 421
8182.46 407
8183.32 385
8184.17 378
8185.02 371
8185.88 399
8186.73 405
8187.59 389
8188.44 417
8189.30 408
8190.15 376
8191.00 384
8191.86 408
8192.71 360
8193.57 370
8194.42 417
8195.28 412
8196.13 405
8196.99 406
8197.84 402
8198.69 400
8199.55 384
8200.40 388
8201.26 376
8202.11 363
8202.97 393
8203.82 423
8204.68 380
8205.53 385
8206.39 372
8207.24 389
8208.10 394
8208.95 371
8209.81 414
8210.67 381
8211.52 377
8212.38 421
8213.23 393
8214.09 407
8214.94 410
8215.80 408
8216.65 399
8217.51 398
8218.37 405
8219.22 404
8220.08 407
8220.93 434
8221.79 417
8222.64 409
8223.50 444
8224.36 414
8225.21 384
8226.07 401
8226.92 396
8227.78 424
8228.64 422
8229.49 408
8230.35 397
8231.21 397
8232.06 399
8232.92 385
8233.78 394
8234.63 383
8235.49 398
8236.35 386
8237.20 373
8238.06 363
8238.92 357
8239.77 359
8240.63 379
8241.49 382
8242.34 386
8243.20 358
8244.06 392
8244.91 364
8245.77 381
8246.63 427
8247.49 379
8248.34 389
8249.20 424
8250.06 413
8250.92 399
8251.77 375
8252.63 386
8253.49 408
8254.35 342
8255.20 410
8256.06 394
8256.92 407
8257.78 394
8258.63 388
8259.49 397
8260.35 352
8261.21 399
8262.07 400
8262.92 376
8263.78 370
8264.64 413
8265.50 424
8266.36 431
8267.22 426
8268.07 411
8268.93 438
8269.79 438
8270.65 463
8271.51 482
8272.37 489
8273.22 463
8274.08 467
8274.94 482
8275.80 470
8276.66 511
8277.52 540
8278.38 591
8279.24 614
8280.09 605
8280.95 591
8281.81 552
8282.67 520
8283.53 479
8284.39 482
8285.25 529
8286.11 492
8286.97 468
8287.83 504
8288.69 475
8289.55 485
8290.41 541
8291.26 601
8292.12 626
8292.98 688
8293.84 681
8294.70 709
8295.56 642
8296.42 578
8297.28 597
8298.14 580
8299.00 515
8299.86 508
8300.72 515
8301.58 497
8302.44 471
8303.30 463
8304.16 475
8305.02 487
8305.88 468
8306.74 485
8307.60 449
8308.46 464
8309.33 483
8310.19 460
8311.05 468
8311.91 432
8312.77 442
8313.63 466
8314.49 433
8315.35 439
8316.21 404
8317.07 406
8317.93 438
8318.79 444
8319.65 411
8320.52 409
8321.38 435
8322.24 434
8323.10 423
8323.96 403
8324.82 373
8325.68 444
8326.54 465
8327.41 457
8328.27 426
8329.13 418
8329.99 446
8330.85 408
8331.71 423
8332.57 432
8333.44 432
8334.30 428
8335.16 406
8336.02 451
8336.88 414
8337.75 406
8338.61 413
8339.47 451
8340.33 422
8341.19 406
8342.06 430
8342.92 397
8343.78 420
8344.64 454
8345.50 460
8346.37 452
8347.23 459
8348.09 482
8348.95 436
8349.82 478
8350.68 448
8351.54 457
8352.40 516
8353.27 472
8354.13 451
8354.99 445
8355.86 472
8356.72 456
8357.58 460
8358.45 456
8359.31 450
8360.17 391
8361.03 424
8361.90 435
8362.76 442
8363.62 458
8364.49 468
8365.35 406
8366.21 475
8367.08 449
8367.94 418
8368.80 436
8369.67 468
8370.53 448
8371.40 442
8372.26 441
8373.12 474
8373.99 444
8374.85 410
8375.71 452
8376.58 482
8377.44 432
8378.31 452
8379.17 464
8380.03 465
8380.90 464
8381.76 455
8382.63 455
8383.49 483
8384.36 492
8385.22 522
8386.08 548
8386.95 509
8387.81 462
8388.68 489
8389.54 508
8390.41 524
8391.27 473
8392.14 487
8393.00 491
8393.87 463
8394.73 454
8395.60 470
8396.46 505
8397.33 510
8398.19 471
8399.06 486
8399.92 526
8400.79 522
8401.65 521
8402.52 564
8403.38 513
8404.25 499
8405.11 516
8405.98 537
8406.84 534
8407.71 526
8408.58 534
8409.44 555
8410.31 540
8411.17 522
8412.04 554
8412.90 563
8413.77 559
8414.64 581
8415.50 588
8416.37 611
8417.23 567
8418.10 602
8418.97 607
8419.83 548
8420.70 574
8421.56 620
8422.43 615
8423.30 616
8424.16 655
8425.03 640
8425.90 626
8426.76 619
8427.63 673
8428.50 726
8429.36 714
8430.23 682
8431.10 740
8431.96 733
8432.83 744
8433.70 802
8434.56 740
8435.43 783
8436.30 812
8437.16 826
8438.03 910
8438.90 940
8439.77 949
8440.63 978
8441.50 1054
8442.37 1125
8443.24 1154
8444.10 1160
8444.97 1061
8445.84 1108
8446.71 1123
8447.57 1139
8448.44 1122
8449.31 1101
8450.18 1095
8451.04 1189
8451.91 1324
8452.78 1484
8453.65 1697
8454.52 1946
8455.38 2168
8456.25 2304
8457.12 2281
8457.99 2199
8458.86 2013
8459.72 1863
8460.59 1711
8461.46 1486
8462.33 1368
8463.20 1271
8464.07 1152
8464.93 1127
8465.80 975
8466.67 988
8467.54 935
8468.41 850
8469.28 830
8470.15 897
8471.02 879
8471.88 898
8472.75 825
8473.62 834
8474.49 864
8475.36 869
8476.23 894
8477.10 865
8477.97 933
8478.84 1000
8479.71 1080
8480.58 1058
8481.44 1076
8482.31 1028
8483.18 1047
8484.05 1048
8484.92 1025
8485.79 933
8486.66 948
8487.53 900
8488.40 828
8489.27 838
8490.14 843
8491.01 791
8491.88 808
8492.75 884
8493.62 835
8494.49 833
8495.36 834
8496.23 859
8497.10 794
8497.97 784
8498.84 820
8499.71 806
8500.58 725
8501.45 726
8502.32 748
8503.19 723
8504.06 735
8504.93 733
8505.80 769
8506.67 792
8507.55 826
8508.42 814
8509.29 806
8510.16 840
8511.03 838
8511.90 821
8512.77 837
8513.64 821
8514.51 791
8515.38 810
8516.25 852
8517.13 849
8518.00 830
8518.87 872
8519.74 918
8520.61 971
8521.48 1023
8522.35 1080
8523.23 1140
8524.10 1337
8524.97 1385
8525.84 1514
8526.71 1544
8527.58 1456
8528.46 1371
8529.33 1308
8530.20 1251
8531.07 1159
8531.94 1091
8532.81 1006
8533.69 943
8534.56 922
8535.43 884
8536.30 863
8537.18 853
8538.05 804
8538.92 840
8539.79 811
8540.66 762
8541.54 735
8542.41 742
8543.28 726
8544.15 701
8545.03 725
8545.90 734
8546.77 749
8547.64 764
8548.52 793
8549.39 824
8550.26 851
8551.14 943
8552.01 1060
8552.88 1101
8553.76 1178
8554.63 1235
8555.50 1164
8556.37 1094
8557.25 1021
8558.12 934
8558.99 883
8559.87 807
8560.74 774
8561.61 800
8562.49 755
8563.36 763
8564.24 716
8565.11 764
8565.98 694
8566.86 724
8567.73 743
8568.60 725
8569.48 713
8570.35 707
8571.23 719
8572.10 720
8572.97 717
8573.85 683
8574.72 724
8575.60 697
8576.47 689
8577.34 686
8578.22 699
8579.09 708
8579.97 710
8580.84 716
8581.72 748
8582.59 731
8583.47 731
8584.34 744
8585.21 710
8586.09 760
8586.96 757
8587.84 750
8588.71 703
8589.59 737
8590.46 747
8591.34 758
8592.21 725
8593.09 748
8593.96 747
8594.84 778
8595.71 803
8596.59 809
8597.46 816
8598.34 844
8599.22 817
8600.09 791
8600.97 818
8601.84 795
8602.72 858
8603.59 852
8604.47 861
8605.34 843
8606.22 837
8607.10 844
8607.97 896
8608.85 874
8609.72 905
8610.60 909
8611.47 933
8612.35 951
8613.23 916
8614.10 924
8614.98 969
8615.86 989
8616.73 994
8617.61 1013
8618.48 1053
8619.36 1080
8620.24 1074
8621.11 1091
8621.99 1076
8622.87 1102
8623.74 1118
8624.62 1146
8625.50 1155
8626.37 1090
8627.25 1158
8628.13 1155
8629.00 1171
8629.88 1201
8630.76 1230
8631.64 1194
8632.51 1259
8633.39 1215
8634.27 1240
8635.14 1297
8636.02 1305
8636.90 1277
8637.78 1324
8638.65 1285
8639.53 1288
8640.41 1300
8641.29 1377
8642.16 1402
8643.04 1417
8643.92 1452
8644.80 1488
8645.67 1516
8646.55 1541
8647.43 1619
8648.31 1603
8649.18 1593
8650.06 1688
8650.94 1637
8651.82 1630
8652.70 1682
8653.58 1735
8654.45 1728
8655.33 1724
8656.21 1746
8657.09 1855
8657.97 1959
8658.84 2110
8659.72 2237
8660.60 2398
8661.48 2649
8662.36 2910
8663.24 3160
8664.12 3333
8664.99 3497
8665.87 3487
8666.75 3350
8667.63 3149
8668.51 2947
8669.39 2843
8670.27 2841
8671.15 2949
8672.03 3116
8672.91 3183
8673.78 3388
8674.66 3387
8675.54 3295
8676.42 3142
8677.30 2923
8678.18 2737
8679.06 2528
8679.94 2425
8680.82 2172
8681.70 1948
8682.58 1885
8683.46 1868
8684.34 1833
8685.22 1864
8686.10 1910
8686.98 2068
8687.86 2277
8688.74 2644
8689.62 3032
8690.50 3369
8691.38 3637
8692.26 3916
8693.14 3871
8694.02 3799
8694.90 3559
8695.78 3273
8696.66 2981
8697.54 2696
8698.42 2487
8699.30 2389
8700.18 2353
8701.06 2212
8701.94 2211
8702.82 2117
8703.70 1985
8704.58 1915
8705.46 1875
8706.34 1748
8707.23 1601
8708.11 1513
8708.99 1397
8709.87 1340
8710.75 1306
8711.63 1217
8712.51 1145
8713.39 1117
8714.27 1088
8715.16 1074
8716.04 1123
8716.92 1062
8717.80 1042
8718.68 1050
8719.56 1069
8720.44 1048
8721.33 1043
8722.21 1040
8723.09 1053
8723.97 1048
8724.85 1082
8725.73 1064
8726.62 1088
8727.50 1103
8728.38 1133
8729.26 1127
8730.14 1128
8731.03 1123
8731.91 1197
8732.79 1166
8733.67 1098
8734.55 1146
8735.44 1089
8736.32 1110
8737.20 1098
8738.08 1094
8738.97 1081
8739.85 1090
8740.73 1038
8741.61 1052
8742.50 1010
8743.38 964
8744.26 1037
8745.14 1006
8746.03 1015
8746.91 1053
8747.79 1066
8748.68 1059
8749.56 1044
8750.44 1039
8751.33 1073
8752.21 1039
8753.09 1038
8753.97 1094
8754.86 1097
8755.74 1101
8756.62 1163
8757.51 1170
8758.39 1193
8759.28 1225
8760.16 1230
8761.04 1186
8761.93 1135
8762.81 1132
8763.69 1103
8764.58 1094
8765.46 1025
8766.34 1080
8767.23 1117
8768.11 1095
8769.00 1081
8769.88 1078
8770.76 1059
8771.65 1083
8772.53 1039
8773.42 1038
8774.30 1038
8775.19 1058
8776.07 1038
8776.95 1062
8777.84 1038
8778.72 1003
8779.61 1094
8780.49 1098
8781.38 1113
8782.26 1100
8783.15 1087
8784.03 1077
8784.92 1062
8785.80 1079
8786.69 1072
8787.57 1023
8788.46 1012
8789.34 1013
8790.23 1009
8791.11 1025
8792.00 983
8792.88 959
8793.77 920
8794.65 824
8795.54 875
8796.42 877
8797.31 872
8798.19 858
8799.08 803
8799.96 754
8800.85 826
8801.74 838
8802.62 851
8803.51 843
8804.39 852
8805.28 831
8806.16 822
8807.05 865
8807.94 874
8808.82 879
8809.71 811
8810.59 812
8811.48 827
8812.37 839
8813.25 825
8814.14 845
8815.03 855
8815.91 893
8816.80 905
8817.68 956
8818.57 932
8819.46 868
8820.34 912
8821.23 922
8822.12 866
8823.00 820
8823.89 834
8824.78 798
8825.66 765
8826.55 813
8827.44 811
8828.33 785
8829.21 784
8830.10 780
8830.99 722
8831.87 739
8832.76 748
8833.65 735
8834.54 710
8835.42 765
8836.31 736
8837.20 778
8838.08 722
8838.97 736
8839.86 755
8840.75 746
8841.64 777
8842.52 778
8843.41 748
8844.30 768
8845.19 770
8846.07 768
8846.96 736
8847.85 695
8848.74 673
8849.63 675
8850.51 656
8851.40 634
8852.29 609
8853.18 627
8854.07 623
8854.96 549
8855.84 599
8856.73 565
8857.62 561
8858.51 577
8859.40 604
8860.29 596
8861.17 551
8862.06 600
8862.95 619
8863.84 583
8864.73 592
8865.62 593
8866.51 562
8867.40 571
8868.29 539
8869.17 517
8870.06 571
8870.95 539
8871.84 526
8872.73 513
8873.62 531
8874.51 526
8875.40 529
8876.29 551
8877.18 560
8878.07 512
8878.96 464
8879.85 505
8880.74 528
8881.63 527
8882.51 546
8883.40 486
8884.29 462
8885.18 554
8886.07 536
8886.96 489
8887.85 489
8888.74 510
8889.63 454
8890.52 490
8891.41 490
8892.30 470
8893.19 445
8894.09 469
8894.98 474
8895.87 492
8896.76 472
8897.65 462
8898.54 448
8899.43 460
8900.32 445
8901.21 449
8902.10 471
8902.99 454
8903.88 437
8904.77 445
8905.66 430
8906.55 424
8907.44 451
8908.34 471
8909.23 470
8910.12 471
8911.01 460
8911.90 441
8912.79 431
8913.68 465
8914.57 460
8915.47 451
8916.36 436
8917.25 422
8918.14 414
8919.03 458
8919.92 392
8920.81 412
8921.71 440
8922.60 422
8923.49 410
8924.38 431
8925.27 414
8926.16 381
8927.06 399
8927.95 404
8928.84 416
8929.73 403
8930.62 401
8931.52 417
8932.41 397
8933.30 401
8934.19 410
8935.09 394
8935.98 361
8936.87 416
8937.76 417
8938.66 369
8939.55 360
8940.44 342
8941.33 354
8942.23 365
8943.12 375
8944.01 387
8944.90 383
8945.80 413
8946.69 338
8947.58 353
8948.48 360
8949.37 374
8950.26 385
8951.16 394
8952.05 380
8952.94 381
8953.84 359
8954.73 375
8955.62 381
8956.52 384
8957.41 372
8958.30 395
8959.20 351
8960.09 352
8960.98 384
8961.88 369
8962.77 357
8963.66 374
8964.56 388
8965.45 378
8966.35 376
8967.24 361
8968.13 399
8969.03 409
8969.92 386
8970.82 388
8971.71 362
8972.60 358
8973.50 373
8974.39 378
8975.29 347
8976.18 355
8977.08 358
8977.97 340
8978.87 362
8979.76 371
8980.65 358
8981.55 368
8982.44 365
8983.34 361
8984.23 368
8985.13 364
8986.02 347
8986.92 357
8987.81 366
8988.71 376
8989.60 356
8990.50 336
8991.39 355
8992.29 356
8993.18 400
8994.08 350
8994.97 364
8995.87 375
8996.76 354
8997.66 337
8998.56 342
8999.45 329
9000.35 357
9001.24 376
9002.14 333
9003.03 325
9003.93 323
9004.83 328
9005.72 350
9006.62 364
9007.51 309
9008.41 315
9009.31 342
9010.20 319
9011.10 351
9011.99 340
9012.89 327
9013.79 351
9014.68 365
9015.58 337
9016.48 338
9017.37 351
9018.27 323
9019.16 332
9020.06 351
9020.96 335
9021.85 346
9022.75 324
9023.65 334
9024.54 296
9025.44 315
9026.34 355
9027.24 318
9028.13 330
9029.03 331
9029.93 327
9030.82 302
9031.72 330
9032.62 322
9033.52 338
9034.41 320
9035.31 313
9036.21 320
9037.10 328
9038.00 334
9038.90 354
9039.80 373
9040.69 321
9041.59 331
9042.49 345
9043.39 341
9044.29 331
9045.18 344
9046.08 385
9046.98 363
9047.88 361
9048.78 370
9049.67 342
9050.57 375
9051.47 339
9052.37 344
9053.27 360
9054.16 369
9055.06 387
9055.96 358
9056.86 371
9057.76 405
9058.66 398
9059.55 385
9060.45 346
9061.35 362
9062.25 332
9063.15 382
9064.05 378
9064.95 390
9065.85 380
9066.74 391
9067.64 381
9068.54 375
9069.44 378
9070.34 381
9071.24 365
9072.14 359
9073.04 356
9073.94 369
9074.84 376
9075.74 364
9076.64 375
9077.53 338
9078.43 349
9079.33 325
9080.23 357
9081.13 395
9082.03 382
9082.93 353
9083.83 373
9084.73 349
9085.63 381
9086.53 382
9087.43 419
9088.33 417
9089.23 405
9090.13 416
9091.03 425
9091.93 439
9092.83 382
9093.73 394
9094.63 390
9095.53 379
9096.43 370
9097.33 390
9098.23 375
9099.13 397
9100.04 394
9100.94 401
9101.84 389
9102.74 383
9103.64 390
9104.54 367
9105.44 363
9106.34 363
9107.24 350
9108.14 363
9109.04 339
9109.94 356
9110.85 380
9111.75 380
9112.65 360
9113.55 357
9114.45 370
9115.35 335
9116.25 363
9117.15 363
9118.06 336
9118.96 344
9119.86 358
9120.76 362
9121.66 346
9122.56 342
9123.46 363
9124.37 344
9125.27 356
9126.17 337
9127.07 331
9127.97 337
9128.88 330
9129.78 349
9130.68 348
9131.58 338
9132.48 362
9133.39 338
9134.29 346
9135.19 328
9136.09 317
9137.00 327
9137.90 332
9138.80 338
9139.70 335
9140.61 335
9141.51 327
9142.41 320
9143.31 359
9144.22 343
9145.12 342
9146.02 347
9146.92 340
9147.83 350
9148.73 315
9149.63 292
9150.54 328
9151.44 335
9152.34 366
9153.25 319
9154.15 337
9155.05 357
9155.96 349
9156.86 392
9157.76 354
9158.67 357
9159.57 338
9160.47 363
9161.38 376
9162.28 362
9163.18 342
9164.09 349
9164.99 359
9165.90 345
9166.80 392
9167.70 385
9168.61 356
9169.51 357
9170.42 375
9171.32 390
9172.22 358
9173.13 332
9174.03 339
9174.94 326
9175.84 320
9176.74 343
9177.65 331
9178.55 341
9179.46 333
9180.36 369
9181.27 338
9182.17 381
9183.08 375
9183.98 372
9184.89 339
9185.79 350
9186.70 343
9187.60 345
9188.51 367
9189.41 356
9190.32 350
9191.22 362
9192.13 374
9193.03 328
9193.94 345
9194.84 398
9195.75 382
9196.65 375
9197.56 370
9198.46 396
9199.37 386
9200.27 427
9201.18 453
9202.08 409
9202.99 421
9203.90 397
9204.80 433
9205.71 420
9206.61 396
9207.52 397
9208.42 379
9209.33 340
9210.24 353
9211.14 351
9212.05 347
9212.95 372
9213.86 337
9214.77 420
9215.67 410
9216.58 377
9217.49 386
9218.39 399
9219.30 376
9220.21 336
9221.11 359
9222.02 354
9222.93 368
9223.83 363
9224.74 339
9225.65 360
9226.55 369
9227.46 334
9228.37 342
9229.27 309
9230.18 360
9231.09 328
9231.99 380
9232.90 344
9233.81 356
9234.72 347
9235.62 348
9236.53 332
9237.44 342
9238.34 358
9239.25 324
9240.16 340
9241.07 328
9241.97 341
9242.88 357
9243.79 349
9244.70 323
9245.61 325
9246.51 343
9247.42 315
9248.33 317
9249.24 372
9250.14 347
9251.05 325
9251.96 327
9252.87 326
9253.78 304
9254.69 298
9255.59 328
9256.50 335
9257.41 367
9258.32 330
9259.23 364
9260.14 333
9261.04 333
9261.95 340
9262.86 331
9263.77 345
9264.68 367
9265.59 346
9266.50 332
9267.40 348
9268.31 330
9269.22 360
9270.13 338
9271.04 350
9271.95 327
9272.86 336
9273.77 331
9274.68 344
9275.59 356
9276.49 354
9277.40 365
9278.31 342
9279.22 342
9280.13 380
9281.04 336
9281.95 308
9282.86 316
9283.77 338
9284.68 375
9285.59 355
9286.50 361
9287.41 317
9288.32 354
9289.23 328
9290.14 369
9291.05 358
9291.96 346
9292.87 341
9293.78 382
9294.69 388
9295.60 391
9296.51 342
9297.42 372
9298.33 353
9299.24 373
9300.15 373
9301.06 357
9301.97 385
9302.88 388
9303.79 364
9304.70 383
9305.61 384
9306.53 370
9307.44 404
9308.35 411
9309.26 393
9310.17 425
9311.08 435
9311.99 407
9312.90 454
9313.81 415
9314.72 425
9315.63 373
9316.55 374
9317.46 391
9318.37 359
9319.28 381
9320.19 375
9321.10 373
9322.01 354
9322.93 389
9323.84 369
9324.75 335
9325.66 363
9326.57 381
9327.48 370
9328.40 363
9329.31 368
9330.22 333
9331.13 362
9332.04 374
9332.96 379
9333.87 341
9334.78 357
9335.69 398
9336.60 378
9337.52 380
9338.43 374
9339.34 384
9340.25 382
9341.17 359
9342.08 375
9342.99 386
9343.90 373
9344.82 372
9345.73 388
9346.64 359
9347.55 363
9348.47 383
9349.38 381
9350.29 394
9351.21 390
9352.12 376
9353.03 380
9353.94 351
9354.86 361
9355.77 368
9356.68 362
9357.60 374
9358.51 339
9359.42 355
9360.34 366
9361.25 394
9362.16 397
9363.08 373
9363.99 353
9364.90 339
9365.82 355
9366.73 365
9367.65 380
9368.56 376
9369.47 330
9370.39 365
9371.30 371
9372.21 374
9373.13 382
9374.04 367
9374.96 362
9375.87 378
9376.79 384
9377.70 411
9378.61 365
9379.53 375
9380.44 369
9381.36 380
9382.27 358
9383.19 363
9384.10 375
9385.01 402
9385.93 370
9386.84 404
9387.76 415
9388.67 395
9389.59 435
9390.50 441
9391.42 416
9392.33 476
9393.25 485
9394.16 454
9395.08 457
9395.99 447
9396.91 465
9397.82 448
9398.74 400
9399.65 409
9400.57 412
9401.48 411
9402.40 393
9403.32 410
9404.23 428
9405.15 367
9406.06 398
9406.98 384
9407.89 369
9408.81 396
9409.73 388
9410.64 395
9411.56 365
9412.47 379
9413.39 366
9414.30 349
9415.22 334
9416.14 371
9417.05 404
9417.97 375
9418.89 332
9419.80 385
9420.72 427
9421.63 399
9422.55 404
9423.47 415
9424.38 378
9425.30 400
9426.22 409
9427.13 413
9428.05 408
9428.97 409
9429.88 380
9430.80 395
9431.72 422
9432.63 401
9433.55 455
9434.47 447
9435.38 453
9436.30 470
9437.22 461
9438.14 466
9439.05 472
9439.97 483
9440.89 459
9441.81 470
9442.72 468
9443.64 465
9444.56 477
9445.47 488
9446.39 494
9447.31 537
9448.23 523
9449.15 509
9450.06 506
9450.98 545
9451.90 573
9452.82 575
9453.73 576
9454.65 612
9455.57 573
9456.49 542
9457.41 546
9458.32 502
9459.24 455
9460.16 455
9461.08 430
9462.00 455
9462.92 435
9463.83 445
9464.75 462
9465.67 416
9466.59 414
9467.51 439
9468.43 455
9469.35 448
9470.26 422
9471.18 428
9472.10 423
9473.02 412
9473.94 407
9474.86 444
9475.78 449
9476.70 451
9477.62 439
9478.54 460
9479.45 459
9480.37 490
9481.29 496
9482.21 527
9483.13 483
9484.05 480
9484.97 456
9485.89 440
9486.81 447
9487.73 422
9488.65 441
9489.57 451
9490.49 457
9491.41 434
9492.33 405
9493.25 434
9494.17 438
9495.09 435
9496.01 442
9496.93 454
9497.85 418
9498.77 428
9499.69 466
9500.61 442
9501.53 424
9502.45 452
9503.37 478
9504.29 452
9505.21 462
9506.13 460
9507.05 475
9507.97 466
9508.89 433
9509.81 448
9510.73 496
9511.65 507
9512.57 519
9513.49 496
9514.42 521
9515.34 508
9516.26 503
9517.18 548
9518.10 546
9519.02 585
9519.94 569
9520.86 603
9521.78 661
9522.71 584
9523.63 598
9524.55 615
9525.47 583
9526.39 607
9527.31 568
9528.23 583
9529.16 549
9530.08 575
9531.00 560
9531.92 561
9532.84 582
9533.76 598
9534.69 575
9535.61 514
9536.53 568
9537.45 572
9538.37 546
9539.30 520
9540.22 565
9541.14 563
9542.06 552
9542.98 573
9543.91 547
9544.83 537
9545.75 533
9546.67 539
9547.60 585
9548.52 562
9549.44 556
9550.36 581
9551.29 572
9552.21 595
9553.13 590
9554.06 588
9554.98 562
9555.90 594
9556.82 593
9557.75 606
9558.67 602
9559.59 594
9560.52 585
9561.44 614
9562.36 597
9563.29 607
9564.21 642
9565.13 660
9566.06 654
9566.98 629
9567.90 595
9568.83 671
9569.75 677
9570.67 638
9571.60 613
9572.52 679
9573.44 644
9574.37 677
9575.29 724
9576.22 728
9577.14 711
9578.06 708
9578.99 733
9579.91 736
9580.84 737
9581.76 786
9582.68 800
9583.61 746
9584.53 712
9585.46 761
9586.38 759
9587.31 758
9588.23 735
9589.15 733
9590.08 733
9591.00 734
9591.93 752
9592.85 773
9593.78 791
9594.70 789
9595.63 874
9596.55 895
9597.48 926
9598.40 930
9599.33 987
9600.25 1021
9601.18 1026
9602.10 986
9603.03 965
9603.95 945
9604.88 876
9605.80 871
9606.73 852
9607.65 850
9608.58 801
9609.50 844
9610.43 876
9611.35 802
9612.28 831
9613.21 860
9614.13 859
9615.06 798
9615.98 851
9616.91 850
9617.84 876
9618.76 892
9619.69 856
9620.61 909
9621.54 863
9622.47 861
9623.39 929
9624.32 909
9625.24 907
9626.17 913
9627.10 960
9628.02 919
9628.95 945
9629.88 909
9630.80 955
9631.73 980
9632.65 951
9633.58 963
9634.51 1006
9635.43 1029
9636.36 1074
9637.29 1074
9638.22 1107
9639.14 1129
9640.07 1149
9641.00 1189
9641.92 1212
9642.85 1212
9643.78 1240
9644.70 1285
9645.63 1288
9646.56 1239
9647.49 1287
9648.41 1308
9649.34 1286
9650.27 1262
9651.20 1254
9652.12 1236
9653.05 1236
9653.98 1232
9654.91 1145
9655.83 1140
9656.76 1201
9657.69 1211
9658.62 1234
9659.55 1250
9660.47 1133
9661.40 1176
9662.33 1213
9663.26 1217
9664.19 1188
9665.11 1272
9666.04 1311
9666.97 1297
9667.90 1360
9668.83 1384
9669.75 1373
9670.68 1446
9671.61 1448
9672.54 1430
9673.47 1466
9674.40 1453
9675.33 1466
9676.25 1434
9677.18 1432
9678.11 1464
9679.04 1450
9679.97 1526
9680.90 1512
9681.83 1514
9682.76 1566
9683.69 1499
9684.61 1532
9685.54 1526
9686.47 1607
9687.40 1556
9688.33 1579
9689.26 1634
9690.19 1623
9691.12 1625
9692.05 1624
9692.98 1676
9693.91 1690
9694.84 1831
9695.77 1910
9696.70 2027
9697.63 2103
9698.56 2107
9699.49 2123
9700.42 2132
9701.35 2056
9702.28 1933
9703.21 1843
9704.14 1819
9705.07 1740
9706.00 1663
9706.93 1634
9707.86 1603
9708.79 1628
9709.72 1716
9710.65 1717
9711.58 1812
9712.51 1938
9713.44 1988
9714.37 1955
9715.30 2005
9716.23 2021
9717.16 1955
9718.09 1840
9719.02 1815
9719.95 1728
9720.88 1582
9721.81 1575
9722.75 1448
9723.68 1315
9724.61 1332
9725.54 1307
9726.47 1275
9727.40 1268
9728.33 1261
9729.26 1262
9730.19 1251
9731.13 1239
9732.06 1263
9732.99 1244
9733.92 1201
9734.85 1234
9735.78 1218
9736.71 1211
9737.65 1163
9738.58 1179
9739.51 1185
9740.44 1162
9741.37 1145
9742.30 1125
9743.24 1093
9744.17 1108
9745.10 1120
9746.03 1134
9746.96 1077
9747.90 1030
9748.83 1033
9749.76 1114
9750.69 1037
9751.63 1052
9752.56 1024
9753.49 1026
9754.42 1042
9755.36 1049
9756.29 1043
9757.22 1014
9758.15 1039
9759.09 1065
9760.02 997
9760.95 949
9761.88 1002
9762.82 1038
9763.75 1085
9764.68 1099
9765.62 1127
9766.55 1113
9767.48 1139
9768.41 1209
9769.35 1139
9770.28 1097
9771.21 1114
9772.15 1086
9773.08 1033
9774.01 1052
9774.95 1084
9775.88 1099
9776.81 1102
9777.75 1081
9778.68 1084
9779.62 1091
9780.55 1121
9781.48 1151
9782.42 1242
9783.35 1176
9784.28 1193
9785.22 1147
9786.15 1103
9787.09 1082
9788.02 1070
9788.95 1024
9789.89 1026
9790.82 1042
9791.76 1034
9792.69 1029
9793.63 1012
9794.56 1065
9795.49 1066
9796.43 1099
9797.36 1095
9798.30 1088
9799.23 1122
9800.17 1079
9801.10 1095
9802.04 1037
9802.97 988
9803.91 942
9804.84 861
9805.78 854
9806.71 815
9807.65 807
9808.58 797
9809.52 778
9810.45 770
9811.39 760
9812.32 766
9813.26 749
9814.19 721
9815.13 717
9816.06 735
9817.00 713
9817.93 713
9818.87 753
9819.80 701
9820.74 719
9821.68 700
9822.61 692
9823.55 685
9824.48 671
9825.42 679
9826.35 688
9827.29 673
9828.23 701
9829.16 712
9830.10 742
9831.03 680
9831.97 668
9832.91 675
9833.84 659
9834.78 679
9835.72 686
9836.65 692
9837.59 709
9838.52 690
9839.46 704
9840.40 678
9841.33 692
9842.27 658
9843.21 661
9844.14 694
9845.08 687
9846.02 707
9846.95 641
9847.89 684
9848.83 655
9849.77 641
9850.70 683
9851.64 673
9852.58 713
9853.51 682
9854.45 694
9855.39 689
9856.33 668
9857.26 655
9858.20 655
9859.14 655
9860.08 670
9861.01 658
9861.95 695
9862.89 631
9863.83 674
9864.76 689
9865.70 633
9866.64 619
9867.58 632
9868.51 639
9869.45 623
9870.39 632
9871.33 613
9872.27 634
9873.20 594
9874.14 580
9875.08 614
9876.02 621
9876.96 623
9877.90 659
9878.83 636
9879.77 664
9880.71 618
9881.65 601
9882.59 641
9883.53 653
9884.47 589
9885.40 621
9886.34 590
9887.28 611
9888.22 563
9889.16 580
9890.10 595
9891.04 592
9891.98 593
9892.91 591
9893.85 614
9894.79 589
9895.73 566
9896.67 549
9897.61 555
9898.55 546
9899.49 565
9900.43 614
9901.37 619
9902.31 587
9903.25 581
9904.19 573
9905.13 556
9906.07 582
9907.01 612
9907.95 604
9908.89 575
9909.83 559
9910.77 571
9911.71 587
9912.65 617
9913.59 617
9914.53 602
9915.47 607
9916.41 618
9917.35 611
9918.29 610
9919.23 655
9920.17 694
9921.11 715
9922.05 762
9922.99 825
9923.93 901
9924.87 940
9925.81 1036
9926.75 981
9927.69 954
9928.63 952
9929.57 907
9930.51 890
9931.45 867
9932.39 799
9933.34 713
9934.28 672
9935.22 665
9936.16 616
9937.10 571
9938.04 619
9938.98 601
9939.92 594
9940.87 585
9941.81 562
9942.75 572
9943.69 580
9944.63 614
9945.57 650
9946.51 607
9947.46 703
9948.40 720
9949.34 726
9950.28 702
9951.22 693
9952.16 754
9953.11 685
9954.05 669
9954.99 650
9955.93 633
9956.87 639
9957.82 601
9958.76 556
9959.70 563
9960.64 551
9961.59 569
9962.53 511
9963.47 513
9964.41 525
9965.35 496
9966.30 503
9967.24 488
9968.18 500
9969.13 478
9970.07 431
9971.01 449
9971.95 444
9972.90 465
9973.84 489
9974.78 447
9975.73 472
9976.67 466
9977.61 467
9978.55 443
9979.50 457
9980.44 457
9981.38 492
9982.33 478
9983.27 453
9984.21 480
9985.16 448
9986.10 433
9987.04 438
9987.99 433
9988.93 466
9989.88 468
9990.82 449
9991.76 460
9992.71 425
9993.65 420
9994.59 455
9995.54 453
9996.48 451
9997.43 464
9998.37 465
9999.31 448
10000.26 443
10001.20 437
10002.15 441
10003.09 423
10004.04 455
10004.98 429
10005.92 430
10006.87 431
10007.81 418
10008.76 450
10009.70 452
10010.65 445
10011.59 425
10012.54 434
10013.48 439
10014.43 430
10015.37 427
10016.32 441
10017.26 439
10018.21 427
10019.15 408
10020.10 393
10021.04 430
10021.99 420
10022.93 411
10023.88 422
10024.82 405
10025.77 399
10026.71 430
10027.66 427
10028.60 435
10029.55 399
10030.49 419
10031.44 406
10032.39 410
10033.33 418
10034.28 430
10035.22 392
10036.17 373
10037.11 394
10038.06 412
10039.01 396
10039.95 417
10040.90 425
10041.84 414
10042.79 422
10043.74 387
10044.68 404
10045.63 392
10046.58 399
10047.52 359
10048.47 354
10049.41 385
10050.36 343
10051.31 360
10052.25 370
10053.20 388
10054.15 382
10055.09 375
10056.04 392
10056.99 377
10057.93 397
10058.88 386
10059.83 387
10060.78 405
10061.72 386
10062.67 357
10063.62 347
10064.56 383
10065.51 410
10066.46 371
10067.41 360
10068.35 379
10069.30 345
10070.25 367
10071.20 376
10072.14 375
10073.09 360
10074.04 387
10074.99 399
10075.93 387
10076.88 366
10077.83 345
10078.78 379
10079.72 365
10080.67 388
10081.62 405
10082.57 379
10083.52 368
10084.46 376
10085.41 336
10086.36 356
10087.31 371
10088.26 339
10089.21 356
10090.15 390
10091.10 354
10092.05 383
10093.00 361
10093.95 383
10094.90 388
10095.85 399
10096.79 401
10097.74 401
10098.69 392
10099.64 392
10100.59 408
10101.54 382
10102.49 381
10103.44 366
10104.39 381
10105.33 396
10106.28 428
10107.23 387
10108.18 394
10109.13 405
10110.08 389
10111.03 373
10111.98 380
10112.93 381
10113.88 384
10114.83 365
10115.78 375
10116.73 377
10117.68 406
10118.63 404
10119.58 385
10120.53 403
10121.48 391
10122.43 397
10123.38 383
10124.33 391
10125.28 391
10126.23 399
10127.18 407
10128.13 409
10129.08 403
10130.03 408
10130.98 418
10131.93 433
10132.88 418
10133.83 402
10134.78 423
10135.73 423
10136.68 448
10137.63 428
10138.58 438
10139.53 427
10140.48 454
10141.43 443
10142.38 488
10143.33 434
10144.29 482
10145.24 461
10146.19 449
10147.14 442
10148.09 470
10149.04 478
10149.99 491
10150.94 456
10151.89 456
10152.85 467
10153.80 475
10154.75 488
10155.70 497
10156.65 503
10157.60 484
10158.55 465
10159.51 505
10160.46 491
10161.41 494
10162.36 526
10163.31 544
10164.26 528
10165.22 527
10166.17 552
10167.12 602
10168.07 564
10169.02 553
10169.98 615
10170.93 607
10171.88 553
10172.83 573
10173.79 594
10174.74 609
10175.69 643
10176.64 646
10177.60 655
10178.55 696
10179.50 677
10180.45 691
10181.41 710
10182.36 633
10183.31 658
10184.26 674
10185.22 673
10186.17 679
10187.12 642
10188.08 664
10189.03 686
10189.98 642
10190.93 680
10191.89 682
10192.84 683
10193.79 678
10194.75 696
10195.70 660
10196.65 666
10197.61 751
10198.56 735
10199.51 707
10200.47 735
10201.42 765
10202.38 759
10203.33 782
10204.28 802
10205.24 850
10206.19 878
10207.14 898
10208.10 904
10209.05 863
10210.01 859
10210.96 789
10211.91 794
10212.87 743
10213.82 684
10214.78 660
10215.73 695
10216.69 650
10217.64 664
10218.59 645
10219.55 634
10220.50 600
10221.46 607
10222.41 613
10223.37 626
10224.32 627
10225.28 609
10226.23 619
10227.19 652
10228.14 670
10229.10 708
10230.05 734
10231.01 759
10231.96 774
10232.92 789
10233.87 846
10234.83 876
10235.78 879
10236.74 850
10237.69 872
10238.65 819
10239.60 783
10240.56 776
10241.51 713
10242.47 676
10243.42 600
10244.38 614
10245.34 593
10246.29 587
10247.25 566
10248.20 597
10249.16 564
10250.11 559
10251.07 558
10252.03 569
10252.98 538
10253.94 525
10254.89 533
10255.85 513
10256.81 488
10257.76 497
10258.72 464
10259.68 448
10260.63 452
10261.59 473
10262.55 463
10263.50 499
10264.46 499
10265.41 484
10266.37 500
10267.33 501
10268.28 495
10269.24 495
10270.20 493
10271.16 483
10272.11 470
10273.07 506
10274.03 484
10274.98 469
10275.94 473
10276.90 470
10277.85 460
10278.81 406
10279.77 449
10280.73 433
10281.68 421
10282.64 445
10283.60 441
10284.56 438
10285.51 416
10286.47 439
10287.43 433
10288.39 413
10289.34 417
10290.30 434
10291.26 435
10292.22 447
10293.18 416
10294.13 407
10295.09 445
10296.05 429
10297.01 436
10297.97 427
10298.92 442
10299.88 430
10300.84 424
10301.80 457
10302.76 444
10303.72 390
10304.67 453
10305.63 412
10306.59 409
10307.55 397
10308.51 410
10309.47 411
10310.43 431
10311.38 423
10312.34 469
10313.30 420
10314.26 398
10315.22 409
10316.18 445
10317.14 459
10318.10 445
10319.06 440
10320.01 449
10320.97 401
10321.93 439
10322.89 461
10323.85 423
10324.81 415
10325.77 439
10326.73 430
10327.69 425
10328.65 390
10329.61 419
10330.57 423
10331.53 407
10332.49 422
10333.45 414
10334.41 400
10335.37 402
10336.33 388
10337.29 369
10338.25 377
10339.21 397
10340.17 373
10341.13 375
10342.09 370
10343.05 385
10344.01 398
10344.97 379
10345.93 397
10346.89 360
10347.85 372
10348.81 389
10349.77 384
10350.73 319
10351.69 366
10352.65 383
10353.61 396
10354.57 358
10355.53 350
10356.49 330
10357.46 320
10358.42 364
10359.38 327
10360.34 331
10361.30 337
10362.26 349
10363.22 329
10364.18 333
10365.14 331
10366.11 324
10367.07 331
10368.03 338
10368.99 353
10369.95 371
10370.91 334
10371.87 307
10372.84 318
10373.80 320
10374.76 319
10375.72 299
10376.68 308
10377.64 328
10378.61 336
10379.57 328
10380.53 312
10381.49 338
10382.45 337
10383.42 358
10384.38 359
10385.34 341
10386.30 321
10387.27 365
10388.23 341
10389.19 341
10390.15 314
10391.11 323
10392.08 327
10393.04 314
10394.00 321
10394.96 319
10395.93 342
10396.89 336
10397.85 359
10398.82 297
10399.78 332
10400.74 303
10401.70 335
10402.67 301
10403.63 307
10404.59 330
10405.56 305
10406.52 327
10407.48 326
10408.45 328
10409.41 354
10410.37 325
10411.34 320
10412.30 298
10413.26 349
10414.23 370
10415.19 380
10416.15 357
10417.12 369
10418.08 353
10419.04 379
10420.01 394
10420.97 352
10421.94 376
10422.90 374
10423.86 365
10424.83 334
10425.79 347
10426.76 342
10427.72 337
10428.68 310
10429.65 295
10430.61 288
10431.58 302
10432.54 302
10433.51 300
10434.47 309
10435.44 321
10436.40 283
10437.36 299
10438.33 286
10439.29 269
10440.26 302
10441.22 286
10442.19 296
10443.15 284
10444.12 263
10445.08 265
10446.05 297
10447.01 288
10447.98 301
10448.94 298
10449.91 289
10450.87 295
10451.84 257
10452.80 272
10453.77 298
10454.73 286
10455.70 278
10456.67 305
10457.63 295
10458.60 273
10459.56 280
10460.53 297
10461.49 264
10462.46 288
10463.43 299
10464.39 301
10465.36 277
10466.32 309
10467.29 292
10468.25 267
10469.22 297
10470.19 297
10471.15 280
10472.12 306
10473.09 258
10474.05 287
10475.02 285
10475.98 294
10476.95 303
10477.92 302
10478.88 291
10479.85 340
10480.82 298
10481.78 313
10482.75 294
10483.72 291
10484.68 297
10485.65 315
10486.62 301
10487.58 304
10488.55 268
10489.52 290
10490.49 270
10491.45 272
10492.42 281
10493.39 298
10494.35 284
10495.32 283
10496.29 325
10497.26 341
10498.22 295
10499.19 270
10500.16 277
10501.13 283
10502.09 273
10503.06 310
10504.03 327
10505.00 282
10505.96 295
10506.93 284
10507.90 279
10508.87 287
10509.84 275
10510.80 296
10511.77 270
10512.74 306
10513.71 298
10514.68 306
10515.64 290
10516.61 284
10517.58 279
10518.55 270
10519.52 281
10520.49 288
10521.45 293
10522.42 306
10523.39 287
10524.36 300
10525.33 288
10526.30 294
10527.27 291
10528.23 285
10529.20 278
10530.17 288
10531.14 290
10532.11 279
10533.08 313
10534.05 321
10535.02 326
10535.99 296
10536.96 317
10537.93 307
10538.89 329
10539.86 349
10540.83 296
10541.80 294
10542.77 329
10543.74 323
10544.71 317
10545.68 276
10546.65 277
10547.62 290
10548.59 272
10549.56 292
10550.53 312
10551.50 313
10552.47 298
10553.44 301
10554.41 298
10555.38 302
10556.35 281
10557.32 310
10558.29 350
10559.26 358
10560.23 329
10561.20 353
10562.17 358
10563.14 351
10564.11 311
10565.08 329
10566.05 356
10567.02 318
10567.99 304
10568.96 322
10569.93 282
10570.91 319
10571.88 294
10572.85 308
10573.82 320
10574.79 318
10575.76 342
10576.73 295
10577.70 309
10578.67 331
10579.64 322
10580.62 334
10581.59 332
10582.56 312
10583.53 339
10584.50 332
10585.47 301
10586.44 310
10587.42 332
10588.39 326
10589.36 311
10590.33 357
10591.30 316
10592.27 314
10593.25 334
10594.22 340
10595.19 336
10596.16 328
10597.13 339
10598.10 345
10599.08 327
10600.05 318
10601.02 326
10601.99 351
10602.97 357
10603.94 375
10604.91 406
10605.88 430
10606.85 423
10607.83 444
10608.80 401
10609.77 418
10610.74 434
10611.72 444
10612.69 419
10613.66 380
10614.64 374
10615.61 414
10616.58 379
10617.55 370
10618.53 363
10619.50 388
10620.47 373
10621.45 369
10622.42 361
10623.39 339
10624.37 341
10625.34 349
10626.31 405
10627.29 356
10628.26 343
10629.23 348
10630.21 325
10631.18 340
10632.15 343
10633.13 336
10634.10 380
10635.07 407
10636.05 420
10637.02 410
10638.00 418
10638.97 411
10639.94 432
10640.92 416
10641.89 412
10642.87 353
10643.84 414
10644.81 368
10645.79 364
10646.76 330
10647.74 364
10648.71 342
10649.68 326
10650.66 325
10651.63 314
10652.61 293
10653.58 292
10654.56 282
10655.53 277
10656.51 290
10657.48 264
10658.46 290
10659.43 294
10660.41 273
10661.38 269
10662.36 280
10663.33 288
10664.31 288
10665.28 297
10666.26 288
10667.23 305
10668.21 304
10669.18 308
10670.16 283
10671.13 290
10672.11 284
10673.08 268
10674.06 291
10675.03 313
10676.01 297
10676.99 296
10677.96 309
10678.94 320
10679.91 332
10680.89 325
10681.86 308
10682.84 276
10683.82 316
10684.79 328
10685.77 321
10686.74 329
10687.72 304
10688.70 300
10689.67 319
10690.65 302
10691.63 289
10692.60 306
10693.58 290
10694.55 295
10695.53 288
10696.51 287
10697.48 292
10698.46 302
10699.44 289
10700.41 304
10701.39 283
10702.37 292
10703.34 286
10704.32 315
10705.30 297
10706.27 293
10707.25 277
10708.23 284
10709.21 281
10710.18 294
10711.16 285
10712.14 294
10713.11 290
10714.09 291
10715.07 257
10716.05 281
10717.02 292
10718.00 326
10718.98 301
10719.96 317
10720.93 296
10721.91 282
10722.89 302
10723.87 306
10724.85 300
10725.82 289
10726.80 270
10727.78 264
10728.76 312
10729.74 289
10730.71 289
10731.69 281
10732.67 293
10733.65 303
10734.63 281
10735.60 342
10736.58 288
10737.56 322
10738.54 306
10739.52 324
10740.50 307
10741.48 293
10742.45 283
10743.43 308
10744.41 306
10745.39 293
10746.37 330
10747.35 317
10748.33 303
10749.31 304
10750.28 307
10751.26 297
10752.24 330
10753.22 298
10754.20 309
10755.18 298
10756.16 304
10757.14 302
10758.12 304
10759.10 309
10760.08 314
10761.06 313
10762.04 335
10763.01 340
10763.99 304
10764.97 295
10765.95 293
10766.93 309
10767.91 308
10768.89 319
10769.87 312
10770.85 316
10771.83 321
10772.81 339
10773.79 321
10774.77 343
10775.75 321
10776.73 331
10777.71 345
10778.69 339
10779.67 353
10780.65 341
10781.63 332
10782.62 349
10783.60 347
10784.58 323
10785.56 348
10786.54 360
10787.52 344
10788.50 349
10789.48 373
10790.46 337
10791.44 333
10792.42 348
10793.40 319
10794.38 296
10795.37 283
10796.35 314
10797.33 317
10798.31 328
10799.29 319
10800.27 318
10801.25 343
10802.23 331
10803.21 310
10804.20 350
10805.18 370
10806.16 327
10807.14 321
10808.12 316
10809.10 352
10810.09 333
10811.07 358
10812.05 327
10813.03 332
10814.01 358
10815.00 351
10815.98 313
10816.96 349
10817.94 363
10818.92 362
10819.91 339
10820.89 342
10821.87 342
10822.85 330
10823.83 330
10824.82 328
10825.80 343
10826.78 339
10827.76 332
10828.75 344
10829.73 297
10830.71 335
10831.69 355
10832.68 339
10833.66 346
10834.64 362
10835.63 323
10836.61 360
10837.59 349
10838.57 381
10839.56 343
10840.54 371
10841.52 395
10842.51 358
10843.49 351
10844.47 353
10845.46 347
10846.44 372
10847.42 354
10848.41 412
10849.39 420
10850.37 397
10851.36 417
10852.34 402
10853.32 397
10854.31 363
10855.29 367
10856.28 402
10857.26 407
10858.24 426
10859.23 421
10860.21 376
10861.20 422
10862.18 418
10863.16 431
10864.15 462
10865.13 429
10866.12 438
10867.10 426
10868.08 408
10869.07 410
10870.05 434
10871.04 446
10872.02 448
10873.01 441
10873.99 409
10874.98 418
10875.96 455
10876.95 457
10877.93 440
10878.92 404
10879.90 431
10880.89 464
10881.87 443
10882.86 460
10883.84 485
10884.83 499
10885.81 510
10886.80 510
10887.78 517
10888.77 500
10889.75 487
10890.74 494
10891.72 503
10892.71 533
10893.69 539
10894.68 499
10895.66 527
10896.65 507
10897.64 506
10898.62 544
10899.61 563
10900.59 555
10901.58 520
10902.56 547
10903.55 574
10904.54 558
10905.52 590
10906.51 597
10907.49 579
10908.48 614
10909.47 590
10910.45 618
10911.44 617
10912.43 628
10913.41 651
10914.40 623
10915.39 651
10916.37 635
10917.36 655
10918.35 706
10919.33 700
10920.32 684
10921.31 663
10922.29 666
10923.28 675
10924.27 647
10925.25 684
10926.24 681
10927.23 698
10928.21 670
10929.20 681
10930.19 707
10931.18 729
10932.16 715
10933.15 760
10934.14 715
10935.12 798
10936.11 760
10937.10 787
10938.09 750
10939.07 782
10940.06 845
10941.05 877
10942.04 847
10943.02 878
10944.01 848
10945.00 847
10945.99 882
10946.98 886
10947.96 968
10948.95 964
10949.94 1042
10950.93 1036
10951.92 1132
10952.90 1203
10953.89 1214
10954.88 1294
10955.87 1299
10956.86 1393
10957.85 1377
10958.83 1395
10959.82 1403
10960.81 1358
10961.80 1351
10962.79 1253
10963.78 1176
10964.77 1149
10965.75 1108
10966.74 1101
10967.73 1135
10968.72 1013
10969.71 1036
10970.70 1020
10971.69 957
10972.68 985
10973.67 980
10974.66 993
10975.64 1004
10976.63 1012
10977.62 1012
10978.61 1017
10979.60 1007
10980.59 1025
10981.58 1079
10982.57 1122
10983.56 1062
10984.55 1128
10985.54 1144
10986.53 1122
10987.52 1137
10988.51 1169
10989.50 1232
10990.49 1332
10991.48 1355
10992.47 1461
10993.46 1612
10994.45 1782
10995.44 1868
10996.43 2006
10997.42 2152
10998.41 2218
10999.40 2286
11000.39 2260
11001.38 2187
11002.37 2116
11003.36 1954
11004.35 1780
11005.34 1659
11006.33 1530
11007.32 1370
11008.31 1247
11009.30 1177
11010.30 1114
11011.29 1013
11012.28 998
11013.27 861
11014.26 862
11015.25 857
11016.24 846
11017.23 789
11018.22 767
11019.21 792
11020.21 728
11021.20 736
11022.19 760
11023.18 755
11024.17 729
11025.16 718
11026.15 722
11027.14 736
11028.14 710
11029.13 727
11030.12 711
11031.11 710
11032.10 714
11033.09 713
11034.09 709
11035.08 708
11036.07 712
11037.06 705
11038.05 705
11039.05 718
11040.04 699
11041.03 688
11042.02 733
11043.02 672
11044.01 677
11045.00 678
11045.99 639
11046.98 671
11047.98 666
11048.97 637
11049.96 643
11050.95 585
11051.95 609
11052.94 573
11053.93 607
11054.93 640
11055.92 622
11056.91 602
11057.90 596
11058.90 632
11059.89 638
11060.88 621
11061.88 640
11062.87 617
11063.86 606
11064.86 635
11065.85 619
11066.84 642
11067.84 646
11068.83 657
11069.82 642
11070.82 648
11071.81 668
11072.80 628
11073.80 668
11074.79 682
11075.78 642
11076.78 659
11077.77 624
11078.77 642
11079.76 657
11080.75 646
11081.75 633
11082.74 624
11083.74 611
11084.73 590
11085.72 575
11086.72 601
11087.71 553
11088.71 586
11089.70 587
11090.70 572
11091.69 535
11092.68 518
11093.68 579
11094.67 593
11095.67 598
11096.66 565
11097.66 528
11098.65 586
11099.65 552
11100.64 553
11101.64 574
11102.63 540
11103.63 518
11104.62 535
11105.62 487
11106.61 550
11107.61 538
11108.60 513
11109.60 550
11110.59 526
11111.59 500
11112.58 533
11113.58 545
11114.57 568
11115.57 538
11116.56 486
11117.56 493
11118.56 531
11119.55 504
11120.55 491
11121.54 525
11122.54 506
11123.54 511
11124.53 520
11125.53 486
11126.52 531
11127.52 535
11128.51 575
11129.51 520
11130.51 453
11131.50 479
11132.50 513
11133.50 558
11134.49 523
11135.49 498
11136.49 505
11137.48 510
11138.48 481
11139.47 523
11140.47 489
11141.47 530
11142.46 517
11143.46 525
11144.46 557
11145.46 500
11146.45 539
11147.45 525
11148.45 532
11149.44 514
11150.44 546
11151.44 534
11152.43 538
11153.43 476
11154.43 466
11155.43 504
11156.42 510
11157.42 506
11158.42 515
11159.42 489
11160.41 515
11161.41 485
11162.41 481
11163.41 478
11164.40 490
11165.40 466
11166.40 477
11167.40 508
11168.39 484
11169.39 500
11170.39 474
11171.39 484
11172.39 486
11173.38 499
11174.38 472
11175.38 437
11176.38 452
11177.38 453
11178.38 460
11179.37 469
11180.37 449
11181.37 446
11182.37 453
11183.37 469
11184.37 448
11185.37 428
11186.36 453
11187.36 480
11188.36 463
11189.36 448
11190.36 455
11191.36 464
11192.36 456
11193.36 439
11194.36 452
11195.35 457
11196.35 485
11197.35 487
11198.35 452
11199.35 469
11200.35 464
11201.35 506
11202.35 488
11203.35 494
11204.35 499
11205.35 500
11206.35 528
11207.35 475
11208.35 513
11209.35 486
11210.35 489
11211.35 523
11212.35 515
11213.35 492
11214.35 485
11215.34 480
11216.35 501
11217.35 466
11218.35 464
11219.35 484
11220.35 442
11221.35 437
11222.35 440
11223.35 444
11224.35 481
11225.35 472
11226.35 484
11227.35 468
11228.35 452
11229.35 492
11230.35 478
11231.35 492
11232.35 480
11233.35 467
11234.35 484
11235.35 484
11236.35 456
11237.36 495
11238.36 476
11239.36 491
11240.36 481
11241.36 479
11242.36 484
11243.36 461
11244.36 497
11245.36 488
11246.37 484
11247.37 484
11248.37 506
11249.37 511
11250.37 508
11251.37 523
11252.38 525
11253.38 512
11254.38 537
11255.38 473
11256.38 516
11257.38 512
11258.39 476
11259.39 476
11260.39 471
11261.39 475
11262.39 515
11263.40 534
11264.40 504
11265.40 497
11266.40 541
11267.40 595
11268.41 568
11269.41 589
11270.41 584
11271.41 597
11272.42 598
11273.42 604
11274.42 597
11275.42 610
11276.43 628
11277.43 609
11278.43 564
11279.44 574
11280.44 575
11281.44 560
11282.44 535
11283.45 526
11284.45 481
11285.45 485
11286.46 474
11287.46 470
11288.46 452
11289.47 452
11290.47 451
11291.47 458
11292.48 440
11293.48 437
11294.48 448
11295.49 439
11296.49 416
11297.49 452
11298.50 433
11299.50 401
11300.51 414
11301.51 432
11302.51 429
11303.52 453
11304.52 467
11305.53 424
11306.53 407
11307.53 456
11308.54 450
11309.54 442
11310.55 462
11311.55 480
11312.55 441
11313.56 486
11314.56 483
11315.57 506
11316.57 524
11317.58 504
11318.58 531
11319.59 531
11320.59 543
11321.59 494
11322.60 499
11323.60 473
11324.61 495
11325.61 495
11326.62 480
11327.62 457
11328.63 474
11329.63 458
11330.64 463
11331.64 485
11332.65 450
11333.65 445
11334.66 447
11335.67 496
11336.67 504
11337.68 543
11338.68 553
11339.69 488
11340.69 489
11341.70 481
11342.70 523
11343.71 487
11344.72 497
11345.72 469
11346.73 476
11347.73 455
11348.74 410
11349.74 439
11350.75 394
11351.76 387
11352.76 409
11353.77 419
11354.78 408
11355.78 441
11356.79 438
11357.79 436
11358.80 421
11359.81 383
11360.81 387
11361.82 418
11362.83 422
11363.83 386
11364.84 375
11365.85 419
11366.85 351
11367.86 397
11368.87 402
11369.87 379
11370.88 401
11371.89 358
11372.89 351
11373.90 358
11374.91 382
11375.92 364
11376.92 387
11377.93 389
11378.94 371
11379.94 393
11380.95 361
11381.96 354
11382.97 377
11383.97 372
11384.98 379
11385.99 378
11387.00 354
11388.00 393
11389.01 353
11390.02 364
11391.03 326
11392.04 356
11393.04 355
11394.05 366
11395.06 382
11396.07 377
11397.08 356
11398.08 384
11399.09 369
11400.10 353
11401.11 367
11402.12 379
11403.12 381
11404.13 368
11405.14 407
11406.15 393
11407.16 399
11408.17 368
11409.18 358
11410.18 336
11411.19 343
11412.20 329
11413.21 380
11414.22 413
11415.23 360
11416.24 352
11417.25 404
11418.25 378
11419.26 326
11420.27 341
11421.28 384
11422.29 335
11423.30 321
11424.31 349
11425.32 342
11426.33 351
11427.34 338
11428.35 351
11429.36 348
11430.37 354
11431.38 363
11432.39 355
11433.39 363
11434.40 366
11435.41 410
11436.42 363
11437.43 388
11438.44 391
11439.45 372
11440.46 366
11441.47 363
11442.48 362
11443.49 349
11444.50 360
11445.51 364
11446.52 374
11447.53 341
11448.55 342
11449.56 348
11450.57 361
11451.58 358
11452.59 350
11453.60 332
11454.61 330
11455.62 377
11456.63 354
11457.64 313
11458.65 376
11459.66 352
11460.67 363
11461.68 385
11462.69 356
11463.71 348
11464.72 348
11465.73 361
11466.74 372
11467.75 344
11468.76 361
11469.77 348
11470.78 353
11471.80 364
11472.81 342
11473.82 353
11474.83 355
11475.84 372
11476.85 365
11477.86 345
11478.88 343
11479.89 328
11480.90 375
11481.91 370
11482.92 367
11483.93 370
11484.95 387
11485.96 382
11486.97 363
11487.98 331
11489.00 345
11490.01 380
11491.02 367
11492.03 373
11493.04 433
11494.06 359
11495.07 375
11496.08 374
11497.09 394
11498.11 383
11499.12 399
11500.13 402
11501.14 406
11502.16 416
11503.17 421
11504.18 415
11505.20 379
11506.21 390
11507.22 402
11508.23 432
11509.25 430
11510.26 431
11511.27 413
11512.29 429
11513.30 430
11514.31 465
11515.33 478
11516.34 471
11517.35 455
11518.37 476
11519.38 485
11520.39 467
11521.41 513
11522.42 520
11523.43 527
11524.45 540
11525.46 521
11526.47 519
11527.49 581
11528.50 581
11529.52 624
11530.53 673
11531.54 710
11532.56 740
11533.57 722
11534.59 844
11535.60 867
11536.62 909
11537.63 947
11538.64 987
11539.66 988
11540.67 951
11541.69 905
11542.70 866
11543.72 805
11544.73 796
11545.75 726
11546.76 674
11547.77 590
11548.79 543
11549.80 560
11550.82 527
11551.83 488
11552.85 478
11553.86 439
11554.88 435
11555.89 421
11556.91 398
11557.92 404
11558.94 414
11559.95 408
11560.97 398
11561.99 393
11563.00 409
11564.02 419
11565.03 421
11566.05 423
11567.06 414
11568.08 363
11569.09 402
11570.11 407
11571.13 376
11572.14 384
11573.16 412
11574.17 366
11575.19 361
11576.20 402
11577.22 402
11578.24 375
11579.25 384
11580.27 390
11581.29 377
11582.30 401
11583.32 393
11584.33 404
11585.35 401
11586.37 372
11587.38 358
11588.40 380
11589.42 383
11590.43 431
11591.45 400
11592.47 422
11593.48 433
11594.50 453
11595.52 463
11596.53 479
11597.55 477
11598.57 460
11599.58 461
11600.60 491
11601.62 480
11602.64 460
11603.65 460
11604.67 444
11605.69 433
11606.70 415
11607.72 401
11608.74 443
11609.76 415
11610.77 381
11611.79 414
11612.81 374
11613.83 392
11614.84 394
11615.86 396
11616.88 418
11617.90 399
11618.92 385
11619.93 370
11620.95 391
11621.97 380
11622.99 367
11624.01 354
11625.02 388
11626.04 358
11627.06 347
11628.08 342
11629.10 327
11630.11 389
11631.13 392
11632.15 375
11633.17 364
11634.19 352
11635.21 346
11636.23 339
11637.24 358
11638.26 349
11639.28 331
11640.30 328
11641.32 343
11642.34 356
11643.36 340
11644.38 326
11645.39 319
11646.41 314
11647.43 310
11648.45 286
11649.47 304
11650.49 299
11651.51 324
11652.53 308
11653.55 303
11654.57 304
11655.59 319
11656.61 304
11657.63 313
11658.65 296
11659.67 330
11660.69 315
11661.70 309
11662.72 326
11663.74 317
11664.76 309
11665.78 300
11666.80 318
11667.82 324
11668.84 307
11669.86 312
11670.88 299
11671.90 318
11672.92 312
11673.95 300
11674.97 326
11675.99 299
11677.01 306
11678.03 330
11679.05 292
11680.07 325
11681.09 294
11682.11 336
11683.13 339
11684.15 340
11685.17 310
11686.19 285
11687.21 310
11688.23 339
11689.25 325
11690.28 283
11691.30 330
11692.32 305
11693.34 309
11694.36 308
11695.38 305
11696.40 307
11697.42 280
11698.44 314
11699.47 291
11700.49 296
11701.51 277
11702.53 313
11703.55 327
11704.57 309
11705.60 291
11706.62 308
11707.64 347
11708.66 276
11709.68 289
11710.70 314
11711.73 306
11712.75 293
11713.77 284
11714.79 299
11715.81 307
11716.84 323
11717.86 300
11718.88 310
11719.90 303
11720.92 291
11721.95 290
11722.97 302
11723.99 297
11725.01 267
11726.04 288
11727.06 281
11728.08 308
11729.11 310
11730.13 315
11731.15 293
11732.17 302
11733.20 288
11734.22 288
11735.24 306
11736.26 317
11737.29 308
11738.31 307
11739.33 320
11740.36 282
11741.38 289
11742.40 302
11743.43 307
11744.45 288
11745.47 292
11746.50 294
11747.52 296
11748.54 300
11749.57 286
11750.59 306
11751.62 324
11752.64 337
11753.66 341
11754.69 341
11755.71 302
11756.73 319
11757.76 337
11758.78 329
11759.81 318
11760.83 342
11761.85 326
11762.88 328
11763.90 317
11764.93 331
11765.95 324
11766.98 314
11768.00 367
11769.02 332
11770.05 339
11771.07 342
11772.10 335
11773.12 311
11774.15 317
11775.17 319
11776.20 367
11777.22 349
11778.25 337
11779.27 352
11780.30 355
11781.32 343
11782.35 360
11783.37 344
11784.40 337
11785.42 386
11786.45 335
11787.47 364
11788.50 364
11789.52 346
11790.55 329
11791.57 350
11792.60 351
11793.62 330
11794.65 352
11795.67 363
11796.70 361
11797.73 351
11798.75 319
11799.78 344
11800.80 351
11801.83 359
11802.85 360
11803.88 351
11804.91 377
11805.93 379
11806.96 378
11807.98 342
11809.01 365
11810.04 394
11811.06 399
11812.09 382
11813.12 356
11814.14 368
11815.17 392
11816.19 401
11817.22 402
11818.25 386
11819.27 361
11820.30 412
11821.33 409
11822.35 401
11823.38 401
11824.41 406
11825.44 426
11826.46 414
11827.49 414
11828.52 402
11829.54 428
11830.57 430
11831.60 431
11832.62 425
11833.65 446
11834.68 418
11835.71 432
11836.73 434
11837.76 432
11838.79 455
11839.82 483
11840.84 480
11841.87 458
11842.90 445
11843.93 443
11844.95 456
11845.98 475
11847.01 501
11848.04 483
11849.07 519
11850.09 479
11851.12 486
11852.15 488
11853.18 521
11854.21 522
11855.23 495
11856.26 511
11857.29 561
11858.32 615
11859.35 553
11860.38 569
11861.40 582
11862.43 567
11863.46 564
11864.49 593
11865.52 580
11866.55 596
11867.58 587
11868.60 596
11869.63 593
11870.66 614
11871.69 591
11872.72 624
11873.75 636
11874.78 611
11875.81 600
11876.84 637
11877.86 677
11878.89 650
11879.92 682
11880.95 682
11881.98 712
11883.01 748
11884.04 745
11885.07 705
11886.10 717
11887.13 725
11888.16 737
11889.19 759
11890.22 776
11891.25 801
11892.28 846
11893.31 874
11894.34 906
11895.37 936
11896.40 969
11897.43 949
11898.46 1064
11899.49 1150
11900.52 1136
11901.55 1167
11902.58 1147
11903.61 1234
11904.64 1212
11905.67 1160
11906.70 1202
11907.73 1135
11908.76 1086
11909.79 1082
11910.82 1036
11911.85 984
11912.88 965
11913.91 904
11914.94 902
11915.97 916
11917.01 886
11918.04 901
11919.07 971
11920.10 982
11921.13 979
11922.16 1049
11923.19 1067
11924.22 1096
11925.25 1190
11926.28 1247
11927.32 1266
11928.35 1321
11929.38 1394
11930.41 1400
11931.44 1417
11932.47 1452
11933.50 1410
11934.54 1309
11935.57 1281
11936.60 1153
11937.63 1157
11938.66 1032
11939.70 1035
11940.73 946
11941.76 889
11942.79 866
11943.82 817
11944.85 769
11945.89 746
11946.92 741
11947.95 704
11948.98 738
11950.02 724
11951.05 697
11952.08 672
11953.11 688
11954.15 676
11955.18 662
11956.21 663
11957.24 685
11958.28 667
11959.31 642
11960.34 634
11961.37 661
11962.41 691
11963.44 683
11964.47 695
11965.51 717
11966.54 682
11967.57 706
11968.60 717
11969.64 672
11970.67 680
11971.70 668
11972.74 722
11973.77 723
11974.80 688
11975.84 655
11976.87 681
11977.90 688
11978.94 663
11979.97 684
11981.00 668
11982.04 697
11983.07 678
11984.11 694
11985.14 711
11986.17 715
11987.21 757
11988.24 726
11989.28 685
11990.31 691
11991.34 738
11992.38 766
11993.41 777
11994.45 757
11995.48 763
11996.51 725
11997.55 736
11998.58 768
11999.62 762
12000.65 754
12001.69 783
12002.72 774
12003.76 795
12004.79 815
12005.82 807
12006.86 817
12007.89 844
12008.93 858
12009.96 843
12011.00 903
12012.03 915
12013.07 934
12014.10 918
12015.14 961
12016.17 970
12017.21 933
12018.24 953
12019.28 980
12020.32 988
12021.35 968
12022.39 956
12023.42 986
12024.46 990
12025.49 934
12026.53 929
12027.56 923
12028.60 929
12029.64 941
12030.67 892
12031.71 936
12032.74 946
12033.78 910
12034.81 895
12035.85 891
12036.89 892
12037.92 873
12038.96 888
12039.99 906
12041.03 886
12042.07 912
12043.10 889
12044.14 851
12045.18 820
12046.21 884
12047.25 894
12048.29 895
12049.32 949
12050.36 975
12051.40 971
12052.43 991
12053.47 973
12054.51 979
12055.54 1027
12056.58 1047
12057.62 973
12058.65 1018
12059.69 989
12060.73 991
12061.76 958
12062.80 885
12063.84 904
12064.88 875
12065.91 849
12066.95 836
12067.99 796
12069.03 814
12070.06 814
12071.10 794
12072.14 787
12073.18 777
12074.21 814
12075.25 739
12076.29 725
12077.33 742
12078.36 745
12079.40 800
12080.44 741
12081.48 743
12082.52 770
12083.55 753
12084.59 805
12085.63 807
12086.67 797
12087.71 760
12088.74 764
12089.78 789
12090.82 819
12091.86 836
12092.90 844
12093.94 846
12094.98 920
12096.01 907
12097.05 919
12098.09 986
12099.13 962
12100.17 1004
12101.21 967
12102.25 1023
12103.28 1016
12104.32 1028
12105.36 989
12106.40 962
12107.44 904
12108.48 859
12109.52 870
12110.56 862
12111.60 789
12112.64 747
12113.68 712
12114.72 698
12115.76 640
12116.79 659
12117.83 642
12118.87 607
12119.91 608
12120.95 607
12121.99 592
12123.03 588
12124.07 597
12125.11 594
12126.15 585
12127.19 600
12128.23 549
12129.27 534
12130.31 547
12131.35 538
12132.39 570
12133.43 541
12134.47 567
12135.51 555
12136.55 577
12137.59 547
12138.63 547
12139.67 567
12140.71 566
12141.76 564
12142.80 545
12143.84 546
12144.88 546
12145.92 550
12146.96 518
12148.00 520
12149.04 545
12150.08 515
12151.12 517
12152.16 511
12153.20 500
12154.25 453
12155.29 495
12156.33 500
12157.37 506
12158.41 476
12159.45 499
12160.49 517
12161.53 500
12162.58 522
12163.62 470
12164.66 506
12165.70 472
12166.74 497
12167.78 478
12168.82 489
12169.87 517
12170.91 438
12171.95 470
12172.99 470
12174.03 473
12175.08 461
12176.12 453
12177.16 471
12178.20 432
12179.24 441
12180.29 444
12181.33 488
12182.37 469
12183.41 452
12184.46 470
12185.50 457
12186.54 461
12187.58 448
12188.63 439
12189.67 483
12190.71 491
12191.75 468
12192.80 447
12193.84 445
12194.88 453
12195.92 444
12196.97 438
12198.01 407
12199.05 461
12200.10 459
12201.14 477
12202.18 417
12203.23 432
12204.27 449
12205.31 462
12206.36 477
12207.40 456
12208.44 440
12209.49 402
12210.53 425
12211.57 428
12212.62 435
12213.66 455
12214.70 440
12215.75 412
12216.79 389
12217.84 369
12218.88 405
12219.92 403
12220.97 438
12222.01 395
12223.06 407
12224.10 400
12225.14 397
12226.19 383
12227.23 366
12228.28 383
12229.32 388
12230.36 370
12231.41 368
12232.45 374
12233.50 395
12234.54 393
12235.59 374
12236.63 375
12237.68 372
12238.72 403
12239.77 432
12240.81 405
12241.86 383
12242.90 391
12243.94 426
12244.99 417
12246.03 410
12247.08 395
12248.13 395
12249.17 383
12250.22 394
12251.26 379
12252.31 416
12253.35 409
12254.40 396
12255.44 392
12256.49 393
12257.53 372
12258.58 343
12259.62 349
12260.67 341
12261.72 353
12262.76 353
12263.81 326
12264.85 324
12265.90 324
12266.94 354
12267.99 346
12269.04 320
12270.08 342
12271.13 335
12272.17 338
12273.22 359
12274.27 318
12275.31 319
12276.36 318
12277.41 366
12278.45 312
12279.50 302
12280.55 314
12281.59 316
12282.64 350
12283.69 350
12284.73 310
12285.78 351
12286.83 332
12287.87 336
12288.92 334
12289.97 339
12291.01 330
12292.06 343
12293.11 340
12294.15 311
12295.20 314
12296.25 301
12297.30 338
12298.34 332
12299.39 305
12300.44 323
12301.48 319
12302.53 317
12303.58 324
12304.63 323
12305.67 326
12306.72 309
12307.77 307
12308.82 325
12309.87 337
12310.91 308
12311.96 322
12313.01 346
12314.06 298
12315.10 293
12316.15 303
12317.20 325
12318.25 293
12319.30 322
12320.34 302
12321.39 313
12322.44 313
12323.49 293
12324.54 300
12325.59 295
12326.63 283
12327.68 278
12328.73 293
12329.78 294
12330.83 289
12331.88 305
12332.93 279
12333.98 293
12335.02 300
12336.07 283
12337.12 296
12338.17 301
12339.22 307
12340.27 281
12341.32 288
12342.37 285
12343.42 275
12344.47 269
12345.51 258
12346.56 292
12347.61 290
12348.66 290
12349.71 312
12350.76 281
12351.81 289
12352.86 282
12353.91 281
12354.96 308
12356.01 278
12357.06 259
12358.11 282
12359.16 289
12360.21 274
12361.26 290
12362.31 323
12363.36 310
12364.41 309
12365.46 278
12366.51 278
12367.56 306
12368.61 312
12369.66 323
12370.71 307
12371.76 306
12372.81 299
12373.86 295
12374.91 300
12375.96 310
12377.01 290
12378.06 319
12379.11 304
12380.17 299
12381.22 277
12382.27 266
12383.32 300
12384.37 285
12385.42 314
12386.47 293
12387.52 288
12388.57 271
12389.62 290
12390.67 285
12391.73 303
12392.78 310
12393.83 274
12394.88 310
12395.93 298
12396.98 295
12398.03 276
12399.09 294
12400.14 282
12401.19 288
12402.24 269
12403.29 297
12404.34 294
12405.40 319
12406.45 315
12407.50 318
12408.55 316
12409.60 297
12410.66 303
12411.71 322
12412.76 315
12413.81 306
12414.86 305
12415.92 357
12416.97 364
12418.02 343
12419.07 339
12420.13 284
12421.18 305
12422.23 305
12423.28 303
12424.34 345
12425.39 312
12426.44 316
12427.49 318
12428.55 327
12429.60 319
12430.65 316
12431.71 328
12432.76 315
12433.81 327
12434.86 323
12435.92 320
12436.97 341
12438.02 332
12439.08 326
12440.13 344
12441.18 346
12442.24 346
12443.29 321
12444.34 305
12445.40 339
12446.45 332
12447.50 339
12448.56 349
12449.61 348
12450.67 339
12451.72 344
12452.77 382
12453.83 375
12454.88 399
12455.94 362
12456.99 350
12458.04 376
12459.10 361
12460.15 370
12461.21 404
12462.26 413
12463.31 436
12464.37 418
12465.42 426
12466.48 483
12467.53 470
12468.59 494
12469.64 541
12470.70 597
12471.75 613
12472.80 645
12473.86 662
12474.91 650
12475.97 679
12477.02 672
12478.08 638
12479.13 638
12480.19 652
12481.24 600
12482.30 589
12483.35 553
12484.41 530
12485.46 519
12486.52 495
12487.57 469
12488.63 448
12489.69 468
12490.74 416
12491.80 404
12492.85 426
12493.91 417
12494.96 402
12496.02 410
12497.07 387
12498.13 395
12499.19 374
12500.24 389
12501.30 418
12502.35 384
12503.41 432
12504.47 431
12505.52 405
12506.58 385
12507.63 391
12508.69 406
12509.75 391
12510.80 382
12511.86 416
12512.91 371
12513.97 397
12515.03 393
12516.08 406
12517.14 411
12518.20 417
12519.25 417
12520.31 408
12521.37 426
12522.42 402
12523.48 408
12524.54 419
12525.59 414
12526.65 409
12527.71 404
12528.77 394
12529.82 396
12530.88 399
12531.94 393
12532.99 398
12534.05 395
12535.11 411
12536.17 455
12537.22 401
12538.28 397
12539.34 402
12540.40 419
12541.45 409
12542.51 416
12543.57 427
12544.63 427
12545.68 473
12546.74 456
12547.80 457
12548.86 464
12549.92 460
12550.97 477
12552.03 489
12553.09 464
12554.15 504
12555.21 481
12556.26 464
12557.32 496
12558.38 464
12559.44 466
12560.50 464
12561.56 485
12562.61 443
12563.67 463
12564.73 465
12565.79 441
12566.85 436
12567.91 443
12568.97 408
12570.02 412
12571.08 421
12572.14 421
12573.20 434
12574.26 414
12575.32 420
12576.38 426
12577.44 441
12578.50 449
12579.56 451
12580.61 424
12581.67 453
12582.73 431
12583.79 453
12584.85 398
12585.91 447
12586.97 409
12588.03 425
12589.09 415
12590.15 434
12591.21 456
12592.27 433
12593.33 448
12594.39 442
12595.45 428
12596.51 455
12597.57 473
12598.63 424
12599.69 414
12600.75 452
12601.81 460
12602.87 431
12603.93 480
12604.99 456
12606.05 465
12607.11 472
12608.17 458
12609.23 498
12610.29 530
12611.35 528
12612.41 506
12613.47 494
12614.53 529
12615.59 539
12616.66 524
12617.72 535
12618.78 538
12619.84 537
12620.90 578
12621.96 577
12623.02 628
12624.08 592
12625.14 618
12626.20 605
12627.26 618
12628.33 608
12629.39 610
12630.45 594
12631.51 617
12632.57 585
12633.63 569
12634.69 568
12635.76 554
12636.82 540
12637.88 528
12638.94 552
12640.00 550
12641.06 532
12642.13 511
12643.19 525
12644.25 496
12645.31 535
12646.37 498
12647.44 539
12648.50 509
12649.56 500
12650.62 449
12651.68 499
12652.75 522
12653.81 499
12654.87 489
12655.93 464
12657.00 521
12658.06 492
12659.12 535
12660.18 516
12661.25 515
12662.31 516
12663.37 492
12664.43 515
12665.50 506
12666.56 533
12667.62 520
12668.69 531
12669.75 559
12670.81 543
12671.88 553
12672.94 527
12674.00 544
12675.06 534
12676.13 579
12677.19 546
12678.25 550
12679.32 611
12680.38 570
12681.44 558
12682.51 564
12683.57 636
12684.64 577
12685.70 623
12686.76 598
12687.83 604
12688.89 618
12689.95 605
12691.02 655
12692.08 689
12693.15 680
12694.21 686
12695.27 692
12696.34 686
12697.40 712
12698.47 689
12699.53 717
12700.59 736
12701.66 783
12702.72 772
12703.79 816
12704.85 777
12705.92 793
12706.98 805
12708.05 796
12709.11 793
12710.18 804
12711.24 811
12712.30 796
12713.37 787
12714.43 795
12715.50 805
12716.56 779
12717.63 687
12718.69 742
12719.76 740
12720.82 783
12721.89 764
12722.95 757
12724.02 779
12725.09 836
12726.15 845
12727.22 858
12728.28 894
12729.35 893
12730.41 911
12731.48 960
12732.54 963
12733.61 931
12734.68 967
12735.74 924
12736.81 910
12737.87 866
12738.94 814
12740.00 806
12741.07 787
12742.14 744
12743.20 740
12744.27 681
12745.33 709
12746.40 680
12747.47 649
12748.53 601
12749.60 604
12750.67 586
12751.73 598
12752.80 600
12753.87 586
12754.93 575
12756.00 568
12757.07 580
12758.13 582
12759.20 580
12760.27 572
12761.33 562
12762.40 508
12763.47 558
12764.53 514
12765.60 532
12766.67 552
12767.73 560
12768.80 557
12769.87 516
12770.94 510
12772.00 524
12773.07 512
12774.14 497
12775.21 492
12776.27 507
12777.34 543
12778.41 490
12779.48 487
12780.54 496
12781.61 467
12782.68 471
12783.75 518
12784.81 466
12785.88 472
12786.95 449
12788.02 479
12789.09 526
12790.15 488
12791.22 509
12792.29 530
12793.36 507
12794.43 468
12795.49 462
12796.56 458
12797.63 489
12798.70 490
12799.77 503
12800.84 490
12801.90 526
12802.97 517
12804.04 515
12805.11 488
12806.18 479
12807.25 498
12808.32 532
12809.39 553
12810.45 497
12811.52 479
12812.59 525
12813.66 527
12814.73 557
12815.80 538
12816.87 570
12817.94 514
12819.01 564
12820.08 600
12821.15 553
12822.21 582
12823.28 541
12824.35 525
12825.42 569
12826.49 545
12827.56 577
12828.63 552
12829.70 557
12830.77 560
12831.84 555
12832.91 549
12833.98 534
12835.05 538
12836.12 532
12837.19 516
12838.26 522
12839.33 509
12840.40 473
12841.47 443
12842.54 429
12843.61 427
12844.68 407
12845.75 423
12846.82 430
12847.89 433
12848.96 411
12850.03 411
12851.10 408
12852.18 386
12853.25 401
12854.32 414
12855.39 384
12856.46 398
12857.53 362
12858.60 380
12859.67 384
12860.74 418
12861.81 416
12862.88 362
12863.96 353
12865.03 363
12866.10 368
12867.17 366
12868.24 370
12869.31 359
12870.38 355
12871.45 361
12872.53 369
12873.60 367
12874.67 381
12875.74 363
12876.81 382
12877.88 356
12878.96 344
12880.03 376
12881.10 342
12882.17 341
12883.24 339
12884.31 351
12885.39 312
12886.46 328
12887.53 324
12888.60 323
12889.68 319
12890.75 314
12891.82 305
12892.89 316
12893.96 320
12895.04 308
12896.11 306
12897.18 307
12898.25 288
12899.33 280
12900.40 326
12901.47 319
12902.54 312
12903.62 281
12904.69 297
12905.76 299
12906.84 279
12907.91 277
12908.98 293
12910.06 275
12911.13 302
12912.20 292
12913.27 321
12914.35 278
12915.42 288
12916.49 311
12917.57 283
12918.64 290
12919.71 282
12920.79 295
12921.86 280
12922.94 306
12924.01 298
12925.08 295
12926.16 277
12927.23 298
12928.30 288
12929.38 285
12930.45 307
12931.53 256
12932.60 297
12933.67 267
12934.75 280
12935.82 271
12936.90 273
12937.97 266
12939.04 282
12940.12 269
12941.19 264
12942.27 273
12943.34 243
12944.42 283
12945.49 260
12946.56 277
12947.64 268
12948.71 260
12949.79 258
12950.86 283
12951.94 258
12953.01 245
12954.09 256
12955.16 271
12956.24 267
12957.31 255
12958.39 235
12959.46 261
12960.54 262
12961.61 258
12962.69 241
12963.76 254
12964.84 250
12965.91 239
12966.99 255
12968.07 256
12969.14 271
12970.22 264
12971.29 265
12972.37 251
12973.44 250
12974.52 255
12975.59 254
12976.67 269
12977.75 275
12978.82 251
12979.90 261
12980.97 275
12982.05 279
12983.13 265
12984.20 273
12985.28 276
12986.35 271
12987.43 275
12988.51 257
12989.58 272
12990.66 278
12991.74 250
12992.81 259
12993.89 253
12994.97 249
12996.04 271
12997.12 270
12998.20 259
12999.27 263
13000.35 268
13001.43 247
13002.50 247
13003.58 272
13004.66 290
13005.73 271
13006.81 257
13007.89 257
13008.97 265
13010.04 265
13011.12 251
13012.20 248
13013.27 260
13014.35 260
13015.43 269
13016.51 281
13017.58 257
13018.66 272
13019.74 277
13020.82 263
13021.89 277
13022.97 250
13024.05 256
13025.13 245
13026.21 267
13027.28 256
13028.36 264
13029.44 260
13030.52 256
13031.60 282
13032.67 270
13033.75 249
13034.83 245
13035.91 288
13036.99 269
13038.07 275
13039.14 269
13040.22 282
13041.30 300
13042.38 271
13043.46 254
13044.54 265
13045.62 290
13046.69 268
13047.77 272
13048.85 272
13049.93 263
13051.01 272
13052.09 260
13053.17 262
13054.25 262
13055.33 280
13056.40 263
13057.48 277
13058.56 279
13059.64 273
13060.72 272
13061.80 286
13062.88 254
13063.96 265
13065.04 248
13066.12 264
13067.20 300
13068.28 285
13069.36 246
13070.44 265
13071.52 252
13072.60 270
13073.68 256
13074.76 266
13075.84 248
13076.92 238
13078.00 266
13079.08 241
13080.16 237
13081.24 241
13082.32 236
13083.40 260
13084.48 264
13085.56 254
13086.64 240
13087.72 257
13088.80 251
13089.88 261
13090.96 250
13092.04 259
13093.12 255
13094.20 241
13095.28 249
13096.36 244
13097.44 253
13098.52 267
13099.61 253
13100.69 265
13101.77 264
13102.85 258
13103.93 279
13105.01 264
13106.09 290
13107.17 266
13108.25 266
13109.34 292
13110.42 283
13111.50 253
13112.58 268
13113.66 296
13114.74 282
13115.82 292
13116.91 291
13117.99 292
13119.07 275
13120.15 280
13121.23 284
13122.31 292
13123.40 281
13124.48 310
13125.56 277
13126.64 288
13127.72 293
13128.81 290
13129.89 296
13130.97 262
13132.05 273
13133.14 283
13134.22 273
13135.30 289
13136.38 287
13137.47 281
13138.55 278
13139.63 256
13140.71 274
13141.80 290
13142.88 277
13143.96 291
13145.04 281
13146.13 293
13147.21 305
13148.29 288
13149.38 270
13150.46 272
13151.54 302
13152.62 298
13153.71 273
13154.79 274
13155.87 294
13156.96 301
13158.04 292
13159.12 298
13160.21 287
13161.29 294
13162.37 297
13163.46 273
13164.54 305
13165.62 304
13166.71 299
13167.79 279
13168.88 291
13169.96 293
13171.04 285
13172.13 296
13173.21 294
13174.30 256
13175.38 286
13176.46 292
13177.55 270
13178.63 273
13179.72 308
13180.80 287
13181.88 300
13182.97 291
13184.05 310
13185.14 278
13186.22 285
13187.31 300
13188.39 315
13189.48 295
13190.56 283
13191.65 282
13192.73 298
13193.81 287
13194.90 306
13195.98 300
13197.07 309
13198.15 318
13199.24 337
13200.32 342
13201.41 314
13202.49 332
13203.58 291
13204.67 287
13205.75 318
13206.84 298
13207.92 287
13209.01 293
13210.09 286
13211.18 297
13212.26 332
13213.35 309
13214.43 291
13215.52 327
13216.61 305
13217.69 317
13218.78 315
13219.86 335
13220.95 341
13222.04 320
13223.12 333
13224.21 321
13225.29 303
13226.38 312
13227.47 315
13228.55 323
13229.64 348
13230.72 329
13231.81 343
13232.90 321
13233.98 327
13235.07 335
13236.16 336
13237.24 358
13238.33 357
13239.42 343
13240.50 358
13241.59 344
13242.68 344
13243.76 341
13244.85 351
13245.94 385
13247.02 368
13248.11 390
13249.20 383
13250.29 376
13251.37 382
13252.46 354
13253.55 376
13254.63 359
13255.72 377
13256.81 384
13257.90 365
13258.98 395
13260.07 420
13261.16 397
13262.25 384
13263.33 382
13264.42 404
13265.51 405
13266.60 392
13267.69 398
13268.77 429
13269.86 425
13270.95 411
13272.04 440
13273.13 440
13274.21 424
13275.30 417
13276.39 436
13277.48 443
13278.57 427
13279.65 430
13280.74 446
13281.83 464
13282.92 459
13284.01 452
13285.10 516
13286.19 499
13287.27 453
13288.36 508
13289.45 485
13290.54 496
13291.63 486
13292.72 507
13293.81 496
13294.90 494
13295.98 494
13297.07 536
13298.16 521
13299.25 529
13300.34 570
13301.43 587
13302.52 549
13303.61 560
13304.70 540
13305.79 591
13306.88 589
13307.97 588
13309.06 610
13310.15 629
13311.24 624
13312.32 616
13313.41 618
13314.50 590
13315.59 631
13316.68 627
13317.77 607
13318.86 616
13319.95 600
13321.04 591
13322.13 597
13323.22 622
13324.31 616
13325.40 592
13326.49 625
13327.58 626
13328.68 649
13329.77 644
13330.86 636
13331.95 626
13333.04 681
13334.13 660
13335.22 664
13336.31 658
13337.40 714
13338.49 687
13339.58 682
13340.67 687
13341.76 737
13342.85 723
13343.94 714
13345.04 708
13346.13 719
13347.22 690
13348.31 740
13349.40 752
13350.49 767
13351.58 722
13352.67 705
13353.77 724
13354.86 758
13355.95 785
13357.04 773
13358.13 758
13359.22 769
13360.31 774
13361.41 840
13362.50 841
13363.59 854
13364.68 872
13365.77 852
13366.87 881
13367.96 893
13369.05 892
13370.14 856
13371.23 849
13372.33 859
13373.42 824
13374.51 799
13375.60 732
13376.69 736
13377.79 720
13378.88 706
13379.97 662
13381.06 643
13382.16 634
13383.25 642
13384.34 614
13385.43 597
13386.53 571
13387.62 565
13388.71 568
13389.81 546
13390.90 574
13391.99 542
13393.08 539
13394.18 543
13395.27 530
13396.36 544
13397.46 540
13398.55 550
13399.64 552
13400.74 523
13401.83 548
13402.92 561
13404.02 558
13405.11 562
13406.20 538
13407.30 554
13408.39 563
13409.48 515
13410.58 536
13411.67 540
13412.77 526
13413.86 520
13414.95 524
13416.05 544
13417.14 563
13418.23 537
13419.33 513
13420.42 507
13421.52 554
13422.61 541
13423.71 544
13424.80 584
13425.89 539
13426.99 551
13428.08 570
13429.18 525
13430.27 534
13431.37 561
13432.46 570
13433.56 586
13434.65 544
13435.74 553
13436.84 568
13437.93 582
13439.03 593
13440.12 576
13441.22 586
13442.31 580
13443.41 591
13444.50 567
13445.60 536
13446.69 579
13447.79 593
13448.88 596
13449.98 617
13451.08 621
13452.17 615
13453.27 621
13454.36 696
13455.46 669
13456.55 669
13457.65 646
13458.74 609
13459.84 654
13460.94 651
13462.03 643
13463.13 680
13464.22 707
13465.32 706
13466.41 690
13467.51 670
13468.61 679
13469.70 704
13470.80 714
13471.90 700
13472.99 669
13474.09 690
13475.18 687
13476.28 724
13477.38 715
13478.47 749
13479.57 741
13480.67 728
13481.76 721
13482.86 735
13483.96 773
13485.05 770
13486.15 742
13487.25 730
13488.34 770
13489.44 798
13490.54 792
13491.63 857
13492.73 840
13493.83 847
13494.93 801
13496.02 846
13497.12 867
13498.22 890
13499.31 900
13500.41 873
13501.51 877
13502.61 896
13503.70 918
13504.80 904
13505.90 893
13507.00 909
13508.09 854
13509.19 860
13510.29 875
13511.39 811
13512.49 801
13513.58 787
13514.68 808
13515.78 789
13516.88 766
13517.98 727
13519.07 745
13520.17 690
13521.27 737
13522.37 724
13523.47 686
13524.57 695
13525.66 685
13526.76 681
13527.86 641
13528.96 632
13530.06 591
13531.16 628
13532.25 612
13533.35 606
13534.45 588
13535.55 584
13536.65 629
13537.75 578
13538.85 575
13539.95 557
13541.05 540
13542.14 555
13543.24 554
13544.34 555
13545.44 536
13546.54 524
13547.64 550
13548.74 545
13549.84 540
13550.94 535
13552.04 518
13553.14 498
13554.24 511
13555.34 529
13556.44 500
13557.54 505
13558.64 509
13559.74 511
13560.84 498
13561.94 477
13563.04 515
13564.13 530
13565.23 492
13566.34 491
13567.44 482
13568.54 492
13569.64 484
13570.74 484
13571.84 509
13572.94 484
13574.04 526
13575.14 498
13576.24 478
13577.34 488
13578.44 477
13579.54 480
13580.64 489
13581.74 502
13582.84 498
13583.94 493
13585.04 484
13586.14 459
13587.24 495
13588.35 529
13589.45 522
13590.55 509
13591.65 496
13592.75 532
13593.85 508
13594.95 529
13596.05 512
13597.15 522
13598.26 488
13599.36 544
13600.46 514
13601.56 513
13602.66 492
13603.76 499
13604.86 527
13605.97 515
13607.07 488
13608.17 506
13609.27 513
13610.37 537
13611.47 515
13612.58 526
13613.68 521
13614.78 521
13615.88 533
13616.98 526
13618.09 525
13619.19 519
13620.29 532
13621.39 536
13622.50 515
13623.60 525
13624.70 480
13625.80 494
13626.91 528
13628.01 498
13629.11 548
13630.21 570
13631.32 544
13632.42 562
13633.52 580
13634.62 553
13635.73 526
13636.83 558
13637.93 588
13639.04 530
13640.14 526
13641.24 536
13642.35 538
13643.45 538
13644.55 540
13645.65 525
13646.76 539
13647.86 585
13648.96 596
13650.07 533
13651.17 546
13652.28 525
13653.38 582
13654.48 562
13655.59 525
13656.69 548
13657.79 546
13658.90 556
13660.00 524
13661.11 472
13662.21 536
13663.31 492
13664.42 508
13665.52 524
13666.63 484
13667.73 512
13668.83 525
13669.94 509
13671.04 487
13672.15 539
13673.25 529
13674.36 553
13675.46 563
13676.56 531
13677.67 502
13678.77 552
13679.88 552
13680.98 524
13682.09 499
13683.19 512
13684.30 521
13685.40 504
13686.51 516
13687.61 523
13688.72 542
13689.82 541
13690.93 552
13692.03 535
13693.14 565
13694.24 546
13695.35 541
13696.45 583
13697.56 581
13698.66 573
13699.77 568
13700.87 581
13701.98 553
13703.09 593
13704.19 585
13705.30 583
13706.40 632
13707.51 607
13708.61 621
13709.72 610
13710.83 650
13711.93 632
13713.04 643
13714.14 672
13715.25 691
13716.36 657
13717.46 656
13718.57 638
13719.67 651
13720.78 667
13721.89 689
13722.99 706
13724.10 746
13725.21 742
13726.31 725
13727.42 720
13728.53 711
13729.63 734
13730.74 738
13731.85 766
13732.95 789
13734.06 751
13735.17 787
13736.27 793
13737.38 791
13738.49 825
13739.59 814
13740.70 857
13741.81 874
13742.92 900
13744.02 925
13745.13 891
13746.24 965
13747.35 981
13748.45 1044
13749.56 1048
13750.67 1042
13751.78 1094
13752.88 1118
13753.99 1180
13755.10 1173
13756.21 1222
13757.31 1276
13758.42 1292
13759.53 1311
13760.64 1320
13761.75 1429
13762.85 1385
13763.96 1421
13765.07 1401
13766.18 1422
13767.29 1352
13768.39 1382
13769.50 1355
13770.61 1315
13771.72 1277
13772.83 1238
13773.94 1251
13775.04 1163
13776.15 1150
13777.26 1127
13778.37 1084
13779.48 1027
13780.59 1026
13781.70 969
13782.80 948
13783.91 923
13785.02 883
13786.13 833
13787.24 802
13788.35 770
13789.46 758
13790.57 709
13791.68 718
13792.79 733
13793.90 658
13795.00 660
13796.11 621
13797.22 690
13798.33 698
13799.44 692
13800.55 644
13801.66 634
13802.77 650
13803.88 649
13804.99 616
13806.10 640
13807.21 625
13808.32 626
13809.43 619
13810.54 601
13811.65 599
13812.76 568
13813.87 584
13814.98 590
13816.09 571
13817.20 567
13818.31 575
13819.42 588
13820.53 565
13821.64 579
13822.75 551
13823.86 569
13824.97 560
13826.08 547
13827.19 559
13828.30 577
13829.41 554
13830.53 593
13831.64 581
13832.75 593
13833.86 587
13834.97 594
13836.08 543
13837.19 544
13838.30 589
13839.41 545
13840.52 557
13841.64 551
13842.75 589
13843.86 596
13844.97 578
13846.08 589
13847.19 569
13848.30 548
13849.41 568
13850.53 538
13851.64 561
13852.75 588
13853.86 600
13854.97 562
13856.08 558
13857.20 606
13858.31 573
13859.42 611
13860.53 598
13861.64 612
13862.76 552
13863.87 589
13864.98 589
13866.09 605
13867.20 607
13868.32 614
13869.43 632
13870.54 585
13871.65 621
13872.77 593
13873.88 631
13874.99 612
13876.10 629
13877.22 594
13878.33 623
13879.44 651
13880.55 657
13881.67 669
13882.78 698
13883.89 689
13885.01 733
13886.12 722
13887.23 741
13888.34 767
13889.46 738
13890.57 772
13891.68 748
13892.80 756
13893.91 778
13895.02 791
13896.14 763
13897.25 754
13898.36 724
13899.48 760
13900.59 730
13901.70 727
13902.82 665
13903.93 639
13905.05 671
13906.16 615
13907.27 635
13908.39 612
13909.50 607
13910.61 567
13911.73 589
13912.84 562
13913.96 577
13915.07 557
13916.19 584
13917.30 514
13918.41 575
13919.53 525
13920.64 546
13921.76 550
13922.87 549
13923.99 543
13925.10 516
13926.21 558
13927.33 558
13928.44 539
13929.56 502
13930.67 531
13931.79 520
13932.90 556
13934.02 553
13935.13 550
13936.25 528
13937.36 512
13938.48 525
13939.59 522
13940.71 532
13941.82 503
13942.94 537
13944.05 497
13945.17 474
13946.28 500
13947.40 518
13948.52 511
13949.63 500
13950.75 455
13951.86 482
13952.98 488
13954.09 481
13955.21 455
13956.32 436
13957.44 456
13958.56 458
13959.67 490
13960.79 484
13961.90 472
13963.02 433
13964.14 445
13965.25 459
13966.37 494
13967.48 441
13968.60 466
13969.72 498
13970.83 494
13971.95 452
13973.07 492
13974.18 472
13975.30 484
13976.42 496
13977.53 473
13978.65 491
13979.77 478
13980.88 477
13982.00 464
13983.12 458
13984.23 495
13985.35 499
13986.47 498
13987.58 491
13988.70 479
13989.82 468
13990.94 491
13992.05 516
13993.17 469
13994.29 501
13995.40 502
13996.52 511
13997.64 547
13998.76 490
13999.87 536
14000.99 508
14002.11 521
14003.23 526
14004.35 531
14005.46 501
14006.58 528
14007.70 534
14008.82 537
14009.93 508
14011.05 518
14012.17 518
14013.29 453
14014.41 513
14015.52 499
14016.64 511
14017.76 495
14018.88 521
14020.00 498
14021.12 523
14022.23 504
14023.35 486
14024.47 510
14025.59 544
14026.71 536
14027.83 514
14028.95 481
14030.06 494
14031.18 533
14032.30 511
14033.42 503
14034.54 501
14035.66 562
14036.78 550
14037.90 508
14039.02 518
14040.14 570
14041.25 564
14042.37 543
14043.49 517
14044.61 564
14045.73 544
14046.85 580
14047.97 577
14049.09 587
14050.21 603
14051.33 604
14052.45 626
14053.57 623
14054.69 598
14055.81 597
14056.93 644
14058.05 653
14059.17 644
14060.29 651
14061.41 649
14062.53 699
14063.65 655
14064.77 712
14065.89 680
14067.01 703
14068.13 726
14069.25 750
14070.37 724
14071.49 743
14072.61 717
14073.73 752
14074.85 787
14075.97 795
14077.09 791
14078.21 781
14079.33 797
14080.45 781
14081.57 776
14082.69 786
14083.82 805
14084.94 818
14086.06 823
14087.18 853
14088.30 851
14089.42 835
14090.54 837
14091.66 883
14092.78 865
14093.91 861
14095.03 891
14096.15 867
14097.27 872
14098.39 859
14099.51 890
14100.63 872
14101.76 912
14102.88 892
14104.00 866
14105.12 847
14106.24 790
14107.36 769
14108.49 748
14109.61 783
14110.73 703
14111.85 724
14112.97 693
14114.10 658
14115.22 689
14116.34 680
14117.46 634
14118.58 619
14119.71 607
14120.83 597
14121.95 597
14123.07 566
14124.20 614
14125.32 581
14126.44 570
14127.56 558
14128.69 542
14129.81 547
14130.93 531
14132.06 545
14133.18 562
14134.30 544
14135.42 523
14136.55 536
14137.67 545
14138.79 544
14139.92 523
14141.04 525
14142.16 501
14143.29 521
14144.41 485
14145.53 507
14146.66 514
14147.78 479
14148.90 462
14150.03 474
14151.15 492
14152.27 484
14153.40 470
14154.52 449
14155.64 484
14156.77 506
14157.89 467
14159.02 461
14160.14 511
14161.26 472
14162.39 464
14163.51 468
14164.64 481
14165.76 466
14166.88 481
14168.01 481
14169.13 483
14170.26 464
14171.38 462
14172.51 488
14173.63 456
14174.75 459
14175.88 455
14177.00 462
14178.13 456
14179.25 461
14180.38 462
14181.50 481
14182.63 442
14183.75 472
14184.88 442
14186.00 494
14187.13 427
14188.25 409
14189.38 430
14190.50 443
14191.63 437
14192.75 422
14193.88 442
14195.00 421
14196.13 432
14197.25 448
14198.38 440
14199.50 429
14200.63 439
14201.76 438
14202.88 403
14204.01 387
14205.13 400
14206.26 402
14207.38 405
14208.51 421
14209.64 396
14210.76 416
14211.89 392
14213.01 443
14214.14 398
14215.27 395
14216.39 413
14217.52 410
14218.64 391
14219.77 388
14220.90 381
14222.02 382
14223.15 398
14224.28 378
14225.40 399
14226.53 375
14227.66 375
14228.78 390
14229.91 362
14231.04 375
14232.16 357
14233.29 366
14234.42 359
14235.54 357
14236.67 369
14237.80 425
14238.92 395
14240.05 395
14241.18 375
14242.31 374
14243.43 362
14244.56 352
14245.69 365
14246.82 367
14247.94 373
14249.07 377
14250.20 343
14251.33 345
14252.45 372
14253.58 359
14254.71 382
14255.84 343
14256.96 342
14258.09 346
14259.22 360
14260.35 350
14261.47 380
14262.60 348
14263.73 310
14264.86 334
14265.99 358
14267.12 326
14268.24 350
14269.37 352
14270.50 348
14271.63 342
14272.76 343
14273.89 355
14275.01 344
14276.14 329
14277.27 364
14278.40 327
14279.53 306
14280.66 304
14281.79 311
14282.91 295
14284.04 277
14285.17 268
14286.30 267
14287.43 276
14288.56 285
14289.69 298
14290.82 299
14291.95 306
14293.08 324
14294.20 311
14295.33 285
14296.46 268
14297.59 299
14298.72 310
14299.85 303
14300.98 304
14302.11 276
14303.24 295
14304.37 280
14305.50 299
14306.63 286
14307.76 293
14308.89 282
14310.02 290
14311.15 279
14312.28 280
14313.41 290
14314.54 287
14315.67 311
14316.80 302
14317.93 264
14319.06 273
14320.19 277
14321.32 295
14322.45 299
14323.58 276
14324.71 267
14325.84 287
14326.97 280
14328.10 281
14329.23 278
14330.36 243
14331.49 233
14332.62 249
14333.76 266
14334.89 293
14336.02 261
14337.15 252
14338.28 274
14339.41 275
14340.54 254
14341.67 266
14342.80 269
14343.93 268
14345.07 256
14346.20 268
14347.33 275
14348.46 280
14349.59 291
14350.72 282
14351.85 258
14352.99 257
14354.12 264
14355.25 283
14356.38 288
14357.51 267
14358.64 299
14359.78 241
14360.91 269
14362.04 276
14363.17 270
14364.30 290
14365.44 284
14366.57 269
14367.70 247
14368.83 290
14369.96 284
14371.10 285
14372.23 293
14373.36 294
14374.49 289
14375.63 291
14376.76 261
14377.89 268
14379.02 264
14380.16 288
14381.29 290
14382.42 299
14383.55 264
14384.69 259
14385.82 294
14386.95 284
14388.09 282
14389.22 285
14390.35 287
14391.49 282
14392.62 281
14393.75 293
14394.89 258
14396.02 310
14397.15 303
14398.28 290
14399.42 290
14400.55 292
14401.69 282
14402.82 288
14403.95 284
14405.09 303
14406.22 277
14407.35 288
14408.49 291
14409.62 280
14410.75 280
14411.89 304
14413.02 313
14414.16 318
14415.29 300
14416.42 316
14417.56 355
14418.69 314
14419.83 305
14420.96 298
14422.10 304
14423.23 311
14424.36 334
14425.50 312
14426.63 316
14427.77 291
14428.90 311
14430.04 296
14431.17 301
14432.31 291
14433.44 322
14434.58 327
14435.71 355
14436.85 350
14437.98 332
14439.12 324
14440.25 329
14441.39 334
14442.52 297
14443.66 330
14444.79 326
14445.93 326
14447.06 337
14448.20 324
14449.33 326
14450.47 327
14451.60 308
14452.74 302
14453.87 301
14455.01 323
14456.14 334
14457.28 326
14458.42 311
14459.55 326
14460.69 353
14461.82 344
14462.96 342
14464.10 344
14465.23 339
14466.37 325
14467.50 317
14468.64 337
14469.78 327
14470.91 334
14472.05 372
14473.18 347
14474.32 342
14475.46 337
14476.59 363
14477.73 355
14478.87 370
14480.00 335
14481.14 340
14482.28 355
14483.41 333
14484.55 354
14485.69 301
14486.82 313
14487.96 337
14489.10 334
14490.23 342
14491.37 324
14492.51 328
14493.65 320
14494.78 340
14495.92 334
14497.06 344
14498.19 318
14499.33 317
14500.47 329
14501.61 326
14502.74 335
14503.88 350
14505.02 323
14506.16 330
14507.29 325
14508.43 325
14509.57 320
14510.71 311
14511.85 321
14512.98 348
14514.12 342
14515.26 331
14516.40 318
14517.54 311
14518.67 302
14519.81 280
14520.95 336
14522.09 323
14523.23 332
14524.36 318
14525.50 304
14526.64 290
14527.78 308
14528.92 328
14530.06 304
14531.19 324
14532.33 315
14533.47 316
14534.61 304
14535.75 282
14536.89 284
14538.03 302
14539.17 304
14540.31 320
14541.44 304
14542.58 307
14543.72 310
14544.86 299
14546.00 323
14547.14 362
14548.28 338
14549.42 330
14550.56 326
14551.70 320
14552.84 301
14553.98 322
14555.12 322
14556.25 341
14557.39 326
14558.53 316
14559.67 340
14560.81 320
14561.95 346
14563.09 372
14564.23 332
14565.37 321
14566.51 361
14567.65 365
14568.79 372
14569.93 362
14571.07 361
14572.21 368
14573.35 353
14574.49 372
14575.63 372
14576.77 366
14577.92 365
14579.06 372
14580.20 368
14581.34 374
14582.48 347
14583.62 407
14584.76 410
14585.90 391
14587.04 407
14588.18 379
14589.32 413
14590.46 421
14591.60 433
14592.74 419
14593.89 420
14595.03 448
14596.17 417
14597.31 423
14598.45 422
14599.59 435
14600.73 448
14601.87 435
14603.02 462
14604.16 446
14605.30 489
14606.44 489
14607.58 468
14608.72 468
14609.86 474
14611.01 467
14612.15 500
14613.29 495
14614.43 508
14615.57 496
14616.72 518
14617.86 533
14619.00 560
14620.14 529
14621.28 551
14622.43 570
14623.57 581
14624.71 570
14625.85 575
14627.00 602
14628.14 675
14629.28 680
14630.42 620
14631.56 632
14632.71 661
14633.85 676
14634.99 650
14636.14 652
14637.28 635
14638.42 621
14639.56 640
14640.71 603
14641.85 579
14642.99 553
14644.14 536
14645.28 538
14646.42 508
14647.56 482
14648.71 486
14649.85 448
14650.99 430
14652.14 416
14653.28 414
14654.42 391
14655.57 397
14656.71 422
14657.85 395
14659.00 389
14660.14 382
14661.29 390
14662.43 362
14663.57 350
14664.72 350
14665.86 372
14667.00 352
14668.15 340
14669.29 338
14670.44 303
14671.58 319
14672.73 310
14673.87 341
14675.01 338
14676.16 318
14677.30 309
14678.45 320
14679.59 313
14680.74 313
14681.88 292
14683.02 298
14684.17 295
14685.31 278
14686.46 285
14687.60 314
14688.75 264
14689.89 284
14691.04 274
14692.18 279
14693.33 269
14694.47 285
14695.62 275
14696.76 285
14697.91 267
14699.05 249
14700.20 256
14701.34 283
14702.49 262
14703.63 266
14704.78 273
14705.92 267
14707.07 266
14708.22 259
14709.36 242
14710.51 258
14711.65 254
14712.80 239
14713.94 257
14715.09 262
14716.23 264
14717.38 267
14718.53 270
14719.67 245
14720.82 259
14721.96 282
14723.11 269
14724.26 270
14725.40 267
14726.55 255
14727.70 270
14728.84 261
14729.99 289
14731.13 271
14732.28 272
14733.43 271
14734.57 271
14735.72 281
14736.87 254
14738.01 276
14739.16 248
14740.31 269
14741.45 258
14742.60 271
14743.75 273
14744.89 259
14746.04 237
14747.19 241
14748.34 271
14749.48 271
14750.63 248
14751.78 260
14752.92 263
14754.07 237
14755.22 230
14756.37 251
14757.51 225
14758.66 236
14759.81 231
14760.96 231
14762.10 228
14763.25 227
14764.40 229
14765.55 250
14766.70 241
14767.84 212
14768.99 240
14770.14 228
14771.29 246
14772.43 234
14773.58 231
14774.73 227
14775.88 252
14777.03 243
14778.18 228
14779.32 226
14780.47 192
14781.62 230
14782.77 228
14783.92 206
14785.07 205
14786.21 213
14787.36 239
14788.51 245
14789.66 222
14790.81 215
14791.96 194
14793.11 195
14794.26 217
14795.40 203
14796.55 188
14797.70 175
14798.85 198
14800.00 220
14801.15 217
14802.30 203
14803.45 205
14804.60 209
14805.75 214
14806.90 203
14808.05 239
14809.19 221
14810.34 202
14811.49 200
14812.64 182
14813.79 179
14814.94 187
14816.09 206
14817.24 200
14818.39 182
14819.54 202
14820.69 216
14821.84 185
14822.99 200
14824.14 176
14825.29 195
14826.44 188
14827.59 199
14828.74 198
14829.89 214
14831.04 180
14832.19 191
14833.34 195
14834.49 186
14835.64 180
14836.79 180
14837.95 195
14839.10 204
14840.25 174
14841.40 172
14842.55 196
14843.70 178
14844.85 181
14846.00 190
14847.15 154
14848.30 189
14849.45 185
14850.60 192
14851.76 175
14852.91 213
14854.06 190
14855.21 193
14856.36 189
14857.51 185
14858.66 193
14859.81 207
14860.97 178
14862.12 182
14863.27 183
14864.42 167
14865.57 183
14866.72 177
14867.88 158
14869.03 173
14870.18 188
14871.33 159
14872.48 182
14873.64 166
14874.79 174
14875.94 168
14877.09 175
14878.24 167
14879.40 169
14880.55 171
14881.70 161
14882.85 163
14884.00 165
14885.16 182
14886.31 179
14887.46 158
14888.61 170
14889.77 170
14890.92 170
14892.07 162
14893.23 181
14894.38 162
14895.53 154
14896.68 160
14897.84 177
14898.99 156
14900.14 167
14901.30 161
14902.45 188
14903.60 159
14904.75 174
14905.91 186
14907.06 170
14908.21 176
14909.37 157
14910.52 161
14911.67 182
14912.83 169
14913.98 179
14915.14 172
14916.29 164
14917.44 165
14918.60 155
14919.75 175
14920.90 139
14922.06 159
14923.21 157
14924.37 160
14925.52 170
14926.67 182
14927.83 178
14928.98 172
14930.14 166
14931.29 167
14932.44 185
14933.60 166
14934.75 172
14935.91 171
14937.06 173
14938.22 171
14939.37 138
14940.52 161
14941.68 173
14942.83 170
14943.99 163
14945.14 163
14946.30 163
14947.45 158
14948.61 169
14949.76 143
14950.92 174
14952.07 173
14953.23 164
14954.38 170
14955.54 169
14956.69 159
14957.85 167
14959.00 204
14960.16 173
14961.31 152
14962.47 174
14963.62 176
14964.78 162
14965.94 169
14967.09 196
14968.25 175
14969.40 175
14970.56 169
14971.71 176
14972.87 166
14974.03 159
14975.18 171
14976.34 206
14977.49 166
14978.65 189
14979.81 187
14980.96 175
14982.12 174
14983.27 176
14984.43 170
14985.59 150
14986.74 163
14987.90 182
14989.06 170
14990.21 158
14991.37 193
14992.53 165
14993.68 185
14994.84 152
14996.00 168
14997.15 164
14998.31 155
14999.47 135
15000.62 162
15001.78 161
15002.94 161
15004.09 169
15005.25 172
15006.41 178
15007.56 167
15008.72 157
15009.88 157
15011.04 149
15012.19 160
15013.35 172
15014.51 151
15015.67 162
15016.82 154
15017.98 165
15019.14 183
15020.30 169
15021.45 175
15022.61 143
15023.77 149
15024.93 166
15026.08 183
15027.24 165
15028.40 167
15029.56 151
15030.72 175
15031.87 155
15033.03 171
15034.19 159
15035.35 163
15036.51 163
15037.67 169
15038.82 160
15039.98 158
15041.14 181
15042.30 179
15043.46 163
15044.62 153
15045.78 152
15046.93 149
15048.09 153
15049.25 173
15050.41 169
15051.57 182
15052.73 168
15053.89 149
15055.05 164
15056.20 166
15057.36 166
15058.52 164
15059.68 159
15060.84 141
15062.00 154
15063.16 174
15064.32 161
15065.48 170
15066.64 169
15067.80 160
15068.96 158
15070.12 160
15071.28 157
15072.44 146
15073.60 168
15074.76 178
15075.91 159
15077.07 163
15078.23 153
15079.39 159
15080.55 174
15081.71 180
15082.87 183
15084.03 158
15085.19 178
15086.35 185
15087.51 176
15088.68 165
15089.84 171
15091.00 184
15092.16 180
15093.32 167
15094.48 157
15095.64 161
15096.80 184
15097.96 185
15099.12 168
15100.28 170
15101.44 181
15102.60 179
15103.76 199
15104.92 174
15106.08 161
15107.25 175
15108.41 182
15109.57 174
15110.73 186
15111.89 179
15113.05 170
15114.21 176
15115.37 154
15116.54 163
15117.70 178
15118.86 195
15120.02 203
15121.18 176
15122.34 179
15123.50 181
15124.67 219
15125.83 178
15126.99 194
15128.15 204
15129.31 205
15130.47 193
15131.64 188
15132.80 212
15133.96 181
15135.12 187
15136.28 192
15137.45 178
15138.61 188
15139.77 197
15140.93 189
15142.10 184
15143.26 181
15144.42 207
15145.58 194
15146.75 201
15147.91 214
15149.07 217
15150.23 178
15151.40 221
15152.56 270
15153.72 210
15154.88 218
15156.05 221
15157.21 214
15158.37 212
15159.54 224
15160.70 221
15161.86 221
15163.03 229
15164.19 240
15165.35 242
15166.52 212
15167.68 220
15168.84 247
15170.01 234
15171.17 238
15172.33 253
15173.50 253
15174.66 252
15175.82 249
15176.99 272
15178.15 260
15179.31 296
15180.48 263
15181.64 243
15182.81 275
15183.97 295
15185.13 290
15186.30 283
15187.46 304
15188.63 306
15189.79 292
15190.95 289
15192.12 282
15193.28 293
15194.45 305
15195.61 303
15196.78 302
15197.94 295
15199.10 312
15200.27 312
15201.43 296
15202.60 286
15203.76 281
15204.93 309
15206.09 280
15207.26 282
15208.42 293
15209.59 299
15210.75 314
15211.92 322
15213.08 323
15214.25 320
15215.41 341
15216.58 362
15217.74 360
15218.91 370
15220.07 344
15221.24 355
15222.40 361
15223.57 347
15224.74 360
15225.90 387
15227.07 380
15228.23 369
15229.40 386
15230.56 354
15231.73 380
15232.89 401
15234.06 408
15235.23 421
15236.39 383
15237.56 377
15238.72 411
15239.89 417
15241.06 358
15242.22 409
15243.39 399
15244.56 362
15245.72 347
15246.89 346
15248.05 337
15249.22 370
15250.39 339
15251.55 331
15252.72 317
15253.89 310
15255.05 320
15256.22 322
15257.39 311
15258.55 279
15259.72 300
15260.89 300
15262.05 285
15263.22 285
15264.39 282
15265.56 281
15266.72 293
15267.89 270
15269.06 285
15270.22 263
15271.39 289
15272.56 254
15273.73 257
15274.89 251
15276.06 268
15277.23 276
15278.40 256
15279.56 233
15280.73 241
15281.90 270
15283.07 265
15284.23 285
15285.40 254
15286.57 253
15287.74 265
15288.91 273
15290.07 265
15291.24 252
15292.41 250
15293.58 297
15294.75 263
15295.92 260
15297.08 274
15298.25 265
15299.42 256
15300.59 281
15301.76 261
15302.93 258
15304.09 266
15305.26 277
15306.43 260
15307.60 259
15308.77 263
15309.94 272
15311.11 240
15312.28 264
15313.44 283
15314.61 307
15315.78 288
15316.95 258
15318.12 259
15319.29 279
15320.46 284
15321.63 276
15322.80 273
15323.97 272
15325.14 282
15326.30 266
15327.47 304
15328.64 284
15329.81 286
15330.98 287
15332.15 307
15333.32 314
15334.49 313
15335.66 314
15336.83 303
15338.00 301
15339.17 331
15340.34 346
15341.51 338
15342.68 314
15343.85 337
15345.02 320
15346.19 337
15347.36 357
15348.53 372
15349.70 334
15350.87 340
15352.04 364
15353.21 363
15354.38 340
15355.55 368
15356.72 370
15357.90 396
15359.07 369
15360.24 388
15361.41 399
15362.58 403
15363.75 402
15364.92 404
15366.09 407
15367.26 405
15368.43 398
15369.60 394
15370.77 389
15371.95 401
15373.12 389
15374.29 375
15375.46 381
15376.63 369
15377.80 373
15378.97 389
15380.15 399
15381.32 383
15382.49 366
15383.66 395
15384.83 376
15386.00 377
15387.17 381
15388.35 367
15389.52 372
15390.69 354
15391.86 348
15393.03 362
15394.21 351
15395.38 338
15396.55 346
15397.72 376
15398.89 344
15400.07 304
15401.24 296
15402.41 299
15403.58 298
15404.76 293
15405.93 277
15407.10 306
15408.27 263
15409.45 270
15410.62 272
15411.79 264
15412.96 259
15414.14 250
15415.31 234
15416.48 277
15417.66 262
15418.83 263
15420.00 271
15421.17 243
15422.35 239
15423.52 243
15424.69 246
15425.87 264
15427.04 252
15428.21 234
15429.39 228
15430.56 220
15431.73 226
15432.91 229
15434.08 247
15435.25 230
15436.43 217
15437.60 236
15438.77 235
15439.95 236
15441.12 215
15442.30 229
15443.47 219
15444.64 220
15445.82 219
15446.99 215
15448.17 221
15449.34 231
15450.51 216
15451.69 230
15452.86 197
15454.04 225
15455.21 231
15456.39 213
15457.56 215
15458.73 200
15459.91 252
15461.08 228
15462.26 233
15463.43 232
15464.61 228
15465.78 196
15466.96 203
15468.13 219
15469.31 214
15470.48 198
15471.66 241
15472.83 222
15474.01 254
15475.18 240
15476.36 207
15477.53 229
15478.71 218
15479.88 209
15481.06 233
15482.23 222
15483.41 195
15484.58 221
15485.76 240
15486.93 238
15488.11 216
15489.29 238
15490.46 221
15491.64 217
15492.81 205
15493.99 217
15495.16 249
15496.34 228
15497.52 211
15498.69 210
15499.87 234
15501.04 217
15502.22 227
15503.40 219
15504.57 212
15505.75 223
15506.92 232
15508.10 205
15509.28 218
15510.45 211
15511.63 232
15512.81 226
15513.98 215
15515.16 206
15516.34 237
15517.51 237
15518.69 241
15519.87 230
15521.04 221
15522.22 229
15523.40 212
15524.57 227
15525.75 234
15526.93 215
15528.11 269
15529.28 226
15530.46 222
15531.64 244
15532.81 222
15533.99 246
15535.17 234
15536.35 240
15537.52 243
15538.70 252
15539.88 233
15541.06 224
15542.23 245
15543.41 232
15544.59 253
15545.77 257
15546.95 260
15548.12 223
15549.30 248
15550.48 248
15551.66 261
15552.83 264
15554.01 256
15555.19 258
15556.37 258
15557.55 258
15558.73 280
15559.90 250
15561.08 270
15562.26 237
15563.44 267
15564.62 262
15565.80 276
15566.97 252
15568.15 240
15569.33 229
15570.51 276
15571.69 252
15572.87 264
15574.05 281
15575.23 290
15576.40 274
15577.58 277
15578.76 275
15579.94 270
15581.12 287
15582.30 300
15583.48 285
15584.66 276
15585.84 288
15587.02 310
15588.20 305
15589.38 305
15590.56 314
15591.73 312
15592.91 305
15594.09 345
15595.27 315
15596.45 320
15597.63 316
15598.81 325
15599.99 323
15601.17 316
15602.35 372
15603.53 347
15604.71 351
15605.89 339
15607.07 351
15608.25 341
15609.43 359
15610.61 345
15611.79 341
15612.97 378
15614.15 373
15615.33 398
15616.51 426
15617.69 380
15618.88 384
15620.06 373
15621.24 405
15622.42 400
15623.60 406
15624.78 417
15625.96 424
15627.14 396
15628.32 386
15629.50 410
15630.68 432
15631.86 413
15633.05 409
15634.23 458
15635.41 462
15636.59 443
15637.77 443
15638.95 423
15640.13 414
15641.31 470
15642.50 433
15643.68 442
15644.86 429
15646.04 437
15647.22 458
15648.40 414
15649.58 451
15650.77 488
15651.95 442
15653.13 461
15654.31 462
15655.49 450
15656.68 427
15657.86 445
15659.04 421
15660.22 438
15661.40 452
15662.59 414
15663.77 438
15664.95 407
15666.13 454
15667.32 437
15668.50 456
15669.68 454
15670.86 452
15672.05 438
15673.23 393
15674.41 422
15675.59 384
15676.78 419
15677.96 417
15679.14 360
15680.32 364
15681.51 392
15682.69 374
15683.87 349
15685.06 351
15686.24 362
15687.42 380
15688.61 380
15689.79 379
15690.97 381
15692.16 356
15693.34 392
15694.52 394
15695.71 361
15696.89 368
15698.07 362
15699.26 384
15700.44 403
15701.62 374
15702.81 375
15703.99 368
15705.17 391
15706.36 389
15707.54 372
15708.73 407
15709.91 414
15711.09 399
15712.28 425
15713.46 420
15714.65 415
15715.83 396
15717.02 407
15718.20 407
15719.38 414
15720.57 440
15721.75 442
15722.94 446
15724.12 412
15725.31 409
15726.49 442
15727.68 447
15728.86 381
15730.04 423
15731.23 431
15732.41 424
15733.60 425
15734.78 450
15735.97 447
15737.15 455
15738.34 469
15739.52 463
15740.71 469
15741.89 482
15743.08 477
15744.27 470
15745.45 525
15746.64 497
15747.82 512
15749.01 465
15750.19 504
15751.38 505
15752.56 523
15753.75 529
15754.93 535
15756.12 526
15757.31 557
15758.49 556
15759.68 503
15760.86 517
15762.05 499
15763.24 494
15764.42 487
15765.61 527
15766.79 499
15767.98 473
15769.17 445
15770.35 445
15771.54 448
15772.72 441
15773.91 423
15775.10 439
15776.28 436
15777.47 432
15778.66 429
15779.84 458
15781.03 434
15782.22 399
15783.40 414
15784.59 401
15785.78 419
15786.96 376
15788.15 379
15789.34 392
15790.53 378
15791.71 378
15792.90 379
15794.09 377
15795.27 364
15796.46 365
15797.65 364
15798.84 371
15800.02 349
15801.21 379
15802.40 341
15803.59 327
15804.77 329
15805.96 369
15807.15 341
15808.34 314
15809.52 341
15810.71 338
15811.90 328
15813.09 317
15814.28 334
15815.46 341
15816.65 357
15817.84 361
15819.03 360
15820.22 321
15821.40 304
15822.59 341
15823.78 349
15824.97 328
15826.16 343
15827.35 320
15828.53 336
15829.72 360
15830.91 310
15832.10 317
15833.29 326
15834.48 363
15835.67 311
15836.85 332
15838.04 325
15839.23 329
15840.42 338
15841.61 343
15842.80 339
15843.99 332
15845.18 344
15846.37 337
15847.55 331
15848.74 349
15849.93 335
15851.12 336
15852.31 318
15853.50 332
15854.69 337
15855.88 342
15857.07 338
15858.26 356
15859.45 369
15860.64 336
15861.83 370
15863.02 359
15864.21 359
15865.40 351
15866.59 351
15867.78 376
15868.97 387
15870.16 369
15871.35 350
15872.54 362
15873.73 374
15874.92 378
15876.11 349
15877.30 357
15878.49 373
15879.68 375
15880.87 380
15882.06 407
15883.25 411
15884.44 409
15885.63 428
15886.82 419
15888.01 438
15889.20 448
15890.39 451
15891.59 464
15892.78 441
15893.97 431
15895.16 466
15896.35 464
15897.54 442
15898.73 470
15899.92 506
15901.11 480
15902.30 488
15903.50 509
15904.69 476
15905.88 487
15907.07 509
15908.26 492
15909.45 484
15910.64 504
15911.84 513
15913.03 535
15914.22 522
15915.41 495
15916.60 540
15917.79 565
15918.99 539
15920.18 522
15921.37 559
15922.56 527
15923.75 524
15924.95 521
15926.14 569
15927.33 542
15928.52 548
15929.71 551
15930.91 543
15932.10 522
15933.29 526
15934.48 526
15935.68 557
15936.87 517
15938.06 487
15939.25 452
15940.45 457
15941.64 478
15942.83 403
15944.03 442
15945.22 411
15946.41 385
15947.60 388
15948.80 376
15949.99 338
15951.18 363
15952.38 355
15953.57 334
15954.76 333
15955.96 346
15957.15 351
15958.34 333
15959.54 296
15960.73 291
15961.92 293
15963.12 291
15964.31 300
15965.50 272
15966.70 286
15967.89 284
15969.08 277
15970.28 290
15971.47 268
15972.67 275
15973.86 256
15975.05 262
15976.25 247
15977.44 228
15978.64 257
15979.83 242
15981.02 243
15982.22 237
15983.41 242
15984.61 231
15985.80 236
15987.00 229
15988.19 249
15989.38 220
15990.58 213
15991.77 226
15992.97 250
15994.16 200
15995.36 231
15996.55 240
15997.75 235
15998.94 222
16000.14 210
16001.33 230
16002.53 215
16003.72 235
16004.92 217
16006.11 234
16007.31 240
16008.50 226
16009.70 238
16010.89 244
16012.09 257
16013.28 230
16014.48 220
16015.67 202
16016.87 215
16018.07 232
16019.26 215
16020.46 229
16021.65 214
16022.85 217
16024.04 220
16025.24 216
16026.44 233
16027.63 206
16028.83 228
16030.02 225
16031.22 211
16032.42 206
16033.61 214
16034.81 223
16036.00 212
16037.20 207
16038.40 225
16039.59 227
16040.79 222
16041.99 217
16043.18 231
16044.38 207
16045.58 202
16046.77 215
16047.97 209
16049.17 241
16050.36 219
16051.56 201
16052.76 216
16053.95 209
16055.15 202
16056.35 199
16057.54 194
16058.74 196
16059.94 197
16061.14 193
16062.33 182
16063.53 169
16064.73 204
16065.92 201
16067.12 189
16068.32 199
16069.52 194
16070.71 213
16071.91 204
16073.11 172
16074.31 203
16075.50 193
16076.70 201
16077.90 200
16079.10 201
16080.30 198
16081.49 188
16082.69 199
16083.89 188
16085.09 183
16086.29 179
16087.48 176
16088.68 175
16089.88 180
16091.08 183
16092.28 182
16093.48 184
16094.67 166
16095.87 167
16097.07 176
16098.27 178
16099.47 165
16100.67 181
16101.87 181
16103.06 175
16104.26 184
16105.46 181
16106.66 177
16107.86 158
16109.06 156
16110.26 157
16111.46 162
16112.66 174
16113.86 160
16115.05 166
16116.25 149
16117.45 142
16118.65 149
16119.85 150
16121.05 144
16122.25 143
16123.45 161
16124.65 166
16125.85 154
16127.05 162
16128.25 142
16129.45 153
16130.65 161
16131.85 144
16133.05 143
16134.25 148
16135.45 142
16136.65 152
16137.85 152
16139.05 170
16140.25 176
16141.45 157
16142.65 148
16143.85 151
16145.05 142
16146.25 159
16147.45 162
16148.65 160
16149.85 150
16151.05 141
16152.25 147
16153.45 154
16154.65 166
16155.85 135
16157.05 151
16158.25 179
16159.46 154
16160.66 152
16161.86 147
16163.06 148
16164.26 158
16165.46 155
16166.66 133
16167.86 169
16169.06 151
16170.27 167
16171.47 151
16172.67 174
16173.87 165
16175.07 144
16176.27 159
16177.47 142
16178.67 145
16179.88 145
16181.08 152
16182.28 124
16183.48 142
16184.68 151
16185.89 156
16187.09 161
16188.29 152
16189.49 148
16190.69 153
16191.90 144
16193.10 137
16194.30 141
16195.50 135
16196.70 141
16197.91 144
16199.11 148
16200.31 141
16201.51 143
16202.72 136
16203.92 138
16205.12 142
16206.32 154
16207.53 161
16208.73 153
16209.93 174
16211.13 156
16212.34 165
16213.54 151
16214.74 158
16215.95 139
16217.15 169
16218.35 164
16219.55 156
16220.76 170
16221.96 157
16223.16 191
16224.37 149
16225.57 159
16226.77 156
16227.98 151
16229.18 154
16230.38 170
16231.59 161
16232.79 173
16233.99 161
16235.20 159
16236.40 159
16237.61 170
16238.81 161
16240.01 158
16241.22 158
16242.42 156
16243.63 195
16244.83 172
16246.03 173
16247.24 165
16248.44 174
16249.65 167
16250.85 172
16252.05 173
16253.26 181
16254.46 159
16255.67 175
16256.87 174
16258.08 179
16259.28 183
16260.49 177
16261.69 157
16262.89 172
16264.10 166
16265.30 168
16266.51 181
16267.71 169
16268.92 179
16270.12 168
16271.33 186
16272.53 163
16273.74 169
16274.94 161
16276.15 179
16277.35 164
16278.56 170
16279.77 160
16280.97 150
16282.18 173
16283.38 175
16284.59 155
16285.79 165
16287.00 155
16288.20 162
16289.41 173
16290.61 159
16291.82 174
16293.03 176
16294.23 171
16295.44 161
16296.64 156
16297.85 177
16299.06 165
16300.26 198
16301.47 162
16302.67 151
16303.88 167
16305.09 186
16306.29 154
16307.50 167
16308.71 158
16309.91 174
16311.12 160
16312.33 183
16313.53 171
16314.74 179
16315.95 181
16317.15 160
16318.36 174
16319.57 168
16320.77 153
16321.98 155
16323.19 141
16324.39 145
16325.60 138
16326.81 149
16328.01 140
16329.22 152
16330.43 148
16331.64 152
16332.84 141
16334.05 137
16335.26 137
16336.47 160
16337.67 158
16338.88 133
16340.09 151
16341.30 161
16342.50 143
16343.71 139
16344.92 151
16346.13 146
16347.33 133
16348.54 149
16349.75 146
16350.96 148
16352.17 158
16353.37 141
16354.58 139
16355.79 130
16357.00 143
16358.21 152
16359.41 148
16360.62 158
16361.83 142
16363.04 137
16364.25 151
16365.46 154
16366.67 146
16367.87 119
16369.08 154
16370.29 142
16371.50 147
16372.71 121
16373.92 139
16375.13 140
16376.34 144
16377.54 143
16378.75 117
16379.96 155
16381.17 141
16382.38 147
16383.59 120
16384.80 143
16386.01 148
16387.22 148
16388.43 149
16389.64 133
16390.85 143
16392.05 143
16393.26 129
16394.47 146
16395.68 128
16396.89 137
16398.10 135
16399.31 141
16400.52 132
16401.73 150
16402.94 129
16404.15 137
16405.36 138
16406.57 150
16407.78 150
16408.99 136
16410.20 152
16411.41 116
16412.62 137
16413.83 145
16415.04 138
16416.25 146
16417.46 140
16418.67 136
16419.88 132
16421.10 145
16422.31 154
16423.52 153
16424.73 148
16425.94 132
16427.15 131
16428.36 154
16429.57 122
16430.78 139
16431.99 132
16433.20 140
16434.41 125
16435.63 133
16436.84 143
16438.05 147
16439.26 142
16440.47 121
16441.68 140
16442.89 129
16444.10 130
16445.32 138
16446.53 149
16447.74 133
16448.95 143
16450.16 157
16451.37 130
16452.59 132
16453.80 124
16455.01 131
16456.22 137
16457.43 160
16458.64 142
16459.86 126
16461.07 128
16462.28 135
16463.49 133
16464.70 137
16465.92 112
16467.13 147
16468.34 140
16469.55 132
16470.77 151
16471.98 125
16473.19 131
16474.40 159
16475.62 154
16476.83 152
16478.04 153
16479.25 143
16480.47 136
16481.68 141
16482.89 134
16484.11 131
16485.32 142
16486.53 147
16487.74 138
16488.96 140
16490.17 147
16491.38 143
16492.60 135
16493.81 131
16495.02 129
16496.24 149
16497.45 142
16498.66 126
16499.88 149
16501.09 144
16502.30 123
16503.52 150
16504.73 153
16505.94 132
16507.16 142
16508.37 155
16509.59 146
16510.80 150
16512.01 151
16513.23 142
16514.44 147
16515.66 138
16516.87 119
16518.08 152
16519.30 156
16520.51 147
16521.73 169
16522.94 155
16524.16 141
16525.37 141
16526.58 148
16527.80 151
16529.01 173
16530.23 157
16531.44 157
16532.66 180
16533.87 172
16535.09 165
16536.30 172
16537.52 183
16538.73 178
16539.95 164
16541.16 177
16542.38 170
16543.59 179
16544.81 182
16546.02 155
16547.24 162
16548.45 183
16549.67 162
16550.88 185
16552.10 163
16553.31 185
16554.53 182
16555.74 196
16556.96 191
16558.18 173
16559.39 188
16560.61 195
16561.82 174
16563.04 212
16564.25 200
16565.47 199
16566.69 195
16567.90 210
16569.12 170
16570.33 177
16571.55 193
16572.77 195
16573.98 183
16575.20 166
16576.41 174
16577.63 189
16578.85 184
16580.06 203
16581.28 173
16582.50 174
16583.71 168
16584.93 174
16586.15 189
16587.36 196
16588.58 179
16589.80 180
16591.01 187
16592.23 162
16593.45 180
16594.66 181
16595.88 176
16597.10 161
16598.32 169
16599.53 154
16600.75 145
16601.97 158
16603.18 157
16604.40 158
16605.62 161
16606.84 138
16608.05 147
16609.27 159
16610.49 128
16611.71 126
16612.92 157
16614.14 167
16615.36 144
16616.58 142
16617.79 152
16619.01 125
16620.23 126
16621.45 121
16622.67 136
16623.88 137
16625.10 159
16626.32 156
16627.54 136
16628.76 127
16629.97 125
16631.19 131
16632.41 163
16633.63 135
16634.85 133
16636.07 144
16637.29 116
16638.50 131
16639.72 138
16640.94 142
16642.16 130
16643.38 126
16644.60 148
16645.82 148
16647.03 144
16648.25 136
16649.47 134
16650.69 136
16651.91 137
16653.13 121
16654.35 136
16655.57 144
16656.79 150
16658.01 143
16659.23 131
16660.45 122
16661.66 134
16662.88 114
16664.10 131
16665.32 140
16666.54 124
16667.76 130
16668.98 133
16670.20 121
16671.42 122
16672.64 144
16673.86 134
16675.08 121
16676.30 143
16677.52 127
16678.74 121
16679.96 132
16681.18 137
16682.40 128
16683.62 125
16684.84 129
16686.06 144
16687.28 121
16688.50 117
16689.72 144
16690.94 147
16692.16 116
16693.39 130
16694.61 138
16695.83 137
16697.05 113
16698.27 135
16699.49 128
16700.71 125
16701.93 112
16703.15 123
16704.37 127
16705.59 116
16706.81 123
16708.04 119
16709.26 130
16710.48 136
16711.70 125
16712.92 120
16714.14 120
16715.36 116
16716.58 121
16717.81 141
16719.03 140
16720.25 124
16721.47 129
16722.69 134
16723.91 134
16725.14 116
16726.36 126
16727.58 132
16728.80 111
16730.02 134
16731.24 130
16732.47 134
16733.69 125
16734.91 121
16736.13 138
16737.36 123
16738.58 107
16739.80 132
16741.02 135
16742.24 136
16743.47 120
16744.69 148
16745.91 109
16747.13 140
16748.36 133
16749.58 150
16750.80 128
16752.02 136
16753.25 118
16754.47 108
16755.69 121
16756.92 117
16758.14 128
16759.36 124
16760.59 119
16761.81 125
16763.03 122
16764.25 118
16765.48 125
16766.70 128
16767.92 119
16769.15 128
16770.37 119
16771.59 130
16772.82 136
16774.04 112
16775.27 105
16776.49 120
16777.71 146
16778.94 121
16780.16 122
16781.38 126
16782.61 125
16783.83 120
16785.06 109
16786.28 115
16787.50 115
16788.73 127
16789.95 120
16791.18 133
16792.40 100
16793.62 125
16794.85 135
16796.07 143
16797.30 121
16798.52 125
16799.75 118
16800.97 136
16802.19 127
16803.42 147
16804.64 121
16805.87 130
16807.09 107
16808.32 119
16809.54 125
16810.77 127
16811.99 120
16813.22 128
16814.44 120
16815.67 131
16816.89 134
16818.12 144
16819.34 128
16820.57 127
16821.79 121
16823.02 133
16824.24 141
16825.47 131
16826.70 116
16827.92 138
16829.15 141
16830.37 126
16831.60 156
16832.82 151
16834.05 142
16835.27 146
16836.50 143
16837.73 150
16838.95 152
16840.18 122
16841.40 140
16842.63 145
16843.86 160
16845.08 167
16846.31 140
16847.53 158
16848.76 166
16849.99 160
16851.21 175
16852.44 173
16853.67 185
16854.89 172
16856.12 166
16857.35 178
16858.57 157
16859.80 167
16861.03 191
16862.25 176
16863.48 165
16864.71 191
16865.93 195
16867.16 191
16868.39 196
16869.61 193
16870.84 212
16872.07 200
16873.30 196
16874.52 215
16875.75 203
16876.98 216
16878.20 233
16879.43 245
16880.66 219
16881.89 211
16883.11 228
16884.34 228
16885.57 211
16886.80 215
16888.02 223
16889.25 232
16890.48 218
16891.71 216
16892.94 224
16894.16 223
16895.39 228
16896.62 209
16897.85 206
16899.08 195
16900.30 191
16901.53 220
16902.76 212
16903.99 217
16905.22 199
16906.45 189
16907.67 179
16908.90 186
16910.13 157
16911.36 190
16912.59 194
16913.82 179
16915.04 165
16916.27 166
16917.50 179
16918.73 169
16919.96 175
16921.19 188
16922.42 161
16923.65 179
16924.88 208
16926.10 188
16927.33 179
16928.56 164
16929.79 173
16931.02 169
16932.25 185
16933.48 197
16934.71 174
16935.94 185
16937.17 183
16938.40 181
16939.63 177
16940.86 159
16942.09 166
16943.32 178
16944.55 172
16945.78 173
16947.01 137
16948.24 173
16949.47 177
16950.70 140
16951.93 161
16953.16 171
16954.39 185
16955.62 149
16956.85 188
16958.08 176
16959.31 163
16960.54 179
16961.77 172
16963.00 182
16964.23 176
16965.46 168
16966.69 165
16967.92 150
16969.15 153
16970.38 154
16971.61 163
16972.84 130
16974.07 115
16975.30 177
16976.54 164
16977.77 143
16979.00 131
16980.23 156
16981.46 175
16982.69 171
16983.92 143
16985.15 165
16986.38 135
16987.62 138
16988.85 140
16990.08 164
16991.31 130
16992.54 129
16993.77 169
16995.00 145
16996.24 121
16997.47 122
16998.70 162
16999.93 160
17001.16 141
17002.39 125
17003.63 153
17004.86 148
17006.09 131
17007.32 127
17008.55 131
17009.79 135
17011.02 135
17012.25 137
17013.48 158
17014.72 124
17015.95 134
17017.18 152
17018.41 117
17019.64 126
17020.88 120
17022.11 138
17023.34 122
17024.58 136
17025.81 129
17027.04 146
17028.27 138
17029.51 126
17030.74 128
17031.97 125
17033.21 129
17034.44 135
17035.67 132
17036.90 116
17038.14 136
17039.37 132
17040.60 132
17041.84 121
17043.07 115
17044.30 114
17045.54 109
17046.77 139
17048.00 121
17049.24 121
17050.47 108
17051.70 120
17052.94 112
17054.17 132
17055.41 135
17056.64 123
17057.87 119
17059.11 109
17060.34 110
17061.58 97
17062.81 89
17064.04 132
17065.28 126
17066.51 122
17067.75 105
17068.98 112
17070.21 124
17071.45 106
17072.68 120
17073.92 143
17075.15 119
17076.39 114
17077.62 117
17078.86 106
17080.09 99
17081.33 123
17082.56 128
17083.80 115
17085.03 116
17086.26 107
17087.50 110
17088.73 110
17089.97 137
17091.20 141
17092.44 104
17093.68 114
17094.91 109
17096.15 114
17097.38 110
17098.62 111
17099.85 102
17101.09 103
17102.32 97
17103.56 119
17104.79 108
17106.03 111
17107.26 98
17108.50 111
17109.74 119
17110.97 105
17112.21 107
17113.44 121
17114.68 124
17115.92 107
17117.15 123
17118.39 96
17119.62 127
17120.86 104
17122.10 107
17123.33 97
17124.57 91
17125.80 103
17127.04 103
17128.28 122
17129.51 81
17130.75 106
17131.99 105
17133.22 93
17134.46 91
17135.70 107
17136.93 112
17138.17 112
17139.41 95
17140.64 110
17141.88 103
17143.12 125
17144.35 102
17145.59 84
17146.83 115
17148.07 118
17149.30 128
17150.54 114
17151.78 98
17153.02 101
17154.25 95
17155.49 105
17156.73 116
17157.96 91
17159.20 109
17160.44 108
17161.68 117
17162.92 102
17164.15 111
17165.39 103
17166.63 100
17167.87 107
17169.10 112
17170.34 96
17171.58 95
17172.82 111
17174.06 116
17175.29 117
17176.53 92
17177.77 96
17179.01 95
17180.25 94
17181.49 99
17182.72 100
17183.96 101
17185.20 87
17186.44 82
17187.68 106
17188.92 94
17190.15 108
17191.39 111
17192.63 80
17193.87 79
17195.11 81
17196.35 99
17197.59 103
17198.83 89
17200.07 101
17201.30 94
17202.54 88
17203.78 87
17205.02 80
17206.26 105
17207.50 103
17208.74 78
17209.98 100
17211.22 87
17212.46 92
17213.70 80
17214.94 106
17216.18 88
17217.42 94
17218.66 90
17219.90 97
17221.14 92
17222.38 90
17223.62 98
17224.86 85
17226.10 96
17227.34 99
17228.58 104
17229.82 97
17231.06 94
17232.30 98
17233.54 84
17234.78 102
17236.02 97
17237.26 81
17238.50 104
17239.74 85
17240.98 87
17242.22 89
17243.46 86
17244.70 97
17245.94 87
17247.18 90
17248.42 100
17249.66 97
17250.90 83
17252.14 95
17253.39 99
17254.63 95
17255.87 93
17257.11 116
17258.35 90
17259.59 82
17260.83 106
17262.07 101
17263.31 94
17264.56 77
17265.80 87
17267.04 90
17268.28 101
17269.52 74
17270.76 90
17272.00 97
17273.25 86
17274.49 89
17275.73 103
17276.97 75
17278.21 84
17279.45 90
17280.70 97
17281.94 87
17283.18 71
17284.42 111
17285.66 94
17286.91 98
17288.15 81
17289.39 98
17290.63 96
17291.88 82
17293.12 89
17294.36 88
17295.60 88
17296.85 91
17298.09 97
17299.33 95
17300.57 78
17301.82 83
17303.06 89
17304.30 106
17305.54 91
17306.79 64
17308.03 103
17309.27 87
17310.52 95
17311.76 99
17313.00 83
17314.25 90
17315.49 97
17316.73 95
17317.97 93
17319.22 61
17320.46 79
17321.71 75
17322.95 94
17324.19 88
17325.44 85
17326.68 93
17327.92 94
17329.17 93
17330.41 99
17331.65 80
17332.90 76
17334.14 87
17335.39 84
17336.63 68
17337.87 72
17339.12 86
17340.36 79
17341.61 87
17342.85 94
17344.09 73
17345.34 90
17346.58 78
17347.83 81
17349.07 87
17350.32 95
17351.56 71
17352.80 86
17354.05 71
17355.29 99
17356.54 76
17357.78 85
17359.03 87
17360.27 78
17361.52 90
17362.76 69
17364.01 98
17365.25 85
17366.50 82
17367.74 95
17368.99 84
17370.23 69
17371.48 83
17372.72 92
17373.97 79
17375.21 71
17376.46 81
17377.70 87
17378.95 96
17380.19 86
17381.44 89
17382.69 94
17383.93 81
17385.18 76
17386.42 77
17387.67 91
17388.91 83
17390.16 82
17391.41 71
17392.65 81
17393.90 73
17395.14 82
17396.39 96
17397.64 72
17398.88 81
17400.13 75
17401.37 94
17402.62 94
17403.87 94
17405.11 86
17406.36 78
17407.61 80
17408.85 91
17410.10 78
17411.35 81
17412.59 95
17413.84 88
17415.09 100
17416.33 88
17417.58 84
17418.83 82
17420.07 96
17421.32 91
17422.57 94
17423.82 95
17425.06 94
17426.31 81
17427.56 107
17428.80 89
17430.05 82
17431.30 82
17432.55 103
17433.79 100
17435.04 89
17436.29 91
17437.54 93
17438.78 84
17440.03 83
17441.28 72
17442.53 101
17443.77 93
17445.02 75
17446.27 91
17447.52 100
17448.77 93
17450.01 80
17451.26 93
17452.51 90
17453.76 76
17455.01 98
17456.25 83
17457.50 84
17458.75 83
17460.00 84
17461.25 90
17462.50 90
17463.74 113
17464.99 90
17466.24 108
17467.49 83
17468.74 89
17469.99 88
17471.24 89
17472.49 95
17473.73 96
17474.98 83
17476.23 93
17477.48 98
17478.73 86
17479.98 89
17481.23 107
17482.48 94
17483.73 98
17484.98 93
17486.23 106
17487.47 105
17488.72 116
17489.97 95
17491.22 101
17492.47 104
17493.72 102
17494.97 108
17496.22 99
17497.47 112
17498.72 101
17499.97 98
17501.22 106
17502.47 115
17503.72 107
17504.97 97
17506.22 101
17507.47 89
17508.72 98
17509.97 114
17511.22 104
17512.47 99
17513.72 109
17514.97 102
17516.22 98
17517.47 102
17518.72 110
17519.97 108
17521.22 110
17522.47 112
17523.72 105
17524.98 109
17526.23 111
17527.48 106
17528.73 107
17529.98 115
17531.23 115
17532.48 121
17533.73 97
17534.98 104
17536.23 103
17537.48 111
17538.74 114
17539.99 107
17541.24 111
17542.49 110
17543.74 117
17544.99 118
17546.24 104
17547.50 122
17548.75 119
17550.00 112
17551.25 120
17552.50 123
17553.75 128
17555.01 116
17556.26 118
17557.51 120
17558.76 116
17560.01 103
17561.26 107
17562.52 147
17563.77 102
17565.02 123
17566.27 122
17567.53 124
17568.78 126
17570.03 121
17571.28 117
17572.53 122
17573.79 136
17575.04 134
17576.29 109
17577.54 121
17578.80 128
17580.05 124
17581.30 130
17582.56 127
17583.81 111
17585.06 107
17586.31 108
17587.57 128
17588.82 117
17590.07 127
17591.33 112
17592.58 137
17593.83 129
17595.08 125
17596.34 138
17597.59 153
17598.84 157
17600.10 164
17601.35 123
17602.61 125
17603.86 154
17605.11 114
17606.37 129
17607.62 156
17608.87 143
17610.13 131
17611.38 148
17612.63 141
17613.89 120
17615.14 126
17616.40 163
17617.65 151
17618.90 137
17620.16 120
17621.41 139
17622.67 129
17623.92 142
17625.17 106
17626.43 166
17627.68 156
17628.94 155
17630.19 143
17631.45 154
17632.70 144
17633.96 141
17635.21 152
17636.47 153
17637.72 157
17638.97 153
17640.23 145
17641.48 146
17642.74 150
17643.99 139
17645.25 146
17646.50 139
17647.76 143
17649.01 136
17650.27 124
17651.52 135
17652.78 133
17654.04 127
17655.29 140
17656.55 136
17657.80 144
17659.06 127
17660.31 114
17661.57 119
17662.82 108
17664.08 138
17665.33 142
17666.59 131
17667.85 128
17669.10 121
17670.36 117
17671.61 127
17672.87 140
17674.13 138
17675.38 125
17676.64 119
17677.89 112
17679.15 114
17680.41 115
17681.66 112
17682.92 131
17684.18 108
17685.43 114
17686.69 127
17687.95 107
17689.20 110
17690.46 101
17691.71 129
17692.97 103
17694.23 117
17695.49 105
17696.74 115
17698.00 113
17699.26 117
17700.51 114
17701.77 134
17703.03 89
17704.28 123
17705.54 109
17706.80 112
17708.06 120
17709.31 104
17710.57 121
17711.83 99
17713.08 106
17714.34 108
17715.60 116
17716.86 101
17718.11 100
17719.37 93
17720.63 127
17721.89 108
17723.15 95
17724.40 104
17725.66 109
17726.92 101
17728.18 111
17729.43 131
17730.69 91
17731.95 120
17733.21 101
17734.47 107
17735.73 100
17736.98 105
17738.24 102
17739.50 99
17740.76 83
17742.02 112
17743.28 105
17744.53 102
17745.79 78
17747.05 92
17748.31 112
17749.57 107
17750.83 104
17752.09 97
17753.34 103
17754.60 98
17755.86 105
17757.12 107
17758.38 100
17759.64 79
17760.90 93
17762.16 102
17763.42 106
17764.68 95
17765.94 116
17767.19 101
17768.45 100
17769.71 88
17770.97 98
17772.23 84
17773.49 93
17774.75 108
17776.01 91
17777.27 94
17778.53 84
17779.79 92
17781.05 94
17782.31 106
17783.57 96
17784.83 112
17786.09 98
17787.35 102
17788.61 74
17789.87 84
17791.13 91
17792.39 62
17793.65 103
17794.91 82
17796.17 84
17797.43 77
17798.69 91
17799.95 86
17801.21 72
17802.47 83
17803.73 85
17805.00 103
17806.26 85
17807.52 87
17808.78 98
17810.04 95
17811.30 74
17812.56 81
17813.82 61
17815.08 75
17816.34 91
17817.60 83
17818.87 86
17820.13 89
17821.39 79
17822.65 75
17823.91 78
17825.17 68
17826.43 71
17827.69 92
17828.96 84
17830.22 68
17831.48 90
17832.74 87
17834.00 94
17835.26 103
17836.53 88
17837.79 77
17839.05 74
17840.31 83
17841.57 96
17842.84 85
17844.10 74
17845.36 68
17846.62 81
17847.88 76
17849.15 76
17850.41 79
17851.67 93
17852.93 83
17854.20 83
17855.46 85
17856.72 75
17857.98 79
17859.25 69
17860.51 88
17861.77 80
17863.03 79
17864.30 90
17865.56 82
17866.82 79
17868.09 63
17869.35 82
17870.61 83
17871.87 80
17873.14 67
17874.40 95
17875.66 87
17876.93 74
17878.19 66
17879.45 65
17880.72 83
17881.98 70
17883.24 76
17884.51 78
17885.77 78
17887.03 75
17888.30 89
17889.56 59
17890.83 63
17892.09 72
17893.35 92
17894.62 71
17895.88 75
17897.14 77
17898.41 83
17899.67 81
17900.94 70
17902.20 83
17903.46 71
17904.73 89
17905.99 83
17907.26 93
17908.52 73
17909.79 82
17911.05 76
17912.32 86
17913.58 81
17914.84 81
17916.11 89
17917.37 91
17918.64 81
17919.90 72
17921.17 90
17922.43 92
17923.70 67
17924.96 65
17926.23 77
17927.49 67
17928.76 69
17930.02 77
17931.29 83
17932.55 72
17933.82 71
17935.08 72
17936.35 95
17937.61 77
17938.88 75
17940.14 81
17941.41 99
17942.68 76
17943.94 72
17945.21 65
17946.47 67
17947.74 77
17949.00 86
17950.27 100
17951.54 75
17952.80 78
17954.07 63
17955.33 84
17956.60 75
17957.87 64
17959.13 76
17960.40 80
17961.66 74
17962.93 69
17964.20 97
17965.46 90
17966.73 79
17968.00 86
17969.26 98
17970.53 88
17971.80 72
17973.06 80
17974.33 70
17975.60 77
17976.86 94
17978.13 90
17979.40 86
17980.66 82
17981.93 68
17983.20 64
17984.46 73
17985.73 77
17987.00 108
17988.26 82
17989.53 84
17990.80 81
17992.07 75
17993.33 75
17994.60 85
17995.87 78
17997.14 74
17998.40 87
17999.67 71
18000.94 66
18002.21 70
18003.47 74
18004.74 77
18006.01 85
18007.28 71
18008.55 61
18009.81 74
18011.08 64
18012.35 69
18013.62 66
18014.89 79
18016.15 78
18017.42 83
18018.69 89
18019.96 72
18021.23 78
18022.49 65
18023.76 72
18025.03 79
18026.30 78
18027.57 75
18028.84 75
18030.11 78
18031.37 69
18032.64 73
18033.91 82
18035.18 76
18036.45 75
18037.72 68
18038.99 66
18040.26 84
18041.53 63
18042.79 83
18044.06 87
18045.33 85
18046.60 68
18047.87 69
18049.14 81
18050.41 79
18051.68 59
18052.95 81
18054.22 74
18055.49 88
18056.76 79
18058.03 78
18059.30 61
18060.57 78
18061.84 79
18063.11 90
18064.38 90
18065.65 70
18066.92 79
18068.19 83
18069.46 85
18070.73 86
18072.00 81
18073.27 83
18074.54 91
18075.81 85
18077.08 76
18078.35 75
18079.62 72
18080.89 88
18082.16 82
18083.43 80
18084.70 81
18085.97 80
18087.24 75
18088.51 69
18089.78 83
18091.05 81
18092.32 69
18093.59 87
18094.87 75
18096.14 91
18097.41 83
18098.68 80
18099.95 77
18101.22 64
18102.49 81
18103.76 82
18105.03 72
18106.31 77
18107.58 69
18108.85 92
18110.12 94
18111.39 71
18112.66 87
18113.93 81
18115.21 87
18116.48 94
18117.75 93
18119.02 83
18120.29 83
18121.56 90
18122.84 71
18124.11 83
18125.38 67
18126.65 74
18127.92 76
18129.20 87
18130.47 60
18131.74 68
18133.01 73
18134.29 82
18135.56 91
18136.83 82
18138.10 88
18139.38 86
18140.65 91
18141.92 76
18143.19 77
18144.47 82
18145.74 70
18147.01 79
18148.28 75
18149.56 74
18150.83 81
18152.10 79
18153.38 77
18154.65 61
18155.92 69
18157.19 85
18158.47 74
18159.74 95
18161.01 74
18162.29 85
18163.56 82
18164.83 71
18166.11 78
18167.38 75
18168.65 82
18169.93 76
18171.20 69
18172.48 78
18173.75 75
18175.02 67
18176.30 82
18177.57 74
18178.84 77
18180.12 77
18181.39 65
18182.67 63
18183.94 65
18185.21 70
18186.49 76
18187.76 69
18189.04 67
18190.31 65
18191.59 78
18192.86 75
18194.13 87
18195.41 82
18196.68 64
18197.96 81
18199.23 64
18200.51 85
18201.78 71
18203.06 75
18204.33 69
18205.61 83
18206.88 73
18208.16 77
18209.43 71
18210.71 81
18211.98 63
18213.26 70
18214.53 80
18215.81 64
18217.08 74
18218.36 66
18219.63 76
18220.91 67
18222.18 71
18223.46 69
18224.73 93
18226.01 76
18227.28 73
18228.56 84
18229.84 78
18231.11 79
18232.39 64
18233.66 76
18234.94 84
18236.21 88
18237.49 73
18238.77 61
18240.04 63
18241.32 74
18242.59 75
18243.87 62
18245.15 77
18246.42 80
18247.70 80
18248.98 65
18250.25 82
18251.53 73
18252.81 98
18254.08 76
18255.36 81
18256.63 80
18257.91 81
18259.19 84
18260.46 74
18261.74 78
18263.02 80
18264.30 87
18265.57 90
18266.85 99
18268.13 83
18269.40 74
18270.68 82
18271.96 97
18273.23 84
18274.51 93
18275.79 87
18277.07 85
18278.34 77
18279.62 86
18280.90 72
18282.18 98
18283.45 70
18284.73 70
18286.01 64
18287.29 80
18288.56 87
18289.84 88
18291.12 69
18292.40 82
18293.68 85
18294.95 83
18296.23 80
18297.51 84
18298.79 64
18300.07 90
18301.34 71
18302.62 75
18303.90 90
18305.18 83
18306.46 65
18307.74 68
18309.01 83
18310.29 95
18311.57 74
18312.85 80
18314.13 71
18315.41 82
18316.69 63
18317.96 84
18319.24 80
18320.52 83
18321.80 81
18323.08 76
18324.36 88
18325.64 85
18326.92 76
18328.20 82
18329.47 85
18330.75 85
18332.03 75
18333.31 86
18334.59 82
18335.87 80
18337.15 85
18338.43 82
18339.71 76
18340.99 76
18342.27 71
18343.55 79
18344.83 85
18346.11 70
18347.39 82
18348.67 86
18349.95 74
18351.23 85
18352.51 83
18353.79 89
18355.07 70
18356.35 83
18357.63 82
18358.91 70
18360.19 68
18361.47 81
18362.75 70
18364.03 77
18365.31 58
18366.59 73
18367.87 84
18369.15 67
18370.43 86
18371.71 67
18372.99 77
18374.27 80
18375.55 90
18376.83 71
18378.12 78
18379.40 72
18380.68 83
18381.96 67
18383.24 78
18384.52 63
18385.80 81
18387.08 82
18388.36 68
18389.65 78
18390.93 73
18392.21 85
18393.49 78
18394.77 63
18396.05 71
18397.33 74
18398.62 60
18399.90 72
18401.18 67
18402.46 76
18403.74 73
18405.02 86
18406.31 70
18407.59 76
18408.87 89
18410.15 90
18411.43 82
18412.72 69
18414.00 79
18415.28 80
18416.56 80
18417.84 78
18419.13 97
18420.41 85
18421.69 75
18422.97 70
18424.26 91
18425.54 79
18426.82 79
18428.10 87
18429.39 86
18430.67 71
18431.95 56
18433.23 84
18434.52 70
18435.80 72
18437.08 92
18438.37 84
18439.65 91
18440.93 63
18442.22 64
18443.50 88
18444.78 82
18446.06 72
18447.35 80
18448.63 71
18449.91 75
18451.20 67
18452.48 95
18453.76 89
18455.05 64
18456.33 72
18457.62 80
18458.90 61
18460.18 65
18461.47 70
18462.75 77
18464.03 76
18465.32 76
18466.60 76
18467.89 72
18469.17 83
18470.45 86
18471.74 91
18473.02 69
18474.31 85
18475.59 75
18476.88 92
18478.16 82
18479.44 76
18480.73 84
18482.01 83
18483.30 91
18484.58 70
18485.87 67
18487.15 65
18488.44 83
18489.72 63
18491.01 72
18492.29 71
18493.58 69
18494.86 82
18496.15 69
18497.43 71
18498.72 82
18500.00 68
18501.29 89
18502.57 79
18503.86 80
18505.14 68
18506.43 75
18507.71 74
18509.00 71
18510.28 87
18511.57 66
18512.85 73
18514.14 62
18515.42 76
18516.71 69
18518.00 87
18519.28 81
18520.57 84
18521.85 64
18523.14 67
18524.43 66
18525.71 85
18527.00 65
18528.28 71
18529.57 94
18530.86 72
18532.14 70
18533.43 78
18534.71 97
18536.00 60
18537.29 75
18538.57 77
18539.86 71
18541.15 69
18542.43 77
18543.72 78
18545.01 82
18546.29 62
18547.58 69
18548.87 81
18550.15 62
18551.44 91
18552.73 70
18554.01 89
18555.30 61
18556.59 74
18557.88 71
18559.16 69
18560.45 55
18561.74 66
18563.02 72
18564.31 86
18565.60 83
18566.89 73
18568.17 81
18569.46 92
18570.75 80
18572.04 75
18573.32 78
18574.61 59
18575.90 89
18577.19 74
18578.48 77
18579.76 75
18581.05 94
18582.34 75
18583.63 82
18584.92 78
18586.20 76
18587.49 70
18588.78 75
18590.07 82
18591.36 78
18592.64 84
18593.93 69
18595.22 79
18596.51 78
18597.80 80
18599.09 63
18600.38 77
18601.66 83
18602.95 79
18604.24 73
18605.53 66
18606.82 77
18608.11 83
18609.40 84
18610.69 76
18611.98 90
18613.26 71
18614.55 74
18615.84 83
18617.13 69
18618.42 68
18619.71 76
18621.00 83
18622.29 84
18623.58 74
18624.87 60
18626.16 76
18627.45 90
18628.74 66
18630.03 77
18631.32 83
18632.61 79
18633.89 85
18635.18 73
18636.47 72
18637.76 77
18639.05 83
18640.34 72
18641.63 77
18642.92 69
18644.21 79
18645.50 85
18646.79 70
18648.09 67
18649.38 65
18650.67 63
18651.96 65
18653.25 76
18654.54 89
18655.83 80
18657.12 71
18658.41 84
18659.70 71
18660.99 73
18662.28 79
18663.57 68
18664.86 84
18666.15 69
18667.44 64
18668.74 66
18670.03 80
18671.32 59
18672.61 63
18673.90 73
18675.19 57
18676.48 68
18677.77 80
18679.06 72
18680.36 65
18681.65 72
18682.94 75
18684.23 62
18685.52 79
18686.81 58
18688.11 62
18689.40 60
18690.69 62
18691.98 73
18693.27 84
18694.56 74
18695.86 69
18697.15 72
18698.44 57
18699.73 79
18701.02 56
18702.32 64
18703.61 66
18704.90 75
18706.19 63
18707.48 59
18708.78 73
18710.07 60
18711.36 82
18712.65 57
18713.95 62
18715.24 58
18716.53 69
18717.83 71
18719.12 73
18720.41 60
18721.70 72
18723.00 76
18724.29 93
18725.58 71
18726.87 61
18728.17 87
18729.46 71
18730.75 60
18732.05 54
18733.34 72
18734.63 71
18735.93 78
18737.22 74
18738.51 69
18739.81 77
18741.10 79
18742.39 85
18743.69 75
18744.98 70
18746.27 70
18747.57 59
18748.86 76
18750.16 66
18751.45 72
18752.74 68
18754.04 80
18755.33 64
18756.63 62
18757.92 66
18759.21 69
18760.51 76
18761.80 81
18763.10 55
18764.39 73
18765.69 84
18766.98 78
18768.27 71
18769.57 61
18770.86 54
18772.16 59
18773.45 56
18774.75 55
18776.04 76
18777.34 77
18778.63 69
18779.93 65
18781.22 69
18782.52 72
18783.81 57
18785.11 60
18786.40 75
18787.70 70
18788.99 68
18790.29 67
18791.58 62
18792.88 68
18794.17 58
18795.47 69
18796.76 70
18798.06 84
18799.35 67
18800.65 65
18801.94 55
18803.24 68
18804.54 68
18805.83 71
18807.13 74
18808.42 69
18809.72 69
18811.01 57
18812.31 81
18813.61 71
18814.90 70
18816.20 61
18817.49 78
18818.79 73
18820.09 55
18821.38 71
18822.68 67
18823.98 48
18825.27 65
18826.57 73
18827.87 68
18829.16 70
18830.46 82
18831.75 77
18833.05 64
18834.35 52
18835.64 71
18836.94 69
18838.24 78
18839.54 60
18840.83 74
18842.13 64
18843.43 83
18844.72 66
18846.02 69
18847.32 61
18848.61 69
18849.91 84
18851.21 66
18852.51 60
18853.80 66
18855.10 71
18856.40 76
18857.70 72
18858.99 81
18860.29 68
18861.59 77
18862.89 80
18864.18 65
18865.48 73
18866.78 63
18868.08 76
18869.38 68
18870.67 62
18871.97 44
18873.27 88
18874.57 81
18875.87 62
18877.16 65
18878.46 67
18879.76 71
18881.06 83
18882.36 67
18883.66 63
18884.95 74
18886.25 83
18887.55 72
18888.85 77
18890.15 70
18891.45 62
18892.75 71
18894.04 55
18895.34 38
18896.64 49
18897.94 67
18899.24 80
18900.54 79
18901.84 81
18903.14 75
18904.44 75
18905.74 71
18907.03 74
18908.33 82
18909.63 70
18910.93 58
18912.23 75
18913.53 76
18914.83 54
18916.13 57
18917.43 71
18918.73 72
18920.03 61
18921.33 65
18922.63 67
18923.93 70
18925.23 75
18926.53 74
18927.83 77
18929.13 55
18930.43 63
18931.73 52
18933.03 70
18934.33 74
18935.63 71
18936.93 69
18938.23 66
18939.53 60
18940.83 59
18942.13 65
18943.43 60
18944.73 54
18946.03 60
18947.33 69
18948.63 67
18949.93 72
18951.23 70
18952.53 78
18953.84 57
18955.14 59
18956.44 59
18957.74 69
18959.04 69
18960.34 62
18961.64 55
18962.94 56
18964.24 48
18965.54 76
18966.85 84
18968.15 67
18969.45 54
18970.75 74
18972.05 70
18973.35 48
18974.65 50
18975.96 65
18977.26 62
18978.56 62
18979.86 58
18981.16 63
18982.46 75
18983.77 59
18985.07 79
18986.37 71
18987.67 71
18988.97 63
18990.28 80
18991.58 68
18992.88 59
18994.18 52
18995.49 52
18996.79 66
18998.09 70
18999.39 62
19000.69 59
19002.00 73
19003.30 79
19004.60 78
19005.90 64
19007.21 57
19008.51 68
19009.81 72
19011.12 65
19012.42 69
19013.72 55
19015.02 76
19016.33 64
19017.63 50
19018.93 60
19020.24 68
19021.54 75
19022.84 79
19024.15 77
19025.45 76
19026.75 78
19028.06 78
19029.36 85
19030.66 55
19031.97 66
19033.27 66
19034.57 67
19035.88 56
19037.18 65
19038.48 53
19039.79 55
19041.09 70
19042.40 50
19043.70 59
19045.00 74
19046.31 70
19047.61 77
19048.92 71
19050.22 61
19051.52 72
19052.83 68
19054.13 60
19055.44 65
19056.74 51
19058.05 49
19059.35 60
19060.65 83
19061.96 65
19063.26 63
19064.57 72
19065.87 74
19067.18 69
19068.48 62
19069.79 66
19071.09 71
19072.40 88
19073.70 71
19075.01 66
19076.31 67
19077.62 74
19078.92 71
19080.23 54
19081.53 69
19082.84 71
19084.14 63
19085.45 63
19086.75 58
19088.06 67
19089.36 55
19090.67 65
19091.98 64
19093.28 56
19094.59 60
19095.89 65
19097.20 60
19098.50 66
19099.81 70
19101.12 62
19102.42 69
19103.73 79
19105.03 57
19106.34 66
19107.65 78
19108.95 70
19110.26 74
19111.56 63
19112.87 60
19114.18 65
19115.48 72
19116.79 53
19118.10 64
19119.40 53
19120.71 60
19122.02 72
19123.32 85
19124.63 71
19125.94 67
19127.24 74
19128.55 68
19129.86 74
19131.16 73
19132.47 67
19133.78 76
19135.08 83
19136.39 60
19137.70 76
19139.01 61
19140.31 68
19141.62 70
19142.93 68
19144.23 67
19145.54 74
19146.85 93
19148.16 74
19149.46 70
19150.77 54
19152.08 67
19153.39 61
19154.69 70
19156.00 73
19157.31 77
19158.62 60
19159.93 55
19161.23 60
19162.54 66
19163.85 60
19165.16 63
19166.47 60
19167.77 67
19169.08 64
19170.39 54
19171.70 62
19173.01 78
19174.32 67
19175.62 60
19176.93 61
19178.24 52
19179.55 71
19180.86 71
19182.17 74
19183.48 76
19184.78 54
19186.09 73
19187.40 75
19188.71 58
19190.02 49
19191.33 67
19192.64 64
19193.95 66
19195.26 51
19196.56 68
19197.87 45
19199.18 53
19200.49 64
19201.80 55
19203.11 65
19204.42 59
19205.73 77
19207.04 82
19208.35 62
19209.66 63
19210.97 81
19212.28 74
19213.59 74
19214.90 63
19216.21 56
19217.52 60
19218.83 58
19220.14 51
19221.45 58
19222.76 52
19224.07 63
19225.38 84
19226.69 73
19228.00 71
19229.31 49
19230.62 57
19231.93 63
19233.24 73
19234.55 71
19235.86 61
19237.17 66
19238.48 76
19239.79 68
19241.10 68
19242.41 57
19243.72 47
19245.03 63
19246.35 69
19247.66 72
19248.97 63
19250.28 57
19251.59 45
19252.90 66
19254.21 60
19255.52 62
19256.83 62
19258.14 63
19259.46 67
19260.77 78
19262.08 74
19263.39 54
19264.70 65
19266.01 66
19267.32 66
19268.64 61
19269.95 64
19271.26 76
19272.57 79
19273.88 70
19275.20 71
19276.51 71
19277.82 53
19279.13 70
19280.44 71
19281.75 67
19283.07 50
19284.38 73
19285.69 61
19287.00 59
19288.32 54
19289.63 68
19290.94 56
19292.25 63
19293.57 70
19294.88 75
19296.19 62
19297.50 69
19298.82 64
19300.13 60
19301.44 46
19302.75 49
19304.07 58
19305.38 45
19306.69 53
19308.01 58
19309.32 53
19310.63 55
19311.94 66
19313.26 73
19314.57 62
19315.88 56
19317.20 65
19318.51 66
19319.82 62
19321.14 70
19322.45 66
19323.76 73
19325.08 61
19326.39 64
19327.70 73
19329.02 62
19330.33 59
19331.65 55
19332.96 52
19334.27 63
19335.59 66
19336.90 41
19338.22 70
19339.53 61
19340.84 63
19342.16 49
19343.47 74
19344.79 63
19346.10 54
19347.41 52
19348.73 69
19350.04 50
19351.36 55
19352.67 54
19353.99 47
19355.30 58
19356.62 64
19357.93 59
19359.25 66
19360.56 65
19361.87 53
19363.19 82
19364.50 70
19365.82 79
19367.13 60
19368.45 69
19369.76 69
19371.08 59
19372.39 55
19373.71 66
19375.02 56
19376.34 69
19377.66 65
19378.97 63
19380.29 55
19381.60 64
19382.92 74
19384.23 83
19385.55 69
19386.86 69
19388.18 71
19389.50 52
19390.81 61
19392.13 55
19393.44 59
19394.76 63
19396.07 54
19397.39 76
19398.71 70
19400.02 54
19401.34 57
19402.65 64
19403.97 74
19405.29 80
19406.60 63
19407.92 60
19409.24 58
19410.55 69
19411.87 51
19413.19 56
19414.50 53
19415.82 66
19417.14 73
19418.45 60
19419.77 62
19421.09 42
19422.40 66
19423.72 68
19425.04 45
19426.35 50
19427.67 67
19428.99 55
19430.30 59
19431.62 58
19432.94 59
19434.26 52
19435.57 65
19436.89 62
19438.21 57
19439.53 56
19440.84 53
19442.16 67
19443.48 53
19444.80 69
19446.11 66
19447.43 69
19448.75 70
19450.07 70
19451.38 62
19452.70 58
19454.02 58
19455.34 74
19456.66 60
19457.97 78
19459.29 62
19460.61 71
19461.93 65
19463.25 44
19464.57 66
19465.88 72
19467.20 70
19468.52 83
19469.84 64
19471.16 63
19472.48 72
19473.79 59
19475.11 44
19476.43 69
19477.75 76
19479.07 53
19480.39 54
19481.71 61
19483.03 54
19484.34 60
19485.66 59
19486.98 79
19488.30 72
19489.62 57
19490.94 59
19492.26 62
19493.58 79
19494.90 60
19496.22 72
19497.54 61
19498.86 68
19500.18 72
19501.50 81
19502.81 68
19504.13 63
19505.45 55
19506.77 59
19508.09 58
19509.41 67
19510.73 72
19512.05 64
19513.37 58
19514.69 63
19516.01 78
19517.33 73
19518.65 71
19519.97 72
19521.29 69
19522.61 70
19523.93 63
19525.25 53
19526.57 71
19527.89 65
19529.22 67
19530.54 55
19531.86 63
19533.18 68
19534.50 69
19535.82 63
19537.14 56
19538.46 74
19539.78 76
19541.10 67
19542.42 63
19543.74 68
19545.06 57
19546.39 65
19547.71 72
19549.03 65
19550.35 74
19551.67 54
19552.99 54
19554.31 46
19555.63 72
19556.96 63
19558.28 67
19559.60 59
19560.92 70
19562.24 74
19563.56 65
19564.88 48
19566.21 53
19567.53 59
19568.85 83
19570.17 60
19571.49 56
19572.82 60
19574.14 66
19575.46 63
19576.78 66
19578.10 67
19579.43 62
19580.75 67
19582.07 60
19583.39 70
19584.72 63
19586.04 67
19587.36 57
19588.68 65
19590.01 76
19591.33 61
19592.65 71
19593.97 83
19595.30 70
19596.62 83
19597.94 80
19599.26 78
19600.59 77
19601.91 74
19603.23 68
19604.56 64
19605.88 61
19607.20 65
19608.53 76
19609.85 63
19611.17 52
19612.49 68
19613.82 82
19615.14 71
19616.47 63
19617.79 62
19619.11 51
19620.44 73
19621.76 63
19623.08 70
19624.41 70
19625.73 68
19627.05 63
19628.38 70
19629.70 77
19631.03 73
19632.35 52
19633.67 64
19635.00 72
19636.32 70
19637.65 72
19638.97 65
19640.29 70
19641.62 65
19642.94 83
19644.27 69
19645.59 80
19646.92 73
19648.24 64
19649.57 59
19650.89 65
19652.21 55
19653.54 82
19654.86 75
19656.19 62
19657.51 77
19658.84 63
19660.16 76
19661.49 59
19662.81 64
19664.14 61
19665.46 57
19666.79 59
19668.11 69
19669.44 56
19670.76 66
19672.09 82
19673.41 70
19674.74 62
19676.07 60
19677.39 71
19678.72 69
19680.04 74
19681.37 64
19682.69 78
19684.02 65
19685.34 51
19686.67 58
19688.00 77
19689.32 70
19690.65 71
19691.97 65
19693.30 90
19694.63 63
19695.95 73
19697.28 69
19698.60 61
19699.93 80
19701.26 71
19702.58 79
19703.91 63
19705.24 64
19706.56 71
19707.89 66
19709.22 70
19710.54 91
19711.87 62
19713.20 81
19714.52 52
19715.85 74
19717.18 54
19718.50 66
19719.83 66
19721.16 74
19722.48 72
19723.81 72
19725.14 77
19726.47 66
19727.79 69
19729.12 76
19730.45 90
19731.77 70
19733.10 72
19734.43 58
19735.76 70
19737.08 60
19738.41 74
19739.74 76
19741.07 69
19742.39 65
19743.72 64
19745.05 56
19746.38 67
19747.71 56
19749.03 75
19750.36 65
19751.69 72
19753.02 65
19754.35 67
19755.67 84
19757.00 66
19758.33 74
19759.66 74
19760.99 78
19762.31 56
19763.64 74
19764.97 64
19766.30 64
19767.63 71
19768.96 64
19770.29 73
19771.61 78
19772.94 67
19774.27 56
19775.60 66
19776.93 71
19778.26 76
19779.59 63
19780.92 55
19782.25 58
19783.57 71
19784.90 63
19786.23 72
19787.56 67
19788.89 87
19790.22 69
19791.55 66
19792.88 60
19794.21 70
19795.54 68
19796.87 65
19798.20 63
19799.53 63
19800.86 70
19802.19 65
19803.52 62
19804.85 66
19806.18 81
19807.50 60
19808.83 65
19810.16 62
19811.49 66
19812.82 59
19814.15 61
19815.49 70
19816.82 85
19818.15 79
19819.48 68
19820.81 85
19822.14 46
19823.47 64
19824.80 74
19826.13 77
19827.46 64
19828.79 71
19830.12 59
19831.45 71
19832.78 74
19834.11 85
19835.44 69
19836.77 69
19838.10 77
19839.44 73
19840.77 83
19842.10 83
19843.43 79
19844.76 76
19846.09 71
19847.42 57
19848.75 74
19850.08 89
19851.42 79
19852.75 70
19854.08 60
19855.41 70
19856.74 75
19858.07 72
19859.40 57
19860.74 65
19862.07 55
19863.40 68
19864.73 67
19866.06 75
19867.40 59
19868.73 74
19870.06 66
19871.39 60
19872.72 64
19874.06 69
19875.39 63
19876.72 72
19878.05 58
19879.38 73
19880.72 72
19882.05 75
19883.38 77
19884.71 80
19886.05 64
19887.38 47
19888.71 82
19890.04 69
19891.38 63
19892.71 72
19894.04 72
19895.38 66
19896.71 62
19898.04 49
19899.37 67
19900.71 78
19902.04 64
19903.37 69
19904.71 63
19906.04 65
19907.37 53
19908.71 81
19910.04 77
19911.37 66
19912.71 53
19914.04 71
19915.37 81
19916.71 66
19918.04 61
19919.37 65
19920.71 80
19922.04 53
19923.37 66
19924.71 63
19926.04 73
19927.38 61
19928.71 65
19930.04 66
19931.38 66
19932.71 62
19934.05 67
19935.38 51
19936.71 71
19938.05 71
19939.38 76
19940.72 64
19942.05 64
19943.39 67
19944.72 67
19946.06 75
19947.39 72
19948.72 81
19950.06 69
19951.39 67
19952.73 77
19954.06 68
19955.40 78
19956.73 87
19958.07 64
19959.40 66
19960.74 70
19962.07 63
19963.41 70
19964.74 75
19966.08 74
19967.41 59
19968.75 65
19970.08 70
19971.42 83
19972.76 59
19974.09 62
19975.43 75
19976.76 64
19978.10 63
19979.43 68
19980.77 87
19982.10 85
19983.44 72
19984.78 70
19986.11 66
19987.45 70
19988.78 78
19990.12 81
19991.46 67
19992.79 64
19994.13 65
19995.46 63
19996.80 75
19998.14 61
19999.47 72
20000.81 75
20002.15 64
20003.48 71
20004.82 57
20006.16 66
20007.49 66
20008.83 63
20010.17 69
20011.50 66
20012.84 60
20014.18 67
20015.51 61
20016.85 70
20018.19 70
20019.52 69
20020.86 65
20022.20 70
20023.53 54
20024.87 60
20026.21 75
20027.55 56
20028.88 61
20030.22 58
20031.56 64
20032.90 65
20034.23 74
20035.57 61
20036.91 56
20038.25 52
20039.58 70
20040.92 68
20042.26 76
20043.60 62
20044.93 61
20046.27 81
20047.61 71
20048.95 68
20050.29 68
20051.62 68
20052.96 60
20054.30 67
20055.64 58
20056.98 71
20058.32 67
20059.65 58
20060.99 69
20062.33 66
20063.67 67
20065.01 69
20066.35 69
20067.68 67
20069.02 66
20070.36 73
20071.70 80
20073.04 65
20074.38 69
20075.72 72
20077.06 85
20078.40 71
20079.73 62
20081.07 71
20082.41 70
20083.75 57
20085.09 68
20086.43 67
20087.77 74
20089.11 64
20090.45 84
20091.79 56
20093.13 68
20094.47 72
20095.81 66
20097.15 70
20098.48 65
20099.82 75
20101.16 82
20102.50 75
20103.84 88
20105.18 55
20106.52 61
20107.86 70
20109.20 81
20110.54 70
20111.88 66
20113.22 67
20114.56 91
20115.90 81
20117.24 82
20118.58 70
20119.93 74
20121.27 78
20122.61 68
20123.95 71
20125.29 74
20126.63 60
20127.97 65
20129.31 70
20130.65 75
20131.99 85
20133.33 81
20134.67 74
20136.01 83
