# Supplementary material for: MALDI-TOF MS typing enables the classification of brewing yeasts of the genus Saccharomyces to major beer styles
Source: PLoS One. 2017 Aug 9;12(8):e0181694. doi: 10.1371/journal.pone.0181694 (PMC5549903; doi:10.1371/journal.pone.0181694)
Supplement: S8 File — The directory includes 90 raw files and was zipped to “.zip”; the folder has three strains with 30 spectra per strain; S1 Text explains the raw files with an example and Table 1 represents the yeast strains used within the experiment. (ZIP) [file pone.0181694.s011.zip › 22-24/30282-8I4-Lag-Lag-Lag-YPG-18h-E-E_2016-09-27_10_0_D4_1.dat]

1999.34 917
1999.77 976
2000.19 1019
2000.61 1039
2001.03 1033
2001.45 987
2001.88 917
2002.30 961
2002.72 1017
2003.14 952
2003.56 986
2003.99 903
2004.41 888
2004.83 878
2005.25 958
2005.68 977
2006.10 939
2006.52 948
2006.94 1061
2007.37 907
2007.79 933
2008.21 973
2008.64 986
2009.06 977
2009.48 934
2009.90 942
2010.33 849
2010.75 860
2011.17 915
2011.60 887
2012.02 908
2012.44 873
2012.87 859
2013.29 870
2013.71 856
2014.14 863
2014.56 931
2014.98 897
2015.41 832
2015.83 888
2016.25 906
2016.68 927
2017.10 877
2017.53 893
2017.95 917
2018.37 948
2018.80 982
2019.22 897
2019.65 950
2020.07 942
2020.49 932
2020.92 940
2021.34 937
2021.77 922
2022.19 877
2022.61 953
2023.04 886
2023.46 897
2023.89 892
2024.31 937
2024.74 908
2025.16 889
2025.59 895
2026.01 922
2026.44 882
2026.86 872
2027.29 878
2027.71 948
2028.14 942
2028.56 933
2028.98 984
2029.41 945
2029.84 928
2030.26 897
2030.69 908
2031.11 861
2031.54 917
2031.96 953
2032.39 977
2032.81 980
2033.24 903
2033.66 919
2034.09 926
2034.51 985
2034.94 960
2035.37 908
2035.79 939
2036.22 933
2036.64 948
2037.07 922
2037.49 879
2037.92 954
2038.35 1024
2038.77 975
2039.20 960
2039.62 978
2040.05 955
2040.48 937
2040.90 939
2041.33 956
2041.76 914
2042.18 885
2042.61 840
2043.03 834
2043.46 863
2043.89 901
2044.31 850
2044.74 855
2045.17 935
2045.59 880
2046.02 947
2046.45 953
2046.87 940
2047.30 933
2047.73 941
2048.16 959
2048.58 917
2049.01 943
2049.44 899
2049.86 836
2050.29 871
2050.72 905
2051.15 941
2051.57 921
2052.00 946
2052.43 917
2052.86 937
2053.28 870
2053.71 884
2054.14 857
2054.57 880
2054.99 879
2055.42 907
2055.85 868
2056.28 912
2056.70 1022
2057.13 1078
2057.56 1038
2057.99 1012
2058.42 1045
2058.84 1020
2059.27 949
2059.70 985
2060.13 1048
2060.56 933
2060.99 877
2061.41 923
2061.84 867
2062.27 924
2062.70 895
2063.13 1001
2063.56 1029
2063.99 997
2064.41 1004
2064.84 1086
2065.27 1141
2065.70 1055
2066.13 1081
2066.56 1100
2066.99 994
2067.42 1050
2067.85 1009
2068.27 1024
2068.70 944
2069.13 956
2069.56 914
2069.99 839
2070.42 887
2070.85 945
2071.28 964
2071.71 927
2072.14 864
2072.57 878
2073.00 944
2073.43 978
2073.86 958
2074.29 942
2074.72 1019
2075.15 1028
2075.58 1124
2076.01 1089
2076.44 1079
2076.87 1130
2077.30 1014
2077.73 986
2078.16 1031
2078.59 1029
2079.02 978
2079.45 938
2079.88 998
2080.31 987
2080.74 996
2081.17 953
2081.60 912
2082.03 918
2082.46 884
2082.89 887
2083.32 886
2083.75 843
2084.18 875
2084.61 890
2085.04 961
2085.47 897
2085.90 936
2086.34 973
2086.77 982
2087.20 882
2087.63 931
2088.06 1001
2088.49 890
2088.92 916
2089.35 912
2089.79 920
2090.22 979
2090.65 912
2091.08 938
2091.51 939
2091.94 918
2092.37 853
2092.81 896
2093.24 843
2093.67 893
2094.10 898
2094.53 891
2094.96 955
2095.40 915
2095.83 875
2096.26 937
2096.69 884
2097.12 901
2097.56 818
2097.99 813
2098.42 801
2098.85 789
2099.29 815
2099.72 856
2100.15 805
2100.58 869
2101.01 887
2101.45 910
2101.88 877
2102.31 827
2102.75 849
2103.18 847
2103.61 848
2104.04 913
2104.48 865
2104.91 866
2105.34 900
2105.77 879
2106.21 875
2106.64 870
2107.07 911
2107.51 916
2107.94 889
2108.37 868
2108.81 890
2109.24 899
2109.67 894
2110.11 866
2110.54 868
2110.97 910
2111.41 878
2111.84 873
2112.27 915
2112.71 836
2113.14 860
2113.58 837
2114.01 846
2114.44 842
2114.88 837
2115.31 846
2115.75 848
2116.18 856
2116.61 850
2117.05 914
2117.48 803
2117.92 861
2118.35 844
2118.78 865
2119.22 908
2119.65 945
2120.09 944
2120.52 855
2120.96 835
2121.39 990
2121.83 974
2122.26 988
2122.69 945
2123.13 964
2123.56 999
2124.00 951
2124.43 956
2124.87 923
2125.30 911
2125.74 878
2126.17 886
2126.61 885
2127.04 886
2127.48 935
2127.91 1010
2128.35 903
2128.79 937
2129.22 907
2129.66 955
2130.09 1080
2130.53 1070
2130.96 1022
2131.40 997
2131.83 991
2132.27 1013
2132.70 1058
2133.14 1021
2133.58 1032
2134.01 1004
2134.45 927
2134.88 968
2135.32 976
2135.76 986
2136.19 984
2136.63 997
2137.06 1017
2137.50 960
2137.94 919
2138.37 959
2138.81 909
2139.25 911
2139.68 906
2140.12 874
2140.56 857
2140.99 852
2141.43 883
2141.87 879
2142.30 864
2142.74 884
2143.18 899
2143.61 843
2144.05 857
2144.49 856
2144.92 819
2145.36 843
2145.80 857
2146.23 866
2146.67 883
2147.11 916
2147.55 1059
2147.98 1060
2148.42 1043
2148.86 1135
2149.30 1165
2149.73 1219
2150.17 1184
2150.61 1143
2151.05 1160
2151.48 1147
2151.92 1107
2152.36 1078
2152.80 1060
2153.23 995
2153.67 997
2154.11 1006
2154.55 975
2154.99 901
2155.42 888
2155.86 903
2156.30 939
2156.74 859
2157.18 982
2157.61 961
2158.05 934
2158.49 953
2158.93 972
2159.37 982
2159.81 984
2160.24 1025
2160.68 975
2161.12 979
2161.56 1022
2162.00 998
2162.44 990
2162.88 956
2163.32 960
2163.75 995
2164.19 1063
2164.63 1044
2165.07 1049
2165.51 1080
2165.95 1132
2166.39 1191
2166.83 1085
2167.27 1021
2167.71 1091
2168.15 977
2168.59 934
2169.02 959
2169.46 921
2169.90 957
2170.34 931
2170.78 972
2171.22 952
2171.66 1060
2172.10 1072
2172.54 1081
2172.98 1029
2173.42 1116
2173.86 1021
2174.30 1069
2174.74 1159
2175.18 1128
2175.62 1139
2176.06 1188
2176.50 1208
2176.94 1134
2177.38 1114
2177.82 1175
2178.26 1152
2178.70 1190
2179.14 1134
2179.58 1174
2180.02 1226
2180.47 1160
2180.91 1182
2181.35 1117
2181.79 1053
2182.23 1049
2182.67 985
2183.11 973
2183.55 1055
2183.99 987
2184.43 918
2184.87 928
2185.31 960
2185.76 939
2186.20 926
2186.64 969
2187.08 992
2187.52 1046
2187.96 1053
2188.40 1021
2188.84 1020
2189.29 1043
2189.73 1072
2190.17 1108
2190.61 1074
2191.05 1086
2191.49 1143
2191.94 1107
2192.38 1126
2192.82 1059
2193.26 1070
2193.70 1096
2194.14 1100
2194.59 1124
2195.03 1129
2195.47 1152
2195.91 1207
2196.36 1233
2196.80 1172
2197.24 1158
2197.68 1065
2198.12 1085
2198.57 1053
2199.01 997
2199.45 952
2199.89 980
2200.34 930
2200.78 934
2201.22 990
2201.66 998
2202.11 1104
2202.55 1102
2202.99 1112
2203.44 1027
2203.88 1052
2204.32 1102
2204.76 1097
2205.21 1072
2205.65 1095
2206.09 1117
2206.54 1111
2206.98 1010
2207.42 1013
2207.87 1089
2208.31 1066
2208.75 1084
2209.20 1075
2209.64 1090
2210.08 1043
2210.53 1094
2210.97 1075
2211.42 1028
2211.86 1057
2212.30 1064
2212.75 1067
2213.19 1050
2213.63 1075
2214.08 982
2214.52 1012
2214.97 1082
2215.41 1027
2215.85 1003
2216.30 942
2216.74 957
2217.19 1035
2217.63 964
2218.08 922
2218.52 994
2218.97 971
2219.41 992
2219.85 963
2220.30 1022
2220.74 1069
2221.19 1011
2221.63 1040
2222.08 1098
2222.52 1174
2222.97 1087
2223.41 1072
2223.86 1017
2224.30 1062
2224.75 1110
2225.19 1103
2225.64 1079
2226.08 1042
2226.53 1019
2226.97 1057
2227.42 1011
2227.86 1000
2228.31 1082
2228.75 1100
2229.20 1071
2229.65 1076
2230.09 1066
2230.54 1178
2230.98 1231
2231.43 1209
2231.87 1265
2232.32 1296
2232.76 1364
2233.21 1539
2233.66 1563
2234.10 1468
2234.55 1485
2234.99 1512
2235.44 1381
2235.89 1344
2236.33 1365
2236.78 1298
2237.23 1342
2237.67 1301
2238.12 1288
2238.56 1174
2239.01 1025
2239.46 1038
2239.90 1037
2240.35 1001
2240.80 1000
2241.24 978
2241.69 985
2242.14 937
2242.58 968
2243.03 928
2243.48 896
2243.93 918
2244.37 875
2244.82 948
2245.27 879
2245.71 895
2246.16 902
2246.61 913
2247.05 981
2247.50 873
2247.95 887
2248.40 878
2248.84 973
2249.29 976
2249.74 996
2250.19 1006
2250.63 965
2251.08 1046
2251.53 1026
2251.98 993
2252.43 1058
2252.87 1008
2253.32 996
2253.77 983
2254.22 946
2254.66 966
2255.11 941
2255.56 866
2256.01 850
2256.46 964
2256.91 878
2257.35 871
2257.80 860
2258.25 827
2258.70 818
2259.15 901
2259.60 937
2260.04 977
2260.49 945
2260.94 993
2261.39 928
2261.84 1039
2262.29 1039
2262.74 1010
2263.19 974
2263.63 1029
2264.08 1042
2264.53 1028
2264.98 973
2265.43 1052
2265.88 1056
2266.33 1047
2266.78 1032
2267.23 930
2267.68 1095
2268.13 1171
2268.58 1220
2269.02 1168
2269.47 1234
2269.92 1270
2270.37 1273
2270.82 1277
2271.27 1328
2271.72 1307
2272.17 1340
2272.62 1284
2273.07 1245
2273.52 1203
2273.97 1209
2274.42 1271
2274.87 1290
2275.32 1304
2275.77 1301
2276.22 1332
2276.67 1375
2277.12 1324
2277.57 1287
2278.02 1302
2278.47 1239
2278.92 1175
2279.37 1082
2279.82 1097
2280.27 1072
2280.73 983
2281.18 1002
2281.63 1007
2282.08 1054
2282.53 1022
2282.98 1003
2283.43 958
2283.88 960
2284.33 964
2284.78 1004
2285.23 1056
2285.68 1020
2286.14 991
2286.59 989
2287.04 953
2287.49 969
2287.94 1018
2288.39 1078
2288.84 1167
2289.30 1105
2289.75 1245
2290.20 1335
2290.65 1359
2291.10 1409
2291.55 1423
2292.00 1454
2292.46 1458
2292.91 1500
2293.36 1442
2293.81 1490
2294.26 1574
2294.72 1536
2295.17 1522
2295.62 1520
2296.07 1451
2296.52 1354
2296.98 1415
2297.43 1284
2297.88 1257
2298.33 1240
2298.79 1200
2299.24 1170
2299.69 1050
2300.14 1050
2300.60 1084
2301.05 1068
2301.50 1005
2301.95 1005
2302.41 908
2302.86 873
2303.31 905
2303.76 950
2304.22 906
2304.67 916
2305.12 920
2305.58 1022
2306.03 1038
2306.48 1003
2306.94 1040
2307.39 1111
2307.84 1113
2308.30 1118
2308.75 1141
2309.20 1231
2309.66 1273
2310.11 1249
2310.56 1215
2311.02 1260
2311.47 1212
2311.92 1228
2312.38 1205
2312.83 1174
2313.28 1203
2313.74 1129
2314.19 1134
2314.65 1113
2315.10 1068
2315.55 1135
2316.01 1177
2316.46 1161
2316.92 1139
2317.37 1194
2317.83 1234
2318.28 1252
2318.73 1201
2319.19 1221
2319.64 1167
2320.10 1274
2320.55 1256
2321.01 1281
2321.46 1167
2321.92 1290
2322.37 1260
2322.82 1217
2323.28 1190
2323.73 1268
2324.19 1309
2324.64 1374
2325.10 1444
2325.55 1413
2326.01 1407
2326.46 1333
2326.92 1406
2327.37 1393
2327.83 1205
2328.29 1174
2328.74 1163
2329.20 1146
2329.65 1139
2330.11 1110
2330.56 1121
2331.02 1114
2331.47 1036
2331.93 1114
2332.38 1083
2332.84 1088
2333.30 1078
2333.75 1050
2334.21 1039
2334.66 1010
2335.12 1027
2335.58 1036
2336.03 1024
2336.49 1020
2336.94 1063
2337.40 1033
2337.86 968
2338.31 1008
2338.77 1087
2339.22 1000
2339.68 1032
2340.14 1060
2340.59 1039
2341.05 972
2341.51 956
2341.96 998
2342.42 960
2342.88 995
2343.33 904
2343.79 944
2344.25 994
2344.70 1059
2345.16 1070
2345.62 1087
2346.08 1123
2346.53 1092
2346.99 1117
2347.45 1062
2347.90 1101
2348.36 1114
2348.82 1118
2349.28 1159
2349.73 1207
2350.19 1140
2350.65 1080
2351.11 1088
2351.56 1120
2352.02 1033
2352.48 1035
2352.94 1018
2353.39 1002
2353.85 1015
2354.31 1011
2354.77 909
2355.22 952
2355.68 976
2356.14 981
2356.60 974
2357.06 986
2357.51 983
2357.97 919
2358.43 995
2358.89 982
2359.35 974
2359.81 995
2360.26 1085
2360.72 1157
2361.18 1073
2361.64 1100
2362.10 1082
2362.56 1007
2363.02 965
2363.47 1090
2363.93 1152
2364.39 1146
2364.85 1204
2365.31 1099
2365.77 1183
2366.23 1278
2366.69 1323
2367.15 1341
2367.60 1273
2368.06 1204
2368.52 1162
2368.98 1148
2369.44 1150
2369.90 1094
2370.36 1044
2370.82 1075
2371.28 1065
2371.74 968
2372.20 990
2372.66 955
2373.12 975
2373.58 979
2374.04 1027
2374.50 979
2374.96 1011
2375.42 989
2375.88 935
2376.34 990
2376.80 1013
2377.26 1040
2377.72 1042
2378.18 1056
2378.64 993
2379.10 998
2379.56 936
2380.02 872
2380.48 942
2380.94 974
2381.40 942
2381.86 969
2382.32 942
2382.78 982
2383.24 999
2383.70 991
2384.16 993
2384.62 964
2385.08 971
2385.54 914
2386.00 1021
2386.47 1084
2386.93 1048
2387.39 1053
2387.85 1105
2388.31 1101
2388.77 1037
2389.23 1049
2389.69 1036
2390.15 1079
2390.62 1092
2391.08 1139
2391.54 1151
2392.00 1073
2392.46 1064
2392.92 1082
2393.38 991
2393.85 993
2394.31 955
2394.77 967
2395.23 978
2395.69 926
2396.16 974
2396.62 960
2397.08 1016
2397.54 965
2398.00 1014
2398.47 956
2398.93 1005
2399.39 1038
2399.85 950
2400.31 967
2400.78 939
2401.24 1025
2401.70 1006
2402.16 999
2402.63 953
2403.09 974
2403.55 1023
2404.01 924
2404.48 910
2404.94 984
2405.40 988
2405.86 996
2406.33 1038
2406.79 1000
2407.25 961
2407.72 994
2408.18 1017
2408.64 949
2409.11 965
2409.57 958
2410.03 881
2410.49 824
2410.96 899
2411.42 912
2411.88 895
2412.35 889
2412.81 927
2413.28 883
2413.74 941
2414.20 905
2414.67 931
2415.13 920
2415.59 924
2416.06 1007
2416.52 1007
2416.98 1038
2417.45 1024
2417.91 968
2418.38 938
2418.84 940
2419.30 994
2419.77 1022
2420.23 1050
2420.70 1013
2421.16 1087
2421.63 1057
2422.09 1042
2422.55 1071
2423.02 1084
2423.48 1166
2423.95 1095
2424.41 1076
2424.88 1066
2425.34 1033
2425.81 1055
2426.27 998
2426.74 1030
2427.20 979
2427.67 943
2428.13 961
2428.60 942
2429.06 892
2429.53 796
2429.99 943
2430.46 927
2430.92 924
2431.39 932
2431.85 991
2432.32 966
2432.78 949
2433.25 933
2433.71 981
2434.18 958
2434.64 965
2435.11 983
2435.58 979
2436.04 940
2436.51 922
2436.97 970
2437.44 1044
2437.90 983
2438.37 1043
2438.84 1067
2439.30 1061
2439.77 1059
2440.23 1071
2440.70 1119
2441.17 1044
2441.63 1141
2442.10 1099
2442.57 1057
2443.03 1070
2443.50 980
2443.96 990
2444.43 994
2444.90 998
2445.36 1029
2445.83 1041
2446.30 1072
2446.76 1004
2447.23 966
2447.70 974
2448.16 1056
2448.63 1009
2449.10 1030
2449.57 1013
2450.03 960
2450.50 947
2450.97 1010
2451.43 943
2451.90 915
2452.37 964
2452.84 938
2453.30 921
2453.77 863
2454.24 905
2454.71 891
2455.17 886
2455.64 944
2456.11 889
2456.58 901
2457.04 957
2457.51 907
2457.98 851
2458.45 880
2458.91 937
2459.38 945
2459.85 927
2460.32 889
2460.79 894
2461.25 923
2461.72 900
2462.19 922
2462.66 881
2463.13 922
2463.60 924
2464.06 936
2464.53 962
2465.00 872
2465.47 944
2465.94 907
2466.41 856
2466.87 916
2467.34 918
2467.81 986
2468.28 938
2468.75 970
2469.22 933
2469.69 945
2470.16 963
2470.63 916
2471.09 905
2471.56 948
2472.03 980
2472.50 960
2472.97 971
2473.44 939
2473.91 876
2474.38 888
2474.85 871
2475.32 905
2475.79 1022
2476.26 974
2476.73 998
2477.20 968
2477.67 1026
2478.14 943
2478.60 926
2479.07 963
2479.54 939
2480.01 886
2480.48 937
2480.95 913
2481.42 876
2481.89 858
2482.36 883
2482.83 835
2483.30 832
2483.77 897
2484.25 944
2484.72 1000
2485.19 986
2485.66 1032
2486.13 1055
2486.60 1125
2487.07 1068
2487.54 1146
2488.01 1237
2488.48 1197
2488.95 1128
2489.42 1071
2489.89 1095
2490.36 1069
2490.83 1013
2491.30 970
2491.78 984
2492.25 997
2492.72 977
2493.19 1006
2493.66 1034
2494.13 984
2494.60 1031
2495.07 1049
2495.55 1052
2496.02 1069
2496.49 1027
2496.96 987
2497.43 1006
2497.90 959
2498.37 974
2498.85 877
2499.32 902
2499.79 944
2500.26 915
2500.73 940
2501.20 903
2501.68 924
2502.15 903
2502.62 943
2503.09 886
2503.56 982
2504.04 982
2504.51 980
2504.98 996
2505.45 1008
2505.93 958
2506.40 991
2506.87 1008
2507.34 968
2507.82 981
2508.29 997
2508.76 998
2509.23 980
2509.71 1023
2510.18 1061
2510.65 1048
2511.12 1033
2511.60 1112
2512.07 1097
2512.54 1129
2513.02 1136
2513.49 1233
2513.96 1175
2514.44 1135
2514.91 1092
2515.38 1014
2515.85 966
2516.33 990
2516.80 1016
2517.27 974
2517.75 1053
2518.22 1004
2518.70 959
2519.17 978
2519.64 1127
2520.12 1104
2520.59 1081
2521.06 1116
2521.54 1071
2522.01 986
2522.49 977
2522.96 1011
2523.43 1028
2523.91 956
2524.38 990
2524.86 975
2525.33 1012
2525.80 997
2526.28 926
2526.75 1006
2527.23 984
2527.70 997
2528.18 978
2528.65 937
2529.12 997
2529.60 1007
2530.07 967
2530.55 907
2531.02 981
2531.50 1008
2531.97 985
2532.45 967
2532.92 989
2533.40 935
2533.87 1020
2534.35 997
2534.82 974
2535.30 980
2535.77 984
2536.25 958
2536.72 963
2537.20 931
2537.67 1034
2538.15 982
2538.62 989
2539.10 1016
2539.57 1038
2540.05 1040
2540.53 1030
2541.00 1053
2541.48 1004
2541.95 942
2542.43 1005
2542.90 969
2543.38 969
2543.86 956
2544.33 972
2544.81 999
2545.28 1019
2545.76 1024
2546.24 1001
2546.71 1106
2547.19 1179
2547.66 1178
2548.14 1238
2548.62 1253
2549.09 1220
2549.57 1197
2550.05 1246
2550.52 1244
2551.00 1250
2551.48 1249
2551.95 1254
2552.43 1227
2552.91 1247
2553.38 1219
2553.86 1144
2554.34 1163
2554.81 1264
2555.29 1205
2555.77 1143
2556.24 1102
2556.72 1075
2557.20 1092
2557.68 1071
2558.15 1021
2558.63 996
2559.11 987
2559.58 1016
2560.06 1056
2560.54 951
2561.02 898
2561.49 927
2561.97 979
2562.45 972
2562.93 854
2563.41 851
2563.88 960
2564.36 946
2564.84 949
2565.32 936
2565.79 906
2566.27 866
2566.75 896
2567.23 913
2567.71 880
2568.18 907
2568.66 909
2569.14 918
2569.62 900
2570.10 862
2570.58 878
2571.05 923
2571.53 897
2572.01 873
2572.49 870
2572.97 878
2573.45 928
2573.93 935
2574.40 938
2574.88 909
2575.36 899
2575.84 961
2576.32 985
2576.80 960
2577.28 1005
2577.76 1011
2578.24 975
2578.72 998
2579.19 952
2579.67 965
2580.15 1031
2580.63 933
2581.11 982
2581.59 916
2582.07 900
2582.55 944
2583.03 917
2583.51 941
2583.99 955
2584.47 855
2584.95 876
2585.43 911
2585.91 904
2586.39 917
2586.87 970
2587.35 934
2587.83 931
2588.31 939
2588.79 937
2589.27 988
2589.75 993
2590.23 937
2590.71 1005
2591.19 981
2591.67 985
2592.15 983
2592.63 976
2593.11 993
2593.59 932
2594.07 899
2594.55 890
2595.03 922
2595.51 980
2595.99 903
2596.47 892
2596.96 885
2597.44 893
2597.92 896
2598.40 884
2598.88 857
2599.36 879
2599.84 861
2600.32 861
2600.80 894
2601.28 876
2601.77 917
2602.25 969
2602.73 966
2603.21 955
2603.69 862
2604.17 892
2604.65 932
2605.14 941
2605.62 934
2606.10 907
2606.58 933
2607.06 925
2607.54 988
2608.03 1047
2608.51 996
2608.99 1028
2609.47 968
2609.95 1040
2610.44 998
2610.92 961
2611.40 959
2611.88 981
2612.37 909
2612.85 925
2613.33 906
2613.81 940
2614.29 890
2614.78 845
2615.26 914
2615.74 923
2616.22 952
2616.71 888
2617.19 852
2617.67 922
2618.16 917
2618.64 865
2619.12 848
2619.60 960
2620.09 932
2620.57 912
2621.05 898
2621.54 917
2622.02 886
2622.50 899
2622.99 1060
2623.47 1004
2623.95 963
2624.44 941
2624.92 990
2625.40 915
2625.89 912
2626.37 961
2626.85 936
2627.34 976
2627.82 930
2628.30 908
2628.79 875
2629.27 934
2629.76 898
2630.24 906
2630.72 893
2631.21 898
2631.69 921
2632.18 916
2632.66 843
2633.14 906
2633.63 955
2634.11 940
2634.60 901
2635.08 898
2635.57 932
2636.05 910
2636.53 817
2637.02 861
2637.50 923
2637.99 827
2638.47 883
2638.96 929
2639.44 866
2639.93 906
2640.41 897
2640.90 936
2641.38 877
2641.87 903
2642.35 998
2642.84 978
2643.32 883
2643.81 895
2644.29 901
2644.78 968
2645.26 914
2645.75 868
2646.23 925
2646.72 968
2647.20 905
2647.69 929
2648.18 974
2648.66 973
2649.15 936
2649.63 953
2650.12 942
2650.60 949
2651.09 983
2651.58 970
2652.06 938
2652.55 925
2653.03 916
2653.52 956
2654.01 973
2654.49 916
2654.98 930
2655.46 897
2655.95 927
2656.44 931
2656.92 875
2657.41 963
2657.90 993
2658.38 994
2658.87 984
2659.36 1006
2659.84 929
2660.33 953
2660.82 995
2661.30 944
2661.79 939
2662.28 991
2662.76 933
2663.25 975
2663.74 970
2664.22 933
2664.71 906
2665.20 1008
2665.68 1044
2666.17 1048
2666.66 1035
2667.15 942
2667.63 1008
2668.12 1035
2668.61 987
2669.10 959
2669.58 1006
2670.07 929
2670.56 966
2671.05 1017
2671.53 992
2672.02 1015
2672.51 980
2673.00 1007
2673.48 974
2673.97 1004
2674.46 1028
2674.95 1121
2675.44 1071
2675.92 1139
2676.41 1086
2676.90 1101
2677.39 1155
2677.88 1055
2678.37 1075
2678.85 1015
2679.34 1040
2679.83 963
2680.32 989
2680.81 1035
2681.30 959
2681.79 955
2682.27 981
2682.76 903
2683.25 936
2683.74 945
2684.23 922
2684.72 972
2685.21 987
2685.70 939
2686.18 876
2686.67 834
2687.16 887
2687.65 887
2688.14 944
2688.63 925
2689.12 934
2689.61 931
2690.10 882
2690.59 940
2691.08 925
2691.57 1002
2692.06 1051
2692.55 971
2693.04 996
2693.53 976
2694.02 1088
2694.51 1001
2694.99 987
2695.48 1046
2695.97 996
2696.46 1033
2696.95 1072
2697.44 1032
2697.93 951
2698.42 982
2698.92 977
2699.41 967
2699.90 1034
2700.39 980
2700.88 975
2701.37 981
2701.86 991
2702.35 1023
2702.84 1062
2703.33 1025
2703.82 963
2704.31 995
2704.80 1066
2705.29 1027
2705.78 986
2706.27 907
2706.76 951
2707.25 945
2707.75 942
2708.24 958
2708.73 928
2709.22 942
2709.71 903
2710.20 957
2710.69 978
2711.18 875
2711.68 933
2712.17 928
2712.66 837
2713.15 865
2713.64 988
2714.13 986
2714.62 917
2715.12 934
2715.61 950
2716.10 915
2716.59 942
2717.08 895
2717.57 923
2718.07 931
2718.56 902
2719.05 892
2719.54 929
2720.03 912
2720.53 917
2721.02 933
2721.51 1032
2722.00 1052
2722.50 1032
2722.99 1008
2723.48 977
2723.97 1001
2724.47 1007
2724.96 1017
2725.45 987
2725.94 918
2726.44 951
2726.93 991
2727.42 938
2727.91 984
2728.41 916
2728.90 941
2729.39 943
2729.89 967
2730.38 978
2730.87 992
2731.37 976
2731.86 1033
2732.35 985
2732.84 945
2733.34 936
2733.83 1057
2734.32 1036
2734.82 1002
2735.31 1027
2735.81 1062
2736.30 1060
2736.79 993
2737.29 1025
2737.78 1030
2738.27 1008
2738.77 1067
2739.26 1021
2739.75 1022
2740.25 1034
2740.74 1052
2741.24 1006
2741.73 963
2742.22 936
2742.72 958
2743.21 929
2743.71 949
2744.20 894
2744.70 874
2745.19 878
2745.68 871
2746.18 894
2746.67 932
2747.17 968
2747.66 964
2748.16 915
2748.65 910
2749.15 928
2749.64 939
2750.14 870
2750.63 878
2751.13 956
2751.62 944
2752.12 876
2752.61 900
2753.11 896
2753.60 920
2754.10 971
2754.59 940
2755.09 953
2755.58 985
2756.08 967
2756.57 957
2757.07 950
2757.56 933
2758.06 965
2758.56 1011
2759.05 953
2759.55 900
2760.04 977
2760.54 1005
2761.03 1019
2761.53 1048
2762.03 1005
2762.52 1027
2763.02 993
2763.51 990
2764.01 999
2764.51 1001
2765.00 983
2765.50 1027
2765.99 988
2766.49 904
2766.99 920
2767.48 908
2767.98 907
2768.48 958
2768.97 931
2769.47 943
2769.97 843
2770.46 900
2770.96 942
2771.46 928
2771.95 876
2772.45 920
2772.95 947
2773.44 901
2773.94 897
2774.44 857
2774.93 919
2775.43 898
2775.93 963
2776.43 990
2776.92 996
2777.42 971
2777.92 986
2778.41 1037
2778.91 1012
2779.41 1020
2779.91 977
2780.40 984
2780.90 1088
2781.40 1025
2781.90 924
2782.39 937
2782.89 1003
2783.39 878
2783.89 938
2784.39 1060
2784.88 988
2785.38 978
2785.88 1051
2786.38 1000
2786.88 1036
2787.37 986
2787.87 1027
2788.37 967
2788.87 984
2789.37 995
2789.87 992
2790.36 1032
2790.86 1002
2791.36 999
2791.86 1003
2792.36 1039
2792.86 1008
2793.36 925
2793.85 987
2794.35 1021
2794.85 994
2795.35 988
2795.85 999
2796.35 997
2796.85 1032
2797.35 976
2797.85 1017
2798.34 990
2798.84 1066
2799.34 968
2799.84 985
2800.34 968
2800.84 1003
2801.34 995
2801.84 1013
2802.34 955
2802.84 963
2803.34 975
2803.84 1016
2804.34 956
2804.84 906
2805.34 872
2805.84 845
2806.34 886
2806.84 972
2807.34 965
2807.84 1027
2808.34 1058
2808.84 1034
2809.34 992
2809.84 1029
2810.34 1045
2810.84 1030
2811.34 1068
2811.84 1080
2812.34 1044
2812.84 989
2813.34 989
2813.84 947
2814.34 1014
2814.84 1035
2815.34 958
2815.84 1005
2816.34 963
2816.84 957
2817.34 977
2817.85 970
2818.35 922
2818.85 892
2819.35 949
2819.85 971
2820.35 955
2820.85 946
2821.35 921
2821.85 1000
2822.35 989
2822.86 926
2823.36 926
2823.86 935
2824.36 926
2824.86 886
2825.36 920
2825.87 908
2826.37 919
2826.87 904
2827.37 906
2827.87 963
2828.37 933
2828.88 979
2829.38 909
2829.88 906
2830.38 918
2830.88 871
2831.39 865
2831.89 921
2832.39 882
2832.89 878
2833.39 998
2833.90 940
2834.40 858
2834.90 892
2835.40 900
2835.91 933
2836.41 955
2836.91 961
2837.41 922
2837.92 972
2838.42 885
2838.92 881
2839.42 881
2839.93 884
2840.43 971
2840.93 917
2841.44 911
2841.94 1003
2842.44 967
2842.95 921
2843.45 936
2843.95 911
2844.45 888
2844.96 916
2845.46 1031
2845.96 1012
2846.47 1004
2846.97 1058
2847.48 1022
2847.98 925
2848.48 984
2848.99 885
2849.49 995
2849.99 1031
2850.50 1002
2851.00 973
2851.50 955
2852.01 909
2852.51 921
2853.02 952
2853.52 962
2854.02 948
2854.53 921
2855.03 891
2855.54 865
2856.04 931
2856.55 905
2857.05 954
2857.55 912
2858.06 943
2858.56 940
2859.07 917
2859.57 964
2860.08 952
2860.58 987
2861.09 1033
2861.59 989
2862.10 906
2862.60 929
2863.11 974
2863.61 955
2864.12 1040
2864.62 1019
2865.13 1042
2865.63 1079
2866.14 990
2866.64 972
2867.15 1026
2867.65 985
2868.16 1012
2868.66 950
2869.17 950
2869.67 979
2870.18 935
2870.68 982
2871.19 934
2871.69 1012
2872.20 1004
2872.71 940
2873.21 1045
2873.72 993
2874.22 993
2874.73 961
2875.24 928
2875.74 982
2876.25 941
2876.75 901
2877.26 894
2877.77 932
2878.27 932
2878.78 948
2879.28 964
2879.79 964
2880.30 940
2880.80 1004
2881.31 911
2881.82 1015
2882.32 977
2882.83 986
2883.34 1001
2883.84 1059
2884.35 1101
2884.86 1021
2885.36 1087
2885.87 1092
2886.38 1203
2886.88 1194
2887.39 1131
2887.90 1218
2888.41 1213
2888.91 1244
2889.42 1250
2889.93 1218
2890.43 1226
2890.94 1313
2891.45 1247
2891.96 1248
2892.46 1182
2892.97 1148
2893.48 1168
2893.99 1264
2894.49 1244
2895.00 1135
2895.51 1179
2896.02 1219
2896.53 1218
2897.03 1297
2897.54 1259
2898.05 1176
2898.56 1206
2899.07 1188
2899.57 1117
2900.08 1107
2900.59 1191
2901.10 1168
2901.61 1167
2902.11 1174
2902.62 1141
2903.13 1223
2903.64 1247
2904.15 1249
2904.66 1226
2905.16 1287
2905.67 1261
2906.18 1255
2906.69 1324
2907.20 1314
2907.71 1194
2908.22 1273
2908.73 1320
2909.24 1281
2909.74 1147
2910.25 1042
2910.76 981
2911.27 1057
2911.78 1039
2912.29 1043
2912.80 1050
2913.31 1042
2913.82 954
2914.33 932
2914.84 974
2915.35 999
2915.86 1042
2916.36 1047
2916.87 1073
2917.38 1183
2917.89 1120
2918.40 1136
2918.91 1168
2919.42 1115
2919.93 1125
2920.44 1149
2920.95 1082
2921.46 1099
2921.97 1149
2922.48 1125
2922.99 1145
2923.50 1130
2924.01 1168
2924.52 1201
2925.03 1169
2925.54 1164
2926.05 1141
2926.57 1094
2927.08 1060
2927.59 1070
2928.10 1090
2928.61 1078
2929.12 1069
2929.63 1057
2930.14 1077
2930.65 1012
2931.16 1024
2931.67 905
2932.18 1005
2932.69 1001
2933.20 992
2933.72 971
2934.23 984
2934.74 1004
2935.25 1043
2935.76 1035
2936.27 1042
2936.78 1076
2937.29 1096
2937.81 1049
2938.32 1006
2938.83 1037
2939.34 1132
2939.85 1169
2940.36 1137
2940.88 1162
2941.39 1220
2941.90 1147
2942.41 1194
2942.92 1109
2943.43 1162
2943.95 1151
2944.46 1170
2944.97 1089
2945.48 1146
2945.99 1167
2946.51 1145
2947.02 1075
2947.53 1126
2948.04 1126
2948.56 1049
2949.07 1031
2949.58 1018
2950.09 1021
2950.61 1059
2951.12 992
2951.63 1033
2952.14 1092
2952.66 1085
2953.17 1035
2953.68 943
2954.19 989
2954.71 1034
2955.22 1013
2955.73 976
2956.25 982
2956.76 1021
2957.27 1016
2957.79 997
2958.30 996
2958.81 1024
2959.33 1009
2959.84 1010
2960.35 1022
2960.87 935
2961.38 951
2961.89 1025
2962.41 1096
2962.92 1051
2963.43 1066
2963.95 1133
2964.46 1121
2964.97 1159
2965.49 1157
2966.00 1139
2966.52 1217
2967.03 1193
2967.54 1194
2968.06 1231
2968.57 1236
2969.09 1229
2969.60 1242
2970.12 1182
2970.63 1163
2971.14 1228
2971.66 1131
2972.17 1058
2972.69 1155
2973.20 1150
2973.72 1182
2974.23 1098
2974.75 1121
2975.26 1124
2975.77 1114
2976.29 1157
2976.80 1137
2977.32 1272
2977.83 1239
2978.35 1230
2978.86 1183
2979.38 1258
2979.89 1329
2980.41 1242
2980.92 1227
2981.44 1196
2981.95 1276
2982.47 1213
2982.99 1297
2983.50 1305
2984.02 1317
2984.53 1289
2985.05 1444
2985.56 1482
2986.08 1413
2986.59 1348
2987.11 1427
2987.63 1387
2988.14 1428
2988.66 1449
2989.17 1442
2989.69 1451
2990.20 1465
2990.72 1473
2991.24 1477
2991.75 1421
2992.27 1350
2992.79 1392
2993.30 1390
2993.82 1334
2994.33 1324
2994.85 1412
2995.37 1422
2995.88 1613
2996.40 1626
2996.92 1644
2997.43 1734
2997.95 1878
2998.47 1957
2998.98 1919
2999.50 2002
3000.02 1962
3000.53 2020
3001.05 1934
3001.57 2038
3002.08 2094
3002.60 2422
3003.12 2867
3003.64 3138
3004.15 3864
3004.67 4374
3005.19 4796
3005.70 5272
3006.22 5495
3006.74 5279
3007.26 5067
3007.77 4644
3008.29 3982
3008.81 3573
3009.33 3126
3009.84 2519
3010.36 2177
3010.88 2019
3011.40 1889
3011.92 1801
3012.43 1642
3012.95 1624
3013.47 1532
3013.99 1599
3014.50 1537
3015.02 1514
3015.54 1448
3016.06 1515
3016.58 1573
3017.10 1483
3017.61 1430
3018.13 1368
3018.65 1393
3019.17 1443
3019.69 1441
3020.21 1428
3020.73 1355
3021.24 1380
3021.76 1410
3022.28 1389
3022.80 1329
3023.32 1403
3023.84 1454
3024.36 1416
3024.88 1528
3025.39 1541
3025.91 1602
3026.43 1641
3026.95 1402
3027.47 1423
3027.99 1356
3028.51 1326
3029.03 1255
3029.55 1264
3030.07 1187
3030.59 1190
3031.11 1229
3031.63 1175
3032.15 1179
3032.66 1199
3033.18 1169
3033.70 1184
3034.22 1169
3034.74 1221
3035.26 1174
3035.78 1183
3036.30 1168
3036.82 1225
3037.34 1226
3037.86 1326
3038.38 1281
3038.90 1288
3039.42 1318
3039.94 1284
3040.46 1271
3040.98 1269
3041.51 1186
3042.03 1169
3042.55 1256
3043.07 1251
3043.59 1248
3044.11 1252
3044.63 1210
3045.15 1228
3045.67 1305
3046.19 1180
3046.71 1167
3047.23 1167
3047.75 1155
3048.27 1156
3048.79 1213
3049.32 1125
3049.84 1114
3050.36 1124
3050.88 1181
3051.40 1197
3051.92 1082
3052.44 1098
3052.96 1136
3053.49 1161
3054.01 1128
3054.53 1100
3055.05 1208
3055.57 1098
3056.09 1152
3056.62 1225
3057.14 1225
3057.66 1211
3058.18 1224
3058.70 1234
3059.22 1182
3059.75 1257
3060.27 1300
3060.79 1213
3061.31 1258
3061.83 1266
3062.36 1220
3062.88 1271
3063.40 1311
3063.92 1361
3064.45 1326
3064.97 1365
3065.49 1424
3066.01 1411
3066.54 1423
3067.06 1558
3067.58 1583
3068.10 1673
3068.63 1640
3069.15 1648
3069.67 1665
3070.19 1601
3070.72 1553
3071.24 1580
3071.76 1561
3072.29 1438
3072.81 1419
3073.33 1447
3073.85 1508
3074.38 1524
3074.90 1504
3075.42 1538
3075.95 1496
3076.47 1569
3076.99 1687
3077.52 1709
3078.04 1814
3078.57 1782
3079.09 1913
3079.61 2060
3080.14 2045
3080.66 2031
3081.18 2168
3081.71 2149
3082.23 2050
3082.76 2118
3083.28 2120
3083.80 2076
3084.33 1973
3084.85 1959
3085.38 1856
3085.90 1949
3086.42 1946
3086.95 1928
3087.47 2007
3088.00 2317
3088.52 2684
3089.05 2923
3089.57 3354
3090.09 3649
3090.62 3904
3091.14 4241
3091.67 3910
3092.19 3856
3092.72 3708
3093.24 3436
3093.77 3105
3094.29 2646
3094.82 2530
3095.34 2570
3095.87 2493
3096.39 2650
3096.92 2571
3097.44 2598
3097.97 2549
3098.49 2623
3099.02 2532
3099.54 2667
3100.07 2655
3100.59 2780
3101.12 2986
3101.64 3580
3102.17 4184
3102.70 4823
3103.22 5333
3103.75 5690
3104.27 5892
3104.80 5699
3105.32 5365
3105.85 4771
3106.38 4263
3106.90 3429
3107.43 2983
3107.95 2652
3108.48 2426
3109.01 2216
3109.53 2039
3110.06 1908
3110.58 1829
3111.11 1790
3111.64 1742
3112.16 1723
3112.69 1674
3113.22 1622
3113.74 1618
3114.27 1450
3114.80 1449
3115.32 1384
3115.85 1428
3116.38 1449
3116.90 1453
3117.43 1432
3117.96 1425
3118.48 1450
3119.01 1438
3119.54 1425
3120.06 1499
3120.59 1567
3121.12 1667
3121.65 1691
3122.17 1667
3122.70 1673
3123.23 1765
3123.76 1661
3124.28 1639
3124.81 1602
3125.34 1596
3125.87 1513
3126.39 1466
3126.92 1464
3127.45 1371
3127.98 1371
3128.50 1339
3129.03 1452
3129.56 1391
3130.09 1333
3130.62 1301
3131.14 1253
3131.67 1218
3132.20 1237
3132.73 1258
3133.26 1249
3133.78 1289
3134.31 1249
3134.84 1238
3135.37 1249
3135.90 1190
3136.43 1174
3136.95 1250
3137.48 1237
3138.01 1144
3138.54 1196
3139.07 1177
3139.60 1274
3140.13 1214
3140.65 1160
3141.18 1200
3141.71 1238
3142.24 1141
3142.77 1191
3143.30 1119
3143.83 1075
3144.36 1158
3144.89 1121
3145.42 1109
3145.94 1204
3146.47 1169
3147.00 1140
3147.53 1151
3148.06 1244
3148.59 1313
3149.12 1231
3149.65 1244
3150.18 1244
3150.71 1314
3151.24 1213
3151.77 1239
3152.30 1274
3152.83 1189
3153.36 1267
3153.89 1252
3154.42 1293
3154.95 1193
3155.48 1153
3156.01 1226
3156.54 1227
3157.07 1225
3157.60 1229
3158.13 1241
3158.66 1239
3159.19 1292
3159.72 1260
3160.25 1202
3160.78 1197
3161.31 1189
3161.84 1229
3162.37 1174
3162.90 1192
3163.43 1241
3163.97 1265
3164.50 1129
3165.03 1172
3165.56 1120
3166.09 1162
3166.62 1138
3167.15 1202
3167.68 1185
3168.21 1075
3168.74 1034
3169.28 1086
3169.81 1080
3170.34 1106
3170.87 1122
3171.40 1067
3171.93 974
3172.46 1011
3172.99 1073
3173.53 1102
3174.06 1212
3174.59 1172
3175.12 1187
3175.65 1266
3176.18 1206
3176.72 1150
3177.25 1199
3177.78 1134
3178.31 1104
3178.84 1105
3179.38 1075
3179.91 1071
3180.44 976
3180.97 963
3181.50 1009
3182.04 1032
3182.57 1021
3183.10 951
3183.63 972
3184.17 1063
3184.70 1028
3185.23 1027
3185.76 1003
3186.30 1071
3186.83 1104
3187.36 1088
3187.89 1037
3188.43 1060
3188.96 1099
3189.49 1069
3190.03 1090
3190.56 1120
3191.09 1091
3191.63 1031
3192.16 1051
3192.69 1105
3193.22 1083
3193.76 1095
3194.29 1098
3194.82 1115
3195.36 1093
3195.89 1014
3196.43 1129
3196.96 1058
3197.49 1027
3198.03 1121
3198.56 1124
3199.09 1185
3199.63 1189
3200.16 1145
3200.69 1166
3201.23 1187
3201.76 1257
3202.30 1137
3202.83 1146
3203.36 1146
3203.90 1193
3204.43 1196
3204.97 1231
3205.50 1262
3206.04 1244
3206.57 1336
3207.10 1357
3207.64 1410
3208.17 1427
3208.71 1490
3209.24 1579
3209.78 1702
3210.31 1662
3210.85 1696
3211.38 1787
3211.91 1849
3212.45 1748
3212.98 1762
3213.52 1684
3214.05 1610
3214.59 1522
3215.12 1514
3215.66 1376
3216.19 1312
3216.73 1272
3217.26 1198
3217.80 1160
3218.34 1130
3218.87 1163
3219.41 1258
3219.94 1185
3220.48 1170
3221.01 1231
3221.55 1173
3222.08 1200
3222.62 1293
3223.15 1302
3223.69 1336
3224.23 1488
3224.76 1492
3225.30 1480
3225.83 1520
3226.37 1427
3226.91 1586
3227.44 1488
3227.98 1481
3228.51 1445
3229.05 1285
3229.59 1345
3230.12 1402
3230.66 1322
3231.20 1310
3231.73 1394
3232.27 1426
3232.81 1370
3233.34 1446
3233.88 1514
3234.41 1477
3234.95 1476
3235.49 1520
3236.02 1634
3236.56 1711
3237.10 1783
3237.64 1839
3238.17 1793
3238.71 1847
3239.25 1836
3239.78 1716
3240.32 1758
3240.86 1539
3241.39 1471
3241.93 1526
3242.47 1560
3243.01 1488
3243.54 1585
3244.08 1651
3244.62 1724
3245.16 1703
3245.69 1582
3246.23 1541
3246.77 1642
3247.31 1652
3247.84 1624
3248.38 1782
3248.92 1775
3249.46 1980
3250.00 1906
3250.53 2123
3251.07 2480
3251.61 2809
3252.15 3508
3252.69 4066
3253.22 4379
3253.76 4738
3254.30 4794
3254.84 4422
3255.38 4357
3255.92 4010
3256.45 3552
3256.99 3192
3257.53 2732
3258.07 2469
3258.61 2358
3259.15 2284
3259.69 2367
3260.23 2282
3260.76 2336
3261.30 2501
3261.84 2743
3262.38 3063
3262.92 3178
3263.46 3258
3264.00 3344
3264.54 3341
3265.08 3351
3265.62 3478
3266.15 3565
3266.69 3729
3267.23 3810
3267.77 3796
3268.31 3747
3268.85 3667
3269.39 3395
3269.93 3320
3270.47 2960
3271.01 2751
3271.55 2462
3272.09 2233
3272.63 2038
3273.17 1960
3273.71 1992
3274.25 2031
3274.79 1919
3275.33 1904
3275.87 1912
3276.41 1960
3276.95 1978
3277.49 1932
3278.03 1882
3278.57 1964
3279.11 1935
3279.65 1968
3280.19 1977
3280.73 2000
3281.27 1909
3281.81 1916
3282.35 1837
3282.89 1869
3283.43 1907
3283.97 1853
3284.52 1898
3285.06 1787
3285.60 1798
3286.14 1867
3286.68 1875
3287.22 1902
3287.76 1911
3288.30 1874
3288.84 1844
3289.38 1863
3289.93 2046
3290.47 2071
3291.01 2026
3291.55 2086
3292.09 2357
3292.63 2398
3293.17 2479
3293.72 2560
3294.26 2762
3294.80 2995
3295.34 3165
3295.88 3212
3296.42 3349
3296.97 3296
3297.51 3349
3298.05 3142
3298.59 3044
3299.13 2910
3299.68 2897
3300.22 2705
3300.76 2611
3301.30 2494
3301.84 2332
3302.39 2188
3302.93 2141
3303.47 2184
3304.01 2226
3304.56 2127
3305.10 2013
3305.64 2098
3306.18 2052
3306.73 2102
3307.27 2118
3307.81 2178
3308.35 2200
3308.90 2221
3309.44 2260
3309.98 2403
3310.52 2511
3311.07 2602
3311.61 2624
3312.15 2436
3312.70 2425
3313.24 2456
3313.78 2449
3314.33 2487
3314.87 2493
3315.41 2505
3315.96 2721
3316.50 2793
3317.04 2955
3317.59 3243
3318.13 3486
3318.67 3721
3319.22 3968
3319.76 4016
3320.30 4156
3320.85 4155
3321.39 4164
3321.94 3992
3322.48 4002
3323.02 3767
3323.57 3680
3324.11 3523
3324.66 3316
3325.20 3129
3325.74 3079
3326.29 3063
3326.83 3000
3327.38 2928
3327.92 2832
3328.47 2849
3329.01 2855
3329.55 2943
3330.10 3135
3330.64 3091
3331.19 3395
3331.73 4024
3332.28 5022
3332.82 6517
3333.37 8814
3333.91 11654
3334.46 14500
3335.00 17563
3335.55 20706
3336.09 22386
3336.64 23808
3337.18 24063
3337.73 23468
3338.27 22138
3338.82 20292
3339.36 17963
3339.91 15124
3340.45 12437
3341.00 10071
3341.54 8076
3342.09 6491
3342.63 5189
3343.18 4384
3343.73 3654
3344.27 3241
3344.82 2977
3345.36 2683
3345.91 2527
3346.45 2441
3347.00 2320
3347.55 2229
3348.09 2256
3348.64 2116
3349.18 1979
3349.73 1919
3350.28 1840
3350.82 1832
3351.37 1723
3351.92 1767
3352.46 1710
3353.01 1737
3353.55 1678
3354.10 1715
3354.65 1722
3355.19 1638
3355.74 1808
3356.29 1874
3356.83 1827
3357.38 1883
3357.93 1891
3358.47 1915
3359.02 1913
3359.57 1891
3360.12 1922
3360.66 1910
3361.21 2017
3361.76 1946
3362.30 1959
3362.85 2061
3363.40 2049
3363.95 2093
3364.49 2157
3365.04 2105
3365.59 2018
3366.14 2058
3366.68 1997
3367.23 2068
3367.78 1987
3368.33 1827
3368.87 1924
3369.42 1903
3369.97 1999
3370.52 2010
3371.06 2172
3371.61 2502
3372.16 2656
3372.71 2792
3373.26 3095
3373.80 3390
3374.35 3572
3374.90 3735
3375.45 3687
3376.00 3556
3376.54 3327
3377.09 3077
3377.64 2815
3378.19 2549
3378.74 2395
3379.29 2204
3379.84 1952
3380.38 1928
3380.93 1724
3381.48 1676
3382.03 1708
3382.58 1628
3383.13 1554
3383.68 1575
3384.23 1457
3384.77 1529
3385.32 1590
3385.87 1520
3386.42 1420
3386.97 1430
3387.52 1368
3388.07 1388
3388.62 1434
3389.17 1373
3389.72 1380
3390.27 1448
3390.82 1434
3391.37 1498
3391.92 1388
3392.46 1346
3393.01 1496
3393.56 1488
3394.11 1463
3394.66 1525
3395.21 1557
3395.76 1562
3396.31 1669
3396.86 1847
3397.41 1803
3397.96 1822
3398.51 1842
3399.06 1858
3399.61 1869
3400.16 1841
3400.71 1870
3401.26 1800
3401.81 1684
3402.37 1641
3402.92 1606
3403.47 1550
3404.02 1528
3404.57 1471
3405.12 1446
3405.67 1398
3406.22 1472
3406.77 1435
3407.32 1296
3407.87 1437
3408.42 1395
3408.97 1360
3409.52 1489
3410.08 1637
3410.63 1755
3411.18 1768
3411.73 1869
3412.28 1853
3412.83 1787
3413.38 1966
3413.93 1920
3414.48 1750
3415.04 1797
3415.59 1762
3416.14 1758
3416.69 1765
3417.24 1796
3417.79 1795
3418.35 1707
3418.90 1661
3419.45 1712
3420.00 1702
3420.55 1659
3421.10 1550
3421.66 1459
3422.21 1456
3422.76 1441
3423.31 1476
3423.86 1575
3424.42 1599
3424.97 1593
3425.52 1490
3426.07 1470
3426.63 1527
3427.18 1488
3427.73 1444
3428.28 1355
3428.84 1221
3429.39 1276
3429.94 1239
3430.49 1275
3431.05 1314
3431.60 1300
3432.15 1271
3432.70 1254
3433.26 1287
3433.81 1196
3434.36 1242
3434.92 1219
3435.47 1275
3436.02 1302
3436.58 1310
3437.13 1310
3437.68 1318
3438.24 1365
3438.79 1334
3439.34 1364
3439.90 1380
3440.45 1395
3441.00 1372
3441.56 1306
3442.11 1335
3442.66 1339
3443.22 1384
3443.77 1356
3444.32 1341
3444.88 1270
3445.43 1222
3445.99 1199
3446.54 1178
3447.09 1198
3447.65 1199
3448.20 1207
3448.76 1192
3449.31 1227
3449.86 1182
3450.42 1157
3450.97 1154
3451.53 1177
3452.08 1140
3452.64 1067
3453.19 1180
3453.75 1143
3454.30 1159
3454.85 1152
3455.41 1139
3455.96 1190
3456.52 1148
3457.07 1195
3457.63 1170
3458.18 1203
3458.74 1198
3459.29 1242
3459.85 1269
3460.40 1293
3460.96 1253
3461.51 1252
3462.07 1289
3462.62 1269
3463.18 1312
3463.73 1325
3464.29 1222
3464.85 1329
3465.40 1322
3465.96 1305
3466.51 1374
3467.07 1438
3467.62 1475
3468.18 1459
3468.73 1503
3469.29 1430
3469.85 1389
3470.40 1417
3470.96 1496
3471.51 1583
3472.07 1604
3472.63 1530
3473.18 1599
3473.74 1664
3474.29 1691
3474.85 1618
3475.41 1666
3475.96 1613
3476.52 1574
3477.08 1628
3477.63 1580
3478.19 1529
3478.75 1685
3479.30 1698
3479.86 1679
3480.42 1751
3480.97 1807
3481.53 1799
3482.09 1856
3482.64 1918
3483.20 1871
3483.76 1863
3484.31 2043
3484.87 2016
3485.43 1987
3485.98 2010
3486.54 2070
3487.10 2155
3487.66 2207
3488.21 2154
3488.77 2288
3489.33 2635
3489.89 3609
3490.44 4499
3491.00 5326
3491.56 6662
3492.12 7714
3492.67 8634
3493.23 8954
3493.79 9063
3494.35 8652
3494.90 7777
3495.46 6661
3496.02 5662
3496.58 4675
3497.14 3869
3497.69 3305
3498.25 2977
3498.81 2739
3499.37 2441
3499.93 2447
3500.49 2432
3501.04 2478
3501.60 2630
3502.16 2742
3502.72 3140
3503.28 3466
3503.84 3815
3504.39 4251
3504.95 4611
3505.51 4798
3506.07 4852
3506.63 4767
3507.19 4750
3507.75 4417
3508.31 4069
3508.86 3721
3509.42 3237
3509.98 2957
3510.54 2633
3511.10 2490
3511.66 2427
3512.22 2308
3512.78 2233
3513.34 2012
3513.90 1978
3514.46 1826
3515.02 1684
3515.58 1603
3516.13 1409
3516.69 1442
3517.25 1455
3517.81 1331
3518.37 1347
3518.93 1391
3519.49 1418
3520.05 1465
3520.61 1383
3521.17 1429
3521.73 1375
3522.29 1394
3522.85 1486
3523.41 1510
3523.97 1445
3524.53 1441
3525.09 1583
3525.65 1535
3526.21 1474
3526.77 1425
3527.33 1511
3527.89 1437
3528.46 1449
3529.02 1451
3529.58 1431
3530.14 1459
3530.70 1470
3531.26 1423
3531.82 1508
3532.38 1539
3532.94 1531
3533.50 1492
3534.06 1520
3534.62 1558
3535.18 1503
3535.75 1511
3536.31 1522
3536.87 1441
3537.43 1480
3537.99 1443
3538.55 1355
3539.11 1405
3539.67 1377
3540.24 1396
3540.80 1356
3541.36 1354
3541.92 1403
3542.48 1390
3543.04 1420
3543.61 1420
3544.17 1459
3544.73 1404
3545.29 1422
3545.85 1427
3546.41 1465
3546.98 1302
3547.54 1397
3548.10 1388
3548.66 1333
3549.23 1275
3549.79 1293
3550.35 1263
3550.91 1213
3551.47 1226
3552.04 1183
3552.60 1167
3553.16 1164
3553.72 1080
3554.29 1079
3554.85 1141
3555.41 1098
3555.97 1144
3556.54 1134
3557.10 1112
3557.66 1070
3558.23 1132
3558.79 1156
3559.35 1215
3559.91 1259
3560.48 1224
3561.04 1179
3561.60 1173
3562.17 1165
3562.73 1194
3563.29 1244
3563.86 1202
3564.42 1326
3564.98 1255
3565.55 1250
3566.11 1274
3566.67 1345
3567.24 1264
3567.80 1252
3568.36 1234
3568.93 1177
3569.49 1129
3570.06 1148
3570.62 1184
3571.18 1057
3571.75 1154
3572.31 1226
3572.88 1210
3573.44 1283
3574.00 1293
3574.57 1438
3575.13 1533
3575.70 1774
3576.26 1935
3576.82 2021
3577.39 2193
3577.95 2251
3578.52 2301
3579.08 2284
3579.65 2137
3580.21 2116
3580.78 1878
3581.34 1826
3581.91 1676
3582.47 1569
3583.04 1423
3583.60 1470
3584.17 1348
3584.73 1225
3585.30 1208
3585.86 1083
3586.43 1118
3586.99 1115
3587.56 1114
3588.12 1071
3588.69 1087
3589.25 988
3589.82 999
3590.38 1014
3590.95 1041
3591.51 997
3592.08 1071
3592.64 1128
3593.21 1050
3593.78 1013
3594.34 1052
3594.91 1108
3595.47 1103
3596.04 1122
3596.60 1105
3597.17 1207
3597.74 1088
3598.30 1100
3598.87 1169
3599.43 1124
3600.00 1069
3600.57 1144
3601.13 1097
3601.70 1132
3602.27 1085
3602.83 1082
3603.40 1006
3603.96 1058
3604.53 1009
3605.10 1052
3605.66 1062
3606.23 1077
3606.80 983
3607.36 992
3607.93 1042
3608.50 1050
3609.07 983
3609.63 973
3610.20 989
3610.77 919
3611.33 941
3611.90 950
3612.47 933
3613.03 994
3613.60 917
3614.17 955
3614.74 1054
3615.30 1085
3615.87 1091
3616.44 1209
3617.01 1323
3617.57 1359
3618.14 1290
3618.71 1337
3619.28 1427
3619.84 1346
3620.41 1293
3620.98 1281
3621.55 1287
3622.12 1156
3622.68 1147
3623.25 1080
3623.82 1139
3624.39 1032
3624.96 1089
3625.52 1090
3626.09 979
3626.66 958
3627.23 980
3627.80 938
3628.37 950
3628.93 963
3629.50 981
3630.07 992
3630.64 972
3631.21 1007
3631.78 926
3632.34 950
3632.91 946
3633.48 966
3634.05 981
3634.62 1045
3635.19 1059
3635.76 1068
3636.33 947
3636.90 947
3637.47 935
3638.03 938
3638.60 981
3639.17 992
3639.74 986
3640.31 1002
3640.88 1030
3641.45 1079
3642.02 1180
3642.59 1066
3643.16 1121
3643.73 1109
3644.30 1150
3644.87 1026
3645.44 1062
3646.01 1065
3646.58 1024
3647.15 1032
3647.72 975
3648.29 1021
3648.86 999
3649.43 1034
3650.00 977
3650.57 983
3651.14 1013
3651.71 1123
3652.28 1158
3652.85 1128
3653.42 1199
3653.99 1184
3654.56 1135
3655.13 1176
3655.70 1182
3656.27 1134
3656.84 1190
3657.41 1277
3657.98 1263
3658.55 1241
3659.12 1130
3659.69 1144
3660.27 1220
3660.84 1197
3661.41 1216
3661.98 1211
3662.55 1179
3663.12 1174
3663.69 1191
3664.26 1182
3664.83 1212
3665.41 1315
3665.98 1345
3666.55 1370
3667.12 1442
3667.69 1487
3668.26 1493
3668.83 1388
3669.41 1314
3669.98 1240
3670.55 1079
3671.12 1106
3671.69 1162
3672.26 1101
3672.84 1008
3673.41 1136
3673.98 1138
3674.55 1134
3675.12 1133
3675.70 1121
3676.27 1186
3676.84 1269
3677.41 1265
3677.98 1255
3678.56 1330
3679.13 1275
3679.70 1254
3680.27 1341
3680.85 1344
3681.42 1188
3681.99 1162
3682.56 1190
3683.14 1159
3683.71 1057
3684.28 1057
3684.86 1050
3685.43 1011
3686.00 1012
3686.57 945
3687.15 995
3687.72 1038
3688.29 1046
3688.87 1109
3689.44 1219
3690.01 1190
3690.59 1221
3691.16 1184
3691.73 1277
3692.31 1273
3692.88 1233
3693.45 1074
3694.03 1142
3694.60 1076
3695.17 1058
3695.75 1016
3696.32 965
3696.89 956
3697.47 946
3698.04 961
3698.62 957
3699.19 958
3699.76 952
3700.34 934
3700.91 960
3701.49 940
3702.06 927
3702.63 937
3703.21 920
3703.78 937
3704.36 1024
3704.93 1107
3705.51 1069
3706.08 1017
3706.65 1035
3707.23 1032
3707.80 1009
3708.38 1058
3708.95 1085
3709.53 1094
3710.10 1121
3710.68 1061
3711.25 1047
3711.83 1071
3712.40 1056
3712.98 1023
3713.55 980
3714.13 986
3714.70 970
3715.28 974
3715.85 1031
3716.43 963
3717.00 975
3717.58 938
3718.15 941
3718.73 913
3719.30 934
3719.88 900
3720.46 927
3721.03 919
3721.61 948
3722.18 964
3722.76 967
3723.33 805
3723.91 912
3724.49 1000
3725.06 929
3725.64 970
3726.21 921
3726.79 824
3727.37 856
3727.94 859
3728.52 889
3729.09 893
3729.67 976
3730.25 1021
3730.82 990
3731.40 1047
3731.98 1128
3732.55 1055
3733.13 1067
3733.71 1188
3734.28 1182
3734.86 1101
3735.44 1153
3736.01 1098
3736.59 1004
3737.17 995
3737.74 1029
3738.32 1018
3738.90 969
3739.47 998
3740.05 946
3740.63 936
3741.20 904
3741.78 929
3742.36 894
3742.94 909
3743.51 926
3744.09 907
3744.67 889
3745.25 913
3745.82 889
3746.40 946
3746.98 950
3747.56 922
3748.13 901
3748.71 999
3749.29 920
3749.87 816
3750.45 850
3751.02 905
3751.60 869
3752.18 918
3752.76 875
3753.34 873
3753.91 948
3754.49 937
3755.07 888
3755.65 895
3756.23 887
3756.80 922
3757.38 909
3757.96 882
3758.54 940
3759.12 944
3759.70 927
3760.28 1016
3760.85 990
3761.43 1011
3762.01 1039
3762.59 969
3763.17 977
3763.75 987
3764.33 1027
3764.91 1017
3765.49 1010
3766.06 989
3766.64 961
3767.22 947
3767.80 872
3768.38 912
3768.96 931
3769.54 951
3770.12 928
3770.70 903
3771.28 955
3771.86 954
3772.44 925
3773.02 928
3773.60 936
3774.18 891
3774.76 910
3775.34 956
3775.92 896
3776.50 864
3777.08 869
3777.66 929
3778.24 859
3778.82 868
3779.40 949
3779.98 880
3780.56 839
3781.14 893
3781.72 896
3782.30 899
3782.88 918
3783.46 846
3784.04 837
3784.62 868
3785.20 844
3785.78 887
3786.36 914
3786.94 857
3787.52 819
3788.10 918
3788.68 976
3789.26 962
3789.84 903
3790.43 952
3791.01 886
3791.59 943
3792.17 889
3792.75 919
3793.33 934
3793.91 908
3794.49 900
3795.07 864
3795.66 942
3796.24 888
3796.82 895
3797.40 935
3797.98 883
3798.56 850
3799.15 859
3799.73 900
3800.31 915
3800.89 889
3801.47 901
3802.05 933
3802.64 1025
3803.22 1068
3803.80 1035
3804.38 1050
3804.96 994
3805.55 1066
3806.13 1029
3806.71 1016
3807.29 1006
3807.87 1091
3808.46 1086
3809.04 1128
3809.62 1116
3810.20 1126
3810.79 1171
3811.37 1212
3811.95 1204
3812.53 1197
3813.12 1159
3813.70 1131
3814.28 1101
3814.87 1031
3815.45 1139
3816.03 1154
3816.61 1129
3817.20 1095
3817.78 1102
3818.36 1066
3818.95 1038
3819.53 991
3820.11 1042
3820.70 1013
3821.28 963
3821.86 999
3822.45 975
3823.03 1028
3823.61 1087
3824.20 1019
3824.78 1036
3825.36 1030
3825.95 989
3826.53 985
3827.11 965
3827.70 909
3828.28 984
3828.87 959
3829.45 976
3830.03 932
3830.62 874
3831.20 909
3831.79 973
3832.37 981
3832.95 953
3833.54 918
3834.12 991
3834.71 994
3835.29 980
3835.88 1014
3836.46 961
3837.05 953
3837.63 970
3838.21 937
3838.80 985
3839.38 927
3839.97 897
3840.55 946
3841.14 949
3841.72 882
3842.31 914
3842.89 905
3843.48 849
3844.06 792
3844.65 891
3845.23 961
3845.82 1004
3846.40 1081
3846.99 998
3847.57 996
3848.16 1051
3848.74 1029
3849.33 947
3849.92 878
3850.50 953
3851.09 971
3851.67 953
3852.26 925
3852.84 973
3853.43 986
3854.02 921
3854.60 981
3855.19 904
3855.77 981
3856.36 963
3856.94 960
3857.53 949
3858.12 951
3858.70 1024
3859.29 1093
3859.88 1071
3860.46 1089
3861.05 1235
3861.63 1321
3862.22 1279
3862.81 1327
3863.39 1334
3863.98 1271
3864.57 1260
3865.15 1216
3865.74 1184
3866.33 1094
3866.91 1075
3867.50 1097
3868.09 1051
3868.67 1017
3869.26 995
3869.85 961
3870.44 989
3871.02 937
3871.61 901
3872.20 906
3872.78 950
3873.37 986
3873.96 916
3874.55 1018
3875.13 1009
3875.72 1009
3876.31 1031
3876.90 991
3877.48 933
3878.07 925
3878.66 922
3879.25 882
3879.83 919
3880.42 929
3881.01 932
3881.60 906
3882.19 911
3882.77 937
3883.36 876
3883.95 838
3884.54 863
3885.13 867
3885.71 834
3886.30 807
3886.89 911
3887.48 892
3888.07 891
3888.66 856
3889.24 944
3889.83 998
3890.42 993
3891.01 1000
3891.60 1073
3892.19 1001
3892.78 986
3893.36 957
3893.95 1008
3894.54 893
3895.13 1000
3895.72 952
3896.31 950
3896.90 902
3897.49 893
3898.08 890
3898.67 898
3899.26 870
3899.84 890
3900.43 949
3901.02 924
3901.61 891
3902.20 877
3902.79 871
3903.38 878
3903.97 882
3904.56 878
3905.15 900
3905.74 925
3906.33 891
3906.92 927
3907.51 917
3908.10 884
3908.69 904
3909.28 868
3909.87 841
3910.46 881
3911.05 907
3911.64 825
3912.23 829
3912.82 809
3913.41 778
3914.00 853
3914.59 842
3915.18 861
3915.77 861
3916.36 898
3916.95 886
3917.54 885
3918.13 890
3918.72 852
3919.32 862
3919.91 860
3920.50 864
3921.09 914
3921.68 903
3922.27 910
3922.86 889
3923.45 867
3924.04 869
3924.63 815
3925.23 817
3925.82 810
3926.41 822
3927.00 872
3927.59 859
3928.18 819
3928.77 778
3929.36 779
3929.96 770
3930.55 784
3931.14 831
3931.73 799
3932.32 804
3932.91 813
3933.51 794
3934.10 810
3934.69 757
3935.28 824
3935.87 772
3936.47 828
3937.06 823
3937.65 819
3938.24 814
3938.83 815
3939.43 841
3940.02 868
3940.61 818
3941.20 833
3941.80 825
3942.39 925
3942.98 903
3943.57 874
3944.17 887
3944.76 822
3945.35 887
3945.94 825
3946.54 919
3947.13 864
3947.72 845
3948.32 811
3948.91 814
3949.50 792
3950.10 801
3950.69 852
3951.28 831
3951.87 841
3952.47 841
3953.06 870
3953.65 878
3954.25 890
3954.84 853
3955.43 923
3956.03 892
3956.62 853
3957.22 887
3957.81 985
3958.40 946
3959.00 1008
3959.59 1055
3960.18 1082
3960.78 978
3961.37 918
3961.97 906
3962.56 981
3963.15 966
3963.75 975
3964.34 1035
3964.94 1012
3965.53 1082
3966.12 1049
3966.72 1083
3967.31 1177
3967.91 1196
3968.50 1240
3969.10 1233
3969.69 1191
3970.29 1138
3970.88 1067
3971.47 1031
3972.07 1038
3972.66 987
3973.26 1053
3973.85 951
3974.45 924
3975.04 1022
3975.64 1103
3976.23 1075
3976.83 1205
3977.42 1230
3978.02 1222
3978.61 1269
3979.21 1239
3979.80 1200
3980.40 1132
3981.00 1111
3981.59 1078
3982.19 988
3982.78 968
3983.38 1035
3983.97 1044
3984.57 1020
3985.16 944
3985.76 949
3986.36 956
3986.95 1036
3987.55 1080
3988.14 1057
3988.74 968
3989.34 1008
3989.93 1058
3990.53 949
3991.12 1005
3991.72 1046
3992.32 1006
3992.91 1061
3993.51 1044
3994.10 1024
3994.70 1055
3995.30 1089
3995.89 1051
3996.49 1084
3997.09 1104
3997.68 1121
3998.28 1143
3998.88 1127
3999.47 1165
4000.07 1135
4000.67 1163
4001.26 1114
4001.86 1042
4002.46 1105
4003.06 1115
4003.65 1111
4004.25 1104
4004.85 986
4005.44 1042
4006.04 960
4006.64 923
4007.24 982
4007.83 990
4008.43 923
4009.03 915
4009.63 910
4010.22 952
4010.82 953
4011.42 903
4012.02 932
4012.61 901
4013.21 938
4013.81 897
4014.41 947
4015.01 969
4015.60 1047
4016.20 1009
4016.80 1087
4017.40 1030
4018.00 1079
4018.59 1124
4019.19 1073
4019.79 1022
4020.39 1261
4020.99 1145
4021.59 1121
4022.18 1068
4022.78 986
4023.38 987
4023.98 958
4024.58 956
4025.18 946
4025.78 973
4026.37 953
4026.97 974
4027.57 1034
4028.17 998
4028.77 1083
4029.37 1048
4029.97 1025
4030.57 998
4031.17 1003
4031.76 997
4032.36 1016
4032.96 1043
4033.56 1087
4034.16 1100
4034.76 1122
4035.36 1177
4035.96 1190
4036.56 1131
4037.16 1122
4037.76 1109
4038.36 1038
4038.96 932
4039.56 899
4040.16 886
4040.76 899
4041.36 920
4041.96 894
4042.56 843
4043.16 850
4043.76 836
4044.36 873
4044.96 941
4045.56 917
4046.16 865
4046.76 817
4047.36 797
4047.96 819
4048.56 827
4049.16 858
4049.76 862
4050.36 858
4050.96 940
4051.56 875
4052.16 883
4052.76 850
4053.36 877
4053.97 876
4054.57 785
4055.17 789
4055.77 787
4056.37 853
4056.97 859
4057.57 805
4058.17 797
4058.77 770
4059.37 790
4059.98 841
4060.58 823
4061.18 904
4061.78 876
4062.38 802
4062.98 871
4063.58 927
4064.19 941
4064.79 958
4065.39 911
4065.99 937
4066.59 938
4067.19 934
4067.80 931
4068.40 905
4069.00 890
4069.60 868
4070.20 875
4070.81 824
4071.41 822
4072.01 796
4072.61 849
4073.21 774
4073.82 794
4074.42 801
4075.02 804
4075.62 755
4076.23 738
4076.83 740
4077.43 734
4078.03 803
4078.64 781
4079.24 715
4079.84 711
4080.44 774
4081.05 738
4081.65 753
4082.25 788
4082.86 797
4083.46 804
4084.06 733
4084.67 777
4085.27 818
4085.87 792
4086.47 848
4087.08 826
4087.68 794
4088.28 773
4088.89 815
4089.49 827
4090.09 831
4090.70 811
4091.30 772
4091.91 779
4092.51 812
4093.11 853
4093.72 792
4094.32 821
4094.92 835
4095.53 766
4096.13 824
4096.74 804
4097.34 827
4097.94 840
4098.55 793
4099.15 794
4099.76 733
4100.36 748
4100.97 849
4101.57 823
4102.17 806
4102.78 857
4103.38 832
4103.99 792
4104.59 842
4105.20 811
4105.80 793
4106.41 797
4107.01 841
4107.62 825
4108.22 800
4108.82 829
4109.43 784
4110.03 780
4110.64 761
4111.24 755
4111.85 726
4112.45 802
4113.06 771
4113.67 771
4114.27 733
4114.88 799
4115.48 773
4116.09 768
4116.69 768
4117.30 798
4117.90 771
4118.51 735
4119.11 716
4119.72 690
4120.33 717
4120.93 736
4121.54 770
4122.14 740
4122.75 721
4123.35 741
4123.96 724
4124.57 776
4125.17 737
4125.78 748
4126.39 738
4126.99 751
4127.60 745
4128.20 739
4128.81 732
4129.42 752
4130.02 778
4130.63 790
4131.24 821
4131.84 754
4132.45 798
4133.06 786
4133.66 786
4134.27 839
4134.88 844
4135.48 872
4136.09 817
4136.70 803
4137.30 880
4137.91 852
4138.52 779
4139.12 818
4139.73 828
4140.34 834
4140.95 769
4141.55 746
4142.16 822
4142.77 838
4143.38 831
4143.98 825
4144.59 868
4145.20 857
4145.81 805
4146.41 880
4147.02 860
4147.63 867
4148.24 867
4148.84 828
4149.45 757
4150.06 757
4150.67 755
4151.28 752
4151.88 767
4152.49 774
4153.10 755
4153.71 678
4154.32 722
4154.92 696
4155.53 744
4156.14 745
4156.75 780
4157.36 820
4157.97 846
4158.57 814
4159.18 763
4159.79 810
4160.40 850
4161.01 787
4161.62 826
4162.23 828
4162.84 785
4163.44 785
4164.05 790
4164.66 842
4165.27 822
4165.88 741
4166.49 742
4167.10 818
4167.71 755
4168.32 811
4168.93 837
4169.54 827
4170.15 836
4170.75 869
4171.36 873
4171.97 892
4172.58 943
4173.19 881
4173.80 886
4174.41 916
4175.02 907
4175.63 879
4176.24 836
4176.85 794
4177.46 778
4178.07 761
4178.68 772
4179.29 751
4179.90 810
4180.51 741
4181.12 772
4181.73 754
4182.34 770
4182.95 819
4183.56 804
4184.17 840
4184.78 806
4185.39 815
4186.00 820
4186.61 830
4187.23 806
4187.84 848
4188.45 837
4189.06 748
4189.67 753
4190.28 786
4190.89 792
4191.50 785
4192.11 740
4192.72 818
4193.33 783
4193.94 771
4194.56 800
4195.17 835
4195.78 834
4196.39 874
4197.00 818
4197.61 823
4198.22 842
4198.84 817
4199.45 835
4200.06 791
4200.67 815
4201.28 799
4201.89 737
4202.50 767
4203.12 787
4203.73 735
4204.34 758
4204.95 831
4205.56 805
4206.18 836
4206.79 755
4207.40 833
4208.01 780
4208.62 804
4209.24 831
4209.85 811
4210.46 799
4211.07 811
4211.69 861
4212.30 905
4212.91 861
4213.52 858
4214.14 815
4214.75 821
4215.36 831
4215.97 896
4216.59 883
4217.20 815
4217.81 825
4218.43 863
4219.04 859
4219.65 896
4220.26 938
4220.88 930
4221.49 859
4222.10 930
4222.72 1012
4223.33 976
4223.94 974
4224.56 991
4225.17 1004
4225.78 986
4226.40 1035
4227.01 1153
4227.62 1272
4228.24 1371
4228.85 1404
4229.46 1485
4230.08 1509
4230.69 1445
4231.31 1334
4231.92 1241
4232.53 1274
4233.15 1132
4233.76 1102
4234.38 1066
4234.99 1143
4235.60 1054
4236.22 1101
4236.83 1061
4237.45 1015
4238.06 959
4238.68 989
4239.29 994
4239.90 947
4240.52 946
4241.13 941
4241.75 945
4242.36 930
4242.98 1043
4243.59 975
4244.21 1013
4244.82 1050
4245.44 1017
4246.05 1020
4246.67 981
4247.28 942
4247.90 993
4248.51 1057
4249.13 998
4249.74 967
4250.36 957
4250.97 928
4251.59 871
4252.20 873
4252.82 941
4253.43 937
4254.05 958
4254.66 935
4255.28 917
4255.89 844
4256.51 968
4257.13 987
4257.74 866
4258.36 873
4258.97 937
4259.59 887
4260.21 884
4260.82 971
4261.44 1029
4262.05 1019
4262.67 1046
4263.29 1092
4263.90 1186
4264.52 1192
4265.13 1218
4265.75 1257
4266.37 1118
4266.98 1103
4267.60 1079
4268.22 1099
4268.83 1031
4269.45 1076
4270.07 968
4270.68 929
4271.30 995
4271.92 936
4272.53 953
4273.15 930
4273.77 934
4274.38 936
4275.00 921
4275.62 901
4276.23 982
4276.85 976
4277.47 1021
4278.09 1037
4278.70 1046
4279.32 1071
4279.94 974
4280.56 976
4281.17 914
4281.79 884
4282.41 881
4283.03 893
4283.64 863
4284.26 810
4284.88 806
4285.50 813
4286.11 811
4286.73 845
4287.35 781
4287.97 836
4288.59 819
4289.20 871
4289.82 899
4290.44 829
4291.06 884
4291.68 860
4292.29 851
4292.91 868
4293.53 879
4294.15 866
4294.77 838
4295.39 884
4296.00 903
4296.62 848
4297.24 872
4297.86 779
4298.48 856
4299.10 825
4299.72 843
4300.33 886
4300.95 842
4301.57 873
4302.19 870
4302.81 893
4303.43 882
4304.05 904
4304.67 951
4305.29 939
4305.91 870
4306.53 898
4307.14 926
4307.76 933
4308.38 925
4309.00 931
4309.62 919
4310.24 960
4310.86 982
4311.48 901
4312.10 953
4312.72 937
4313.34 943
4313.96 970
4314.58 981
4315.20 1028
4315.82 990
4316.44 1012
4317.06 1013
4317.68 1079
4318.30 974
4318.92 1040
4319.54 1030
4320.16 1030
4320.78 983
4321.40 1016
4322.02 1022
4322.64 1040
4323.26 1011
4323.88 1063
4324.50 1107
4325.12 1170
4325.74 1214
4326.36 1248
4326.99 1189
4327.61 1252
4328.23 1210
4328.85 1313
4329.47 1468
4330.09 1430
4330.71 1572
4331.33 1650
4331.95 1904
4332.57 2168
4333.19 2315
4333.82 2493
4334.44 2437
4335.06 2399
4335.68 2467
4336.30 2481
4336.92 2439
4337.54 2567
4338.17 2734
4338.79 2748
4339.41 2777
4340.03 2605
4340.65 2333
4341.27 2191
4341.90 2174
4342.52 2099
4343.14 1870
4343.76 1884
4344.38 1865
4345.01 2046
4345.63 2242
4346.25 2627
4346.87 3074
4347.49 3300
4348.12 3187
4348.74 3173
4349.36 2982
4349.98 2845
4350.61 2680
4351.23 2606
4351.85 2446
4352.47 2393
4353.10 2334
4353.72 2257
4354.34 2061
4354.96 1874
4355.59 1674
4356.21 1578
4356.83 1594
4357.46 1492
4358.08 1422
4358.70 1378
4359.32 1435
4359.95 1316
4360.57 1324
4361.19 1368
4361.82 1365
4362.44 1436
4363.06 1282
4363.69 1226
4364.31 1304
4364.93 1271
4365.56 1183
4366.18 1270
4366.80 1229
4367.43 1269
4368.05 1302
4368.67 1261
4369.30 1134
4369.92 1122
4370.55 1185
4371.17 1065
4371.79 1038
4372.42 1034
4373.04 1035
4373.67 1082
4374.29 1111
4374.91 1067
4375.54 1023
4376.16 999
4376.79 1058
4377.41 1093
4378.04 1082
4378.66 1120
4379.28 1148
4379.91 1183
4380.53 1192
4381.16 1146
4381.78 1215
4382.41 1132
4383.03 1196
4383.66 1137
4384.28 1093
4384.91 1137
4385.53 1128
4386.16 1031
4386.78 1039
4387.41 1127
4388.03 1143
4388.66 1020
4389.28 985
4389.91 1076
4390.53 1092
4391.16 1035
4391.78 1031
4392.41 1062
4393.03 1068
4393.66 1063
4394.28 1076
4394.91 1028
4395.54 1043
4396.16 1049
4396.79 1045
4397.41 1059
4398.04 992
4398.66 1022
4399.29 1031
4399.92 1037
4400.54 1044
4401.17 983
4401.79 1012
4402.42 1001
4403.05 1020
4403.67 974
4404.30 953
4404.93 926
4405.55 990
4406.18 948
4406.80 909
4407.43 993
4408.06 1076
4408.68 1023
4409.31 949
4409.94 972
4410.56 946
4411.19 957
4411.82 951
4412.44 924
4413.07 955
4413.70 917
4414.33 918
4414.95 934
4415.58 937
4416.21 970
4416.83 949
4417.46 881
4418.09 885
4418.72 846
4419.34 894
4419.97 847
4420.60 869
4421.22 941
4421.85 901
4422.48 822
4423.11 906
4423.73 883
4424.36 859
4424.99 901
4425.62 869
4426.25 884
4426.87 885
4427.50 857
4428.13 834
4428.76 806
4429.39 830
4430.01 854
4430.64 824
4431.27 887
4431.90 928
4432.53 817
4433.15 828
4433.78 826
4434.41 858
4435.04 864
4435.67 897
4436.30 924
4436.93 859
4437.55 956
4438.18 896
4438.81 926
4439.44 909
4440.07 924
4440.70 848
4441.33 865
4441.96 857
4442.58 898
4443.21 939
4443.84 894
4444.47 870
4445.10 892
4445.73 945
4446.36 951
4446.99 980
4447.62 905
4448.25 928
4448.88 981
4449.51 946
4450.14 940
4450.76 912
4451.39 888
4452.02 896
4452.65 881
4453.28 892
4453.91 949
4454.54 907
4455.17 952
4455.80 1009
4456.43 1092
4457.06 1195
4457.69 1168
4458.32 1134
4458.95 1187
4459.58 1026
4460.21 998
4460.84 1015
4461.47 892
4462.10 947
4462.73 891
4463.36 831
4464.00 849
4464.63 887
4465.26 879
4465.89 863
4466.52 864
4467.15 833
4467.78 873
4468.41 888
4469.04 845
4469.67 794
4470.30 825
4470.93 808
4471.56 849
4472.20 812
4472.83 870
4473.46 849
4474.09 769
4474.72 786
4475.35 813
4475.98 745
4476.61 775
4477.25 743
4477.88 801
4478.51 837
4479.14 895
4479.77 860
4480.40 795
4481.03 788
4481.67 853
4482.30 853
4482.93 860
4483.56 916
4484.19 849
4484.83 874
4485.46 882
4486.09 904
4486.72 871
4487.35 857
4487.99 855
4488.62 932
4489.25 931
4489.88 890
4490.52 944
4491.15 875
4491.78 873
4492.41 900
4493.05 909
4493.68 871
4494.31 895
4494.94 902
4495.58 943
4496.21 896
4496.84 854
4497.47 874
4498.11 937
4498.74 932
4499.37 1003
4500.01 1020
4500.64 1090
4501.27 1165
4501.91 1311
4502.54 1407
4503.17 1366
4503.80 1372
4504.44 1278
4505.07 1288
4505.71 1189
4506.34 1169
4506.97 1118
4507.61 1158
4508.24 1142
4508.87 1064
4509.51 1057
4510.14 1079
4510.77 1037
4511.41 983
4512.04 1073
4512.68 1015
4513.31 1018
4513.94 1017
4514.58 931
4515.21 900
4515.85 924
4516.48 970
4517.11 920
4517.75 913
4518.38 857
4519.02 866
4519.65 844
4520.29 888
4520.92 916
4521.55 837
4522.19 840
4522.82 922
4523.46 788
4524.09 833
4524.73 849
4525.36 858
4526.00 851
4526.63 905
4527.27 871
4527.90 864
4528.54 978
4529.17 965
4529.81 976
4530.44 1018
4531.08 1136
4531.71 1173
4532.35 1175
4532.98 1224
4533.62 1104
4534.25 1092
4534.89 1140
4535.53 1092
4536.16 1052
4536.80 929
4537.43 939
4538.07 942
4538.70 893
4539.34 834
4539.98 838
4540.61 869
4541.25 871
4541.88 840
4542.52 849
4543.16 833
4543.79 826
4544.43 870
4545.06 800
4545.70 837
4546.34 766
4546.97 781
4547.61 742
4548.25 717
4548.88 739
4549.52 668
4550.15 718
4550.79 723
4551.43 722
4552.06 769
4552.70 777
4553.34 741
4553.97 780
4554.61 802
4555.25 825
4555.89 779
4556.52 833
4557.16 841
4557.80 738
4558.43 737
4559.07 743
4559.71 794
4560.35 793
4560.98 786
4561.62 740
4562.26 720
4562.89 715
4563.53 765
4564.17 765
4564.81 754
4565.44 827
4566.08 810
4566.72 807
4567.36 798
4568.00 825
4568.63 825
4569.27 871
4569.91 871
4570.55 844
4571.19 826
4571.82 810
4572.46 812
4573.10 801
4573.74 815
4574.38 821
4575.01 834
4575.65 771
4576.29 796
4576.93 787
4577.57 817
4578.21 772
4578.84 735
4579.48 751
4580.12 781
4580.76 835
4581.40 842
4582.04 805
4582.68 837
4583.32 849
4583.95 834
4584.59 834
4585.23 829
4585.87 939
4586.51 1035
4587.15 987
4587.79 1091
4588.43 1187
4589.07 1196
4589.71 1187
4590.35 1231
4590.99 1249
4591.62 1260
4592.26 1231
4592.90 1273
4593.54 1295
4594.18 1242
4594.82 1048
4595.46 1040
4596.10 1061
4596.74 969
4597.38 894
4598.02 896
4598.66 940
4599.30 916
4599.94 935
4600.58 906
4601.22 895
4601.86 889
4602.50 850
4603.14 849
4603.78 840
4604.42 910
4605.06 930
4605.70 867
4606.34 855
4606.98 862
4607.62 837
4608.27 881
4608.91 892
4609.55 845
4610.19 846
4610.83 853
4611.47 855
4612.11 813
4612.75 833
4613.39 803
4614.03 811
4614.67 781
4615.31 787
4615.96 855
4616.60 822
4617.24 832
4617.88 838
4618.52 803
4619.16 748
4619.80 769
4620.44 809
4621.09 812
4621.73 809
4622.37 795
4623.01 802
4623.65 795
4624.29 798
4624.94 772
4625.58 796
4626.22 848
4626.86 832
4627.50 818
4628.15 835
4628.79 861
4629.43 800
4630.07 811
4630.71 841
4631.36 810
4632.00 890
4632.64 941
4633.28 911
4633.93 943
4634.57 1021
4635.21 978
4635.85 1017
4636.50 1031
4637.14 986
4637.78 987
4638.42 1051
4639.07 1136
4639.71 1058
4640.35 1047
4640.99 1055
4641.64 1051
4642.28 1028
4642.92 1009
4643.57 1050
4644.21 1027
4644.85 931
4645.50 900
4646.14 812
4646.78 835
4647.43 925
4648.07 906
4648.71 873
4649.36 905
4650.00 904
4650.64 876
4651.29 867
4651.93 955
4652.57 1005
4653.22 973
4653.86 1006
4654.50 1013
4655.15 1014
4655.79 981
4656.44 953
4657.08 896
4657.72 810
4658.37 823
4659.01 892
4659.66 812
4660.30 788
4660.94 763
4661.59 823
4662.23 747
4662.88 770
4663.52 793
4664.17 800
4664.81 702
4665.46 703
4666.10 719
4666.74 717
4667.39 747
4668.03 733
4668.68 733
4669.32 760
4669.97 769
4670.61 756
4671.26 747
4671.90 722
4672.55 733
4673.19 729
4673.84 703
4674.48 812
4675.13 784
4675.77 805
4676.42 781
4677.07 753
4677.71 802
4678.36 751
4679.00 798
4679.65 784
4680.29 789
4680.94 805
4681.58 838
4682.23 804
4682.88 846
4683.52 799
4684.17 823
4684.81 836
4685.46 798
4686.10 826
4686.75 793
4687.40 840
4688.04 772
4688.69 826
4689.34 836
4689.98 855
4690.63 855
4691.27 884
4691.92 882
4692.57 925
4693.21 969
4693.86 989
4694.51 938
4695.15 903
4695.80 912
4696.45 891
4697.09 944
4697.74 942
4698.39 996
4699.03 1034
4699.68 1106
4700.33 1104
4700.97 1156
4701.62 1180
4702.27 1148
4702.92 1105
4703.56 1050
4704.21 978
4704.86 988
4705.50 990
4706.15 1008
4706.80 981
4707.45 982
4708.09 963
4708.74 888
4709.39 863
4710.04 902
4710.68 955
4711.33 927
4711.98 952
4712.63 920
4713.28 927
4713.92 916
4714.57 897
4715.22 933
4715.87 836
4716.52 820
4717.16 848
4717.81 876
4718.46 828
4719.11 865
4719.76 848
4720.41 868
4721.05 897
4721.70 909
4722.35 912
4723.00 912
4723.65 840
4724.30 972
4724.94 945
4725.59 915
4726.24 873
4726.89 858
4727.54 980
4728.19 1048
4728.84 1028
4729.49 1001
4730.14 974
4730.78 983
4731.43 935
4732.08 904
4732.73 911
4733.38 860
4734.03 836
4734.68 861
4735.33 875
4735.98 843
4736.63 874
4737.28 875
4737.93 838
4738.58 806
4739.23 901
4739.88 941
4740.53 940
4741.18 924
4741.83 935
4742.47 945
4743.12 921
4743.77 930
4744.42 914
4745.07 910
4745.72 911
4746.37 871
4747.03 860
4747.68 795
4748.33 811
4748.98 842
4749.63 921
4750.28 919
4750.93 943
4751.58 979
4752.23 984
4752.88 1011
4753.53 1044
4754.18 1035
4754.83 1092
4755.48 1031
4756.13 964
4756.78 958
4757.43 978
4758.08 954
4758.74 928
4759.39 906
4760.04 873
4760.69 933
4761.34 921
4761.99 955
4762.64 918
4763.29 981
4763.94 971
4764.60 970
4765.25 939
4765.90 946
4766.55 982
4767.20 893
4767.85 946
4768.51 985
4769.16 925
4769.81 918
4770.46 921
4771.11 912
4771.76 929
4772.42 985
4773.07 953
4773.72 851
4774.37 935
4775.02 939
4775.68 954
4776.33 930
4776.98 954
4777.63 909
4778.29 984
4778.94 942
4779.59 966
4780.24 992
4780.89 863
4781.55 914
4782.20 932
4782.85 947
4783.51 934
4784.16 893
4784.81 899
4785.46 923
4786.12 918
4786.77 927
4787.42 925
4788.08 892
4788.73 928
4789.38 925
4790.03 942
4790.69 912
4791.34 1014
4791.99 971
4792.65 1006
4793.30 984
4793.95 1007
4794.61 951
4795.26 978
4795.91 997
4796.57 1020
4797.22 999
4797.87 1010
4798.53 1071
4799.18 1157
4799.84 1116
4800.49 1141
4801.14 1248
4801.80 1294
4802.45 1358
4803.11 1274
4803.76 1223
4804.41 1195
4805.07 1268
4805.72 1194
4806.38 1127
4807.03 1160
4807.68 1171
4808.34 1112
4808.99 1098
4809.65 1099
4810.30 1148
4810.96 1118
4811.61 1123
4812.27 1138
4812.92 1144
4813.58 1188
4814.23 1206
4814.89 1263
4815.54 1176
4816.19 1149
4816.85 1144
4817.50 1213
4818.16 1245
4818.81 1292
4819.47 1319
4820.13 1274
4820.78 1343
4821.44 1530
4822.09 1533
4822.75 1582
4823.40 1742
4824.06 1833
4824.71 1838
4825.37 1711
4826.02 1661
4826.68 1662
4827.33 1588
4827.99 1510
4828.65 1414
4829.30 1451
4829.96 1404
4830.61 1402
4831.27 1365
4831.93 1451
4832.58 1445
4833.24 1454
4833.89 1440
4834.55 1352
4835.21 1521
4835.86 1632
4836.52 1672
4837.17 1696
4837.83 1691
4838.49 1745
4839.14 1753
4839.80 1765
4840.46 1825
4841.11 1725
4841.77 1741
4842.43 1753
4843.08 1855
4843.74 1743
4844.40 1769
4845.05 1789
4845.71 1871
4846.37 1841
4847.02 1848
4847.68 1844
4848.34 1927
4849.00 2018
4849.65 2283
4850.31 2528
4850.97 2673
4851.62 2803
4852.28 2744
4852.94 2704
4853.60 2576
4854.25 2351
4854.91 2314
4855.57 2220
4856.23 2232
4856.88 2354
4857.54 2644
4858.20 3029
4858.86 3228
4859.52 3555
4860.17 3669
4860.83 3482
4861.49 3330
4862.15 3040
4862.81 2658
4863.46 2429
4864.12 2362
4864.78 2257
4865.44 2173
4866.10 2097
4866.75 2086
4867.41 2090
4868.07 2230
4868.73 2194
4869.39 2181
4870.05 2221
4870.71 2073
4871.36 1948
4872.02 1938
4872.68 1853
4873.34 1816
4874.00 1766
4874.66 1734
4875.32 1752
4875.98 1698
4876.63 1749
4877.29 1568
4877.95 1690
4878.61 1753
4879.27 1856
4879.93 1764
4880.59 1839
4881.25 1806
4881.91 1827
4882.57 1714
4883.23 1706
4883.89 1607
4884.55 1526
4885.21 1489
4885.87 1514
4886.52 1453
4887.18 1403
4887.84 1401
4888.50 1401
4889.16 1397
4889.82 1339
4890.48 1318
4891.14 1508
4891.80 1452
4892.46 1423
4893.12 1413
4893.78 1402
4894.44 1462
4895.10 1374
4895.76 1336
4896.42 1308
4897.09 1263
4897.75 1251
4898.41 1282
4899.07 1222
4899.73 1264
4900.39 1302
4901.05 1316
4901.71 1209
4902.37 1223
4903.03 1250
4903.69 1171
4904.35 1230
4905.01 1216
4905.67 1140
4906.33 1085
4907.00 1108
4907.66 1071
4908.32 1045
4908.98 1078
4909.64 1046
4910.30 1023
4910.96 1066
4911.62 1064
4912.29 976
4912.95 989
4913.61 1003
4914.27 1040
4914.93 1075
4915.59 1059
4916.26 1011
4916.92 971
4917.58 1014
4918.24 932
4918.90 972
4919.56 964
4920.23 1020
4920.89 962
4921.55 965
4922.21 907
4922.87 926
4923.54 946
4924.20 957
4924.86 891
4925.52 916
4926.19 969
4926.85 959
4927.51 928
4928.17 935
4928.84 970
4929.50 975
4930.16 880
4930.82 909
4931.49 909
4932.15 943
4932.81 973
4933.47 925
4934.14 959
4934.80 945
4935.46 999
4936.13 898
4936.79 870
4937.45 868
4938.11 870
4938.78 898
4939.44 848
4940.10 867
4940.77 920
4941.43 827
4942.09 856
4942.76 918
4943.42 915
4944.08 895
4944.75 868
4945.41 859
4946.08 856
4946.74 865
4947.40 809
4948.07 800
4948.73 810
4949.39 854
4950.06 837
4950.72 830
4951.39 861
4952.05 817
4952.71 825
4953.38 831
4954.04 812
4954.71 786
4955.37 840
4956.04 867
4956.70 835
4957.36 844
4958.03 834
4958.69 841
4959.36 799
4960.02 890
4960.69 832
4961.35 858
4962.02 868
4962.68 897
4963.35 1000
4964.01 1042
4964.68 1055
4965.34 1109
4966.01 1045
4966.67 1057
4967.34 1024
4968.00 951
4968.67 928
4969.33 824
4970.00 854
4970.66 845
4971.33 814
4971.99 844
4972.66 772
4973.32 735
4973.99 827
4974.66 873
4975.32 860
4975.99 952
4976.65 952
4977.32 942
4977.98 894
4978.65 876
4979.32 885
4979.98 862
4980.65 920
4981.31 902
4981.98 881
4982.65 822
4983.31 747
4983.98 789
4984.64 778
4985.31 811
4985.98 792
4986.64 790
4987.31 794
4987.98 752
4988.64 743
4989.31 733
4989.98 722
4990.64 801
4991.31 803
4991.98 815
4992.64 832
4993.31 715
4993.98 706
4994.64 703
4995.31 768
4995.98 729
4996.64 801
4997.31 750
4997.98 766
4998.65 755
4999.31 719
4999.98 741
5000.65 742
5001.31 736
5001.98 723
5002.65 719
5003.32 690
5003.98 708
5004.65 717
5005.32 711
5005.99 659
5006.66 674
5007.32 755
5007.99 742
5008.66 701
5009.33 730
5009.99 810
5010.66 739
5011.33 746
5012.00 744
5012.67 725
5013.33 679
5014.00 753
5014.67 700
5015.34 760
5016.01 732
5016.68 728
5017.34 781
5018.01 759
5018.68 761
5019.35 724
5020.02 765
5020.69 739
5021.36 720
5022.02 784
5022.69 742
5023.36 784
5024.03 810
5024.70 756
5025.37 776
5026.04 731
5026.71 752
5027.38 726
5028.05 754
5028.71 726
5029.38 749
5030.05 780
5030.72 751
5031.39 724
5032.06 748
5032.73 692
5033.40 706
5034.07 738
5034.74 725
5035.41 721
5036.08 696
5036.75 696
5037.42 723
5038.09 685
5038.76 663
5039.43 686
5040.10 698
5040.77 720
5041.44 722
5042.11 701
5042.78 642
5043.45 668
5044.12 688
5044.79 728
5045.46 707
5046.13 708
5046.80 726
5047.47 706
5048.14 760
5048.81 688
5049.48 655
5050.15 725
5050.82 698
5051.49 701
5052.16 717
5052.83 693
5053.51 719
5054.18 743
5054.85 733
5055.52 672
5056.19 665
5056.86 691
5057.53 649
5058.20 654
5058.87 682
5059.55 664
5060.22 710
5060.89 675
5061.56 718
5062.23 703
5062.90 700
5063.57 717
5064.25 717
5064.92 686
5065.59 705
5066.26 702
5066.93 735
5067.60 725
5068.28 631
5068.95 651
5069.62 692
5070.29 737
5070.96 737
5071.64 749
5072.31 757
5072.98 720
5073.65 770
5074.32 804
5075.00 722
5075.67 716
5076.34 707
5077.01 768
5077.69 790
5078.36 792
5079.03 810
5079.70 823
5080.38 793
5081.05 861
5081.72 796
5082.39 731
5083.07 759
5083.74 767
5084.41 769
5085.09 773
5085.76 836
5086.43 772
5087.10 750
5087.78 831
5088.45 830
5089.12 823
5089.80 893
5090.47 901
5091.14 883
5091.82 916
5092.49 951
5093.16 905
5093.84 911
5094.51 901
5095.18 876
5095.86 883
5096.53 872
5097.21 776
5097.88 820
5098.55 805
5099.23 795
5099.90 749
5100.57 738
5101.25 763
5101.92 782
5102.60 792
5103.27 814
5103.95 816
5104.62 851
5105.29 903
5105.97 821
5106.64 803
5107.32 792
5107.99 782
5108.67 755
5109.34 686
5110.01 792
5110.69 779
5111.36 762
5112.04 785
5112.71 786
5113.39 804
5114.06 795
5114.74 802
5115.41 787
5116.09 811
5116.76 800
5117.44 799
5118.11 874
5118.79 952
5119.46 980
5120.14 1041
5120.81 1072
5121.49 1066
5122.16 1012
5122.84 988
5123.52 950
5124.19 907
5124.87 857
5125.54 830
5126.22 832
5126.89 766
5127.57 797
5128.24 854
5128.92 891
5129.60 832
5130.27 871
5130.95 819
5131.62 760
5132.30 826
5132.98 785
5133.65 769
5134.33 809
5135.01 765
5135.68 769
5136.36 774
5137.03 779
5137.71 789
5138.39 769
5139.06 769
5139.74 785
5140.42 718
5141.09 745
5141.77 724
5142.45 723
5143.12 753
5143.80 734
5144.48 750
5145.15 728
5145.83 746
5146.51 690
5147.18 711
5147.86 746
5148.54 707
5149.22 685
5149.89 675
5150.57 708
5151.25 671
5151.93 669
5152.60 673
5153.28 694
5153.96 720
5154.63 686
5155.31 711
5155.99 745
5156.67 728
5157.35 735
5158.02 729
5158.70 755
5159.38 766
5160.06 718
5160.73 769
5161.41 758
5162.09 770
5162.77 732
5163.45 729
5164.12 736
5164.80 755
5165.48 826
5166.16 775
5166.84 804
5167.52 847
5168.19 785
5168.87 784
5169.55 844
5170.23 863
5170.91 750
5171.59 724
5172.27 718
5172.94 673
5173.62 680
5174.30 681
5174.98 686
5175.66 665
5176.34 645
5177.02 685
5177.70 688
5178.38 661
5179.06 731
5179.73 781
5180.41 751
5181.09 692
5181.77 678
5182.45 721
5183.13 701
5183.81 707
5184.49 707
5185.17 692
5185.85 648
5186.53 698
5187.21 663
5187.89 665
5188.57 651
5189.25 681
5189.93 738
5190.61 691
5191.29 683
5191.97 678
5192.65 686
5193.33 664
5194.01 711
5194.69 718
5195.37 709
5196.05 765
5196.73 756
5197.41 714
5198.09 707
5198.77 766
5199.45 714
5200.13 681
5200.81 718
5201.49 671
5202.17 675
5202.85 721
5203.53 732
5204.21 740
5204.89 754
5205.58 695
5206.26 688
5206.94 746
5207.62 780
5208.30 684
5208.98 692
5209.66 807
5210.34 715
5211.02 721
5211.71 734
5212.39 731
5213.07 781
5213.75 736
5214.43 771
5215.11 791
5215.79 819
5216.48 817
5217.16 825
5217.84 833
5218.52 796
5219.20 807
5219.88 806
5220.57 787
5221.25 796
5221.93 767
5222.61 863
5223.29 892
5223.98 943
5224.66 929
5225.34 860
5226.02 821
5226.70 899
5227.39 826
5228.07 837
5228.75 768
5229.43 763
5230.12 778
5230.80 741
5231.48 763
5232.16 791
5232.85 849
5233.53 813
5234.21 771
5234.89 758
5235.58 836
5236.26 835
5236.94 878
5237.63 823
5238.31 853
5238.99 858
5239.67 833
5240.36 821
5241.04 864
5241.72 905
5242.41 892
5243.09 783
5243.77 818
5244.46 846
5245.14 798
5245.82 797
5246.51 789
5247.19 804
5247.88 771
5248.56 790
5249.24 759
5249.93 750
5250.61 775
5251.29 828
5251.98 804
5252.66 866
5253.35 887
5254.03 821
5254.71 837
5255.40 830
5256.08 748
5256.77 731
5257.45 738
5258.14 738
5258.82 742
5259.50 771
5260.19 721
5260.87 712
5261.56 738
5262.24 818
5262.93 806
5263.61 853
5264.30 930
5264.98 863
5265.67 778
5266.35 792
5267.03 850
5267.72 854
5268.40 760
5269.09 801
5269.77 750
5270.46 787
5271.14 816
5271.83 803
5272.52 785
5273.20 795
5273.89 769
5274.57 739
5275.26 737
5275.94 739
5276.63 760
5277.31 793
5278.00 761
5278.68 756
5279.37 764
5280.06 768
5280.74 773
5281.43 789
5282.11 783
5282.80 866
5283.48 876
5284.17 820
5284.86 765
5285.54 744
5286.23 766
5286.92 761
5287.60 763
5288.29 816
5288.97 745
5289.66 721
5290.35 714
5291.03 681
5291.72 696
5292.41 758
5293.09 734
5293.78 767
5294.47 754
5295.15 727
5295.84 749
5296.53 789
5297.21 782
5297.90 790
5298.59 861
5299.27 848
5299.96 828
5300.65 819
5301.33 861
5302.02 848
5302.71 948
5303.40 896
5304.08 893
5304.77 1006
5305.46 1114
5306.15 1142
5306.83 1112
5307.52 1132
5308.21 1085
5308.90 1020
5309.58 960
5310.27 972
5310.96 982
5311.65 1088
5312.33 1163
5313.02 1178
5313.71 1117
5314.40 1110
5315.09 1043
5315.77 1066
5316.46 1083
5317.15 1025
5317.84 1014
5318.53 993
5319.21 1012
5319.90 1077
5320.59 1110
5321.28 1094
5321.97 1139
5322.66 1119
5323.35 1095
5324.03 1062
5324.72 1007
5325.41 922
5326.10 880
5326.79 901
5327.48 947
5328.17 837
5328.86 859
5329.54 849
5330.23 839
5330.92 830
5331.61 796
5332.30 805
5332.99 775
5333.68 755
5334.37 777
5335.06 817
5335.75 793
5336.44 784
5337.12 767
5337.81 818
5338.50 857
5339.19 769
5339.88 750
5340.57 753
5341.26 755
5341.95 812
5342.64 693
5343.33 771
5344.02 798
5344.71 752
5345.40 791
5346.09 813
5346.78 816
5347.47 825
5348.16 812
5348.85 849
5349.54 911
5350.23 922
5350.92 938
5351.61 1003
5352.30 964
5352.99 968
5353.68 954
5354.37 922
5355.07 900
5355.76 828
5356.45 812
5357.14 759
5357.83 761
5358.52 743
5359.21 743
5359.90 710
5360.59 816
5361.28 796
5361.97 854
5362.66 823
5363.36 848
5364.05 831
5364.74 806
5365.43 796
5366.12 870
5366.81 808
5367.50 734
5368.19 730
5368.89 709
5369.58 681
5370.27 643
5370.96 681
5371.65 684
5372.34 693
5373.04 688
5373.73 715
5374.42 698
5375.11 704
5375.80 735
5376.49 710
5377.19 688
5377.88 719
5378.57 714
5379.26 674
5379.96 713
5380.65 715
5381.34 715
5382.03 675
5382.72 694
5383.42 673
5384.11 707
5384.80 711
5385.49 706
5386.19 699
5386.88 738
5387.57 680
5388.26 721
5388.96 700
5389.65 713
5390.34 791
5391.04 763
5391.73 759
5392.42 785
5393.12 812
5393.81 772
5394.50 777
5395.19 768
5395.89 807
5396.58 787
5397.27 755
5397.97 781
5398.66 741
5399.35 747
5400.05 711
5400.74 743
5401.43 776
5402.13 767
5402.82 723
5403.52 744
5404.21 696
5404.90 736
5405.60 744
5406.29 770
5406.98 785
5407.68 769
5408.37 767
5409.07 739
5409.76 758
5410.45 800
5411.15 745
5411.84 721
5412.54 716
5413.23 778
5413.93 758
5414.62 766
5415.32 815
5416.01 786
5416.70 793
5417.40 777
5418.09 781
5418.79 809
5419.48 798
5420.18 803
5420.87 857
5421.57 879
5422.26 830
5422.96 844
5423.65 862
5424.35 874
5425.04 826
5425.74 812
5426.43 816
5427.13 814
5427.82 806
5428.52 792
5429.21 814
5429.91 746
5430.60 772
5431.30 795
5432.00 838
5432.69 831
5433.39 793
5434.08 817
5434.78 859
5435.47 882
5436.17 838
5436.86 782
5437.56 836
5438.26 872
5438.95 835
5439.65 841
5440.34 871
5441.04 871
5441.74 881
5442.43 865
5443.13 825
5443.83 868
5444.52 902
5445.22 943
5445.91 1041
5446.61 1076
5447.31 1184
5448.00 1354
5448.70 1373
5449.40 1371
5450.09 1392
5450.79 1386
5451.49 1286
5452.18 1233
5452.88 1238
5453.58 1108
5454.27 1040
5454.97 1054
5455.67 1064
5456.37 1016
5457.06 1018
5457.76 986
5458.46 966
5459.15 967
5459.85 986
5460.55 1059
5461.25 1086
5461.94 1081
5462.64 1069
5463.34 1068
5464.04 986
5464.73 1026
5465.43 1058
5466.13 1066
5466.83 1039
5467.53 1080
5468.22 1076
5468.92 1087
5469.62 1110
5470.32 1112
5471.01 1056
5471.71 1121
5472.41 1181
5473.11 1211
5473.81 1211
5474.51 1160
5475.20 1125
5475.90 1222
5476.60 1291
5477.30 1247
5478.00 1276
5478.70 1468
5479.39 1614
5480.09 1762
5480.79 1933
5481.49 2163
5482.19 2288
5482.89 2203
5483.59 2186
5484.29 2116
5484.98 2001
5485.68 1771
5486.38 1680
5487.08 1658
5487.78 1542
5488.48 1434
5489.18 1476
5489.88 1445
5490.58 1482
5491.28 1505
5491.98 1415
5492.68 1471
5493.37 1601
5494.07 1727
5494.77 1780
5495.47 1713
5496.17 1715
5496.87 1726
5497.57 1865
5498.27 1878
5498.97 1996
5499.67 2282
5500.37 2675
5501.07 3386
5501.77 3956
5502.47 4390
5503.17 4308
5503.87 4095
5504.57 3691
5505.27 3209
5505.97 2708
5506.67 2205
5507.37 1930
5508.07 1650
5508.77 1584
5509.47 1584
5510.17 1519
5510.87 1344
5511.58 1305
5512.28 1342
5512.98 1318
5513.68 1345
5514.38 1329
5515.08 1361
5515.78 1373
5516.48 1410
5517.18 1388
5517.88 1388
5518.58 1316
5519.28 1267
5519.99 1299
5520.69 1287
5521.39 1317
5522.09 1278
5522.79 1293
5523.49 1200
5524.19 1186
5524.90 1178
5525.60 1130
5526.30 1091
5527.00 1037
5527.70 997
5528.40 1011
5529.10 1008
5529.81 1051
5530.51 1067
5531.21 1037
5531.91 996
5532.61 1047
5533.32 1103
5534.02 1004
5534.72 993
5535.42 957
5536.12 1001
5536.83 1008
5537.53 958
5538.23 940
5538.93 1040
5539.64 1028
5540.34 982
5541.04 1002
5541.74 934
5542.45 969
5543.15 1015
5543.85 1000
5544.55 951
5545.26 955
5545.96 989
5546.66 989
5547.36 921
5548.07 886
5548.77 854
5549.47 924
5550.18 898
5550.88 895
5551.58 902
5552.29 856
5552.99 917
5553.69 902
5554.40 941
5555.10 925
5555.80 921
5556.51 891
5557.21 921
5557.91 878
5558.62 943
5559.32 869
5560.02 962
5560.73 955
5561.43 957
5562.14 947
5562.84 1022
5563.54 915
5564.25 889
5564.95 943
5565.65 1021
5566.36 964
5567.06 928
5567.77 889
5568.47 919
5569.18 921
5569.88 884
5570.58 838
5571.29 853
5571.99 897
5572.70 886
5573.40 879
5574.11 895
5574.81 893
5575.52 910
5576.22 903
5576.93 829
5577.63 862
5578.33 931
5579.04 892
5579.74 880
5580.45 822
5581.15 874
5581.86 854
5582.56 885
5583.27 891
5583.97 810
5584.68 835
5585.39 796
5586.09 848
5586.80 810
5587.50 823
5588.21 828
5588.91 865
5589.62 825
5590.32 790
5591.03 803
5591.73 830
5592.44 792
5593.15 815
5593.85 809
5594.56 776
5595.26 771
5595.97 800
5596.68 807
5597.38 757
5598.09 771
5598.79 754
5599.50 744
5600.21 740
5600.91 763
5601.62 749
5602.33 788
5603.03 823
5603.74 794
5604.44 797
5605.15 839
5605.86 829
5606.56 820
5607.27 802
5607.98 827
5608.68 810
5609.39 787
5610.10 750
5610.80 764
5611.51 743
5612.22 756
5612.93 795
5613.63 805
5614.34 772
5615.05 845
5615.75 781
5616.46 774
5617.17 782
5617.88 766
5618.58 857
5619.29 837
5620.00 819
5620.71 769
5621.41 777
5622.12 795
5622.83 793
5623.54 778
5624.24 759
5624.95 749
5625.66 799
5626.37 825
5627.08 815
5627.78 816
5628.49 867
5629.20 856
5629.91 889
5630.62 909
5631.32 902
5632.03 920
5632.74 899
5633.45 915
5634.16 971
5634.86 976
5635.57 988
5636.28 984
5636.99 1010
5637.70 1055
5638.41 1057
5639.12 1065
5639.82 1124
5640.53 1080
5641.24 1136
5641.95 1089
5642.66 1104
5643.37 1068
5644.08 1047
5644.79 1072
5645.50 1071
5646.21 1042
5646.91 963
5647.62 948
5648.33 897
5649.04 883
5649.75 867
5650.46 901
5651.17 939
5651.88 949
5652.59 960
5653.30 952
5654.01 935
5654.72 896
5655.43 936
5656.14 963
5656.85 898
5657.56 906
5658.27 919
5658.98 882
5659.69 991
5660.40 1047
5661.11 1025
5661.82 986
5662.53 1013
5663.24 997
5663.95 946
5664.66 925
5665.37 962
5666.08 898
5666.79 855
5667.50 919
5668.21 915
5668.92 931
5669.63 937
5670.34 968
5671.05 1047
5671.76 1074
5672.47 1133
5673.18 1167
5673.89 1189
5674.61 1239
5675.32 1125
5676.03 981
5676.74 948
5677.45 939
5678.16 934
5678.87 856
5679.58 909
5680.29 910
5681.01 881
5681.72 920
5682.43 946
5683.14 941
5683.85 960
5684.56 927
5685.27 911
5685.99 870
5686.70 878
5687.41 891
5688.12 883
5688.83 812
5689.54 805
5690.26 824
5690.97 864
5691.68 936
5692.39 881
5693.10 850
5693.82 872
5694.53 863
5695.24 850
5695.95 851
5696.67 771
5697.38 760
5698.09 761
5698.80 756
5699.51 794
5700.23 849
5700.94 836
5701.65 831
5702.36 836
5703.08 795
5703.79 806
5704.50 863
5705.22 865
5705.93 856
5706.64 823
5707.35 837
5708.07 848
5708.78 814
5709.49 790
5710.21 823
5710.92 794
5711.63 838
5712.35 795
5713.06 761
5713.77 746
5714.49 764
5715.20 783
5715.91 771
5716.63 725
5717.34 752
5718.05 840
5718.77 777
5719.48 732
5720.19 757
5720.91 833
5721.62 764
5722.34 787
5723.05 801
5723.76 819
5724.48 810
5725.19 844
5725.91 880
5726.62 894
5727.33 933
5728.05 934
5728.76 1025
5729.48 1099
5730.19 1026
5730.91 1029
5731.62 1034
5732.34 987
5733.05 928
5733.76 863
5734.48 863
5735.19 883
5735.91 806
5736.62 757
5737.34 767
5738.05 807
5738.77 784
5739.48 783
5740.20 796
5740.91 772
5741.63 785
5742.34 805
5743.06 803
5743.77 788
5744.49 838
5745.20 823
5745.92 795
5746.63 770
5747.35 816
5748.07 890
5748.78 830
5749.50 827
5750.21 776
5750.93 819
5751.64 857
5752.36 855
5753.07 885
5753.79 847
5754.51 864
5755.22 860
5755.94 926
5756.65 921
5757.37 985
5758.09 980
5758.80 1047
5759.52 1024
5760.24 996
5760.95 1019
5761.67 1006
5762.38 1003
5763.10 1033
5763.82 1010
5764.53 1089
5765.25 1023
5765.97 961
5766.68 1002
5767.40 1037
5768.12 1025
5768.83 1102
5769.55 1220
5770.27 1453
5770.98 1701
5771.70 1931
5772.42 1893
5773.13 1843
5773.85 1807
5774.57 1643
5775.29 1414
5776.00 1271
5776.72 1108
5777.44 1087
5778.16 1061
5778.87 1069
5779.59 1018
5780.31 1067
5781.03 1052
5781.74 1067
5782.46 1025
5783.18 1025
5783.90 1045
5784.61 1060
5785.33 1083
5786.05 1075
5786.77 1061
5787.48 1009
5788.20 1007
5788.92 974
5789.64 944
5790.36 1009
5791.08 1045
5791.79 982
5792.51 968
5793.23 933
5793.95 868
5794.67 883
5795.38 928
5796.10 931
5796.82 938
5797.54 977
5798.26 950
5798.98 900
5799.70 910
5800.41 952
5801.13 1045
5801.85 1073
5802.57 1084
5803.29 1101
5804.01 1060
5804.73 986
5805.45 999
5806.17 954
5806.89 914
5807.60 916
5808.32 930
5809.04 881
5809.76 884
5810.48 885
5811.20 873
5811.92 911
5812.64 944
5813.36 917
5814.08 856
5814.80 871
5815.52 881
5816.24 875
5816.96 847
5817.68 864
5818.40 827
5819.12 849
5819.84 808
5820.56 890
5821.28 877
5822.00 852
5822.72 851
5823.44 791
5824.16 882
5824.88 918
5825.60 888
5826.32 826
5827.04 857
5827.76 794
5828.48 863
5829.20 892
5829.92 861
5830.64 844
5831.36 814
5832.08 883
5832.80 817
5833.52 766
5834.25 865
5834.97 871
5835.69 883
5836.41 888
5837.13 907
5837.85 860
5838.57 795
5839.29 777
5840.01 796
5840.73 794
5841.46 796
5842.18 859
5842.90 841
5843.62 849
5844.34 839
5845.06 854
5845.78 813
5846.51 844
5847.23 829
5847.95 823
5848.67 816
5849.39 877
5850.11 882
5850.84 877
5851.56 801
5852.28 882
5853.00 916
5853.72 896
5854.45 861
5855.17 908
5855.89 880
5856.61 917
5857.33 889
5858.06 843
5858.78 951
5859.50 953
5860.22 921
5860.95 874
5861.67 861
5862.39 876
5863.11 861
5863.84 861
5864.56 867
5865.28 827
5866.01 883
5866.73 915
5867.45 898
5868.17 918
5868.90 883
5869.62 879
5870.34 883
5871.07 880
5871.79 911
5872.51 901
5873.24 923
5873.96 910
5874.68 864
5875.41 892
5876.13 959
5876.85 934
5877.58 1002
5878.30 970
5879.02 978
5879.75 992
5880.47 1043
5881.19 1077
5881.92 1019
5882.64 1028
5883.37 1030
5884.09 1017
5884.81 1001
5885.54 1050
5886.26 1045
5886.99 1033
5887.71 1089
5888.43 1092
5889.16 998
5889.88 1081
5890.61 1068
5891.33 1003
5892.05 1078
5892.78 1047
5893.50 1037
5894.23 1086
5894.95 1043
5895.68 988
5896.40 1066
5897.13 1050
5897.85 1014
5898.58 1032
5899.30 1019
5900.03 1026
5900.75 1016
5901.48 1059
5902.20 1061
5902.93 1103
5903.65 1077
5904.38 1067
5905.10 1101
5905.83 1150
5906.55 1220
5907.28 1230
5908.00 1184
5908.73 1167
5909.45 1205
5910.18 1224
5910.90 1198
5911.63 1175
5912.36 1164
5913.08 1239
5913.81 1256
5914.53 1226
5915.26 1230
5915.98 1200
5916.71 1212
5917.44 1240
5918.16 1228
5918.89 1241
5919.61 1257
5920.34 1219
5921.07 1289
5921.79 1290
5922.52 1332
5923.25 1396
5923.97 1372
5924.70 1347
5925.42 1389
5926.15 1377
5926.88 1479
5927.60 1461
5928.33 1503
5929.06 1496
5929.78 1473
5930.51 1501
5931.24 1579
5931.96 1535
5932.69 1606
5933.42 1647
5934.15 1686
5934.87 1675
5935.60 1693
5936.33 1676
5937.05 1859
5937.78 1867
5938.51 1880
5939.24 1880
5939.96 1881
5940.69 1934
5941.42 1953
5942.14 1962
5942.87 1957
5943.60 2071
5944.33 2115
5945.06 2254
5945.78 2270
5946.51 2376
5947.24 2313
5947.97 2344
5948.69 2444
5949.42 2507
5950.15 2453
5950.88 2568
5951.61 2792
5952.33 3030
5953.06 3279
5953.79 3503
5954.52 3713
5955.25 3839
5955.98 3727
5956.70 3771
5957.43 3587
5958.16 3353
5958.89 3198
5959.62 3246
5960.35 3346
5961.07 3199
5961.80 3175
5962.53 3213
5963.26 3164
5963.99 3164
5964.72 3269
5965.45 3458
5966.18 3808
5966.90 4146
5967.63 4649
5968.36 5106
5969.09 5387
5969.82 5320
5970.55 5250
5971.28 4916
5972.01 4588
5972.74 4429
5973.47 4273
5974.20 4171
5974.93 4085
5975.66 3905
5976.39 3890
5977.12 3940
5977.84 3741
5978.57 3889
5979.30 4023
5980.03 4031
5980.76 4279
5981.49 4422
5982.22 4566
5982.95 4747
5983.68 4832
5984.41 4845
5985.14 4834
5985.87 4778
5986.60 4758
5987.33 4807
5988.06 4870
5988.79 4855
5989.53 4874
5990.26 4836
5990.99 4718
5991.72 4766
5992.45 4904
5993.18 4899
5993.91 4858
5994.64 5004
5995.37 5049
5996.10 5117
5996.83 5313
5997.56 5467
5998.29 5555
5999.02 5548
5999.75 5541
6000.49 5673
6001.22 5624
6001.95 5514
6002.68 5485
6003.41 5294
6004.14 5205
6004.87 5044
6005.60 4999
6006.34 4972
6007.07 5079
6007.80 5255
6008.53 5241
6009.26 5423
6009.99 6045
6010.72 6882
6011.46 8225
6012.19 10055
6012.92 12177
6013.65 14791
6014.38 17132
6015.12 18625
6015.85 19243
6016.58 18837
6017.31 18060
6018.04 16676
6018.78 14393
6019.51 12680
6020.24 10614
6020.97 9033
6021.70 7679
6022.44 6528
6023.17 5694
6023.90 5117
6024.63 4626
6025.37 4384
6026.10 4248
6026.83 4063
6027.56 3930
6028.30 3824
6029.03 3910
6029.76 4078
6030.50 4142
6031.23 4233
6031.96 4405
6032.69 4214
6033.43 4123
6034.16 3838
6034.89 3464
6035.63 3296
6036.36 3193
6037.09 3114
6037.83 3143
6038.56 3155
6039.29 3139
6040.03 3313
6040.76 3302
6041.49 3300
6042.23 3518
6042.96 3541
6043.69 3468
6044.43 3532
6045.16 3635
6045.90 3661
6046.63 3585
6047.36 3648
6048.10 3623
6048.83 3821
6049.57 3795
6050.30 3863
6051.03 4032
6051.77 4414
6052.50 4772
6053.24 5125
6053.97 5369
6054.70 5611
6055.44 5600
6056.17 5469
6056.91 5302
6057.64 4898
6058.38 4465
6059.11 4176
6059.85 3989
6060.58 3896
6061.32 3721
6062.05 3744
6062.79 3692
6063.52 3590
6064.26 3505
6064.99 3407
6065.72 3387
6066.46 3309
6067.20 3255
6067.93 3285
6068.67 3285
6069.40 3229
6070.14 3165
6070.87 3003
6071.61 3027
6072.34 3085
6073.08 2972
6073.81 3040
6074.55 3036
6075.28 2929
6076.02 2956
6076.76 2934
6077.49 2831
6078.23 2798
6078.96 2738
6079.70 2801
6080.43 2741
6081.17 2738
6081.91 2703
6082.64 2652
6083.38 2611
6084.11 2494
6084.85 2447
6085.59 2469
6086.32 2402
6087.06 2364
6087.80 2399
6088.53 2364
6089.27 2387
6090.00 2430
6090.74 2494
6091.48 2591
6092.21 2609
6092.95 2557
6093.69 2588
6094.42 2442
6095.16 2460
6095.90 2515
6096.63 2418
6097.37 2346
6098.11 2455
6098.85 2362
6099.58 2338
6100.32 2277
6101.06 2258
6101.79 2106
6102.53 2129
6103.27 2273
6104.01 2267
6104.74 2232
6105.48 2202
6106.22 2216
6106.96 2268
6107.69 2170
6108.43 2213
6109.17 2233
6109.91 2173
6110.64 2310
6111.38 2311
6112.12 2208
6112.86 2277
6113.59 2415
6114.33 2404
6115.07 2268
6115.81 2356
6116.55 2424
6117.28 2571
6118.02 2568
6118.76 2527
6119.50 2453
6120.24 2476
6120.98 2390
6121.71 2424
6122.45 2396
6123.19 2494
6123.93 2514
6124.67 2504
6125.41 2537
6126.15 2567
6126.88 2613
6127.62 2557
6128.36 2536
6129.10 2642
6129.84 2584
6130.58 2528
6131.32 2583
6132.06 2524
6132.80 2545
6133.53 2552
6134.27 2586
6135.01 2647
6135.75 2695
6136.49 2779
6137.23 2881
6137.97 2979
6138.71 3148
6139.45 3305
6140.19 3368
6140.93 3483
6141.67 3689
6142.41 3664
6143.15 3604
6143.89 3660
6144.63 3485
6145.37 3394
6146.11 3496
6146.85 3486
6147.59 3298
6148.33 3185
6149.07 3264
6149.81 3116
6150.55 3155
6151.29 3046
6152.03 3052
6152.77 3135
6153.51 3101
6154.25 3164
6154.99 3190
6155.73 3227
6156.47 3271
6157.21 3319
6157.95 3421
6158.69 3470
6159.43 3447
6160.17 3361
6160.91 3415
6161.65 3502
6162.39 3605
6163.13 3702
6163.88 3853
6164.62 4009
6165.36 4142
6166.10 4409
6166.84 4577
6167.58 4904
6168.32 5017
6169.06 5069
6169.80 5011
6170.55 5081
6171.29 4873
6172.03 4884
6172.77 4732
6173.51 4657
6174.25 4520
6174.99 4443
6175.74 4509
6176.48 4479
6177.22 4501
6177.96 4689
6178.70 4815
6179.44 5101
6180.19 5637
6180.93 6519
6181.67 7727
6182.41 9472
6183.15 11139
6183.90 12616
6184.64 13811
6185.38 14374
6186.12 14259
6186.87 13191
6187.61 12130
6188.35 10618
6189.09 9381
6189.84 8219
6190.58 7157
6191.32 6454
6192.06 5805
6192.81 5544
6193.55 5219
6194.29 5219
6195.03 5163
6195.78 4922
6196.52 4840
6197.26 4793
6198.01 4825
6198.75 4842
6199.49 4787
6200.23 4640
6200.98 4591
6201.72 4638
6202.46 4639
6203.21 4517
6203.95 4639
6204.69 4821
6205.44 5066
6206.18 5824
6206.92 7032
6207.67 8780
6208.41 11384
6209.15 14215
6209.90 17031
6210.64 18959
6211.39 19694
6212.13 19617
6212.87 18484
6213.62 16447
6214.36 14132
6215.11 11951
6215.85 9861
6216.59 8228
6217.34 6887
6218.08 5753
6218.83 5025
6219.57 4467
6220.31 4208
6221.06 3959
6221.80 3862
6222.55 3760
6223.29 3814
6224.04 3704
6224.78 3622
6225.53 3621
6226.27 3454
6227.02 3308
6227.76 3155
6228.50 2932
6229.25 2894
6229.99 2754
6230.74 2621
6231.48 2465
6232.23 2398
6232.97 2441
6233.72 2447
6234.46 2438
6235.21 2415
6235.96 2445
6236.70 2515
6237.45 2530
6238.19 2550
6238.94 2733
6239.68 2770
6240.43 2878
6241.17 3001
6241.92 3197
6242.66 3230
6243.41 3136
6244.16 3133
6244.90 3007
6245.65 3057
6246.39 3068
6247.14 3237
6247.88 3368
6248.63 3281
6249.38 3402
6250.12 3375
6250.87 3308
6251.62 3149
6252.36 3016
6253.11 3005
6253.85 2830
6254.60 2795
6255.35 2792
6256.09 2800
6256.84 2746
6257.59 2640
6258.33 2573
6259.08 2644
6259.83 2600
6260.57 2533
6261.32 2546
6262.07 2501
6262.81 2494
6263.56 2403
6264.31 2452
6265.05 2384
6265.80 2364
6266.55 2355
6267.30 2390
6268.04 2313
6268.79 2228
6269.54 2218
6270.28 2266
6271.03 2344
6271.78 2306
6272.53 2331
6273.27 2270
6274.02 2276
6274.77 2288
6275.52 2279
6276.26 2328
6277.01 2260
6277.76 2322
6278.51 2290
6279.25 2262
6280.00 2250
6280.75 2315
6281.50 2217
6282.25 2142
6282.99 2120
6283.74 2121
6284.49 2077
6285.24 2036
6285.99 2015
6286.74 2024
6287.48 1888
6288.23 1899
6288.98 1876
6289.73 1898
6290.48 1817
6291.23 1783
6291.97 1886
6292.72 1841
6293.47 1774
6294.22 1755
6294.97 1829
6295.72 1770
6296.47 1655
6297.22 1738
6297.96 1767
6298.71 1751
6299.46 1660
6300.21 1654
6300.96 1738
6301.71 1665
6302.46 1597
6303.21 1663
6303.96 1604
6304.71 1611
6305.46 1594
6306.21 1654
6306.96 1627
6307.71 1618
6308.45 1689
6309.20 1733
6309.95 1722
6310.70 1707
6311.45 1750
6312.20 1791
6312.95 1870
6313.70 1863
6314.45 1774
6315.20 1806
6315.95 1906
6316.70 1949
6317.45 1954
6318.20 2065
6318.95 1944
6319.70 1997
6320.45 1850
6321.20 1868
6321.95 1738
6322.70 1627
6323.46 1616
6324.21 1660
6324.96 1624
6325.71 1648
6326.46 1633
6327.21 1604
6327.96 1664
6328.71 1592
6329.46 1681
6330.21 1648
6330.96 1652
6331.71 1679
6332.46 1584
6333.21 1577
6333.97 1562
6334.72 1539
6335.47 1496
6336.22 1515
6336.97 1522
6337.72 1562
6338.47 1557
6339.22 1515
6339.98 1563
6340.73 1547
6341.48 1456
6342.23 1528
6342.98 1616
6343.73 1532
6344.49 1497
6345.24 1406
6345.99 1549
6346.74 1534
6347.49 1557
6348.24 1597
6349.00 1592
6349.75 1604
6350.50 1642
6351.25 1664
6352.01 1714
6352.76 1761
6353.51 1826
6354.26 1926
6355.01 2052
6355.77 2063
6356.52 2075
6357.27 2019
6358.02 1989
6358.78 1916
6359.53 1826
6360.28 1794
6361.03 1779
6361.79 1700
6362.54 1662
6363.29 1654
6364.05 1579
6364.80 1563
6365.55 1637
6366.30 1591
6367.06 1653
6367.81 1765
6368.56 1948
6369.32 2093
6370.07 2124
6370.82 2079
6371.58 2141
6372.33 1955
6373.08 1772
6373.84 1714
6374.59 1627
6375.34 1663
6376.10 1635
6376.85 1539
6377.60 1558
6378.36 1513
6379.11 1553
6379.87 1639
6380.62 1676
6381.37 1655
6382.13 1711
6382.88 1679
6383.64 1679
6384.39 1734
6385.14 1732
6385.90 1643
6386.65 1605
6387.41 1649
6388.16 1593
6388.91 1577
6389.67 1494
6390.42 1507
6391.18 1530
6391.93 1461
6392.69 1426
6393.44 1479
6394.20 1484
6394.95 1455
6395.71 1508
6396.46 1560
6397.21 1504
6397.97 1545
6398.72 1572
6399.48 1475
6400.23 1487
6400.99 1553
6401.74 1563
6402.50 1479
6403.26 1478
6404.01 1433
6404.77 1386
6405.52 1416
6406.28 1374
6407.03 1434
6407.79 1454
6408.54 1465
6409.30 1477
6410.05 1482
6410.81 1453
6411.56 1511
6412.32 1538
6413.08 1598
6413.83 1562
6414.59 1482
6415.34 1525
6416.10 1562
6416.86 1568
6417.61 1608
6418.37 1594
6419.12 1666
6419.88 1574
6420.64 1510
6421.39 1576
6422.15 1571
6422.91 1564
6423.66 1460
6424.42 1476
6425.17 1437
6425.93 1443
6426.69 1498
6427.44 1423
6428.20 1472
6428.96 1463
6429.71 1457
6430.47 1461
6431.23 1459
6431.98 1497
6432.74 1462
6433.50 1510
6434.26 1556
6435.01 1539
6435.77 1461
6436.53 1491
6437.28 1500
6438.04 1629
6438.80 1672
6439.56 1614
6440.31 1601
6441.07 1660
6441.83 1638
6442.59 1655
6443.34 1679
6444.10 1647
6444.86 1599
6445.62 1660
6446.37 1725
6447.13 1685
6447.89 1719
6448.65 1711
6449.40 1738
6450.16 1861
6450.92 1785
6451.68 1809
6452.44 1752
6453.19 1797
6453.95 1749
6454.71 1773
6455.47 1781
6456.23 1786
6456.99 1816
6457.74 1766
6458.50 1777
6459.26 1852
6460.02 1844
6460.78 1829
6461.54 1847
6462.30 1999
6463.05 2016
6463.81 2035
6464.57 2143
6465.33 2122
6466.09 2216
6466.85 2277
6467.61 2372
6468.37 2323
6469.13 2323
6469.88 2334
6470.64 2320
6471.40 2395
6472.16 2349
6472.92 2336
6473.68 2389
6474.44 2380
6475.20 2364
6475.96 2468
6476.72 2461
6477.48 2450
6478.24 2422
6479.00 2561
6479.76 2613
6480.52 2684
6481.28 2728
6482.04 2709
6482.80 2773
6483.56 2831
6484.32 2866
6485.08 2850
6485.84 2979
6486.60 2998
6487.36 2995
6488.12 3001
6488.88 3048
6489.64 3140
6490.40 3169
6491.16 3237
6491.92 3392
6492.68 3377
6493.44 3618
6494.20 3741
6494.96 3871
6495.72 3856
6496.48 3799
6497.24 3754
6498.00 3775
6498.76 3704
6499.52 3675
6500.28 3731
6501.05 3684
6501.81 3588
6502.57 3676
6503.33 3762
6504.09 3943
6504.85 4125
6505.61 4743
6506.37 5868
6507.13 7327
6507.90 9789
6508.66 12149
6509.42 14403
6510.18 16253
6510.94 16856
6511.70 16271
6512.46 15001
6513.23 13465
6513.99 11780
6514.75 9872
6515.51 8207
6516.27 7026
6517.03 6166
6517.80 5438
6518.56 4849
6519.32 4548
6520.08 4418
6520.84 4339
6521.61 4313
6522.37 4268
6523.13 4327
6523.89 4419
6524.66 4506
6525.42 4647
6526.18 4874
6526.94 5285
6527.71 5675
6528.47 6124
6529.23 6407
6529.99 6604
6530.76 6775
6531.52 6483
6532.28 6228
6533.04 6052
6533.81 6070
6534.57 6399
6535.33 7031
6536.10 8234
6536.86 9642
6537.62 10630
6538.38 11374
6539.15 11612
6539.91 10967
6540.67 9879
6541.44 8842
6542.20 7621
6542.96 6566
6543.73 5667
6544.49 5103
6545.25 4751
6546.02 4529
6546.78 4400
6547.55 4228
6548.31 4081
6549.07 4200
6549.84 4073
6550.60 3894
6551.36 3804
6552.13 3787
6552.89 3677
6553.66 3625
6554.42 3663
6555.18 3590
6555.95 3375
6556.71 3431
6557.48 3402
6558.24 3230
6559.01 3307
6559.77 3321
6560.53 3383
6561.30 3470
6562.06 3396
6562.83 3412
6563.59 3447
6564.36 3575
6565.12 3635
6565.89 3645
6566.65 3751
6567.42 3733
6568.18 3678
6568.95 3707
6569.71 3673
6570.48 3627
6571.24 3663
6572.01 3720
6572.77 3710
6573.54 3833
6574.30 3859
6575.07 3901
6575.83 3944
6576.60 4064
6577.36 4062
6578.13 3908
6578.89 3917
6579.66 3916
6580.42 4044
6581.19 3935
6581.96 3826
6582.72 3889
6583.49 4015
6584.25 3946
6585.02 4065
6585.78 4129
6586.55 4043
6587.32 3940
6588.08 3951
6588.85 3943
6589.61 3881
6590.38 3914
6591.15 3948
6591.91 3998
6592.68 4126
6593.45 4531
6594.21 4685
6594.98 5136
6595.74 5321
6596.51 5612
6597.28 5857
6598.04 5684
6598.81 5451
6599.58 5269
6600.34 4892
6601.11 4606
6601.88 4259
6602.64 4167
6603.41 4004
6604.18 3712
6604.95 3607
6605.71 3514
6606.48 3488
6607.25 3388
6608.01 3459
6608.78 3486
6609.55 3471
6610.32 3493
6611.08 3480
6611.85 3475
6612.62 3452
6613.38 3452
6614.15 3352
6614.92 3347
6615.69 3326
6616.46 3339
6617.22 3345
6617.99 3346
6618.76 3262
6619.53 3328
6620.29 3413
6621.06 3633
6621.83 3850
6622.60 4037
6623.37 4290
6624.13 4520
6624.90 4701
6625.67 4724
6626.44 4674
6627.21 4565
6627.98 4226
6628.74 4019
6629.51 3840
6630.28 3661
6631.05 3577
6631.82 3517
6632.59 3463
6633.35 3574
6634.12 3762
6634.89 3958
6635.66 4087
6636.43 4381
6637.20 4464
6637.97 4580
6638.74 4588
6639.51 4600
6640.27 4616
6641.04 4708
6641.81 4948
6642.58 5126
6643.35 5273
6644.12 5371
6644.89 5176
6645.66 5077
6646.43 4873
6647.20 4471
6647.97 4144
6648.74 3743
6649.51 3439
6650.28 3295
6651.05 3085
6651.82 2998
6652.58 2967
6653.35 2899
6654.12 2850
6654.89 2829
6655.66 2874
6656.43 2846
6657.20 2865
6657.97 2923
6658.74 2839
6659.51 2808
6660.28 2737
6661.05 2736
6661.83 2752
6662.60 2669
6663.37 2746
6664.14 2718
6664.91 2568
6665.68 2629
6666.45 2578
6667.22 2592
6667.99 2658
6668.76 2705
6669.53 2694
6670.30 2699
6671.07 2787
6671.84 2821
6672.61 2945
6673.38 3059
6674.16 3010
6674.93 2920
6675.70 2847
6676.47 2931
6677.24 2895
6678.01 2879
6678.78 2894
6679.55 2937
6680.33 3045
6681.10 3079
6681.87 3052
6682.64 3075
6683.41 3118
6684.18 3214
6684.95 3400
6685.73 3696
6686.50 3901
6687.27 3989
6688.04 4114
6688.81 4018
6689.58 3872
6690.36 3648
6691.13 3422
6691.90 3177
6692.67 2927
6693.44 2813
6694.22 2681
6694.99 2615
6695.76 2566
6696.53 2629
6697.31 2558
6698.08 2484
6698.85 2430
6699.62 2439
6700.40 2479
6701.17 2420
6701.94 2428
6702.71 2418
6703.49 2480
6704.26 2373
6705.03 2349
6705.80 2313
6706.58 2418
6707.35 2339
6708.12 2296
6708.90 2371
6709.67 2314
6710.44 2264
6711.22 2249
6711.99 2209
6712.76 2223
6713.54 2201
6714.31 2184
6715.08 2127
6715.86 2092
6716.63 2129
6717.40 2140
6718.18 2105
6718.95 2155
6719.72 2101
6720.50 2064
6721.27 2212
6722.04 2108
6722.82 2104
6723.59 2151
6724.37 2130
6725.14 2161
6725.91 2082
6726.69 2040
6727.46 2048
6728.24 2047
6729.01 1992
6729.78 2038
6730.56 1997
6731.33 2053
6732.11 2071
6732.88 2096
6733.66 2105
6734.43 2087
6735.20 2096
6735.98 2132
6736.75 2190
6737.53 2249
6738.30 2241
6739.08 2224
6739.85 2336
6740.63 2230
6741.40 2330
6742.18 2310
6742.95 2278
6743.73 2295
6744.50 2279
6745.28 2385
6746.05 2347
6746.83 2404
6747.60 2393
6748.38 2383
6749.15 2404
6749.93 2500
6750.70 2615
6751.48 2711
6752.25 2816
6753.03 2959
6753.81 3287
6754.58 3502
6755.36 3648
6756.13 3595
6756.91 3497
6757.68 3209
6758.46 3036
6759.24 2920
6760.01 2809
6760.79 2721
6761.56 2744
6762.34 2724
6763.12 2762
6763.89 2646
6764.67 2658
6765.44 2521
6766.22 2473
6767.00 2515
6767.77 2520
6768.55 2584
6769.33 2636
6770.10 2518
6770.88 2529
6771.66 2479
6772.43 2366
6773.21 2339
6773.99 2282
6774.76 2280
6775.54 2184
6776.32 2136
6777.09 2104
6777.87 2029
6778.65 2065
6779.42 2082
6780.20 2111
6780.98 2092
6781.76 2091
6782.53 2070
6783.31 2067
6784.09 2013
6784.87 2091
6785.64 2027
6786.42 2010
6787.20 1960
6787.98 1924
6788.75 1969
6789.53 1951
6790.31 1916
6791.09 1839
6791.86 1903
6792.64 1842
6793.42 1825
6794.20 1765
6794.98 1738
6795.75 1756
6796.53 1718
6797.31 1761
6798.09 1760
6798.87 1765
6799.64 1775
6800.42 1733
6801.20 1843
6801.98 1822
6802.76 1839
6803.54 1874
6804.31 1798
6805.09 1820
6805.87 1790
6806.65 1878
6807.43 1918
6808.21 1933
6808.99 1912
6809.76 1799
6810.54 1850
6811.32 1775
6812.10 1846
6812.88 1839
6813.66 1787
6814.44 1825
6815.22 1788
6816.00 1790
6816.78 1764
6817.55 1856
6818.33 1867
6819.11 1812
6819.89 1777
6820.67 1804
6821.45 1754
6822.23 1754
6823.01 1770
6823.79 1776
6824.57 1731
6825.35 1742
6826.13 1788
6826.91 1793
6827.69 1829
6828.47 1751
6829.25 1741
6830.03 1745
6830.81 1774
6831.59 1697
6832.37 1736
6833.15 1755
6833.93 1821
6834.71 1748
6835.49 1747
6836.27 1855
6837.05 1943
6837.83 2179
6838.61 2558
6839.39 2834
6840.17 3132
6840.95 3301
6841.73 3432
6842.51 3365
6843.29 3202
6844.08 2959
6844.86 2749
6845.64 2482
6846.42 2320
6847.20 2156
6847.98 2070
6848.76 2164
6849.54 2304
6850.32 2587
6851.10 2879
6851.89 3073
6852.67 3283
6853.45 3369
6854.23 3380
6855.01 3177
6855.79 2971
6856.57 2748
6857.35 2531
6858.14 2351
6858.92 2210
6859.70 2175
6860.48 2085
6861.26 1944
6862.04 1930
6862.83 1906
6863.61 1932
6864.39 1877
6865.17 1916
6865.95 1909
6866.74 1962
6867.52 1989
6868.30 2043
6869.08 2035
6869.86 2090
6870.65 2032
6871.43 2029
6872.21 2092
6872.99 2029
6873.78 2022
6874.56 2106
6875.34 2083
6876.12 2226
6876.91 2330
6877.69 2240
6878.47 2390
6879.25 2490
6880.04 2530
6880.82 2676
6881.60 2944
6882.39 3227
6883.17 3761
6883.95 4111
6884.74 4235
6885.52 4223
6886.30 4011
6887.08 3794
6887.87 3617
6888.65 3642
6889.43 3781
6890.22 3886
6891.00 3900
6891.78 3811
6892.57 3625
6893.35 3483
6894.14 3194
6894.92 3001
6895.70 2906
6896.49 2807
6897.27 2675
6898.05 2616
6898.84 2588
6899.62 2518
6900.41 2448
6901.19 2561
6901.97 2549
6902.76 2515
6903.54 2586
6904.33 2543
6905.11 2516
6905.89 2442
6906.68 2529
6907.46 2457
6908.25 2343
6909.03 2310
6909.82 2318
6910.60 2312
6911.39 2281
6912.17 2309
6912.96 2277
6913.74 2310
6914.52 2322
6915.31 2312
6916.09 2263
6916.88 2267
6917.66 2315
6918.45 2253
6919.23 2262
6920.02 2253
6920.80 2198
6921.59 2180
6922.37 2261
6923.16 2257
6923.95 2294
6924.73 2371
6925.52 2427
6926.30 2406
6927.09 2491
6927.87 2465
6928.66 2510
6929.44 2548
6930.23 2534
6931.01 2596
6931.80 2576
6932.59 2581
6933.37 2560
6934.16 2674
6934.94 2599
6935.73 2588
6936.52 2582
6937.30 2615
6938.09 2594
6938.87 2725
6939.66 2823
6940.45 2988
6941.23 3271
6942.02 3488
6942.81 3699
6943.59 3973
6944.38 4011
6945.16 4149
6945.95 4229
6946.74 4195
6947.52 4182
6948.31 4265
6949.10 4338
6949.88 4394
6950.67 4479
6951.46 4347
6952.25 4274
6953.03 4198
6953.82 3902
6954.61 3807
6955.39 3716
6956.18 3704
6956.97 3739
6957.75 3672
6958.54 3580
6959.33 3623
6960.12 3590
6960.90 3676
6961.69 3599
6962.48 3671
6963.27 3648
6964.05 3721
6964.84 3865
6965.63 3922
6966.42 4068
6967.20 4340
6967.99 4507
6968.78 4616
6969.57 4988
6970.36 5248
6971.14 5530
6971.93 5523
6972.72 5693
6973.51 5687
6974.30 5539
6975.08 5457
6975.87 5461
6976.66 5367
6977.45 5346
6978.24 5557
6979.03 5475
6979.81 5706
6980.60 6054
6981.39 6465
6982.18 7221
6982.97 8368
6983.76 10269
6984.55 12919
6985.34 16392
6986.12 19874
6986.91 23372
6987.70 25585
6988.49 26550
6989.28 25909
6990.07 23524
6990.86 20935
6991.65 18011
6992.44 14796
6993.23 12137
6994.01 9788
6994.80 8048
6995.59 6747
6996.38 5679
6997.17 4969
6997.96 4384
6998.75 4095
6999.54 3903
7000.33 3795
7001.12 3633
7001.91 3485
7002.70 3414
7003.49 3371
7004.28 3262
7005.07 3078
7005.86 2952
7006.65 2760
7007.44 2662
7008.23 2632
7009.02 2486
7009.81 2569
7010.60 2547
7011.39 2710
7012.18 2844
7012.97 2965
7013.76 3114
7014.55 3295
7015.34 3503
7016.13 3498
7016.92 3410
7017.71 3311
7018.50 3251
7019.29 3204
7020.08 3126
7020.88 3027
7021.67 2971
7022.46 3030
7023.25 3318
7024.04 3501
7024.83 3670
7025.62 3750
7026.41 3726
7027.20 3724
7027.99 3685
7028.79 3601
7029.58 3484
7030.37 3236
7031.16 3123
7031.95 3114
7032.74 2878
7033.53 2801
7034.33 2744
7035.12 2788
7035.91 2828
7036.70 2769
7037.49 2717
7038.28 2798
7039.08 2895
7039.87 2942
7040.66 2857
7041.45 2914
7042.24 3079
7043.04 3073
7043.83 3194
7044.62 3059
7045.41 3014
7046.20 3072
7047.00 3061
7047.79 3057
7048.58 3075
7049.37 3241
7050.17 3347
7050.96 3693
7051.75 3823
7052.54 3841
7053.34 3935
7054.13 3873
7054.92 3571
7055.71 3453
7056.51 3253
7057.30 3024
7058.09 2940
7058.89 2872
7059.68 2942
7060.47 3039
7061.26 2937
7062.06 2962
7062.85 2964
7063.64 2804
7064.44 2791
7065.23 2787
7066.02 2748
7066.82 2695
7067.61 2652
7068.40 2548
7069.20 2446
7069.99 2437
7070.78 2364
7071.58 2325
7072.37 2278
7073.17 2204
7073.96 2201
7074.75 2137
7075.55 2179
7076.34 2089
7077.13 2102
7077.93 2041
7078.72 2003
7079.52 1970
7080.31 1987
7081.10 1984
7081.90 1928
7082.69 1987
7083.49 1927
7084.28 1928
7085.08 1896
7085.87 1828
7086.67 1878
7087.46 1895
7088.25 1920
7089.05 1934
7089.84 2035
7090.64 1972
7091.43 1982
7092.23 1899
7093.02 1779
7093.82 1742
7094.61 1747
7095.41 1747
7096.20 1649
7097.00 1615
7097.79 1618
7098.59 1634
7099.38 1639
7100.18 1560
7100.97 1586
7101.77 1545
7102.56 1525
7103.36 1524
7104.15 1499
7104.95 1555
7105.75 1437
7106.54 1374
7107.34 1431
7108.13 1439
7108.93 1441
7109.72 1449
7110.52 1418
7111.32 1356
7112.11 1414
7112.91 1451
7113.70 1454
7114.50 1352
7115.30 1386
7116.09 1461
7116.89 1469
7117.68 1458
7118.48 1501
7119.28 1464
7120.07 1396
7120.87 1359
7121.67 1366
7122.46 1446
7123.26 1365
7124.06 1334
7124.85 1360
7125.65 1347
7126.45 1353
7127.24 1365
7128.04 1327
7128.84 1397
7129.63 1468
7130.43 1502
7131.23 1510
7132.02 1522
7132.82 1531
7133.62 1582
7134.41 1577
7135.21 1483
7136.01 1390
7136.81 1376
7137.60 1404
7138.40 1365
7139.20 1279
7140.00 1274
7140.79 1238
7141.59 1264
7142.39 1202
7143.19 1180
7143.98 1303
7144.78 1227
7145.58 1243
7146.38 1211
7147.18 1204
7147.97 1204
7148.77 1164
7149.57 1157
7150.37 1158
7151.17 1125
7151.96 1167
7152.76 1179
7153.56 1138
7154.36 1153
7155.16 1115
7155.95 1192
7156.75 1243
7157.55 1264
7158.35 1290
7159.15 1287
7159.95 1304
7160.75 1340
7161.54 1224
7162.34 1173
7163.14 1206
7163.94 1211
7164.74 1198
7165.54 1227
7166.34 1157
7167.14 1195
7167.93 1218
7168.73 1163
7169.53 1166
7170.33 1110
7171.13 1136
7171.93 1081
7172.73 1109
7173.53 1060
7174.33 1062
7175.13 1073
7175.93 1040
7176.73 1003
7177.53 1017
7178.33 993
7179.13 994
7179.93 1046
7180.73 1038
7181.53 1127
7182.32 1139
7183.12 1177
7183.92 1159
7184.72 1210
7185.52 1153
7186.32 1119
7187.12 1110
7187.92 1110
7188.72 1051
7189.53 1005
7190.33 1058
7191.13 1044
7191.93 1083
7192.73 1093
7193.53 1033
7194.33 1037
7195.13 1048
7195.93 999
7196.73 1070
7197.53 1019
7198.33 1011
7199.13 1047
7199.93 1055
7200.73 1020
7201.53 998
7202.33 1012
7203.14 1005
7203.94 1082
7204.74 1050
7205.54 1023
7206.34 1083
7207.14 1090
7207.94 1054
7208.74 1043
7209.55 963
7210.35 1015
7211.15 998
7211.95 1003
7212.75 1061
7213.55 1056
7214.35 1039
7215.16 1091
7215.96 1080
7216.76 1022
7217.56 1024
7218.36 1050
7219.16 1058
7219.97 1086
7220.77 1079
7221.57 1101
7222.37 1062
7223.17 1063
7223.98 1065
7224.78 1073
7225.58 1087
7226.38 1050
7227.19 1026
7227.99 1051
7228.79 1051
7229.59 1056
7230.40 1066
7231.20 1051
7232.00 1037
7232.80 1065
7233.61 1133
7234.41 1128
7235.21 1154
7236.01 1218
7236.82 1327
7237.62 1446
7238.42 1443
7239.23 1459
7240.03 1500
7240.83 1464
7241.63 1396
7242.44 1316
7243.24 1246
7244.04 1178
7244.85 1082
7245.65 1128
7246.45 1093
7247.26 1066
7248.06 1064
7248.86 1069
7249.67 1057
7250.47 1073
7251.28 1071
7252.08 1070
7252.88 1001
7253.69 1024
7254.49 1005
7255.29 1141
7256.10 1120
7256.90 1069
7257.71 1088
7258.51 1083
7259.31 1067
7260.12 1070
7260.92 1005
7261.73 1035
7262.53 1047
7263.34 1071
7264.14 1020
7264.94 1018
7265.75 1085
7266.55 1065
7267.36 1019
7268.16 1080
7268.97 1127
7269.77 1049
7270.58 1063
7271.38 1105
7272.19 1083
7272.99 1083
7273.80 1071
7274.60 1099
7275.41 1129
7276.21 1106
7277.02 1167
7277.82 1133
7278.63 1160
7279.43 1158
7280.24 1129
7281.04 1225
7281.85 1171
7282.65 1231
7283.46 1357
7284.26 1466
7285.07 1600
7285.87 1757
7286.68 1810
7287.49 1809
7288.29 1815
7289.10 1745
7289.90 1656
7290.71 1555
7291.52 1459
7292.32 1354
7293.13 1303
7293.93 1253
7294.74 1194
7295.55 1185
7296.35 1186
7297.16 1218
7297.96 1214
7298.77 1205
7299.58 1235
7300.38 1238
7301.19 1185
7302.00 1190
7302.80 1236
7303.61 1239
7304.42 1252
7305.22 1288
7306.03 1294
7306.84 1314
7307.64 1294
7308.45 1292
7309.26 1252
7310.06 1330
7310.87 1428
7311.68 1467
7312.48 1422
7313.29 1515
7314.10 1531
7314.90 1530
7315.71 1477
7316.52 1534
7317.33 1664
7318.13 1693
7318.94 1906
7319.75 2223
7320.56 2542
7321.36 2705
7322.17 2780
7322.98 2679
7323.79 2430
7324.59 2237
7325.40 2050
7326.21 1896
7327.02 1745
7327.83 1631
7328.63 1581
7329.44 1455
7330.25 1468
7331.06 1472
7331.87 1439
7332.67 1369
7333.48 1369
7334.29 1478
7335.10 1468
7335.91 1493
7336.72 1510
7337.52 1446
7338.33 1470
7339.14 1441
7339.95 1478
7340.76 1524
7341.57 1539
7342.38 1484
7343.18 1485
7343.99 1442
7344.80 1410
7345.61 1403
7346.42 1434
7347.23 1400
7348.04 1289
7348.85 1277
7349.66 1300
7350.46 1248
7351.27 1262
7352.08 1250
7352.89 1198
7353.70 1256
7354.51 1251
7355.32 1191
7356.13 1272
7356.94 1290
7357.75 1315
7358.56 1279
7359.37 1352
7360.18 1418
7360.99 1478
7361.80 1552
7362.61 1573
7363.42 1650
7364.23 1476
7365.04 1513
7365.85 1458
7366.66 1498
7367.47 1423
7368.28 1293
7369.09 1316
7369.90 1241
7370.71 1245
7371.52 1229
7372.33 1180
7373.14 1147
7373.95 1132
7374.76 1165
7375.57 1148
7376.38 1131
7377.19 1102
7378.00 1133
7378.81 1203
7379.62 1167
7380.43 1228
7381.24 1248
7382.06 1395
7382.87 1421
7383.68 1402
7384.49 1433
7385.30 1472
7386.11 1379
7386.92 1304
7387.73 1338
7388.54 1223
7389.36 1227
7390.17 1148
7390.98 1083
7391.79 1108
7392.60 1062
7393.41 1094
7394.22 1071
7395.04 1079
7395.85 1067
7396.66 1017
7397.47 1009
7398.28 1019
7399.09 979
7399.91 1054
7400.72 1073
7401.53 1090
7402.34 1084
7403.15 1154
7403.97 1084
7404.78 1102
7405.59 1083
7406.40 1072
7407.21 991
7408.03 1001
7408.84 968
7409.65 990
7410.46 1000
7411.28 1014
7412.09 970
7412.90 935
7413.71 928
7414.53 924
7415.34 925
7416.15 953
7416.96 918
7417.78 899
7418.59 921
7419.40 870
7420.22 879
7421.03 906
7421.84 927
7422.66 898
7423.47 901
7424.28 876
7425.09 881
7425.91 886
7426.72 961
7427.53 908
7428.35 909
7429.16 921
7429.98 961
7430.79 918
7431.60 886
7432.42 880
7433.23 911
7434.04 907
7434.86 890
7435.67 877
7436.48 843
7437.30 869
7438.11 872
7438.93 862
7439.74 831
7440.55 875
7441.37 869
7442.18 886
7443.00 867
7443.81 821
7444.63 854
7445.44 853
7446.25 829
7447.07 825
7447.88 859
7448.70 833
7449.51 844
7450.33 804
7451.14 850
7451.96 853
7452.77 839
7453.59 904
7454.40 846
7455.22 850
7456.03 829
7456.85 836
7457.66 836
7458.48 840
7459.29 823
7460.11 839
7460.92 843
7461.74 880
7462.55 865
7463.37 846
7464.18 851
7465.00 809
7465.81 816
7466.63 843
7467.44 866
7468.26 880
7469.08 856
7469.89 880
7470.71 870
7471.52 881
7472.34 907
7473.15 862
7473.97 894
7474.79 932
7475.60 894
7476.42 921
7477.23 957
7478.05 913
7478.87 938
7479.68 893
7480.50 888
7481.32 913
7482.13 902
7482.95 895
7483.76 870
7484.58 920
7485.40 847
7486.21 883
7487.03 850
7487.85 887
7488.66 873
7489.48 831
7490.30 872
7491.11 818
7491.93 800
7492.75 827
7493.57 790
7494.38 777
7495.20 799
7496.02 844
7496.83 863
7497.65 794
7498.47 745
7499.29 850
7500.10 796
7500.92 839
7501.74 812
7502.55 830
7503.37 869
7504.19 840
7505.01 827
7505.83 823
7506.64 791
7507.46 866
7508.28 795
7509.10 802
7509.91 827
7510.73 855
7511.55 801
7512.37 834
7513.19 815
7514.00 831
7514.82 827
7515.64 875
7516.46 846
7517.28 836
7518.10 828
7518.91 809
7519.73 831
7520.55 788
7521.37 814
7522.19 779
7523.01 773
7523.82 815
7524.64 866
7525.46 835
7526.28 848
7527.10 834
7527.92 848
7528.74 840
7529.56 846
7530.38 834
7531.19 856
7532.01 832
7532.83 829
7533.65 806
7534.47 813
7535.29 853
7536.11 799
7536.93 840
7537.75 784
7538.57 808
7539.39 817
7540.21 803
7541.03 793
7541.85 806
7542.67 854
7543.48 825
7544.30 777
7545.12 777
7545.94 817
7546.76 798
7547.58 808
7548.40 769
7549.22 760
7550.04 823
7550.86 839
7551.68 788
7552.50 814
7553.32 787
7554.14 817
7554.97 825
7555.79 809
7556.61 821
7557.43 806
7558.25 805
7559.07 805
7559.89 805
7560.71 858
7561.53 885
7562.35 875
7563.17 872
7563.99 805
7564.81 813
7565.63 841
7566.45 853
7567.28 852
7568.10 834
7568.92 833
7569.74 803
7570.56 834
7571.38 839
7572.20 832
7573.02 845
7573.84 904
7574.67 875
7575.49 841
7576.31 842
7577.13 870
7577.95 838
7578.77 867
7579.60 928
7580.42 906
7581.24 894
7582.06 896
7582.88 889
7583.70 880
7584.53 883
7585.35 900
7586.17 905
7586.99 886
7587.81 938
7588.64 964
7589.46 993
7590.28 1008
7591.10 1003
7591.93 992
7592.75 976
7593.57 954
7594.39 999
7595.22 983
7596.04 987
7596.86 1049
7597.68 1081
7598.51 1115
7599.33 1032
7600.15 1075
7600.97 1088
7601.80 1146
7602.62 1210
7603.44 1195
7604.27 1200
7605.09 1212
7605.91 1233
7606.73 1340
7607.56 1324
7608.38 1348
7609.20 1274
7610.03 1252
7610.85 1297
7611.67 1277
7612.50 1221
7613.32 1202
7614.15 1216
7614.97 1168
7615.79 1187
7616.62 1302
7617.44 1285
7618.26 1381
7619.09 1485
7619.91 1528
7620.73 1642
7621.56 1643
7622.38 1603
7623.21 1589
7624.03 1491
7624.85 1401
7625.68 1385
7626.50 1347
7627.33 1390
7628.15 1398
7628.98 1355
7629.80 1343
7630.62 1274
7631.45 1380
7632.27 1413
7633.10 1439
7633.92 1401
7634.75 1440
7635.57 1397
7636.40 1376
7637.22 1335
7638.05 1289
7638.87 1202
7639.70 1164
7640.52 1142
7641.35 1080
7642.17 1049
7643.00 1071
7643.82 1028
7644.65 1105
7645.47 1177
7646.30 1232
7647.12 1214
7647.95 1219
7648.77 1259
7649.60 1270
7650.42 1269
7651.25 1214
7652.08 1167
7652.90 1139
7653.73 1152
7654.55 1034
7655.38 1035
7656.20 975
7657.03 1036
7657.86 996
7658.68 985
7659.51 929
7660.33 923
7661.16 954
7661.99 943
7662.81 961
7663.64 930
7664.46 902
7665.29 917
7666.12 963
7666.94 911
7667.77 944
7668.60 950
7669.42 909
7670.25 926
7671.08 936
7671.90 912
7672.73 873
7673.56 900
7674.38 890
7675.21 860
7676.04 845
7676.86 901
7677.69 926
7678.52 906
7679.34 894
7680.17 908
7681.00 861
7681.83 852
7682.65 873
7683.48 943
7684.31 910
7685.13 965
7685.96 1009
7686.79 1071
7687.62 1065
7688.44 1048
7689.27 1047
7690.10 1005
7690.93 993
7691.76 997
7692.58 988
7693.41 987
7694.24 925
7695.07 880
7695.89 936
7696.72 952
7697.55 916
7698.38 956
7699.21 982
7700.03 970
7700.86 1037
7701.69 1059
7702.52 1019
7703.35 1022
7704.18 957
7705.00 953
7705.83 956
7706.66 928
7707.49 900
7708.32 880
7709.15 815
7709.98 852
7710.80 859
7711.63 861
7712.46 898
7713.29 817
7714.12 904
7714.95 846
7715.78 876
7716.61 883
7717.44 855
7718.27 882
7719.09 872
7719.92 833
7720.75 839
7721.58 825
7722.41 835
7723.24 818
7724.07 857
7724.90 795
7725.73 810
7726.56 856
7727.39 861
7728.22 880
7729.05 856
7729.88 868
7730.71 901
7731.54 909
7732.37 940
7733.20 957
7734.03 862
7734.86 845
7735.69 861
7736.52 856
7737.35 814
7738.18 741
7739.01 750
7739.84 776
7740.67 756
7741.50 761
7742.33 771
7743.16 771
7743.99 769
7744.82 745
7745.65 758
7746.48 827
7747.31 883
7748.14 866
7748.98 920
7749.81 939
7750.64 948
7751.47 946
7752.30 889
7753.13 862
7753.96 879
7754.79 856
7755.62 864
7756.45 831
7757.29 816
7758.12 788
7758.95 826
7759.78 800
7760.61 761
7761.44 742
7762.27 718
7763.11 723
7763.94 749
7764.77 747
7765.60 702
7766.43 718
7767.26 716
7768.10 720
7768.93 768
7769.76 731
7770.59 739
7771.42 746
7772.26 784
7773.09 730
7773.92 776
7774.75 768
7775.58 717
7776.42 745
7777.25 738
7778.08 761
7778.91 786
7779.75 782
7780.58 774
7781.41 781
7782.24 764
7783.08 802
7783.91 770
7784.74 787
7785.57 796
7786.41 772
7787.24 758
7788.07 794
7788.91 761
7789.74 812
7790.57 800
7791.40 820
7792.24 799
7793.07 768
7793.90 791
7794.74 837
7795.57 823
7796.40 804
7797.24 861
7798.07 865
7798.90 844
7799.74 848
7800.57 873
7801.40 864
7802.24 864
7803.07 884
7803.91 934
7804.74 892
7805.57 899
7806.41 916
7807.24 907
7808.07 943
7808.91 973
7809.74 947
7810.58 965
7811.41 931
7812.25 972
7813.08 929
7813.91 1007
7814.75 1116
7815.58 1062
7816.42 1094
7817.25 1112
7818.09 1120
7818.92 1136
7819.75 1150
7820.59 1134
7821.42 1139
7822.26 1167
7823.09 1198
7823.93 1312
7824.76 1420
7825.60 1400
7826.43 1356
7827.27 1385
7828.10 1377
7828.94 1253
7829.77 1226
7830.61 1276
7831.44 1224
7832.28 1157
7833.11 1202
7833.95 1208
7834.78 1305
7835.62 1391
7836.46 1352
7837.29 1341
7838.13 1355
7838.96 1308
7839.80 1326
7840.63 1300
7841.47 1176
7842.31 1146
7843.14 1158
7843.98 1111
7844.81 1081
7845.65 1031
7846.48 994
7847.32 1032
7848.16 1012
7848.99 929
7849.83 933
7850.67 982
7851.50 955
7852.34 931
7853.17 946
7854.01 913
7854.85 895
7855.68 945
7856.52 966
7857.36 962
7858.19 982
7859.03 968
7859.87 975
7860.70 919
7861.54 940
7862.38 1033
7863.21 935
7864.05 949
7864.89 934
7865.73 901
7866.56 904
7867.40 880
7868.24 961
7869.07 993
7869.91 952
7870.75 931
7871.59 957
7872.42 974
7873.26 998
7874.10 1007
7874.94 991
7875.77 1016
7876.61 1084
7877.45 1139
7878.29 1152
7879.12 1153
7879.96 1225
7880.80 1322
7881.64 1393
7882.47 1319
7883.31 1350
7884.15 1294
7884.99 1220
7885.83 1119
7886.67 1144
7887.50 1122
7888.34 1085
7889.18 1074
7890.02 1048
7890.86 1047
7891.69 1079
7892.53 1150
7893.37 1113
7894.21 1108
7895.05 1157
7895.89 1129
7896.73 1116
7897.57 1106
7898.40 1087
7899.24 1074
7900.08 1033
7900.92 995
7901.76 1018
7902.60 1012
7903.44 963
7904.28 955
7905.12 937
7905.95 978
7906.79 914
7907.63 952
7908.47 932
7909.31 943
7910.15 908
7910.99 958
7911.83 998
7912.67 961
7913.51 935
7914.35 964
7915.19 1050
7916.03 1123
7916.87 1141
7917.71 1196
7918.55 1215
7919.39 1213
7920.23 1233
7921.07 1251
7921.91 1258
7922.75 1128
7923.59 1099
7924.43 1074
7925.27 1044
7926.11 989
7926.95 950
7927.79 913
7928.63 896
7929.47 933
7930.31 923
7931.15 941
7931.99 936
7932.83 926
7933.67 893
7934.51 827
7935.35 852
7936.19 874
7937.04 891
7937.88 844
7938.72 853
7939.56 832
7940.40 851
7941.24 805
7942.08 880
7942.92 871
7943.76 876
7944.60 852
7945.45 889
7946.29 881
7947.13 883
7947.97 903
7948.81 938
7949.65 925
7950.49 909
7951.34 895
7952.18 969
7953.02 1020
7953.86 956
7954.70 944
7955.54 983
7956.39 1057
7957.23 1121
7958.07 1114
7958.91 1174
7959.75 1178
7960.60 1132
7961.44 1150
7962.28 1139
7963.12 1104
7963.96 1145
7964.81 1059
7965.65 1115
7966.49 1138
7967.33 1194
7968.18 1345
7969.02 1428
7969.86 1438
7970.70 1467
7971.55 1448
7972.39 1442
7973.23 1374
7974.08 1235
7974.92 1147
7975.76 1135
7976.60 1046
7977.45 980
7978.29 988
7979.13 926
7979.98 935
7980.82 908
7981.66 877
7982.51 920
7983.35 942
7984.19 915
7985.04 899
7985.88 884
7986.72 845
7987.57 845
7988.41 839
7989.25 860
7990.10 783
7990.94 805
7991.78 817
7992.63 841
7993.47 769
7994.32 747
7995.16 757
7996.00 770
7996.85 733
7997.69 736
7998.53 708
7999.38 746
8000.22 735
8001.07 740
8001.91 744
8002.76 717
8003.60 693
8004.44 680
8005.29 674
8006.13 700
8006.98 671
8007.82 657
8008.67 666
8009.51 685
8010.36 688
8011.20 654
8012.05 604
8012.89 672
8013.74 688
8014.58 652
8015.43 644
8016.27 654
8017.12 650
8017.96 668
8018.81 620
8019.65 597
8020.50 645
8021.34 655
8022.19 630
8023.03 662
8023.88 651
8024.72 625
8025.57 607
8026.41 631
8027.26 603
8028.11 627
8028.95 643
8029.80 622
8030.64 655
8031.49 649
8032.33 637
8033.18 643
8034.03 638
8034.87 621
8035.72 608
8036.56 641
8037.41 586
8038.26 632
8039.10 644
8039.95 610
8040.80 659
8041.64 666
8042.49 592
8043.33 658
8044.18 652
8045.03 659
8045.87 653
8046.72 673
8047.57 692
8048.41 662
8049.26 604
8050.11 623
8050.95 640
8051.80 617
8052.65 609
8053.49 632
8054.34 606
8055.19 611
8056.04 639
8056.88 571
8057.73 569
8058.58 575
8059.42 590
8060.27 571
8061.12 562
8061.97 527
8062.81 538
8063.66 567
8064.51 572
8065.36 551
8066.20 525
8067.05 551
8067.90 554
8068.75 572
8069.60 538
8070.44 539
8071.29 557
8072.14 579
8072.99 535
8073.84 525
8074.68 545
8075.53 570
8076.38 577
8077.23 583
8078.08 581
8078.92 550
8079.77 537
8080.62 564
8081.47 572
8082.32 587
8083.17 561
8084.02 539
8084.86 574
8085.71 573
8086.56 573
8087.41 561
8088.26 569
8089.11 592
8089.96 535
8090.81 543
8091.65 561
8092.50 552
8093.35 565
8094.20 555
8095.05 531
8095.90 593
8096.75 595
8097.60 511
8098.45 535
8099.30 523
8100.15 515
8101.00 534
8101.85 552
8102.70 534
8103.54 542
8104.39 556
8105.24 561
8106.09 564
8106.94 551
8107.79 594
8108.64 575
8109.49 529
8110.34 562
8111.19 580
8112.04 537
8112.89 561
8113.74 596
8114.59 572
8115.44 599
8116.29 550
8117.14 561
8117.99 572
8118.84 567
8119.70 579
8120.55 564
8121.40 590
8122.25 579
8123.10 529
8123.95 572
8124.80 569
8125.65 549
8126.50 620
8127.35 605
8128.20 598
8129.05 630
8129.90 614
8130.76 619
8131.61 641
8132.46 574
8133.31 623
8134.16 655
8135.01 603
8135.86 613
8136.71 639
8137.56 607
8138.42 568
8139.27 553
8140.12 590
8140.97 599
8141.82 551
8142.67 581
8143.53 629
8144.38 588
8145.23 574
8146.08 592
8146.93 619
8147.78 627
8148.64 608
8149.49 613
8150.34 597
8151.19 571
8152.05 596
8152.90 611
8153.75 579
8154.60 629
8155.45 660
8156.31 631
8157.16 675
8158.01 632
8158.86 658
8159.72 667
8160.57 635
8161.42 606
8162.27 571
8163.13 587
8163.98 565
8164.83 553
8165.69 558
8166.54 562
8167.39 524
8168.24 577
8169.10 551
8169.95 551
8170.80 542
8171.66 557
8172.51 554
8173.36 578
8174.22 576
8175.07 515
8175.92 528
8176.78 514
8177.63 574
8178.48 565
8179.34 554
8180.19 495
8181.04 497
8181.90 522
8182.75 569
8183.61 546
8184.46 524
8185.31 504
8186.17 500
8187.02 507
8187.87 503
8188.73 514
8189.58 505
8190.44 541
8191.29 527
8192.15 507
8193.00 504
8193.85 525
8194.71 547
8195.56 473
8196.42 495
8197.27 500
8198.13 500
8198.98 512
8199.84 529
8200.69 542
8201.55 521
8202.40 514
8203.25 543
8204.11 488
8204.96 489
8205.82 478
8206.67 495
8207.53 493
8208.38 482
8209.24 532
8210.09 557
8210.95 542
8211.81 540
8212.66 549
8213.52 505
8214.37 511
8215.23 525
8216.08 519
8216.94 546
8217.79 521
8218.65 554
8219.50 546
8220.36 594
8221.22 545
8222.07 565
8222.93 585
8223.78 563
8224.64 581
8225.50 585
8226.35 588
8227.21 528
8228.06 537
8228.92 536
8229.78 527
8230.63 523
8231.49 545
8232.34 548
8233.20 517
8234.06 530
8234.91 539
8235.77 504
8236.63 498
8237.48 515
8238.34 505
8239.20 536
8240.05 501
8240.91 479
8241.77 493
8242.62 542
8243.48 494
8244.34 483
8245.19 500
8246.05 504
8246.91 524
8247.77 515
8248.62 534
8249.48 511
8250.34 486
8251.20 539
8252.05 517
8252.91 540
8253.77 533
8254.62 527
8255.48 517
8256.34 524
8257.20 548
8258.06 544
8258.91 523
8259.77 567
8260.63 551
8261.49 540
8262.34 551
8263.20 568
8264.06 543
8264.92 512
8265.78 508
8266.63 569
8267.49 534
8268.35 553
8269.21 520
8270.07 540
8270.93 517
8271.78 532
8272.64 551
8273.50 596
8274.36 573
8275.22 552
8276.08 543
8276.93 564
8277.79 567
8278.65 609
8279.51 606
8280.37 608
8281.23 611
8282.09 654
8282.95 691
8283.81 679
8284.66 650
8285.52 643
8286.38 622
8287.24 601
8288.10 636
8288.96 583
8289.82 580
8290.68 618
8291.54 668
8292.40 677
8293.26 668
8294.12 704
8294.98 751
8295.84 750
8296.70 760
8297.56 681
8298.42 712
8299.28 716
8300.13 661
8300.99 599
8301.85 634
8302.71 690
8303.57 643
8304.43 619
8305.29 600
8306.16 623
8307.02 618
8307.88 616
8308.74 629
8309.60 580
8310.46 630
8311.32 606
8312.18 610
8313.04 589
8313.90 585
8314.76 575
8315.62 562
8316.48 559
8317.34 592
8318.20 557
8319.06 533
8319.92 529
8320.78 584
8321.65 584
8322.51 527
8323.37 519
8324.23 579
8325.09 591
8325.95 569
8326.81 581
8327.67 541
8328.53 581
8329.40 534
8330.26 518
8331.12 575
8331.98 555
8332.84 534
8333.70 554
8334.57 598
8335.43 577
8336.29 548
8337.15 560
8338.01 573
8338.87 549
8339.74 558
8340.60 545
8341.46 543
8342.32 584
8343.18 629
8344.05 593
8344.91 552
8345.77 562
8346.63 569
8347.49 589
8348.36 623
8349.22 588
8350.08 597
8350.94 570
8351.81 610
8352.67 604
8353.53 590
8354.39 609
8355.26 599
8356.12 604
8356.98 599
8357.85 640
8358.71 591
8359.57 604
8360.43 613
8361.30 606
8362.16 587
8363.02 605
8363.89 597
8364.75 565
8365.61 535
8366.48 596
8367.34 605
8368.20 582
8369.07 629
8369.93 634
8370.79 604
8371.66 601
8372.52 554
8373.38 586
8374.25 608
8375.11 610
8375.98 596
8376.84 583
8377.70 595
8378.57 616
8379.43 603
8380.30 600
8381.16 621
8382.02 607
8382.89 603
8383.75 604
8384.62 580
8385.48 614
8386.34 646
8387.21 645
8388.07 617
8388.94 651
8389.80 675
8390.67 644
8391.53 657
8392.40 626
8393.26 655
8394.13 629
8394.99 655
8395.85 631
8396.72 668
8397.58 676
8398.45 681
8399.31 682
8400.18 657
8401.04 655
8401.91 654
8402.77 662
8403.64 632
8404.50 692
8405.37 737
8406.24 731
8407.10 726
8407.97 684
8408.83 692
8409.70 708
8410.56 747
8411.43 758
8412.29 730
8413.16 718
8414.03 738
8414.89 788
8415.76 780
8416.62 800
8417.49 777
8418.35 770
8419.22 809
8420.09 804
8420.95 801
8421.82 785
8422.69 796
8423.55 802
8424.42 833
8425.28 839
8426.15 875
8427.02 888
8427.88 899
8428.75 921
8429.62 890
8430.48 897
8431.35 935
8432.22 916
8433.08 939
8433.95 937
8434.82 979
8435.68 966
8436.55 1018
8437.42 1085
8438.28 1080
8439.15 1069
8440.02 1037
8440.89 1083
8441.75 1124
8442.62 1147
8443.49 1211
8444.35 1251
8445.22 1267
8446.09 1271
8446.96 1230
8447.82 1325
8448.69 1363
8449.56 1353
8450.43 1380
8451.29 1415
8452.16 1411
8453.03 1470
8453.90 1641
8454.76 1789
8455.63 2024
8456.50 2271
8457.37 2566
8458.24 2742
8459.10 2838
8459.97 2760
8460.84 2649
8461.71 2532
8462.58 2290
8463.45 2004
8464.31 1863
8465.18 1737
8466.05 1599
8466.92 1466
8467.79 1324
8468.66 1266
8469.52 1194
8470.39 1155
8471.26 1077
8472.13 1079
8473.00 1064
8473.87 1048
8474.74 1117
8475.61 1063
8476.47 1034
8477.34 1067
8478.21 1085
8479.08 1053
8479.95 1071
8480.82 1067
8481.69 1137
8482.56 1158
8483.43 1116
8484.30 1183
8485.17 1226
8486.04 1109
8486.91 1108
8487.78 1155
8488.64 1124
8489.51 1104
8490.38 1022
8491.25 1040
8492.12 1035
8492.99 1014
8493.86 1043
8494.73 1065
8495.60 1028
8496.47 1056
8497.34 1037
8498.21 1033
8499.08 1027
8499.95 1009
8500.82 1033
8501.69 1029
8502.56 1015
8503.43 998
8504.30 1023
8505.17 960
8506.05 943
8506.92 951
8507.79 971
8508.66 1021
8509.53 1039
8510.40 990
8511.27 1014
8512.14 1065
8513.01 1069
8513.88 1047
8514.75 1044
8515.62 1013
8516.49 1076
8517.37 1123
8518.24 1061
8519.11 1089
8519.98 1110
8520.85 1150
8521.72 1129
8522.59 1214
8523.46 1192
8524.33 1352
8525.21 1414
8526.08 1525
8526.95 1611
8527.82 1789
8528.69 1869
8529.56 1856
8530.44 1835
8531.31 1738
8532.18 1622
8533.05 1495
8533.92 1448
8534.80 1299
8535.67 1264
8536.54 1182
8537.41 1122
8538.28 1124
8539.16 1038
8540.03 1140
8540.90 1025
8541.77 1061
8542.64 1030
8543.52 990
8544.39 964
8545.26 970
8546.13 940
8547.01 955
8547.88 945
8548.75 928
8549.62 938
8550.50 1009
8551.37 945
8552.24 1010
8553.12 981
8553.99 1056
8554.86 1140
8555.73 1222
8556.61 1205
8557.48 1133
8558.35 1120
8559.23 1149
8560.10 1170
8560.97 1102
8561.85 1087
8562.72 1079
8563.59 1055
8564.47 967
8565.34 964
8566.21 1003
8567.09 986
8567.96 981
8568.83 946
8569.71 922
8570.58 930
8571.46 936
8572.33 929
8573.20 921
8574.08 941
8574.95 920
8575.83 932
8576.70 942
8577.57 916
8578.45 960
8579.32 947
8580.20 946
8581.07 950
8581.94 960
8582.82 965
8583.69 929
8584.57 959
8585.44 1010
8586.32 948
8587.19 936
8588.07 1037
8588.94 987
8589.82 1008
8590.69 962
8591.57 994
8592.44 1011
8593.32 1012
8594.19 1014
8595.07 1050
8595.94 1070
8596.82 1055
8597.69 1084
8598.57 1057
8599.44 1008
8600.32 1089
8601.19 1144
8602.07 1081
8602.94 1069
8603.82 1082
8604.69 1137
8605.57 1092
8606.44 1095
8607.32 1095
8608.20 1140
8609.07 1114
8609.95 1161
8610.82 1161
8611.70 1215
8612.57 1164
8613.45 1159
8614.33 1178
8615.20 1214
8616.08 1204
8616.95 1270
8617.83 1350
8618.71 1251
8619.58 1277
8620.46 1341
8621.34 1348
8622.21 1391
8623.09 1398
8623.97 1455
8624.84 1429
8625.72 1426
8626.59 1445
8627.47 1522
8628.35 1474
8629.22 1535
8630.10 1635
8630.98 1631
8631.86 1612
8632.73 1577
8633.61 1659
8634.49 1616
8635.36 1605
8636.24 1656
8637.12 1681
8637.99 1673
8638.87 1669
8639.75 1711
8640.63 1735
8641.50 1790
8642.38 1838
8643.26 1753
8644.14 1785
8645.01 1871
8645.89 1934
8646.77 1936
8647.65 1976
8648.52 2006
8649.40 2078
8650.28 2130
8651.16 2078
8652.04 2170
8652.91 2167
8653.79 2080
8654.67 2238
8655.55 2239
8656.43 2234
8657.30 2247
8658.18 2341
8659.06 2438
8659.94 2493
8660.82 2606
8661.70 2733
8662.57 3028
8663.45 3183
8664.33 3383
8665.21 3644
8666.09 3851
8666.97 4105
8667.85 4170
8668.72 4098
8669.60 4044
8670.48 3928
8671.36 3871
8672.24 3904
8673.12 3899
8674.00 4052
8674.88 4248
8675.76 4358
8676.63 4396
8677.51 4425
8678.39 4230
8679.27 4024
8680.15 3772
8681.03 3545
8681.91 3283
8682.79 3065
8683.67 2879
8684.55 2647
8685.43 2547
8686.31 2576
8687.19 2491
8688.07 2430
8688.95 2535
8689.83 2708
8690.71 2994
8691.59 3312
8692.47 3640
8693.35 4045
8694.23 4275
8695.11 4298
8695.99 4316
8696.87 4265
8697.75 4087
8698.63 3832
8699.51 3721
8700.39 3433
8701.27 3331
8702.15 3180
8703.03 3066
8703.91 2985
8704.79 2922
8705.67 2856
8706.55 2708
8707.43 2614
8708.31 2496
8709.19 2334
8710.07 2190
8710.96 2063
8711.84 1993
8712.72 1838
8713.60 1764
8714.48 1730
8715.36 1632
8716.24 1598
8717.12 1538
8718.00 1536
8718.89 1517
8719.77 1549
8720.65 1495
8721.53 1455
8722.41 1412
8723.29 1412
8724.17 1418
8725.06 1385
8725.94 1439
8726.82 1401
8727.70 1407
8728.58 1437
8729.46 1441
8730.35 1461
8731.23 1504
8732.11 1522
8732.99 1567
8733.87 1536
8734.76 1565
8735.64 1553
8736.52 1551
8737.40 1494
8738.29 1495
8739.17 1494
8740.05 1478
8740.93 1484
8741.81 1478
8742.70 1505
8743.58 1522
8744.46 1485
8745.34 1533
8746.23 1490
8747.11 1497
8747.99 1478
8748.88 1513
8749.76 1507
8750.64 1478
8751.52 1449
8752.41 1547
8753.29 1574
8754.17 1487
8755.06 1524
8755.94 1601
8756.82 1627
8757.71 1641
8758.59 1673
8759.47 1686
8760.36 1723
8761.24 1725
8762.12 1716
8763.01 1663
8763.89 1731
8764.77 1673
8765.66 1632
8766.54 1590
8767.42 1566
8768.31 1583
8769.19 1612
8770.08 1593
8770.96 1586
8771.84 1546
8772.73 1575
8773.61 1565
8774.50 1569
8775.38 1560
8776.26 1541
8777.15 1485
8778.03 1466
8778.92 1466
8779.80 1413
8780.69 1435
8781.57 1493
8782.46 1458
8783.34 1542
8784.22 1509
8785.11 1525
8785.99 1570
8786.88 1547
8787.76 1472
8788.65 1499
8789.53 1546
8790.42 1486
8791.30 1456
8792.19 1400
8793.07 1409
8793.96 1369
8794.84 1308
8795.73 1283
8796.61 1278
8797.50 1236
8798.38 1233
8799.27 1257
8800.15 1257
8801.04 1278
8801.93 1218
8802.81 1233
8803.70 1217
8804.58 1225
8805.47 1251
8806.35 1221
8807.24 1191
8808.12 1210
8809.01 1234
8809.90 1191
8810.78 1159
8811.67 1133
8812.55 1184
8813.44 1172
8814.33 1131
8815.21 1159
8816.10 1123
8816.98 1164
8817.87 1201
8818.76 1211
8819.64 1207
8820.53 1235
8821.42 1208
8822.30 1168
8823.19 1179
8824.08 1214
8824.96 1120
8825.85 1172
8826.74 1100
8827.62 1076
8828.51 1046
8829.40 1045
8830.28 1011
8831.17 987
8832.06 1052
8832.94 1024
8833.83 985
8834.72 988
8835.61 1006
8836.49 929
8837.38 989
8838.27 928
8839.16 910
8840.04 884
8840.93 926
8841.82 867
8842.70 908
8843.59 904
8844.48 915
8845.37 899
8846.26 918
8847.14 907
8848.03 871
8848.92 950
8849.81 952
8850.69 861
8851.58 882
8852.47 839
8853.36 791
8854.25 879
8855.13 810
8856.02 783
8856.91 801
8857.80 787
8858.69 782
8859.58 774
8860.46 800
8861.35 781
8862.24 790
8863.13 751
8864.02 759
8864.91 737
8865.80 731
8866.68 806
8867.57 783
8868.46 753
8869.35 742
8870.24 774
8871.13 784
8872.02 752
8872.91 710
8873.80 685
8874.69 739
8875.57 729
8876.46 707
8877.35 638
8878.24 696
8879.13 708
8880.02 687
8880.91 710
8881.80 694
8882.69 672
8883.58 685
8884.47 731
8885.36 693
8886.25 695
8887.14 702
8888.03 679
8888.92 693
8889.81 629
8890.70 647
8891.59 685
8892.48 709
8893.37 626
8894.26 630
8895.15 668
8896.04 633
8896.93 621
8897.82 607
8898.71 614
8899.60 615
8900.49 636
8901.38 590
8902.27 596
8903.16 604
8904.05 576
8904.94 600
8905.83 605
8906.72 616
8907.61 613
8908.50 579
8909.40 582
8910.29 559
8911.18 587
8912.07 599
8912.96 593
8913.85 564
8914.74 557
8915.63 566
8916.52 563
8917.42 548
8918.31 525
8919.20 521
8920.09 582
8920.98 558
8921.87 518
8922.76 503
8923.66 522
8924.55 525
8925.44 502
8926.33 523
8927.22 522
8928.11 544
8929.01 561
8929.90 571
8930.79 559
8931.68 512
8932.57 553
8933.47 538
8934.36 555
8935.25 524
8936.14 523
8937.03 527
8937.93 540
8938.82 533
8939.71 527
8940.60 516
8941.50 533
8942.39 518
8943.28 507
8944.17 529
8945.07 541
8945.96 520
8946.85 533
8947.75 539
8948.64 526
8949.53 513
8950.42 511
8951.32 491
8952.21 508
8953.10 482
8954.00 500
8954.89 502
8955.78 496
8956.68 492
8957.57 492
8958.46 528
8959.36 521
8960.25 509
8961.14 530
8962.04 533
8962.93 528
8963.82 512
8964.72 529
8965.61 519
8966.50 534
8967.40 541
8968.29 505
8969.19 527
8970.08 533
8970.97 526
8971.87 514
8972.76 517
8973.66 520
8974.55 526
8975.44 505
8976.34 514
8977.23 506
8978.13 506
8979.02 506
8979.91 518
8980.81 521
8981.70 501
8982.60 532
8983.49 498
8984.39 532
8985.28 505
8986.18 499
8987.07 503
8987.97 502
8988.86 516
8989.76 508
8990.65 477
8991.55 467
8992.44 491
8993.34 511
8994.23 546
8995.13 530
8996.02 476
8996.92 487
8997.81 502
8998.71 502
8999.60 491
9000.50 482
9001.39 514
9002.29 521
9003.18 538
9004.08 499
9004.98 512
9005.87 476
9006.77 476
9007.66 501
9008.56 519
9009.45 479
9010.35 462
9011.25 521
9012.14 492
9013.04 450
9013.93 469
9014.83 469
9015.73 497
9016.62 449
9017.52 479
9018.42 428
9019.31 451
9020.21 445
9021.10 468
9022.00 483
9022.90 456
9023.79 465
9024.69 459
9025.59 477
9026.48 453
9027.38 470
9028.28 469
9029.17 487
9030.07 480
9030.97 462
9031.87 448
9032.76 456
9033.66 483
9034.56 484
9035.45 491
9036.35 435
9037.25 467
9038.15 489
9039.04 469
9039.94 453
9040.84 474
9041.73 506
9042.63 472
9043.53 483
9044.43 476
9045.33 483
9046.22 487
9047.12 487
9048.02 467
9048.92 447
9049.81 480
9050.71 472
9051.61 517
9052.51 512
9053.41 495
9054.30 483
9055.20 467
9056.10 459
9057.00 508
9057.90 457
9058.80 473
9059.69 537
9060.59 481
9061.49 493
9062.39 489
9063.29 465
9064.19 494
9065.08 483
9065.98 492
9066.88 453
9067.78 485
9068.68 534
9069.58 451
9070.48 517
9071.38 488
9072.27 468
9073.17 493
9074.07 534
9074.97 500
9075.87 533
9076.77 487
9077.67 518
9078.57 535
9079.47 495
9080.37 441
9081.27 501
9082.17 469
9083.07 502
9083.97 486
9084.87 505
9085.76 482
9086.66 523
9087.56 473
9088.46 481
9089.36 515
9090.26 520
9091.16 523
9092.06 492
9092.96 524
9093.86 522
9094.76 542
9095.66 525
9096.56 548
9097.46 519
9098.36 531
9099.26 516
9100.17 481
9101.07 489
9101.97 469
9102.87 495
9103.77 492
9104.67 497
9105.57 497
9106.47 494
9107.37 502
9108.27 453
9109.17 488
9110.07 492
9110.97 515
9111.87 481
9112.77 472
9113.68 490
9114.58 534
9115.48 536
9116.38 457
9117.28 446
9118.18 494
9119.08 479
9119.98 481
9120.89 469
9121.79 465
9122.69 478
9123.59 462
9124.49 457
9125.39 489
9126.29 530
9127.20 460
9128.10 493
9129.00 492
9129.90 486
9130.80 484
9131.71 468
9132.61 454
9133.51 481
9134.41 451
9135.31 479
9136.22 469
9137.12 445
9138.02 452
9138.92 493
9139.83 494
9140.73 485
9141.63 487
9142.53 471
9143.43 444
9144.34 457
9145.24 480
9146.14 471
9147.05 488
9147.95 500
9148.85 455
9149.75 487
9150.66 473
9151.56 499
9152.46 490
9153.37 469
9154.27 448
9155.17 514
9156.07 496
9156.98 482
9157.88 493
9158.78 487
9159.69 469
9160.59 493
9161.49 493
9162.40 509
9163.30 485
9164.20 456
9165.11 513
9166.01 501
9166.92 511
9167.82 512
9168.72 527
9169.63 512
9170.53 499
9171.43 517
9172.34 520
9173.24 514
9174.15 507
9175.05 512
9175.95 487
9176.86 475
9177.76 479
9178.67 531
9179.57 499
9180.48 450
9181.38 467
9182.28 465
9183.19 471
9184.09 483
9185.00 501
9185.90 531
9186.81 474
9187.71 501
9188.62 506
9189.52 479
9190.43 476
9191.33 465
9192.24 499
9193.14 526
9194.05 482
9194.95 487
9195.86 498
9196.76 497
9197.67 479
9198.57 484
9199.48 511
9200.38 504
9201.29 526
9202.19 546
9203.10 544
9204.00 528
9204.91 514
9205.81 511
9206.72 479
9207.63 498
9208.53 500
9209.44 521
9210.34 510
9211.25 485
9212.15 483
9213.06 453
9213.97 478
9214.87 535
9215.78 532
9216.68 508
9217.59 484
9218.50 507
9219.40 519
9220.31 506
9221.22 551
9222.12 536
9223.03 526
9223.94 510
9224.84 501
9225.75 526
9226.65 462
9227.56 489
9228.47 445
9229.37 499
9230.28 505
9231.19 463
9232.10 429
9233.00 456
9233.91 492
9234.82 495
9235.72 483
9236.63 518
9237.54 499
9238.44 504
9239.35 488
9240.26 508
9241.17 497
9242.07 530
9242.98 504
9243.89 547
9244.80 529
9245.70 491
9246.61 492
9247.52 463
9248.43 479
9249.33 503
9250.24 506
9251.15 508
9252.06 485
9252.97 484
9253.87 470
9254.78 466
9255.69 453
9256.60 484
9257.51 467
9258.41 484
9259.32 498
9260.23 544
9261.14 476
9262.05 462
9262.96 474
9263.86 477
9264.77 491
9265.68 448
9266.59 498
9267.50 501
9268.41 462
9269.32 464
9270.22 465
9271.13 439
9272.04 483
9272.95 498
9273.86 504
9274.77 515
9275.68 500
9276.59 518
9277.50 508
9278.40 491
9279.31 508
9280.22 488
9281.13 462
9282.04 489
9282.95 468
9283.86 480
9284.77 478
9285.68 491
9286.59 510
9287.50 518
9288.41 452
9289.32 474
9290.23 527
9291.14 511
9292.05 496
9292.96 487
9293.87 528
9294.78 538
9295.69 525
9296.60 516
9297.51 504
9298.42 529
9299.33 528
9300.24 540
9301.15 518
9302.06 504
9302.97 512
9303.88 552
9304.79 542
9305.70 529
9306.61 509
9307.52 543
9308.43 538
9309.34 556
9310.25 537
9311.16 590
9312.07 568
9312.98 577
9313.90 575
9314.81 576
9315.72 561
9316.63 593
9317.54 584
9318.45 549
9319.36 512
9320.27 546
9321.18 541
9322.10 518
9323.01 524
9323.92 516
9324.83 528
9325.74 530
9326.65 556
9327.56 558
9328.48 527
9329.39 511
9330.30 504
9331.21 532
9332.12 543
9333.03 535
9333.95 524
9334.86 537
9335.77 494
9336.68 498
9337.59 521
9338.51 521
9339.42 571
9340.33 550
9341.24 547
9342.15 553
9343.07 533
9343.98 550
9344.89 514
9345.80 551
9346.72 534
9347.63 511
9348.54 531
9349.45 541
9350.37 550
9351.28 515
9352.19 541
9353.11 573
9354.02 549
9354.93 506
9355.84 531
9356.76 516
9357.67 518
9358.58 524
9359.50 535
9360.41 527
9361.32 510
9362.24 508
9363.15 498
9364.06 530
9364.98 520
9365.89 537
9366.80 547
9367.72 528
9368.63 528
9369.54 555
9370.46 507
9371.37 522
9372.28 505
9373.20 503
9374.11 548
9375.03 548
9375.94 523
9376.85 570
9377.77 516
9378.68 529
9379.60 505
9380.51 547
9381.42 568
9382.34 560
9383.25 533
9384.17 548
9385.08 550
9386.00 568
9386.91 542
9387.82 542
9388.74 571
9389.65 550
9390.57 560
9391.48 579
9392.40 560
9393.31 620
9394.23 641
9395.14 595
9396.06 605
9396.97 646
9397.89 635
9398.80 654
9399.72 638
9400.63 599
9401.55 602
9402.46 631
9403.38 598
9404.29 599
9405.21 572
9406.12 553
9407.04 556
9407.95 560
9408.87 516
9409.79 576
9410.70 525
9411.62 546
9412.53 581
9413.45 561
9414.36 565
9415.28 528
9416.20 574
9417.11 607
9418.03 584
9418.94 577
9419.86 597
9420.78 570
9421.69 542
9422.61 582
9423.52 609
9424.44 577
9425.36 575
9426.27 626
9427.19 643
9428.11 633
9429.02 617
9429.94 639
9430.86 619
9431.77 656
9432.69 591
9433.61 609
9434.52 601
9435.44 608
9436.36 583
9437.27 663
9438.19 694
9439.11 665
9440.02 651
9440.94 669
9441.86 702
9442.78 697
9443.69 713
9444.61 773
9445.53 762
9446.44 644
9447.36 720
9448.28 702
9449.20 711
9450.11 712
9451.03 786
9451.95 768
9452.87 779
9453.78 770
9454.70 835
9455.62 858
9456.54 870
9457.46 856
9458.37 825
9459.29 802
9460.21 749
9461.13 757
9462.05 719
9462.96 756
9463.88 719
9464.80 683
9465.72 684
9466.64 664
9467.56 664
9468.47 677
9469.39 661
9470.31 688
9471.23 669
9472.15 692
9473.07 677
9473.98 623
9474.90 629
9475.82 650
9476.74 726
9477.66 663
9478.58 686
9479.50 671
9480.42 674
9481.34 729
9482.26 762
9483.17 733
9484.09 688
9485.01 695
9485.93 733
9486.85 725
9487.77 715
9488.69 719
9489.61 704
9490.53 670
9491.45 731
9492.37 727
9493.29 686
9494.21 715
9495.13 707
9496.05 726
9496.97 668
9497.89 713
9498.81 690
9499.73 682
9500.65 644
9501.57 661
9502.49 693
9503.41 691
9504.33 699
9505.25 706
9506.17 711
9507.09 748
9508.01 747
9508.93 732
9509.85 752
9510.77 702
9511.69 723
9512.61 722
9513.53 756
9514.45 764
9515.37 763
9516.29 822
9517.21 809
9518.13 832
9519.05 839
9519.98 841
9520.90 900
9521.82 989
9522.74 968
9523.66 967
9524.58 1006
9525.50 984
9526.42 968
9527.34 901
9528.27 893
9529.19 897
9530.11 931
9531.03 892
9531.95 883
9532.87 895
9533.79 881
9534.72 892
9535.64 849
9536.56 918
9537.48 910
9538.40 856
9539.32 938
9540.25 873
9541.17 892
9542.09 868
9543.01 869
9543.93 882
9544.86 842
9545.78 894
9546.70 891
9547.62 878
9548.55 907
9549.47 916
9550.39 876
9551.31 912
9552.24 890
9553.16 898
9554.08 863
9555.00 961
9555.93 967
9556.85 902
9557.77 950
9558.69 925
9559.62 966
9560.54 955
9561.46 941
9562.39 994
9563.31 968
9564.23 932
9565.15 974
9566.08 987
9567.00 1002
9567.92 968
9568.85 957
9569.77 1031
9570.69 1030
9571.62 1050
9572.54 1036
9573.46 1036
9574.39 1037
9575.31 1085
9576.23 1004
9577.16 1028
9578.08 1089
9579.01 1070
9579.93 1101
9580.85 1112
9581.78 1122
9582.70 1155
9583.63 1158
9584.55 1165
9585.47 1140
9586.40 1151
9587.32 1133
9588.25 1111
9589.17 1179
9590.09 1159
9591.02 1166
9591.94 1183
9592.87 1187
9593.79 1224
9594.72 1228
9595.64 1250
9596.57 1227
9597.49 1264
9598.42 1353
9599.34 1402
9600.26 1480
9601.19 1535
9602.11 1539
9603.04 1605
9603.96 1566
9604.89 1539
9605.81 1607
9606.74 1515
9607.66 1437
9608.59 1488
9609.51 1391
9610.44 1380
9611.37 1412
9612.29 1387
9613.22 1394
9614.14 1387
9615.07 1395
9615.99 1343
9616.92 1384
9617.84 1383
9618.77 1420
9619.70 1461
9620.62 1467
9621.55 1424
9622.47 1425
9623.40 1398
9624.32 1384
9625.25 1443
9626.18 1476
9627.10 1495
9628.03 1479
9628.95 1486
9629.88 1539
9630.81 1569
9631.73 1613
9632.66 1613
9633.59 1618
9634.51 1666
9635.44 1629
9636.37 1684
9637.29 1656
9638.22 1662
9639.15 1730
9640.07 1756
9641.00 1777
9641.93 1854
9642.85 1887
9643.78 1900
9644.71 1922
9645.63 1980
9646.56 2018
9647.49 2020
9648.41 2066
9649.34 2033
9650.27 2084
9651.20 2023
9652.12 1977
9653.05 2063
9653.98 1981
9654.91 1929
9655.83 1915
9656.76 1971
9657.69 2031
9658.62 1993
9659.54 1883
9660.47 1891
9661.40 1891
9662.33 1903
9663.25 1882
9664.18 1957
9665.11 1941
9666.04 1968
9666.97 2019
9667.89 2000
9668.82 1991
9669.75 2066
9670.68 2081
9671.61 2089
9672.53 2126
9673.46 2160
9674.39 2206
9675.32 2200
9676.25 2210
9677.18 2283
9678.11 2281
9679.03 2214
9679.96 2277
9680.89 2309
9681.82 2330
9682.75 2373
9683.68 2384
9684.61 2464
9685.54 2434
9686.46 2383
9687.39 2422
9688.32 2446
9689.25 2475
9690.18 2540
9691.11 2409
9692.04 2419
9692.97 2465
9693.90 2509
9694.83 2590
9695.76 2643
9696.69 2693
9697.61 2777
9698.54 2823
9699.47 2974
9700.40 3114
9701.33 3258
9702.26 3339
9703.19 3264
9704.12 3144
9705.05 3104
9705.98 3079
9706.91 2967
9707.84 2893
9708.77 2692
9709.70 2702
9710.63 2635
9711.56 2722
9712.49 2757
9713.42 2778
9714.35 2917
9715.28 2979
9716.21 2996
9717.14 3104
9718.07 3172
9719.00 3123
9719.94 3146
9720.87 2972
9721.80 2871
9722.73 2763
9723.66 2629
9724.59 2478
9725.52 2331
9726.45 2194
9727.38 2150
9728.31 2063
9729.24 1943
9730.17 1902
9731.10 1903
9732.04 1913
9732.97 1905
9733.90 1978
9734.83 1912
9735.76 1898
9736.69 1919
9737.62 1934
9738.55 1836
9739.49 1867
9740.42 1767
9741.35 1747
9742.28 1689
9743.21 1696
9744.14 1677
9745.08 1650
9746.01 1592
9746.94 1555
9747.87 1575
9748.80 1573
9749.74 1547
9750.67 1576
9751.60 1558
9752.53 1561
9753.46 1491
9754.40 1427
9755.33 1438
9756.26 1405
9757.19 1430
9758.13 1395
9759.06 1419
9759.99 1355
9760.92 1318
9761.85 1429
9762.79 1434
9763.72 1409
9764.65 1417
9765.59 1401
9766.52 1464
9767.45 1440
9768.38 1329
9769.32 1434
9770.25 1423
9771.18 1448
9772.12 1448
9773.05 1396
9773.98 1461
9774.92 1485
9775.85 1406
9776.78 1421
9777.71 1399
9778.65 1431
9779.58 1396
9780.52 1453
9781.45 1425
9782.38 1438
9783.32 1469
9784.25 1443
9785.18 1466
9786.12 1439
9787.05 1459
9787.98 1408
9788.92 1376
9789.85 1407
9790.79 1362
9791.72 1348
9792.65 1308
9793.59 1340
9794.52 1314
9795.46 1255
9796.39 1279
9797.32 1313
9798.26 1272
9799.19 1263
9800.13 1306
9801.06 1273
9802.00 1320
9802.93 1316
9803.87 1307
9804.80 1334
9805.73 1177
9806.67 1176
9807.60 1168
9808.54 1113
9809.47 1122
9810.41 1121
9811.34 1067
9812.28 1087
9813.21 1076
9814.15 1037
9815.08 1037
9816.02 1012
9816.95 1052
9817.89 1059
9818.82 1011
9819.76 1005
9820.69 990
9821.63 1005
9822.57 979
9823.50 968
9824.44 982
9825.37 1012
9826.31 972
9827.24 968
9828.18 958
9829.11 955
9830.05 981
9830.99 990
9831.92 965
9832.86 969
9833.79 918
9834.73 919
9835.67 944
9836.60 962
9837.54 927
9838.47 965
9839.41 984
9840.35 935
9841.28 940
9842.22 902
9843.16 895
9844.09 910
9845.03 943
9845.97 951
9846.90 927
9847.84 939
9848.78 918
9849.71 914
9850.65 883
9851.59 923
9852.52 938
9853.46 894
9854.40 925
9855.33 905
9856.27 881
9857.21 878
9858.14 870
9859.08 901
9860.02 931
9860.96 853
9861.89 831
9862.83 886
9863.77 877
9864.71 847
9865.64 872
9866.58 815
9867.52 807
9868.46 796
9869.39 827
9870.33 832
9871.27 835
9872.21 810
9873.15 827
9874.08 821
9875.02 807
9875.96 800
9876.90 812
9877.83 814
9878.77 783
9879.71 813
9880.65 814
9881.59 770
9882.53 777
9883.46 807
9884.40 820
9885.34 787
9886.28 775
9887.22 778
9888.16 769
9889.10 772
9890.03 806
9890.97 818
9891.91 754
9892.85 781
9893.79 802
9894.73 767
9895.67 733
9896.61 766
9897.54 764
9898.48 725
9899.42 711
9900.36 748
9901.30 752
9902.24 732
9903.18 727
9904.12 721
9905.06 750
9906.00 777
9906.94 768
9907.88 745
9908.82 765
9909.76 754
9910.70 767
9911.63 771
9912.57 778
9913.51 741
9914.45 735
9915.39 773
9916.33 755
9917.27 725
9918.21 735
9919.15 793
9920.09 808
9921.03 776
9921.97 759
9922.91 831
9923.85 839
9924.79 865
9925.74 907
9926.68 934
9927.62 1025
9928.56 1135
9929.50 1121
9930.44 1020
9931.38 1004
9932.32 1013
9933.26 985
9934.20 880
9935.14 913
9936.08 900
9937.02 828
9937.96 778
9938.90 740
9939.85 740
9940.79 799
9941.73 691
9942.67 714
9943.61 711
9944.55 742
9945.49 670
9946.43 664
9947.38 727
9948.32 697
9949.26 769
9950.20 825
9951.14 809
9952.08 783
9953.02 820
9953.97 841
9954.91 805
9955.85 784
9956.79 835
9957.73 788
9958.68 774
9959.62 731
9960.56 709
9961.50 740
9962.44 719
9963.39 701
9964.33 660
9965.27 629
9966.21 673
9967.15 682
9968.10 664
9969.04 650
9969.98 672
9970.92 631
9971.87 646
9972.81 644
9973.75 616
9974.69 653
9975.64 646
9976.58 642
9977.52 586
9978.47 599
9979.41 626
9980.35 640
9981.29 656
9982.24 610
9983.18 594
9984.12 601
9985.07 634
9986.01 599
9986.95 614
9987.90 633
9988.84 666
9989.78 610
9990.73 584
9991.67 618
9992.61 642
9993.56 625
9994.50 603
9995.44 566
9996.39 635
9997.33 577
9998.27 580
9999.22 628
10000.16 621
10001.11 620
10002.05 592
10002.99 613
10003.94 604
10004.88 576
10005.83 586
10006.77 580
10007.72 610
10008.66 597
10009.60 619
10010.55 593
10011.49 593
10012.44 591
10013.38 589
10014.33 590
10015.27 570
10016.21 568
10017.16 588
10018.10 616
10019.05 598
10019.99 594
10020.94 590
10021.88 597
10022.83 581
10023.77 591
10024.72 569
10025.66 561
10026.61 565
10027.55 599
10028.50 564
10029.44 561
10030.39 574
10031.33 548
10032.28 582
10033.23 542
10034.17 561
10035.12 579
10036.06 567
10037.01 521
10037.95 541
10038.90 534
10039.84 550
10040.79 540
10041.74 507
10042.68 528
10043.63 559
10044.57 540
10045.52 565
10046.47 583
10047.41 538
10048.36 534
10049.30 554
10050.25 550
10051.20 534
10052.14 565
10053.09 531
10054.04 543
10054.98 507
10055.93 564
10056.88 543
10057.82 516
10058.77 514
10059.72 576
10060.66 546
10061.61 563
10062.56 535
10063.50 517
10064.45 539
10065.40 505
10066.34 529
10067.29 521
10068.24 557
10069.18 550
10070.13 515
10071.08 519
10072.03 505
10072.97 515
10073.92 527
10074.87 542
10075.82 554
10076.76 554
10077.71 545
10078.66 514
10079.61 546
10080.55 545
10081.50 535
10082.45 554
10083.40 523
10084.34 534
10085.29 497
10086.24 492
10087.19 494
10088.14 532
10089.08 503
10090.03 501
10090.98 526
10091.93 513
10092.88 514
10093.83 519
10094.77 544
10095.72 519
10096.67 548
10097.62 535
10098.57 498
10099.52 469
10100.46 539
10101.41 544
10102.36 525
10103.31 516
10104.26 519
10105.21 521
10106.16 536
10107.11 547
10108.05 551
10109.00 569
10109.95 561
10110.90 526
10111.85 495
10112.80 545
10113.75 526
10114.70 531
10115.65 538
10116.60 545
10117.55 512
10118.50 522
10119.45 550
10120.39 559
10121.34 518
10122.29 468
10123.24 534
10124.19 561
10125.14 565
10126.09 566
10127.04 544
10127.99 550
10128.94 561
10129.89 574
10130.84 573
10131.79 559
10132.74 541
10133.69 580
10134.64 584
10135.59 602
10136.54 547
10137.49 574
10138.44 590
10139.39 625
10140.34 586
10141.30 546
10142.25 569
10143.20 608
10144.15 631
10145.10 614
10146.05 642
10147.00 632
10147.95 647
10148.90 640
10149.85 630
10150.80 601
10151.75 616
10152.70 600
10153.66 620
10154.61 622
10155.56 656
10156.51 639
10157.46 651
10158.41 619
10159.36 616
10160.31 626
10161.27 665
10162.22 684
10163.17 667
10164.12 654
10165.07 735
10166.02 703
10166.98 711
10167.93 727
10168.88 698
10169.83 722
10170.78 685
10171.73 726
10172.69 718
10173.64 691
10174.59 731
10175.54 732
10176.50 759
10177.45 740
10178.40 777
10179.35 770
10180.30 770
10181.26 754
10182.21 761
10183.16 766
10184.11 779
10185.07 813
10186.02 813
10186.97 795
10187.92 774
10188.88 787
10189.83 742
10190.78 801
10191.74 827
10192.69 792
10193.64 826
10194.59 796
10195.55 769
10196.50 772
10197.45 795
10198.41 816
10199.36 756
10200.31 790
10201.27 799
10202.22 806
10203.17 828
10204.13 871
10205.08 879
10206.03 893
10206.99 907
10207.94 923
10208.89 907
10209.85 970
10210.80 938
10211.76 961
10212.71 939
10213.66 899
10214.62 900
10215.57 906
10216.53 858
10217.48 826
10218.43 817
10219.39 794
10220.34 797
10221.30 808
10222.25 793
10223.21 773
10224.16 756
10225.11 781
10226.07 745
10227.02 766
10227.98 764
10228.93 737
10229.89 765
10230.84 800
10231.80 772
10232.75 827
10233.71 845
10234.66 876
10235.62 867
10236.57 853
10237.53 902
10238.48 986
10239.44 980
10240.39 916
10241.35 927
10242.30 912
10243.26 878
10244.21 840
10245.17 823
10246.12 775
10247.08 798
10248.03 758
10248.99 780
10249.94 708
10250.90 719
10251.86 740
10252.81 724
10253.77 737
10254.72 689
10255.68 726
10256.63 683
10257.59 707
10258.55 664
10259.50 659
10260.46 645
10261.41 616
10262.37 654
10263.33 651
10264.28 643
10265.24 632
10266.20 614
10267.15 632
10268.11 643
10269.07 652
10270.02 666
10270.98 625
10271.94 605
10272.89 591
10273.85 653
10274.81 625
10275.76 627
10276.72 605
10277.68 678
10278.63 624
10279.59 608
10280.55 620
10281.50 604
10282.46 582
10283.42 567
10284.38 594
10285.33 622
10286.29 599
10287.25 600
10288.20 585
10289.16 567
10290.12 604
10291.08 581
10292.03 575
10292.99 579
10293.95 595
10294.91 605
10295.86 584
10296.82 571
10297.78 558
10298.74 589
10299.70 611
10300.65 549
10301.61 536
10302.57 591
10303.53 569
10304.49 602
10305.44 569
10306.40 602
10307.36 584
10308.32 596
10309.28 600
10310.24 565
10311.19 530
10312.15 577
10313.11 613
10314.07 598
10315.03 603
10315.99 584
10316.95 590
10317.90 625
10318.86 616
10319.82 617
10320.78 626
10321.74 589
10322.70 572
10323.66 578
10324.62 571
10325.58 568
10326.54 557
10327.49 609
10328.45 617
10329.41 585
10330.37 564
10331.33 602
10332.29 639
10333.25 631
10334.21 623
10335.17 596
10336.13 565
10337.09 584
10338.05 588
10339.01 591
10339.97 547
10340.93 572
10341.89 569
10342.85 562
10343.81 534
10344.77 524
10345.73 566
10346.69 519
10347.65 519
10348.61 503
10349.57 513
10350.53 520
10351.49 531
10352.45 519
10353.41 499
10354.37 513
10355.33 507
10356.29 504
10357.25 502
10358.21 492
10359.17 483
10360.13 525
10361.09 494
10362.06 476
10363.02 504
10363.98 474
10364.94 501
10365.90 517
10366.86 503
10367.82 488
10368.78 486
10369.74 479
10370.70 506
10371.67 506
10372.63 489
10373.59 466
10374.55 494
10375.51 477
10376.47 484
10377.43 479
10378.40 480
10379.36 477
10380.32 510
10381.28 496
10382.24 450
10383.20 489
10384.17 500
10385.13 502
10386.09 470
10387.05 469
10388.01 476
10388.98 469
10389.94 470
10390.90 448
10391.86 437
10392.82 492
10393.79 450
10394.75 458
10395.71 472
10396.67 476
10397.64 442
10398.60 434
10399.56 468
10400.52 466
10401.49 450
10402.45 457
10403.41 442
10404.37 439
10405.34 430
10406.30 448
10407.26 490
10408.23 466
10409.19 451
10410.15 471
10411.11 463
10412.08 415
10413.04 461
10414.00 488
10414.97 482
10415.93 501
10416.89 497
10417.86 448
10418.82 469
10419.78 495
10420.75 475
10421.71 497
10422.68 489
10423.64 508
10424.60 495
10425.57 491
10426.53 434
10427.49 466
10428.46 461
10429.42 431
10430.39 451
10431.35 472
10432.31 427
10433.28 430
10434.24 448
10435.21 444
10436.17 437
10437.13 428
10438.10 426
10439.06 378
10440.03 400
10440.99 444
10441.96 423
10442.92 402
10443.89 402
10444.85 454
10445.82 460
10446.78 453
10447.74 479
10448.71 431
10449.67 449
10450.64 421
10451.60 416
10452.57 411
10453.53 420
10454.50 430
10455.46 430
10456.43 449
10457.39 440
10458.36 439
10459.33 440
10460.29 413
10461.26 409
10462.22 426
10463.19 425
10464.15 429
10465.12 449
10466.08 442
10467.05 442
10468.01 431
10468.98 446
10469.95 421
10470.91 454
10471.88 451
10472.84 414
10473.81 442
10474.78 460
10475.74 451
10476.71 431
10477.67 471
10478.64 433
10479.61 470
10480.57 478
10481.54 482
10482.51 459
10483.47 464
10484.44 424
10485.41 455
10486.37 462
10487.34 452
10488.30 442
10489.27 449
10490.24 439
10491.20 443
10492.17 453
10493.14 442
10494.11 421
10495.07 444
10496.04 416
10497.01 431
10497.97 405
10498.94 423
10499.91 429
10500.88 414
10501.84 448
10502.81 402
10503.78 462
10504.74 429
10505.71 439
10506.68 459
10507.65 407
10508.61 404
10509.58 441
10510.55 437
10511.52 426
10512.49 430
10513.45 408
10514.42 428
10515.39 436
10516.36 424
10517.32 436
10518.29 431
10519.26 415
10520.23 428
10521.20 440
10522.17 447
10523.13 414
10524.10 419
10525.07 421
10526.04 438
10527.01 437
10527.98 435
10528.94 449
10529.91 453
10530.88 477
10531.85 408
10532.82 440
10533.79 467
10534.76 425
10535.72 452
10536.69 463
10537.66 448
10538.63 445
10539.60 469
10540.57 447
10541.54 469
10542.51 452
10543.48 433
10544.45 447
10545.42 447
10546.38 432
10547.35 404
10548.32 467
10549.29 466
10550.26 456
10551.23 460
10552.20 459
10553.17 451
10554.14 467
10555.11 454
10556.08 472
10557.05 460
10558.02 460
10558.99 479
10559.96 447
10560.93 499
10561.90 479
10562.87 491
10563.84 505
10564.81 453
10565.78 441
10566.75 468
10567.72 479
10568.69 479
10569.66 479
10570.63 456
10571.60 521
10572.57 493
10573.54 487
10574.51 480
10575.48 468
10576.46 463
10577.43 475
10578.40 473
10579.37 455
10580.34 465
10581.31 492
10582.28 465
10583.25 462
10584.22 501
10585.19 473
10586.16 490
10587.14 454
10588.11 481
10589.08 477
10590.05 482
10591.02 507
10591.99 503
10592.96 510
10593.94 488
10594.91 518
10595.88 495
10596.85 502
10597.82 481
10598.79 487
10599.77 488
10600.74 490
10601.71 486
10602.68 479
10603.65 502
10604.62 505
10605.60 544
10606.57 570
10607.54 577
10608.51 571
10609.49 620
10610.46 636
10611.43 653
10612.40 618
10613.37 647
10614.35 602
10615.32 603
10616.29 591
10617.26 565
10618.24 621
10619.21 607
10620.18 556
10621.16 583
10622.13 519
10623.10 498
10624.07 533
10625.05 526
10626.02 512
10626.99 482
10627.97 550
10628.94 531
10629.91 552
10630.89 494
10631.86 528
10632.83 568
10633.80 523
10634.78 550
10635.75 543
10636.73 574
10637.70 548
10638.67 597
10639.65 610
10640.62 606
10641.59 644
10642.57 660
10643.54 664
10644.51 620
10645.49 561
10646.46 623
10647.44 606
10648.41 556
10649.38 538
10650.36 523
10651.33 539
10652.31 499
10653.28 489
10654.25 485
10655.23 467
10656.20 463
10657.18 488
10658.15 468
10659.13 463
10660.10 456
10661.08 488
10662.05 446
10663.03 476
10664.00 463
10664.97 442
10665.95 440
10666.92 400
10667.90 416
10668.87 447
10669.85 417
10670.82 458
10671.80 425
10672.77 454
10673.75 442
10674.72 441
10675.70 445
10676.68 430
10677.65 461
10678.63 463
10679.60 462
10680.58 454
10681.55 450
10682.53 509
10683.50 488
10684.48 443
10685.45 469
10686.43 484
10687.41 441
10688.38 441
10689.36 474
10690.33 482
10691.31 439
10692.29 463
10693.26 461
10694.24 484
10695.21 448
10696.19 421
10697.17 448
10698.14 419
10699.12 424
10700.10 424
10701.07 443
10702.05 419
10703.02 417
10704.00 447
10704.98 439
10705.95 437
10706.93 422
10707.91 443
10708.88 423
10709.86 392
10710.84 411
10711.82 476
10712.79 449
10713.77 428
10714.75 439
10715.72 474
10716.70 460
10717.68 420
10718.65 445
10719.63 490
10720.61 474
10721.59 435
10722.56 445
10723.54 433
10724.52 429
10725.50 418
10726.47 429
10727.45 461
10728.43 440
10729.41 428
10730.38 465
10731.36 443
10732.34 436
10733.32 436
10734.30 470
10735.27 444
10736.25 450
10737.23 454
10738.21 448
10739.19 451
10740.16 459
10741.14 463
10742.12 459
10743.10 448
10744.08 434
10745.06 440
10746.03 459
10747.01 491
10747.99 482
10748.97 419
10749.95 457
10750.93 495
10751.91 473
10752.88 463
10753.86 455
10754.84 514
10755.82 512
10756.80 494
10757.78 495
10758.76 522
10759.74 512
10760.72 487
10761.70 460
10762.67 451
10763.65 518
10764.63 479
10765.61 490
10766.59 474
10767.57 495
10768.55 491
10769.53 507
10770.51 533
10771.49 437
10772.47 462
10773.45 498
10774.43 506
10775.41 485
10776.39 481
10777.37 561
10778.35 551
10779.33 490
10780.31 517
10781.29 507
10782.27 518
10783.25 519
10784.23 551
10785.21 556
10786.19 561
10787.17 561
10788.15 536
10789.13 554
10790.11 528
10791.09 519
10792.07 543
10793.05 519
10794.03 529
10795.01 512
10795.99 514
10796.97 520
10797.96 473
10798.94 513
10799.92 505
10800.90 508
10801.88 515
10802.86 485
10803.84 488
10804.82 489
10805.80 505
10806.79 503
10807.77 496
10808.75 527
10809.73 528
10810.71 500
10811.69 480
10812.67 523
10813.65 571
10814.64 548
10815.62 521
10816.60 509
10817.58 548
10818.56 519
10819.54 535
10820.53 528
10821.51 528
10822.49 515
10823.47 533
10824.45 531
10825.44 506
10826.42 514
10827.40 533
10828.38 532
10829.37 513
10830.35 497
10831.33 499
10832.31 546
10833.29 542
10834.28 517
10835.26 537
10836.24 543
10837.22 542
10838.21 538
10839.19 534
10840.17 498
10841.16 516
10842.14 525
10843.12 576
10844.10 523
10845.09 529
10846.07 533
10847.05 553
10848.04 576
10849.02 566
10850.00 569
10850.99 559
10851.97 561
10852.95 582
10853.94 609
10854.92 593
10855.90 622
10856.89 580
10857.87 558
10858.85 604
10859.84 597
10860.82 591
10861.80 597
10862.79 649
10863.77 622
10864.76 607
10865.74 615
10866.72 627
10867.71 598
10868.69 625
10869.68 667
10870.66 640
10871.64 620
10872.63 671
10873.61 673
10874.60 649
10875.58 615
10876.56 647
10877.55 633
10878.53 639
10879.52 623
10880.50 663
10881.49 664
10882.47 663
10883.46 678
10884.44 656
10885.43 695
10886.41 702
10887.40 669
10888.38 680
10889.37 672
10890.35 697
10891.34 708
10892.32 731
10893.31 726
10894.29 753
10895.28 733
10896.26 751
10897.25 723
10898.23 722
10899.22 720
10900.20 757
10901.19 742
10902.17 797
10903.16 777
10904.15 780
10905.13 761
10906.12 771
10907.10 795
10908.09 792
10909.07 746
10910.06 836
10911.05 879
10912.03 897
10913.02 822
10914.00 874
10914.99 863
10915.98 938
10916.96 925
10917.95 890
10918.94 823
10919.92 892
10920.91 937
10921.89 922
10922.88 885
10923.87 924
10924.85 949
10925.84 974
10926.83 952
10927.81 935
10928.80 949
10929.79 947
10930.77 993
10931.76 955
10932.75 979
10933.74 1017
10934.72 1004
10935.71 1008
10936.70 993
10937.68 1006
10938.67 1040
10939.66 1023
10940.65 1083
10941.63 1069
10942.62 1073
10943.61 1141
10944.59 1181
10945.58 1129
10946.57 1200
10947.56 1173
10948.54 1216
10949.53 1217
10950.52 1219
10951.51 1221
10952.50 1276
10953.48 1332
10954.47 1430
10955.46 1528
10956.45 1494
10957.44 1557
10958.42 1610
10959.41 1687
10960.40 1706
10961.39 1729
10962.38 1760
10963.36 1690
10964.35 1586
10965.34 1606
10966.33 1610
10967.32 1588
10968.31 1545
10969.30 1514
10970.28 1461
10971.27 1372
10972.26 1385
10973.25 1419
10974.24 1353
10975.23 1310
10976.22 1311
10977.21 1328
10978.19 1314
10979.18 1371
10980.17 1304
10981.16 1320
10982.15 1320
10983.14 1344
10984.13 1401
10985.12 1371
10986.11 1390
10987.10 1386
10988.09 1413
10989.08 1424
10990.07 1471
10991.06 1542
10992.04 1612
10993.03 1578
10994.02 1658
10995.01 1732
10996.00 1883
10996.99 2080
10997.98 2127
10998.97 2237
10999.96 2371
11000.95 2524
11001.94 2524
11002.93 2623
11003.92 2538
11004.91 2507
11005.90 2404
11006.89 2335
11007.88 2178
11008.87 2020
11009.87 1929
11010.86 1814
11011.85 1730
11012.84 1556
11013.83 1447
11014.82 1385
11015.81 1328
11016.80 1244
11017.79 1157
11018.78 1186
11019.77 1109
11020.76 1059
11021.75 1072
11022.74 1017
11023.74 1031
11024.73 983
11025.72 967
11026.71 978
11027.70 992
11028.69 939
11029.68 954
11030.67 993
11031.67 960
11032.66 988
11033.65 959
11034.64 967
11035.63 1000
11036.62 961
11037.61 930
11038.61 952
11039.60 960
11040.59 1024
11041.58 970
11042.57 985
11043.56 932
11044.56 907
11045.55 906
11046.54 872
11047.53 875
11048.53 843
11049.52 859
11050.51 875
11051.50 869
11052.49 840
11053.49 850
11054.48 838
11055.47 872
11056.46 834
11057.46 839
11058.45 853
11059.44 826
11060.43 854
11061.43 864
11062.42 874
11063.41 831
11064.41 857
11065.40 855
11066.39 906
11067.38 932
11068.38 902
11069.37 832
11070.36 859
11071.36 856
11072.35 859
11073.34 837
11074.34 897
11075.33 844
11076.32 877
11077.32 866
11078.31 864
11079.30 850
11080.30 853
11081.29 880
11082.28 879
11083.28 876
11084.27 885
11085.27 816
11086.26 810
11087.25 807
11088.25 841
11089.24 830
11090.24 785
11091.23 776
11092.22 769
11093.22 791
11094.21 764
11095.21 743
11096.20 761
11097.19 754
11098.19 749
11099.18 711
11100.18 773
11101.17 752
11102.17 730
11103.16 755
11104.16 718
11105.15 732
11106.15 770
11107.14 719
11108.13 716
11109.13 766
11110.12 729
11111.12 711
11112.11 682
11113.11 715
11114.10 706
11115.10 680
11116.09 730
11117.09 715
11118.09 745
11119.08 687
11120.08 697
11121.07 722
11122.07 749
11123.06 751
11124.06 701
11125.05 685
11126.05 686
11127.04 667
11128.04 761
11129.04 707
11130.03 712
11131.03 713
11132.02 680
11133.02 724
11134.02 692
11135.01 693
11136.01 662
11137.00 670
11138.00 664
11139.00 651
11139.99 647
11140.99 653
11141.98 657
11142.98 643
11143.98 667
11144.97 643
11145.97 642
11146.97 695
11147.96 652
11148.96 665
11149.96 679
11150.95 692
11151.95 656
11152.95 640
11153.94 681
11154.94 677
11155.94 676
11156.93 624
11157.93 688
11158.93 648
11159.93 662
11160.92 690
11161.92 654
11162.92 646
11163.92 632
11164.91 619
11165.91 636
11166.91 621
11167.90 610
11168.90 618
11169.90 602
11170.90 602
11171.90 621
11172.89 661
11173.89 626
11174.89 641
11175.89 654
11176.88 623
11177.88 607
11178.88 624
11179.88 628
11180.88 610
11181.87 632
11182.87 632
11183.87 638
11184.87 618
11185.87 665
11186.87 670
11187.86 644
11188.86 628
11189.86 650
11190.86 620
11191.86 649
11192.86 614
11193.86 635
11194.85 611
11195.85 636
11196.85 630
11197.85 650
11198.85 679
11199.85 667
11200.85 650
11201.85 660
11202.84 644
11203.84 654
11204.84 647
11205.84 639
11206.84 702
11207.84 670
11208.84 718
11209.84 685
11210.84 715
11211.84 717
11212.84 682
11213.84 660
11214.84 677
11215.84 731
11216.84 742
11217.84 709
11218.84 706
11219.84 675
11220.84 655
11221.84 675
11222.84 674
11223.84 663
11224.84 655
11225.84 692
11226.84 718
11227.84 687
11228.84 644
11229.84 660
11230.84 645
11231.84 659
11232.84 684
11233.84 665
11234.84 642
11235.84 669
11236.84 679
11237.84 647
11238.84 630
11239.84 656
11240.84 659
11241.84 637
11242.84 625
11243.84 633
11244.84 654
11245.85 594
11246.85 656
11247.85 661
11248.85 680
11249.85 684
11250.85 667
11251.85 681
11252.85 677
11253.86 674
11254.86 705
11255.86 684
11256.86 693
11257.86 726
11258.86 716
11259.86 699
11260.87 736
11261.87 716
11262.87 710
11263.87 754
11264.87 739
11265.87 699
11266.88 758
11267.88 754
11268.88 740
11269.88 779
11270.88 740
11271.89 778
11272.89 788
11273.89 838
11274.89 803
11275.90 813
11276.90 806
11277.90 827
11278.90 788
11279.90 780
11280.91 819
11281.91 774
11282.91 771
11283.92 783
11284.92 769
11285.92 731
11286.92 731
11287.93 685
11288.93 690
11289.93 670
11290.94 645
11291.94 691
11292.94 676
11293.94 626
11294.95 638
11295.95 649
11296.95 646
11297.96 664
11298.96 609
11299.96 627
11300.97 618
11301.97 623
11302.97 616
11303.98 628
11304.98 601
11305.98 655
11306.99 603
11307.99 590
11309.00 629
11310.00 601
11311.00 627
11312.01 596
11313.01 649
11314.02 657
11315.02 658
11316.02 660
11317.03 682
11318.03 718
11319.04 687
11320.04 656
11321.04 656
11322.05 701
11323.05 698
11324.06 690
11325.06 647
11326.07 686
11327.07 670
11328.08 604
11329.08 627
11330.09 679
11331.09 630
11332.10 660
11333.10 722
11334.10 669
11335.11 664
11336.11 657
11337.12 693
11338.12 691
11339.13 691
11340.14 665
11341.14 710
11342.15 704
11343.15 716
11344.16 698
11345.16 742
11346.17 702
11347.17 674
11348.18 685
11349.18 703
11350.19 657
11351.19 663
11352.20 649
11353.21 646
11354.21 625
11355.22 645
11356.22 649
11357.23 620
11358.24 607
11359.24 613
11360.25 608
11361.25 569
11362.26 592
11363.27 620
11364.27 590
11365.28 588
11366.28 570
11367.29 557
11368.30 529
11369.30 567
11370.31 570
11371.32 597
11372.32 516
11373.33 578
11374.34 531
11375.34 561
11376.35 524
11377.36 555
11378.36 553
11379.37 558
11380.38 542
11381.38 553
11382.39 531
11383.40 530
11384.41 557
11385.41 505
11386.42 520
11387.43 535
11388.43 532
11389.44 525
11390.45 516
11391.46 530
11392.46 562
11393.47 539
11394.48 509
11395.49 534
11396.49 524
11397.50 532
11398.51 497
11399.52 528
11400.53 539
11401.53 540
11402.54 525
11403.55 530
11404.56 546
11405.57 558
11406.57 516
11407.58 531
11408.59 543
11409.60 549
11410.61 531
11411.61 537
11412.62 527
11413.63 517
11414.64 516
11415.65 533
11416.66 516
11417.67 528
11418.67 516
11419.68 511
11420.69 474
11421.70 493
11422.71 475
11423.72 503
11424.73 496
11425.74 493
11426.74 489
11427.75 479
11428.76 509
11429.77 527
11430.78 511
11431.79 507
11432.80 505
11433.81 533
11434.82 503
11435.83 507
11436.84 500
11437.85 489
11438.86 520
11439.87 532
11440.88 521
11441.88 560
11442.89 545
11443.90 530
11444.91 519
11445.92 564
11446.93 552
11447.94 521
11448.95 525
11449.96 529
11450.97 544
11451.98 523
11452.99 524
11454.00 524
11455.01 497
11456.02 493
11457.04 478
11458.05 525
11459.06 507
11460.07 514
11461.08 472
11462.09 491
11463.10 494
11464.11 476
11465.12 556
11466.13 515
11467.14 474
11468.15 490
11469.16 525
11470.17 537
11471.18 514
11472.20 498
11473.21 501
11474.22 527
11475.23 518
11476.24 522
11477.25 521
11478.26 518
11479.27 529
11480.28 520
11481.30 530
11482.31 516
11483.32 502
11484.33 513
11485.34 528
11486.35 532
11487.37 528
11488.38 508
11489.39 501
11490.40 570
11491.41 530
11492.42 545
11493.44 557
11494.45 572
11495.46 580
11496.47 565
11497.48 590
11498.50 574
11499.51 572
11500.52 558
11501.53 591
11502.55 578
11503.56 579
11504.57 566
11505.58 574
11506.60 617
11507.61 612
11508.62 625
11509.63 590
11510.65 605
11511.66 635
11512.67 626
11513.68 589
11514.70 591
11515.71 643
11516.72 637
11517.74 639
11518.75 675
11519.76 706
11520.78 715
11521.79 709
11522.80 703
11523.81 734
11524.83 753
11525.84 779
11526.85 778
11527.87 793
11528.88 805
11529.90 802
11530.91 817
11531.92 915
11532.94 908
11533.95 943
11534.96 1026
11535.98 1025
11536.99 1064
11538.01 1118
11539.02 1217
11540.03 1213
11541.05 1219
11542.06 1289
11543.08 1258
11544.09 1227
11545.10 1211
11546.12 1186
11547.13 1112
11548.15 1043
11549.16 970
11550.18 938
11551.19 924
11552.20 851
11553.22 812
11554.23 817
11555.25 740
11556.26 725
11557.28 676
11558.29 632
11559.31 696
11560.32 649
11561.34 648
11562.35 639
11563.37 633
11564.38 580
11565.40 597
11566.41 583
11567.43 582
11568.44 604
11569.46 618
11570.47 585
11571.49 593
11572.50 602
11573.52 631
11574.53 613
11575.55 585
11576.57 590
11577.58 582
11578.60 604
11579.61 578
11580.63 573
11581.64 577
11582.66 583
11583.68 587
11584.69 577
11585.71 572
11586.72 575
11587.74 547
11588.76 563
11589.77 586
11590.79 576
11591.81 570
11592.82 573
11593.84 621
11594.85 606
11595.87 594
11596.89 603
11597.90 629
11598.92 643
11599.94 628
11600.95 629
11601.97 637
11602.99 632
11604.00 658
11605.02 612
11606.04 610
11607.05 634
11608.07 663
11609.09 645
11610.11 612
11611.12 626
11612.14 586
11613.16 632
11614.17 631
11615.19 568
11616.21 571
11617.23 580
11618.24 577
11619.26 577
11620.28 619
11621.30 628
11622.31 595
11623.33 574
11624.35 576
11625.37 529
11626.38 564
11627.40 548
11628.42 554
11629.44 565
11630.46 554
11631.47 568
11632.49 542
11633.51 536
11634.53 528
11635.55 531
11636.56 508
11637.58 525
11638.60 548
11639.62 547
11640.64 516
11641.66 512
11642.67 545
11643.69 526
11644.71 498
11645.73 471
11646.75 503
11647.77 498
11648.79 505
11649.80 514
11650.82 499
11651.84 500
11652.86 506
11653.88 515
11654.90 488
11655.92 482
11656.94 511
11657.96 501
11658.98 465
11660.00 487
11661.01 502
11662.03 495
11663.05 499
11664.07 456
11665.09 445
11666.11 472
11667.13 481
11668.15 450
11669.17 491
11670.19 501
11671.21 486
11672.23 477
11673.25 490
11674.27 494
11675.29 469
11676.31 480
11677.33 470
11678.35 496
11679.37 512
11680.39 519
11681.41 485
11682.43 494
11683.45 493
11684.47 481
11685.49 493
11686.51 467
11687.53 487
11688.55 470
11689.57 465
11690.59 457
11691.61 468
11692.63 445
11693.66 470
11694.68 467
11695.70 447
11696.72 477
11697.74 485
11698.76 465
11699.78 448
11700.80 486
11701.82 446
11702.84 436
11703.86 453
11704.89 480
11705.91 472
11706.93 468
11707.95 481
11708.97 478
11709.99 475
11711.01 474
11712.04 449
11713.06 450
11714.08 484
11715.10 466
11716.12 454
11717.14 459
11718.17 493
11719.19 477
11720.21 449
11721.23 423
11722.25 469
11723.28 457
11724.30 485
11725.32 433
11726.34 417
11727.36 475
11728.39 465
11729.41 430
11730.43 448
11731.45 450
11732.48 425
11733.50 456
11734.52 452
11735.54 463
11736.57 435
11737.59 471
11738.61 452
11739.63 468
11740.66 438
11741.68 477
11742.70 434
11743.72 484
11744.75 448
11745.77 472
11746.79 512
11747.82 446
11748.84 445
11749.86 452
11750.89 476
11751.91 452
11752.93 478
11753.96 459
11754.98 474
11756.00 475
11757.03 508
11758.05 460
11759.07 477
11760.10 475
11761.12 473
11762.14 527
11763.17 498
11764.19 466
11765.22 492
11766.24 479
11767.26 485
11768.29 533
11769.31 508
11770.34 507
11771.36 525
11772.38 513
11773.41 521
11774.43 488
11775.46 507
11776.48 535
11777.51 509
11778.53 510
11779.55 510
11780.58 529
11781.60 512
11782.63 533
11783.65 546
11784.68 542
11785.70 540
11786.73 537
11787.75 530
11788.78 524
11789.80 530
11790.83 524
11791.85 546
11792.88 532
11793.90 522
11794.93 547
11795.95 554
11796.98 548
11798.00 529
11799.03 570
11800.05 553
11801.08 554
11802.10 551
11803.13 552
11804.15 541
11805.18 561
11806.21 612
11807.23 571
11808.26 564
11809.28 575
11810.31 550
11811.33 564
11812.36 569
11813.39 582
11814.41 583
11815.44 594
11816.46 597
11817.49 596
11818.52 564
11819.54 535
11820.57 592
11821.59 580
11822.62 597
11823.65 559
11824.67 563
11825.70 604
11826.73 578
11827.75 608
11828.78 588
11829.81 591
11830.83 587
11831.86 632
11832.89 618
11833.91 647
11834.94 657
11835.97 661
11836.99 641
11838.02 618
11839.05 624
11840.08 664
11841.10 664
11842.13 654
11843.16 643
11844.18 650
11845.21 672
11846.24 675
11847.27 666
11848.29 641
11849.32 684
11850.35 722
11851.38 719
11852.40 687
11853.43 727
11854.46 769
11855.49 754
11856.51 737
11857.54 732
11858.57 733
11859.60 729
11860.63 730
11861.65 742
11862.68 743
11863.71 804
11864.74 750
11865.77 777
11866.80 776
11867.82 761
11868.85 816
11869.88 857
11870.91 829
11871.94 821
11872.97 805
11873.99 801
11875.02 825
11876.05 870
11877.08 847
11878.11 864
11879.14 887
11880.17 892
11881.20 883
11882.22 911
11883.25 908
11884.28 906
11885.31 931
11886.34 931
11887.37 962
11888.40 990
11889.43 981
11890.46 1033
11891.49 1032
11892.52 1029
11893.55 1068
11894.57 1067
11895.60 1140
11896.63 1134
11897.66 1184
11898.69 1182
11899.72 1245
11900.75 1275
11901.78 1308
11902.81 1297
11903.84 1339
11904.87 1410
11905.90 1404
11906.93 1438
11907.96 1426
11908.99 1395
11910.02 1440
11911.05 1401
11912.08 1397
11913.11 1329
11914.14 1296
11915.17 1310
11916.20 1272
11917.23 1266
11918.26 1277
11919.29 1210
11920.33 1208
11921.36 1274
11922.39 1228
11923.42 1295
11924.45 1311
11925.48 1335
11926.51 1368
11927.54 1470
11928.57 1566
11929.60 1619
11930.63 1661
11931.66 1620
11932.70 1663
11933.73 1726
11934.76 1731
11935.79 1685
11936.82 1702
11937.85 1594
11938.88 1602
11939.91 1584
11940.95 1495
11941.98 1403
11943.01 1328
11944.04 1274
11945.07 1231
11946.10 1219
11947.14 1145
11948.17 1139
11949.20 1130
11950.23 1055
11951.26 1024
11952.29 1021
11953.33 1005
11954.36 965
11955.39 957
11956.42 939
11957.46 960
11958.49 924
11959.52 903
11960.55 962
11961.58 940
11962.62 907
11963.65 914
11964.68 922
11965.71 930
11966.75 930
11967.78 935
11968.81 947
11969.84 934
11970.88 972
11971.91 976
11972.94 925
11973.98 943
11975.01 922
11976.04 978
11977.07 908
11978.11 938
11979.14 941
11980.17 920
11981.21 929
11982.24 955
11983.27 947
11984.31 956
11985.34 998
11986.37 979
11987.41 926
11988.44 961
11989.47 983
11990.51 969
11991.54 982
11992.58 921
11993.61 951
11994.64 970
11995.68 990
11996.71 1045
11997.74 1031
11998.78 1029
11999.81 1011
12000.85 1010
12001.88 1038
12002.91 1046
12003.95 1034
12004.98 1091
12006.02 1070
12007.05 1072
12008.09 1069
12009.12 1056
12010.15 1108
12011.19 1113
12012.22 1160
12013.26 1168
12014.29 1151
12015.33 1143
12016.36 1219
12017.40 1200
12018.43 1213
12019.47 1178
12020.50 1173
12021.54 1212
12022.57 1190
12023.61 1184
12024.64 1184
12025.68 1212
12026.71 1183
12027.75 1204
12028.78 1197
12029.82 1207
12030.85 1244
12031.89 1199
12032.92 1193
12033.96 1200
12034.99 1169
12036.03 1232
12037.07 1230
12038.10 1227
12039.14 1245
12040.17 1181
12041.21 1219
12042.24 1260
12043.28 1309
12044.32 1280
12045.35 1259
12046.39 1275
12047.42 1300
12048.46 1284
12049.50 1307
12050.53 1303
12051.57 1349
12052.61 1390
12053.64 1385
12054.68 1369
12055.71 1451
12056.75 1516
12057.79 1511
12058.82 1535
12059.86 1507
12060.90 1557
12061.93 1542
12062.97 1500
12064.01 1478
12065.04 1491
12066.08 1421
12067.12 1364
12068.15 1356
12069.19 1309
12070.23 1285
12071.27 1256
12072.30 1253
12073.34 1224
12074.38 1194
12075.41 1188
12076.45 1202
12077.49 1174
12078.53 1173
12079.56 1166
12080.60 1166
12081.64 1151
12082.68 1201
12083.71 1176
12084.75 1183
12085.79 1148
12086.83 1210
12087.86 1160
12088.90 1151
12089.94 1214
12090.98 1238
12092.02 1301
12093.05 1283
12094.09 1276
12095.13 1264
12096.17 1267
12097.21 1315
12098.25 1351
12099.28 1418
12100.32 1440
12101.36 1449
12102.40 1441
12103.44 1404
12104.48 1511
12105.51 1503
12106.55 1455
12107.59 1494
12108.63 1492
12109.67 1420
12110.71 1382
12111.75 1381
12112.79 1314
12113.82 1256
12114.86 1227
12115.90 1181
12116.94 1139
12117.98 1099
12119.02 1060
12120.06 1002
12121.10 983
12122.14 965
12123.18 981
12124.22 921
12125.25 882
12126.29 862
12127.33 909
12128.37 884
12129.41 879
12130.45 875
12131.49 880
12132.53 812
12133.57 832
12134.61 893
12135.65 882
12136.69 810
12137.73 826
12138.77 808
12139.81 845
12140.85 889
12141.89 842
12142.93 839
12143.97 833
12145.01 807
12146.05 824
12147.09 840
12148.13 821
12149.17 798
12150.21 789
12151.25 796
12152.29 801
12153.34 808
12154.38 773
12155.42 790
12156.46 780
12157.50 766
12158.54 731
12159.58 743
12160.62 760
12161.66 733
12162.70 778
12163.74 758
12164.78 727
12165.83 739
12166.87 713
12167.91 740
12168.95 726
12169.99 758
12171.03 717
12172.07 743
12173.11 756
12174.16 730
12175.20 742
12176.24 747
12177.28 736
12178.32 720
12179.36 726
12180.41 731
12181.45 724
12182.49 706
12183.53 716
12184.57 739
12185.62 752
12186.66 758
12187.70 726
12188.74 719
12189.78 698
12190.83 690
12191.87 746
12192.91 698
12193.95 699
12195.00 701
12196.04 712
12197.08 732
12198.12 698
12199.17 656
12200.21 687
12201.25 684
12202.29 670
12203.34 670
12204.38 678
12205.42 636
12206.46 688
12207.51 667
12208.55 638
12209.59 670
12210.64 680
12211.68 667
12212.72 643
12213.77 646
12214.81 673
12215.85 642
12216.90 640
12217.94 631
12218.98 647
12220.03 649
12221.07 619
12222.11 624
12223.16 616
12224.20 644
12225.24 652
12226.29 624
12227.33 646
12228.37 632
12229.42 627
12230.46 597
12231.51 618
12232.55 597
12233.59 613
12234.64 623
12235.68 614
12236.73 623
12237.77 597
12238.82 589
12239.86 621
12240.90 595
12241.95 593
12242.99 560
12244.04 566
12245.08 619
12246.13 600
12247.17 596
12248.22 603
12249.26 580
12250.31 588
12251.35 572
12252.39 561
12253.44 573
12254.48 581
12255.53 560
12256.57 579
12257.62 582
12258.66 546
12259.71 541
12260.75 553
12261.80 584
12262.85 529
12263.89 518
12264.94 536
12265.98 550
12267.03 500
12268.07 526
12269.12 518
12270.16 512
12271.21 536
12272.25 516
12273.30 485
12274.35 514
12275.39 515
12276.44 537
12277.48 559
12278.53 558
12279.58 530
12280.62 529
12281.67 526
12282.71 504
12283.76 491
12284.81 502
12285.85 467
12286.90 494
12287.95 500
12288.99 495
12290.04 487
12291.08 503
12292.13 527
12293.18 538
12294.22 506
12295.27 515
12296.32 490
12297.36 496
12298.41 498
12299.46 491
12300.50 506
12301.55 489
12302.60 472
12303.65 542
12304.69 496
12305.74 518
12306.79 507
12307.83 454
12308.88 489
12309.93 497
12310.98 503
12312.02 472
12313.07 517
12314.12 447
12315.17 464
12316.21 463
12317.26 492
12318.31 475
12319.36 483
12320.40 510
12321.45 518
12322.50 478
12323.55 460
12324.60 479
12325.64 459
12326.69 468
12327.74 472
12328.79 473
12329.84 457
12330.88 432
12331.93 447
12332.98 470
12334.03 456
12335.08 451
12336.13 485
12337.17 465
12338.22 474
12339.27 469
12340.32 481
12341.37 473
12342.42 439
12343.47 444
12344.51 449
12345.56 444
12346.61 462
12347.66 466
12348.71 468
12349.76 447
12350.81 486
12351.86 481
12352.91 462
12353.95 438
12355.00 457
12356.05 457
12357.10 434
12358.15 475
12359.20 465
12360.25 486
12361.30 469
12362.35 455
12363.40 455
12364.45 465
12365.50 441
12366.55 469
12367.60 467
12368.65 450
12369.70 466
12370.75 476
12371.80 485
12372.85 467
12373.90 443
12374.95 473
12376.00 480
12377.05 494
12378.10 458
12379.15 460
12380.20 487
12381.25 511
12382.30 495
12383.35 456
12384.40 463
12385.45 452
12386.50 471
12387.55 483
12388.60 459
12389.65 480
12390.70 488
12391.75 487
12392.80 460
12393.86 460
12394.91 463
12395.96 477
12397.01 498
12398.06 490
12399.11 477
12400.16 438
12401.21 477
12402.26 445
12403.32 458
12404.37 482
12405.42 512
12406.47 475
12407.52 446
12408.57 483
12409.62 500
12410.68 474
12411.73 487
12412.78 480
12413.83 482
12414.88 497
12415.93 445
12416.99 475
12418.04 485
12419.09 518
12420.14 485
12421.19 496
12422.25 495
12423.30 474
12424.35 512
12425.40 473
12426.45 503
12427.51 508
12428.56 499
12429.61 516
12430.66 512
12431.72 513
12432.77 522
12433.82 517
12434.87 504
12435.93 489
12436.98 523
12438.03 504
12439.08 527
12440.14 514
12441.19 528
12442.24 516
12443.30 539
12444.35 524
12445.40 564
12446.45 548
12447.51 528
12448.56 528
12449.61 569
12450.67 530
12451.72 545
12452.77 550
12453.83 563
12454.88 553
12455.93 555
12456.99 558
12458.04 566
12459.10 621
12460.15 639
12461.20 614
12462.26 627
12463.31 659
12464.36 614
12465.42 655
12466.47 694
12467.53 691
12468.58 723
12469.63 777
12470.69 804
12471.74 786
12472.80 854
12473.85 910
12474.90 935
12475.96 945
12477.01 961
12478.07 992
12479.12 1014
12480.18 979
12481.23 955
12482.29 975
12483.34 979
12484.40 969
12485.45 887
12486.50 875
12487.56 899
12488.61 817
12489.67 789
12490.72 789
12491.78 773
12492.83 716
12493.89 707
12494.94 702
12496.00 698
12497.05 693
12498.11 704
12499.17 652
12500.22 615
12501.28 638
12502.33 598
12503.39 623
12504.44 619
12505.50 603
12506.55 648
12507.61 646
12508.67 663
12509.72 641
12510.78 646
12511.83 631
12512.89 636
12513.94 657
12515.00 662
12516.06 709
12517.11 636
12518.17 619
12519.22 627
12520.28 659
12521.34 604
12522.39 601
12523.45 651
12524.51 689
12525.56 653
12526.62 699
12527.68 679
12528.73 650
12529.79 673
12530.85 623
12531.90 641
12532.96 660
12534.02 630
12535.07 655
12536.13 640
12537.19 618
12538.24 658
12539.30 642
12540.36 675
12541.41 650
12542.47 659
12543.53 666
12544.59 677
12545.64 704
12546.70 708
12547.76 703
12548.82 717
12549.87 709
12550.93 741
12551.99 747
12553.05 754
12554.10 744
12555.16 753
12556.22 735
12557.28 723
12558.33 793
12559.39 752
12560.45 751
12561.51 757
12562.57 704
12563.62 722
12564.68 730
12565.74 747
12566.80 722
12567.86 699
12568.91 685
12569.97 682
12571.03 694
12572.09 681
12573.15 698
12574.21 664
12575.26 680
12576.32 687
12577.38 643
12578.44 659
12579.50 641
12580.56 641
12581.62 678
12582.68 669
12583.73 680
12584.79 680
12585.85 676
12586.91 656
12587.97 672
12589.03 658
12590.09 689
12591.15 672
12592.21 654
12593.27 665
12594.33 669
12595.38 687
12596.44 680
12597.50 681
12598.56 633
12599.62 651
12600.68 646
12601.74 657
12602.80 671
12603.86 665
12604.92 671
12605.98 712
12607.04 702
12608.10 685
12609.16 714
12610.22 735
12611.28 712
12612.34 738
12613.40 720
12614.46 752
12615.52 816
12616.58 798
12617.64 782
12618.70 783
12619.76 807
12620.82 804
12621.88 844
12622.94 794
12624.00 767
12625.07 809
12626.13 846
12627.19 922
12628.25 893
12629.31 894
12630.37 831
12631.43 873
12632.49 880
12633.55 899
12634.61 895
12635.67 916
12636.73 865
12637.80 858
12638.86 827
12639.92 829
12640.98 832
12642.04 794
12643.10 781
12644.16 763
12645.23 744
12646.29 712
12647.35 707
12648.41 692
12649.47 694
12650.53 707
12651.59 683
12652.66 721
12653.72 691
12654.78 700
12655.84 670
12656.90 699
12657.97 716
12659.03 690
12660.09 702
12661.15 693
12662.21 676
12663.28 692
12664.34 712
12665.40 704
12666.46 716
12667.53 700
12668.59 763
12669.65 713
12670.71 702
12671.78 694
12672.84 689
12673.90 734
12674.96 734
12676.03 751
12677.09 731
12678.15 742
12679.22 717
12680.28 721
12681.34 724
12682.40 763
12683.47 723
12684.53 777
12685.59 771
12686.66 773
12687.72 759
12688.78 731
12689.85 741
12690.91 773
12691.97 799
12693.04 813
12694.10 827
12695.16 832
12696.23 833
12697.29 844
12698.35 836
12699.42 837
12700.48 867
12701.55 905
12702.61 848
12703.67 855
12704.74 907
12705.80 941
12706.87 918
12707.93 907
12708.99 975
12710.06 921
12711.12 977
12712.19 939
12713.25 963
12714.32 917
12715.38 920
12716.44 946
12717.51 942
12718.57 957
12719.64 949
12720.70 912
12721.77 942
12722.83 932
12723.90 927
12724.96 950
12726.03 896
12727.09 903
12728.16 928
12729.22 949
12730.29 1000
12731.35 986
12732.42 924
12733.48 960
12734.55 1001
12735.61 993
12736.68 995
12737.74 995
12738.81 1018
12739.87 962
12740.94 961
12742.00 911
12743.07 923
12744.14 903
12745.20 852
12746.27 873
12747.33 868
12748.40 844
12749.46 801
12750.53 823
12751.60 764
12752.66 751
12753.73 744
12754.79 794
12755.86 758
12756.93 733
12757.99 729
12759.06 739
12760.12 765
12761.19 714
12762.26 740
12763.32 735
12764.39 728
12765.46 726
12766.52 723
12767.59 713
12768.66 717
12769.72 671
12770.79 684
12771.86 682
12772.92 708
12773.99 666
12775.06 696
12776.12 652
12777.19 661
12778.26 662
12779.33 677
12780.39 669
12781.46 694
12782.53 676
12783.59 643
12784.66 650
12785.73 611
12786.80 620
12787.86 635
12788.93 638
12790.00 635
12791.07 643
12792.13 595
12793.20 639
12794.27 635
12795.34 635
12796.40 633
12797.47 617
12798.54 604
12799.61 573
12800.68 600
12801.74 655
12802.81 610
12803.88 605
12804.95 640
12806.02 614
12807.09 618
12808.15 619
12809.22 620
12810.29 648
12811.36 627
12812.43 610
12813.50 638
12814.56 672
12815.63 635
12816.70 656
12817.77 658
12818.84 633
12819.91 616
12820.98 635
12822.04 661
12823.11 674
12824.18 645
12825.25 625
12826.32 630
12827.39 681
12828.46 681
12829.53 644
12830.60 637
12831.67 665
12832.74 682
12833.81 678
12834.87 648
12835.94 640
12837.01 638
12838.08 675
12839.15 619
12840.22 600
12841.29 588
12842.36 599
12843.43 582
12844.50 597
12845.57 588
12846.64 614
12847.71 574
12848.78 584
12849.85 581
12850.92 558
12851.99 572
12853.06 581
12854.13 538
12855.20 550
12856.27 536
12857.34 527
12858.41 539
12859.48 521
12860.55 500
12861.62 514
12862.69 507
12863.77 546
12864.84 551
12865.91 576
12866.98 536
12868.05 509
12869.12 523
12870.19 520
12871.26 540
12872.33 511
12873.40 486
12874.47 505
12875.54 488
12876.62 511
12877.69 477
12878.76 434
12879.83 461
12880.90 492
12881.97 458
12883.04 446
12884.12 432
12885.19 466
12886.26 500
12887.33 470
12888.40 486
12889.47 510
12890.54 481
12891.62 452
12892.69 446
12893.76 432
12894.83 454
12895.90 457
12896.98 462
12898.05 450
12899.12 458
12900.19 460
12901.26 439
12902.34 457
12903.41 460
12904.48 450
12905.55 430
12906.63 459
12907.70 463
12908.77 462
12909.84 455
12910.92 413
12911.99 427
12913.06 444
12914.13 440
12915.21 408
12916.28 408
12917.35 405
12918.42 436
12919.50 433
12920.57 426
12921.64 423
12922.72 411
12923.79 430
12924.86 436
12925.94 422
12927.01 428
12928.08 426
12929.16 437
12930.23 406
12931.30 428
12932.38 414
12933.45 422
12934.52 425
12935.60 394
12936.67 418
12937.74 421
12938.82 405
12939.89 414
12940.97 421
12942.04 421
12943.11 432
12944.19 430
12945.26 471
12946.34 421
12947.41 397
12948.48 394
12949.56 392
12950.63 387
12951.71 424
12952.78 407
12953.85 414
12954.93 401
12956.00 402
12957.08 428
12958.15 394
12959.23 415
12960.30 397
12961.38 390
12962.45 399
12963.53 372
12964.60 388
12965.68 385
12966.75 400
12967.83 402
12968.90 415
12969.98 404
12971.05 389
12972.13 384
12973.20 401
12974.28 399
12975.35 412
12976.43 392
12977.50 382
12978.58 388
12979.65 415
12980.73 380
12981.80 418
12982.88 415
12983.95 432
12985.03 407
12986.11 406
12987.18 379
12988.26 422
12989.33 424
12990.41 426
12991.48 394
12992.56 375
12993.64 378
12994.71 410
12995.79 403
12996.86 432
12997.94 426
12999.02 412
13000.09 422
13001.17 414
13002.25 434
13003.32 407
13004.40 401
13005.48 396
13006.55 414
13007.63 397
13008.71 402
13009.78 369
13010.86 408
13011.94 402
13013.01 407
13014.09 437
13015.17 384
13016.24 389
13017.32 418
13018.40 413
13019.47 405
13020.55 388
13021.63 401
13022.71 400
13023.78 407
13024.86 377
13025.94 382
13027.01 419
13028.09 427
13029.17 438
13030.25 440
13031.32 404
13032.40 396
13033.48 431
13034.56 440
13035.64 421
13036.71 419
13037.79 457
13038.87 449
13039.95 456
13041.02 446
13042.10 406
13043.18 378
13044.26 424
13045.34 422
13046.41 411
13047.49 426
13048.57 445
13049.65 430
13050.73 395
13051.81 409
13052.88 448
13053.96 435
13055.04 423
13056.12 433
13057.20 415
13058.28 389
13059.36 399
13060.44 416
13061.51 455
13062.59 426
13063.67 418
13064.75 428
13065.83 416
13066.91 408
13067.99 404
13069.07 412
13070.15 404
13071.23 373
13072.30 396
13073.38 432
13074.46 424
13075.54 412
13076.62 427
13077.70 428
13078.78 393
13079.86 414
13080.94 402
13082.02 416
13083.10 422
13084.18 417
13085.26 402
13086.34 394
13087.42 400
13088.50 399
13089.58 401
13090.66 381
13091.74 415
13092.82 418
13093.90 413
13094.98 404
13096.06 399
13097.14 407
13098.22 437
13099.30 429
13100.38 419
13101.46 408
13102.54 410
13103.62 399
13104.70 412
13105.78 393
13106.86 454
13107.94 443
13109.03 424
13110.11 399
13111.19 427
13112.27 426
13113.35 451
13114.43 409
13115.51 396
13116.59 455
13117.67 461
13118.75 436
13119.84 454
13120.92 425
13122.00 410
13123.08 451
13124.16 461
13125.24 457
13126.32 416
13127.41 447
13128.49 449
13129.57 453
13130.65 441
13131.73 457
13132.81 402
13133.90 455
13134.98 449
13136.06 421
13137.14 454
13138.22 414
13139.30 419
13140.39 440
13141.47 467
13142.55 465
13143.63 450
13144.72 455
13145.80 440
13146.88 464
13147.96 442
13149.04 431
13150.13 461
13151.21 471
13152.29 463
13153.38 444
13154.46 416
13155.54 432
13156.62 437
13157.71 454
13158.79 460
13159.87 449
13160.95 466
13162.04 468
13163.12 467
13164.20 460
13165.29 451
13166.37 457
13167.45 462
13168.54 465
13169.62 463
13170.70 473
13171.79 455
13172.87 432
13173.95 454
13175.04 456
13176.12 465
13177.20 480
13178.29 466
13179.37 462
13180.45 513
13181.54 447
13182.62 444
13183.71 460
13184.79 462
13185.87 451
13186.96 497
13188.04 456
13189.13 462
13190.21 469
13191.29 484
13192.38 449
13193.46 456
13194.55 504
13195.63 468
13196.72 487
13197.80 466
13198.88 481
13199.97 486
13201.05 507
13202.14 460
13203.22 466
13204.31 478
13205.39 496
13206.48 539
13207.56 473
13208.65 465
13209.73 463
13210.82 492
13211.90 495
13212.99 496
13214.07 488
13215.16 482
13216.24 514
13217.33 528
13218.41 479
13219.50 478
13220.58 507
13221.67 506
13222.75 497
13223.84 488
13224.92 498
13226.01 527
13227.10 503
13228.18 504
13229.27 530
13230.35 539
13231.44 543
13232.52 534
13233.61 532
13234.70 521
13235.78 535
13236.87 529
13237.95 535
13239.04 563
13240.13 551
13241.21 520
13242.30 567
13243.39 557
13244.47 522
13245.56 568
13246.64 541
13247.73 566
13248.82 554
13249.90 534
13250.99 558
13252.08 563
13253.16 573
13254.25 570
13255.34 603
13256.42 584
13257.51 578
13258.60 586
13259.69 595
13260.77 591
13261.86 623
13262.95 613
13264.03 571
13265.12 594
13266.21 623
13267.30 611
13268.38 622
13269.47 613
13270.56 634
13271.64 651
13272.73 628
13273.82 609
13274.91 647
13275.99 690
13277.08 687
13278.17 687
13279.26 638
13280.35 660
13281.43 671
13282.52 671
13283.61 700
13284.70 701
13285.79 699
13286.87 715
13287.96 736
13289.05 692
13290.14 699
13291.23 721
13292.31 771
13293.40 713
13294.49 739
13295.58 752
13296.67 761
13297.76 766
13298.85 789
13299.93 810
13301.02 778
13302.11 791
13303.20 817
13304.29 812
13305.38 818
13306.47 835
13307.56 829
13308.64 824
13309.73 849
13310.82 894
13311.91 871
13313.00 842
13314.09 840
13315.18 926
13316.27 870
13317.36 859
13318.45 882
13319.54 875
13320.63 886
13321.72 876
13322.81 916
13323.89 930
13324.98 943
13326.07 909
13327.16 939
13328.25 904
13329.34 941
13330.43 940
13331.52 964
13332.61 1018
13333.70 966
13334.79 964
13335.88 964
13336.97 974
13338.06 989
13339.15 1027
13340.24 1017
13341.33 1031
13342.42 1014
13343.52 994
13344.61 1021
13345.70 971
13346.79 1024
13347.88 1012
13348.97 1027
13350.06 1016
13351.15 1017
13352.24 1045
13353.33 1035
13354.42 1055
13355.51 1050
13356.60 1066
13357.69 1081
13358.79 1073
13359.88 1100
13360.97 1122
13362.06 1103
13363.15 1147
13364.24 1194
13365.33 1199
13366.42 1194
13367.51 1231
13368.61 1228
13369.70 1157
13370.79 1200
13371.88 1236
13372.97 1226
13374.06 1187
13375.16 1127
13376.25 1188
13377.34 1162
13378.43 1135
13379.52 1083
13380.61 1164
13381.71 1066
13382.80 1014
13383.89 1052
13384.98 1031
13386.08 1007
13387.17 971
13388.26 940
13389.35 928
13390.44 924
13391.54 907
13392.63 901
13393.72 873
13394.81 894
13395.91 880
13397.00 867
13398.09 863
13399.18 824
13400.28 814
13401.37 876
13402.46 845
13403.56 852
13404.65 874
13405.74 849
13406.83 878
13407.93 833
13409.02 815
13410.11 865
13411.21 842
13412.30 828
13413.39 892
13414.49 846
13415.58 800
13416.67 835
13417.77 856
13418.86 835
13419.95 858
13421.05 876
13422.14 862
13423.23 844
13424.33 848
13425.42 832
13426.52 835
13427.61 872
13428.70 833
13429.80 837
13430.89 886
13431.98 877
13433.08 840
13434.17 884
13435.27 869
13436.36 923
13437.46 905
13438.55 902
13439.64 904
13440.74 907
13441.83 909
13442.93 894
13444.02 888
13445.12 908
13446.21 932
13447.31 933
13448.40 927
13449.50 960
13450.59 931
13451.68 940
13452.78 965
13453.87 944
13454.97 1018
13456.06 968
13457.16 1012
13458.25 978
13459.35 961
13460.44 981
13461.54 1006
13462.64 1036
13463.73 1051
13464.83 1026
13465.92 1042
13467.02 1055
13468.11 1001
13469.21 1018
13470.30 1064
13471.40 1104
13472.49 1057
13473.59 1027
13474.69 1045
13475.78 1068
13476.88 1092
13477.97 1062
13479.07 1110
13480.17 1158
13481.26 1119
13482.36 1135
13483.45 1125
13484.55 1103
13485.65 1113
13486.74 1108
13487.84 1193
13488.93 1172
13490.03 1200
13491.13 1179
13492.22 1190
13493.32 1217
13494.42 1232
13495.51 1275
13496.61 1260
13497.71 1304
13498.80 1278
13499.90 1307
13501.00 1301
13502.09 1336
13503.19 1364
13504.29 1408
13505.38 1395
13506.48 1358
13507.58 1376
13508.68 1365
13509.77 1348
13510.87 1366
13511.97 1332
13513.07 1371
13514.16 1264
13515.26 1230
13516.36 1257
13517.45 1251
13518.55 1251
13519.65 1220
13520.75 1163
13521.85 1165
13522.94 1149
13524.04 1132
13525.14 1122
13526.24 1123
13527.33 1072
13528.43 1002
13529.53 1043
13530.63 990
13531.73 973
13532.82 1017
13533.92 997
13535.02 1010
13536.12 986
13537.22 961
13538.32 950
13539.41 944
13540.51 871
13541.61 887
13542.71 927
13543.81 933
13544.91 894
13546.00 851
13547.10 861
13548.20 878
13549.30 851
13550.40 854
13551.50 843
13552.60 829
13553.70 815
13554.80 793
13555.89 783
13556.99 802
13558.09 790
13559.19 821
13560.29 822
13561.39 785
13562.49 808
13563.59 742
13564.69 768
13565.79 763
13566.89 787
13567.99 769
13569.09 765
13570.19 786
13571.29 737
13572.39 785
13573.49 758
13574.59 762
13575.69 746
13576.79 799
13577.88 781
13578.98 756
13580.08 739
13581.19 707
13582.29 764
13583.39 747
13584.49 768
13585.59 761
13586.69 779
13587.79 750
13588.89 749
13589.99 754
13591.09 788
13592.19 726
13593.29 784
13594.39 808
13595.49 778
13596.59 746
13597.69 762
13598.79 814
13599.89 771
13600.99 740
13602.09 762
13603.20 785
13604.30 703
13605.40 739
13606.50 748
13607.60 749
13608.70 750
13609.80 769
13610.90 747
13612.01 712
13613.11 749
13614.21 741
13615.31 764
13616.41 775
13617.51 780
13618.61 793
13619.72 772
13620.82 739
13621.92 788
13623.02 772
13624.12 775
13625.22 771
13626.33 761
13627.43 773
13628.53 728
13629.63 766
13630.73 770
13631.84 781
13632.94 780
13634.04 781
13635.14 748
13636.25 765
13637.35 774
13638.45 793
13639.55 738
13640.65 735
13641.76 730
13642.86 767
13643.96 790
13645.07 726
13646.17 716
13647.27 734
13648.37 767
13649.48 729
13650.58 759
13651.68 753
13652.79 743
13653.89 728
13654.99 759
13656.09 754
13657.20 724
13658.30 742
13659.40 751
13660.51 739
13661.61 700
13662.71 659
13663.82 695
13664.92 727
13666.02 726
13667.13 742
13668.23 697
13669.34 700
13670.44 704
13671.54 732
13672.65 675
13673.75 694
13674.85 716
13675.96 745
13677.06 704
13678.17 741
13679.27 737
13680.37 759
13681.48 761
13682.58 746
13683.69 740
13684.79 718
13685.89 730
13687.00 708
13688.10 736
13689.21 739
13690.31 792
13691.42 783
13692.52 807
13693.63 769
13694.73 724
13695.84 752
13696.94 761
13698.05 731
13699.15 786
13700.25 804
13701.36 752
13702.46 810
13703.57 811
13704.67 819
13705.78 778
13706.89 787
13707.99 804
13709.10 795
13710.20 833
13711.31 864
13712.41 877
13713.52 889
13714.62 870
13715.73 859
13716.83 903
13717.94 922
13719.04 893
13720.15 902
13721.26 889
13722.36 907
13723.47 905
13724.57 927
13725.68 955
13726.79 924
13727.89 907
13729.00 959
13730.10 950
13731.21 971
13732.32 986
13733.42 986
13734.53 965
13735.63 980
13736.74 990
13737.85 985
13738.95 1032
13740.06 1018
13741.17 1015
13742.27 1052
13743.38 1088
13744.49 1095
13745.59 1117
13746.70 1140
13747.81 1155
13748.91 1245
13750.02 1239
13751.13 1272
13752.23 1285
13753.34 1325
13754.45 1337
13755.56 1384
13756.66 1448
13757.77 1479
13758.88 1470
13759.98 1499
13761.09 1547
13762.20 1556
13763.31 1591
13764.41 1584
13765.52 1669
13766.63 1710
13767.74 1630
13768.84 1596
13769.95 1634
13771.06 1640
13772.17 1646
13773.28 1577
13774.38 1593
13775.49 1528
13776.60 1545
13777.71 1468
13778.82 1414
13779.92 1379
13781.03 1421
13782.14 1392
13783.25 1331
13784.36 1285
13785.46 1237
13786.57 1216
13787.68 1156
13788.79 1127
13789.90 1114
13791.01 1130
13792.12 1045
13793.22 1016
13794.33 971
13795.44 932
13796.55 970
13797.66 953
13798.77 878
13799.88 841
13800.99 876
13802.10 924
13803.20 940
13804.31 845
13805.42 817
13806.53 844
13807.64 856
13808.75 810
13809.86 789
13810.97 786
13812.08 834
13813.19 805
13814.30 785
13815.41 770
13816.52 814
13817.63 781
13818.74 794
13819.84 801
13820.95 760
13822.06 738
13823.17 759
13824.28 777
13825.39 743
13826.50 787
13827.61 773
13828.72 793
13829.83 786
13830.94 731
13832.05 741
13833.16 739
13834.28 749
13835.39 758
13836.50 760
13837.61 750
13838.72 779
13839.83 758
13840.94 781
13842.05 746
13843.16 735
13844.27 763
13845.38 766
13846.49 774
13847.60 772
13848.71 757
13849.82 744
13850.93 783
13852.05 774
13853.16 729
13854.27 747
13855.38 809
13856.49 782
13857.60 796
13858.71 800
13859.82 795
13860.94 772
13862.05 757
13863.16 778
13864.27 805
13865.38 822
13866.49 767
13867.60 797
13868.72 811
13869.83 818
13870.94 778
13872.05 749
13873.16 780
13874.27 789
13875.39 810
13876.50 787
13877.61 811
13878.72 851
13879.83 801
13880.95 820
13882.06 808
13883.17 829
13884.28 851
13885.40 852
13886.51 859
13887.62 882
13888.73 827
13889.85 887
13890.96 943
13892.07 949
13893.18 911
13894.30 929
13895.41 935
13896.52 957
13897.63 945
13898.75 941
13899.86 962
13900.97 966
13902.09 927
13903.20 931
13904.31 846
13905.43 858
13906.54 901
13907.65 901
13908.77 891
13909.88 867
13910.99 866
13912.11 812
13913.22 770
13914.33 756
13915.45 750
13916.56 749
13917.67 768
13918.79 797
13919.90 748
13921.01 704
13922.13 723
13923.24 721
13924.36 724
13925.47 727
13926.58 730
13927.70 722
13928.81 731
13929.93 744
13931.04 718
13932.15 745
13933.27 741
13934.38 741
13935.50 742
13936.61 758
13937.73 743
13938.84 706
13939.95 690
13941.07 719
13942.18 689
13943.30 720
13944.41 703
13945.53 681
13946.64 686
13947.76 716
13948.87 691
13949.99 654
13951.10 680
13952.22 684
13953.33 691
13954.45 677
13955.56 702
13956.68 657
13957.79 675
13958.91 633
13960.02 626
13961.14 649
13962.25 636
13963.37 667
13964.49 690
13965.60 639
13966.72 637
13967.83 662
13968.95 653
13970.06 648
13971.18 660
13972.30 665
13973.41 648
13974.53 685
13975.64 664
13976.76 656
13977.88 680
13978.99 645
13980.11 680
13981.22 685
13982.34 658
13983.46 668
13984.57 675
13985.69 665
13986.80 653
13987.92 667
13989.04 666
13990.15 659
13991.27 701
13992.39 669
13993.50 675
13994.62 666
13995.74 643
13996.85 673
13997.97 682
13999.09 669
14000.21 669
14001.32 667
14002.44 693
14003.56 715
14004.67 671
14005.79 676
14006.91 679
14008.02 687
14009.14 697
14010.26 657
14011.38 682
14012.49 651
14013.61 702
14014.73 693
14015.85 692
14016.96 700
14018.08 708
14019.20 670
14020.32 717
14021.44 718
14022.55 674
14023.67 692
14024.79 691
14025.91 704
14027.02 648
14028.14 655
14029.26 669
14030.38 714
14031.50 689
14032.62 684
14033.73 685
14034.85 691
14035.97 726
14037.09 705
14038.21 684
14039.33 688
14040.44 717
14041.56 735
14042.68 749
14043.80 729
14044.92 719
14046.04 724
14047.16 738
14048.27 746
14049.39 749
14050.51 792
14051.63 798
14052.75 764
14053.87 764
14054.99 799
14056.11 751
14057.23 773
14058.35 804
14059.47 864
14060.59 804
14061.70 819
14062.82 845
14063.94 834
14065.06 812
14066.18 863
14067.30 844
14068.42 904
14069.54 877
14070.66 880
14071.78 884
14072.90 849
14074.02 909
14075.14 923
14076.26 933
14077.38 949
14078.50 949
14079.62 921
14080.74 906
14081.86 939
14082.98 980
14084.10 986
14085.22 987
14086.34 980
14087.46 985
14088.58 979
14089.70 1013
14090.82 982
14091.94 1033
14093.07 1006
14094.19 1001
14095.31 1013
14096.43 1067
14097.55 1042
14098.67 1018
14099.79 1037
14100.91 1054
14102.03 1020
14103.15 1019
14104.27 1029
14105.39 1051
14106.52 1045
14107.64 1025
14108.76 1013
14109.88 982
14111.00 949
14112.12 919
14113.24 916
14114.37 886
14115.49 873
14116.61 903
14117.73 856
14118.85 867
14119.97 844
14121.10 788
14122.22 795
14123.34 783
14124.46 816
14125.58 812
14126.70 739
14127.83 753
14128.95 747
14130.07 749
14131.19 746
14132.32 722
14133.44 772
14134.56 748
14135.68 710
14136.80 696
14137.93 709
14139.05 716
14140.17 695
14141.29 691
14142.42 723
14143.54 701
14144.66 676
14145.78 673
14146.91 668
14148.03 651
14149.15 664
14150.28 681
14151.40 659
14152.52 709
14153.65 699
14154.77 664
14155.89 640
14157.01 659
14158.14 629
14159.26 644
14160.38 660
14161.51 662
14162.63 629
14163.75 642
14164.88 673
14166.00 658
14167.12 661
14168.25 654
14169.37 650
14170.50 670
14171.62 659
14172.74 640
14173.87 628
14174.99 651
14176.12 648
14177.24 637
14178.36 612
14179.49 642
14180.61 633
14181.74 618
14182.86 642
14183.98 633
14185.11 610
14186.23 636
14187.36 627
14188.48 628
14189.61 604
14190.73 604
14191.85 578
14192.98 581
14194.10 620
14195.23 607
14196.35 561
14197.48 585
14198.60 580
14199.73 566
14200.85 561
14201.98 575
14203.10 588
14204.23 550
14205.35 608
14206.48 588
14207.60 560
14208.73 591
14209.85 574
14210.98 565
14212.10 565
14213.23 567
14214.36 549
14215.48 564
14216.61 564
14217.73 561
14218.86 555
14219.98 549
14221.11 571
14222.23 586
14223.36 561
14224.49 563
14225.61 589
14226.74 559
14227.86 571
14228.99 574
14230.12 525
14231.24 528
14232.37 511
14233.49 532
14234.62 546
14235.75 544
14236.87 535
14238.00 523
14239.13 516
14240.25 521
14241.38 497
14242.51 540
14243.63 543
14244.76 555
14245.89 522
14247.01 505
14248.14 508
14249.27 528
14250.39 503
14251.52 521
14252.65 495
14253.77 519
14254.90 515
14256.03 504
14257.15 484
14258.28 484
14259.41 487
14260.54 503
14261.66 495
14262.79 509
14263.92 490
14265.05 516
14266.17 507
14267.30 518
14268.43 494
14269.56 471
14270.68 484
14271.81 471
14272.94 495
14274.07 449
14275.20 466
14276.32 456
14277.45 466
14278.58 445
14279.71 456
14280.83 447
14281.96 444
14283.09 442
14284.22 439
14285.35 439
14286.48 432
14287.60 457
14288.73 443
14289.86 433
14290.99 465
14292.12 460
14293.25 441
14294.38 434
14295.50 446
14296.63 472
14297.76 454
14298.89 424
14300.02 479
14301.15 447
14302.28 430
14303.41 440
14304.53 425
14305.66 423
14306.79 410
14307.92 440
14309.05 409
14310.18 436
14311.31 419
14312.44 418
14313.57 401
14314.70 407
14315.83 433
14316.96 444
14318.09 420
14319.22 428
14320.35 415
14321.48 438
14322.60 413
14323.73 402
14324.86 419
14325.99 405
14327.12 413
14328.25 415
14329.38 381
14330.51 385
14331.64 432
14332.77 413
14333.90 394
14335.03 420
14336.17 416
14337.30 415
14338.43 379
14339.56 402
14340.69 389
14341.82 397
14342.95 407
14344.08 387
14345.21 409
14346.34 401
14347.47 426
14348.60 405
14349.73 388
14350.86 402
14351.99 412
14353.12 417
14354.26 409
14355.39 380
14356.52 389
14357.65 405
14358.78 413
14359.91 401
14361.04 386
14362.17 382
14363.30 403
14364.44 398
14365.57 425
14366.70 405
14367.83 407
14368.96 422
14370.09 420
14371.23 407
14372.36 415
14373.49 415
14374.62 374
14375.75 384
14376.88 384
14378.02 405
14379.15 387
14380.28 416
14381.41 423
14382.54 362
14383.68 398
14384.81 430
14385.94 420
14387.07 446
14388.21 397
14389.34 409
14390.47 419
14391.60 450
14392.73 411
14393.87 431
14395.00 444
14396.13 425
14397.27 428
14398.40 428
14399.53 401
14400.66 424
14401.80 437
14402.93 410
14404.06 425
14405.19 446
14406.33 447
14407.46 439
14408.59 431
14409.73 438
14410.86 427
14411.99 396
14413.13 397
14414.26 430
14415.39 449
14416.53 433
14417.66 431
14418.79 457
14419.93 455
14421.06 435
14422.19 472
14423.33 440
14424.46 435
14425.60 462
14426.73 456
14427.86 482
14429.00 449
14430.13 470
14431.27 471
14432.40 452
14433.53 465
14434.67 431
14435.80 491
14436.94 466
14438.07 471
14439.21 473
14440.34 474
14441.47 509
14442.61 450
14443.74 484
14444.88 481
14446.01 489
14447.15 459
14448.28 463
14449.42 459
14450.55 460
14451.69 466
14452.82 460
14453.96 481
14455.09 470
14456.23 458
14457.36 443
14458.50 467
14459.63 466
14460.77 497
14461.90 484
14463.04 470
14464.17 496
14465.31 524
14466.44 519
14467.58 504
14468.71 500
14469.85 545
14470.98 521
14472.12 473
14473.26 521
14474.39 496
14475.53 510
14476.66 530
14477.80 528
14478.93 463
14480.07 505
14481.21 507
14482.34 519
14483.48 487
14484.61 450
14485.75 451
14486.89 468
14488.02 453
14489.16 451
14490.30 445
14491.43 466
14492.57 460
14493.70 451
14494.84 478
14495.98 477
14497.11 492
14498.25 464
14499.39 480
14500.52 493
14501.66 489
14502.80 500
14503.93 490
14505.07 473
14506.21 480
14507.35 476
14508.48 491
14509.62 486
14510.76 499
14511.89 457
14513.03 477
14514.17 471
14515.31 462
14516.44 488
14517.58 478
14518.72 475
14519.86 455
14520.99 479
14522.13 430
14523.27 446
14524.41 461
14525.54 471
14526.68 445
14527.82 475
14528.96 449
14530.09 436
14531.23 434
14532.37 444
14533.51 436
14534.65 435
14535.78 451
14536.92 462
14538.06 433
14539.20 454
14540.34 460
14541.48 471
14542.61 434
14543.75 454
14544.89 458
14546.03 434
14547.17 411
14548.31 449
14549.45 441
14550.58 440
14551.72 440
14552.86 449
14554.00 480
14555.14 464
14556.28 474
14557.42 449
14558.56 440
14559.70 445
14560.83 447
14561.97 460
14563.11 488
14564.25 478
14565.39 472
14566.53 469
14567.67 503
14568.81 498
14569.95 469
14571.09 507
14572.23 486
14573.37 495
14574.51 516
14575.65 483
14576.79 482
14577.93 536
14579.07 538
14580.21 526
14581.35 486
14582.49 507
14583.63 534
14584.77 552
14585.91 513
14587.05 523
14588.19 551
14589.33 512
14590.47 536
14591.61 534
14592.75 531
14593.89 546
14595.03 599
14596.17 601
14597.31 580
14598.45 594
14599.59 583
14600.73 564
14601.87 594
14603.01 582
14604.15 592
14605.29 603
14606.43 569
14607.58 610
14608.72 616
14609.86 568
14611.00 602
14612.14 617
14613.28 636
14614.42 655
14615.56 626
14616.70 612
14617.85 645
14618.99 648
14620.13 674
14621.27 703
14622.41 685
14623.55 725
14624.69 653
14625.84 714
14626.98 749
14628.12 743
14629.26 719
14630.40 748
14631.54 737
14632.69 758
14633.83 786
14634.97 766
14636.11 817
14637.25 792
14638.40 789
14639.54 794
14640.68 776
14641.82 827
14642.97 783
14644.11 752
14645.25 766
14646.39 725
14647.54 741
14648.68 717
14649.82 664
14650.96 640
14652.11 611
14653.25 595
14654.39 601
14655.53 549
14656.68 581
14657.82 556
14658.96 561
14660.11 585
14661.25 554
14662.39 543
14663.53 505
14664.68 527
14665.82 531
14666.96 488
14668.11 500
14669.25 506
14670.39 502
14671.54 496
14672.68 457
14673.82 465
14674.97 470
14676.11 471
14677.26 464
14678.40 453
14679.54 423
14680.69 434
14681.83 424
14682.97 423
14684.12 403
14685.26 453
14686.41 416
14687.55 442
14688.69 423
14689.84 417
14690.98 385
14692.13 411
14693.27 396
14694.42 415
14695.56 398
14696.70 390
14697.85 388
14698.99 392
14700.14 393
14701.28 417
14702.43 401
14703.57 397
14704.72 391
14705.86 386
14707.01 371
14708.15 378
14709.30 382
14710.44 421
14711.58 403
14712.73 376
14713.87 381
14715.02 392
14716.17 386
14717.31 403
14718.46 403
14719.60 402
14720.75 412
14721.89 387
14723.04 396
14724.18 405
14725.33 408
14726.47 401
14727.62 401
14728.76 389
14729.91 392
14731.06 390
14732.20 398
14733.35 385
14734.49 398
14735.64 392
14736.79 387
14737.93 386
14739.08 372
14740.22 391
14741.37 386
14742.52 366
14743.66 352
14744.81 392
14745.95 385
14747.10 377
14748.25 354
14749.39 377
14750.54 371
14751.69 364
14752.83 376
14753.98 362
14755.13 349
14756.27 343
14757.42 382
14758.57 352
14759.71 373
14760.86 342
14762.01 369
14763.15 369
14764.30 368
14765.45 337
14766.60 343
14767.74 348
14768.89 354
14770.04 333
14771.18 351
14772.33 343
14773.48 358
14774.63 378
14775.77 329
14776.92 333
14778.07 333
14779.22 351
14780.36 306
14781.51 302
14782.66 329
14783.81 371
14784.96 331
14786.10 331
14787.25 333
14788.40 328
14789.55 322
14790.70 343
14791.84 347
14792.99 353
14794.14 342
14795.29 326
14796.44 315
14797.58 315
14798.73 326
14799.88 327
14801.03 318
14802.18 316
14803.33 328
14804.48 322
14805.62 310
14806.77 319
14807.92 324
14809.07 329
14810.22 317
14811.37 320
14812.52 334
14813.67 309
14814.81 317
14815.96 316
14817.11 305
14818.26 329
14819.41 274
14820.56 292
14821.71 304
14822.86 290
14824.01 280
14825.16 295
14826.31 305
14827.46 303
14828.61 300
14829.76 292
14830.91 299
14832.06 274
14833.20 259
14834.35 295
14835.50 288
14836.65 296
14837.80 288
14838.95 283
14840.10 290
14841.25 289
14842.40 306
14843.55 291
14844.70 265
14845.85 297
14847.00 266
14848.15 293
14849.31 257
14850.46 264
14851.61 269
14852.76 274
14853.91 282
14855.06 289
14856.21 282
14857.36 289
14858.51 290
14859.66 307
14860.81 291
14861.96 301
14863.11 286
14864.26 284
14865.41 293
14866.57 271
14867.72 268
14868.87 253
14870.02 268
14871.17 272
14872.32 292
14873.47 291
14874.62 272
14875.77 301
14876.93 273
14878.08 270
14879.23 257
14880.38 291
14881.53 316
14882.68 284
14883.84 286
14884.99 281
14886.14 267
14887.29 281
14888.44 279
14889.59 298
14890.75 275
14891.90 269
14893.05 289
14894.20 293
14895.35 273
14896.51 234
14897.66 258
14898.81 257
14899.96 262
14901.12 268
14902.27 231
14903.42 254
14904.57 275
14905.73 279
14906.88 288
14908.03 281
14909.18 261
14910.34 270
14911.49 279
14912.64 266
14913.79 265
14914.95 279
14916.10 276
14917.25 269
14918.41 247
14919.56 270
14920.71 252
14921.87 250
14923.02 245
14924.17 269
14925.33 255
14926.48 274
14927.63 264
14928.79 260
14929.94 294
14931.09 276
14932.25 272
14933.40 277
14934.55 270
14935.71 270
14936.86 273
14938.01 247
14939.17 267
14940.32 290
14941.48 269
14942.63 249
14943.78 281
14944.94 242
14946.09 262
14947.25 254
14948.40 280
14949.55 267
14950.71 289
14951.86 281
14953.02 267
14954.17 266
14955.33 253
14956.48 277
14957.63 266
14958.79 287
14959.94 261
14961.10 282
14962.25 270
14963.41 266
14964.56 277
14965.72 281
14966.87 304
14968.03 269
14969.18 279
14970.34 289
14971.49 254
14972.65 242
14973.80 258
14974.96 259
14976.11 320
14977.27 286
14978.42 277
14979.58 280
14980.73 293
14981.89 260
14983.05 300
14984.20 272
14985.36 277
14986.51 272
14987.67 267
14988.82 260
14989.98 262
14991.13 266
14992.29 269
14993.45 281
14994.60 276
14995.76 251
14996.91 243
14998.07 262
14999.23 272
15000.38 264
15001.54 262
15002.70 275
15003.85 251
15005.01 276
15006.16 269
15007.32 229
15008.48 266
15009.63 251
15010.79 257
15011.95 237
15013.10 272
15014.26 261
15015.42 248
15016.57 218
15017.73 248
15018.89 244
15020.04 259
15021.20 246
15022.36 253
15023.52 225
15024.67 247
15025.83 233
15026.99 239
15028.14 237
15029.30 232
15030.46 260
15031.62 256
15032.77 259
15033.93 238
15035.09 262
15036.25 225
15037.40 243
15038.56 230
15039.72 251
15040.88 253
15042.03 229
15043.19 259
15044.35 275
15045.51 256
15046.67 236
15047.82 237
15048.98 261
15050.14 244
15051.30 236
15052.46 257
15053.61 245
15054.77 268
15055.93 252
15057.09 238
15058.25 221
15059.41 223
15060.56 244
15061.72 238
15062.88 250
15064.04 236
15065.20 245
15066.36 255
15067.52 241
15068.68 220
15069.83 259
15070.99 233
15072.15 256
15073.31 260
15074.47 259
15075.63 243
15076.79 246
15077.95 237
15079.11 239
15080.27 241
15081.43 223
15082.58 240
15083.74 237
15084.90 228
15086.06 217
15087.22 251
15088.38 238
15089.54 246
15090.70 253
15091.86 251
15093.02 232
15094.18 246
15095.34 254
15096.50 251
15097.66 234
15098.82 258
15099.98 250
15101.14 249
15102.30 275
15103.46 250
15104.62 252
15105.78 279
15106.94 246
15108.10 267
15109.26 280
15110.42 251
15111.58 253
15112.74 276
15113.90 261
15115.06 266
15116.22 255
15117.39 256
15118.55 237
15119.71 238
15120.87 246
15122.03 287
15123.19 285
15124.35 253
15125.51 249
15126.67 275
15127.83 266
15128.99 267
15130.16 252
15131.32 263
15132.48 267
15133.64 236
15134.80 275
15135.96 258
15137.12 258
15138.28 255
15139.45 297
15140.61 260
15141.77 276
15142.93 265
15144.09 302
15145.25 297
15146.42 269
15147.58 305
15148.74 293
15149.90 288
15151.06 288
15152.23 312
15153.39 295
15154.55 264
15155.71 283
15156.87 317
15158.04 272
15159.20 288
15160.36 300
15161.52 310
15162.69 284
15163.85 288
15165.01 298
15166.17 306
15167.34 318
15168.50 287
15169.66 304
15170.82 296
15171.99 310
15173.15 313
15174.31 315
15175.48 312
15176.64 336
15177.80 278
15178.96 304
15180.13 319
15181.29 335
15182.45 321
15183.62 341
15184.78 339
15185.94 357
15187.11 351
15188.27 337
15189.43 360
15190.60 333
15191.76 340
15192.92 331
15194.09 343
15195.25 326
15196.42 342
15197.58 345
15198.74 345
15199.91 357
15201.07 383
15202.23 348
15203.40 360
15204.56 361
15205.73 397
15206.89 362
15208.05 361
15209.22 393
15210.38 350
15211.55 358
15212.71 358
15213.88 374
15215.04 364
15216.21 382
15217.37 353
15218.53 352
15219.70 361
15220.86 368
15222.03 359
15223.19 370
15224.36 355
15225.52 373
15226.69 401
15227.85 380
15229.02 393
15230.18 407
15231.35 426
15232.51 384
15233.68 391
15234.84 413
15236.01 389
15237.17 389
15238.34 411
15239.50 425
15240.67 419
15241.83 401
15243.00 396
15244.17 428
15245.33 411
15246.50 422
15247.66 413
15248.83 390
15249.99 420
15251.16 414
15252.33 378
15253.49 392
15254.66 379
15255.82 378
15256.99 360
15258.16 359
15259.32 364
15260.49 350
15261.65 394
15262.82 366
15263.99 366
15265.15 362
15266.32 354
15267.49 345
15268.65 343
15269.82 345
15270.98 347
15272.15 341
15273.32 333
15274.48 350
15275.65 325
15276.82 336
15277.99 329
15279.15 334
15280.32 332
15281.49 314
15282.65 333
15283.82 321
15284.99 337
15286.15 339
15287.32 305
15288.49 327
15289.66 351
15290.82 359
15291.99 349
15293.16 354
15294.33 337
15295.49 340
15296.66 343
15297.83 337
15299.00 323
15300.16 327
15301.33 344
15302.50 352
15303.67 345
15304.83 306
15306.00 329
15307.17 303
15308.34 320
15309.51 356
15310.67 309
15311.84 332
15313.01 343
15314.18 352
15315.35 303
15316.52 335
15317.68 341
15318.85 354
15320.02 333
15321.19 332
15322.36 346
15323.53 358
15324.69 345
15325.86 338
15327.03 354
15328.20 319
15329.37 361
15330.54 343
15331.71 345
15332.88 323
15334.05 311
15335.21 349
15336.38 332
15337.55 346
15338.72 388
15339.89 362
15341.06 363
15342.23 371
15343.40 372
15344.57 344
15345.74 339
15346.91 340
15348.08 363
15349.25 359
15350.42 365
15351.58 356
15352.75 365
15353.92 353
15355.09 367
15356.26 346
15357.43 362
15358.60 382
15359.77 383
15360.94 367
15362.11 396
15363.28 399
15364.45 363
15365.62 421
15366.79 405
15367.96 404
15369.13 398
15370.31 426
15371.48 405
15372.65 388
15373.82 384
15374.99 375
15376.16 404
15377.33 383
15378.50 391
15379.67 408
15380.84 409
15382.01 369
15383.18 380
15384.35 379
15385.52 358
15386.69 364
15387.87 364
15389.04 393
15390.21 383
15391.38 399
15392.55 352
15393.72 362
15394.89 379
15396.06 382
15397.24 360
15398.41 377
15399.58 347
15400.75 334
15401.92 366
15403.09 342
15404.26 345
15405.44 388
15406.61 352
15407.78 339
15408.95 334
15410.12 324
15411.30 330
15412.47 326
15413.64 324
15414.81 335
15415.98 328
15417.16 314
15418.33 322
15419.50 340
15420.67 335
15421.84 292
15423.02 313
15424.19 284
15425.36 315
15426.53 315
15427.71 317
15428.88 340
15430.05 309
15431.22 321
15432.40 317
15433.57 293
15434.74 281
15435.92 291
15437.09 300
15438.26 303
15439.43 287
15440.61 276
15441.78 306
15442.95 282
15444.13 296
15445.30 291
15446.47 298
15447.65 281
15448.82 299
15449.99 256
15451.17 286
15452.34 289
15453.51 292
15454.69 281
15455.86 305
15457.03 270
15458.21 280
15459.38 295
15460.56 281
15461.73 298
15462.90 276
15464.08 296
15465.25 268
15466.43 283
15467.60 318
15468.77 267
15469.95 282
15471.12 277
15472.30 322
15473.47 306
15474.64 283
15475.82 305
15476.99 290
15478.17 277
15479.34 283
15480.52 297
15481.69 308
15482.87 308
15484.04 309
15485.22 281
15486.39 266
15487.56 291
15488.74 301
15489.91 301
15491.09 278
15492.26 295
15493.44 318
15494.61 309
15495.79 268
15496.96 292
15498.14 313
15499.32 334
15500.49 273
15501.67 299
15502.84 313
15504.02 268
15505.19 309
15506.37 307
15507.54 305
15508.72 305
15509.89 307
15511.07 306
15512.25 308
15513.42 286
15514.60 303
15515.77 299
15516.95 311
15518.13 295
15519.30 290
15520.48 323
15521.65 318
15522.83 291
15524.01 290
15525.18 320
15526.36 299
15527.53 296
15528.71 323
15529.89 279
15531.06 305
15532.24 317
15533.42 281
15534.59 310
15535.77 340
15536.95 330
15538.12 319
15539.30 303
15540.48 306
15541.65 331
15542.83 317
15544.01 312
15545.18 331
15546.36 337
15547.54 329
15548.72 311
15549.89 342
15551.07 333
15552.25 349
15553.42 330
15554.60 339
15555.78 339
15556.96 342
15558.13 337
15559.31 353
15560.49 346
15561.67 306
15562.84 340
15564.02 328
15565.20 329
15566.38 333
15567.56 351
15568.73 320
15569.91 322
15571.09 343
15572.27 352
15573.45 352
15574.62 348
15575.80 364
15576.98 371
15578.16 350
15579.34 352
15580.52 345
15581.69 388
15582.87 372
15584.05 389
15585.23 369
15586.41 355
15587.59 362
15588.76 359
15589.94 369
15591.12 391
15592.30 380
15593.48 397
15594.66 391
15595.84 390
15597.02 374
15598.20 393
15599.37 404
15600.55 400
15601.73 409
15602.91 407
15604.09 419
15605.27 413
15606.45 425
15607.63 415
15608.81 404
15609.99 411
15611.17 388
15612.35 422
15613.53 409
15614.71 456
15615.89 462
15617.07 491
15618.25 452
15619.43 445
15620.60 443
15621.78 438
15622.96 467
15624.14 471
15625.32 469
15626.50 489
15627.68 468
15628.87 461
15630.05 466
15631.23 488
15632.41 472
15633.59 512
15634.77 520
15635.95 512
15637.13 515
15638.31 507
15639.49 511
15640.67 510
15641.85 526
15643.03 553
15644.21 505
15645.39 546
15646.57 518
15647.75 563
15648.93 551
15650.12 539
15651.30 512
15652.48 519
15653.66 548
15654.84 536
15656.02 528
15657.20 559
15658.38 546
15659.56 529
15660.75 552
15661.93 575
15663.11 534
15664.29 537
15665.47 526
15666.65 516
15667.84 530
15669.02 534
15670.20 510
15671.38 520
15672.56 516
15673.74 514
15674.93 542
15676.11 480
15677.29 536
15678.47 533
15679.65 496
15680.84 506
15682.02 485
15683.20 475
15684.38 473
15685.56 518
15686.75 469
15687.93 476
15689.11 440
15690.29 476
15691.48 465
15692.66 470
15693.84 445
15695.02 471
15696.21 485
15697.39 477
15698.57 488
15699.76 484
15700.94 487
15702.12 465
15703.30 433
15704.49 460
15705.67 485
15706.85 494
15708.04 484
15709.22 464
15710.40 453
15711.59 446
15712.77 487
15713.95 481
15715.14 459
15716.32 462
15717.50 495
15718.69 472
15719.87 515
15721.05 476
15722.24 496
15723.42 511
15724.61 541
15725.79 502
15726.97 506
15728.16 510
15729.34 493
15730.53 486
15731.71 496
15732.89 509
15734.08 511
15735.26 483
15736.45 485
15737.63 527
15738.81 513
15740.00 534
15741.18 504
15742.37 560
15743.55 560
15744.74 544
15745.92 529
15747.11 532
15748.29 544
15749.48 568
15750.66 581
15751.84 579
15753.03 593
15754.21 595
15755.40 579
15756.58 560
15757.77 563
15758.95 592
15760.14 590
15761.32 577
15762.51 616
15763.70 570
15764.88 563
15766.07 572
15767.25 596
15768.44 619
15769.62 575
15770.81 544
15771.99 541
15773.18 565
15774.36 559
15775.55 520
15776.74 573
15777.92 539
15779.11 506
15780.29 536
15781.48 548
15782.67 518
15783.85 519
15785.04 518
15786.22 536
15787.41 495
15788.60 505
15789.78 493
15790.97 496
15792.15 456
15793.34 455
15794.53 474
15795.71 496
15796.90 495
15798.09 493
15799.27 483
15800.46 479
15801.65 508
15802.83 461
15804.02 479
15805.21 457
15806.39 476
15807.58 509
15808.77 457
15809.95 464
15811.14 463
15812.33 451
15813.52 431
15814.70 459
15815.89 425
15817.08 444
15818.26 432
15819.45 446
15820.64 441
15821.83 416
15823.01 425
15824.20 422
15825.39 458
15826.58 471
15827.76 453
15828.95 455
15830.14 444
15831.33 434
15832.52 424
15833.70 424
15834.89 450
15836.08 428
15837.27 402
15838.46 414
15839.64 414
15840.83 427
15842.02 434
15843.21 462
15844.40 428
15845.58 451
15846.77 428
15847.96 422
15849.15 429
15850.34 404
15851.53 429
15852.72 437
15853.90 441
15855.09 422
15856.28 417
15857.47 454
15858.66 415
15859.85 420
15861.04 439
15862.23 447
15863.41 435
15864.60 439
15865.79 452
15866.98 454
15868.17 426
15869.36 428
15870.55 456
15871.74 463
15872.93 443
15874.12 448
15875.31 458
15876.50 447
15877.69 463
15878.88 427
15880.06 446
15881.25 451
15882.44 426
15883.63 434
15884.82 460
15886.01 464
15887.20 459
15888.39 460
15889.58 469
15890.77 451
15891.96 445
15893.15 442
15894.34 463
15895.53 493
15896.72 477
15897.91 473
15899.10 505
15900.30 493
15901.49 507
15902.68 548
15903.87 514
15905.06 528
15906.25 535
15907.44 517
15908.63 541
15909.82 536
15911.01 569
15912.20 530
15913.39 529
15914.58 509
15915.77 501
15916.96 524
15918.16 551
15919.35 564
15920.54 554
15921.73 550
15922.92 541
15924.11 595
15925.30 562
15926.49 556
15927.69 575
15928.88 534
15930.07 574
15931.26 568
15932.45 557
15933.64 563
15934.84 521
15936.03 541
15937.22 516
15938.41 525
15939.60 518
15940.79 493
15941.99 476
15943.18 498
15944.37 481
15945.56 499
15946.75 456
15947.95 472
15949.14 456
15950.33 470
15951.52 453
15952.72 443
15953.91 409
15955.10 402
15956.29 398
15957.49 385
15958.68 397
15959.87 408
15961.06 355
15962.26 372
15963.45 403
15964.64 354
15965.83 385
15967.03 373
15968.22 342
15969.41 321
15970.61 363
15971.80 343
15972.99 352
15974.19 324
15975.38 353
15976.57 340
15977.76 334
15978.96 319
15980.15 327
15981.34 344
15982.54 333
15983.73 308
15984.93 299
15986.12 307
15987.31 309
15988.51 297
15989.70 302
15990.89 303
15992.09 311
15993.28 282
15994.48 283
15995.67 307
15996.86 305
15998.06 294
15999.25 300
16000.45 282
16001.64 302
16002.83 316
16004.03 305
16005.22 326
16006.42 320
16007.61 289
16008.81 308
16010.00 285
16011.19 285
16012.39 284
16013.58 291
16014.78 312
16015.97 300
16017.17 294
16018.36 272
16019.56 269
16020.75 281
16021.95 284
16023.14 266
16024.34 288
16025.53 310
16026.73 294
16027.92 301
16029.12 259
16030.31 284
16031.51 293
16032.70 265
16033.90 258
16035.09 281
16036.29 280
16037.48 277
16038.68 265
16039.88 283
16041.07 275
16042.27 298
16043.46 260
16044.66 292
16045.85 280
16047.05 273
16048.25 287
16049.44 268
16050.64 278
16051.83 275
16053.03 286
16054.23 269
16055.42 269
16056.62 265
16057.82 255
16059.01 271
16060.21 281
16061.40 252
16062.60 264
16063.80 263
16064.99 274
16066.19 270
16067.39 278
16068.58 276
16069.78 258
16070.98 234
16072.17 248
16073.37 267
16074.57 270
16075.76 264
16076.96 255
16078.16 269
16079.36 250
16080.55 254
16081.75 257
16082.95 245
16084.14 246
16085.34 232
16086.54 228
16087.74 267
16088.93 277
16090.13 233
16091.33 250
16092.53 233
16093.72 244
16094.92 239
16096.12 249
16097.32 225
16098.51 245
16099.71 225
16100.91 240
16102.11 240
16103.31 213
16104.50 255
16105.70 247
16106.90 246
16108.10 255
16109.30 242
16110.49 231
16111.69 244
16112.89 216
16114.09 243
16115.29 242
16116.49 229
16117.68 220
16118.88 236
16120.08 220
16121.28 218
16122.48 221
16123.68 216
16124.88 245
16126.08 247
16127.27 235
16128.47 240
16129.67 244
16130.87 224
16132.07 220
16133.27 201
16134.47 218
16135.67 224
16136.87 199
16138.07 224
16139.27 234
16140.46 239
16141.66 241
16142.86 249
16144.06 244
16145.26 239
16146.46 232
16147.66 223
16148.86 205
16150.06 219
16151.26 231
16152.46 239
16153.66 220
16154.86 230
16156.06 215
16157.26 220
16158.46 210
16159.66 192
16160.86 232
16162.06 258
16163.26 219
16164.46 238
16165.66 232
16166.86 222
16168.06 239
16169.26 236
16170.46 239
16171.66 226
16172.86 230
16174.06 222
16175.26 242
16176.47 241
16177.67 215
16178.87 227
16180.07 235
16181.27 244
16182.47 227
16183.67 209
16184.87 222
16186.07 238
16187.27 243
16188.47 245
16189.68 245
16190.88 229
16192.08 227
16193.28 229
16194.48 231
16195.68 237
16196.88 232
16198.08 231
16199.29 233
16200.49 237
16201.69 230
16202.89 243
16204.09 233
16205.29 244
16206.50 226
16207.70 244
16208.90 236
16210.10 248
16211.30 251
16212.51 254
16213.71 206
16214.91 219
16216.11 235
16217.31 234
16218.52 209
16219.72 216
16220.92 230
16222.12 241
16223.33 238
16224.53 257
16225.73 263
16226.93 246
16228.14 237
16229.34 233
16230.54 230
16231.74 260
16232.95 254
16234.15 253
16235.35 237
16236.56 221
16237.76 258
16238.96 232
16240.16 245
16241.37 258
16242.57 272
16243.77 246
16244.98 264
16246.18 244
16247.38 257
16248.59 246
16249.79 240
16250.99 242
16252.20 222
16253.40 239
16254.60 256
16255.81 248
16257.01 236
16258.22 253
16259.42 255
16260.62 233
16261.83 243
16263.03 242
16264.23 247
16265.44 241
16266.64 247
16267.85 267
16269.05 261
16270.25 245
16271.46 241
16272.66 237
16273.87 247
16275.07 264
16276.28 216
16277.48 234
16278.69 257
16279.89 258
16281.09 229
16282.30 247
16283.50 248
16284.71 224
16285.91 217
16287.12 248
16288.32 262
16289.53 275
16290.73 266
16291.94 249
16293.14 250
16294.35 249
16295.55 275
16296.76 233
16297.96 252
16299.17 228
16300.37 232
16301.58 262
16302.78 251
16303.99 243
16305.19 274
16306.40 248
16307.61 239
16308.81 244
16310.02 250
16311.22 250
16312.43 229
16313.63 225
16314.84 217
16316.05 247
16317.25 243
16318.46 208
16319.66 226
16320.87 242
16322.08 237
16323.28 245
16324.49 257
16325.69 237
16326.90 250
16328.11 248
16329.31 233
16330.52 239
16331.73 233
16332.93 237
16334.14 234
16335.35 252
16336.55 229
16337.76 207
16338.97 214
16340.17 210
16341.38 195
16342.59 217
16343.79 213
16345.00 228
16346.21 232
16347.41 233
16348.62 232
16349.83 245
16351.03 213
16352.24 216
16353.45 227
16354.66 240
16355.86 236
16357.07 247
16358.28 224
16359.49 220
16360.69 206
16361.90 227
16363.11 216
16364.32 223
16365.52 206
16366.73 218
16367.94 246
16369.15 225
16370.35 224
16371.56 217
16372.77 210
16373.98 209
16375.19 188
16376.39 190
16377.60 187
16378.81 226
16380.02 230
16381.23 232
16382.44 204
16383.64 205
16384.85 210
16386.06 228
16387.27 215
16388.48 190
16389.69 201
16390.90 229
16392.10 219
16393.31 214
16394.52 230
16395.73 221
16396.94 195
16398.15 213
16399.36 207
16400.57 214
16401.77 230
16402.98 213
16404.19 219
16405.40 198
16406.61 203
16407.82 206
16409.03 208
16410.24 223
16411.45 225
16412.66 205
16413.87 195
16415.08 228
16416.29 202
16417.50 198
16418.71 222
16419.92 220
16421.12 228
16422.33 210
16423.54 212
16424.75 220
16425.96 223
16427.17 213
16428.38 230
16429.59 205
16430.80 229
16432.01 220
16433.22 240
16434.43 193
16435.64 207
16436.86 217
16438.07 232
16439.28 206
16440.49 194
16441.70 217
16442.91 220
16444.12 210
16445.33 203
16446.54 208
16447.75 222
16448.96 202
16450.17 212
16451.38 196
16452.59 190
16453.80 219
16455.02 219
16456.23 209
16457.44 211
16458.65 206
16459.86 203
16461.07 208
16462.28 196
16463.49 216
16464.70 250
16465.92 204
16467.13 202
16468.34 200
16469.55 209
16470.76 207
16471.97 209
16473.19 206
16474.40 193
16475.61 212
16476.82 195
16478.03 188
16479.24 191
16480.46 199
16481.67 198
16482.88 223
16484.09 217
16485.30 216
16486.52 219
16487.73 212
16488.94 199
16490.15 209
16491.37 225
16492.58 217
16493.79 203
16495.00 224
16496.21 212
16497.43 209
16498.64 219
16499.85 224
16501.07 223
16502.28 213
16503.49 207
16504.70 218
16505.92 228
16507.13 228
16508.34 203
16509.56 204
16510.77 217
16511.98 213
16513.19 205
16514.41 223
16515.62 215
16516.83 215
16518.05 227
16519.26 231
16520.47 232
16521.69 213
16522.90 226
16524.11 221
16525.33 194
16526.54 220
16527.76 222
16528.97 212
16530.18 234
16531.40 213
16532.61 235
16533.82 244
16535.04 229
16536.25 214
16537.47 239
16538.68 215
16539.89 221
16541.11 227
16542.32 231
16543.54 236
16544.75 230
16545.97 226
16547.18 254
16548.39 238
16549.61 273
16550.82 260
16552.04 239
16553.25 246
16554.47 261
16555.68 246
16556.90 236
16558.11 283
16559.33 294
16560.54 279
16561.76 240
16562.97 293
16564.19 271
16565.40 267
16566.62 271
16567.83 293
16569.05 264
16570.26 288
16571.48 262
16572.69 248
16573.91 256
16575.12 269
16576.34 275
16577.55 263
16578.77 277
16579.98 283
16581.20 293
16582.42 273
16583.63 275
16584.85 273
16586.06 260
16587.28 258
16588.49 254
16589.71 237
16590.93 259
16592.14 251
16593.36 245
16594.57 250
16595.79 250
16597.01 253
16598.22 245
16599.44 254
16600.66 271
16601.87 262
16603.09 241
16604.30 234
16605.52 210
16606.74 227
16607.95 214
16609.17 236
16610.39 245
16611.60 238
16612.82 250
16614.04 245
16615.25 209
16616.47 192
16617.69 227
16618.91 218
16620.12 216
16621.34 205
16622.56 238
16623.77 229
16624.99 224
16626.21 224
16627.43 212
16628.64 224
16629.86 238
16631.08 219
16632.30 209
16633.51 220
16634.73 213
16635.95 229
16637.17 209
16638.38 200
16639.60 206
16640.82 183
16642.04 208
16643.26 224
16644.47 214
16645.69 228
16646.91 218
16648.13 202
16649.35 209
16650.56 195
16651.78 216
16653.00 214
16654.22 240
16655.44 219
16656.65 198
16657.87 200
16659.09 196
16660.31 219
16661.53 205
16662.75 188
16663.97 223
16665.18 205
16666.40 189
16667.62 217
16668.84 213
16670.06 221
16671.28 198
16672.50 226
16673.72 213
16674.94 182
16676.15 203
16677.37 236
16678.59 209
16679.81 206
16681.03 207
16682.25 206
16683.47 228
16684.69 209
16685.91 199
16687.13 212
16688.35 189
16689.57 187
16690.79 228
16692.01 207
16693.23 204
16694.45 194
16695.67 208
16696.89 212
16698.11 223
16699.33 215
16700.55 204
16701.77 219
16702.99 216
16704.21 177
16705.43 205
16706.65 200
16707.87 182
16709.09 179
16710.31 208
16711.53 209
16712.75 184
16713.97 198
16715.19 215
16716.41 191
16717.63 214
16718.85 213
16720.07 213
16721.29 207
16722.51 184
16723.73 216
16724.95 210
16726.18 204
16727.40 196
16728.62 200
16729.84 200
16731.06 206
16732.28 182
16733.50 190
16734.72 182
16735.94 214
16737.17 193
16738.39 221
16739.61 222
16740.83 211
16742.05 225
16743.27 211
16744.49 198
16745.72 214
16746.94 214
16748.16 201
16749.38 190
16750.60 208
16751.83 203
16753.05 209
16754.27 189
16755.49 215
16756.71 199
16757.94 178
16759.16 189
16760.38 189
16761.60 198
16762.82 192
16764.05 195
16765.27 180
16766.49 198
16767.71 189
16768.94 188
16770.16 201
16771.38 195
16772.60 195
16773.83 201
16775.05 199
16776.27 197
16777.49 173
16778.72 202
16779.94 199
16781.16 194
16782.39 188
16783.61 198
16784.83 195
16786.06 192
16787.28 187
16788.50 192
16789.73 206
16790.95 185
16792.17 205
16793.40 185
16794.62 207
16795.84 214
16797.07 219
16798.29 210
16799.51 217
16800.74 217
16801.96 215
16803.18 204
16804.41 209
16805.63 184
16806.86 198
16808.08 214
16809.30 215
16810.53 207
16811.75 202
16812.98 203
16814.20 226
16815.42 208
16816.65 223
16817.87 226
16819.10 231
16820.32 233
16821.54 221
16822.77 200
16823.99 225
16825.22 234
16826.44 251
16827.67 238
16828.89 218
16830.12 205
16831.34 237
16832.57 237
16833.79 223
16835.02 223
16836.24 243
16837.47 237
16838.69 237
16839.92 222
16841.14 230
16842.37 239
16843.59 237
16844.82 263
16846.04 224
16847.27 238
16848.49 228
16849.72 222
16850.94 248
16852.17 275
16853.39 273
16854.62 249
16855.85 281
16857.07 281
16858.30 244
16859.52 264
16860.75 273
16861.97 281
16863.20 282
16864.43 276
16865.65 282
16866.88 298
16868.10 302
16869.33 285
16870.56 279
16871.78 287
16873.01 295
16874.24 305
16875.46 318
16876.69 316
16877.92 315
16879.14 321
16880.37 324
16881.59 327
16882.82 345
16884.05 323
16885.27 359
16886.50 315
16887.73 365
16888.96 351
16890.18 317
16891.41 316
16892.64 310
16893.86 333
16895.09 325
16896.32 305
16897.54 297
16898.77 307
16900.00 347
16901.23 315
16902.45 302
16903.68 334
16904.91 324
16906.14 309
16907.36 304
16908.59 315
16909.82 285
16911.05 270
16912.27 298
16913.50 312
16914.73 306
16915.96 298
16917.19 277
16918.41 288
16919.64 303
16920.87 300
16922.10 305
16923.33 284
16924.55 293
16925.78 265
16927.01 267
16928.24 282
16929.47 284
16930.69 289
16931.92 271
16933.15 273
16934.38 267
16935.61 268
16936.84 282
16938.07 276
16939.29 294
16940.52 277
16941.75 281
16942.98 280
16944.21 276
16945.44 274
16946.67 277
16947.90 297
16949.13 279
16950.35 274
16951.58 265
16952.81 276
16954.04 265
16955.27 247
16956.50 275
16957.73 258
16958.96 259
16960.19 251
16961.42 260
16962.65 249
16963.88 242
16965.11 253
16966.34 254
16967.57 256
16968.80 250
16970.03 249
16971.26 250
16972.49 261
16973.72 228
16974.95 245
16976.18 216
16977.41 251
16978.64 252
16979.87 233
16981.10 244
16982.33 243
16983.56 209
16984.79 231
16986.02 251
16987.25 229
16988.48 236
16989.71 253
16990.94 217
16992.17 250
16993.40 237
16994.63 236
16995.86 216
16997.09 224
16998.32 224
16999.55 241
17000.79 233
17002.02 212
17003.25 204
17004.48 214
17005.71 227
17006.94 219
17008.17 221
17009.40 211
17010.63 225
17011.87 212
17013.10 223
17014.33 218
17015.56 212
17016.79 224
17018.02 196
17019.25 202
17020.49 198
17021.72 224
17022.95 229
17024.18 229
17025.41 211
17026.64 223
17027.88 215
17029.11 209
17030.34 211
17031.57 215
17032.80 236
17034.04 230
17035.27 224
17036.50 222
17037.73 206
17038.97 198
17040.20 221
17041.43 198
17042.66 206
17043.90 213
17045.13 205
17046.36 214
17047.59 176
17048.83 201
17050.06 218
17051.29 200
17052.52 196
17053.76 189
17054.99 197
17056.22 198
17057.46 186
17058.69 198
17059.92 216
17061.15 198
17062.39 212
17063.62 224
17064.85 226
17066.09 208
17067.32 188
17068.55 203
17069.79 209
17071.02 189
17072.25 197
17073.49 184
17074.72 187
17075.96 214
17077.19 189
17078.42 199
17079.66 187
17080.89 168
17082.12 190
17083.36 180
17084.59 180
17085.83 181
17087.06 173
17088.29 208
17089.53 190
17090.76 203
17092.00 173
17093.23 182
17094.46 173
17095.70 218
17096.93 194
17098.17 178
17099.40 198
17100.64 207
17101.87 192
17103.11 173
17104.34 188
17105.58 188
17106.81 201
17108.05 178
17109.28 189
17110.51 189
17111.75 168
17112.98 167
17114.22 191
17115.45 196
17116.69 165
17117.93 181
17119.16 202
17120.40 169
17121.63 193
17122.87 173
17124.10 185
17125.34 183
17126.57 170
17127.81 169
17129.04 200
17130.28 173
17131.51 169
17132.75 188
17133.99 196
17135.22 182
17136.46 194
17137.69 199
17138.93 166
17140.17 166
17141.40 198
17142.64 178
17143.87 176
17145.11 166
17146.35 170
17147.58 184
17148.82 169
17150.05 187
17151.29 200
17152.53 181
17153.76 171
17155.00 169
17156.24 171
17157.47 161
17158.71 161
17159.95 167
17161.18 191
17162.42 163
17163.66 166
17164.89 175
17166.13 179
17167.37 191
17168.60 171
17169.84 181
17171.08 164
17172.32 173
17173.55 167
17174.79 177
17176.03 169
17177.26 150
17178.50 181
17179.74 166
17180.98 153
17182.21 155
17183.45 180
17184.69 187
17185.93 157
17187.16 180
17188.40 173
17189.64 194
17190.88 165
17192.12 173
17193.35 181
17194.59 177
17195.83 171
17197.07 196
17198.31 171
17199.54 156
17200.78 169
17202.02 161
17203.26 175
17204.50 167
17205.73 154
17206.97 179
17208.21 147
17209.45 159
17210.69 162
17211.93 166
17213.17 161
17214.40 178
17215.64 177
17216.88 167
17218.12 162
17219.36 162
17220.60 171
17221.84 140
17223.08 149
17224.31 157
17225.55 154
17226.79 165
17228.03 158
17229.27 190
17230.51 168
17231.75 182
17232.99 174
17234.23 167
17235.47 149
17236.71 143
17237.95 165
17239.19 160
17240.43 156
17241.66 146
17242.90 153
17244.14 162
17245.38 169
17246.62 181
17247.86 163
17249.10 149
17250.34 150
17251.58 154
17252.82 165
17254.06 147
17255.30 145
17256.54 172
17257.78 159
17259.02 152
17260.26 157
17261.50 154
17262.74 152
17263.99 142
17265.23 145
17266.47 156
17267.71 148
17268.95 170
17270.19 176
17271.43 153
17272.67 147
17273.91 137
17275.15 158
17276.39 149
17277.63 161
17278.87 154
17280.11 182
17281.36 154
17282.60 144
17283.84 154
17285.08 159
17286.32 135
17287.56 151
17288.80 175
17290.04 142
17291.29 149
17292.53 145
17293.77 154
17295.01 142
17296.25 146
17297.49 166
17298.73 156
17299.98 142
17301.22 142
17302.46 163
17303.70 157
17304.94 145
17306.19 156
17307.43 164
17308.67 165
17309.91 149
17311.15 153
17312.40 170
17313.64 157
17314.88 157
17316.12 162
17317.37 145
17318.61 170
17319.85 141
17321.09 150
17322.33 161
17323.58 164
17324.82 135
17326.06 165
17327.31 153
17328.55 160
17329.79 152
17331.03 175
17332.28 145
17333.52 134
17334.76 140
17336.01 172
17337.25 157
17338.49 144
17339.73 152
17340.98 147
17342.22 151
17343.46 150
17344.71 165
17345.95 162
17347.19 154
17348.44 152
17349.68 161
17350.92 151
17352.17 137
17353.41 147
17354.66 164
17355.90 158
17357.14 120
17358.39 172
17359.63 156
17360.87 150
17362.12 156
17363.36 159
17364.61 152
17365.85 146
17367.09 142
17368.34 172
17369.58 157
17370.83 143
17372.07 164
17373.32 169
17374.56 159
17375.80 162
17377.05 151
17378.29 144
17379.54 143
17380.78 152
17382.03 128
17383.27 150
17384.52 153
17385.76 156
17387.01 156
17388.25 139
17389.50 153
17390.74 159
17391.99 155
17393.23 155
17394.48 150
17395.72 163
17396.97 172
17398.21 156
17399.46 162
17400.70 160
17401.95 140
17403.19 154
17404.44 144
17405.68 152
17406.93 136
17408.18 147
17409.42 150
17410.67 168
17411.91 152
17413.16 159
17414.40 179
17415.65 175
17416.90 167
17418.14 161
17419.39 158
17420.63 165
17421.88 164
17423.13 159
17424.37 157
17425.62 156
17426.86 173
17428.11 157
17429.36 176
17430.60 152
17431.85 166
17433.10 173
17434.34 188
17435.59 155
17436.84 165
17438.08 152
17439.33 161
17440.58 173
17441.82 159
17443.07 183
17444.32 182
17445.56 184
17446.81 180
17448.06 154
17449.30 166
17450.55 159
17451.80 174
17453.05 162
17454.29 164
17455.54 163
17456.79 172
17458.04 177
17459.28 166
17460.53 180
17461.78 196
17463.03 183
17464.27 173
17465.52 164
17466.77 169
17468.02 158
17469.26 174
17470.51 166
17471.76 182
17473.01 183
17474.25 172
17475.50 173
17476.75 195
17478.00 194
17479.25 159
17480.50 167
17481.74 180
17482.99 194
17484.24 198
17485.49 188
17486.74 179
17487.99 179
17489.23 183
17490.48 175
17491.73 172
17492.98 171
17494.23 193
17495.48 197
17496.73 203
17497.97 177
17499.22 216
17500.47 200
17501.72 206
17502.97 206
17504.22 203
17505.47 175
17506.72 201
17507.97 199
17509.22 192
17510.46 179
17511.71 194
17512.96 204
17514.21 190
17515.46 213
17516.71 191
17517.96 203
17519.21 209
17520.46 185
17521.71 203
17522.96 209
17524.21 195
17525.46 194
17526.71 190
17527.96 189
17529.21 221
17530.46 228
17531.71 231
17532.96 216
17534.21 205
17535.46 208
17536.71 213
17537.96 191
17539.21 213
17540.46 214
17541.71 199
17542.96 219
17544.21 208
17545.46 216
17546.71 238
17547.96 263
17549.21 222
17550.46 194
17551.71 205
17552.97 241
17554.22 222
17555.47 220
17556.72 234
17557.97 224
17559.22 208
17560.47 220
17561.72 221
17562.97 224
17564.22 212
17565.48 223
17566.73 224
17567.98 225
17569.23 216
17570.48 216
17571.73 201
17572.98 210
17574.24 214
17575.49 220
17576.74 242
17577.99 235
17579.24 224
17580.49 206
17581.75 214
17583.00 236
17584.25 220
17585.50 246
17586.75 208
17588.00 213
17589.26 215
17590.51 212
17591.76 217
17593.01 234
17594.27 243
17595.52 231
17596.77 254
17598.02 262
17599.27 233
17600.53 214
17601.78 237
17603.03 245
17604.28 258
17605.54 245
17606.79 245
17608.04 222
17609.30 253
17610.55 243
17611.80 238
17613.05 217
17614.31 242
17615.56 239
17616.81 260
17618.07 246
17619.32 255
17620.57 248
17621.83 246
17623.08 255
17624.33 244
17625.59 270
17626.84 248
17628.09 247
17629.35 248
17630.60 260
17631.85 268
17633.11 244
17634.36 268
17635.61 238
17636.87 212
17638.12 208
17639.38 237
17640.63 235
17641.88 214
17643.14 220
17644.39 231
17645.65 214
17646.90 203
17648.15 226
17649.41 222
17650.66 230
17651.92 214
17653.17 230
17654.42 231
17655.68 222
17656.93 227
17658.19 202
17659.44 220
17660.70 231
17661.95 204
17663.21 203
17664.46 194
17665.72 214
17666.97 211
17668.23 209
17669.48 201
17670.74 194
17671.99 178
17673.25 187
17674.50 183
17675.76 201
17677.01 198
17678.27 198
17679.52 194
17680.78 195
17682.03 197
17683.29 198
17684.54 188
17685.80 195
17687.05 207
17688.31 198
17689.57 187
17690.82 187
17692.08 203
17693.33 183
17694.59 193
17695.84 174
17697.10 181
17698.36 167
17699.61 178
17700.87 165
17702.12 165
17703.38 188
17704.64 181
17705.89 210
17707.15 173
17708.40 177
17709.66 175
17710.92 184
17712.17 188
17713.43 191
17714.69 199
17715.94 183
17717.20 194
17718.46 171
17719.71 167
17720.97 162
17722.23 190
17723.48 151
17724.74 171
17726.00 189
17727.25 180
17728.51 173
17729.77 194
17731.03 190
17732.28 184
17733.54 165
17734.80 176
17736.05 195
17737.31 164
17738.57 191
17739.83 188
17741.08 188
17742.34 183
17743.60 173
17744.86 158
17746.11 181
17747.37 186
17748.63 193
17749.89 173
17751.15 211
17752.40 178
17753.66 182
17754.92 165
17756.18 175
17757.43 162
17758.69 174
17759.95 174
17761.21 169
17762.47 177
17763.73 161
17764.98 165
17766.24 170
17767.50 187
17768.76 172
17770.02 178
17771.28 171
17772.53 135
17773.79 162
17775.05 161
17776.31 175
17777.57 160
17778.83 160
17780.09 172
17781.35 177
17782.60 174
17783.86 184
17785.12 169
17786.38 185
17787.64 163
17788.90 157
17790.16 155
17791.42 186
17792.68 167
17793.94 144
17795.20 158
17796.46 158
17797.72 141
17798.97 148
17800.23 150
17801.49 171
17802.75 156
17804.01 161
17805.27 168
17806.53 164
17807.79 149
17809.05 135
17810.31 140
17811.57 160
17812.83 165
17814.09 169
17815.35 144
17816.61 155
17817.87 150
17819.13 148
17820.39 150
17821.65 159
17822.91 159
17824.17 144
17825.43 144
17826.69 142
17827.96 133
17829.22 140
17830.48 145
17831.74 159
17833.00 161
17834.26 152
17835.52 145
17836.78 138
17838.04 147
17839.30 139
17840.56 152
17841.82 134
17843.09 143
17844.35 163
17845.61 150
17846.87 145
17848.13 151
17849.39 163
17850.65 152
17851.91 141
17853.18 146
17854.44 134
17855.70 161
17856.96 147
17858.22 147
17859.48 153
17860.74 149
17862.01 147
17863.27 164
17864.53 160
17865.79 133
17867.05 161
17868.32 162
17869.58 174
17870.84 131
17872.10 143
17873.36 139
17874.63 137
17875.89 135
17877.15 131
17878.41 139
17879.68 137
17880.94 151
17882.20 130
17883.46 142
17884.73 146
17885.99 141
17887.25 131
17888.51 142
17889.78 143
17891.04 129
17892.30 139
17893.56 125
17894.83 138
17896.09 157
17897.35 134
17898.62 120
17899.88 142
17901.14 147
17902.41 163
17903.67 143
17904.93 180
17906.20 151
17907.46 158
17908.72 153
17909.99 157
17911.25 144
17912.51 139
17913.78 124
17915.04 122
17916.30 138
17917.57 142
17918.83 143
17920.09 125
17921.36 126
17922.62 155
17923.89 162
17925.15 134
17926.41 159
17927.68 148
17928.94 151
17930.21 146
17931.47 132
17932.73 121
17934.00 142
17935.26 148
17936.53 139
17937.79 129
17939.06 136
17940.32 152
17941.59 152
17942.85 143
17944.11 134
17945.38 142
17946.64 145
17947.91 158
17949.17 128
17950.44 128
17951.70 146
17952.97 168
17954.23 133
17955.50 149
17956.76 130
17958.03 139
17959.29 141
17960.56 145
17961.82 154
17963.09 147
17964.35 143
17965.62 134
17966.89 145
17968.15 143
17969.42 139
17970.68 128
17971.95 127
17973.21 108
17974.48 146
17975.74 150
17977.01 143
17978.28 137
17979.54 139
17980.81 141
17982.07 130
17983.34 128
17984.61 148
17985.87 129
17987.14 142
17988.40 151
17989.67 131
17990.94 150
17992.20 146
17993.47 154
17994.74 146
17996.00 148
17997.27 125
17998.54 134
17999.80 165
18001.07 138
18002.34 151
18003.60 122
18004.87 147
18006.14 158
18007.40 170
18008.67 137
18009.94 146
18011.20 146
18012.47 139
18013.74 144
18015.00 118
18016.27 117
18017.54 150
18018.81 129
18020.07 120
18021.34 136
18022.61 144
18023.88 143
18025.14 137
18026.41 149
18027.68 134
18028.95 125
18030.21 137
18031.48 131
18032.75 141
18034.02 140
18035.28 158
18036.55 146
18037.82 146
18039.09 120
18040.36 146
18041.62 134
18042.89 155
18044.16 137
18045.43 131
18046.70 131
18047.97 131
18049.23 127
18050.50 146
18051.77 149
18053.04 144
18054.31 138
18055.58 138
18056.84 143
18058.11 142
18059.38 150
18060.65 152
18061.92 149
18063.19 117
18064.46 134
18065.73 130
18067.00 157
18068.26 141
18069.53 158
18070.80 136
18072.07 136
18073.34 139
18074.61 137
18075.88 165
18077.15 129
18078.42 157
18079.69 145
18080.96 147
18082.23 145
18083.50 146
18084.77 151
18086.03 146
18087.30 143
18088.57 148
18089.84 166
18091.11 154
18092.38 139
18093.65 141
18094.92 151
18096.19 127
18097.46 149
18098.73 146
18100.00 143
18101.27 159
18102.54 147
18103.81 151
18105.08 138
18106.35 132
18107.63 143
18108.90 164
18110.17 151
18111.44 151
18112.71 143
18113.98 157
18115.25 162
18116.52 163
18117.79 144
18119.06 143
18120.33 142
18121.60 149
18122.87 158
18124.14 166
18125.42 125
18126.69 156
18127.96 148
18129.23 150
18130.50 148
18131.77 143
18133.04 134
18134.31 127
18135.58 149
18136.86 139
18138.13 117
18139.40 137
18140.67 133
18141.94 127
18143.21 133
18144.49 136
18145.76 166
18147.03 149
18148.30 128
18149.57 131
18150.84 157
18152.12 138
18153.39 150
18154.66 169
18155.93 147
18157.20 137
18158.48 141
18159.75 144
18161.02 132
18162.29 140
18163.57 129
18164.84 160
18166.11 144
18167.38 146
18168.66 141
18169.93 152
18171.20 150
18172.47 122
18173.75 128
18175.02 140
18176.29 153
18177.56 138
18178.84 147
18180.11 134
18181.38 127
18182.66 148
18183.93 155
18185.20 131
18186.48 132
18187.75 135
18189.02 133
18190.30 136
18191.57 136
18192.84 139
18194.12 128
18195.39 141
18196.66 122
18197.94 138
18199.21 140
18200.48 140
18201.76 150
18203.03 143
18204.30 139
18205.58 149
18206.85 151
18208.13 137
18209.40 146
18210.67 134
18211.95 145
18213.22 140
18214.50 148
18215.77 117
18217.04 141
18218.32 164
18219.59 137
18220.87 125
18222.14 138
18223.42 149
18224.69 145
18225.97 164
18227.24 152
18228.51 143
18229.79 136
18231.06 144
18232.34 130
18233.61 130
18234.89 146
18236.16 153
18237.44 156
18238.71 147
18239.99 126
18241.26 148
18242.54 142
18243.81 144
18245.09 135
18246.36 140
18247.64 148
18248.91 156
18250.19 182
18251.47 137
18252.74 150
18254.02 135
18255.29 151
18256.57 144
18257.84 127
18259.12 144
18260.39 136
18261.67 132
18262.95 139
18264.22 143
18265.50 142
18266.77 148
18268.05 166
18269.33 147
18270.60 155
18271.88 129
18273.15 159
18274.43 155
18275.71 139
18276.98 123
18278.26 146
18279.54 158
18280.81 144
18282.09 130
18283.37 148
18284.64 138
18285.92 161
18287.20 148
18288.47 144
18289.75 146
18291.03 155
18292.30 160
18293.58 147
18294.86 147
18296.13 156
18297.41 128
18298.69 150
18299.96 159
18301.24 146
18302.52 140
18303.80 120
18305.07 138
18306.35 157
18307.63 146
18308.91 142
18310.18 157
18311.46 177
18312.74 153
18314.02 152
18315.29 127
18316.57 156
18317.85 151
18319.13 144
18320.40 160
18321.68 138
18322.96 141
18324.24 129
18325.52 163
18326.79 159
18328.07 156
18329.35 146
18330.63 142
18331.91 125
18333.19 123
18334.46 150
18335.74 149
18337.02 149
18338.30 160
18339.58 159
18340.86 155
18342.13 140
18343.41 174
18344.69 164
18345.97 156
18347.25 145
18348.53 154
18349.81 164
18351.09 146
18352.36 143
18353.64 114
18354.92 146
18356.20 147
18357.48 137
18358.76 135
18360.04 129
18361.32 149
18362.60 158
18363.88 150
18365.16 156
18366.44 158
18367.72 147
18369.00 143
18370.27 117
18371.55 130
18372.83 147
18374.11 142
18375.39 144
18376.67 128
18377.95 120
18379.23 128
18380.51 150
18381.79 155
18383.07 140
18384.35 142
18385.63 147
18386.91 165
18388.19 140
18389.47 141
18390.75 139
18392.03 140
18393.31 146
18394.60 148
18395.88 150
18397.16 133
18398.44 143
18399.72 141
18401.00 140
18402.28 136
18403.56 121
18404.84 146
18406.12 132
18407.40 129
18408.68 128
18409.96 129
18411.24 128
18412.53 137
18413.81 134
18415.09 130
18416.37 153
18417.65 148
18418.93 140
18420.21 155
18421.49 144
18422.78 154
18424.06 133
18425.34 134
18426.62 153
18427.90 138
18429.18 134
18430.46 130
18431.75 146
18433.03 134
18434.31 144
18435.59 133
18436.87 153
18438.16 134
18439.44 166
18440.72 139
18442.00 144
18443.28 150
18444.57 158
18445.85 131
18447.13 127
18448.41 117
18449.70 122
18450.98 139
18452.26 140
18453.54 139
18454.83 126
18456.11 152
18457.39 140
18458.67 145
18459.96 132
18461.24 140
18462.52 122
18463.80 124
18465.09 129
18466.37 127
18467.65 146
18468.94 137
18470.22 137
18471.50 141
18472.78 135
18474.07 124
18475.35 136
18476.63 146
18477.92 131
18479.20 126
18480.48 128
18481.77 129
18483.05 129
18484.34 126
18485.62 140
18486.90 147
18488.19 125
18489.47 133
18490.75 127
18492.04 140
18493.32 136
18494.61 131
18495.89 118
18497.17 126
18498.46 129
18499.74 117
18501.03 140
18502.31 149
18503.59 127
18504.88 136
18506.16 129
18507.45 151
18508.73 132
18510.02 121
18511.30 128
18512.58 125
18513.87 133
18515.15 127
18516.44 161
18517.72 127
18519.01 136
18520.29 116
18521.58 129
18522.86 120
18524.15 119
18525.43 130
18526.72 130
18528.00 121
18529.29 116
18530.57 117
18531.86 141
18533.14 144
18534.43 138
18535.71 130
18537.00 132
18538.28 145
18539.57 145
18540.86 168
18542.14 150
18543.43 131
18544.71 146
18546.00 137
18547.28 140
18548.57 139
18549.85 155
18551.14 128
18552.43 130
18553.71 139
18555.00 127
18556.28 141
18557.57 152
18558.86 119
18560.14 125
18561.43 126
18562.72 151
18564.00 132
18565.29 115
18566.57 127
18567.86 122
18569.15 150
18570.43 133
18571.72 140
18573.01 128
18574.29 128
18575.58 116
18576.87 129
18578.15 143
18579.44 134
18580.73 148
18582.01 136
18583.30 132
18584.59 145
18585.88 149
18587.16 128
18588.45 148
18589.74 134
18591.02 159
18592.31 158
18593.60 139
18594.89 144
18596.17 158
18597.46 140
18598.75 163
18600.04 145
18601.32 145
18602.61 141
18603.90 136
18605.19 141
18606.47 155
18607.76 149
18609.05 132
18610.34 150
18611.63 138
18612.91 146
18614.20 122
18615.49 146
18616.78 153
18618.07 157
18619.35 133
18620.64 149
18621.93 139
18623.22 141
18624.51 149
18625.80 155
18627.09 145
18628.37 143
18629.66 129
18630.95 141
18632.24 136
18633.53 145
18634.82 129
18636.11 134
18637.39 138
18638.68 140
18639.97 156
18641.26 147
18642.55 145
18643.84 149
18645.13 157
18646.42 131
18647.71 136
18649.00 170
18650.29 137
18651.58 162
18652.86 137
18654.15 155
18655.44 138
18656.73 146
18658.02 129
18659.31 114
18660.60 132
18661.89 119
18663.18 128
18664.47 132
18665.76 151
18667.05 129
18668.34 133
18669.63 130
18670.92 129
18672.21 131
18673.50 130
18674.79 147
18676.08 127
18677.37 118
18678.66 129
18679.95 125
18681.24 134
18682.53 135
18683.82 117
18685.11 128
18686.40 138
18687.69 122
18688.99 105
18690.28 132
18691.57 118
18692.86 120
18694.15 126
18695.44 115
18696.73 122
18698.02 128
18699.31 124
18700.60 130
18701.89 124
18703.19 130
18704.48 111
18705.77 122
18707.06 138
18708.35 119
18709.64 115
18710.93 126
18712.22 122
18713.52 93
18714.81 102
18716.10 120
18717.39 117
18718.68 132
18719.97 127
18721.27 131
18722.56 138
18723.85 128
18725.14 135
18726.43 140
18727.72 129
18729.02 124
18730.31 156
18731.60 140
18732.89 128
18734.19 112
18735.48 129
18736.77 141
18738.06 128
18739.35 150
18740.65 112
18741.94 124
18743.23 126
18744.52 112
18745.82 121
18747.11 105
18748.40 127
18749.70 109
18750.99 123
18752.28 131
18753.57 123
18754.87 133
18756.16 110
18757.45 129
18758.75 125
18760.04 124
18761.33 149
18762.63 134
18763.92 123
18765.21 113
18766.50 133
18767.80 125
18769.09 107
18770.38 125
18771.68 129
18772.97 106
18774.27 130
18775.56 136
18776.85 126
18778.15 127
18779.44 111
18780.73 138
18782.03 124
18783.32 115
18784.62 126
18785.91 108
18787.20 144
18788.50 121
18789.79 128
18791.09 121
18792.38 99
18793.67 112
18794.97 118
18796.26 104
18797.56 115
18798.85 128
18800.15 125
18801.44 136
18802.74 129
18804.03 115
18805.32 110
18806.62 113
18807.91 130
18809.21 123
18810.50 120
18811.80 133
18813.09 106
18814.39 117
18815.68 131
18816.98 116
18818.27 116
18819.57 122
18820.86 127
18822.16 116
18823.45 121
18824.75 112
18826.05 138
18827.34 134
18828.64 104
18829.93 125
18831.23 112
18832.52 136
18833.82 128
18835.11 135
18836.41 131
18837.71 133
18839.00 136
18840.30 108
18841.59 121
18842.89 122
18844.18 142
18845.48 142
18846.78 145
18848.07 119
18849.37 115
18850.67 115
18851.96 117
18853.26 127
18854.55 137
18855.85 101
18857.15 113
18858.44 123
18859.74 120
18861.04 120
18862.33 136
18863.63 136
18864.93 129
18866.22 112
18867.52 130
18868.82 125
18870.11 116
18871.41 125
18872.71 114
18874.00 114
18875.30 123
18876.60 128
18877.90 118
18879.19 130
18880.49 127
18881.79 142
18883.09 127
18884.38 126
18885.68 110
18886.98 121
18888.27 128
18889.57 107
18890.87 121
18892.17 149
18893.47 123
18894.76 125
18896.06 130
18897.36 138
18898.66 124
18899.95 129
18901.25 131
18902.55 119
18903.85 122
18905.15 129
18906.44 126
18907.74 100
18909.04 114
18910.34 118
18911.64 130
18912.94 131
18914.23 114
18915.53 114
18916.83 132
18918.13 122
18919.43 105
18920.73 139
18922.03 119
18923.32 117
18924.62 107
18925.92 120
18927.22 132
18928.52 128
18929.82 120
18931.12 128
18932.42 134
18933.72 124
18935.01 124
18936.31 118
18937.61 125
18938.91 131
18940.21 124
18941.51 130
18942.81 121
18944.11 125
18945.41 117
18946.71 109
18948.01 118
18949.31 126
18950.61 123
18951.91 135
18953.21 126
18954.51 113
18955.81 144
18957.11 119
18958.41 124
18959.71 112
18961.01 132
18962.31 123
18963.61 107
18964.91 111
18966.21 119
18967.51 121
18968.81 133
18970.11 120
18971.41 110
18972.71 121
18974.01 117
18975.31 115
18976.61 114
18977.91 116
18979.21 125
18980.51 118
18981.81 128
18983.11 136
18984.41 119
18985.71 106
18987.02 108
18988.32 116
18989.62 136
18990.92 125
18992.22 112
18993.52 126
18994.82 115
18996.12 126
18997.42 121
18998.73 135
19000.03 123
19001.33 125
19002.63 130
19003.93 111
19005.23 124
19006.53 109
19007.84 122
19009.14 133
19010.44 117
19011.74 126
19013.04 124
19014.34 107
19015.65 109
19016.95 119
19018.25 119
19019.55 126
19020.85 123
19022.16 118
19023.46 127
19024.76 108
19026.06 127
19027.37 146
19028.67 124
19029.97 110
19031.27 140
19032.57 115
19033.88 109
19035.18 113
19036.48 142
19037.79 121
19039.09 109
19040.39 122
19041.69 135
19043.00 120
19044.30 135
19045.60 114
19046.90 111
19048.21 142
19049.51 116
19050.81 105
19052.12 108
19053.42 132
19054.72 138
19056.03 122
19057.33 126
19058.63 134
19059.94 120
19061.24 126
19062.54 132
19063.85 144
19065.15 139
19066.45 128
19067.76 137
19069.06 99
19070.37 118
19071.67 129
19072.97 128
19074.28 123
19075.58 131
19076.88 127
19078.19 131
19079.49 119
19080.80 131
19082.10 125
19083.41 137
19084.71 147
19086.01 116
19087.32 102
19088.62 126
19089.93 131
19091.23 124
19092.54 123
19093.84 134
19095.14 119
19096.45 120
19097.75 110
19099.06 115
19100.36 124
19101.67 117
19102.97 140
19104.28 138
19105.58 139
19106.89 128
19108.19 117
19109.50 105
19110.80 113
19112.11 131
19113.41 129
19114.72 130
19116.02 117
19117.33 114
19118.64 118
19119.94 117
19121.25 124
19122.55 114
19123.86 125
19125.16 125
19126.47 123
19127.77 108
19129.08 124
19130.39 130
19131.69 133
19133.00 104
19134.30 141
19135.61 109
19136.92 116
19138.22 115
19139.53 133
19140.83 131
19142.14 120
19143.45 147
19144.75 127
19146.06 130
19147.37 127
19148.67 124
19149.98 127
19151.28 133
19152.59 135
19153.90 153
19155.20 141
19156.51 121
19157.82 133
19159.12 160
19160.43 130
19161.74 130
19163.05 133
19164.35 143
19165.66 121
19166.97 118
19168.27 131
19169.58 136
19170.89 130
19172.19 114
19173.50 142
19174.81 127
19176.12 122
19177.42 128
19178.73 119
19180.04 115
19181.35 134
19182.65 131
19183.96 116
19185.27 123
19186.58 111
19187.89 124
19189.19 132
19190.50 111
19191.81 142
19193.12 130
19194.42 121
19195.73 117
19197.04 118
19198.35 126
19199.66 114
19200.97 110
19202.27 102
19203.58 123
19204.89 121
19206.20 110
19207.51 118
19208.82 127
19210.12 118
19211.43 107
19212.74 120
19214.05 115
19215.36 114
19216.67 109
19217.98 120
19219.28 116
19220.59 117
19221.90 106
19223.21 120
19224.52 123
19225.83 103
19227.14 126
19228.45 117
19229.76 113
19231.07 113
19232.38 106
19233.68 102
19234.99 127
19236.30 132
19237.61 119
19238.92 124
19240.23 116
19241.54 108
19242.85 106
19244.16 129
19245.47 129
19246.78 135
19248.09 127
19249.40 112
19250.71 107
19252.02 134
19253.33 118
19254.64 117
19255.95 116
19257.26 123
19258.57 128
19259.88 105
19261.19 117
19262.50 114
19263.81 129
19265.12 119
19266.43 106
19267.74 108
19269.05 122
19270.36 104
19271.67 103
19272.99 119
19274.30 121
19275.61 135
19276.92 124
19278.23 140
19279.54 120
19280.85 129
19282.16 127
19283.47 124
19284.78 105
19286.09 105
19287.41 127
19288.72 117
19290.03 122
19291.34 119
19292.65 107
19293.96 132
19295.27 123
19296.58 124
19297.90 105
19299.21 98
19300.52 114
19301.83 117
19303.14 127
19304.45 116
19305.77 130
19307.08 109
19308.39 126
19309.70 111
19311.01 120
19312.33 116
19313.64 127
19314.95 120
19316.26 116
19317.57 120
19318.89 114
19320.20 116
19321.51 109
19322.82 120
19324.14 130
19325.45 126
19326.76 133
19328.07 129
19329.39 135
19330.70 115
19332.01 136
19333.32 127
19334.64 97
19335.95 110
19337.26 106
19338.58 128
19339.89 120
19341.20 124
19342.51 116
19343.83 105
19345.14 121
19346.45 114
19347.77 123
19349.08 128
19350.39 127
19351.71 134
19353.02 133
19354.33 115
19355.65 119
19356.96 117
19358.27 117
19359.59 116
19360.90 108
19362.21 120
19363.53 134
19364.84 123
19366.16 108
19367.47 117
19368.78 119
19370.10 121
19371.41 133
19372.73 118
19374.04 121
19375.35 127
19376.67 123
19377.98 130
19379.30 136
19380.61 113
19381.93 108
19383.24 102
19384.55 96
19385.87 125
19387.18 126
19388.50 114
19389.81 95
19391.13 109
19392.44 116
19393.76 103
19395.07 118
19396.39 120
19397.70 130
19399.02 115
19400.33 112
19401.65 106
19402.96 111
19404.28 119
19405.59 121
19406.91 111
19408.22 131
19409.54 116
19410.85 127
19412.17 120
19413.48 116
19414.80 114
19416.11 123
19417.43 124
19418.75 129
19420.06 104
19421.38 104
19422.69 115
19424.01 131
19425.32 130
19426.64 136
19427.96 109
19429.27 115
19430.59 117
19431.90 115
19433.22 113
19434.54 127
19435.85 136
19437.17 124
19438.49 121
19439.80 106
19441.12 119
19442.43 130
19443.75 128
19445.07 131
19446.38 131
19447.70 117
19449.02 103
19450.33 111
19451.65 126
19452.97 120
19454.28 95
19455.60 122
19456.92 132
19458.23 106
19459.55 117
19460.87 130
19462.19 118
19463.50 114
19464.82 124
19466.14 144
19467.45 106
19468.77 126
19470.09 127
19471.41 127
19472.72 118
19474.04 120
19475.36 127
19476.68 120
19477.99 99
19479.31 116
19480.63 125
19481.95 96
19483.27 116
19484.58 113
19485.90 135
19487.22 111
19488.54 104
19489.85 114
19491.17 117
19492.49 117
19493.81 104
19495.13 110
19496.45 103
19497.76 110
19499.08 120
19500.40 124
19501.72 129
19503.04 116
19504.36 112
19505.67 120
19506.99 121
19508.31 103
19509.63 124
19510.95 119
19512.27 109
19513.59 122
19514.91 111
19516.22 129
19517.54 116
19518.86 111
19520.18 128
19521.50 121
19522.82 105
19524.14 110
19525.46 112
19526.78 138
19528.10 116
19529.42 115
19530.74 118
19532.06 129
19533.37 105
19534.69 126
19536.01 124
19537.33 120
19538.65 140
19539.97 111
19541.29 117
19542.61 113
19543.93 136
19545.25 116
19546.57 116
19547.89 121
19549.21 118
19550.53 141
19551.85 121
19553.17 115
19554.49 124
19555.81 99
19557.13 113
19558.45 117
19559.77 115
19561.09 117
19562.41 98
19563.74 115
19565.06 122
19566.38 98
19567.70 115
19569.02 135
19570.34 116
19571.66 99
19572.98 113
19574.30 115
19575.62 106
19576.94 115
19578.26 138
19579.59 142
19580.91 128
19582.23 130
19583.55 113
19584.87 100
19586.19 112
19587.51 119
19588.83 132
19590.16 104
19591.48 122
19592.80 116
19594.12 114
19595.44 119
19596.76 123
19598.08 126
19599.41 108
19600.73 103
19602.05 140
19603.37 111
19604.69 102
19606.02 110
19607.34 118
19608.66 114
19609.98 110
19611.30 103
19612.63 141
19613.95 116
19615.27 113
19616.59 114
19617.91 125
19619.24 123
19620.56 115
19621.88 120
19623.20 114
19624.53 119
19625.85 130
19627.17 107
19628.50 129
19629.82 120
19631.14 131
19632.46 140
19633.79 133
19635.11 122
19636.43 104
19637.76 111
19639.08 131
19640.40 123
19641.72 120
19643.05 104
19644.37 128
19645.69 120
19647.02 103
19648.34 123
19649.66 122
19650.99 120
19652.31 125
19653.64 119
19654.96 116
19656.28 112
19657.61 122
19658.93 115
19660.25 117
19661.58 128
19662.90 135
19664.23 129
19665.55 122
19666.87 140
19668.20 120
19669.52 143
19670.85 116
19672.17 120
19673.49 117
19674.82 127
19676.14 120
19677.47 105
19678.79 123
19680.12 112
19681.44 101
19682.76 129
19684.09 138
19685.41 127
19686.74 109
19688.06 129
19689.39 138
19690.71 120
19692.04 140
19693.36 105
19694.69 113
19696.01 125
19697.34 133
19698.66 127
19699.99 156
19701.31 144
19702.64 123
19703.96 125
19705.29 125
19706.61 125
19707.94 139
19709.26 120
19710.59 105
19711.92 113
19713.24 121
19714.57 122
19715.89 123
19717.22 111
19718.54 127
19719.87 105
19721.20 130
19722.52 116
19723.85 110
19725.17 98
19726.50 116
19727.83 113
19729.15 122
19730.48 114
19731.80 116
19733.13 122
19734.46 118
19735.78 117
19737.11 94
19738.44 112
19739.76 110
19741.09 118
19742.41 129
19743.74 136
19745.07 117
19746.39 93
19747.72 122
19749.05 101
19750.37 116
19751.70 125
19753.03 127
19754.36 127
19755.68 129
19757.01 109
19758.34 120
19759.66 112
19760.99 128
19762.32 130
19763.65 126
19764.97 110
19766.30 117
19767.63 127
19768.95 111
19770.28 108
19771.61 118
19772.94 118
19774.27 104
19775.59 115
19776.92 106
19778.25 132
19779.58 120
19780.90 122
19782.23 107
19783.56 114
19784.89 121
19786.22 125
19787.54 130
19788.87 106
19790.20 108
19791.53 126
19792.86 138
19794.18 122
19795.51 118
19796.84 115
19798.17 113
19799.50 104
19800.83 108
19802.16 111
19803.48 122
19804.81 120
19806.14 141
19807.47 129
19808.80 139
19810.13 119
19811.46 126
19812.79 115
19814.11 108
19815.44 106
19816.77 104
19818.10 123
19819.43 117
19820.76 113
19822.09 110
19823.42 122
19824.75 117
19826.08 102
19827.41 108
19828.74 118
19830.07 125
19831.39 121
19832.72 126
19834.05 113
19835.38 124
19836.71 135
19838.04 118
19839.37 126
19840.70 119
19842.03 116
19843.36 127
19844.69 117
19846.02 97
19847.35 121
19848.68 119
19850.01 117
19851.34 137
19852.67 127
19854.00 121
19855.33 137
19856.66 117
19857.99 125
19859.33 126
19860.66 136
19861.99 128
19863.32 121
19864.65 101
19865.98 106
19867.31 131
19868.64 116
19869.97 117
19871.30 124
19872.63 119
19873.96 127
19875.29 125
19876.63 123
19877.96 124
19879.29 118
19880.62 128
19881.95 125
19883.28 119
19884.61 129
19885.94 119
19887.28 103
19888.61 100
19889.94 121
19891.27 126
19892.60 122
19893.93 116
19895.26 134
19896.60 136
19897.93 149
19899.26 118
19900.59 110
19901.92 104
19903.26 104
19904.59 109
19905.92 125
19907.25 100
19908.58 112
19909.92 119
19911.25 115
19912.58 97
19913.91 127
19915.24 139
19916.58 110
19917.91 121
19919.24 140
19920.57 107
19921.91 118
19923.24 127
19924.57 108
19925.91 128
19927.24 137
19928.57 118
19929.90 123
19931.24 114
19932.57 127
19933.90 141
19935.24 128
19936.57 129
19937.90 123
19939.23 148
19940.57 142
19941.90 122
19943.23 113
19944.57 124
19945.90 132
19947.23 119
19948.57 124
19949.90 119
19951.23 130
19952.57 125
19953.90 141
19955.24 114
19956.57 138
19957.90 141
19959.24 94
19960.57 129
19961.90 125
19963.24 94
19964.57 124
19965.91 138
19967.24 119
19968.58 115
19969.91 110
19971.24 112
19972.58 121
19973.91 115
19975.25 108
19976.58 134
19977.92 136
19979.25 129
19980.58 130
19981.92 120
19983.25 141
19984.59 94
19985.92 116
19987.26 119
19988.59 112
19989.93 97
19991.26 123
19992.60 119
19993.93 124
19995.27 110
19996.60 121
19997.94 129
19999.27 104
20000.61 121
20001.94 118
20003.28 144
20004.61 107
20005.95 118
20007.28 124
20008.62 113
20009.96 133
20011.29 107
20012.63 126
20013.96 117
20015.30 141
20016.63 124
20017.97 133
20019.30 134
20020.64 122
20021.98 105
20023.31 143
20024.65 126
20025.98 122
20027.32 108
20028.66 109
20029.99 129
20031.33 142
20032.67 134
20034.00 140
20035.34 128
20036.67 139
20038.01 139
20039.35 131
20040.68 124
20042.02 124
20043.36 151
20044.69 122
20046.03 125
20047.37 125
20048.70 139
20050.04 141
20051.38 135
20052.71 125
20054.05 120
20055.39 138
20056.73 113
20058.06 140
20059.40 140
20060.74 123
20062.07 142
20063.41 120
20064.75 124
20066.09 121
20067.42 113
20068.76 118
20070.10 127
20071.44 122
20072.77 137
20074.11 140
20075.45 135
20076.79 116
20078.13 131
20079.46 117
20080.80 108
20082.14 122
20083.48 146
20084.81 107
20086.15 133
20087.49 125
20088.83 145
20090.17 132
20091.51 118
20092.84 134
20094.18 118
20095.52 136
20096.86 117
20098.20 110
20099.54 104
20100.87 126
20102.21 119
20103.55 127
20104.89 118
20106.23 123
20107.57 117
20108.91 137
20110.25 131
20111.58 142
20112.92 116
20114.26 122
20115.60 131
20116.94 108
20118.28 119
20119.62 130
20120.96 118
20122.30 118
20123.64 132
20124.98 133
20126.31 140
20127.65 134
20128.99 129
