# Supplementary material for: MALDI-TOF MS typing enables the classification of brewing yeasts of the genus Saccharomyces to major beer styles
Source: PLoS One. 2017 Aug 9;12(8):e0181694. doi: 10.1371/journal.pone.0181694 (PMC5549903; doi:10.1371/journal.pone.0181694)
Supplement: S8 File — The directory includes 90 raw files and was zipped to “.zip”; the folder has three strains with 30 spectra per strain; S1 Text explains the raw files with an example and Table 1 represents the yeast strains used within the experiment. (ZIP) [file pone.0181694.s011.zip › 22-24/30283-8J4-Lag-Lag-Lag-YPG-18h-E-E_2016-09-27_10_0_D12_1.dat]

1999.34 949
1999.77 1023
2000.19 1042
2000.61 1118
2001.03 1001
2001.45 1080
2001.88 1084
2002.30 969
2002.72 981
2003.14 954
2003.56 978
2003.99 1005
2004.41 975
2004.83 971
2005.25 987
2005.68 941
2006.10 1017
2006.52 1079
2006.94 1028
2007.37 926
2007.79 997
2008.21 1001
2008.64 1014
2009.06 979
2009.48 973
2009.90 921
2010.33 939
2010.75 960
2011.17 955
2011.60 913
2012.02 907
2012.44 868
2012.87 915
2013.29 876
2013.71 913
2014.14 891
2014.56 889
2014.98 896
2015.41 936
2015.83 1045
2016.25 1019
2016.68 1103
2017.10 1153
2017.53 1133
2017.95 1160
2018.37 1101
2018.80 1098
2019.22 1037
2019.65 1031
2020.07 1059
2020.49 1069
2020.92 1005
2021.34 1003
2021.77 996
2022.19 1071
2022.61 995
2023.04 1012
2023.46 1012
2023.89 1002
2024.31 954
2024.74 925
2025.16 983
2025.59 928
2026.01 953
2026.44 949
2026.86 1045
2027.29 994
2027.71 927
2028.14 988
2028.56 952
2028.98 919
2029.41 936
2029.84 959
2030.26 935
2030.69 983
2031.11 965
2031.54 989
2031.96 968
2032.39 1099
2032.81 991
2033.24 1039
2033.66 1063
2034.09 987
2034.51 981
2034.94 996
2035.37 1060
2035.79 934
2036.22 976
2036.64 1053
2037.07 1085
2037.49 1008
2037.92 1047
2038.35 1036
2038.77 972
2039.20 1031
2039.62 1075
2040.05 1054
2040.48 1062
2040.90 1067
2041.33 967
2041.76 1037
2042.18 933
2042.61 953
2043.03 985
2043.46 949
2043.89 928
2044.31 938
2044.74 944
2045.17 908
2045.59 1006
2046.02 952
2046.45 989
2046.87 1002
2047.30 1016
2047.73 1036
2048.16 970
2048.58 936
2049.01 1022
2049.44 1016
2049.86 970
2050.29 1007
2050.72 992
2051.15 966
2051.57 975
2052.00 987
2052.43 1004
2052.86 1038
2053.28 955
2053.71 959
2054.14 948
2054.57 995
2054.99 1030
2055.42 980
2055.85 1020
2056.28 1142
2056.70 1125
2057.13 990
2057.56 1020
2057.99 1049
2058.42 1049
2058.84 996
2059.27 1017
2059.70 1059
2060.13 1001
2060.56 1052
2060.99 1061
2061.41 1027
2061.84 1003
2062.27 965
2062.70 1000
2063.13 1044
2063.56 994
2063.99 1065
2064.41 1200
2064.84 1218
2065.27 1227
2065.70 1215
2066.13 1244
2066.56 1321
2066.99 1108
2067.42 1064
2067.85 1086
2068.27 1058
2068.70 988
2069.13 935
2069.56 949
2069.99 1041
2070.42 948
2070.85 962
2071.28 941
2071.71 902
2072.14 915
2072.57 950
2073.00 978
2073.43 1014
2073.86 1007
2074.29 1063
2074.72 1041
2075.15 1049
2075.58 994
2076.01 1073
2076.44 1098
2076.87 1041
2077.30 1132
2077.73 1127
2078.16 1036
2078.59 1090
2079.02 1041
2079.45 956
2079.88 1001
2080.31 956
2080.74 999
2081.17 1045
2081.60 1065
2082.03 1009
2082.46 932
2082.89 941
2083.32 890
2083.75 911
2084.18 949
2084.61 958
2085.04 961
2085.47 935
2085.90 1025
2086.34 1080
2086.77 1025
2087.20 937
2087.63 878
2088.06 923
2088.49 881
2088.92 924
2089.35 983
2089.79 1021
2090.22 880
2090.65 870
2091.08 880
2091.51 965
2091.94 1018
2092.37 905
2092.81 973
2093.24 940
2093.67 942
2094.10 925
2094.53 990
2094.96 941
2095.40 920
2095.83 874
2096.26 889
2096.69 883
2097.12 941
2097.56 926
2097.99 913
2098.42 894
2098.85 854
2099.29 811
2099.72 881
2100.15 832
2100.58 798
2101.01 880
2101.45 861
2101.88 875
2102.31 919
2102.75 989
2103.18 967
2103.61 980
2104.04 960
2104.48 897
2104.91 906
2105.34 949
2105.77 949
2106.21 947
2106.64 955
2107.07 937
2107.51 926
2107.94 975
2108.37 1030
2108.81 1084
2109.24 1076
2109.67 1040
2110.11 1021
2110.54 983
2110.97 937
2111.41 953
2111.84 907
2112.27 895
2112.71 840
2113.14 894
2113.58 919
2114.01 956
2114.44 890
2114.88 934
2115.31 884
2115.75 859
2116.18 852
2116.61 822
2117.05 843
2117.48 771
2117.92 796
2118.35 907
2118.78 905
2119.22 904
2119.65 839
2120.09 905
2120.52 900
2120.96 881
2121.39 952
2121.83 971
2122.26 971
2122.69 970
2123.13 965
2123.56 913
2124.00 885
2124.43 891
2124.87 924
2125.30 957
2125.74 957
2126.17 924
2126.61 894
2127.04 918
2127.48 979
2127.91 919
2128.35 941
2128.79 934
2129.22 963
2129.66 958
2130.09 953
2130.53 1034
2130.96 1076
2131.40 1016
2131.83 1009
2132.27 922
2132.70 1037
2133.14 939
2133.58 981
2134.01 995
2134.45 1002
2134.88 986
2135.32 959
2135.76 996
2136.19 990
2136.63 976
2137.06 938
2137.50 953
2137.94 924
2138.37 922
2138.81 981
2139.25 1013
2139.68 979
2140.12 961
2140.56 905
2140.99 909
2141.43 937
2141.87 898
2142.30 889
2142.74 950
2143.18 926
2143.61 869
2144.05 877
2144.49 876
2144.92 902
2145.36 881
2145.80 945
2146.23 1012
2146.67 1006
2147.11 958
2147.55 1009
2147.98 1091
2148.42 1170
2148.86 1140
2149.30 1212
2149.73 1239
2150.17 1171
2150.61 1182
2151.05 1173
2151.48 1143
2151.92 1066
2152.36 1138
2152.80 1106
2153.23 1120
2153.67 1052
2154.11 1075
2154.55 1053
2154.99 1017
2155.42 967
2155.86 994
2156.30 936
2156.74 910
2157.18 937
2157.61 914
2158.05 985
2158.49 969
2158.93 961
2159.37 1011
2159.81 976
2160.24 979
2160.68 993
2161.12 971
2161.56 904
2162.00 1026
2162.44 1042
2162.88 1012
2163.32 1003
2163.75 1004
2164.19 1036
2164.63 957
2165.07 1017
2165.51 1028
2165.95 1022
2166.39 949
2166.83 948
2167.27 1056
2167.71 1008
2168.15 1060
2168.59 948
2169.02 1096
2169.46 986
2169.90 986
2170.34 926
2170.78 923
2171.22 923
2171.66 959
2172.10 1015
2172.54 1013
2172.98 1057
2173.42 1002
2173.86 942
2174.30 1057
2174.74 1038
2175.18 983
2175.62 1061
2176.06 1103
2176.50 1094
2176.94 1096
2177.38 1075
2177.82 1200
2178.26 1147
2178.70 1149
2179.14 1168
2179.58 1090
2180.02 1034
2180.47 1046
2180.91 1102
2181.35 1059
2181.79 1064
2182.23 988
2182.67 988
2183.11 991
2183.55 1083
2183.99 1009
2184.43 919
2184.87 951
2185.31 903
2185.76 907
2186.20 943
2186.64 977
2187.08 1015
2187.52 999
2187.96 1000
2188.40 1062
2188.84 1016
2189.29 1056
2189.73 1103
2190.17 1076
2190.61 1081
2191.05 1082
2191.49 999
2191.94 1070
2192.38 1087
2192.82 1110
2193.26 1103
2193.70 1081
2194.14 1106
2194.59 1100
2195.03 1041
2195.47 1179
2195.91 1236
2196.36 1184
2196.80 1146
2197.24 1151
2197.68 1049
2198.12 1011
2198.57 1034
2199.01 1015
2199.45 1040
2199.89 958
2200.34 969
2200.78 928
2201.22 982
2201.66 936
2202.11 1131
2202.55 1100
2202.99 1095
2203.44 1041
2203.88 1023
2204.32 1183
2204.76 1124
2205.21 1033
2205.65 1105
2206.09 1124
2206.54 1115
2206.98 1052
2207.42 1028
2207.87 1063
2208.31 1047
2208.75 1100
2209.20 1060
2209.64 1016
2210.08 1068
2210.53 1123
2210.97 1083
2211.42 1031
2211.86 1115
2212.30 1025
2212.75 1020
2213.19 1031
2213.63 1021
2214.08 1027
2214.52 993
2214.97 1022
2215.41 1016
2215.85 1044
2216.30 1104
2216.74 1019
2217.19 1094
2217.63 980
2218.08 963
2218.52 981
2218.97 953
2219.41 1003
2219.85 973
2220.30 999
2220.74 1015
2221.19 1048
2221.63 1035
2222.08 1071
2222.52 1071
2222.97 1106
2223.41 1101
2223.86 1147
2224.30 1187
2224.75 1085
2225.19 1153
2225.64 1125
2226.08 1113
2226.53 1084
2226.97 1097
2227.42 1207
2227.86 1163
2228.31 1073
2228.75 1046
2229.20 1062
2229.65 1056
2230.09 1175
2230.54 1237
2230.98 1196
2231.43 1268
2231.87 1303
2232.32 1422
2232.76 1358
2233.21 1380
2233.66 1345
2234.10 1481
2234.55 1452
2234.99 1317
2235.44 1259
2235.89 1251
2236.33 1228
2236.78 1272
2237.23 1169
2237.67 1145
2238.12 1119
2238.56 1094
2239.01 1014
2239.46 987
2239.90 983
2240.35 1009
2240.80 1011
2241.24 969
2241.69 945
2242.14 934
2242.58 941
2243.03 882
2243.48 962
2243.93 959
2244.37 975
2244.82 933
2245.27 865
2245.71 823
2246.16 891
2246.61 920
2247.05 1005
2247.50 988
2247.95 944
2248.40 942
2248.84 966
2249.29 974
2249.74 1012
2250.19 1004
2250.63 989
2251.08 973
2251.53 965
2251.98 1029
2252.43 989
2252.87 948
2253.32 958
2253.77 1039
2254.22 1043
2254.66 992
2255.11 1020
2255.56 942
2256.01 987
2256.46 937
2256.91 976
2257.35 936
2257.80 869
2258.25 889
2258.70 894
2259.15 880
2259.60 885
2260.04 897
2260.49 938
2260.94 909
2261.39 974
2261.84 996
2262.29 974
2262.74 874
2263.19 975
2263.63 977
2264.08 1051
2264.53 1017
2264.98 1048
2265.43 1019
2265.88 951
2266.33 965
2266.78 1079
2267.23 1053
2267.68 1048
2268.13 1115
2268.58 1155
2269.02 1202
2269.47 1202
2269.92 1256
2270.37 1284
2270.82 1311
2271.27 1351
2271.72 1359
2272.17 1247
2272.62 1213
2273.07 1212
2273.52 1282
2273.97 1259
2274.42 1261
2274.87 1237
2275.32 1199
2275.77 1244
2276.22 1289
2276.67 1308
2277.12 1274
2277.57 1308
2278.02 1268
2278.47 1211
2278.92 1166
2279.37 1175
2279.82 1054
2280.27 1027
2280.73 990
2281.18 1037
2281.63 1044
2282.08 976
2282.53 973
2282.98 967
2283.43 921
2283.88 966
2284.33 939
2284.78 966
2285.23 880
2285.68 894
2286.14 954
2286.59 955
2287.04 969
2287.49 876
2287.94 1023
2288.39 1116
2288.84 1155
2289.30 1169
2289.75 1218
2290.20 1258
2290.65 1310
2291.10 1346
2291.55 1303
2292.00 1366
2292.46 1423
2292.91 1369
2293.36 1332
2293.81 1355
2294.26 1291
2294.72 1357
2295.17 1265
2295.62 1230
2296.07 1245
2296.52 1182
2296.98 1212
2297.43 1311
2297.88 1257
2298.33 1144
2298.79 1106
2299.24 1073
2299.69 1059
2300.14 1108
2300.60 1018
2301.05 971
2301.50 929
2301.95 1011
2302.41 979
2302.86 1014
2303.31 961
2303.76 979
2304.22 954
2304.67 918
2305.12 909
2305.58 944
2306.03 944
2306.48 979
2306.94 953
2307.39 951
2307.84 1013
2308.30 1009
2308.75 1076
2309.20 1067
2309.66 1145
2310.11 1198
2310.56 1116
2311.02 1095
2311.47 1159
2311.92 1156
2312.38 1170
2312.83 1151
2313.28 979
2313.74 990
2314.19 1038
2314.65 1001
2315.10 1063
2315.55 1040
2316.01 1044
2316.46 1110
2316.92 1136
2317.37 1100
2317.83 1132
2318.28 1044
2318.73 1092
2319.19 1073
2319.64 1179
2320.10 1121
2320.55 1087
2321.01 1156
2321.46 1169
2321.92 1094
2322.37 1077
2322.82 1089
2323.28 1170
2323.73 1190
2324.19 1249
2324.64 1239
2325.10 1231
2325.55 1348
2326.01 1415
2326.46 1282
2326.92 1318
2327.37 1187
2327.83 1183
2328.29 1119
2328.74 1156
2329.20 1081
2329.65 1059
2330.11 1089
2330.56 1038
2331.02 1055
2331.47 1039
2331.93 1090
2332.38 1030
2332.84 1035
2333.30 1091
2333.75 1105
2334.21 993
2334.66 1009
2335.12 1071
2335.58 1124
2336.03 1069
2336.49 1018
2336.94 1052
2337.40 992
2337.86 940
2338.31 959
2338.77 965
2339.22 976
2339.68 1038
2340.14 1026
2340.59 971
2341.05 1044
2341.51 1098
2341.96 1081
2342.42 1024
2342.88 963
2343.33 986
2343.79 938
2344.25 1006
2344.70 1033
2345.16 1032
2345.62 1022
2346.08 1064
2346.53 1067
2346.99 1054
2347.45 1054
2347.90 1063
2348.36 1113
2348.82 1107
2349.28 1078
2349.73 1138
2350.19 1056
2350.65 1010
2351.11 997
2351.56 1047
2352.02 1059
2352.48 1078
2352.94 1057
2353.39 1010
2353.85 1019
2354.31 941
2354.77 923
2355.22 900
2355.68 890
2356.14 911
2356.60 912
2357.06 978
2357.51 973
2357.97 999
2358.43 1020
2358.89 1030
2359.35 943
2359.81 1036
2360.26 1090
2360.72 1094
2361.18 1094
2361.64 1136
2362.10 1040
2362.56 1136
2363.02 1072
2363.47 1019
2363.93 1093
2364.39 1065
2364.85 1098
2365.31 1121
2365.77 1207
2366.23 1203
2366.69 1174
2367.15 1131
2367.60 1181
2368.06 1119
2368.52 1108
2368.98 1100
2369.44 1055
2369.90 1066
2370.36 1116
2370.82 965
2371.28 975
2371.74 1004
2372.20 981
2372.66 973
2373.12 917
2373.58 865
2374.04 914
2374.50 1066
2374.96 997
2375.42 965
2375.88 1024
2376.34 1003
2376.80 955
2377.26 964
2377.72 975
2378.18 940
2378.64 888
2379.10 940
2379.56 955
2380.02 971
2380.48 943
2380.94 909
2381.40 910
2381.86 906
2382.32 916
2382.78 950
2383.24 983
2383.70 923
2384.16 990
2384.62 989
2385.08 990
2385.54 919
2386.00 942
2386.47 1020
2386.93 965
2387.39 941
2387.85 953
2388.31 1066
2388.77 1060
2389.23 916
2389.69 1007
2390.15 1039
2390.62 988
2391.08 1055
2391.54 1095
2392.00 970
2392.46 1037
2392.92 910
2393.38 932
2393.85 938
2394.31 1007
2394.77 985
2395.23 924
2395.69 957
2396.16 1004
2396.62 963
2397.08 965
2397.54 1027
2398.00 1071
2398.47 1056
2398.93 1094
2399.39 988
2399.85 981
2400.31 1043
2400.78 973
2401.24 967
2401.70 920
2402.16 909
2402.63 924
2403.09 932
2403.55 973
2404.01 933
2404.48 867
2404.94 932
2405.40 905
2405.86 909
2406.33 1004
2406.79 998
2407.25 1024
2407.72 923
2408.18 952
2408.64 933
2409.11 907
2409.57 888
2410.03 956
2410.49 851
2410.96 886
2411.42 922
2411.88 898
2412.35 835
2412.81 825
2413.28 836
2413.74 851
2414.20 917
2414.67 901
2415.13 922
2415.59 933
2416.06 908
2416.52 930
2416.98 965
2417.45 1022
2417.91 972
2418.38 961
2418.84 988
2419.30 1021
2419.77 955
2420.23 921
2420.70 960
2421.16 895
2421.63 925
2422.09 949
2422.55 952
2423.02 1022
2423.48 999
2423.95 979
2424.41 999
2424.88 985
2425.34 968
2425.81 956
2426.27 982
2426.74 897
2427.20 974
2427.67 903
2428.13 908
2428.60 920
2429.06 914
2429.53 866
2429.99 912
2430.46 964
2430.92 854
2431.39 869
2431.85 917
2432.32 868
2432.78 847
2433.25 898
2433.71 921
2434.18 810
2434.64 897
2435.11 922
2435.58 914
2436.04 876
2436.51 902
2436.97 959
2437.44 970
2437.90 962
2438.37 980
2438.84 997
2439.30 1016
2439.77 972
2440.23 1015
2440.70 1023
2441.17 1004
2441.63 976
2442.10 948
2442.57 985
2443.03 1041
2443.50 947
2443.96 949
2444.43 933
2444.90 940
2445.36 885
2445.83 865
2446.30 904
2446.76 885
2447.23 940
2447.70 949
2448.16 966
2448.63 995
2449.10 904
2449.57 915
2450.03 889
2450.50 900
2450.97 925
2451.43 972
2451.90 922
2452.37 921
2452.84 967
2453.30 947
2453.77 934
2454.24 957
2454.71 881
2455.17 875
2455.64 860
2456.11 868
2456.58 791
2457.04 878
2457.51 930
2457.98 900
2458.45 857
2458.91 933
2459.38 882
2459.85 871
2460.32 887
2460.79 899
2461.25 930
2461.72 946
2462.19 930
2462.66 862
2463.13 859
2463.60 864
2464.06 885
2464.53 886
2465.00 848
2465.47 848
2465.94 805
2466.41 837
2466.87 895
2467.34 875
2467.81 913
2468.28 840
2468.75 842
2469.22 841
2469.69 913
2470.16 956
2470.63 945
2471.09 903
2471.56 859
2472.03 873
2472.50 866
2472.97 838
2473.44 797
2473.91 791
2474.38 821
2474.85 889
2475.32 904
2475.79 826
2476.26 829
2476.73 838
2477.20 856
2477.67 816
2478.14 876
2478.60 959
2479.07 893
2479.54 948
2480.01 903
2480.48 891
2480.95 874
2481.42 878
2481.89 850
2482.36 910
2482.83 900
2483.30 838
2483.77 840
2484.25 870
2484.72 862
2485.19 874
2485.66 940
2486.13 856
2486.60 886
2487.07 942
2487.54 1028
2488.01 1062
2488.48 1096
2488.95 1085
2489.42 1048
2489.89 974
2490.36 1013
2490.83 969
2491.30 966
2491.78 952
2492.25 913
2492.72 948
2493.19 939
2493.66 924
2494.13 912
2494.60 989
2495.07 1018
2495.55 1032
2496.02 966
2496.49 990
2496.96 997
2497.43 969
2497.90 1017
2498.37 942
2498.85 907
2499.32 890
2499.79 898
2500.26 919
2500.73 864
2501.20 873
2501.68 920
2502.15 889
2502.62 873
2503.09 828
2503.56 894
2504.04 897
2504.51 907
2504.98 942
2505.45 928
2505.93 943
2506.40 909
2506.87 890
2507.34 874
2507.82 931
2508.29 997
2508.76 1035
2509.23 995
2509.71 1042
2510.18 1094
2510.65 1026
2511.12 1153
2511.60 1178
2512.07 1250
2512.54 1181
2513.02 1311
2513.49 1210
2513.96 1194
2514.44 1149
2514.91 1106
2515.38 1097
2515.85 1024
2516.33 999
2516.80 1074
2517.27 1004
2517.75 963
2518.22 1005
2518.70 1009
2519.17 1001
2519.64 1060
2520.12 953
2520.59 1026
2521.06 1036
2521.54 1008
2522.01 1000
2522.49 934
2522.96 924
2523.43 1016
2523.91 1055
2524.38 1007
2524.86 953
2525.33 965
2525.80 933
2526.28 922
2526.75 887
2527.23 888
2527.70 890
2528.18 950
2528.65 914
2529.12 940
2529.60 940
2530.07 974
2530.55 960
2531.02 920
2531.50 924
2531.97 964
2532.45 1019
2532.92 965
2533.40 995
2533.87 916
2534.35 968
2534.82 918
2535.30 901
2535.77 918
2536.25 983
2536.72 986
2537.20 975
2537.67 924
2538.15 920
2538.62 961
2539.10 920
2539.57 920
2540.05 961
2540.53 912
2541.00 999
2541.48 1068
2541.95 986
2542.43 999
2542.90 934
2543.38 924
2543.86 977
2544.33 936
2544.81 984
2545.28 979
2545.76 1052
2546.24 1041
2546.71 1093
2547.19 1128
2547.66 1230
2548.14 1162
2548.62 1216
2549.09 1204
2549.57 1225
2550.05 1238
2550.52 1243
2551.00 1247
2551.48 1203
2551.95 1192
2552.43 1241
2552.91 1272
2553.38 1183
2553.86 1177
2554.34 1026
2554.81 1036
2555.29 1042
2555.77 1098
2556.24 1028
2556.72 1011
2557.20 1059
2557.68 1056
2558.15 975
2558.63 926
2559.11 934
2559.58 909
2560.06 888
2560.54 916
2561.02 957
2561.49 921
2561.97 905
2562.45 905
2562.93 896
2563.41 812
2563.88 812
2564.36 832
2564.84 834
2565.32 852
2565.79 831
2566.27 880
2566.75 900
2567.23 936
2567.71 902
2568.18 862
2568.66 828
2569.14 918
2569.62 896
2570.10 927
2570.58 898
2571.05 927
2571.53 883
2572.01 868
2572.49 882
2572.97 882
2573.45 829
2573.93 916
2574.40 914
2574.88 901
2575.36 880
2575.84 877
2576.32 890
2576.80 965
2577.28 895
2577.76 862
2578.24 905
2578.72 854
2579.19 863
2579.67 981
2580.15 981
2580.63 960
2581.11 894
2581.59 850
2582.07 865
2582.55 896
2583.03 926
2583.51 844
2583.99 872
2584.47 931
2584.95 892
2585.43 890
2585.91 940
2586.39 929
2586.87 897
2587.35 886
2587.83 880
2588.31 874
2588.79 848
2589.27 919
2589.75 912
2590.23 907
2590.71 888
2591.19 887
2591.67 895
2592.15 911
2592.63 871
2593.11 899
2593.59 900
2594.07 893
2594.55 892
2595.03 839
2595.51 813
2595.99 787
2596.47 822
2596.96 828
2597.44 812
2597.92 805
2598.40 860
2598.88 849
2599.36 877
2599.84 802
2600.32 767
2600.80 893
2601.28 843
2601.77 800
2602.25 858
2602.73 813
2603.21 797
2603.69 849
2604.17 840
2604.65 820
2605.14 883
2605.62 847
2606.10 835
2606.58 834
2607.06 897
2607.54 847
2608.03 884
2608.51 919
2608.99 904
2609.47 910
2609.95 919
2610.44 906
2610.92 954
2611.40 940
2611.88 886
2612.37 897
2612.85 952
2613.33 908
2613.81 918
2614.29 872
2614.78 925
2615.26 853
2615.74 807
2616.22 857
2616.71 870
2617.19 859
2617.67 869
2618.16 905
2618.64 935
2619.12 893
2619.60 855
2620.09 863
2620.57 877
2621.05 899
2621.54 939
2622.02 853
2622.50 960
2622.99 868
2623.47 914
2623.95 918
2624.44 874
2624.92 847
2625.40 950
2625.89 937
2626.37 994
2626.85 954
2627.34 965
2627.82 869
2628.30 822
2628.79 870
2629.27 976
2629.76 954
2630.24 896
2630.72 968
2631.21 953
2631.69 1011
2632.18 888
2632.66 920
2633.14 879
2633.63 959
2634.11 954
2634.60 927
2635.08 955
2635.57 986
2636.05 919
2636.53 937
2637.02 882
2637.50 965
2637.99 962
2638.47 860
2638.96 858
2639.44 877
2639.93 897
2640.41 886
2640.90 889
2641.38 894
2641.87 924
2642.35 913
2642.84 891
2643.32 855
2643.81 825
2644.29 924
2644.78 894
2645.26 879
2645.75 866
2646.23 879
2646.72 843
2647.20 885
2647.69 901
2648.18 891
2648.66 888
2649.15 905
2649.63 919
2650.12 911
2650.60 921
2651.09 993
2651.58 948
2652.06 925
2652.55 907
2653.03 967
2653.52 961
2654.01 868
2654.49 930
2654.98 964
2655.46 935
2655.95 995
2656.44 957
2656.92 887
2657.41 929
2657.90 891
2658.38 850
2658.87 899
2659.36 903
2659.84 925
2660.33 886
2660.82 899
2661.30 932
2661.79 949
2662.28 937
2662.76 933
2663.25 894
2663.74 884
2664.22 962
2664.71 937
2665.20 979
2665.68 991
2666.17 928
2666.66 927
2667.15 943
2667.63 955
2668.12 970
2668.61 940
2669.10 967
2669.58 968
2670.07 940
2670.56 922
2671.05 923
2671.53 889
2672.02 989
2672.51 1023
2673.00 972
2673.48 1072
2673.97 1069
2674.46 1028
2674.95 1035
2675.44 1094
2675.92 1098
2676.41 1131
2676.90 1031
2677.39 996
2677.88 951
2678.37 998
2678.85 898
2679.34 886
2679.83 922
2680.32 1004
2680.81 1046
2681.30 1010
2681.79 932
2682.27 926
2682.76 929
2683.25 908
2683.74 879
2684.23 873
2684.72 960
2685.21 869
2685.70 899
2686.18 934
2686.67 811
2687.16 901
2687.65 921
2688.14 868
2688.63 883
2689.12 932
2689.61 938
2690.10 888
2690.59 942
2691.08 928
2691.57 957
2692.06 940
2692.55 939
2693.04 928
2693.53 926
2694.02 993
2694.51 995
2694.99 1002
2695.48 946
2695.97 942
2696.46 941
2696.95 932
2697.44 866
2697.93 844
2698.42 916
2698.92 904
2699.41 982
2699.90 974
2700.39 945
2700.88 993
2701.37 947
2701.86 948
2702.35 1000
2702.84 948
2703.33 931
2703.82 900
2704.31 947
2704.80 964
2705.29 939
2705.78 934
2706.27 853
2706.76 964
2707.25 953
2707.75 917
2708.24 955
2708.73 906
2709.22 946
2709.71 946
2710.20 896
2710.69 873
2711.18 844
2711.68 912
2712.17 934
2712.66 953
2713.15 935
2713.64 932
2714.13 896
2714.62 872
2715.12 870
2715.61 926
2716.10 915
2716.59 910
2717.08 831
2717.57 866
2718.07 934
2718.56 918
2719.05 887
2719.54 899
2720.03 960
2720.53 979
2721.02 956
2721.51 1057
2722.00 1042
2722.50 1009
2722.99 944
2723.48 1034
2723.97 1099
2724.47 919
2724.96 921
2725.45 870
2725.94 901
2726.44 924
2726.93 948
2727.42 942
2727.91 979
2728.41 964
2728.90 978
2729.39 916
2729.89 1027
2730.38 931
2730.87 889
2731.37 958
2731.86 917
2732.35 932
2732.84 920
2733.34 979
2733.83 969
2734.32 1019
2734.82 1062
2735.31 1056
2735.81 1066
2736.30 1111
2736.79 1039
2737.29 1114
2737.78 1159
2738.27 1051
2738.77 1067
2739.26 1037
2739.75 1012
2740.25 1012
2740.74 971
2741.24 986
2741.73 910
2742.22 994
2742.72 1007
2743.21 913
2743.71 889
2744.20 871
2744.70 904
2745.19 882
2745.68 918
2746.18 887
2746.67 934
2747.17 922
2747.66 876
2748.16 939
2748.65 925
2749.15 869
2749.64 864
2750.14 890
2750.63 854
2751.13 937
2751.62 897
2752.12 853
2752.61 897
2753.11 924
2753.60 877
2754.10 877
2754.59 890
2755.09 934
2755.58 930
2756.08 938
2756.57 965
2757.07 917
2757.56 889
2758.06 889
2758.56 938
2759.05 897
2759.55 853
2760.04 935
2760.54 978
2761.03 927
2761.53 910
2762.03 990
2762.52 968
2763.02 921
2763.51 956
2764.01 929
2764.51 914
2765.00 893
2765.50 954
2765.99 936
2766.49 870
2766.99 843
2767.48 877
2767.98 858
2768.48 880
2768.97 858
2769.47 832
2769.97 849
2770.46 820
2770.96 870
2771.46 871
2771.95 831
2772.45 816
2772.95 872
2773.44 941
2773.94 915
2774.44 936
2774.93 894
2775.43 912
2775.93 862
2776.43 853
2776.92 813
2777.42 885
2777.92 960
2778.41 923
2778.91 971
2779.41 936
2779.91 916
2780.40 890
2780.90 901
2781.40 951
2781.90 921
2782.39 804
2782.89 884
2783.39 917
2783.89 863
2784.39 903
2784.88 926
2785.38 888
2785.88 899
2786.38 893
2786.88 873
2787.37 897
2787.87 884
2788.37 915
2788.87 987
2789.37 934
2789.87 902
2790.36 988
2790.86 994
2791.36 913
2791.86 905
2792.36 883
2792.86 914
2793.36 872
2793.85 909
2794.35 907
2794.85 922
2795.35 936
2795.85 913
2796.35 987
2796.85 969
2797.35 1008
2797.85 993
2798.34 931
2798.84 957
2799.34 897
2799.84 931
2800.34 935
2800.84 1000
2801.34 1020
2801.84 1005
2802.34 936
2802.84 976
2803.34 820
2803.84 832
2804.34 826
2804.84 819
2805.34 860
2805.84 908
2806.34 888
2806.84 888
2807.34 943
2807.84 936
2808.34 905
2808.84 916
2809.34 922
2809.84 946
2810.34 897
2810.84 985
2811.34 1016
2811.84 982
2812.34 925
2812.84 995
2813.34 993
2813.84 1024
2814.34 970
2814.84 906
2815.34 992
2815.84 989
2816.34 921
2816.84 928
2817.34 943
2817.85 917
2818.35 871
2818.85 895
2819.35 900
2819.85 915
2820.35 852
2820.85 791
2821.35 830
2821.85 911
2822.35 871
2822.86 828
2823.36 896
2823.86 886
2824.36 855
2824.86 849
2825.36 845
2825.87 866
2826.37 905
2826.87 860
2827.37 888
2827.87 923
2828.37 888
2828.88 893
2829.38 856
2829.88 842
2830.38 807
2830.88 811
2831.39 876
2831.89 859
2832.39 787
2832.89 813
2833.39 808
2833.90 918
2834.40 967
2834.90 935
2835.40 942
2835.91 876
2836.41 937
2836.91 963
2837.41 904
2837.92 877
2838.42 868
2838.92 852
2839.42 835
2839.93 835
2840.43 878
2840.93 872
2841.44 912
2841.94 879
2842.44 857
2842.95 880
2843.45 896
2843.95 876
2844.45 904
2844.96 931
2845.46 946
2845.96 926
2846.47 1004
2846.97 997
2847.48 1022
2847.98 924
2848.48 938
2848.99 993
2849.49 978
2849.99 1015
2850.50 1038
2851.00 978
2851.50 975
2852.01 927
2852.51 954
2853.02 932
2853.52 950
2854.02 868
2854.53 877
2855.03 873
2855.54 831
2856.04 874
2856.55 922
2857.05 964
2857.55 890
2858.06 858
2858.56 871
2859.07 836
2859.57 897
2860.08 852
2860.58 917
2861.09 940
2861.59 905
2862.10 963
2862.60 927
2863.11 859
2863.61 914
2864.12 933
2864.62 936
2865.13 958
2865.63 944
2866.14 947
2866.64 929
2867.15 917
2867.65 964
2868.16 892
2868.66 889
2869.17 881
2869.67 1039
2870.18 1013
2870.68 920
2871.19 948
2871.69 1035
2872.20 1037
2872.71 992
2873.21 1009
2873.72 1047
2874.22 944
2874.73 996
2875.24 1003
2875.74 956
2876.25 959
2876.75 911
2877.26 951
2877.77 904
2878.27 868
2878.78 909
2879.28 961
2879.79 885
2880.30 933
2880.80 896
2881.31 870
2881.82 879
2882.32 923
2882.83 943
2883.34 857
2883.84 907
2884.35 959
2884.86 1041
2885.36 1007
2885.87 1110
2886.38 1107
2886.88 1164
2887.39 1086
2887.90 1076
2888.41 1147
2888.91 1174
2889.42 1195
2889.93 1126
2890.43 1063
2890.94 1094
2891.45 1047
2891.96 1121
2892.46 1153
2892.97 1051
2893.48 1138
2893.99 1137
2894.49 1139
2895.00 1154
2895.51 1138
2896.02 1112
2896.53 1186
2897.03 1171
2897.54 1108
2898.05 1085
2898.56 1060
2899.07 1075
2899.57 1051
2900.08 1002
2900.59 1044
2901.10 1084
2901.61 1096
2902.11 1066
2902.62 1085
2903.13 1122
2903.64 1042
2904.15 1070
2904.66 1055
2905.16 1072
2905.67 1133
2906.18 1134
2906.69 1098
2907.20 1132
2907.71 1189
2908.22 1242
2908.73 1135
2909.24 1067
2909.74 966
2910.25 1004
2910.76 920
2911.27 939
2911.78 903
2912.29 848
2912.80 930
2913.31 963
2913.82 905
2914.33 901
2914.84 1006
2915.35 951
2915.86 928
2916.36 928
2916.87 954
2917.38 1013
2917.89 971
2918.40 936
2918.91 1010
2919.42 1000
2919.93 1038
2920.44 1043
2920.95 1007
2921.46 1056
2921.97 1041
2922.48 1064
2922.99 1044
2923.50 1046
2924.01 1073
2924.52 1095
2925.03 1072
2925.54 1100
2926.05 1037
2926.57 1079
2927.08 1095
2927.59 1016
2928.10 1020
2928.61 935
2929.12 909
2929.63 943
2930.14 924
2930.65 902
2931.16 826
2931.67 888
2932.18 836
2932.69 813
2933.20 890
2933.72 1009
2934.23 985
2934.74 995
2935.25 1108
2935.76 1009
2936.27 935
2936.78 1056
2937.29 1132
2937.81 1014
2938.32 1056
2938.83 1112
2939.34 1090
2939.85 1093
2940.36 1144
2940.88 1104
2941.39 1182
2941.90 1120
2942.41 1200
2942.92 1108
2943.43 1182
2943.95 1161
2944.46 1111
2944.97 1140
2945.48 1116
2945.99 1101
2946.51 985
2947.02 978
2947.53 1036
2948.04 1017
2948.56 997
2949.07 933
2949.58 991
2950.09 921
2950.61 949
2951.12 952
2951.63 888
2952.14 876
2952.66 907
2953.17 917
2953.68 972
2954.19 981
2954.71 903
2955.22 891
2955.73 834
2956.25 922
2956.76 972
2957.27 948
2957.79 915
2958.30 874
2958.81 961
2959.33 977
2959.84 945
2960.35 969
2960.87 916
2961.38 922
2961.89 986
2962.41 996
2962.92 992
2963.43 1086
2963.95 1128
2964.46 1133
2964.97 1072
2965.49 1118
2966.00 1074
2966.52 1095
2967.03 1021
2967.54 1062
2968.06 997
2968.57 1042
2969.09 1099
2969.60 1048
2970.12 1022
2970.63 1009
2971.14 982
2971.66 1003
2972.17 1096
2972.69 1086
2973.20 1078
2973.72 1027
2974.23 1076
2974.75 1089
2975.26 1045
2975.77 1022
2976.29 1028
2976.80 1072
2977.32 1128
2977.83 1095
2978.35 1136
2978.86 1155
2979.38 1117
2979.89 1098
2980.41 1118
2980.92 1105
2981.44 1158
2981.95 1135
2982.47 1174
2982.99 1158
2983.50 1153
2984.02 1239
2984.53 1171
2985.05 1111
2985.56 1248
2986.08 1227
2986.59 1254
2987.11 1215
2987.63 1337
2988.14 1350
2988.66 1315
2989.17 1351
2989.69 1353
2990.20 1284
2990.72 1273
2991.24 1208
2991.75 1305
2992.27 1261
2992.79 1423
2993.30 1361
2993.82 1214
2994.33 1280
2994.85 1387
2995.37 1354
2995.88 1425
2996.40 1450
2996.92 1537
2997.43 1596
2997.95 1629
2998.47 1715
2998.98 1747
2999.50 1667
3000.02 1723
3000.53 1821
3001.05 1837
3001.57 1826
3002.08 2087
3002.60 2378
3003.12 2683
3003.64 3159
3004.15 3670
3004.67 4083
3005.19 4563
3005.70 4730
3006.22 4752
3006.74 4510
3007.26 4189
3007.77 3834
3008.29 3457
3008.81 3065
3009.33 2747
3009.84 2420
3010.36 2107
3010.88 2078
3011.40 1799
3011.92 1550
3012.43 1471
3012.95 1450
3013.47 1428
3013.99 1428
3014.50 1471
3015.02 1481
3015.54 1332
3016.06 1335
3016.58 1372
3017.10 1355
3017.61 1218
3018.13 1311
3018.65 1369
3019.17 1357
3019.69 1401
3020.21 1335
3020.73 1363
3021.24 1359
3021.76 1355
3022.28 1364
3022.80 1369
3023.32 1341
3023.84 1306
3024.36 1457
3024.88 1380
3025.39 1379
3025.91 1380
3026.43 1301
3026.95 1271
3027.47 1314
3027.99 1277
3028.51 1228
3029.03 1210
3029.55 1159
3030.07 1105
3030.59 1092
3031.11 1081
3031.63 1084
3032.15 1158
3032.66 1195
3033.18 1091
3033.70 1170
3034.22 1257
3034.74 1175
3035.26 1181
3035.78 1233
3036.30 1141
3036.82 1154
3037.34 1077
3037.86 1141
3038.38 1199
3038.90 1165
3039.42 1127
3039.94 1149
3040.46 1155
3040.98 1106
3041.51 1137
3042.03 1086
3042.55 1140
3043.07 1174
3043.59 1131
3044.11 1116
3044.63 1097
3045.15 1091
3045.67 1049
3046.19 1094
3046.71 1156
3047.23 1109
3047.75 1116
3048.27 1095
3048.79 1082
3049.32 1086
3049.84 1207
3050.36 1122
3050.88 1072
3051.40 1102
3051.92 1158
3052.44 1075
3052.96 1039
3053.49 1042
3054.01 1105
3054.53 1099
3055.05 1036
3055.57 1008
3056.09 1147
3056.62 1216
3057.14 1204
3057.66 1150
3058.18 1150
3058.70 1159
3059.22 1232
3059.75 1136
3060.27 1144
3060.79 1186
3061.31 1165
3061.83 1140
3062.36 1149
3062.88 1202
3063.40 1240
3063.92 1241
3064.45 1278
3064.97 1236
3065.49 1331
3066.01 1371
3066.54 1397
3067.06 1395
3067.58 1396
3068.10 1487
3068.63 1425
3069.15 1421
3069.67 1431
3070.19 1387
3070.72 1432
3071.24 1503
3071.76 1405
3072.29 1284
3072.81 1376
3073.33 1383
3073.85 1449
3074.38 1388
3074.90 1373
3075.42 1329
3075.95 1486
3076.47 1440
3076.99 1360
3077.52 1468
3078.04 1545
3078.57 1589
3079.09 1656
3079.61 1669
3080.14 1738
3080.66 1803
3081.18 1725
3081.71 1846
3082.23 1908
3082.76 1894
3083.28 1847
3083.80 1841
3084.33 1824
3084.85 1814
3085.38 1751
3085.90 1781
3086.42 1691
3086.95 1676
3087.47 1927
3088.00 1995
3088.52 2143
3089.05 2263
3089.57 2492
3090.09 2762
3090.62 2928
3091.14 3053
3091.67 3071
3092.19 2879
3092.72 2635
3093.24 2652
3093.77 2527
3094.29 2518
3094.82 2389
3095.34 2380
3095.87 2453
3096.39 2546
3096.92 2467
3097.44 2472
3097.97 2482
3098.49 2449
3099.02 2600
3099.54 2714
3100.07 2763
3100.59 2882
3101.12 3310
3101.64 3945
3102.17 4790
3102.70 5366
3103.22 5997
3103.75 6322
3104.27 6243
3104.80 6010
3105.32 5575
3105.85 4859
3106.38 4452
3106.90 3887
3107.43 3355
3107.95 2847
3108.48 2360
3109.01 2186
3109.53 2040
3110.06 1921
3110.58 1789
3111.11 1760
3111.64 1732
3112.16 1658
3112.69 1540
3113.22 1461
3113.74 1492
3114.27 1544
3114.80 1513
3115.32 1370
3115.85 1459
3116.38 1415
3116.90 1396
3117.43 1314
3117.96 1333
3118.48 1260
3119.01 1380
3119.54 1464
3120.06 1406
3120.59 1507
3121.12 1635
3121.65 1488
3122.17 1600
3122.70 1660
3123.23 1682
3123.76 1627
3124.28 1587
3124.81 1592
3125.34 1517
3125.87 1440
3126.39 1420
3126.92 1405
3127.45 1408
3127.98 1349
3128.50 1325
3129.03 1259
3129.56 1262
3130.09 1309
3130.62 1223
3131.14 1233
3131.67 1186
3132.20 1176
3132.73 1249
3133.26 1247
3133.78 1186
3134.31 1193
3134.84 1195
3135.37 1209
3135.90 1169
3136.43 1152
3136.95 1099
3137.48 1164
3138.01 1213
3138.54 1148
3139.07 1088
3139.60 1092
3140.13 1082
3140.65 1103
3141.18 1107
3141.71 1083
3142.24 1046
3142.77 1114
3143.30 1062
3143.83 1065
3144.36 1050
3144.89 1088
3145.42 1102
3145.94 1089
3146.47 1123
3147.00 1152
3147.53 1120
3148.06 1130
3148.59 1187
3149.12 1223
3149.65 1180
3150.18 1238
3150.71 1266
3151.24 1263
3151.77 1185
3152.30 1209
3152.83 1212
3153.36 1231
3153.89 1233
3154.42 1206
3154.95 1218
3155.48 1164
3156.01 1137
3156.54 1126
3157.07 1167
3157.60 1160
3158.13 1166
3158.66 1165
3159.19 1159
3159.72 1103
3160.25 1125
3160.78 1177
3161.31 1115
3161.84 1088
3162.37 1105
3162.90 1125
3163.43 1071
3163.97 1151
3164.50 1124
3165.03 1069
3165.56 1130
3166.09 1032
3166.62 1052
3167.15 1078
3167.68 1080
3168.21 1075
3168.74 1042
3169.28 1055
3169.81 1021
3170.34 1022
3170.87 996
3171.40 1019
3171.93 1124
3172.46 1156
3172.99 1101
3173.53 1107
3174.06 1154
3174.59 1170
3175.12 1156
3175.65 1166
3176.18 1214
3176.72 1196
3177.25 1088
3177.78 1145
3178.31 1120
3178.84 1163
3179.38 1095
3179.91 1063
3180.44 1062
3180.97 1045
3181.50 1021
3182.04 987
3182.57 1002
3183.10 980
3183.63 973
3184.17 958
3184.70 1002
3185.23 1035
3185.76 1022
3186.30 1006
3186.83 951
3187.36 984
3187.89 1061
3188.43 1079
3188.96 1033
3189.49 1045
3190.03 1046
3190.56 1026
3191.09 1066
3191.63 1080
3192.16 1004
3192.69 998
3193.22 1045
3193.76 1095
3194.29 1059
3194.82 1075
3195.36 1094
3195.89 1154
3196.43 1086
3196.96 1054
3197.49 1086
3198.03 1051
3198.56 1043
3199.09 1108
3199.63 1087
3200.16 1125
3200.69 1127
3201.23 1089
3201.76 1098
3202.30 1113
3202.83 1129
3203.36 1172
3203.90 1168
3204.43 1235
3204.97 1193
3205.50 1230
3206.04 1305
3206.57 1292
3207.10 1290
3207.64 1411
3208.17 1564
3208.71 1677
3209.24 1797
3209.78 1835
3210.31 1866
3210.85 1871
3211.38 1918
3211.91 1935
3212.45 1871
3212.98 1869
3213.52 1787
3214.05 1664
3214.59 1607
3215.12 1487
3215.66 1362
3216.19 1305
3216.73 1251
3217.26 1188
3217.80 1088
3218.34 1096
3218.87 1081
3219.41 1030
3219.94 1097
3220.48 1087
3221.01 1163
3221.55 1182
3222.08 1153
3222.62 1178
3223.15 1258
3223.69 1288
3224.23 1384
3224.76 1423
3225.30 1538
3225.83 1458
3226.37 1616
3226.91 1513
3227.44 1487
3227.98 1344
3228.51 1273
3229.05 1273
3229.59 1258
3230.12 1326
3230.66 1281
3231.20 1291
3231.73 1285
3232.27 1350
3232.81 1360
3233.34 1339
3233.88 1412
3234.41 1444
3234.95 1477
3235.49 1476
3236.02 1518
3236.56 1543
3237.10 1611
3237.64 1513
3238.17 1581
3238.71 1585
3239.25 1693
3239.78 1621
3240.32 1563
3240.86 1505
3241.39 1528
3241.93 1564
3242.47 1459
3243.01 1384
3243.54 1461
3244.08 1512
3244.62 1522
3245.16 1518
3245.69 1573
3246.23 1648
3246.77 1561
3247.31 1458
3247.84 1610
3248.38 1717
3248.92 1616
3249.46 1668
3250.00 1989
3250.53 2052
3251.07 2376
3251.61 2657
3252.15 3051
3252.69 3599
3253.22 3817
3253.76 3919
3254.30 4248
3254.84 3854
3255.38 3524
3255.92 3329
3256.45 3132
3256.99 2908
3257.53 2693
3258.07 2398
3258.61 2228
3259.15 2205
3259.69 2206
3260.23 2283
3260.76 2400
3261.30 2455
3261.84 2711
3262.38 2912
3262.92 2964
3263.46 3009
3264.00 3042
3264.54 3098
3265.08 3207
3265.62 3230
3266.15 3277
3266.69 3289
3267.23 3311
3267.77 3346
3268.31 3290
3268.85 3099
3269.39 2919
3269.93 2729
3270.47 2593
3271.01 2429
3271.55 2263
3272.09 2098
3272.63 1989
3273.17 2050
3273.71 1912
3274.25 1941
3274.79 1875
3275.33 1855
3275.87 1887
3276.41 1861
3276.95 1850
3277.49 1770
3278.03 1889
3278.57 1927
3279.11 1901
3279.65 1922
3280.19 1945
3280.73 1914
3281.27 1997
3281.81 2048
3282.35 1925
3282.89 1877
3283.43 1836
3283.97 1919
3284.52 1861
3285.06 1900
3285.60 1913
3286.14 1903
3286.68 1887
3287.22 1917
3287.76 1990
3288.30 1990
3288.84 1971
3289.38 2099
3289.93 2014
3290.47 2096
3291.01 2247
3291.55 2323
3292.09 2483
3292.63 2666
3293.17 2985
3293.72 3082
3294.26 3266
3294.80 3501
3295.34 3665
3295.88 3895
3296.42 3960
3296.97 3995
3297.51 3882
3298.05 3752
3298.59 3646
3299.13 3355
3299.68 2992
3300.22 2961
3300.76 2779
3301.30 2784
3301.84 2646
3302.39 2436
3302.93 2428
3303.47 2410
3304.01 2208
3304.56 2217
3305.10 2226
3305.64 2202
3306.18 2280
3306.73 2196
3307.27 2362
3307.81 2282
3308.35 2324
3308.90 2483
3309.44 2436
3309.98 2525
3310.52 2547
3311.07 2618
3311.61 2549
3312.15 2525
3312.70 2494
3313.24 2569
3313.78 2553
3314.33 2526
3314.87 2669
3315.41 2771
3315.96 2963
3316.50 3224
3317.04 3399
3317.59 3640
3318.13 4019
3318.67 4221
3319.22 4449
3319.76 4584
3320.30 4713
3320.85 4753
3321.39 4710
3321.94 4821
3322.48 4618
3323.02 4469
3323.57 4280
3324.11 4113
3324.66 3909
3325.20 3894
3325.74 3844
3326.29 3756
3326.83 3696
3327.38 3557
3327.92 3573
3328.47 3485
3329.01 3436
3329.55 3615
3330.10 3683
3330.64 3909
3331.19 4499
3331.73 5430
3332.28 7071
3332.82 9451
3333.37 12559
3333.91 16642
3334.46 20104
3335.00 23128
3335.55 25391
3336.09 27155
3336.64 28025
3337.18 28917
3337.73 28298
3338.27 27438
3338.82 25957
3339.36 23668
3339.91 20728
3340.45 17346
3341.00 14041
3341.54 11300
3342.09 8911
3342.63 7120
3343.18 5978
3343.73 4940
3344.27 4157
3344.82 3658
3345.36 3341
3345.91 3104
3346.45 2917
3347.00 2892
3347.55 2668
3348.09 2572
3348.64 2419
3349.18 2270
3349.73 2199
3350.28 2052
3350.82 1970
3351.37 1764
3351.92 1805
3352.46 1803
3353.01 1718
3353.55 1845
3354.10 1766
3354.65 1765
3355.19 1777
3355.74 1935
3356.29 2039
3356.83 2035
3357.38 2082
3357.93 2090
3358.47 2256
3359.02 2163
3359.57 2193
3360.12 2137
3360.66 2278
3361.21 2238
3361.76 2294
3362.30 2360
3362.85 2391
3363.40 2433
3363.95 2518
3364.49 2438
3365.04 2488
3365.59 2530
3366.14 2454
3366.68 2410
3367.23 2293
3367.78 2211
3368.33 2267
3368.87 2297
3369.42 2249
3369.97 2203
3370.52 2381
3371.06 2527
3371.61 2752
3372.16 3075
3372.71 3370
3373.26 3719
3373.80 4136
3374.35 4280
3374.90 4230
3375.45 4098
3376.00 4039
3376.54 3906
3377.09 3614
3377.64 3237
3378.19 2966
3378.74 2724
3379.29 2447
3379.84 2236
3380.38 2088
3380.93 1953
3381.48 2005
3382.03 1933
3382.58 1834
3383.13 1888
3383.68 1736
3384.23 1599
3384.77 1639
3385.32 1604
3385.87 1560
3386.42 1535
3386.97 1566
3387.52 1540
3388.07 1530
3388.62 1478
3389.17 1498
3389.72 1509
3390.27 1522
3390.82 1515
3391.37 1420
3391.92 1484
3392.46 1510
3393.01 1464
3393.56 1495
3394.11 1534
3394.66 1619
3395.21 1678
3395.76 1724
3396.31 1728
3396.86 1729
3397.41 1880
3397.96 1984
3398.51 2005
3399.06 1939
3399.61 1985
3400.16 1991
3400.71 2075
3401.26 1999
3401.81 1855
3402.37 1782
3402.92 1846
3403.47 1631
3404.02 1584
3404.57 1591
3405.12 1483
3405.67 1380
3406.22 1381
3406.77 1487
3407.32 1453
3407.87 1465
3408.42 1474
3408.97 1568
3409.52 1558
3410.08 1625
3410.63 1725
3411.18 1752
3411.73 1791
3412.28 1943
3412.83 2036
3413.38 2024
3413.93 1957
3414.48 1992
3415.04 1915
3415.59 1846
3416.14 1866
3416.69 1849
3417.24 1879
3417.79 1881
3418.35 1763
3418.90 1825
3419.45 1664
3420.00 1701
3420.55 1599
3421.10 1549
3421.66 1473
3422.21 1441
3422.76 1379
3423.31 1398
3423.86 1545
3424.42 1494
3424.97 1504
3425.52 1497
3426.07 1455
3426.63 1398
3427.18 1387
3427.73 1355
3428.28 1262
3428.84 1247
3429.39 1224
3429.94 1282
3430.49 1237
3431.05 1170
3431.60 1200
3432.15 1137
3432.70 1177
3433.26 1159
3433.81 1127
3434.36 1249
3434.92 1258
3435.47 1304
3436.02 1274
3436.58 1288
3437.13 1426
3437.68 1373
3438.24 1392
3438.79 1445
3439.34 1391
3439.90 1298
3440.45 1290
3441.00 1265
3441.56 1261
3442.11 1300
3442.66 1276
3443.22 1189
3443.77 1260
3444.32 1306
3444.88 1233
3445.43 1269
3445.99 1333
3446.54 1273
3447.09 1148
3447.65 1124
3448.20 1132
3448.76 1175
3449.31 1180
3449.86 1195
3450.42 1153
3450.97 1188
3451.53 1151
3452.08 1191
3452.64 1178
3453.19 1125
3453.75 1094
3454.30 1094
3454.85 1164
3455.41 1160
3455.96 1145
3456.52 1139
3457.07 1139
3457.63 1185
3458.18 1093
3458.74 1127
3459.29 1140
3459.85 1174
3460.40 1096
3460.96 1225
3461.51 1175
3462.07 1177
3462.62 1257
3463.18 1229
3463.73 1272
3464.29 1329
3464.85 1326
3465.40 1322
3465.96 1315
3466.51 1338
3467.07 1270
3467.62 1299
3468.18 1319
3468.73 1533
3469.29 1474
3469.85 1357
3470.40 1372
3470.96 1478
3471.51 1571
3472.07 1645
3472.63 1618
3473.18 1556
3473.74 1525
3474.29 1499
3474.85 1459
3475.41 1522
3475.96 1505
3476.52 1597
3477.08 1424
3477.63 1542
3478.19 1571
3478.75 1585
3479.30 1594
3479.86 1561
3480.42 1681
3480.97 1749
3481.53 1802
3482.09 1861
3482.64 1900
3483.20 1919
3483.76 1842
3484.31 1883
3484.87 1939
3485.43 1905
3485.98 1962
3486.54 1958
3487.10 2016
3487.66 1947
3488.21 2067
3488.77 2310
3489.33 2755
3489.89 3385
3490.44 4025
3491.00 5124
3491.56 6139
3492.12 7204
3492.67 7749
3493.23 8031
3493.79 7829
3494.35 7378
3494.90 6802
3495.46 5906
3496.02 4946
3496.58 4146
3497.14 3727
3497.69 3208
3498.25 2688
3498.81 2678
3499.37 2442
3499.93 2207
3500.49 2307
3501.04 2306
3501.60 2305
3502.16 2456
3502.72 2643
3503.28 2585
3503.84 2925
3504.39 3196
3504.95 3442
3505.51 3640
3506.07 3670
3506.63 3715
3507.19 3515
3507.75 3188
3508.31 3132
3508.86 2919
3509.42 2640
3509.98 2640
3510.54 2359
3511.10 2224
3511.66 2142
3512.22 2127
3512.78 1911
3513.34 1770
3513.90 1738
3514.46 1574
3515.02 1513
3515.58 1432
3516.13 1334
3516.69 1368
3517.25 1381
3517.81 1368
3518.37 1263
3518.93 1274
3519.49 1246
3520.05 1382
3520.61 1313
3521.17 1337
3521.73 1433
3522.29 1398
3522.85 1400
3523.41 1420
3523.97 1467
3524.53 1348
3525.09 1425
3525.65 1571
3526.21 1528
3526.77 1472
3527.33 1402
3527.89 1373
3528.46 1345
3529.02 1413
3529.58 1399
3530.14 1372
3530.70 1383
3531.26 1342
3531.82 1337
3532.38 1245
3532.94 1282
3533.50 1385
3534.06 1351
3534.62 1271
3535.18 1302
3535.75 1311
3536.31 1313
3536.87 1210
3537.43 1224
3537.99 1309
3538.55 1220
3539.11 1291
3539.67 1256
3540.24 1299
3540.80 1268
3541.36 1233
3541.92 1225
3542.48 1178
3543.04 1296
3543.61 1319
3544.17 1231
3544.73 1258
3545.29 1284
3545.85 1317
3546.41 1248
3546.98 1311
3547.54 1327
3548.10 1234
3548.66 1277
3549.23 1257
3549.79 1211
3550.35 1190
3550.91 1142
3551.47 1124
3552.04 1176
3552.60 1107
3553.16 1040
3553.72 1081
3554.29 1010
3554.85 998
3555.41 997
3555.97 1062
3556.54 967
3557.10 1023
3557.66 1102
3558.23 1157
3558.79 1101
3559.35 1088
3559.91 1171
3560.48 1118
3561.04 1077
3561.60 1191
3562.17 1128
3562.73 1070
3563.29 1121
3563.86 1211
3564.42 1230
3564.98 1206
3565.55 1216
3566.11 1176
3566.67 1192
3567.24 1261
3567.80 1203
3568.36 1216
3568.93 1163
3569.49 1113
3570.06 1180
3570.62 1118
3571.18 1125
3571.75 1144
3572.31 1162
3572.88 1194
3573.44 1223
3574.00 1331
3574.57 1442
3575.13 1642
3575.70 1774
3576.26 2003
3576.82 2166
3577.39 2334
3577.95 2245
3578.52 2315
3579.08 2309
3579.65 2215
3580.21 2216
3580.78 1937
3581.34 1894
3581.91 1707
3582.47 1523
3583.04 1446
3583.60 1332
3584.17 1269
3584.73 1172
3585.30 1181
3585.86 1101
3586.43 1096
3586.99 999
3587.56 952
3588.12 996
3588.69 999
3589.25 1045
3589.82 1070
3590.38 990
3590.95 1001
3591.51 1031
3592.08 965
3592.64 1123
3593.21 1030
3593.78 983
3594.34 953
3594.91 960
3595.47 1009
3596.04 999
3596.60 1028
3597.17 1040
3597.74 1095
3598.30 1099
3598.87 1043
3599.43 1006
3600.00 1017
3600.57 1018
3601.13 932
3601.70 977
3602.27 1007
3602.83 1020
3603.40 927
3603.96 964
3604.53 996
3605.10 945
3605.66 927
3606.23 876
3606.80 935
3607.36 930
3607.93 941
3608.50 951
3609.07 968
3609.63 937
3610.20 992
3610.77 1025
3611.33 967
3611.90 886
3612.47 975
3613.03 972
3613.60 984
3614.17 978
3614.74 1037
3615.30 1029
3615.87 1142
3616.44 1128
3617.01 1304
3617.57 1308
3618.14 1325
3618.71 1315
3619.28 1377
3619.84 1277
3620.41 1353
3620.98 1331
3621.55 1249
3622.12 1206
3622.68 1071
3623.25 1170
3623.82 999
3624.39 987
3624.96 994
3625.52 948
3626.09 927
3626.66 957
3627.23 950
3627.80 895
3628.37 913
3628.93 899
3629.50 967
3630.07 938
3630.64 980
3631.21 914
3631.78 903
3632.34 966
3632.91 969
3633.48 958
3634.05 986
3634.62 998
3635.19 974
3635.76 957
3636.33 980
3636.90 946
3637.47 930
3638.03 962
3638.60 941
3639.17 978
3639.74 929
3640.31 961
3640.88 963
3641.45 1095
3642.02 1043
3642.59 1094
3643.16 1072
3643.73 1068
3644.30 1109
3644.87 1071
3645.44 1006
3646.01 996
3646.58 1016
3647.15 953
3647.72 960
3648.29 946
3648.86 943
3649.43 953
3650.00 957
3650.57 950
3651.14 992
3651.71 1109
3652.28 1100
3652.85 1018
3653.42 1179
3653.99 1188
3654.56 1209
3655.13 1175
3655.70 1090
3656.27 1076
3656.84 1058
3657.41 1111
3657.98 1113
3658.55 1147
3659.12 1085
3659.69 1170
3660.27 1139
3660.84 1227
3661.41 1196
3661.98 1126
3662.55 1073
3663.12 1105
3663.69 1137
3664.26 1142
3664.83 1249
3665.41 1259
3665.98 1290
3666.55 1406
3667.12 1356
3667.69 1392
3668.26 1345
3668.83 1173
3669.41 1192
3669.98 1146
3670.55 1109
3671.12 1118
3671.69 1088
3672.26 1058
3672.84 976
3673.41 947
3673.98 1073
3674.55 1096
3675.12 1039
3675.70 1070
3676.27 1088
3676.84 1144
3677.41 1141
3677.98 1134
3678.56 1115
3679.13 1107
3679.70 1126
3680.27 1166
3680.85 1179
3681.42 1077
3681.99 1060
3682.56 1026
3683.14 984
3683.71 939
3684.28 973
3684.86 933
3685.43 962
3686.00 938
3686.57 917
3687.15 937
3687.72 956
3688.29 1018
3688.87 1048
3689.44 1004
3690.01 1057
3690.59 1076
3691.16 1118
3691.73 1111
3692.31 1085
3692.88 1072
3693.45 1083
3694.03 1074
3694.60 944
3695.17 912
3695.75 941
3696.32 915
3696.89 942
3697.47 919
3698.04 837
3698.62 907
3699.19 921
3699.76 933
3700.34 893
3700.91 969
3701.49 943
3702.06 925
3702.63 984
3703.21 987
3703.78 1005
3704.36 985
3704.93 1024
3705.51 1084
3706.08 1022
3706.65 1111
3707.23 1048
3707.80 1070
3708.38 1147
3708.95 1195
3709.53 1119
3710.10 1076
3710.68 1072
3711.25 1012
3711.83 973
3712.40 975
3712.98 1021
3713.55 1081
3714.13 951
3714.70 958
3715.28 931
3715.85 892
3716.43 908
3717.00 947
3717.58 902
3718.15 891
3718.73 887
3719.30 877
3719.88 896
3720.46 863
3721.03 914
3721.61 859
3722.18 840
3722.76 857
3723.33 800
3723.91 860
3724.49 932
3725.06 866
3725.64 821
3726.21 864
3726.79 817
3727.37 745
3727.94 789
3728.52 832
3729.09 874
3729.67 863
3730.25 863
3730.82 909
3731.40 934
3731.98 980
3732.55 979
3733.13 1002
3733.71 1111
3734.28 1153
3734.86 1164
3735.44 1095
3736.01 1040
3736.59 993
3737.17 1059
3737.74 1048
3738.32 926
3738.90 865
3739.47 884
3740.05 887
3740.63 942
3741.20 947
3741.78 941
3742.36 975
3742.94 932
3743.51 866
3744.09 782
3744.67 802
3745.25 848
3745.82 911
3746.40 857
3746.98 798
3747.56 760
3748.13 854
3748.71 873
3749.29 887
3749.87 822
3750.45 824
3751.02 848
3751.60 850
3752.18 835
3752.76 808
3753.34 832
3753.91 939
3754.49 827
3755.07 811
3755.65 843
3756.23 853
3756.80 821
3757.38 787
3757.96 846
3758.54 829
3759.12 911
3759.70 899
3760.28 914
3760.85 1002
3761.43 988
3762.01 987
3762.59 996
3763.17 980
3763.75 938
3764.33 909
3764.91 910
3765.49 933
3766.06 968
3766.64 940
3767.22 937
3767.80 891
3768.38 939
3768.96 943
3769.54 917
3770.12 953
3770.70 919
3771.28 897
3771.86 864
3772.44 860
3773.02 920
3773.60 867
3774.18 909
3774.76 893
3775.34 906
3775.92 890
3776.50 874
3777.08 840
3777.66 840
3778.24 874
3778.82 980
3779.40 942
3779.98 905
3780.56 889
3781.14 847
3781.72 924
3782.30 845
3782.88 805
3783.46 745
3784.04 843
3784.62 839
3785.20 777
3785.78 802
3786.36 889
3786.94 875
3787.52 823
3788.10 829
3788.68 834
3789.26 871
3789.84 853
3790.43 876
3791.01 877
3791.59 906
3792.17 795
3792.75 822
3793.33 886
3793.91 870
3794.49 860
3795.07 898
3795.66 813
3796.24 849
3796.82 875
3797.40 860
3797.98 879
3798.56 842
3799.15 867
3799.73 873
3800.31 920
3800.89 892
3801.47 964
3802.05 1018
3802.64 956
3803.22 940
3803.80 907
3804.38 974
3804.96 960
3805.55 936
3806.13 991
3806.71 1015
3807.29 1032
3807.87 1088
3808.46 1128
3809.04 1163
3809.62 1211
3810.20 1172
3810.79 1233
3811.37 1146
3811.95 1100
3812.53 1148
3813.12 1117
3813.70 1178
3814.28 1081
3814.87 1140
3815.45 1222
3816.03 1178
3816.61 1194
3817.20 1170
3817.78 1099
3818.36 1089
3818.95 1052
3819.53 938
3820.11 952
3820.70 962
3821.28 944
3821.86 1035
3822.45 1082
3823.03 1077
3823.61 929
3824.20 990
3824.78 988
3825.36 1034
3825.95 996
3826.53 999
3827.11 969
3827.70 963
3828.28 999
3828.87 940
3829.45 937
3830.03 889
3830.62 889
3831.20 914
3831.79 874
3832.37 904
3832.95 943
3833.54 969
3834.12 948
3834.71 956
3835.29 920
3835.88 1020
3836.46 980
3837.05 954
3837.63 885
3838.21 904
3838.80 897
3839.38 902
3839.97 956
3840.55 912
3841.14 909
3841.72 900
3842.31 921
3842.89 903
3843.48 886
3844.06 937
3844.65 947
3845.23 911
3845.82 990
3846.40 1035
3846.99 1112
3847.57 1038
3848.16 1024
3848.74 952
3849.33 923
3849.92 954
3850.50 940
3851.09 977
3851.67 919
3852.26 949
3852.84 958
3853.43 932
3854.02 930
3854.60 974
3855.19 949
3855.77 799
3856.36 857
3856.94 894
3857.53 929
3858.12 978
3858.70 1009
3859.29 983
3859.88 1095
3860.46 1125
3861.05 1160
3861.63 1269
3862.22 1290
3862.81 1294
3863.39 1288
3863.98 1253
3864.57 1250
3865.15 1233
3865.74 1190
3866.33 1189
3866.91 1107
3867.50 1085
3868.09 960
3868.67 969
3869.26 924
3869.85 904
3870.44 960
3871.02 954
3871.61 970
3872.20 1008
3872.78 949
3873.37 970
3873.96 921
3874.55 915
3875.13 1024
3875.72 1060
3876.31 963
3876.90 926
3877.48 854
3878.07 848
3878.66 962
3879.25 966
3879.83 938
3880.42 920
3881.01 904
3881.60 848
3882.19 873
3882.77 839
3883.36 868
3883.95 862
3884.54 814
3885.13 739
3885.71 778
3886.30 843
3886.89 878
3887.48 964
3888.07 940
3888.66 971
3889.24 1018
3889.83 1056
3890.42 1041
3891.01 1060
3891.60 1047
3892.19 1028
3892.78 1040
3893.36 1017
3893.95 944
3894.54 950
3895.13 933
3895.72 916
3896.31 970
3896.90 918
3897.49 858
3898.08 890
3898.67 856
3899.26 826
3899.84 827
3900.43 853
3901.02 860
3901.61 873
3902.20 892
3902.79 877
3903.38 841
3903.97 873
3904.56 904
3905.15 875
3905.74 787
3906.33 888
3906.92 889
3907.51 901
3908.10 918
3908.69 908
3909.28 944
3909.87 956
3910.46 886
3911.05 823
3911.64 826
3912.23 764
3912.82 805
3913.41 807
3914.00 838
3914.59 838
3915.18 801
3915.77 824
3916.36 855
3916.95 801
3917.54 769
3918.13 776
3918.72 884
3919.32 831
3919.91 884
3920.50 814
3921.09 794
3921.68 789
3922.27 815
3922.86 822
3923.45 860
3924.04 793
3924.63 762
3925.23 820
3925.82 833
3926.41 728
3927.00 732
3927.59 766
3928.18 823
3928.77 819
3929.36 790
3929.96 753
3930.55 768
3931.14 746
3931.73 715
3932.32 722
3932.91 707
3933.51 748
3934.10 698
3934.69 780
3935.28 793
3935.87 758
3936.47 768
3937.06 728
3937.65 720
3938.24 779
3938.83 800
3939.43 783
3940.02 802
3940.61 843
3941.20 828
3941.80 848
3942.39 832
3942.98 762
3943.57 806
3944.17 879
3944.76 859
3945.35 833
3945.94 849
3946.54 934
3947.13 881
3947.72 816
3948.32 766
3948.91 781
3949.50 714
3950.10 793
3950.69 810
3951.28 793
3951.87 765
3952.47 763
3953.06 797
3953.65 874
3954.25 857
3954.84 862
3955.43 843
3956.03 891
3956.62 920
3957.22 871
3957.81 885
3958.40 975
3959.00 917
3959.59 926
3960.18 962
3960.78 979
3961.37 977
3961.97 938
3962.56 942
3963.15 961
3963.75 947
3964.34 924
3964.94 941
3965.53 995
3966.12 1059
3966.72 1031
3967.31 1111
3967.91 1139
3968.50 1205
3969.10 1179
3969.69 1094
3970.29 1055
3970.88 988
3971.47 966
3972.07 985
3972.66 981
3973.26 950
3973.85 949
3974.45 958
3975.04 1004
3975.64 989
3976.23 1007
3976.83 1083
3977.42 1104
3978.02 1110
3978.61 1122
3979.21 1106
3979.80 1018
3980.40 942
3981.00 974
3981.59 965
3982.19 935
3982.78 884
3983.38 897
3983.97 941
3984.57 984
3985.16 957
3985.76 877
3986.36 955
3986.95 936
3987.55 928
3988.14 959
3988.74 957
3989.34 953
3989.93 896
3990.53 967
3991.12 964
3991.72 928
3992.32 952
3992.91 1007
3993.51 997
3994.10 1052
3994.70 1088
3995.30 1111
3995.89 1122
3996.49 1096
3997.09 1089
3997.68 1138
3998.28 1104
3998.88 1084
3999.47 1109
4000.07 1094
4000.67 1094
4001.26 1094
4001.86 1081
4002.46 1071
4003.06 1025
4003.65 1030
4004.25 1036
4004.85 1024
4005.44 1034
4006.04 930
4006.64 987
4007.24 943
4007.83 876
4008.43 851
4009.03 862
4009.63 884
4010.22 879
4010.82 842
4011.42 831
4012.02 838
4012.61 882
4013.21 896
4013.81 879
4014.41 932
4015.01 882
4015.60 900
4016.20 869
4016.80 975
4017.40 997
4018.00 958
4018.59 1046
4019.19 1011
4019.79 982
4020.39 980
4020.99 1009
4021.59 1042
4022.18 1021
4022.78 926
4023.38 891
4023.98 912
4024.58 970
4025.18 936
4025.78 986
4026.37 964
4026.97 1036
4027.57 1055
4028.17 1140
4028.77 1048
4029.37 1051
4029.97 1059
4030.57 1018
4031.17 960
4031.76 1051
4032.36 1137
4032.96 985
4033.56 1028
4034.16 1075
4034.76 1101
4035.36 1042
4035.96 1021
4036.56 1037
4037.16 978
4037.76 964
4038.36 962
4038.96 954
4039.56 919
4040.16 900
4040.76 900
4041.36 856
4041.96 778
4042.56 816
4043.16 822
4043.76 801
4044.36 769
4044.96 713
4045.56 771
4046.16 829
4046.76 760
4047.36 801
4047.96 798
4048.56 734
4049.16 780
4049.76 828
4050.36 784
4050.96 767
4051.56 760
4052.16 762
4052.76 778
4053.36 777
4053.97 844
4054.57 726
4055.17 762
4055.77 823
4056.37 819
4056.97 810
4057.57 773
4058.17 796
4058.77 774
4059.37 803
4059.98 783
4060.58 749
4061.18 764
4061.78 759
4062.38 757
4062.98 810
4063.58 803
4064.19 869
4064.79 802
4065.39 848
4065.99 979
4066.59 939
4067.19 918
4067.80 872
4068.40 828
4069.00 881
4069.60 831
4070.20 845
4070.81 884
4071.41 779
4072.01 784
4072.61 765
4073.21 771
4073.82 742
4074.42 828
4075.02 793
4075.62 731
4076.23 720
4076.83 753
4077.43 689
4078.03 696
4078.64 670
4079.24 719
4079.84 708
4080.44 693
4081.05 710
4081.65 717
4082.25 689
4082.86 633
4083.46 677
4084.06 721
4084.67 629
4085.27 644
4085.87 715
4086.47 670
4087.08 718
4087.68 759
4088.28 757
4088.89 732
4089.49 765
4090.09 748
4090.70 730
4091.30 718
4091.91 724
4092.51 741
4093.11 768
4093.72 698
4094.32 733
4094.92 747
4095.53 704
4096.13 728
4096.74 807
4097.34 722
4097.94 758
4098.55 795
4099.15 790
4099.76 746
4100.36 732
4100.97 759
4101.57 741
4102.17 785
4102.78 738
4103.38 787
4103.99 772
4104.59 746
4105.20 718
4105.80 833
4106.41 779
4107.01 745
4107.62 815
4108.22 806
4108.82 770
4109.43 788
4110.03 763
4110.64 752
4111.24 747
4111.85 715
4112.45 772
4113.06 736
4113.67 719
4114.27 691
4114.88 703
4115.48 779
4116.09 770
4116.69 762
4117.30 740
4117.90 677
4118.51 740
4119.11 688
4119.72 715
4120.33 724
4120.93 747
4121.54 744
4122.14 728
4122.75 714
4123.35 747
4123.96 703
4124.57 705
4125.17 688
4125.78 659
4126.39 685
4126.99 677
4127.60 697
4128.20 745
4128.81 703
4129.42 721
4130.02 729
4130.63 773
4131.24 776
4131.84 750
4132.45 723
4133.06 722
4133.66 729
4134.27 749
4134.88 790
4135.48 795
4136.09 783
4136.70 849
4137.30 815
4137.91 807
4138.52 884
4139.12 811
4139.73 805
4140.34 796
4140.95 883
4141.55 786
4142.16 846
4142.77 870
4143.38 778
4143.98 818
4144.59 789
4145.20 766
4145.81 756
4146.41 769
4147.02 769
4147.63 797
4148.24 749
4148.84 756
4149.45 743
4150.06 707
4150.67 762
4151.28 742
4151.88 702
4152.49 737
4153.10 677
4153.71 702
4154.32 683
4154.92 683
4155.53 715
4156.14 754
4156.75 776
4157.36 775
4157.97 732
4158.57 732
4159.18 768
4159.79 713
4160.40 714
4161.01 735
4161.62 803
4162.23 787
4162.84 742
4163.44 750
4164.05 802
4164.66 800
4165.27 781
4165.88 799
4166.49 797
4167.10 837
4167.71 767
4168.32 768
4168.93 797
4169.54 774
4170.15 828
4170.75 815
4171.36 810
4171.97 850
4172.58 926
4173.19 840
4173.80 806
4174.41 763
4175.02 830
4175.63 814
4176.24 844
4176.85 822
4177.46 783
4178.07 790
4178.68 704
4179.29 674
4179.90 715
4180.51 751
4181.12 690
4181.73 664
4182.34 761
4182.95 777
4183.56 681
4184.17 788
4184.78 764
4185.39 744
4186.00 724
4186.61 739
4187.23 733
4187.84 738
4188.45 740
4189.06 789
4189.67 745
4190.28 745
4190.89 752
4191.50 750
4192.11 776
4192.72 762
4193.33 766
4193.94 821
4194.56 817
4195.17 824
4195.78 808
4196.39 844
4197.00 904
4197.61 841
4198.22 814
4198.84 738
4199.45 781
4200.06 737
4200.67 721
4201.28 709
4201.89 743
4202.50 706
4203.12 686
4203.73 735
4204.34 699
4204.95 673
4205.56 733
4206.18 759
4206.79 749
4207.40 771
4208.01 780
4208.62 822
4209.24 762
4209.85 761
4210.46 774
4211.07 785
4211.69 802
4212.30 811
4212.91 704
4213.52 794
4214.14 798
4214.75 779
4215.36 780
4215.97 794
4216.59 816
4217.20 823
4217.81 803
4218.43 852
4219.04 898
4219.65 905
4220.26 886
4220.88 878
4221.49 849
4222.10 972
4222.72 1018
4223.33 1003
4223.94 953
4224.56 939
4225.17 1056
4225.78 1125
4226.40 1040
4227.01 1102
4227.62 1204
4228.24 1309
4228.85 1307
4229.46 1335
4230.08 1339
4230.69 1296
4231.31 1235
4231.92 1182
4232.53 1033
4233.15 984
4233.76 1046
4234.38 1012
4234.99 995
4235.60 922
4236.22 891
4236.83 875
4237.45 887
4238.06 913
4238.68 922
4239.29 863
4239.90 831
4240.52 827
4241.13 831
4241.75 886
4242.36 843
4242.98 907
4243.59 870
4244.21 869
4244.82 933
4245.44 861
4246.05 912
4246.67 864
4247.28 936
4247.90 959
4248.51 853
4249.13 858
4249.74 861
4250.36 871
4250.97 904
4251.59 871
4252.20 866
4252.82 828
4253.43 884
4254.05 787
4254.66 781
4255.28 875
4255.89 812
4256.51 825
4257.13 843
4257.74 825
4258.36 866
4258.97 902
4259.59 868
4260.21 905
4260.82 935
4261.44 1071
4262.05 1072
4262.67 1042
4263.29 1083
4263.90 1108
4264.52 1093
4265.13 1067
4265.75 1088
4266.37 1067
4266.98 961
4267.60 980
4268.22 1026
4268.83 1004
4269.45 959
4270.07 982
4270.68 969
4271.30 870
4271.92 864
4272.53 959
4273.15 922
4273.77 919
4274.38 910
4275.00 910
4275.62 965
4276.23 988
4276.85 1013
4277.47 1058
4278.09 1124
4278.70 1126
4279.32 1116
4279.94 1066
4280.56 1083
4281.17 1058
4281.79 959
4282.41 964
4283.03 933
4283.64 899
4284.26 890
4284.88 853
4285.50 874
4286.11 865
4286.73 855
4287.35 793
4287.97 784
4288.59 808
4289.20 787
4289.82 815
4290.44 809
4291.06 825
4291.68 764
4292.29 791
4292.91 771
4293.53 752
4294.15 759
4294.77 814
4295.39 765
4296.00 752
4296.62 861
4297.24 817
4297.86 794
4298.48 798
4299.10 887
4299.72 847
4300.33 840
4300.95 816
4301.57 841
4302.19 848
4302.81 841
4303.43 853
4304.05 824
4304.67 845
4305.29 846
4305.91 837
4306.53 847
4307.14 885
4307.76 841
4308.38 807
4309.00 873
4309.62 849
4310.24 885
4310.86 890
4311.48 913
4312.10 927
4312.72 925
4313.34 984
4313.96 928
4314.58 931
4315.20 997
4315.82 977
4316.44 980
4317.06 1004
4317.68 986
4318.30 990
4318.92 1028
4319.54 958
4320.16 958
4320.78 1042
4321.40 999
4322.02 1055
4322.64 1020
4323.26 1007
4323.88 1154
4324.50 1069
4325.12 1084
4325.74 1189
4326.36 1209
4326.99 1316
4327.61 1268
4328.23 1246
4328.85 1292
4329.47 1333
4330.09 1423
4330.71 1559
4331.33 1740
4331.95 1963
4332.57 2162
4333.19 2253
4333.82 2426
4334.44 2462
4335.06 2512
4335.68 2409
4336.30 2398
4336.92 2402
4337.54 2383
4338.17 2526
4338.79 2447
4339.41 2411
4340.03 2422
4340.65 2325
4341.27 2100
4341.90 1966
4342.52 1904
4343.14 1801
4343.76 1937
4344.38 1922
4345.01 2047
4345.63 2335
4346.25 2645
4346.87 2893
4347.49 3151
4348.12 3086
4348.74 3076
4349.36 3103
4349.98 2779
4350.61 2547
4351.23 2371
4351.85 2298
4352.47 2255
4353.10 2157
4353.72 1987
4354.34 1837
4354.96 1682
4355.59 1603
4356.21 1427
4356.83 1408
4357.46 1363
4358.08 1361
4358.70 1399
4359.32 1365
4359.95 1340
4360.57 1274
4361.19 1229
4361.82 1269
4362.44 1299
4363.06 1205
4363.69 1308
4364.31 1293
4364.93 1240
4365.56 1236
4366.18 1313
4366.80 1214
4367.43 1276
4368.05 1260
4368.67 1230
4369.30 1189
4369.92 1137
4370.55 1106
4371.17 1155
4371.79 1112
4372.42 1038
4373.04 1010
4373.67 1009
4374.29 1033
4374.91 979
4375.54 991
4376.16 1016
4376.79 996
4377.41 1043
4378.04 1100
4378.66 1056
4379.28 1106
4379.91 1147
4380.53 1136
4381.16 1110
4381.78 1085
4382.41 1100
4383.03 1128
4383.66 1075
4384.28 1088
4384.91 1134
4385.53 1106
4386.16 1033
4386.78 1027
4387.41 1004
4388.03 976
4388.66 929
4389.28 936
4389.91 963
4390.53 1001
4391.16 1051
4391.78 1071
4392.41 1083
4393.03 1007
4393.66 1039
4394.28 1043
4394.91 1104
4395.54 1052
4396.16 953
4396.79 1016
4397.41 999
4398.04 993
4398.66 946
4399.29 996
4399.92 985
4400.54 1040
4401.17 1035
4401.79 1015
4402.42 1006
4403.05 979
4403.67 906
4404.30 947
4404.93 949
4405.55 938
4406.18 908
4406.80 867
4407.43 911
4408.06 967
4408.68 932
4409.31 906
4409.94 962
4410.56 956
4411.19 953
4411.82 979
4412.44 975
4413.07 945
4413.70 925
4414.33 962
4414.95 936
4415.58 902
4416.21 919
4416.83 879
4417.46 875
4418.09 868
4418.72 881
4419.34 876
4419.97 855
4420.60 896
4421.22 840
4421.85 856
4422.48 829
4423.11 863
4423.73 749
4424.36 794
4424.99 861
4425.62 828
4426.25 797
4426.87 757
4427.50 818
4428.13 776
4428.76 822
4429.39 711
4430.01 764
4430.64 808
4431.27 817
4431.90 867
4432.53 823
4433.15 769
4433.78 774
4434.41 789
4435.04 840
4435.67 840
4436.30 861
4436.93 838
4437.55 818
4438.18 861
4438.81 906
4439.44 869
4440.07 845
4440.70 808
4441.33 855
4441.96 776
4442.58 846
4443.21 874
4443.84 866
4444.47 839
4445.10 906
4445.73 834
4446.36 818
4446.99 831
4447.62 900
4448.25 992
4448.88 892
4449.51 894
4450.14 837
4450.76 818
4451.39 850
4452.02 842
4452.65 842
4453.28 866
4453.91 799
4454.54 853
4455.17 884
4455.80 981
4456.43 989
4457.06 1050
4457.69 1052
4458.32 1062
4458.95 997
4459.58 974
4460.21 945
4460.84 919
4461.47 872
4462.10 840
4462.73 858
4463.36 808
4464.00 779
4464.63 788
4465.26 775
4465.89 767
4466.52 750
4467.15 711
4467.78 713
4468.41 785
4469.04 817
4469.67 806
4470.30 791
4470.93 774
4471.56 777
4472.20 774
4472.83 793
4473.46 808
4474.09 803
4474.72 786
4475.35 806
4475.98 759
4476.61 760
4477.25 772
4477.88 733
4478.51 763
4479.14 775
4479.77 802
4480.40 812
4481.03 761
4481.67 766
4482.30 837
4482.93 796
4483.56 811
4484.19 808
4484.83 852
4485.46 928
4486.09 886
4486.72 876
4487.35 816
4487.99 739
4488.62 760
4489.25 844
4489.88 828
4490.52 825
4491.15 836
4491.78 822
4492.41 763
4493.05 759
4493.68 816
4494.31 861
4494.94 787
4495.58 806
4496.21 761
4496.84 718
4497.47 822
4498.11 887
4498.74 878
4499.37 928
4500.01 993
4500.64 1076
4501.27 1115
4501.91 1108
4502.54 1155
4503.17 1236
4503.80 1165
4504.44 1208
4505.07 1030
4505.71 1035
4506.34 974
4506.97 1023
4507.61 1045
4508.24 1101
4508.87 1012
4509.51 953
4510.14 981
4510.77 995
4511.41 970
4512.04 962
4512.68 913
4513.31 910
4513.94 870
4514.58 896
4515.21 929
4515.85 945
4516.48 902
4517.11 819
4517.75 730
4518.38 798
4519.02 797
4519.65 799
4520.29 831
4520.92 839
4521.55 789
4522.19 791
4522.82 868
4523.46 789
4524.09 843
4524.73 781
4525.36 822
4526.00 798
4526.63 872
4527.27 840
4527.90 854
4528.54 861
4529.17 937
4529.81 925
4530.44 1055
4531.08 1136
4531.71 1203
4532.35 1250
4532.98 1221
4533.62 1100
4534.25 1169
4534.89 1166
4535.53 1007
4536.16 1016
4536.80 933
4537.43 889
4538.07 848
4538.70 850
4539.34 818
4539.98 799
4540.61 768
4541.25 741
4541.88 834
4542.52 824
4543.16 793
4543.79 761
4544.43 759
4545.06 779
4545.70 743
4546.34 777
4546.97 710
4547.61 775
4548.25 749
4548.88 781
4549.52 791
4550.15 854
4550.79 754
4551.43 731
4552.06 684
4552.70 728
4553.34 740
4553.97 719
4554.61 737
4555.25 752
4555.89 725
4556.52 705
4557.16 749
4557.80 772
4558.43 751
4559.07 680
4559.71 735
4560.35 732
4560.98 764
4561.62 749
4562.26 723
4562.89 799
4563.53 745
4564.17 688
4564.81 738
4565.44 768
4566.08 727
4566.72 773
4567.36 775
4568.00 876
4568.63 874
4569.27 853
4569.91 841
4570.55 851
4571.19 802
4571.82 823
4572.46 818
4573.10 778
4573.74 750
4574.38 797
4575.01 768
4575.65 802
4576.29 772
4576.93 764
4577.57 793
4578.21 766
4578.84 715
4579.48 728
4580.12 760
4580.76 778
4581.40 767
4582.04 834
4582.68 815
4583.32 837
4583.95 800
4584.59 831
4585.23 777
4585.87 885
4586.51 961
4587.15 980
4587.79 986
4588.43 1111
4589.07 1139
4589.71 1120
4590.35 1114
4590.99 1146
4591.62 1214
4592.26 1262
4592.90 1153
4593.54 1133
4594.18 1074
4594.82 1098
4595.46 1067
4596.10 973
4596.74 899
4597.38 907
4598.02 846
4598.66 788
4599.30 829
4599.94 800
4600.58 846
4601.22 834
4601.86 865
4602.50 802
4603.14 901
4603.78 833
4604.42 875
4605.06 812
4605.70 820
4606.34 802
4606.98 811
4607.62 874
4608.27 842
4608.91 803
4609.55 758
4610.19 801
4610.83 789
4611.47 812
4612.11 832
4612.75 838
4613.39 792
4614.03 791
4614.67 816
4615.31 821
4615.96 824
4616.60 777
4617.24 744
4617.88 778
4618.52 737
4619.16 805
4619.80 817
4620.44 735
4621.09 728
4621.73 824
4622.37 796
4623.01 696
4623.65 725
4624.29 719
4624.94 743
4625.58 749
4626.22 724
4626.86 824
4627.50 721
4628.15 764
4628.79 836
4629.43 756
4630.07 707
4630.71 763
4631.36 845
4632.00 864
4632.64 883
4633.28 872
4633.93 943
4634.57 962
4635.21 947
4635.85 893
4636.50 877
4637.14 894
4637.78 879
4638.42 890
4639.07 963
4639.71 945
4640.35 1003
4640.99 961
4641.64 960
4642.28 916
4642.92 897
4643.57 838
4644.21 897
4644.85 833
4645.50 778
4646.14 803
4646.78 826
4647.43 775
4648.07 770
4648.71 832
4649.36 804
4650.00 843
4650.64 840
4651.29 767
4651.93 822
4652.57 896
4653.22 892
4653.86 928
4654.50 886
4655.15 901
4655.79 932
4656.44 869
4657.08 804
4657.72 883
4658.37 864
4659.01 779
4659.66 767
4660.30 766
4660.94 746
4661.59 733
4662.23 742
4662.88 698
4663.52 689
4664.17 696
4664.81 753
4665.46 674
4666.10 640
4666.74 647
4667.39 685
4668.03 745
4668.68 666
4669.32 709
4669.97 697
4670.61 707
4671.26 675
4671.90 699
4672.55 749
4673.19 802
4673.84 768
4674.48 707
4675.13 714
4675.77 727
4676.42 737
4677.07 683
4677.71 661
4678.36 689
4679.00 759
4679.65 765
4680.29 793
4680.94 725
4681.58 767
4682.23 727
4682.88 731
4683.52 775
4684.17 787
4684.81 786
4685.46 735
4686.10 742
4686.75 803
4687.40 808
4688.04 823
4688.69 813
4689.34 911
4689.98 833
4690.63 842
4691.27 857
4691.92 969
4692.57 955
4693.21 895
4693.86 887
4694.51 917
4695.15 915
4695.80 855
4696.45 872
4697.09 934
4697.74 966
4698.39 910
4699.03 974
4699.68 949
4700.33 1047
4700.97 1125
4701.62 1059
4702.27 989
4702.92 868
4703.56 975
4704.21 925
4704.86 922
4705.50 873
4706.15 864
4706.80 879
4707.45 846
4708.09 840
4708.74 825
4709.39 798
4710.04 851
4710.68 794
4711.33 815
4711.98 798
4712.63 846
4713.28 860
4713.92 890
4714.57 830
4715.22 865
4715.87 933
4716.52 885
4717.16 844
4717.81 860
4718.46 791
4719.11 814
4719.76 898
4720.41 872
4721.05 877
4721.70 947
4722.35 955
4723.00 945
4723.65 943
4724.30 866
4724.94 888
4725.59 897
4726.24 872
4726.89 897
4727.54 870
4728.19 940
4728.84 946
4729.49 895
4730.14 850
4730.78 865
4731.43 880
4732.08 759
4732.73 843
4733.38 885
4734.03 843
4734.68 792
4735.33 822
4735.98 862
4736.63 817
4737.28 859
4737.93 824
4738.58 767
4739.23 810
4739.88 830
4740.53 838
4741.18 884
4741.83 853
4742.47 862
4743.12 887
4743.77 855
4744.42 792
4745.07 793
4745.72 794
4746.37 833
4747.03 851
4747.68 902
4748.33 854
4748.98 816
4749.63 925
4750.28 943
4750.93 985
4751.58 916
4752.23 957
4752.88 965
4753.53 1020
4754.18 1005
4754.83 957
4755.48 965
4756.13 967
4756.78 969
4757.43 935
4758.08 914
4758.74 861
4759.39 943
4760.04 926
4760.69 1023
4761.34 1050
4761.99 1145
4762.64 1206
4763.29 1209
4763.94 1181
4764.60 1112
4765.25 1064
4765.90 938
4766.55 934
4767.20 884
4767.85 881
4768.51 884
4769.16 969
4769.81 946
4770.46 958
4771.11 905
4771.76 966
4772.42 938
4773.07 909
4773.72 879
4774.37 973
4775.02 961
4775.68 900
4776.33 902
4776.98 852
4777.63 888
4778.29 926
4778.94 872
4779.59 917
4780.24 898
4780.89 922
4781.55 957
4782.20 952
4782.85 861
4783.51 901
4784.16 848
4784.81 915
4785.46 884
4786.12 889
4786.77 906
4787.42 928
4788.08 908
4788.73 928
4789.38 941
4790.03 951
4790.69 966
4791.34 1000
4791.99 1003
4792.65 1055
4793.30 989
4793.95 985
4794.61 926
4795.26 1000
4795.91 994
4796.57 981
4797.22 1023
4797.87 1074
4798.53 1009
4799.18 1101
4799.84 1277
4800.49 1330
4801.14 1371
4801.80 1321
4802.45 1269
4803.11 1216
4803.76 1206
4804.41 1178
4805.07 1204
4805.72 1148
4806.38 1218
4807.03 1128
4807.68 1129
4808.34 1127
4808.99 1009
4809.65 1066
4810.30 1112
4810.96 1091
4811.61 1010
4812.27 1019
4812.92 1047
4813.58 1108
4814.23 1103
4814.89 1157
4815.54 1100
4816.19 1178
4816.85 1159
4817.50 1234
4818.16 1193
4818.81 1147
4819.47 1231
4820.13 1270
4820.78 1245
4821.44 1320
4822.09 1358
4822.75 1396
4823.40 1498
4824.06 1479
4824.71 1423
4825.37 1373
4826.02 1481
4826.68 1493
4827.33 1357
4827.99 1320
4828.65 1289
4829.30 1328
4829.96 1324
4830.61 1271
4831.27 1314
4831.93 1323
4832.58 1321
4833.24 1378
4833.89 1328
4834.55 1427
4835.21 1413
4835.86 1453
4836.52 1448
4837.17 1591
4837.83 1569
4838.49 1546
4839.14 1693
4839.80 1661
4840.46 1615
4841.11 1576
4841.77 1625
4842.43 1638
4843.08 1686
4843.74 1621
4844.40 1599
4845.05 1622
4845.71 1751
4846.37 1748
4847.02 1811
4847.68 1766
4848.34 1793
4849.00 1900
4849.65 2032
4850.31 2192
4850.97 2267
4851.62 2369
4852.28 2402
4852.94 2324
4853.60 2175
4854.25 2042
4854.91 2020
4855.57 2114
4856.23 2179
4856.88 2369
4857.54 2530
4858.20 2660
4858.86 2753
4859.52 3023
4860.17 3056
4860.83 2814
4861.49 2737
4862.15 2433
4862.81 2247
4863.46 2133
4864.12 2079
4864.78 2012
4865.44 1998
4866.10 1983
4866.75 2003
4867.41 2129
4868.07 2009
4868.73 2026
4869.39 1927
4870.05 1949
4870.71 1916
4871.36 1842
4872.02 1821
4872.68 1807
4873.34 1729
4874.00 1653
4874.66 1618
4875.32 1517
4875.98 1621
4876.63 1638
4877.29 1590
4877.95 1507
4878.61 1610
4879.27 1739
4879.93 1682
4880.59 1690
4881.25 1636
4881.91 1498
4882.57 1489
4883.23 1547
4883.89 1493
4884.55 1320
4885.21 1288
4885.87 1323
4886.52 1434
4887.18 1437
4887.84 1414
4888.50 1421
4889.16 1392
4889.82 1306
4890.48 1343
4891.14 1402
4891.80 1323
4892.46 1405
4893.12 1303
4893.78 1399
4894.44 1335
4895.10 1303
4895.76 1283
4896.42 1194
4897.09 1187
4897.75 1226
4898.41 1185
4899.07 1244
4899.73 1247
4900.39 1333
4901.05 1216
4901.71 1217
4902.37 1286
4903.03 1196
4903.69 1182
4904.35 1159
4905.01 1073
4905.67 1062
4906.33 1100
4907.00 1096
4907.66 1045
4908.32 1084
4908.98 1040
4909.64 1010
4910.30 1020
4910.96 1081
4911.62 1049
4912.29 1051
4912.95 1070
4913.61 1056
4914.27 1098
4914.93 1040
4915.59 943
4916.26 984
4916.92 963
4917.58 962
4918.24 989
4918.90 953
4919.56 927
4920.23 979
4920.89 1021
4921.55 942
4922.21 904
4922.87 941
4923.54 968
4924.20 924
4924.86 958
4925.52 1009
4926.19 981
4926.85 940
4927.51 935
4928.17 939
4928.84 955
4929.50 995
4930.16 997
4930.82 999
4931.49 917
4932.15 925
4932.81 887
4933.47 930
4934.14 897
4934.80 946
4935.46 916
4936.13 904
4936.79 864
4937.45 873
4938.11 899
4938.78 862
4939.44 836
4940.10 828
4940.77 839
4941.43 840
4942.09 896
4942.76 836
4943.42 829
4944.08 865
4944.75 906
4945.41 808
4946.08 812
4946.74 852
4947.40 750
4948.07 774
4948.73 788
4949.39 841
4950.06 828
4950.72 818
4951.39 792
4952.05 761
4952.71 768
4953.38 801
4954.04 765
4954.71 789
4955.37 738
4956.04 788
4956.70 854
4957.36 785
4958.03 745
4958.69 817
4959.36 800
4960.02 803
4960.69 852
4961.35 905
4962.02 911
4962.68 954
4963.35 1058
4964.01 1090
4964.68 1092
4965.34 1036
4966.01 1028
4966.67 1037
4967.34 933
4968.00 830
4968.67 864
4969.33 882
4970.00 854
4970.66 857
4971.33 846
4971.99 802
4972.66 840
4973.32 863
4973.99 866
4974.66 863
4975.32 922
4975.99 904
4976.65 923
4977.32 910
4977.98 940
4978.65 922
4979.32 955
4979.98 903
4980.65 936
4981.31 819
4981.98 848
4982.65 791
4983.31 765
4983.98 740
4984.64 751
4985.31 853
4985.98 822
4986.64 820
4987.31 744
4987.98 765
4988.64 746
4989.31 783
4989.98 768
4990.64 812
4991.31 805
4991.98 749
4992.64 803
4993.31 794
4993.98 768
4994.64 778
4995.31 766
4995.98 803
4996.64 756
4997.31 730
4997.98 753
4998.65 686
4999.31 723
4999.98 737
5000.65 727
5001.31 707
5001.98 677
5002.65 696
5003.32 716
5003.98 742
5004.65 703
5005.32 714
5005.99 741
5006.66 672
5007.32 666
5007.99 687
5008.66 676
5009.33 680
5009.99 697
5010.66 718
5011.33 752
5012.00 722
5012.67 728
5013.33 777
5014.00 757
5014.67 747
5015.34 687
5016.01 715
5016.68 764
5017.34 735
5018.01 715
5018.68 706
5019.35 701
5020.02 732
5020.69 768
5021.36 736
5022.02 779
5022.69 761
5023.36 730
5024.03 694
5024.70 776
5025.37 774
5026.04 777
5026.71 767
5027.38 772
5028.05 771
5028.71 714
5029.38 667
5030.05 715
5030.72 707
5031.39 729
5032.06 642
5032.73 709
5033.40 762
5034.07 721
5034.74 724
5035.41 691
5036.08 666
5036.75 664
5037.42 660
5038.09 705
5038.76 686
5039.43 729
5040.10 686
5040.77 683
5041.44 700
5042.11 714
5042.78 696
5043.45 668
5044.12 716
5044.79 735
5045.46 718
5046.13 709
5046.80 761
5047.47 748
5048.14 683
5048.81 697
5049.48 719
5050.15 702
5050.82 703
5051.49 672
5052.16 708
5052.83 672
5053.51 683
5054.18 694
5054.85 699
5055.52 693
5056.19 698
5056.86 676
5057.53 691
5058.20 694
5058.87 745
5059.55 707
5060.22 643
5060.89 635
5061.56 653
5062.23 722
5062.90 706
5063.57 644
5064.25 665
5064.92 707
5065.59 700
5066.26 713
5066.93 712
5067.60 669
5068.28 623
5068.95 645
5069.62 670
5070.29 707
5070.96 671
5071.64 638
5072.31 674
5072.98 690
5073.65 723
5074.32 736
5075.00 752
5075.67 715
5076.34 672
5077.01 713
5077.69 736
5078.36 783
5079.03 797
5079.70 809
5080.38 830
5081.05 823
5081.72 750
5082.39 781
5083.07 728
5083.74 765
5084.41 759
5085.09 705
5085.76 759
5086.43 761
5087.10 762
5087.78 748
5088.45 761
5089.12 825
5089.80 788
5090.47 878
5091.14 922
5091.82 886
5092.49 904
5093.16 877
5093.84 869
5094.51 851
5095.18 777
5095.86 834
5096.53 738
5097.21 749
5097.88 712
5098.55 720
5099.23 797
5099.90 736
5100.57 730
5101.25 691
5101.92 760
5102.60 805
5103.27 811
5103.95 855
5104.62 767
5105.29 785
5105.97 851
5106.64 857
5107.32 874
5107.99 781
5108.67 777
5109.34 710
5110.01 707
5110.69 715
5111.36 765
5112.04 782
5112.71 744
5113.39 723
5114.06 797
5114.74 783
5115.41 740
5116.09 735
5116.76 829
5117.44 850
5118.11 871
5118.79 903
5119.46 943
5120.14 1028
5120.81 1013
5121.49 1042
5122.16 997
5122.84 986
5123.52 1001
5124.19 940
5124.87 908
5125.54 879
5126.22 790
5126.89 772
5127.57 725
5128.24 727
5128.92 712
5129.60 734
5130.27 767
5130.95 795
5131.62 803
5132.30 786
5132.98 790
5133.65 789
5134.33 865
5135.01 806
5135.68 735
5136.36 741
5137.03 720
5137.71 760
5138.39 723
5139.06 760
5139.74 734
5140.42 781
5141.09 784
5141.77 754
5142.45 721
5143.12 712
5143.80 719
5144.48 689
5145.15 657
5145.83 720
5146.51 652
5147.18 658
5147.86 638
5148.54 657
5149.22 694
5149.89 699
5150.57 660
5151.25 688
5151.93 714
5152.60 689
5153.28 701
5153.96 673
5154.63 652
5155.31 705
5155.99 718
5156.67 711
5157.35 693
5158.02 702
5158.70 702
5159.38 716
5160.06 741
5160.73 735
5161.41 673
5162.09 712
5162.77 692
5163.45 698
5164.12 670
5164.80 680
5165.48 655
5166.16 662
5166.84 728
5167.52 657
5168.19 714
5168.87 758
5169.55 674
5170.23 667
5170.91 666
5171.59 662
5172.27 631
5172.94 630
5173.62 618
5174.30 635
5174.98 644
5175.66 734
5176.34 662
5177.02 652
5177.70 664
5178.38 622
5179.06 678
5179.73 719
5180.41 677
5181.09 706
5181.77 688
5182.45 663
5183.13 708
5183.81 693
5184.49 640
5185.17 602
5185.85 667
5186.53 702
5187.21 661
5187.89 664
5188.57 649
5189.25 616
5189.93 630
5190.61 622
5191.29 642
5191.97 656
5192.65 637
5193.33 655
5194.01 748
5194.69 696
5195.37 663
5196.05 664
5196.73 723
5197.41 683
5198.09 658
5198.77 614
5199.45 612
5200.13 658
5200.81 691
5201.49 743
5202.17 721
5202.85 716
5203.53 727
5204.21 726
5204.89 714
5205.58 650
5206.26 713
5206.94 725
5207.62 750
5208.30 701
5208.98 735
5209.66 709
5210.34 718
5211.02 732
5211.71 741
5212.39 722
5213.07 719
5213.75 735
5214.43 742
5215.11 720
5215.79 748
5216.48 760
5217.16 800
5217.84 770
5218.52 781
5219.20 718
5219.88 790
5220.57 750
5221.25 731
5221.93 777
5222.61 783
5223.29 821
5223.98 841
5224.66 870
5225.34 815
5226.02 779
5226.70 768
5227.39 700
5228.07 721
5228.75 692
5229.43 700
5230.12 676
5230.80 676
5231.48 698
5232.16 711
5232.85 747
5233.53 749
5234.21 741
5234.89 799
5235.58 745
5236.26 795
5236.94 828
5237.63 804
5238.31 784
5238.99 791
5239.67 790
5240.36 839
5241.04 886
5241.72 797
5242.41 803
5243.09 837
5243.77 829
5244.46 766
5245.14 766
5245.82 766
5246.51 751
5247.19 733
5247.88 775
5248.56 746
5249.24 775
5249.93 766
5250.61 731
5251.29 739
5251.98 803
5252.66 825
5253.35 848
5254.03 846
5254.71 803
5255.40 822
5256.08 751
5256.77 699
5257.45 701
5258.14 683
5258.82 744
5259.50 744
5260.19 783
5260.87 754
5261.56 776
5262.24 793
5262.93 798
5263.61 789
5264.30 753
5264.98 822
5265.67 804
5266.35 802
5267.03 822
5267.72 799
5268.40 806
5269.09 743
5269.77 720
5270.46 763
5271.14 727
5271.83 696
5272.52 684
5273.20 725
5273.89 742
5274.57 741
5275.26 784
5275.94 732
5276.63 746
5277.31 757
5278.00 713
5278.68 683
5279.37 703
5280.06 753
5280.74 776
5281.43 721
5282.11 756
5282.80 750
5283.48 763
5284.17 740
5284.86 713
5285.54 785
5286.23 735
5286.92 716
5287.60 730
5288.29 702
5288.97 726
5289.66 651
5290.35 645
5291.03 664
5291.72 714
5292.41 669
5293.09 746
5293.78 743
5294.47 754
5295.15 787
5295.84 766
5296.53 769
5297.21 763
5297.90 792
5298.59 775
5299.27 725
5299.96 812
5300.65 868
5301.33 820
5302.02 871
5302.71 838
5303.40 914
5304.08 965
5304.77 1035
5305.46 994
5306.15 1100
5306.83 1143
5307.52 1068
5308.21 1058
5308.90 1085
5309.58 1014
5310.27 964
5310.96 987
5311.65 1059
5312.33 1062
5313.02 1042
5313.71 1065
5314.40 1113
5315.09 1126
5315.77 1033
5316.46 1094
5317.15 1107
5317.84 1089
5318.53 1058
5319.21 1009
5319.90 1086
5320.59 1111
5321.28 1086
5321.97 1088
5322.66 1120
5323.35 1027
5324.03 990
5324.72 949
5325.41 951
5326.10 880
5326.79 828
5327.48 777
5328.17 818
5328.86 767
5329.54 759
5330.23 773
5330.92 759
5331.61 730
5332.30 803
5332.99 757
5333.68 753
5334.37 765
5335.06 748
5335.75 804
5336.44 790
5337.12 825
5337.81 712
5338.50 727
5339.19 803
5339.88 855
5340.57 842
5341.26 821
5341.95 787
5342.64 831
5343.33 798
5344.02 726
5344.71 798
5345.40 828
5346.09 851
5346.78 842
5347.47 846
5348.16 832
5348.85 896
5349.54 896
5350.23 942
5350.92 981
5351.61 1052
5352.30 1036
5352.99 1026
5353.68 995
5354.37 952
5355.07 952
5355.76 920
5356.45 864
5357.14 838
5357.83 823
5358.52 762
5359.21 754
5359.90 771
5360.59 822
5361.28 806
5361.97 781
5362.66 836
5363.36 871
5364.05 810
5364.74 806
5365.43 881
5366.12 800
5366.81 716
5367.50 743
5368.19 772
5368.89 763
5369.58 738
5370.27 698
5370.96 699
5371.65 678
5372.34 683
5373.04 695
5373.73 731
5374.42 701
5375.11 691
5375.80 662
5376.49 684
5377.19 729
5377.88 681
5378.57 692
5379.26 682
5379.96 689
5380.65 673
5381.34 714
5382.03 732
5382.72 731
5383.42 728
5384.11 713
5384.80 703
5385.49 697
5386.19 678
5386.88 675
5387.57 736
5388.26 694
5388.96 795
5389.65 786
5390.34 820
5391.04 796
5391.73 724
5392.42 749
5393.12 763
5393.81 771
5394.50 750
5395.19 706
5395.89 693
5396.58 750
5397.27 730
5397.97 688
5398.66 705
5399.35 774
5400.05 794
5400.74 785
5401.43 726
5402.13 743
5402.82 703
5403.52 680
5404.21 754
5404.90 715
5405.60 694
5406.29 655
5406.98 729
5407.68 745
5408.37 719
5409.07 717
5409.76 730
5410.45 727
5411.15 766
5411.84 748
5412.54 702
5413.23 718
5413.93 770
5414.62 763
5415.32 772
5416.01 721
5416.70 752
5417.40 819
5418.09 759
5418.79 816
5419.48 807
5420.18 788
5420.87 800
5421.57 838
5422.26 798
5422.96 746
5423.65 813
5424.35 780
5425.04 764
5425.74 827
5426.43 811
5427.13 753
5427.82 786
5428.52 764
5429.21 789
5429.91 758
5430.60 750
5431.30 753
5432.00 784
5432.69 829
5433.39 841
5434.08 835
5434.78 808
5435.47 842
5436.17 816
5436.86 861
5437.56 818
5438.26 825
5438.95 833
5439.65 861
5440.34 753
5441.04 781
5441.74 815
5442.43 818
5443.13 902
5443.83 905
5444.52 863
5445.22 886
5445.91 983
5446.61 1051
5447.31 1169
5448.00 1207
5448.70 1243
5449.40 1264
5450.09 1318
5450.79 1173
5451.49 1233
5452.18 1119
5452.88 1039
5453.58 1020
5454.27 1042
5454.97 960
5455.67 905
5456.37 947
5457.06 964
5457.76 950
5458.46 971
5459.15 976
5459.85 970
5460.55 994
5461.25 1017
5461.94 1018
5462.64 997
5463.34 954
5464.04 1060
5464.73 1007
5465.43 1049
5466.13 1124
5466.83 1012
5467.53 1077
5468.22 1043
5468.92 1031
5469.62 1007
5470.32 1018
5471.01 965
5471.71 980
5472.41 1057
5473.11 1105
5473.81 1192
5474.51 1200
5475.20 1153
5475.90 1167
5476.60 1239
5477.30 1309
5478.00 1319
5478.70 1483
5479.39 1604
5480.09 1830
5480.79 2049
5481.49 2168
5482.19 2224
5482.89 2244
5483.59 2156
5484.29 2026
5484.98 1795
5485.68 1676
5486.38 1581
5487.08 1524
5487.78 1425
5488.48 1393
5489.18 1433
5489.88 1414
5490.58 1394
5491.28 1449
5491.98 1461
5492.68 1509
5493.37 1611
5494.07 1558
5494.77 1556
5495.47 1596
5496.17 1649
5496.87 1657
5497.57 1673
5498.27 1701
5498.97 1919
5499.67 2167
5500.37 2555
5501.07 3016
5501.77 3472
5502.47 3748
5503.17 3701
5503.87 3498
5504.57 3058
5505.27 2553
5505.97 2231
5506.67 1969
5507.37 1609
5508.07 1544
5508.77 1415
5509.47 1384
5510.17 1388
5510.87 1264
5511.58 1262
5512.28 1249
5512.98 1304
5513.68 1265
5514.38 1222
5515.08 1327
5515.78 1278
5516.48 1313
5517.18 1306
5517.88 1228
5518.58 1234
5519.28 1225
5519.99 1308
5520.69 1283
5521.39 1258
5522.09 1206
5522.79 1205
5523.49 1245
5524.19 1089
5524.90 1020
5525.60 1013
5526.30 1013
5527.00 1028
5527.70 934
5528.40 925
5529.10 941
5529.81 942
5530.51 1036
5531.21 1027
5531.91 992
5532.61 921
5533.32 933
5534.02 951
5534.72 979
5535.42 945
5536.12 1011
5536.83 922
5537.53 944
5538.23 1003
5538.93 954
5539.64 1027
5540.34 926
5541.04 938
5541.74 929
5542.45 848
5543.15 874
5543.85 879
5544.55 883
5545.26 861
5545.96 868
5546.66 827
5547.36 784
5548.07 802
5548.77 854
5549.47 811
5550.18 865
5550.88 814
5551.58 875
5552.29 904
5552.99 855
5553.69 865
5554.40 855
5555.10 845
5555.80 831
5556.51 848
5557.21 827
5557.91 806
5558.62 843
5559.32 941
5560.02 921
5560.73 923
5561.43 931
5562.14 942
5562.84 880
5563.54 869
5564.25 822
5564.95 927
5565.65 933
5566.36 880
5567.06 862
5567.77 852
5568.47 803
5569.18 783
5569.88 788
5570.58 855
5571.29 799
5571.99 766
5572.70 760
5573.40 838
5574.11 779
5574.81 832
5575.52 827
5576.22 842
5576.93 807
5577.63 836
5578.33 870
5579.04 893
5579.74 787
5580.45 826
5581.15 857
5581.86 827
5582.56 856
5583.27 802
5583.97 769
5584.68 761
5585.39 776
5586.09 814
5586.80 805
5587.50 794
5588.21 821
5588.91 797
5589.62 750
5590.32 737
5591.03 826
5591.73 769
5592.44 732
5593.15 772
5593.85 764
5594.56 800
5595.26 753
5595.97 808
5596.68 771
5597.38 754
5598.09 750
5598.79 749
5599.50 703
5600.21 715
5600.91 732
5601.62 692
5602.33 681
5603.03 738
5603.74 760
5604.44 818
5605.15 806
5605.86 733
5606.56 814
5607.27 816
5607.98 760
5608.68 752
5609.39 747
5610.10 758
5610.80 773
5611.51 760
5612.22 794
5612.93 754
5613.63 731
5614.34 728
5615.05 791
5615.75 783
5616.46 765
5617.17 757
5617.88 753
5618.58 762
5619.29 811
5620.00 817
5620.71 776
5621.41 771
5622.12 782
5622.83 800
5623.54 802
5624.24 744
5624.95 734
5625.66 786
5626.37 827
5627.08 813
5627.78 828
5628.49 842
5629.20 782
5629.91 817
5630.62 908
5631.32 852
5632.03 901
5632.74 936
5633.45 918
5634.16 936
5634.86 959
5635.57 928
5636.28 978
5636.99 1038
5637.70 1046
5638.41 1060
5639.12 1042
5639.82 985
5640.53 1043
5641.24 1042
5641.95 1057
5642.66 1063
5643.37 1016
5644.08 1004
5644.79 947
5645.50 993
5646.21 926
5646.91 914
5647.62 810
5648.33 846
5649.04 879
5649.75 863
5650.46 913
5651.17 848
5651.88 929
5652.59 881
5653.30 875
5654.01 863
5654.72 873
5655.43 866
5656.14 960
5656.85 906
5657.56 939
5658.27 991
5658.98 962
5659.69 980
5660.40 1004
5661.11 1025
5661.82 997
5662.53 984
5663.24 975
5663.95 953
5664.66 1024
5665.37 935
5666.08 895
5666.79 942
5667.50 880
5668.21 875
5668.92 866
5669.63 879
5670.34 898
5671.05 935
5671.76 1037
5672.47 1021
5673.18 1070
5673.89 1116
5674.61 1014
5675.32 967
5676.03 905
5676.74 815
5677.45 851
5678.16 865
5678.87 870
5679.58 880
5680.29 849
5681.01 852
5681.72 845
5682.43 820
5683.14 853
5683.85 845
5684.56 865
5685.27 870
5685.99 826
5686.70 755
5687.41 811
5688.12 863
5688.83 788
5689.54 773
5690.26 800
5690.97 809
5691.68 826
5692.39 797
5693.10 803
5693.82 796
5694.53 762
5695.24 722
5695.95 765
5696.67 757
5697.38 760
5698.09 726
5698.80 758
5699.51 793
5700.23 778
5700.94 745
5701.65 771
5702.36 806
5703.08 765
5703.79 733
5704.50 833
5705.22 823
5705.93 785
5706.64 734
5707.35 803
5708.07 744
5708.78 759
5709.49 718
5710.21 775
5710.92 749
5711.63 767
5712.35 782
5713.06 753
5713.77 728
5714.49 770
5715.20 762
5715.91 722
5716.63 753
5717.34 772
5718.05 743
5718.77 701
5719.48 713
5720.19 682
5720.91 717
5721.62 778
5722.34 764
5723.05 732
5723.76 769
5724.48 717
5725.19 757
5725.91 770
5726.62 781
5727.33 784
5728.05 833
5728.76 830
5729.48 807
5730.19 820
5730.91 783
5731.62 816
5732.34 823
5733.05 782
5733.76 715
5734.48 761
5735.19 716
5735.91 722
5736.62 799
5737.34 754
5738.05 763
5738.77 717
5739.48 788
5740.20 816
5740.91 715
5741.63 751
5742.34 751
5743.06 758
5743.77 790
5744.49 799
5745.20 727
5745.92 698
5746.63 784
5747.35 759
5748.07 745
5748.78 740
5749.50 741
5750.21 747
5750.93 733
5751.64 770
5752.36 827
5753.07 756
5753.79 790
5754.51 819
5755.22 859
5755.94 830
5756.65 895
5757.37 845
5758.09 894
5758.80 885
5759.52 921
5760.24 902
5760.95 849
5761.67 868
5762.38 927
5763.10 904
5763.82 946
5764.53 953
5765.25 885
5765.97 867
5766.68 915
5767.40 895
5768.12 997
5768.83 1121
5769.55 1243
5770.27 1467
5770.98 1646
5771.70 1738
5772.42 1777
5773.13 1687
5773.85 1649
5774.57 1444
5775.29 1292
5776.00 1169
5776.72 1083
5777.44 986
5778.16 897
5778.87 1007
5779.59 973
5780.31 939
5781.03 945
5781.74 1004
5782.46 982
5783.18 951
5783.90 988
5784.61 1021
5785.33 1005
5786.05 978
5786.77 948
5787.48 1000
5788.20 986
5788.92 921
5789.64 935
5790.36 937
5791.08 969
5791.79 974
5792.51 911
5793.23 879
5793.95 923
5794.67 866
5795.38 922
5796.10 896
5796.82 868
5797.54 913
5798.26 869
5798.98 944
5799.70 970
5800.41 917
5801.13 995
5801.85 1094
5802.57 1033
5803.29 1071
5804.01 965
5804.73 1013
5805.45 1033
5806.17 906
5806.89 942
5807.60 950
5808.32 922
5809.04 863
5809.76 917
5810.48 840
5811.20 846
5811.92 892
5812.64 906
5813.36 880
5814.08 866
5814.80 836
5815.52 894
5816.24 865
5816.96 788
5817.68 798
5818.40 794
5819.12 777
5819.84 789
5820.56 831
5821.28 780
5822.00 868
5822.72 793
5823.44 766
5824.16 805
5824.88 857
5825.60 782
5826.32 828
5827.04 802
5827.76 849
5828.48 813
5829.20 801
5829.92 826
5830.64 778
5831.36 761
5832.08 814
5832.80 790
5833.52 809
5834.25 821
5834.97 782
5835.69 852
5836.41 894
5837.13 857
5837.85 775
5838.57 773
5839.29 836
5840.01 775
5840.73 815
5841.46 870
5842.18 887
5842.90 847
5843.62 778
5844.34 815
5845.06 828
5845.78 785
5846.51 790
5847.23 809
5847.95 825
5848.67 765
5849.39 828
5850.11 752
5850.84 789
5851.56 828
5852.28 850
5853.00 820
5853.72 847
5854.45 838
5855.17 917
5855.89 886
5856.61 837
5857.33 807
5858.06 871
5858.78 873
5859.50 851
5860.22 854
5860.95 835
5861.67 804
5862.39 861
5863.11 895
5863.84 836
5864.56 861
5865.28 845
5866.01 871
5866.73 830
5867.45 808
5868.17 845
5868.90 810
5869.62 854
5870.34 836
5871.07 882
5871.79 874
5872.51 891
5873.24 855
5873.96 892
5874.68 904
5875.41 911
5876.13 905
5876.85 889
5877.58 961
5878.30 921
5879.02 963
5879.75 1016
5880.47 1063
5881.19 1082
5881.92 1036
5882.64 1038
5883.37 1012
5884.09 1036
5884.81 1035
5885.54 1078
5886.26 1005
5886.99 941
5887.71 994
5888.43 1001
5889.16 942
5889.88 974
5890.61 947
5891.33 991
5892.05 1052
5892.78 1069
5893.50 1010
5894.23 1036
5894.95 1004
5895.68 929
5896.40 977
5897.13 989
5897.85 930
5898.58 915
5899.30 974
5900.03 969
5900.75 1056
5901.48 1036
5902.20 1002
5902.93 1072
5903.65 1087
5904.38 1099
5905.10 1015
5905.83 1027
5906.55 1031
5907.28 1091
5908.00 1151
5908.73 1165
5909.45 1153
5910.18 1112
5910.90 1081
5911.63 1133
5912.36 1158
5913.08 1112
5913.81 1149
5914.53 1189
5915.26 1113
5915.98 1166
5916.71 1176
5917.44 1184
5918.16 1155
5918.89 1205
5919.61 1257
5920.34 1219
5921.07 1237
5921.79 1307
5922.52 1311
5923.25 1292
5923.97 1368
5924.70 1304
5925.42 1431
5926.15 1485
5926.88 1432
5927.60 1393
5928.33 1433
5929.06 1413
5929.78 1439
5930.51 1455
5931.24 1509
5931.96 1571
5932.69 1586
5933.42 1596
5934.15 1637
5934.87 1631
5935.60 1690
5936.33 1736
5937.05 1750
5937.78 1749
5938.51 1779
5939.24 1816
5939.96 1898
5940.69 1913
5941.42 2000
5942.14 1949
5942.87 1949
5943.60 2078
5944.33 2205
5945.06 2186
5945.78 2254
5946.51 2323
5947.24 2286
5947.97 2316
5948.69 2346
5949.42 2600
5950.15 2552
5950.88 2661
5951.61 2787
5952.33 3070
5953.06 3432
5953.79 3596
5954.52 3853
5955.25 3819
5955.98 3785
5956.70 3709
5957.43 3555
5958.16 3431
5958.89 3214
5959.62 3098
5960.35 2958
5961.07 3018
5961.80 3123
5962.53 3060
5963.26 2991
5963.99 3000
5964.72 3217
5965.45 3245
5966.18 3483
5966.90 3813
5967.63 4157
5968.36 4342
5969.09 4337
5969.82 4267
5970.55 4277
5971.28 4149
5972.01 3928
5972.74 3843
5973.47 3841
5974.20 3788
5974.93 3716
5975.66 3756
5976.39 3705
5977.12 3603
5977.84 3702
5978.57 3743
5979.30 3795
5980.03 4028
5980.76 4092
5981.49 4136
5982.22 4300
5982.95 4539
5983.68 4605
5984.41 4676
5985.14 4790
5985.87 4821
5986.60 4714
5987.33 4679
5988.06 4634
5988.79 4645
5989.53 4724
5990.26 4682
5990.99 4767
5991.72 4684
5992.45 4668
5993.18 4700
5993.91 4869
5994.64 4891
5995.37 4935
5996.10 5083
5996.83 5064
5997.56 5096
5998.29 5234
5999.02 5437
5999.75 5330
6000.49 5386
6001.22 5263
6001.95 5161
6002.68 5211
6003.41 5106
6004.14 4914
6004.87 4940
6005.60 4873
6006.34 4652
6007.07 4664
6007.80 4772
6008.53 5007
6009.26 5482
6009.99 6029
6010.72 7207
6011.46 8538
6012.19 10295
6012.92 12003
6013.65 13642
6014.38 15183
6015.12 16098
6015.85 16216
6016.58 15870
6017.31 15123
6018.04 13744
6018.78 12156
6019.51 10406
6020.24 9017
6020.97 7631
6021.70 6544
6022.44 5679
6023.17 5115
6023.90 4585
6024.63 4362
6025.37 4104
6026.10 3957
6026.83 3788
6027.56 3720
6028.30 3700
6029.03 3771
6029.76 3805
6030.50 3753
6031.23 3867
6031.96 3930
6032.69 3718
6033.43 3596
6034.16 3464
6034.89 3310
6035.63 3107
6036.36 3016
6037.09 2989
6037.83 3075
6038.56 2923
6039.29 2935
6040.03 3054
6040.76 3156
6041.49 3165
6042.23 3183
6042.96 3303
6043.69 3337
6044.43 3281
6045.16 3320
6045.90 3375
6046.63 3377
6047.36 3426
6048.10 3443
6048.83 3533
6049.57 3540
6050.30 3639
6051.03 3730
6051.77 4103
6052.50 4345
6053.24 4544
6053.97 4753
6054.70 4982
6055.44 4975
6056.17 4761
6056.91 4458
6057.64 4312
6058.38 4181
6059.11 3952
6059.85 3750
6060.58 3524
6061.32 3442
6062.05 3425
6062.79 3443
6063.52 3362
6064.26 3306
6064.99 3322
6065.72 3160
6066.46 3194
6067.20 3173
6067.93 3064
6068.67 3072
6069.40 3024
6070.14 2992
6070.87 2866
6071.61 2865
6072.34 2824
6073.08 2868
6073.81 2847
6074.55 2868
6075.28 2773
6076.02 2696
6076.76 2768
6077.49 2713
6078.23 2669
6078.96 2708
6079.70 2581
6080.43 2592
6081.17 2612
6081.91 2565
6082.64 2430
6083.38 2421
6084.11 2418
6084.85 2323
6085.59 2308
6086.32 2321
6087.06 2318
6087.80 2265
6088.53 2321
6089.27 2341
6090.00 2391
6090.74 2459
6091.48 2469
6092.21 2424
6092.95 2398
6093.69 2334
6094.42 2331
6095.16 2331
6095.90 2293
6096.63 2276
6097.37 2216
6098.11 2224
6098.85 2299
6099.58 2191
6100.32 2185
6101.06 2176
6101.79 2183
6102.53 2177
6103.27 2256
6104.01 2144
6104.74 2094
6105.48 2126
6106.22 2114
6106.96 2143
6107.69 2120
6108.43 2103
6109.17 2148
6109.91 2285
6110.64 2208
6111.38 2217
6112.12 2197
6112.86 2230
6113.59 2330
6114.33 2288
6115.07 2321
6115.81 2432
6116.55 2418
6117.28 2532
6118.02 2570
6118.76 2491
6119.50 2492
6120.24 2365
6120.98 2300
6121.71 2351
6122.45 2418
6123.19 2365
6123.93 2362
6124.67 2481
6125.41 2491
6126.15 2513
6126.88 2489
6127.62 2460
6128.36 2422
6129.10 2416
6129.84 2496
6130.58 2574
6131.32 2534
6132.06 2525
6132.80 2470
6133.53 2490
6134.27 2552
6135.01 2525
6135.75 2564
6136.49 2755
6137.23 2766
6137.97 2928
6138.71 3022
6139.45 3224
6140.19 3186
6140.93 3377
6141.67 3357
6142.41 3356
6143.15 3375
6143.89 3341
6144.63 3303
6145.37 3246
6146.11 3077
6146.85 3004
6147.59 2939
6148.33 3001
6149.07 2865
6149.81 2780
6150.55 2912
6151.29 2817
6152.03 2929
6152.77 2999
6153.51 2920
6154.25 2848
6154.99 3003
6155.73 3012
6156.47 3080
6157.21 3117
6157.95 3255
6158.69 3123
6159.43 3122
6160.17 3195
6160.91 3171
6161.65 3279
6162.39 3265
6163.13 3382
6163.88 3532
6164.62 3664
6165.36 3936
6166.10 4095
6166.84 4480
6167.58 4657
6168.32 4806
6169.06 4768
6169.80 4727
6170.55 4755
6171.29 4791
6172.03 4577
6172.77 4528
6173.51 4463
6174.25 4361
6174.99 4138
6175.74 4105
6176.48 4085
6177.22 4214
6177.96 4257
6178.70 4384
6179.44 4636
6180.19 5172
6180.93 5743
6181.67 6512
6182.41 7417
6183.15 8443
6183.90 9557
6184.64 9945
6185.38 10167
6186.12 10013
6186.87 9435
6187.61 8810
6188.35 8015
6189.09 7153
6189.84 6595
6190.58 6015
6191.32 5686
6192.06 5473
6192.81 5291
6193.55 5327
6194.29 5257
6195.03 5288
6195.78 5082
6196.52 5017
6197.26 5082
6198.01 4970
6198.75 4966
6199.49 4926
6200.23 4815
6200.98 4791
6201.72 4832
6202.46 4788
6203.21 4816
6203.95 4999
6204.69 5211
6205.44 5763
6206.18 6812
6206.92 8402
6207.67 10674
6208.41 13681
6209.15 16800
6209.90 19643
6210.64 21205
6211.39 22032
6212.13 21652
6212.87 20437
6213.62 18444
6214.36 15961
6215.11 13461
6215.85 11039
6216.59 8809
6217.34 7257
6218.08 6096
6218.83 5360
6219.57 4797
6220.31 4267
6221.06 3957
6221.80 3887
6222.55 3749
6223.29 3606
6224.04 3599
6224.78 3543
6225.53 3330
6226.27 3240
6227.02 3037
6227.76 3105
6228.50 2850
6229.25 2649
6229.99 2538
6230.74 2374
6231.48 2350
6232.23 2357
6232.97 2206
6233.72 2303
6234.46 2345
6235.21 2376
6235.96 2438
6236.70 2593
6237.45 2692
6238.19 2698
6238.94 2747
6239.68 2792
6240.43 2916
6241.17 3095
6241.92 3187
6242.66 3288
6243.41 3160
6244.16 3187
6244.90 3160
6245.65 3116
6246.39 3241
6247.14 3418
6247.88 3441
6248.63 3422
6249.38 3472
6250.12 3555
6250.87 3431
6251.62 3348
6252.36 3238
6253.11 3026
6253.85 2876
6254.60 2883
6255.35 2845
6256.09 2757
6256.84 2781
6257.59 2692
6258.33 2581
6259.08 2617
6259.83 2686
6260.57 2567
6261.32 2587
6262.07 2593
6262.81 2556
6263.56 2526
6264.31 2553
6265.05 2545
6265.80 2357
6266.55 2346
6267.30 2330
6268.04 2288
6268.79 2289
6269.54 2291
6270.28 2369
6271.03 2341
6271.78 2383
6272.53 2422
6273.27 2350
6274.02 2354
6274.77 2445
6275.52 2430
6276.26 2360
6277.01 2402
6277.76 2411
6278.51 2413
6279.25 2320
6280.00 2394
6280.75 2439
6281.50 2376
6282.25 2286
6282.99 2183
6283.74 2172
6284.49 2090
6285.24 2066
6285.99 1992
6286.74 1979
6287.48 1958
6288.23 1985
6288.98 1946
6289.73 1957
6290.48 1929
6291.23 1912
6291.97 1825
6292.72 1858
6293.47 1902
6294.22 1766
6294.97 1830
6295.72 1794
6296.47 1730
6297.22 1700
6297.96 1787
6298.71 1720
6299.46 1742
6300.21 1679
6300.96 1663
6301.71 1584
6302.46 1604
6303.21 1675
6303.96 1628
6304.71 1575
6305.46 1642
6306.21 1708
6306.96 1556
6307.71 1588
6308.45 1686
6309.20 1683
6309.95 1614
6310.70 1718
6311.45 1722
6312.20 1744
6312.95 1766
6313.70 1791
6314.45 1797
6315.20 1745
6315.95 1748
6316.70 1843
6317.45 1800
6318.20 1856
6318.95 1799
6319.70 1747
6320.45 1773
6321.20 1679
6321.95 1623
6322.70 1604
6323.46 1541
6324.21 1464
6324.96 1509
6325.71 1515
6326.46 1494
6327.21 1470
6327.96 1470
6328.71 1481
6329.46 1468
6330.21 1552
6330.96 1531
6331.71 1471
6332.46 1452
6333.21 1489
6333.97 1430
6334.72 1399
6335.47 1463
6336.22 1508
6336.97 1444
6337.72 1392
6338.47 1443
6339.22 1462
6339.98 1433
6340.73 1417
6341.48 1387
6342.23 1437
6342.98 1463
6343.73 1421
6344.49 1441
6345.24 1415
6345.99 1404
6346.74 1409
6347.49 1374
6348.24 1424
6349.00 1415
6349.75 1430
6350.50 1388
6351.25 1414
6352.01 1528
6352.76 1515
6353.51 1605
6354.26 1745
6355.01 1762
6355.77 1825
6356.52 1736
6357.27 1732
6358.02 1783
6358.78 1655
6359.53 1597
6360.28 1600
6361.03 1554
6361.79 1477
6362.54 1387
6363.29 1465
6364.05 1460
6364.80 1449
6365.55 1383
6366.30 1500
6367.06 1537
6367.81 1585
6368.56 1698
6369.32 1742
6370.07 1758
6370.82 1849
6371.58 1749
6372.33 1574
6373.08 1606
6373.84 1487
6374.59 1521
6375.34 1432
6376.10 1498
6376.85 1448
6377.60 1461
6378.36 1436
6379.11 1434
6379.87 1425
6380.62 1507
6381.37 1533
6382.13 1479
6382.88 1509
6383.64 1577
6384.39 1527
6385.14 1508
6385.90 1498
6386.65 1421
6387.41 1460
6388.16 1467
6388.91 1471
6389.67 1390
6390.42 1308
6391.18 1376
6391.93 1420
6392.69 1395
6393.44 1316
6394.20 1251
6394.95 1302
6395.71 1393
6396.46 1306
6397.21 1332
6397.97 1356
6398.72 1437
6399.48 1490
6400.23 1387
6400.99 1325
6401.74 1366
6402.50 1347
6403.26 1323
6404.01 1303
6404.77 1270
6405.52 1280
6406.28 1308
6407.03 1386
6407.79 1333
6408.54 1354
6409.30 1340
6410.05 1356
6410.81 1438
6411.56 1449
6412.32 1388
6413.08 1382
6413.83 1380
6414.59 1453
6415.34 1520
6416.10 1447
6416.86 1423
6417.61 1476
6418.37 1458
6419.12 1452
6419.88 1432
6420.64 1427
6421.39 1397
6422.15 1339
6422.91 1365
6423.66 1397
6424.42 1359
6425.17 1382
6425.93 1418
6426.69 1374
6427.44 1357
6428.20 1379
6428.96 1369
6429.71 1362
6430.47 1354
6431.23 1386
6431.98 1380
6432.74 1340
6433.50 1377
6434.26 1401
6435.01 1449
6435.77 1481
6436.53 1412
6437.28 1476
6438.04 1454
6438.80 1428
6439.56 1427
6440.31 1486
6441.07 1514
6441.83 1493
6442.59 1538
6443.34 1538
6444.10 1521
6444.86 1527
6445.62 1606
6446.37 1589
6447.13 1578
6447.89 1607
6448.65 1598
6449.40 1578
6450.16 1543
6450.92 1566
6451.68 1666
6452.44 1672
6453.19 1624
6453.95 1680
6454.71 1736
6455.47 1650
6456.23 1697
6456.99 1722
6457.74 1697
6458.50 1653
6459.26 1682
6460.02 1738
6460.78 1711
6461.54 1699
6462.30 1779
6463.05 1850
6463.81 1861
6464.57 1936
6465.33 1961
6466.09 2032
6466.85 2071
6467.61 2072
6468.37 2123
6469.13 2186
6469.88 2164
6470.64 2162
6471.40 2107
6472.16 2144
6472.92 2102
6473.68 2155
6474.44 2172
6475.20 2214
6475.96 2210
6476.72 2265
6477.48 2286
6478.24 2331
6479.00 2386
6479.76 2402
6480.52 2429
6481.28 2519
6482.04 2457
6482.80 2562
6483.56 2554
6484.32 2680
6485.08 2667
6485.84 2707
6486.60 2732
6487.36 2766
6488.12 2899
6488.88 2830
6489.64 2866
6490.40 2961
6491.16 3046
6491.92 3135
6492.68 3244
6493.44 3197
6494.20 3273
6494.96 3421
6495.72 3393
6496.48 3444
6497.24 3580
6498.00 3496
6498.76 3388
6499.52 3423
6500.28 3322
6501.05 3463
6501.81 3502
6502.57 3463
6503.33 3453
6504.09 3585
6504.85 3994
6505.61 4544
6506.37 5416
6507.13 6749
6507.90 8607
6508.66 10916
6509.42 12476
6510.18 13842
6510.94 14271
6511.70 13636
6512.46 12567
6513.23 11457
6513.99 9935
6514.75 8411
6515.51 7287
6516.27 6140
6517.03 5369
6517.80 4787
6518.56 4340
6519.32 4183
6520.08 4047
6520.84 3916
6521.61 3845
6522.37 3802
6523.13 3933
6523.89 4096
6524.66 4258
6525.42 4418
6526.18 4639
6526.94 4872
6527.71 5306
6528.47 5501
6529.23 5787
6529.99 5793
6530.76 5713
6531.52 5650
6532.28 5407
6533.04 5188
6533.81 5283
6534.57 5721
6535.33 6350
6536.10 7426
6536.86 8415
6537.62 9309
6538.38 9653
6539.15 9745
6539.91 9177
6540.67 8450
6541.44 7670
6542.20 6604
6542.96 5663
6543.73 5058
6544.49 4525
6545.25 4083
6546.02 3873
6546.78 3838
6547.55 3832
6548.31 3858
6549.07 3739
6549.84 3766
6550.60 3600
6551.36 3498
6552.13 3396
6552.89 3411
6553.66 3326
6554.42 3222
6555.18 3127
6555.95 3160
6556.71 3144
6557.48 3106
6558.24 3045
6559.01 3155
6559.77 3115
6560.53 3201
6561.30 3201
6562.06 3262
6562.83 3398
6563.59 3352
6564.36 3419
6565.12 3400
6565.89 3464
6566.65 3497
6567.42 3498
6568.18 3468
6568.95 3490
6569.71 3448
6570.48 3406
6571.24 3407
6572.01 3509
6572.77 3575
6573.54 3672
6574.30 3735
6575.07 3798
6575.83 3744
6576.60 3681
6577.36 3793
6578.13 3852
6578.89 3782
6579.66 3721
6580.42 3713
6581.19 3622
6581.96 3633
6582.72 3667
6583.49 3677
6584.25 3713
6585.02 3759
6585.78 3757
6586.55 3707
6587.32 3687
6588.08 3722
6588.85 3698
6589.61 3666
6590.38 3716
6591.15 3845
6591.91 3935
6592.68 4076
6593.45 4358
6594.21 4671
6594.98 4918
6595.74 5202
6596.51 5502
6597.28 5526
6598.04 5391
6598.81 5311
6599.58 5034
6600.34 4668
6601.11 4429
6601.88 4103
6602.64 3939
6603.41 3658
6604.18 3541
6604.95 3413
6605.71 3232
6606.48 3160
6607.25 3210
6608.01 3162
6608.78 3078
6609.55 3111
6610.32 3175
6611.08 3164
6611.85 3168
6612.62 3114
6613.38 3128
6614.15 3048
6614.92 3038
6615.69 3062
6616.46 3052
6617.22 3051
6617.99 3097
6618.76 3192
6619.53 3199
6620.29 3266
6621.06 3444
6621.83 3623
6622.60 3758
6623.37 3849
6624.13 4003
6624.90 4080
6625.67 4067
6626.44 4032
6627.21 3929
6627.98 3762
6628.74 3670
6629.51 3405
6630.28 3216
6631.05 3233
6631.82 3257
6632.59 3415
6633.35 3484
6634.12 3608
6634.89 3718
6635.66 4046
6636.43 4368
6637.20 4466
6637.97 4426
6638.74 4409
6639.51 4470
6640.27 4550
6641.04 4472
6641.81 4752
6642.58 4829
6643.35 4902
6644.12 4893
6644.89 4664
6645.66 4411
6646.43 4098
6647.20 3896
6647.97 3636
6648.74 3356
6649.51 3146
6650.28 3027
6651.05 2802
6651.82 2785
6652.58 2783
6653.35 2744
6654.12 2764
6654.89 2714
6655.66 2714
6656.43 2667
6657.20 2663
6657.97 2569
6658.74 2653
6659.51 2630
6660.28 2594
6661.05 2546
6661.83 2522
6662.60 2457
6663.37 2493
6664.14 2464
6664.91 2437
6665.68 2333
6666.45 2334
6667.22 2519
6667.99 2563
6668.76 2451
6669.53 2430
6670.30 2574
6671.07 2618
6671.84 2587
6672.61 2677
6673.38 2736
6674.16 2716
6674.93 2650
6675.70 2651
6676.47 2721
6677.24 2845
6678.01 2811
6678.78 2706
6679.55 2645
6680.33 2755
6681.10 2866
6681.87 2862
6682.64 2854
6683.41 2979
6684.18 3123
6684.95 3232
6685.73 3354
6686.50 3543
6687.27 3573
6688.04 3616
6688.81 3417
6689.58 3256
6690.36 3133
6691.13 2931
6691.90 2673
6692.67 2558
6693.44 2555
6694.22 2467
6694.99 2479
6695.76 2335
6696.53 2316
6697.31 2304
6698.08 2268
6698.85 2335
6699.62 2318
6700.40 2240
6701.17 2338
6701.94 2293
6702.71 2270
6703.49 2245
6704.26 2208
6705.03 2171
6705.80 2165
6706.58 2206
6707.35 2136
6708.12 2133
6708.90 2158
6709.67 2178
6710.44 2081
6711.22 2095
6711.99 2093
6712.76 2022
6713.54 2090
6714.31 2041
6715.08 2022
6715.86 1984
6716.63 2011
6717.40 1950
6718.18 2011
6718.95 2032
6719.72 2016
6720.50 2050
6721.27 2005
6722.04 2070
6722.82 2050
6723.59 1992
6724.37 2053
6725.14 1964
6725.91 1952
6726.69 1928
6727.46 1981
6728.24 1942
6729.01 1923
6729.78 1952
6730.56 1937
6731.33 1938
6732.11 1986
6732.88 1935
6733.66 1976
6734.43 1997
6735.20 2108
6735.98 2047
6736.75 2067
6737.53 2107
6738.30 2104
6739.08 2074
6739.85 2182
6740.63 2155
6741.40 2156
6742.18 2166
6742.95 2093
6743.73 2065
6744.50 2182
6745.28 2065
6746.05 2162
6746.83 2242
6747.60 2277
6748.38 2238
6749.15 2240
6749.93 2352
6750.70 2307
6751.48 2585
6752.25 2638
6753.03 2873
6753.81 2878
6754.58 3036
6755.36 3114
6756.13 3060
6756.91 3017
6757.68 2790
6758.46 2619
6759.24 2552
6760.01 2548
6760.79 2474
6761.56 2506
6762.34 2483
6763.12 2391
6763.89 2319
6764.67 2277
6765.44 2231
6766.22 2234
6767.00 2255
6767.77 2405
6768.55 2323
6769.33 2291
6770.10 2222
6770.88 2241
6771.66 2243
6772.43 2166
6773.21 2095
6773.99 2145
6774.76 2070
6775.54 2099
6776.32 1997
6777.09 1874
6777.87 1820
6778.65 1848
6779.42 1882
6780.20 1858
6780.98 1903
6781.76 1811
6782.53 1846
6783.31 1909
6784.09 1931
6784.87 1879
6785.64 1871
6786.42 1879
6787.20 1887
6787.98 1890
6788.75 1777
6789.53 1808
6790.31 1771
6791.09 1759
6791.86 1700
6792.64 1619
6793.42 1622
6794.20 1613
6794.98 1668
6795.75 1660
6796.53 1664
6797.31 1575
6798.09 1617
6798.87 1668
6799.64 1706
6800.42 1569
6801.20 1563
6801.98 1666
6802.76 1665
6803.54 1594
6804.31 1614
6805.09 1673
6805.87 1704
6806.65 1711
6807.43 1693
6808.21 1690
6808.99 1687
6809.76 1714
6810.54 1603
6811.32 1624
6812.10 1669
6812.88 1695
6813.66 1649
6814.44 1665
6815.22 1652
6816.00 1611
6816.78 1636
6817.55 1765
6818.33 1733
6819.11 1697
6819.89 1664
6820.67 1722
6821.45 1721
6822.23 1694
6823.01 1661
6823.79 1697
6824.57 1648
6825.35 1660
6826.13 1677
6826.91 1648
6827.69 1667
6828.47 1648
6829.25 1658
6830.03 1679
6830.81 1608
6831.59 1598
6832.37 1581
6833.15 1662
6833.93 1717
6834.71 1706
6835.49 1772
6836.27 1805
6837.05 1989
6837.83 2108
6838.61 2440
6839.39 2680
6840.17 2824
6840.95 3052
6841.73 3110
6842.51 2990
6843.29 2915
6844.08 2703
6844.86 2387
6845.64 2257
6846.42 2164
6847.20 2043
6847.98 2040
6848.76 2066
6849.54 2218
6850.32 2391
6851.10 2778
6851.89 3063
6852.67 3125
6853.45 3147
6854.23 3111
6855.01 2877
6855.79 2759
6856.57 2602
6857.35 2462
6858.14 2214
6858.92 2075
6859.70 1965
6860.48 1941
6861.26 1822
6862.04 1815
6862.83 1939
6863.61 1898
6864.39 1904
6865.17 1860
6865.95 1848
6866.74 1989
6867.52 1930
6868.30 1925
6869.08 2019
6869.86 2062
6870.65 1930
6871.43 1925
6872.21 1871
6872.99 1942
6873.78 1928
6874.56 1971
6875.34 2086
6876.12 2087
6876.91 2084
6877.69 2153
6878.47 2206
6879.25 2300
6880.04 2358
6880.82 2574
6881.60 2745
6882.39 3028
6883.17 3273
6883.95 3560
6884.74 3604
6885.52 3365
6886.30 3309
6887.08 3306
6887.87 3420
6888.65 3524
6889.43 3810
6890.22 3901
6891.00 3872
6891.78 3744
6892.57 3479
6893.35 3296
6894.14 3159
6894.92 2848
6895.70 2635
6896.49 2562
6897.27 2475
6898.05 2455
6898.84 2455
6899.62 2488
6900.41 2461
6901.19 2382
6901.97 2461
6902.76 2579
6903.54 2521
6904.33 2332
6905.11 2350
6905.89 2362
6906.68 2327
6907.46 2382
6908.25 2326
6909.03 2327
6909.82 2295
6910.60 2203
6911.39 2204
6912.17 2183
6912.96 2211
6913.74 2190
6914.52 2092
6915.31 2087
6916.09 2198
6916.88 2112
6917.66 2111
6918.45 2173
6919.23 2225
6920.02 2122
6920.80 2148
6921.59 2169
6922.37 2118
6923.16 2187
6923.95 2295
6924.73 2246
6925.52 2235
6926.30 2282
6927.09 2310
6927.87 2361
6928.66 2363
6929.44 2425
6930.23 2431
6931.01 2434
6931.80 2387
6932.59 2446
6933.37 2551
6934.16 2508
6934.94 2471
6935.73 2475
6936.52 2496
6937.30 2471
6938.09 2634
6938.87 2713
6939.66 2796
6940.45 2948
6941.23 3159
6942.02 3397
6942.81 3674
6943.59 3714
6944.38 3842
6945.16 4078
6945.95 4026
6946.74 4132
6947.52 4213
6948.31 4298
6949.10 4295
6949.88 4356
6950.67 4260
6951.46 4285
6952.25 4198
6953.03 4011
6953.82 3824
6954.61 3662
6955.39 3625
6956.18 3559
6956.97 3422
6957.75 3505
6958.54 3458
6959.33 3307
6960.12 3593
6960.90 3590
6961.69 3511
6962.48 3433
6963.27 3422
6964.05 3543
6964.84 3543
6965.63 3721
6966.42 3923
6967.20 4186
6967.99 4274
6968.78 4534
6969.57 4872
6970.36 5153
6971.14 5197
6971.93 5279
6972.72 5238
6973.51 5310
6974.30 5267
6975.08 5181
6975.87 5151
6976.66 5129
6977.45 5001
6978.24 5197
6979.03 5228
6979.81 5391
6980.60 5796
6981.39 6196
6982.18 6926
6982.97 8187
6983.76 9909
6984.55 12659
6985.34 15862
6986.12 18875
6986.91 21359
6987.70 23099
6988.49 23560
6989.28 22842
6990.07 21293
6990.86 18622
6991.65 15977
6992.44 13098
6993.23 10738
6994.01 8614
6994.80 7093
6995.59 5960
6996.38 5092
6997.17 4447
6997.96 4036
6998.75 3776
6999.54 3523
7000.33 3350
7001.12 3233
7001.91 3134
7002.70 3157
7003.49 3016
7004.28 2896
7005.07 2741
7005.86 2716
7006.65 2588
7007.44 2444
7008.23 2393
7009.02 2324
7009.81 2246
7010.60 2239
7011.39 2417
7012.18 2397
7012.97 2600
7013.76 2783
7014.55 2862
7015.34 3051
7016.13 3088
7016.92 3058
7017.71 2999
7018.50 2986
7019.29 3000
7020.08 2969
7020.88 2821
7021.67 2804
7022.46 2962
7023.25 3053
7024.04 3203
7024.83 3304
7025.62 3505
7026.41 3492
7027.20 3516
7027.99 3408
7028.79 3251
7029.58 3139
7030.37 3062
7031.16 2954
7031.95 2780
7032.74 2768
7033.53 2694
7034.33 2606
7035.12 2578
7035.91 2641
7036.70 2689
7037.49 2852
7038.28 2929
7039.08 2986
7039.87 3001
7040.66 2942
7041.45 2880
7042.24 2815
7043.04 2827
7043.83 2852
7044.62 2924
7045.41 2920
7046.20 2877
7047.00 2862
7047.79 2929
7048.58 3022
7049.37 3050
7050.17 3137
7050.96 3286
7051.75 3438
7052.54 3384
7053.34 3397
7054.13 3232
7054.92 3087
7055.71 2991
7056.51 2860
7057.30 2773
7058.09 2732
7058.89 2664
7059.68 2664
7060.47 2645
7061.26 2762
7062.06 2744
7062.85 2628
7063.64 2637
7064.44 2626
7065.23 2635
7066.02 2514
7066.82 2564
7067.61 2458
7068.40 2456
7069.20 2392
7069.99 2208
7070.78 2222
7071.58 2163
7072.37 2209
7073.17 2159
7073.96 2139
7074.75 2001
7075.55 1995
7076.34 1957
7077.13 1996
7077.93 1935
7078.72 1951
7079.52 1916
7080.31 1906
7081.10 1868
7081.90 1851
7082.69 1853
7083.49 1879
7084.28 1802
7085.08 1781
7085.87 1834
7086.67 1861
7087.46 1878
7088.25 1951
7089.05 1896
7089.84 1863
7090.64 1890
7091.43 1876
7092.23 1820
7093.02 1727
7093.82 1719
7094.61 1717
7095.41 1714
7096.20 1613
7097.00 1632
7097.79 1592
7098.59 1573
7099.38 1548
7100.18 1495
7100.97 1485
7101.77 1518
7102.56 1550
7103.36 1568
7104.15 1468
7104.95 1472
7105.75 1458
7106.54 1423
7107.34 1425
7108.13 1415
7108.93 1440
7109.72 1395
7110.52 1403
7111.32 1405
7112.11 1304
7112.91 1371
7113.70 1380
7114.50 1435
7115.30 1407
7116.09 1403
7116.89 1356
7117.68 1390
7118.48 1407
7119.28 1377
7120.07 1349
7120.87 1366
7121.67 1336
7122.46 1374
7123.26 1414
7124.06 1371
7124.85 1340
7125.65 1314
7126.45 1248
7127.24 1285
7128.04 1357
7128.84 1382
7129.63 1414
7130.43 1482
7131.23 1537
7132.02 1504
7132.82 1538
7133.62 1515
7134.41 1435
7135.21 1347
7136.01 1358
7136.81 1400
7137.60 1274
7138.40 1238
7139.20 1209
7140.00 1202
7140.79 1187
7141.59 1281
7142.39 1219
7143.19 1246
7143.98 1214
7144.78 1213
7145.58 1255
7146.38 1257
7147.18 1261
7147.97 1263
7148.77 1246
7149.57 1160
7150.37 1173
7151.17 1143
7151.96 1119
7152.76 1140
7153.56 1138
7154.36 1115
7155.16 1201
7155.95 1152
7156.75 1179
7157.55 1203
7158.35 1228
7159.15 1241
7159.95 1182
7160.75 1225
7161.54 1188
7162.34 1163
7163.14 1123
7163.94 1159
7164.74 1175
7165.54 1154
7166.34 1124
7167.14 1189
7167.93 1111
7168.73 1111
7169.53 1113
7170.33 1106
7171.13 1123
7171.93 1127
7172.73 1071
7173.53 1062
7174.33 1065
7175.13 1048
7175.93 1075
7176.73 1007
7177.53 1025
7178.33 1024
7179.13 1062
7179.93 1036
7180.73 994
7181.53 1001
7182.32 1102
7183.12 1091
7183.92 1093
7184.72 1096
7185.52 1138
7186.32 1087
7187.12 1085
7187.92 1072
7188.72 996
7189.53 1014
7190.33 1002
7191.13 1004
7191.93 1001
7192.73 1038
7193.53 974
7194.33 924
7195.13 981
7195.93 985
7196.73 950
7197.53 951
7198.33 982
7199.13 946
7199.93 986
7200.73 955
7201.53 950
7202.33 1004
7203.14 999
7203.94 1008
7204.74 996
7205.54 970
7206.34 994
7207.14 1017
7207.94 995
7208.74 958
7209.55 992
7210.35 931
7211.15 943
7211.95 1066
7212.75 1006
7213.55 1015
7214.35 998
7215.16 1009
7215.96 1035
7216.76 960
7217.56 976
7218.36 954
7219.16 961
7219.97 975
7220.77 1056
7221.57 1060
7222.37 1037
7223.17 1071
7223.98 1010
7224.78 942
7225.58 1004
7226.38 999
7227.19 1007
7227.99 1030
7228.79 992
7229.59 963
7230.40 1007
7231.20 994
7232.00 1017
7232.80 994
7233.61 1048
7234.41 1128
7235.21 1093
7236.01 1105
7236.82 1130
7237.62 1307
7238.42 1279
7239.23 1340
7240.03 1292
7240.83 1365
7241.63 1211
7242.44 1173
7243.24 1094
7244.04 1011
7244.85 998
7245.65 990
7246.45 1032
7247.26 1023
7248.06 1015
7248.86 966
7249.67 1010
7250.47 989
7251.28 967
7252.08 996
7252.88 1000
7253.69 1033
7254.49 1002
7255.29 1026
7256.10 1012
7256.90 1013
7257.71 988
7258.51 990
7259.31 1083
7260.12 1068
7260.92 1051
7261.73 1067
7262.53 975
7263.34 1027
7264.14 1015
7264.94 1026
7265.75 1041
7266.55 996
7267.36 990
7268.16 1046
7268.97 1064
7269.77 1003
7270.58 972
7271.38 1001
7272.19 1061
7272.99 1025
7273.80 1016
7274.60 1027
7275.41 1126
7276.21 1123
7277.02 1101
7277.82 1098
7278.63 1102
7279.43 1105
7280.24 1167
7281.04 1177
7281.85 1179
7282.65 1256
7283.46 1384
7284.26 1510
7285.07 1682
7285.87 1929
7286.68 1938
7287.49 1820
7288.29 1782
7289.10 1846
7289.90 1619
7290.71 1544
7291.52 1388
7292.32 1306
7293.13 1265
7293.93 1185
7294.74 1153
7295.55 1190
7296.35 1132
7297.16 1113
7297.96 1183
7298.77 1130
7299.58 1128
7300.38 1098
7301.19 1212
7302.00 1164
7302.80 1168
7303.61 1157
7304.42 1140
7305.22 1237
7306.03 1203
7306.84 1238
7307.64 1329
7308.45 1249
7309.26 1265
7310.06 1307
7310.87 1351
7311.68 1368
7312.48 1416
7313.29 1420
7314.10 1396
7314.90 1400
7315.71 1460
7316.52 1454
7317.33 1539
7318.13 1660
7318.94 1908
7319.75 2112
7320.56 2398
7321.36 2581
7322.17 2567
7322.98 2565
7323.79 2367
7324.59 2140
7325.40 1964
7326.21 1782
7327.02 1661
7327.83 1543
7328.63 1568
7329.44 1401
7330.25 1338
7331.06 1357
7331.87 1372
7332.67 1321
7333.48 1295
7334.29 1306
7335.10 1339
7335.91 1314
7336.72 1282
7337.52 1369
7338.33 1313
7339.14 1291
7339.95 1332
7340.76 1338
7341.57 1353
7342.38 1402
7343.18 1322
7343.99 1332
7344.80 1310
7345.61 1212
7346.42 1228
7347.23 1232
7348.04 1186
7348.85 1165
7349.66 1114
7350.46 1084
7351.27 1067
7352.08 1048
7352.89 1075
7353.70 1110
7354.51 1082
7355.32 1121
7356.13 1036
7356.94 1038
7357.75 1109
7358.56 1127
7359.37 1069
7360.18 1236
7360.99 1278
7361.80 1291
7362.61 1247
7363.42 1236
7364.23 1271
7365.04 1217
7365.85 1206
7366.66 1236
7367.47 1201
7368.28 1085
7369.09 1108
7369.90 1135
7370.71 1106
7371.52 1045
7372.33 1023
7373.14 1068
7373.95 1102
7374.76 1036
7375.57 1004
7376.38 1043
7377.19 1042
7378.00 1047
7378.81 1087
7379.62 1144
7380.43 1142
7381.24 1162
7382.06 1232
7382.87 1323
7383.68 1280
7384.49 1354
7385.30 1291
7386.11 1282
7386.92 1249
7387.73 1162
7388.54 1123
7389.36 1033
7390.17 1057
7390.98 1034
7391.79 926
7392.60 954
7393.41 937
7394.22 988
7395.04 970
7395.85 914
7396.66 914
7397.47 873
7398.28 961
7399.09 970
7399.91 900
7400.72 899
7401.53 955
7402.34 933
7403.15 995
7403.97 950
7404.78 994
7405.59 913
7406.40 909
7407.21 931
7408.03 933
7408.84 910
7409.65 907
7410.46 908
7411.28 948
7412.09 927
7412.90 879
7413.71 897
7414.53 840
7415.34 893
7416.15 875
7416.96 818
7417.78 888
7418.59 844
7419.40 838
7420.22 814
7421.03 819
7421.84 830
7422.66 807
7423.47 825
7424.28 828
7425.09 832
7425.91 855
7426.72 787
7427.53 835
7428.35 837
7429.16 830
7429.98 810
7430.79 799
7431.60 768
7432.42 766
7433.23 816
7434.04 858
7434.86 824
7435.67 826
7436.48 831
7437.30 779
7438.11 797
7438.93 823
7439.74 848
7440.55 865
7441.37 806
7442.18 832
7443.00 811
7443.81 787
7444.63 843
7445.44 804
7446.25 845
7447.07 775
7447.88 763
7448.70 768
7449.51 778
7450.33 772
7451.14 812
7451.96 761
7452.77 798
7453.59 810
7454.40 838
7455.22 805
7456.03 859
7456.85 800
7457.66 790
7458.48 789
7459.29 783
7460.11 841
7460.92 806
7461.74 788
7462.55 776
7463.37 785
7464.18 827
7465.00 753
7465.81 758
7466.63 767
7467.44 802
7468.26 780
7469.08 793
7469.89 821
7470.71 788
7471.52 822
7472.34 810
7473.15 869
7473.97 859
7474.79 863
7475.60 876
7476.42 823
7477.23 842
7478.05 832
7478.87 822
7479.68 877
7480.50 874
7481.32 893
7482.13 845
7482.95 802
7483.76 757
7484.58 828
7485.40 838
7486.21 817
7487.03 821
7487.85 849
7488.66 811
7489.48 824
7490.30 838
7491.11 862
7491.93 830
7492.75 830
7493.57 811
7494.38 803
7495.20 753
7496.02 808
7496.83 768
7497.65 754
7498.47 784
7499.29 748
7500.10 806
7500.92 746
7501.74 822
7502.55 824
7503.37 797
7504.19 796
7505.01 808
7505.83 848
7506.64 829
7507.46 798
7508.28 810
7509.10 817
7509.91 853
7510.73 807
7511.55 803
7512.37 831
7513.19 818
7514.00 808
7514.82 771
7515.64 802
7516.46 825
7517.28 778
7518.10 740
7518.91 753
7519.73 755
7520.55 795
7521.37 739
7522.19 767
7523.01 761
7523.82 773
7524.64 796
7525.46 833
7526.28 846
7527.10 830
7527.92 882
7528.74 789
7529.56 768
7530.38 763
7531.19 800
7532.01 814
7532.83 793
7533.65 814
7534.47 826
7535.29 809
7536.11 820
7536.93 781
7537.75 789
7538.57 764
7539.39 749
7540.21 795
7541.03 766
7541.85 725
7542.67 780
7543.48 784
7544.30 754
7545.12 793
7545.94 850
7546.76 883
7547.58 773
7548.40 788
7549.22 839
7550.04 875
7550.86 832
7551.68 785
7552.50 802
7553.32 771
7554.14 774
7554.97 830
7555.79 807
7556.61 799
7557.43 814
7558.25 863
7559.07 850
7559.89 797
7560.71 805
7561.53 814
7562.35 859
7563.17 871
7563.99 829
7564.81 838
7565.63 888
7566.45 840
7567.28 859
7568.10 874
7568.92 877
7569.74 899
7570.56 791
7571.38 839
7572.20 846
7573.02 836
7573.84 878
7574.67 894
7575.49 837
7576.31 853
7577.13 826
7577.95 853
7578.77 868
7579.60 869
7580.42 885
7581.24 911
7582.06 883
7582.88 844
7583.70 860
7584.53 877
7585.35 987
7586.17 947
7586.99 945
7587.81 980
7588.64 938
7589.46 936
7590.28 1019
7591.10 1055
7591.93 1052
7592.75 940
7593.57 950
7594.39 1052
7595.22 1063
7596.04 1046
7596.86 1047
7597.68 1042
7598.51 1095
7599.33 1129
7600.15 1074
7600.97 1151
7601.80 1163
7602.62 1184
7603.44 1179
7604.27 1221
7605.09 1303
7605.91 1240
7606.73 1312
7607.56 1296
7608.38 1331
7609.20 1275
7610.03 1231
7610.85 1193
7611.67 1179
7612.50 1202
7613.32 1196
7614.15 1246
7614.97 1176
7615.79 1290
7616.62 1244
7617.44 1278
7618.26 1428
7619.09 1475
7619.91 1564
7620.73 1620
7621.56 1540
7622.38 1586
7623.21 1523
7624.03 1459
7624.85 1394
7625.68 1448
7626.50 1401
7627.33 1406
7628.15 1434
7628.98 1381
7629.80 1394
7630.62 1406
7631.45 1495
7632.27 1496
7633.10 1518
7633.92 1552
7634.75 1638
7635.57 1543
7636.40 1450
7637.22 1412
7638.05 1273
7638.87 1252
7639.70 1265
7640.52 1183
7641.35 1091
7642.17 1175
7643.00 1118
7643.82 1106
7644.65 1120
7645.47 1139
7646.30 1187
7647.12 1184
7647.95 1205
7648.77 1249
7649.60 1296
7650.42 1230
7651.25 1215
7652.08 1181
7652.90 1239
7653.73 1157
7654.55 1083
7655.38 1035
7656.20 1053
7657.03 1047
7657.86 1039
7658.68 961
7659.51 1011
7660.33 976
7661.16 947
7661.99 995
7662.81 973
7663.64 954
7664.46 959
7665.29 995
7666.12 1014
7666.94 960
7667.77 977
7668.60 998
7669.42 986
7670.25 977
7671.08 1017
7671.90 998
7672.73 991
7673.56 934
7674.38 863
7675.21 933
7676.04 921
7676.86 906
7677.69 918
7678.52 956
7679.34 935
7680.17 911
7681.00 951
7681.83 934
7682.65 969
7683.48 935
7684.31 950
7685.13 1001
7685.96 1065
7686.79 1122
7687.62 1072
7688.44 1096
7689.27 1016
7690.10 1019
7690.93 1019
7691.76 993
7692.58 1010
7693.41 985
7694.24 957
7695.07 1006
7695.89 998
7696.72 943
7697.55 932
7698.38 967
7699.21 1000
7700.03 1007
7700.86 1001
7701.69 1066
7702.52 1083
7703.35 1026
7704.18 976
7705.00 909
7705.83 904
7706.66 908
7707.49 947
7708.32 893
7709.15 934
7709.98 885
7710.80 868
7711.63 893
7712.46 886
7713.29 849
7714.12 826
7714.95 881
7715.78 926
7716.61 870
7717.44 836
7718.27 913
7719.09 833
7719.92 830
7720.75 878
7721.58 867
7722.41 862
7723.24 834
7724.07 822
7724.90 825
7725.73 837
7726.56 833
7727.39 842
7728.22 875
7729.05 877
7729.88 923
7730.71 917
7731.54 940
7732.37 922
7733.20 890
7734.03 947
7734.86 888
7735.69 892
7736.52 813
7737.35 850
7738.18 812
7739.01 768
7739.84 774
7740.67 833
7741.50 819
7742.33 793
7743.16 790
7743.99 767
7744.82 813
7745.65 799
7746.48 911
7747.31 909
7748.14 918
7748.98 969
7749.81 975
7750.64 981
7751.47 987
7752.30 960
7753.13 973
7753.96 861
7754.79 868
7755.62 806
7756.45 770
7757.29 818
7758.12 767
7758.95 785
7759.78 778
7760.61 709
7761.44 770
7762.27 782
7763.11 768
7763.94 817
7764.77 796
7765.60 764
7766.43 764
7767.26 736
7768.10 760
7768.93 764
7769.76 729
7770.59 768
7771.42 793
7772.26 760
7773.09 743
7773.92 759
7774.75 758
7775.58 758
7776.42 767
7777.25 769
7778.08 755
7778.91 735
7779.75 792
7780.58 764
7781.41 784
7782.24 738
7783.08 768
7783.91 801
7784.74 759
7785.57 710
7786.41 772
7787.24 764
7788.07 756
7788.91 767
7789.74 809
7790.57 780
7791.40 797
7792.24 802
7793.07 772
7793.90 787
7794.74 815
7795.57 868
7796.40 812
7797.24 842
7798.07 830
7798.90 827
7799.74 820
7800.57 814
7801.40 842
7802.24 887
7803.07 926
7803.91 850
7804.74 857
7805.57 872
7806.41 922
7807.24 903
7808.07 856
7808.91 935
7809.74 888
7810.58 914
7811.41 911
7812.25 962
7813.08 986
7813.91 1023
7814.75 1096
7815.58 1169
7816.42 1103
7817.25 1187
7818.09 1191
7818.92 1193
7819.75 1216
7820.59 1216
7821.42 1210
7822.26 1184
7823.09 1195
7823.93 1217
7824.76 1282
7825.60 1279
7826.43 1275
7827.27 1193
7828.10 1182
7828.94 1104
7829.77 1101
7830.61 1105
7831.44 1077
7832.28 1212
7833.11 1140
7833.95 1211
7834.78 1306
7835.62 1281
7836.46 1333
7837.29 1301
7838.13 1387
7838.96 1202
7839.80 1160
7840.63 1157
7841.47 1071
7842.31 1124
7843.14 1058
7843.98 1060
7844.81 971
7845.65 955
7846.48 992
7847.32 969
7848.16 930
7848.99 985
7849.83 940
7850.67 978
7851.50 934
7852.34 915
7853.17 956
7854.01 869
7854.85 882
7855.68 886
7856.52 910
7857.36 936
7858.19 946
7859.03 900
7859.87 978
7860.70 924
7861.54 925
7862.38 917
7863.21 934
7864.05 1008
7864.89 918
7865.73 929
7866.56 984
7867.40 976
7868.24 962
7869.07 979
7869.91 958
7870.75 942
7871.59 928
7872.42 998
7873.26 974
7874.10 964
7874.94 1024
7875.77 971
7876.61 1015
7877.45 1033
7878.29 1112
7879.12 1223
7879.96 1259
7880.80 1311
7881.64 1306
7882.47 1270
7883.31 1323
7884.15 1277
7884.99 1327
7885.83 1259
7886.67 1160
7887.50 1080
7888.34 1102
7889.18 1078
7890.02 1031
7890.86 1050
7891.69 1105
7892.53 1148
7893.37 1093
7894.21 1101
7895.05 1109
7895.89 1099
7896.73 1087
7897.57 1030
7898.40 1027
7899.24 980
7900.08 1005
7900.92 980
7901.76 982
7902.60 958
7903.44 946
7904.28 957
7905.12 894
7905.95 897
7906.79 843
7907.63 873
7908.47 852
7909.31 861
7910.15 897
7910.99 905
7911.83 936
7912.67 856
7913.51 863
7914.35 941
7915.19 977
7916.03 1049
7916.87 1094
7917.71 1162
7918.55 1183
7919.39 1155
7920.23 1073
7921.07 1127
7921.91 1124
7922.75 1094
7923.59 1023
7924.43 1018
7925.27 970
7926.11 970
7926.95 907
7927.79 891
7928.63 886
7929.47 833
7930.31 806
7931.15 860
7931.99 771
7932.83 776
7933.67 792
7934.51 850
7935.35 835
7936.19 833
7937.04 854
7937.88 878
7938.72 825
7939.56 777
7940.40 814
7941.24 794
7942.08 816
7942.92 830
7943.76 842
7944.60 822
7945.45 822
7946.29 863
7947.13 878
7947.97 873
7948.81 904
7949.65 911
7950.49 909
7951.34 909
7952.18 917
7953.02 901
7953.86 961
7954.70 991
7955.54 991
7956.39 977
7957.23 1004
7958.07 1062
7958.91 1044
7959.75 1012
7960.60 1003
7961.44 1030
7962.28 1052
7963.12 1003
7963.96 1047
7964.81 991
7965.65 1053
7966.49 1089
7967.33 1091
7968.18 1233
7969.02 1285
7969.86 1348
7970.70 1356
7971.55 1333
7972.39 1264
7973.23 1147
7974.08 1096
7974.92 1013
7975.76 912
7976.60 930
7977.45 876
7978.29 878
7979.13 879
7979.98 830
7980.82 874
7981.66 906
7982.51 877
7983.35 819
7984.19 837
7985.04 812
7985.88 827
7986.72 852
7987.57 818
7988.41 805
7989.25 808
7990.10 804
7990.94 775
7991.78 714
7992.63 704
7993.47 751
7994.32 730
7995.16 692
7996.00 664
7996.85 636
7997.69 676
7998.53 696
7999.38 682
8000.22 710
8001.07 669
8001.91 696
8002.76 663
8003.60 617
8004.44 685
8005.29 648
8006.13 650
8006.98 631
8007.82 589
8008.67 672
8009.51 650
8010.36 651
8011.20 609
8012.05 612
8012.89 640
8013.74 630
8014.58 625
8015.43 571
8016.27 590
8017.12 607
8017.96 607
8018.81 598
8019.65 593
8020.50 602
8021.34 615
8022.19 643
8023.03 645
8023.88 605
8024.72 583
8025.57 583
8026.41 575
8027.26 578
8028.11 602
8028.95 629
8029.80 638
8030.64 609
8031.49 610
8032.33 611
8033.18 590
8034.03 627
8034.87 655
8035.72 617
8036.56 614
8037.41 658
8038.26 620
8039.10 625
8039.95 650
8040.80 651
8041.64 672
8042.49 628
8043.33 628
8044.18 634
8045.03 641
8045.87 615
8046.72 613
8047.57 621
8048.41 628
8049.26 614
8050.11 575
8050.95 600
8051.80 584
8052.65 582
8053.49 616
8054.34 585
8055.19 589
8056.04 526
8056.88 528
8057.73 555
8058.58 525
8059.42 531
8060.27 573
8061.12 572
8061.97 546
8062.81 556
8063.66 597
8064.51 598
8065.36 566
8066.20 544
8067.05 596
8067.90 544
8068.75 554
8069.60 552
8070.44 529
8071.29 566
8072.14 552
8072.99 522
8073.84 556
8074.68 568
8075.53 555
8076.38 564
8077.23 556
8078.08 525
8078.92 546
8079.77 566
8080.62 545
8081.47 572
8082.32 541
8083.17 532
8084.02 540
8084.86 591
8085.71 521
8086.56 553
8087.41 556
8088.26 536
8089.11 534
8089.96 543
8090.81 536
8091.65 554
8092.50 507
8093.35 536
8094.20 513
8095.05 541
8095.90 508
8096.75 546
8097.60 530
8098.45 542
8099.30 530
8100.15 531
8101.00 515
8101.85 551
8102.70 568
8103.54 570
8104.39 549
8105.24 560
8106.09 520
8106.94 574
8107.79 573
8108.64 536
8109.49 517
8110.34 521
8111.19 563
8112.04 570
8112.89 565
8113.74 521
8114.59 522
8115.44 555
8116.29 566
8117.14 567
8117.99 568
8118.84 549
8119.70 541
8120.55 574
8121.40 556
8122.25 553
8123.10 584
8123.95 599
8124.80 621
8125.65 581
8126.50 583
8127.35 573
8128.20 579
8129.05 555
8129.90 559
8130.76 639
8131.61 632
8132.46 627
8133.31 605
8134.16 661
8135.01 645
8135.86 595
8136.71 660
8137.56 643
8138.42 614
8139.27 626
8140.12 637
8140.97 586
8141.82 599
8142.67 624
8143.53 593
8144.38 590
8145.23 578
8146.08 582
8146.93 611
8147.78 563
8148.64 592
8149.49 569
8150.34 563
8151.19 646
8152.05 589
8152.90 602
8153.75 624
8154.60 611
8155.45 662
8156.31 697
8157.16 673
8158.01 655
8158.86 701
8159.72 682
8160.57 661
8161.42 639
8162.27 633
8163.13 536
8163.98 548
8164.83 607
8165.69 578
8166.54 571
8167.39 538
8168.24 534
8169.10 576
8169.95 560
8170.80 522
8171.66 587
8172.51 539
8173.36 564
8174.22 578
8175.07 551
8175.92 517
8176.78 541
8177.63 511
8178.48 515
8179.34 530
8180.19 574
8181.04 567
8181.90 569
8182.75 551
8183.61 555
8184.46 553
8185.31 493
8186.17 488
8187.02 529
8187.87 535
8188.73 536
8189.58 480
8190.44 501
8191.29 533
8192.15 496
8193.00 535
8193.85 512
8194.71 561
8195.56 506
8196.42 524
8197.27 553
8198.13 526
8198.98 530
8199.84 515
8200.69 530
8201.55 531
8202.40 509
8203.25 515
8204.11 501
8204.96 505
8205.82 459
8206.67 473
8207.53 491
8208.38 477
8209.24 500
8210.09 525
8210.95 525
8211.81 543
8212.66 561
8213.52 543
8214.37 510
8215.23 534
8216.08 537
8216.94 520
8217.79 533
8218.65 567
8219.50 540
8220.36 540
8221.22 538
8222.07 525
8222.93 570
8223.78 557
8224.64 528
8225.50 556
8226.35 572
8227.21 603
8228.06 568
8228.92 546
8229.78 551
8230.63 581
8231.49 588
8232.34 549
8233.20 537
8234.06 523
8234.91 508
8235.77 507
8236.63 522
8237.48 521
8238.34 490
8239.20 513
8240.05 528
8240.91 537
8241.77 546
8242.62 462
8243.48 473
8244.34 495
8245.19 507
8246.05 570
8246.91 524
8247.77 525
8248.62 520
8249.48 519
8250.34 511
8251.20 525
8252.05 501
8252.91 519
8253.77 514
8254.62 506
8255.48 500
8256.34 479
8257.20 477
8258.06 498
8258.91 528
8259.77 528
8260.63 531
8261.49 571
8262.34 544
8263.20 533
8264.06 567
8264.92 546
8265.78 541
8266.63 524
8267.49 504
8268.35 541
8269.21 564
8270.07 592
8270.93 575
8271.78 620
8272.64 601
8273.50 604
8274.36 572
8275.22 570
8276.08 613
8276.93 662
8277.79 617
8278.65 619
8279.51 621
8280.37 685
8281.23 670
8282.09 739
8282.95 733
8283.81 665
8284.66 658
8285.52 634
8286.38 611
8287.24 583
8288.10 576
8288.96 623
8289.82 650
8290.68 622
8291.54 659
8292.40 615
8293.26 603
8294.12 675
8294.98 728
8295.84 693
8296.70 672
8297.56 697
8298.42 664
8299.28 681
8300.13 654
8300.99 640
8301.85 611
8302.71 561
8303.57 601
8304.43 586
8305.29 522
8306.16 530
8307.02 580
8307.88 586
8308.74 563
8309.60 614
8310.46 570
8311.32 534
8312.18 522
8313.04 551
8313.90 560
8314.76 553
8315.62 529
8316.48 538
8317.34 533
8318.20 584
8319.06 567
8319.92 534
8320.78 585
8321.65 542
8322.51 530
8323.37 543
8324.23 593
8325.09 564
8325.95 488
8326.81 517
8327.67 497
8328.53 529
8329.40 519
8330.26 564
8331.12 520
8331.98 513
8332.84 564
8333.70 581
8334.57 548
8335.43 541
8336.29 552
8337.15 529
8338.01 526
8338.87 542
8339.74 542
8340.60 546
8341.46 553
8342.32 511
8343.18 502
8344.05 553
8344.91 597
8345.77 626
8346.63 598
8347.49 535
8348.36 554
8349.22 576
8350.08 591
8350.94 542
8351.81 584
8352.67 578
8353.53 544
8354.39 605
8355.26 568
8356.12 590
8356.98 611
8357.85 582
8358.71 565
8359.57 524
8360.43 501
8361.30 575
8362.16 570
8363.02 549
8363.89 512
8364.75 557
8365.61 536
8366.48 539
8367.34 550
8368.20 524
8369.07 562
8369.93 593
8370.79 583
8371.66 568
8372.52 595
8373.38 593
8374.25 633
8375.11 541
8375.98 579
8376.84 565
8377.70 596
8378.57 592
8379.43 590
8380.30 625
8381.16 612
8382.02 636
8382.89 591
8383.75 608
8384.62 607
8385.48 588
8386.34 566
8387.21 608
8388.07 574
8388.94 583
8389.80 635
8390.67 652
8391.53 613
8392.40 592
8393.26 594
8394.13 591
8394.99 588
8395.85 623
8396.72 567
8397.58 587
8398.45 646
8399.31 566
8400.18 615
8401.04 630
8401.91 603
8402.77 689
8403.64 643
8404.50 627
8405.37 665
8406.24 689
8407.10 668
8407.97 632
8408.83 644
8409.70 680
8410.56 673
8411.43 714
8412.29 666
8413.16 719
8414.03 710
8414.89 732
8415.76 732
8416.62 746
8417.49 698
8418.35 699
8419.22 712
8420.09 719
8420.95 702
8421.82 730
8422.69 755
8423.55 747
8424.42 774
8425.28 777
8426.15 768
8427.02 799
8427.88 797
8428.75 796
8429.62 809
8430.48 887
8431.35 833
8432.22 851
8433.08 881
8433.95 871
8434.82 903
8435.68 921
8436.55 907
8437.42 887
8438.28 978
8439.15 972
8440.02 985
8440.89 1011
8441.75 1034
8442.62 1109
8443.49 1111
8444.35 1173
8445.22 1188
8446.09 1131
8446.96 1170
8447.82 1157
8448.69 1189
8449.56 1213
8450.43 1289
8451.29 1260
8452.16 1220
8453.03 1275
8453.90 1384
8454.76 1528
8455.63 1694
8456.50 1935
8457.37 2196
8458.24 2435
8459.10 2462
8459.97 2389
8460.84 2207
8461.71 2151
8462.58 1899
8463.45 1718
8464.31 1622
8465.18 1417
8466.05 1311
8466.92 1246
8467.79 1138
8468.66 1084
8469.52 1006
8470.39 1031
8471.26 989
8472.13 972
8473.00 982
8473.87 919
8474.74 942
8475.61 861
8476.47 883
8477.34 953
8478.21 1029
8479.08 948
8479.95 935
8480.82 993
8481.69 1055
8482.56 995
8483.43 1007
8484.30 959
8485.17 1026
8486.04 1069
8486.91 1028
8487.78 1081
8488.64 1040
8489.51 1001
8490.38 956
8491.25 965
8492.12 910
8492.99 978
8493.86 1009
8494.73 984
8495.60 1005
8496.47 986
8497.34 1001
8498.21 1002
8499.08 948
8499.95 962
8500.82 982
8501.69 978
8502.56 944
8503.43 935
8504.30 962
8505.17 996
8506.05 1008
8506.92 950
8507.79 968
8508.66 920
8509.53 973
8510.40 1058
8511.27 1030
8512.14 1012
8513.01 1050
8513.88 1011
8514.75 1009
8515.62 969
8516.49 1003
8517.37 1036
8518.24 1032
8519.11 1051
8519.98 1047
8520.85 1098
8521.72 1095
8522.59 1102
8523.46 1211
8524.33 1282
8525.21 1356
8526.08 1417
8526.95 1586
8527.82 1684
8528.69 1717
8529.56 1755
8530.44 1699
8531.31 1578
8532.18 1476
8533.05 1434
8533.92 1366
8534.80 1242
8535.67 1232
8536.54 1175
8537.41 1142
8538.28 1174
8539.16 1148
8540.03 1075
8540.90 1056
8541.77 985
8542.64 980
8543.52 1003
8544.39 969
8545.26 977
8546.13 948
8547.01 1030
8547.88 1013
8548.75 948
8549.62 952
8550.50 1001
8551.37 1038
8552.24 1057
8553.12 1148
8553.99 1246
8554.86 1356
8555.73 1368
8556.61 1460
8557.48 1368
8558.35 1399
8559.23 1380
8560.10 1354
8560.97 1246
8561.85 1171
8562.72 1079
8563.59 1070
8564.47 985
8565.34 965
8566.21 927
8567.09 957
8567.96 934
8568.83 910
8569.71 916
8570.58 964
8571.46 985
8572.33 933
8573.20 945
8574.08 923
8574.95 919
8575.83 921
8576.70 899
8577.57 883
8578.45 872
8579.32 933
8580.20 928
8581.07 977
8581.94 966
8582.82 955
8583.69 943
8584.57 955
8585.44 1004
8586.32 989
8587.19 1006
8588.07 1021
8588.94 986
8589.82 1026
8590.69 1063
8591.57 1057
8592.44 987
8593.32 1021
8594.19 986
8595.07 1046
8595.94 1139
8596.82 1124
8597.69 1079
8598.57 1046
8599.44 1041
8600.32 1109
8601.19 1084
8602.07 1070
8602.94 1063
8603.82 1167
8604.69 1161
8605.57 1156
8606.44 1131
8607.32 1103
8608.20 1149
8609.07 1192
8609.95 1194
8610.82 1167
8611.70 1138
8612.57 1206
8613.45 1203
8614.33 1291
8615.20 1289
8616.08 1233
8616.95 1220
8617.83 1267
8618.71 1305
8619.58 1353
8620.46 1392
8621.34 1432
8622.21 1437
8623.09 1436
8623.97 1467
8624.84 1448
8625.72 1547
8626.59 1529
8627.47 1566
8628.35 1563
8629.22 1596
8630.10 1563
8630.98 1562
8631.86 1683
8632.73 1672
8633.61 1649
8634.49 1715
8635.36 1682
8636.24 1708
8637.12 1678
8637.99 1650
8638.87 1651
8639.75 1693
8640.63 1744
8641.50 1813
8642.38 1789
8643.26 1833
8644.14 1926
8645.01 1981
8645.89 1917
8646.77 1966
8647.65 1956
8648.52 2030
8649.40 2130
8650.28 2129
8651.16 2118
8652.04 2228
8652.91 2285
8653.79 2166
8654.67 2182
8655.55 2211
8656.43 2259
8657.30 2273
8658.18 2269
8659.06 2423
8659.94 2538
8660.82 2592
8661.70 2799
8662.57 2967
8663.45 3215
8664.33 3486
8665.21 3768
8666.09 3977
8666.97 4190
8667.85 4281
8668.72 4253
8669.60 4068
8670.48 3917
8671.36 3711
8672.24 3796
8673.12 3780
8674.00 3867
8674.88 3894
8675.76 4088
8676.63 4043
8677.51 4081
8678.39 3908
8679.27 3848
8680.15 3519
8681.03 3258
8681.91 3100
8682.79 2849
8683.67 2647
8684.55 2542
8685.43 2476
8686.31 2397
8687.19 2428
8688.07 2416
8688.95 2530
8689.83 2669
8690.71 3020
8691.59 3314
8692.47 3769
8693.35 4126
8694.23 4501
8695.11 4500
8695.99 4454
8696.87 4387
8697.75 4053
8698.63 3800
8699.51 3434
8700.39 3228
8701.27 3105
8702.15 2949
8703.03 2978
8703.91 2916
8704.79 2816
8705.67 2656
8706.55 2618
8707.43 2452
8708.31 2262
8709.19 2219
8710.07 2031
8710.96 1826
8711.84 1774
8712.72 1741
8713.60 1644
8714.48 1565
8715.36 1556
8716.24 1476
8717.12 1528
8718.00 1505
8718.89 1462
8719.77 1449
8720.65 1419
8721.53 1472
8722.41 1347
8723.29 1388
8724.17 1481
8725.06 1425
8725.94 1382
8726.82 1386
8727.70 1416
8728.58 1390
8729.46 1427
8730.35 1517
8731.23 1594
8732.11 1557
8732.99 1548
8733.87 1552
8734.76 1576
8735.64 1553
8736.52 1501
8737.40 1511
8738.29 1469
8739.17 1433
8740.05 1474
8740.93 1480
8741.81 1472
8742.70 1470
8743.58 1469
8744.46 1500
8745.34 1447
8746.23 1412
8747.11 1434
8747.99 1426
8748.88 1398
8749.76 1377
8750.64 1415
8751.52 1350
8752.41 1351
8753.29 1394
8754.17 1408
8755.06 1473
8755.94 1443
8756.82 1605
8757.71 1595
8758.59 1602
8759.47 1628
8760.36 1666
8761.24 1648
8762.12 1575
8763.01 1625
8763.89 1624
8764.77 1523
8765.66 1505
8766.54 1486
8767.42 1450
8768.31 1427
8769.19 1381
8770.08 1404
8770.96 1442
8771.84 1376
8772.73 1454
8773.61 1475
8774.50 1457
8775.38 1388
8776.26 1359
8777.15 1371
8778.03 1332
8778.92 1335
8779.80 1322
8780.69 1348
8781.57 1368
8782.46 1366
8783.34 1377
8784.22 1346
8785.11 1421
8785.99 1434
8786.88 1433
8787.76 1443
8788.65 1394
8789.53 1443
8790.42 1445
8791.30 1469
8792.19 1392
8793.07 1297
8793.96 1256
8794.84 1263
8795.73 1246
8796.61 1297
8797.50 1259
8798.38 1267
8799.27 1224
8800.15 1153
8801.04 1201
8801.93 1221
8802.81 1226
8803.70 1193
8804.58 1243
8805.47 1129
8806.35 1169
8807.24 1155
8808.12 1127
8809.01 1114
8809.90 1083
8810.78 1085
8811.67 1078
8812.55 1098
8813.44 1090
8814.33 1091
8815.21 1134
8816.10 1131
8816.98 1121
8817.87 1218
8818.76 1167
8819.64 1213
8820.53 1298
8821.42 1348
8822.30 1214
8823.19 1205
8824.08 1154
8824.96 1111
8825.85 1006
8826.74 1074
8827.62 1090
8828.51 1048
8829.40 1042
8830.28 1057
8831.17 980
8832.06 1016
8832.94 999
8833.83 931
8834.72 976
8835.61 935
8836.49 927
8837.38 904
8838.27 899
8839.16 925
8840.04 893
8840.93 874
8841.82 902
8842.70 840
8843.59 852
8844.48 886
8845.37 887
8846.26 879
8847.14 858
8848.03 882
8848.92 890
8849.81 853
8850.69 854
8851.58 825
8852.47 821
8853.36 803
8854.25 791
8855.13 767
8856.02 771
8856.91 730
8857.80 766
8858.69 711
8859.58 739
8860.46 740
8861.35 736
8862.24 711
8863.13 729
8864.02 750
8864.91 768
8865.80 771
8866.68 768
8867.57 806
8868.46 770
8869.35 730
8870.24 713
8871.13 703
8872.02 687
8872.91 687
8873.80 672
8874.69 644
8875.57 679
8876.46 691
8877.35 680
8878.24 661
8879.13 693
8880.02 637
8880.91 668
8881.80 720
8882.69 730
8883.58 724
8884.47 668
8885.36 647
8886.25 689
8887.14 648
8888.03 696
8888.92 660
8889.81 612
8890.70 608
8891.59 621
8892.48 627
8893.37 596
8894.26 647
8895.15 644
8896.04 622
8896.93 640
8897.82 664
8898.71 647
8899.60 624
8900.49 593
8901.38 618
8902.27 601
8903.16 639
8904.05 596
8904.94 579
8905.83 583
8906.72 590
8907.61 608
8908.50 595
8909.40 597
8910.29 592
8911.18 559
8912.07 566
8912.96 555
8913.85 589
8914.74 574
8915.63 537
8916.52 557
8917.42 593
8918.31 600
8919.20 563
8920.09 544
8920.98 518
8921.87 577
8922.76 547
8923.66 521
8924.55 518
8925.44 562
8926.33 546
8927.22 524
8928.11 535
8929.01 545
8929.90 559
8930.79 515
8931.68 505
8932.57 510
8933.47 504
8934.36 518
8935.25 518
8936.14 544
8937.03 568
8937.93 520
8938.82 513
8939.71 544
8940.60 501
8941.50 494
8942.39 481
8943.28 518
8944.17 540
8945.07 513
8945.96 504
8946.85 511
8947.75 478
8948.64 520
8949.53 449
8950.42 491
8951.32 462
8952.21 459
8953.10 483
8954.00 506
8954.89 451
8955.78 500
8956.68 480
8957.57 488
8958.46 480
8959.36 497
8960.25 481
8961.14 517
8962.04 525
8962.93 511
8963.82 529
8964.72 526
8965.61 495
8966.50 498
8967.40 458
8968.29 465
8969.19 459
8970.08 492
8970.97 511
8971.87 480
8972.76 538
8973.66 512
8974.55 466
8975.44 480
8976.34 526
8977.23 482
8978.13 478
8979.02 482
8979.91 465
8980.81 473
8981.70 509
8982.60 494
8983.49 528
8984.39 533
8985.28 462
8986.18 464
8987.07 445
8987.97 462
8988.86 436
8989.76 495
8990.65 437
8991.55 491
8992.44 526
8993.34 486
8994.23 471
8995.13 493
8996.02 466
8996.92 459
8997.81 474
8998.71 446
8999.60 457
9000.50 423
9001.39 460
9002.29 456
9003.18 433
9004.08 453
9004.98 456
9005.87 459
9006.77 477
9007.66 466
9008.56 479
9009.45 502
9010.35 472
9011.25 437
9012.14 446
9013.04 436
9013.93 455
9014.83 452
9015.73 438
9016.62 451
9017.52 451
9018.42 458
9019.31 436
9020.21 468
9021.10 465
9022.00 452
9022.90 484
9023.79 447
9024.69 462
9025.59 466
9026.48 459
9027.38 452
9028.28 455
9029.17 436
9030.07 489
9030.97 438
9031.87 436
9032.76 455
9033.66 454
9034.56 420
9035.45 432
9036.35 433
9037.25 460
9038.15 458
9039.04 471
9039.94 442
9040.84 433
9041.73 461
9042.63 445
9043.53 461
9044.43 443
9045.33 439
9046.22 464
9047.12 449
9048.02 465
9048.92 396
9049.81 443
9050.71 461
9051.61 432
9052.51 437
9053.41 427
9054.30 462
9055.20 486
9056.10 487
9057.00 482
9057.90 487
9058.80 494
9059.69 471
9060.59 492
9061.49 495
9062.39 486
9063.29 498
9064.19 482
9065.08 488
9065.98 486
9066.88 456
9067.78 492
9068.68 511
9069.58 477
9070.48 438
9071.38 469
9072.27 476
9073.17 469
9074.07 459
9074.97 425
9075.87 480
9076.77 457
9077.67 522
9078.57 503
9079.47 478
9080.37 476
9081.27 454
9082.17 443
9083.07 432
9083.97 443
9084.87 465
9085.76 512
9086.66 482
9087.56 485
9088.46 501
9089.36 486
9090.26 527
9091.16 452
9092.06 465
9092.96 504
9093.86 507
9094.76 478
9095.66 519
9096.56 487
9097.46 510
9098.36 521
9099.26 509
9100.17 483
9101.07 492
9101.97 522
9102.87 507
9103.77 499
9104.67 480
9105.57 471
9106.47 467
9107.37 445
9108.27 472
9109.17 474
9110.07 451
9110.97 456
9111.87 441
9112.77 489
9113.68 482
9114.58 442
9115.48 472
9116.38 481
9117.28 442
9118.18 435
9119.08 464
9119.98 458
9120.89 484
9121.79 486
9122.69 488
9123.59 461
9124.49 449
9125.39 465
9126.29 452
9127.20 471
9128.10 462
9129.00 474
9129.90 488
9130.80 503
9131.71 498
9132.61 471
9133.51 475
9134.41 477
9135.31 454
9136.22 480
9137.12 451
9138.02 448
9138.92 471
9139.83 454
9140.73 454
9141.63 463
9142.53 469
9143.43 497
9144.34 448
9145.24 428
9146.14 469
9147.05 490
9147.95 459
9148.85 470
9149.75 461
9150.66 452
9151.56 502
9152.46 467
9153.37 447
9154.27 430
9155.17 465
9156.07 473
9156.98 463
9157.88 476
9158.78 430
9159.69 460
9160.59 423
9161.49 440
9162.40 441
9163.30 470
9164.20 489
9165.11 467
9166.01 466
9166.92 484
9167.82 456
9168.72 500
9169.63 495
9170.53 473
9171.43 480
9172.34 474
9173.24 471
9174.15 489
9175.05 472
9175.95 454
9176.86 425
9177.76 446
9178.67 431
9179.57 446
9180.48 449
9181.38 429
9182.28 480
9183.19 463
9184.09 444
9185.00 432
9185.90 468
9186.81 443
9187.71 454
9188.62 466
9189.52 458
9190.43 475
9191.33 445
9192.24 460
9193.14 463
9194.05 451
9194.95 484
9195.86 464
9196.76 433
9197.67 447
9198.57 456
9199.48 475
9200.38 506
9201.29 510
9202.19 490
9203.10 459
9204.00 485
9204.91 485
9205.81 493
9206.72 507
9207.63 498
9208.53 502
9209.44 529
9210.34 473
9211.25 481
9212.15 453
9213.06 427
9213.97 429
9214.87 459
9215.78 457
9216.68 470
9217.59 440
9218.50 442
9219.40 499
9220.31 486
9221.22 510
9222.12 467
9223.03 476
9223.94 513
9224.84 477
9225.75 442
9226.65 429
9227.56 454
9228.47 463
9229.37 453
9230.28 414
9231.19 453
9232.10 476
9233.00 468
9233.91 433
9234.82 443
9235.72 425
9236.63 464
9237.54 455
9238.44 459
9239.35 483
9240.26 458
9241.17 464
9242.07 478
9242.98 454
9243.89 436
9244.80 429
9245.70 453
9246.61 446
9247.52 435
9248.43 425
9249.33 432
9250.24 448
9251.15 444
9252.06 442
9252.97 418
9253.87 417
9254.78 463
9255.69 440
9256.60 452
9257.51 458
9258.41 475
9259.32 481
9260.23 432
9261.14 443
9262.05 439
9262.96 470
9263.86 444
9264.77 440
9265.68 444
9266.59 458
9267.50 499
9268.41 473
9269.32 476
9270.22 447
9271.13 463
9272.04 425
9272.95 434
9273.86 459
9274.77 482
9275.68 490
9276.59 456
9277.50 435
9278.40 421
9279.31 448
9280.22 455
9281.13 456
9282.04 460
9282.95 505
9283.86 441
9284.77 442
9285.68 486
9286.59 430
9287.50 442
9288.41 471
9289.32 511
9290.23 474
9291.14 463
9292.05 495
9292.96 453
9293.87 468
9294.78 458
9295.69 440
9296.60 490
9297.51 479
9298.42 504
9299.33 519
9300.24 484
9301.15 500
9302.06 480
9302.97 500
9303.88 521
9304.79 536
9305.70 488
9306.61 535
9307.52 520
9308.43 509
9309.34 513
9310.25 530
9311.16 526
9312.07 554
9312.98 541
9313.90 521
9314.81 531
9315.72 520
9316.63 521
9317.54 482
9318.45 486
9319.36 483
9320.27 503
9321.18 521
9322.10 486
9323.01 463
9323.92 500
9324.83 503
9325.74 462
9326.65 498
9327.56 486
9328.48 468
9329.39 477
9330.30 535
9331.21 498
9332.12 477
9333.03 487
9333.95 508
9334.86 531
9335.77 507
9336.68 511
9337.59 492
9338.51 518
9339.42 542
9340.33 522
9341.24 529
9342.15 494
9343.07 487
9343.98 498
9344.89 460
9345.80 514
9346.72 523
9347.63 542
9348.54 501
9349.45 475
9350.37 514
9351.28 538
9352.19 482
9353.11 487
9354.02 515
9354.93 504
9355.84 504
9356.76 535
9357.67 533
9358.58 482
9359.50 486
9360.41 514
9361.32 485
9362.24 495
9363.15 525
9364.06 492
9364.98 499
9365.89 481
9366.80 494
9367.72 505
9368.63 486
9369.54 532
9370.46 495
9371.37 468
9372.28 464
9373.20 510
9374.11 496
9375.03 527
9375.94 528
9376.85 512
9377.77 530
9378.68 476
9379.60 503
9380.51 538
9381.42 544
9382.34 482
9383.25 521
9384.17 523
9385.08 556
9386.00 535
9386.91 554
9387.82 544
9388.74 583
9389.65 558
9390.57 578
9391.48 553
9392.40 558
9393.31 584
9394.23 565
9395.14 587
9396.06 556
9396.97 587
9397.89 589
9398.80 597
9399.72 572
9400.63 594
9401.55 634
9402.46 578
9403.38 566
9404.29 587
9405.21 543
9406.12 542
9407.04 550
9407.95 540
9408.87 566
9409.79 558
9410.70 497
9411.62 544
9412.53 562
9413.45 558
9414.36 595
9415.28 558
9416.20 563
9417.11 564
9418.03 560
9418.94 576
9419.86 579
9420.78 573
9421.69 595
9422.61 602
9423.52 611
9424.44 585
9425.36 602
9426.27 585
9427.19 604
9428.11 593
9429.02 618
9429.94 619
9430.86 588
9431.77 604
9432.69 627
9433.61 634
9434.52 667
9435.44 626
9436.36 633
9437.27 622
9438.19 644
9439.11 669
9440.02 671
9440.94 681
9441.86 675
9442.78 674
9443.69 710
9444.61 668
9445.53 700
9446.44 681
9447.36 694
9448.28 691
9449.20 705
9450.11 665
9451.03 666
9451.95 675
9452.87 702
9453.78 734
9454.70 742
9455.62 707
9456.54 688
9457.46 717
9458.37 728
9459.29 728
9460.21 703
9461.13 662
9462.05 632
9462.96 647
9463.88 664
9464.80 679
9465.72 667
9466.64 662
9467.56 699
9468.47 681
9469.39 645
9470.31 618
9471.23 613
9472.15 687
9473.07 669
9473.98 640
9474.90 646
9475.82 649
9476.74 670
9477.66 646
9478.58 704
9479.50 734
9480.42 721
9481.34 723
9482.26 780
9483.17 754
9484.09 742
9485.01 734
9485.93 784
9486.85 748
9487.77 736
9488.69 744
9489.61 677
9490.53 694
9491.45 684
9492.37 729
9493.29 707
9494.21 723
9495.13 727
9496.05 703
9496.97 691
9497.89 667
9498.81 688
9499.73 705
9500.65 733
9501.57 716
9502.49 727
9503.41 765
9504.33 779
9505.25 765
9506.17 794
9507.09 828
9508.01 823
9508.93 801
9509.85 766
9510.77 757
9511.69 802
9512.61 790
9513.53 787
9514.45 768
9515.37 806
9516.29 826
9517.21 867
9518.13 925
9519.05 979
9519.98 1026
9520.90 1067
9521.82 1109
9522.74 1128
9523.66 1141
9524.58 1147
9525.50 1165
9526.42 1181
9527.34 1147
9528.27 1094
9529.19 1025
9530.11 1039
9531.03 991
9531.95 992
9532.87 953
9533.79 948
9534.72 878
9535.64 893
9536.56 929
9537.48 887
9538.40 875
9539.32 849
9540.25 846
9541.17 845
9542.09 841
9543.01 888
9543.93 862
9544.86 886
9545.78 892
9546.70 903
9547.62 881
9548.55 922
9549.47 913
9550.39 878
9551.31 963
9552.24 956
9553.16 891
9554.08 923
9555.00 956
9555.93 905
9556.85 943
9557.77 927
9558.69 913
9559.62 1001
9560.54 1016
9561.46 1020
9562.39 1020
9563.31 1008
9564.23 1047
9565.15 1028
9566.08 1036
9567.00 1055
9567.92 1029
9568.85 1042
9569.77 990
9570.69 1034
9571.62 1043
9572.54 1030
9573.46 1059
9574.39 992
9575.31 1053
9576.23 1041
9577.16 1079
9578.08 1104
9579.01 1114
9579.93 1142
9580.85 1130
9581.78 1161
9582.70 1164
9583.63 1178
9584.55 1162
9585.47 1166
9586.40 1184
9587.32 1186
9588.25 1231
9589.17 1217
9590.09 1166
9591.02 1186
9591.94 1192
9592.87 1198
9593.79 1224
9594.72 1233
9595.64 1358
9596.57 1375
9597.49 1412
9598.42 1467
9599.34 1543
9600.26 1520
9601.19 1612
9602.11 1635
9603.04 1674
9603.96 1640
9604.89 1615
9605.81 1530
9606.74 1515
9607.66 1455
9608.59 1368
9609.51 1396
9610.44 1376
9611.37 1312
9612.29 1333
9613.22 1323
9614.14 1320
9615.07 1367
9615.99 1343
9616.92 1251
9617.84 1296
9618.77 1292
9619.70 1365
9620.62 1347
9621.55 1298
9622.47 1304
9623.40 1336
9624.32 1314
9625.25 1314
9626.18 1357
9627.10 1397
9628.03 1365
9628.95 1425
9629.88 1400
9630.81 1448
9631.73 1366
9632.66 1436
9633.59 1483
9634.51 1472
9635.44 1492
9636.37 1526
9637.29 1577
9638.22 1540
9639.15 1586
9640.07 1656
9641.00 1631
9641.93 1703
9642.85 1697
9643.78 1752
9644.71 1729
9645.63 1777
9646.56 1818
9647.49 1815
9648.41 1801
9649.34 1804
9650.27 1838
9651.20 1841
9652.12 1823
9653.05 1849
9653.98 1863
9654.91 1739
9655.83 1714
9656.76 1811
9657.69 1818
9658.62 1822
9659.54 1845
9660.47 1769
9661.40 1691
9662.33 1763
9663.25 1792
9664.18 1775
9665.11 1787
9666.04 1847
9666.97 1856
9667.89 1851
9668.82 1850
9669.75 1970
9670.68 1987
9671.61 1947
9672.53 1990
9673.46 1985
9674.39 1940
9675.32 1958
9676.25 1969
9677.18 2018
9678.11 2116
9679.03 2088
9679.96 2139
9680.89 2142
9681.82 2192
9682.75 2142
9683.68 2194
9684.61 2243
9685.54 2221
9686.46 2166
9687.39 2180
9688.32 2280
9689.25 2240
9690.18 2197
9691.11 2239
9692.04 2301
9692.97 2252
9693.90 2282
9694.83 2262
9695.76 2351
9696.69 2452
9697.61 2613
9698.54 2681
9699.47 2707
9700.40 2813
9701.33 2872
9702.26 2886
9703.19 2848
9704.12 2857
9705.05 2734
9705.98 2624
9706.91 2584
9707.84 2448
9708.77 2389
9709.70 2350
9710.63 2342
9711.56 2360
9712.49 2450
9713.42 2520
9714.35 2496
9715.28 2567
9716.21 2682
9717.14 2779
9718.07 2759
9719.00 2692
9719.94 2612
9720.87 2541
9721.80 2421
9722.73 2370
9723.66 2196
9724.59 2108
9725.52 2039
9726.45 1873
9727.38 1822
9728.31 1799
9729.24 1785
9730.17 1820
9731.10 1849
9732.04 1828
9732.97 1802
9733.90 1801
9734.83 1775
9735.76 1792
9736.69 1816
9737.62 1770
9738.55 1759
9739.49 1714
9740.42 1664
9741.35 1614
9742.28 1532
9743.21 1515
9744.14 1588
9745.08 1497
9746.01 1469
9746.94 1475
9747.87 1498
9748.80 1507
9749.74 1424
9750.67 1435
9751.60 1426
9752.53 1363
9753.46 1347
9754.40 1368
9755.33 1315
9756.26 1306
9757.19 1287
9758.13 1352
9759.06 1353
9759.99 1307
9760.92 1337
9761.85 1346
9762.79 1327
9763.72 1319
9764.65 1303
9765.59 1387
9766.52 1382
9767.45 1378
9768.38 1338
9769.32 1337
9770.25 1338
9771.18 1357
9772.12 1309
9773.05 1361
9773.98 1353
9774.92 1323
9775.85 1333
9776.78 1384
9777.71 1392
9778.65 1379
9779.58 1364
9780.52 1354
9781.45 1372
9782.38 1361
9783.32 1412
9784.25 1367
9785.18 1348
9786.12 1385
9787.05 1381
9787.98 1394
9788.92 1335
9789.85 1272
9790.79 1277
9791.72 1272
9792.65 1250
9793.59 1233
9794.52 1243
9795.46 1230
9796.39 1232
9797.32 1275
9798.26 1280
9799.19 1292
9800.13 1240
9801.06 1299
9802.00 1282
9802.93 1222
9803.87 1230
9804.80 1189
9805.73 1192
9806.67 1123
9807.60 1144
9808.54 1114
9809.47 1099
9810.41 1073
9811.34 1035
9812.28 986
9813.21 1028
9814.15 1010
9815.08 1042
9816.02 1036
9816.95 1030
9817.89 1038
9818.82 980
9819.76 961
9820.69 954
9821.63 918
9822.57 938
9823.50 951
9824.44 973
9825.37 952
9826.31 993
9827.24 956
9828.18 936
9829.11 948
9830.05 933
9830.99 995
9831.92 930
9832.86 944
9833.79 916
9834.73 946
9835.67 911
9836.60 910
9837.54 961
9838.47 893
9839.41 896
9840.35 914
9841.28 921
9842.22 885
9843.16 952
9844.09 911
9845.03 919
9845.97 908
9846.90 916
9847.84 960
9848.78 889
9849.71 925
9850.65 921
9851.59 906
9852.52 893
9853.46 898
9854.40 897
9855.33 905
9856.27 909
9857.21 894
9858.14 879
9859.08 923
9860.02 864
9860.96 912
9861.89 866
9862.83 855
9863.77 867
9864.71 870
9865.64 872
9866.58 820
9867.52 838
9868.46 842
9869.39 869
9870.33 813
9871.27 836
9872.21 852
9873.15 803
9874.08 796
9875.02 814
9875.96 814
9876.90 816
9877.83 881
9878.77 821
9879.71 807
9880.65 799
9881.59 778
9882.53 784
9883.46 768
9884.40 785
9885.34 805
9886.28 829
9887.22 745
9888.16 728
9889.10 751
9890.03 765
9890.97 760
9891.91 767
9892.85 788
9893.79 811
9894.73 767
9895.67 757
9896.61 759
9897.54 701
9898.48 737
9899.42 740
9900.36 745
9901.30 754
9902.24 757
9903.18 750
9904.12 736
9905.06 763
9906.00 762
9906.94 773
9907.88 747
9908.82 776
9909.76 783
9910.70 754
9911.63 740
9912.57 717
9913.51 741
9914.45 784
9915.39 775
9916.33 779
9917.27 747
9918.21 763
9919.15 780
9920.09 788
9921.03 790
9921.97 797
9922.91 842
9923.85 842
9924.79 852
9925.74 891
9926.68 967
9927.62 978
9928.56 1024
9929.50 1040
9930.44 1020
9931.38 1020
9932.32 948
9933.26 921
9934.20 950
9935.14 857
9936.08 821
9937.02 797
9937.96 818
9938.90 789
9939.85 736
9940.79 690
9941.73 714
9942.67 721
9943.61 690
9944.55 722
9945.49 749
9946.43 741
9947.38 751
9948.32 793
9949.26 856
9950.20 853
9951.14 867
9952.08 872
9953.02 858
9953.97 824
9954.91 868
9955.85 853
9956.79 831
9957.73 817
9958.68 793
9959.62 748
9960.56 746
9961.50 733
9962.44 709
9963.39 708
9964.33 731
9965.27 701
9966.21 672
9967.15 663
9968.10 682
9969.04 653
9969.98 611
9970.92 615
9971.87 603
9972.81 617
9973.75 624
9974.69 626
9975.64 593
9976.58 615
9977.52 615
9978.47 599
9979.41 657
9980.35 610
9981.29 610
9982.24 581
9983.18 607
9984.12 618
9985.07 648
9986.01 588
9986.95 627
9987.90 576
9988.84 614
9989.78 624
9990.73 653
9991.67 645
9992.61 586
9993.56 613
9994.50 597
9995.44 579
9996.39 605
9997.33 603
9998.27 600
9999.22 571
10000.16 551
10001.11 582
10002.05 548
10002.99 601
10003.94 571
10004.88 563
10005.83 566
10006.77 581
10007.72 577
10008.66 560
10009.60 564
10010.55 581
10011.49 566
10012.44 563
10013.38 555
10014.33 560
10015.27 609
10016.21 598
10017.16 617
10018.10 561
10019.05 572
10019.99 542
10020.94 565
10021.88 558
10022.83 555
10023.77 558
10024.72 584
10025.66 576
10026.61 594
10027.55 590
10028.50 553
10029.44 589
10030.39 550
10031.33 539
10032.28 545
10033.23 574
10034.17 575
10035.12 521
10036.06 546
10037.01 536
10037.95 524
10038.90 517
10039.84 510
10040.79 503
10041.74 522
10042.68 565
10043.63 554
10044.57 562
10045.52 543
10046.47 563
10047.41 590
10048.36 542
10049.30 505
10050.25 546
10051.20 551
10052.14 534
10053.09 511
10054.04 520
10054.98 528
10055.93 502
10056.88 534
10057.82 534
10058.77 524
10059.72 543
10060.66 566
10061.61 508
10062.56 519
10063.50 541
10064.45 523
10065.40 524
10066.34 510
10067.29 527
10068.24 512
10069.18 543
10070.13 514
10071.08 499
10072.03 483
10072.97 461
10073.92 485
10074.87 520
10075.82 526
10076.76 524
10077.71 501
10078.66 528
10079.61 511
10080.55 507
10081.50 507
10082.45 530
10083.40 506
10084.34 514
10085.29 507
10086.24 550
10087.19 510
10088.14 501
10089.08 520
10090.03 523
10090.98 484
10091.93 510
10092.88 537
10093.83 498
10094.77 518
10095.72 484
10096.67 500
10097.62 511
10098.57 477
10099.52 510
10100.46 534
10101.41 542
10102.36 519
10103.31 540
10104.26 508
10105.21 492
10106.16 487
10107.11 519
10108.05 514
10109.00 509
10109.95 493
10110.90 511
10111.85 485
10112.80 475
10113.75 484
10114.70 501
10115.65 487
10116.60 495
10117.55 531
10118.50 493
10119.45 516
10120.39 515
10121.34 549
10122.29 490
10123.24 509
10124.19 514
10125.14 524
10126.09 529
10127.04 537
10127.99 476
10128.94 512
10129.89 523
10130.84 543
10131.79 556
10132.74 547
10133.69 533
10134.64 539
10135.59 538
10136.54 535
10137.49 519
10138.44 544
10139.39 568
10140.34 552
10141.30 533
10142.25 574
10143.20 582
10144.15 538
10145.10 588
10146.05 590
10147.00 587
10147.95 575
10148.90 574
10149.85 579
10150.80 590
10151.75 592
10152.70 592
10153.66 560
10154.61 601
10155.56 591
10156.51 636
10157.46 657
10158.41 621
10159.36 628
10160.31 581
10161.27 611
10162.22 615
10163.17 626
10164.12 614
10165.07 660
10166.02 623
10166.98 620
10167.93 665
10168.88 634
10169.83 639
10170.78 657
10171.73 676
10172.69 656
10173.64 684
10174.59 648
10175.54 670
10176.50 641
10177.45 676
10178.40 710
10179.35 682
10180.30 692
10181.26 755
10182.21 760
10183.16 686
10184.11 719
10185.07 716
10186.02 753
10186.97 744
10187.92 777
10188.88 754
10189.83 745
10190.78 734
10191.74 735
10192.69 751
10193.64 736
10194.59 715
10195.55 705
10196.50 705
10197.45 711
10198.41 695
10199.36 743
10200.31 713
10201.27 723
10202.22 777
10203.17 757
10204.13 780
10205.08 782
10206.03 823
10206.99 812
10207.94 769
10208.89 798
10209.85 855
10210.80 871
10211.76 875
10212.71 805
10213.66 851
10214.62 812
10215.57 782
10216.53 810
10217.48 747
10218.43 718
10219.39 769
10220.34 767
10221.30 695
10222.25 718
10223.21 685
10224.16 673
10225.11 703
10226.07 636
10227.02 652
10227.98 714
10228.93 701
10229.89 691
10230.84 713
10231.80 693
10232.75 674
10233.71 736
10234.66 758
10235.62 839
10236.57 870
10237.53 866
10238.48 905
10239.44 864
10240.39 871
10241.35 871
10242.30 838
10243.26 887
10244.21 772
10245.17 750
10246.12 708
10247.08 696
10248.03 691
10248.99 693
10249.94 704
10250.90 619
10251.86 638
10252.81 685
10253.77 630
10254.72 613
10255.68 606
10256.63 644
10257.59 607
10258.55 588
10259.50 632
10260.46 599
10261.41 564
10262.37 581
10263.33 612
10264.28 563
10265.24 584
10266.20 565
10267.15 579
10268.11 604
10269.07 578
10270.02 555
10270.98 533
10271.94 564
10272.89 558
10273.85 607
10274.81 594
10275.76 577
10276.72 593
10277.68 583
10278.63 554
10279.59 566
10280.55 565
10281.50 560
10282.46 539
10283.42 536
10284.38 584
10285.33 569
10286.29 531
10287.25 524
10288.20 518
10289.16 495
10290.12 549
10291.08 555
10292.03 542
10292.99 574
10293.95 543
10294.91 556
10295.86 574
10296.82 540
10297.78 562
10298.74 547
10299.70 540
10300.65 525
10301.61 556
10302.57 526
10303.53 563
10304.49 555
10305.44 528
10306.40 581
10307.36 547
10308.32 527
10309.28 501
10310.24 563
10311.19 534
10312.15 563
10313.11 555
10314.07 524
10315.03 506
10315.99 518
10316.95 537
10317.90 538
10318.86 527
10319.82 543
10320.78 559
10321.74 536
10322.70 499
10323.66 515
10324.62 525
10325.58 521
10326.54 527
10327.49 534
10328.45 547
10329.41 551
10330.37 538
10331.33 524
10332.29 521
10333.25 491
10334.21 523
10335.17 535
10336.13 518
10337.09 514
10338.05 482
10339.01 524
10339.97 487
10340.93 482
10341.89 504
10342.85 518
10343.81 502
10344.77 453
10345.73 426
10346.69 444
10347.65 445
10348.61 469
10349.57 478
10350.53 489
10351.49 468
10352.45 441
10353.41 463
10354.37 435
10355.33 402
10356.29 463
10357.25 487
10358.21 459
10359.17 460
10360.13 476
10361.09 459
10362.06 453
10363.02 443
10363.98 469
10364.94 461
10365.90 442
10366.86 439
10367.82 451
10368.78 442
10369.74 446
10370.70 439
10371.67 438
10372.63 427
10373.59 464
10374.55 468
10375.51 460
10376.47 447
10377.43 476
10378.40 441
10379.36 450
10380.32 443
10381.28 414
10382.24 452
10383.20 435
10384.17 451
10385.13 462
10386.09 473
10387.05 437
10388.01 433
10388.98 453
10389.94 447
10390.90 437
10391.86 427
10392.82 415
10393.79 411
10394.75 418
10395.71 398
10396.67 408
10397.64 435
10398.60 435
10399.56 402
10400.52 405
10401.49 423
10402.45 423
10403.41 405
10404.37 424
10405.34 431
10406.30 456
10407.26 405
10408.23 415
10409.19 435
10410.15 427
10411.11 434
10412.08 414
10413.04 420
10414.00 431
10414.97 463
10415.93 410
10416.89 433
10417.86 469
10418.82 489
10419.78 448
10420.75 464
10421.71 441
10422.68 427
10423.64 433
10424.60 469
10425.57 423
10426.53 441
10427.49 436
10428.46 439
10429.42 422
10430.39 429
10431.35 433
10432.31 422
10433.28 439
10434.24 421
10435.21 422
10436.17 393
10437.13 384
10438.10 401
10439.06 431
10440.03 425
10440.99 414
10441.96 440
10442.92 432
10443.89 441
10444.85 434
10445.82 410
10446.78 382
10447.74 384
10448.71 411
10449.67 387
10450.64 371
10451.60 377
10452.57 395
10453.53 428
10454.50 383
10455.46 419
10456.43 403
10457.39 442
10458.36 430
10459.33 411
10460.29 426
10461.26 393
10462.22 380
10463.19 435
10464.15 427
10465.12 407
10466.08 427
10467.05 418
10468.01 421
10468.98 396
10469.95 421
10470.91 386
10471.88 385
10472.84 393
10473.81 411
10474.78 408
10475.74 412
10476.71 408
10477.67 396
10478.64 423
10479.61 412
10480.57 413
10481.54 417
10482.51 445
10483.47 424
10484.44 430
10485.41 427
10486.37 452
10487.34 416
10488.30 445
10489.27 410
10490.24 408
10491.20 403
10492.17 395
10493.14 403
10494.11 411
10495.07 406
10496.04 426
10497.01 432
10497.97 455
10498.94 440
10499.91 401
10500.88 370
10501.84 396
10502.81 367
10503.78 410
10504.74 392
10505.71 432
10506.68 426
10507.65 397
10508.61 376
10509.58 403
10510.55 401
10511.52 396
10512.49 373
10513.45 408
10514.42 388
10515.39 388
10516.36 377
10517.32 354
10518.29 399
10519.26 404
10520.23 375
10521.20 371
10522.17 396
10523.13 395
10524.10 397
10525.07 412
10526.04 383
10527.01 392
10527.98 405
10528.94 410
10529.91 384
10530.88 405
10531.85 414
10532.82 401
10533.79 402
10534.76 397
10535.72 419
10536.69 420
10537.66 405
10538.63 386
10539.60 392
10540.57 420
10541.54 447
10542.51 422
10543.48 399
10544.45 439
10545.42 413
10546.38 402
10547.35 379
10548.32 402
10549.29 416
10550.26 420
10551.23 426
10552.20 414
10553.17 442
10554.14 446
10555.11 417
10556.08 387
10557.05 414
10558.02 412
10558.99 423
10559.96 460
10560.93 454
10561.90 464
10562.87 432
10563.84 442
10564.81 447
10565.78 456
10566.75 463
10567.72 440
10568.69 464
10569.66 431
10570.63 453
10571.60 450
10572.57 418
10573.54 431
10574.51 467
10575.48 451
10576.46 410
10577.43 441
10578.40 438
10579.37 449
10580.34 444
10581.31 433
10582.28 455
10583.25 459
10584.22 480
10585.19 482
10586.16 452
10587.14 416
10588.11 410
10589.08 474
10590.05 449
10591.02 479
10591.99 481
10592.96 494
10593.94 496
10594.91 456
10595.88 480
10596.85 506
10597.82 537
10598.79 520
10599.77 465
10600.74 467
10601.71 462
10602.68 477
10603.65 463
10604.62 501
10605.60 509
10606.57 554
10607.54 560
10608.51 556
10609.49 553
10610.46 587
10611.43 615
10612.40 595
10613.37 613
10614.35 613
10615.32 622
10616.29 605
10617.26 558
10618.24 541
10619.21 533
10620.18 537
10621.16 550
10622.13 557
10623.10 556
10624.07 508
10625.05 502
10626.02 507
10626.99 503
10627.97 491
10628.94 486
10629.91 501
10630.89 456
10631.86 461
10632.83 472
10633.80 486
10634.78 538
10635.75 521
10636.73 533
10637.70 578
10638.67 601
10639.65 571
10640.62 600
10641.59 586
10642.57 575
10643.54 616
10644.51 576
10645.49 584
10646.46 570
10647.44 567
10648.41 562
10649.38 558
10650.36 561
10651.33 512
10652.31 493
10653.28 494
10654.25 498
10655.23 451
10656.20 453
10657.18 430
10658.15 425
10659.13 433
10660.10 445
10661.08 447
10662.05 429
10663.03 421
10664.00 438
10664.97 463
10665.95 431
10666.92 436
10667.90 435
10668.87 450
10669.85 444
10670.82 427
10671.80 418
10672.77 428
10673.75 429
10674.72 433
10675.70 404
10676.68 430
10677.65 442
10678.63 445
10679.60 419
10680.58 436
10681.55 451
10682.53 430
10683.50 474
10684.48 442
10685.45 468
10686.43 427
10687.41 441
10688.38 472
10689.36 436
10690.33 422
10691.31 407
10692.29 450
10693.26 456
10694.24 421
10695.21 391
10696.19 436
10697.17 444
10698.14 425
10699.12 438
10700.10 440
10701.07 407
10702.05 431
10703.02 437
10704.00 424
10704.98 426
10705.95 407
10706.93 443
10707.91 420
10708.88 451
10709.86 418
10710.84 458
10711.82 417
10712.79 409
10713.77 452
10714.75 451
10715.72 431
10716.70 401
10717.68 500
10718.65 464
10719.63 414
10720.61 432
10721.59 435
10722.56 402
10723.54 423
10724.52 448
10725.50 459
10726.47 454
10727.45 447
10728.43 445
10729.41 441
10730.38 458
10731.36 420
10732.34 403
10733.32 410
10734.30 425
10735.27 451
10736.25 478
10737.23 455
10738.21 447
10739.19 445
10740.16 436
10741.14 495
10742.12 499
10743.10 475
10744.08 444
10745.06 442
10746.03 481
10747.01 479
10747.99 470
10748.97 464
10749.95 502
10750.93 453
10751.91 439
10752.88 416
10753.86 449
10754.84 461
10755.82 494
10756.80 471
10757.78 474
10758.76 443
10759.74 444
10760.72 479
10761.70 502
10762.67 473
10763.65 463
10764.63 488
10765.61 468
10766.59 490
10767.57 508
10768.55 500
10769.53 482
10770.51 501
10771.49 510
10772.47 493
10773.45 513
10774.43 518
10775.41 474
10776.39 510
10777.37 534
10778.35 487
10779.33 497
10780.31 526
10781.29 544
10782.27 543
10783.25 540
10784.23 562
10785.21 590
10786.19 548
10787.17 511
10788.15 517
10789.13 452
10790.11 523
10791.09 556
10792.07 514
10793.05 501
10794.03 545
10795.01 544
10795.99 516
10796.97 500
10797.96 501
10798.94 522
10799.92 519
10800.90 513
10801.88 502
10802.86 460
10803.84 444
10804.82 477
10805.80 486
10806.79 512
10807.77 501
10808.75 490
10809.73 506
10810.71 485
10811.69 485
10812.67 522
10813.65 519
10814.64 507
10815.62 501
10816.60 508
10817.58 500
10818.56 492
10819.54 509
10820.53 521
10821.51 492
10822.49 511
10823.47 524
10824.45 520
10825.44 517
10826.42 536
10827.40 507
10828.38 539
10829.37 532
10830.35 532
10831.33 524
10832.31 503
10833.29 515
10834.28 496
10835.26 473
10836.24 483
10837.22 498
10838.21 517
10839.19 519
10840.17 498
10841.16 544
10842.14 550
10843.12 511
10844.10 557
10845.09 496
10846.07 550
10847.05 539
10848.04 560
10849.02 563
10850.00 543
10850.99 577
10851.97 518
10852.95 551
10853.94 573
10854.92 577
10855.90 605
10856.89 560
10857.87 596
10858.85 570
10859.84 564
10860.82 600
10861.80 617
10862.79 563
10863.77 573
10864.76 646
10865.74 627
10866.72 574
10867.71 603
10868.69 561
10869.68 573
10870.66 588
10871.64 582
10872.63 590
10873.61 627
10874.60 637
10875.58 626
10876.56 629
10877.55 655
10878.53 657
10879.52 644
10880.50 640
10881.49 599
10882.47 629
10883.46 672
10884.44 631
10885.43 622
10886.41 650
10887.40 661
10888.38 686
10889.37 674
10890.35 667
10891.34 675
10892.32 694
10893.31 694
10894.29 685
10895.28 705
10896.26 715
10897.25 708
10898.23 681
10899.22 704
10900.20 729
10901.19 748
10902.17 757
10903.16 736
10904.15 754
10905.13 742
10906.12 768
10907.10 785
10908.09 769
10909.07 806
10910.06 791
10911.05 772
10912.03 800
10913.02 776
10914.00 839
10914.99 870
10915.98 851
10916.96 840
10917.95 871
10918.94 885
10919.92 899
10920.91 883
10921.89 861
10922.88 861
10923.87 941
10924.85 972
10925.84 963
10926.83 905
10927.81 946
10928.80 897
10929.79 909
10930.77 966
10931.76 940
10932.75 991
10933.74 923
10934.72 938
10935.71 933
10936.70 974
10937.68 1058
10938.67 1001
10939.66 970
10940.65 992
10941.63 1083
10942.62 1091
10943.61 1081
10944.59 1090
10945.58 1121
10946.57 1155
10947.56 1140
10948.54 1146
10949.53 1180
10950.52 1182
10951.51 1183
10952.50 1255
10953.48 1344
10954.47 1318
10955.46 1371
10956.45 1486
10957.44 1507
10958.42 1558
10959.41 1567
10960.40 1672
10961.39 1647
10962.38 1627
10963.36 1599
10964.35 1588
10965.34 1563
10966.33 1501
10967.32 1423
10968.31 1451
10969.30 1394
10970.28 1352
10971.27 1290
10972.26 1274
10973.25 1250
10974.24 1204
10975.23 1162
10976.22 1168
10977.21 1174
10978.19 1166
10979.18 1183
10980.17 1161
10981.16 1212
10982.15 1210
10983.14 1184
10984.13 1220
10985.12 1283
10986.11 1278
10987.10 1266
10988.09 1290
10989.08 1267
10990.07 1346
10991.06 1362
10992.04 1404
10993.03 1419
10994.02 1457
10995.01 1610
10996.00 1718
10996.99 1842
10997.98 1965
10998.97 2061
10999.96 2221
11000.95 2317
11001.94 2310
11002.93 2316
11003.92 2281
11004.91 2167
11005.90 2067
11006.89 1960
11007.88 1821
11008.87 1707
11009.87 1545
11010.86 1529
11011.85 1389
11012.84 1275
11013.83 1210
11014.82 1158
11015.81 1087
11016.80 1048
11017.79 1008
11018.78 989
11019.77 944
11020.76 967
11021.75 939
11022.74 882
11023.74 910
11024.73 934
11025.72 909
11026.71 893
11027.70 862
11028.69 864
11029.68 825
11030.67 860
11031.67 850
11032.66 856
11033.65 864
11034.64 881
11035.63 891
11036.62 836
11037.61 864
11038.61 879
11039.60 890
11040.59 871
11041.58 866
11042.57 913
11043.56 875
11044.56 843
11045.55 833
11046.54 849
11047.53 819
11048.53 765
11049.52 789
11050.51 747
11051.50 788
11052.49 769
11053.49 749
11054.48 761
11055.47 776
11056.46 766
11057.46 763
11058.45 750
11059.44 734
11060.43 792
11061.43 785
11062.42 733
11063.41 754
11064.41 741
11065.40 789
11066.39 793
11067.38 824
11068.38 803
11069.37 777
11070.36 766
11071.36 784
11072.35 800
11073.34 813
11074.34 765
11075.33 757
11076.32 785
11077.32 765
11078.31 742
11079.30 725
11080.30 807
11081.29 812
11082.28 780
11083.28 782
11084.27 732
11085.27 738
11086.26 781
11087.25 791
11088.25 743
11089.24 712
11090.24 707
11091.23 753
11092.22 726
11093.22 698
11094.21 705
11095.21 679
11096.20 712
11097.19 657
11098.19 677
11099.18 691
11100.18 641
11101.17 673
11102.17 667
11103.16 670
11104.16 647
11105.15 648
11106.15 686
11107.14 682
11108.13 673
11109.13 644
11110.12 668
11111.12 672
11112.11 638
11113.11 647
11114.10 632
11115.10 664
11116.09 644
11117.09 660
11118.09 682
11119.08 629
11120.08 641
11121.07 690
11122.07 626
11123.06 635
11124.06 665
11125.05 647
11126.05 659
11127.04 659
11128.04 663
11129.04 630
11130.03 624
11131.03 649
11132.02 636
11133.02 610
11134.02 593
11135.01 654
11136.01 633
11137.00 610
11138.00 613
11139.00 626
11139.99 631
11140.99 597
11141.98 630
11142.98 606
11143.98 642
11144.97 632
11145.97 614
11146.97 627
11147.96 570
11148.96 577
11149.96 599
11150.95 643
11151.95 602
11152.95 599
11153.94 626
11154.94 603
11155.94 563
11156.93 570
11157.93 605
11158.93 572
11159.93 586
11160.92 604
11161.92 612
11162.92 593
11163.92 582
11164.91 601
11165.91 577
11166.91 569
11167.90 590
11168.90 577
11169.90 586
11170.90 584
11171.90 592
11172.89 586
11173.89 585
11174.89 559
11175.89 598
11176.88 637
11177.88 568
11178.88 596
11179.88 593
11180.88 578
11181.87 578
11182.87 583
11183.87 577
11184.87 572
11185.87 577
11186.87 572
11187.86 567
11188.86 573
11189.86 536
11190.86 548
11191.86 596
11192.86 565
11193.86 567
11194.85 564
11195.85 594
11196.85 555
11197.85 608
11198.85 644
11199.85 596
11200.85 605
11201.85 607
11202.84 611
11203.84 675
11204.84 619
11205.84 623
11206.84 629
11207.84 614
11208.84 630
11209.84 677
11210.84 680
11211.84 671
11212.84 677
11213.84 685
11214.84 669
11215.84 661
11216.84 666
11217.84 663
11218.84 644
11219.84 661
11220.84 658
11221.84 622
11222.84 625
11223.84 582
11224.84 632
11225.84 613
11226.84 651
11227.84 638
11228.84 643
11229.84 633
11230.84 589
11231.84 633
11232.84 647
11233.84 591
11234.84 615
11235.84 629
11236.84 603
11237.84 633
11238.84 625
11239.84 639
11240.84 623
11241.84 637
11242.84 631
11243.84 643
11244.84 649
11245.85 652
11246.85 660
11247.85 686
11248.85 637
11249.85 662
11250.85 650
11251.85 680
11252.85 657
11253.86 653
11254.86 649
11255.86 619
11256.86 648
11257.86 643
11258.86 682
11259.86 688
11260.87 653
11261.87 667
11262.87 699
11263.87 661
11264.87 645
11265.87 671
11266.88 712
11267.88 701
11268.88 714
11269.88 738
11270.88 694
11271.89 743
11272.89 770
11273.89 782
11274.89 758
11275.90 745
11276.90 750
11277.90 786
11278.90 805
11279.90 814
11280.91 736
11281.91 759
11282.91 746
11283.92 755
11284.92 710
11285.92 719
11286.92 702
11287.93 711
11288.93 672
11289.93 625
11290.94 625
11291.94 611
11292.94 651
11293.94 605
11294.95 585
11295.95 622
11296.95 601
11297.96 605
11298.96 574
11299.96 602
11300.97 607
11301.97 611
11302.97 603
11303.98 629
11304.98 617
11305.98 608
11306.99 626
11307.99 616
11309.00 591
11310.00 584
11311.00 593
11312.01 591
11313.01 580
11314.02 637
11315.02 639
11316.02 649
11317.03 635
11318.03 640
11319.04 639
11320.04 651
11321.04 610
11322.05 662
11323.05 646
11324.06 642
11325.06 644
11326.07 665
11327.07 681
11328.08 637
11329.08 606
11330.09 624
11331.09 632
11332.10 613
11333.10 662
11334.10 658
11335.11 641
11336.11 642
11337.12 665
11338.12 680
11339.13 692
11340.14 654
11341.14 659
11342.15 717
11343.15 725
11344.16 668
11345.16 657
11346.17 661
11347.17 705
11348.18 701
11349.18 641
11350.19 629
11351.19 609
11352.20 599
11353.21 614
11354.21 579
11355.22 560
11356.22 555
11357.23 575
11358.24 548
11359.24 549
11360.25 576
11361.25 578
11362.26 559
11363.27 555
11364.27 563
11365.28 526
11366.28 568
11367.29 553
11368.30 580
11369.30 570
11370.31 558
11371.32 519
11372.32 516
11373.33 511
11374.34 533
11375.34 543
11376.35 551
11377.36 537
11378.36 545
11379.37 516
11380.38 488
11381.38 511
11382.39 521
11383.40 543
11384.41 514
11385.41 509
11386.42 518
11387.43 537
11388.43 527
11389.44 466
11390.45 464
11391.46 504
11392.46 492
11393.47 502
11394.48 495
11395.49 509
11396.49 497
11397.50 478
11398.51 531
11399.52 490
11400.53 527
11401.53 501
11402.54 495
11403.55 501
11404.56 523
11405.57 532
11406.57 544
11407.58 512
11408.59 499
11409.60 514
11410.61 521
11411.61 527
11412.62 495
11413.63 527
11414.64 538
11415.65 533
11416.66 528
11417.67 513
11418.67 516
11419.68 534
11420.69 531
11421.70 503
11422.71 505
11423.72 532
11424.73 552
11425.74 534
11426.74 516
11427.75 506
11428.76 481
11429.77 485
11430.78 509
11431.79 490
11432.80 517
11433.81 524
11434.82 507
11435.83 504
11436.84 504
11437.85 504
11438.86 520
11439.87 512
11440.88 475
11441.88 546
11442.89 533
11443.90 499
11444.91 498
11445.92 496
11446.93 521
11447.94 511
11448.95 505
11449.96 502
11450.97 478
11451.98 522
11452.99 494
11454.00 508
11455.01 505
11456.02 511
11457.04 533
11458.05 499
11459.06 522
11460.07 507
11461.08 509
11462.09 450
11463.10 506
11464.11 481
11465.12 526
11466.13 520
11467.14 510
11468.15 518
11469.16 502
11470.17 511
11471.18 510
11472.20 536
11473.21 480
11474.22 506
11475.23 531
11476.24 495
11477.25 513
11478.26 547
11479.27 551
11480.28 522
11481.30 510
11482.31 548
11483.32 493
11484.33 537
11485.34 522
11486.35 520
11487.37 509
11488.38 545
11489.39 526
11490.40 511
11491.41 573
11492.42 561
11493.44 555
11494.45 552
11495.46 542
11496.47 539
11497.48 574
11498.50 538
11499.51 578
11500.52 593
11501.53 554
11502.55 553
11503.56 560
11504.57 582
11505.58 577
11506.60 593
11507.61 592
11508.62 586
11509.63 623
11510.65 626
11511.66 589
11512.67 613
11513.68 618
11514.70 626
11515.71 614
11516.72 662
11517.74 636
11518.75 641
11519.76 642
11520.78 700
11521.79 713
11522.80 703
11523.81 716
11524.83 776
11525.84 727
11526.85 740
11527.87 755
11528.88 772
11529.90 822
11530.91 859
11531.92 876
11532.94 908
11533.95 921
11534.96 1025
11535.98 1083
11536.99 1130
11538.01 1141
11539.02 1271
11540.03 1244
11541.05 1283
11542.06 1279
11543.08 1295
11544.09 1278
11545.10 1190
11546.12 1159
11547.13 1056
11548.15 1045
11549.16 964
11550.18 900
11551.19 855
11552.20 791
11553.22 760
11554.23 730
11555.25 696
11556.26 650
11557.28 648
11558.29 627
11559.31 625
11560.32 622
11561.34 598
11562.35 622
11563.37 590
11564.38 627
11565.40 606
11566.41 579
11567.43 587
11568.44 607
11569.46 593
11570.47 565
11571.49 581
11572.50 606
11573.52 610
11574.53 619
11575.55 606
11576.57 608
11577.58 602
11578.60 579
11579.61 585
11580.63 580
11581.64 612
11582.66 601
11583.68 577
11584.69 570
11585.71 589
11586.72 552
11587.74 554
11588.76 558
11589.77 553
11590.79 604
11591.81 550
11592.82 561
11593.84 569
11594.85 610
11595.87 598
11596.89 642
11597.90 651
11598.92 637
11599.94 649
11600.95 674
11601.97 662
11602.99 641
11604.00 686
11605.02 689
11606.04 658
11607.05 631
11608.07 625
11609.09 594
11610.11 623
11611.12 611
11612.14 575
11613.16 554
11614.17 549
11615.19 503
11616.21 570
11617.23 578
11618.24 615
11619.26 573
11620.28 560
11621.30 575
11622.31 557
11623.33 551
11624.35 563
11625.37 548
11626.38 540
11627.40 550
11628.42 547
11629.44 555
11630.46 549
11631.47 535
11632.49 496
11633.51 529
11634.53 546
11635.55 510
11636.56 518
11637.58 541
11638.60 532
11639.62 538
11640.64 516
11641.66 514
11642.67 507
11643.69 484
11644.71 494
11645.73 520
11646.75 509
11647.77 471
11648.79 487
11649.80 518
11650.82 496
11651.84 499
11652.86 509
11653.88 481
11654.90 472
11655.92 490
11656.94 485
11657.96 507
11658.98 480
11660.00 497
11661.01 476
11662.03 474
11663.05 483
11664.07 477
11665.09 442
11666.11 430
11667.13 456
11668.15 454
11669.17 484
11670.19 469
11671.21 472
11672.23 461
11673.25 460
11674.27 481
11675.29 479
11676.31 441
11677.33 430
11678.35 440
11679.37 451
11680.39 434
11681.41 437
11682.43 497
11683.45 476
11684.47 472
11685.49 471
11686.51 476
11687.53 463
11688.55 474
11689.57 466
11690.59 451
11691.61 455
11692.63 419
11693.66 427
11694.68 468
11695.70 437
11696.72 452
11697.74 458
11698.76 457
11699.78 476
11700.80 454
11701.82 409
11702.84 412
11703.86 474
11704.89 412
11705.91 449
11706.93 449
11707.95 453
11708.97 453
11709.99 440
11711.01 433
11712.04 427
11713.06 451
11714.08 439
11715.10 448
11716.12 458
11717.14 459
11718.17 483
11719.19 445
11720.21 431
11721.23 440
11722.25 450
11723.28 465
11724.30 439
11725.32 471
11726.34 424
11727.36 444
11728.39 475
11729.41 462
11730.43 497
11731.45 467
11732.48 458
11733.50 465
11734.52 467
11735.54 446
11736.57 478
11737.59 497
11738.61 480
11739.63 463
11740.66 467
11741.68 468
11742.70 446
11743.72 459
11744.75 456
11745.77 444
11746.79 438
11747.82 469
11748.84 456
11749.86 467
11750.89 459
11751.91 453
11752.93 423
11753.96 456
11754.98 476
11756.00 468
11757.03 452
11758.05 481
11759.07 479
11760.10 468
11761.12 458
11762.14 480
11763.17 526
11764.19 491
11765.22 495
11766.24 486
11767.26 495
11768.29 489
11769.31 477
11770.34 485
11771.36 495
11772.38 478
11773.41 496
11774.43 497
11775.46 529
11776.48 522
11777.51 510
11778.53 477
11779.55 503
11780.58 501
11781.60 530
11782.63 503
11783.65 507
11784.68 528
11785.70 533
11786.73 505
11787.75 540
11788.78 534
11789.80 494
11790.83 514
11791.85 508
11792.88 518
11793.90 518
11794.93 517
11795.95 540
11796.98 541
11798.00 559
11799.03 520
11800.05 513
11801.08 525
11802.10 515
11803.13 512
11804.15 518
11805.18 542
11806.21 565
11807.23 552
11808.26 571
11809.28 574
11810.31 507
11811.33 512
11812.36 584
11813.39 579
11814.41 541
11815.44 562
11816.46 572
11817.49 581
11818.52 564
11819.54 561
11820.57 579
11821.59 571
11822.62 580
11823.65 571
11824.67 569
11825.70 524
11826.73 592
11827.75 586
11828.78 564
11829.81 587
11830.83 645
11831.86 614
11832.89 630
11833.91 575
11834.94 603
11835.97 587
11836.99 637
11838.02 638
11839.05 630
11840.08 615
11841.10 633
11842.13 607
11843.16 643
11844.18 615
11845.21 630
11846.24 651
11847.27 640
11848.29 651
11849.32 644
11850.35 664
11851.38 683
11852.40 668
11853.43 647
11854.46 681
11855.49 698
11856.51 714
11857.54 735
11858.57 722
11859.60 735
11860.63 725
11861.65 711
11862.68 748
11863.71 775
11864.74 798
11865.77 743
11866.80 762
11867.82 777
11868.85 793
11869.88 772
11870.91 775
11871.94 780
11872.97 797
11873.99 817
11875.02 792
11876.05 818
11877.08 810
11878.11 835
11879.14 812
11880.17 844
11881.20 887
11882.22 863
11883.25 860
11884.28 899
11885.31 925
11886.34 883
11887.37 910
11888.40 924
11889.43 945
11890.46 941
11891.49 940
11892.52 963
11893.55 1014
11894.57 986
11895.60 1041
11896.63 1095
11897.66 1111
11898.69 1138
11899.72 1240
11900.75 1275
11901.78 1296
11902.81 1321
11903.84 1355
11904.87 1376
11905.90 1377
11906.93 1420
11907.96 1437
11908.99 1455
11910.02 1388
11911.05 1389
11912.08 1333
11913.11 1287
11914.14 1247
11915.17 1216
11916.20 1151
11917.23 1141
11918.26 1136
11919.29 1084
11920.33 1106
11921.36 1082
11922.39 1071
11923.42 1123
11924.45 1097
11925.48 1077
11926.51 1153
11927.54 1180
11928.57 1265
11929.60 1337
11930.63 1317
11931.66 1331
11932.70 1321
11933.73 1364
11934.76 1395
11935.79 1331
11936.82 1325
11937.85 1302
11938.88 1324
11939.91 1201
11940.95 1172
11941.98 1110
11943.01 1080
11944.04 1050
11945.07 1034
11946.10 1005
11947.14 913
11948.17 895
11949.20 932
11950.23 898
11951.26 921
11952.29 888
11953.33 877
11954.36 839
11955.39 822
11956.42 810
11957.46 851
11958.49 823
11959.52 840
11960.55 862
11961.58 836
11962.62 849
11963.65 882
11964.68 885
11965.71 860
11966.75 837
11967.78 879
11968.81 869
11969.84 861
11970.88 878
11971.91 895
11972.94 878
11973.98 887
11975.01 885
11976.04 887
11977.07 936
11978.11 849
11979.14 881
11980.17 889
11981.21 879
11982.24 894
11983.27 852
11984.31 883
11985.34 869
11986.37 852
11987.41 900
11988.44 897
11989.47 899
11990.51 904
11991.54 940
11992.58 935
11993.61 965
11994.64 966
11995.68 955
11996.71 946
11997.74 990
11998.78 1006
11999.81 962
12000.85 956
12001.88 956
12002.91 985
12003.95 952
12004.98 989
12006.02 1020
12007.05 1005
12008.09 1035
12009.12 999
12010.15 1011
12011.19 1028
12012.22 1045
12013.26 1035
12014.29 1031
12015.33 1055
12016.36 1079
12017.40 1093
12018.43 1097
12019.47 1136
12020.50 1103
12021.54 1085
12022.57 1156
12023.61 1126
12024.64 1120
12025.68 1111
12026.71 1123
12027.75 1121
12028.78 1122
12029.82 1080
12030.85 1127
12031.89 1064
12032.92 1076
12033.96 1112
12034.99 1093
12036.03 1123
12037.07 1115
12038.10 1052
12039.14 1115
12040.17 1092
12041.21 1109
12042.24 1180
12043.28 1133
12044.32 1154
12045.35 1175
12046.39 1165
12047.42 1139
12048.46 1147
12049.50 1167
12050.53 1170
12051.57 1189
12052.61 1228
12053.64 1249
12054.68 1322
12055.71 1311
12056.75 1307
12057.79 1265
12058.82 1275
12059.86 1269
12060.90 1236
12061.93 1315
12062.97 1324
12064.01 1244
12065.04 1248
12066.08 1191
12067.12 1179
12068.15 1190
12069.19 1164
12070.23 1106
12071.27 1124
12072.30 1124
12073.34 1084
12074.38 1032
12075.41 1093
12076.45 1074
12077.49 1045
12078.53 995
12079.56 1021
12080.60 1050
12081.64 1015
12082.68 1027
12083.71 1047
12084.75 1041
12085.79 1029
12086.83 1027
12087.86 1079
12088.90 1047
12089.94 1078
12090.98 1156
12092.02 1055
12093.05 1081
12094.09 1132
12095.13 1070
12096.17 1132
12097.21 1169
12098.25 1182
12099.28 1199
12100.32 1225
12101.36 1216
12102.40 1332
12103.44 1315
12104.48 1295
12105.51 1260
12106.55 1312
12107.59 1258
12108.63 1202
12109.67 1213
12110.71 1216
12111.75 1182
12112.79 1079
12113.82 1087
12114.86 1065
12115.90 1008
12116.94 983
12117.98 962
12119.02 937
12120.06 873
12121.10 840
12122.14 843
12123.18 870
12124.22 819
12125.25 825
12126.29 811
12127.33 766
12128.37 761
12129.41 761
12130.45 735
12131.49 755
12132.53 782
12133.57 766
12134.61 762
12135.65 779
12136.69 746
12137.73 790
12138.77 792
12139.81 759
12140.85 753
12141.89 742
12142.93 751
12143.97 744
12145.01 733
12146.05 755
12147.09 752
12148.13 758
12149.17 739
12150.21 735
12151.25 731
12152.29 753
12153.34 723
12154.38 732
12155.42 728
12156.46 708
12157.50 767
12158.54 707
12159.58 664
12160.62 697
12161.66 732
12162.70 710
12163.74 691
12164.78 665
12165.83 663
12166.87 680
12167.91 656
12168.95 696
12169.99 670
12171.03 662
12172.07 723
12173.11 713
12174.16 684
12175.20 656
12176.24 664
12177.28 717
12178.32 682
12179.36 666
12180.41 663
12181.45 681
12182.49 676
12183.53 625
12184.57 649
12185.62 627
12186.66 667
12187.70 707
12188.74 651
12189.78 689
12190.83 654
12191.87 640
12192.91 652
12193.95 646
12195.00 654
12196.04 643
12197.08 658
12198.12 619
12199.17 612
12200.21 672
12201.25 654
12202.29 650
12203.34 655
12204.38 639
12205.42 650
12206.46 614
12207.51 634
12208.55 630
12209.59 631
12210.64 608
12211.68 635
12212.72 623
12213.77 616
12214.81 593
12215.85 625
12216.90 613
12217.94 565
12218.98 599
12220.03 594
12221.07 660
12222.11 604
12223.16 605
12224.20 640
12225.24 576
12226.29 597
12227.33 571
12228.37 582
12229.42 576
12230.46 611
12231.51 612
12232.55 580
12233.59 559
12234.64 549
12235.68 577
12236.73 590
12237.77 611
12238.82 575
12239.86 573
12240.90 558
12241.95 551
12242.99 595
12244.04 591
12245.08 563
12246.13 591
12247.17 580
12248.22 564
12249.26 576
12250.31 567
12251.35 515
12252.39 548
12253.44 544
12254.48 533
12255.53 534
12256.57 517
12257.62 520
12258.66 530
12259.71 551
12260.75 524
12261.80 527
12262.85 489
12263.89 506
12264.94 523
12265.98 490
12267.03 522
12268.07 524
12269.12 506
12270.16 492
12271.21 560
12272.25 463
12273.30 493
12274.35 531
12275.39 520
12276.44 493
12277.48 496
12278.53 495
12279.58 516
12280.62 498
12281.67 511
12282.71 497
12283.76 477
12284.81 477
12285.85 482
12286.90 486
12287.95 474
12288.99 461
12290.04 500
12291.08 472
12292.13 456
12293.18 433
12294.22 459
12295.27 472
12296.32 485
12297.36 473
12298.41 481
12299.46 490
12300.50 458
12301.55 437
12302.60 484
12303.65 514
12304.69 505
12305.74 466
12306.79 484
12307.83 452
12308.88 436
12309.93 479
12310.98 495
12312.02 498
12313.07 478
12314.12 463
12315.17 465
12316.21 451
12317.26 486
12318.31 452
12319.36 466
12320.40 469
12321.45 454
12322.50 439
12323.55 432
12324.60 448
12325.64 424
12326.69 444
12327.74 460
12328.79 439
12329.84 441
12330.88 438
12331.93 438
12332.98 443
12334.03 438
12335.08 443
12336.13 458
12337.17 471
12338.22 415
12339.27 475
12340.32 434
12341.37 448
12342.42 467
12343.47 464
12344.51 487
12345.56 408
12346.61 452
12347.66 447
12348.71 448
12349.76 479
12350.81 458
12351.86 427
12352.91 434
12353.95 440
12355.00 503
12356.05 444
12357.10 423
12358.15 444
12359.20 453
12360.25 431
12361.30 457
12362.35 432
12363.40 454
12364.45 433
12365.50 464
12366.55 476
12367.60 467
12368.65 454
12369.70 473
12370.75 442
12371.80 460
12372.85 462
12373.90 452
12374.95 482
12376.00 470
12377.05 429
12378.10 453
12379.15 442
12380.20 436
12381.25 463
12382.30 427
12383.35 463
12384.40 470
12385.45 451
12386.50 473
12387.55 427
12388.60 440
12389.65 465
12390.70 495
12391.75 446
12392.80 437
12393.86 478
12394.91 450
12395.96 437
12397.01 453
12398.06 467
12399.11 456
12400.16 466
12401.21 462
12402.26 458
12403.32 492
12404.37 455
12405.42 472
12406.47 466
12407.52 474
12408.57 479
12409.62 492
12410.68 486
12411.73 472
12412.78 519
12413.83 506
12414.88 481
12415.93 489
12416.99 502
12418.04 536
12419.09 466
12420.14 483
12421.19 500
12422.25 517
12423.30 531
12424.35 482
12425.40 456
12426.45 452
12427.51 468
12428.56 479
12429.61 468
12430.66 496
12431.72 539
12432.77 508
12433.82 482
12434.87 508
12435.93 503
12436.98 521
12438.03 554
12439.08 503
12440.14 488
12441.19 530
12442.24 545
12443.30 527
12444.35 536
12445.40 534
12446.45 512
12447.51 494
12448.56 490
12449.61 542
12450.67 526
12451.72 573
12452.77 576
12453.83 550
12454.88 578
12455.93 584
12456.99 554
12458.04 558
12459.10 570
12460.15 646
12461.20 638
12462.26 609
12463.31 644
12464.36 653
12465.42 692
12466.47 688
12467.53 724
12468.58 775
12469.63 769
12470.69 803
12471.74 852
12472.80 884
12473.85 944
12474.90 986
12475.96 1006
12477.01 1025
12478.07 1041
12479.12 1108
12480.18 1130
12481.23 1050
12482.29 1033
12483.34 1052
12484.40 1018
12485.45 967
12486.50 970
12487.56 865
12488.61 841
12489.67 786
12490.72 792
12491.78 782
12492.83 768
12493.89 683
12494.94 668
12496.00 649
12497.05 627
12498.11 637
12499.17 575
12500.22 612
12501.28 621
12502.33 628
12503.39 649
12504.44 667
12505.50 661
12506.55 613
12507.61 612
12508.67 624
12509.72 600
12510.78 591
12511.83 617
12512.89 650
12513.94 623
12515.00 596
12516.06 587
12517.11 644
12518.17 640
12519.22 652
12520.28 640
12521.34 636
12522.39 632
12523.45 646
12524.51 628
12525.56 651
12526.62 642
12527.68 640
12528.73 604
12529.79 608
12530.85 626
12531.90 633
12532.96 620
12534.02 625
12535.07 614
12536.13 620
12537.19 652
12538.24 627
12539.30 623
12540.36 660
12541.41 630
12542.47 660
12543.53 648
12544.59 658
12545.64 621
12546.70 704
12547.76 697
12548.82 660
12549.87 694
12550.93 754
12551.99 743
12553.05 732
12554.10 761
12555.16 795
12556.22 796
12557.28 772
12558.33 807
12559.39 772
12560.45 758
12561.51 762
12562.57 765
12563.62 772
12564.68 709
12565.74 689
12566.80 703
12567.86 706
12568.91 701
12569.97 665
12571.03 646
12572.09 684
12573.15 652
12574.21 650
12575.26 669
12576.32 642
12577.38 659
12578.44 613
12579.50 626
12580.56 653
12581.62 640
12582.68 630
12583.73 630
12584.79 618
12585.85 618
12586.91 633
12587.97 643
12589.03 621
12590.09 647
12591.15 651
12592.21 650
12593.27 633
12594.33 662
12595.38 622
12596.44 616
12597.50 647
12598.56 642
12599.62 625
12600.68 598
12601.74 630
12602.80 641
12603.86 677
12604.92 645
12605.98 681
12607.04 657
12608.10 641
12609.16 665
12610.22 647
12611.28 610
12612.34 652
12613.40 679
12614.46 686
12615.52 670
12616.58 659
12617.64 657
12618.70 674
12619.76 692
12620.82 772
12621.88 706
12622.94 766
12624.00 735
12625.07 762
12626.13 752
12627.19 760
12628.25 729
12629.31 733
12630.37 781
12631.43 764
12632.49 779
12633.55 773
12634.61 749
12635.67 738
12636.73 775
12637.80 766
12638.86 715
12639.92 745
12640.98 693
12642.04 727
12643.10 648
12644.16 704
12645.23 673
12646.29 643
12647.35 697
12648.41 655
12649.47 663
12650.53 656
12651.59 668
12652.66 627
12653.72 637
12654.78 650
12655.84 622
12656.90 614
12657.97 649
12659.03 601
12660.09 604
12661.15 610
12662.21 609
12663.28 601
12664.34 666
12665.40 644
12666.46 620
12667.53 640
12668.59 638
12669.65 641
12670.71 612
12671.78 591
12672.84 596
12673.90 648
12674.96 647
12676.03 663
12677.09 639
12678.15 664
12679.22 641
12680.28 592
12681.34 590
12682.40 634
12683.47 608
12684.53 608
12685.59 643
12686.66 672
12687.72 637
12688.78 645
12689.85 628
12690.91 662
12691.97 639
12693.04 652
12694.10 651
12695.16 655
12696.23 672
12697.29 632
12698.35 634
12699.42 651
12700.48 675
12701.55 718
12702.61 677
12703.67 691
12704.74 675
12705.80 735
12706.87 739
12707.93 722
12708.99 738
12710.06 727
12711.12 715
12712.19 763
12713.25 750
12714.32 734
12715.38 709
12716.44 738
12717.51 758
12718.57 727
12719.64 722
12720.70 759
12721.77 742
12722.83 715
12723.90 752
12724.96 754
12726.03 755
12727.09 704
12728.16 789
12729.22 773
12730.29 762
12731.35 771
12732.42 752
12733.48 841
12734.55 825
12735.61 822
12736.68 841
12737.74 833
12738.81 803
12739.87 793
12740.94 755
12742.00 791
12743.07 716
12744.14 740
12745.20 695
12746.27 698
12747.33 660
12748.40 711
12749.46 715
12750.53 677
12751.60 645
12752.66 643
12753.73 651
12754.79 651
12755.86 630
12756.93 627
12757.99 627
12759.06 605
12760.12 605
12761.19 580
12762.26 600
12763.32 576
12764.39 603
12765.46 611
12766.52 593
12767.59 569
12768.66 615
12769.72 624
12770.79 605
12771.86 584
12772.92 552
12773.99 560
12775.06 592
12776.12 613
12777.19 584
12778.26 585
12779.33 569
12780.39 565
12781.46 588
12782.53 551
12783.59 538
12784.66 577
12785.73 572
12786.80 560
12787.86 555
12788.93 565
12790.00 548
12791.07 554
12792.13 515
12793.20 498
12794.27 514
12795.34 541
12796.40 531
12797.47 504
12798.54 530
12799.61 548
12800.68 561
12801.74 573
12802.81 562
12803.88 571
12804.95 536
12806.02 541
12807.09 535
12808.15 585
12809.22 573
12810.29 572
12811.36 545
12812.43 540
12813.50 605
12814.56 561
12815.63 576
12816.70 584
12817.77 613
12818.84 588
12819.91 548
12820.98 562
12822.04 603
12823.11 581
12824.18 603
12825.25 596
12826.32 582
12827.39 588
12828.46 571
12829.53 529
12830.60 571
12831.67 551
12832.74 579
12833.81 570
12834.87 555
12835.94 527
12837.01 566
12838.08 581
12839.15 528
12840.22 513
12841.29 536
12842.36 528
12843.43 495
12844.50 475
12845.57 500
12846.64 497
12847.71 474
12848.78 494
12849.85 487
12850.92 453
12851.99 439
12853.06 466
12854.13 445
12855.20 444
12856.27 490
12857.34 494
12858.41 480
12859.48 430
12860.55 487
12861.62 461
12862.69 456
12863.77 467
12864.84 482
12865.91 471
12866.98 451
12868.05 471
12869.12 474
12870.19 481
12871.26 435
12872.33 478
12873.40 458
12874.47 425
12875.54 424
12876.62 439
12877.69 445
12878.76 451
12879.83 415
12880.90 418
12881.97 459
12883.04 437
12884.12 445
12885.19 422
12886.26 409
12887.33 398
12888.40 411
12889.47 421
12890.54 401
12891.62 393
12892.69 397
12893.76 399
12894.83 391
12895.90 421
12896.98 416
12898.05 385
12899.12 397
12900.19 408
12901.26 430
12902.34 411
12903.41 403
12904.48 417
12905.55 412
12906.63 403
12907.70 385
12908.77 398
12909.84 397
12910.92 399
12911.99 425
12913.06 421
12914.13 421
12915.21 400
12916.28 397
12917.35 413
12918.42 386
12919.50 373
12920.57 391
12921.64 415
12922.72 396
12923.79 408
12924.86 393
12925.94 408
12927.01 379
12928.08 389
12929.16 371
12930.23 388
12931.30 370
12932.38 363
12933.45 375
12934.52 377
12935.60 388
12936.67 412
12937.74 382
12938.82 389
12939.89 375
12940.97 364
12942.04 369
12943.11 369
12944.19 374
12945.26 364
12946.34 363
12947.41 370
12948.48 372
12949.56 368
12950.63 343
12951.71 353
12952.78 372
12953.85 344
12954.93 360
12956.00 388
12957.08 379
12958.15 339
12959.23 344
12960.30 348
12961.38 352
12962.45 384
12963.53 339
12964.60 339
12965.68 363
12966.75 363
12967.83 371
12968.90 379
12969.98 362
12971.05 361
12972.13 335
12973.20 349
12974.28 387
12975.35 379
12976.43 360
12977.50 355
12978.58 392
12979.65 363
12980.73 346
12981.80 369
12982.88 364
12983.95 356
12985.03 364
12986.11 362
12987.18 367
12988.26 383
12989.33 387
12990.41 359
12991.48 356
12992.56 350
12993.64 360
12994.71 350
12995.79 363
12996.86 365
12997.94 369
12999.02 387
13000.09 352
13001.17 362
13002.25 359
13003.32 356
13004.40 336
13005.48 330
13006.55 365
13007.63 379
13008.71 397
13009.78 366
13010.86 350
13011.94 381
13013.01 389
13014.09 356
13015.17 356
13016.24 395
13017.32 363
13018.40 370
13019.47 350
13020.55 366
13021.63 384
13022.71 368
13023.78 378
13024.86 377
13025.94 373
13027.01 379
13028.09 385
13029.17 384
13030.25 368
13031.32 360
13032.40 391
13033.48 399
13034.56 394
13035.64 355
13036.71 385
13037.79 391
13038.87 369
13039.95 404
13041.02 377
13042.10 392
13043.18 394
13044.26 352
13045.34 418
13046.41 429
13047.49 389
13048.57 385
13049.65 399
13050.73 379
13051.81 373
13052.88 404
13053.96 398
13055.04 360
13056.12 351
13057.20 387
13058.28 426
13059.36 419
13060.44 357
13061.51 372
13062.59 379
13063.67 391
13064.75 394
13065.83 379
13066.91 347
13067.99 382
13069.07 404
13070.15 385
13071.23 366
13072.30 361
13073.38 396
13074.46 381
13075.54 409
13076.62 395
13077.70 373
13078.78 367
13079.86 375
13080.94 391
13082.02 364
13083.10 375
13084.18 372
13085.26 391
13086.34 404
13087.42 383
13088.50 372
13089.58 394
13090.66 381
13091.74 370
13092.82 384
13093.90 413
13094.98 358
13096.06 365
13097.14 364
13098.22 384
13099.30 399
13100.38 359
13101.46 367
13102.54 369
13103.62 356
13104.70 366
13105.78 391
13106.86 416
13107.94 426
13109.03 402
13110.11 375
13111.19 368
13112.27 354
13113.35 388
13114.43 431
13115.51 410
13116.59 406
13117.67 410
13118.75 392
13119.84 401
13120.92 396
13122.00 448
13123.08 446
13124.16 435
13125.24 400
13126.32 436
13127.41 426
13128.49 429
13129.57 402
13130.65 375
13131.73 420
13132.81 394
13133.90 398
13134.98 418
13136.06 430
13137.14 468
13138.22 462
13139.30 397
13140.39 418
13141.47 413
13142.55 416
13143.63 409
13144.72 404
13145.80 421
13146.88 399
13147.96 420
13149.04 420
13150.13 388
13151.21 408
13152.29 422
13153.38 440
13154.46 424
13155.54 416
13156.62 422
13157.71 419
13158.79 431
13159.87 428
13160.95 447
13162.04 450
13163.12 424
13164.20 432
13165.29 434
13166.37 439
13167.45 452
13168.54 416
13169.62 439
13170.70 440
13171.79 424
13172.87 412
13173.95 425
13175.04 448
13176.12 433
13177.20 459
13178.29 419
13179.37 425
13180.45 447
13181.54 416
13182.62 419
13183.71 462
13184.79 472
13185.87 422
13186.96 464
13188.04 438
13189.13 457
13190.21 473
13191.29 438
13192.38 433
13193.46 461
13194.55 493
13195.63 466
13196.72 467
13197.80 458
13198.88 459
13199.97 457
13201.05 453
13202.14 463
13203.22 459
13204.31 457
13205.39 463
13206.48 479
13207.56 440
13208.65 462
13209.73 485
13210.82 444
13211.90 415
13212.99 454
13214.07 460
13215.16 482
13216.24 475
13217.33 472
13218.41 433
13219.50 444
13220.58 486
13221.67 479
13222.75 474
13223.84 503
13224.92 475
13226.01 477
13227.10 479
13228.18 517
13229.27 462
13230.35 480
13231.44 463
13232.52 489
13233.61 522
13234.70 512
13235.78 501
13236.87 503
13237.95 496
13239.04 531
13240.13 477
13241.21 498
13242.30 537
13243.39 504
13244.47 495
13245.56 489
13246.64 537
13247.73 520
13248.82 544
13249.90 529
13250.99 506
13252.08 534
13253.16 549
13254.25 523
13255.34 516
13256.42 512
13257.51 531
13258.60 564
13259.69 531
13260.77 532
13261.86 530
13262.95 552
13264.03 545
13265.12 551
13266.21 562
13267.30 547
13268.38 566
13269.47 562
13270.56 557
13271.64 581
13272.73 573
13273.82 568
13274.91 579
13275.99 576
13277.08 593
13278.17 603
13279.26 627
13280.35 630
13281.43 624
13282.52 648
13283.61 619
13284.70 624
13285.79 636
13286.87 626
13287.96 631
13289.05 639
13290.14 635
13291.23 664
13292.31 659
13293.40 630
13294.49 695
13295.58 682
13296.67 646
13297.76 642
13298.85 689
13299.93 671
13301.02 665
13302.11 691
13303.20 765
13304.29 693
13305.38 716
13306.47 716
13307.56 735
13308.64 709
13309.73 717
13310.82 722
13311.91 774
13313.00 739
13314.09 725
13315.18 777
13316.27 769
13317.36 792
13318.45 748
13319.54 780
13320.63 765
13321.72 737
13322.81 785
13323.89 755
13324.98 775
13326.07 778
13327.16 816
13328.25 785
13329.34 792
13330.43 826
13331.52 888
13332.61 822
13333.70 798
13334.79 880
13335.88 839
13336.97 841
13338.06 860
13339.15 900
13340.24 841
13341.33 879
13342.42 886
13343.52 839
13344.61 857
13345.70 845
13346.79 882
13347.88 853
13348.97 843
13350.06 850
13351.15 858
13352.24 885
13353.33 883
13354.42 850
13355.51 897
13356.60 920
13357.69 903
13358.79 894
13359.88 924
13360.97 953
13362.06 924
13363.15 985
13364.24 987
13365.33 980
13366.42 1001
13367.51 1039
13368.61 1040
13369.70 1059
13370.79 1075
13371.88 1059
13372.97 1044
13374.06 1023
13375.16 1000
13376.25 988
13377.34 986
13378.43 955
13379.52 936
13380.61 878
13381.71 845
13382.80 835
13383.89 862
13384.98 841
13386.08 823
13387.17 841
13388.26 822
13389.35 783
13390.44 771
13391.54 777
13392.63 763
13393.72 742
13394.81 769
13395.91 786
13397.00 768
13398.09 735
13399.18 735
13400.28 788
13401.37 727
13402.46 714
13403.56 762
13404.65 774
13405.74 750
13406.83 692
13407.93 680
13409.02 704
13410.11 695
13411.21 691
13412.30 739
13413.39 762
13414.49 738
13415.58 717
13416.67 764
13417.77 714
13418.86 723
13419.95 740
13421.05 770
13422.14 760
13423.23 760
13424.33 762
13425.42 788
13426.52 761
13427.61 754
13428.70 787
13429.80 788
13430.89 799
13431.98 772
13433.08 791
13434.17 748
13435.27 754
13436.36 796
13437.46 789
13438.55 791
13439.64 808
13440.74 808
13441.83 813
13442.93 863
13444.02 797
13445.12 815
13446.21 840
13447.31 800
13448.40 792
13449.50 862
13450.59 875
13451.68 830
13452.78 823
13453.87 855
13454.97 834
13456.06 895
13457.16 915
13458.25 887
13459.35 873
13460.44 927
13461.54 899
13462.64 942
13463.73 923
13464.83 945
13465.92 923
13467.02 944
13468.11 906
13469.21 908
13470.30 938
13471.40 922
13472.49 946
13473.59 911
13474.69 894
13475.78 924
13476.88 923
13477.97 989
13479.07 979
13480.17 940
13481.26 955
13482.36 967
13483.45 982
13484.55 979
13485.65 1012
13486.74 963
13487.84 995
13488.93 1094
13490.03 1014
13491.13 1020
13492.22 1035
13493.32 1030
13494.42 1054
13495.51 1088
13496.61 1094
13497.71 1121
13498.80 1117
13499.90 1132
13501.00 1121
13502.09 1158
13503.19 1198
13504.29 1119
13505.38 1158
13506.48 1123
13507.58 1109
13508.68 1143
13509.77 1127
13510.87 1144
13511.97 1106
13513.07 1055
13514.16 1111
13515.26 1072
13516.36 1047
13517.45 1049
13518.55 1008
13519.65 987
13520.75 992
13521.85 961
13522.94 984
13524.04 953
13525.14 1011
13526.24 925
13527.33 946
13528.43 935
13529.53 907
13530.63 880
13531.73 874
13532.82 891
13533.92 863
13535.02 829
13536.12 825
13537.22 812
13538.32 838
13539.41 802
13540.51 836
13541.61 800
13542.71 751
13543.81 803
13544.91 790
13546.00 785
13547.10 800
13548.20 781
13549.30 761
13550.40 767
13551.50 734
13552.60 722
13553.70 706
13554.80 721
13555.89 727
13556.99 718
13558.09 701
13559.19 743
13560.29 715
13561.39 701
13562.49 703
13563.59 689
13564.69 721
13565.79 713
13566.89 704
13567.99 702
13569.09 713
13570.19 714
13571.29 714
13572.39 699
13573.49 682
13574.59 708
13575.69 663
13576.79 703
13577.88 693
13578.98 675
13580.08 689
13581.19 671
13582.29 689
13583.39 704
13584.49 706
13585.59 696
13586.69 674
13587.79 700
13588.89 666
13589.99 693
13591.09 695
13592.19 684
13593.29 682
13594.39 696
13595.49 705
13596.59 681
13597.69 694
13598.79 707
13599.89 689
13600.99 676
13602.09 678
13603.20 665
13604.30 708
13605.40 714
13606.50 724
13607.60 737
13608.70 718
13609.80 706
13610.90 696
13612.01 695
13613.11 706
13614.21 714
13615.31 689
13616.41 687
13617.51 695
13618.61 712
13619.72 697
13620.82 701
13621.92 729
13623.02 748
13624.12 739
13625.22 731
13626.33 729
13627.43 707
13628.53 717
13629.63 700
13630.73 749
13631.84 738
13632.94 766
13634.04 745
13635.14 694
13636.25 732
13637.35 734
13638.45 700
13639.55 726
13640.65 714
13641.76 703
13642.86 729
13643.96 744
13645.07 747
13646.17 739
13647.27 736
13648.37 733
13649.48 706
13650.58 698
13651.68 714
13652.79 684
13653.89 702
13654.99 681
13656.09 690
13657.20 710
13658.30 696
13659.40 654
13660.51 690
13661.61 691
13662.71 672
13663.82 657
13664.92 676
13666.02 649
13667.13 677
13668.23 669
13669.34 674
13670.44 685
13671.54 706
13672.65 667
13673.75 688
13674.85 708
13675.96 687
13677.06 694
13678.17 698
13679.27 705
13680.37 709
13681.48 693
13682.58 693
13683.69 715
13684.79 679
13685.89 718
13687.00 678
13688.10 683
13689.21 724
13690.31 671
13691.42 697
13692.52 704
13693.63 731
13694.73 757
13695.84 701
13696.94 727
13698.05 743
13699.15 738
13700.25 739
13701.36 733
13702.46 736
13703.57 751
13704.67 808
13705.78 762
13706.89 768
13707.99 730
13709.10 768
13710.20 780
13711.31 773
13712.41 795
13713.52 853
13714.62 851
13715.73 835
13716.83 818
13717.94 829
13719.04 905
13720.15 882
13721.26 845
13722.36 857
13723.47 868
13724.57 859
13725.68 866
13726.79 854
13727.89 839
13729.00 865
13730.10 915
13731.21 913
13732.32 959
13733.42 919
13734.53 973
13735.63 961
13736.74 913
13737.85 936
13738.95 930
13740.06 996
13741.17 985
13742.27 975
13743.38 1000
13744.49 1051
13745.59 997
13746.70 1035
13747.81 1052
13748.91 1057
13750.02 1142
13751.13 1182
13752.23 1129
13753.34 1179
13754.45 1253
13755.56 1170
13756.66 1229
13757.77 1277
13758.88 1352
13759.98 1354
13761.09 1348
13762.20 1353
13763.31 1388
13764.41 1420
13765.52 1471
13766.63 1494
13767.74 1465
13768.84 1490
13769.95 1521
13771.06 1526
13772.17 1416
13773.28 1422
13774.38 1501
13775.49 1517
13776.60 1446
13777.71 1414
13778.82 1360
13779.92 1323
13781.03 1320
13782.14 1323
13783.25 1219
13784.36 1218
13785.46 1161
13786.57 1143
13787.68 1093
13788.79 1077
13789.90 1056
13791.01 1002
13792.12 1007
13793.22 968
13794.33 924
13795.44 991
13796.55 919
13797.66 878
13798.77 878
13799.88 869
13800.99 833
13802.10 814
13803.20 814
13804.31 809
13805.42 803
13806.53 796
13807.64 779
13808.75 795
13809.86 790
13810.97 790
13812.08 783
13813.19 802
13814.30 799
13815.41 768
13816.52 776
13817.63 813
13818.74 762
13819.84 762
13820.95 731
13822.06 717
13823.17 735
13824.28 742
13825.39 754
13826.50 754
13827.61 747
13828.72 754
13829.83 710
13830.94 744
13832.05 726
13833.16 709
13834.28 733
13835.39 733
13836.50 713
13837.61 769
13838.72 782
13839.83 781
13840.94 756
13842.05 728
13843.16 727
13844.27 765
13845.38 735
13846.49 732
13847.60 753
13848.71 737
13849.82 740
13850.93 743
13852.05 746
13853.16 736
13854.27 759
13855.38 750
13856.49 776
13857.60 789
13858.71 763
13859.82 783
13860.94 761
13862.05 721
13863.16 717
13864.27 756
13865.38 795
13866.49 785
13867.60 750
13868.72 772
13869.83 778
13870.94 742
13872.05 782
13873.16 785
13874.27 729
13875.39 794
13876.50 778
13877.61 807
13878.72 818
13879.83 852
13880.95 826
13882.06 819
13883.17 816
13884.28 811
13885.40 798
13886.51 804
13887.62 808
13888.73 826
13889.85 826
13890.96 851
13892.07 875
13893.18 895
13894.30 952
13895.41 970
13896.52 918
13897.63 920
13898.75 914
13899.86 951
13900.97 893
13902.09 911
13903.20 915
13904.31 868
13905.43 845
13906.54 881
13907.65 856
13908.77 856
13909.88 797
13910.99 769
13912.11 754
13913.22 782
13914.33 777
13915.45 759
13916.56 719
13917.67 723
13918.79 711
13919.90 737
13921.01 716
13922.13 734
13923.24 686
13924.36 706
13925.47 691
13926.58 696
13927.70 715
13928.81 705
13929.93 682
13931.04 695
13932.15 717
13933.27 698
13934.38 697
13935.50 679
13936.61 660
13937.73 678
13938.84 687
13939.95 692
13941.07 671
13942.18 704
13943.30 654
13944.41 643
13945.53 686
13946.64 661
13947.76 672
13948.87 645
13949.99 615
13951.10 636
13952.22 641
13953.33 657
13954.45 629
13955.56 633
13956.68 681
13957.79 640
13958.91 654
13960.02 639
13961.14 645
13962.25 628
13963.37 637
13964.49 624
13965.60 648
13966.72 625
13967.83 663
13968.95 638
13970.06 645
13971.18 629
13972.30 622
13973.41 648
13974.53 666
13975.64 666
13976.76 660
13977.88 651
13978.99 641
13980.11 624
13981.22 632
13982.34 678
13983.46 649
13984.57 659
13985.69 629
13986.80 662
13987.92 630
13989.04 580
13990.15 598
13991.27 654
13992.39 655
13993.50 647
13994.62 634
13995.74 672
13996.85 610
13997.97 611
13999.09 658
14000.21 602
14001.32 640
14002.44 655
14003.56 643
14004.67 659
14005.79 636
14006.91 691
14008.02 663
14009.14 666
14010.26 651
14011.38 646
14012.49 680
14013.61 673
14014.73 645
14015.85 721
14016.96 686
14018.08 669
14019.20 634
14020.32 679
14021.44 687
14022.55 664
14023.67 703
14024.79 674
14025.91 684
14027.02 658
14028.14 664
14029.26 679
14030.38 674
14031.50 651
14032.62 701
14033.73 702
14034.85 707
14035.97 652
14037.09 664
14038.21 710
14039.33 727
14040.44 705
14041.56 715
14042.68 721
14043.80 736
14044.92 731
14046.04 698
14047.16 724
14048.27 686
14049.39 697
14050.51 743
14051.63 777
14052.75 782
14053.87 740
14054.99 764
14056.11 788
14057.23 789
14058.35 772
14059.47 795
14060.59 801
14061.70 814
14062.82 828
14063.94 812
14065.06 828
14066.18 853
14067.30 827
14068.42 838
14069.54 834
14070.66 856
14071.78 852
14072.90 851
14074.02 912
14075.14 932
14076.26 898
14077.38 900
14078.50 892
14079.62 916
14080.74 911
14081.86 925
14082.98 896
14084.10 853
14085.22 897
14086.34 896
14087.46 864
14088.58 886
14089.70 955
14090.82 917
14091.94 942
14093.07 913
14094.19 898
14095.31 962
14096.43 953
14097.55 939
14098.67 901
14099.79 964
14100.91 948
14102.03 937
14103.15 914
14104.27 903
14105.39 902
14106.52 893
14107.64 871
14108.76 901
14109.88 837
14111.00 864
14112.12 856
14113.24 859
14114.37 827
14115.49 831
14116.61 830
14117.73 796
14118.85 793
14119.97 777
14121.10 750
14122.22 773
14123.34 781
14124.46 752
14125.58 724
14126.70 739
14127.83 741
14128.95 767
14130.07 725
14131.19 719
14132.32 667
14133.44 702
14134.56 693
14135.68 700
14136.80 715
14137.93 677
14139.05 680
14140.17 716
14141.29 693
14142.42 703
14143.54 682
14144.66 686
14145.78 688
14146.91 676
14148.03 720
14149.15 644
14150.28 636
14151.40 678
14152.52 679
14153.65 676
14154.77 683
14155.89 664
14157.01 657
14158.14 651
14159.26 661
14160.38 659
14161.51 698
14162.63 651
14163.75 649
14164.88 657
14166.00 662
14167.12 673
14168.25 637
14169.37 651
14170.50 683
14171.62 675
14172.74 657
14173.87 658
14174.99 665
14176.12 636
14177.24 640
14178.36 676
14179.49 647
14180.61 644
14181.74 630
14182.86 601
14183.98 595
14185.11 609
14186.23 595
14187.36 610
14188.48 605
14189.61 616
14190.73 582
14191.85 611
14192.98 625
14194.10 612
14195.23 618
14196.35 625
14197.48 625
14198.60 605
14199.73 612
14200.85 603
14201.98 615
14203.10 610
14204.23 597
14205.35 615
14206.48 580
14207.60 550
14208.73 548
14209.85 582
14210.98 599
14212.10 641
14213.23 578
14214.36 586
14215.48 593
14216.61 577
14217.73 590
14218.86 560
14219.98 582
14221.11 538
14222.23 569
14223.36 567
14224.49 551
14225.61 546
14226.74 562
14227.86 555
14228.99 552
14230.12 533
14231.24 550
14232.37 569
14233.49 586
14234.62 535
14235.75 480
14236.87 531
14238.00 537
14239.13 538
14240.25 536
14241.38 502
14242.51 542
14243.63 512
14244.76 533
14245.89 524
14247.01 533
14248.14 535
14249.27 517
14250.39 533
14251.52 541
14252.65 541
14253.77 532
14254.90 534
14256.03 508
14257.15 532
14258.28 518
14259.41 514
14260.54 489
14261.66 466
14262.79 513
14263.92 528
14265.05 498
14266.17 530
14267.30 473
14268.43 485
14269.56 490
14270.68 502
14271.81 514
14272.94 494
14274.07 474
14275.20 493
14276.32 456
14277.45 476
14278.58 476
14279.71 476
14280.83 470
14281.96 485
14283.09 470
14284.22 469
14285.35 469
14286.48 471
14287.60 458
14288.73 476
14289.86 458
14290.99 455
14292.12 448
14293.25 455
14294.38 432
14295.50 453
14296.63 454
14297.76 461
14298.89 469
14300.02 446
14301.15 401
14302.28 425
14303.41 425
14304.53 428
14305.66 457
14306.79 418
14307.92 420
14309.05 457
14310.18 470
14311.31 418
14312.44 398
14313.57 444
14314.70 428
14315.83 411
14316.96 413
14318.09 439
14319.22 438
14320.35 427
14321.48 399
14322.60 426
14323.73 389
14324.86 439
14325.99 431
14327.12 397
14328.25 398
14329.38 421
14330.51 414
14331.64 422
14332.77 403
14333.90 396
14335.03 393
14336.17 400
14337.30 421
14338.43 420
14339.56 451
14340.69 405
14341.82 403
14342.95 420
14344.08 406
14345.21 385
14346.34 426
14347.47 387
14348.60 407
14349.73 406
14350.86 408
14351.99 403
14353.12 412
14354.26 430
14355.39 395
14356.52 394
14357.65 397
14358.78 403
14359.91 407
14361.04 411
14362.17 405
14363.30 425
14364.44 399
14365.57 399
14366.70 395
14367.83 424
14368.96 398
14370.09 397
14371.23 397
14372.36 412
14373.49 423
14374.62 395
14375.75 395
14376.88 384
14378.02 402
14379.15 405
14380.28 379
14381.41 393
14382.54 407
14383.68 429
14384.81 388
14385.94 390
14387.07 424
14388.21 423
14389.34 381
14390.47 405
14391.60 394
14392.73 405
14393.87 395
14395.00 410
14396.13 393
14397.27 404
14398.40 412
14399.53 419
14400.66 414
14401.80 430
14402.93 424
14404.06 408
14405.19 435
14406.33 409
14407.46 415
14408.59 443
14409.73 420
14410.86 448
14411.99 414
14413.13 427
14414.26 436
14415.39 439
14416.53 409
14417.66 447
14418.79 411
14419.93 410
14421.06 414
14422.19 430
14423.33 460
14424.46 436
14425.60 420
14426.73 435
14427.86 465
14429.00 452
14430.13 435
14431.27 429
14432.40 439
14433.53 455
14434.67 425
14435.80 435
14436.94 453
14438.07 445
14439.21 439
14440.34 446
14441.47 451
14442.61 415
14443.74 431
14444.88 444
14446.01 444
14447.15 436
14448.28 429
14449.42 445
14450.55 450
14451.69 422
14452.82 452
14453.96 486
14455.09 456
14456.23 426
14457.36 415
14458.50 457
14459.63 434
14460.77 430
14461.90 464
14463.04 422
14464.17 465
14465.31 453
14466.44 442
14467.58 477
14468.71 468
14469.85 440
14470.98 440
14472.12 440
14473.26 454
14474.39 455
14475.53 455
14476.66 434
14477.80 439
14478.93 444
14480.07 448
14481.21 435
14482.34 458
14483.48 424
14484.61 464
14485.75 438
14486.89 445
14488.02 442
14489.16 433
14490.30 429
14491.43 425
14492.57 426
14493.70 431
14494.84 420
14495.98 433
14497.11 423
14498.25 421
14499.39 435
14500.52 416
14501.66 448
14502.80 438
14503.93 465
14505.07 438
14506.21 426
14507.35 425
14508.48 443
14509.62 435
14510.76 399
14511.89 427
14513.03 441
14514.17 430
14515.31 420
14516.44 422
14517.58 429
14518.72 455
14519.86 428
14520.99 415
14522.13 391
14523.27 440
14524.41 446
14525.54 447
14526.68 423
14527.82 403
14528.96 409
14530.09 408
14531.23 434
14532.37 397
14533.51 385
14534.65 415
14535.78 406
14536.92 387
14538.06 417
14539.20 434
14540.34 412
14541.48 404
14542.61 430
14543.75 428
14544.89 432
14546.03 441
14547.17 468
14548.31 434
14549.45 414
14550.58 406
14551.72 419
14552.86 430
14554.00 406
14555.14 426
14556.28 448
14557.42 435
14558.56 471
14559.70 423
14560.83 405
14561.97 432
14563.11 454
14564.25 458
14565.39 423
14566.53 444
14567.67 456
14568.81 473
14569.95 473
14571.09 436
14572.23 447
14573.37 421
14574.51 447
14575.65 451
14576.79 423
14577.93 451
14579.07 451
14580.21 485
14581.35 490
14582.49 487
14583.63 468
14584.77 481
14585.91 517
14587.05 549
14588.19 486
14589.33 455
14590.47 483
14591.61 498
14592.75 527
14593.89 542
14595.03 542
14596.17 521
14597.31 516
14598.45 519
14599.59 520
14600.73 554
14601.87 531
14603.01 531
14604.15 568
14605.29 512
14606.43 534
14607.58 521
14608.72 542
14609.86 548
14611.00 570
14612.14 573
14613.28 559
14614.42 546
14615.56 553
14616.70 577
14617.85 574
14618.99 591
14620.13 602
14621.27 617
14622.41 610
14623.55 628
14624.69 625
14625.84 618
14626.98 662
14628.12 681
14629.26 664
14630.40 679
14631.54 672
14632.69 703
14633.83 706
14634.97 689
14636.11 708
14637.25 701
14638.40 711
14639.54 692
14640.68 710
14641.82 669
14642.97 653
14644.11 681
14645.25 640
14646.39 637
14647.54 611
14648.68 620
14649.82 585
14650.96 571
14652.11 575
14653.25 566
14654.39 535
14655.53 531
14656.68 497
14657.82 510
14658.96 493
14660.11 481
14661.25 460
14662.39 469
14663.53 470
14664.68 446
14665.82 463
14666.96 447
14668.11 434
14669.25 455
14670.39 428
14671.54 436
14672.68 464
14673.82 443
14674.97 434
14676.11 411
14677.26 421
14678.40 423
14679.54 438
14680.69 399
14681.83 429
14682.97 426
14684.12 418
14685.26 405
14686.41 400
14687.55 388
14688.69 405
14689.84 420
14690.98 422
14692.13 385
14693.27 387
14694.42 372
14695.56 399
14696.70 379
14697.85 364
14698.99 403
14700.14 417
14701.28 377
14702.43 381
14703.57 377
14704.72 371
14705.86 368
14707.01 382
14708.15 390
14709.30 379
14710.44 387
14711.58 387
14712.73 374
14713.87 378
14715.02 372
14716.17 367
14717.31 388
14718.46 385
14719.60 370
14720.75 384
14721.89 372
14723.04 365
14724.18 370
14725.33 371
14726.47 351
14727.62 369
14728.76 356
14729.91 371
14731.06 362
14732.20 381
14733.35 360
14734.49 376
14735.64 384
14736.79 357
14737.93 337
14739.08 361
14740.22 359
14741.37 330
14742.52 377
14743.66 376
14744.81 342
14745.95 351
14747.10 362
14748.25 365
14749.39 345
14750.54 361
14751.69 349
14752.83 354
14753.98 345
14755.13 337
14756.27 366
14757.42 343
14758.57 348
14759.71 345
14760.86 347
14762.01 346
14763.15 323
14764.30 346
14765.45 348
14766.60 322
14767.74 358
14768.89 365
14770.04 335
14771.18 350
14772.33 322
14773.48 319
14774.63 326
14775.77 319
14776.92 306
14778.07 350
14779.22 340
14780.36 337
14781.51 306
14782.66 304
14783.81 353
14784.96 344
14786.10 304
14787.25 321
14788.40 329
14789.55 337
14790.70 327
14791.84 320
14792.99 314
14794.14 306
14795.29 322
14796.44 312
14797.58 273
14798.73 311
14799.88 312
14801.03 301
14802.18 293
14803.33 306
14804.48 287
14805.62 297
14806.77 318
14807.92 283
14809.07 323
14810.22 292
14811.37 312
14812.52 308
14813.67 292
14814.81 307
14815.96 270
14817.11 275
14818.26 305
14819.41 335
14820.56 296
14821.71 265
14822.86 262
14824.01 294
14825.16 283
14826.31 287
14827.46 287
14828.61 286
14829.76 292
14830.91 312
14832.06 293
14833.20 285
14834.35 275
14835.50 275
14836.65 279
14837.80 300
14838.95 281
14840.10 295
14841.25 271
14842.40 266
14843.55 283
14844.70 259
14845.85 278
14847.00 287
14848.15 290
14849.31 271
14850.46 277
14851.61 253
14852.76 289
14853.91 262
14855.06 272
14856.21 286
14857.36 264
14858.51 262
14859.66 257
14860.81 254
14861.96 288
14863.11 263
14864.26 260
14865.41 290
14866.57 299
14867.72 289
14868.87 268
14870.02 273
14871.17 290
14872.32 286
14873.47 262
14874.62 270
14875.77 263
14876.93 265
14878.08 253
14879.23 294
14880.38 301
14881.53 288
14882.68 281
14883.84 294
14884.99 263
14886.14 282
14887.29 265
14888.44 282
14889.59 282
14890.75 271
14891.90 300
14893.05 262
14894.20 300
14895.35 281
14896.51 251
14897.66 263
14898.81 292
14899.96 275
14901.12 266
14902.27 278
14903.42 265
14904.57 248
14905.73 252
14906.88 278
14908.03 294
14909.18 241
14910.34 243
14911.49 248
14912.64 257
14913.79 257
14914.95 257
14916.10 252
14917.25 255
14918.41 244
14919.56 226
14920.71 246
14921.87 239
14923.02 248
14924.17 238
14925.33 255
14926.48 279
14927.63 227
14928.79 264
14929.94 243
14931.09 237
14932.25 230
14933.40 239
14934.55 251
14935.71 282
14936.86 264
14938.01 229
14939.17 249
14940.32 250
14941.48 269
14942.63 251
14943.78 267
14944.94 252
14946.09 261
14947.25 270
14948.40 245
14949.55 257
14950.71 255
14951.86 260
14953.02 241
14954.17 262
14955.33 288
14956.48 262
14957.63 265
14958.79 281
14959.94 265
14961.10 266
14962.25 251
14963.41 261
14964.56 279
14965.72 286
14966.87 287
14968.03 267
14969.18 251
14970.34 267
14971.49 262
14972.65 277
14973.80 278
14974.96 295
14976.11 285
14977.27 277
14978.42 289
14979.58 275
14980.73 266
14981.89 276
14983.05 280
14984.20 273
14985.36 273
14986.51 280
14987.67 280
14988.82 252
14989.98 251
14991.13 240
14992.29 245
14993.45 286
14994.60 264
14995.76 286
14996.91 246
14998.07 249
14999.23 251
15000.38 257
15001.54 256
15002.70 248
15003.85 247
15005.01 249
15006.16 244
15007.32 260
15008.48 259
15009.63 250
15010.79 225
15011.95 253
15013.10 257
15014.26 237
15015.42 238
15016.57 258
15017.73 240
15018.89 255
15020.04 250
15021.20 242
15022.36 242
15023.52 265
15024.67 274
15025.83 252
15026.99 231
15028.14 242
15029.30 241
15030.46 238
15031.62 238
15032.77 238
15033.93 253
15035.09 255
15036.25 225
15037.40 238
15038.56 242
15039.72 275
15040.88 247
15042.03 249
15043.19 224
15044.35 244
15045.51 269
15046.67 245
15047.82 248
15048.98 237
15050.14 250
15051.30 252
15052.46 251
15053.61 258
15054.77 244
15055.93 221
15057.09 259
15058.25 244
15059.41 250
15060.56 240
15061.72 236
15062.88 241
15064.04 253
15065.20 264
15066.36 224
15067.52 257
15068.68 254
15069.83 238
15070.99 248
15072.15 220
15073.31 232
15074.47 237
15075.63 226
15076.79 221
15077.95 228
15079.11 232
15080.27 246
15081.43 244
15082.58 276
15083.74 261
15084.90 271
15086.06 262
15087.22 231
15088.38 249
15089.54 268
15090.70 258
15091.86 243
15093.02 234
15094.18 229
15095.34 232
15096.50 247
15097.66 242
15098.82 256
15099.98 262
15101.14 250
15102.30 252
15103.46 252
15104.62 250
15105.78 256
15106.94 273
15108.10 274
15109.26 267
15110.42 257
15111.58 265
15112.74 262
15113.90 247
15115.06 251
15116.22 245
15117.39 272
15118.55 269
15119.71 271
15120.87 235
15122.03 259
15123.19 275
15124.35 266
15125.51 245
15126.67 258
15127.83 264
15128.99 289
15130.16 280
15131.32 253
15132.48 272
15133.64 267
15134.80 289
15135.96 259
15137.12 251
15138.28 265
15139.45 303
15140.61 260
15141.77 263
15142.93 244
15144.09 304
15145.25 244
15146.42 269
15147.58 268
15148.74 269
15149.90 265
15151.06 296
15152.23 306
15153.39 268
15154.55 278
15155.71 272
15156.87 301
15158.04 308
15159.20 281
15160.36 263
15161.52 303
15162.69 317
15163.85 324
15165.01 274
15166.17 267
15167.34 278
15168.50 323
15169.66 290
15170.82 289
15171.99 305
15173.15 300
15174.31 319
15175.48 314
15176.64 291
15177.80 316
15178.96 310
15180.13 330
15181.29 325
15182.45 324
15183.62 332
15184.78 314
15185.94 335
15187.11 325
15188.27 346
15189.43 321
15190.60 357
15191.76 351
15192.92 308
15194.09 350
15195.25 332
15196.42 309
15197.58 322
15198.74 333
15199.91 377
15201.07 352
15202.23 321
15203.40 362
15204.56 338
15205.73 367
15206.89 372
15208.05 350
15209.22 340
15210.38 342
15211.55 360
15212.71 385
15213.88 359
15215.04 341
15216.21 366
15217.37 398
15218.53 386
15219.70 342
15220.86 340
15222.03 356
15223.19 341
15224.36 354
15225.52 350
15226.69 339
15227.85 355
15229.02 401
15230.18 386
15231.35 389
15232.51 387
15233.68 422
15234.84 403
15236.01 388
15237.17 378
15238.34 389
15239.50 400
15240.67 384
15241.83 388
15243.00 379
15244.17 382
15245.33 392
15246.50 408
15247.66 368
15248.83 375
15249.99 377
15251.16 391
15252.33 391
15253.49 385
15254.66 369
15255.82 369
15256.99 380
15258.16 371
15259.32 343
15260.49 368
15261.65 364
15262.82 345
15263.99 346
15265.15 340
15266.32 368
15267.49 361
15268.65 325
15269.82 342
15270.98 341
15272.15 298
15273.32 340
15274.48 327
15275.65 360
15276.82 328
15277.99 332
15279.15 332
15280.32 331
15281.49 372
15282.65 349
15283.82 343
15284.99 337
15286.15 354
15287.32 343
15288.49 358
15289.66 339
15290.82 345
15291.99 367
15293.16 349
15294.33 324
15295.49 338
15296.66 313
15297.83 320
15299.00 313
15300.16 307
15301.33 310
15302.50 315
15303.67 346
15304.83 332
15306.00 345
15307.17 370
15308.34 335
15309.51 345
15310.67 338
15311.84 317
15313.01 338
15314.18 321
15315.35 333
15316.52 337
15317.68 333
15318.85 361
15320.02 336
15321.19 361
15322.36 339
15323.53 362
15324.69 347
15325.86 346
15327.03 334
15328.20 355
15329.37 343
15330.54 335
15331.71 325
15332.88 354
15334.05 327
15335.21 352
15336.38 354
15337.55 358
15338.72 356
15339.89 347
15341.06 313
15342.23 345
15343.40 349
15344.57 338
15345.74 359
15346.91 334
15348.08 355
15349.25 360
15350.42 380
15351.58 358
15352.75 366
15353.92 359
15355.09 341
15356.26 373
15357.43 384
15358.60 382
15359.77 352
15360.94 365
15362.11 396
15363.28 396
15364.45 386
15365.62 353
15366.79 357
15367.96 382
15369.13 365
15370.31 393
15371.48 386
15372.65 359
15373.82 386
15374.99 389
15376.16 404
15377.33 392
15378.50 400
15379.67 387
15380.84 367
15382.01 353
15383.18 375
15384.35 381
15385.52 372
15386.69 355
15387.87 373
15389.04 363
15390.21 346
15391.38 355
15392.55 364
15393.72 368
15394.89 362
15396.06 382
15397.24 349
15398.41 346
15399.58 336
15400.75 342
15401.92 340
15403.09 328
15404.26 315
15405.44 342
15406.61 345
15407.78 302
15408.95 304
15410.12 324
15411.30 316
15412.47 306
15413.64 321
15414.81 300
15415.98 319
15417.16 320
15418.33 300
15419.50 312
15420.67 289
15421.84 304
15423.02 326
15424.19 307
15425.36 296
15426.53 320
15427.71 287
15428.88 300
15430.05 294
15431.22 313
15432.40 295
15433.57 304
15434.74 289
15435.92 298
15437.09 290
15438.26 304
15439.43 288
15440.61 308
15441.78 299
15442.95 257
15444.13 293
15445.30 279
15446.47 266
15447.65 274
15448.82 304
15449.99 300
15451.17 288
15452.34 293
15453.51 302
15454.69 270
15455.86 297
15457.03 286
15458.21 295
15459.38 291
15460.56 301
15461.73 314
15462.90 253
15464.08 278
15465.25 280
15466.43 278
15467.60 284
15468.77 280
15469.95 253
15471.12 266
15472.30 283
15473.47 273
15474.64 294
15475.82 258
15476.99 295
15478.17 291
15479.34 295
15480.52 281
15481.69 294
15482.87 272
15484.04 299
15485.22 271
15486.39 274
15487.56 301
15488.74 276
15489.91 277
15491.09 294
15492.26 269
15493.44 270
15494.61 278
15495.79 304
15496.96 291
15498.14 271
15499.32 274
15500.49 303
15501.67 290
15502.84 291
15504.02 292
15505.19 305
15506.37 294
15507.54 264
15508.72 290
15509.89 295
15511.07 299
15512.25 320
15513.42 283
15514.60 267
15515.77 306
15516.95 281
15518.13 329
15519.30 321
15520.48 287
15521.65 297
15522.83 308
15524.01 314
15525.18 279
15526.36 283
15527.53 300
15528.71 304
15529.89 304
15531.06 306
15532.24 306
15533.42 317
15534.59 293
15535.77 299
15536.95 310
15538.12 309
15539.30 301
15540.48 297
15541.65 307
15542.83 305
15544.01 302
15545.18 302
15546.36 313
15547.54 285
15548.72 301
15549.89 326
15551.07 284
15552.25 313
15553.42 329
15554.60 327
15555.78 299
15556.96 299
15558.13 337
15559.31 331
15560.49 320
15561.67 334
15562.84 312
15564.02 312
15565.20 315
15566.38 315
15567.56 330
15568.73 358
15569.91 345
15571.09 295
15572.27 334
15573.45 335
15574.62 326
15575.80 346
15576.98 344
15578.16 317
15579.34 319
15580.52 353
15581.69 360
15582.87 364
15584.05 358
15585.23 372
15586.41 378
15587.59 359
15588.76 356
15589.94 390
15591.12 350
15592.30 359
15593.48 364
15594.66 377
15595.84 372
15597.02 346
15598.20 387
15599.37 357
15600.55 370
15601.73 364
15602.91 392
15604.09 390
15605.27 399
15606.45 360
15607.63 371
15608.81 401
15609.99 400
15611.17 451
15612.35 434
15613.53 398
15614.71 420
15615.89 426
15617.07 416
15618.25 436
15619.43 399
15620.60 396
15621.78 395
15622.96 408
15624.14 414
15625.32 441
15626.50 424
15627.68 428
15628.87 419
15630.05 418
15631.23 448
15632.41 490
15633.59 478
15634.77 456
15635.95 445
15637.13 468
15638.31 471
15639.49 450
15640.67 458
15641.85 471
15643.03 516
15644.21 468
15645.39 493
15646.57 461
15647.75 448
15648.93 490
15650.12 464
15651.30 459
15652.48 480
15653.66 481
15654.84 497
15656.02 495
15657.20 487
15658.38 480
15659.56 473
15660.75 439
15661.93 503
15663.11 487
15664.29 496
15665.47 478
15666.65 483
15667.84 482
15669.02 505
15670.20 500
15671.38 503
15672.56 499
15673.74 464
15674.93 489
15676.11 471
15677.29 464
15678.47 450
15679.65 469
15680.84 447
15682.02 437
15683.20 434
15684.38 439
15685.56 440
15686.75 448
15687.93 480
15689.11 433
15690.29 467
15691.48 471
15692.66 417
15693.84 414
15695.02 436
15696.21 465
15697.39 438
15698.57 451
15699.76 444
15700.94 454
15702.12 412
15703.30 383
15704.49 437
15705.67 433
15706.85 436
15708.04 422
15709.22 443
15710.40 441
15711.59 440
15712.77 443
15713.95 446
15715.14 457
15716.32 456
15717.50 438
15718.69 448
15719.87 448
15721.05 478
15722.24 500
15723.42 473
15724.61 503
15725.79 508
15726.97 488
15728.16 460
15729.34 483
15730.53 508
15731.71 468
15732.89 479
15734.08 508
15735.26 473
15736.45 482
15737.63 499
15738.81 499
15740.00 502
15741.18 465
15742.37 504
15743.55 519
15744.74 513
15745.92 533
15747.11 535
15748.29 525
15749.48 534
15750.66 522
15751.84 561
15753.03 547
15754.21 545
15755.40 564
15756.58 562
15757.77 548
15758.95 557
15760.14 585
15761.32 584
15762.51 552
15763.70 532
15764.88 534
15766.07 536
15767.25 551
15768.44 585
15769.62 549
15770.81 525
15771.99 536
15773.18 539
15774.36 502
15775.55 533
15776.74 535
15777.92 519
15779.11 498
15780.29 480
15781.48 478
15782.67 480
15783.85 475
15785.04 446
15786.22 487
15787.41 504
15788.60 494
15789.78 473
15790.97 442
15792.15 457
15793.34 472
15794.53 473
15795.71 463
15796.90 443
15798.09 452
15799.27 412
15800.46 447
15801.65 403
15802.83 426
15804.02 437
15805.21 434
15806.39 419
15807.58 407
15808.77 425
15809.95 407
15811.14 434
15812.33 437
15813.52 403
15814.70 416
15815.89 442
15817.08 425
15818.26 414
15819.45 416
15820.64 426
15821.83 387
15823.01 403
15824.20 405
15825.39 408
15826.58 457
15827.76 451
15828.95 408
15830.14 388
15831.33 392
15832.52 404
15833.70 413
15834.89 396
15836.08 419
15837.27 457
15838.46 423
15839.64 387
15840.83 395
15842.02 420
15843.21 391
15844.40 391
15845.58 405
15846.77 389
15847.96 367
15849.15 375
15850.34 383
15851.53 395
15852.72 398
15853.90 373
15855.09 398
15856.28 427
15857.47 377
15858.66 376
15859.85 393
15861.04 408
15862.23 396
15863.41 400
15864.60 424
15865.79 425
15866.98 417
15868.17 445
15869.36 415
15870.55 399
15871.74 381
15872.93 401
15874.12 399
15875.31 417
15876.50 424
15877.69 425
15878.88 453
15880.06 445
15881.25 389
15882.44 383
15883.63 416
15884.82 449
15886.01 421
15887.20 448
15888.39 433
15889.58 400
15890.77 435
15891.96 442
15893.15 441
15894.34 466
15895.53 459
15896.72 423
15897.91 433
15899.10 450
15900.30 468
15901.49 437
15902.68 477
15903.87 457
15905.06 464
15906.25 459
15907.44 465
15908.63 453
15909.82 440
15911.01 455
15912.20 435
15913.39 476
15914.58 458
15915.77 468
15916.96 490
15918.16 493
15919.35 478
15920.54 462
15921.73 470
15922.92 466
15924.11 474
15925.30 494
15926.49 512
15927.69 497
15928.88 482
15930.07 510
15931.26 517
15932.45 477
15933.64 495
15934.84 472
15936.03 504
15937.22 501
15938.41 473
15939.60 468
15940.79 462
15941.99 421
15943.18 404
15944.37 437
15945.56 431
15946.75 404
15947.95 391
15949.14 432
15950.33 430
15951.52 412
15952.72 385
15953.91 379
15955.10 376
15956.29 393
15957.49 378
15958.68 366
15959.87 352
15961.06 339
15962.26 339
15963.45 335
15964.64 332
15965.83 334
15967.03 305
15968.22 320
15969.41 322
15970.61 353
15971.80 320
15972.99 311
15974.19 304
15975.38 296
15976.57 330
15977.76 314
15978.96 310
15980.15 311
15981.34 276
15982.54 270
15983.73 278
15984.93 302
15986.12 312
15987.31 311
15988.51 305
15989.70 292
15990.89 295
15992.09 298
15993.28 283
15994.48 266
15995.67 278
15996.86 288
15998.06 286
15999.25 277
16000.45 258
16001.64 291
16002.83 313
16004.03 264
16005.22 271
16006.42 285
16007.61 287
16008.81 279
16010.00 281
16011.19 296
16012.39 323
16013.58 294
16014.78 276
16015.97 274
16017.17 267
16018.36 274
16019.56 269
16020.75 276
16021.95 269
16023.14 284
16024.34 280
16025.53 290
16026.73 292
16027.92 273
16029.12 266
16030.31 304
16031.51 280
16032.70 280
16033.90 264
16035.09 269
16036.29 269
16037.48 243
16038.68 264
16039.88 277
16041.07 289
16042.27 264
16043.46 262
16044.66 248
16045.85 256
16047.05 256
16048.25 286
16049.44 275
16050.64 279
16051.83 283
16053.03 255
16054.23 262
16055.42 236
16056.62 244
16057.82 256
16059.01 266
16060.21 236
16061.40 275
16062.60 263
16063.80 277
16064.99 261
16066.19 241
16067.39 259
16068.58 271
16069.78 282
16070.98 256
16072.17 256
16073.37 236
16074.57 269
16075.76 253
16076.96 251
16078.16 264
16079.36 247
16080.55 228
16081.75 249
16082.95 238
16084.14 228
16085.34 230
16086.54 250
16087.74 255
16088.93 229
16090.13 252
16091.33 247
16092.53 246
16093.72 247
16094.92 261
16096.12 237
16097.32 241
16098.51 224
16099.71 252
16100.91 231
16102.11 242
16103.31 222
16104.50 241
16105.70 224
16106.90 230
16108.10 216
16109.30 217
16110.49 235
16111.69 222
16112.89 222
16114.09 247
16115.29 247
16116.49 220
16117.68 240
16118.88 202
16120.08 245
16121.28 204
16122.48 222
16123.68 225
16124.88 215
16126.08 233
16127.27 232
16128.47 227
16129.67 242
16130.87 215
16132.07 201
16133.27 223
16134.47 214
16135.67 225
16136.87 250
16138.07 233
16139.27 233
16140.46 233
16141.66 227
16142.86 232
16144.06 222
16145.26 208
16146.46 201
16147.66 199
16148.86 230
16150.06 213
16151.26 203
16152.46 228
16153.66 234
16154.86 205
16156.06 244
16157.26 209
16158.46 210
16159.66 237
16160.86 230
16162.06 197
16163.26 200
16164.46 211
16165.66 204
16166.86 223
16168.06 209
16169.26 256
16170.46 245
16171.66 235
16172.86 222
16174.06 224
16175.26 210
16176.47 207
16177.67 215
16178.87 206
16180.07 206
16181.27 207
16182.47 245
16183.67 222
16184.87 198
16186.07 211
16187.27 215
16188.47 220
16189.68 234
16190.88 213
16192.08 225
16193.28 215
16194.48 220
16195.68 210
16196.88 222
16198.08 235
16199.29 222
16200.49 221
16201.69 233
16202.89 240
16204.09 229
16205.29 224
16206.50 257
16207.70 283
16208.90 253
16210.10 252
16211.30 240
16212.51 224
16213.71 224
16214.91 232
16216.11 241
16217.31 255
16218.52 246
16219.72 221
16220.92 239
16222.12 232
16223.33 242
16224.53 218
16225.73 246
16226.93 232
16228.14 254
16229.34 210
16230.54 257
16231.74 249
16232.95 209
16234.15 218
16235.35 241
16236.56 242
16237.76 232
16238.96 225
16240.16 241
16241.37 263
16242.57 253
16243.77 249
16244.98 228
16246.18 230
16247.38 234
16248.59 284
16249.79 280
16250.99 252
16252.20 266
16253.40 256
16254.60 264
16255.81 255
16257.01 245
16258.22 266
16259.42 246
16260.62 238
16261.83 259
16263.03 243
16264.23 252
16265.44 247
16266.64 284
16267.85 269
16269.05 271
16270.25 249
16271.46 249
16272.66 272
16273.87 268
16275.07 246
16276.28 231
16277.48 252
16278.69 275
16279.89 251
16281.09 246
16282.30 271
16283.50 255
16284.71 265
16285.91 248
16287.12 258
16288.32 246
16289.53 251
16290.73 255
16291.94 257
16293.14 239
16294.35 242
16295.55 240
16296.76 266
16297.96 255
16299.17 254
16300.37 278
16301.58 265
16302.78 266
16303.99 248
16305.19 260
16306.40 260
16307.61 249
16308.81 254
16310.02 265
16311.22 242
16312.43 264
16313.63 252
16314.84 264
16316.05 259
16317.25 263
16318.46 250
16319.66 252
16320.87 272
16322.08 265
16323.28 247
16324.49 238
16325.69 236
16326.90 235
16328.11 251
16329.31 240
16330.52 227
16331.73 238
16332.93 234
16334.14 237
16335.35 236
16336.55 233
16337.76 223
16338.97 233
16340.17 217
16341.38 237
16342.59 236
16343.79 226
16345.00 230
16346.21 240
16347.41 203
16348.62 246
16349.83 225
16351.03 231
16352.24 224
16353.45 221
16354.66 235
16355.86 223
16357.07 216
16358.28 228
16359.49 207
16360.69 213
16361.90 230
16363.11 202
16364.32 234
16365.52 221
16366.73 221
16367.94 187
16369.15 202
16370.35 220
16371.56 233
16372.77 244
16373.98 226
16375.19 191
16376.39 208
16377.60 269
16378.81 208
16380.02 217
16381.23 223
16382.44 237
16383.64 227
16384.85 244
16386.06 220
16387.27 215
16388.48 222
16389.69 233
16390.90 224
16392.10 213
16393.31 197
16394.52 211
16395.73 233
16396.94 202
16398.15 221
16399.36 220
16400.57 230
16401.77 218
16402.98 248
16404.19 230
16405.40 220
16406.61 203
16407.82 201
16409.03 196
16410.24 230
16411.45 229
16412.66 239
16413.87 220
16415.08 214
16416.29 205
16417.50 228
16418.71 219
16419.92 213
16421.12 236
16422.33 215
16423.54 210
16424.75 218
16425.96 206
16427.17 217
16428.38 219
16429.59 216
16430.80 233
16432.01 229
16433.22 229
16434.43 210
16435.64 209
16436.86 229
16438.07 209
16439.28 211
16440.49 238
16441.70 235
16442.91 202
16444.12 198
16445.33 215
16446.54 229
16447.75 215
16448.96 212
16450.17 202
16451.38 214
16452.59 226
16453.80 222
16455.02 222
16456.23 222
16457.44 227
16458.65 221
16459.86 222
16461.07 206
16462.28 213
16463.49 226
16464.70 218
16465.92 217
16467.13 194
16468.34 221
16469.55 230
16470.76 196
16471.97 216
16473.19 224
16474.40 227
16475.61 223
16476.82 247
16478.03 229
16479.24 209
16480.46 238
16481.67 232
16482.88 252
16484.09 226
16485.30 212
16486.52 224
16487.73 211
16488.94 215
16490.15 211
16491.37 220
16492.58 220
16493.79 215
16495.00 229
16496.21 225
16497.43 217
16498.64 200
16499.85 247
16501.07 243
16502.28 233
16503.49 250
16504.70 216
16505.92 214
16507.13 236
16508.34 215
16509.56 242
16510.77 245
16511.98 229
16513.19 226
16514.41 240
16515.62 242
16516.83 245
16518.05 235
16519.26 218
16520.47 197
16521.69 229
16522.90 233
16524.11 242
16525.33 240
16526.54 262
16527.76 256
16528.97 259
16530.18 239
16531.40 237
16532.61 236
16533.82 242
16535.04 265
16536.25 235
16537.47 248
16538.68 255
16539.89 258
16541.11 269
16542.32 260
16543.54 252
16544.75 251
16545.97 255
16547.18 253
16548.39 256
16549.61 256
16550.82 262
16552.04 286
16553.25 261
16554.47 252
16555.68 282
16556.90 275
16558.11 275
16559.33 256
16560.54 268
16561.76 237
16562.97 266
16564.19 273
16565.40 270
16566.62 274
16567.83 272
16569.05 265
16570.26 252
16571.48 274
16572.69 254
16573.91 252
16575.12 240
16576.34 273
16577.55 250
16578.77 263
16579.98 235
16581.20 255
16582.42 265
16583.63 276
16584.85 260
16586.06 254
16587.28 250
16588.49 241
16589.71 240
16590.93 230
16592.14 237
16593.36 244
16594.57 261
16595.79 252
16597.01 260
16598.22 241
16599.44 255
16600.66 252
16601.87 226
16603.09 233
16604.30 241
16605.52 227
16606.74 243
16607.95 194
16609.17 211
16610.39 217
16611.60 210
16612.82 216
16614.04 229
16615.25 236
16616.47 238
16617.69 245
16618.91 234
16620.12 211
16621.34 210
16622.56 223
16623.77 226
16624.99 227
16626.21 230
16627.43 211
16628.64 241
16629.86 201
16631.08 204
16632.30 216
16633.51 211
16634.73 204
16635.95 210
16637.17 212
16638.38 209
16639.60 201
16640.82 204
16642.04 202
16643.26 223
16644.47 215
16645.69 209
16646.91 207
16648.13 210
16649.35 213
16650.56 219
16651.78 203
16653.00 216
16654.22 215
16655.44 226
16656.65 212
16657.87 189
16659.09 218
16660.31 208
16661.53 213
16662.75 213
16663.97 213
16665.18 206
16666.40 208
16667.62 213
16668.84 207
16670.06 196
16671.28 210
16672.50 191
16673.72 210
16674.94 218
16676.15 193
16677.37 204
16678.59 197
16679.81 220
16681.03 207
16682.25 201
16683.47 201
16684.69 209
16685.91 226
16687.13 218
16688.35 200
16689.57 201
16690.79 185
16692.01 214
16693.23 193
16694.45 219
16695.67 211
16696.89 213
16698.11 219
16699.33 188
16700.55 217
16701.77 212
16702.99 179
16704.21 216
16705.43 208
16706.65 205
16707.87 194
16709.09 209
16710.31 220
16711.53 216
16712.75 191
16713.97 220
16715.19 199
16716.41 208
16717.63 218
16718.85 238
16720.07 219
16721.29 206
16722.51 203
16723.73 195
16724.95 208
16726.18 199
16727.40 213
16728.62 175
16729.84 204
16731.06 183
16732.28 201
16733.50 198
16734.72 224
16735.94 206
16737.17 202
16738.39 188
16739.61 196
16740.83 193
16742.05 186
16743.27 177
16744.49 205
16745.72 182
16746.94 196
16748.16 192
16749.38 198
16750.60 207
16751.83 201
16753.05 201
16754.27 204
16755.49 189
16756.71 199
16757.94 206
16759.16 195
16760.38 202
16761.60 193
16762.82 201
16764.05 211
16765.27 206
16766.49 217
16767.71 187
16768.94 195
16770.16 183
16771.38 191
16772.60 167
16773.83 186
16775.05 186
16776.27 191
16777.49 176
16778.72 182
16779.94 167
16781.16 189
16782.39 183
16783.61 199
16784.83 203
16786.06 206
16787.28 200
16788.50 197
16789.73 188
16790.95 202
16792.17 200
16793.40 202
16794.62 230
16795.84 216
16797.07 190
16798.29 210
16799.51 214
16800.74 205
16801.96 206
16803.18 203
16804.41 212
16805.63 221
16806.86 210
16808.08 209
16809.30 219
16810.53 211
16811.75 202
16812.98 220
16814.20 201
16815.42 207
16816.65 229
16817.87 196
16819.10 197
16820.32 198
16821.54 217
16822.77 211
16823.99 207
16825.22 220
16826.44 209
16827.67 217
16828.89 205
16830.12 217
16831.34 222
16832.57 226
16833.79 206
16835.02 210
16836.24 215
16837.47 215
16838.69 214
16839.92 218
16841.14 231
16842.37 223
16843.59 219
16844.82 221
16846.04 237
16847.27 250
16848.49 225
16849.72 246
16850.94 245
16852.17 223
16853.39 224
16854.62 259
16855.85 250
16857.07 249
16858.30 242
16859.52 240
16860.75 236
16861.97 239
16863.20 229
16864.43 275
16865.65 265
16866.88 244
16868.10 274
16869.33 233
16870.56 251
16871.78 257
16873.01 289
16874.24 284
16875.46 270
16876.69 302
16877.92 301
16879.14 312
16880.37 303
16881.59 285
16882.82 283
16884.05 299
16885.27 288
16886.50 303
16887.73 298
16888.96 284
16890.18 283
16891.41 297
16892.64 288
16893.86 284
16895.09 289
16896.32 312
16897.54 293
16898.77 294
16900.00 289
16901.23 291
16902.45 289
16903.68 279
16904.91 277
16906.14 266
16907.36 295
16908.59 268
16909.82 293
16911.05 266
16912.27 262
16913.50 247
16914.73 258
16915.96 286
16917.19 241
16918.41 255
16919.64 249
16920.87 269
16922.10 257
16923.33 253
16924.55 261
16925.78 273
16927.01 250
16928.24 257
16929.47 251
16930.69 265
16931.92 271
16933.15 240
16934.38 242
16935.61 231
16936.84 243
16938.07 239
16939.29 241
16940.52 258
16941.75 258
16942.98 280
16944.21 270
16945.44 255
16946.67 246
16947.90 247
16949.13 240
16950.35 242
16951.58 254
16952.81 254
16954.04 268
16955.27 254
16956.50 229
16957.73 244
16958.96 241
16960.19 236
16961.42 234
16962.65 254
16963.88 257
16965.11 267
16966.34 233
16967.57 232
16968.80 242
16970.03 254
16971.26 231
16972.49 273
16973.72 256
16974.95 223
16976.18 226
16977.41 229
16978.64 227
16979.87 236
16981.10 219
16982.33 197
16983.56 226
16984.79 232
16986.02 224
16987.25 210
16988.48 249
16989.71 245
16990.94 213
16992.17 236
16993.40 225
16994.63 217
16995.86 214
16997.09 221
16998.32 215
16999.55 229
17000.79 209
17002.02 209
17003.25 202
17004.48 233
17005.71 196
17006.94 185
17008.17 218
17009.40 209
17010.63 241
17011.87 229
17013.10 229
17014.33 215
17015.56 219
17016.79 208
17018.02 197
17019.25 209
17020.49 197
17021.72 199
17022.95 215
17024.18 237
17025.41 206
17026.64 201
17027.88 239
17029.11 240
17030.34 210
17031.57 199
17032.80 196
17034.04 222
17035.27 202
17036.50 193
17037.73 200
17038.97 224
17040.20 215
17041.43 186
17042.66 179
17043.90 209
17045.13 200
17046.36 210
17047.59 193
17048.83 186
17050.06 201
17051.29 187
17052.52 210
17053.76 209
17054.99 205
17056.22 194
17057.46 200
17058.69 218
17059.92 204
17061.15 214
17062.39 205
17063.62 200
17064.85 182
17066.09 194
17067.32 182
17068.55 211
17069.79 192
17071.02 203
17072.25 206
17073.49 201
17074.72 187
17075.96 208
17077.19 173
17078.42 167
17079.66 191
17080.89 197
17082.12 203
17083.36 208
17084.59 208
17085.83 190
17087.06 182
17088.29 179
17089.53 197
17090.76 219
17092.00 186
17093.23 192
17094.46 193
17095.70 178
17096.93 172
17098.17 198
17099.40 191
17100.64 197
17101.87 179
17103.11 204
17104.34 184
17105.58 188
17106.81 178
17108.05 165
17109.28 187
17110.51 184
17111.75 183
17112.98 190
17114.22 180
17115.45 167
17116.69 195
17117.93 193
17119.16 193
17120.40 183
17121.63 198
17122.87 190
17124.10 186
17125.34 193
17126.57 189
17127.81 184
17129.04 198
17130.28 169
17131.51 170
17132.75 166
17133.99 163
17135.22 144
17136.46 153
17137.69 189
17138.93 175
17140.17 187
17141.40 163
17142.64 168
17143.87 171
17145.11 190
17146.35 185
17147.58 171
17148.82 199
17150.05 176
17151.29 170
17152.53 152
17153.76 161
17155.00 155
17156.24 158
17157.47 149
17158.71 176
17159.95 189
17161.18 161
17162.42 150
17163.66 161
17164.89 155
17166.13 195
17167.37 175
17168.60 183
17169.84 171
17171.08 177
17172.32 177
17173.55 167
17174.79 162
17176.03 153
17177.26 167
17178.50 157
17179.74 160
17180.98 161
17182.21 178
17183.45 147
17184.69 156
17185.93 183
17187.16 177
17188.40 157
17189.64 166
17190.88 161
17192.12 182
17193.35 171
17194.59 148
17195.83 187
17197.07 168
17198.31 169
17199.54 178
17200.78 163
17202.02 173
17203.26 162
17204.50 171
17205.73 158
17206.97 166
17208.21 147
17209.45 171
17210.69 162
17211.93 157
17213.17 153
17214.40 164
17215.64 162
17216.88 162
17218.12 153
17219.36 173
17220.60 167
17221.84 175
17223.08 161
17224.31 165
17225.55 150
17226.79 152
17228.03 171
17229.27 178
17230.51 150
17231.75 146
17232.99 143
17234.23 158
17235.47 133
17236.71 158
17237.95 159
17239.19 159
17240.43 150
17241.66 143
17242.90 143
17244.14 153
17245.38 168
17246.62 154
17247.86 140
17249.10 149
17250.34 149
17251.58 150
17252.82 163
17254.06 158
17255.30 154
17256.54 163
17257.78 179
17259.02 165
17260.26 143
17261.50 159
17262.74 159
17263.99 149
17265.23 143
17266.47 159
17267.71 157
17268.95 176
17270.19 162
17271.43 138
17272.67 147
17273.91 172
17275.15 167
17276.39 151
17277.63 140
17278.87 140
17280.11 163
17281.36 142
17282.60 149
17283.84 151
17285.08 170
17286.32 155
17287.56 150
17288.80 153
17290.04 161
17291.29 164
17292.53 160
17293.77 150
17295.01 163
17296.25 158
17297.49 142
17298.73 144
17299.98 154
17301.22 145
17302.46 142
17303.70 155
17304.94 143
17306.19 161
17307.43 129
17308.67 142
17309.91 152
17311.15 166
17312.40 152
17313.64 161
17314.88 157
17316.12 145
17317.37 156
17318.61 170
17319.85 166
17321.09 142
17322.33 148
17323.58 154
17324.82 162
17326.06 151
17327.31 153
17328.55 149
17329.79 136
17331.03 162
17332.28 141
17333.52 146
17334.76 137
17336.01 131
17337.25 152
17338.49 145
17339.73 158
17340.98 141
17342.22 142
17343.46 151
17344.71 135
17345.95 158
17347.19 141
17348.44 142
17349.68 130
17350.92 143
17352.17 148
17353.41 165
17354.66 167
17355.90 144
17357.14 158
17358.39 159
17359.63 165
17360.87 166
17362.12 142
17363.36 145
17364.61 168
17365.85 157
17367.09 160
17368.34 154
17369.58 137
17370.83 153
17372.07 146
17373.32 157
17374.56 160
17375.80 155
17377.05 147
17378.29 161
17379.54 145
17380.78 142
17382.03 148
17383.27 159
17384.52 167
17385.76 157
17387.01 140
17388.25 148
17389.50 130
17390.74 164
17391.99 154
17393.23 163
17394.48 153
17395.72 169
17396.97 172
17398.21 134
17399.46 150
17400.70 139
17401.95 184
17403.19 151
17404.44 153
17405.68 151
17406.93 171
17408.18 137
17409.42 149
17410.67 147
17411.91 142
17413.16 160
17414.40 145
17415.65 159
17416.90 156
17418.14 154
17419.39 159
17420.63 165
17421.88 152
17423.13 149
17424.37 155
17425.62 162
17426.86 153
17428.11 157
17429.36 176
17430.60 165
17431.85 170
17433.10 151
17434.34 177
17435.59 154
17436.84 166
17438.08 166
17439.33 147
17440.58 158
17441.82 155
17443.07 155
17444.32 160
17445.56 152
17446.81 166
17448.06 159
17449.30 176
17450.55 160
17451.80 181
17453.05 162
17454.29 153
17455.54 155
17456.79 143
17458.04 177
17459.28 162
17460.53 174
17461.78 168
17463.03 180
17464.27 143
17465.52 178
17466.77 188
17468.02 180
17469.26 164
17470.51 179
17471.76 167
17473.01 166
17474.25 175
17475.50 179
17476.75 201
17478.00 175
17479.25 151
17480.50 160
17481.74 167
17482.99 179
17484.24 176
17485.49 184
17486.74 185
17487.99 187
17489.23 192
17490.48 183
17491.73 165
17492.98 156
17494.23 166
17495.48 176
17496.73 175
17497.97 182
17499.22 197
17500.47 195
17501.72 180
17502.97 189
17504.22 190
17505.47 194
17506.72 197
17507.97 198
17509.22 203
17510.46 181
17511.71 162
17512.96 162
17514.21 196
17515.46 161
17516.71 184
17517.96 185
17519.21 200
17520.46 197
17521.71 167
17522.96 185
17524.21 204
17525.46 200
17526.71 208
17527.96 211
17529.21 213
17530.46 199
17531.71 189
17532.96 181
17534.21 186
17535.46 203
17536.71 191
17537.96 196
17539.21 172
17540.46 199
17541.71 210
17542.96 188
17544.21 193
17545.46 191
17546.71 203
17547.96 201
17549.21 178
17550.46 191
17551.71 197
17552.97 179
17554.22 197
17555.47 209
17556.72 210
17557.97 207
17559.22 200
17560.47 202
17561.72 210
17562.97 193
17564.22 212
17565.48 216
17566.73 184
17567.98 198
17569.23 179
17570.48 171
17571.73 199
17572.98 192
17574.24 197
17575.49 180
17576.74 191
17577.99 215
17579.24 202
17580.49 197
17581.75 199
17583.00 209
17584.25 221
17585.50 208
17586.75 212
17588.00 184
17589.26 208
17590.51 205
17591.76 216
17593.01 240
17594.27 251
17595.52 233
17596.77 222
17598.02 215
17599.27 233
17600.53 235
17601.78 223
17603.03 217
17604.28 216
17605.54 217
17606.79 232
17608.04 229
17609.30 230
17610.55 213
17611.80 230
17613.05 214
17614.31 236
17615.56 231
17616.81 201
17618.07 210
17619.32 212
17620.57 221
17621.83 238
17623.08 224
17624.33 230
17625.59 234
17626.84 249
17628.09 248
17629.35 255
17630.60 231
17631.85 227
17633.11 220
17634.36 230
17635.61 241
17636.87 237
17638.12 210
17639.38 224
17640.63 243
17641.88 229
17643.14 216
17644.39 213
17645.65 216
17646.90 224
17648.15 211
17649.41 229
17650.66 201
17651.92 221
17653.17 214
17654.42 215
17655.68 203
17656.93 208
17658.19 210
17659.44 218
17660.70 206
17661.95 194
17663.21 200
17664.46 198
17665.72 209
17666.97 188
17668.23 196
17669.48 208
17670.74 179
17671.99 194
17673.25 193
17674.50 188
17675.76 186
17677.01 196
17678.27 196
17679.52 173
17680.78 196
17682.03 184
17683.29 188
17684.54 194
17685.80 190
17687.05 203
17688.31 200
17689.57 180
17690.82 164
17692.08 189
17693.33 170
17694.59 190
17695.84 180
17697.10 176
17698.36 192
17699.61 175
17700.87 209
17702.12 189
17703.38 182
17704.64 187
17705.89 168
17707.15 172
17708.40 162
17709.66 180
17710.92 170
17712.17 154
17713.43 160
17714.69 173
17715.94 157
17717.20 161
17718.46 171
17719.71 214
17720.97 161
17722.23 153
17723.48 166
17724.74 177
17726.00 154
17727.25 172
17728.51 170
17729.77 187
17731.03 167
17732.28 179
17733.54 176
17734.80 175
17736.05 191
17737.31 162
17738.57 186
17739.83 173
17741.08 183
17742.34 179
17743.60 187
17744.86 158
17746.11 183
17747.37 177
17748.63 180
17749.89 170
17751.15 161
17752.40 169
17753.66 175
17754.92 181
17756.18 170
17757.43 180
17758.69 160
17759.95 164
17761.21 168
17762.47 176
17763.73 163
17764.98 189
17766.24 158
17767.50 159
17768.76 150
17770.02 159
17771.28 158
17772.53 173
17773.79 161
17775.05 168
17776.31 173
17777.57 161
17778.83 159
17780.09 140
17781.35 156
17782.60 140
17783.86 162
17785.12 139
17786.38 172
17787.64 155
17788.90 162
17790.16 160
17791.42 160
17792.68 163
17793.94 155
17795.20 182
17796.46 153
17797.72 161
17798.97 146
17800.23 140
17801.49 148
17802.75 151
17804.01 140
17805.27 138
17806.53 154
17807.79 143
17809.05 137
17810.31 161
17811.57 160
17812.83 158
17814.09 137
17815.35 136
17816.61 145
17817.87 130
17819.13 143
17820.39 132
17821.65 130
17822.91 125
17824.17 149
17825.43 149
17826.69 139
17827.96 152
17829.22 141
17830.48 160
17831.74 146
17833.00 158
17834.26 151
17835.52 152
17836.78 162
17838.04 140
17839.30 140
17840.56 137
17841.82 145
17843.09 154
17844.35 127
17845.61 137
17846.87 148
17848.13 144
17849.39 146
17850.65 154
17851.91 152
17853.18 125
17854.44 150
17855.70 132
17856.96 139
17858.22 133
17859.48 132
17860.74 137
17862.01 141
17863.27 146
17864.53 127
17865.79 146
17867.05 158
17868.32 149
17869.58 141
17870.84 151
17872.10 156
17873.36 162
17874.63 132
17875.89 140
17877.15 133
17878.41 146
17879.68 143
17880.94 154
17882.20 134
17883.46 139
17884.73 137
17885.99 158
17887.25 147
17888.51 145
17889.78 123
17891.04 119
17892.30 143
17893.56 147
17894.83 143
17896.09 138
17897.35 138
17898.62 111
17899.88 125
17901.14 140
17902.41 161
17903.67 130
17904.93 129
17906.20 125
17907.46 132
17908.72 137
17909.99 130
17911.25 148
17912.51 139
17913.78 132
17915.04 124
17916.30 151
17917.57 158
17918.83 162
17920.09 154
17921.36 147
17922.62 127
17923.89 151
17925.15 134
17926.41 136
17927.68 131
17928.94 126
17930.21 135
17931.47 137
17932.73 129
17934.00 142
17935.26 136
17936.53 140
17937.79 149
17939.06 134
17940.32 135
17941.59 125
17942.85 138
17944.11 128
17945.38 123
17946.64 135
17947.91 133
17949.17 147
17950.44 127
17951.70 144
17952.97 136
17954.23 145
17955.50 120
17956.76 149
17958.03 138
17959.29 152
17960.56 126
17961.82 141
17963.09 145
17964.35 116
17965.62 129
17966.89 129
17968.15 135
17969.42 137
17970.68 149
17971.95 151
17973.21 160
17974.48 140
17975.74 127
17977.01 124
17978.28 120
17979.54 132
17980.81 134
17982.07 163
17983.34 143
17984.61 137
17985.87 133
17987.14 119
17988.40 121
17989.67 135
17990.94 113
17992.20 134
17993.47 108
17994.74 124
17996.00 131
17997.27 126
17998.54 151
17999.80 134
18001.07 137
18002.34 160
18003.60 153
18004.87 126
18006.14 138
18007.40 153
18008.67 149
18009.94 140
18011.20 140
18012.47 128
18013.74 133
18015.00 137
18016.27 128
18017.54 127
18018.81 135
18020.07 137
18021.34 127
18022.61 129
18023.88 150
18025.14 155
18026.41 142
18027.68 139
18028.95 146
18030.21 134
18031.48 143
18032.75 128
18034.02 122
18035.28 146
18036.55 151
18037.82 153
18039.09 143
18040.36 138
18041.62 139
18042.89 142
18044.16 136
18045.43 149
18046.70 146
18047.97 144
18049.23 136
18050.50 139
18051.77 151
18053.04 123
18054.31 119
18055.58 137
18056.84 137
18058.11 132
18059.38 154
18060.65 140
18061.92 148
18063.19 118
18064.46 148
18065.73 142
18067.00 128
18068.26 124
18069.53 126
18070.80 133
18072.07 151
18073.34 158
18074.61 144
18075.88 142
18077.15 132
18078.42 138
18079.69 148
18080.96 147
18082.23 134
18083.50 120
18084.77 129
18086.03 137
18087.30 140
18088.57 149
18089.84 151
18091.11 148
18092.38 143
18093.65 133
18094.92 165
18096.19 131
18097.46 140
18098.73 144
18100.00 153
18101.27 143
18102.54 154
18103.81 141
18105.08 119
18106.35 131
18107.63 133
18108.90 121
18110.17 145
18111.44 136
18112.71 138
18113.98 122
18115.25 129
18116.52 129
18117.79 152
18119.06 133
18120.33 128
18121.60 150
18122.87 155
18124.14 130
18125.42 128
18126.69 140
18127.96 151
18129.23 140
18130.50 154
18131.77 150
18133.04 137
18134.31 125
18135.58 160
18136.86 147
18138.13 139
18139.40 132
18140.67 145
18141.94 147
18143.21 139
18144.49 152
18145.76 165
18147.03 147
18148.30 157
18149.57 143
18150.84 143
18152.12 134
18153.39 132
18154.66 164
18155.93 135
18157.20 130
18158.48 134
18159.75 141
18161.02 138
18162.29 117
18163.57 114
18164.84 127
18166.11 129
18167.38 143
18168.66 143
18169.93 129
18171.20 142
18172.47 111
18173.75 126
18175.02 122
18176.29 139
18177.56 134
18178.84 129
18180.11 140
18181.38 134
18182.66 172
18183.93 153
18185.20 140
18186.48 140
18187.75 145
18189.02 135
18190.30 143
18191.57 130
18192.84 155
18194.12 143
18195.39 149
18196.66 141
18197.94 144
18199.21 149
18200.48 128
18201.76 123
18203.03 144
18204.30 138
18205.58 128
18206.85 157
18208.13 141
18209.40 141
18210.67 129
18211.95 149
18213.22 134
18214.50 134
18215.77 144
18217.04 144
18218.32 144
18219.59 131
18220.87 122
18222.14 129
18223.42 139
18224.69 141
18225.97 134
18227.24 140
18228.51 131
18229.79 142
18231.06 140
18232.34 126
18233.61 117
18234.89 134
18236.16 152
18237.44 153
18238.71 154
18239.99 145
18241.26 125
18242.54 149
18243.81 136
18245.09 155
18246.36 145
18247.64 136
18248.91 125
18250.19 137
18251.47 146
18252.74 143
18254.02 133
18255.29 125
18256.57 132
18257.84 146
18259.12 164
18260.39 150
18261.67 125
18262.95 151
18264.22 136
18265.50 139
18266.77 148
18268.05 163
18269.33 168
18270.60 141
18271.88 154
18273.15 155
18274.43 164
18275.71 117
18276.98 126
18278.26 155
18279.54 143
18280.81 137
18282.09 132
18283.37 145
18284.64 146
18285.92 133
18287.20 125
18288.47 148
18289.75 130
18291.03 116
18292.30 132
18293.58 126
18294.86 149
18296.13 133
18297.41 148
18298.69 164
18299.96 142
18301.24 132
18302.52 155
18303.80 151
18305.07 119
18306.35 137
18307.63 137
18308.91 164
18310.18 126
18311.46 129
18312.74 144
18314.02 135
18315.29 140
18316.57 143
18317.85 137
18319.13 146
18320.40 146
18321.68 158
18322.96 154
18324.24 165
18325.52 139
18326.79 144
18328.07 161
18329.35 147
18330.63 141
18331.91 127
18333.19 146
18334.46 122
18335.74 142
18337.02 134
18338.30 140
18339.58 121
18340.86 127
18342.13 118
18343.41 141
18344.69 146
18345.97 141
18347.25 152
18348.53 135
18349.81 152
18351.09 137
18352.36 147
18353.64 154
18354.92 152
18356.20 144
18357.48 134
18358.76 120
18360.04 118
18361.32 150
18362.60 128
18363.88 136
18365.16 142
18366.44 131
18367.72 141
18369.00 131
18370.27 130
18371.55 135
18372.83 158
18374.11 137
18375.39 126
18376.67 135
18377.95 134
18379.23 139
18380.51 141
18381.79 129
18383.07 131
18384.35 152
18385.63 160
18386.91 133
18388.19 149
18389.47 118
18390.75 144
18392.03 142
18393.31 131
18394.60 137
18395.88 133
18397.16 118
18398.44 129
18399.72 121
18401.00 135
18402.28 151
18403.56 132
18404.84 135
18406.12 120
18407.40 127
18408.68 123
18409.96 123
18411.24 136
18412.53 144
18413.81 130
18415.09 115
18416.37 117
18417.65 132
18418.93 129
18420.21 131
18421.49 137
18422.78 144
18424.06 138
18425.34 129
18426.62 118
18427.90 123
18429.18 129
18430.46 139
18431.75 144
18433.03 123
18434.31 125
18435.59 130
18436.87 129
18438.16 137
18439.44 127
18440.72 122
18442.00 130
18443.28 140
18444.57 136
18445.85 137
18447.13 118
18448.41 123
18449.70 145
18450.98 133
18452.26 138
18453.54 142
18454.83 135
18456.11 155
18457.39 139
18458.67 125
18459.96 127
18461.24 109
18462.52 111
18463.80 124
18465.09 140
18466.37 124
18467.65 122
18468.94 128
18470.22 129
18471.50 121
18472.78 114
18474.07 139
18475.35 153
18476.63 128
18477.92 120
18479.20 123
18480.48 132
18481.77 118
18483.05 142
18484.34 137
18485.62 142
18486.90 132
18488.19 124
18489.47 157
18490.75 142
18492.04 126
18493.32 135
18494.61 144
18495.89 132
18497.17 139
18498.46 144
18499.74 156
18501.03 140
18502.31 137
18503.59 131
18504.88 143
18506.16 143
18507.45 150
18508.73 142
18510.02 143
18511.30 147
18512.58 133
18513.87 134
18515.15 120
18516.44 130
18517.72 144
18519.01 132
18520.29 128
18521.58 137
18522.86 124
18524.15 127
18525.43 133
18526.72 129
18528.00 141
18529.29 121
18530.57 138
18531.86 145
18533.14 126
18534.43 140
18535.71 168
18537.00 138
18538.28 160
18539.57 125
18540.86 137
18542.14 143
18543.43 134
18544.71 127
18546.00 146
18547.28 134
18548.57 147
18549.85 153
18551.14 135
18552.43 129
18553.71 161
18555.00 147
18556.28 141
18557.57 142
18558.86 119
18560.14 130
18561.43 143
18562.72 148
18564.00 136
18565.29 138
18566.57 142
18567.86 157
18569.15 119
18570.43 147
18571.72 164
18573.01 142
18574.29 128
18575.58 134
18576.87 143
18578.15 122
18579.44 130
18580.73 170
18582.01 144
18583.30 152
18584.59 154
18585.88 170
18587.16 139
18588.45 123
18589.74 130
18591.02 119
18592.31 131
18593.60 130
18594.89 136
18596.17 157
18597.46 153
18598.75 150
18600.04 145
18601.32 132
18602.61 148
18603.90 146
18605.19 164
18606.47 138
18607.76 155
18609.05 157
18610.34 148
18611.63 151
18612.91 150
18614.20 165
18615.49 163
18616.78 139
18618.07 163
18619.35 160
18620.64 146
18621.93 124
18623.22 154
18624.51 152
18625.80 161
18627.09 161
18628.37 144
18629.66 138
18630.95 138
18632.24 150
18633.53 131
18634.82 131
18636.11 129
18637.39 143
18638.68 160
18639.97 127
18641.26 128
18642.55 122
18643.84 141
18645.13 139
18646.42 138
18647.71 125
18649.00 127
18650.29 134
18651.58 146
18652.86 145
18654.15 131
18655.44 123
18656.73 123
18658.02 134
18659.31 124
18660.60 118
18661.89 133
18663.18 132
18664.47 125
18665.76 139
18667.05 115
18668.34 131
18669.63 122
18670.92 128
18672.21 133
18673.50 136
18674.79 125
18676.08 137
18677.37 134
18678.66 136
18679.95 120
18681.24 117
18682.53 136
18683.82 124
18685.11 119
18686.40 132
18687.69 121
18688.99 126
18690.28 131
18691.57 127
18692.86 132
18694.15 112
18695.44 116
18696.73 132
18698.02 119
18699.31 120
18700.60 137
18701.89 130
18703.19 125
18704.48 99
18705.77 135
18707.06 129
18708.35 127
18709.64 122
18710.93 136
18712.22 117
18713.52 137
18714.81 125
18716.10 117
18717.39 119
18718.68 132
18719.97 129
18721.27 108
18722.56 115
18723.85 133
18725.14 129
18726.43 129
18727.72 133
18729.02 111
18730.31 137
18731.60 121
18732.89 126
18734.19 123
18735.48 110
18736.77 126
18738.06 129
18739.35 132
18740.65 114
18741.94 120
18743.23 128
18744.52 133
18745.82 116
18747.11 115
18748.40 125
18749.70 147
18750.99 115
18752.28 117
18753.57 121
18754.87 141
18756.16 130
18757.45 117
18758.75 137
18760.04 121
18761.33 115
18762.63 144
18763.92 142
18765.21 118
18766.50 125
18767.80 144
18769.09 136
18770.38 128
18771.68 112
18772.97 130
18774.27 137
18775.56 129
18776.85 114
18778.15 118
18779.44 132
18780.73 102
18782.03 129
18783.32 131
18784.62 117
18785.91 122
18787.20 122
18788.50 129
18789.79 113
18791.09 109
18792.38 128
18793.67 122
18794.97 112
18796.26 126
18797.56 126
18798.85 123
18800.15 114
18801.44 113
18802.74 113
18804.03 110
18805.32 120
18806.62 122
18807.91 140
18809.21 107
18810.50 120
18811.80 137
18813.09 111
18814.39 117
18815.68 128
18816.98 133
18818.27 137
18819.57 122
18820.86 134
18822.16 110
18823.45 119
18824.75 124
18826.05 116
18827.34 120
18828.64 107
18829.93 104
18831.23 118
18832.52 112
18833.82 121
18835.11 109
18836.41 102
18837.71 113
18839.00 133
18840.30 133
18841.59 122
18842.89 128
18844.18 116
18845.48 128
18846.78 136
18848.07 114
18849.37 114
18850.67 124
18851.96 121
18853.26 115
18854.55 105
18855.85 117
18857.15 114
18858.44 102
18859.74 122
18861.04 115
18862.33 133
18863.63 103
18864.93 116
18866.22 131
18867.52 112
18868.82 125
18870.11 126
18871.41 105
18872.71 114
18874.00 115
18875.30 119
18876.60 112
18877.90 106
18879.19 102
18880.49 112
18881.79 121
18883.09 118
18884.38 126
18885.68 138
18886.98 123
18888.27 116
18889.57 116
18890.87 112
18892.17 110
18893.47 134
18894.76 133
18896.06 113
18897.36 110
18898.66 119
18899.95 118
18901.25 110
18902.55 130
18903.85 122
18905.15 120
18906.44 132
18907.74 103
18909.04 113
18910.34 118
18911.64 139
18912.94 116
18914.23 112
18915.53 108
18916.83 119
18918.13 128
18919.43 100
18920.73 108
18922.03 124
18923.32 148
18924.62 119
18925.92 115
18927.22 125
18928.52 127
18929.82 115
18931.12 111
18932.42 115
18933.72 114
18935.01 116
18936.31 114
18937.61 128
18938.91 126
18940.21 110
18941.51 121
18942.81 130
18944.11 112
18945.41 110
18946.71 121
18948.01 96
18949.31 119
18950.61 110
18951.91 119
18953.21 123
18954.51 121
18955.81 107
18957.11 112
18958.41 146
18959.71 115
18961.01 122
18962.31 122
18963.61 121
18964.91 106
18966.21 117
18967.51 114
18968.81 115
18970.11 109
18971.41 118
18972.71 107
18974.01 107
18975.31 121
18976.61 127
18977.91 119
18979.21 120
18980.51 123
18981.81 116
18983.11 110
18984.41 124
18985.71 108
18987.02 120
18988.32 130
18989.62 136
18990.92 153
18992.22 89
18993.52 97
18994.82 109
18996.12 113
18997.42 106
18998.73 102
19000.03 121
19001.33 123
19002.63 119
19003.93 119
19005.23 105
19006.53 108
19007.84 115
19009.14 114
19010.44 135
19011.74 125
19013.04 109
19014.34 116
19015.65 116
19016.95 108
19018.25 122
19019.55 119
19020.85 119
19022.16 107
19023.46 122
19024.76 117
19026.06 112
19027.37 94
19028.67 134
19029.97 119
19031.27 125
19032.57 113
19033.88 122
19035.18 116
19036.48 96
19037.79 121
19039.09 117
19040.39 107
19041.69 124
19043.00 116
19044.30 115
19045.60 91
19046.90 104
19048.21 106
19049.51 101
19050.81 119
19052.12 97
19053.42 121
19054.72 136
19056.03 108
19057.33 115
19058.63 99
19059.94 120
19061.24 116
19062.54 125
19063.85 122
19065.15 107
19066.45 112
19067.76 115
19069.06 115
19070.37 134
19071.67 117
19072.97 116
19074.28 123
19075.58 117
19076.88 128
19078.19 108
19079.49 126
19080.80 134
19082.10 123
19083.41 115
19084.71 110
19086.01 116
19087.32 119
19088.62 121
19089.93 118
19091.23 144
19092.54 134
19093.84 125
19095.14 112
19096.45 123
19097.75 118
19099.06 116
19100.36 120
19101.67 111
19102.97 115
19104.28 115
19105.58 119
19106.89 116
19108.19 114
19109.50 134
19110.80 115
19112.11 110
19113.41 121
19114.72 116
19116.02 124
19117.33 133
19118.64 127
19119.94 136
19121.25 144
19122.55 112
19123.86 112
19125.16 112
19126.47 120
19127.77 105
19129.08 121
19130.39 112
19131.69 126
19133.00 117
19134.30 129
19135.61 122
19136.92 127
19138.22 118
19139.53 126
19140.83 111
19142.14 121
19143.45 130
19144.75 105
19146.06 113
19147.37 132
19148.67 114
19149.98 103
19151.28 112
19152.59 113
19153.90 103
19155.20 128
19156.51 117
19157.82 114
19159.12 120
19160.43 131
19161.74 119
19163.05 127
19164.35 123
19165.66 131
19166.97 103
19168.27 118
19169.58 104
19170.89 117
19172.19 111
19173.50 123
19174.81 124
19176.12 107
19177.42 110
19178.73 115
19180.04 108
19181.35 112
19182.65 118
19183.96 112
19185.27 117
19186.58 117
19187.89 123
19189.19 103
19190.50 104
19191.81 112
19193.12 110
19194.42 121
19195.73 111
19197.04 116
19198.35 119
19199.66 111
19200.97 115
19202.27 119
19203.58 113
19204.89 119
19206.20 117
19207.51 114
19208.82 107
19210.12 127
19211.43 107
19212.74 84
19214.05 101
19215.36 115
19216.67 145
19217.98 123
19219.28 126
19220.59 111
19221.90 108
19223.21 131
19224.52 120
19225.83 113
19227.14 98
19228.45 103
19229.76 136
19231.07 107
19232.38 105
19233.68 94
19234.99 114
19236.30 122
19237.61 113
19238.92 117
19240.23 117
19241.54 120
19242.85 122
19244.16 110
19245.47 115
19246.78 128
19248.09 115
19249.40 113
19250.71 117
19252.02 100
19253.33 114
19254.64 107
19255.95 117
19257.26 121
19258.57 117
19259.88 103
19261.19 117
19262.50 114
19263.81 105
19265.12 114
19266.43 114
19267.74 115
19269.05 109
19270.36 118
19271.67 110
19272.99 93
19274.30 118
19275.61 120
19276.92 113
19278.23 109
19279.54 109
19280.85 101
19282.16 111
19283.47 117
19284.78 116
19286.09 121
19287.41 107
19288.72 107
19290.03 117
19291.34 108
19292.65 104
19293.96 104
19295.27 115
19296.58 121
19297.90 126
19299.21 110
19300.52 107
19301.83 123
19303.14 126
19304.45 130
19305.77 114
19307.08 94
19308.39 108
19309.70 108
19311.01 111
19312.33 111
19313.64 89
19314.95 105
19316.26 107
19317.57 106
19318.89 114
19320.20 103
19321.51 123
19322.82 119
19324.14 94
19325.45 106
19326.76 101
19328.07 100
19329.39 129
19330.70 113
19332.01 85
19333.32 97
19334.64 113
19335.95 121
19337.26 112
19338.58 105
19339.89 110
19341.20 104
19342.51 106
19343.83 108
19345.14 134
19346.45 117
19347.77 95
19349.08 108
19350.39 113
19351.71 120
19353.02 106
19354.33 111
19355.65 104
19356.96 112
19358.27 120
19359.59 115
19360.90 88
19362.21 98
19363.53 89
19364.84 112
19366.16 106
19367.47 129
19368.78 135
19370.10 116
19371.41 109
19372.73 109
19374.04 104
19375.35 110
19376.67 116
19377.98 113
19379.30 114
19380.61 117
19381.93 117
19383.24 116
19384.55 114
19385.87 113
19387.18 117
19388.50 110
19389.81 103
19391.13 108
19392.44 110
19393.76 133
19395.07 117
19396.39 112
19397.70 132
19399.02 111
19400.33 132
19401.65 116
19402.96 106
19404.28 114
19405.59 120
19406.91 111
19408.22 107
19409.54 105
19410.85 118
19412.17 104
19413.48 108
19414.80 111
19416.11 103
19417.43 113
19418.75 102
19420.06 110
19421.38 98
19422.69 109
19424.01 115
19425.32 105
19426.64 109
19427.96 112
19429.27 115
19430.59 101
19431.90 113
19433.22 127
19434.54 104
19435.85 103
19437.17 97
19438.49 112
19439.80 99
19441.12 116
19442.43 115
19443.75 122
19445.07 108
19446.38 112
19447.70 119
19449.02 129
19450.33 126
19451.65 108
19452.97 108
19454.28 105
19455.60 117
19456.92 93
19458.23 123
19459.55 104
19460.87 103
19462.19 115
19463.50 113
19464.82 112
19466.14 129
19467.45 115
19468.77 107
19470.09 115
19471.41 110
19472.72 106
19474.04 100
19475.36 118
19476.68 106
19477.99 112
19479.31 124
19480.63 101
19481.95 120
19483.27 99
19484.58 114
19485.90 111
19487.22 123
19488.54 105
19489.85 109
19491.17 104
19492.49 109
19493.81 104
19495.13 121
19496.45 119
19497.76 109
19499.08 109
19500.40 115
19501.72 143
19503.04 104
19504.36 122
19505.67 116
19506.99 106
19508.31 106
19509.63 123
19510.95 123
19512.27 115
19513.59 111
19514.91 114
19516.22 103
19517.54 115
19518.86 112
19520.18 117
19521.50 120
19522.82 116
19524.14 116
19525.46 121
19526.78 115
19528.10 102
19529.42 101
19530.74 111
19532.06 124
19533.37 119
19534.69 145
19536.01 114
19537.33 98
19538.65 108
19539.97 97
19541.29 126
19542.61 106
19543.93 99
19545.25 121
19546.57 130
19547.89 116
19549.21 124
19550.53 110
19551.85 105
19553.17 107
19554.49 118
19555.81 122
19557.13 119
19558.45 108
19559.77 105
19561.09 100
19562.41 107
19563.74 104
19565.06 110
19566.38 121
19567.70 118
19569.02 129
19570.34 103
19571.66 114
19572.98 104
19574.30 123
19575.62 116
19576.94 111
19578.26 107
19579.59 111
19580.91 124
19582.23 114
19583.55 122
19584.87 111
19586.19 134
19587.51 109
19588.83 114
19590.16 108
19591.48 101
19592.80 87
19594.12 107
19595.44 94
19596.76 113
19598.08 113
19599.41 102
19600.73 114
19602.05 119
19603.37 118
19604.69 115
19606.02 104
19607.34 98
19608.66 110
19609.98 106
19611.30 117
19612.63 104
19613.95 113
19615.27 100
19616.59 117
19617.91 103
19619.24 114
19620.56 107
19621.88 96
19623.20 138
19624.53 131
19625.85 124
19627.17 109
19628.50 121
19629.82 146
19631.14 137
19632.46 123
19633.79 113
19635.11 97
19636.43 133
19637.76 119
19639.08 106
19640.40 111
19641.72 121
19643.05 116
19644.37 142
19645.69 135
19647.02 125
19648.34 115
19649.66 111
19650.99 103
19652.31 97
19653.64 109
19654.96 127
19656.28 135
19657.61 105
19658.93 119
19660.25 121
19661.58 134
19662.90 105
19664.23 119
19665.55 107
19666.87 99
19668.20 113
19669.52 120
19670.85 131
19672.17 111
19673.49 113
19674.82 113
19676.14 112
19677.47 101
19678.79 105
19680.12 109
19681.44 114
19682.76 115
19684.09 117
19685.41 117
19686.74 138
19688.06 102
19689.39 114
19690.71 130
19692.04 119
19693.36 124
19694.69 112
19696.01 122
19697.34 107
19698.66 120
19699.99 93
19701.31 105
19702.64 107
19703.96 137
19705.29 125
19706.61 130
19707.94 134
19709.26 120
19710.59 118
19711.92 119
19713.24 90
19714.57 104
19715.89 109
19717.22 126
19718.54 99
19719.87 111
19721.20 97
19722.52 121
19723.85 118
19725.17 101
19726.50 118
19727.83 107
19729.15 135
19730.48 116
19731.80 117
19733.13 125
19734.46 106
19735.78 128
19737.11 95
19738.44 106
19739.76 110
19741.09 100
19742.41 110
19743.74 116
19745.07 110
19746.39 130
19747.72 130
19749.05 121
19750.37 108
19751.70 105
19753.03 122
19754.36 114
19755.68 117
19757.01 123
19758.34 103
19759.66 115
19760.99 114
19762.32 102
19763.65 94
19764.97 103
19766.30 117
19767.63 121
19768.95 117
19770.28 108
19771.61 115
19772.94 117
19774.27 115
19775.59 126
19776.92 98
19778.25 109
19779.58 117
19780.90 97
19782.23 93
19783.56 115
19784.89 120
19786.22 129
19787.54 101
19788.87 118
19790.20 112
19791.53 109
19792.86 121
19794.18 85
19795.51 103
19796.84 112
19798.17 119
19799.50 119
19800.83 114
19802.16 101
19803.48 120
19804.81 119
19806.14 109
19807.47 138
19808.80 126
19810.13 119
19811.46 107
19812.79 114
19814.11 108
19815.44 111
19816.77 112
19818.10 118
19819.43 112
19820.76 113
19822.09 102
19823.42 107
19824.75 102
19826.08 116
19827.41 113
19828.74 104
19830.07 123
19831.39 115
19832.72 126
19834.05 110
19835.38 114
19836.71 105
19838.04 129
19839.37 124
19840.70 114
19842.03 108
19843.36 107
19844.69 103
19846.02 128
19847.35 101
19848.68 104
19850.01 123
19851.34 111
19852.67 123
19854.00 97
19855.33 122
19856.66 119
19857.99 117
19859.33 116
19860.66 114
19861.99 110
19863.32 111
19864.65 113
19865.98 116
19867.31 102
19868.64 98
19869.97 96
19871.30 125
19872.63 145
19873.96 133
19875.29 113
19876.63 123
19877.96 114
19879.29 133
19880.62 136
19881.95 138
19883.28 134
19884.61 109
19885.94 138
19887.28 109
19888.61 119
19889.94 110
19891.27 114
19892.60 128
19893.93 123
19895.26 143
19896.60 125
19897.93 121
19899.26 118
19900.59 130
19901.92 116
19903.26 110
19904.59 119
19905.92 118
19907.25 116
19908.58 102
19909.92 100
19911.25 105
19912.58 135
19913.91 125
19915.24 107
19916.58 109
19917.91 101
19919.24 111
19920.57 98
19921.91 101
19923.24 98
19924.57 119
19925.91 122
19927.24 98
19928.57 92
19929.90 105
19931.24 124
19932.57 119
19933.90 107
19935.24 118
19936.57 127
19937.90 109
19939.23 114
19940.57 105
19941.90 109
19943.23 146
19944.57 116
19945.90 105
19947.23 111
19948.57 93
19949.90 111
19951.23 107
19952.57 107
19953.90 104
19955.24 117
19956.57 124
19957.90 106
19959.24 114
19960.57 108
19961.90 101
19963.24 126
19964.57 129
19965.91 119
19967.24 122
19968.58 136
19969.91 118
19971.24 127
19972.58 104
19973.91 122
19975.25 136
19976.58 125
19977.92 103
19979.25 111
19980.58 117
19981.92 115
19983.25 123
19984.59 122
19985.92 137
19987.26 122
19988.59 119
19989.93 118
19991.26 118
19992.60 128
19993.93 114
19995.27 114
19996.60 120
19997.94 125
19999.27 106
20000.61 100
20001.94 122
20003.28 136
20004.61 113
20005.95 102
20007.28 127
20008.62 130
20009.96 110
20011.29 124
20012.63 127
20013.96 120
20015.30 105
20016.63 137
20017.97 114
20019.30 119
20020.64 124
20021.98 103
20023.31 121
20024.65 105
20025.98 140
20027.32 133
20028.66 135
20029.99 129
20031.33 117
20032.67 119
20034.00 121
20035.34 128
20036.67 124
20038.01 120
20039.35 130
20040.68 104
20042.02 96
20043.36 123
20044.69 129
20046.03 142
20047.37 106
20048.70 105
20050.04 115
20051.38 133
20052.71 107
20054.05 114
20055.39 119
20056.73 127
20058.06 112
20059.40 121
20060.74 121
20062.07 122
20063.41 132
20064.75 137
20066.09 121
20067.42 112
20068.76 107
20070.10 111
20071.44 105
20072.77 128
20074.11 122
20075.45 115
20076.79 118
20078.13 115
20079.46 127
20080.80 128
20082.14 131
20083.48 122
20084.81 131
20086.15 128
20087.49 120
20088.83 118
20090.17 118
20091.51 111
20092.84 113
20094.18 105
20095.52 119
20096.86 112
20098.20 118
20099.54 132
20100.87 117
20102.21 115
20103.55 118
20104.89 130
20106.23 129
20107.57 116
20108.91 125
20110.25 122
20111.58 117
20112.92 137
20114.26 98
20115.60 121
20116.94 116
20118.28 110
20119.62 108
20120.96 121
20122.30 143
20123.64 134
20124.98 132
20126.31 130
20127.65 117
20128.99 124
