# Supplementary material for: MALDI-TOF MS typing enables the classification of brewing yeasts of the genus Saccharomyces to major beer styles
Source: PLoS One. 2017 Aug 9;12(8):e0181694. doi: 10.1371/journal.pone.0181694 (PMC5549903; doi:10.1371/journal.pone.0181694)
Supplement: S8 File — The directory includes 90 raw files and was zipped to “.zip”; the folder has three strains with 30 spectra per strain; S1 Text explains the raw files with an example and Table 1 represents the yeast strains used within the experiment. (ZIP) [file pone.0181694.s011.zip › 22-24/30283-8J4-Lag-Lag-Lag-YPG-18h-E-E_2016-09-20_2_0_D12_1.dat]

1999.90 939
2000.32 923
2000.75 903
2001.17 895
2001.59 905
2002.01 962
2002.43 897
2002.86 922
2003.28 867
2003.70 901
2004.12 819
2004.54 832
2004.97 841
2005.39 850
2005.81 880
2006.23 797
2006.66 817
2007.08 830
2007.50 818
2007.92 828
2008.35 805
2008.77 774
2009.19 788
2009.61 801
2010.04 798
2010.46 827
2010.88 809
2011.31 832
2011.73 775
2012.15 757
2012.57 836
2013.00 767
2013.42 779
2013.84 777
2014.27 798
2014.69 752
2015.11 743
2015.54 766
2015.96 804
2016.38 786
2016.81 816
2017.23 821
2017.65 849
2018.08 847
2018.50 860
2018.93 804
2019.35 853
2019.77 849
2020.20 849
2020.62 863
2021.04 824
2021.47 824
2021.89 823
2022.32 849
2022.74 852
2023.17 787
2023.59 775
2024.01 797
2024.44 728
2024.86 795
2025.29 810
2025.71 845
2026.14 805
2026.56 796
2026.98 777
2027.41 787
2027.83 790
2028.26 778
2028.68 791
2029.11 805
2029.53 768
2029.96 774
2030.38 766
2030.81 766
2031.23 801
2031.66 810
2032.08 763
2032.51 778
2032.93 766
2033.36 772
2033.78 726
2034.21 787
2034.63 766
2035.06 740
2035.49 819
2035.91 820
2036.34 792
2036.76 829
2037.19 732
2037.61 783
2038.04 811
2038.47 810
2038.89 776
2039.32 793
2039.74 862
2040.17 844
2040.59 797
2041.02 815
2041.45 795
2041.87 833
2042.30 816
2042.73 809
2043.15 772
2043.58 800
2044.00 831
2044.43 845
2044.86 853
2045.28 774
2045.71 818
2046.14 773
2046.56 795
2046.99 797
2047.42 857
2047.84 857
2048.27 833
2048.70 835
2049.12 854
2049.55 793
2049.98 771
2050.40 843
2050.83 851
2051.26 823
2051.69 790
2052.11 802
2052.54 790
2052.97 763
2053.40 805
2053.82 824
2054.25 835
2054.68 846
2055.10 792
2055.53 840
2055.96 918
2056.39 1026
2056.82 1013
2057.24 1026
2057.67 966
2058.10 954
2058.53 935
2058.95 932
2059.38 1031
2059.81 914
2060.24 905
2060.67 891
2061.09 882
2061.52 891
2061.95 902
2062.38 928
2062.81 915
2063.24 868
2063.66 937
2064.09 947
2064.52 998
2064.95 1105
2065.38 1156
2065.81 1181
2066.24 1209
2066.66 1240
2067.09 1236
2067.52 1165
2067.95 1157
2068.38 1084
2068.81 990
2069.24 950
2069.67 851
2070.10 822
2070.52 813
2070.95 764
2071.38 839
2071.81 803
2072.24 835
2072.67 860
2073.10 872
2073.53 784
2073.96 920
2074.39 872
2074.82 916
2075.25 836
2075.68 842
2076.11 914
2076.54 965
2076.97 901
2077.40 870
2077.83 847
2078.26 855
2078.69 883
2079.12 863
2079.55 898
2079.98 850
2080.41 849
2080.84 857
2081.27 822
2081.70 781
2082.13 821
2082.56 826
2082.99 869
2083.42 888
2083.85 803
2084.28 789
2084.71 813
2085.14 803
2085.57 810
2086.00 821
2086.43 858
2086.86 777
2087.29 831
2087.73 883
2088.16 794
2088.59 828
2089.02 815
2089.45 818
2089.88 771
2090.31 750
2090.74 748
2091.17 754
2091.61 784
2092.04 780
2092.47 818
2092.90 748
2093.33 759
2093.76 753
2094.19 793
2094.63 808
2095.06 765
2095.49 758
2095.92 769
2096.35 748
2096.78 789
2097.22 759
2097.65 762
2098.08 771
2098.51 758
2098.94 810
2099.38 800
2099.81 779
2100.24 763
2100.67 802
2101.11 811
2101.54 819
2101.97 767
2102.40 776
2102.83 779
2103.27 699
2103.70 727
2104.13 715
2104.56 795
2105.00 762
2105.43 811
2105.86 848
2106.30 818
2106.73 843
2107.16 798
2107.59 881
2108.03 845
2108.46 787
2108.89 753
2109.33 755
2109.76 811
2110.19 795
2110.63 780
2111.06 749
2111.49 715
2111.93 783
2112.36 870
2112.79 829
2113.23 735
2113.66 794
2114.09 845
2114.53 778
2114.96 772
2115.40 731
2115.83 783
2116.26 780
2116.70 785
2117.13 783
2117.56 803
2118.00 783
2118.43 803
2118.87 763
2119.30 715
2119.73 732
2120.17 746
2120.60 746
2121.04 739
2121.47 735
2121.91 757
2122.34 746
2122.78 799
2123.21 858
2123.64 821
2124.08 784
2124.51 849
2124.95 807
2125.38 758
2125.82 787
2126.25 860
2126.69 784
2127.12 788
2127.56 780
2127.99 831
2128.43 856
2128.86 853
2129.30 905
2129.73 897
2130.17 810
2130.60 872
2131.04 894
2131.47 896
2131.91 893
2132.35 912
2132.78 850
2133.22 905
2133.65 822
2134.09 803
2134.52 873
2134.96 808
2135.40 832
2135.83 851
2136.27 844
2136.70 843
2137.14 826
2137.57 787
2138.01 820
2138.45 795
2138.88 782
2139.32 793
2139.76 763
2140.19 748
2140.63 812
2141.06 817
2141.50 811
2141.94 819
2142.37 773
2142.81 756
2143.25 769
2143.68 769
2144.12 783
2144.56 839
2144.99 735
2145.43 782
2145.87 777
2146.30 792
2146.74 817
2147.18 788
2147.62 826
2148.05 867
2148.49 906
2148.93 973
2149.36 997
2149.80 1021
2150.24 1055
2150.68 1096
2151.11 1080
2151.55 1072
2151.99 1050
2152.43 980
2152.86 959
2153.30 907
2153.74 923
2154.18 914
2154.61 916
2155.05 874
2155.49 856
2155.93 811
2156.37 875
2156.80 803
2157.24 835
2157.68 786
2158.12 735
2158.56 764
2158.99 819
2159.43 776
2159.87 785
2160.31 822
2160.75 828
2161.19 832
2161.62 850
2162.06 792
2162.50 811
2162.94 825
2163.38 795
2163.82 867
2164.26 928
2164.69 921
2165.13 971
2165.57 1071
2166.01 1128
2166.45 1046
2166.89 1056
2167.33 1023
2167.77 1044
2168.21 1080
2168.65 975
2169.08 999
2169.52 1001
2169.96 967
2170.40 950
2170.84 945
2171.28 947
2171.72 1007
2172.16 924
2172.60 1000
2173.04 993
2173.48 1005
2173.92 1055
2174.36 1033
2174.80 1005
2175.24 1120
2175.68 1066
2176.12 1085
2176.56 1102
2177.00 1047
2177.44 970
2177.88 953
2178.32 1017
2178.76 1043
2179.20 968
2179.64 949
2180.08 938
2180.52 924
2180.96 929
2181.40 907
2181.84 847
2182.28 853
2182.72 876
2183.16 855
2183.60 842
2184.04 762
2184.48 835
2184.93 854
2185.37 796
2185.81 843
2186.25 854
2186.69 908
2187.13 910
2187.57 849
2188.01 863
2188.45 910
2188.89 965
2189.34 899
2189.78 856
2190.22 903
2190.66 935
2191.10 904
2191.54 857
2191.98 891
2192.43 892
2192.87 929
2193.31 935
2193.75 925
2194.19 895
2194.63 948
2195.08 982
2195.52 991
2195.96 981
2196.40 942
2196.84 944
2197.29 885
2197.73 927
2198.17 857
2198.61 880
2199.06 780
2199.50 801
2199.94 788
2200.38 842
2200.82 870
2201.27 840
2201.71 841
2202.15 834
2202.59 798
2203.04 845
2203.48 832
2203.92 848
2204.37 925
2204.81 952
2205.25 857
2205.69 854
2206.14 833
2206.58 866
2207.02 846
2207.47 934
2207.91 933
2208.35 943
2208.80 895
2209.24 921
2209.68 929
2210.13 966
2210.57 948
2211.01 903
2211.46 912
2211.90 891
2212.34 925
2212.79 875
2213.23 896
2213.67 901
2214.12 891
2214.56 916
2215.01 873
2215.45 870
2215.89 884
2216.34 886
2216.78 831
2217.23 902
2217.67 934
2218.11 879
2218.56 801
2219.00 867
2219.45 863
2219.89 857
2220.34 826
2220.78 890
2221.22 905
2221.67 923
2222.11 904
2222.56 871
2223.00 871
2223.45 853
2223.89 846
2224.34 901
2224.78 858
2225.23 893
2225.67 940
2226.12 897
2226.56 911
2227.01 903
2227.45 947
2227.90 913
2228.34 902
2228.79 922
2229.23 959
2229.68 961
2230.12 969
2230.57 934
2231.01 941
2231.46 1003
2231.90 950
2232.35 966
2232.80 1037
2233.24 1032
2233.69 1026
2234.13 969
2234.58 934
2235.02 942
2235.47 892
2235.92 868
2236.36 942
2236.81 960
2237.25 928
2237.70 935
2238.15 874
2238.59 861
2239.04 790
2239.49 826
2239.93 780
2240.38 822
2240.82 858
2241.27 783
2241.72 747
2242.16 822
2242.61 779
2243.06 769
2243.50 824
2243.95 830
2244.40 824
2244.84 838
2245.29 824
2245.74 795
2246.19 829
2246.63 800
2247.08 803
2247.53 799
2247.97 781
2248.42 826
2248.87 844
2249.32 814
2249.76 817
2250.21 833
2250.66 829
2251.10 829
2251.55 828
2252.00 856
2252.45 857
2252.89 856
2253.34 805
2253.79 779
2254.24 819
2254.69 788
2255.13 772
2255.58 721
2256.03 799
2256.48 788
2256.93 770
2257.37 759
2257.82 800
2258.27 807
2258.72 777
2259.17 772
2259.61 789
2260.06 732
2260.51 774
2260.96 799
2261.41 793
2261.86 778
2262.31 850
2262.75 857
2263.20 859
2263.65 894
2264.10 890
2264.55 889
2265.00 850
2265.45 800
2265.90 814
2266.34 900
2266.79 891
2267.24 827
2267.69 805
2268.14 922
2268.59 883
2269.04 931
2269.49 929
2269.94 950
2270.39 941
2270.84 1024
2271.29 1019
2271.74 980
2272.18 986
2272.63 1001
2273.08 1028
2273.53 1001
2273.98 1041
2274.43 1004
2274.88 1143
2275.33 1206
2275.78 1228
2276.23 1274
2276.68 1311
2277.13 1364
2277.58 1245
2278.03 1212
2278.48 1245
2278.93 1143
2279.38 1089
2279.83 986
2280.28 960
2280.73 1003
2281.19 950
2281.64 951
2282.09 933
2282.54 925
2282.99 865
2283.44 864
2283.89 789
2284.34 838
2284.79 838
2285.24 820
2285.69 859
2286.14 852
2286.59 863
2287.04 826
2287.50 881
2287.95 936
2288.40 936
2288.85 1027
2289.30 1008
2289.75 1125
2290.20 1148
2290.65 1188
2291.11 1255
2291.56 1247
2292.01 1212
2292.46 1158
2292.91 1195
2293.36 1207
2293.82 1162
2294.27 1123
2294.72 1110
2295.17 1044
2295.62 1043
2296.07 1008
2296.53 953
2296.98 980
2297.43 961
2297.88 989
2298.33 1022
2298.79 972
2299.24 910
2299.69 917
2300.14 898
2300.60 863
2301.05 885
2301.50 879
2301.95 851
2302.41 834
2302.86 856
2303.31 859
2303.76 820
2304.22 844
2304.67 798
2305.12 834
2305.57 813
2306.03 782
2306.48 826
2306.93 860
2307.39 880
2307.84 930
2308.29 949
2308.75 903
2309.20 946
2309.65 960
2310.11 959
2310.56 973
2311.01 962
2311.47 962
2311.92 1001
2312.37 975
2312.83 944
2313.28 1034
2313.73 950
2314.19 929
2314.64 894
2315.09 891
2315.55 921
2316.00 894
2316.46 864
2316.91 857
2317.36 918
2317.82 903
2318.27 977
2318.73 984
2319.18 970
2319.63 931
2320.09 1023
2320.54 1013
2321.00 996
2321.45 1001
2321.91 951
2322.36 986
2322.82 967
2323.27 987
2323.72 1177
2324.18 1268
2324.63 1217
2325.09 1352
2325.54 1375
2326.00 1473
2326.45 1484
2326.91 1344
2327.36 1287
2327.82 1198
2328.27 1185
2328.73 1032
2329.18 933
2329.64 966
2330.09 923
2330.55 869
2331.00 913
2331.46 962
2331.92 863
2332.37 916
2332.83 821
2333.28 843
2333.74 895
2334.19 940
2334.65 903
2335.10 864
2335.56 846
2336.02 902
2336.47 886
2336.93 893
2337.38 916
2337.84 904
2338.30 820
2338.75 818
2339.21 785
2339.66 808
2340.12 831
2340.58 787
2341.03 765
2341.49 792
2341.95 822
2342.40 842
2342.86 811
2343.32 806
2343.77 818
2344.23 818
2344.68 884
2345.14 897
2345.60 878
2346.06 837
2346.51 862
2346.97 845
2347.43 848
2347.88 848
2348.34 852
2348.80 873
2349.25 908
2349.71 891
2350.17 903
2350.63 881
2351.08 877
2351.54 900
2352.00 903
2352.46 895
2352.91 785
2353.37 820
2353.83 851
2354.29 843
2354.74 811
2355.20 855
2355.66 780
2356.12 848
2356.57 808
2357.03 768
2357.49 785
2357.95 817
2358.41 888
2358.86 902
2359.32 905
2359.78 856
2360.24 870
2360.70 874
2361.15 881
2361.61 874
2362.07 854
2362.53 850
2362.99 866
2363.45 883
2363.91 898
2364.36 861
2364.82 890
2365.28 929
2365.74 912
2366.20 908
2366.66 959
2367.12 902
2367.57 963
2368.03 973
2368.49 923
2368.95 928
2369.41 907
2369.87 873
2370.33 904
2370.79 911
2371.25 886
2371.71 829
2372.17 768
2372.63 844
2373.09 868
2373.54 910
2374.00 911
2374.46 941
2374.92 915
2375.38 958
2375.84 983
2376.30 990
2376.76 917
2377.22 888
2377.68 825
2378.14 855
2378.60 845
2379.06 876
2379.52 874
2379.98 824
2380.44 822
2380.90 832
2381.36 834
2381.82 872
2382.28 812
2382.74 851
2383.20 847
2383.66 885
2384.12 885
2384.59 803
2385.05 868
2385.51 894
2385.97 867
2386.43 835
2386.89 900
2387.35 834
2387.81 821
2388.27 878
2388.73 832
2389.19 867
2389.65 867
2390.12 841
2390.58 854
2391.04 821
2391.50 891
2391.96 915
2392.42 883
2392.88 884
2393.34 826
2393.81 926
2394.27 873
2394.73 827
2395.19 787
2395.65 837
2396.11 811
2396.57 812
2397.04 804
2397.50 855
2397.96 857
2398.42 849
2398.88 820
2399.35 813
2399.81 834
2400.27 849
2400.73 855
2401.19 846
2401.66 892
2402.12 826
2402.58 864
2403.04 867
2403.51 861
2403.97 904
2404.43 880
2404.89 857
2405.36 961
2405.82 926
2406.28 840
2406.74 895
2407.21 863
2407.67 858
2408.13 799
2408.59 850
2409.06 841
2409.52 821
2409.98 783
2410.45 800
2410.91 763
2411.37 743
2411.84 760
2412.30 794
2412.76 854
2413.23 857
2413.69 852
2414.15 832
2414.62 786
2415.08 813
2415.54 819
2416.01 847
2416.47 789
2416.93 801
2417.40 809
2417.86 904
2418.32 858
2418.79 865
2419.25 838
2419.72 822
2420.18 853
2420.64 822
2421.11 788
2421.57 823
2422.04 802
2422.50 832
2422.96 830
2423.43 852
2423.89 869
2424.36 912
2424.82 906
2425.29 919
2425.75 935
2426.22 898
2426.68 802
2427.15 846
2427.61 901
2428.07 906
2428.54 872
2429.00 777
2429.47 745
2429.93 835
2430.40 812
2430.86 796
2431.33 776
2431.79 771
2432.26 806
2432.72 814
2433.19 843
2433.65 791
2434.12 804
2434.59 807
2435.05 878
2435.52 891
2435.98 856
2436.45 823
2436.91 780
2437.38 830
2437.84 834
2438.31 835
2438.78 846
2439.24 877
2439.71 813
2440.17 817
2440.64 853
2441.10 874
2441.57 893
2442.04 875
2442.50 881
2442.97 829
2443.44 873
2443.90 869
2444.37 830
2444.83 844
2445.30 902
2445.77 850
2446.23 862
2446.70 796
2447.17 818
2447.63 816
2448.10 810
2448.57 813
2449.03 811
2449.50 822
2449.97 779
2450.43 789
2450.90 791
2451.37 841
2451.83 829
2452.30 818
2452.77 849
2453.24 838
2453.70 825
2454.17 817
2454.64 765
2455.10 827
2455.57 813
2456.04 791
2456.51 791
2456.97 792
2457.44 779
2457.91 772
2458.38 757
2458.84 802
2459.31 862
2459.78 831
2460.25 794
2460.72 852
2461.18 827
2461.65 801
2462.12 728
2462.59 774
2463.06 801
2463.52 802
2463.99 805
2464.46 839
2464.93 816
2465.40 815
2465.86 796
2466.33 805
2466.80 831
2467.27 887
2467.74 821
2468.21 802
2468.68 804
2469.14 808
2469.61 786
2470.08 799
2470.55 784
2471.02 778
2471.49 754
2471.96 801
2472.43 827
2472.90 835
2473.36 803
2473.83 767
2474.30 809
2474.77 846
2475.24 860
2475.71 828
2476.18 809
2476.65 833
2477.12 846
2477.59 815
2478.06 857
2478.53 857
2479.00 802
2479.47 829
2479.94 855
2480.41 859
2480.87 869
2481.34 855
2481.81 812
2482.28 773
2482.75 775
2483.22 757
2483.69 721
2484.16 784
2484.63 836
2485.10 864
2485.57 844
2486.05 851
2486.52 895
2486.99 919
2487.46 877
2487.93 852
2488.40 882
2488.87 907
2489.34 964
2489.81 942
2490.28 939
2490.75 875
2491.22 852
2491.69 882
2492.16 901
2492.63 843
2493.10 837
2493.58 866
2494.05 878
2494.52 838
2494.99 875
2495.46 899
2495.93 886
2496.40 940
2496.87 842
2497.34 795
2497.82 865
2498.29 877
2498.76 792
2499.23 855
2499.70 836
2500.17 814
2500.64 815
2501.12 789
2501.59 760
2502.06 828
2502.53 880
2503.00 880
2503.48 839
2503.95 901
2504.42 862
2504.89 852
2505.36 861
2505.84 877
2506.31 871
2506.78 904
2507.25 895
2507.72 916
2508.20 903
2508.67 909
2509.14 942
2509.61 927
2510.09 924
2510.56 1033
2511.03 1060
2511.50 1048
2511.98 1176
2512.45 1160
2512.92 1179
2513.40 1186
2513.87 1109
2514.34 1122
2514.81 1079
2515.29 1122
2515.76 1086
2516.23 1000
2516.71 978
2517.18 958
2517.65 935
2518.13 965
2518.60 982
2519.07 956
2519.55 972
2520.02 1034
2520.49 964
2520.97 985
2521.44 1014
2521.91 1033
2522.39 1002
2522.86 953
2523.34 955
2523.81 886
2524.28 937
2524.76 897
2525.23 925
2525.70 937
2526.18 946
2526.65 989
2527.13 1037
2527.60 1103
2528.08 1029
2528.55 982
2529.02 1071
2529.50 1050
2529.97 1014
2530.45 976
2530.92 974
2531.40 998
2531.87 959
2532.34 907
2532.82 933
2533.29 956
2533.77 898
2534.24 907
2534.72 916
2535.19 929
2535.67 961
2536.14 954
2536.62 921
2537.09 943
2537.57 868
2538.04 908
2538.52 912
2538.99 860
2539.47 831
2539.94 924
2540.42 928
2540.90 982
2541.37 922
2541.85 938
2542.32 963
2542.80 903
2543.27 906
2543.75 868
2544.22 861
2544.70 945
2545.18 949
2545.65 1035
2546.13 1027
2546.60 1072
2547.08 1016
2547.56 1003
2548.03 1127
2548.51 1074
2548.98 1120
2549.46 1141
2549.94 1153
2550.41 1170
2550.89 1166
2551.37 1101
2551.84 1116
2552.32 1067
2552.80 1042
2553.27 1037
2553.75 1037
2554.23 1049
2554.70 943
2555.18 937
2555.66 912
2556.13 896
2556.61 877
2557.09 908
2557.56 940
2558.04 888
2558.52 880
2558.99 914
2559.47 880
2559.95 921
2560.43 947
2560.90 973
2561.38 958
2561.86 888
2562.33 903
2562.81 830
2563.29 846
2563.77 871
2564.25 852
2564.72 865
2565.20 846
2565.68 866
2566.16 853
2566.63 875
2567.11 922
2567.59 924
2568.07 881
2568.55 859
2569.02 846
2569.50 936
2569.98 877
2570.46 887
2570.94 893
2571.41 860
2571.89 870
2572.37 868
2572.85 812
2573.33 839
2573.81 800
2574.28 857
2574.76 859
2575.24 849
2575.72 890
2576.20 905
2576.68 856
2577.16 888
2577.64 911
2578.11 887
2578.59 909
2579.07 907
2579.55 908
2580.03 876
2580.51 840
2580.99 829
2581.47 840
2581.95 797
2582.43 837
2582.91 870
2583.39 860
2583.86 769
2584.34 844
2584.82 799
2585.30 823
2585.78 809
2586.26 851
2586.74 909
2587.22 878
2587.70 837
2588.18 842
2588.66 862
2589.14 870
2589.62 863
2590.10 848
2590.58 922
2591.06 867
2591.54 882
2592.02 920
2592.50 900
2592.98 930
2593.46 902
2593.94 839
2594.42 837
2594.90 869
2595.38 847
2595.86 873
2596.35 830
2596.83 784
2597.31 780
2597.79 753
2598.27 817
2598.75 822
2599.23 839
2599.71 810
2600.19 809
2600.67 841
2601.15 773
2601.63 787
2602.12 807
2602.60 801
2603.08 859
2603.56 873
2604.04 789
2604.52 873
2605.00 805
2605.48 790
2605.97 789
2606.45 846
2606.93 843
2607.41 851
2607.89 874
2608.37 861
2608.86 796
2609.34 808
2609.82 838
2610.30 853
2610.78 912
2611.26 869
2611.75 835
2612.23 838
2612.71 867
2613.19 865
2613.68 890
2614.16 849
2614.64 837
2615.12 827
2615.60 859
2616.09 850
2616.57 913
2617.05 887
2617.53 882
2618.02 875
2618.50 854
2618.98 835
2619.46 866
2619.95 850
2620.43 855
2620.91 858
2621.40 826
2621.88 853
2622.36 858
2622.85 864
2623.33 845
2623.81 850
2624.29 850
2624.78 831
2625.26 787
2625.74 831
2626.23 830
2626.71 858
2627.19 853
2627.68 948
2628.16 911
2628.64 870
2629.13 864
2629.61 923
2630.10 911
2630.58 894
2631.06 912
2631.55 914
2632.03 939
2632.51 919
2633.00 891
2633.48 902
2633.97 843
2634.45 895
2634.94 872
2635.42 856
2635.90 836
2636.39 870
2636.87 864
2637.36 856
2637.84 862
2638.33 853
2638.81 860
2639.29 849
2639.78 826
2640.26 818
2640.75 885
2641.23 859
2641.72 849
2642.20 866
2642.69 927
2643.17 863
2643.66 855
2644.14 840
2644.63 809
2645.11 809
2645.60 849
2646.08 860
2646.57 847
2647.05 907
2647.54 890
2648.02 879
2648.51 903
2648.99 888
2649.48 900
2649.97 882
2650.45 876
2650.94 852
2651.42 853
2651.91 840
2652.39 830
2652.88 876
2653.37 908
2653.85 851
2654.34 861
2654.82 852
2655.31 919
2655.80 914
2656.28 950
2656.77 857
2657.25 919
2657.74 924
2658.23 863
2658.71 877
2659.20 856
2659.69 855
2660.17 811
2660.66 846
2661.14 917
2661.63 836
2662.12 798
2662.60 862
2663.09 838
2663.58 909
2664.06 913
2664.55 854
2665.04 854
2665.53 860
2666.01 854
2666.50 822
2666.99 844
2667.47 812
2667.96 815
2668.45 804
2668.94 844
2669.42 863
2669.91 856
2670.40 899
2670.88 903
2671.37 919
2671.86 911
2672.35 976
2672.83 1053
2673.32 1097
2673.81 1111
2674.30 1206
2674.79 1128
2675.27 1085
2675.76 1110
2676.25 1071
2676.74 1041
2677.23 1117
2677.71 1014
2678.20 1030
2678.69 1004
2679.18 953
2679.67 900
2680.15 936
2680.64 906
2681.13 847
2681.62 811
2682.11 870
2682.60 830
2683.08 888
2683.57 837
2684.06 839
2684.55 820
2685.04 845
2685.53 852
2686.02 881
2686.51 819
2686.99 833
2687.48 851
2687.97 848
2688.46 871
2688.95 855
2689.44 883
2689.93 922
2690.42 941
2690.91 872
2691.40 878
2691.89 909
2692.38 902
2692.87 935
2693.35 913
2693.84 977
2694.33 949
2694.82 861
2695.31 878
2695.80 953
2696.29 919
2696.78 894
2697.27 883
2697.76 877
2698.25 911
2698.74 880
2699.23 906
2699.72 884
2700.21 842
2700.70 854
2701.19 861
2701.68 852
2702.17 852
2702.66 910
2703.15 893
2703.64 906
2704.13 894
2704.62 889
2705.12 921
2705.61 869
2706.10 798
2706.59 831
2707.08 847
2707.57 884
2708.06 872
2708.55 847
2709.04 838
2709.53 875
2710.02 837
2710.51 856
2711.01 892
2711.50 838
2711.99 851
2712.48 852
2712.97 817
2713.46 880
2713.95 900
2714.44 878
2714.94 829
2715.43 752
2715.92 823
2716.41 844
2716.90 794
2717.39 871
2717.89 882
2718.38 813
2718.87 823
2719.36 837
2719.85 808
2720.34 900
2720.84 861
2721.33 932
2721.82 953
2722.31 972
2722.80 971
2723.30 946
2723.79 969
2724.28 980
2724.77 913
2725.27 915
2725.76 925
2726.25 925
2726.74 828
2727.24 843
2727.73 884
2728.22 877
2728.71 812
2729.21 792
2729.70 897
2730.19 802
2730.69 848
2731.18 856
2731.67 900
2732.16 854
2732.66 839
2733.15 861
2733.64 867
2734.14 835
2734.63 870
2735.12 895
2735.62 867
2736.11 916
2736.60 961
2737.10 993
2737.59 973
2738.08 950
2738.58 1012
2739.07 973
2739.56 1008
2740.06 1008
2740.55 969
2741.05 928
2741.54 956
2742.03 974
2742.53 901
2743.02 928
2743.52 956
2744.01 868
2744.50 914
2745.00 910
2745.49 872
2745.99 852
2746.48 906
2746.97 915
2747.47 939
2747.96 941
2748.46 931
2748.95 956
2749.45 924
2749.94 931
2750.44 895
2750.93 896
2751.43 877
2751.92 845
2752.42 822
2752.91 876
2753.41 871
2753.90 831
2754.40 782
2754.89 805
2755.39 814
2755.88 849
2756.38 842
2756.87 844
2757.37 860
2757.86 851
2758.36 825
2758.85 827
2759.35 839
2759.84 873
2760.34 876
2760.83 840
2761.33 849
2761.83 843
2762.32 893
2762.82 908
2763.31 895
2763.81 942
2764.30 990
2764.80 926
2765.30 906
2765.79 934
2766.29 940
2766.78 935
2767.28 901
2767.78 891
2768.27 916
2768.77 850
2769.27 827
2769.76 879
2770.26 839
2770.76 822
2771.25 795
2771.75 856
2772.24 889
2772.74 929
2773.24 865
2773.73 875
2774.23 899
2774.73 903
2775.23 944
2775.72 984
2776.22 967
2776.72 957
2777.21 972
2777.71 942
2778.21 944
2778.70 953
2779.20 946
2779.70 892
2780.20 836
2780.69 851
2781.19 830
2781.69 831
2782.19 818
2782.68 819
2783.18 878
2783.68 858
2784.18 842
2784.67 927
2785.17 877
2785.67 886
2786.17 909
2786.67 889
2787.16 870
2787.66 890
2788.16 879
2788.66 805
2789.16 857
2789.65 809
2790.15 803
2790.65 810
2791.15 834
2791.65 869
2792.15 821
2792.64 848
2793.14 876
2793.64 863
2794.14 868
2794.64 843
2795.14 844
2795.64 838
2796.13 900
2796.63 852
2797.13 860
2797.63 931
2798.13 895
2798.63 858
2799.13 862
2799.63 815
2800.13 815
2800.62 870
2801.12 919
2801.62 955
2802.12 837
2802.62 914
2803.12 911
2803.62 924
2804.12 854
2804.62 904
2805.12 858
2805.62 908
2806.12 870
2806.62 872
2807.12 861
2807.62 882
2808.12 883
2808.62 906
2809.12 911
2809.62 917
2810.12 1005
2810.62 941
2811.12 994
2811.62 1002
2812.12 984
2812.62 876
2813.12 931
2813.62 881
2814.12 882
2814.62 889
2815.12 892
2815.62 916
2816.12 924
2816.62 964
2817.12 930
2817.62 867
2818.12 862
2818.62 860
2819.12 926
2819.63 928
2820.13 885
2820.63 874
2821.13 864
2821.63 881
2822.13 873
2822.63 801
2823.13 816
2823.63 796
2824.13 863
2824.64 860
2825.14 829
2825.64 830
2826.14 859
2826.64 891
2827.14 866
2827.64 869
2828.15 859
2828.65 878
2829.15 849
2829.65 860
2830.15 906
2830.65 852
2831.16 826
2831.66 851
2832.16 848
2832.66 846
2833.16 824
2833.67 839
2834.17 821
2834.67 911
2835.17 887
2835.68 862
2836.18 846
2836.68 906
2837.18 909
2837.68 920
2838.19 948
2838.69 904
2839.19 875
2839.70 847
2840.20 864
2840.70 821
2841.20 834
2841.71 919
2842.21 939
2842.71 952
2843.21 935
2843.72 917
2844.22 898
2844.72 901
2845.23 920
2845.73 931
2846.23 918
2846.74 944
2847.24 952
2847.74 921
2848.25 944
2848.75 960
2849.25 929
2849.76 949
2850.26 947
2850.76 965
2851.27 903
2851.77 950
2852.28 889
2852.78 878
2853.28 836
2853.79 875
2854.29 851
2854.79 846
2855.30 890
2855.80 849
2856.31 885
2856.81 827
2857.31 815
2857.82 826
2858.32 834
2858.83 828
2859.33 845
2859.84 878
2860.34 876
2860.85 836
2861.35 846
2861.85 838
2862.36 828
2862.86 882
2863.37 876
2863.87 849
2864.38 870
2864.88 908
2865.39 800
2865.89 867
2866.40 843
2866.90 835
2867.41 837
2867.91 884
2868.42 946
2868.92 911
2869.43 910
2869.93 901
2870.44 869
2870.94 965
2871.45 994
2871.96 982
2872.46 1048
2872.97 1014
2873.47 951
2873.98 932
2874.48 1008
2874.99 979
2875.49 1006
2876.00 945
2876.51 935
2877.01 937
2877.52 879
2878.02 931
2878.53 891
2879.04 884
2879.54 881
2880.05 888
2880.55 832
2881.06 858
2881.57 884
2882.07 888
2882.58 932
2883.09 922
2883.59 977
2884.10 942
2884.61 989
2885.11 1008
2885.62 1071
2886.13 1107
2886.63 1220
2887.14 1219
2887.65 1177
2888.15 1167
2888.66 1205
2889.17 1125
2889.67 1193
2890.18 1283
2890.69 1222
2891.20 1215
2891.70 1212
2892.21 1121
2892.72 1090
2893.22 1130
2893.73 1081
2894.24 1082
2894.75 1234
2895.25 1228
2895.76 1240
2896.27 1308
2896.78 1251
2897.29 1291
2897.79 1238
2898.30 1189
2898.81 1251
2899.32 1137
2899.82 1139
2900.33 1183
2900.84 1120
2901.35 1161
2901.86 1070
2902.36 1032
2902.87 1075
2903.38 1059
2903.89 978
2904.40 995
2904.91 1009
2905.41 993
2905.92 953
2906.43 991
2906.94 1010
2907.45 947
2907.96 978
2908.47 906
2908.97 992
2909.48 978
2909.99 924
2910.50 953
2911.01 975
2911.52 932
2912.03 907
2912.54 882
2913.05 944
2913.55 902
2914.06 956
2914.57 970
2915.08 949
2915.59 947
2916.10 994
2916.61 949
2917.12 1034
2917.63 1008
2918.14 956
2918.65 897
2919.16 980
2919.67 927
2920.18 910
2920.69 893
2921.20 859
2921.71 979
2922.22 967
2922.73 935
2923.24 969
2923.75 924
2924.26 923
2924.77 931
2925.28 912
2925.79 956
2926.30 973
2926.81 924
2927.32 917
2927.83 903
2928.34 900
2928.85 915
2929.36 916
2929.87 856
2930.38 821
2930.89 893
2931.40 894
2931.91 916
2932.42 883
2932.93 849
2933.45 871
2933.96 859
2934.47 916
2934.98 897
2935.49 899
2936.00 899
2936.51 889
2937.02 917
2937.53 1012
2938.04 1001
2938.56 1023
2939.07 1083
2939.58 1071
2940.09 1094
2940.60 1010
2941.11 939
2941.62 1000
2942.14 1017
2942.65 969
2943.16 945
2943.67 1064
2944.18 1048
2944.70 949
2945.21 941
2945.72 970
2946.23 969
2946.74 962
2947.26 921
2947.77 946
2948.28 924
2948.79 926
2949.30 883
2949.82 892
2950.33 992
2950.84 902
2951.35 858
2951.87 813
2952.38 867
2952.89 906
2953.40 945
2953.92 954
2954.43 937
2954.94 909
2955.45 935
2955.97 945
2956.48 990
2956.99 953
2957.51 908
2958.02 950
2958.53 963
2959.04 1031
2959.56 1011
2960.07 993
2960.58 946
2961.10 974
2961.61 976
2962.12 1020
2962.64 1010
2963.15 990
2963.66 1030
2964.18 1111
2964.69 1096
2965.21 1117
2965.72 1065
2966.23 1057
2966.75 1017
2967.26 1020
2967.77 1011
2968.29 1001
2968.80 984
2969.32 1008
2969.83 902
2970.34 913
2970.86 923
2971.37 962
2971.89 953
2972.40 973
2972.91 1045
2973.43 1017
2973.94 1015
2974.46 1065
2974.97 1032
2975.49 1031
2976.00 1068
2976.52 1024
2977.03 1000
2977.55 1048
2978.06 1060
2978.57 1013
2979.09 1038
2979.60 1073
2980.12 1038
2980.63 1113
2981.15 1109
2981.66 1194
2982.18 1185
2982.69 1092
2983.21 1195
2983.73 1186
2984.24 1249
2984.76 1273
2985.27 1248
2985.79 1247
2986.30 1337
2986.82 1374
2987.33 1364
2987.85 1367
2988.36 1299
2988.88 1352
2989.40 1452
2989.91 1459
2990.43 1436
2990.94 1415
2991.46 1364
2991.97 1366
2992.49 1382
2993.01 1420
2993.52 1435
2994.04 1475
2994.55 1442
2995.07 1550
2995.59 1635
2996.10 1612
2996.62 1599
2997.14 1644
2997.65 1734
2998.17 1748
2998.69 1820
2999.20 1823
2999.72 1828
3000.24 1799
3000.75 1982
3001.27 1986
3001.79 2128
3002.30 2386
3002.82 2672
3003.34 3269
3003.85 3832
3004.37 4480
3004.89 5003
3005.40 5257
3005.92 5156
3006.44 5163
3006.96 4884
3007.47 4363
3007.99 3916
3008.51 3432
3009.03 2908
3009.54 2646
3010.06 2165
3010.58 2007
3011.10 1772
3011.61 1673
3012.13 1648
3012.65 1609
3013.17 1536
3013.68 1478
3014.20 1452
3014.72 1440
3015.24 1389
3015.76 1502
3016.27 1376
3016.79 1392
3017.31 1373
3017.83 1358
3018.35 1378
3018.86 1329
3019.38 1268
3019.90 1302
3020.42 1317
3020.94 1241
3021.46 1294
3021.97 1380
3022.49 1346
3023.01 1345
3023.53 1370
3024.05 1416
3024.57 1389
3025.09 1305
3025.61 1379
3026.12 1348
3026.64 1301
3027.16 1295
3027.68 1258
3028.20 1326
3028.72 1161
3029.24 1235
3029.76 1214
3030.28 1199
3030.80 1212
3031.32 1187
3031.84 1158
3032.35 1169
3032.87 1141
3033.39 1138
3033.91 1141
3034.43 1088
3034.95 1131
3035.47 1163
3035.99 1192
3036.51 1122
3037.03 1124
3037.55 1174
3038.07 1197
3038.59 1201
3039.11 1120
3039.63 1107
3040.15 1155
3040.67 1141
3041.19 1083
3041.71 1161
3042.23 1124
3042.75 1146
3043.27 1150
3043.79 1177
3044.31 1178
3044.83 1132
3045.35 1085
3045.87 1089
3046.40 1133
3046.92 1162
3047.44 1134
3047.96 1066
3048.48 1141
3049.00 1095
3049.52 1046
3050.04 1087
3050.56 1061
3051.08 1074
3051.60 1089
3052.12 1071
3052.65 1108
3053.17 1128
3053.69 1096
3054.21 1105
3054.73 1165
3055.25 1172
3055.77 1111
3056.30 1151
3056.82 1136
3057.34 1132
3057.86 1083
3058.38 1107
3058.90 1124
3059.42 1130
3059.95 1148
3060.47 1153
3060.99 1145
3061.51 1161
3062.03 1170
3062.56 1254
3063.08 1254
3063.60 1311
3064.12 1333
3064.64 1303
3065.17 1241
3065.69 1321
3066.21 1408
3066.73 1451
3067.26 1512
3067.78 1541
3068.30 1528
3068.82 1565
3069.35 1535
3069.87 1505
3070.39 1437
3070.91 1366
3071.44 1372
3071.96 1390
3072.48 1388
3073.01 1388
3073.53 1345
3074.05 1398
3074.57 1374
3075.10 1275
3075.62 1366
3076.14 1380
3076.67 1408
3077.19 1433
3077.71 1457
3078.24 1510
3078.76 1469
3079.28 1602
3079.81 1593
3080.33 1678
3080.85 1764
3081.38 1786
3081.90 1885
3082.42 1860
3082.95 1945
3083.47 1905
3084.00 1875
3084.52 1969
3085.04 1901
3085.57 1827
3086.09 1772
3086.62 1866
3087.14 1979
3087.66 2111
3088.19 2412
3088.71 2674
3089.24 2857
3089.76 3251
3090.29 3463
3090.81 3530
3091.33 3540
3091.86 3477
3092.38 3213
3092.91 3013
3093.43 2628
3093.96 2497
3094.48 2405
3095.01 2308
3095.53 2328
3096.06 2229
3096.58 2209
3097.11 2195
3097.63 2172
3098.16 2229
3098.68 2293
3099.21 2284
3099.73 2560
3100.26 2873
3100.78 3406
3101.31 4116
3101.83 5051
3102.36 6200
3102.88 7125
3103.41 7890
3103.93 8203
3104.46 7749
3104.99 7215
3105.51 6554
3106.04 5753
3106.56 4737
3107.09 4056
3107.61 3477
3108.14 3019
3108.67 2655
3109.19 2357
3109.72 2180
3110.24 2217
3110.77 2162
3111.30 2121
3111.82 1980
3112.35 2022
3112.87 1855
3113.40 1831
3113.93 1801
3114.45 1748
3114.98 1665
3115.51 1706
3116.03 1558
3116.56 1456
3117.09 1511
3117.61 1450
3118.14 1470
3118.67 1405
3119.19 1476
3119.72 1522
3120.25 1639
3120.77 1659
3121.30 1753
3121.83 1779
3122.35 1728
3122.88 1729
3123.41 1730
3123.94 1599
3124.46 1567
3124.99 1476
3125.52 1465
3126.05 1454
3126.57 1418
3127.10 1340
3127.63 1310
3128.16 1281
3128.68 1295
3129.21 1267
3129.74 1312
3130.27 1235
3130.79 1226
3131.32 1191
3131.85 1250
3132.38 1262
3132.91 1199
3133.43 1172
3133.96 1253
3134.49 1251
3135.02 1239
3135.55 1203
3136.07 1149
3136.60 1136
3137.13 1272
3137.66 1080
3138.19 1108
3138.72 1135
3139.24 1134
3139.77 1183
3140.30 1149
3140.83 1197
3141.36 1106
3141.89 1145
3142.42 1227
3142.95 1171
3143.47 1107
3144.00 1068
3144.53 1102
3145.06 1122
3145.59 1131
3146.12 1186
3146.65 1178
3147.18 1186
3147.71 1181
3148.24 1207
3148.76 1159
3149.29 1212
3149.82 1212
3150.35 1182
3150.88 1205
3151.41 1208
3151.94 1206
3152.47 1203
3153.00 1177
3153.53 1203
3154.06 1158
3154.59 1177
3155.12 1126
3155.65 1174
3156.18 1238
3156.71 1252
3157.24 1322
3157.77 1236
3158.30 1201
3158.83 1232
3159.36 1295
3159.89 1258
3160.42 1286
3160.95 1235
3161.48 1128
3162.01 1152
3162.54 1124
3163.07 1166
3163.60 1159
3164.13 1129
3164.66 1151
3165.20 1055
3165.73 1085
3166.26 1156
3166.79 1134
3167.32 1135
3167.85 1096
3168.38 1097
3168.91 1135
3169.44 1114
3169.97 1041
3170.50 1051
3171.04 1071
3171.57 1102
3172.10 1178
3172.63 1205
3173.16 1197
3173.69 1200
3174.22 1248
3174.75 1213
3175.29 1177
3175.82 1226
3176.35 1239
3176.88 1242
3177.41 1176
3177.94 1215
3178.48 1151
3179.01 1178
3179.54 1151
3180.07 1100
3180.60 1154
3181.14 1046
3181.67 1082
3182.20 1037
3182.73 1011
3183.26 977
3183.80 1050
3184.33 1088
3184.86 1044
3185.39 1041
3185.93 1067
3186.46 1121
3186.99 1077
3187.52 1107
3188.06 1069
3188.59 1097
3189.12 1086
3189.65 1118
3190.19 1156
3190.72 1166
3191.25 1120
3191.79 1126
3192.32 1123
3192.85 1050
3193.38 1081
3193.92 1140
3194.45 1078
3194.98 1060
3195.52 1108
3196.05 1161
3196.58 1154
3197.12 1103
3197.65 1164
3198.18 1160
3198.72 1136
3199.25 1116
3199.78 1189
3200.32 1062
3200.85 1122
3201.39 1136
3201.92 1177
3202.45 1203
3202.99 1180
3203.52 1296
3204.05 1267
3204.59 1231
3205.12 1312
3205.66 1336
3206.19 1378
3206.72 1425
3207.26 1419
3207.79 1525
3208.33 1648
3208.86 1740
3209.40 1809
3209.93 1866
3210.47 1937
3211.00 1958
3211.53 2020
3212.07 2081
3212.60 2011
3213.14 1907
3213.67 1856
3214.21 1705
3214.74 1707
3215.28 1532
3215.81 1463
3216.35 1439
3216.88 1375
3217.42 1321
3217.95 1238
3218.49 1231
3219.02 1182
3219.56 1226
3220.09 1234
3220.63 1264
3221.16 1230
3221.70 1240
3222.23 1286
3222.77 1327
3223.31 1447
3223.84 1429
3224.38 1494
3224.91 1503
3225.45 1491
3225.98 1535
3226.52 1523
3227.06 1465
3227.59 1451
3228.13 1432
3228.66 1361
3229.20 1382
3229.74 1415
3230.27 1357
3230.81 1334
3231.34 1427
3231.88 1391
3232.42 1435
3232.95 1484
3233.49 1539
3234.03 1576
3234.56 1535
3235.10 1451
3235.64 1565
3236.17 1556
3236.71 1652
3237.25 1708
3237.78 1706
3238.32 1727
3238.86 1757
3239.39 1755
3239.93 1701
3240.47 1667
3241.00 1675
3241.54 1703
3242.08 1638
3242.61 1662
3243.15 1733
3243.69 1690
3244.23 1724
3244.76 1757
3245.30 1751
3245.84 1771
3246.38 1822
3246.91 1920
3247.45 2021
3247.99 2048
3248.53 2113
3249.06 2052
3249.60 2156
3250.14 2350
3250.68 2649
3251.21 3071
3251.75 3789
3252.29 4539
3252.83 4838
3253.37 4797
3253.90 5272
3254.44 5267
3254.98 4830
3255.52 4528
3256.06 4053
3256.60 3668
3257.13 3182
3257.67 2953
3258.21 2808
3258.75 2606
3259.29 2598
3259.83 2562
3260.36 2661
3260.90 2815
3261.44 3009
3261.98 3118
3262.52 3303
3263.06 3434
3263.60 3497
3264.14 3621
3264.68 3799
3265.21 3871
3265.75 3975
3266.29 4066
3266.83 4176
3267.37 4198
3267.91 4336
3268.45 4040
3268.99 3793
3269.53 3656
3270.07 3297
3270.61 2975
3271.15 2686
3271.69 2708
3272.23 2373
3272.76 2251
3273.30 2222
3273.84 2239
3274.38 2165
3274.92 2084
3275.46 2095
3276.00 2100
3276.54 2084
3277.08 1939
3277.62 1980
3278.16 1952
3278.70 2036
3279.24 2058
3279.78 2099
3280.32 2064
3280.86 2063
3281.41 2091
3281.95 1988
3282.49 1959
3283.03 1937
3283.57 1999
3284.11 2086
3284.65 2082
3285.19 2041
3285.73 2114
3286.27 2143
3286.81 2136
3287.35 2135
3287.89 2157
3288.43 2163
3288.97 2185
3289.52 2193
3290.06 2280
3290.60 2383
3291.14 2559
3291.68 2692
3292.22 2710
3292.76 2907
3293.30 3113
3293.85 3252
3294.39 3462
3294.93 3630
3295.47 3899
3296.01 4014
3296.55 4100
3297.09 3978
3297.64 4016
3298.18 3713
3298.72 3406
3299.26 3438
3299.80 3174
3300.34 2920
3300.89 2842
3301.43 2774
3301.97 2570
3302.51 2458
3303.06 2483
3303.60 2461
3304.14 2452
3304.68 2429
3305.22 2389
3305.77 2461
3306.31 2466
3306.85 2447
3307.39 2534
3307.94 2611
3308.48 2557
3309.02 2523
3309.56 2756
3310.11 2803
3310.65 2644
3311.19 2728
3311.74 2714
3312.28 2814
3312.82 2858
3313.36 2705
3313.91 2742
3314.45 2785
3314.99 2834
3315.54 3218
3316.08 3303
3316.62 3506
3317.17 3722
3317.71 3948
3318.25 4290
3318.80 4545
3319.34 4813
3319.88 4987
3320.43 4955
3320.97 5078
3321.51 5013
3322.06 4757
3322.60 4410
3323.14 4220
3323.69 4100
3324.23 3945
3324.78 3708
3325.32 3562
3325.86 3636
3326.41 3553
3326.95 3446
3327.50 3418
3328.04 3360
3328.59 3362
3329.13 3450
3329.67 3599
3330.22 3737
3330.76 4199
3331.31 4785
3331.85 5890
3332.40 7699
3332.94 10410
3333.49 13603
3334.03 17333
3334.57 21134
3335.12 24055
3335.66 25965
3336.21 27467
3336.75 28305
3337.30 28071
3337.84 27281
3338.39 24998
3338.93 22032
3339.48 19102
3340.02 15928
3340.57 13075
3341.11 10523
3341.66 8483
3342.20 6960
3342.75 5585
3343.30 4772
3343.84 4106
3344.39 3651
3344.93 3202
3345.48 3075
3346.02 2943
3346.57 2877
3347.11 2837
3347.66 2705
3348.21 2671
3348.75 2534
3349.30 2443
3349.84 2403
3350.39 2359
3350.94 2344
3351.48 2318
3352.03 2347
3352.57 2269
3353.12 2278
3353.67 2260
3354.21 2216
3354.76 2221
3355.31 2151
3355.85 2174
3356.40 2144
3356.95 2068
3357.49 2005
3358.04 2188
3358.59 2158
3359.13 2118
3359.68 2205
3360.23 2163
3360.77 2185
3361.32 2188
3361.87 2254
3362.41 2354
3362.96 2278
3363.51 2368
3364.05 2416
3364.60 2348
3365.15 2375
3365.70 2340
3366.24 2301
3366.79 2296
3367.34 2304
3367.89 2166
3368.43 2096
3368.98 2187
3369.53 2289
3370.08 2349
3370.62 2375
3371.17 2700
3371.72 2890
3372.27 3151
3372.81 3431
3373.36 3855
3373.91 3922
3374.46 4042
3375.01 4069
3375.55 3989
3376.10 3790
3376.65 3513
3377.20 3267
3377.75 3014
3378.30 2732
3378.84 2564
3379.39 2327
3379.94 2204
3380.49 2075
3381.04 1949
3381.59 1907
3382.13 1807
3382.68 1792
3383.23 1818
3383.78 1760
3384.33 1700
3384.88 1719
3385.43 1611
3385.98 1655
3386.52 1627
3387.07 1570
3387.62 1539
3388.17 1495
3388.72 1547
3389.27 1470
3389.82 1477
3390.37 1529
3390.92 1602
3391.47 1524
3392.02 1530
3392.57 1554
3393.12 1515
3393.66 1583
3394.21 1553
3394.76 1543
3395.31 1566
3395.86 1635
3396.41 1697
3396.96 1655
3397.51 1666
3398.06 1759
3398.61 1808
3399.16 1741
3399.71 1661
3400.26 1696
3400.81 1710
3401.36 1692
3401.91 1597
3402.46 1586
3403.01 1543
3403.56 1495
3404.11 1414
3404.66 1401
3405.21 1507
3405.77 1420
3406.32 1409
3406.87 1532
3407.42 1501
3407.97 1443
3408.52 1495
3409.07 1518
3409.62 1640
3410.17 1762
3410.72 1821
3411.27 1898
3411.82 1941
3412.37 1944
3412.93 1958
3413.48 1948
3414.03 1890
3414.58 1837
3415.13 1710
3415.68 1763
3416.23 1740
3416.78 1754
3417.34 1737
3417.89 1816
3418.44 1799
3418.99 1785
3419.54 1787
3420.09 1649
3420.65 1634
3421.20 1558
3421.75 1511
3422.30 1546
3422.85 1506
3423.40 1472
3423.96 1622
3424.51 1753
3425.06 1668
3425.61 1681
3426.17 1620
3426.72 1573
3427.27 1504
3427.82 1462
3428.37 1437
3428.93 1397
3429.48 1271
3430.03 1283
3430.58 1235
3431.14 1336
3431.69 1257
3432.24 1319
3432.79 1289
3433.35 1187
3433.90 1275
3434.45 1332
3435.01 1290
3435.56 1267
3436.11 1310
3436.66 1363
3437.22 1324
3437.77 1371
3438.32 1352
3438.88 1370
3439.43 1364
3439.98 1353
3440.54 1324
3441.09 1406
3441.64 1283
3442.20 1288
3442.75 1285
3443.30 1323
3443.86 1304
3444.41 1282
3444.96 1297
3445.52 1269
3446.07 1271
3446.63 1322
3447.18 1273
3447.73 1257
3448.29 1290
3448.84 1234
3449.40 1275
3449.95 1229
3450.50 1197
3451.06 1211
3451.61 1138
3452.17 1218
3452.72 1209
3453.27 1153
3453.83 1096
3454.38 1130
3454.94 1193
3455.49 1218
3456.05 1212
3456.60 1174
3457.16 1232
3457.71 1177
3458.27 1167
3458.82 1156
3459.38 1242
3459.93 1230
3460.49 1223
3461.04 1277
3461.60 1355
3462.15 1343
3462.71 1373
3463.26 1334
3463.82 1341
3464.37 1364
3464.93 1417
3465.48 1434
3466.04 1416
3466.59 1401
3467.15 1414
3467.70 1409
3468.26 1459
3468.81 1523
3469.37 1473
3469.93 1580
3470.48 1608
3471.04 1733
3471.59 1741
3472.15 1685
3472.70 1715
3473.26 1791
3473.82 1723
3474.37 1670
3474.93 1701
3475.48 1723
3476.04 1662
3476.60 1617
3477.15 1584
3477.71 1586
3478.27 1720
3478.82 1756
3479.38 1831
3479.93 1869
3480.49 1863
3481.05 1933
3481.60 1961
3482.16 1955
3482.72 2015
3483.27 2103
3483.83 2174
3484.39 2202
3484.95 2234
3485.50 2246
3486.06 2254
3486.62 2255
3487.17 2254
3487.73 2386
3488.29 2495
3488.84 2898
3489.40 3505
3489.96 4296
3490.52 5407
3491.07 6824
3491.63 8159
3492.19 9158
3492.75 9852
3493.30 9808
3493.86 9207
3494.42 8302
3494.98 7299
3495.53 6070
3496.09 5177
3496.65 4392
3497.21 3695
3497.77 3205
3498.32 2787
3498.88 2583
3499.44 2624
3500.00 2622
3500.56 2642
3501.11 2680
3501.67 2711
3502.23 2849
3502.79 3090
3503.35 3348
3503.91 3522
3504.46 3787
3505.02 3955
3505.58 4013
3506.14 3887
3506.70 3897
3507.26 3846
3507.81 3534
3508.37 3133
3508.93 2873
3509.49 2858
3510.05 2731
3510.61 2468
3511.17 2358
3511.73 2263
3512.29 2135
3512.85 2071
3513.40 2015
3513.96 1786
3514.52 1709
3515.08 1622
3515.64 1501
3516.20 1499
3516.76 1508
3517.32 1540
3517.88 1389
3518.44 1385
3519.00 1455
3519.56 1478
3520.12 1412
3520.68 1413
3521.24 1478
3521.80 1453
3522.36 1397
3522.92 1502
3523.48 1477
3524.04 1401
3524.60 1409
3525.16 1467
3525.72 1427
3526.28 1393
3526.84 1450
3527.40 1476
3527.96 1461
3528.52 1424
3529.08 1442
3529.64 1469
3530.20 1453
3530.76 1440
3531.32 1432
3531.88 1409
3532.44 1475
3533.00 1393
3533.56 1397
3534.12 1352
3534.68 1424
3535.25 1325
3535.81 1379
3536.37 1418
3536.93 1406
3537.49 1283
3538.05 1325
3538.61 1363
3539.17 1351
3539.73 1342
3540.30 1353
3540.86 1318
3541.42 1296
3541.98 1309
3542.54 1269
3543.10 1373
3543.66 1362
3544.23 1288
3544.79 1349
3545.35 1387
3545.91 1378
3546.47 1306
3547.03 1397
3547.60 1388
3548.16 1289
3548.72 1239
3549.28 1283
3549.84 1307
3550.41 1197
3550.97 1244
3551.53 1153
3552.09 1151
3552.65 1126
3553.22 1145
3553.78 1098
3554.34 1120
3554.90 1134
3555.47 1143
3556.03 1148
3556.59 1135
3557.15 1125
3557.72 1157
3558.28 1127
3558.84 1143
3559.41 1161
3559.97 1171
3560.53 1207
3561.09 1191
3561.66 1157
3562.22 1175
3562.78 1262
3563.35 1327
3563.91 1325
3564.47 1259
3565.04 1259
3565.60 1314
3566.16 1274
3566.73 1302
3567.29 1288
3567.85 1218
3568.42 1199
3568.98 1244
3569.54 1162
3570.11 1126
3570.67 1153
3571.23 1176
3571.80 1182
3572.36 1221
3572.93 1250
3573.49 1394
3574.05 1471
3574.62 1560
3575.18 1714
3575.75 1901
3576.31 2175
3576.87 2295
3577.44 2335
3578.00 2303
3578.57 2296
3579.13 2239
3579.70 2197
3580.26 1939
3580.82 1897
3581.39 1731
3581.95 1636
3582.52 1506
3583.08 1422
3583.65 1348
3584.21 1327
3584.78 1321
3585.34 1228
3585.91 1137
3586.47 1081
3587.04 1080
3587.60 1068
3588.17 1052
3588.73 1066
3589.30 1047
3589.86 1084
3590.43 1071
3590.99 1068
3591.56 1002
3592.12 1067
3592.69 1016
3593.25 1075
3593.82 1046
3594.39 1091
3594.95 1066
3595.52 1059
3596.08 1079
3596.65 1011
3597.21 1087
3597.78 1060
3598.35 1032
3598.91 1053
3599.48 1079
3600.04 1081
3600.61 1020
3601.18 1014
3601.74 995
3602.31 963
3602.87 971
3603.44 978
3604.01 1020
3604.57 981
3605.14 1030
3605.71 1008
3606.27 1055
3606.84 1020
3607.41 1024
3607.97 1021
3608.54 1010
3609.11 955
3609.67 872
3610.24 964
3610.81 922
3611.37 956
3611.94 884
3612.51 934
3613.07 991
3613.64 1001
3614.21 1005
3614.78 1024
3615.34 1001
3615.91 989
3616.48 1054
3617.04 1080
3617.61 1079
3618.18 1084
3618.75 1139
3619.31 1172
3619.88 1139
3620.45 1149
3621.02 1159
3621.58 1127
3622.15 1099
3622.72 1070
3623.29 1030
3623.86 1014
3624.42 1051
3624.99 1026
3625.56 977
3626.13 994
3626.70 962
3627.26 976
3627.83 942
3628.40 922
3628.97 940
3629.54 955
3630.11 914
3630.67 919
3631.24 925
3631.81 962
3632.38 956
3632.95 954
3633.52 986
3634.08 970
3634.65 920
3635.22 988
3635.79 974
3636.36 905
3636.93 956
3637.50 967
3638.07 986
3638.64 1001
3639.20 1076
3639.77 1082
3640.34 1048
3640.91 1092
3641.48 1109
3642.05 1223
3642.62 1198
3643.19 1199
3643.76 1143
3644.33 1115
3644.90 1099
3645.47 1083
3646.04 1080
3646.61 1056
3647.18 1059
3647.75 1066
3648.32 1054
3648.89 1118
3649.46 1090
3650.03 1156
3650.60 1159
3651.17 1245
3651.74 1305
3652.31 1340
3652.88 1381
3653.45 1464
3654.02 1393
3654.59 1320
3655.16 1294
3655.73 1207
3656.30 1237
3656.87 1246
3657.44 1179
3658.01 1235
3658.58 1222
3659.15 1293
3659.72 1267
3660.29 1226
3660.86 1220
3661.43 1191
3662.00 1214
3662.58 1249
3663.15 1268
3663.72 1261
3664.29 1333
3664.86 1367
3665.43 1554
3666.00 1697
3666.57 1689
3667.14 1820
3667.72 1832
3668.29 1655
3668.86 1514
3669.43 1366
3670.00 1310
3670.57 1168
3671.14 1206
3671.72 1235
3672.29 1156
3672.86 1109
3673.43 1118
3674.00 1115
3674.57 1217
3675.15 1198
3675.72 1166
3676.29 1138
3676.86 1218
3677.43 1181
3678.01 1141
3678.58 1158
3679.15 1198
3679.72 1157
3680.30 1166
3680.87 1204
3681.44 1082
3682.01 1019
3682.58 991
3683.16 986
3683.73 984
3684.30 1021
3684.88 1031
3685.45 1022
3686.02 992
3686.59 957
3687.17 1011
3687.74 1010
3688.31 1046
3688.88 1026
3689.46 984
3690.03 1086
3690.60 1080
3691.18 1070
3691.75 1150
3692.32 1049
3692.90 1003
3693.47 1012
3694.04 1071
3694.62 1021
3695.19 981
3695.76 1009
3696.34 964
3696.91 932
3697.48 945
3698.06 971
3698.63 971
3699.21 973
3699.78 982
3700.35 1022
3700.93 972
3701.50 945
3702.08 1024
3702.65 1034
3703.22 1004
3703.80 1002
3704.37 1044
3704.95 1040
3705.52 1094
3706.09 1137
3706.67 1130
3707.24 1082
3707.82 1048
3708.39 1075
3708.97 1065
3709.54 1041
3710.12 1077
3710.69 1043
3711.26 1069
3711.84 1072
3712.41 1057
3712.99 1003
3713.56 998
3714.14 960
3714.71 953
3715.29 979
3715.86 998
3716.44 952
3717.01 939
3717.59 931
3718.16 964
3718.74 939
3719.32 925
3719.89 912
3720.47 929
3721.04 931
3721.62 919
3722.19 991
3722.77 970
3723.34 845
3723.92 927
3724.49 908
3725.07 968
3725.65 951
3726.22 959
3726.80 883
3727.37 939
3727.95 888
3728.53 880
3729.10 983
3729.68 950
3730.25 938
3730.83 967
3731.41 971
3731.98 985
3732.56 966
3733.14 1002
3733.71 1024
3734.29 1025
3734.87 1042
3735.44 1043
3736.02 1068
3736.60 981
3737.17 983
3737.75 1028
3738.33 1079
3738.90 992
3739.48 994
3740.06 962
3740.63 961
3741.21 932
3741.79 965
3742.36 937
3742.94 865
3743.52 906
3744.10 925
3744.67 842
3745.25 853
3745.83 906
3746.40 917
3746.98 934
3747.56 974
3748.14 949
3748.71 977
3749.29 913
3749.87 919
3750.45 956
3751.03 924
3751.60 936
3752.18 1004
3752.76 926
3753.34 898
3753.92 869
3754.49 915
3755.07 969
3755.65 928
3756.23 998
3756.81 921
3757.38 950
3757.96 966
3758.54 929
3759.12 962
3759.70 989
3760.28 998
3760.85 968
3761.43 957
3762.01 965
3762.59 965
3763.17 1002
3763.75 994
3764.33 982
3764.91 1009
3765.48 1009
3766.06 984
3766.64 1044
3767.22 1023
3767.80 985
3768.38 962
3768.96 928
3769.54 900
3770.12 968
3770.70 997
3771.28 1039
3771.85 1039
3772.43 1007
3773.01 1003
3773.59 1047
3774.17 1036
3774.75 990
3775.33 994
3775.91 998
3776.49 988
3777.07 1077
3777.65 972
3778.23 889
3778.81 960
3779.39 1006
3779.97 978
3780.55 939
3781.13 909
3781.71 947
3782.29 952
3782.87 925
3783.45 945
3784.03 902
3784.61 900
3785.19 915
3785.77 936
3786.35 954
3786.93 1022
3787.51 1019
3788.10 1074
3788.68 1046
3789.26 1009
3789.84 986
3790.42 1031
3791.00 987
3791.58 981
3792.16 1004
3792.74 1005
3793.32 1005
3793.90 1034
3794.48 1009
3795.07 1046
3795.65 1049
3796.23 1040
3796.81 1023
3797.39 1000
3797.97 1000
3798.55 963
3799.14 963
3799.72 1019
3800.30 1040
3800.88 1014
3801.46 1009
3802.04 1078
3802.62 1083
3803.21 1107
3803.79 1130
3804.37 1027
3804.95 1025
3805.53 1068
3806.12 1101
3806.70 1177
3807.28 1301
3807.86 1343
3808.44 1398
3809.03 1505
3809.61 1488
3810.19 1433
3810.77 1419
3811.36 1356
3811.94 1310
3812.52 1360
3813.10 1308
3813.69 1313
3814.27 1291
3814.85 1269
3815.43 1253
3816.02 1296
3816.60 1253
3817.18 1211
3817.77 1220
3818.35 1170
3818.93 1227
3819.51 1118
3820.10 1095
3820.68 1130
3821.26 1092
3821.85 1092
3822.43 1097
3823.01 1115
3823.60 1105
3824.18 1129
3824.76 1142
3825.35 1131
3825.93 1116
3826.51 1029
3827.10 1048
3827.68 1039
3828.27 1054
3828.85 1051
3829.43 1037
3830.02 1004
3830.60 959
3831.18 983
3831.77 1023
3832.35 1081
3832.94 1007
3833.52 1027
3834.10 1071
3834.69 1060
3835.27 1058
3835.86 1015
3836.44 979
3837.03 988
3837.61 978
3838.19 993
3838.78 959
3839.36 966
3839.95 937
3840.53 925
3841.12 943
3841.70 1004
3842.29 975
3842.87 962
3843.46 961
3844.04 891
3844.63 946
3845.21 906
3845.80 951
3846.38 1031
3846.97 934
3847.55 949
3848.14 957
3848.72 980
3849.31 977
3849.89 996
3850.48 1015
3851.06 1008
3851.65 1027
3852.23 1058
3852.82 1060
3853.41 1022
3853.99 1034
3854.58 979
3855.16 1036
3855.75 1005
3856.33 991
3856.92 936
3857.51 912
3858.09 994
3858.68 965
3859.26 1007
3859.85 1020
3860.44 1002
3861.02 982
3861.61 996
3862.20 1081
3862.78 1073
3863.37 1116
3863.95 1113
3864.54 1120
3865.13 1047
3865.71 1013
3866.30 1051
3866.89 1052
3867.47 954
3868.06 989
3868.65 967
3869.23 966
3869.82 906
3870.41 924
3870.99 979
3871.58 959
3872.17 990
3872.76 964
3873.34 962
3873.93 984
3874.52 999
3875.10 1053
3875.69 1027
3876.28 989
3876.87 947
3877.45 952
3878.04 971
3878.63 881
3879.22 900
3879.80 963
3880.39 942
3880.98 893
3881.57 825
3882.15 919
3882.74 902
3883.33 918
3883.92 954
3884.51 918
3885.09 943
3885.68 915
3886.27 926
3886.86 920
3887.45 970
3888.04 1008
3888.62 1017
3889.21 997
3889.80 1026
3890.39 967
3890.98 1000
3891.57 1016
3892.15 1006
3892.74 1001
3893.33 998
3893.92 993
3894.51 969
3895.10 990
3895.69 994
3896.28 909
3896.86 938
3897.45 918
3898.04 958
3898.63 959
3899.22 974
3899.81 987
3900.40 925
3900.99 954
3901.58 942
3902.17 938
3902.76 970
3903.34 925
3903.93 942
3904.52 979
3905.11 934
3905.70 978
3906.29 1038
3906.88 971
3907.47 980
3908.06 992
3908.65 1065
3909.24 1030
3909.83 1010
3910.42 1077
3911.01 992
3911.60 960
3912.19 1034
3912.78 941
3913.37 918
3913.96 892
3914.55 895
3915.14 964
3915.73 944
3916.32 934
3916.91 990
3917.50 926
3918.09 929
3918.68 927
3919.28 899
3919.87 873
3920.46 901
3921.05 953
3921.64 917
3922.23 905
3922.82 854
3923.41 877
3924.00 876
3924.59 896
3925.18 849
3925.77 818
3926.37 901
3926.96 875
3927.55 852
3928.14 804
3928.73 878
3929.32 853
3929.91 795
3930.51 844
3931.10 858
3931.69 857
3932.28 852
3932.87 825
3933.46 818
3934.05 879
3934.65 897
3935.24 869
3935.83 880
3936.42 855
3937.01 873
3937.61 876
3938.20 926
3938.79 1002
3939.38 940
3939.97 935
3940.57 998
3941.16 1004
3941.75 986
3942.34 958
3942.94 1054
3943.53 945
3944.12 982
3944.71 921
3945.31 921
3945.90 920
3946.49 968
3947.08 865
3947.68 929
3948.27 907
3948.86 910
3949.45 892
3950.05 901
3950.64 875
3951.23 892
3951.83 851
3952.42 855
3953.01 891
3953.61 921
3954.20 990
3954.79 974
3955.39 975
3955.98 1018
3956.57 1028
3957.17 1051
3957.76 1065
3958.35 1010
3958.95 1032
3959.54 1029
3960.13 1004
3960.73 1032
3961.32 955
3961.92 1036
3962.51 1021
3963.10 991
3963.70 1071
3964.29 1111
3964.88 1179
3965.48 1142
3966.07 1144
3966.67 1225
3967.26 1306
3967.86 1394
3968.45 1461
3969.04 1383
3969.64 1352
3970.23 1308
3970.83 1249
3971.42 1180
3972.02 1124
3972.61 1035
3973.21 1059
3973.80 1089
3974.40 1076
3974.99 1141
3975.58 1199
3976.18 1243
3976.77 1310
3977.37 1413
3977.96 1451
3978.56 1326
3979.15 1262
3979.75 1260
3980.35 1306
3980.94 1245
3981.54 1123
3982.13 1083
3982.73 1058
3983.32 1096
3983.92 1127
3984.51 1189
3985.11 1161
3985.70 1097
3986.30 1125
3986.90 1117
3987.49 1059
3988.09 1080
3988.68 1166
3989.28 1080
3989.87 1119
3990.47 1030
3991.07 1072
3991.66 1078
3992.26 1068
3992.85 1087
3993.45 1080
3994.05 1072
3994.64 1120
3995.24 1117
3995.84 1110
3996.43 1110
3997.03 1117
3997.62 1081
3998.22 1111
3998.82 1208
3999.41 1077
4000.01 1122
4000.61 1199
4001.20 1099
4001.80 1046
4002.40 1099
4003.00 1137
4003.59 1113
4004.19 1010
4004.79 961
4005.38 980
4005.98 1000
4006.58 1025
4007.17 1015
4007.77 1021
4008.37 1020
4008.97 1016
4009.56 997
4010.16 1022
4010.76 1048
4011.36 967
4011.95 990
4012.55 949
4013.15 1070
4013.75 1116
4014.34 1008
4014.94 977
4015.54 999
4016.14 975
4016.74 1037
4017.33 1028
4017.93 1114
4018.53 1123
4019.13 1124
4019.73 1221
4020.32 1295
4020.92 1212
4021.52 1236
4022.12 1141
4022.72 1121
4023.32 1081
4023.91 1040
4024.51 1071
4025.11 1086
4025.71 1121
4026.31 1073
4026.91 1102
4027.51 1104
4028.10 1120
4028.70 1178
4029.30 1201
4029.90 1191
4030.50 1160
4031.10 1160
4031.70 1166
4032.30 1162
4032.90 1197
4033.49 1381
4034.09 1364
4034.69 1332
4035.29 1338
4035.89 1351
4036.49 1317
4037.09 1206
4037.69 1153
4038.29 1106
4038.89 986
4039.49 1020
4040.09 1020
4040.69 1008
4041.29 984
4041.89 963
4042.49 910
4043.09 987
4043.69 923
4044.29 928
4044.89 926
4045.49 955
4046.09 933
4046.69 924
4047.29 903
4047.89 908
4048.49 945
4049.09 951
4049.69 872
4050.29 877
4050.89 904
4051.49 877
4052.09 874
4052.69 904
4053.29 881
4053.89 856
4054.49 887
4055.09 869
4055.69 905
4056.30 907
4056.90 893
4057.50 878
4058.10 880
4058.70 878
4059.30 872
4059.90 917
4060.50 876
4061.10 875
4061.71 871
4062.31 880
4062.91 877
4063.51 893
4064.11 961
4064.71 917
4065.31 928
4065.92 890
4066.52 937
4067.12 948
4067.72 881
4068.32 881
4068.92 851
4069.53 792
4070.13 894
4070.73 885
4071.33 834
4071.93 864
4072.54 826
4073.14 836
4073.74 880
4074.34 881
4074.94 806
4075.55 890
4076.15 861
4076.75 845
4077.35 848
4077.96 837
4078.56 824
4079.16 856
4079.76 829
4080.37 839
4080.97 873
4081.57 881
4082.17 866
4082.78 866
4083.38 850
4083.98 828
4084.59 860
4085.19 799
4085.79 798
4086.39 801
4087.00 835
4087.60 847
4088.20 913
4088.81 864
4089.41 883
4090.01 803
4090.62 833
4091.22 906
4091.82 797
4092.43 831
4093.03 914
4093.63 896
4094.24 861
4094.84 861
4095.45 841
4096.05 871
4096.65 874
4097.26 875
4097.86 888
4098.47 840
4099.07 833
4099.67 850
4100.28 865
4100.88 864
4101.49 868
4102.09 785
4102.69 845
4103.30 861
4103.90 836
4104.51 817
4105.11 853
4105.72 857
4106.32 867
4106.93 829
4107.53 799
4108.13 864
4108.74 845
4109.34 831
4109.95 820
4110.55 842
4111.16 817
4111.76 815
4112.37 828
4112.97 828
4113.58 788
4114.18 828
4114.79 859
4115.39 865
4116.00 838
4116.60 785
4117.21 853
4117.82 846
4118.42 785
4119.03 774
4119.63 751
4120.24 782
4120.84 810
4121.45 880
4122.05 829
4122.66 777
4123.27 825
4123.87 872
4124.48 829
4125.08 862
4125.69 891
4126.30 891
4126.90 870
4127.51 845
4128.11 823
4128.72 893
4129.33 829
4129.93 829
4130.54 876
4131.15 880
4131.75 844
4132.36 825
4132.96 903
4133.57 858
4134.18 850
4134.78 823
4135.39 870
4136.00 896
4136.60 895
4137.21 899
4137.82 918
4138.43 921
4139.03 938
4139.64 996
4140.25 1002
4140.85 958
4141.46 1025
4142.07 990
4142.68 980
4143.28 991
4143.89 946
4144.50 1009
4145.10 898
4145.71 895
4146.32 869
4146.93 914
4147.53 941
4148.14 947
4148.75 904
4149.36 843
4149.97 850
4150.57 873
4151.18 885
4151.79 819
4152.40 802
4153.00 829
4153.61 911
4154.22 845
4154.83 883
4155.44 840
4156.05 834
4156.65 906
4157.26 885
4157.87 878
4158.48 877
4159.09 976
4159.70 976
4160.30 955
4160.91 960
4161.52 935
4162.13 968
4162.74 970
4163.35 922
4163.96 906
4164.56 936
4165.17 957
4165.78 859
4166.39 839
4167.00 875
4167.61 889
4168.22 903
4168.83 926
4169.44 952
4170.05 918
4170.66 926
4171.26 894
4171.87 879
4172.48 852
4173.09 822
4173.70 817
4174.31 868
4174.92 890
4175.53 893
4176.14 816
4176.75 883
4177.36 880
4177.97 877
4178.58 932
4179.19 906
4179.80 912
4180.41 866
4181.02 891
4181.63 905
4182.24 861
4182.85 919
4183.46 938
4184.07 937
4184.68 924
4185.29 929
4185.90 951
4186.51 872
4187.12 888
4187.73 902
4188.34 879
4188.95 861
4189.56 841
4190.18 911
4190.79 906
4191.40 922
4192.01 913
4192.62 966
4193.23 937
4193.84 986
4194.45 1017
4195.06 992
4195.67 958
4196.28 1013
4196.90 1080
4197.51 1007
4198.12 952
4198.73 999
4199.34 954
4199.95 853
4200.56 861
4201.18 862
4201.79 885
4202.40 868
4203.01 875
4203.62 879
4204.23 914
4204.85 843
4205.46 887
4206.07 898
4206.68 880
4207.29 907
4207.90 867
4208.52 906
4209.13 872
4209.74 891
4210.35 899
4210.97 949
4211.58 958
4212.19 936
4212.80 933
4213.41 966
4214.03 972
4214.64 987
4215.25 965
4215.86 974
4216.48 995
4217.09 1006
4217.70 976
4218.32 1072
4218.93 1062
4219.54 1045
4220.15 1162
4220.77 1032
4221.38 1048
4221.99 1038
4222.61 1072
4223.22 1037
4223.83 1032
4224.44 989
4225.06 1001
4225.67 1061
4226.28 1099
4226.90 1166
4227.51 1283
4228.13 1261
4228.74 1260
4229.35 1214
4229.97 1309
4230.58 1394
4231.19 1250
4231.81 1149
4232.42 1093
4233.03 1012
4233.65 987
4234.26 966
4234.88 1033
4235.49 1003
4236.10 1020
4236.72 1053
4237.33 970
4237.95 947
4238.56 951
4239.17 989
4239.79 1017
4240.40 963
4241.02 1022
4241.63 1045
4242.25 984
4242.86 948
4243.48 983
4244.09 1023
4244.71 984
4245.32 1032
4245.93 1023
4246.55 911
4247.16 1024
4247.78 1070
4248.39 1064
4249.01 1007
4249.62 1026
4250.24 1066
4250.85 1075
4251.47 1005
4252.08 1033
4252.70 1028
4253.32 1025
4253.93 993
4254.55 968
4255.16 1036
4255.78 971
4256.39 960
4257.01 991
4257.62 1043
4258.24 1054
4258.85 1036
4259.47 1081
4260.09 1058
4260.70 1054
4261.32 1139
4261.93 1159
4262.55 1157
4263.17 1207
4263.78 1272
4264.40 1286
4265.01 1200
4265.63 1216
4266.25 1222
4266.86 1222
4267.48 1153
4268.10 1113
4268.71 1134
4269.33 1119
4269.94 1036
4270.56 1118
4271.18 1085
4271.79 994
4272.41 1048
4273.03 1042
4273.64 1051
4274.26 1110
4274.88 1083
4275.49 1187
4276.11 1239
4276.73 1333
4277.35 1454
4277.96 1473
4278.58 1363
4279.20 1321
4279.81 1250
4280.43 1239
4281.05 1208
4281.67 1071
4282.28 1090
4282.90 1067
4283.52 1029
4284.14 1046
4284.75 1025
4285.37 1010
4285.99 975
4286.61 1020
4287.22 942
4287.84 965
4288.46 972
4289.08 1015
4289.70 1020
4290.31 1022
4290.93 1017
4291.55 993
4292.17 964
4292.79 935
4293.40 952
4294.02 981
4294.64 966
4295.26 1024
4295.88 999
4296.50 989
4297.11 980
4297.73 1023
4298.35 1004
4298.97 1024
4299.59 1002
4300.21 1029
4300.83 1056
4301.44 1027
4302.06 982
4302.68 1025
4303.30 1051
4303.92 1035
4304.54 1034
4305.16 1073
4305.78 1063
4306.40 1093
4307.02 1097
4307.63 1116
4308.25 1118
4308.87 1071
4309.49 1049
4310.11 1111
4310.73 1111
4311.35 1103
4311.97 1088
4312.59 1094
4313.21 1101
4313.83 1117
4314.45 1147
4315.07 1163
4315.69 1178
4316.31 1200
4316.93 1242
4317.55 1204
4318.17 1254
4318.79 1194
4319.41 1255
4320.03 1253
4320.65 1276
4321.27 1344
4321.89 1380
4322.51 1393
4323.13 1318
4323.75 1350
4324.37 1395
4324.99 1442
4325.61 1589
4326.23 1538
4326.85 1573
4327.47 1562
4328.09 1697
4328.71 1765
4329.33 1803
4329.96 1984
4330.58 2195
4331.20 2449
4331.82 2689
4332.44 2933
4333.06 3263
4333.68 3440
4334.30 3353
4334.92 3400
4335.54 3403
4336.17 3394
4336.79 3564
4337.41 3559
4338.03 3852
4338.65 3806
4339.27 3632
4339.89 3320
4340.52 3012
4341.14 2712
4341.76 2535
4342.38 2432
4343.00 2396
4343.62 2569
4344.25 2758
4344.87 3060
4345.49 3426
4346.11 3854
4346.73 4101
4347.36 4390
4347.98 4376
4348.60 4177
4349.22 3779
4349.84 3557
4350.47 3457
4351.09 3334
4351.71 3279
4352.33 3167
4352.96 2992
4353.58 2873
4354.20 2615
4354.82 2268
4355.45 2200
4356.07 2100
4356.69 1894
4357.31 1816
4357.94 1806
4358.56 1780
4359.18 1708
4359.81 1702
4360.43 1701
4361.05 1778
4361.68 1692
4362.30 1690
4362.92 1583
4363.55 1577
4364.17 1568
4364.79 1575
4365.42 1564
4366.04 1546
4366.66 1543
4367.29 1507
4367.91 1482
4368.53 1434
4369.16 1422
4369.78 1326
4370.40 1314
4371.03 1244
4371.65 1315
4372.27 1290
4372.90 1269
4373.52 1249
4374.15 1213
4374.77 1163
4375.39 1169
4376.02 1245
4376.64 1239
4377.27 1243
4377.89 1303
4378.52 1303
4379.14 1324
4379.76 1335
4380.39 1244
4381.01 1346
4381.64 1311
4382.26 1243
4382.89 1283
4383.51 1253
4384.14 1228
4384.76 1257
4385.39 1192
4386.01 1173
4386.64 1239
4387.26 1211
4387.89 1182
4388.51 1167
4389.14 1134
4389.76 1122
4390.39 1080
4391.01 1123
4391.64 1166
4392.26 1157
4392.89 1128
4393.51 1163
4394.14 1113
4394.76 1108
4395.39 1126
4396.01 1134
4396.64 1125
4397.26 1100
4397.89 1181
4398.52 1151
4399.14 1168
4399.77 1147
4400.39 1180
4401.02 1129
4401.65 1173
4402.27 1179
4402.90 1094
4403.52 1131
4404.15 1173
4404.78 1144
4405.40 1077
4406.03 1087
4406.65 1127
4407.28 1202
4407.91 1195
4408.53 1160
4409.16 1256
4409.79 1262
4410.41 1165
4411.04 1197
4411.67 1167
4412.29 1146
4412.92 1222
4413.55 1146
4414.17 1116
4414.80 1095
4415.43 1100
4416.05 1060
4416.68 1017
4417.31 1026
4417.94 1029
4418.56 1033
4419.19 1034
4419.82 1104
4420.44 997
4421.07 1038
4421.70 1098
4422.33 1119
4422.95 1149
4423.58 1172
4424.21 1156
4424.84 1177
4425.46 1161
4426.09 1068
4426.72 1054
4427.35 1051
4427.97 1042
4428.60 1059
4429.23 1091
4429.86 1062
4430.49 977
4431.11 1021
4431.74 1047
4432.37 986
4433.00 1011
4433.63 1097
4434.26 1114
4434.88 1101
4435.51 1088
4436.14 1124
4436.77 1134
4437.40 1158
4438.03 1144
4438.65 1164
4439.28 1178
4439.91 1101
4440.54 1058
4441.17 1047
4441.80 1077
4442.43 1151
4443.06 1110
4443.68 1085
4444.31 1073
4444.94 1046
4445.57 1120
4446.20 1156
4446.83 1148
4447.46 1154
4448.09 1173
4448.72 1241
4449.35 1103
4449.98 1111
4450.61 1136
4451.24 1205
4451.86 1173
4452.49 1144
4453.12 1140
4453.75 1191
4454.38 1240
4455.01 1295
4455.64 1375
4456.27 1469
4456.90 1568
4457.53 1448
4458.16 1476
4458.79 1395
4459.42 1319
4460.05 1242
4460.68 1155
4461.31 1130
4461.94 1113
4462.57 1091
4463.20 1033
4463.83 988
4464.46 971
4465.09 1051
4465.72 1074
4466.36 1072
4466.99 1062
4467.62 1135
4468.25 1073
4468.88 1036
4469.51 988
4470.14 1026
4470.77 1045
4471.40 1032
4472.03 990
4472.66 976
4473.29 1006
4473.93 1015
4474.56 943
4475.19 957
4475.82 993
4476.45 985
4477.08 958
4477.71 922
4478.34 934
4478.98 967
4479.61 941
4480.24 980
4480.87 978
4481.50 991
4482.13 1026
4482.76 1027
4483.40 1044
4484.03 1026
4484.66 1085
4485.29 1054
4485.92 976
4486.56 1055
4487.19 1094
4487.82 1081
4488.45 1108
4489.08 1091
4489.72 1098
4490.35 1074
4490.98 1106
4491.61 1102
4492.25 1098
4492.88 1089
4493.51 1153
4494.14 1113
4494.78 1123
4495.41 1132
4496.04 1078
4496.67 1056
4497.31 1095
4497.94 1160
4498.57 1174
4499.20 1206
4499.84 1330
4500.47 1469
4501.10 1586
4501.74 1684
4502.37 1690
4503.00 1689
4503.64 1583
4504.27 1626
4504.90 1469
4505.53 1403
4506.17 1455
4506.80 1426
4507.43 1392
4508.07 1350
4508.70 1288
4509.34 1227
4509.97 1223
4510.60 1293
4511.24 1241
4511.87 1189
4512.50 1255
4513.14 1204
4513.77 1203
4514.41 1091
4515.04 1081
4515.67 1048
4516.31 1076
4516.94 1020
4517.58 1046
4518.21 1084
4518.84 1027
4519.48 1019
4520.11 1028
4520.75 969
4521.38 1001
4522.02 962
4522.65 1010
4523.28 1011
4523.92 998
4524.55 990
4525.19 971
4525.82 988
4526.46 997
4527.09 975
4527.73 1038
4528.36 980
4529.00 984
4529.63 941
4530.27 916
4530.90 1020
4531.54 984
4532.17 1004
4532.81 983
4533.44 966
4534.08 951
4534.71 953
4535.35 966
4535.99 943
4536.62 960
4537.26 928
4537.89 960
4538.53 920
4539.16 947
4539.80 957
4540.43 913
4541.07 939
4541.71 891
4542.34 917
4542.98 910
4543.61 901
4544.25 889
4544.89 927
4545.52 968
4546.16 913
4546.79 946
4547.43 990
4548.07 908
4548.70 908
4549.34 920
4549.98 905
4550.61 895
4551.25 889
4551.89 878
4552.52 913
4553.16 893
4553.80 888
4554.43 861
4555.07 922
4555.71 883
4556.34 968
4556.98 955
4557.62 911
4558.25 926
4558.89 907
4559.53 1009
4560.16 930
4560.80 902
4561.44 974
4562.08 914
4562.71 954
4563.35 901
4563.99 911
4564.63 897
4565.26 942
4565.90 909
4566.54 977
4567.18 965
4567.81 930
4568.45 962
4569.09 953
4569.73 1051
4570.36 935
4571.00 967
4571.64 922
4572.28 939
4572.92 919
4573.55 941
4574.19 973
4574.83 969
4575.47 985
4576.11 968
4576.75 950
4577.38 1002
4578.02 915
4578.66 949
4579.30 903
4579.94 957
4580.58 978
4581.21 1053
4581.85 1049
4582.49 1005
4583.13 1005
4583.77 1066
4584.41 1106
4585.05 1093
4585.69 1146
4586.32 1309
4586.96 1370
4587.60 1464
4588.24 1579
4588.88 1590
4589.52 1664
4590.16 1642
4590.80 1630
4591.44 1723
4592.08 1763
4592.72 1783
4593.36 1866
4594.00 1704
4594.63 1580
4595.27 1466
4595.91 1408
4596.55 1230
4597.19 1202
4597.83 1125
4598.47 1169
4599.11 1203
4599.75 1140
4600.39 1175
4601.03 1189
4601.67 1241
4602.31 1218
4602.95 1099
4603.59 1164
4604.23 1090
4604.87 1048
4605.51 1031
4606.15 1036
4606.79 1021
4607.43 992
4608.08 974
4608.72 968
4609.36 1029
4610.00 991
4610.64 983
4611.28 970
4611.92 998
4612.56 935
4613.20 971
4613.84 1020
4614.48 987
4615.12 958
4615.76 979
4616.41 943
4617.05 943
4617.69 961
4618.33 958
4618.97 943
4619.61 887
4620.25 864
4620.89 906
4621.54 895
4622.18 879
4622.82 879
4623.46 878
4624.10 909
4624.74 930
4625.38 960
4626.03 941
4626.67 954
4627.31 974
4627.95 939
4628.59 976
4629.24 1038
4629.88 1024
4630.52 1001
4631.16 1084
4631.80 1143
4632.45 1210
4633.09 1292
4633.73 1244
4634.37 1188
4635.02 1227
4635.66 1191
4636.30 1148
4636.94 1095
4637.58 1118
4638.23 1108
4638.87 1110
4639.51 1127
4640.16 1075
4640.80 1067
4641.44 1116
4642.08 1096
4642.73 1040
4643.37 1050
4644.01 1039
4644.66 1056
4645.30 1039
4645.94 982
4646.58 996
4647.23 988
4647.87 980
4648.51 954
4649.16 929
4649.80 892
4650.44 983
4651.09 952
4651.73 960
4652.37 943
4653.02 962
4653.66 1003
4654.31 983
4654.95 964
4655.59 992
4656.24 961
4656.88 963
4657.52 944
4658.17 937
4658.81 993
4659.46 896
4660.10 937
4660.75 992
4661.39 957
4662.03 948
4662.68 894
4663.32 923
4663.97 941
4664.61 870
4665.26 859
4665.90 849
4666.54 819
4667.19 879
4667.83 896
4668.48 837
4669.12 872
4669.77 867
4670.41 907
4671.06 850
4671.70 850
4672.35 893
4672.99 952
4673.64 886
4674.28 880
4674.93 863
4675.57 914
4676.22 912
4676.86 913
4677.51 881
4678.15 906
4678.80 927
4679.44 968
4680.09 929
4680.73 953
4681.38 907
4682.03 951
4682.67 915
4683.32 967
4683.96 932
4684.61 927
4685.25 991
4685.90 1024
4686.55 949
4687.19 925
4687.84 1008
4688.48 1057
4689.13 1068
4689.78 1035
4690.42 1076
4691.07 1167
4691.72 1210
4692.36 1176
4693.01 1123
4693.65 1107
4694.30 1155
4694.95 1206
4695.59 1185
4696.24 1254
4696.89 1300
4697.53 1275
4698.18 1319
4698.83 1330
4699.47 1454
4700.12 1519
4700.77 1520
4701.41 1460
4702.06 1349
4702.71 1260
4703.36 1258
4704.00 1218
4704.65 1133
4705.30 1189
4705.94 1145
4706.59 1172
4707.24 1127
4707.89 1129
4708.53 1149
4709.18 1114
4709.83 1052
4710.48 1058
4711.12 1005
4711.77 1037
4712.42 1062
4713.07 1091
4713.71 1176
4714.36 1110
4715.01 1052
4715.66 1080
4716.31 1036
4716.95 1035
4717.60 1039
4718.25 994
4718.90 1028
4719.55 1135
4720.19 1166
4720.84 1109
4721.49 1059
4722.14 1068
4722.79 1079
4723.44 1041
4724.08 1110
4724.73 1038
4725.38 1049
4726.03 1033
4726.68 1062
4727.33 1089
4727.98 1062
4728.63 925
4729.27 988
4729.92 982
4730.57 938
4731.22 906
4731.87 917
4732.52 950
4733.17 974
4733.82 973
4734.47 962
4735.12 921
4735.77 939
4736.41 968
4737.06 907
4737.71 913
4738.36 990
4739.01 997
4739.66 977
4740.31 979
4740.96 955
4741.61 941
4742.26 1005
4742.91 991
4743.56 981
4744.21 1019
4744.86 972
4745.51 978
4746.16 984
4746.81 1020
4747.46 980
4748.11 1015
4748.76 985
4749.41 975
4750.06 1025
4750.71 1017
4751.36 961
4752.01 1000
4752.66 989
4753.31 1057
4753.96 1062
4754.61 1052
4755.26 998
4755.92 1034
4756.57 983
4757.22 983
4757.87 960
4758.52 989
4759.17 1035
4759.82 1120
4760.47 1094
4761.12 1101
4761.77 1119
4762.42 1134
4763.08 1120
4763.73 1104
4764.38 1056
4765.03 1021
4765.68 994
4766.33 972
4766.98 979
4767.64 960
4768.29 975
4768.94 980
4769.59 999
4770.24 1018
4770.89 953
4771.54 999
4772.20 968
4772.85 968
4773.50 972
4774.15 997
4774.80 999
4775.46 1050
4776.11 978
4776.76 981
4777.41 1049
4778.06 1031
4778.72 1008
4779.37 907
4780.02 972
4780.67 1015
4781.33 1017
4781.98 958
4782.63 945
4783.28 938
4783.94 930
4784.59 955
4785.24 1007
4785.89 1044
4786.55 1011
4787.20 1034
4787.85 1073
4788.51 1015
4789.16 1073
4789.81 1110
4790.46 1067
4791.12 1118
4791.77 1122
4792.42 1116
4793.08 1094
4793.73 1080
4794.38 1081
4795.04 1129
4795.69 1144
4796.34 1125
4797.00 1155
4797.65 1111
4798.30 1106
4798.96 1192
4799.61 1196
4800.27 1258
4800.92 1319
4801.57 1252
4802.23 1237
4802.88 1223
4803.53 1251
4804.19 1272
4804.84 1252
4805.50 1206
4806.15 1202
4806.81 1262
4807.46 1274
4808.11 1215
4808.77 1249
4809.42 1282
4810.08 1174
4810.73 1193
4811.39 1201
4812.04 1236
4812.69 1250
4813.35 1240
4814.00 1251
4814.66 1277
4815.31 1302
4815.97 1333
4816.62 1306
4817.28 1355
4817.93 1355
4818.59 1408
4819.24 1425
4819.90 1465
4820.55 1513
4821.21 1580
4821.86 1672
4822.52 1767
4823.17 1742
4823.83 1806
4824.48 1831
4825.14 1767
4825.79 1708
4826.45 1617
4827.11 1657
4827.76 1577
4828.42 1565
4829.07 1508
4829.73 1518
4830.38 1494
4831.04 1611
4831.70 1533
4832.35 1503
4833.01 1590
4833.66 1540
4834.32 1583
4834.98 1705
4835.63 1689
4836.29 1753
4836.94 1821
4837.60 1876
4838.26 1843
4838.91 1905
4839.57 1817
4840.23 1823
4840.88 1799
4841.54 1742
4842.20 1840
4842.85 1834
4843.51 1846
4844.17 1883
4844.82 1896
4845.48 1906
4846.14 1917
4846.79 1917
4847.45 1882
4848.11 1940
4848.76 1969
4849.42 2043
4850.08 2267
4850.73 2305
4851.39 2305
4852.05 2280
4852.71 2256
4853.36 2146
4854.02 2262
4854.68 2226
4855.34 2382
4855.99 2542
4856.65 2817
4857.31 2980
4857.97 3252
4858.62 3506
4859.28 3527
4859.94 3472
4860.60 3244
4861.25 3039
4861.91 2830
4862.57 2555
4863.23 2447
4863.89 2317
4864.54 2265
4865.20 2284
4865.86 2354
4866.52 2466
4867.18 2527
4867.84 2461
4868.49 2394
4869.15 2402
4869.81 2373
4870.47 2217
4871.13 2083
4871.79 2188
4872.44 2124
4873.10 2108
4873.76 2038
4874.42 1933
4875.08 1928
4875.74 1915
4876.40 1930
4877.06 1945
4877.72 2146
4878.37 2331
4879.03 2438
4879.69 2517
4880.35 2404
4881.01 2386
4881.67 2215
4882.33 2064
4882.99 1902
4883.65 1783
4884.31 1807
4884.97 1759
4885.63 1713
4886.29 1741
4886.95 1679
4887.61 1604
4888.26 1671
4888.92 1616
4889.58 1648
4890.24 1620
4890.90 1688
4891.56 1653
4892.22 1639
4892.88 1682
4893.54 1714
4894.20 1685
4894.86 1671
4895.52 1634
4896.18 1560
4896.84 1474
4897.51 1497
4898.17 1537
4898.83 1612
4899.49 1549
4900.15 1542
4900.81 1551
4901.47 1510
4902.13 1505
4902.79 1496
4903.45 1402
4904.11 1378
4904.77 1400
4905.43 1395
4906.09 1349
4906.75 1329
4907.41 1332
4908.08 1292
4908.74 1251
4909.40 1239
4910.06 1299
4910.72 1272
4911.38 1273
4912.04 1246
4912.70 1213
4913.37 1173
4914.03 1160
4914.69 1187
4915.35 1168
4916.01 1115
4916.67 1154
4917.33 1099
4918.00 1147
4918.66 1223
4919.32 1164
4919.98 1172
4920.64 1139
4921.31 1178
4921.97 1109
4922.63 1121
4923.29 1150
4923.95 1178
4924.62 1148
4925.28 1106
4925.94 1109
4926.60 1081
4927.26 1079
4927.93 1115
4928.59 1094
4929.25 1160
4929.91 1101
4930.58 1045
4931.24 1087
4931.90 1099
4932.56 1098
4933.23 1131
4933.89 1126
4934.55 1097
4935.22 1103
4935.88 1060
4936.54 1042
4937.20 1007
4937.87 1109
4938.53 1040
4939.19 1126
4939.86 1055
4940.52 1012
4941.18 1008
4941.85 1050
4942.51 1052
4943.17 973
4943.84 1069
4944.50 1079
4945.16 1057
4945.83 1046
4946.49 1028
4947.15 1027
4947.82 1007
4948.48 1008
4949.15 948
4949.81 978
4950.47 1000
4951.14 925
4951.80 966
4952.47 993
4953.13 953
4953.79 961
4954.46 965
4955.12 963
4955.79 955
4956.45 1000
4957.11 975
4957.78 968
4958.44 1011
4959.11 1013
4959.77 983
4960.44 1030
4961.10 1035
4961.77 1040
4962.43 1126
4963.10 1142
4963.76 1268
4964.42 1300
4965.09 1239
4965.75 1188
4966.42 1136
4967.08 1122
4967.75 1083
4968.41 1006
4969.08 1047
4969.74 1099
4970.41 997
4971.08 1049
4971.74 1014
4972.41 1025
4973.07 1005
4973.74 1087
4974.40 1103
4975.07 1128
4975.73 1167
4976.40 1255
4977.06 1255
4977.73 1256
4978.40 1178
4979.06 1164
4979.73 1077
4980.39 1097
4981.06 1106
4981.73 1055
4982.39 1045
4983.06 1023
4983.72 1032
4984.39 994
4985.06 935
4985.72 931
4986.39 947
4987.05 981
4987.72 968
4988.39 921
4989.05 885
4989.72 906
4990.39 919
4991.05 849
4991.72 903
4992.39 938
4993.05 926
4993.72 870
4994.39 926
4995.05 882
4995.72 882
4996.39 874
4997.05 835
4997.72 867
4998.39 877
4999.06 872
4999.72 907
5000.39 876
5001.06 829
5001.73 861
5002.39 868
5003.06 867
5003.73 828
5004.39 839
5005.06 884
5005.73 839
5006.40 872
5007.07 860
5007.73 901
5008.40 899
5009.07 921
5009.74 920
5010.40 883
5011.07 884
5011.74 905
5012.41 897
5013.08 874
5013.74 929
5014.41 917
5015.08 899
5015.75 832
5016.42 837
5017.09 905
5017.75 846
5018.42 806
5019.09 875
5019.76 862
5020.43 843
5021.10 853
5021.76 898
5022.43 841
5023.10 798
5023.77 904
5024.44 877
5025.11 851
5025.78 825
5026.45 814
5027.12 887
5027.78 883
5028.45 818
5029.12 827
5029.79 807
5030.46 836
5031.13 866
5031.80 881
5032.47 866
5033.14 813
5033.81 827
5034.48 805
5035.15 811
5035.82 861
5036.49 864
5037.16 859
5037.83 846
5038.50 836
5039.16 833
5039.83 857
5040.50 877
5041.17 843
5041.84 810
5042.51 846
5043.18 875
5043.85 839
5044.52 873
5045.20 887
5045.87 876
5046.54 906
5047.21 865
5047.88 850
5048.55 827
5049.22 890
5049.89 902
5050.56 904
5051.23 846
5051.90 873
5052.57 835
5053.24 815
5053.91 853
5054.58 886
5055.25 905
5055.92 891
5056.60 787
5057.27 874
5057.94 849
5058.61 842
5059.28 862
5059.95 878
5060.62 894
5061.29 883
5061.96 844
5062.64 835
5063.31 825
5063.98 884
5064.65 864
5065.32 898
5065.99 934
5066.66 938
5067.34 886
5068.01 858
5068.68 890
5069.35 865
5070.02 871
5070.70 906
5071.37 843
5072.04 893
5072.71 924
5073.38 888
5074.06 878
5074.73 914
5075.40 942
5076.07 872
5076.74 903
5077.42 993
5078.09 986
5078.76 1092
5079.43 1100
5080.11 1176
5080.78 1059
5081.45 978
5082.12 1023
5082.80 983
5083.47 939
5084.14 989
5084.82 970
5085.49 988
5086.16 1009
5086.83 972
5087.51 965
5088.18 999
5088.85 1001
5089.53 1045
5090.20 1059
5090.87 1016
5091.55 1034
5092.22 1080
5092.89 1068
5093.57 1009
5094.24 1009
5094.91 1034
5095.59 991
5096.26 973
5096.93 949
5097.61 959
5098.28 950
5098.96 926
5099.63 941
5100.30 967
5100.98 932
5101.65 965
5102.32 1013
5103.00 1048
5103.67 1062
5104.35 1121
5105.02 1071
5105.70 1076
5106.37 1009
5107.04 1000
5107.72 1005
5108.39 980
5109.07 944
5109.74 911
5110.42 924
5111.09 925
5111.77 955
5112.44 977
5113.11 1015
5113.79 1027
5114.46 943
5115.14 993
5115.81 1027
5116.49 1064
5117.16 1127
5117.84 1253
5118.51 1303
5119.19 1359
5119.86 1512
5120.54 1410
5121.21 1328
5121.89 1311
5122.57 1240
5123.24 1209
5123.92 1183
5124.59 1167
5125.27 1059
5125.94 1010
5126.62 1028
5127.29 1051
5127.97 980
5128.64 932
5129.32 968
5130.00 995
5130.67 967
5131.35 985
5132.02 994
5132.70 1011
5133.38 1008
5134.05 1009
5134.73 1035
5135.40 962
5136.08 1002
5136.76 988
5137.43 1011
5138.11 967
5138.79 946
5139.46 954
5140.14 895
5140.82 979
5141.49 874
5142.17 893
5142.85 908
5143.52 862
5144.20 848
5144.88 870
5145.55 881
5146.23 858
5146.91 846
5147.58 830
5148.26 883
5148.94 886
5149.61 848
5150.29 864
5150.97 820
5151.65 842
5152.32 815
5153.00 864
5153.68 808
5154.36 834
5155.03 847
5155.71 851
5156.39 813
5157.07 875
5157.74 934
5158.42 902
5159.10 914
5159.78 856
5160.45 894
5161.13 894
5161.81 857
5162.49 897
5163.17 869
5163.84 849
5164.52 843
5165.20 884
5165.88 896
5166.56 895
5167.24 889
5167.91 846
5168.59 858
5169.27 851
5169.95 876
5170.63 817
5171.31 818
5171.98 826
5172.66 801
5173.34 879
5174.02 797
5174.70 848
5175.38 782
5176.06 782
5176.74 815
5177.41 855
5178.09 820
5178.77 859
5179.45 827
5180.13 876
5180.81 869
5181.49 882
5182.17 843
5182.85 845
5183.53 832
5184.21 831
5184.89 842
5185.57 864
5186.24 795
5186.92 802
5187.60 822
5188.28 865
5188.96 870
5189.64 785
5190.32 844
5191.00 835
5191.68 813
5192.36 876
5193.04 793
5193.72 793
5194.40 859
5195.08 853
5195.76 840
5196.44 853
5197.12 816
5197.80 847
5198.48 854
5199.16 811
5199.84 832
5200.52 815
5201.21 831
5201.89 813
5202.57 858
5203.25 874
5203.93 868
5204.61 843
5205.29 850
5205.97 847
5206.65 847
5207.33 885
5208.01 864
5208.69 913
5209.37 917
5210.06 957
5210.74 941
5211.42 886
5212.10 910
5212.78 895
5213.46 967
5214.14 1035
5214.82 1018
5215.51 1082
5216.19 1082
5216.87 1003
5217.55 976
5218.23 1001
5218.91 995
5219.60 1008
5220.28 1018
5220.96 1032
5221.64 1064
5222.32 1138
5223.00 1231
5223.69 1179
5224.37 1172
5225.05 1120
5225.73 1133
5226.41 1064
5227.10 1009
5227.78 983
5228.46 990
5229.14 983
5229.83 933
5230.51 929
5231.19 918
5231.87 955
5232.56 968
5233.24 955
5233.92 926
5234.60 1001
5235.29 1009
5235.97 1004
5236.65 1016
5237.34 1048
5238.02 979
5238.70 1026
5239.38 1015
5240.07 1081
5240.75 1032
5241.43 1033
5242.12 1073
5242.80 1012
5243.48 1022
5244.17 1037
5244.85 998
5245.53 897
5246.22 939
5246.90 941
5247.58 982
5248.27 981
5248.95 991
5249.63 947
5250.32 995
5251.00 1015
5251.69 1075
5252.37 1098
5253.05 1143
5253.74 1149
5254.42 1136
5255.11 1123
5255.79 1031
5256.47 1016
5257.16 990
5257.84 1020
5258.53 924
5259.21 965
5259.89 1030
5260.58 1054
5261.26 1049
5261.95 1097
5262.63 1078
5263.32 1146
5264.00 1084
5264.69 1068
5265.37 996
5266.06 1062
5266.74 983
5267.43 1004
5268.11 1022
5268.79 1033
5269.48 1030
5270.16 996
5270.85 944
5271.53 915
5272.22 934
5272.91 926
5273.59 916
5274.28 967
5274.96 898
5275.65 931
5276.33 926
5277.02 971
5277.70 914
5278.39 971
5279.07 946
5279.76 925
5280.45 920
5281.13 924
5281.82 940
5282.50 898
5283.19 869
5283.87 873
5284.56 923
5285.25 892
5285.93 900
5286.62 874
5287.30 926
5287.99 942
5288.68 953
5289.36 908
5290.05 932
5290.74 946
5291.42 896
5292.11 888
5292.79 916
5293.48 953
5294.17 931
5294.85 900
5295.54 946
5296.23 989
5296.91 996
5297.60 1012
5298.29 970
5298.98 1000
5299.66 1016
5300.35 999
5301.04 1040
5301.72 1148
5302.41 1133
5303.10 1178
5303.78 1293
5304.47 1372
5305.16 1441
5305.85 1540
5306.53 1488
5307.22 1455
5307.91 1391
5308.60 1251
5309.28 1341
5309.97 1296
5310.66 1308
5311.35 1349
5312.03 1382
5312.72 1380
5313.41 1390
5314.10 1327
5314.79 1256
5315.47 1180
5316.16 1161
5316.85 1148
5317.54 1194
5318.23 1243
5318.91 1242
5319.60 1274
5320.29 1328
5320.98 1390
5321.67 1393
5322.36 1389
5323.04 1301
5323.73 1196
5324.42 1237
5325.11 1117
5325.80 1072
5326.49 1088
5327.18 1059
5327.86 1050
5328.55 996
5329.24 1035
5329.93 971
5330.62 993
5331.31 937
5332.00 957
5332.69 924
5333.38 912
5334.06 977
5334.75 956
5335.44 982
5336.13 1008
5336.82 989
5337.51 940
5338.20 882
5338.89 906
5339.58 872
5340.27 917
5340.96 893
5341.65 919
5342.34 855
5343.03 918
5343.72 918
5344.41 897
5345.10 934
5345.79 972
5346.48 1013
5347.17 1064
5347.86 1062
5348.55 1068
5349.24 1088
5349.93 1090
5350.62 1040
5351.31 990
5352.00 972
5352.69 971
5353.38 936
5354.07 888
5354.76 900
5355.45 859
5356.14 886
5356.83 833
5357.52 826
5358.21 832
5358.90 830
5359.59 889
5360.29 940
5360.98 915
5361.67 926
5362.36 941
5363.05 953
5363.74 939
5364.43 924
5365.12 874
5365.81 878
5366.50 867
5367.20 871
5367.89 886
5368.58 906
5369.27 921
5369.96 910
5370.65 873
5371.34 924
5372.04 870
5372.73 889
5373.42 863
5374.11 841
5374.80 847
5375.49 889
5376.19 847
5376.88 878
5377.57 825
5378.26 892
5378.95 871
5379.65 843
5380.34 813
5381.03 840
5381.72 847
5382.42 829
5383.11 865
5383.80 879
5384.49 827
5385.19 850
5385.88 871
5386.57 872
5387.26 882
5387.96 930
5388.65 865
5389.34 889
5390.03 879
5390.73 902
5391.42 927
5392.11 924
5392.80 934
5393.50 911
5394.19 938
5394.88 898
5395.58 852
5396.27 894
5396.96 856
5397.66 842
5398.35 842
5399.04 879
5399.74 859
5400.43 845
5401.12 891
5401.82 867
5402.51 870
5403.20 895
5403.90 904
5404.59 926
5405.29 922
5405.98 921
5406.67 934
5407.37 883
5408.06 860
5408.75 895
5409.45 926
5410.14 905
5410.84 893
5411.53 961
5412.23 926
5412.92 917
5413.61 895
5414.31 903
5415.00 912
5415.70 919
5416.39 925
5417.09 881
5417.78 946
5418.47 998
5419.17 1044
5419.86 981
5420.56 980
5421.25 999
5421.95 1037
5422.64 1046
5423.34 1030
5424.03 994
5424.73 946
5425.42 928
5426.12 971
5426.81 966
5427.51 950
5428.20 977
5428.90 993
5429.59 965
5430.29 1032
5430.99 1050
5431.68 1000
5432.38 1022
5433.07 1044
5433.77 1059
5434.46 1052
5435.16 1137
5435.85 1117
5436.55 1093
5437.25 1074
5437.94 1129
5438.64 1134
5439.33 1121
5440.03 1114
5440.73 1145
5441.42 1131
5442.12 1063
5442.81 1054
5443.51 1146
5444.21 1189
5444.90 1233
5445.60 1282
5446.29 1327
5446.99 1424
5447.69 1498
5448.38 1575
5449.08 1479
5449.78 1536
5450.47 1468
5451.17 1487
5451.87 1438
5452.56 1318
5453.26 1349
5453.96 1219
5454.65 1225
5455.35 1258
5456.05 1227
5456.75 1248
5457.44 1242
5458.14 1245
5458.84 1319
5459.53 1361
5460.23 1329
5460.93 1406
5461.63 1376
5462.32 1350
5463.02 1395
5463.72 1401
5464.42 1418
5465.11 1506
5465.81 1521
5466.51 1437
5467.21 1469
5467.90 1475
5468.60 1465
5469.30 1428
5470.00 1491
5470.70 1580
5471.39 1636
5472.09 1611
5472.79 1594
5473.49 1627
5474.19 1695
5474.88 1749
5475.58 1811
5476.28 1896
5476.98 1941
5477.68 2099
5478.38 2347
5479.07 2602
5479.77 2992
5480.47 3431
5481.17 3542
5481.87 3613
5482.57 3458
5483.27 3151
5483.96 2845
5484.66 2586
5485.36 2401
5486.06 2246
5486.76 2272
5487.46 2236
5488.16 2168
5488.86 2172
5489.56 2068
5490.26 2032
5490.96 2085
5491.65 2110
5492.35 2257
5493.05 2271
5493.75 2330
5494.45 2426
5495.15 2380
5495.85 2452
5496.55 2469
5497.25 2431
5497.95 2598
5498.65 3029
5499.35 3568
5500.05 4347
5500.75 5127
5501.45 5780
5502.15 6033
5502.85 5988
5503.55 5284
5504.25 4368
5504.95 3766
5505.65 3130
5506.35 2722
5507.05 2431
5507.75 2214
5508.45 2149
5509.15 1999
5509.85 1932
5510.55 1917
5511.25 1873
5511.95 1923
5512.65 1881
5513.35 1856
5514.05 1930
5514.76 1904
5515.46 1890
5516.16 1855
5516.86 1764
5517.56 1810
5518.26 1803
5518.96 1854
5519.66 1866
5520.36 1864
5521.06 1786
5521.77 1806
5522.47 1697
5523.17 1596
5523.87 1540
5524.57 1492
5525.27 1489
5525.97 1426
5526.67 1406
5527.38 1328
5528.08 1485
5528.78 1412
5529.48 1466
5530.18 1497
5530.88 1429
5531.59 1411
5532.29 1436
5532.99 1332
5533.69 1320
5534.39 1272
5535.10 1260
5535.80 1336
5536.50 1287
5537.20 1242
5537.90 1205
5538.61 1199
5539.31 1332
5540.01 1282
5540.71 1315
5541.42 1324
5542.12 1303
5542.82 1226
5543.52 1274
5544.23 1199
5544.93 1147
5545.63 1169
5546.33 1141
5547.04 1135
5547.74 1132
5548.44 1157
5549.15 1126
5549.85 1070
5550.55 1132
5551.26 1152
5551.96 1131
5552.66 1134
5553.36 1116
5554.07 1130
5554.77 1164
5555.47 1159
5556.18 1153
5556.88 1174
5557.58 1134
5558.29 1122
5558.99 1082
5559.70 1033
5560.40 1093
5561.10 1147
5561.81 1100
5562.51 1171
5563.21 1155
5563.92 1108
5564.62 1124
5565.33 1155
5566.03 1162
5566.73 1156
5567.44 1119
5568.14 1158
5568.85 1102
5569.55 1113
5570.25 1097
5570.96 1108
5571.66 1090
5572.37 1103
5573.07 1111
5573.78 1129
5574.48 1147
5575.19 1093
5575.89 1032
5576.59 1072
5577.30 1106
5578.00 1079
5578.71 1106
5579.41 1088
5580.12 1072
5580.82 1080
5581.53 959
5582.23 963
5582.94 1012
5583.64 1011
5584.35 1039
5585.05 1014
5585.76 1051
5586.46 1054
5587.17 1058
5587.88 1091
5588.58 1030
5589.29 1042
5589.99 996
5590.70 1009
5591.40 1036
5592.11 1017
5592.81 1031
5593.52 1032
5594.23 983
5594.93 991
5595.64 1043
5596.34 957
5597.05 952
5597.76 1019
5598.46 979
5599.17 1012
5599.87 996
5600.58 1003
5601.29 1020
5601.99 1017
5602.70 992
5603.41 973
5604.11 1079
5604.82 1149
5605.52 1058
5606.23 1081
5606.94 1055
5607.64 1092
5608.35 1034
5609.06 1010
5609.76 997
5610.47 971
5611.18 1013
5611.88 952
5612.59 1008
5613.30 1054
5614.01 1009
5614.71 1064
5615.42 1077
5616.13 1078
5616.83 1030
5617.54 1019
5618.25 1034
5618.96 1059
5619.66 1026
5620.37 1091
5621.08 1086
5621.79 1063
5622.49 1044
5623.20 1002
5623.91 1053
5624.62 1012
5625.32 1068
5626.03 1122
5626.74 1095
5627.45 1224
5628.16 1160
5628.86 1129
5629.57 1217
5630.28 1192
5630.99 1236
5631.70 1229
5632.40 1276
5633.11 1241
5633.82 1260
5634.53 1257
5635.24 1248
5635.95 1336
5636.65 1295
5637.36 1305
5638.07 1345
5638.78 1368
5639.49 1398
5640.20 1362
5640.91 1391
5641.61 1363
5642.32 1414
5643.03 1418
5643.74 1309
5644.45 1232
5645.16 1196
5645.87 1203
5646.58 1190
5647.29 1150
5648.00 1163
5648.70 1129
5649.41 1090
5650.12 1151
5650.83 1127
5651.54 1149
5652.25 1185
5652.96 1189
5653.67 1153
5654.38 1121
5655.09 1219
5655.80 1246
5656.51 1208
5657.22 1183
5657.93 1157
5658.64 1250
5659.35 1292
5660.06 1295
5660.77 1349
5661.48 1347
5662.19 1341
5662.90 1295
5663.61 1333
5664.32 1334
5665.03 1247
5665.74 1178
5666.45 1118
5667.16 1176
5667.87 1124
5668.58 1158
5669.29 1141
5670.00 1255
5670.71 1249
5671.42 1320
5672.13 1309
5672.84 1288
5673.56 1291
5674.27 1291
5674.98 1189
5675.69 1101
5676.40 1125
5677.11 1078
5677.82 1055
5678.53 1107
5679.24 1051
5679.95 1115
5680.67 1158
5681.38 1131
5682.09 1056
5682.80 1159
5683.51 1110
5684.22 1034
5684.93 1056
5685.65 1044
5686.36 998
5687.07 1031
5687.78 1058
5688.49 1033
5689.20 1057
5689.92 1015
5690.63 1015
5691.34 1043
5692.05 1035
5692.76 962
5693.47 960
5694.19 972
5694.90 1031
5695.61 1008
5696.32 969
5697.04 963
5697.75 961
5698.46 974
5699.17 934
5699.89 918
5700.60 966
5701.31 904
5702.02 955
5702.74 1001
5703.45 991
5704.16 1034
5704.87 919
5705.59 911
5706.30 962
5707.01 967
5707.72 949
5708.44 899
5709.15 933
5709.86 890
5710.58 951
5711.29 921
5712.00 954
5712.72 936
5713.43 852
5714.14 895
5714.86 851
5715.57 867
5716.28 866
5717.00 890
5717.71 881
5718.42 868
5719.14 898
5719.85 894
5720.56 878
5721.28 896
5721.99 983
5722.71 900
5723.42 930
5724.13 941
5724.85 952
5725.56 911
5726.28 950
5726.99 1003
5727.70 982
5728.42 971
5729.13 962
5729.85 956
5730.56 990
5731.28 950
5731.99 966
5732.70 888
5733.42 952
5734.13 878
5734.85 897
5735.56 875
5736.28 900
5736.99 873
5737.71 881
5738.42 815
5739.14 847
5739.85 861
5740.57 842
5741.28 836
5742.00 848
5742.71 852
5743.43 904
5744.14 873
5744.86 825
5745.57 842
5746.29 860
5747.00 855
5747.72 845
5748.43 847
5749.15 833
5749.87 831
5750.58 823
5751.30 768
5752.01 832
5752.73 824
5753.44 847
5754.16 847
5754.88 857
5755.59 829
5756.31 870
5757.02 869
5757.74 894
5758.46 909
5759.17 921
5759.89 879
5760.60 876
5761.32 867
5762.04 868
5762.75 906
5763.47 875
5764.19 848
5764.90 856
5765.62 821
5766.34 803
5767.05 830
5767.77 827
5768.49 838
5769.20 829
5769.92 888
5770.64 909
5771.35 974
5772.07 919
5772.79 922
5773.50 898
5774.22 871
5774.94 910
5775.65 892
5776.37 858
5777.09 888
5777.81 907
5778.52 885
5779.24 925
5779.96 874
5780.68 837
5781.39 881
5782.11 872
5782.83 847
5783.55 862
5784.26 881
5784.98 905
5785.70 841
5786.42 861
5787.14 870
5787.85 888
5788.57 875
5789.29 862
5790.01 880
5790.73 826
5791.44 831
5792.16 896
5792.88 881
5793.60 863
5794.32 895
5795.03 881
5795.75 875
5796.47 842
5797.19 889
5797.91 888
5798.63 913
5799.35 900
5800.06 869
5800.78 874
5801.50 860
5802.22 829
5802.94 830
5803.66 850
5804.38 817
5805.10 879
5805.82 851
5806.53 833
5807.25 889
5807.97 882
5808.69 913
5809.41 863
5810.13 877
5810.85 855
5811.57 845
5812.29 850
5813.01 851
5813.73 865
5814.45 845
5815.17 890
5815.89 855
5816.61 872
5817.33 858
5818.05 841
5818.77 863
5819.49 865
5820.20 899
5820.92 920
5821.64 866
5822.36 939
5823.09 898
5823.81 950
5824.53 901
5825.25 910
5825.97 902
5826.69 906
5827.41 881
5828.13 887
5828.85 943
5829.57 934
5830.29 920
5831.01 936
5831.73 951
5832.45 904
5833.17 901
5833.89 925
5834.61 908
5835.33 872
5836.05 911
5836.78 905
5837.50 923
5838.22 893
5838.94 890
5839.66 883
5840.38 872
5841.10 884
5841.82 903
5842.54 961
5843.27 896
5843.99 907
5844.71 954
5845.43 966
5846.15 933
5846.87 933
5847.59 960
5848.32 937
5849.04 926
5849.76 937
5850.48 975
5851.20 984
5851.93 964
5852.65 967
5853.37 1043
5854.09 987
5854.81 999
5855.54 971
5856.26 996
5856.98 970
5857.70 961
5858.42 977
5859.15 1017
5859.87 1017
5860.59 993
5861.31 933
5862.04 996
5862.76 981
5863.48 1042
5864.20 1035
5864.93 1051
5865.65 1028
5866.37 1068
5867.10 1066
5867.82 1034
5868.54 1090
5869.26 1057
5869.99 1073
5870.71 1058
5871.43 1067
5872.16 1112
5872.88 1132
5873.60 1075
5874.33 1053
5875.05 1111
5875.77 1125
5876.50 1090
5877.22 1127
5877.94 1194
5878.67 1255
5879.39 1296
5880.11 1426
5880.84 1392
5881.56 1315
5882.28 1251
5883.01 1220
5883.73 1278
5884.46 1205
5885.18 1253
5885.90 1270
5886.63 1245
5887.35 1214
5888.08 1198
5888.80 1222
5889.52 1259
5890.25 1250
5890.97 1210
5891.70 1221
5892.42 1236
5893.15 1224
5893.87 1206
5894.59 1228
5895.32 1258
5896.04 1252
5896.77 1261
5897.49 1206
5898.22 1132
5898.94 1225
5899.67 1219
5900.39 1238
5901.12 1290
5901.84 1266
5902.57 1269
5903.29 1257
5904.02 1259
5904.74 1309
5905.47 1298
5906.19 1320
5906.92 1313
5907.64 1360
5908.37 1385
5909.09 1389
5909.82 1385
5910.55 1395
5911.27 1391
5912.00 1424
5912.72 1413
5913.45 1426
5914.17 1406
5914.90 1402
5915.63 1404
5916.35 1409
5917.08 1438
5917.80 1429
5918.53 1499
5919.25 1529
5919.98 1528
5920.71 1535
5921.43 1520
5922.16 1532
5922.89 1584
5923.61 1566
5924.34 1652
5925.06 1619
5925.79 1683
5926.52 1727
5927.24 1671
5927.97 1728
5928.70 1774
5929.42 1828
5930.15 1793
5930.88 1853
5931.60 1826
5932.33 1865
5933.06 1985
5933.78 1956
5934.51 2018
5935.24 2100
5935.97 2064
5936.69 2074
5937.42 2145
5938.15 2117
5938.87 2256
5939.60 2251
5940.33 2250
5941.06 2322
5941.78 2395
5942.51 2451
5943.24 2433
5943.97 2557
5944.69 2663
5945.42 2731
5946.15 2715
5946.88 2767
5947.60 2850
5948.33 2907
5949.06 2857
5949.79 3074
5950.52 3315
5951.24 3663
5951.97 3920
5952.70 4248
5953.43 4647
5954.16 4859
5954.88 4930
5955.61 4805
5956.34 4387
5957.07 4077
5957.80 3875
5958.53 3740
5959.25 3685
5959.98 3611
5960.71 3551
5961.44 3470
5962.17 3515
5962.90 3560
5963.63 3614
5964.36 3827
5965.08 4053
5965.81 4416
5966.54 4951
5967.27 5318
5968.00 5393
5968.73 5392
5969.46 5390
5970.19 5025
5970.92 4621
5971.65 4516
5972.37 4354
5973.10 4158
5973.83 4076
5974.56 4093
5975.29 4051
5976.02 4086
5976.75 4082
5977.48 4074
5978.21 4128
5978.94 4279
5979.67 4450
5980.40 4564
5981.13 4639
5981.86 4723
5982.59 4835
5983.32 4983
5984.05 4953
5984.78 4979
5985.51 4949
5986.24 4908
5986.97 4879
5987.70 4932
5988.43 4848
5989.16 4787
5989.89 4857
5990.62 4983
5991.35 5051
5992.08 4932
5992.81 5027
5993.54 5117
5994.27 5062
5995.00 5131
5995.74 5185
5996.47 5309
5997.20 5422
5997.93 5503
5998.66 5600
5999.39 5523
6000.12 5478
6000.85 5494
6001.58 5449
6002.31 5240
6003.04 5030
6003.78 5037
6004.51 4989
6005.24 4918
6005.97 5004
6006.70 5026
6007.43 5177
6008.16 5739
6008.90 6397
6009.63 7277
6010.36 8589
6011.09 10171
6011.82 11876
6012.55 13517
6013.29 14947
6014.02 15867
6014.75 16209
6015.48 15975
6016.21 15146
6016.95 13905
6017.68 12472
6018.41 10901
6019.14 9416
6019.87 8023
6020.61 6890
6021.34 6129
6022.07 5542
6022.80 4988
6023.54 4774
6024.27 4587
6025.00 4401
6025.73 4216
6026.47 4097
6027.20 4235
6027.93 4178
6028.66 4333
6029.40 4452
6030.13 4580
6030.86 4538
6031.59 4519
6032.33 4323
6033.06 4129
6033.79 3902
6034.53 3756
6035.26 3573
6035.99 3419
6036.73 3478
6037.46 3321
6038.19 3405
6038.93 3566
6039.66 3548
6040.39 3522
6041.13 3565
6041.86 3627
6042.59 3711
6043.33 3784
6044.06 3791
6044.79 3977
6045.53 4078
6046.26 4055
6047.00 4068
6047.73 4062
6048.46 4106
6049.20 4149
6049.93 4270
6050.67 4482
6051.40 4814
6052.13 5128
6052.87 5499
6053.60 5595
6054.34 5631
6055.07 5480
6055.81 5307
6056.54 4981
6057.27 4647
6058.01 4410
6058.74 4215
6059.48 4019
6060.21 3853
6060.95 3845
6061.68 3703
6062.42 3621
6063.15 3506
6063.89 3509
6064.62 3474
6065.36 3441
6066.09 3473
6066.83 3365
6067.56 3265
6068.30 3343
6069.03 3299
6069.77 3254
6070.50 3176
6071.24 3281
6071.97 3103
6072.71 3023
6073.44 3092
6074.18 3016
6074.91 3057
6075.65 2967
6076.39 2902
6077.12 2843
6077.86 2829
6078.59 2870
6079.33 2810
6080.06 2757
6080.80 2783
6081.54 2707
6082.27 2688
6083.01 2624
6083.74 2587
6084.48 2598
6085.22 2553
6085.95 2553
6086.69 2577
6087.42 2541
6088.16 2422
6088.90 2455
6089.63 2526
6090.37 2520
6091.11 2633
6091.84 2624
6092.58 2613
6093.32 2597
6094.05 2562
6094.79 2551
6095.53 2519
6096.26 2509
6097.00 2519
6097.74 2471
6098.47 2430
6099.21 2495
6099.95 2442
6100.69 2397
6101.42 2384
6102.16 2411
6102.90 2396
6103.63 2412
6104.37 2446
6105.11 2422
6105.85 2369
6106.58 2439
6107.32 2511
6108.06 2497
6108.80 2455
6109.53 2463
6110.27 2427
6111.01 2550
6111.75 2532
6112.49 2579
6113.22 2539
6113.96 2610
6114.70 2567
6115.44 2629
6116.17 2658
6116.91 2685
6117.65 2776
6118.39 2700
6119.13 2615
6119.87 2611
6120.60 2684
6121.34 2654
6122.08 2643
6122.82 2627
6123.56 2730
6124.30 2861
6125.03 2820
6125.77 2812
6126.51 2819
6127.25 2768
6127.99 2797
6128.73 2747
6129.47 2784
6130.21 2786
6130.94 2712
6131.68 2727
6132.42 2854
6133.16 2841
6133.90 2927
6134.64 2973
6135.38 2976
6136.12 3033
6136.86 3145
6137.60 3172
6138.34 3332
6139.08 3377
6139.81 3586
6140.55 3561
6141.29 3466
6142.03 3564
6142.77 3619
6143.51 3583
6144.25 3572
6144.99 3453
6145.73 3457
6146.47 3440
6147.21 3338
6147.95 3228
6148.69 3269
6149.43 3339
6150.17 3322
6150.91 3234
6151.65 3342
6152.39 3483
6153.13 3418
6153.87 3416
6154.61 3496
6155.35 3449
6156.09 3526
6156.83 3619
6157.58 3697
6158.32 3696
6159.06 3745
6159.80 3732
6160.54 3747
6161.28 3869
6162.02 4001
6162.76 4149
6163.50 4343
6164.24 4511
6164.98 4628
6165.72 5013
6166.46 5114
6167.21 5346
6167.95 5464
6168.69 5567
6169.43 5555
6170.17 5417
6170.91 5345
6171.65 5153
6172.39 5172
6173.14 5095
6173.88 4810
6174.62 4839
6175.36 4919
6176.10 4901
6176.84 4973
6177.59 5169
6178.33 5340
6179.07 5658
6179.81 6250
6180.55 7035
6181.30 8119
6182.04 9303
6182.78 10292
6183.52 11006
6184.26 11234
6185.01 11080
6185.75 10575
6186.49 9931
6187.23 9073
6187.97 8150
6188.72 7382
6189.46 6970
6190.20 6698
6190.94 6378
6191.69 6155
6192.43 6098
6193.17 6024
6193.92 6007
6194.66 5897
6195.40 5909
6196.14 5803
6196.89 5712
6197.63 5657
6198.37 5616
6199.12 5605
6199.86 5675
6200.60 5583
6201.34 5728
6202.09 5761
6202.83 5871
6203.57 6159
6204.32 6732
6205.06 7689
6205.80 9280
6206.55 11779
6207.29 14869
6208.03 17994
6208.78 21142
6209.52 23211
6210.27 24074
6211.01 23834
6211.75 22596
6212.50 20533
6213.24 17814
6213.98 15041
6214.73 12413
6215.47 10392
6216.22 8619
6216.96 7448
6217.71 6375
6218.45 5625
6219.19 5070
6219.94 4715
6220.68 4535
6221.43 4359
6222.17 4278
6222.92 4229
6223.66 4245
6224.40 4236
6225.15 4204
6225.89 3998
6226.64 3908
6227.38 3681
6228.13 3476
6228.87 3315
6229.62 3173
6230.36 2898
6231.11 2939
6231.85 2913
6232.60 2861
6233.34 2775
6234.09 2803
6234.83 2962
6235.58 3010
6236.32 3042
6237.07 3102
6237.81 3327
6238.56 3400
6239.30 3646
6240.05 3940
6240.80 4123
6241.54 4072
6242.29 4102
6243.03 4034
6243.78 3788
6244.52 3762
6245.27 3718
6246.02 3684
6246.76 3857
6247.51 3877
6248.25 3817
6249.00 3792
6249.75 3716
6250.49 3618
6251.24 3523
6251.98 3428
6252.73 3301
6253.48 3298
6254.22 3245
6254.97 3205
6255.72 3100
6256.46 3084
6257.21 3149
6257.95 3107
6258.70 3061
6259.45 3135
6260.19 3035
6260.94 2981
6261.69 2978
6262.43 2912
6263.18 2895
6263.93 2836
6264.68 2832
6265.42 2818
6266.17 2728
6266.92 2641
6267.66 2695
6268.41 2697
6269.16 2646
6269.91 2782
6270.65 2704
6271.40 2737
6272.15 2694
6272.89 2641
6273.64 2542
6274.39 2585
6275.14 2591
6275.88 2707
6276.63 2732
6277.38 2715
6278.13 2790
6278.88 2785
6279.62 2717
6280.37 2633
6281.12 2455
6281.87 2374
6282.62 2395
6283.36 2321
6284.11 2310
6284.86 2263
6285.61 2240
6286.36 2153
6287.10 2243
6287.85 2212
6288.60 2144
6289.35 2107
6290.10 2146
6290.85 2126
6291.59 2084
6292.34 2033
6293.09 2113
6293.84 2114
6294.59 2059
6295.34 2034
6296.09 2030
6296.84 2037
6297.58 1960
6298.33 1920
6299.08 1921
6299.83 1913
6300.58 1903
6301.33 1849
6302.08 1890
6302.83 1833
6303.58 1888
6304.33 1874
6305.08 1882
6305.83 1888
6306.58 1799
6307.32 1874
6308.07 1888
6308.82 1948
6309.57 1910
6310.32 1973
6311.07 2014
6311.82 2037
6312.57 2055
6313.32 2089
6314.07 2096
6314.82 2095
6315.57 2140
6316.32 2120
6317.07 2119
6317.82 2124
6318.57 2133
6319.32 2070
6320.07 1999
6320.82 1982
6321.57 1950
6322.32 1931
6323.07 1809
6323.82 1753
6324.58 1780
6325.33 1803
6326.08 1820
6326.83 1719
6327.58 1715
6328.33 1766
6329.08 1764
6329.83 1765
6330.58 1754
6331.33 1725
6332.08 1710
6332.83 1739
6333.58 1697
6334.34 1682
6335.09 1673
6335.84 1617
6336.59 1640
6337.34 1584
6338.09 1628
6338.84 1659
6339.59 1683
6340.35 1732
6341.10 1708
6341.85 1691
6342.60 1614
6343.35 1614
6344.10 1604
6344.86 1604
6345.61 1622
6346.36 1634
6347.11 1680
6347.86 1661
6348.62 1660
6349.37 1675
6350.12 1666
6350.87 1743
6351.62 1841
6352.38 1907
6353.13 1930
6353.88 2009
6354.63 2060
6355.38 2071
6356.14 2013
6356.89 1958
6357.64 1898
6358.39 1894
6359.15 1852
6359.90 1724
6360.65 1758
6361.40 1671
6362.16 1645
6362.91 1679
6363.66 1656
6364.42 1630
6365.17 1668
6365.92 1660
6366.67 1776
6367.43 1871
6368.18 1963
6368.93 1919
6369.69 1869
6370.44 1849
6371.19 1860
6371.95 1792
6372.70 1711
6373.45 1777
6374.21 1716
6374.96 1663
6375.71 1694
6376.47 1724
6377.22 1679
6377.98 1687
6378.73 1752
6379.48 1768
6380.24 1800
6380.99 1808
6381.74 1880
6382.50 1830
6383.25 1864
6384.01 1868
6384.76 1758
6385.51 1752
6386.27 1746
6387.02 1669
6387.78 1662
6388.53 1653
6389.29 1635
6390.04 1610
6390.79 1641
6391.55 1583
6392.30 1624
6393.06 1682
6393.81 1648
6394.57 1643
6395.32 1621
6396.08 1638
6396.83 1668
6397.59 1653
6398.34 1585
6399.10 1622
6399.85 1581
6400.61 1645
6401.36 1647
6402.12 1623
6402.87 1599
6403.63 1597
6404.38 1550
6405.14 1517
6405.89 1590
6406.65 1617
6407.40 1578
6408.16 1615
6408.91 1681
6409.67 1701
6410.43 1712
6411.18 1786
6411.94 1795
6412.69 1815
6413.45 1793
6414.20 1748
6414.96 1703
6415.72 1775
6416.47 1816
6417.23 1778
6417.98 1874
6418.74 1897
6419.50 1827
6420.25 1811
6421.01 1768
6421.77 1713
6422.52 1706
6423.28 1699
6424.03 1704
6424.79 1712
6425.55 1632
6426.30 1632
6427.06 1627
6427.82 1680
6428.57 1598
6429.33 1644
6430.09 1669
6430.84 1708
6431.60 1703
6432.36 1650
6433.11 1684
6433.87 1661
6434.63 1700
6435.39 1727
6436.14 1748
6436.90 1745
6437.66 1833
6438.41 1745
6439.17 1782
6439.93 1812
6440.69 1801
6441.44 1852
6442.20 1867
6442.96 1923
6443.72 1833
6444.47 1893
6445.23 1904
6445.99 1952
6446.75 1955
6447.50 1984
6448.26 1975
6449.02 1983
6449.78 1951
6450.54 1981
6451.29 2002
6452.05 1956
6452.81 2024
6453.57 2027
6454.33 2025
6455.08 2034
6455.84 1948
6456.60 1944
6457.36 1991
6458.12 2046
6458.88 2073
6459.64 2095
6460.39 2092
6461.15 2109
6461.91 2147
6462.67 2297
6463.43 2282
6464.19 2353
6464.95 2477
6465.70 2582
6466.46 2509
6467.22 2497
6467.98 2468
6468.74 2523
6469.50 2542
6470.26 2494
6471.02 2528
6471.78 2443
6472.54 2540
6473.30 2587
6474.05 2615
6474.81 2604
6475.57 2739
6476.33 2769
6477.09 2831
6477.85 2882
6478.61 2838
6479.37 2982
6480.13 3024
6480.89 3077
6481.65 3064
6482.41 3088
6483.17 3164
6483.93 3180
6484.69 3267
6485.45 3241
6486.21 3237
6486.97 3269
6487.73 3302
6488.49 3359
6489.25 3407
6490.01 3459
6490.77 3556
6491.53 3697
6492.29 3836
6493.05 3946
6493.81 3981
6494.57 3973
6495.33 3987
6496.10 3979
6496.86 3912
6497.62 3982
6498.38 3846
6499.14 3917
6499.90 3870
6500.66 3916
6501.42 4066
6502.18 4023
6502.94 4251
6503.70 4495
6504.47 5175
6505.23 6223
6505.99 7729
6506.75 9944
6507.51 12230
6508.27 14183
6509.03 15893
6509.79 16202
6510.56 15832
6511.32 14828
6512.08 13291
6512.84 11600
6513.60 9720
6514.36 8503
6515.13 7283
6515.89 6412
6516.65 5754
6517.41 5228
6518.17 4981
6518.94 4799
6519.70 4683
6520.46 4564
6521.22 4593
6521.98 4590
6522.75 4656
6523.51 4851
6524.27 4964
6525.03 5186
6525.79 5440
6526.56 5799
6527.32 6254
6528.08 6493
6528.84 6543
6529.61 6515
6530.37 6307
6531.13 6095
6531.90 5890
6532.66 5861
6533.42 6368
6534.18 7085
6534.95 8036
6535.71 9302
6536.47 10346
6537.24 10921
6538.00 11187
6538.76 10780
6539.53 10049
6540.29 8914
6541.05 7780
6541.82 6860
6542.58 5954
6543.34 5389
6544.11 4922
6544.87 4775
6545.63 4539
6546.40 4463
6547.16 4318
6547.92 4325
6548.69 4202
6549.45 3968
6550.21 3962
6550.98 3909
6551.74 3850
6552.51 3737
6553.27 3768
6554.03 3703
6554.80 3649
6555.56 3597
6556.33 3561
6557.09 3575
6557.85 3564
6558.62 3579
6559.38 3570
6560.15 3690
6560.91 3633
6561.68 3679
6562.44 3733
6563.21 3949
6563.97 3900
6564.74 3952
6565.50 3901
6566.26 3864
6567.03 3954
6567.79 3877
6568.56 3868
6569.32 3901
6570.09 3813
6570.85 3860
6571.62 3958
6572.38 4048
6573.15 4196
6573.91 4126
6574.68 4102
6575.44 4224
6576.21 4258
6576.98 4263
6577.74 4115
6578.51 4141
6579.27 4179
6580.04 4115
6580.80 4143
6581.57 4138
6582.33 4038
6583.10 4175
6583.87 4275
6584.63 4199
6585.40 4204
6586.16 4113
6586.93 4129
6587.70 4142
6588.46 4104
6589.23 4147
6589.99 4177
6590.76 4384
6591.53 4444
6592.29 4729
6593.06 5105
6593.82 5473
6594.59 5878
6595.36 5963
6596.12 5952
6596.89 6063
6597.66 5852
6598.42 5476
6599.19 5156
6599.96 4856
6600.72 4572
6601.49 4353
6602.26 4063
6603.02 3916
6603.79 3841
6604.56 3699
6605.33 3647
6606.09 3590
6606.86 3547
6607.63 3545
6608.39 3552
6609.16 3679
6609.93 3676
6610.70 3557
6611.46 3567
6612.23 3564
6613.00 3539
6613.77 3534
6614.53 3482
6615.30 3489
6616.07 3557
6616.84 3517
6617.60 3572
6618.37 3607
6619.14 3718
6619.91 3884
6620.68 4021
6621.44 4144
6622.21 4300
6622.98 4480
6623.75 4676
6624.52 4670
6625.28 4618
6626.05 4484
6626.82 4368
6627.59 4108
6628.36 4000
6629.13 3857
6629.89 3744
6630.66 3754
6631.43 3699
6632.20 3857
6632.97 4102
6633.74 4278
6634.51 4495
6635.27 4741
6636.04 4849
6636.81 4922
6637.58 5094
6638.35 5094
6639.12 5094
6639.89 5139
6640.66 5313
6641.43 5535
6642.19 5522
6642.96 5407
6643.73 5398
6644.50 5229
6645.27 4839
6646.04 4518
6646.81 4274
6647.58 3987
6648.35 3794
6649.12 3584
6649.89 3433
6650.66 3306
6651.43 3236
6652.20 3243
6652.97 3148
6653.74 3100
6654.51 3160
6655.28 3192
6656.05 3174
6656.82 3184
6657.59 3280
6658.36 3069
6659.13 3114
6659.90 3099
6660.67 2968
6661.44 2985
6662.21 2960
6662.98 2993
6663.75 2998
6664.52 2929
6665.29 2923
6666.06 2968
6666.83 3059
6667.60 3148
6668.37 3076
6669.14 3055
6669.91 3187
6670.68 3321
6671.46 3388
6672.23 3356
6673.00 3355
6673.77 3360
6674.54 3228
6675.31 3252
6676.08 3387
6676.85 3288
6677.62 3377
6678.40 3393
6679.17 3420
6679.94 3473
6680.71 3443
6681.48 3602
6682.25 3717
6683.02 3793
6683.80 3987
6684.57 4223
6685.34 4388
6686.11 4493
6686.88 4572
6687.65 4469
6688.43 4395
6689.20 4060
6689.97 3902
6690.74 3651
6691.51 3476
6692.29 3238
6693.06 3213
6693.83 3047
6694.60 2973
6695.37 2952
6696.15 2839
6696.92 2879
6697.69 2855
6698.46 2854
6699.24 2897
6700.01 2762
6700.78 2853
6701.55 2769
6702.33 2766
6703.10 2795
6703.87 2718
6704.64 2707
6705.42 2637
6706.19 2592
6706.96 2614
6707.74 2584
6708.51 2508
6709.28 2516
6710.06 2538
6710.83 2539
6711.60 2417
6712.37 2478
6713.15 2528
6713.92 2470
6714.69 2394
6715.47 2466
6716.24 2472
6717.01 2457
6717.79 2450
6718.56 2462
6719.34 2460
6720.11 2398
6720.88 2389
6721.66 2412
6722.43 2442
6723.20 2522
6723.98 2616
6724.75 2545
6725.53 2383
6726.30 2362
6727.07 2417
6727.85 2373
6728.62 2394
6729.40 2447
6730.17 2482
6730.95 2530
6731.72 2468
6732.49 2455
6733.27 2524
6734.04 2546
6734.82 2616
6735.59 2678
6736.37 2625
6737.14 2656
6737.92 2631
6738.69 2687
6739.47 2709
6740.24 2632
6741.01 2654
6741.79 2672
6742.56 2670
6743.34 2656
6744.11 2795
6744.89 2802
6745.67 2796
6746.44 2776
6747.22 2846
6747.99 2890
6748.77 2899
6749.54 3067
6750.32 3194
6751.09 3329
6751.87 3515
6752.64 3733
6753.42 3939
6754.19 3922
6754.97 3889
6755.75 3860
6756.52 3757
6757.30 3564
6758.07 3419
6758.85 3365
6759.63 3227
6760.40 3197
6761.18 3260
6761.95 3272
6762.73 3198
6763.51 3082
6764.28 3036
6765.06 3013
6765.83 2993
6766.61 3129
6767.39 3045
6768.16 2977
6768.94 3016
6769.72 2967
6770.49 2909
6771.27 2850
6772.05 2781
6772.82 2738
6773.60 2582
6774.38 2513
6775.15 2495
6775.93 2500
6776.71 2498
6777.48 2442
6778.26 2452
6779.04 2376
6779.82 2345
6780.59 2277
6781.37 2367
6782.15 2388
6782.92 2238
6783.70 2335
6784.48 2313
6785.26 2384
6786.03 2408
6786.81 2325
6787.59 2295
6788.37 2337
6789.14 2319
6789.92 2173
6790.70 2168
6791.48 2071
6792.25 2126
6793.03 2207
6793.81 2191
6794.59 2166
6795.37 2089
6796.14 2139
6796.92 2094
6797.70 2072
6798.48 2086
6799.26 2102
6800.04 2088
6800.81 2138
6801.59 2169
6802.37 2158
6803.15 2100
6803.93 2220
6804.71 2255
6805.48 2318
6806.26 2318
6807.04 2347
6807.82 2357
6808.60 2310
6809.38 2200
6810.16 2154
6810.94 2164
6811.71 2157
6812.49 2144
6813.27 2212
6814.05 2265
6814.83 2208
6815.61 2180
6816.39 2168
6817.17 2165
6817.95 2140
6818.73 2197
6819.51 2213
6820.29 2232
6821.07 2178
6821.84 2192
6822.62 2161
6823.40 2219
6824.18 2223
6824.96 2143
6825.74 2190
6826.52 2148
6827.30 2123
6828.08 2154
6828.86 2110
6829.64 2124
6830.42 2059
6831.20 2014
6831.98 2039
6832.76 2071
6833.54 2114
6834.32 2109
6835.10 2203
6835.88 2362
6836.66 2597
6837.44 2911
6838.22 3149
6839.01 3472
6839.79 3622
6840.57 3756
6841.35 3586
6842.13 3449
6842.91 3252
6843.69 3057
6844.47 2856
6845.25 2664
6846.03 2475
6846.81 2458
6847.59 2626
6848.37 2742
6849.16 2959
6849.94 3226
6850.72 3445
6851.50 3683
6852.28 3763
6853.06 3649
6853.84 3567
6854.62 3350
6855.41 3134
6856.19 3037
6856.97 2857
6857.75 2692
6858.53 2571
6859.31 2455
6860.10 2442
6860.88 2419
6861.66 2415
6862.44 2387
6863.22 2414
6864.00 2348
6864.79 2367
6865.57 2380
6866.35 2387
6867.13 2562
6867.91 2595
6868.70 2611
6869.48 2529
6870.26 2569
6871.04 2583
6871.83 2573
6872.61 2616
6873.39 2607
6874.17 2671
6874.96 2701
6875.74 2814
6876.52 2885
6877.30 2951
6878.09 2980
6878.87 3139
6879.65 3270
6880.43 3636
6881.22 4052
6882.00 4337
6882.78 4658
6883.57 4817
6884.35 4848
6885.13 4727
6885.92 4695
6886.70 4743
6887.48 4837
6888.27 5111
6889.05 5306
6889.83 5498
6890.62 5437
6891.40 5118
6892.18 4776
6892.97 4425
6893.75 4112
6894.53 3807
6895.32 3594
6896.10 3381
6896.88 3353
6897.67 3252
6898.45 3137
6899.24 3186
6900.02 3191
6900.80 3163
6901.59 3148
6902.37 3082
6903.16 3055
6903.94 3040
6904.73 3091
6905.51 3057
6906.29 2906
6907.08 2875
6907.86 2874
6908.65 2878
6909.43 2840
6910.22 2754
6911.00 2777
6911.79 2726
6912.57 2649
6913.35 2649
6914.14 2695
6914.92 2713
6915.71 2658
6916.49 2663
6917.28 2676
6918.06 2738
6918.85 2660
6919.63 2684
6920.42 2597
6921.20 2709
6921.99 2675
6922.78 2618
6923.56 2675
6924.35 2653
6925.13 2642
6925.92 2757
6926.70 2804
6927.49 2880
6928.27 2916
6929.06 2893
6929.84 2894
6930.63 2859
6931.42 2928
6932.20 2892
6932.99 2873
6933.77 2871
6934.56 2930
6935.35 2990
6936.13 2984
6936.92 3064
6937.70 3123
6938.49 3325
6939.28 3472
6940.06 3585
6940.85 3923
6941.63 4134
6942.42 4329
6943.21 4546
6943.99 4625
6944.78 4648
6945.57 4715
6946.35 4743
6947.14 4847
6947.93 4970
6948.71 5168
6949.50 5207
6950.29 5373
6951.07 5227
6951.86 4956
6952.65 4635
6953.44 4484
6954.22 4245
6955.01 4133
6955.80 4104
6956.58 4087
6957.37 4091
6958.16 3983
6958.95 3974
6959.73 4040
6960.52 4001
6961.31 3980
6962.09 4033
6962.88 4102
6963.67 4271
6964.46 4401
6965.25 4539
6966.03 4587
6966.82 4814
6967.61 5163
6968.40 5427
6969.18 5615
6969.97 5769
6970.76 5872
6971.55 5902
6972.34 5766
6973.12 5756
6973.91 5599
6974.70 5637
6975.49 5570
6976.28 5672
6977.07 5682
6977.85 5857
6978.64 5922
6979.43 6203
6980.22 6597
6981.01 7404
6981.80 8780
6982.59 10650
6983.37 13043
6984.16 16104
6984.95 19073
6985.74 22008
6986.53 24127
6987.32 24585
6988.11 23652
6988.90 21925
6989.69 19648
6990.47 16903
6991.26 14307
6992.05 11942
6992.84 9821
6993.63 8222
6994.42 6991
6995.21 6086
6996.00 5389
6996.79 4849
6997.58 4427
6998.37 4121
6999.16 3930
6999.95 3844
7000.74 3797
7001.53 3799
7002.32 3731
7003.11 3522
7003.90 3519
7004.69 3319
7005.48 3246
7006.27 3061
7007.06 2805
7007.85 2782
7008.64 2686
7009.43 2572
7010.22 2642
7011.01 2823
7011.80 2899
7012.59 2960
7013.38 3138
7014.17 3244
7014.96 3225
7015.75 3175
7016.54 3267
7017.33 3201
7018.12 3059
7018.91 3046
7019.70 3088
7020.49 3053
7021.28 3253
7022.07 3375
7022.87 3496
7023.66 3663
7024.45 3740
7025.24 3823
7026.03 3801
7026.82 3603
7027.61 3567
7028.40 3555
7029.19 3446
7029.99 3304
7030.78 3199
7031.57 3201
7032.36 3116
7033.15 3080
7033.94 3035
7034.74 3108
7035.53 3243
7036.32 3285
7037.11 3342
7037.90 3482
7038.69 3557
7039.49 3571
7040.28 3583
7041.07 3599
7041.86 3535
7042.65 3509
7043.45 3488
7044.24 3440
7045.03 3457
7045.82 3393
7046.61 3374
7047.41 3336
7048.20 3475
7048.99 3611
7049.78 3728
7050.58 3945
7051.37 4153
7052.16 4172
7052.95 4049
7053.75 3837
7054.54 3723
7055.33 3476
7056.13 3339
7056.92 3234
7057.71 3145
7058.50 3208
7059.30 3176
7060.09 3204
7060.88 3169
7061.68 3262
7062.47 3255
7063.26 3073
7064.06 2984
7064.85 2903
7065.64 2897
7066.44 2765
7067.23 2662
7068.02 2670
7068.82 2590
7069.61 2475
7070.40 2461
7071.20 2492
7071.99 2468
7072.78 2361
7073.58 2458
7074.37 2395
7075.17 2321
7075.96 2246
7076.75 2175
7077.55 2237
7078.34 2211
7079.14 2169
7079.93 2192
7080.72 2193
7081.52 2197
7082.31 2198
7083.11 2145
7083.90 2106
7084.70 2024
7085.49 2004
7086.28 2041
7087.08 2121
7087.87 2171
7088.67 2050
7089.46 2052
7090.26 1992
7091.05 1959
7091.85 1997
7092.64 1975
7093.44 1844
7094.23 1900
7095.03 1908
7095.82 1848
7096.62 1829
7097.41 1803
7098.21 1779
7099.00 1781
7099.80 1807
7100.59 1810
7101.39 1712
7102.18 1726
7102.98 1767
7103.77 1749
7104.57 1777
7105.37 1681
7106.16 1644
7106.96 1656
7107.75 1644
7108.55 1671
7109.34 1683
7110.14 1678
7110.94 1650
7111.73 1708
7112.53 1613
7113.32 1565
7114.12 1614
7114.92 1640
7115.71 1630
7116.51 1646
7117.30 1655
7118.10 1604
7118.90 1627
7119.69 1618
7120.49 1545
7121.29 1533
7122.08 1539
7122.88 1538
7123.68 1547
7124.47 1614
7125.27 1589
7126.07 1590
7126.86 1641
7127.66 1609
7128.46 1685
7129.25 1686
7130.05 1681
7130.85 1737
7131.64 1766
7132.44 1718
7133.24 1680
7134.04 1669
7134.83 1581
7135.63 1505
7136.43 1576
7137.23 1590
7138.02 1485
7138.82 1407
7139.62 1436
7140.42 1447
7141.21 1425
7142.01 1384
7142.81 1401
7143.61 1400
7144.40 1376
7145.20 1433
7146.00 1460
7146.80 1387
7147.59 1398
7148.39 1325
7149.19 1343
7149.99 1312
7150.79 1302
7151.59 1304
7152.38 1274
7153.18 1311
7153.98 1348
7154.78 1318
7155.58 1351
7156.38 1388
7157.17 1392
7157.97 1393
7158.77 1415
7159.57 1372
7160.37 1389
7161.17 1343
7161.97 1284
7162.76 1248
7163.56 1288
7164.36 1341
7165.16 1296
7165.96 1299
7166.76 1267
7167.56 1281
7168.36 1302
7169.16 1325
7169.96 1259
7170.75 1206
7171.55 1236
7172.35 1230
7173.15 1210
7173.95 1217
7174.75 1209
7175.55 1190
7176.35 1149
7177.15 1161
7177.95 1235
7178.75 1206
7179.55 1193
7180.35 1172
7181.15 1209
7181.95 1229
7182.75 1212
7183.55 1189
7184.35 1152
7185.15 1197
7185.95 1140
7186.75 1154
7187.55 1148
7188.35 1199
7189.15 1165
7189.95 1158
7190.75 1129
7191.55 1115
7192.35 1119
7193.15 1139
7193.95 1158
7194.75 1126
7195.55 1110
7196.35 1099
7197.15 1095
7197.95 1123
7198.76 1145
7199.56 1119
7200.36 1123
7201.16 1092
7201.96 1157
7202.76 1134
7203.56 1157
7204.36 1148
7205.16 1125
7205.96 1106
7206.77 1137
7207.57 1118
7208.37 1152
7209.17 1111
7209.97 1150
7210.77 1203
7211.57 1185
7212.38 1202
7213.18 1186
7213.98 1188
7214.78 1238
7215.58 1168
7216.38 1195
7217.19 1207
7217.99 1187
7218.79 1243
7219.59 1274
7220.39 1251
7221.20 1241
7222.00 1202
7222.80 1189
7223.60 1155
7224.40 1194
7225.21 1160
7226.01 1203
7226.81 1159
7227.61 1148
7228.42 1169
7229.22 1140
7230.02 1156
7230.82 1118
7231.63 1144
7232.43 1211
7233.23 1211
7234.03 1229
7234.84 1220
7235.64 1249
7236.44 1359
7237.25 1329
7238.05 1342
7238.85 1370
7239.65 1344
7240.46 1326
7241.26 1275
7242.06 1220
7242.87 1224
7243.67 1132
7244.47 1185
7245.28 1133
7246.08 1138
7246.88 1185
7247.69 1182
7248.49 1164
7249.30 1116
7250.10 1177
7250.90 1226
7251.71 1173
7252.51 1160
7253.31 1182
7254.12 1154
7254.92 1256
7255.73 1226
7256.53 1193
7257.33 1134
7258.14 1113
7258.94 1163
7259.75 1144
7260.55 1124
7261.35 1110
7262.16 1184
7262.96 1128
7263.77 1089
7264.57 1119
7265.38 1141
7266.18 1157
7266.99 1178
7267.79 1104
7268.59 1173
7269.40 1175
7270.20 1172
7271.01 1241
7271.81 1165
7272.62 1169
7273.42 1165
7274.23 1190
7275.03 1195
7275.84 1203
7276.64 1301
7277.45 1258
7278.25 1178
7279.06 1264
7279.86 1286
7280.67 1316
7281.48 1409
7282.28 1441
7283.09 1545
7283.89 1648
7284.70 1718
7285.50 1781
7286.31 1794
7287.11 1832
7287.92 1800
7288.73 1684
7289.53 1657
7290.34 1524
7291.14 1481
7291.95 1446
7292.76 1420
7293.56 1356
7294.37 1374
7295.17 1326
7295.98 1306
7296.79 1406
7297.59 1401
7298.40 1439
7299.21 1439
7300.01 1489
7300.82 1422
7301.62 1403
7302.43 1547
7303.24 1540
7304.04 1472
7304.85 1531
7305.66 1517
7306.46 1491
7307.27 1506
7308.08 1534
7308.89 1570
7309.69 1643
7310.50 1748
7311.31 1868
7312.11 1758
7312.92 1796
7313.73 1882
7314.53 1941
7315.34 1913
7316.15 2088
7316.96 2308
7317.76 2711
7318.57 3194
7319.38 3564
7320.19 3769
7320.99 3818
7321.80 3612
7322.61 3340
7323.42 2987
7324.22 2657
7325.03 2427
7325.84 2189
7326.65 2054
7327.46 2035
7328.26 1926
7329.07 1829
7329.88 1747
7330.69 1759
7331.50 1766
7332.30 1713
7333.11 1735
7333.92 1811
7334.73 1818
7335.54 1819
7336.35 1817
7337.15 1727
7337.96 1791
7338.77 1709
7339.58 1734
7340.39 1650
7341.20 1653
7342.01 1629
7342.82 1600
7343.62 1503
7344.43 1497
7345.24 1499
7346.05 1485
7346.86 1440
7347.67 1415
7348.48 1382
7349.29 1358
7350.10 1398
7350.91 1337
7351.71 1347
7352.52 1305
7353.33 1340
7354.14 1311
7354.95 1327
7355.76 1286
7356.57 1240
7357.38 1281
7358.19 1274
7359.00 1298
7359.81 1388
7360.62 1339
7361.43 1286
7362.24 1324
7363.05 1376
7363.86 1329
7364.67 1299
7365.48 1294
7366.29 1343
7367.10 1272
7367.91 1237
7368.72 1251
7369.53 1231
7370.34 1204
7371.15 1212
7371.96 1200
7372.77 1185
7373.58 1202
7374.39 1146
7375.20 1165
7376.01 1168
7376.82 1184
7377.63 1183
7378.45 1193
7379.26 1247
7380.07 1294
7380.88 1290
7381.69 1360
7382.50 1384
7383.31 1335
7384.12 1247
7384.93 1241
7385.74 1252
7386.56 1268
7387.37 1206
7388.18 1185
7388.99 1172
7389.80 1099
7390.61 1078
7391.42 1147
7392.24 1204
7393.05 1114
7393.86 1098
7394.67 1106
7395.48 1151
7396.29 1098
7397.10 1072
7397.92 1100
7398.73 1063
7399.54 1073
7400.35 1063
7401.16 1095
7401.98 1097
7402.79 1144
7403.60 1141
7404.41 1109
7405.23 1096
7406.04 1071
7406.85 1078
7407.66 1071
7408.47 1059
7409.29 1020
7410.10 1081
7410.91 1028
7411.72 1048
7412.54 1060
7413.35 1066
7414.16 1107
7414.98 1047
7415.79 1024
7416.60 997
7417.41 975
7418.23 1005
7419.04 985
7419.85 963
7420.67 969
7421.48 944
7422.29 955
7423.11 943
7423.92 954
7424.73 954
7425.54 942
7426.36 969
7427.17 964
7427.99 929
7428.80 973
7429.61 964
7430.43 982
7431.24 941
7432.05 929
7432.87 991
7433.68 953
7434.49 937
7435.31 945
7436.12 929
7436.94 958
7437.75 943
7438.56 943
7439.38 974
7440.19 1027
7441.01 981
7441.82 988
7442.64 981
7443.45 961
7444.26 963
7445.08 967
7445.89 952
7446.71 956
7447.52 908
7448.34 954
7449.15 949
7449.97 938
7450.78 930
7451.59 916
7452.41 948
7453.22 1000
7454.04 988
7454.85 939
7455.67 980
7456.48 933
7457.30 966
7458.11 964
7458.93 942
7459.74 934
7460.56 950
7461.38 944
7462.19 947
7463.01 934
7463.82 950
7464.64 937
7465.45 946
7466.27 1004
7467.08 992
7467.90 958
7468.72 983
7469.53 1015
7470.35 1017
7471.16 1037
7471.98 1083
7472.79 1070
7473.61 1135
7474.43 1205
7475.24 1147
7476.06 1178
7476.87 1170
7477.69 1090
7478.51 1142
7479.32 1109
7480.14 1061
7480.96 1061
7481.77 1071
7482.59 1077
7483.41 1028
7484.22 1026
7485.04 1089
7485.85 1104
7486.67 1071
7487.49 1064
7488.31 1071
7489.12 1045
7489.94 1018
7490.76 1023
7491.57 1011
7492.39 995
7493.21 1017
7494.02 999
7494.84 1000
7495.66 1028
7496.48 1033
7497.29 1002
7498.11 971
7498.93 975
7499.74 1010
7500.56 1006
7501.38 942
7502.20 1007
7503.01 1052
7503.83 1040
7504.65 1078
7505.47 1008
7506.29 1009
7507.10 981
7507.92 1054
7508.74 1026
7509.56 972
7510.37 996
7511.19 960
7512.01 968
7512.83 997
7513.65 995
7514.47 1017
7515.28 1059
7516.10 1064
7516.92 1039
7517.74 954
7518.56 959
7519.38 980
7520.19 994
7521.01 943
7521.83 950
7522.65 995
7523.47 967
7524.29 954
7525.11 953
7525.92 972
7526.74 993
7527.56 1005
7528.38 1020
7529.20 997
7530.02 951
7530.84 949
7531.66 971
7532.48 969
7533.30 1015
7534.12 983
7534.93 1020
7535.75 973
7536.57 1013
7537.39 1021
7538.21 993
7539.03 999
7539.85 960
7540.67 959
7541.49 964
7542.31 925
7543.13 981
7543.95 996
7544.77 943
7545.59 984
7546.41 939
7547.23 947
7548.05 1008
7548.87 974
7549.69 989
7550.51 1003
7551.33 1020
7552.15 958
7552.97 982
7553.79 969
7554.61 946
7555.43 937
7556.25 1022
7557.07 1006
7557.89 943
7558.71 1027
7559.53 962
7560.36 982
7561.18 990
7562.00 1026
7562.82 1036
7563.64 1050
7564.46 989
7565.28 1027
7566.10 1048
7566.92 1039
7567.74 1015
7568.56 1075
7569.39 1060
7570.21 1021
7571.03 1032
7571.85 1070
7572.67 1036
7573.49 1063
7574.31 1072
7575.14 1074
7575.96 1120
7576.78 1087
7577.60 1058
7578.42 1097
7579.24 1078
7580.06 1068
7580.89 1073
7581.71 1157
7582.53 1193
7583.35 1095
7584.17 1128
7585.00 1176
7585.82 1204
7586.64 1222
7587.46 1177
7588.29 1219
7589.11 1185
7589.93 1208
7590.75 1193
7591.57 1264
7592.40 1292
7593.22 1286
7594.04 1300
7594.86 1307
7595.69 1353
7596.51 1353
7597.33 1403
7598.15 1450
7598.98 1474
7599.80 1464
7600.62 1436
7601.45 1431
7602.27 1439
7603.09 1489
7603.92 1503
7604.74 1491
7605.56 1494
7606.38 1520
7607.21 1486
7608.03 1522
7608.85 1529
7609.68 1449
7610.50 1513
7611.32 1502
7612.15 1546
7612.97 1538
7613.80 1534
7614.62 1575
7615.44 1608
7616.27 1605
7617.09 1747
7617.91 1874
7618.74 1998
7619.56 2037
7620.39 2021
7621.21 1916
7622.03 1914
7622.86 1866
7623.68 1811
7624.51 1817
7625.33 1828
7626.15 1857
7626.98 1800
7627.80 1748
7628.63 1755
7629.45 1779
7630.28 1729
7631.10 1699
7631.93 1743
7632.75 1848
7633.58 1881
7634.40 1789
7635.22 1723
7636.05 1633
7636.87 1583
7637.70 1552
7638.52 1477
7639.35 1404
7640.17 1412
7641.00 1356
7641.82 1331
7642.65 1363
7643.47 1310
7644.30 1420
7645.13 1403
7645.95 1442
7646.78 1476
7647.60 1428
7648.43 1458
7649.25 1458
7650.08 1400
7650.90 1374
7651.73 1257
7652.55 1257
7653.38 1280
7654.21 1291
7655.03 1200
7655.86 1218
7656.68 1195
7657.51 1176
7658.34 1170
7659.16 1195
7659.99 1175
7660.81 1152
7661.64 1146
7662.47 1109
7663.29 1158
7664.12 1171
7664.95 1174
7665.77 1166
7666.60 1177
7667.42 1232
7668.25 1154
7669.08 1213
7669.90 1183
7670.73 1150
7671.56 1160
7672.38 1161
7673.21 1138
7674.04 1108
7674.87 1114
7675.69 1126
7676.52 1084
7677.35 1092
7678.17 1118
7679.00 1145
7679.83 1119
7680.65 1040
7681.48 1128
7682.31 1193
7683.14 1232
7683.96 1267
7684.79 1343
7685.62 1342
7686.45 1333
7687.27 1317
7688.10 1305
7688.93 1290
7689.76 1253
7690.58 1143
7691.41 1150
7692.24 1180
7693.07 1078
7693.90 1190
7694.72 1125
7695.55 1189
7696.38 1195
7697.21 1176
7698.04 1183
7698.86 1256
7699.69 1247
7700.52 1224
7701.35 1224
7702.18 1158
7703.01 1220
7703.83 1162
7704.66 1181
7705.49 1117
7706.32 1101
7707.15 1081
7707.98 1043
7708.81 1072
7709.63 1027
7710.46 1045
7711.29 1051
7712.12 1029
7712.95 1018
7713.78 1035
7714.61 1037
7715.44 1016
7716.27 1002
7717.10 1012
7717.93 986
7718.75 1018
7719.58 988
7720.41 995
7721.24 981
7722.07 949
7722.90 972
7723.73 984
7724.56 988
7725.39 981
7726.22 1054
7727.05 1076
7727.88 1029
7728.71 1068
7729.54 1097
7730.37 1109
7731.20 1122
7732.03 1056
7732.86 1066
7733.69 1019
7734.52 988
7735.35 957
7736.18 985
7737.01 977
7737.84 960
7738.67 947
7739.50 920
7740.33 942
7741.16 925
7741.99 877
7742.82 920
7743.65 938
7744.48 921
7745.31 926
7746.14 942
7746.98 971
7747.81 1009
7748.64 950
7749.47 998
7750.30 979
7751.13 964
7751.96 926
7752.79 914
7753.62 910
7754.45 924
7755.29 847
7756.12 898
7756.95 919
7757.78 925
7758.61 935
7759.44 888
7760.27 883
7761.11 902
7761.94 926
7762.77 905
7763.60 928
7764.43 879
7765.26 923
7766.10 932
7766.93 892
7767.76 956
7768.59 931
7769.42 902
7770.26 897
7771.09 897
7771.92 907
7772.75 908
7773.58 933
7774.42 948
7775.25 940
7776.08 937
7776.91 942
7777.75 927
7778.58 955
7779.41 960
7780.24 925
7781.08 951
7781.91 957
7782.74 974
7783.57 984
7784.41 981
7785.24 946
7786.07 932
7786.91 933
7787.74 1002
7788.57 1006
7789.40 934
7790.24 1005
7791.07 1008
7791.90 1009
7792.74 956
7793.57 1006
7794.40 1042
7795.24 1035
7796.07 1028
7796.90 1051
7797.74 1099
7798.57 1073
7799.40 1029
7800.24 1065
7801.07 1063
7801.91 1081
7802.74 1175
7803.57 1141
7804.41 1141
7805.24 1131
7806.07 1179
7806.91 1237
7807.74 1201
7808.58 1135
7809.41 1214
7810.25 1267
7811.08 1295
7811.91 1318
7812.75 1348
7813.58 1457
7814.42 1502
7815.25 1534
7816.09 1512
7816.92 1543
7817.75 1542
7818.59 1586
7819.42 1537
7820.26 1626
7821.09 1624
7821.93 1674
7822.76 1734
7823.60 1744
7824.43 1721
7825.27 1766
7826.10 1779
7826.94 1717
7827.77 1669
7828.61 1655
7829.44 1635
7830.28 1619
7831.11 1555
7831.95 1541
7832.78 1686
7833.62 1643
7834.46 1861
7835.29 1869
7836.13 1867
7836.96 1926
7837.80 1863
7838.63 1785
7839.47 1651
7840.31 1594
7841.14 1557
7841.98 1508
7842.81 1470
7843.65 1413
7844.48 1380
7845.32 1378
7846.16 1329
7846.99 1336
7847.83 1308
7848.67 1285
7849.50 1262
7850.34 1225
7851.17 1235
7852.01 1231
7852.85 1246
7853.68 1255
7854.52 1261
7855.36 1311
7856.19 1273
7857.03 1191
7857.87 1253
7858.70 1262
7859.54 1296
7860.38 1261
7861.21 1248
7862.05 1258
7862.89 1287
7863.72 1246
7864.56 1215
7865.40 1206
7866.24 1245
7867.07 1268
7867.91 1233
7868.75 1275
7869.59 1269
7870.42 1307
7871.26 1307
7872.10 1342
7872.94 1316
7873.77 1341
7874.61 1369
7875.45 1500
7876.29 1520
7877.12 1601
7877.96 1685
7878.80 1768
7879.64 1841
7880.47 1928
7881.31 1962
7882.15 1913
7882.99 1870
7883.83 1852
7884.66 1731
7885.50 1665
7886.34 1564
7887.18 1546
7888.02 1544
7888.86 1498
7889.69 1481
7890.53 1552
7891.37 1596
7892.21 1607
7893.05 1590
7893.89 1628
7894.73 1630
7895.56 1572
7896.40 1533
7897.24 1496
7898.08 1455
7898.92 1424
7899.76 1397
7900.60 1333
7901.44 1291
7902.28 1310
7903.12 1305
7903.95 1256
7904.79 1192
7905.63 1256
7906.47 1242
7907.31 1257
7908.15 1224
7908.99 1230
7909.83 1227
7910.67 1210
7911.51 1238
7912.35 1279
7913.19 1293
7914.03 1279
7914.87 1358
7915.71 1414
7916.55 1467
7917.39 1478
7918.23 1418
7919.07 1471
7919.91 1491
7920.75 1443
7921.59 1340
7922.43 1340
7923.27 1353
7924.11 1299
7924.95 1246
7925.79 1185
7926.63 1155
7927.47 1140
7928.31 1070
7929.15 1114
7929.99 1080
7930.83 1054
7931.67 1108
7932.51 1100
7933.35 1105
7934.19 1084
7935.04 1095
7935.88 1093
7936.72 1047
7937.56 1118
7938.40 1090
7939.24 1097
7940.08 1096
7940.92 1073
7941.76 1070
7942.60 1076
7943.45 1142
7944.29 1183
7945.13 1092
7945.97 1146
7946.81 1135
7947.65 1206
7948.49 1179
7949.34 1183
7950.18 1158
7951.02 1235
7951.86 1254
7952.70 1322
7953.54 1370
7954.39 1379
7955.23 1481
7956.07 1514
7956.91 1445
7957.75 1468
7958.60 1489
7959.44 1483
7960.28 1399
7961.12 1392
7961.96 1381
7962.81 1418
7963.65 1436
7964.49 1383
7965.33 1448
7966.18 1532
7967.02 1616
7967.86 1729
7968.70 1775
7969.55 1805
7970.39 1707
7971.23 1676
7972.08 1566
7972.92 1467
7973.76 1477
7974.60 1315
7975.45 1295
7976.29 1262
7977.13 1198
7977.98 1175
7978.82 1106
7979.66 1090
7980.51 1167
7981.35 1086
7982.19 1109
7983.04 1111
7983.88 1104
7984.72 1075
7985.57 1064
7986.41 1037
7987.25 1090
7988.10 997
7988.94 1031
7989.78 1009
7990.63 1035
7991.47 997
7992.32 956
7993.16 979
7994.00 895
7994.85 917
7995.69 969
7996.54 934
7997.38 902
7998.22 945
7999.07 859
7999.91 909
8000.76 879
8001.60 905
8002.45 914
8003.29 888
8004.13 890
8004.98 869
8005.82 856
8006.67 880
8007.51 850
8008.36 883
8009.20 860
8010.05 838
8010.89 828
8011.74 823
8012.58 834
8013.43 848
8014.27 823
8015.12 805
8015.96 793
8016.81 801
8017.65 830
8018.50 786
8019.34 776
8020.19 765
8021.03 793
8021.88 774
8022.72 730
8023.57 747
8024.41 795
8025.26 782
8026.11 770
8026.95 761
8027.80 771
8028.64 793
8029.49 789
8030.33 819
8031.18 797
8032.03 740
8032.87 729
8033.72 771
8034.56 767
8035.41 768
8036.26 816
8037.10 767
8037.95 776
8038.80 776
8039.64 829
8040.49 776
8041.34 791
8042.18 809
8043.03 818
8043.87 763
8044.72 771
8045.57 783
8046.41 772
8047.26 725
8048.11 781
8048.96 768
8049.80 740
8050.65 783
8051.50 774
8052.34 746
8053.19 760
8054.04 771
8054.88 746
8055.73 744
8056.58 737
8057.43 747
8058.27 704
8059.12 709
8059.97 744
8060.82 731
8061.66 725
8062.51 741
8063.36 731
8064.21 697
8065.05 703
8065.90 736
8066.75 740
8067.60 720
8068.44 713
8069.29 675
8070.14 733
8070.99 733
8071.84 741
8072.68 720
8073.53 711
8074.38 706
8075.23 703
8076.08 742
8076.93 735
8077.77 752
8078.62 684
8079.47 738
8080.32 700
8081.17 721
8082.02 709
8082.87 737
8083.71 736
8084.56 709
8085.41 722
8086.26 735
8087.11 734
8087.96 771
8088.81 724
8089.66 762
8090.51 770
8091.35 686
8092.20 715
8093.05 705
8093.90 709
8094.75 750
8095.60 743
8096.45 670
8097.30 710
8098.15 700
8099.00 712
8099.85 723
8100.70 757
8101.55 763
8102.40 734
8103.25 716
8104.10 718
8104.95 731
8105.80 723
8106.65 783
8107.50 734
8108.35 738
8109.20 750
8110.05 722
8110.90 680
8111.75 697
8112.60 680
8113.45 736
8114.30 723
8115.15 734
8116.00 761
8116.85 768
8117.70 797
8118.55 783
8119.40 784
8120.25 795
8121.10 767
8121.95 767
8122.80 731
8123.65 737
8124.50 790
8125.35 772
8126.20 808
8127.06 784
8127.91 798
8128.76 806
8129.61 857
8130.46 786
8131.31 836
8132.16 869
8133.01 898
8133.86 940
8134.72 930
8135.57 913
8136.42 895
8137.27 874
8138.12 865
8138.97 830
8139.83 788
8140.68 865
8141.53 834
8142.38 860
8143.23 835
8144.08 800
8144.94 846
8145.79 796
8146.64 872
8147.49 847
8148.34 845
8149.20 854
8150.05 833
8150.90 826
8151.75 854
8152.60 888
8153.46 944
8154.31 902
8155.16 922
8156.01 980
8156.87 972
8157.72 968
8158.57 956
8159.42 950
8160.28 887
8161.13 857
8161.98 833
8162.84 815
8163.69 833
8164.54 799
8165.39 767
8166.25 777
8167.10 769
8167.95 785
8168.81 783
8169.66 774
8170.51 774
8171.37 769
8172.22 745
8173.07 765
8173.93 748
8174.78 744
8175.63 718
8176.49 750
8177.34 754
8178.19 725
8179.05 733
8179.90 730
8180.76 729
8181.61 686
8182.46 709
8183.32 666
8184.17 663
8185.02 699
8185.88 706
8186.73 672
8187.59 699
8188.44 694
8189.30 705
8190.15 712
8191.00 736
8191.86 695
8192.71 713
8193.57 755
8194.42 712
8195.28 684
8196.13 709
8196.99 683
8197.84 649
8198.69 674
8199.55 714
8200.40 655
8201.26 695
8202.11 692
8202.97 680
8203.82 662
8204.68 700
8205.53 722
8206.39 730
8207.24 670
8208.10 713
8208.95 717
8209.81 698
8210.67 682
8211.52 638
8212.38 670
8213.23 692
8214.09 732
8214.94 737
8215.80 709
8216.65 693
8217.51 695
8218.37 728
8219.22 792
8220.08 735
8220.93 759
8221.79 765
8222.64 761
8223.50 776
8224.36 748
8225.21 769
8226.07 741
8226.92 756
8227.78 691
8228.64 704
8229.49 696
8230.35 707
8231.21 709
8232.06 712
8232.92 705
8233.78 694
8234.63 696
8235.49 690
8236.35 656
8237.20 669
8238.06 714
8238.92 719
8239.77 713
8240.63 717
8241.49 652
8242.34 717
8243.20 754
8244.06 720
8244.91 701
8245.77 685
8246.63 724
8247.49 690
8248.34 724
8249.20 690
8250.06 685
8250.92 713
8251.77 687
8252.63 702
8253.49 698
8254.35 735
8255.20 737
8256.06 757
8256.92 754
8257.78 794
8258.63 752
8259.49 798
8260.35 737
8261.21 728
8262.07 760
8262.92 770
8263.78 753
8264.64 778
8265.50 776
8266.36 744
8267.22 771
8268.07 825
8268.93 857
8269.79 880
8270.65 863
8271.51 842
8272.37 854
8273.22 851
8274.08 881
8274.94 899
8275.80 916
8276.66 937
8277.52 1063
8278.38 1097
8279.24 1144
8280.09 1227
8280.95 1237
8281.81 1229
8282.67 1196
8283.53 1189
8284.39 1141
8285.25 1100
8286.11 1052
8286.97 1020
8287.83 957
8288.69 1018
8289.55 960
8290.41 971
8291.26 975
8292.12 1048
8292.98 1096
8293.84 1168
8294.70 1190
8295.56 1199
8296.42 1091
8297.28 1053
8298.14 1076
8299.00 1009
8299.86 937
8300.72 887
8301.58 867
8302.44 913
8303.30 880
8304.16 842
8305.02 785
8305.88 786
8306.74 822
8307.60 852
8308.46 785
8309.33 792
8310.19 799
8311.05 811
8311.91 767
8312.77 743
8313.63 753
8314.49 762
8315.35 761
8316.21 748
8317.07 760
8317.93 758
8318.79 771
8319.65 730
8320.52 723
8321.38 732
8322.24 732
8323.10 730
8323.96 715
8324.82 704
8325.68 732
8326.54 731
8327.41 724
8328.27 701
8329.13 732
8329.99 712
8330.85 703
8331.71 689
8332.57 712
8333.44 666
8334.30 669
8335.16 722
8336.02 692
8336.88 705
8337.75 697
8338.61 700
8339.47 664
8340.33 729
8341.19 683
8342.06 710
8342.92 681
8343.78 735
8344.64 792
8345.50 753
8346.37 736
8347.23 741
8348.09 712
8348.95 731
8349.82 792
8350.68 750
8351.54 814
8352.40 777
8353.27 792
8354.13 749
8354.99 731
8355.86 745
8356.72 759
8357.58 729
8358.45 744
8359.31 744
8360.17 756
8361.03 731
8361.90 753
8362.76 768
8363.62 730
8364.49 709
8365.35 722
8366.21 726
8367.08 714
8367.94 744
8368.80 760
8369.67 713
8370.53 737
8371.40 792
8372.26 783
8373.12 739
8373.99 756
8374.85 761
8375.71 771
8376.58 744
8377.44 726
8378.31 748
8379.17 710
8380.03 701
8380.90 745
8381.76 741
8382.63 770
8383.49 740
8384.36 785
8385.22 753
8386.08 782
8386.95 764
8387.81 747
8388.68 743
8389.54 761
8390.41 759
8391.27 734
8392.14 766
8393.00 746
8393.87 776
8394.73 735
8395.60 712
8396.46 694
8397.33 730
8398.19 762
8399.06 759
8399.92 771
8400.79 783
8401.65 779
8402.52 774
8403.38 793
8404.25 768
8405.11 772
8405.98 781
8406.84 770
8407.71 800
8408.58 820
8409.44 819
8410.31 812
8411.17 806
8412.04 825
8412.90 825
8413.77 861
8414.64 860
8415.50 858
8416.37 862
8417.23 844
8418.10 868
8418.97 862
8419.83 910
8420.70 879
8421.56 884
8422.43 869
8423.30 951
8424.16 934
8425.03 907
8425.90 905
8426.76 930
8427.63 955
8428.50 1001
8429.36 973
8430.23 1003
8431.10 942
8431.96 1041
8432.83 992
8433.70 978
8434.56 1022
8435.43 1057
8436.30 1036
8437.16 1041
8438.03 1076
8438.90 1094
8439.77 1218
8440.63 1241
8441.50 1288
8442.37 1356
8443.24 1398
8444.10 1349
8444.97 1337
8445.84 1440
8446.71 1442
8447.57 1486
8448.44 1442
8449.31 1415
8450.18 1429
8451.04 1483
8451.91 1444
8452.78 1425
8453.65 1579
8454.52 1666
8455.38 1853
8456.25 1981
8457.12 2034
8457.99 2030
8458.86 2052
8459.72 2001
8460.59 1872
8461.46 1780
8462.33 1732
8463.20 1510
8464.07 1480
8464.93 1447
8465.80 1364
8466.67 1326
8467.54 1336
8468.41 1282
8469.28 1234
8470.15 1170
8471.02 1274
8471.88 1253
8472.75 1162
8473.62 1205
8474.49 1132
8475.36 1167
8476.23 1151
8477.10 1202
8477.97 1158
8478.84 1270
8479.71 1274
8480.58 1284
8481.44 1256
8482.31 1268
8483.18 1248
8484.05 1288
8484.92 1233
8485.79 1239
8486.66 1287
8487.53 1201
8488.40 1169
8489.27 1185
8490.14 1137
8491.01 1111
8491.88 1101
8492.75 1139
8493.62 1165
8494.49 1108
8495.36 1181
8496.23 1174
8497.10 1149
8497.97 1142
8498.84 1174
8499.71 1142
8500.58 1112
8501.45 1101
8502.32 1103
8503.19 1137
8504.06 1070
8504.93 1110
8505.80 1115
8506.67 1104
8507.55 1111
8508.42 1128
8509.29 1109
8510.16 1120
8511.03 1146
8511.90 1146
8512.77 1140
8513.64 1190
8514.51 1198
8515.38 1176
8516.25 1173
8517.13 1174
8518.00 1211
8518.87 1228
8519.74 1250
8520.61 1254
8521.48 1311
8522.35 1319
8523.23 1377
8524.10 1397
8524.97 1499
8525.84 1560
8526.71 1572
8527.58 1679
8528.46 1627
8529.33 1614
8530.20 1565
8531.07 1524
8531.94 1526
8532.81 1464
8533.69 1407
8534.56 1305
8535.43 1264
8536.30 1310
8537.18 1248
8538.05 1208
8538.92 1229
8539.79 1213
8540.66 1220
8541.54 1171
8542.41 1135
8543.28 1160
8544.15 1175
8545.03 1174
8545.90 1112
8546.77 1092
8547.64 1174
8548.52 1137
8549.39 1137
8550.26 1181
8551.14 1288
8552.01 1380
8552.88 1514
8553.76 1623
8554.63 1710
8555.50 1813
8556.37 1812
8557.25 1716
8558.12 1690
8558.99 1630
8559.87 1550
8560.74 1498
8561.61 1377
8562.49 1311
8563.36 1233
8564.24 1218
8565.11 1172
8565.98 1156
8566.86 1111
8567.73 1165
8568.60 1152
8569.48 1141
8570.35 1172
8571.23 1185
8572.10 1175
8572.97 1134
8573.85 1117
8574.72 1098
8575.60 1139
8576.47 1135
8577.34 1181
8578.22 1146
8579.09 1122
8579.97 1167
8580.84 1150
8581.72 1104
8582.59 1120
8583.47 1130
8584.34 1146
8585.21 1178
8586.09 1160
8586.96 1202
8587.84 1186
8588.71 1253
8589.59 1261
8590.46 1206
8591.34 1241
8592.21 1232
8593.09 1258
8593.96 1263
8594.84 1241
8595.71 1306
8596.59 1326
8597.46 1281
8598.34 1291
8599.22 1266
8600.09 1311
8600.97 1350
8601.84 1357
8602.72 1352
8603.59 1337
8604.47 1394
8605.34 1442
8606.22 1414
8607.10 1434
8607.97 1406
8608.85 1425
8609.72 1478
8610.60 1491
8611.47 1541
8612.35 1503
8613.23 1534
8614.10 1572
8614.98 1564
8615.86 1532
8616.73 1580
8617.61 1649
8618.48 1668
8619.36 1661
8620.24 1737
8621.11 1734
8621.99 1776
8622.87 1758
8623.74 1827
8624.62 1904
8625.50 1930
8626.37 1914
8627.25 1945
8628.13 1942
8629.00 1969
8629.88 1940
8630.76 1911
8631.64 2030
8632.51 2091
8633.39 2055
8634.27 2007
8635.14 2083
8636.02 2104
8636.90 2142
8637.78 2084
8638.65 2071
8639.53 2117
8640.41 2143
8641.29 2172
8642.16 2270
8643.04 2333
8643.92 2231
8644.80 2365
8645.67 2438
8646.55 2505
8647.43 2630
8648.31 2551
8649.18 2589
8650.06 2673
8650.94 2675
8651.82 2708
8652.70 2719
8653.58 2696
8654.45 2689
8655.33 2723
8656.21 2776
8657.09 2841
8657.97 2900
8658.84 3045
8659.72 3164
8660.60 3348
8661.48 3528
8662.36 3768
8663.24 4136
8664.12 4478
8664.99 4614
8665.87 4748
8666.75 4947
8667.63 4810
8668.51 4763
8669.39 4664
8670.27 4666
8671.15 4690
8672.03 4768
8672.91 4964
8673.78 5059
8674.66 5192
8675.54 5120
8676.42 5159
8677.30 5035
8678.18 4789
8679.06 4515
8679.94 4212
8680.82 3874
8681.70 3691
8682.58 3496
8683.46 3436
8684.34 3267
8685.22 3185
8686.10 3155
8686.98 3112
8687.86 3200
8688.74 3395
8689.62 3650
8690.50 4105
8691.38 4425
8692.26 4674
8693.14 5026
8694.02 5220
8694.90 5146
8695.78 4999
8696.66 4778
8697.54 4568
8698.42 4278
8699.30 4184
8700.18 3988
8701.06 3941
8701.94 3782
8702.82 3763
8703.70 3638
8704.58 3425
8705.46 3296
8706.34 3132
8707.23 3025
8708.11 2738
8708.99 2575
8709.87 2371
8710.75 2309
8711.63 2153
8712.51 2072
8713.39 2023
8714.27 1942
8715.16 1898
8716.04 1810
8716.92 1768
8717.80 1763
8718.68 1704
8719.56 1748
8720.44 1743
8721.33 1730
8722.21 1690
8723.09 1709
8723.97 1659
8724.85 1693
8725.73 1667
8726.62 1716
8727.50 1724
8728.38 1728
8729.26 1807
8730.14 1788
8731.03 1828
8731.91 1797
8732.79 1798
8733.67 1737
8734.55 1795
8735.44 1820
8736.32 1806
8737.20 1776
8738.08 1693
8738.97 1733
8739.85 1785
8740.73 1768
8741.61 1693
8742.50 1685
8743.38 1691
8744.26 1694
8745.14 1688
8746.03 1669
8746.91 1661
8747.79 1682
8748.68 1677
8749.56 1664
8750.44 1602
8751.33 1621
8752.21 1708
8753.09 1642
8753.97 1656
8754.86 1691
8755.74 1771
8756.62 1731
8757.51 1771
8758.39 1759
8759.28 1744
8760.16 1701
8761.04 1718
8761.93 1688
8762.81 1691
8763.69 1686
8764.58 1644
8765.46 1658
8766.34 1600
8767.23 1581
8768.11 1645
8769.00 1654
8769.88 1643
8770.76 1664
8771.65 1682
8772.53 1688
8773.42 1705
8774.30 1628
8775.19 1626
8776.07 1604
8776.95 1585
8777.84 1557
8778.72 1545
8779.61 1491
8780.49 1447
8781.38 1461
8782.26 1486
8783.15 1465
8784.03 1500
8784.92 1483
8785.80 1527
8786.69 1514
8787.57 1452
8788.46 1436
8789.34 1532
8790.23 1488
8791.11 1412
8792.00 1492
8792.88 1455
8793.77 1401
8794.65 1422
8795.54 1494
8796.42 1483
8797.31 1455
8798.19 1428
8799.08 1414
8799.96 1474
8800.85 1482
8801.74 1415
8802.62 1475
8803.51 1430
8804.39 1426
8805.28 1429
8806.16 1454
8807.05 1450
8807.94 1409
8808.82 1421
8809.71 1458
8810.59 1441
8811.48 1389
8812.37 1424
8813.25 1447
8814.14 1420
8815.03 1416
8815.91 1485
8816.80 1544
8817.68 1605
8818.57 1669
8819.46 1593
8820.34 1573
8821.23 1610
8822.12 1582
8823.00 1486
8823.89 1470
8824.78 1437
8825.66 1367
8826.55 1395
8827.44 1391
8828.33 1334
8829.21 1345
8830.10 1344
8830.99 1308
8831.87 1281
8832.76 1271
8833.65 1253
8834.54 1197
8835.42 1192
8836.31 1170
8837.20 1229
8838.08 1189
8838.97 1168
8839.86 1110
8840.75 1072
8841.64 1116
8842.52 1138
8843.41 1146
8844.30 1109
8845.19 1098
8846.07 1138
8846.96 1129
8847.85 1151
8848.74 1093
8849.63 1077
8850.51 1046
8851.40 972
8852.29 1011
8853.18 988
8854.07 1008
8854.96 986
8855.84 969
8856.73 1000
8857.62 1020
8858.51 995
8859.40 988
8860.29 957
8861.17 956
8862.06 994
8862.95 951
8863.84 943
8864.73 995
8865.62 965
8866.51 974
8867.40 952
8868.29 981
8869.17 950
8870.06 882
8870.95 880
8871.84 907
8872.73 835
8873.62 863
8874.51 911
8875.40 862
8876.29 830
8877.18 897
8878.07 886
8878.96 880
8879.85 860
8880.74 857
8881.63 802
8882.51 825
8883.40 850
8884.29 849
8885.18 865
8886.07 863
8886.96 850
8887.85 889
8888.74 885
8889.63 867
8890.52 823
8891.41 845
8892.30 830
8893.19 839
8894.09 825
8894.98 790
8895.87 854
8896.76 810
8897.65 830
8898.54 835
8899.43 796
8900.32 813
8901.21 777
8902.10 763
8902.99 761
8903.88 782
8904.77 805
8905.66 770
8906.55 758
8907.44 805
8908.34 795
8909.23 813
8910.12 763
8911.01 735
8911.90 761
8912.79 791
8913.68 745
8914.57 717
8915.47 742
8916.36 736
8917.25 741
8918.14 753
8919.03 713
8919.92 731
8920.81 711
8921.71 787
8922.60 759
8923.49 711
8924.38 721
8925.27 696
8926.16 720
8927.06 667
8927.95 703
8928.84 706
8929.73 722
8930.62 699
8931.52 694
8932.41 685
8933.30 711
8934.19 701
8935.09 685
8935.98 652
8936.87 677
8937.76 688
8938.66 679
8939.55 668
8940.44 651
8941.33 678
8942.23 685
8943.12 659
8944.01 686
8944.90 682
8945.80 666
8946.69 716
8947.58 634
8948.48 681
8949.37 702
8950.26 679
8951.16 650
8952.05 672
8952.94 672
8953.84 653
8954.73 673
8955.62 632
8956.52 664
8957.41 675
8958.30 705
8959.20 702
8960.09 676
8960.98 676
8961.88 677
8962.77 670
8963.66 681
8964.56 659
8965.45 674
8966.35 700
8967.24 687
8968.13 665
8969.03 684
8969.92 666
8970.82 655
8971.71 641
8972.60 632
8973.50 667
8974.39 700
8975.29 672
8976.18 649
8977.08 668
8977.97 689
8978.87 694
8979.76 686
8980.65 672
8981.55 704
8982.44 679
8983.34 718
8984.23 654
8985.13 628
8986.02 677
8986.92 664
8987.81 661
8988.71 670
8989.60 669
8990.50 655
8991.39 694
8992.29 639
8993.18 679
8994.08 613
8994.97 649
8995.87 666
8996.76 666
8997.66 672
8998.56 678
8999.45 644
9000.35 675
9001.24 659
9002.14 658
9003.03 633
9003.93 665
9004.83 627
9005.72 607
9006.62 634
9007.51 670
9008.41 656
9009.31 662
9010.20 636
9011.10 636
9011.99 638
9012.89 638
9013.79 648
9014.68 634
9015.58 637
9016.48 628
9017.37 621
9018.27 633
9019.16 664
9020.06 627
9020.96 610
9021.85 605
9022.75 604
9023.65 591
9024.54 597
9025.44 622
9026.34 623
9027.24 636
9028.13 605
9029.03 630
9029.93 637
9030.82 628
9031.72 623
9032.62 628
9033.52 636
9034.41 649
9035.31 632
9036.21 672
9037.10 621
9038.00 615
9038.90 605
9039.80 608
9040.69 643
9041.59 649
9042.49 624
9043.39 640
9044.29 652
9045.18 591
9046.08 616
9046.98 611
9047.88 634
9048.78 642
9049.67 660
9050.57 697
9051.47 666
9052.37 657
9053.27 645
9054.16 659
9055.06 654
9055.96 648
9056.86 636
9057.76 648
9058.66 637
9059.55 652
9060.45 664
9061.35 640
9062.25 676
9063.15 689
9064.05 675
9064.95 665
9065.85 641
9066.74 633
9067.64 647
9068.54 678
9069.44 711
9070.34 682
9071.24 703
9072.14 623
9073.04 665
9073.94 655
9074.84 693
9075.74 686
9076.64 669
9077.53 661
9078.43 659
9079.33 641
9080.23 687
9081.13 714
9082.03 699
9082.93 714
9083.83 700
9084.73 724
9085.63 718
9086.53 718
9087.43 692
9088.33 685
9089.23 736
9090.13 708
9091.03 749
9091.93 742
9092.83 714
9093.73 758
9094.63 769
9095.53 750
9096.43 732
9097.33 744
9098.23 753
9099.13 750
9100.04 744
9100.94 704
9101.84 736
9102.74 693
9103.64 693
9104.54 701
9105.44 700
9106.34 692
9107.24 729
9108.14 678
9109.04 665
9109.94 637
9110.85 660
9111.75 654
9112.65 658
9113.55 647
9114.45 655
9115.35 675
9116.25 691
9117.15 670
9118.06 687
9118.96 670
9119.86 696
9120.76 666
9121.66 678
9122.56 691
9123.46 669
9124.37 706
9125.27 719
9126.17 671
9127.07 656
9127.97 712
9128.88 657
9129.78 692
9130.68 687
9131.58 670
9132.48 681
9133.39 677
9134.29 643
9135.19 630
9136.09 621
9137.00 634
9137.90 630
9138.80 602
9139.70 668
9140.61 662
9141.51 662
9142.41 637
9143.31 649
9144.22 665
9145.12 666
9146.02 652
9146.92 667
9147.83 675
9148.73 617
9149.63 598
9150.54 614
9151.44 619
9152.34 658
9153.25 617
9154.15 627
9155.05 675
9155.96 634
9156.86 643
9157.76 660
9158.67 633
9159.57 615
9160.47 659
9161.38 623
9162.28 634
9163.18 635
9164.09 618
9164.99 612
9165.90 603
9166.80 634
9167.70 645
9168.61 650
9169.51 672
9170.42 635
9171.32 653
9172.22 658
9173.13 635
9174.03 615
9174.94 607
9175.84 620
9176.74 639
9177.65 638
9178.55 663
9179.46 639
9180.36 639
9181.27 673
9182.17 651
9183.08 652
9183.98 656
9184.89 664
9185.79 648
9186.70 627
9187.60 631
9188.51 624
9189.41 655
9190.32 621
9191.22 670
9192.13 668
9193.03 620
9193.94 642
9194.84 699
9195.75 680
9196.65 678
9197.56 687
9198.46 689
9199.37 726
9200.27 727
9201.18 720
9202.08 721
9202.99 729
9203.90 706
9204.80 726
9205.71 701
9206.61 755
9207.52 715
9208.42 682
9209.33 662
9210.24 692
9211.14 668
9212.05 640
9212.95 638
9213.86 624
9214.77 647
9215.67 655
9216.58 623
9217.49 653
9218.39 673
9219.30 652
9220.21 647
9221.11 707
9222.02 647
9222.93 627
9223.83 655
9224.74 629
9225.65 648
9226.55 631
9227.46 660
9228.37 640
9229.27 621
9230.18 658
9231.09 631
9231.99 633
9232.90 623
9233.81 643
9234.72 622
9235.62 636
9236.53 609
9237.44 596
9238.34 654
9239.25 603
9240.16 593
9241.07 603
9241.97 631
9242.88 605
9243.79 604
9244.70 578
9245.61 651
9246.51 620
9247.42 594
9248.33 617
9249.24 573
9250.14 601
9251.05 596
9251.96 629
9252.87 611
9253.78 620
9254.69 661
9255.59 627
9256.50 598
9257.41 599
9258.32 585
9259.23 629
9260.14 607
9261.04 579
9261.95 628
9262.86 640
9263.77 591
9264.68 584
9265.59 634
9266.50 622
9267.40 621
9268.31 607
9269.22 613
9270.13 611
9271.04 601
9271.95 645
9272.86 587
9273.77 599
9274.68 622
9275.59 601
9276.49 631
9277.40 613
9278.31 589
9279.22 622
9280.13 597
9281.04 602
9281.95 604
9282.86 617
9283.77 609
9284.68 626
9285.59 595
9286.50 638
9287.41 604
9288.32 620
9289.23 630
9290.14 608
9291.05 613
9291.96 585
9292.87 620
9293.78 656
9294.69 670
9295.60 618
9296.51 657
9297.42 626
9298.33 648
9299.24 612
9300.15 634
9301.06 656
9301.97 664
9302.88 619
9303.79 647
9304.70 658
9305.61 716
9306.53 703
9307.44 709
9308.35 689
9309.26 698
9310.17 676
9311.08 715
9311.99 726
9312.90 701
9313.81 686
9314.72 711
9315.63 719
9316.55 708
9317.46 693
9318.37 682
9319.28 662
9320.19 636
9321.10 671
9322.01 690
9322.93 692
9323.84 671
9324.75 660
9325.66 653
9326.57 647
9327.48 650
9328.40 662
9329.31 643
9330.22 687
9331.13 642
9332.04 600
9332.96 637
9333.87 627
9334.78 651
9335.69 687
9336.60 685
9337.52 705
9338.43 696
9339.34 681
9340.25 698
9341.17 683
9342.08 647
9342.99 671
9343.90 682
9344.82 688
9345.73 665
9346.64 685
9347.55 646
9348.47 656
9349.38 641
9350.29 644
9351.21 665
9352.12 651
9353.03 643
9353.94 637
9354.86 635
9355.77 622
9356.68 656
9357.60 660
9358.51 631
9359.42 628
9360.34 665
9361.25 665
9362.16 618
9363.08 600
9363.99 632
9364.90 646
9365.82 615
9366.73 636
9367.65 628
9368.56 632
9369.47 603
9370.39 632
9371.30 625
9372.21 623
9373.13 602
9374.04 673
9374.96 621
9375.87 621
9376.79 641
9377.70 662
9378.61 648
9379.53 647
9380.44 672
9381.36 678
9382.27 641
9383.19 635
9384.10 655
9385.01 693
9385.93 681
9386.84 650
9387.76 666
9388.67 707
9389.59 657
9390.50 713
9391.42 697
9392.33 659
9393.25 704
9394.16 737
9395.08 707
9395.99 719
9396.91 706
9397.82 725
9398.74 729
9399.65 718
9400.57 707
9401.48 705
9402.40 684
9403.32 697
9404.23 699
9405.15 685
9406.06 668
9406.98 674
9407.89 656
9408.81 646
9409.73 638
9410.64 642
9411.56 634
9412.47 648
9413.39 635
9414.30 643
9415.22 657
9416.14 655
9417.05 646
9417.97 652
9418.89 667
9419.80 657
9420.72 673
9421.63 682
9422.55 689
9423.47 694
9424.38 671
9425.30 669
9426.22 651
9427.13 681
9428.05 660
9428.97 690
9429.88 671
9430.80 635
9431.72 643
9432.63 690
9433.55 698
9434.47 697
9435.38 688
9436.30 676
9437.22 703
9438.14 686
9439.05 712
9439.97 734
9440.89 720
9441.81 709
9442.72 746
9443.64 740
9444.56 749
9445.47 768
9446.39 723
9447.31 743
9448.23 750
9449.15 752
9450.06 744
9450.98 746
9451.90 766
9452.82 708
9453.73 748
9454.65 744
9455.57 718
9456.49 709
9457.41 686
9458.32 717
9459.24 714
9460.16 731
9461.08 729
9462.00 758
9462.92 752
9463.83 703
9464.75 699
9465.67 705
9466.59 730
9467.51 734
9468.43 715
9469.35 737
9470.26 710
9471.18 685
9472.10 717
9473.02 692
9473.94 712
9474.86 765
9475.78 744
9476.70 753
9477.62 734
9478.54 752
9479.45 736
9480.37 786
9481.29 728
9482.21 753
9483.13 788
9484.05 779
9484.97 755
9485.89 782
9486.81 762
9487.73 741
9488.65 732
9489.57 751
9490.49 711
9491.41 745
9492.33 759
9493.25 754
9494.17 707
9495.09 725
9496.01 744
9496.93 760
9497.85 728
9498.77 753
9499.69 758
9500.61 767
9501.53 718
9502.45 775
9503.37 753
9504.29 791
9505.21 760
9506.13 807
9507.05 835
9507.97 809
9508.89 796
9509.81 767
9510.73 775
9511.65 787
9512.57 846
9513.49 824
9514.42 834
9515.34 841
9516.26 851
9517.18 872
9518.10 910
9519.02 908
9519.94 923
9520.86 999
9521.78 996
9522.71 1034
9523.63 1040
9524.55 998
9525.47 1022
9526.39 1054
9527.31 1022
9528.23 982
9529.16 952
9530.08 926
9531.00 929
9531.92 918
9532.84 907
9533.76 937
9534.69 908
9535.61 884
9536.53 873
9537.45 849
9538.37 876
9539.30 897
9540.22 883
9541.14 852
9542.06 869
9542.98 923
9543.91 885
9544.83 844
9545.75 906
9546.67 866
9547.60 890
9548.52 959
9549.44 918
9550.36 899
9551.29 890
9552.21 929
9553.13 913
9554.06 949
9554.98 945
9555.90 938
9556.82 1016
9557.75 1013
9558.67 997
9559.59 1000
9560.52 1002
9561.44 1033
9562.36 1028
9563.29 1050
9564.21 1041
9565.13 1060
9566.06 1046
9566.98 1026
9567.90 1057
9568.83 998
9569.75 998
9570.67 1047
9571.60 1060
9572.52 1099
9573.44 1092
9574.37 1091
9575.29 1075
9576.22 1106
9577.14 1140
9578.06 1142
9578.99 1150
9579.91 1206
9580.84 1186
9581.76 1185
9582.68 1193
9583.61 1173
9584.53 1161
9585.46 1148
9586.38 1183
9587.31 1191
9588.23 1199
9589.15 1199
9590.08 1196
9591.00 1204
9591.93 1183
9592.85 1244
9593.78 1261
9594.70 1294
9595.63 1200
9596.55 1242
9597.48 1333
9598.40 1346
9599.33 1325
9600.25 1403
9601.18 1408
9602.10 1474
9603.03 1465
9603.95 1404
9604.88 1417
9605.80 1366
9606.73 1371
9607.65 1348
9608.58 1332
9609.50 1325
9610.43 1360
9611.35 1400
9612.28 1320
9613.21 1320
9614.13 1326
9615.06 1362
9615.98 1399
9616.91 1362
9617.84 1335
9618.76 1329
9619.69 1356
9620.61 1394
9621.54 1427
9622.47 1405
9623.39 1463
9624.32 1468
9625.24 1412
9626.17 1387
9627.10 1401
9628.02 1452
9628.95 1452
9629.88 1463
9630.80 1453
9631.73 1474
9632.65 1509
9633.58 1530
9634.51 1496
9635.43 1586
9636.36 1608
9637.29 1600
9638.22 1567
9639.14 1610
9640.07 1648
9641.00 1744
9641.92 1767
9642.85 1763
9643.78 1795
9644.70 1801
9645.63 1809
9646.56 1821
9647.49 1922
9648.41 1843
9649.34 1825
9650.27 1836
9651.20 1843
9652.12 1856
9653.05 1772
9653.98 1759
9654.91 1759
9655.83 1795
9656.76 1834
9657.69 1801
9658.62 1796
9659.55 1802
9660.47 1837
9661.40 1815
9662.33 1810
9663.26 1761
9664.19 1875
9665.11 1908
9666.04 1877
9666.97 1894
9667.90 1865
9668.83 1958
9669.75 1988
9670.68 2063
9671.61 1968
9672.54 2012
9673.47 2017
9674.40 2074
9675.33 2003
9676.25 2033
9677.18 2055
9678.11 2031
9679.04 2071
9679.97 2088
9680.90 2070
9681.83 2065
9682.76 2120
9683.69 2108
9684.61 2087
9685.54 2107
9686.47 2200
9687.40 2181
9688.33 2177
9689.26 2192
9690.19 2217
9691.12 2252
9692.05 2198
9692.98 2207
9693.91 2208
9694.84 2211
9695.77 2290
9696.70 2316
9697.63 2301
9698.56 2241
9699.49 2240
9700.42 2351
9701.35 2346
9702.28 2381
9703.21 2316
9704.14 2340
9705.07 2310
9706.00 2344
9706.93 2327
9707.86 2283
9708.79 2268
9709.72 2368
9710.65 2337
9711.58 2434
9712.51 2547
9713.44 2600
9714.37 2710
9715.30 2784
9716.23 2788
9717.16 2719
9718.09 2700
9719.02 2692
9719.95 2646
9720.88 2511
9721.81 2471
9722.75 2322
9723.68 2217
9724.61 2148
9725.54 2058
9726.47 2052
9727.40 1919
9728.33 1965
9729.26 1909
9730.19 1906
9731.13 1861
9732.06 1865
9732.99 1911
9733.92 1887
9734.85 1834
9735.78 1787
9736.71 1889
9737.65 1785
9738.58 1700
9739.51 1716
9740.44 1688
9741.37 1680
9742.30 1640
9743.24 1627
9744.17 1587
9745.10 1537
9746.03 1595
9746.96 1515
9747.90 1539
9748.83 1495
9749.76 1476
9750.69 1497
9751.63 1484
9752.56 1473
9753.49 1459
9754.42 1436
9755.36 1461
9756.29 1459
9757.22 1462
9758.15 1429
9759.09 1413
9760.02 1409
9760.95 1418
9761.88 1420
9762.82 1402
9763.75 1461
9764.68 1476
9765.62 1417
9766.55 1421
9767.48 1416
9768.41 1484
9769.35 1444
9770.28 1437
9771.21 1474
9772.15 1499
9773.08 1441
9774.01 1395
9774.95 1395
9775.88 1425
9776.81 1392
9777.75 1419
9778.68 1473
9779.62 1475
9780.55 1477
9781.48 1471
9782.42 1460
9783.35 1478
9784.28 1466
9785.22 1481
9786.15 1482
9787.09 1479
9788.02 1419
9788.95 1467
9789.89 1415
9790.82 1354
9791.76 1351
9792.69 1363
9793.63 1355
9794.56 1368
9795.49 1357
9796.43 1437
9797.36 1465
9798.30 1469
9799.23 1430
9800.17 1469
9801.10 1489
9802.04 1431
9802.97 1357
9803.91 1341
9804.84 1314
9805.78 1286
9806.71 1278
9807.65 1288
9808.58 1236
9809.52 1251
9810.45 1173
9811.39 1163
9812.32 1124
9813.26 1169
9814.19 1132
9815.13 1099
9816.06 1116
9817.00 1075
9817.93 1090
9818.87 1090
9819.80 1122
9820.74 1087
9821.68 1071
9822.61 1068
9823.55 1069
9824.48 1077
9825.42 1031
9826.35 1063
9827.29 1037
9828.23 1044
9829.16 1066
9830.10 1038
9831.03 1080
9831.97 1047
9832.91 1033
9833.84 1039
9834.78 1067
9835.72 1077
9836.65 1016
9837.59 1026
9838.52 1024
9839.46 1062
9840.40 1056
9841.33 1067
9842.27 1013
9843.21 991
9844.14 1023
9845.08 1005
9846.02 1037
9846.95 1084
9847.89 1019
9848.83 1036
9849.77 1015
9850.70 1045
9851.64 1004
9852.58 1031
9853.51 1062
9854.45 996
9855.39 1005
9856.33 1022
9857.26 993
9858.20 1054
9859.14 1028
9860.08 1046
9861.01 974
9861.95 967
9862.89 984
9863.83 984
9864.76 1014
9865.70 1014
9866.64 970
9867.58 967
9868.51 972
9869.45 946
9870.39 946
9871.33 962
9872.27 971
9873.20 923
9874.14 919
9875.08 931
9876.02 972
9876.96 935
9877.90 969
9878.83 984
9879.77 938
9880.71 947
9881.65 925
9882.59 919
9883.53 939
9884.47 920
9885.40 922
9886.34 928
9887.28 879
9888.22 922
9889.16 983
9890.10 969
9891.04 906
9891.98 886
9892.91 934
9893.85 936
9894.79 904
9895.73 944
9896.67 952
9897.61 929
9898.55 924
9899.49 931
9900.43 904
9901.37 949
9902.31 889
9903.25 905
9904.19 898
9905.13 895
9906.07 938
9907.01 942
9907.95 974
9908.89 901
9909.83 895
9910.77 966
9911.71 940
9912.65 901
9913.59 889
9914.53 928
9915.47 925
9916.41 929
9917.35 928
9918.29 971
9919.23 950
9920.17 978
9921.11 1009
9922.05 993
9922.99 1006
9923.93 1026
9924.87 1097
9925.81 1193
9926.75 1178
9927.69 1164
9928.63 1241
9929.57 1206
9930.51 1180
9931.45 1097
9932.39 1105
9933.34 1098
9934.28 1086
9935.22 1038
9936.16 1026
9937.10 993
9938.04 949
9938.98 922
9939.92 929
9940.87 912
9941.81 913
9942.75 966
9943.69 932
9944.63 943
9945.57 1009
9946.51 1018
9947.46 972
9948.40 1025
9949.34 1089
9950.28 1131
9951.22 1142
9952.16 1127
9953.11 1139
9954.05 1164
9954.99 1107
9955.93 1072
9956.87 1079
9957.82 1047
9958.76 1010
9959.70 982
9960.64 925
9961.59 928
9962.53 904
9963.47 928
9964.41 883
9965.35 864
9966.30 857
9967.24 830
9968.18 827
9969.13 848
9970.07 854
9971.01 846
9971.95 821
9972.90 812
9973.84 798
9974.78 815
9975.73 798
9976.67 820
9977.61 807
9978.55 827
9979.50 825
9980.44 832
9981.38 855
9982.33 835
9983.27 851
9984.21 873
9985.16 892
9986.10 839
9987.04 835
9987.99 822
9988.93 856
9989.88 838
9990.82 817
9991.76 797
9992.71 817
9993.65 806
9994.59 816
9995.54 793
9996.48 807
9997.43 799
9998.37 789
9999.31 765
10000.26 789
10001.20 810
10002.15 771
10003.09 762
10004.04 747
10004.98 782
10005.92 761
10006.87 735
10007.81 778
10008.76 772
10009.70 733
10010.65 774
10011.59 779
10012.54 773
10013.48 752
10014.43 789
10015.37 779
10016.32 742
10017.26 759
10018.21 733
10019.15 780
10020.10 783
10021.04 765
10021.99 756
10022.93 777
10023.88 756
10024.82 756
10025.77 767
10026.71 769
10027.66 743
10028.60 760
10029.55 767
10030.49 768
10031.44 763
10032.39 749
10033.33 751
10034.28 741
10035.22 738
10036.17 768
10037.11 755
10038.06 774
10039.01 753
10039.95 701
10040.90 693
10041.84 727
10042.79 723
10043.74 713
10044.68 716
10045.63 697
10046.58 693
10047.52 738
10048.47 706
10049.41 660
10050.36 711
10051.31 734
10052.25 692
10053.20 682
10054.15 714
10055.09 704
10056.04 682
10056.99 691
10057.93 685
10058.88 684
10059.83 657
10060.78 662
10061.72 701
10062.67 686
10063.62 669
10064.56 715
10065.51 703
10066.46 677
10067.41 692
10068.35 689
10069.30 706
10070.25 703
10071.20 703
10072.14 666
10073.09 680
10074.04 732
10074.99 717
10075.93 680
10076.88 675
10077.83 686
10078.78 714
10079.72 693
10080.67 693
10081.62 734
10082.57 667
10083.52 685
10084.46 720
10085.41 717
10086.36 668
10087.31 706
10088.26 673
10089.21 678
10090.15 725
10091.10 694
10092.05 686
10093.00 688
10093.95 723
10094.90 700
10095.85 687
10096.79 703
10097.74 683
10098.69 692
10099.64 710
10100.59 693
10101.54 666
10102.49 705
10103.44 661
10104.39 690
10105.33 666
10106.28 696
10107.23 672
10108.18 678
10109.13 674
10110.08 682
10111.03 691
10111.98 704
10112.93 659
10113.88 691
10114.83 707
10115.78 683
10116.73 729
10117.68 718
10118.63 677
10119.58 681
10120.53 694
10121.48 703
10122.43 700
10123.38 717
10124.33 711
10125.28 734
10126.23 734
10127.18 717
10128.13 727
10129.08 716
10130.03 714
10130.98 745
10131.93 723
10132.88 742
10133.83 711
10134.78 757
10135.73 743
10136.68 769
10137.63 764
10138.58 732
10139.53 757
10140.48 750
10141.43 805
10142.38 766
10143.33 781
10144.29 779
10145.24 809
10146.19 800
10147.14 845
10148.09 801
10149.04 790
10149.99 848
10150.94 871
10151.89 858
10152.85 815
10153.80 867
10154.75 904
10155.70 887
10156.65 883
10157.60 844
10158.55 872
10159.51 883
10160.46 930
10161.41 908
10162.36 846
10163.31 923
10164.26 920
10165.22 932
10166.17 958
10167.12 947
10168.07 915
10169.02 934
10169.98 986
10170.93 943
10171.88 1013
10172.83 1054
10173.79 1050
10174.74 1035
10175.69 1026
10176.64 1080
10177.60 1038
10178.55 1088
10179.50 1119
10180.45 1101
10181.41 1096
10182.36 1081
10183.31 1086
10184.26 1077
10185.22 1142
10186.17 1103
10187.12 1144
10188.08 1120
10189.03 1116
10189.98 1103
10190.93 1099
10191.89 1060
10192.84 1070
10193.79 1097
10194.75 1092
10195.70 1159
10196.65 1082
10197.61 1067
10198.56 1122
10199.51 1156
10200.47 1140
10201.42 1088
10202.38 1103
10203.33 1177
10204.28 1229
10205.24 1210
10206.19 1250
10207.14 1317
10208.10 1334
10209.05 1327
10210.01 1285
10210.96 1279
10211.91 1276
10212.87 1254
10213.82 1253
10214.78 1190
10215.73 1163
10216.69 1149
10217.64 1122
10218.59 1118
10219.55 1069
10220.50 1054
10221.46 1011
10222.41 994
10223.37 1013
10224.32 1006
10225.28 1025
10226.23 1060
10227.19 1014
10228.14 1032
10229.10 1044
10230.05 1033
10231.01 1098
10231.96 1104
10232.92 1178
10233.87 1207
10234.83 1234
10235.78 1298
10236.74 1334
10237.69 1314
10238.65 1315
10239.60 1293
10240.56 1283
10241.51 1241
10242.47 1202
10243.42 1202
10244.38 1148
10245.34 1120
10246.29 1099
10247.25 1077
10248.20 1070
10249.16 1065
10250.11 1020
10251.07 962
10252.03 1011
10252.98 1030
10253.94 1027
10254.89 980
10255.85 929
10256.81 913
10257.76 920
10258.72 909
10259.68 836
10260.63 863
10261.59 892
10262.55 871
10263.50 839
10264.46 851
10265.41 832
10266.37 833
10267.33 847
10268.28 806
10269.24 819
10270.20 840
10271.16 804
10272.11 808
10273.07 770
10274.03 804
10274.98 816
10275.94 817
10276.90 796
10277.85 760
10278.81 847
10279.77 805
10280.73 797
10281.68 802
10282.64 749
10283.60 781
10284.56 789
10285.51 758
10286.47 726
10287.43 776
10288.39 763
10289.34 797
10290.30 750
10291.26 757
10292.22 724
10293.18 742
10294.13 745
10295.09 714
10296.05 752
10297.01 748
10297.97 739
10298.92 731
10299.88 734
10300.84 726
10301.80 733
10302.76 750
10303.72 749
10304.67 724
10305.63 766
10306.59 721
10307.55 700
10308.51 740
10309.47 724
10310.43 741
10311.38 725
10312.34 730
10313.30 711
10314.26 761
10315.22 751
10316.18 759
10317.14 710
10318.10 731
10319.06 749
10320.01 794
10320.97 723
10321.93 717
10322.89 731
10323.85 734
10324.81 747
10325.77 705
10326.73 702
10327.69 736
10328.65 718
10329.61 725
10330.57 707
10331.53 735
10332.49 726
10333.45 722
10334.41 727
10335.37 689
10336.33 705
10337.29 666
10338.25 691
10339.21 692
10340.17 699
10341.13 678
10342.09 668
10343.05 652
10344.01 632
10344.97 660
10345.93 653
10346.89 638
10347.85 630
10348.81 626
10349.77 644
10350.73 668
10351.69 624
10352.65 636
10353.61 639
10354.57 642
10355.53 613
10356.49 606
10357.46 617
10358.42 597
10359.38 623
10360.34 635
10361.30 613
10362.26 569
10363.22 598
10364.18 598
10365.14 612
10366.11 599
10367.07 637
10368.03 615
10368.99 625
10369.95 571
10370.91 615
10371.87 621
10372.84 608
10373.80 615
10374.76 589
10375.72 599
10376.68 578
10377.64 611
10378.61 613
10379.57 663
10380.53 605
10381.49 605
10382.45 592
10383.42 602
10384.38 629
10385.34 605
10386.30 577
10387.27 584
10388.23 629
10389.19 617
10390.15 603
10391.11 546
10392.08 608
10393.04 592
10394.00 593
10394.96 586
10395.93 583
10396.89 572
10397.85 611
10398.82 577
10399.78 583
10400.74 597
10401.70 586
10402.67 616
10403.63 586
10404.59 596
10405.56 568
10406.52 579
10407.48 562
10408.45 594
10409.41 538
10410.37 580
10411.34 583
10412.30 572
10413.26 566
10414.23 576
10415.19 627
10416.15 593
10417.12 633
10418.08 580
10419.04 602
10420.01 585
10420.97 650
10421.94 621
10422.90 608
10423.86 598
10424.83 578
10425.79 614
10426.76 572
10427.72 557
10428.68 573
10429.65 558
10430.61 567
10431.58 561
10432.54 573
10433.51 546
10434.47 540
10435.44 533
10436.40 520
10437.36 566
10438.33 564
10439.29 575
10440.26 533
10441.22 535
10442.19 532
10443.15 530
10444.12 527
10445.08 550
10446.05 553
10447.01 580
10447.98 564
10448.94 517
10449.91 561
10450.87 518
10451.84 526
10452.80 517
10453.77 544
10454.73 557
10455.70 532
10456.67 527
10457.63 568
10458.60 587
10459.56 585
10460.53 535
10461.49 542
10462.46 524
10463.43 569
10464.39 571
10465.36 509
10466.32 548
10467.29 529
10468.25 535
10469.22 578
10470.19 559
10471.15 575
10472.12 570
10473.09 550
10474.05 542
10475.02 583
10475.98 591
10476.95 579
10477.92 589
10478.88 615
10479.85 634
10480.82 614
10481.78 570
10482.75 578
10483.72 579
10484.68 579
10485.65 567
10486.62 567
10487.58 557
10488.55 577
10489.52 545
10490.49 554
10491.45 552
10492.42 514
10493.39 534
10494.35 522
10495.32 535
10496.29 530
10497.26 545
10498.22 547
10499.19 566
10500.16 549
10501.13 538
10502.09 528
10503.06 540
10504.03 520
10505.00 561
10505.96 556
10506.93 553
10507.90 540
10508.87 545
10509.84 568
10510.80 547
10511.77 524
10512.74 525
10513.71 558
10514.68 533
10515.64 547
10516.61 551
10517.58 554
10518.55 517
10519.52 544
10520.49 572
10521.45 571
10522.42 566
10523.39 566
10524.36 562
10525.33 554
10526.30 525
10527.27 583
10528.23 560
10529.20 518
10530.17 536
10531.14 554
10532.11 558
10533.08 537
10534.05 567
10535.02 532
10535.99 553
10536.96 533
10537.93 579
10538.89 577
10539.86 556
10540.83 593
10541.80 597
10542.77 569
10543.74 552
10544.71 552
10545.68 588
10546.65 575
10547.62 578
10548.59 554
10549.56 531
10550.53 525
10551.50 585
10552.47 561
10553.44 526
10554.41 573
10555.38 557
10556.35 593
10557.32 540
10558.29 575
10559.26 549
10560.23 566
10561.20 581
10562.17 571
10563.14 615
10564.11 562
10565.08 587
10566.05 560
10567.02 565
10567.99 563
10568.96 587
10569.93 584
10570.91 588
10571.88 587
10572.85 569
10573.82 597
10574.79 592
10575.76 601
10576.73 573
10577.70 605
10578.67 579
10579.64 601
10580.62 576
10581.59 600
10582.56 605
10583.53 589
10584.50 585
10585.47 607
10586.44 613
10587.42 627
10588.39 614
10589.36 606
10590.33 633
10591.30 647
10592.27 646
10593.25 648
10594.22 639
10595.19 617
10596.16 671
10597.13 626
10598.10 653
10599.08 657
10600.05 635
10601.02 681
10601.99 680
10602.97 683
10603.94 669
10604.91 691
10605.88 697
10606.85 728
10607.83 786
10608.80 787
10609.77 813
10610.74 808
10611.72 808
10612.69 779
10613.66 791
10614.64 808
10615.61 743
10616.58 722
10617.55 724
10618.53 725
10619.50 679
10620.47 693
10621.45 704
10622.42 674
10623.39 667
10624.37 689
10625.34 720
10626.31 658
10627.29 679
10628.26 637
10629.23 669
10630.21 671
10631.18 673
10632.15 663
10633.13 684
10634.10 683
10635.07 681
10636.05 733
10637.02 725
10638.00 744
10638.97 787
10639.94 803
10640.92 813
10641.89 777
10642.87 742
10643.84 776
10644.81 770
10645.79 718
10646.76 708
10647.74 718
10648.71 744
10649.68 698
10650.66 675
10651.63 660
10652.61 636
10653.58 635
10654.56 617
10655.53 607
10656.51 607
10657.48 592
10658.46 609
10659.43 586
10660.41 607
10661.38 594
10662.36 615
10663.33 608
10664.31 605
10665.28 615
10666.26 558
10667.23 547
10668.21 572
10669.18 573
10670.16 585
10671.13 588
10672.11 592
10673.08 590
10674.06 580
10675.03 571
10676.01 618
10676.99 583
10677.96 604
10678.94 590
10679.91 610
10680.89 583
10681.86 581
10682.84 598
10683.82 603
10684.79 547
10685.77 601
10686.74 609
10687.72 582
10688.70 570
10689.67 572
10690.65 598
10691.63 561
10692.60 571
10693.58 559
10694.55 582
10695.53 523
10696.51 551
10697.48 567
10698.46 592
10699.44 591
10700.41 586
10701.39 582
10702.37 570
10703.34 581
10704.32 580
10705.30 567
10706.27 525
10707.25 557
10708.23 555
10709.21 568
10710.18 548
10711.16 580
10712.14 607
10713.11 581
10714.09 545
10715.07 592
10716.05 568
10717.02 626
10718.00 586
10718.98 581
10719.96 546
10720.93 570
10721.91 567
10722.89 570
10723.87 576
10724.85 563
10725.82 560
10726.80 574
10727.78 609
10728.76 574
10729.74 603
10730.71 588
10731.69 574
10732.67 581
10733.65 566
10734.63 562
10735.60 596
10736.58 587
10737.56 557
10738.54 629
10739.52 599
10740.50 629
10741.48 600
10742.45 557
10743.43 552
10744.41 584
10745.39 595
10746.37 582
10747.35 589
10748.33 598
10749.31 587
10750.28 575
10751.26 609
10752.24 616
10753.22 609
10754.20 602
10755.18 613
10756.16 613
10757.14 584
10758.12 558
10759.10 556
10760.08 578
10761.06 573
10762.04 580
10763.01 581
10763.99 590
10764.97 609
10765.95 618
10766.93 620
10767.91 610
10768.89 591
10769.87 622
10770.85 604
10771.83 583
10772.81 600
10773.79 611
10774.77 615
10775.75 588
10776.73 632
10777.71 607
10778.69 648
10779.67 623
10780.65 628
10781.63 628
10782.62 611
10783.60 585
10784.58 597
10785.56 638
10786.54 654
10787.52 650
10788.50 603
10789.48 641
10790.46 619
10791.44 624
10792.42 622
10793.40 667
10794.38 600
10795.37 603
10796.35 660
10797.33 635
10798.31 652
10799.29 640
10800.27 624
10801.25 659
10802.23 651
10803.21 628
10804.20 635
10805.18 675
10806.16 660
10807.14 660
10808.12 629
10809.10 618
10810.09 650
10811.07 662
10812.05 651
10813.03 645
10814.01 646
10815.00 683
10815.98 673
10816.96 660
10817.94 675
10818.92 659
10819.91 650
10820.89 686
10821.87 690
10822.85 664
10823.83 686
10824.82 696
10825.80 698
10826.78 662
10827.76 672
10828.75 664
10829.73 679
10830.71 664
10831.69 707
10832.68 703
10833.66 684
10834.64 695
10835.63 705
10836.61 678
10837.59 694
10838.57 685
10839.56 706
10840.54 726
10841.52 696
10842.51 713
10843.49 717
10844.47 737
10845.46 746
10846.44 740
10847.42 711
10848.41 721
10849.39 747
10850.37 740
10851.36 756
10852.34 761
10853.32 780
10854.31 790
10855.29 786
10856.28 792
10857.26 785
10858.24 787
10859.23 785
10860.21 794
10861.20 813
10862.18 806
10863.16 812
10864.15 814
10865.13 807
10866.12 798
10867.10 833
10868.08 835
10869.07 850
10870.05 856
10871.04 890
10872.02 859
10873.01 869
10873.99 877
10874.98 838
10875.96 855
10876.95 816
10877.93 864
10878.92 857
10879.90 873
10880.89 872
10881.87 864
10882.86 845
10883.84 818
10884.83 855
10885.81 878
10886.80 924
10887.78 922
10888.77 931
10889.75 926
10890.74 930
10891.72 930
10892.71 964
10893.69 985
10894.68 946
10895.66 945
10896.65 942
10897.64 998
10898.62 952
10899.61 1019
10900.59 1005
10901.58 1045
10902.56 1088
10903.55 1102
10904.54 1055
10905.52 1047
10906.51 1058
10907.49 1095
10908.48 1058
10909.47 1087
10910.45 1104
10911.44 1164
10912.43 1185
10913.41 1162
10914.40 1135
10915.39 1168
10916.37 1145
10917.36 1172
10918.35 1231
10919.33 1175
10920.32 1211
10921.31 1224
10922.29 1221
10923.28 1261
10924.27 1254
10925.25 1266
10926.24 1266
10927.23 1251
10928.21 1199
10929.20 1282
10930.19 1316
10931.18 1343
10932.16 1264
10933.15 1306
10934.14 1362
10935.12 1349
10936.11 1360
10937.10 1376
10938.09 1362
10939.07 1387
10940.06 1391
10941.05 1438
10942.04 1472
10943.02 1498
10944.01 1539
10945.00 1492
10945.99 1547
10946.98 1534
10947.96 1556
10948.95 1615
10949.94 1691
10950.93 1723
10951.92 1801
10952.90 1848
10953.89 1896
10954.88 1999
10955.87 2052
10956.86 2069
10957.85 2108
10958.83 2186
10959.82 2329
10960.81 2247
10961.80 2259
10962.79 2224
10963.78 2262
10964.77 2135
10965.75 2055
10966.74 2054
10967.73 2038
10968.72 2042
10969.71 1979
10970.70 1865
10971.69 1801
10972.68 1724
10973.67 1780
10974.66 1790
10975.64 1744
10976.63 1736
10977.62 1763
10978.61 1696
10979.60 1668
10980.59 1669
10981.58 1708
10982.57 1735
10983.56 1766
10984.55 1764
10985.54 1740
10986.53 1796
10987.52 1810
10988.51 1854
10989.50 1865
10990.49 1867
10991.48 1940
10992.47 2142
10993.46 2275
10994.45 2339
10995.44 2445
10996.43 2554
10997.42 2705
10998.41 2866
10999.40 2986
11000.39 3063
11001.38 3084
11002.37 3052
11003.36 2999
11004.35 2860
11005.34 2814
11006.33 2701
11007.32 2497
11008.31 2363
11009.30 2298
11010.30 2200
11011.29 2003
11012.28 1932
11013.27 1787
11014.26 1679
11015.25 1632
11016.24 1579
11017.23 1516
11018.22 1476
11019.21 1399
11020.21 1352
11021.20 1335
11022.19 1344
11023.18 1327
11024.17 1289
11025.16 1275
11026.15 1236
11027.14 1227
11028.14 1269
11029.13 1263
11030.12 1171
11031.11 1203
11032.10 1236
11033.09 1197
11034.09 1173
11035.08 1191
11036.07 1205
11037.06 1229
11038.05 1190
11039.05 1207
11040.04 1175
11041.03 1166
11042.02 1150
11043.02 1128
11044.01 1135
11045.00 1123
11045.99 1120
11046.98 1089
11047.98 1071
11048.97 1087
11049.96 1088
11050.95 1048
11051.95 1078
11052.94 1049
11053.93 1039
11054.93 1078
11055.92 1051
11056.91 1055
11057.90 1041
11058.90 1037
11059.89 1043
11060.88 1081
11061.88 1053
11062.87 1060
11063.86 1060
11064.86 1081
11065.85 1087
11066.84 1053
11067.84 1068
11068.83 1091
11069.82 1062
11070.82 1063
11071.81 1077
11072.80 1071
11073.80 1083
11074.79 1121
11075.78 1128
11076.78 1139
11077.77 1109
11078.77 1115
11079.76 1087
11080.75 1077
11081.75 1070
11082.74 1070
11083.74 1036
11084.73 1014
11085.72 1028
11086.72 1006
11087.71 1032
11088.71 1037
11089.70 984
11090.70 1005
11091.69 1001
11092.68 956
11093.68 953
11094.67 1002
11095.67 980
11096.66 973
11097.66 984
11098.65 952
11099.65 930
11100.64 906
11101.64 919
11102.63 924
11103.63 992
11104.62 950
11105.62 929
11106.61 912
11107.61 919
11108.60 949
11109.60 915
11110.59 915
11111.59 936
11112.58 904
11113.58 905
11114.57 925
11115.57 917
11116.56 892
11117.56 872
11118.56 891
11119.55 908
11120.55 910
11121.54 896
11122.54 888
11123.54 908
11124.53 889
11125.53 875
11126.52 871
11127.52 873
11128.51 889
11129.51 905
11130.51 888
11131.50 909
11132.50 873
11133.50 836
11134.49 811
11135.49 804
11136.49 840
11137.48 812
11138.48 834
11139.47 834
11140.47 841
11141.47 880
11142.46 884
11143.46 885
11144.46 825
11145.46 891
11146.45 873
11147.45 883
11148.45 832
11149.44 842
11150.44 862
11151.44 843
11152.43 888
11153.43 853
11154.43 865
11155.43 859
11156.42 843
11157.42 833
11158.42 845
11159.42 815
11160.41 839
11161.41 868
11162.41 814
11163.41 825
11164.40 853
11165.40 830
11166.40 844
11167.40 790
11168.39 845
11169.39 853
11170.39 843
11171.39 840
11172.39 819
11173.38 878
11174.38 871
11175.38 830
11176.38 866
11177.38 890
11178.38 809
11179.37 842
11180.37 916
11181.37 886
11182.37 839
11183.37 843
11184.37 848
11185.37 828
11186.36 863
11187.36 872
11188.36 884
11189.36 868
11190.36 869
11191.36 912
11192.36 873
11193.36 868
11194.36 841
11195.35 884
11196.35 882
11197.35 907
11198.35 922
11199.35 919
11200.35 928
11201.35 954
11202.35 935
11203.35 957
11204.35 973
11205.35 974
11206.35 976
11207.35 988
11208.35 1028
11209.35 1039
11210.35 1007
11211.35 1052
11212.35 1049
11213.35 1046
11214.35 957
11215.34 985
11216.35 969
11217.35 1011
11218.35 972
11219.35 1001
11220.35 930
11221.35 950
11222.35 907
11223.35 937
11224.35 930
11225.35 941
11226.35 926
11227.35 923
11228.35 916
11229.35 940
11230.35 911
11231.35 897
11232.35 900
11233.35 923
11234.35 902
11235.35 923
11236.35 966
11237.36 886
11238.36 899
11239.36 893
11240.36 925
11241.36 912
11242.36 870
11243.36 879
11244.36 887
11245.36 913
11246.37 925
11247.37 946
11248.37 903
11249.37 900
11250.37 934
11251.37 923
11252.38 891
11253.38 947
11254.38 971
11255.38 999
11256.38 968
11257.38 943
11258.39 965
11259.39 954
11260.39 958
11261.39 906
11262.39 904
11263.40 952
11264.40 986
11265.40 978
11266.40 991
11267.40 971
11268.41 1000
11269.41 1028
11270.41 1030
11271.41 994
11272.42 999
11273.42 1027
11274.42 1007
11275.42 996
11276.43 1049
11277.43 1049
11278.43 953
11279.44 965
11280.44 986
11281.44 1009
11282.44 934
11283.45 944
11284.45 952
11285.45 939
11286.46 946
11287.46 940
11288.46 933
11289.47 868
11290.47 875
11291.47 886
11292.48 841
11293.48 841
11294.48 790
11295.49 828
11296.49 812
11297.49 786
11298.50 826
11299.50 830
11300.51 814
11301.51 783
11302.51 822
11303.52 841
11304.52 786
11305.53 755
11306.53 759
11307.53 771
11308.54 765
11309.54 812
11310.55 790
11311.55 810
11312.55 842
11313.56 817
11314.56 840
11315.57 842
11316.57 842
11317.58 812
11318.58 841
11319.59 842
11320.59 804
11321.59 819
11322.60 847
11323.60 819
11324.61 811
11325.61 820
11326.62 857
11327.62 817
11328.63 803
11329.63 756
11330.64 759
11331.64 745
11332.65 781
11333.65 765
11334.66 770
11335.67 779
11336.67 821
11337.68 805
11338.68 798
11339.69 800
11340.69 805
11341.70 791
11342.70 794
11343.71 836
11344.72 815
11345.72 848
11346.73 757
11347.73 830
11348.74 798
11349.74 796
11350.75 755
11351.76 741
11352.76 755
11353.77 736
11354.78 758
11355.78 744
11356.79 740
11357.79 716
11358.80 704
11359.81 704
11360.81 713
11361.82 709
11362.83 696
11363.83 711
11364.84 708
11365.85 681
11366.85 679
11367.86 697
11368.87 690
11369.87 677
11370.88 664
11371.89 659
11372.89 661
11373.90 672
11374.91 650
11375.92 622
11376.92 640
11377.93 661
11378.94 618
11379.94 630
11380.95 635
11381.96 640
11382.97 645
11383.97 615
11384.98 643
11385.99 654
11387.00 622
11388.00 620
11389.01 594
11390.02 597
11391.03 607
11392.04 621
11393.04 577
11394.05 583
11395.06 586
11396.07 607
11397.08 599
11398.08 605
11399.09 595
11400.10 620
11401.11 583
11402.12 628
11403.12 618
11404.13 604
11405.14 616
11406.15 608
11407.16 602
11408.17 598
11409.18 615
11410.18 603
11411.19 597
11412.20 612
11413.21 602
11414.22 579
11415.23 615
11416.24 626
11417.25 631
11418.25 625
11419.26 619
11420.27 617
11421.28 610
11422.29 589
11423.30 608
11424.31 570
11425.32 572
11426.33 565
11427.34 594
11428.35 591
11429.36 576
11430.37 562
11431.38 593
11432.39 594
11433.39 580
11434.40 614
11435.41 556
11436.42 584
11437.43 579
11438.44 606
11439.45 572
11440.46 570
11441.47 580
11442.48 616
11443.49 637
11444.50 590
11445.51 612
11446.52 576
11447.53 586
11448.55 541
11449.56 543
11450.57 563
11451.58 549
11452.59 567
11453.60 571
11454.61 553
11455.62 575
11456.63 553
11457.64 545
11458.65 537
11459.66 566
11460.67 571
11461.68 546
11462.69 522
11463.71 548
11464.72 541
11465.73 513
11466.74 518
11467.75 537
11468.76 540
11469.77 501
11470.78 515
11471.80 493
11472.81 542
11473.82 538
11474.83 540
11475.84 546
11476.85 531
11477.86 542
11478.88 515
11479.89 503
11480.90 503
11481.91 489
11482.92 524
11483.93 525
11484.95 525
11485.96 542
11486.97 539
11487.98 511
11489.00 507
11490.01 495
11491.02 509
11492.03 535
11493.04 510
11494.06 504
11495.07 516
11496.08 505
11497.09 528
11498.11 496
11499.12 549
11500.13 517
11501.14 514
11502.16 495
11503.17 515
11504.18 519
11505.20 522
11506.21 523
11507.22 525
11508.23 530
11509.25 511
11510.26 530
11511.27 521
11512.29 550
11513.30 521
11514.31 502
11515.33 480
11516.34 500
11517.35 521
11518.37 518
11519.38 501
11520.39 471
11521.41 536
11522.42 510
11523.43 493
11524.45 515
11525.46 527
11526.47 495
11527.49 527
11528.50 506
11529.52 534
11530.53 537
11531.54 541
11532.56 510
11533.57 525
11534.59 550
11535.60 524
11536.62 520
11537.63 532
11538.64 553
11539.66 552
11540.67 537
11541.69 564
11542.70 570
11543.72 540
11544.73 594
11545.75 551
11546.76 539
11547.77 531
11548.79 523
11549.80 530
11550.82 515
11551.83 523
11552.85 522
11553.86 517
11554.88 494
11555.89 521
11556.91 542
11557.92 514
11558.94 465
11559.95 508
11560.97 496
11561.99 520
11563.00 477
11564.02 515
11565.03 515
11566.05 502
11567.06 486
11568.08 507
11569.09 523
11570.11 490
11571.13 475
11572.14 458
11573.16 465
11574.17 468
11575.19 482
11576.20 470
11577.22 501
11578.24 465
11579.25 469
11580.27 514
11581.29 500
11582.30 497
11583.32 484
11584.33 495
11585.35 474
11586.37 497
11587.38 505
11588.40 493
11589.42 495
11590.43 460
11591.45 470
11592.47 489
11593.48 497
11594.50 476
11595.52 480
11596.53 478
11597.55 470
11598.57 504
11599.58 453
11600.60 487
11601.62 472
11602.64 481
11603.65 458
11604.67 482
11605.69 464
11606.70 469
11607.72 461
11608.74 482
11609.76 479
11610.77 480
11611.79 508
11612.81 505
11613.83 483
11614.84 495
11615.86 503
11616.88 525
11617.90 480
11618.92 471
11619.93 496
11620.95 473
11621.97 492
11622.99 478
11624.01 489
11625.02 484
11626.04 501
11627.06 495
11628.08 487
11629.10 507
11630.11 481
11631.13 485
11632.15 464
11633.17 463
11634.19 478
11635.21 471
11636.23 512
11637.24 472
11638.26 484
11639.28 471
11640.30 490
11641.32 457
11642.34 458
11643.36 483
11644.38 489
11645.39 483
11646.41 501
11647.43 505
11648.45 503
11649.47 501
11650.49 490
11651.51 507
11652.53 503
11653.55 488
11654.57 497
11655.59 502
11656.61 464
11657.63 491
11658.65 479
11659.67 505
11660.69 468
11661.70 483
11662.72 488
11663.74 489
11664.76 505
11665.78 519
11666.80 518
11667.82 471
11668.84 506
11669.86 491
11670.88 494
11671.90 505
11672.92 493
11673.95 480
11674.97 480
11675.99 501
11677.01 496
11678.03 540
11679.05 493
11680.07 458
11681.09 490
11682.11 490
11683.13 471
11684.15 483
11685.17 484
11686.19 474
11687.21 514
11688.23 515
11689.25 476
11690.28 477
11691.30 471
11692.32 500
11693.34 509
11694.36 497
11695.38 517
11696.40 509
11697.42 512
11698.44 534
11699.47 500
11700.49 488
11701.51 499
11702.53 517
11703.55 517
11704.57 503
11705.60 463
11706.62 508
11707.64 516
11708.66 499
11709.68 488
11710.70 513
11711.73 538
11712.75 529
11713.77 502
11714.79 523
11715.81 511
11716.84 557
11717.86 541
11718.88 580
11719.90 537
11720.92 544
11721.95 524
11722.97 506
11723.99 529
11725.01 512
11726.04 530
11727.06 541
11728.08 538
11729.11 527
11730.13 522
11731.15 524
11732.17 534
11733.20 544
11734.22 547
11735.24 537
11736.26 545
11737.29 551
11738.31 580
11739.33 558
11740.36 548
11741.38 571
11742.40 569
11743.43 571
11744.45 567
11745.47 625
11746.50 565
11747.52 533
11748.54 550
11749.57 585
11750.59 547
11751.62 577
11752.64 544
11753.66 553
11754.69 539
11755.71 565
11756.73 584
11757.76 561
11758.78 562
11759.81 608
11760.83 565
11761.85 561
11762.88 599
11763.90 615
11764.93 638
11765.95 624
11766.98 610
11768.00 612
11769.02 621
11770.05 594
11771.07 617
11772.10 623
11773.12 661
11774.15 633
11775.17 603
11776.20 635
11777.22 625
11778.25 634
11779.27 609
11780.30 647
11781.32 669
11782.35 662
11783.37 641
11784.40 631
11785.42 631
11786.45 657
11787.47 656
11788.50 638
11789.52 685
11790.55 679
11791.57 658
11792.60 655
11793.62 685
11794.65 674
11795.67 684
11796.70 682
11797.73 674
11798.75 703
11799.78 717
11800.80 686
11801.83 724
11802.85 681
11803.88 666
11804.91 659
11805.93 686
11806.96 712
11807.98 711
11809.01 697
11810.04 714
11811.06 732
11812.09 694
11813.12 678
11814.14 720
11815.17 708
11816.19 726
11817.22 706
11818.25 692
11819.27 686
11820.30 728
11821.33 734
11822.35 753
11823.38 755
11824.41 745
11825.44 765
11826.46 785
11827.49 753
11828.52 770
11829.54 777
11830.57 780
11831.60 790
11832.62 780
11833.65 763
11834.68 755
11835.71 797
11836.73 802
11837.76 774
11838.79 817
11839.82 810
11840.84 808
11841.87 824
11842.90 816
11843.93 809
11844.95 825
11845.98 820
11847.01 893
11848.04 926
11849.07 872
11850.09 857
11851.12 855
11852.15 907
11853.18 890
11854.21 912
11855.23 923
11856.26 906
11857.29 923
11858.32 976
11859.35 936
11860.38 939
11861.40 967
11862.43 988
11863.46 973
11864.49 989
11865.52 965
11866.55 1000
11867.58 1013
11868.60 1016
11869.63 997
11870.66 1048
11871.69 1012
11872.72 1006
11873.75 1022
11874.78 1087
11875.81 1088
11876.84 1077
11877.86 1037
11878.89 1144
11879.92 1128
11880.95 1129
11881.98 1154
11883.01 1142
11884.04 1157
11885.07 1183
11886.10 1227
11887.13 1277
11888.16 1188
11889.19 1183
11890.22 1221
11891.25 1313
11892.28 1307
11893.31 1319
11894.34 1335
11895.37 1387
11896.40 1426
11897.43 1458
11898.46 1549
11899.49 1550
11900.52 1642
11901.55 1690
11902.58 1697
11903.61 1705
11904.64 1763
11905.67 1791
11906.70 1845
11907.73 1806
11908.76 1753
11909.79 1735
11910.82 1741
11911.85 1769
11912.88 1672
11913.91 1576
11914.94 1590
11915.97 1547
11917.01 1538
11918.04 1512
11919.07 1519
11920.10 1498
11921.13 1515
11922.16 1509
11923.19 1471
11924.22 1531
11925.25 1594
11926.28 1632
11927.32 1589
11928.35 1683
11929.38 1726
11930.41 1734
11931.44 1706
11932.47 1755
11933.50 1740
11934.54 1761
11935.57 1685
11936.60 1648
11937.63 1608
11938.66 1574
11939.70 1520
11940.73 1518
11941.76 1463
11942.79 1442
11943.82 1430
11944.85 1356
11945.89 1304
11946.92 1287
11947.95 1241
11948.98 1275
11950.02 1198
11951.05 1182
11952.08 1168
11953.11 1127
11954.15 1100
11955.18 1066
11956.21 1023
11957.24 1095
11958.28 1063
11959.31 1092
11960.34 1126
11961.37 1123
11962.41 1139
11963.44 1100
11964.47 1081
11965.51 1068
11966.54 1114
11967.57 1138
11968.60 1107
11969.64 1092
11970.67 1144
11971.70 1114
11972.74 1183
11973.77 1145
11974.80 1136
11975.84 1146
11976.87 1150
11977.90 1148
11978.94 1133
11979.97 1113
11981.00 1121
11982.04 1152
11983.07 1162
11984.11 1173
11985.14 1155
11986.17 1177
11987.21 1205
11988.24 1206
11989.28 1158
11990.31 1206
11991.34 1239
11992.38 1216
11993.41 1215
11994.45 1267
11995.48 1220
11996.51 1214
11997.55 1232
11998.58 1234
11999.62 1210
12000.65 1282
12001.69 1285
12002.72 1237
12003.76 1257
12004.79 1279
12005.82 1303
12006.86 1306
12007.89 1306
12008.93 1335
12009.96 1335
12011.00 1353
12012.03 1368
12013.07 1378
12014.10 1364
12015.14 1352
12016.17 1389
12017.21 1448
12018.24 1414
12019.28 1474
12020.32 1440
12021.35 1447
12022.39 1405
12023.42 1427
12024.46 1422
12025.49 1464
12026.53 1476
12027.56 1462
12028.60 1477
12029.64 1478
12030.67 1441
12031.71 1451
12032.74 1457
12033.78 1425
12034.81 1483
12035.85 1463
12036.89 1459
12037.92 1488
12038.96 1444
12039.99 1446
12041.03 1500
12042.07 1477
12043.10 1458
12044.14 1473
12045.18 1510
12046.21 1490
12047.25 1536
12048.29 1490
12049.32 1466
12050.36 1534
12051.40 1580
12052.43 1537
12053.47 1534
12054.51 1647
12055.54 1639
12056.58 1646
12057.62 1634
12058.65 1633
12059.69 1665
12060.73 1682
12061.76 1664
12062.80 1615
12063.84 1627
12064.88 1526
12065.91 1513
12066.95 1525
12067.99 1463
12069.03 1472
12070.06 1474
12071.10 1456
12072.14 1391
12073.18 1401
12074.21 1385
12075.25 1357
12076.29 1386
12077.33 1346
12078.36 1364
12079.40 1340
12080.44 1289
12081.48 1341
12082.52 1283
12083.55 1299
12084.59 1354
12085.63 1337
12086.67 1358
12087.71 1378
12088.74 1406
12089.78 1399
12090.82 1425
12091.86 1407
12092.90 1437
12093.94 1488
12094.98 1446
12096.01 1485
12097.05 1461
12098.09 1542
12099.13 1604
12100.17 1591
12101.21 1601
12102.25 1610
12103.28 1570
12104.32 1580
12105.36 1613
12106.40 1638
12107.44 1576
12108.48 1534
12109.52 1558
12110.56 1468
12111.60 1444
12112.64 1397
12113.68 1375
12114.72 1284
12115.76 1297
12116.79 1272
12117.83 1255
12118.87 1172
12119.91 1165
12120.95 1142
12121.99 1126
12123.03 1105
12124.07 1086
12125.11 1058
12126.15 1043
12127.19 1039
12128.23 1027
12129.27 1032
12130.31 1090
12131.35 1059
12132.39 1013
12133.43 1017
12134.47 993
12135.51 960
12136.55 1012
12137.59 1016
12138.63 976
12139.67 960
12140.71 1017
12141.76 967
12142.80 945
12143.84 974
12144.88 1008
12145.92 922
12146.96 950
12148.00 939
12149.04 945
12150.08 939
12151.12 938
12152.16 931
12153.20 898
12154.25 902
12155.29 907
12156.33 924
12157.37 894
12158.41 911
12159.45 879
12160.49 917
12161.53 868
12162.58 873
12163.62 901
12164.66 921
12165.70 881
12166.74 896
12167.78 887
12168.82 884
12169.87 894
12170.91 854
12171.95 911
12172.99 859
12174.03 887
12175.08 928
12176.12 900
12177.16 861
12178.20 853
12179.24 905
12180.29 893
12181.33 858
12182.37 908
12183.41 897
12184.46 857
12185.50 845
12186.54 869
12187.58 874
12188.63 877
12189.67 876
12190.71 825
12191.75 887
12192.80 860
12193.84 854
12194.88 814
12195.92 837
12196.97 826
12198.01 841
12199.05 824
12200.10 830
12201.14 804
12202.18 834
12203.23 848
12204.27 791
12205.31 802
12206.36 795
12207.40 812
12208.44 805
12209.49 760
12210.53 765
12211.57 804
12212.62 759
12213.66 789
12214.70 768
12215.75 762
12216.79 788
12217.84 784
12218.88 789
12219.92 744
12220.97 765
12222.01 783
12223.06 751
12224.10 716
12225.14 748
12226.19 755
12227.23 775
12228.28 788
12229.32 762
12230.36 767
12231.41 773
12232.45 756
12233.50 731
12234.54 793
12235.59 751
12236.63 772
12237.68 737
12238.72 723
12239.77 731
12240.81 758
12241.86 754
12242.90 751
12243.94 761
12244.99 784
12246.03 777
12247.08 752
12248.13 771
12249.17 746
12250.22 750
12251.26 761
12252.31 733
12253.35 724
12254.40 727
12255.44 714
12256.49 753
12257.53 695
12258.58 700
12259.62 706
12260.67 689
12261.72 669
12262.76 702
12263.81 677
12264.85 676
12265.90 699
12266.94 700
12267.99 675
12269.04 705
12270.08 697
12271.13 652
12272.17 661
12273.22 656
12274.27 624
12275.31 649
12276.36 660
12277.41 647
12278.45 661
12279.50 658
12280.55 642
12281.59 638
12282.64 691
12283.69 648
12284.73 656
12285.78 641
12286.83 626
12287.87 627
12288.92 630
12289.97 654
12291.01 641
12292.06 605
12293.11 662
12294.15 642
12295.20 648
12296.25 646
12297.30 652
12298.34 636
12299.39 637
12300.44 650
12301.48 663
12302.53 632
12303.58 631
12304.63 652
12305.67 656
12306.72 641
12307.77 627
12308.82 647
12309.87 659
12310.91 628
12311.96 634
12313.01 652
12314.06 675
12315.10 672
12316.15 648
12317.20 618
12318.25 640
12319.30 637
12320.34 631
12321.39 639
12322.44 645
12323.49 647
12324.54 617
12325.59 626
12326.63 605
12327.68 641
12328.73 614
12329.78 609
12330.83 610
12331.88 582
12332.93 594
12333.98 609
12335.02 601
12336.07 628
12337.12 628
12338.17 604
12339.22 653
12340.27 601
12341.32 618
12342.37 618
12343.42 633
12344.47 647
12345.51 635
12346.56 621
12347.61 633
12348.66 614
12349.71 582
12350.76 611
12351.81 594
12352.86 607
12353.91 629
12354.96 640
12356.01 590
12357.06 608
12358.11 605
12359.16 636
12360.21 591
12361.26 592
12362.31 618
12363.36 607
12364.41 595
12365.46 603
12366.51 627
12367.56 673
12368.61 617
12369.66 609
12370.71 633
12371.76 627
12372.81 633
12373.86 635
12374.91 630
12375.96 617
12377.01 617
12378.06 589
12379.11 605
12380.17 612
12381.22 670
12382.27 637
12383.32 627
12384.37 636
12385.42 648
12386.47 623
12387.52 610
12388.57 652
12389.62 612
12390.67 619
12391.73 631
12392.78 665
12393.83 647
12394.88 637
12395.93 645
12396.98 633
12398.03 592
12399.09 617
12400.14 643
12401.19 672
12402.24 667
12403.29 663
12404.34 642
12405.40 612
12406.45 665
12407.50 654
12408.55 626
12409.60 609
12410.66 676
12411.71 693
12412.76 690
12413.81 654
12414.86 651
12415.92 658
12416.97 679
12418.02 672
12419.07 652
12420.13 660
12421.18 635
12422.23 691
12423.28 663
12424.34 683
12425.39 702
12426.44 732
12427.49 709
12428.55 683
12429.60 683
12430.65 679
12431.71 707
12432.76 665
12433.81 713
12434.86 695
12435.92 719
12436.97 710
12438.02 691
12439.08 692
12440.13 708
12441.18 695
12442.24 710
12443.29 730
12444.34 734
12445.40 692
12446.45 721
12447.50 703
12448.56 740
12449.61 720
12450.67 712
12451.72 756
12452.77 736
12453.83 733
12454.88 716
12455.94 782
12456.99 821
12458.04 839
12459.10 824
12460.15 795
12461.21 780
12462.26 861
12463.31 823
12464.37 875
12465.42 901
12466.48 947
12467.53 963
12468.59 1005
12469.64 1065
12470.70 1067
12471.75 1167
12472.80 1195
12473.86 1300
12474.91 1307
12475.97 1370
12477.02 1391
12478.08 1356
12479.13 1403
12480.19 1401
12481.24 1348
12482.30 1354
12483.35 1378
12484.41 1323
12485.46 1291
12486.52 1232
12487.57 1202
12488.63 1157
12489.69 1109
12490.74 1068
12491.80 1026
12492.85 984
12493.91 954
12494.96 942
12496.02 950
12497.07 931
12498.13 886
12499.19 865
12500.24 845
12501.30 854
12502.35 856
12503.41 872
12504.47 864
12505.52 840
12506.58 831
12507.63 843
12508.69 819
12509.75 864
12510.80 839
12511.86 813
12512.91 839
12513.97 828
12515.03 830
12516.08 781
12517.14 824
12518.20 828
12519.25 848
12520.31 795
12521.37 814
12522.42 793
12523.48 825
12524.54 814
12525.59 819
12526.65 805
12527.71 831
12528.77 807
12529.82 860
12530.88 834
12531.94 768
12532.99 822
12534.05 817
12535.11 820
12536.17 829
12537.22 822
12538.28 829
12539.34 874
12540.40 831
12541.45 884
12542.51 897
12543.57 854
12544.63 895
12545.68 920
12546.74 954
12547.80 917
12548.86 928
12549.92 965
12550.97 970
12552.03 975
12553.09 982
12554.15 1008
12555.21 1022
12556.26 993
12557.32 1006
12558.38 993
12559.44 1019
12560.50 972
12561.56 952
12562.61 946
12563.67 932
12564.73 929
12565.79 938
12566.85 889
12567.91 878
12568.97 865
12570.02 860
12571.08 877
12572.14 871
12573.20 829
12574.26 819
12575.32 789
12576.38 812
12577.44 852
12578.50 840
12579.56 826
12580.61 821
12581.67 817
12582.73 852
12583.79 787
12584.85 805
12585.91 832
12586.97 846
12588.03 805
12589.09 820
12590.15 817
12591.21 773
12592.27 808
12593.33 818
12594.39 803
12595.45 811
12596.51 834
12597.57 843
12598.63 783
12599.69 761
12600.75 778
12601.81 793
12602.87 792
12603.93 786
12604.99 800
12606.05 797
12607.11 805
12608.17 782
12609.23 803
12610.29 812
12611.35 830
12612.41 871
12613.47 806
12614.53 838
12615.59 817
12616.66 855
12617.72 843
12618.78 921
12619.84 875
12620.90 903
12621.96 887
12623.02 865
12624.08 891
12625.14 883
12626.20 898
12627.26 880
12628.33 899
12629.39 978
12630.45 911
12631.51 917
12632.57 923
12633.63 940
12634.69 912
12635.76 877
12636.82 862
12637.88 886
12638.94 844
12640.00 838
12641.06 827
12642.13 810
12643.19 796
12644.25 829
12645.31 802
12646.37 798
12647.44 772
12648.50 785
12649.56 806
12650.62 801
12651.68 782
12652.75 740
12653.81 772
12654.87 794
12655.93 782
12657.00 782
12658.06 757
12659.12 777
12660.18 743
12661.25 741
12662.31 706
12663.37 729
12664.43 723
12665.50 778
12666.56 797
12667.62 779
12668.69 738
12669.75 755
12670.81 732
12671.88 746
12672.94 752
12674.00 752
12675.06 766
12676.13 737
12677.19 790
12678.25 746
12679.32 768
12680.38 782
12681.44 781
12682.51 797
12683.57 766
12684.64 758
12685.70 786
12686.76 792
12687.83 787
12688.89 779
12689.95 780
12691.02 774
12692.08 729
12693.15 750
12694.21 766
12695.27 771
12696.34 759
12697.40 765
12698.47 780
12699.53 759
12700.59 760
12701.66 791
12702.72 797
12703.79 798
12704.85 834
12705.92 861
12706.98 820
12708.05 841
12709.11 846
12710.18 817
12711.24 825
12712.30 819
12713.37 799
12714.43 809
12715.50 817
12716.56 818
12717.63 849
12718.69 816
12719.76 811
12720.82 822
12721.89 847
12722.95 816
12724.02 810
12725.09 823
12726.15 852
12727.22 855
12728.28 878
12729.35 871
12730.41 888
12731.48 924
12732.54 865
12733.61 860
12734.68 870
12735.74 906
12736.81 855
12737.87 932
12738.94 861
12740.00 874
12741.07 879
12742.14 852
12743.20 857
12744.27 846
12745.33 854
12746.40 826
12747.47 812
12748.53 819
12749.60 807
12750.67 800
12751.73 794
12752.80 810
12753.87 806
12754.93 794
12756.00 810
12757.07 787
12758.13 744
12759.20 745
12760.27 735
12761.33 753
12762.40 779
12763.47 770
12764.53 711
12765.60 768
12766.67 742
12767.73 762
12768.80 724
12769.87 730
12770.94 773
12772.00 760
12773.07 713
12774.14 722
12775.21 716
12776.27 712
12777.34 722
12778.41 703
12779.48 717
12780.54 710
12781.61 685
12782.68 670
12783.75 688
12784.81 690
12785.88 733
12786.95 685
12788.02 702
12789.09 705
12790.15 709
12791.22 687
12792.29 690
12793.36 659
12794.43 706
12795.49 671
12796.56 706
12797.63 680
12798.70 656
12799.77 646
12800.84 670
12801.90 693
12802.97 707
12804.04 734
12805.11 700
12806.18 675
12807.25 722
12808.32 716
12809.39 695
12810.45 710
12811.52 706
12812.59 700
12813.66 741
12814.73 704
12815.80 712
12816.87 729
12817.94 727
12819.01 739
12820.08 728
12821.15 729
12822.21 758
12823.28 737
12824.35 744
12825.42 785
12826.49 754
12827.56 717
12828.63 745
12829.70 732
12830.77 733
12831.84 705
12832.91 704
12833.98 729
12835.05 731
12836.12 720
12837.19 694
12838.26 694
12839.33 670
12840.40 665
12841.47 647
12842.54 647
12843.61 674
12844.68 645
12845.75 658
12846.82 659
12847.89 649
12848.96 631
12850.03 601
12851.10 600
12852.18 581
12853.25 564
12854.32 613
12855.39 631
12856.46 615
12857.53 608
12858.60 593
12859.67 579
12860.74 577
12861.81 551
12862.88 589
12863.96 582
12865.03 574
12866.10 581
12867.17 595
12868.24 599
12869.31 559
12870.38 567
12871.45 583
12872.53 585
12873.60 580
12874.67 591
12875.74 571
12876.81 626
12877.88 553
12878.96 541
12880.03 566
12881.10 562
12882.17 573
12883.24 542
12884.31 565
12885.39 575
12886.46 583
12887.53 548
12888.60 569
12889.68 535
12890.75 581
12891.82 563
12892.89 569
12893.96 581
12895.04 506
12896.11 514
12897.18 552
12898.25 540
12899.33 539
12900.40 549
12901.47 500
12902.54 535
12903.62 509
12904.69 535
12905.76 509
12906.84 521
12907.91 514
12908.98 541
12910.06 520
12911.13 537
12912.20 514
12913.27 515
12914.35 516
12915.42 528
12916.49 543
12917.57 513
12918.64 539
12919.71 520
12920.79 530
12921.86 530
12922.94 536
12924.01 522
12925.08 530
12926.16 525
12927.23 519
12928.30 515
12929.38 499
12930.45 494
12931.53 523
12932.60 522
12933.67 497
12934.75 514
12935.82 495
12936.90 524
12937.97 505
12939.04 512
12940.12 515
12941.19 526
12942.27 519
12943.34 507
12944.42 491
12945.49 498
12946.56 488
12947.64 502
12948.71 522
12949.79 482
12950.86 521
12951.94 530
12953.01 474
12954.09 479
12955.16 484
12956.24 482
12957.31 481
12958.39 445
12959.46 483
12960.54 470
12961.61 467
12962.69 473
12963.76 514
12964.84 487
12965.91 490
12966.99 508
12968.07 485
12969.14 480
12970.22 486
12971.29 481
12972.37 472
12973.44 469
12974.52 463
12975.59 495
12976.67 499
12977.75 506
12978.82 496
12979.90 479
12980.97 484
12982.05 509
12983.13 488
12984.20 506
12985.28 489
12986.35 506
12987.43 484
12988.51 528
12989.58 499
12990.66 483
12991.74 497
12992.81 467
12993.89 502
12994.97 487
12996.04 505
12997.12 465
12998.20 470
12999.27 456
13000.35 462
13001.43 506
13002.50 511
13003.58 513
13004.66 475
13005.73 502
13006.81 470
13007.89 509
13008.97 497
13010.04 486
13011.12 468
13012.20 484
13013.27 481
13014.35 514
13015.43 514
13016.51 489
13017.58 490
13018.66 458
13019.74 459
13020.82 462
13021.89 511
13022.97 485
13024.05 497
13025.13 508
13026.21 507
13027.28 499
13028.36 495
13029.44 479
13030.52 503
13031.60 465
13032.67 473
13033.75 486
13034.83 511
13035.91 503
13036.99 483
13038.07 502
13039.14 502
13040.22 511
13041.30 482
13042.38 504
13043.46 493
13044.54 510
13045.62 507
13046.69 513
13047.77 522
13048.85 489
13049.93 518
13051.01 501
13052.09 495
13053.17 479
13054.25 493
13055.33 471
13056.40 501
13057.48 480
13058.56 482
13059.64 507
13060.72 491
13061.80 491
13062.88 482
13063.96 519
13065.04 491
13066.12 485
13067.20 491
13068.28 491
13069.36 503
13070.44 512
13071.52 481
13072.60 486
13073.68 484
13074.76 492
13075.84 503
13076.92 477
13078.00 500
13079.08 490
13080.16 516
13081.24 488
13082.32 492
13083.40 524
13084.48 528
13085.56 497
13086.64 474
13087.72 492
13088.80 497
13089.88 510
13090.96 491
13092.04 523
13093.12 496
13094.20 505
13095.28 518
13096.36 491
13097.44 516
13098.52 505
13099.61 514
13100.69 489
13101.77 500
13102.85 496
13103.93 506
13105.01 514
13106.09 492
13107.17 518
13108.25 514
13109.34 537
13110.42 509
13111.50 519
13112.58 535
13113.66 504
13114.74 512
13115.82 493
13116.91 518
13117.99 502
13119.07 525
13120.15 528
13121.23 547
13122.31 536
13123.40 529
13124.48 544
13125.56 530
13126.64 513
13127.72 549
13128.81 563
13129.89 514
13130.97 549
13132.05 548
13133.14 534
13134.22 522
13135.30 558
13136.38 543
13137.47 531
13138.55 537
13139.63 541
13140.71 569
13141.80 510
13142.88 528
13143.96 569
13145.04 531
13146.13 566
13147.21 545
13148.29 552
13149.38 537
13150.46 539
13151.54 546
13152.62 526
13153.71 541
13154.79 565
13155.87 582
13156.96 547
13158.04 570
13159.12 557
13160.21 547
13161.29 543
13162.37 541
13163.46 565
13164.54 556
13165.62 577
13166.71 551
13167.79 559
13168.88 552
13169.96 534
13171.04 542
13172.13 576
13173.21 575
13174.30 589
13175.38 559
13176.46 566
13177.55 577
13178.63 568
13179.72 547
13180.80 590
13181.88 567
13182.97 571
13184.05 597
13185.14 570
13186.22 579
13187.31 584
13188.39 587
13189.48 589
13190.56 577
13191.65 579
13192.73 593
13193.81 588
13194.90 565
13195.98 581
13197.07 598
13198.15 573
13199.24 620
13200.32 616
13201.41 602
13202.49 604
13203.58 634
13204.67 642
13205.75 602
13206.84 588
13207.92 583
13209.01 618
13210.09 612
13211.18 616
13212.26 585
13213.35 628
13214.43 633
13215.52 602
13216.61 607
13217.69 594
13218.78 625
13219.86 606
13220.95 606
13222.04 621
13223.12 587
13224.21 630
13225.29 629
13226.38 647
13227.47 650
13228.55 642
13229.64 633
13230.72 652
13231.81 682
13232.90 709
13233.98 671
13235.07 663
13236.16 675
13237.24 673
13238.33 664
13239.42 670
13240.50 642
13241.59 672
13242.68 652
13243.76 671
13244.85 673
13245.94 683
13247.02 710
13248.11 714
13249.20 701
13250.29 722
13251.37 700
13252.46 710
13253.55 713
13254.63 700
13255.72 717
13256.81 708
13257.90 738
13258.98 707
13260.07 695
13261.16 715
13262.25 751
13263.33 737
13264.42 762
13265.51 779
13266.60 768
13267.69 788
13268.77 797
13269.86 790
13270.95 792
13272.04 790
13273.13 766
13274.21 798
13275.30 801
13276.39 772
13277.48 785
13278.57 833
13279.65 833
13280.74 839
13281.83 834
13282.92 804
13284.01 806
13285.10 844
13286.19 854
13287.27 871
13288.36 844
13289.45 860
13290.54 893
13291.63 875
13292.72 894
13293.81 916
13294.90 903
13295.98 923
13297.07 913
13298.16 885
13299.25 935
13300.34 938
13301.43 965
13302.52 961
13303.61 997
13304.70 969
13305.79 1010
13306.88 1018
13307.97 990
13309.06 980
13310.15 967
13311.24 1029
13312.32 1041
13313.41 998
13314.50 1031
13315.59 1036
13316.68 1027
13317.77 1060
13318.86 1056
13319.95 1071
13321.04 1019
13322.13 1061
13323.22 1099
13324.31 1069
13325.40 1068
13326.49 1096
13327.58 1086
13328.68 1081
13329.77 1116
13330.86 1100
13331.95 1109
13333.04 1129
13334.13 1080
13335.22 1126
13336.31 1143
13337.40 1109
13338.49 1145
13339.58 1151
13340.67 1184
13341.76 1176
13342.85 1199
13343.94 1167
13345.04 1203
13346.13 1174
13347.22 1215
13348.31 1133
13349.40 1184
13350.49 1214
13351.58 1179
13352.67 1228
13353.77 1199
13354.86 1288
13355.95 1247
13357.04 1207
13358.13 1267
13359.22 1255
13360.31 1262
13361.41 1289
13362.50 1299
13363.59 1316
13364.68 1331
13365.77 1394
13366.87 1337
13367.96 1366
13369.05 1356
13370.14 1370
13371.23 1351
13372.33 1380
13373.42 1383
13374.51 1324
13375.60 1349
13376.69 1320
13377.79 1293
13378.88 1247
13379.97 1204
13381.06 1221
13382.16 1220
13383.25 1181
13384.34 1189
13385.43 1171
13386.53 1090
13387.62 1097
13388.71 1085
13389.81 1112
13390.90 1066
13391.99 1019
13393.08 1041
13394.18 1009
13395.27 1015
13396.36 1012
13397.46 1002
13398.55 1008
13399.64 1023
13400.74 998
13401.83 1026
13402.92 1017
13404.02 1026
13405.11 1013
13406.20 1005
13407.30 1002
13408.39 992
13409.48 994
13410.58 1012
13411.67 1020
13412.77 1009
13413.86 1014
13414.95 1006
13416.05 984
13417.14 981
13418.23 1010
13419.33 1001
13420.42 985
13421.52 976
13422.61 1033
13423.71 1016
13424.80 1039
13425.89 1020
13426.99 1061
13428.08 1050
13429.18 1026
13430.27 1010
13431.37 1032
13432.46 1030
13433.56 1020
13434.65 1018
13435.74 1052
13436.84 1039
13437.93 1093
13439.03 1075
13440.12 1017
13441.22 1067
13442.31 1066
13443.41 1034
13444.50 1044
13445.60 1075
13446.69 1081
13447.79 1117
13448.88 1164
13449.98 1109
13451.08 1138
13452.17 1117
13453.27 1176
13454.36 1128
13455.46 1126
13456.55 1136
13457.65 1147
13458.74 1189
13459.84 1138
13460.94 1128
13462.03 1180
13463.13 1212
13464.22 1206
13465.32 1239
13466.41 1180
13467.51 1193
13468.61 1172
13469.70 1272
13470.80 1255
13471.90 1241
13472.99 1257
13474.09 1283
13475.18 1272
13476.28 1227
13477.38 1245
13478.47 1281
13479.57 1277
13480.67 1297
13481.76 1292
13482.86 1317
13483.96 1338
13485.05 1305
13486.15 1315
13487.25 1314
13488.34 1333
13489.44 1335
13490.54 1341
13491.63 1423
13492.73 1421
13493.83 1437
13494.93 1468
13496.02 1388
13497.12 1449
13498.22 1479
13499.31 1502
13500.41 1497
13501.51 1517
13502.61 1525
13503.70 1556
13504.80 1602
13505.90 1560
13507.00 1557
13508.09 1537
13509.19 1510
13510.29 1492
13511.39 1493
13512.49 1514
13513.58 1491
13514.68 1471
13515.78 1418
13516.88 1407
13517.98 1388
13519.07 1367
13520.17 1340
13521.27 1352
13522.37 1347
13523.47 1300
13524.57 1297
13525.66 1296
13526.76 1279
13527.86 1265
13528.96 1253
13530.06 1201
13531.16 1191
13532.25 1224
13533.35 1153
13534.45 1169
13535.55 1184
13536.65 1127
13537.75 1107
13538.85 1066
13539.95 1114
13541.05 1045
13542.14 1098
13543.24 1099
13544.34 1101
13545.44 1068
13546.54 1039
13547.64 1021
13548.74 1027
13549.84 1033
13550.94 1037
13552.04 998
13553.14 987
13554.24 975
13555.34 980
13556.44 990
13557.54 999
13558.64 989
13559.74 963
13560.84 969
13561.94 950
13563.04 963
13564.13 946
13565.23 985
13566.34 933
13567.44 927
13568.54 931
13569.64 929
13570.74 902
13571.84 928
13572.94 961
13574.04 901
13575.14 949
13576.24 967
13577.34 977
13578.44 921
13579.54 936
13580.64 937
13581.74 954
13582.84 971
13583.94 1001
13585.04 933
13586.14 976
13587.24 967
13588.35 966
13589.45 966
13590.55 999
13591.65 971
13592.75 953
13593.85 955
13594.95 967
13596.05 1001
13597.15 961
13598.26 993
13599.36 985
13600.46 983
13601.56 974
13602.66 951
13603.76 985
13604.86 995
13605.97 1001
13607.07 961
13608.17 1010
13609.27 986
13610.37 1009
13611.47 1008
13612.58 1002
13613.68 990
13614.78 989
13615.88 938
13616.98 1003
13618.09 1024
13619.19 1020
13620.29 974
13621.39 1076
13622.50 1077
13623.60 1021
13624.70 1019
13625.80 1035
13626.91 1025
13628.01 1007
13629.11 1036
13630.21 1022
13631.32 1059
13632.42 1060
13633.52 1045
13634.62 994
13635.73 1004
13636.83 1044
13637.93 1047
13639.04 1024
13640.14 1025
13641.24 998
13642.35 987
13643.45 1038
13644.55 1017
13645.65 1024
13646.76 1018
13647.86 1048
13648.96 1017
13650.07 1037
13651.17 996
13652.28 986
13653.38 957
13654.48 1004
13655.59 1000
13656.69 974
13657.79 993
13658.90 978
13660.00 977
13661.11 958
13662.21 982
13663.31 984
13664.42 988
13665.52 975
13666.63 962
13667.73 974
13668.83 977
13669.94 949
13671.04 969
13672.15 962
13673.25 937
13674.36 971
13675.46 981
13676.56 969
13677.67 958
13678.77 980
13679.88 974
13680.98 979
13682.09 927
13683.19 964
13684.30 986
13685.40 954
13686.51 972
13687.61 959
13688.72 958
13689.82 975
13690.93 986
13692.03 1008
13693.14 1005
13694.24 977
13695.35 1013
13696.45 990
13697.56 1040
13698.66 1026
13699.77 996
13700.87 1009
13701.98 1019
13703.09 1011
13704.19 1029
13705.30 1016
13706.40 1036
13707.51 1055
13708.61 1085
13709.72 1104
13710.83 1066
13711.93 1096
13713.04 1110
13714.14 1094
13715.25 1122
13716.36 1126
13717.46 1107
13718.57 1137
13719.67 1165
13720.78 1170
13721.89 1218
13722.99 1165
13724.10 1191
13725.21 1198
13726.31 1156
13727.42 1218
13728.53 1261
13729.63 1204
13730.74 1209
13731.85 1275
13732.95 1307
13734.06 1268
13735.17 1229
13736.27 1293
13737.38 1312
13738.49 1287
13739.59 1332
13740.70 1322
13741.81 1332
13742.92 1363
13744.02 1381
13745.13 1421
13746.24 1446
13747.35 1440
13748.45 1435
13749.56 1483
13750.67 1516
13751.78 1549
13752.88 1581
13753.99 1595
13755.10 1647
13756.21 1691
13757.31 1742
13758.42 1722
13759.53 1785
13760.64 1811
13761.75 1929
13762.85 1913
13763.96 1942
13765.07 1926
13766.18 1942
13767.29 1947
13768.39 1943
13769.50 1995
13770.61 2013
13771.72 1998
13772.83 1981
13773.94 1979
13775.04 2012
13776.15 1932
13777.26 1899
13778.37 1898
13779.48 1832
13780.59 1884
13781.70 1723
13782.80 1768
13783.91 1682
13785.02 1629
13786.13 1585
13787.24 1556
13788.35 1494
13789.46 1494
13790.57 1472
13791.68 1392
13792.79 1364
13793.90 1374
13795.00 1364
13796.11 1265
13797.22 1250
13798.33 1223
13799.44 1240
13800.55 1204
13801.66 1171
13802.77 1195
13803.88 1172
13804.99 1135
13806.10 1113
13807.21 1108
13808.32 1121
13809.43 1079
13810.54 1112
13811.65 1075
13812.76 1073
13813.87 1097
13814.98 1079
13816.09 1078
13817.20 1072
13818.31 1101
13819.42 1095
13820.53 1052
13821.64 992
13822.75 1058
13823.86 1035
13824.97 1025
13826.08 993
13827.19 1027
13828.30 1034
13829.41 1007
13830.53 995
13831.64 989
13832.75 1019
13833.86 1021
13834.97 1016
13836.08 1017
13837.19 1014
13838.30 1041
13839.41 1023
13840.52 1030
13841.64 1006
13842.75 1014
13843.86 1034
13844.97 1041
13846.08 1015
13847.19 1003
13848.30 987
13849.41 1045
13850.53 1033
13851.64 1030
13852.75 1021
13853.86 1050
13854.97 1053
13856.08 1088
13857.20 1062
13858.31 1041
13859.42 1030
13860.53 1044
13861.64 1090
13862.76 1057
13863.87 1052
13864.98 1081
13866.09 1098
13867.20 1075
13868.32 1106
13869.43 1068
13870.54 1079
13871.65 1055
13872.77 1098
13873.88 1057
13874.99 1053
13876.10 1095
13877.22 1061
13878.33 1098
13879.44 1058
13880.55 1127
13881.67 1151
13882.78 1121
13883.89 1115
13885.01 1151
13886.12 1181
13887.23 1203
13888.34 1174
13889.46 1219
13890.57 1192
13891.68 1230
13892.80 1215
13893.91 1209
13895.02 1248
13896.14 1225
13897.25 1258
13898.36 1268
13899.48 1286
13900.59 1228
13901.70 1284
13902.82 1227
13903.93 1240
13905.05 1196
13906.16 1182
13907.27 1219
13908.39 1173
13909.50 1128
13910.61 1087
13911.73 1084
13912.84 1049
13913.96 1040
13915.07 1029
13916.19 1034
13917.30 1010
13918.41 982
13919.53 1012
13920.64 1026
13921.76 1021
13922.87 958
13923.99 980
13925.10 969
13926.21 951
13927.33 969
13928.44 977
13929.56 976
13930.67 975
13931.79 976
13932.90 972
13934.02 952
13935.13 969
13936.25 960
13937.36 959
13938.48 972
13939.59 958
13940.71 949
13941.82 941
13942.94 954
13944.05 971
13945.17 958
13946.28 898
13947.40 943
13948.52 955
13949.63 939
13950.75 897
13951.86 904
13952.98 898
13954.09 883
13955.21 896
13956.32 881
13957.44 891
13958.56 889
13959.67 879
13960.79 871
13961.90 885
13963.02 843
13964.14 872
13965.25 898
13966.37 885
13967.48 838
13968.60 889
13969.72 873
13970.83 914
13971.95 832
13973.07 868
13974.18 885
13975.30 889
13976.42 923
13977.53 889
13978.65 901
13979.77 895
13980.88 891
13982.00 922
13983.12 898
13984.23 884
13985.35 931
13986.47 889
13987.58 883
13988.70 865
13989.82 879
13990.94 901
13992.05 898
13993.17 888
13994.29 878
13995.40 893
13996.52 898
13997.64 907
13998.76 909
13999.87 869
14000.99 863
14002.11 907
14003.23 939
14004.35 957
14005.46 885
14006.58 896
14007.70 921
14008.82 900
14009.93 898
14011.05 901
14012.17 929
14013.29 918
14014.41 934
14015.52 917
14016.64 916
14017.76 919
14018.88 966
14020.00 943
14021.12 914
14022.23 928
14023.35 896
14024.47 949
14025.59 927
14026.71 924
14027.83 941
14028.95 959
14030.06 956
14031.18 952
14032.30 928
14033.42 949
14034.54 920
14035.66 926
14036.78 948
14037.90 986
14039.02 924
14040.14 932
14041.25 981
14042.37 959
14043.49 971
14044.61 959
14045.73 956
14046.85 930
14047.97 965
14049.09 997
14050.21 1000
14051.33 965
14052.45 1047
14053.57 1001
14054.69 1099
14055.81 1024
14056.93 1062
14058.05 1093
14059.17 1030
14060.29 1046
14061.41 1063
14062.53 1088
14063.65 1086
14064.77 1142
14065.89 1098
14067.01 1149
14068.13 1125
14069.25 1137
14070.37 1165
14071.49 1141
14072.61 1151
14073.73 1188
14074.85 1211
14075.97 1195
14077.09 1199
14078.21 1202
14079.33 1223
14080.45 1184
14081.57 1202
14082.69 1221
14083.82 1171
14084.94 1159
14086.06 1230
14087.18 1238
14088.30 1221
14089.42 1230
14090.54 1242
14091.66 1228
14092.78 1190
14093.91 1149
14095.03 1208
14096.15 1221
14097.27 1243
14098.39 1224
14099.51 1254
14100.63 1263
14101.76 1206
14102.88 1236
14104.00 1230
14105.12 1211
14106.24 1254
14107.36 1242
14108.49 1159
14109.61 1155
14110.73 1133
14111.85 1135
14112.97 1143
14114.10 1095
14115.22 1073
14116.34 1090
14117.46 1043
14118.58 1002
14119.71 1045
14120.83 1047
14121.95 1037
14123.07 994
14124.20 1028
14125.32 995
14126.44 976
14127.56 959
14128.69 981
14129.81 939
14130.93 932
14132.06 968
14133.18 988
14134.30 940
14135.42 905
14136.55 906
14137.67 938
14138.79 951
14139.92 911
14141.04 903
14142.16 892
14143.29 908
14144.41 902
14145.53 879
14146.66 860
14147.78 869
14148.90 861
14150.03 887
14151.15 885
14152.27 875
14153.40 838
14154.52 872
14155.64 909
14156.77 846
14157.89 875
14159.02 888
14160.14 845
14161.26 856
14162.39 877
14163.51 817
14164.64 851
14165.76 883
14166.88 844
14168.01 840
14169.13 866
14170.26 888
14171.38 868
14172.51 837
14173.63 824
14174.75 845
14175.88 844
14177.00 840
14178.13 801
14179.25 803
14180.38 788
14181.50 828
14182.63 807
14183.75 828
14184.88 815
14186.00 832
14187.13 841
14188.25 814
14189.38 803
14190.50 784
14191.63 787
14192.75 799
14193.88 795
14195.00 803
14196.13 787
14197.25 779
14198.38 796
14199.50 763
14200.63 769
14201.76 787
14202.88 827
14204.01 819
14205.13 760
14206.26 768
14207.38 785
14208.51 778
14209.64 747
14210.76 731
14211.89 741
14213.01 757
14214.14 759
14215.27 750
14216.39 745
14217.52 754
14218.64 764
14219.77 768
14220.90 759
14222.02 738
14223.15 703
14224.28 756
14225.40 767
14226.53 745
14227.66 719
14228.78 719
14229.91 751
14231.04 720
14232.16 705
14233.29 711
14234.42 730
14235.54 709
14236.67 711
14237.80 731
14238.92 679
14240.05 692
14241.18 725
14242.31 726
14243.43 704
14244.56 692
14245.69 733
14246.82 717
14247.94 682
14249.07 714
14250.20 751
14251.33 718
14252.45 685
14253.58 691
14254.71 675
14255.84 687
14256.96 709
14258.09 716
14259.22 699
14260.35 635
14261.47 651
14262.60 692
14263.73 674
14264.86 651
14265.99 658
14267.12 663
14268.24 626
14269.37 624
14270.50 649
14271.63 649
14272.76 620
14273.89 637
14275.01 637
14276.14 655
14277.27 613
14278.40 637
14279.53 633
14280.66 617
14281.79 650
14282.91 648
14284.04 635
14285.17 644
14286.30 618
14287.43 635
14288.56 618
14289.69 642
14290.82 605
14291.95 641
14293.08 627
14294.20 600
14295.33 610
14296.46 635
14297.59 635
14298.72 605
14299.85 624
14300.98 640
14302.11 622
14303.24 592
14304.37 594
14305.50 612
14306.63 610
14307.76 561
14308.89 604
14310.02 623
14311.15 621
14312.28 598
14313.41 601
14314.54 618
14315.67 564
14316.80 567
14317.93 580
14319.06 580
14320.19 597
14321.32 590
14322.45 581
14323.58 591
14324.71 560
14325.84 604
14326.97 599
14328.10 605
14329.23 581
14330.36 577
14331.49 595
14332.62 570
14333.76 573
14334.89 544
14336.02 552
14337.15 554
14338.28 538
14339.41 578
14340.54 551
14341.67 577
14342.80 606
14343.93 568
14345.07 544
14346.20 556
14347.33 562
14348.46 548
14349.59 542
14350.72 562
14351.85 567
14352.99 541
14354.12 532
14355.25 535
14356.38 554
14357.51 548
14358.64 545
14359.78 571
14360.91 593
14362.04 540
14363.17 574
14364.30 524
14365.44 539
14366.57 561
14367.70 553
14368.83 560
14369.96 597
14371.10 574
14372.23 604
14373.36 573
14374.49 565
14375.63 549
14376.76 595
14377.89 554
14379.02 567
14380.16 590
14381.29 573
14382.42 573
14383.55 554
14384.69 543
14385.82 575
14386.95 549
14388.09 551
14389.22 571
14390.35 557
14391.49 544
14392.62 573
14393.75 599
14394.89 587
14396.02 547
14397.15 577
14398.28 553
14399.42 551
14400.55 568
14401.69 549
14402.82 608
14403.95 588
14405.09 573
14406.22 566
14407.35 569
14408.49 582
14409.62 581
14410.75 560
14411.89 614
14413.02 565
14414.16 601
14415.29 591
14416.42 593
14417.56 603
14418.69 614
14419.83 582
14420.96 602
14422.10 582
14423.23 620
14424.36 593
14425.50 566
14426.63 597
14427.77 619
14428.90 608
14430.04 590
14431.17 613
14432.31 593
14433.44 588
14434.58 576
14435.71 578
14436.85 611
14437.98 603
14439.12 593
14440.25 623
14441.39 616
14442.52 613
14443.66 610
14444.79 622
14445.93 598
14447.06 567
14448.20 609
14449.33 616
14450.47 628
14451.60 589
14452.74 591
14453.87 604
14455.01 591
14456.14 598
14457.28 603
14458.42 574
14459.55 604
14460.69 629
14461.82 592
14462.96 608
14464.10 620
14465.23 609
14466.37 604
14467.50 600
14468.64 584
14469.78 573
14470.91 579
14472.05 602
14473.18 604
14474.32 586
14475.46 597
14476.59 622
14477.73 649
14478.87 597
14480.00 623
14481.14 613
14482.28 610
14483.41 588
14484.55 643
14485.69 601
14486.82 619
14487.96 608
14489.10 590
14490.23 595
14491.37 595
14492.51 590
14493.65 618
14494.78 600
14495.92 598
14497.06 586
14498.19 607
14499.33 603
14500.47 587
14501.61 597
14502.74 615
14503.88 643
14505.02 623
14506.16 611
14507.29 592
14508.43 632
14509.57 631
14510.71 621
14511.85 606
14512.98 606
14514.12 619
14515.26 606
14516.40 607
14517.54 636
14518.67 599
14519.81 603
14520.95 630
14522.09 646
14523.23 622
14524.36 624
14525.50 618
14526.64 594
14527.78 608
14528.92 593
14530.06 633
14531.19 627
14532.33 649
14533.47 634
14534.61 639
14535.75 596
14536.89 615
14538.03 619
14539.17 623
14540.31 641
14541.44 605
14542.58 610
14543.72 619
14544.86 631
14546.00 619
14547.14 637
14548.28 632
14549.42 617
14550.56 647
14551.70 643
14552.84 645
14553.98 688
14555.12 631
14556.25 647
14557.39 668
14558.53 633
14559.67 670
14560.81 648
14561.95 640
14563.09 673
14564.23 679
14565.37 678
14566.51 683
14567.65 687
14568.79 700
14569.93 703
14571.07 663
14572.21 711
14573.35 708
14574.49 697
14575.63 724
14576.77 702
14577.92 714
14579.06 739
14580.20 745
14581.34 776
14582.48 760
14583.62 729
14584.76 779
14585.90 787
14587.04 793
14588.18 776
14589.32 780
14590.46 809
14591.60 822
14592.74 808
14593.89 825
14595.03 835
14596.17 823
14597.31 858
14598.45 834
14599.59 816
14600.73 842
14601.87 883
14603.02 871
14604.16 862
14605.30 877
14606.44 897
14607.58 902
14608.72 891
14609.86 915
14611.01 905
14612.15 897
14613.29 930
14614.43 945
14615.57 929
14616.72 947
14617.86 982
14619.00 1004
14620.14 970
14621.28 970
14622.43 978
14623.57 1052
14624.71 1064
14625.85 1100
14627.00 1115
14628.14 1111
14629.28 1104
14630.42 1154
14631.56 1134
14632.71 1176
14633.85 1208
14634.99 1216
14636.14 1153
14637.28 1194
14638.42 1151
14639.56 1170
14640.71 1134
14641.85 1167
14642.99 1172
14644.14 1136
14645.28 1133
14646.42 1069
14647.56 1055
14648.71 1057
14649.85 1012
14650.99 975
14652.14 908
14653.28 929
14654.42 929
14655.57 876
14656.71 856
14657.85 819
14659.00 814
14660.14 791
14661.29 805
14662.43 796
14663.57 803
14664.72 727
14665.86 718
14667.00 741
14668.15 711
14669.29 721
14670.44 683
14671.58 734
14672.73 684
14673.87 662
14675.01 667
14676.16 707
14677.30 647
14678.45 678
14679.59 655
14680.74 666
14681.88 633
14683.02 637
14684.17 656
14685.31 604
14686.46 637
14687.60 638
14688.75 657
14689.89 610
14691.04 639
14692.18 643
14693.33 617
14694.47 608
14695.62 616
14696.76 607
14697.91 590
14699.05 616
14700.20 614
14701.34 626
14702.49 582
14703.63 591
14704.78 548
14705.92 586
14707.07 573
14708.22 585
14709.36 597
14710.51 611
14711.65 575
14712.80 597
14713.94 602
14715.09 583
14716.23 577
14717.38 585
14718.53 559
14719.67 528
14720.82 570
14721.96 545
14723.11 562
14724.26 597
14725.40 597
14726.55 554
14727.70 574
14728.84 598
14729.99 594
14731.13 588
14732.28 568
14733.43 566
14734.57 568
14735.72 555
14736.87 552
14738.01 538
14739.16 550
14740.31 565
14741.45 556
14742.60 566
14743.75 575
14744.89 534
14746.04 560
14747.19 557
14748.34 512
14749.48 531
14750.63 543
14751.78 543
14752.92 548
14754.07 522
14755.22 564
14756.37 550
14757.51 558
14758.66 523
14759.81 552
14760.96 535
14762.10 550
14763.25 537
14764.40 530
14765.55 530
14766.70 526
14767.84 540
14768.99 521
14770.14 524
14771.29 503
14772.43 510
14773.58 512
14774.73 542
14775.88 517
14777.03 514
14778.18 518
14779.32 527
14780.47 516
14781.62 505
14782.77 521
14783.92 500
14785.07 514
14786.21 505
14787.36 483
14788.51 502
14789.66 500
14790.81 462
14791.96 460
14793.11 463
14794.26 512
14795.40 496
14796.55 498
14797.70 460
14798.85 478
14800.00 487
14801.15 479
14802.30 486
14803.45 478
14804.60 450
14805.75 462
14806.90 468
14808.05 417
14809.19 437
14810.34 455
14811.49 447
14812.64 427
14813.79 460
14814.94 418
14816.09 454
14817.24 451
14818.39 470
14819.54 452
14820.69 431
14821.84 419
14822.99 425
14824.14 451
14825.29 441
14826.44 453
14827.59 452
14828.74 427
14829.89 418
14831.04 432
14832.19 436
14833.34 417
14834.49 424
14835.64 439
14836.79 429
14837.95 408
14839.10 403
14840.25 397
14841.40 420
14842.55 412
14843.70 405
14844.85 421
14846.00 427
14847.15 422
14848.30 434
14849.45 401
14850.60 413
14851.76 382
14852.91 405
14854.06 408
14855.21 413
14856.36 390
14857.51 417
14858.66 408
14859.81 413
14860.97 417
14862.12 419
14863.27 421
14864.42 384
14865.57 423
14866.72 400
14867.88 429
14869.03 379
14870.18 401
14871.33 412
14872.48 389
14873.64 388
14874.79 411
14875.94 380
14877.09 405
14878.24 419
14879.40 421
14880.55 416
14881.70 398
14882.85 383
14884.00 398
14885.16 408
14886.31 418
14887.46 401
14888.61 398
14889.77 367
14890.92 367
14892.07 392
14893.23 402
14894.38 394
14895.53 411
14896.68 393
14897.84 425
14898.99 397
14900.14 391
14901.30 378
14902.45 386
14903.60 347
14904.75 410
14905.91 402
14907.06 405
14908.21 386
14909.37 387
14910.52 352
14911.67 370
14912.83 416
14913.98 374
14915.14 388
14916.29 394
14917.44 410
14918.60 385
14919.75 402
14920.90 390
14922.06 412
14923.21 398
14924.37 405
14925.52 373
14926.67 381
14927.83 396
14928.98 387
14930.14 421
14931.29 405
14932.44 401
14933.60 393
14934.75 413
14935.91 400
14937.06 403
14938.22 419
14939.37 424
14940.52 407
14941.68 400
14942.83 391
14943.99 423
14945.14 408
14946.30 384
14947.45 401
14948.61 429
14949.76 402
14950.92 391
14952.07 384
14953.23 401
14954.38 425
14955.54 390
14956.69 404
14957.85 395
14959.00 401
14960.16 378
14961.31 390
14962.47 407
14963.62 397
14964.78 423
14965.94 421
14967.09 417
14968.25 415
14969.40 432
14970.56 443
14971.71 414
14972.87 412
14974.03 413
14975.18 414
14976.34 434
14977.49 416
14978.65 392
14979.81 399
14980.96 408
14982.12 397
14983.27 436
14984.43 433
14985.59 409
14986.74 389
14987.90 396
14989.06 400
14990.21 399
14991.37 389
14992.53 397
14993.68 385
14994.84 410
14996.00 390
14997.15 389
14998.31 379
14999.47 382
15000.62 393
15001.78 408
15002.94 400
15004.09 361
15005.25 391
15006.41 406
15007.56 396
15008.72 404
15009.88 357
15011.04 349
15012.19 354
15013.35 393
15014.51 368
15015.67 380
15016.82 382
15017.98 359
15019.14 362
15020.30 378
15021.45 344
15022.61 369
15023.77 359
15024.93 361
15026.08 375
15027.24 370
15028.40 347
15029.56 374
15030.72 372
15031.87 346
15033.03 383
15034.19 377
15035.35 390
15036.51 359
15037.67 341
15038.82 362
15039.98 360
15041.14 358
15042.30 357
15043.46 345
15044.62 365
15045.78 395
15046.93 393
15048.09 362
15049.25 359
15050.41 383
15051.57 371
15052.73 373
15053.89 386
15055.05 388
15056.20 386
15057.36 375
15058.52 357
15059.68 374
15060.84 379
15062.00 339
15063.16 384
15064.32 380
15065.48 384
15066.64 351
15067.80 378
15068.96 365
15070.12 366
15071.28 376
15072.44 369
15073.60 377
15074.76 363
15075.91 378
15077.07 361
15078.23 356
15079.39 359
15080.55 381
15081.71 378
15082.87 346
15084.03 369
15085.19 384
15086.35 384
15087.51 388
15088.68 392
15089.84 373
15091.00 363
15092.16 378
15093.32 367
15094.48 384
15095.64 381
15096.80 378
15097.96 386
15099.12 372
15100.28 392
15101.44 381
15102.60 391
15103.76 398
15104.92 392
15106.08 412
15107.25 389
15108.41 368
15109.57 388
15110.73 382
15111.89 391
15113.05 403
15114.21 383
15115.37 387
15116.54 387
15117.70 396
15118.86 370
15120.02 389
15121.18 397
15122.34 404
15123.50 402
15124.67 404
15125.83 373
15126.99 405
15128.15 387
15129.31 432
15130.47 390
15131.64 409
15132.80 396
15133.96 401
15135.12 435
15136.28 421
15137.45 404
15138.61 412
15139.77 414
15140.93 401
15142.10 407
15143.26 414
15144.42 443
15145.58 414
15146.75 415
15147.91 421
15149.07 399
15150.23 409
15151.40 430
15152.56 417
15153.72 445
15154.88 412
15156.05 426
15157.21 430
15158.37 434
15159.54 426
15160.70 405
15161.86 440
15163.03 469
15164.19 467
15165.35 430
15166.52 440
15167.68 455
15168.84 459
15170.01 449
15171.17 453
15172.33 446
15173.50 452
15174.66 457
15175.82 457
15176.99 472
15178.15 442
15179.31 480
15180.48 469
15181.64 471
15182.81 451
15183.97 486
15185.13 495
15186.30 490
15187.46 506
15188.63 489
15189.79 486
15190.95 529
15192.12 479
15193.28 496
15194.45 502
15195.61 558
15196.78 546
15197.94 527
15199.10 535
15200.27 522
15201.43 531
15202.60 538
15203.76 533
15204.93 509
15206.09 511
15207.26 524
15208.42 555
15209.59 535
15210.75 527
15211.92 544
15213.08 562
15214.25 555
15215.41 566
15216.58 541
15217.74 556
15218.91 584
15220.07 556
15221.24 524
15222.40 535
15223.57 575
15224.74 559
15225.90 566
15227.07 576
15228.23 571
15229.40 576
15230.56 591
15231.73 578
15232.89 591
15234.06 614
15235.23 572
15236.39 604
15237.56 588
15238.72 603
15239.89 606
15241.06 593
15242.22 591
15243.39 600
15244.56 591
15245.72 615
15246.89 597
15248.05 596
15249.22 581
15250.39 576
15251.55 545
15252.72 572
15253.89 588
15255.05 558
15256.22 555
15257.39 552
15258.55 549
15259.72 533
15260.89 553
15262.05 549
15263.22 556
15264.39 521
15265.56 531
15266.72 508
15267.89 515
15269.06 508
15270.22 511
15271.39 492
15272.56 485
15273.73 508
15274.89 491
15276.06 496
15277.23 491
15278.40 470
15279.56 486
15280.73 504
15281.90 475
15283.07 495
15284.23 498
15285.40 503
15286.57 493
15287.74 480
15288.91 485
15290.07 480
15291.24 472
15292.41 484
15293.58 477
15294.75 478
15295.92 475
15297.08 483
15298.25 518
15299.42 489
15300.59 496
15301.76 502
15302.93 492
15304.09 507
15305.26 487
15306.43 502
15307.60 521
15308.77 501
15309.94 464
15311.11 488
15312.28 492
15313.44 504
15314.61 467
15315.78 517
15316.95 497
15318.12 516
15319.29 485
15320.46 483
15321.63 512
15322.80 501
15323.97 504
15325.14 534
15326.30 519
15327.47 515
15328.64 515
15329.81 508
15330.98 519
15332.15 514
15333.32 513
15334.49 512
15335.66 457
15336.83 491
15338.00 512
15339.17 516
15340.34 529
15341.51 520
15342.68 532
15343.85 511
15345.02 551
15346.19 537
15347.36 511
15348.53 528
15349.70 530
15350.87 572
15352.04 507
15353.21 549
15354.38 564
15355.55 572
15356.72 583
15357.90 540
15359.07 571
15360.24 557
15361.41 552
15362.58 577
15363.75 585
15364.92 572
15366.09 594
15367.26 576
15368.43 586
15369.60 592
15370.77 601
15371.95 608
15373.12 609
15374.29 569
15375.46 563
15376.63 611
15377.80 605
15378.97 603
15380.15 586
15381.32 580
15382.49 588
15383.66 591
15384.83 568
15386.00 610
15387.17 561
15388.35 558
15389.52 537
15390.69 539
15391.86 557
15393.03 565
15394.21 539
15395.38 528
15396.55 530
15397.72 529
15398.89 523
15400.07 511
15401.24 529
15402.41 528
15403.58 539
15404.76 483
15405.93 507
15407.10 481
15408.27 495
15409.45 491
15410.62 459
15411.79 475
15412.96 479
15414.14 466
15415.31 471
15416.48 453
15417.66 460
15418.83 458
15420.00 459
15421.17 475
15422.35 441
15423.52 446
15424.69 453
15425.87 463
15427.04 445
15428.21 441
15429.39 445
15430.56 476
15431.73 442
15432.91 433
15434.08 449
15435.25 428
15436.43 442
15437.60 416
15438.77 435
15439.95 429
15441.12 424
15442.30 422
15443.47 416
15444.64 440
15445.82 428
15446.99 413
15448.17 434
15449.34 391
15450.51 445
15451.69 423
15452.86 429
15454.04 435
15455.21 426
15456.39 428
15457.56 386
15458.73 428
15459.91 411
15461.08 411
15462.26 400
15463.43 385
15464.61 407
15465.78 435
15466.96 436
15468.13 416
15469.31 426
15470.48 409
15471.66 398
15472.83 390
15474.01 435
15475.18 389
15476.36 417
15477.53 422
15478.71 427
15479.88 414
15481.06 431
15482.23 415
15483.41 426
15484.58 410
15485.76 422
15486.93 419
15488.11 414
15489.29 408
15490.46 423
15491.64 426
15492.81 423
15493.99 405
15495.16 431
15496.34 429
15497.52 445
15498.69 454
15499.87 420
15501.04 425
15502.22 439
15503.40 452
15504.57 443
15505.75 409
15506.92 416
15508.10 447
15509.28 448
15510.45 398
15511.63 432
15512.81 440
15513.98 443
15515.16 433
15516.34 424
15517.51 431
15518.69 429
15519.87 391
15521.04 464
15522.22 443
15523.40 427
15524.57 436
15525.75 406
15526.93 451
15528.11 421
15529.28 449
15530.46 429
15531.64 426
15532.81 431
15533.99 457
15535.17 436
15536.35 441
15537.52 427
15538.70 444
15539.88 452
15541.06 459
15542.23 471
15543.41 456
15544.59 440
15545.77 452
15546.95 448
15548.12 459
15549.30 443
15550.48 439
15551.66 447
15552.83 453
15554.01 460
15555.19 468
15556.37 462
15557.55 481
15558.73 487
15559.90 479
15561.08 464
15562.26 489
15563.44 468
15564.62 487
15565.80 482
15566.97 476
15568.15 478
15569.33 454
15570.51 489
15571.69 508
15572.87 496
15574.05 459
15575.23 468
15576.40 458
15577.58 491
15578.76 497
15579.94 526
15581.12 513
15582.30 510
15583.48 526
15584.66 534
15585.84 509
15587.02 527
15588.20 527
15589.38 566
15590.56 504
15591.73 581
15592.91 548
15594.09 550
15595.27 542
15596.45 541
15597.63 558
15598.81 558
15599.99 598
15601.17 601
15602.35 570
15603.53 602
15604.71 567
15605.89 580
15607.07 593
15608.25 591
15609.43 576
15610.61 597
15611.79 605
15612.97 611
15614.15 620
15615.33 604
15616.51 618
15617.69 641
15618.88 627
15620.06 601
15621.24 635
15622.42 629
15623.60 637
15624.78 674
15625.96 630
15627.14 664
15628.32 630
15629.50 657
15630.68 671
15631.86 666
15633.05 671
15634.23 668
15635.41 651
15636.59 702
15637.77 697
15638.95 703
15640.13 707
15641.31 726
15642.50 731
15643.68 712
15644.86 726
15646.04 730
15647.22 710
15648.40 696
15649.58 710
15650.77 750
15651.95 739
15653.13 713
15654.31 724
15655.49 752
15656.68 751
15657.86 732
15659.04 739
15660.22 751
15661.40 718
15662.59 757
15663.77 735
15664.95 722
15666.13 730
15667.32 737
15668.50 739
15669.68 759
15670.86 724
15672.05 741
15673.23 743
15674.41 733
15675.59 748
15676.78 688
15677.96 699
15679.14 710
15680.32 720
15681.51 708
15682.69 664
15683.87 647
15685.06 685
15686.24 608
15687.42 668
15688.61 637
15689.79 651
15690.97 657
15692.16 660
15693.34 638
15694.52 675
15695.71 647
15696.89 650
15698.07 683
15699.26 644
15700.44 642
15701.62 646
15702.81 651
15703.99 659
15705.17 667
15706.36 664
15707.54 621
15708.73 633
15709.91 666
15711.09 646
15712.28 676
15713.46 674
15714.65 617
15715.83 669
15717.02 667
15718.20 683
15719.38 684
15720.57 667
15721.75 681
15722.94 668
15724.12 705
15725.31 694
15726.49 685
15727.68 708
15728.86 700
15730.04 678
15731.23 706
15732.41 718
15733.60 717
15734.78 692
15735.97 695
15737.15 720
15738.34 733
15739.52 731
15740.71 728
15741.89 783
15743.08 756
15744.27 771
15745.45 763
15746.64 776
15747.82 792
15749.01 776
15750.19 806
15751.38 790
15752.56 800
15753.75 831
15754.93 776
15756.12 791
15757.31 807
15758.49 782
15759.68 799
15760.86 840
15762.05 807
15763.24 794
15764.42 822
15765.61 813
15766.79 821
15767.98 826
15769.17 796
15770.35 781
15771.54 792
15772.72 764
15773.91 780
15775.10 789
15776.28 808
15777.47 784
15778.66 805
15779.84 748
15781.03 742
15782.22 733
15783.40 763
15784.59 740
15785.78 736
15786.96 752
15788.15 709
15789.34 674
15790.53 683
15791.71 718
15792.90 699
15794.09 698
15795.27 690
15796.46 688
15797.65 696
15798.84 683
15800.02 626
15801.21 671
15802.40 683
15803.59 660
15804.77 651
15805.96 671
15807.15 622
15808.34 603
15809.52 618
15810.71 605
15811.90 630
15813.09 591
15814.28 600
15815.46 578
15816.65 597
15817.84 585
15819.03 591
15820.22 613
15821.40 605
15822.59 604
15823.78 597
15824.97 599
15826.16 614
15827.35 597
15828.53 641
15829.72 615
15830.91 567
15832.10 597
15833.29 607
15834.48 631
15835.67 617
15836.85 581
15838.04 594
15839.23 587
15840.42 596
15841.61 588
15842.80 585
15843.99 580
15845.18 561
15846.37 630
15847.55 582
15848.74 571
15849.93 576
15851.12 582
15852.31 586
15853.50 588
15854.69 608
15855.88 601
15857.07 621
15858.26 563
15859.45 569
15860.64 566
15861.83 580
15863.02 596
15864.21 613
15865.40 594
15866.59 626
15867.78 586
15868.97 598
15870.16 593
15871.35 617
15872.54 599
15873.73 600
15874.92 600
15876.11 597
15877.30 624
15878.49 607
15879.68 616
15880.87 619
15882.06 597
15883.25 633
15884.44 631
15885.63 614
15886.82 639
15888.01 628
15889.20 623
15890.39 620
15891.59 588
15892.78 630
15893.97 640
15895.16 655
15896.35 648
15897.54 656
15898.73 627
15899.92 652
15901.11 653
15902.30 669
15903.50 683
15904.69 668
15905.88 649
15907.07 679
15908.26 675
15909.45 711
15910.64 668
15911.84 659
15913.03 651
15914.22 626
15915.41 688
15916.60 689
15917.79 675
15918.99 684
15920.18 664
15921.37 672
15922.56 676
15923.75 655
15924.95 687
15926.14 706
15927.33 675
15928.52 668
15929.71 700
15930.91 717
15932.10 693
15933.29 702
15934.48 675
15935.68 651
15936.87 676
15938.06 659
15939.25 666
15940.45 677
15941.64 623
15942.83 651
15944.03 609
15945.22 630
15946.41 611
15947.60 593
15948.80 594
15949.99 568
15951.18 571
15952.38 583
15953.57 588
15954.76 540
15955.96 534
15957.15 536
15958.34 526
15959.54 498
15960.73 523
15961.92 504
15963.12 500
15964.31 503
15965.50 467
15966.70 481
15967.89 474
15969.08 459
15970.28 497
15971.47 465
15972.67 419
15973.86 456
15975.05 441
15976.25 466
15977.44 406
15978.64 440
15979.83 448
15981.02 449
15982.22 459
15983.41 432
15984.61 439
15985.80 430
15987.00 422
15988.19 409
15989.38 453
15990.58 432
15991.77 435
15992.97 412
15994.16 410
15995.36 420
15996.55 458
15997.75 442
15998.94 447
16000.14 391
16001.33 429
16002.53 429
16003.72 410
16004.92 409
16006.11 427
16007.31 407
16008.50 394
16009.70 406
16010.89 389
16012.09 424
16013.28 415
16014.48 422
16015.67 409
16016.87 402
16018.07 393
16019.26 433
16020.46 401
16021.65 372
16022.85 411
16024.04 412
16025.24 400
16026.44 406
16027.63 394
16028.83 406
16030.02 388
16031.22 391
16032.42 403
16033.61 395
16034.81 397
16036.00 397
16037.20 376
16038.40 392
16039.59 392
16040.79 404
16041.99 381
16043.18 398
16044.38 397
16045.58 392
16046.77 375
16047.97 370
16049.17 387
16050.36 398
16051.56 416
16052.76 381
16053.95 356
16055.15 374
16056.35 386
16057.54 379
16058.74 376
16059.94 369
16061.14 378
16062.33 371
16063.53 369
16064.73 380
16065.92 370
16067.12 379
16068.32 389
16069.52 360
16070.71 357
16071.91 337
16073.11 384
16074.31 365
16075.50 388
16076.70 353
16077.90 343
16079.10 351
16080.30 368
16081.49 366
16082.69 365
16083.89 373
16085.09 373
16086.29 368
16087.48 375
16088.68 364
16089.88 347
16091.08 345
16092.28 366
16093.48 349
16094.67 383
16095.87 359
16097.07 339
16098.27 343
16099.47 345
16100.67 348
16101.87 360
16103.06 358
16104.26 369
16105.46 322
16106.66 346
16107.86 329
16109.06 349
16110.26 357
16111.46 370
16112.66 367
16113.86 359
16115.05 347
16116.25 345
16117.45 361
16118.65 326
16119.85 331
16121.05 344
16122.25 332
16123.45 332
16124.65 341
16125.85 335
16127.05 335
16128.25 342
16129.45 348
16130.65 355
16131.85 327
16133.05 332
16134.25 336
16135.45 341
16136.65 317
16137.85 312
16139.05 321
16140.25 356
16141.45 338
16142.65 315
16143.85 325
16145.05 325
16146.25 326
16147.45 353
16148.65 330
16149.85 326
16151.05 321
16152.25 332
16153.45 326
16154.65 315
16155.85 325
16157.05 327
16158.25 354
16159.46 323
16160.66 325
16161.86 295
16163.06 333
16164.26 335
16165.46 338
16166.66 328
16167.86 322
16169.06 330
16170.27 344
16171.47 343
16172.67 332
16173.87 332
16175.07 354
16176.27 350
16177.47 349
16178.67 334
16179.88 333
16181.08 329
16182.28 352
16183.48 318
16184.68 341
16185.89 356
16187.09 333
16188.29 351
16189.49 336
16190.69 344
16191.90 326
16193.10 351
16194.30 357
16195.50 333
16196.70 344
16197.91 335
16199.11 326
16200.31 330
16201.51 352
16202.72 363
16203.92 339
16205.12 346
16206.32 337
16207.53 326
16208.73 333
16209.93 331
16211.13 359
16212.34 364
16213.54 345
16214.74 359
16215.95 347
16217.15 374
16218.35 358
16219.55 358
16220.76 362
16221.96 324
16223.16 344
16224.37 360
16225.57 356
16226.77 356
16227.98 366
16229.18 366
16230.38 356
16231.59 370
16232.79 360
16233.99 364
16235.20 341
16236.40 367
16237.61 366
16238.81 372
16240.01 368
16241.22 352
16242.42 368
16243.63 343
16244.83 373
16246.03 393
16247.24 394
16248.44 382
16249.65 413
16250.85 383
16252.05 364
16253.26 381
16254.46 385
16255.67 392
16256.87 418
16258.08 435
16259.28 399
16260.49 393
16261.69 408
16262.89 412
16264.10 403
16265.30 421
16266.51 426
16267.71 381
16268.92 395
16270.12 384
16271.33 407
16272.53 408
16273.74 408
16274.94 399
16276.15 385
16277.35 391
16278.56 422
16279.77 408
16280.97 416
16282.18 397
16283.38 391
16284.59 388
16285.79 409
16287.00 401
16288.20 400
16289.41 380
16290.61 411
16291.82 402
16293.03 409
16294.23 402
16295.44 389
16296.64 410
16297.85 385
16299.06 391
16300.26 377
16301.47 387
16302.67 399
16303.88 420
16305.09 394
16306.29 423
16307.50 414
16308.71 392
16309.91 423
16311.12 402
16312.33 394
16313.53 408
16314.74 402
16315.95 404
16317.15 420
16318.36 395
16319.57 387
16320.77 403
16321.98 400
16323.19 374
16324.39 400
16325.60 400
16326.81 359
16328.01 374
16329.22 372
16330.43 371
16331.64 377
16332.84 378
16334.05 372
16335.26 358
16336.47 362
16337.67 400
16338.88 362
16340.09 337
16341.30 324
16342.50 350
16343.71 337
16344.92 374
16346.13 368
16347.33 361
16348.54 351
16349.75 339
16350.96 354
16352.17 348
16353.37 352
16354.58 345
16355.79 352
16357.00 355
16358.21 332
16359.41 339
16360.62 351
16361.83 339
16363.04 320
16364.25 342
16365.46 355
16366.67 331
16367.87 333
16369.08 340
16370.29 359
16371.50 330
16372.71 343
16373.92 344
16375.13 326
16376.34 348
16377.54 344
16378.75 341
16379.96 349
16381.17 338
16382.38 344
16383.59 329
16384.80 327
16386.01 344
16387.22 358
16388.43 331
16389.64 335
16390.85 373
16392.05 331
16393.26 352
16394.47 361
16395.68 303
16396.89 331
16398.10 343
16399.31 335
16400.52 349
16401.73 331
16402.94 329
16404.15 325
16405.36 335
16406.57 321
16407.78 321
16408.99 330
16410.20 353
16411.41 336
16412.62 328
16413.83 340
16415.04 326
16416.25 350
16417.46 310
16418.67 344
16419.88 352
16421.10 321
16422.31 341
16423.52 340
16424.73 336
16425.94 334
16427.15 355
16428.36 357
16429.57 333
16430.78 360
16431.99 338
16433.20 316
16434.41 324
16435.63 329
16436.84 326
16438.05 303
16439.26 312
16440.47 299
16441.68 355
16442.89 330
16444.10 357
16445.32 344
16446.53 343
16447.74 339
16448.95 365
16450.16 349
16451.37 329
16452.59 350
16453.80 340
16455.01 336
16456.22 343
16457.43 331
16458.64 348
16459.86 314
16461.07 350
16462.28 334
16463.49 336
16464.70 350
16465.92 324
16467.13 333
16468.34 361
16469.55 358
16470.77 367
16471.98 364
16473.19 339
16474.40 330
16475.62 359
16476.83 348
16478.04 327
16479.25 322
16480.47 343
16481.68 351
16482.89 332
16484.11 359
16485.32 352
16486.53 359
16487.74 340
16488.96 317
16490.17 334
16491.38 324
16492.60 335
16493.81 362
16495.02 349
16496.24 340
16497.45 363
16498.66 341
16499.88 357
16501.09 354
16502.30 362
16503.52 386
16504.73 366
16505.94 370
16507.16 359
16508.37 365
16509.59 387
16510.80 342
16512.01 338
16513.23 365
16514.44 370
16515.66 361
16516.87 389
16518.08 386
16519.30 388
16520.51 393
16521.73 396
16522.94 387
16524.16 389
16525.37 386
16526.58 378
16527.80 409
16529.01 397
16530.23 399
16531.44 393
16532.66 388
16533.87 438
16535.09 425
16536.30 430
16537.52 436
16538.73 428
16539.95 419
16541.16 448
16542.38 432
16543.59 444
16544.81 461
16546.02 442
16547.24 445
16548.45 427
16549.67 480
16550.88 478
16552.10 497
16553.31 485
16554.53 505
16555.74 474
16556.96 494
16558.18 473
16559.39 491
16560.61 499
16561.82 514
16563.04 513
16564.25 488
16565.47 468
16566.69 496
16567.90 493
16569.12 479
16570.33 481
16571.55 473
16572.77 521
16573.98 480
16575.20 482
16576.41 476
16577.63 461
16578.85 447
16580.06 486
16581.28 462
16582.50 445
16583.71 466
16584.93 453
16586.15 456
16587.36 460
16588.58 441
16589.80 457
16591.01 457
16592.23 444
16593.45 412
16594.66 434
16595.88 425
16597.10 439
16598.32 441
16599.53 436
16600.75 425
16601.97 391
16603.18 400
16604.40 397
16605.62 374
16606.84 377
16608.05 372
16609.27 362
16610.49 371
16611.71 363
16612.92 404
16614.14 400
16615.36 368
16616.58 371
16617.79 370
16619.01 355
16620.23 404
16621.45 377
16622.67 359
16623.88 355
16625.10 349
16626.32 349
16627.54 340
16628.76 368
16629.97 345
16631.19 354
16632.41 322
16633.63 347
16634.85 348
16636.07 382
16637.29 333
16638.50 332
16639.72 345
16640.94 345
16642.16 337
16643.38 324
16644.60 349
16645.82 336
16647.03 348
16648.25 331
16649.47 332
16650.69 328
16651.91 341
16653.13 365
16654.35 360
16655.57 350
16656.79 354
16658.01 324
16659.23 324
16660.45 344
16661.66 355
16662.88 346
16664.10 318
16665.32 316
16666.54 326
16667.76 345
16668.98 349
16670.20 344
16671.42 289
16672.64 330
16673.86 328
16675.08 320
16676.30 364
16677.52 353
16678.74 341
16679.96 326
16681.18 325
16682.40 336
16683.62 340
16684.84 354
16686.06 355
16687.28 331
16688.50 323
16689.72 323
16690.94 329
16692.16 344
16693.39 320
16694.61 329
16695.83 345
16697.05 327
16698.27 303
16699.49 330
16700.71 302
16701.93 326
16703.15 309
16704.37 313
16705.59 324
16706.81 331
16708.04 328
16709.26 331
16710.48 315
16711.70 341
16712.92 326
16714.14 326
16715.36 339
16716.58 296
16717.81 303
16719.03 300
16720.25 337
16721.47 325
16722.69 322
16723.91 310
16725.14 323
16726.36 316
16727.58 316
16728.80 324
16730.02 289
16731.24 327
16732.47 314
16733.69 310
16734.91 330
16736.13 296
16737.36 296
16738.58 312
16739.80 313
16741.02 313
16742.24 286
16743.47 291
16744.69 309
16745.91 298
16747.13 285
16748.36 311
16749.58 299
16750.80 320
16752.02 312
16753.25 307
16754.47 305
16755.69 291
16756.92 295
16758.14 284
16759.36 306
16760.59 306
16761.81 321
16763.03 307
16764.25 306
16765.48 309
16766.70 314
16767.92 309
16769.15 291
16770.37 303
16771.59 282
16772.82 290
16774.04 298
16775.27 333
16776.49 316
16777.71 325
16778.94 293
16780.16 312
16781.38 316
16782.61 300
16783.83 289
16785.06 309
16786.28 306
16787.50 298
16788.73 296
16789.95 298
16791.18 289
16792.40 290
16793.62 295
16794.85 309
16796.07 304
16797.30 309
16798.52 311
16799.75 312
16800.97 301
16802.19 296
16803.42 323
16804.64 301
16805.87 304
16807.09 321
16808.32 313
16809.54 305
16810.77 289
16811.99 338
16813.22 316
16814.44 307
16815.67 329
16816.89 319
16818.12 325
16819.34 320
16820.57 333
16821.79 334
16823.02 310
16824.24 331
16825.47 327
16826.70 324
16827.92 320
16829.15 328
16830.37 343
16831.60 307
16832.82 308
16834.05 325
16835.27 370
16836.50 351
16837.73 351
16838.95 340
16840.18 345
16841.40 330
16842.63 334
16843.86 340
16845.08 352
16846.31 344
16847.53 356
16848.76 382
16849.99 363
16851.21 396
16852.44 343
16853.67 360
16854.89 386
16856.12 405
16857.35 400
16858.57 397
16859.80 391
16861.03 384
16862.25 406
16863.48 399
16864.71 406
16865.93 396
16867.16 431
16868.39 421
16869.61 421
16870.84 412
16872.07 454
16873.30 433
16874.52 434
16875.75 450
16876.98 451
16878.20 401
16879.43 459
16880.66 456
16881.89 472
16883.11 440
16884.34 425
16885.57 478
16886.80 461
16888.02 489
16889.25 481
16890.48 498
16891.71 479
16892.94 483
16894.16 460
16895.39 483
16896.62 481
16897.85 474
16899.08 494
16900.30 477
16901.53 468
16902.76 459
16903.99 461
16905.22 448
16906.45 447
16907.67 445
16908.90 427
16910.13 442
16911.36 416
16912.59 417
16913.82 431
16915.04 414
16916.27 400
16917.50 425
16918.73 439
16919.96 427
16921.19 411
16922.42 409
16923.65 400
16924.88 404
16926.10 434
16927.33 419
16928.56 408
16929.79 402
16931.02 419
16932.25 414
16933.48 401
16934.71 387
16935.94 412
16937.17 419
16938.40 372
16939.63 401
16940.86 409
16942.09 386
16943.32 434
16944.55 389
16945.78 374
16947.01 416
16948.24 409
16949.47 395
16950.70 395
16951.93 386
16953.16 425
16954.39 412
16955.62 425
16956.85 416
16958.08 390
16959.31 387
16960.54 426
16961.77 401
16963.00 396
16964.23 408
16965.46 399
16966.69 405
16967.92 411
16969.15 395
16970.38 378
16971.61 389
16972.84 381
16974.07 384
16975.30 382
16976.54 384
16977.77 366
16979.00 360
16980.23 354
16981.46 379
16982.69 342
16983.92 360
16985.15 390
16986.38 369
16987.62 361
16988.85 377
16990.08 368
16991.31 373
16992.54 359
16993.77 369
16995.00 367
16996.24 328
16997.47 344
16998.70 369
16999.93 358
17001.16 360
17002.39 366
17003.63 359
17004.86 341
17006.09 377
17007.32 344
17008.55 360
17009.79 351
17011.02 384
17012.25 336
17013.48 305
17014.72 318
17015.95 367
17017.18 359
17018.41 343
17019.64 335
17020.88 314
17022.11 352
17023.34 344
17024.58 346
17025.81 334
17027.04 343
17028.27 317
17029.51 331
17030.74 329
17031.97 308
17033.21 316
17034.44 325
17035.67 322
17036.90 310
17038.14 328
17039.37 318
17040.60 320
17041.84 326
17043.07 347
17044.30 323
17045.54 333
17046.77 327
17048.00 354
17049.24 347
17050.47 310
17051.70 315
17052.94 323
17054.17 336
17055.41 326
17056.64 298
17057.87 302
17059.11 326
17060.34 307
17061.58 295
17062.81 307
17064.04 326
17065.28 294
17066.51 299
17067.75 302
17068.98 307
17070.21 283
17071.45 285
17072.68 295
17073.92 261
17075.15 289
17076.39 322
17077.62 310
17078.86 279
17080.09 293
17081.33 292
17082.56 307
17083.80 288
17085.03 320
17086.26 292
17087.50 270
17088.73 291
17089.97 289
17091.20 305
17092.44 300
17093.68 299
17094.91 283
17096.15 293
17097.38 276
17098.62 263
17099.85 296
17101.09 306
17102.32 292
17103.56 287
17104.79 279
17106.03 258
17107.26 294
17108.50 288
17109.74 278
17110.97 268
17112.21 276
17113.44 290
17114.68 269
17115.92 271
17117.15 267
17118.39 262
17119.62 270
17120.86 280
17122.10 276
17123.33 264
17124.57 240
17125.80 281
17127.04 268
17128.28 267
17129.51 278
17130.75 266
17131.99 262
17133.22 280
17134.46 273
17135.70 317
17136.93 301
17138.17 294
17139.41 262
17140.64 268
17141.88 271
17143.12 287
17144.35 266
17145.59 273
17146.83 264
17148.07 268
17149.30 282
17150.54 275
17151.78 266
17153.02 288
17154.25 274
17155.49 250
17156.73 287
17157.96 254
17159.20 272
17160.44 248
17161.68 262
17162.92 279
17164.15 292
17165.39 263
17166.63 296
17167.87 270
17169.10 257
17170.34 275
17171.58 261
17172.82 272
17174.06 254
17175.29 262
17176.53 259
17177.77 270
17179.01 257
17180.25 243
17181.49 253
17182.72 254
17183.96 241
17185.20 254
17186.44 261
17187.68 272
17188.92 281
17190.15 239
17191.39 264
17192.63 271
17193.87 243
17195.11 268
17196.35 250
17197.59 266
17198.83 233
17200.07 249
17201.30 253
17202.54 243
17203.78 244
17205.02 257
17206.26 255
17207.50 248
17208.74 249
17209.98 252
17211.22 230
17212.46 244
17213.70 262
17214.94 252
17216.18 244
17217.42 229
17218.66 251
17219.90 257
17221.14 232
17222.38 238
17223.62 244
17224.86 245
17226.10 244
17227.34 241
17228.58 246
17229.82 240
17231.06 250
17232.30 251
17233.54 235
17234.78 242
17236.02 253
17237.26 249
17238.50 248
17239.74 250
17240.98 259
17242.22 236
17243.46 248
17244.70 230
17245.94 216
17247.18 260
17248.42 228
17249.66 251
17250.90 233
17252.14 241
17253.39 248
17254.63 257
17255.87 250
17257.11 233
17258.35 248
17259.59 255
17260.83 254
17262.07 219
17263.31 242
17264.56 243
17265.80 238
17267.04 242
17268.28 223
17269.52 251
17270.76 234
17272.00 253
17273.25 247
17274.49 264
17275.73 246
17276.97 251
17278.21 251
17279.45 241
17280.70 252
17281.94 245
17283.18 237
17284.42 240
17285.66 241
17286.91 263
17288.15 227
17289.39 248
17290.63 245
17291.88 237
17293.12 231
17294.36 257
17295.60 251
17296.85 251
17298.09 226
17299.33 246
17300.57 267
17301.82 254
17303.06 264
17304.30 224
17305.54 227
17306.79 243
17308.03 243
17309.27 245
17310.52 220
17311.76 233
17313.00 207
17314.25 243
17315.49 258
17316.73 225
17317.97 235
17319.22 244
17320.46 249
17321.71 229
17322.95 243
17324.19 226
17325.44 246
17326.68 240
17327.92 242
17329.17 226
17330.41 250
17331.65 240
17332.90 212
17334.14 237
17335.39 228
17336.63 227
17337.87 236
17339.12 235
17340.36 229
17341.61 219
17342.85 228
17344.09 215
17345.34 244
17346.58 238
17347.83 248
17349.07 231
17350.32 229
17351.56 247
17352.80 243
17354.05 239
17355.29 242
17356.54 240
17357.78 271
17359.03 244
17360.27 238
17361.52 253
17362.76 253
17364.01 245
17365.25 219
17366.50 233
17367.74 245
17368.99 237
17370.23 243
17371.48 249
17372.72 249
17373.97 248
17375.21 251
17376.46 244
17377.70 236
17378.95 216
17380.19 236
17381.44 226
17382.69 235
17383.93 231
17385.18 253
17386.42 254
17387.67 250
17388.91 235
17390.16 246
17391.41 236
17392.65 260
17393.90 246
17395.14 228
17396.39 251
17397.64 238
17398.88 250
17400.13 242
17401.37 221
17402.62 225
17403.87 252
17405.11 256
17406.36 228
17407.61 255
17408.85 252
17410.10 243
17411.35 245
17412.59 255
17413.84 265
17415.09 232
17416.33 234
17417.58 251
17418.83 239
17420.07 230
17421.32 253
17422.57 257
17423.82 238
17425.06 238
17426.31 234
17427.56 246
17428.80 224
17430.05 242
17431.30 260
17432.55 248
17433.79 228
17435.04 239
17436.29 243
17437.54 240
17438.78 233
17440.03 250
17441.28 255
17442.53 245
17443.77 243
17445.02 235
17446.27 257
17447.52 259
17448.77 265
17450.01 246
17451.26 261
17452.51 229
17453.76 246
17455.01 249
17456.25 270
17457.50 247
17458.75 276
17460.00 267
17461.25 265
17462.50 249
17463.74 268
17464.99 265
17466.24 242
17467.49 269
17468.74 268
17469.99 266
17471.24 254
17472.49 279
17473.73 288
17474.98 288
17476.23 278
17477.48 281
17478.73 305
17479.98 268
17481.23 287
17482.48 294
17483.73 300
17484.98 258
17486.23 265
17487.47 302
17488.72 297
17489.97 270
17491.22 277
17492.47 282
17493.72 267
17494.97 280
17496.22 299
17497.47 276
17498.72 276
17499.97 306
17501.22 281
17502.47 306
17503.72 288
17504.97 286
17506.22 280
17507.47 286
17508.72 265
17509.97 288
17511.22 311
17512.47 305
17513.72 293
17514.97 314
17516.22 285
17517.47 285
17518.72 287
17519.97 294
17521.22 287
17522.47 276
17523.72 288
17524.98 310
17526.23 318
17527.48 278
17528.73 305
17529.98 314
17531.23 311
17532.48 318
17533.73 307
17534.98 305
17536.23 304
17537.48 307
17538.74 316
17539.99 352
17541.24 323
17542.49 296
17543.74 297
17544.99 298
17546.24 304
17547.50 304
17548.75 289
17550.00 301
17551.25 333
17552.50 309
17553.75 296
17555.01 305
17556.26 324
17557.51 315
17558.76 318
17560.01 304
17561.26 351
17562.52 326
17563.77 319
17565.02 304
17566.27 330
17567.53 315
17568.78 325
17570.03 312
17571.28 311
17572.53 325
17573.79 365
17575.04 325
17576.29 320
17577.54 355
17578.80 336
17580.05 324
17581.30 351
17582.56 351
17583.81 329
17585.06 364
17586.31 362
17587.57 348
17588.82 341
17590.07 340
17591.33 340
17592.58 356
17593.83 352
17595.08 347
17596.34 341
17597.59 372
17598.84 376
17600.10 341
17601.35 338
17602.61 337
17603.86 363
17605.11 368
17606.37 368
17607.62 358
17608.87 375
17610.13 358
17611.38 364
17612.63 357
17613.89 356
17615.14 383
17616.40 374
17617.65 387
17618.90 367
17620.16 395
17621.41 395
17622.67 405
17623.92 371
17625.17 366
17626.43 406
17627.68 395
17628.94 401
17630.19 394
17631.45 379
17632.70 386
17633.96 401
17635.21 365
17636.47 410
17637.72 412
17638.97 421
17640.23 388
17641.48 364
17642.74 352
17643.99 384
17645.25 351
17646.50 377
17647.76 376
17649.01 387
17650.27 369
17651.52 366
17652.78 350
17654.04 362
17655.29 382
17656.55 381
17657.80 369
17659.06 366
17660.31 347
17661.57 315
17662.82 345
17664.08 357
17665.33 351
17666.59 316
17667.85 305
17669.10 339
17670.36 351
17671.61 331
17672.87 313
17674.13 320
17675.38 313
17676.64 293
17677.89 290
17679.15 301
17680.41 291
17681.66 304
17682.92 286
17684.18 310
17685.43 319
17686.69 305
17687.95 302
17689.20 302
17690.46 283
17691.71 295
17692.97 296
17694.23 294
17695.49 279
17696.74 272
17698.00 306
17699.26 284
17700.51 296
17701.77 300
17703.03 299
17704.28 284
17705.54 272
17706.80 271
17708.06 306
17709.31 323
17710.57 297
17711.83 302
17713.08 289
17714.34 292
17715.60 283
17716.86 268
17718.11 272
17719.37 283
17720.63 274
17721.89 279
17723.15 268
17724.40 284
17725.66 280
17726.92 280
17728.18 273
17729.43 294
17730.69 275
17731.95 286
17733.21 297
17734.47 295
17735.73 279
17736.98 275
17738.24 276
17739.50 274
17740.76 277
17742.02 267
17743.28 257
17744.53 306
17745.79 296
17747.05 273
17748.31 274
17749.57 282
17750.83 268
17752.09 281
17753.34 265
17754.60 239
17755.86 245
17757.12 267
17758.38 280
17759.64 275
17760.90 281
17762.16 272
17763.42 278
17764.68 268
17765.94 246
17767.19 270
17768.45 262
17769.71 275
17770.97 276
17772.23 261
17773.49 269
17774.75 256
17776.01 264
17777.27 257
17778.53 270
17779.79 251
17781.05 255
17782.31 274
17783.57 290
17784.83 261
17786.09 253
17787.35 230
17788.61 268
17789.87 265
17791.13 234
17792.39 258
17793.65 274
17794.91 267
17796.17 241
17797.43 269
17798.69 229
17799.95 263
17801.21 266
17802.47 265
17803.73 233
17805.00 220
17806.26 234
17807.52 235
17808.78 253
17810.04 250
17811.30 225
17812.56 233
17813.82 259
17815.08 236
17816.34 235
17817.60 254
17818.87 243
17820.13 217
17821.39 241
17822.65 228
17823.91 231
17825.17 249
17826.43 237
17827.69 241
17828.96 243
17830.22 241
17831.48 223
17832.74 229
17834.00 223
17835.26 245
17836.53 237
17837.79 223
17839.05 228
17840.31 234
17841.57 233
17842.84 234
17844.10 228
17845.36 221
17846.62 213
17847.88 248
17849.15 228
17850.41 234
17851.67 238
17852.93 217
17854.20 200
17855.46 219
17856.72 222
17857.98 212
17859.25 224
17860.51 216
17861.77 221
17863.03 238
17864.30 217
17865.56 228
17866.82 220
17868.09 219
17869.35 213
17870.61 211
17871.87 203
17873.14 239
17874.40 224
17875.66 216
17876.93 203
17878.19 227
17879.45 216
17880.72 207
17881.98 216
17883.24 221
17884.51 190
17885.77 225
17887.03 223
17888.30 221
17889.56 194
17890.83 204
17892.09 218
17893.35 211
17894.62 200
17895.88 206
17897.14 207
17898.41 208
17899.67 203
17900.94 241
17902.20 230
17903.46 228
17904.73 207
17905.99 204
17907.26 220
17908.52 231
17909.79 216
17911.05 222
17912.32 199
17913.58 232
17914.84 227
17916.11 241
17917.37 207
17918.64 203
17919.90 211
17921.17 206
17922.43 230
17923.70 221
17924.96 228
17926.23 236
17927.49 204
17928.76 213
17930.02 200
17931.29 211
17932.55 215
17933.82 222
17935.08 223
17936.35 183
17937.61 208
17938.88 219
17940.14 208
17941.41 224
17942.68 211
17943.94 209
17945.21 207
17946.47 207
17947.74 205
17949.00 220
17950.27 213
17951.54 215
17952.80 198
17954.07 218
17955.33 228
17956.60 204
17957.87 208
17959.13 224
17960.40 225
17961.66 216
17962.93 189
17964.20 214
17965.46 215
17966.73 211
17968.00 213
17969.26 217
17970.53 238
17971.80 225
17973.06 205
17974.33 197
17975.60 206
17976.86 204
17978.13 223
17979.40 215
17980.66 222
17981.93 225
17983.20 240
17984.46 226
17985.73 218
17987.00 209
17988.26 199
17989.53 205
17990.80 218
17992.07 220
17993.33 215
17994.60 221
17995.87 206
17997.14 213
17998.40 198
17999.67 204
18000.94 221
18002.21 202
18003.47 233
18004.74 215
18006.01 234
18007.28 206
18008.55 212
18009.81 213
18011.08 210
18012.35 220
18013.62 211
18014.89 195
18016.15 193
18017.42 193
18018.69 197
18019.96 198
18021.23 213
18022.49 231
18023.76 221
18025.03 208
18026.30 204
18027.57 208
18028.84 235
18030.11 214
18031.37 189
18032.64 199
18033.91 209
18035.18 216
18036.45 210
18037.72 193
18038.99 188
18040.26 182
18041.53 211
18042.79 195
18044.06 193
18045.33 189
18046.60 205
18047.87 212
18049.14 205
18050.41 212
18051.68 217
18052.95 227
18054.22 209
18055.49 200
18056.76 183
18058.03 216
18059.30 215
18060.57 218
18061.84 222
18063.11 226
18064.38 212
18065.65 222
18066.92 227
18068.19 188
18069.46 226
18070.73 219
18072.00 225
18073.27 217
18074.54 194
18075.81 202
18077.08 209
18078.35 221
18079.62 197
18080.89 221
18082.16 204
18083.43 229
18084.70 211
18085.97 201
18087.24 196
18088.51 213
18089.78 227
18091.05 227
18092.32 206
18093.59 222
18094.87 229
18096.14 199
18097.41 195
18098.68 213
18099.95 209
18101.22 236
18102.49 224
18103.76 217
18105.03 208
18106.31 216
18107.58 195
18108.85 207
18110.12 208
18111.39 225
18112.66 237
18113.93 223
18115.21 191
18116.48 208
18117.75 220
18119.02 237
18120.29 214
18121.56 215
18122.84 214
18124.11 227
18125.38 230
18126.65 241
18127.92 232
18129.20 229
18130.47 204
18131.74 210
18133.01 188
18134.29 211
18135.56 195
18136.83 194
18138.10 211
18139.38 224
18140.65 217
18141.92 227
18143.19 232
18144.47 216
18145.74 209
18147.01 231
18148.28 219
18149.56 215
18150.83 213
18152.10 217
18153.38 213
18154.65 213
18155.92 201
18157.19 217
18158.47 224
18159.74 221
18161.01 238
18162.29 193
18163.56 199
18164.83 221
18166.11 233
18167.38 214
18168.65 224
18169.93 236
18171.20 205
18172.48 211
18173.75 213
18175.02 216
18176.30 205
18177.57 193
18178.84 197
18180.12 215
18181.39 203
18182.67 201
18183.94 216
18185.21 199
18186.49 209
18187.76 199
18189.04 215
18190.31 214
18191.59 213
18192.86 204
18194.13 212
18195.41 217
18196.68 202
18197.96 209
18199.23 222
18200.51 199
18201.78 190
18203.06 225
18204.33 224
18205.61 222
18206.88 208
18208.16 221
18209.43 210
18210.71 218
18211.98 209
18213.26 227
18214.53 201
18215.81 220
18217.08 207
18218.36 231
18219.63 201
18220.91 188
18222.18 202
18223.46 225
18224.73 218
18226.01 223
18227.28 201
18228.56 206
18229.84 196
18231.11 206
18232.39 215
18233.66 209
18234.94 227
18236.21 218
18237.49 218
18238.77 217
18240.04 196
18241.32 219
18242.59 221
18243.87 230
18245.15 215
18246.42 210
18247.70 226
18248.98 211
18250.25 217
18251.53 229
18252.81 221
18254.08 235
18255.36 205
18256.63 235
18257.91 204
18259.19 163
18260.46 205
18261.74 219
18263.02 219
18264.30 213
18265.57 200
18266.85 207
18268.13 235
18269.40 223
18270.68 234
18271.96 202
18273.23 218
18274.51 212
18275.79 213
18277.07 188
18278.34 183
18279.62 214
18280.90 235
18282.18 237
18283.45 196
18284.73 212
18286.01 209
18287.29 200
18288.56 205
18289.84 229
18291.12 212
18292.40 206
18293.68 213
18294.95 246
18296.23 193
18297.51 220
18298.79 200
18300.07 230
18301.34 221
18302.62 201
18303.90 197
18305.18 206
18306.46 201
18307.74 203
18309.01 225
18310.29 221
18311.57 237
18312.85 222
18314.13 228
18315.41 198
18316.69 206
18317.96 227
18319.24 216
18320.52 205
18321.80 218
18323.08 216
18324.36 193
18325.64 199
18326.92 193
18328.20 206
18329.47 215
18330.75 239
18332.03 206
18333.31 203
18334.59 207
18335.87 201
18337.15 214
18338.43 233
18339.71 209
18340.99 220
18342.27 222
18343.55 226
18344.83 239
18346.11 214
18347.39 214
18348.67 196
18349.95 219
18351.23 232
18352.51 235
18353.79 196
18355.07 202
18356.35 225
18357.63 215
18358.91 211
18360.19 210
18361.47 237
18362.75 237
18364.03 216
18365.31 198
18366.59 187
18367.87 193
18369.15 215
18370.43 211
18371.71 211
18372.99 215
18374.27 210
18375.55 222
18376.83 205
18378.12 191
18379.40 227
18380.68 218
18381.96 205
18383.24 205
18384.52 205
18385.80 234
18387.08 197
18388.36 220
18389.65 203
18390.93 218
18392.21 204
18393.49 216
18394.77 228
18396.05 231
18397.33 206
18398.62 230
18399.90 227
18401.18 211
18402.46 221
18403.74 197
18405.02 210
18406.31 205
18407.59 218
18408.87 209
18410.15 202
18411.43 215
18412.72 214
18414.00 192
18415.28 217
18416.56 193
18417.84 214
18419.13 220
18420.41 230
18421.69 215
18422.97 193
18424.26 217
18425.54 202
18426.82 228
18428.10 204
18429.39 208
18430.67 220
18431.95 205
18433.23 208
18434.52 214
18435.80 194
18437.08 214
18438.37 213
18439.65 210
18440.93 204
18442.22 214
18443.50 188
18444.78 209
18446.06 234
18447.35 197
18448.63 202
18449.91 207
18451.20 217
18452.48 212
18453.76 205
18455.05 220
18456.33 208
18457.62 216
18458.90 208
18460.18 204
18461.47 205
18462.75 206
18464.03 196
18465.32 201
18466.60 191
18467.89 195
18469.17 207
18470.45 213
18471.74 211
18473.02 237
18474.31 211
18475.59 210
18476.88 201
18478.16 229
18479.44 213
18480.73 186
18482.01 222
18483.30 211
18484.58 184
18485.87 190
18487.15 192
18488.44 189
18489.72 230
18491.01 190
18492.29 199
18493.58 200
18494.86 208
18496.15 205
18497.43 208
18498.72 211
18500.00 202
18501.29 201
18502.57 218
18503.86 221
18505.14 190
18506.43 179
18507.71 183
18509.00 208
18510.28 207
18511.57 199
18512.85 201
18514.14 223
18515.42 208
18516.71 217
18518.00 177
18519.28 209
18520.57 201
18521.85 185
18523.14 195
18524.43 210
18525.71 200
18527.00 200
18528.28 224
18529.57 195
18530.86 206
18532.14 200
18533.43 216
18534.71 222
18536.00 219
18537.29 212
18538.57 199
18539.86 191
18541.15 229
18542.43 210
18543.72 192
18545.01 206
18546.29 212
18547.58 218
18548.87 206
18550.15 204
18551.44 199
18552.73 212
18554.01 200
18555.30 213
18556.59 182
18557.88 209
18559.16 203
18560.45 232
18561.74 192
18563.02 181
18564.31 211
18565.60 200
18566.89 209
18568.17 201
18569.46 225
18570.75 201
18572.04 218
18573.32 221
18574.61 195
18575.90 215
18577.19 203
18578.48 215
18579.76 216
18581.05 221
18582.34 219
18583.63 218
18584.92 217
18586.20 195
18587.49 177
18588.78 222
18590.07 219
18591.36 220
18592.64 194
18593.93 221
18595.22 218
18596.51 229
18597.80 217
18599.09 221
18600.38 211
18601.66 228
18602.95 219
18604.24 208
18605.53 217
18606.82 243
18608.11 237
18609.40 221
18610.69 227
18611.98 229
18613.26 228
18614.55 222
18615.84 234
18617.13 230
18618.42 242
18619.71 202
18621.00 202
18622.29 225
18623.58 210
18624.87 201
18626.16 219
18627.45 223
18628.74 221
18630.03 226
18631.32 239
18632.61 225
18633.89 203
18635.18 227
18636.47 219
18637.76 214
18639.05 217
18640.34 210
18641.63 203
18642.92 210
18644.21 208
18645.50 221
18646.79 217
18648.09 188
18649.38 199
18650.67 198
18651.96 224
18653.25 209
18654.54 215
18655.83 180
18657.12 216
18658.41 200
18659.70 181
18660.99 179
18662.28 187
18663.57 185
18664.86 181
18666.15 178
18667.44 184
18668.74 207
18670.03 223
18671.32 194
18672.61 181
18673.90 207
18675.19 202
18676.48 217
18677.77 183
18679.06 199
18680.36 174
18681.65 182
18682.94 184
18684.23 184
18685.52 183
18686.81 184
18688.11 200
18689.40 196
18690.69 191
18691.98 172
18693.27 208
18694.56 198
18695.86 178
18697.15 178
18698.44 168
18699.73 187
18701.02 205
18702.32 191
18703.61 186
18704.90 195
18706.19 206
18707.48 202
18708.78 178
18710.07 181
18711.36 192
18712.65 215
18713.95 184
18715.24 184
18716.53 162
18717.83 191
18719.12 184
18720.41 177
18721.70 179
18723.00 192
18724.29 196
18725.58 197
18726.87 192
18728.17 208
18729.46 200
18730.75 187
18732.05 177
18733.34 178
18734.63 184
18735.93 178
18737.22 197
18738.51 186
18739.81 195
18741.10 170
18742.39 179
18743.69 189
18744.98 182
18746.27 184
18747.57 190
18748.86 186
18750.16 178
18751.45 191
18752.74 194
18754.04 171
18755.33 182
18756.63 188
18757.92 186
18759.21 185
18760.51 179
18761.80 202
18763.10 194
18764.39 186
18765.69 189
18766.98 180
18768.27 182
18769.57 167
18770.86 214
18772.16 184
18773.45 179
18774.75 186
18776.04 195
18777.34 183
18778.63 176
18779.93 167
18781.22 193
18782.52 186
18783.81 193
18785.11 202
18786.40 184
18787.70 170
18788.99 182
18790.29 193
18791.58 180
18792.88 196
18794.17 171
18795.47 182
18796.76 188
18798.06 181
18799.35 173
18800.65 190
18801.94 171
18803.24 189
18804.54 194
18805.83 192
18807.13 158
18808.42 178
18809.72 184
18811.01 189
18812.31 167
18813.61 174
18814.90 183
18816.20 173
18817.49 183
18818.79 171
18820.09 185
18821.38 171
18822.68 200
18823.98 188
18825.27 176
18826.57 165
18827.87 173
18829.16 184
18830.46 209
18831.75 190
18833.05 173
18834.35 171
18835.64 188
18836.94 182
18838.24 182
18839.54 189
18840.83 184
18842.13 199
18843.43 175
18844.72 183
18846.02 172
18847.32 210
18848.61 194
18849.91 188
18851.21 177
18852.51 183
18853.80 202
18855.10 160
18856.40 178
18857.70 174
18858.99 216
18860.29 175
18861.59 185
18862.89 193
18864.18 192
18865.48 173
18866.78 192
18868.08 194
18869.38 176
18870.67 174
18871.97 188
18873.27 182
18874.57 155
18875.87 177
18877.16 194
18878.46 180
18879.76 149
18881.06 197
18882.36 186
18883.66 210
18884.95 184
18886.25 200
18887.55 181
18888.85 182
18890.15 191
18891.45 182
18892.75 165
18894.04 164
18895.34 179
18896.64 191
18897.94 177
18899.24 168
18900.54 206
18901.84 198
18903.14 188
18904.44 181
18905.74 188
18907.03 176
18908.33 170
18909.63 178
18910.93 206
18912.23 186
18913.53 161
18914.83 171
18916.13 177
18917.43 200
18918.73 176
18920.03 171
18921.33 188
18922.63 180
18923.93 168
18925.23 168
18926.53 188
18927.83 183
18929.13 180
18930.43 208
18931.73 179
18933.03 174
18934.33 180
18935.63 177
18936.93 163
18938.23 152
18939.53 186
18940.83 172
18942.13 175
18943.43 187
18944.73 196
18946.03 168
18947.33 171
18948.63 187
18949.93 188
18951.23 189
18952.53 185
18953.84 199
18955.14 171
18956.44 188
18957.74 187
18959.04 178
18960.34 165
18961.64 176
18962.94 166
18964.24 185
18965.54 202
18966.85 176
18968.15 177
18969.45 188
18970.75 167
18972.05 181
18973.35 187
18974.65 178
18975.96 181
18977.26 161
18978.56 186
18979.86 165
18981.16 176
18982.46 180
18983.77 201
18985.07 165
18986.37 174
18987.67 179
18988.97 170
18990.28 194
18991.58 190
18992.88 189
18994.18 155
18995.49 162
18996.79 165
18998.09 178
18999.39 192
19000.69 172
19002.00 178
19003.30 187
19004.60 187
19005.90 190
19007.21 186
19008.51 183
19009.81 168
19011.12 190
19012.42 174
19013.72 173
19015.02 160
19016.33 162
19017.63 169
19018.93 177
19020.24 185
19021.54 179
19022.84 189
19024.15 192
19025.45 202
19026.75 187
19028.06 202
19029.36 180
19030.66 182
19031.97 188
19033.27 182
19034.57 198
19035.88 189
19037.18 185
19038.48 182
19039.79 186
19041.09 194
19042.40 200
19043.70 182
19045.00 181
19046.31 193
19047.61 171
19048.92 188
19050.22 158
19051.52 155
19052.83 173
19054.13 180
19055.44 201
19056.74 193
19058.05 182
19059.35 180
19060.65 196
19061.96 186
19063.26 175
19064.57 184
19065.87 162
19067.18 171
19068.48 166
19069.79 179
19071.09 188
19072.40 166
19073.70 178
19075.01 184
19076.31 183
19077.62 178
19078.92 159
19080.23 171
19081.53 179
19082.84 188
19084.14 193
19085.45 190
19086.75 188
19088.06 153
19089.36 167
19090.67 171
19091.98 188
19093.28 174
19094.59 194
19095.89 181
19097.20 181
19098.50 184
19099.81 201
19101.12 169
19102.42 195
19103.73 198
19105.03 193
19106.34 194
19107.65 166
19108.95 201
19110.26 189
19111.56 177
19112.87 194
19114.18 183
19115.48 189
19116.79 171
19118.10 161
19119.40 165
19120.71 171
19122.02 183
19123.32 186
19124.63 193
19125.94 172
19127.24 192
19128.55 172
19129.86 158
19131.16 170
19132.47 170
19133.78 184
19135.08 174
19136.39 178
19137.70 197
19139.01 179
19140.31 175
19141.62 198
19142.93 195
19144.23 192
19145.54 175
19146.85 174
19148.16 187
19149.46 187
19150.77 189
19152.08 190
19153.39 191
19154.69 179
19156.00 192
19157.31 189
19158.62 177
19159.93 168
19161.23 176
19162.54 196
19163.85 198
19165.16 180
19166.47 169
19167.77 185
19169.08 190
19170.39 181
19171.70 193
19173.01 181
19174.32 181
19175.62 189
19176.93 165
19178.24 174
19179.55 170
19180.86 174
19182.17 182
19183.48 182
19184.78 182
19186.09 183
19187.40 184
19188.71 176
19190.02 174
19191.33 192
19192.64 179
19193.95 174
19195.26 204
19196.56 178
19197.87 167
19199.18 181
19200.49 174
19201.80 166
19203.11 191
19204.42 179
19205.73 190
19207.04 166
19208.35 183
19209.66 153
19210.97 178
19212.28 176
19213.59 181
19214.90 153
19216.21 167
19217.52 194
19218.83 172
19220.14 186
19221.45 190
19222.76 177
19224.07 174
19225.38 181
19226.69 172
19228.00 184
19229.31 178
19230.62 174
19231.93 176
19233.24 156
19234.55 188
19235.86 179
19237.17 167
19238.48 172
19239.79 177
19241.10 184
19242.41 164
19243.72 169
19245.03 171
19246.35 172
19247.66 183
19248.97 177
19250.28 187
19251.59 169
19252.90 185
19254.21 174
19255.52 175
19256.83 170
19258.14 179
19259.46 184
19260.77 192
19262.08 184
19263.39 188
19264.70 161
19266.01 167
19267.32 176
19268.64 171
19269.95 176
19271.26 178
19272.57 159
19273.88 193
19275.20 177
19276.51 187
19277.82 157
19279.13 175
19280.44 168
19281.75 175
19283.07 173
19284.38 182
19285.69 179
19287.00 160
19288.32 185
19289.63 178
19290.94 165
19292.25 174
19293.57 165
19294.88 166
19296.19 163
19297.50 184
19298.82 178
19300.13 172
19301.44 185
19302.75 174
19304.07 172
19305.38 169
19306.69 179
19308.01 186
19309.32 175
19310.63 169
19311.94 171
19313.26 179
19314.57 176
19315.88 163
19317.20 170
19318.51 174
19319.82 165
19321.14 169
19322.45 183
19323.76 167
19325.08 176
19326.39 148
19327.70 191
19329.02 187
19330.33 174
19331.65 185
19332.96 176
19334.27 183
19335.59 156
19336.90 160
19338.22 173
19339.53 176
19340.84 174
19342.16 189
19343.47 158
19344.79 176
19346.10 184
19347.41 172
19348.73 167
19350.04 155
19351.36 177
19352.67 178
19353.99 166
19355.30 156
19356.62 173
19357.93 185
19359.25 183
19360.56 189
19361.87 166
19363.19 154
19364.50 162
19365.82 154
19367.13 176
19368.45 160
19369.76 158
19371.08 165
19372.39 178
19373.71 153
19375.02 152
19376.34 167
19377.66 153
19378.97 159
19380.29 162
19381.60 177
19382.92 171
19384.23 165
19385.55 192
19386.86 180
19388.18 183
19389.50 164
19390.81 172
19392.13 170
19393.44 167
19394.76 150
19396.07 180
19397.39 150
19398.71 152
19400.02 186
19401.34 178
19402.65 183
19403.97 169
19405.29 177
19406.60 186
19407.92 165
19409.24 176
19410.55 185
19411.87 181
19413.19 177
19414.50 160
19415.82 199
19417.14 169
19418.45 176
19419.77 177
19421.09 169
19422.40 179
19423.72 168
19425.04 180
19426.35 175
19427.67 176
19428.99 168
19430.30 194
19431.62 176
19432.94 158
19434.26 165
19435.57 202
19436.89 175
19438.21 159
19439.53 178
19440.84 153
19442.16 158
19443.48 157
19444.80 170
19446.11 155
19447.43 176
19448.75 177
19450.07 188
19451.38 168
19452.70 156
19454.02 161
19455.34 185
19456.66 173
19457.97 171
19459.29 195
19460.61 173
19461.93 155
19463.25 179
19464.57 178
19465.88 166
19467.20 167
19468.52 181
19469.84 179
19471.16 178
19472.48 172
19473.79 167
19475.11 192
19476.43 171
19477.75 200
19479.07 187
19480.39 186
19481.71 167
19483.03 182
19484.34 194
19485.66 197
19486.98 179
19488.30 174
19489.62 167
19490.94 164
19492.26 175
19493.58 170
19494.90 199
19496.22 183
19497.54 190
19498.86 203
19500.18 176
19501.50 154
19502.81 177
19504.13 187
19505.45 179
19506.77 179
19508.09 188
19509.41 168
19510.73 161
19512.05 198
19513.37 165
19514.69 182
19516.01 174
19517.33 171
19518.65 180
19519.97 175
19521.29 154
19522.61 182
19523.93 184
19525.25 174
19526.57 180
19527.89 186
19529.22 183
19530.54 149
19531.86 163
19533.18 179
19534.50 174
19535.82 166
19537.14 163
19538.46 178
19539.78 175
19541.10 173
19542.42 190
19543.74 166
19545.06 170
19546.39 176
19547.71 190
19549.03 176
19550.35 189
19551.67 177
19552.99 186
19554.31 183
19555.63 160
19556.96 171
19558.28 180
19559.60 204
19560.92 154
19562.24 158
19563.56 146
19564.88 186
19566.21 194
19567.53 193
19568.85 167
19570.17 179
19571.49 201
19572.82 178
19574.14 182
19575.46 187
19576.78 211
19578.10 188
19579.43 163
19580.75 170
19582.07 183
19583.39 191
19584.72 180
19586.04 160
19587.36 168
19588.68 150
19590.01 172
19591.33 179
19592.65 182
19593.97 172
19595.30 165
19596.62 161
19597.94 198
19599.26 182
19600.59 190
19601.91 188
19603.23 190
19604.56 179
19605.88 170
19607.20 186
19608.53 175
19609.85 171
19611.17 173
19612.49 150
19613.82 177
19615.14 196
19616.47 187
19617.79 175
19619.11 177
19620.44 164
19621.76 184
19623.08 180
19624.41 188
19625.73 195
19627.05 168
19628.38 179
19629.70 168
19631.03 160
19632.35 165
19633.67 175
19635.00 171
19636.32 180
19637.65 170
19638.97 167
19640.29 177
19641.62 196
19642.94 155
19644.27 184
19645.59 168
19646.92 199
19648.24 171
19649.57 175
19650.89 167
19652.21 188
19653.54 163
19654.86 166
19656.19 163
19657.51 172
19658.84 180
19660.16 181
19661.49 195
19662.81 181
19664.14 182
19665.46 153
19666.79 182
19668.11 183
19669.44 172
19670.76 163
19672.09 186
19673.41 145
19674.74 149
19676.07 176
19677.39 184
19678.72 183
19680.04 167
19681.37 166
19682.69 159
19684.02 182
19685.34 176
19686.67 188
19688.00 172
19689.32 189
19690.65 185
19691.97 177
19693.30 175
19694.63 164
19695.95 167
19697.28 178
19698.60 152
19699.93 182
19701.26 201
19702.58 181
19703.91 179
19705.24 183
19706.56 178
19707.89 191
19709.22 172
19710.54 177
19711.87 195
19713.20 182
19714.52 187
19715.85 156
19717.18 211
19718.50 200
19719.83 163
19721.16 171
19722.48 186
19723.81 179
19725.14 165
19726.47 184
19727.79 172
19729.12 171
19730.45 185
19731.77 194
19733.10 174
19734.43 181
19735.76 190
19737.08 193
19738.41 176
19739.74 194
19741.07 183
19742.39 183
19743.72 184
19745.05 165
19746.38 179
19747.71 170
19749.03 179
19750.36 168
19751.69 176
19753.02 168
19754.35 185
19755.67 190
19757.00 181
19758.33 180
19759.66 176
19760.99 187
19762.31 193
19763.64 190
19764.97 161
19766.30 168
19767.63 190
19768.96 193
19770.29 170
19771.61 176
19772.94 190
19774.27 180
19775.60 180
19776.93 170
19778.26 152
19779.59 167
19780.92 180
19782.25 190
19783.57 168
19784.90 153
19786.23 180
19787.56 182
19788.89 196
19790.22 179
19791.55 200
19792.88 149
19794.21 160
19795.54 171
19796.87 186
19798.20 168
19799.53 181
19800.86 170
19802.19 156
19803.52 177
19804.85 174
19806.18 184
19807.50 169
19808.83 188
19810.16 187
19811.49 189
19812.82 192
19814.15 184
19815.49 163
19816.82 182
19818.15 168
19819.48 167
19820.81 173
19822.14 165
19823.47 171
19824.80 152
19826.13 164
19827.46 188
19828.79 188
19830.12 169
19831.45 185
19832.78 182
19834.11 169
19835.44 167
19836.77 192
19838.10 173
19839.44 196
19840.77 181
19842.10 177
19843.43 152
19844.76 168
19846.09 195
19847.42 175
19848.75 170
19850.08 177
19851.42 197
19852.75 176
19854.08 179
19855.41 172
19856.74 207
19858.07 174
19859.40 204
19860.74 185
19862.07 192
19863.40 170
19864.73 176
19866.06 174
19867.40 175
19868.73 186
19870.06 169
19871.39 193
19872.72 160
19874.06 182
19875.39 180
19876.72 172
19878.05 190
19879.38 177
19880.72 191
19882.05 172
19883.38 177
19884.71 176
19886.05 173
19887.38 198
19888.71 178
19890.04 183
19891.38 177
19892.71 166
19894.04 185
19895.38 164
19896.71 204
19898.04 195
19899.37 189
19900.71 168
19902.04 168
19903.37 172
19904.71 184
19906.04 170
19907.37 180
19908.71 185
19910.04 174
19911.37 198
19912.71 189
19914.04 186
19915.37 189
19916.71 195
19918.04 179
19919.37 193
19920.71 192
19922.04 212
19923.37 164
19924.71 200
19926.04 183
19927.38 158
19928.71 172
19930.04 184
19931.38 209
19932.71 176
19934.05 172
19935.38 174
19936.71 202
19938.05 175
19939.38 205
19940.72 220
19942.05 218
19943.39 170
19944.72 177
19946.06 209
19947.39 192
19948.72 180
19950.06 177
19951.39 192
19952.73 210
19954.06 194
19955.40 185
19956.73 172
19958.07 187
19959.40 172
19960.74 198
19962.07 191
19963.41 167
19964.74 175
19966.08 195
19967.41 189
19968.75 170
19970.08 190
19971.42 181
19972.76 161
19974.09 182
19975.43 183
19976.76 184
19978.10 186
19979.43 191
19980.77 182
19982.10 205
19983.44 182
19984.78 179
19986.11 177
19987.45 182
19988.78 171
19990.12 184
19991.46 190
19992.79 159
19994.13 192
19995.46 179
19996.80 198
19998.14 184
19999.47 197
20000.81 193
20002.15 172
20003.48 200
20004.82 198
20006.16 179
20007.49 190
20008.83 191
20010.17 185
20011.50 180
20012.84 178
20014.18 166
20015.51 196
20016.85 210
20018.19 188
20019.52 195
20020.86 187
20022.20 199
20023.53 194
20024.87 197
20026.21 187
20027.55 189
20028.88 203
20030.22 185
20031.56 183
20032.90 177
20034.23 180
20035.57 184
20036.91 203
20038.25 178
20039.58 176
20040.92 178
20042.26 171
20043.60 167
20044.93 204
20046.27 204
20047.61 195
20048.95 200
20050.29 198
20051.62 215
20052.96 205
20054.30 189
20055.64 198
20056.98 185
20058.32 180
20059.65 196
20060.99 190
20062.33 191
20063.67 188
20065.01 188
20066.35 196
20067.68 192
20069.02 182
20070.36 180
20071.70 197
20073.04 196
20074.38 193
20075.72 184
20077.06 222
20078.40 199
20079.73 204
20081.07 190
20082.41 198
20083.75 184
20085.09 205
20086.43 198
20087.77 182
20089.11 178
20090.45 174
20091.79 200
20093.13 167
20094.47 177
20095.81 207
20097.15 195
20098.48 174
20099.82 189
20101.16 201
20102.50 203
20103.84 194
20105.18 198
20106.52 182
20107.86 173
20109.20 185
20110.54 172
20111.88 173
20113.22 169
20114.56 206
20115.90 189
20117.24 200
20118.58 188
20119.93 184
20121.27 194
20122.61 197
20123.95 177
20125.29 204
20126.63 185
20127.97 193
20129.31 203
20130.65 182
20131.99 182
20133.33 190
20134.67 201
20136.01 178
20137.35 206
20138.69 193
