# Supplementary material for: MALDI-TOF MS typing enables the classification of brewing yeasts of the genus Saccharomyces to major beer styles
Source: PLoS One. 2017 Aug 9;12(8):e0181694. doi: 10.1371/journal.pone.0181694 (PMC5549903; doi:10.1371/journal.pone.0181694)
Supplement: S8 File — The directory includes 90 raw files and was zipped to “.zip”; the folder has three strains with 30 spectra per strain; S1 Text explains the raw files with an example and Table 1 represents the yeast strains used within the experiment. (ZIP) [file pone.0181694.s011.zip › 22-24/30281-168-Lag-Lag-Lag-YPG-18h-E-E_2016-09-27_9_0_C7_1.dat]

1999.34 1709
1999.77 1760
2000.19 1751
2000.61 1681
2001.03 1806
2001.45 1720
2001.88 1602
2002.30 1533
2002.72 1475
2003.14 1370
2003.56 1317
2003.99 1498
2004.41 1484
2004.83 1490
2005.25 1386
2005.68 1322
2006.10 1471
2006.52 1448
2006.94 1435
2007.37 1479
2007.79 1468
2008.21 1454
2008.64 1399
2009.06 1484
2009.48 1428
2009.90 1411
2010.33 1406
2010.75 1395
2011.17 1374
2011.60 1358
2012.02 1319
2012.44 1362
2012.87 1359
2013.29 1369
2013.71 1375
2014.14 1419
2014.56 1440
2014.98 1469
2015.41 1418
2015.83 1482
2016.25 1472
2016.68 1435
2017.10 1498
2017.53 1492
2017.95 1593
2018.37 1546
2018.80 1610
2019.22 1510
2019.65 1481
2020.07 1487
2020.49 1521
2020.92 1505
2021.34 1457
2021.77 1413
2022.19 1458
2022.61 1496
2023.04 1386
2023.46 1342
2023.89 1359
2024.31 1389
2024.74 1370
2025.16 1376
2025.59 1482
2026.01 1383
2026.44 1426
2026.86 1353
2027.29 1374
2027.71 1428
2028.14 1409
2028.56 1426
2028.98 1416
2029.41 1466
2029.84 1473
2030.26 1421
2030.69 1473
2031.11 1540
2031.54 1475
2031.96 1442
2032.39 1486
2032.81 1507
2033.24 1500
2033.66 1457
2034.09 1440
2034.51 1426
2034.94 1425
2035.37 1450
2035.79 1535
2036.22 1418
2036.64 1402
2037.07 1377
2037.49 1524
2037.92 1425
2038.35 1388
2038.77 1491
2039.20 1444
2039.62 1387
2040.05 1406
2040.48 1448
2040.90 1481
2041.33 1475
2041.76 1490
2042.18 1487
2042.61 1450
2043.03 1406
2043.46 1415
2043.89 1407
2044.31 1318
2044.74 1408
2045.17 1413
2045.59 1362
2046.02 1382
2046.45 1418
2046.87 1507
2047.30 1458
2047.73 1418
2048.16 1408
2048.58 1371
2049.01 1313
2049.44 1330
2049.86 1306
2050.29 1267
2050.72 1392
2051.15 1378
2051.57 1391
2052.00 1303
2052.43 1387
2052.86 1377
2053.28 1283
2053.71 1344
2054.14 1406
2054.57 1412
2054.99 1385
2055.42 1513
2055.85 1421
2056.28 1407
2056.70 1415
2057.13 1380
2057.56 1460
2057.99 1406
2058.42 1386
2058.84 1409
2059.27 1440
2059.70 1331
2060.13 1359
2060.56 1420
2060.99 1407
2061.41 1360
2061.84 1303
2062.27 1399
2062.70 1482
2063.13 1528
2063.56 1559
2063.99 1632
2064.41 1679
2064.84 1771
2065.27 2050
2065.70 2173
2066.13 2231
2066.56 2167
2066.99 1968
2067.42 1906
2067.85 1886
2068.27 1773
2068.70 1682
2069.13 1655
2069.56 1532
2069.99 1482
2070.42 1474
2070.85 1456
2071.28 1409
2071.71 1464
2072.14 1472
2072.57 1432
2073.00 1387
2073.43 1389
2073.86 1359
2074.29 1443
2074.72 1525
2075.15 1495
2075.58 1458
2076.01 1543
2076.44 1502
2076.87 1542
2077.30 1575
2077.73 1559
2078.16 1585
2078.59 1512
2079.02 1569
2079.45 1548
2079.88 1597
2080.31 1585
2080.74 1533
2081.17 1533
2081.60 1589
2082.03 1470
2082.46 1477
2082.89 1491
2083.32 1466
2083.75 1483
2084.18 1438
2084.61 1461
2085.04 1439
2085.47 1429
2085.90 1503
2086.34 1449
2086.77 1399
2087.20 1420
2087.63 1450
2088.06 1425
2088.49 1455
2088.92 1437
2089.35 1440
2089.79 1341
2090.22 1306
2090.65 1330
2091.08 1303
2091.51 1345
2091.94 1249
2092.37 1351
2092.81 1294
2093.24 1351
2093.67 1387
2094.10 1325
2094.53 1369
2094.96 1318
2095.40 1373
2095.83 1370
2096.26 1423
2096.69 1377
2097.12 1435
2097.56 1361
2097.99 1317
2098.42 1289
2098.85 1338
2099.29 1265
2099.72 1278
2100.15 1278
2100.58 1314
2101.01 1325
2101.45 1319
2101.88 1301
2102.31 1290
2102.75 1309
2103.18 1271
2103.61 1345
2104.04 1500
2104.48 1446
2104.91 1382
2105.34 1341
2105.77 1525
2106.21 1438
2106.64 1353
2107.07 1371
2107.51 1440
2107.94 1465
2108.37 1487
2108.81 1491
2109.24 1494
2109.67 1473
2110.11 1500
2110.54 1374
2110.97 1379
2111.41 1401
2111.84 1329
2112.27 1325
2112.71 1334
2113.14 1445
2113.58 1408
2114.01 1353
2114.44 1315
2114.88 1334
2115.31 1315
2115.75 1347
2116.18 1311
2116.61 1274
2117.05 1277
2117.48 1354
2117.92 1342
2118.35 1344
2118.78 1315
2119.22 1360
2119.65 1382
2120.09 1409
2120.52 1397
2120.96 1434
2121.39 1437
2121.83 1402
2122.26 1438
2122.69 1392
2123.13 1536
2123.56 1485
2124.00 1506
2124.43 1534
2124.87 1467
2125.30 1487
2125.74 1431
2126.17 1476
2126.61 1327
2127.04 1428
2127.48 1416
2127.91 1402
2128.35 1441
2128.79 1437
2129.22 1420
2129.66 1388
2130.09 1360
2130.53 1395
2130.96 1374
2131.40 1458
2131.83 1516
2132.27 1493
2132.70 1428
2133.14 1423
2133.58 1461
2134.01 1478
2134.45 1398
2134.88 1388
2135.32 1370
2135.76 1385
2136.19 1363
2136.63 1418
2137.06 1422
2137.50 1450
2137.94 1401
2138.37 1428
2138.81 1432
2139.25 1376
2139.68 1307
2140.12 1364
2140.56 1410
2140.99 1343
2141.43 1337
2141.87 1303
2142.30 1348
2142.74 1384
2143.18 1313
2143.61 1304
2144.05 1362
2144.49 1283
2144.92 1303
2145.36 1326
2145.80 1344
2146.23 1293
2146.67 1283
2147.11 1346
2147.55 1469
2147.98 1460
2148.42 1469
2148.86 1581
2149.30 1666
2149.73 1690
2150.17 1651
2150.61 1768
2151.05 1802
2151.48 1749
2151.92 1716
2152.36 1684
2152.80 1554
2153.23 1534
2153.67 1512
2154.11 1498
2154.55 1419
2154.99 1455
2155.42 1465
2155.86 1463
2156.30 1473
2156.74 1454
2157.18 1484
2157.61 1489
2158.05 1477
2158.49 1473
2158.93 1468
2159.37 1385
2159.81 1432
2160.24 1442
2160.68 1474
2161.12 1472
2161.56 1465
2162.00 1491
2162.44 1417
2162.88 1494
2163.32 1463
2163.75 1467
2164.19 1508
2164.63 1561
2165.07 1593
2165.51 1574
2165.95 1733
2166.39 1747
2166.83 1667
2167.27 1627
2167.71 1562
2168.15 1591
2168.59 1538
2169.02 1427
2169.46 1502
2169.90 1435
2170.34 1513
2170.78 1563
2171.22 1526
2171.66 1667
2172.10 1539
2172.54 1470
2172.98 1584
2173.42 1606
2173.86 1618
2174.30 1604
2174.74 1650
2175.18 1700
2175.62 1717
2176.06 1703
2176.50 1659
2176.94 1710
2177.38 1580
2177.82 1632
2178.26 1755
2178.70 1626
2179.14 1644
2179.58 1772
2180.02 1760
2180.47 1674
2180.91 1559
2181.35 1522
2181.79 1510
2182.23 1551
2182.67 1578
2183.11 1408
2183.55 1450
2183.99 1402
2184.43 1438
2184.87 1500
2185.31 1490
2185.76 1407
2186.20 1527
2186.64 1528
2187.08 1384
2187.52 1508
2187.96 1419
2188.40 1456
2188.84 1569
2189.29 1568
2189.73 1515
2190.17 1532
2190.61 1579
2191.05 1584
2191.49 1574
2191.94 1460
2192.38 1523
2192.82 1546
2193.26 1648
2193.70 1644
2194.14 1676
2194.59 1731
2195.03 1797
2195.47 1754
2195.91 1795
2196.36 1792
2196.80 1814
2197.24 1768
2197.68 1729
2198.12 1680
2198.57 1728
2199.01 1636
2199.45 1562
2199.89 1587
2200.34 1585
2200.78 1549
2201.22 1526
2201.66 1405
2202.11 1478
2202.55 1555
2202.99 1652
2203.44 1586
2203.88 1660
2204.32 1624
2204.76 1639
2205.21 1613
2205.65 1568
2206.09 1665
2206.54 1713
2206.98 1613
2207.42 1604
2207.87 1693
2208.31 1737
2208.75 1647
2209.20 1722
2209.64 1773
2210.08 1790
2210.53 1726
2210.97 1784
2211.42 1789
2211.86 1675
2212.30 1616
2212.75 1617
2213.19 1543
2213.63 1569
2214.08 1631
2214.52 1597
2214.97 1628
2215.41 1493
2215.85 1545
2216.30 1449
2216.74 1549
2217.19 1467
2217.63 1418
2218.08 1548
2218.52 1511
2218.97 1488
2219.41 1459
2219.85 1406
2220.30 1458
2220.74 1559
2221.19 1567
2221.63 1482
2222.08 1570
2222.52 1624
2222.97 1714
2223.41 1627
2223.86 1639
2224.30 1672
2224.75 1635
2225.19 1746
2225.64 1744
2226.08 1664
2226.53 1735
2226.97 1659
2227.42 1691
2227.86 1783
2228.31 1734
2228.75 1765
2229.20 1685
2229.65 1662
2230.09 1695
2230.54 1852
2230.98 1712
2231.43 1765
2231.87 1819
2232.32 1834
2232.76 1928
2233.21 1956
2233.66 2035
2234.10 1992
2234.55 1929
2234.99 1887
2235.44 1874
2235.89 1895
2236.33 1817
2236.78 1779
2237.23 1679
2237.67 1724
2238.12 1652
2238.56 1651
2239.01 1567
2239.46 1567
2239.90 1459
2240.35 1472
2240.80 1494
2241.24 1570
2241.69 1446
2242.14 1423
2242.58 1423
2243.03 1377
2243.48 1389
2243.93 1370
2244.37 1381
2244.82 1447
2245.27 1376
2245.71 1355
2246.16 1427
2246.61 1402
2247.05 1423
2247.50 1381
2247.95 1423
2248.40 1478
2248.84 1463
2249.29 1468
2249.74 1474
2250.19 1452
2250.63 1523
2251.08 1630
2251.53 1486
2251.98 1511
2252.43 1541
2252.87 1620
2253.32 1681
2253.77 1618
2254.22 1542
2254.66 1519
2255.11 1473
2255.56 1494
2256.01 1451
2256.46 1435
2256.91 1468
2257.35 1411
2257.80 1407
2258.25 1416
2258.70 1336
2259.15 1335
2259.60 1371
2260.04 1412
2260.49 1502
2260.94 1526
2261.39 1575
2261.84 1574
2262.29 1719
2262.74 1698
2263.19 1675
2263.63 1743
2264.08 1739
2264.53 1779
2264.98 1721
2265.43 1691
2265.88 1633
2266.33 1617
2266.78 1674
2267.23 1754
2267.68 1659
2268.13 1686
2268.58 1781
2269.02 1726
2269.47 1805
2269.92 1943
2270.37 2013
2270.82 2010
2271.27 2018
2271.72 1974
2272.17 1965
2272.62 1916
2273.07 1924
2273.52 1836
2273.97 1797
2274.42 1838
2274.87 1848
2275.32 1777
2275.77 1788
2276.22 1837
2276.67 1947
2277.12 1903
2277.57 1883
2278.02 1846
2278.47 1794
2278.92 1732
2279.37 1652
2279.82 1678
2280.27 1707
2280.73 1675
2281.18 1619
2281.63 1567
2282.08 1581
2282.53 1662
2282.98 1496
2283.43 1542
2283.88 1432
2284.33 1433
2284.78 1461
2285.23 1529
2285.68 1459
2286.14 1503
2286.59 1551
2287.04 1493
2287.49 1499
2287.94 1576
2288.39 1543
2288.84 1687
2289.30 1733
2289.75 1808
2290.20 2040
2290.65 2142
2291.10 2192
2291.55 2240
2292.00 2177
2292.46 2204
2292.91 2246
2293.36 2336
2293.81 2244
2294.26 2208
2294.72 2238
2295.17 2253
2295.62 2113
2296.07 2093
2296.52 2077
2296.98 2006
2297.43 1963
2297.88 1866
2298.33 1792
2298.79 1755
2299.24 1683
2299.69 1597
2300.14 1622
2300.60 1555
2301.05 1508
2301.50 1510
2301.95 1526
2302.41 1452
2302.86 1428
2303.31 1466
2303.76 1475
2304.22 1419
2304.67 1486
2305.12 1500
2305.58 1404
2306.03 1487
2306.48 1446
2306.94 1568
2307.39 1606
2307.84 1643
2308.30 1785
2308.75 1833
2309.20 1789
2309.66 1807
2310.11 1787
2310.56 1854
2311.02 1862
2311.47 1771
2311.92 1788
2312.38 1700
2312.83 1725
2313.28 1760
2313.74 1672
2314.19 1697
2314.65 1686
2315.10 1559
2315.55 1611
2316.01 1670
2316.46 1692
2316.92 1663
2317.37 1725
2317.83 1808
2318.28 1757
2318.73 1717
2319.19 1830
2319.64 1813
2320.10 1687
2320.55 1744
2321.01 1699
2321.46 1734
2321.92 1729
2322.37 1718
2322.82 1692
2323.28 1859
2323.73 1902
2324.19 2089
2324.64 2217
2325.10 2386
2325.55 2424
2326.01 2380
2326.46 2466
2326.92 2339
2327.37 2162
2327.83 2016
2328.29 1869
2328.74 1796
2329.20 1729
2329.65 1752
2330.11 1720
2330.56 1814
2331.02 1733
2331.47 1704
2331.93 1695
2332.38 1739
2332.84 1711
2333.30 1757
2333.75 1713
2334.21 1630
2334.66 1666
2335.12 1722
2335.58 1740
2336.03 1742
2336.49 1687
2336.94 1591
2337.40 1519
2337.86 1547
2338.31 1641
2338.77 1607
2339.22 1631
2339.68 1645
2340.14 1654
2340.59 1681
2341.05 1644
2341.51 1639
2341.96 1677
2342.42 1619
2342.88 1614
2343.33 1653
2343.79 1632
2344.25 1594
2344.70 1686
2345.16 1637
2345.62 1708
2346.08 1861
2346.53 1711
2346.99 1801
2347.45 1759
2347.90 1856
2348.36 1851
2348.82 1768
2349.28 1856
2349.73 1857
2350.19 1686
2350.65 1614
2351.11 1711
2351.56 1655
2352.02 1607
2352.48 1539
2352.94 1542
2353.39 1526
2353.85 1457
2354.31 1500
2354.77 1470
2355.22 1488
2355.68 1550
2356.14 1464
2356.60 1449
2357.06 1473
2357.51 1487
2357.97 1475
2358.43 1487
2358.89 1591
2359.35 1628
2359.81 1762
2360.26 1777
2360.72 1777
2361.18 1912
2361.64 1899
2362.10 1869
2362.56 1924
2363.02 1901
2363.47 1904
2363.93 1951
2364.39 1743
2364.85 1707
2365.31 1801
2365.77 1788
2366.23 1810
2366.69 1837
2367.15 1878
2367.60 1774
2368.06 1808
2368.52 1837
2368.98 1729
2369.44 1763
2369.90 1698
2370.36 1691
2370.82 1636
2371.28 1535
2371.74 1447
2372.20 1444
2372.66 1540
2373.12 1503
2373.58 1464
2374.04 1423
2374.50 1480
2374.96 1541
2375.42 1528
2375.88 1535
2376.34 1561
2376.80 1519
2377.26 1566
2377.72 1563
2378.18 1570
2378.64 1517
2379.10 1486
2379.56 1533
2380.02 1503
2380.48 1498
2380.94 1624
2381.40 1607
2381.86 1542
2382.32 1616
2382.78 1544
2383.24 1554
2383.70 1541
2384.16 1520
2384.62 1600
2385.08 1529
2385.54 1558
2386.00 1565
2386.47 1527
2386.93 1529
2387.39 1628
2387.85 1637
2388.31 1609
2388.77 1598
2389.23 1585
2389.69 1639
2390.15 1561
2390.62 1584
2391.08 1578
2391.54 1587
2392.00 1560
2392.46 1469
2392.92 1493
2393.38 1564
2393.85 1567
2394.31 1511
2394.77 1496
2395.23 1540
2395.69 1556
2396.16 1508
2396.62 1558
2397.08 1669
2397.54 1653
2398.00 1684
2398.47 1645
2398.93 1552
2399.39 1633
2399.85 1669
2400.31 1598
2400.78 1576
2401.24 1567
2401.70 1568
2402.16 1538
2402.63 1455
2403.09 1401
2403.55 1423
2404.01 1458
2404.48 1432
2404.94 1473
2405.40 1434
2405.86 1477
2406.33 1566
2406.79 1449
2407.25 1431
2407.72 1524
2408.18 1551
2408.64 1491
2409.11 1510
2409.57 1502
2410.03 1519
2410.49 1457
2410.96 1436
2411.42 1510
2411.88 1431
2412.35 1468
2412.81 1450
2413.28 1347
2413.74 1434
2414.20 1408
2414.67 1356
2415.13 1425
2415.59 1466
2416.06 1504
2416.52 1557
2416.98 1505
2417.45 1510
2417.91 1507
2418.38 1484
2418.84 1502
2419.30 1604
2419.77 1645
2420.23 1668
2420.70 1599
2421.16 1602
2421.63 1654
2422.09 1659
2422.55 1680
2423.02 1579
2423.48 1637
2423.95 1647
2424.41 1597
2424.88 1667
2425.34 1659
2425.81 1634
2426.27 1558
2426.74 1518
2427.20 1504
2427.67 1533
2428.13 1464
2428.60 1353
2429.06 1371
2429.53 1431
2429.99 1450
2430.46 1425
2430.92 1342
2431.39 1389
2431.85 1395
2432.32 1384
2432.78 1471
2433.25 1424
2433.71 1461
2434.18 1577
2434.64 1451
2435.11 1373
2435.58 1439
2436.04 1554
2436.51 1566
2436.97 1550
2437.44 1553
2437.90 1607
2438.37 1509
2438.84 1740
2439.30 1742
2439.77 1768
2440.23 1744
2440.70 1782
2441.17 1756
2441.63 1733
2442.10 1772
2442.57 1701
2443.03 1709
2443.50 1735
2443.96 1640
2444.43 1634
2444.90 1600
2445.36 1553
2445.83 1529
2446.30 1519
2446.76 1512
2447.23 1535
2447.70 1513
2448.16 1560
2448.63 1529
2449.10 1497
2449.57 1517
2450.03 1480
2450.50 1461
2450.97 1446
2451.43 1412
2451.90 1456
2452.37 1470
2452.84 1380
2453.30 1447
2453.77 1427
2454.24 1374
2454.71 1313
2455.17 1363
2455.64 1431
2456.11 1383
2456.58 1483
2457.04 1398
2457.51 1446
2457.98 1326
2458.45 1373
2458.91 1473
2459.38 1359
2459.85 1407
2460.32 1471
2460.79 1379
2461.25 1398
2461.72 1499
2462.19 1431
2462.66 1481
2463.13 1429
2463.60 1452
2464.06 1445
2464.53 1431
2465.00 1403
2465.47 1443
2465.94 1440
2466.41 1434
2466.87 1509
2467.34 1503
2467.81 1491
2468.28 1468
2468.75 1479
2469.22 1462
2469.69 1419
2470.16 1427
2470.63 1460
2471.09 1443
2471.56 1497
2472.03 1554
2472.50 1495
2472.97 1432
2473.44 1346
2473.91 1404
2474.38 1413
2474.85 1466
2475.32 1414
2475.79 1472
2476.26 1393
2476.73 1446
2477.20 1446
2477.67 1483
2478.14 1458
2478.60 1531
2479.07 1558
2479.54 1485
2480.01 1485
2480.48 1535
2480.95 1520
2481.42 1495
2481.89 1476
2482.36 1464
2482.83 1477
2483.30 1461
2483.77 1431
2484.25 1404
2484.72 1479
2485.19 1598
2485.66 1589
2486.13 1509
2486.60 1553
2487.07 1647
2487.54 1722
2488.01 1709
2488.48 1680
2488.95 1625
2489.42 1567
2489.89 1580
2490.36 1535
2490.83 1491
2491.30 1426
2491.78 1468
2492.25 1484
2492.72 1422
2493.19 1408
2493.66 1433
2494.13 1511
2494.60 1567
2495.07 1604
2495.55 1598
2496.02 1647
2496.49 1642
2496.96 1659
2497.43 1629
2497.90 1623
2498.37 1511
2498.85 1437
2499.32 1456
2499.79 1487
2500.26 1350
2500.73 1400
2501.20 1388
2501.68 1439
2502.15 1329
2502.62 1369
2503.09 1378
2503.56 1393
2504.04 1380
2504.51 1417
2504.98 1405
2505.45 1407
2505.93 1453
2506.40 1495
2506.87 1504
2507.34 1495
2507.82 1516
2508.29 1501
2508.76 1473
2509.23 1587
2509.71 1652
2510.18 1671
2510.65 1724
2511.12 1687
2511.60 1775
2512.07 1699
2512.54 1799
2513.02 1843
2513.49 1848
2513.96 1782
2514.44 1725
2514.91 1642
2515.38 1578
2515.85 1563
2516.33 1576
2516.80 1535
2517.27 1461
2517.75 1581
2518.22 1550
2518.70 1453
2519.17 1459
2519.64 1516
2520.12 1602
2520.59 1523
2521.06 1495
2521.54 1514
2522.01 1501
2522.49 1474
2522.96 1547
2523.43 1450
2523.91 1459
2524.38 1484
2524.86 1489
2525.33 1484
2525.80 1516
2526.28 1522
2526.75 1582
2527.23 1540
2527.70 1506
2528.18 1526
2528.65 1471
2529.12 1513
2529.60 1497
2530.07 1549
2530.55 1528
2531.02 1623
2531.50 1611
2531.97 1732
2532.45 1640
2532.92 1517
2533.40 1517
2533.87 1554
2534.35 1516
2534.82 1490
2535.30 1575
2535.77 1612
2536.25 1599
2536.72 1512
2537.20 1591
2537.67 1619
2538.15 1580
2538.62 1618
2539.10 1642
2539.57 1645
2540.05 1666
2540.53 1669
2541.00 1682
2541.48 1608
2541.95 1572
2542.43 1583
2542.90 1613
2543.38 1533
2543.86 1503
2544.33 1513
2544.81 1598
2545.28 1662
2545.76 1645
2546.24 1711
2546.71 1625
2547.19 1662
2547.66 1699
2548.14 1802
2548.62 1830
2549.09 1820
2549.57 1791
2550.05 1755
2550.52 1810
2551.00 1821
2551.48 1787
2551.95 1782
2552.43 1780
2552.91 1724
2553.38 1721
2553.86 1650
2554.34 1718
2554.81 1662
2555.29 1713
2555.77 1694
2556.24 1717
2556.72 1691
2557.20 1658
2557.68 1591
2558.15 1544
2558.63 1529
2559.11 1613
2559.58 1596
2560.06 1471
2560.54 1435
2561.02 1442
2561.49 1412
2561.97 1431
2562.45 1354
2562.93 1362
2563.41 1432
2563.88 1473
2564.36 1447
2564.84 1418
2565.32 1383
2565.79 1448
2566.27 1445
2566.75 1477
2567.23 1420
2567.71 1448
2568.18 1386
2568.66 1376
2569.14 1335
2569.62 1351
2570.10 1383
2570.58 1367
2571.05 1338
2571.53 1330
2572.01 1273
2572.49 1341
2572.97 1381
2573.45 1364
2573.93 1453
2574.40 1370
2574.88 1476
2575.36 1451
2575.84 1409
2576.32 1474
2576.80 1410
2577.28 1407
2577.76 1454
2578.24 1420
2578.72 1438
2579.19 1508
2579.67 1480
2580.15 1548
2580.63 1476
2581.11 1460
2581.59 1431
2582.07 1397
2582.55 1362
2583.03 1330
2583.51 1288
2583.99 1324
2584.47 1336
2584.95 1309
2585.43 1382
2585.91 1343
2586.39 1388
2586.87 1421
2587.35 1393
2587.83 1384
2588.31 1409
2588.79 1485
2589.27 1375
2589.75 1326
2590.23 1411
2590.71 1479
2591.19 1432
2591.67 1393
2592.15 1386
2592.63 1460
2593.11 1509
2593.59 1470
2594.07 1459
2594.55 1425
2595.03 1333
2595.51 1329
2595.99 1404
2596.47 1453
2596.96 1423
2597.44 1328
2597.92 1333
2598.40 1335
2598.88 1336
2599.36 1372
2599.84 1345
2600.32 1363
2600.80 1303
2601.28 1305
2601.77 1304
2602.25 1309
2602.73 1336
2603.21 1463
2603.69 1432
2604.17 1461
2604.65 1470
2605.14 1388
2605.62 1506
2606.10 1462
2606.58 1438
2607.06 1454
2607.54 1471
2608.03 1499
2608.51 1501
2608.99 1582
2609.47 1463
2609.95 1571
2610.44 1633
2610.92 1567
2611.40 1600
2611.88 1623
2612.37 1527
2612.85 1522
2613.33 1499
2613.81 1499
2614.29 1483
2614.78 1453
2615.26 1409
2615.74 1477
2616.22 1369
2616.71 1375
2617.19 1379
2617.67 1391
2618.16 1439
2618.64 1449
2619.12 1484
2619.60 1460
2620.09 1459
2620.57 1443
2621.05 1348
2621.54 1394
2622.02 1470
2622.50 1393
2622.99 1368
2623.47 1383
2623.95 1479
2624.44 1407
2624.92 1353
2625.40 1443
2625.89 1420
2626.37 1451
2626.85 1387
2627.34 1482
2627.82 1464
2628.30 1412
2628.79 1501
2629.27 1493
2629.76 1488
2630.24 1539
2630.72 1499
2631.21 1436
2631.69 1450
2632.18 1407
2632.66 1489
2633.14 1462
2633.63 1379
2634.11 1425
2634.60 1431
2635.08 1418
2635.57 1409
2636.05 1343
2636.53 1460
2637.02 1467
2637.50 1369
2637.99 1385
2638.47 1422
2638.96 1340
2639.44 1393
2639.93 1497
2640.41 1457
2640.90 1471
2641.38 1420
2641.87 1413
2642.35 1424
2642.84 1397
2643.32 1427
2643.81 1529
2644.29 1394
2644.78 1279
2645.26 1360
2645.75 1366
2646.23 1309
2646.72 1345
2647.20 1363
2647.69 1464
2648.18 1477
2648.66 1477
2649.15 1483
2649.63 1505
2650.12 1492
2650.60 1527
2651.09 1529
2651.58 1530
2652.06 1451
2652.55 1438
2653.03 1471
2653.52 1440
2654.01 1440
2654.49 1560
2654.98 1564
2655.46 1547
2655.95 1593
2656.44 1737
2656.92 1675
2657.41 1561
2657.90 1622
2658.38 1573
2658.87 1617
2659.36 1478
2659.84 1515
2660.33 1541
2660.82 1524
2661.30 1465
2661.79 1441
2662.28 1460
2662.76 1437
2663.25 1486
2663.74 1470
2664.22 1515
2664.71 1515
2665.20 1515
2665.68 1555
2666.17 1495
2666.66 1473
2667.15 1612
2667.63 1623
2668.12 1550
2668.61 1570
2669.10 1545
2669.58 1590
2670.07 1631
2670.56 1537
2671.05 1569
2671.53 1565
2672.02 1684
2672.51 1690
2673.00 1758
2673.48 1772
2673.97 1761
2674.46 1748
2674.95 1742
2675.44 1752
2675.92 1709
2676.41 1714
2676.90 1614
2677.39 1670
2677.88 1624
2678.37 1612
2678.85 1629
2679.34 1587
2679.83 1557
2680.32 1563
2680.81 1568
2681.30 1574
2681.79 1667
2682.27 1595
2682.76 1596
2683.25 1574
2683.74 1601
2684.23 1580
2684.72 1588
2685.21 1593
2685.70 1599
2686.18 1589
2686.67 1555
2687.16 1531
2687.65 1466
2688.14 1441
2688.63 1473
2689.12 1483
2689.61 1457
2690.10 1457
2690.59 1509
2691.08 1604
2691.57 1528
2692.06 1525
2692.55 1531
2693.04 1564
2693.53 1580
2694.02 1599
2694.51 1637
2694.99 1704
2695.48 1537
2695.97 1622
2696.46 1673
2696.95 1623
2697.44 1713
2697.93 1662
2698.42 1529
2698.92 1635
2699.41 1626
2699.90 1496
2700.39 1611
2700.88 1666
2701.37 1647
2701.86 1689
2702.35 1629
2702.84 1615
2703.33 1560
2703.82 1644
2704.31 1593
2704.80 1565
2705.29 1577
2705.78 1543
2706.27 1523
2706.76 1516
2707.25 1499
2707.75 1479
2708.24 1464
2708.73 1443
2709.22 1470
2709.71 1394
2710.20 1365
2710.69 1413
2711.18 1337
2711.68 1395
2712.17 1494
2712.66 1428
2713.15 1495
2713.64 1390
2714.13 1392
2714.62 1452
2715.12 1386
2715.61 1452
2716.10 1440
2716.59 1401
2717.08 1350
2717.57 1350
2718.07 1457
2718.56 1470
2719.05 1404
2719.54 1446
2720.03 1456
2720.53 1578
2721.02 1537
2721.51 1537
2722.00 1545
2722.50 1613
2722.99 1635
2723.48 1659
2723.97 1631
2724.47 1571
2724.96 1552
2725.45 1488
2725.94 1503
2726.44 1503
2726.93 1448
2727.42 1460
2727.91 1509
2728.41 1467
2728.90 1542
2729.39 1486
2729.89 1526
2730.38 1572
2730.87 1595
2731.37 1521
2731.86 1575
2732.35 1617
2732.84 1619
2733.34 1581
2733.83 1615
2734.32 1591
2734.82 1680
2735.31 1681
2735.81 1674
2736.30 1795
2736.79 1764
2737.29 1637
2737.78 1629
2738.27 1693
2738.77 1651
2739.26 1591
2739.75 1614
2740.25 1534
2740.74 1538
2741.24 1485
2741.73 1453
2742.22 1466
2742.72 1521
2743.21 1380
2743.71 1310
2744.20 1365
2744.70 1401
2745.19 1463
2745.68 1392
2746.18 1382
2746.67 1383
2747.17 1401
2747.66 1428
2748.16 1482
2748.65 1485
2749.15 1355
2749.64 1455
2750.14 1448
2750.63 1394
2751.13 1467
2751.62 1427
2752.12 1376
2752.61 1319
2753.11 1385
2753.60 1425
2754.10 1465
2754.59 1525
2755.09 1483
2755.58 1457
2756.08 1551
2756.57 1493
2757.07 1468
2757.56 1517
2758.06 1479
2758.56 1492
2759.05 1551
2759.55 1523
2760.04 1450
2760.54 1451
2761.03 1527
2761.53 1476
2762.03 1496
2762.52 1579
2763.02 1483
2763.51 1465
2764.01 1465
2764.51 1468
2765.00 1410
2765.50 1445
2765.99 1508
2766.49 1590
2766.99 1494
2767.48 1468
2767.98 1525
2768.48 1456
2768.97 1404
2769.47 1412
2769.97 1439
2770.46 1477
2770.96 1454
2771.46 1493
2771.95 1505
2772.45 1446
2772.95 1469
2773.44 1479
2773.94 1439
2774.44 1393
2774.93 1404
2775.43 1497
2775.93 1457
2776.43 1432
2776.92 1475
2777.42 1562
2777.92 1549
2778.41 1464
2778.91 1440
2779.41 1483
2779.91 1542
2780.40 1460
2780.90 1459
2781.40 1412
2781.90 1433
2782.39 1411
2782.89 1394
2783.39 1431
2783.89 1488
2784.39 1481
2784.88 1496
2785.38 1445
2785.88 1428
2786.38 1541
2786.88 1545
2787.37 1484
2787.87 1446
2788.37 1489
2788.87 1516
2789.37 1487
2789.87 1575
2790.36 1512
2790.86 1436
2791.36 1461
2791.86 1426
2792.36 1421
2792.86 1426
2793.36 1418
2793.85 1382
2794.35 1381
2794.85 1435
2795.35 1481
2795.85 1620
2796.35 1640
2796.85 1609
2797.35 1593
2797.85 1580
2798.34 1697
2798.84 1687
2799.34 1714
2799.84 1615
2800.34 1568
2800.84 1653
2801.34 1575
2801.84 1534
2802.34 1516
2802.84 1448
2803.34 1402
2803.84 1502
2804.34 1441
2804.84 1423
2805.34 1501
2805.84 1457
2806.34 1515
2806.84 1607
2807.34 1645
2807.84 1622
2808.34 1605
2808.84 1761
2809.34 1878
2809.84 1890
2810.34 1876
2810.84 1841
2811.34 1897
2811.84 1838
2812.34 1803
2812.84 1883
2813.34 1799
2813.84 1769
2814.34 1872
2814.84 1802
2815.34 1714
2815.84 1686
2816.34 1713
2816.84 1790
2817.34 1727
2817.85 1621
2818.35 1700
2818.85 1678
2819.35 1536
2819.85 1502
2820.35 1434
2820.85 1476
2821.35 1486
2821.85 1496
2822.35 1545
2822.86 1561
2823.36 1445
2823.86 1421
2824.36 1423
2824.86 1485
2825.36 1485
2825.87 1419
2826.37 1476
2826.87 1454
2827.37 1382
2827.87 1469
2828.37 1434
2828.88 1385
2829.38 1481
2829.88 1494
2830.38 1432
2830.88 1406
2831.39 1460
2831.89 1434
2832.39 1437
2832.89 1513
2833.39 1514
2833.90 1498
2834.40 1516
2834.90 1548
2835.40 1641
2835.91 1597
2836.41 1505
2836.91 1551
2837.41 1573
2837.92 1535
2838.42 1547
2838.92 1532
2839.42 1483
2839.93 1467
2840.43 1472
2840.93 1620
2841.44 1569
2841.94 1480
2842.44 1483
2842.95 1495
2843.45 1476
2843.95 1455
2844.45 1529
2844.96 1468
2845.46 1443
2845.96 1458
2846.47 1621
2846.97 1609
2847.48 1639
2847.98 1578
2848.48 1589
2848.99 1571
2849.49 1529
2849.99 1587
2850.50 1696
2851.00 1618
2851.50 1522
2852.01 1549
2852.51 1512
2853.02 1481
2853.52 1545
2854.02 1477
2854.53 1471
2855.03 1471
2855.54 1433
2856.04 1540
2856.55 1521
2857.05 1526
2857.55 1594
2858.06 1680
2858.56 1671
2859.07 1665
2859.57 1558
2860.08 1580
2860.58 1586
2861.09 1655
2861.59 1612
2862.10 1595
2862.60 1568
2863.11 1573
2863.61 1597
2864.12 1650
2864.62 1643
2865.13 1621
2865.63 1609
2866.14 1582
2866.64 1657
2867.15 1598
2867.65 1595
2868.16 1559
2868.66 1551
2869.17 1549
2869.67 1523
2870.18 1609
2870.68 1556
2871.19 1534
2871.69 1508
2872.20 1542
2872.71 1643
2873.21 1664
2873.72 1606
2874.22 1594
2874.73 1544
2875.24 1565
2875.74 1535
2876.25 1502
2876.75 1527
2877.26 1495
2877.77 1469
2878.27 1550
2878.78 1518
2879.28 1477
2879.79 1520
2880.30 1555
2880.80 1487
2881.31 1572
2881.82 1573
2882.32 1657
2882.83 1633
2883.34 1755
2883.84 1749
2884.35 1821
2884.86 1846
2885.36 2063
2885.87 1998
2886.38 2061
2886.88 2230
2887.39 2277
2887.90 2145
2888.41 2278
2888.91 2291
2889.42 2259
2889.93 2266
2890.43 2076
2890.94 1984
2891.45 1990
2891.96 1876
2892.46 1902
2892.97 1886
2893.48 1792
2893.99 1835
2894.49 1795
2895.00 1845
2895.51 1900
2896.02 1924
2896.53 1896
2897.03 2007
2897.54 1996
2898.05 2048
2898.56 1925
2899.07 1828
2899.57 1865
2900.08 1809
2900.59 1814
2901.10 1781
2901.61 1749
2902.11 1706
2902.62 1804
2903.13 1652
2903.64 1672
2904.15 1719
2904.66 1770
2905.16 1734
2905.67 1704
2906.18 1760
2906.69 1836
2907.20 1768
2907.71 1737
2908.22 1698
2908.73 1699
2909.24 1726
2909.74 1658
2910.25 1649
2910.76 1615
2911.27 1590
2911.78 1557
2912.29 1510
2912.80 1517
2913.31 1475
2913.82 1558
2914.33 1561
2914.84 1544
2915.35 1523
2915.86 1592
2916.36 1603
2916.87 1603
2917.38 1500
2917.89 1669
2918.40 1714
2918.91 1744
2919.42 1692
2919.93 1787
2920.44 1795
2920.95 1774
2921.46 1857
2921.97 1864
2922.48 1898
2922.99 1923
2923.50 2019
2924.01 2019
2924.52 2053
2925.03 1983
2925.54 2043
2926.05 2005
2926.57 2013
2927.08 1859
2927.59 1816
2928.10 1894
2928.61 1888
2929.12 1717
2929.63 1738
2930.14 1669
2930.65 1656
2931.16 1565
2931.67 1556
2932.18 1473
2932.69 1378
2933.20 1475
2933.72 1545
2934.23 1522
2934.74 1526
2935.25 1462
2935.76 1509
2936.27 1571
2936.78 1550
2937.29 1582
2937.81 1589
2938.32 1690
2938.83 1704
2939.34 1755
2939.85 1772
2940.36 1908
2940.88 2043
2941.39 2072
2941.90 2215
2942.41 2094
2942.92 2148
2943.43 2181
2943.95 2156
2944.46 2087
2944.97 2055
2945.48 1998
2945.99 1937
2946.51 1879
2947.02 1891
2947.53 1852
2948.04 1776
2948.56 1783
2949.07 1702
2949.58 1645
2950.09 1722
2950.61 1632
2951.12 1534
2951.63 1505
2952.14 1538
2952.66 1535
2953.17 1591
2953.68 1505
2954.19 1501
2954.71 1535
2955.22 1558
2955.73 1599
2956.25 1608
2956.76 1518
2957.27 1487
2957.79 1500
2958.30 1494
2958.81 1477
2959.33 1612
2959.84 1507
2960.35 1501
2960.87 1500
2961.38 1528
2961.89 1586
2962.41 1562
2962.92 1604
2963.43 1567
2963.95 1554
2964.46 1546
2964.97 1595
2965.49 1628
2966.00 1607
2966.52 1623
2967.03 1602
2967.54 1591
2968.06 1686
2968.57 1657
2969.09 1654
2969.60 1590
2970.12 1684
2970.63 1650
2971.14 1625
2971.66 1639
2972.17 1570
2972.69 1628
2973.20 1638
2973.72 1633
2974.23 1612
2974.75 1630
2975.26 1709
2975.77 1622
2976.29 1709
2976.80 1735
2977.32 1678
2977.83 1756
2978.35 1761
2978.86 1861
2979.38 1887
2979.89 1795
2980.41 1872
2980.92 1926
2981.44 1919
2981.95 1882
2982.47 1836
2982.99 1847
2983.50 1981
2984.02 1968
2984.53 1897
2985.05 1814
2985.56 1895
2986.08 1933
2986.59 1903
2987.11 1868
2987.63 1963
2988.14 2058
2988.66 1966
2989.17 1971
2989.69 1968
2990.20 1979
2990.72 1970
2991.24 2017
2991.75 2016
2992.27 1896
2992.79 1893
2993.30 1934
2993.82 1921
2994.33 2017
2994.85 1968
2995.37 2074
2995.88 2120
2996.40 2217
2996.92 2279
2997.43 2400
2997.95 2424
2998.47 2601
2998.98 2638
2999.50 2674
3000.02 2657
3000.53 2652
3001.05 2698
3001.57 2723
3002.08 2918
3002.60 3157
3003.12 3695
3003.64 4247
3004.15 4843
3004.67 5914
3005.19 6604
3005.70 6797
3006.22 6780
3006.74 6445
3007.26 6133
3007.77 5662
3008.29 5116
3008.81 4474
3009.33 3757
3009.84 3251
3010.36 2967
3010.88 2817
3011.40 2559
3011.92 2459
3012.43 2355
3012.95 2267
3013.47 2242
3013.99 2239
3014.50 2158
3015.02 2047
3015.54 2077
3016.06 2130
3016.58 2171
3017.10 2135
3017.61 2139
3018.13 2072
3018.65 2060
3019.17 2071
3019.69 2173
3020.21 2129
3020.73 2104
3021.24 2082
3021.76 2095
3022.28 2108
3022.80 2148
3023.32 2198
3023.84 2209
3024.36 2297
3024.88 2410
3025.39 2413
3025.91 2303
3026.43 2301
3026.95 2139
3027.47 2075
3027.99 2086
3028.51 1918
3029.03 1890
3029.55 1831
3030.07 1875
3030.59 1819
3031.11 1812
3031.63 1691
3032.15 1689
3032.66 1757
3033.18 1731
3033.70 1699
3034.22 1800
3034.74 1914
3035.26 1833
3035.78 1850
3036.30 1882
3036.82 1863
3037.34 1887
3037.86 1871
3038.38 1809
3038.90 1821
3039.42 1775
3039.94 1785
3040.46 1714
3040.98 1774
3041.51 1790
3042.03 1790
3042.55 1842
3043.07 1800
3043.59 1812
3044.11 1775
3044.63 1793
3045.15 1862
3045.67 1805
3046.19 1727
3046.71 1708
3047.23 1734
3047.75 1689
3048.27 1728
3048.79 1703
3049.32 1781
3049.84 1653
3050.36 1715
3050.88 1710
3051.40 1715
3051.92 1735
3052.44 1695
3052.96 1640
3053.49 1714
3054.01 1744
3054.53 1654
3055.05 1710
3055.57 1746
3056.09 1697
3056.62 1739
3057.14 1653
3057.66 1715
3058.18 1730
3058.70 1697
3059.22 1731
3059.75 1713
3060.27 1718
3060.79 1691
3061.31 1799
3061.83 1729
3062.36 1786
3062.88 1874
3063.40 1855
3063.92 1791
3064.45 1929
3064.97 2065
3065.49 2009
3066.01 2038
3066.54 2105
3067.06 2087
3067.58 2182
3068.10 2164
3068.63 2130
3069.15 2241
3069.67 2277
3070.19 2197
3070.72 2033
3071.24 1971
3071.76 2066
3072.29 2052
3072.81 2097
3073.33 2010
3073.85 2076
3074.38 2082
3074.90 2054
3075.42 2068
3075.95 2068
3076.47 2141
3076.99 2202
3077.52 2318
3078.04 2363
3078.57 2412
3079.09 2592
3079.61 2633
3080.14 2645
3080.66 2779
3081.18 2760
3081.71 2610
3082.23 2669
3082.76 2689
3083.28 2631
3083.80 2708
3084.33 2590
3084.85 2523
3085.38 2417
3085.90 2397
3086.42 2276
3086.95 2179
3087.47 2067
3088.00 1984
3088.52 2028
3089.05 2103
3089.57 2098
3090.09 2070
3090.62 2175
3091.14 2100
3091.67 2101
3092.19 2231
3092.72 2176
3093.24 2287
3093.77 2366
3094.29 2468
3094.82 2639
3095.34 2797
3095.87 2921
3096.39 3173
3096.92 3310
3097.44 3364
3097.97 3280
3098.49 3349
3099.02 3357
3099.54 3561
3100.07 3748
3100.59 4046
3101.12 4810
3101.64 5773
3102.17 7135
3102.70 8708
3103.22 10180
3103.75 11295
3104.27 11952
3104.80 11656
3105.32 11077
3105.85 9971
3106.38 8393
3106.90 7141
3107.43 5924
3107.95 4836
3108.48 4009
3109.01 3585
3109.53 3125
3110.06 2865
3110.58 2864
3111.11 2855
3111.64 2764
3112.16 2932
3112.69 2802
3113.22 2643
3113.74 2600
3114.27 2562
3114.80 2437
3115.32 2401
3115.85 2263
3116.38 2356
3116.90 2212
3117.43 2211
3117.96 2221
3118.48 2198
3119.01 2188
3119.54 2169
3120.06 2256
3120.59 2372
3121.12 2573
3121.65 2616
3122.17 2791
3122.70 2911
3123.23 2905
3123.76 2801
3124.28 2760
3124.81 2641
3125.34 2625
3125.87 2470
3126.39 2331
3126.92 2229
3127.45 2144
3127.98 2179
3128.50 2128
3129.03 2050
3129.56 2062
3130.09 1992
3130.62 2037
3131.14 2078
3131.67 1939
3132.20 1937
3132.73 1973
3133.26 1929
3133.78 2015
3134.31 1974
3134.84 2019
3135.37 2060
3135.90 2016
3136.43 2071
3136.95 2191
3137.48 1961
3138.01 1968
3138.54 1979
3139.07 1945
3139.60 1914
3140.13 1944
3140.65 1870
3141.18 1860
3141.71 1982
3142.24 1937
3142.77 2002
3143.30 1913
3143.83 1836
3144.36 1801
3144.89 1796
3145.42 1798
3145.94 1803
3146.47 1771
3147.00 1843
3147.53 1808
3148.06 1884
3148.59 1900
3149.12 1994
3149.65 2037
3150.18 1997
3150.71 2039
3151.24 1980
3151.77 1948
3152.30 1970
3152.83 1940
3153.36 2011
3153.89 2042
3154.42 1998
3154.95 1860
3155.48 1952
3156.01 1959
3156.54 1885
3157.07 1927
3157.60 1882
3158.13 1827
3158.66 1887
3159.19 1853
3159.72 1755
3160.25 1722
3160.78 1848
3161.31 1842
3161.84 1823
3162.37 1777
3162.90 1742
3163.43 1772
3163.97 1748
3164.50 1769
3165.03 1737
3165.56 1656
3166.09 1707
3166.62 1588
3167.15 1627
3167.68 1695
3168.21 1720
3168.74 1665
3169.28 1665
3169.81 1576
3170.34 1679
3170.87 1657
3171.40 1578
3171.93 1618
3172.46 1634
3172.99 1710
3173.53 1737
3174.06 1817
3174.59 1862
3175.12 1807
3175.65 1827
3176.18 1849
3176.72 1850
3177.25 1781
3177.78 1846
3178.31 1817
3178.84 1725
3179.38 1756
3179.91 1650
3180.44 1623
3180.97 1559
3181.50 1586
3182.04 1612
3182.57 1627
3183.10 1614
3183.63 1606
3184.17 1583
3184.70 1586
3185.23 1642
3185.76 1558
3186.30 1530
3186.83 1590
3187.36 1592
3187.89 1586
3188.43 1706
3188.96 1682
3189.49 1631
3190.03 1633
3190.56 1629
3191.09 1631
3191.63 1605
3192.16 1618
3192.69 1646
3193.22 1680
3193.76 1605
3194.29 1590
3194.82 1629
3195.36 1644
3195.89 1675
3196.43 1680
3196.96 1771
3197.49 1705
3198.03 1765
3198.56 1686
3199.09 1747
3199.63 1690
3200.16 1781
3200.69 1827
3201.23 1857
3201.76 1765
3202.30 1795
3202.83 1775
3203.36 1807
3203.90 1881
3204.43 1922
3204.97 1807
3205.50 1908
3206.04 1953
3206.57 1940
3207.10 1800
3207.64 1921
3208.17 1954
3208.71 2028
3209.24 2042
3209.78 2195
3210.31 2296
3210.85 2335
3211.38 2362
3211.91 2412
3212.45 2406
3212.98 2370
3213.52 2254
3214.05 2309
3214.59 2204
3215.12 2038
3215.66 1947
3216.19 1817
3216.73 1836
3217.26 1826
3217.80 1710
3218.34 1757
3218.87 1775
3219.41 1638
3219.94 1602
3220.48 1634
3221.01 1692
3221.55 1785
3222.08 1814
3222.62 1779
3223.15 1810
3223.69 1878
3224.23 2052
3224.76 2155
3225.30 2145
3225.83 2221
3226.37 2180
3226.91 2069
3227.44 2142
3227.98 2047
3228.51 1982
3229.05 1943
3229.59 1888
3230.12 1982
3230.66 1916
3231.20 1962
3231.73 2053
3232.27 1965
3232.81 1952
3233.34 2104
3233.88 2133
3234.41 2093
3234.95 2048
3235.49 2061
3236.02 2117
3236.56 2320
3237.10 2318
3237.64 2426
3238.17 2436
3238.71 2431
3239.25 2407
3239.78 2310
3240.32 2282
3240.86 2198
3241.39 2198
3241.93 2122
3242.47 2021
3243.01 2008
3243.54 2002
3244.08 2023
3244.62 2123
3245.16 2118
3245.69 2068
3246.23 2170
3246.77 2162
3247.31 2193
3247.84 2196
3248.38 2225
3248.92 2238
3249.46 2293
3250.00 2310
3250.53 2510
3251.07 2781
3251.61 3257
3252.15 3631
3252.69 4236
3253.22 4690
3253.76 4797
3254.30 5017
3254.84 5118
3255.38 4771
3255.92 4370
3256.45 3904
3256.99 3622
3257.53 3404
3258.07 3136
3258.61 2862
3259.15 2700
3259.69 2711
3260.23 2755
3260.76 2886
3261.30 3194
3261.84 3389
3262.38 3579
3262.92 3736
3263.46 3933
3264.00 3890
3264.54 4079
3265.08 4068
3265.62 3917
3266.15 4061
3266.69 4297
3267.23 4308
3267.77 4203
3268.31 4144
3268.85 4064
3269.39 3841
3269.93 3654
3270.47 3290
3271.01 2942
3271.55 2872
3272.09 2759
3272.63 2770
3273.17 2627
3273.71 2581
3274.25 2531
3274.79 2538
3275.33 2432
3275.87 2367
3276.41 2333
3276.95 2325
3277.49 2316
3278.03 2356
3278.57 2540
3279.11 2567
3279.65 2544
3280.19 2486
3280.73 2400
3281.27 2432
3281.81 2484
3282.35 2497
3282.89 2409
3283.43 2464
3283.97 2502
3284.52 2441
3285.06 2334
3285.60 2488
3286.14 2545
3286.68 2529
3287.22 2472
3287.76 2535
3288.30 2589
3288.84 2505
3289.38 2470
3289.93 2557
3290.47 2587
3291.01 2628
3291.55 2792
3292.09 2917
3292.63 2870
3293.17 3091
3293.72 3255
3294.26 3497
3294.80 3747
3295.34 3941
3295.88 4087
3296.42 4421
3296.97 4585
3297.51 4637
3298.05 4538
3298.59 4470
3299.13 4302
3299.68 3892
3300.22 3603
3300.76 3395
3301.30 3227
3301.84 3039
3302.39 2906
3302.93 2900
3303.47 2858
3304.01 2890
3304.56 2808
3305.10 2728
3305.64 2727
3306.18 2822
3306.73 2818
3307.27 2945
3307.81 2881
3308.35 2886
3308.90 3240
3309.44 3453
3309.98 3596
3310.52 3768
3311.07 3736
3311.61 3779
3312.15 3760
3312.70 3695
3313.24 3487
3313.78 3519
3314.33 3428
3314.87 3381
3315.41 3609
3315.96 3710
3316.50 3826
3317.04 4001
3317.59 4117
3318.13 4337
3318.67 4677
3319.22 5033
3319.76 5484
3320.30 5464
3320.85 5604
3321.39 5514
3321.94 5404
3322.48 5264
3323.02 4924
3323.57 4556
3324.11 4338
3324.66 4155
3325.20 3943
3325.74 3774
3326.29 3668
3326.83 3589
3327.38 3431
3327.92 3403
3328.47 3364
3329.01 3402
3329.55 3471
3330.10 3508
3330.64 3402
3331.19 3557
3331.73 3985
3332.28 4537
3332.82 5653
3333.37 7229
3333.91 9478
3334.46 12212
3335.00 15025
3335.55 17996
3336.09 20479
3336.64 22099
3337.18 22737
3337.73 22415
3338.27 21035
3338.82 19277
3339.36 16832
3339.91 14314
3340.45 11908
3341.00 10068
3341.54 8248
3342.09 6705
3342.63 5553
3343.18 4746
3343.73 4194
3344.27 3700
3344.82 3400
3345.36 3198
3345.91 3168
3346.45 2975
3347.00 2919
3347.55 2887
3348.09 2950
3348.64 2978
3349.18 2797
3349.73 2792
3350.28 2769
3350.82 2719
3351.37 2776
3351.92 2797
3352.46 2733
3353.01 2718
3353.55 2762
3354.10 2685
3354.65 2686
3355.19 2619
3355.74 2642
3356.29 2576
3356.83 2577
3357.38 2493
3357.93 2488
3358.47 2509
3359.02 2433
3359.57 2475
3360.12 2619
3360.66 2536
3361.21 2431
3361.76 2428
3362.30 2489
3362.85 2499
3363.40 2539
3363.95 2610
3364.49 2629
3365.04 2648
3365.59 2625
3366.14 2600
3366.68 2498
3367.23 2464
3367.78 2542
3368.33 2439
3368.87 2339
3369.42 2411
3369.97 2410
3370.52 2514
3371.06 2533
3371.61 2742
3372.16 3116
3372.71 3266
3373.26 3537
3373.80 3798
3374.35 4096
3374.90 4305
3375.45 4362
3376.00 4221
3376.54 3912
3377.09 3490
3377.64 3348
3378.19 3203
3378.74 2934
3379.29 2680
3379.84 2472
3380.38 2434
3380.93 2325
3381.48 2299
3382.03 2211
3382.58 2264
3383.13 2249
3383.68 2209
3384.23 2191
3384.77 2175
3385.32 2118
3385.87 2088
3386.42 2088
3386.97 2005
3387.52 2017
3388.07 2062
3388.62 2075
3389.17 1984
3389.72 2103
3390.27 2081
3390.82 2125
3391.37 2054
3391.92 2057
3392.46 2132
3393.01 2099
3393.56 2105
3394.11 2013
3394.66 1947
3395.21 2006
3395.76 2003
3396.31 2105
3396.86 2081
3397.41 2054
3397.96 2179
3398.51 2183
3399.06 2212
3399.61 2210
3400.16 2275
3400.71 2250
3401.26 2067
3401.81 2048
3402.37 2001
3402.92 1954
3403.47 1942
3404.02 1917
3404.57 1875
3405.12 1851
3405.67 1852
3406.22 1875
3406.77 1832
3407.32 1862
3407.87 1803
3408.42 1840
3408.97 1899
3409.52 1921
3410.08 2115
3410.63 2154
3411.18 2288
3411.73 2372
3412.28 2496
3412.83 2501
3413.38 2496
3413.93 2557
3414.48 2502
3415.04 2386
3415.59 2380
3416.14 2451
3416.69 2425
3417.24 2458
3417.79 2391
3418.35 2512
3418.90 2555
3419.45 2587
3420.00 2483
3420.55 2419
3421.10 2286
3421.66 2261
3422.21 2169
3422.76 2112
3423.31 2105
3423.86 2133
3424.42 2208
3424.97 2041
3425.52 1948
3426.07 1979
3426.63 2024
3427.18 2050
3427.73 1966
3428.28 1910
3428.84 1802
3429.39 1792
3429.94 1823
3430.49 1799
3431.05 1784
3431.60 1810
3432.15 1825
3432.70 1823
3433.26 1768
3433.81 1783
3434.36 1775
3434.92 1761
3435.47 1895
3436.02 1888
3436.58 1812
3437.13 1864
3437.68 1953
3438.24 1934
3438.79 1931
3439.34 1971
3439.90 1928
3440.45 1963
3441.00 1930
3441.56 1954
3442.11 1836
3442.66 1889
3443.22 1961
3443.77 1838
3444.32 1797
3444.88 1838
3445.43 1859
3445.99 1878
3446.54 1800
3447.09 1814
3447.65 1854
3448.20 1870
3448.76 1793
3449.31 1875
3449.86 1839
3450.42 1711
3450.97 1686
3451.53 1782
3452.08 1744
3452.64 1709
3453.19 1671
3453.75 1622
3454.30 1782
3454.85 1752
3455.41 1684
3455.96 1662
3456.52 1695
3457.07 1676
3457.63 1615
3458.18 1673
3458.74 1714
3459.29 1707
3459.85 1719
3460.40 1717
3460.96 1698
3461.51 1759
3462.07 1773
3462.62 1806
3463.18 1838
3463.73 1871
3464.29 1906
3464.85 1806
3465.40 1919
3465.96 1974
3466.51 1906
3467.07 1877
3467.62 1866
3468.18 1930
3468.73 1988
3469.29 2100
3469.85 1981
3470.40 2077
3470.96 2111
3471.51 2094
3472.07 2171
3472.63 2217
3473.18 2256
3473.74 2274
3474.29 2203
3474.85 2145
3475.41 2137
3475.96 2095
3476.52 2062
3477.08 2024
3477.63 2072
3478.19 2183
3478.75 2196
3479.30 2279
3479.86 2261
3480.42 2275
3480.97 2382
3481.53 2377
3482.09 2564
3482.64 2551
3483.20 2497
3483.76 2516
3484.31 2653
3484.87 2653
3485.43 2742
3485.98 2783
3486.54 2712
3487.10 2686
3487.66 2795
3488.21 2904
3488.77 3040
3489.33 3401
3489.89 4038
3490.44 5015
3491.00 6144
3491.56 7865
3492.12 9331
3492.67 10715
3493.23 11691
3493.79 11881
3494.35 10920
3494.90 10090
3495.46 8807
3496.02 7524
3496.58 6108
3497.14 4974
3497.69 4400
3498.25 3927
3498.81 3547
3499.37 3252
3499.93 3255
3500.49 3274
3501.04 3343
3501.60 3417
3502.16 3511
3502.72 3758
3503.28 3981
3503.84 4559
3504.39 5052
3504.95 5469
3505.51 5816
3506.07 5786
3506.63 5913
3507.19 5548
3507.75 5347
3508.31 5089
3508.86 4644
3509.42 4282
3509.98 3845
3510.54 3498
3511.10 3225
3511.66 3191
3512.22 3257
3512.78 3017
3513.34 2959
3513.90 2764
3514.46 2658
3515.02 2592
3515.58 2359
3516.13 2286
3516.69 2164
3517.25 2091
3517.81 2095
3518.37 2072
3518.93 1995
3519.49 1977
3520.05 2040
3520.61 2125
3521.17 2047
3521.73 2126
3522.29 2177
3522.85 2297
3523.41 2323
3523.97 2406
3524.53 2351
3525.09 2361
3525.65 2412
3526.21 2486
3526.77 2410
3527.33 2290
3527.89 2273
3528.46 2387
3529.02 2302
3529.58 2269
3530.14 2247
3530.70 2228
3531.26 2340
3531.82 2307
3532.38 2266
3532.94 2244
3533.50 2246
3534.06 2181
3534.62 2127
3535.18 2088
3535.75 2095
3536.31 2152
3536.87 2103
3537.43 2082
3537.99 2054
3538.55 2096
3539.11 1944
3539.67 2060
3540.24 2008
3540.80 1987
3541.36 2046
3541.92 2082
3542.48 2204
3543.04 2236
3543.61 2293
3544.17 2302
3544.73 2327
3545.29 2393
3545.85 2308
3546.41 2241
3546.98 2184
3547.54 2121
3548.10 2134
3548.66 2047
3549.23 1976
3549.79 1948
3550.35 1933
3550.91 1865
3551.47 1954
3552.04 1907
3552.60 1883
3553.16 1801
3553.72 1753
3554.29 1737
3554.85 1784
3555.41 1669
3555.97 1685
3556.54 1709
3557.10 1669
3557.66 1759
3558.23 1788
3558.79 1817
3559.35 1858
3559.91 1840
3560.48 1850
3561.04 1957
3561.60 1989
3562.17 1920
3562.73 1905
3563.29 1889
3563.86 1939
3564.42 1898
3564.98 2039
3565.55 2101
3566.11 2069
3566.67 2059
3567.24 2045
3567.80 1999
3568.36 1995
3568.93 1921
3569.49 1932
3570.06 1894
3570.62 1893
3571.18 1815
3571.75 1772
3572.31 1745
3572.88 1804
3573.44 1915
3574.00 1918
3574.57 2073
3575.13 2270
3575.70 2509
3576.26 2768
3576.82 3027
3577.39 3260
3577.95 3675
3578.52 3766
3579.08 3584
3579.65 3430
3580.21 3212
3580.78 3036
3581.34 2847
3581.91 2795
3582.47 2455
3583.04 2270
3583.60 2164
3584.17 2068
3584.73 2073
3585.30 1903
3585.86 1730
3586.43 1751
3586.99 1750
3587.56 1666
3588.12 1671
3588.69 1616
3589.25 1624
3589.82 1627
3590.38 1564
3590.95 1524
3591.51 1516
3592.08 1560
3592.64 1599
3593.21 1548
3593.78 1570
3594.34 1535
3594.91 1625
3595.47 1553
3596.04 1559
3596.60 1613
3597.17 1599
3597.74 1736
3598.30 1730
3598.87 1687
3599.43 1699
3600.00 1714
3600.57 1817
3601.13 1697
3601.70 1651
3602.27 1673
3602.83 1589
3603.40 1580
3603.96 1604
3604.53 1593
3605.10 1564
3605.66 1618
3606.23 1543
3606.80 1583
3607.36 1572
3607.93 1543
3608.50 1462
3609.07 1493
3609.63 1516
3610.20 1567
3610.77 1494
3611.33 1448
3611.90 1493
3612.47 1527
3613.03 1553
3613.60 1536
3614.17 1501
3614.74 1602
3615.30 1779
3615.87 1938
3616.44 1999
3617.01 2339
3617.57 2596
3618.14 2666
3618.71 2790
3619.28 2882
3619.84 2978
3620.41 2980
3620.98 2786
3621.55 2535
3622.12 2308
3622.68 2216
3623.25 2029
3623.82 1836
3624.39 1773
3624.96 1689
3625.52 1665
3626.09 1498
3626.66 1468
3627.23 1449
3627.80 1511
3628.37 1432
3628.93 1486
3629.50 1416
3630.07 1409
3630.64 1449
3631.21 1517
3631.78 1439
3632.34 1378
3632.91 1357
3633.48 1414
3634.05 1513
3634.62 1448
3635.19 1510
3635.76 1485
3636.33 1493
3636.90 1476
3637.47 1471
3638.03 1423
3638.60 1498
3639.17 1607
3639.74 1569
3640.31 1571
3640.88 1703
3641.45 1718
3642.02 1789
3642.59 1881
3643.16 1913
3643.73 1966
3644.30 1920
3644.87 1800
3645.44 1824
3646.01 1888
3646.58 1751
3647.15 1633
3647.72 1554
3648.29 1609
3648.86 1617
3649.43 1669
3650.00 1584
3650.57 1663
3651.14 1746
3651.71 1826
3652.28 1878
3652.85 1988
3653.42 2088
3653.99 2124
3654.56 2170
3655.13 2145
3655.70 2068
3656.27 2028
3656.84 1967
3657.41 2044
3657.98 1972
3658.55 1903
3659.12 1985
3659.69 2042
3660.27 2089
3660.84 2068
3661.41 2086
3661.98 2059
3662.55 1994
3663.12 1973
3663.69 2015
3664.26 1948
3664.83 2082
3665.41 2098
3665.98 2139
3666.55 2302
3667.12 2466
3667.69 2612
3668.26 2518
3668.83 2414
3669.41 2196
3669.98 2115
3670.55 2034
3671.12 2009
3671.69 1803
3672.26 1831
3672.84 1855
3673.41 1794
3673.98 1812
3674.55 1805
3675.12 1771
3675.70 1787
3676.27 1854
3676.84 1867
3677.41 1849
3677.98 1929
3678.56 1877
3679.13 1927
3679.70 1954
3680.27 1960
3680.85 1988
3681.42 1964
3681.99 1867
3682.56 1786
3683.14 1720
3683.71 1714
3684.28 1646
3684.86 1620
3685.43 1517
3686.00 1519
3686.57 1481
3687.15 1581
3687.72 1664
3688.29 1602
3688.87 1592
3689.44 1681
3690.01 1771
3690.59 1827
3691.16 1902
3691.73 1920
3692.31 1965
3692.88 1919
3693.45 1862
3694.03 1745
3694.60 1689
3695.17 1753
3695.75 1687
3696.32 1617
3696.89 1607
3697.47 1581
3698.04 1550
3698.62 1551
3699.19 1550
3699.76 1528
3700.34 1506
3700.91 1555
3701.49 1505
3702.06 1558
3702.63 1492
3703.21 1569
3703.78 1596
3704.36 1586
3704.93 1589
3705.51 1530
3706.08 1526
3706.65 1557
3707.23 1589
3707.80 1632
3708.38 1657
3708.95 1687
3709.53 1716
3710.10 1705
3710.68 1699
3711.25 1637
3711.83 1648
3712.40 1653
3712.98 1630
3713.55 1534
3714.13 1589
3714.70 1613
3715.28 1609
3715.85 1588
3716.43 1557
3717.00 1605
3717.58 1565
3718.15 1569
3718.73 1558
3719.30 1605
3719.88 1537
3720.46 1620
3721.03 1660
3721.61 1493
3722.18 1410
3722.76 1452
3723.33 1480
3723.91 1470
3724.49 1401
3725.06 1433
3725.64 1390
3726.21 1365
3726.79 1423
3727.37 1360
3727.94 1358
3728.52 1356
3729.09 1353
3729.67 1445
3730.25 1510
3730.82 1608
3731.40 1709
3731.98 1808
3732.55 1974
3733.13 2077
3733.71 2135
3734.28 2162
3734.86 2214
3735.44 2188
3736.01 2065
3736.59 2029
3737.17 1846
3737.74 1755
3738.32 1706
3738.90 1597
3739.47 1597
3740.05 1652
3740.63 1562
3741.20 1495
3741.78 1450
3742.36 1451
3742.94 1410
3743.51 1428
3744.09 1466
3744.67 1403
3745.25 1391
3745.82 1485
3746.40 1470
3746.98 1527
3747.56 1484
3748.13 1445
3748.71 1456
3749.29 1482
3749.87 1461
3750.45 1417
3751.02 1473
3751.60 1434
3752.18 1449
3752.76 1437
3753.34 1382
3753.91 1449
3754.49 1390
3755.07 1455
3755.65 1454
3756.23 1417
3756.80 1485
3757.38 1551
3757.96 1482
3758.54 1557
3759.12 1643
3759.70 1696
3760.28 1715
3760.85 1667
3761.43 1599
3762.01 1613
3762.59 1685
3763.17 1691
3763.75 1686
3764.33 1681
3764.91 1712
3765.49 1622
3766.06 1611
3766.64 1609
3767.22 1558
3767.80 1564
3768.38 1596
3768.96 1537
3769.54 1581
3770.12 1525
3770.70 1610
3771.28 1571
3771.86 1541
3772.44 1570
3773.02 1583
3773.60 1560
3774.18 1694
3774.76 1624
3775.34 1516
3775.92 1523
3776.50 1596
3777.08 1563
3777.66 1535
3778.24 1525
3778.82 1515
3779.40 1571
3779.98 1540
3780.56 1561
3781.14 1580
3781.72 1602
3782.30 1598
3782.88 1553
3783.46 1503
3784.04 1476
3784.62 1506
3785.20 1513
3785.78 1442
3786.36 1427
3786.94 1443
3787.52 1494
3788.10 1612
3788.68 1582
3789.26 1498
3789.84 1515
3790.43 1555
3791.01 1559
3791.59 1502
3792.17 1539
3792.75 1566
3793.33 1609
3793.91 1625
3794.49 1630
3795.07 1651
3795.66 1600
3796.24 1602
3796.82 1705
3797.40 1689
3797.98 1623
3798.56 1631
3799.15 1650
3799.73 1648
3800.31 1760
3800.89 1788
3801.47 1875
3802.05 2019
3802.64 2078
3803.22 2103
3803.80 2153
3804.38 2027
3804.96 1974
3805.55 1938
3806.13 1925
3806.71 1995
3807.29 2042
3807.87 2276
3808.46 2432
3809.04 2548
3809.62 2683
3810.20 2634
3810.79 2663
3811.37 2631
3811.95 2561
3812.53 2420
3813.12 2365
3813.70 2388
3814.28 2512
3814.87 2567
3815.45 2802
3816.03 2854
3816.61 2959
3817.20 2917
3817.78 2841
3818.36 2697
3818.95 2431
3819.53 2142
3820.11 2114
3820.70 2078
3821.28 2044
3821.86 2147
3822.45 2243
3823.03 2306
3823.61 2306
3824.20 2301
3824.78 2258
3825.36 2239
3825.95 2158
3826.53 2060
3827.11 1975
3827.70 1923
3828.28 1870
3828.87 1832
3829.45 1747
3830.03 1760
3830.62 1903
3831.20 1755
3831.79 1877
3832.37 1905
3832.95 1913
3833.54 1908
3834.12 1911
3834.71 1919
3835.29 2056
3835.88 1929
3836.46 1849
3837.05 1817
3837.63 1805
3838.21 1806
3838.80 1917
3839.38 1866
3839.97 1718
3840.55 1669
3841.14 1730
3841.72 1781
3842.31 1803
3842.89 1812
3843.48 1773
3844.06 1900
3844.65 2087
3845.23 2157
3845.82 2367
3846.40 2514
3846.99 2828
3847.57 2910
3848.16 2774
3848.74 2538
3849.33 2530
3849.92 2357
3850.50 2173
3851.09 1963
3851.67 1996
3852.26 1822
3852.84 1799
3853.43 1764
3854.02 1884
3854.60 1857
3855.19 1933
3855.77 1952
3856.36 1948
3856.94 1899
3857.53 1886
3858.12 1942
3858.70 2063
3859.29 2117
3859.88 2353
3860.46 2632
3861.05 2718
3861.63 2959
3862.22 3133
3862.81 3182
3863.39 3150
3863.98 3139
3864.57 3075
3865.15 2948
3865.74 2786
3866.33 2623
3866.91 2531
3867.50 2364
3868.09 2419
3868.67 2226
3869.26 2105
3869.85 1968
3870.44 1894
3871.02 1845
3871.61 1787
3872.20 1872
3872.78 1938
3873.37 1907
3873.96 1993
3874.55 2077
3875.13 2048
3875.72 2022
3876.31 1899
3876.90 1927
3877.48 1756
3878.07 1766
3878.66 1829
3879.25 1832
3879.83 1814
3880.42 1839
3881.01 1666
3881.60 1692
3882.19 1684
3882.77 1605
3883.36 1618
3883.95 1606
3884.54 1519
3885.13 1511
3885.71 1549
3886.30 1459
3886.89 1513
3887.48 1548
3888.07 1572
3888.66 1566
3889.24 1550
3889.83 1600
3890.42 1669
3891.01 1764
3891.60 1789
3892.19 1739
3892.78 1792
3893.36 1759
3893.95 1663
3894.54 1680
3895.13 1627
3895.72 1623
3896.31 1595
3896.90 1644
3897.49 1703
3898.08 1672
3898.67 1596
3899.26 1657
3899.84 1667
3900.43 1653
3901.02 1671
3901.61 1619
3902.20 1610
3902.79 1564
3903.38 1665
3903.97 1535
3904.56 1605
3905.15 1474
3905.74 1458
3906.33 1437
3906.92 1420
3907.51 1520
3908.10 1617
3908.69 1531
3909.28 1616
3909.87 1546
3910.46 1528
3911.05 1513
3911.64 1520
3912.23 1529
3912.82 1380
3913.41 1401
3914.00 1413
3914.59 1398
3915.18 1501
3915.77 1459
3916.36 1391
3916.95 1361
3917.54 1409
3918.13 1473
3918.72 1478
3919.32 1382
3919.91 1383
3920.50 1483
3921.09 1477
3921.68 1384
3922.27 1359
3922.86 1369
3923.45 1295
3924.04 1317
3924.63 1400
3925.23 1299
3925.82 1278
3926.41 1316
3927.00 1379
3927.59 1385
3928.18 1269
3928.77 1289
3929.36 1265
3929.96 1299
3930.55 1291
3931.14 1328
3931.73 1301
3932.32 1301
3932.91 1320
3933.51 1307
3934.10 1275
3934.69 1385
3935.28 1362
3935.87 1357
3936.47 1293
3937.06 1306
3937.65 1321
3938.24 1364
3938.83 1344
3939.43 1350
3940.02 1370
3940.61 1336
3941.20 1319
3941.80 1463
3942.39 1501
3942.98 1444
3943.57 1479
3944.17 1510
3944.76 1460
3945.35 1408
3945.94 1396
3946.54 1390
3947.13 1398
3947.72 1369
3948.32 1263
3948.91 1324
3949.50 1268
3950.10 1269
3950.69 1267
3951.28 1318
3951.87 1369
3952.47 1354
3953.06 1359
3953.65 1400
3954.25 1365
3954.84 1361
3955.43 1358
3956.03 1415
3956.62 1405
3957.22 1351
3957.81 1401
3958.40 1431
3959.00 1380
3959.59 1426
3960.18 1577
3960.78 1504
3961.37 1494
3961.97 1489
3962.56 1482
3963.15 1441
3963.75 1455
3964.34 1468
3964.94 1462
3965.53 1504
3966.12 1656
3966.72 1610
3967.31 1747
3967.91 1774
3968.50 1823
3969.10 1841
3969.69 1794
3970.29 1740
3970.88 1634
3971.47 1693
3972.07 1533
3972.66 1515
3973.26 1529
3973.85 1541
3974.45 1449
3975.04 1449
3975.64 1491
3976.23 1527
3976.83 1577
3977.42 1664
3978.02 1810
3978.61 1876
3979.21 1846
3979.80 1819
3980.40 1709
3981.00 1672
3981.59 1644
3982.19 1624
3982.78 1481
3983.38 1579
3983.97 1529
3984.57 1580
3985.16 1615
3985.76 1592
3986.36 1612
3986.95 1537
3987.55 1502
3988.14 1571
3988.74 1576
3989.34 1622
3989.93 1659
3990.53 1563
3991.12 1626
3991.72 1606
3992.32 1496
3992.91 1595
3993.51 1614
3994.10 1605
3994.70 1606
3995.30 1623
3995.89 1621
3996.49 1719
3997.09 1646
3997.68 1703
3998.28 1690
3998.88 1621
3999.47 1689
4000.07 1667
4000.67 1670
4001.26 1700
4001.86 1649
4002.46 1632
4003.06 1630
4003.65 1550
4004.25 1579
4004.85 1538
4005.44 1539
4006.04 1482
4006.64 1443
4007.24 1530
4007.83 1506
4008.43 1499
4009.03 1502
4009.63 1439
4010.22 1440
4010.82 1456
4011.42 1496
4012.02 1454
4012.61 1494
4013.21 1467
4013.81 1513
4014.41 1473
4015.01 1629
4015.60 1642
4016.20 1624
4016.80 1787
4017.40 1836
4018.00 1819
4018.59 1777
4019.19 1895
4019.79 1788
4020.39 1767
4020.99 1736
4021.59 1696
4022.18 1678
4022.78 1522
4023.38 1576
4023.98 1561
4024.58 1539
4025.18 1469
4025.78 1478
4026.37 1471
4026.97 1485
4027.57 1517
4028.17 1490
4028.77 1471
4029.37 1470
4029.97 1536
4030.57 1535
4031.17 1509
4031.76 1456
4032.36 1441
4032.96 1448
4033.56 1474
4034.16 1504
4034.76 1523
4035.36 1584
4035.96 1506
4036.56 1521
4037.16 1546
4037.76 1419
4038.36 1427
4038.96 1457
4039.56 1405
4040.16 1312
4040.76 1371
4041.36 1355
4041.96 1285
4042.56 1312
4043.16 1264
4043.76 1258
4044.36 1306
4044.96 1310
4045.56 1309
4046.16 1347
4046.76 1250
4047.36 1254
4047.96 1278
4048.56 1286
4049.16 1320
4049.76 1328
4050.36 1296
4050.96 1378
4051.56 1308
4052.16 1343
4052.76 1342
4053.36 1358
4053.97 1324
4054.57 1222
4055.17 1314
4055.77 1272
4056.37 1337
4056.97 1337
4057.57 1249
4058.17 1262
4058.77 1269
4059.37 1283
4059.98 1293
4060.58 1288
4061.18 1274
4061.78 1325
4062.38 1329
4062.98 1330
4063.58 1272
4064.19 1429
4064.79 1504
4065.39 1597
4065.99 1562
4066.59 1632
4067.19 1612
4067.80 1614
4068.40 1632
4069.00 1601
4069.60 1514
4070.20 1466
4070.81 1430
4071.41 1364
4072.01 1361
4072.61 1324
4073.21 1304
4073.82 1297
4074.42 1228
4075.02 1205
4075.62 1237
4076.23 1294
4076.83 1258
4077.43 1249
4078.03 1337
4078.64 1318
4079.24 1325
4079.84 1301
4080.44 1177
4081.05 1212
4081.65 1180
4082.25 1210
4082.86 1218
4083.46 1219
4084.06 1261
4084.67 1165
4085.27 1132
4085.87 1207
4086.47 1228
4087.08 1226
4087.68 1179
4088.28 1215
4088.89 1241
4089.49 1231
4090.09 1178
4090.70 1214
4091.30 1267
4091.91 1208
4092.51 1160
4093.11 1147
4093.72 1213
4094.32 1263
4094.92 1279
4095.53 1290
4096.13 1282
4096.74 1289
4097.34 1298
4097.94 1295
4098.55 1298
4099.15 1286
4099.76 1365
4100.36 1277
4100.97 1212
4101.57 1316
4102.17 1258
4102.78 1260
4103.38 1283
4103.99 1284
4104.59 1213
4105.20 1242
4105.80 1221
4106.41 1216
4107.01 1183
4107.62 1188
4108.22 1179
4108.82 1197
4109.43 1215
4110.03 1208
4110.64 1194
4111.24 1125
4111.85 1175
4112.45 1161
4113.06 1200
4113.67 1221
4114.27 1232
4114.88 1248
4115.48 1151
4116.09 1233
4116.69 1110
4117.30 1127
4117.90 1187
4118.51 1234
4119.11 1168
4119.72 1185
4120.33 1204
4120.93 1194
4121.54 1191
4122.14 1110
4122.75 1181
4123.35 1210
4123.96 1134
4124.57 1099
4125.17 1136
4125.78 1167
4126.39 1174
4126.99 1149
4127.60 1177
4128.20 1144
4128.81 1174
4129.42 1158
4130.02 1204
4130.63 1190
4131.24 1232
4131.84 1255
4132.45 1275
4133.06 1244
4133.66 1315
4134.27 1327
4134.88 1367
4135.48 1316
4136.09 1411
4136.70 1450
4137.30 1415
4137.91 1381
4138.52 1331
4139.12 1424
4139.73 1302
4140.34 1378
4140.95 1325
4141.55 1376
4142.16 1364
4142.77 1355
4143.38 1402
4143.98 1412
4144.59 1373
4145.20 1297
4145.81 1328
4146.41 1394
4147.02 1429
4147.63 1394
4148.24 1318
4148.84 1225
4149.45 1273
4150.06 1240
4150.67 1141
4151.28 1178
4151.88 1173
4152.49 1122
4153.10 1087
4153.71 1089
4154.32 1162
4154.92 1171
4155.53 1206
4156.14 1230
4156.75 1246
4157.36 1292
4157.97 1241
4158.57 1325
4159.18 1355
4159.79 1427
4160.40 1508
4161.01 1440
4161.62 1492
4162.23 1468
4162.84 1382
4163.44 1385
4164.05 1337
4164.66 1349
4165.27 1327
4165.88 1291
4166.49 1338
4167.10 1301
4167.71 1333
4168.32 1349
4168.93 1345
4169.54 1342
4170.15 1456
4170.75 1531
4171.36 1466
4171.97 1641
4172.58 1724
4173.19 1736
4173.80 1742
4174.41 1679
4175.02 1628
4175.63 1570
4176.24 1511
4176.85 1563
4177.46 1442
4178.07 1359
4178.68 1391
4179.29 1395
4179.90 1328
4180.51 1266
4181.12 1297
4181.73 1285
4182.34 1321
4182.95 1251
4183.56 1228
4184.17 1189
4184.78 1312
4185.39 1301
4186.00 1285
4186.61 1345
4187.23 1339
4187.84 1347
4188.45 1381
4189.06 1384
4189.67 1336
4190.28 1243
4190.89 1241
4191.50 1249
4192.11 1213
4192.72 1278
4193.33 1307
4193.94 1306
4194.56 1350
4195.17 1374
4195.78 1431
4196.39 1423
4197.00 1369
4197.61 1395
4198.22 1384
4198.84 1367
4199.45 1318
4200.06 1349
4200.67 1356
4201.28 1359
4201.89 1244
4202.50 1294
4203.12 1328
4203.73 1319
4204.34 1297
4204.95 1296
4205.56 1323
4206.18 1340
4206.79 1358
4207.40 1291
4208.01 1322
4208.62 1350
4209.24 1436
4209.85 1443
4210.46 1460
4211.07 1476
4211.69 1468
4212.30 1529
4212.91 1550
4213.52 1576
4214.14 1429
4214.75 1474
4215.36 1495
4215.97 1435
4216.59 1499
4217.20 1512
4217.81 1446
4218.43 1418
4219.04 1518
4219.65 1517
4220.26 1602
4220.88 1679
4221.49 1783
4222.10 1804
4222.72 1922
4223.33 1920
4223.94 1994
4224.56 2017
4225.17 1953
4225.78 1947
4226.40 2067
4227.01 2137
4227.62 2264
4228.24 2391
4228.85 2523
4229.46 2567
4230.08 2621
4230.69 2707
4231.31 2459
4231.92 2255
4232.53 2064
4233.15 1906
4233.76 1846
4234.38 1765
4234.99 1677
4235.60 1681
4236.22 1747
4236.83 1754
4237.45 1726
4238.06 1691
4238.68 1710
4239.29 1619
4239.90 1569
4240.52 1554
4241.13 1570
4241.75 1592
4242.36 1604
4242.98 1609
4243.59 1659
4244.21 1613
4244.82 1686
4245.44 1712
4246.05 1650
4246.67 1623
4247.28 1733
4247.90 1566
4248.51 1614
4249.13 1622
4249.74 1605
4250.36 1556
4250.97 1542
4251.59 1653
4252.20 1519
4252.82 1481
4253.43 1500
4254.05 1405
4254.66 1469
4255.28 1487
4255.89 1416
4256.51 1492
4257.13 1607
4257.74 1575
4258.36 1602
4258.97 1625
4259.59 1612
4260.21 1625
4260.82 1606
4261.44 1691
4262.05 1873
4262.67 1956
4263.29 2120
4263.90 2243
4264.52 2500
4265.13 2398
4265.75 2227
4266.37 2215
4266.98 2116
4267.60 1976
4268.22 1939
4268.83 1887
4269.45 1773
4270.07 1785
4270.68 1677
4271.30 1645
4271.92 1621
4272.53 1642
4273.15 1536
4273.77 1599
4274.38 1630
4275.00 1628
4275.62 1746
4276.23 1730
4276.85 1767
4277.47 1962
4278.09 1983
4278.70 1981
4279.32 2098
4279.94 2072
4280.56 1980
4281.17 1914
4281.79 1739
4282.41 1713
4283.03 1637
4283.64 1567
4284.26 1523
4284.88 1509
4285.50 1492
4286.11 1471
4286.73 1467
4287.35 1460
4287.97 1381
4288.59 1396
4289.20 1349
4289.82 1451
4290.44 1417
4291.06 1322
4291.68 1394
4292.29 1441
4292.91 1446
4293.53 1386
4294.15 1413
4294.77 1386
4295.39 1383
4296.00 1363
4296.62 1361
4297.24 1402
4297.86 1448
4298.48 1403
4299.10 1404
4299.72 1411
4300.33 1409
4300.95 1373
4301.57 1356
4302.19 1481
4302.81 1461
4303.43 1426
4304.05 1480
4304.67 1467
4305.29 1440
4305.91 1424
4306.53 1463
4307.14 1474
4307.76 1485
4308.38 1479
4309.00 1437
4309.62 1377
4310.24 1371
4310.86 1427
4311.48 1466
4312.10 1576
4312.72 1539
4313.34 1619
4313.96 1553
4314.58 1512
4315.20 1520
4315.82 1522
4316.44 1495
4317.06 1545
4317.68 1560
4318.30 1563
4318.92 1500
4319.54 1442
4320.16 1538
4320.78 1592
4321.40 1506
4322.02 1556
4322.64 1615
4323.26 1638
4323.88 1719
4324.50 1754
4325.12 1795
4325.74 1778
4326.36 1791
4326.99 1900
4327.61 1881
4328.23 1875
4328.85 1993
4329.47 2076
4330.09 2126
4330.71 2238
4331.33 2482
4331.95 2979
4332.57 3477
4333.19 3894
4333.82 4142
4334.44 4232
4335.06 4137
4335.68 3980
4336.30 3804
4336.92 3569
4337.54 3255
4338.17 2967
4338.79 2881
4339.41 2822
4340.03 2819
4340.65 2693
4341.27 2562
4341.90 2545
4342.52 2404
4343.14 2349
4343.76 2414
4344.38 2532
4345.01 2860
4345.63 3166
4346.25 3569
4346.87 3993
4347.49 4357
4348.12 4519
4348.74 4699
4349.36 4519
4349.98 4224
4350.61 3785
4351.23 3453
4351.85 3324
4352.47 3158
4353.10 2903
4353.72 2766
4354.34 2657
4354.96 2498
4355.59 2270
4356.21 2217
4356.83 2070
4357.46 1986
4358.08 1983
4358.70 1910
4359.32 2050
4359.95 1995
4360.57 1837
4361.19 1856
4361.82 1895
4362.44 1865
4363.06 1856
4363.69 1883
4364.31 1893
4364.93 1868
4365.56 1857
4366.18 1791
4366.80 1808
4367.43 1861
4368.05 1863
4368.67 1807
4369.30 1713
4369.92 1660
4370.55 1702
4371.17 1640
4371.79 1707
4372.42 1701
4373.04 1620
4373.67 1682
4374.29 1683
4374.91 1647
4375.54 1655
4376.16 1694
4376.79 1760
4377.41 1815
4378.04 1786
4378.66 1798
4379.28 1929
4379.91 2023
4380.53 1996
4381.16 2006
4381.78 2000
4382.41 1987
4383.03 1998
4383.66 1857
4384.28 1879
4384.91 1805
4385.53 1820
4386.16 1896
4386.78 1864
4387.41 1823
4388.03 1914
4388.66 1921
4389.28 1931
4389.91 1963
4390.53 1998
4391.16 2036
4391.78 2071
4392.41 2249
4393.03 2242
4393.66 2344
4394.28 2220
4394.91 2289
4395.54 2207
4396.16 2126
4396.79 2023
4397.41 1920
4398.04 1747
4398.66 1735
4399.29 1698
4399.92 1679
4400.54 1725
4401.17 1737
4401.79 1649
4402.42 1624
4403.05 1668
4403.67 1579
4404.30 1630
4404.93 1594
4405.55 1523
4406.18 1556
4406.80 1620
4407.43 1623
4408.06 1592
4408.68 1648
4409.31 1720
4409.94 1698
4410.56 1633
4411.19 1680
4411.82 1659
4412.44 1600
4413.07 1556
4413.70 1483
4414.33 1489
4414.95 1476
4415.58 1490
4416.21 1426
4416.83 1415
4417.46 1480
4418.09 1430
4418.72 1415
4419.34 1423
4419.97 1418
4420.60 1415
4421.22 1405
4421.85 1422
4422.48 1323
4423.11 1318
4423.73 1331
4424.36 1342
4424.99 1297
4425.62 1350
4426.25 1283
4426.87 1341
4427.50 1309
4428.13 1358
4428.76 1271
4429.39 1214
4430.01 1282
4430.64 1338
4431.27 1344
4431.90 1335
4432.53 1269
4433.15 1293
4433.78 1261
4434.41 1204
4435.04 1245
4435.67 1291
4436.30 1285
4436.93 1253
4437.55 1297
4438.18 1257
4438.81 1321
4439.44 1327
4440.07 1292
4440.70 1349
4441.33 1323
4441.96 1312
4442.58 1291
4443.21 1177
4443.84 1272
4444.47 1297
4445.10 1213
4445.73 1342
4446.36 1317
4446.99 1375
4447.62 1365
4448.25 1344
4448.88 1386
4449.51 1396
4450.14 1358
4450.76 1368
4451.39 1431
4452.02 1297
4452.65 1319
4453.28 1423
4453.91 1369
4454.54 1330
4455.17 1321
4455.80 1360
4456.43 1425
4457.06 1506
4457.69 1587
4458.32 1693
4458.95 1586
4459.58 1576
4460.21 1464
4460.84 1403
4461.47 1349
4462.10 1305
4462.73 1319
4463.36 1267
4464.00 1201
4464.63 1195
4465.26 1229
4465.89 1183
4466.52 1204
4467.15 1285
4467.78 1261
4468.41 1199
4469.04 1210
4469.67 1188
4470.30 1222
4470.93 1195
4471.56 1225
4472.20 1225
4472.83 1273
4473.46 1159
4474.09 1179
4474.72 1155
4475.35 1151
4475.98 1212
4476.61 1160
4477.25 1111
4477.88 1118
4478.51 1186
4479.14 1194
4479.77 1205
4480.40 1200
4481.03 1206
4481.67 1240
4482.30 1234
4482.93 1226
4483.56 1237
4484.19 1304
4484.83 1242
4485.46 1265
4486.09 1267
4486.72 1321
4487.35 1326
4487.99 1321
4488.62 1321
4489.25 1258
4489.88 1298
4490.52 1279
4491.15 1365
4491.78 1314
4492.41 1338
4493.05 1299
4493.68 1308
4494.31 1290
4494.94 1334
4495.58 1381
4496.21 1304
4496.84 1247
4497.47 1230
4498.11 1276
4498.74 1266
4499.37 1248
4500.01 1330
4500.64 1408
4501.27 1513
4501.91 1586
4502.54 1664
4503.17 1778
4503.80 1752
4504.44 1734
4505.07 1709
4505.71 1709
4506.34 1634
4506.97 1599
4507.61 1699
4508.24 1583
4508.87 1562
4509.51 1502
4510.14 1382
4510.77 1372
4511.41 1408
4512.04 1481
4512.68 1362
4513.31 1372
4513.94 1465
4514.58 1445
4515.21 1393
4515.85 1357
4516.48 1354
4517.11 1350
4517.75 1340
4518.38 1354
4519.02 1362
4519.65 1357
4520.29 1305
4520.92 1356
4521.55 1323
4522.19 1344
4522.82 1373
4523.46 1409
4524.09 1368
4524.73 1332
4525.36 1387
4526.00 1415
4526.63 1436
4527.27 1430
4527.90 1483
4528.54 1504
4529.17 1643
4529.81 1918
4530.44 2189
4531.08 2405
4531.71 2712
4532.35 2861
4532.98 3016
4533.62 3019
4534.25 2967
4534.89 2777
4535.53 2587
4536.16 2395
4536.80 2085
4537.43 1928
4538.07 1796
4538.70 1589
4539.34 1472
4539.98 1427
4540.61 1406
4541.25 1359
4541.88 1325
4542.52 1319
4543.16 1317
4543.79 1265
4544.43 1205
4545.06 1263
4545.70 1319
4546.34 1190
4546.97 1212
4547.61 1245
4548.25 1266
4548.88 1294
4549.52 1334
4550.15 1313
4550.79 1200
4551.43 1235
4552.06 1233
4552.70 1138
4553.34 1134
4553.97 1168
4554.61 1250
4555.25 1172
4555.89 1200
4556.52 1159
4557.16 1173
4557.80 1230
4558.43 1298
4559.07 1218
4559.71 1251
4560.35 1293
4560.98 1317
4561.62 1266
4562.26 1280
4562.89 1290
4563.53 1267
4564.17 1314
4564.81 1338
4565.44 1314
4566.08 1342
4566.72 1272
4567.36 1278
4568.00 1273
4568.63 1365
4569.27 1477
4569.91 1478
4570.55 1463
4571.19 1453
4571.82 1466
4572.46 1432
4573.10 1451
4573.74 1463
4574.38 1380
4575.01 1380
4575.65 1348
4576.29 1342
4576.93 1318
4577.57 1258
4578.21 1212
4578.84 1271
4579.48 1249
4580.12 1221
4580.76 1205
4581.40 1204
4582.04 1224
4582.68 1237
4583.32 1305
4583.95 1358
4584.59 1361
4585.23 1388
4585.87 1357
4586.51 1413
4587.15 1458
4587.79 1650
4588.43 1890
4589.07 1898
4589.71 1929
4590.35 1938
4590.99 1920
4591.62 1794
4592.26 1718
4592.90 1775
4593.54 1804
4594.18 1788
4594.82 1692
4595.46 1759
4596.10 1691
4596.74 1625
4597.38 1461
4598.02 1415
4598.66 1423
4599.30 1468
4599.94 1414
4600.58 1379
4601.22 1409
4601.86 1357
4602.50 1369
4603.14 1329
4603.78 1469
4604.42 1413
4605.06 1382
4605.70 1336
4606.34 1352
4606.98 1294
4607.62 1326
4608.27 1318
4608.91 1359
4609.55 1345
4610.19 1355
4610.83 1338
4611.47 1293
4612.11 1344
4612.75 1329
4613.39 1318
4614.03 1338
4614.67 1315
4615.31 1292
4615.96 1295
4616.60 1286
4617.24 1259
4617.88 1321
4618.52 1297
4619.16 1350
4619.80 1339
4620.44 1214
4621.09 1182
4621.73 1241
4622.37 1256
4623.01 1183
4623.65 1159
4624.29 1274
4624.94 1199
4625.58 1184
4626.22 1269
4626.86 1203
4627.50 1245
4628.15 1225
4628.79 1273
4629.43 1241
4630.07 1257
4630.71 1272
4631.36 1358
4632.00 1448
4632.64 1505
4633.28 1521
4633.93 1619
4634.57 1631
4635.21 1605
4635.85 1526
4636.50 1497
4637.14 1470
4637.78 1492
4638.42 1553
4639.07 1504
4639.71 1547
4640.35 1526
4640.99 1518
4641.64 1536
4642.28 1501
4642.92 1451
4643.57 1447
4644.21 1468
4644.85 1429
4645.50 1334
4646.14 1345
4646.78 1379
4647.43 1357
4648.07 1365
4648.71 1269
4649.36 1268
4650.00 1270
4650.64 1373
4651.29 1431
4651.93 1537
4652.57 1690
4653.22 1722
4653.86 1787
4654.50 1781
4655.15 1727
4655.79 1695
4656.44 1644
4657.08 1584
4657.72 1458
4658.37 1427
4659.01 1358
4659.66 1338
4660.30 1326
4660.94 1288
4661.59 1252
4662.23 1342
4662.88 1230
4663.52 1182
4664.17 1230
4664.81 1218
4665.46 1225
4666.10 1196
4666.74 1151
4667.39 1126
4668.03 1146
4668.68 1188
4669.32 1132
4669.97 1101
4670.61 1112
4671.26 1125
4671.90 1166
4672.55 1205
4673.19 1195
4673.84 1144
4674.48 1179
4675.13 1132
4675.77 1114
4676.42 1214
4677.07 1215
4677.71 1192
4678.36 1230
4679.00 1196
4679.65 1255
4680.29 1212
4680.94 1168
4681.58 1180
4682.23 1160
4682.88 1259
4683.52 1335
4684.17 1332
4684.81 1278
4685.46 1234
4686.10 1299
4686.75 1338
4687.40 1277
4688.04 1262
4688.69 1211
4689.34 1288
4689.98 1370
4690.63 1355
4691.27 1442
4691.92 1444
4692.57 1580
4693.21 1540
4693.86 1490
4694.51 1495
4695.15 1528
4695.80 1682
4696.45 1567
4697.09 1614
4697.74 1682
4698.39 1614
4699.03 1716
4699.68 1722
4700.33 1763
4700.97 1912
4701.62 1993
4702.27 1990
4702.92 1916
4703.56 1766
4704.21 1601
4704.86 1481
4705.50 1515
4706.15 1575
4706.80 1517
4707.45 1498
4708.09 1555
4708.74 1529
4709.39 1454
4710.04 1377
4710.68 1479
4711.33 1471
4711.98 1469
4712.63 1459
4713.28 1465
4713.92 1421
4714.57 1497
4715.22 1483
4715.87 1472
4716.52 1403
4717.16 1411
4717.81 1418
4718.46 1369
4719.11 1329
4719.76 1345
4720.41 1366
4721.05 1354
4721.70 1461
4722.35 1483
4723.00 1464
4723.65 1495
4724.30 1462
4724.94 1454
4725.59 1406
4726.24 1462
4726.89 1422
4727.54 1494
4728.19 1416
4728.84 1421
4729.49 1410
4730.14 1458
4730.78 1403
4731.43 1333
4732.08 1301
4732.73 1299
4733.38 1238
4734.03 1256
4734.68 1329
4735.33 1380
4735.98 1344
4736.63 1308
4737.28 1292
4737.93 1298
4738.58 1378
4739.23 1295
4739.88 1372
4740.53 1305
4741.18 1342
4741.83 1345
4742.47 1399
4743.12 1368
4743.77 1404
4744.42 1439
4745.07 1418
4745.72 1393
4746.37 1318
4747.03 1307
4747.68 1311
4748.33 1347
4748.98 1373
4749.63 1322
4750.28 1366
4750.93 1351
4751.58 1407
4752.23 1490
4752.88 1520
4753.53 1465
4754.18 1530
4754.83 1508
4755.48 1485
4756.13 1515
4756.78 1464
4757.43 1497
4758.08 1463
4758.74 1382
4759.39 1452
4760.04 1544
4760.69 1569
4761.34 1663
4761.99 1658
4762.64 1736
4763.29 1740
4763.94 1789
4764.60 1712
4765.25 1606
4765.90 1543
4766.55 1533
4767.20 1499
4767.85 1427
4768.51 1507
4769.16 1428
4769.81 1434
4770.46 1518
4771.11 1457
4771.76 1436
4772.42 1441
4773.07 1458
4773.72 1438
4774.37 1356
4775.02 1317
4775.68 1435
4776.33 1349
4776.98 1326
4777.63 1333
4778.29 1306
4778.94 1339
4779.59 1282
4780.24 1333
4780.89 1277
4781.55 1382
4782.20 1373
4782.85 1319
4783.51 1379
4784.16 1397
4784.81 1399
4785.46 1364
4786.12 1336
4786.77 1354
4787.42 1325
4788.08 1323
4788.73 1328
4789.38 1350
4790.03 1472
4790.69 1434
4791.34 1424
4791.99 1452
4792.65 1505
4793.30 1548
4793.95 1503
4794.61 1476
4795.26 1441
4795.91 1412
4796.57 1499
4797.22 1496
4797.87 1478
4798.53 1529
4799.18 1593
4799.84 1717
4800.49 1789
4801.14 1979
4801.80 2001
4802.45 2136
4803.11 2206
4803.76 2081
4804.41 1920
4805.07 1786
4805.72 1823
4806.38 1796
4807.03 1634
4807.68 1602
4808.34 1588
4808.99 1520
4809.65 1570
4810.30 1518
4810.96 1465
4811.61 1511
4812.27 1569
4812.92 1449
4813.58 1513
4814.23 1487
4814.89 1570
4815.54 1622
4816.19 1565
4816.85 1606
4817.50 1647
4818.16 1608
4818.81 1613
4819.47 1707
4820.13 1645
4820.78 1735
4821.44 1797
4822.09 1966
4822.75 1988
4823.40 2008
4824.06 1993
4824.71 2064
4825.37 2100
4826.02 1962
4826.68 1931
4827.33 1843
4827.99 1935
4828.65 1867
4829.30 1843
4829.96 1866
4830.61 1735
4831.27 1816
4831.93 1844
4832.58 1776
4833.24 1777
4833.89 1826
4834.55 1878
4835.21 1925
4835.86 1967
4836.52 2049
4837.17 2125
4837.83 2168
4838.49 2149
4839.14 2256
4839.80 2114
4840.46 2159
4841.11 2209
4841.77 2195
4842.43 2167
4843.08 2258
4843.74 2204
4844.40 2271
4845.05 2253
4845.71 2202
4846.37 2175
4847.02 2201
4847.68 2108
4848.34 2206
4849.00 2308
4849.65 2582
4850.31 2834
4850.97 2978
4851.62 3115
4852.28 3260
4852.94 3183
4853.60 3083
4854.25 2848
4854.91 2716
4855.57 2584
4856.23 2561
4856.88 2650
4857.54 2707
4858.20 2820
4858.86 3049
4859.52 3212
4860.17 3277
4860.83 3368
4861.49 3168
4862.15 2940
4862.81 2780
4863.46 2620
4864.12 2483
4864.78 2409
4865.44 2355
4866.10 2366
4866.75 2405
4867.41 2439
4868.07 2401
4868.73 2279
4869.39 2245
4870.05 2235
4870.71 2243
4871.36 2349
4872.02 2261
4872.68 2228
4873.34 2159
4874.00 2226
4874.66 2154
4875.32 2158
4875.98 2156
4876.63 2091
4877.29 2029
4877.95 2050
4878.61 2056
4879.27 2043
4879.93 2083
4880.59 2089
4881.25 2120
4881.91 2101
4882.57 2112
4883.23 2050
4883.89 2042
4884.55 1934
4885.21 1917
4885.87 1856
4886.52 1823
4887.18 1774
4887.84 1826
4888.50 1926
4889.16 1910
4889.82 1929
4890.48 1951
4891.14 1910
4891.80 2006
4892.46 2151
4893.12 2160
4893.78 2128
4894.44 2137
4895.10 2132
4895.76 2047
4896.42 2050
4897.09 2005
4897.75 1969
4898.41 1953
4899.07 1936
4899.73 2154
4900.39 2317
4901.05 2464
4901.71 2476
4902.37 2398
4903.03 2214
4903.69 2231
4904.35 1907
4905.01 1906
4905.67 1828
4906.33 1743
4907.00 1777
4907.66 1772
4908.32 1648
4908.98 1693
4909.64 1682
4910.30 1645
4910.96 1634
4911.62 1636
4912.29 1678
4912.95 1637
4913.61 1647
4914.27 1582
4914.93 1575
4915.59 1515
4916.26 1489
4916.92 1529
4917.58 1494
4918.24 1469
4918.90 1509
4919.56 1514
4920.23 1508
4920.89 1521
4921.55 1526
4922.21 1482
4922.87 1515
4923.54 1505
4924.20 1517
4924.86 1515
4925.52 1463
4926.19 1515
4926.85 1434
4927.51 1471
4928.17 1478
4928.84 1416
4929.50 1439
4930.16 1475
4930.82 1422
4931.49 1404
4932.15 1340
4932.81 1344
4933.47 1397
4934.14 1239
4934.80 1333
4935.46 1419
4936.13 1356
4936.79 1313
4937.45 1302
4938.11 1292
4938.78 1344
4939.44 1394
4940.10 1419
4940.77 1344
4941.43 1290
4942.09 1418
4942.76 1336
4943.42 1311
4944.08 1309
4944.75 1376
4945.41 1321
4946.08 1295
4946.74 1252
4947.40 1277
4948.07 1283
4948.73 1262
4949.39 1264
4950.06 1270
4950.72 1302
4951.39 1196
4952.05 1279
4952.71 1261
4953.38 1238
4954.04 1237
4954.71 1228
4955.37 1262
4956.04 1262
4956.70 1311
4957.36 1278
4958.03 1317
4958.69 1362
4959.36 1388
4960.02 1371
4960.69 1478
4961.35 1542
4962.02 1610
4962.68 1712
4963.35 1694
4964.01 1785
4964.68 1856
4965.34 1858
4966.01 1842
4966.67 1754
4967.34 1768
4968.00 1630
4968.67 1539
4969.33 1571
4970.00 1443
4970.66 1344
4971.33 1365
4971.99 1307
4972.66 1276
4973.32 1257
4973.99 1348
4974.66 1399
4975.32 1375
4975.99 1399
4976.65 1489
4977.32 1548
4977.98 1545
4978.65 1551
4979.32 1447
4979.98 1488
4980.65 1495
4981.31 1387
4981.98 1310
4982.65 1344
4983.31 1284
4983.98 1227
4984.64 1246
4985.31 1246
4985.98 1275
4986.64 1285
4987.31 1275
4987.98 1249
4988.64 1216
4989.31 1273
4989.98 1292
4990.64 1229
4991.31 1213
4991.98 1209
4992.64 1213
4993.31 1213
4993.98 1259
4994.64 1266
4995.31 1220
4995.98 1263
4996.64 1195
4997.31 1141
4997.98 1096
4998.65 1168
4999.31 1164
4999.98 1165
5000.65 1159
5001.31 1090
5001.98 1076
5002.65 1115
5003.32 1042
5003.98 1086
5004.65 1119
5005.32 1127
5005.99 1161
5006.66 1147
5007.32 1127
5007.99 1113
5008.66 1153
5009.33 1135
5009.99 1178
5010.66 1162
5011.33 1179
5012.00 1122
5012.67 1128
5013.33 1101
5014.00 1117
5014.67 1142
5015.34 1140
5016.01 1098
5016.68 1150
5017.34 1142
5018.01 1107
5018.68 1074
5019.35 1080
5020.02 1146
5020.69 1101
5021.36 1135
5022.02 1147
5022.69 1211
5023.36 1218
5024.03 1329
5024.70 1350
5025.37 1329
5026.04 1305
5026.71 1222
5027.38 1227
5028.05 1151
5028.71 1150
5029.38 1107
5030.05 1088
5030.72 1064
5031.39 1124
5032.06 1090
5032.73 1047
5033.40 1055
5034.07 1050
5034.74 1078
5035.41 1086
5036.08 1065
5036.75 1034
5037.42 1032
5038.09 1017
5038.76 1059
5039.43 1031
5040.10 1055
5040.77 1050
5041.44 1108
5042.11 1081
5042.78 1035
5043.45 1030
5044.12 1106
5044.79 1121
5045.46 1097
5046.13 1061
5046.80 1064
5047.47 1020
5048.14 1033
5048.81 1080
5049.48 1119
5050.15 1101
5050.82 1084
5051.49 1096
5052.16 1093
5052.83 1095
5053.51 1127
5054.18 1109
5054.85 1088
5055.52 1088
5056.19 1075
5056.86 1099
5057.53 1145
5058.20 1099
5058.87 1074
5059.55 1077
5060.22 1046
5060.89 1075
5061.56 1074
5062.23 1086
5062.90 1077
5063.57 1094
5064.25 1055
5064.92 1109
5065.59 1159
5066.26 1084
5066.93 1085
5067.60 1080
5068.28 1053
5068.95 1054
5069.62 1057
5070.29 1034
5070.96 1021
5071.64 1066
5072.31 1076
5072.98 1114
5073.65 1095
5074.32 1123
5075.00 1102
5075.67 1110
5076.34 1200
5077.01 1153
5077.69 1147
5078.36 1132
5079.03 1141
5079.70 1161
5080.38 1168
5081.05 1255
5081.72 1273
5082.39 1261
5083.07 1214
5083.74 1157
5084.41 1221
5085.09 1249
5085.76 1278
5086.43 1196
5087.10 1161
5087.78 1156
5088.45 1160
5089.12 1255
5089.80 1297
5090.47 1225
5091.14 1293
5091.82 1354
5092.49 1411
5093.16 1403
5093.84 1393
5094.51 1408
5095.18 1317
5095.86 1220
5096.53 1196
5097.21 1252
5097.88 1154
5098.55 1131
5099.23 1133
5099.90 1105
5100.57 1132
5101.25 1126
5101.92 1095
5102.60 1150
5103.27 1185
5103.95 1229
5104.62 1228
5105.29 1273
5105.97 1352
5106.64 1209
5107.32 1290
5107.99 1332
5108.67 1227
5109.34 1206
5110.01 1188
5110.69 1231
5111.36 1093
5112.04 1059
5112.71 1114
5113.39 1146
5114.06 1235
5114.74 1236
5115.41 1213
5116.09 1200
5116.76 1241
5117.44 1310
5118.11 1341
5118.79 1498
5119.46 1642
5120.14 1650
5120.81 1693
5121.49 1799
5122.16 1850
5122.84 1751
5123.52 1629
5124.19 1607
5124.87 1508
5125.54 1443
5126.22 1356
5126.89 1362
5127.57 1297
5128.24 1300
5128.92 1250
5129.60 1265
5130.27 1227
5130.95 1313
5131.62 1232
5132.30 1238
5132.98 1262
5133.65 1325
5134.33 1320
5135.01 1370
5135.68 1270
5136.36 1258
5137.03 1354
5137.71 1293
5138.39 1243
5139.06 1189
5139.74 1217
5140.42 1302
5141.09 1257
5141.77 1235
5142.45 1206
5143.12 1193
5143.80 1212
5144.48 1119
5145.15 1128
5145.83 1105
5146.51 1114
5147.18 1149
5147.86 1090
5148.54 1127
5149.22 1133
5149.89 1141
5150.57 1078
5151.25 1090
5151.93 1077
5152.60 1096
5153.28 1018
5153.96 1001
5154.63 1015
5155.31 1055
5155.99 1107
5156.67 1107
5157.35 1108
5158.02 1241
5158.70 1237
5159.38 1235
5160.06 1240
5160.73 1176
5161.41 1225
5162.09 1241
5162.77 1148
5163.45 1123
5164.12 1084
5164.80 1067
5165.48 1115
5166.16 1141
5166.84 1152
5167.52 1140
5168.19 1112
5168.87 1095
5169.55 1050
5170.23 1084
5170.91 1083
5171.59 1058
5172.27 1081
5172.94 1019
5173.62 1022
5174.30 1036
5174.98 1013
5175.66 1017
5176.34 1021
5177.02 1085
5177.70 1011
5178.38 1044
5179.06 1086
5179.73 1017
5180.41 1076
5181.09 1045
5181.77 1064
5182.45 1017
5183.13 1038
5183.81 1051
5184.49 1014
5185.17 1023
5185.85 1040
5186.53 1031
5187.21 1064
5187.89 1029
5188.57 968
5189.25 942
5189.93 977
5190.61 998
5191.29 1019
5191.97 1023
5192.65 1008
5193.33 975
5194.01 980
5194.69 990
5195.37 960
5196.05 1036
5196.73 1035
5197.41 1056
5198.09 1062
5198.77 1056
5199.45 1053
5200.13 1037
5200.81 1096
5201.49 1029
5202.17 1087
5202.85 1079
5203.53 1096
5204.21 1099
5204.89 1092
5205.58 1069
5206.26 1072
5206.94 1070
5207.62 1094
5208.30 1067
5208.98 1070
5209.66 1148
5210.34 1086
5211.02 1144
5211.71 1142
5212.39 1181
5213.07 1192
5213.75 1160
5214.43 1223
5215.11 1272
5215.79 1280
5216.48 1298
5217.16 1313
5217.84 1286
5218.52 1267
5219.20 1276
5219.88 1211
5220.57 1231
5221.25 1242
5221.93 1176
5222.61 1222
5223.29 1279
5223.98 1385
5224.66 1381
5225.34 1381
5226.02 1365
5226.70 1288
5227.39 1311
5228.07 1243
5228.75 1189
5229.43 1121
5230.12 1124
5230.80 1186
5231.48 1237
5232.16 1204
5232.85 1139
5233.53 1128
5234.21 1170
5234.89 1211
5235.58 1241
5236.26 1267
5236.94 1295
5237.63 1207
5238.31 1231
5238.99 1256
5239.67 1236
5240.36 1240
5241.04 1188
5241.72 1163
5242.41 1267
5243.09 1215
5243.77 1175
5244.46 1204
5245.14 1143
5245.82 1183
5246.51 1238
5247.19 1241
5247.88 1136
5248.56 1079
5249.24 1093
5249.93 1149
5250.61 1121
5251.29 1187
5251.98 1183
5252.66 1221
5253.35 1334
5254.03 1477
5254.71 1426
5255.40 1314
5256.08 1332
5256.77 1258
5257.45 1225
5258.14 1131
5258.82 1111
5259.50 1197
5260.19 1115
5260.87 1184
5261.56 1239
5262.24 1283
5262.93 1305
5263.61 1306
5264.30 1354
5264.98 1393
5265.67 1368
5266.35 1373
5267.03 1287
5267.72 1286
5268.40 1299
5269.09 1285
5269.77 1289
5270.46 1273
5271.14 1222
5271.83 1206
5272.52 1256
5273.20 1270
5273.89 1229
5274.57 1188
5275.26 1194
5275.94 1228
5276.63 1243
5277.31 1123
5278.00 1135
5278.68 1098
5279.37 1097
5280.06 1155
5280.74 1231
5281.43 1205
5282.11 1286
5282.80 1320
5283.48 1379
5284.17 1277
5284.86 1309
5285.54 1294
5286.23 1214
5286.92 1216
5287.60 1182
5288.29 1197
5288.97 1164
5289.66 1201
5290.35 1208
5291.03 1192
5291.72 1125
5292.41 1161
5293.09 1173
5293.78 1105
5294.47 1172
5295.15 1244
5295.84 1265
5296.53 1225
5297.21 1253
5297.90 1304
5298.59 1276
5299.27 1326
5299.96 1306
5300.65 1334
5301.33 1407
5302.02 1488
5302.71 1546
5303.40 1566
5304.08 1657
5304.77 1691
5305.46 1749
5306.15 1842
5306.83 1846
5307.52 1880
5308.21 1850
5308.90 1872
5309.58 1826
5310.27 1802
5310.96 1827
5311.65 1707
5312.33 1721
5313.02 1807
5313.71 1972
5314.40 1975
5315.09 2072
5315.77 2076
5316.46 2091
5317.15 2054
5317.84 2047
5318.53 2089
5319.21 2000
5319.90 1885
5320.59 1835
5321.28 1781
5321.97 1841
5322.66 1830
5323.35 1783
5324.03 1746
5324.72 1649
5325.41 1547
5326.10 1519
5326.79 1411
5327.48 1419
5328.17 1429
5328.86 1378
5329.54 1343
5330.23 1316
5330.92 1368
5331.61 1289
5332.30 1296
5332.99 1241
5333.68 1255
5334.37 1326
5335.06 1239
5335.75 1316
5336.44 1299
5337.12 1317
5337.81 1383
5338.50 1347
5339.19 1286
5339.88 1259
5340.57 1249
5341.26 1264
5341.95 1219
5342.64 1290
5343.33 1329
5344.02 1337
5344.71 1364
5345.40 1347
5346.09 1356
5346.78 1441
5347.47 1447
5348.16 1427
5348.85 1503
5349.54 1667
5350.23 1835
5350.92 2047
5351.61 2211
5352.30 2392
5352.99 2392
5353.68 2468
5354.37 2285
5355.07 2125
5355.76 1949
5356.45 1808
5357.14 1657
5357.83 1534
5358.52 1431
5359.21 1343
5359.90 1369
5360.59 1351
5361.28 1351
5361.97 1376
5362.66 1402
5363.36 1418
5364.05 1478
5364.74 1424
5365.43 1351
5366.12 1313
5366.81 1216
5367.50 1220
5368.19 1193
5368.89 1140
5369.58 1122
5370.27 1128
5370.96 1084
5371.65 1080
5372.34 1058
5373.04 1141
5373.73 1102
5374.42 1104
5375.11 1108
5375.80 1160
5376.49 1136
5377.19 1112
5377.88 1106
5378.57 1080
5379.26 1197
5379.96 1147
5380.65 1099
5381.34 1101
5382.03 1137
5382.72 1144
5383.42 1098
5384.11 1088
5384.80 1143
5385.49 1114
5386.19 1083
5386.88 1123
5387.57 1102
5388.26 1105
5388.96 1186
5389.65 1283
5390.34 1285
5391.04 1300
5391.73 1361
5392.42 1345
5393.12 1303
5393.81 1312
5394.50 1294
5395.19 1268
5395.89 1239
5396.58 1296
5397.27 1356
5397.97 1219
5398.66 1255
5399.35 1222
5400.05 1227
5400.74 1250
5401.43 1163
5402.13 1132
5402.82 1165
5403.52 1140
5404.21 1120
5404.90 1219
5405.60 1151
5406.29 1167
5406.98 1135
5407.68 1160
5408.37 1176
5409.07 1163
5409.76 1137
5410.45 1123
5411.15 1190
5411.84 1228
5412.54 1174
5413.23 1207
5413.93 1176
5414.62 1127
5415.32 1168
5416.01 1193
5416.70 1172
5417.40 1176
5418.09 1183
5418.79 1156
5419.48 1184
5420.18 1148
5420.87 1199
5421.57 1137
5422.26 1279
5422.96 1273
5423.65 1282
5424.35 1319
5425.04 1260
5425.74 1215
5426.43 1268
5427.13 1277
5427.82 1273
5428.52 1186
5429.21 1172
5429.91 1180
5430.60 1188
5431.30 1195
5432.00 1204
5432.69 1244
5433.39 1303
5434.08 1253
5434.78 1245
5435.47 1245
5436.17 1302
5436.86 1301
5437.56 1329
5438.26 1331
5438.95 1436
5439.65 1334
5440.34 1308
5441.04 1338
5441.74 1253
5442.43 1274
5443.13 1243
5443.83 1201
5444.52 1246
5445.22 1268
5445.91 1334
5446.61 1474
5447.31 1551
5448.00 1658
5448.70 1711
5449.40 1761
5450.09 1779
5450.79 1834
5451.49 1760
5452.18 1705
5452.88 1592
5453.58 1532
5454.27 1446
5454.97 1419
5455.67 1434
5456.37 1395
5457.06 1404
5457.76 1393
5458.46 1275
5459.15 1416
5459.85 1448
5460.55 1416
5461.25 1378
5461.94 1383
5462.64 1458
5463.34 1433
5464.04 1513
5464.73 1537
5465.43 1462
5466.13 1545
5466.83 1519
5467.53 1508
5468.22 1589
5468.92 1533
5469.62 1489
5470.32 1527
5471.01 1536
5471.71 1562
5472.41 1598
5473.11 1571
5473.81 1575
5474.51 1693
5475.20 1667
5475.90 1691
5476.60 1710
5477.30 1714
5478.00 1835
5478.70 1899
5479.39 2123
5480.09 2344
5480.79 2727
5481.49 2986
5482.19 3256
5482.89 3381
5483.59 3291
5484.29 3154
5484.98 2820
5485.68 2561
5486.38 2379
5487.08 2190
5487.78 2242
5488.48 2096
5489.18 2042
5489.88 2026
5490.58 1970
5491.28 1984
5491.98 2036
5492.68 2040
5493.37 2148
5494.07 2282
5494.77 2306
5495.47 2333
5496.17 2352
5496.87 2280
5497.57 2272
5498.27 2352
5498.97 2541
5499.67 2800
5500.37 3219
5501.07 3767
5501.77 4443
5502.47 5198
5503.17 5533
5503.87 5385
5504.57 5143
5505.27 4425
5505.97 3815
5506.67 3277
5507.37 2730
5508.07 2453
5508.77 2258
5509.47 2035
5510.17 1987
5510.87 1914
5511.58 1889
5512.28 1912
5512.98 1839
5513.68 1921
5514.38 1876
5515.08 1962
5515.78 1831
5516.48 1790
5517.18 1893
5517.88 1844
5518.58 1962
5519.28 1944
5519.99 1912
5520.69 1876
5521.39 1916
5522.09 1898
5522.79 1939
5523.49 1803
5524.19 1826
5524.90 1703
5525.60 1601
5526.30 1591
5527.00 1461
5527.70 1431
5528.40 1411
5529.10 1435
5529.81 1440
5530.51 1442
5531.21 1430
5531.91 1403
5532.61 1361
5533.32 1451
5534.02 1412
5534.72 1437
5535.42 1439
5536.12 1409
5536.83 1468
5537.53 1426
5538.23 1455
5538.93 1430
5539.64 1434
5540.34 1560
5541.04 1590
5541.74 1536
5542.45 1560
5543.15 1422
5543.85 1401
5544.55 1455
5545.26 1301
5545.96 1327
5546.66 1326
5547.36 1305
5548.07 1297
5548.77 1306
5549.47 1232
5550.18 1259
5550.88 1323
5551.58 1291
5552.29 1265
5552.99 1343
5553.69 1341
5554.40 1298
5555.10 1265
5555.80 1295
5556.51 1270
5557.21 1303
5557.91 1320
5558.62 1310
5559.32 1267
5560.02 1320
5560.73 1413
5561.43 1357
5562.14 1346
5562.84 1351
5563.54 1370
5564.25 1347
5564.95 1441
5565.65 1431
5566.36 1433
5567.06 1393
5567.77 1412
5568.47 1349
5569.18 1316
5569.88 1346
5570.58 1254
5571.29 1282
5571.99 1255
5572.70 1281
5573.40 1253
5574.11 1208
5574.81 1305
5575.52 1383
5576.22 1339
5576.93 1367
5577.63 1382
5578.33 1304
5579.04 1307
5579.74 1372
5580.45 1346
5581.15 1280
5581.86 1262
5582.56 1237
5583.27 1240
5583.97 1179
5584.68 1232
5585.39 1224
5586.09 1121
5586.80 1214
5587.50 1207
5588.21 1278
5588.91 1276
5589.62 1247
5590.32 1188
5591.03 1191
5591.73 1202
5592.44 1173
5593.15 1181
5593.85 1120
5594.56 1162
5595.26 1182
5595.97 1147
5596.68 1166
5597.38 1073
5598.09 1119
5598.79 1187
5599.50 1227
5600.21 1188
5600.91 1132
5601.62 1122
5602.33 1102
5603.03 1128
5603.74 1171
5604.44 1141
5605.15 1186
5605.86 1157
5606.56 1159
5607.27 1167
5607.98 1160
5608.68 1133
5609.39 1131
5610.10 1133
5610.80 1121
5611.51 1122
5612.22 1162
5612.93 1151
5613.63 1128
5614.34 1159
5615.05 1165
5615.75 1148
5616.46 1166
5617.17 1226
5617.88 1206
5618.58 1196
5619.29 1169
5620.00 1137
5620.71 1209
5621.41 1223
5622.12 1218
5622.83 1225
5623.54 1232
5624.24 1168
5624.95 1222
5625.66 1226
5626.37 1211
5627.08 1185
5627.78 1205
5628.49 1276
5629.20 1252
5629.91 1212
5630.62 1286
5631.32 1334
5632.03 1389
5632.74 1379
5633.45 1414
5634.16 1467
5634.86 1427
5635.57 1470
5636.28 1441
5636.99 1530
5637.70 1588
5638.41 1627
5639.12 1655
5639.82 1731
5640.53 1773
5641.24 1811
5641.95 1725
5642.66 1813
5643.37 1788
5644.08 1720
5644.79 1616
5645.50 1518
5646.21 1465
5646.91 1466
5647.62 1439
5648.33 1372
5649.04 1363
5649.75 1449
5650.46 1400
5651.17 1426
5651.88 1378
5652.59 1380
5653.30 1424
5654.01 1481
5654.72 1442
5655.43 1456
5656.14 1430
5656.85 1458
5657.56 1452
5658.27 1414
5658.98 1428
5659.69 1492
5660.40 1520
5661.11 1550
5661.82 1641
5662.53 1636
5663.24 1608
5663.95 1595
5664.66 1607
5665.37 1600
5666.08 1558
5666.79 1502
5667.50 1515
5668.21 1447
5668.92 1393
5669.63 1496
5670.34 1483
5671.05 1523
5671.76 1683
5672.47 1720
5673.18 1741
5673.89 1814
5674.61 1733
5675.32 1692
5676.03 1617
5676.74 1581
5677.45 1516
5678.16 1499
5678.87 1472
5679.58 1423
5680.29 1424
5681.01 1397
5681.72 1475
5682.43 1484
5683.14 1546
5683.85 1462
5684.56 1386
5685.27 1383
5685.99 1383
5686.70 1409
5687.41 1358
5688.12 1298
5688.83 1331
5689.54 1301
5690.26 1307
5690.97 1269
5691.68 1244
5692.39 1288
5693.10 1329
5693.82 1290
5694.53 1338
5695.24 1311
5695.95 1333
5696.67 1306
5697.38 1232
5698.09 1271
5698.80 1196
5699.51 1280
5700.23 1189
5700.94 1196
5701.65 1202
5702.36 1239
5703.08 1295
5703.79 1259
5704.50 1250
5705.22 1268
5705.93 1254
5706.64 1284
5707.35 1329
5708.07 1302
5708.78 1398
5709.49 1293
5710.21 1329
5710.92 1281
5711.63 1318
5712.35 1260
5713.06 1249
5713.77 1258
5714.49 1240
5715.20 1292
5715.91 1274
5716.63 1226
5717.34 1202
5718.05 1295
5718.77 1295
5719.48 1260
5720.19 1262
5720.91 1234
5721.62 1314
5722.34 1297
5723.05 1273
5723.76 1271
5724.48 1309
5725.19 1368
5725.91 1399
5726.62 1330
5727.33 1330
5728.05 1380
5728.76 1478
5729.48 1443
5730.19 1426
5730.91 1422
5731.62 1429
5732.34 1415
5733.05 1434
5733.76 1463
5734.48 1404
5735.19 1392
5735.91 1345
5736.62 1332
5737.34 1317
5738.05 1314
5738.77 1385
5739.48 1293
5740.20 1366
5740.91 1368
5741.63 1340
5742.34 1364
5743.06 1441
5743.77 1458
5744.49 1458
5745.20 1473
5745.92 1457
5746.63 1500
5747.35 1433
5748.07 1481
5748.78 1552
5749.50 1549
5750.21 1546
5750.93 1606
5751.64 1594
5752.36 1586
5753.07 1679
5753.79 1669
5754.51 1700
5755.22 1723
5755.94 1856
5756.65 1865
5757.37 1919
5758.09 1965
5758.80 2006
5759.52 2102
5760.24 2089
5760.95 1989
5761.67 1985
5762.38 2133
5763.10 2257
5763.82 2279
5764.53 2327
5765.25 2342
5765.97 2391
5766.68 2529
5767.40 2585
5768.12 2665
5768.83 3002
5769.55 3461
5770.27 4228
5770.98 5196
5771.70 6412
5772.42 7796
5773.13 8038
5773.85 7599
5774.57 6797
5775.29 5794
5776.00 4788
5776.72 3968
5777.44 3286
5778.16 3020
5778.87 2803
5779.59 2804
5780.31 2825
5781.03 2628
5781.74 2684
5782.46 2663
5783.18 2698
5783.90 2719
5784.61 2761
5785.33 2830
5786.05 3001
5786.77 2964
5787.48 3005
5788.20 2900
5788.92 2821
5789.64 2860
5790.36 2783
5791.08 2841
5791.79 2710
5792.51 2726
5793.23 2646
5793.95 2589
5794.67 2437
5795.38 2278
5796.10 2223
5796.82 2160
5797.54 2101
5798.26 2234
5798.98 2274
5799.70 2257
5800.41 2506
5801.13 2789
5801.85 3120
5802.57 3281
5803.29 3381
5804.01 3419
5804.73 3245
5805.45 2901
5806.17 2609
5806.89 2278
5807.60 2218
5808.32 2027
5809.04 2073
5809.76 2156
5810.48 2231
5811.20 2244
5811.92 2202
5812.64 2258
5813.36 2245
5814.08 2132
5814.80 2161
5815.52 2169
5816.24 2085
5816.96 1954
5817.68 1855
5818.40 1826
5819.12 1815
5819.84 1819
5820.56 1893
5821.28 1910
5822.00 1905
5822.72 1871
5823.44 1901
5824.16 1785
5824.88 1767
5825.60 1722
5826.32 1685
5827.04 1667
5827.76 1632
5828.48 1633
5829.20 1617
5829.92 1625
5830.64 1567
5831.36 1642
5832.08 1699
5832.80 1578
5833.52 1521
5834.25 1591
5834.97 1574
5835.69 1532
5836.41 1546
5837.13 1472
5837.85 1445
5838.57 1435
5839.29 1393
5840.01 1436
5840.73 1426
5841.46 1453
5842.18 1536
5842.90 1539
5843.62 1430
5844.34 1362
5845.06 1414
5845.78 1477
5846.51 1470
5847.23 1458
5847.95 1422
5848.67 1397
5849.39 1364
5850.11 1401
5850.84 1425
5851.56 1406
5852.28 1422
5853.00 1415
5853.72 1408
5854.45 1431
5855.17 1499
5855.89 1456
5856.61 1421
5857.33 1436
5858.06 1396
5858.78 1420
5859.50 1394
5860.22 1342
5860.95 1389
5861.67 1336
5862.39 1359
5863.11 1408
5863.84 1372
5864.56 1377
5865.28 1351
5866.01 1349
5866.73 1343
5867.45 1384
5868.17 1347
5868.90 1332
5869.62 1324
5870.34 1302
5871.07 1273
5871.79 1310
5872.51 1218
5873.24 1296
5873.96 1326
5874.68 1304
5875.41 1258
5876.13 1250
5876.85 1241
5877.58 1274
5878.30 1216
5879.02 1262
5879.75 1256
5880.47 1249
5881.19 1322
5881.92 1320
5882.64 1299
5883.37 1312
5884.09 1306
5884.81 1311
5885.54 1358
5886.26 1345
5886.99 1339
5887.71 1360
5888.43 1380
5889.16 1303
5889.88 1301
5890.61 1330
5891.33 1326
5892.05 1335
5892.78 1406
5893.50 1319
5894.23 1332
5894.95 1401
5895.68 1315
5896.40 1315
5897.13 1280
5897.85 1279
5898.58 1347
5899.30 1326
5900.03 1287
5900.75 1258
5901.48 1228
5902.20 1262
5902.93 1306
5903.65 1321
5904.38 1368
5905.10 1392
5905.83 1340
5906.55 1384
5907.28 1372
5908.00 1362
5908.73 1353
5909.45 1275
5910.18 1355
5910.90 1303
5911.63 1363
5912.36 1370
5913.08 1412
5913.81 1399
5914.53 1379
5915.26 1404
5915.98 1399
5916.71 1421
5917.44 1455
5918.16 1396
5918.89 1423
5919.61 1451
5920.34 1454
5921.07 1457
5921.79 1480
5922.52 1461
5923.25 1461
5923.97 1461
5924.70 1489
5925.42 1475
5926.15 1573
5926.88 1515
5927.60 1521
5928.33 1574
5929.06 1586
5929.78 1615
5930.51 1607
5931.24 1618
5931.96 1661
5932.69 1630
5933.42 1649
5934.15 1598
5934.87 1738
5935.60 1703
5936.33 1718
5937.05 1767
5937.78 1884
5938.51 1888
5939.24 1847
5939.96 1886
5940.69 1882
5941.42 1999
5942.14 1988
5942.87 2016
5943.60 2017
5944.33 2062
5945.06 2141
5945.78 2177
5946.51 2205
5947.24 2210
5947.97 2150
5948.69 2309
5949.42 2355
5950.15 2343
5950.88 2428
5951.61 2475
5952.33 2691
5953.06 2969
5953.79 3169
5954.52 3379
5955.25 3601
5955.98 3597
5956.70 3580
5957.43 3352
5958.16 3210
5958.89 3115
5959.62 2990
5960.35 2959
5961.07 2886
5961.80 2947
5962.53 2860
5963.26 2863
5963.99 2816
5964.72 2961
5965.45 3040
5966.18 3172
5966.90 3501
5967.63 3940
5968.36 4298
5969.09 4576
5969.82 4539
5970.55 4407
5971.28 4206
5972.01 4117
5972.74 3859
5973.47 3647
5974.20 3538
5974.93 3545
5975.66 3419
5976.39 3378
5977.12 3337
5977.84 3338
5978.57 3535
5979.30 3538
5980.03 3539
5980.76 3708
5981.49 3758
5982.22 3870
5982.95 3936
5983.68 3934
5984.41 4086
5985.14 4175
5985.87 4168
5986.60 4218
5987.33 4153
5988.06 4254
5988.79 4165
5989.53 4149
5990.26 4202
5990.99 4260
5991.72 4076
5992.45 4177
5993.18 4189
5993.91 4209
5994.64 4271
5995.37 4423
5996.10 4410
5996.83 4512
5997.56 4549
5998.29 4558
5999.02 4688
5999.75 4670
6000.49 4542
6001.22 4550
6001.95 4530
6002.68 4403
6003.41 4367
6004.14 4437
6004.87 4220
6005.60 4137
6006.34 4121
6007.07 4083
6007.80 4161
6008.53 4356
6009.26 4476
6009.99 4973
6010.72 5648
6011.46 6694
6012.19 7998
6012.92 9428
6013.65 11108
6014.38 12717
6015.12 13635
6015.85 14119
6016.58 14240
6017.31 13588
6018.04 12852
6018.78 11511
6019.51 10033
6020.24 8991
6020.97 7807
6021.70 6597
6022.44 5787
6023.17 5091
6023.90 4408
6024.63 4199
6025.37 3880
6026.10 3761
6026.83 3664
6027.56 3480
6028.30 3515
6029.03 3512
6029.76 3454
6030.50 3554
6031.23 3524
6031.96 3433
6032.69 3507
6033.43 3389
6034.16 3323
6034.89 3017
6035.63 2872
6036.36 2823
6037.09 2773
6037.83 2830
6038.56 2782
6039.29 2860
6040.03 2847
6040.76 2839
6041.49 2913
6042.23 2987
6042.96 2999
6043.69 3030
6044.43 3108
6045.16 3089
6045.90 2977
6046.63 3020
6047.36 3107
6048.10 3106
6048.83 3128
6049.57 3253
6050.30 3324
6051.03 3450
6051.77 3562
6052.50 3688
6053.24 3906
6053.97 4006
6054.70 4140
6055.44 4238
6056.17 4222
6056.91 4033
6057.64 3993
6058.38 3905
6059.11 3659
6059.85 3431
6060.58 3362
6061.32 3276
6062.05 3164
6062.79 3160
6063.52 3077
6064.26 3126
6064.99 3127
6065.72 2987
6066.46 2947
6067.20 2911
6067.93 2914
6068.67 2825
6069.40 2849
6070.14 2782
6070.87 2830
6071.61 2725
6072.34 2769
6073.08 2717
6073.81 2678
6074.55 2711
6075.28 2715
6076.02 2666
6076.76 2592
6077.49 2616
6078.23 2604
6078.96 2626
6079.70 2654
6080.43 2610
6081.17 2545
6081.91 2473
6082.64 2499
6083.38 2441
6084.11 2436
6084.85 2423
6085.59 2359
6086.32 2289
6087.06 2362
6087.80 2416
6088.53 2307
6089.27 2316
6090.00 2369
6090.74 2454
6091.48 2460
6092.21 2491
6092.95 2526
6093.69 2522
6094.42 2560
6095.16 2504
6095.90 2477
6096.63 2520
6097.37 2438
6098.11 2313
6098.85 2275
6099.58 2237
6100.32 2264
6101.06 2232
6101.79 2223
6102.53 2245
6103.27 2196
6104.01 2206
6104.74 2210
6105.48 2180
6106.22 2196
6106.96 2164
6107.69 2156
6108.43 2272
6109.17 2220
6109.91 2245
6110.64 2202
6111.38 2210
6112.12 2261
6112.86 2243
6113.59 2227
6114.33 2277
6115.07 2321
6115.81 2382
6116.55 2415
6117.28 2495
6118.02 2599
6118.76 2536
6119.50 2536
6120.24 2559
6120.98 2473
6121.71 2416
6122.45 2350
6123.19 2437
6123.93 2498
6124.67 2518
6125.41 2415
6126.15 2377
6126.88 2444
6127.62 2468
6128.36 2483
6129.10 2422
6129.84 2383
6130.58 2465
6131.32 2361
6132.06 2346
6132.80 2281
6133.53 2335
6134.27 2393
6135.01 2371
6135.75 2494
6136.49 2483
6137.23 2522
6137.97 2563
6138.71 2600
6139.45 2766
6140.19 2792
6140.93 2869
6141.67 2814
6142.41 2873
6143.15 2970
6143.89 2849
6144.63 2806
6145.37 2757
6146.11 2714
6146.85 2580
6147.59 2545
6148.33 2506
6149.07 2468
6149.81 2448
6150.55 2474
6151.29 2516
6152.03 2462
6152.77 2484
6153.51 2483
6154.25 2482
6154.99 2528
6155.73 2551
6156.47 2633
6157.21 2541
6157.95 2579
6158.69 2681
6159.43 2661
6160.17 2649
6160.91 2688
6161.65 2791
6162.39 2814
6163.13 2794
6163.88 2962
6164.62 3153
6165.36 3125
6166.10 3404
6166.84 3715
6167.58 3942
6168.32 4072
6169.06 4117
6169.80 4137
6170.55 4136
6171.29 4079
6172.03 3941
6172.77 3857
6173.51 3860
6174.25 3710
6174.99 3633
6175.74 3550
6176.48 3519
6177.22 3451
6177.96 3518
6178.70 3476
6179.44 3518
6180.19 3521
6180.93 3599
6181.67 3674
6182.41 3645
6183.15 3783
6183.90 3751
6184.64 3793
6185.38 3796
6186.12 3751
6186.87 3827
6187.61 3889
6188.35 3889
6189.09 3865
6189.84 3960
6190.58 4113
6191.32 4275
6192.06 4465
6192.81 4471
6193.55 4625
6194.29 4856
6195.03 4952
6195.78 5037
6196.52 5034
6197.26 5033
6198.01 4996
6198.75 4902
6199.49 4925
6200.23 4943
6200.98 4892
6201.72 4806
6202.46 4805
6203.21 4910
6203.95 5090
6204.69 5433
6205.44 5764
6206.18 6502
6206.92 7885
6207.67 10271
6208.41 13316
6209.15 17196
6209.90 21062
6210.64 24327
6211.39 26615
6212.13 27093
6212.87 26201
6213.62 24160
6214.36 21041
6215.11 17848
6215.85 14961
6216.59 12379
6217.34 10034
6218.08 8382
6218.83 7028
6219.57 5976
6220.31 5274
6221.06 4769
6221.80 4362
6222.55 4151
6223.29 3991
6224.04 3920
6224.78 3811
6225.53 3886
6226.27 3773
6227.02 3599
6227.76 3543
6228.50 3473
6229.25 3242
6229.99 3002
6230.74 2848
6231.48 2677
6232.23 2654
6232.97 2643
6233.72 2629
6234.46 2573
6235.21 2660
6235.96 2727
6236.70 2806
6237.45 2911
6238.19 2984
6238.94 3111
6239.68 3294
6240.43 3711
6241.17 3977
6241.92 4454
6242.66 4664
6243.41 4543
6244.16 4404
6244.90 4127
6245.65 4089
6246.39 4099
6247.14 4104
6247.88 4326
6248.63 4467
6249.38 4578
6250.12 4668
6250.87 4484
6251.62 4307
6252.36 4121
6253.11 3939
6253.85 3781
6254.60 3655
6255.35 3580
6256.09 3481
6256.84 3435
6257.59 3344
6258.33 3206
6259.08 3196
6259.83 3246
6260.57 3204
6261.32 3127
6262.07 3033
6262.81 3059
6263.56 3035
6264.31 3014
6265.05 2929
6265.80 2889
6266.55 2876
6267.30 2887
6268.04 2840
6268.79 2819
6269.54 2894
6270.28 2829
6271.03 2890
6271.78 2900
6272.53 2947
6273.27 2979
6274.02 3014
6274.77 3071
6275.52 3043
6276.26 3077
6277.01 3125
6277.76 3149
6278.51 3127
6279.25 3243
6280.00 3259
6280.75 3341
6281.50 3326
6282.25 3298
6282.99 3234
6283.74 3057
6284.49 2855
6285.24 2799
6285.99 2706
6286.74 2729
6287.48 2635
6288.23 2566
6288.98 2674
6289.73 2660
6290.48 2532
6291.23 2569
6291.97 2577
6292.72 2478
6293.47 2388
6294.22 2397
6294.97 2412
6295.72 2464
6296.47 2458
6297.22 2453
6297.96 2511
6298.71 2444
6299.46 2416
6300.21 2331
6300.96 2326
6301.71 2314
6302.46 2249
6303.21 2250
6303.96 2236
6304.71 2142
6305.46 2118
6306.21 2129
6306.96 2128
6307.71 2147
6308.45 2139
6309.20 2161
6309.95 2227
6310.70 2278
6311.45 2268
6312.20 2321
6312.95 2424
6313.70 2459
6314.45 2448
6315.20 2425
6315.95 2436
6316.70 2537
6317.45 2548
6318.20 2714
6318.95 2823
6319.70 2746
6320.45 2608
6321.20 2607
6321.95 2383
6322.70 2208
6323.46 2222
6324.21 2148
6324.96 2086
6325.71 2012
6326.46 1973
6327.21 1876
6327.96 1932
6328.71 1946
6329.46 1998
6330.21 1968
6330.96 1969
6331.71 1915
6332.46 1873
6333.21 1991
6333.97 1940
6334.72 1947
6335.47 1978
6336.22 2015
6336.97 2006
6337.72 1958
6338.47 1968
6339.22 2106
6339.98 2035
6340.73 1954
6341.48 1948
6342.23 1953
6342.98 1990
6343.73 1889
6344.49 1855
6345.24 1934
6345.99 1855
6346.74 1889
6347.49 2070
6348.24 1988
6349.00 1941
6349.75 1924
6350.50 2112
6351.25 2070
6352.01 2197
6352.76 2205
6353.51 2306
6354.26 2403
6355.01 2622
6355.77 2649
6356.52 2692
6357.27 2673
6358.02 2592
6358.78 2556
6359.53 2411
6360.28 2393
6361.03 2209
6361.79 2130
6362.54 2103
6363.29 2046
6364.05 2014
6364.80 2000
6365.55 2012
6366.30 2019
6367.06 2067
6367.81 2143
6368.56 2273
6369.32 2389
6370.07 2523
6370.82 2620
6371.58 2550
6372.33 2402
6373.08 2317
6373.84 2219
6374.59 2072
6375.34 1988
6376.10 2041
6376.85 2082
6377.60 2069
6378.36 1971
6379.11 2003
6379.87 2014
6380.62 2011
6381.37 2058
6382.13 2186
6382.88 2191
6383.64 2122
6384.39 2173
6385.14 2123
6385.90 2088
6386.65 1980
6387.41 1977
6388.16 1981
6388.91 1981
6389.67 1943
6390.42 1870
6391.18 1889
6391.93 1925
6392.69 1926
6393.44 1894
6394.20 1886
6394.95 1793
6395.71 1810
6396.46 1853
6397.21 1772
6397.97 1752
6398.72 1850
6399.48 1916
6400.23 1805
6400.99 1789
6401.74 1770
6402.50 1745
6403.26 1773
6404.01 1741
6404.77 1622
6405.52 1664
6406.28 1663
6407.03 1675
6407.79 1650
6408.54 1717
6409.30 1734
6410.05 1730
6410.81 1722
6411.56 1812
6412.32 1824
6413.08 1827
6413.83 1788
6414.59 1775
6415.34 1778
6416.10 1798
6416.86 1874
6417.61 1828
6418.37 1779
6419.12 1891
6419.88 1895
6420.64 1840
6421.39 1765
6422.15 1752
6422.91 1661
6423.66 1616
6424.42 1648
6425.17 1681
6425.93 1656
6426.69 1653
6427.44 1611
6428.20 1645
6428.96 1631
6429.71 1657
6430.47 1641
6431.23 1590
6431.98 1645
6432.74 1673
6433.50 1571
6434.26 1579
6435.01 1621
6435.77 1661
6436.53 1701
6437.28 1652
6438.04 1681
6438.80 1688
6439.56 1754
6440.31 1701
6441.07 1681
6441.83 1700
6442.59 1713
6443.34 1722
6444.10 1809
6444.86 1756
6445.62 1738
6446.37 1731
6447.13 1762
6447.89 1827
6448.65 1693
6449.40 1732
6450.16 1808
6450.92 1860
6451.68 1775
6452.44 1817
6453.19 1780
6453.95 1762
6454.71 1761
6455.47 1778
6456.23 1789
6456.99 1857
6457.74 1915
6458.50 1964
6459.26 1926
6460.02 1820
6460.78 1928
6461.54 1889
6462.30 1910
6463.05 1889
6463.81 1947
6464.57 1927
6465.33 1934
6466.09 1997
6466.85 2040
6467.61 2018
6468.37 2000
6469.13 2048
6469.88 1980
6470.64 1944
6471.40 1949
6472.16 1994
6472.92 2034
6473.68 2088
6474.44 1998
6475.20 2036
6475.96 2082
6476.72 2056
6477.48 2047
6478.24 2016
6479.00 2095
6479.76 2169
6480.52 2104
6481.28 2183
6482.04 2231
6482.80 2259
6483.56 2298
6484.32 2327
6485.08 2270
6485.84 2318
6486.60 2351
6487.36 2314
6488.12 2395
6488.88 2374
6489.64 2499
6490.40 2430
6491.16 2564
6491.92 2659
6492.68 2635
6493.44 2764
6494.20 2730
6494.96 2909
6495.72 2875
6496.48 2911
6497.24 2964
6498.00 2933
6498.76 2943
6499.52 2875
6500.28 2851
6501.05 2967
6501.81 2798
6502.57 2811
6503.33 2860
6504.09 2963
6504.85 2988
6505.61 3280
6506.37 3647
6507.13 4479
6507.90 5594
6508.66 6965
6509.42 8551
6510.18 9823
6510.94 10524
6511.70 10656
6512.46 10236
6513.23 9348
6513.99 8384
6514.75 7199
6515.51 6288
6516.27 5492
6517.03 4848
6517.80 4310
6518.56 4070
6519.32 3821
6520.08 3541
6520.84 3442
6521.61 3471
6522.37 3391
6523.13 3333
6523.89 3485
6524.66 3564
6525.42 3647
6526.18 3948
6526.94 4277
6527.71 4529
6528.47 4734
6529.23 5077
6529.99 5435
6530.76 5188
6531.52 5115
6532.28 5083
6533.04 4775
6533.81 4568
6534.57 4593
6535.33 4893
6536.10 5211
6536.86 5976
6537.62 6712
6538.38 7357
6539.15 7580
6539.91 7487
6540.67 6893
6541.44 6374
6542.20 5790
6542.96 5085
6543.73 4617
6544.49 4220
6545.25 3984
6546.02 3632
6546.78 3635
6547.55 3597
6548.31 3583
6549.07 3583
6549.84 3594
6550.60 3480
6551.36 3402
6552.13 3287
6552.89 3252
6553.66 3187
6554.42 3154
6555.18 3073
6555.95 3066
6556.71 3055
6557.48 3015
6558.24 3057
6559.01 3059
6559.77 2962
6560.53 3002
6561.30 3129
6562.06 3120
6562.83 3218
6563.59 3371
6564.36 3353
6565.12 3520
6565.89 3584
6566.65 3521
6567.42 3546
6568.18 3604
6568.95 3546
6569.71 3548
6570.48 3522
6571.24 3459
6572.01 3573
6572.77 3678
6573.54 3756
6574.30 3644
6575.07 3714
6575.83 3681
6576.60 3832
6577.36 3866
6578.13 3921
6578.89 3937
6579.66 3912
6580.42 3860
6581.19 3848
6581.96 3898
6582.72 3931
6583.49 4029
6584.25 4043
6585.02 4072
6585.78 4109
6586.55 4047
6587.32 4095
6588.08 4016
6588.85 3997
6589.61 4126
6590.38 3975
6591.15 4111
6591.91 4212
6592.68 4349
6593.45 4566
6594.21 4893
6594.98 5231
6595.74 5629
6596.51 5920
6597.28 6059
6598.04 6167
6598.81 6174
6599.58 6186
6600.34 5792
6601.11 5483
6601.88 5130
6602.64 4914
6603.41 4612
6604.18 4365
6604.95 4125
6605.71 4011
6606.48 3863
6607.25 3781
6608.01 3688
6608.78 3716
6609.55 3705
6610.32 3738
6611.08 3759
6611.85 3803
6612.62 3737
6613.38 3759
6614.15 3800
6614.92 3715
6615.69 3659
6616.46 3696
6617.22 3642
6617.99 3749
6618.76 3735
6619.53 3737
6620.29 3850
6621.06 4154
6621.83 4435
6622.60 4606
6623.37 5044
6624.13 5309
6624.90 5542
6625.67 5560
6626.44 5524
6627.21 5402
6627.98 5221
6628.74 5015
6629.51 4785
6630.28 4579
6631.05 4330
6631.82 4161
6632.59 4087
6633.35 4126
6634.12 4199
6634.89 4484
6635.66 4748
6636.43 5018
6637.20 5212
6637.97 5239
6638.74 5342
6639.51 5410
6640.27 5619
6641.04 5732
6641.81 6058
6642.58 6336
6643.35 6425
6644.12 6490
6644.89 6511
6645.66 6468
6646.43 5989
6647.20 5623
6647.97 5212
6648.74 4743
6649.51 4399
6650.28 4074
6651.05 3824
6651.82 3555
6652.58 3410
6653.35 3448
6654.12 3397
6654.89 3271
6655.66 3411
6656.43 3219
6657.20 3233
6657.97 3185
6658.74 3275
6659.51 3187
6660.28 3141
6661.05 3123
6661.83 3119
6662.60 3014
6663.37 3046
6664.14 3125
6664.91 3157
6665.68 3111
6666.45 3051
6667.22 3018
6667.99 2985
6668.76 2978
6669.53 3017
6670.30 3057
6671.07 3142
6671.84 3262
6672.61 3312
6673.38 3323
6674.16 3362
6674.93 3468
6675.70 3426
6676.47 3430
6677.24 3454
6678.01 3465
6678.78 3413
6679.55 3364
6680.33 3368
6681.10 3447
6681.87 3394
6682.64 3548
6683.41 3527
6684.18 3587
6684.95 3711
6685.73 3724
6686.50 3870
6687.27 3967
6688.04 4196
6688.81 4228
6689.58 4130
6690.36 3817
6691.13 3599
6691.90 3412
6692.67 3374
6693.44 3218
6694.22 3056
6694.99 2958
6695.76 2903
6696.53 2809
6697.31 2777
6698.08 2795
6698.85 2768
6699.62 2815
6700.40 2771
6701.17 2827
6701.94 2849
6702.71 2761
6703.49 2701
6704.26 2759
6705.03 2735
6705.80 2701
6706.58 2710
6707.35 2659
6708.12 2690
6708.90 2674
6709.67 2671
6710.44 2595
6711.22 2468
6711.99 2506
6712.76 2435
6713.54 2442
6714.31 2437
6715.08 2530
6715.86 2511
6716.63 2504
6717.40 2514
6718.18 2506
6718.95 2424
6719.72 2525
6720.50 2532
6721.27 2514
6722.04 2487
6722.82 2584
6723.59 2569
6724.37 2496
6725.14 2443
6725.91 2442
6726.69 2468
6727.46 2443
6728.24 2349
6729.01 2401
6729.78 2357
6730.56 2412
6731.33 2408
6732.11 2317
6732.88 2361
6733.66 2338
6734.43 2368
6735.20 2343
6735.98 2347
6736.75 2381
6737.53 2481
6738.30 2513
6739.08 2482
6739.85 2529
6740.63 2506
6741.40 2471
6742.18 2505
6742.95 2614
6743.73 2582
6744.50 2593
6745.28 2680
6746.05 2645
6746.83 2697
6747.60 2768
6748.38 2723
6749.15 2768
6749.93 2811
6750.70 2840
6751.48 2877
6752.25 2898
6753.03 2994
6753.81 3195
6754.58 3268
6755.36 3346
6756.13 3362
6756.91 3245
6757.68 3269
6758.46 3127
6759.24 3063
6760.01 3053
6760.79 3072
6761.56 3112
6762.34 3046
6763.12 3050
6763.89 3058
6764.67 3078
6765.44 3001
6766.22 2932
6767.00 2787
6767.77 2836
6768.55 2892
6769.33 2882
6770.10 2871
6770.88 2803
6771.66 2912
6772.43 2766
6773.21 2683
6773.99 2638
6774.76 2558
6775.54 2534
6776.32 2512
6777.09 2477
6777.87 2424
6778.65 2473
6779.42 2472
6780.20 2409
6780.98 2338
6781.76 2342
6782.53 2357
6783.31 2304
6784.09 2347
6784.87 2391
6785.64 2345
6786.42 2341
6787.20 2384
6787.98 2322
6788.75 2263
6789.53 2249
6790.31 2269
6791.09 2205
6791.86 2171
6792.64 2150
6793.42 2146
6794.20 2105
6794.98 2135
6795.75 2075
6796.53 2105
6797.31 2062
6798.09 2040
6798.87 2110
6799.64 2142
6800.42 2128
6801.20 2177
6801.98 2194
6802.76 2219
6803.54 2193
6804.31 2161
6805.09 2209
6805.87 2218
6806.65 2324
6807.43 2370
6808.21 2332
6808.99 2218
6809.76 2221
6810.54 2183
6811.32 2186
6812.10 2079
6812.88 2158
6813.66 2106
6814.44 2139
6815.22 2090
6816.00 2075
6816.78 2092
6817.55 2154
6818.33 2174
6819.11 2178
6819.89 2160
6820.67 2100
6821.45 2142
6822.23 2162
6823.01 2060
6823.79 2132
6824.57 2150
6825.35 2067
6826.13 2135
6826.91 2164
6827.69 2101
6828.47 2035
6829.25 2094
6830.03 2126
6830.81 2030
6831.59 2034
6832.37 2000
6833.15 2016
6833.93 2021
6834.71 2045
6835.49 2101
6836.27 2070
6837.05 2155
6837.83 2490
6838.61 2688
6839.39 3019
6840.17 3439
6840.95 3680
6841.73 3804
6842.51 3700
6843.29 3638
6844.08 3389
6844.86 3167
6845.64 2909
6846.42 2692
6847.20 2625
6847.98 2537
6848.76 2456
6849.54 2503
6850.32 2531
6851.10 2613
6851.89 2746
6852.67 2965
6853.45 3127
6854.23 3178
6855.01 3031
6855.79 3019
6856.57 2780
6857.35 2557
6858.14 2520
6858.92 2422
6859.70 2317
6860.48 2256
6861.26 2260
6862.04 2181
6862.83 2241
6863.61 2197
6864.39 2159
6865.17 2221
6865.95 2126
6866.74 2190
6867.52 2232
6868.30 2273
6869.08 2289
6869.86 2276
6870.65 2244
6871.43 2313
6872.21 2317
6872.99 2277
6873.78 2312
6874.56 2308
6875.34 2281
6876.12 2384
6876.91 2491
6877.69 2439
6878.47 2623
6879.25 2661
6880.04 2625
6880.82 2714
6881.60 2995
6882.39 3229
6883.17 3758
6883.95 4012
6884.74 4160
6885.52 4229
6886.30 4007
6887.08 3978
6887.87 3903
6888.65 3758
6889.43 3904
6890.22 4069
6891.00 4139
6891.78 4239
6892.57 4144
6893.35 3852
6894.14 3651
6894.92 3503
6895.70 3286
6896.49 3168
6897.27 3059
6898.05 2921
6898.84 2918
6899.62 2874
6900.41 2751
6901.19 2747
6901.97 2730
6902.76 2802
6903.54 2760
6904.33 2728
6905.11 2662
6905.89 2665
6906.68 2611
6907.46 2674
6908.25 2581
6909.03 2577
6909.82 2542
6910.60 2506
6911.39 2445
6912.17 2452
6912.96 2425
6913.74 2355
6914.52 2376
6915.31 2478
6916.09 2385
6916.88 2347
6917.66 2444
6918.45 2432
6919.23 2383
6920.02 2448
6920.80 2461
6921.59 2432
6922.37 2405
6923.16 2357
6923.95 2478
6924.73 2527
6925.52 2442
6926.30 2507
6927.09 2527
6927.87 2586
6928.66 2596
6929.44 2630
6930.23 2700
6931.01 2599
6931.80 2608
6932.59 2621
6933.37 2524
6934.16 2597
6934.94 2613
6935.73 2578
6936.52 2600
6937.30 2549
6938.09 2653
6938.87 2739
6939.66 2857
6940.45 2827
6941.23 3026
6942.02 3253
6942.81 3376
6943.59 3660
6944.38 3923
6945.16 4005
6945.95 4043
6946.74 3992
6947.52 4019
6948.31 4093
6949.10 4345
6949.88 4607
6950.67 4802
6951.46 4789
6952.25 4757
6953.03 4558
6953.82 4374
6954.61 4224
6955.39 4011
6956.18 3849
6956.97 3787
6957.75 3734
6958.54 3650
6959.33 3640
6960.12 3549
6960.90 3613
6961.69 3518
6962.48 3498
6963.27 3566
6964.05 3546
6964.84 3545
6965.63 3627
6966.42 3715
6967.20 3988
6967.99 4189
6968.78 4335
6969.57 4502
6970.36 4802
6971.14 4974
6971.93 5097
6972.72 5124
6973.51 5108
6974.30 5070
6975.08 5105
6975.87 5081
6976.66 4946
6977.45 4908
6978.24 4978
6979.03 5159
6979.81 5106
6980.60 5319
6981.39 5591
6982.18 6095
6982.97 6724
6983.76 7898
6984.55 9835
6985.34 12353
6986.12 15417
6986.91 18535
6987.70 20869
6988.49 22210
6989.28 22404
6990.07 21478
6990.86 19668
6991.65 17110
6992.44 14432
6993.23 12214
6994.01 10152
6994.80 8630
6995.59 7340
6996.38 6130
6997.17 5508
6997.96 4842
6998.75 4468
6999.54 4103
7000.33 3880
7001.12 3748
7001.91 3556
7002.70 3616
7003.49 3564
7004.28 3450
7005.07 3344
7005.86 3263
7006.65 3158
7007.44 3029
7008.23 2862
7009.02 2789
7009.81 2705
7010.60 2644
7011.39 2690
7012.18 2720
7012.97 2892
7013.76 3103
7014.55 3185
7015.34 3272
7016.13 3389
7016.92 3421
7017.71 3493
7018.50 3327
7019.29 3381
7020.08 3402
7020.88 3240
7021.67 3167
7022.46 3252
7023.25 3416
7024.04 3642
7024.83 3848
7025.62 4040
7026.41 4113
7027.20 4226
7027.99 4288
7028.79 4243
7029.58 4085
7030.37 3993
7031.16 3834
7031.95 3816
7032.74 3656
7033.53 3382
7034.33 3227
7035.12 3136
7035.91 3107
7036.70 3181
7037.49 3157
7038.28 3176
7039.08 3328
7039.87 3288
7040.66 3300
7041.45 3343
7042.24 3347
7043.04 3367
7043.83 3529
7044.62 3612
7045.41 3585
7046.20 3541
7047.00 3620
7047.79 3605
7048.58 3537
7049.37 3617
7050.17 3636
7050.96 3760
7051.75 4056
7052.54 4251
7053.34 4354
7054.13 4405
7054.92 4343
7055.71 4034
7056.51 3793
7057.30 3645
7058.09 3608
7058.89 3651
7059.68 3565
7060.47 3493
7061.26 3532
7062.06 3594
7062.85 3664
7063.64 3579
7064.44 3504
7065.23 3432
7066.02 3345
7066.82 3233
7067.61 3203
7068.40 3189
7069.20 3145
7069.99 2990
7070.78 2977
7071.58 2887
7072.37 2936
7073.17 2828
7073.96 2782
7074.75 2751
7075.55 2702
7076.34 2703
7077.13 2677
7077.93 2514
7078.72 2434
7079.52 2494
7080.31 2527
7081.10 2525
7081.90 2481
7082.69 2512
7083.49 2405
7084.28 2410
7085.08 2358
7085.87 2404
7086.67 2460
7087.46 2406
7088.25 2573
7089.05 2770
7089.84 2878
7090.64 2849
7091.43 2853
7092.23 2740
7093.02 2530
7093.82 2526
7094.61 2523
7095.41 2400
7096.20 2348
7097.00 2247
7097.79 2233
7098.59 2136
7099.38 2108
7100.18 2069
7100.97 2110
7101.77 2073
7102.56 2093
7103.36 2080
7104.15 2019
7104.95 1900
7105.75 1958
7106.54 2011
7107.34 1914
7108.13 1866
7108.93 1885
7109.72 1869
7110.52 1804
7111.32 1799
7112.11 1823
7112.91 1800
7113.70 1751
7114.50 1759
7115.30 1798
7116.09 1816
7116.89 1798
7117.68 1787
7118.48 1749
7119.28 1743
7120.07 1779
7120.87 1793
7121.67 1789
7122.46 1798
7123.26 1737
7124.06 1811
7124.85 1753
7125.65 1702
7126.45 1718
7127.24 1704
7128.04 1746
7128.84 1718
7129.63 1755
7130.43 1814
7131.23 1907
7132.02 1940
7132.82 1975
7133.62 1933
7134.41 1897
7135.21 1815
7136.01 1807
7136.81 1784
7137.60 1771
7138.40 1698
7139.20 1708
7140.00 1623
7140.79 1601
7141.59 1639
7142.39 1608
7143.19 1604
7143.98 1597
7144.78 1613
7145.58 1563
7146.38 1508
7147.18 1537
7147.97 1567
7148.77 1556
7149.57 1528
7150.37 1517
7151.17 1552
7151.96 1577
7152.76 1495
7153.56 1467
7154.36 1447
7155.16 1453
7155.95 1483
7156.75 1470
7157.55 1463
7158.35 1460
7159.15 1529
7159.95 1519
7160.75 1545
7161.54 1527
7162.34 1536
7163.14 1490
7163.94 1432
7164.74 1467
7165.54 1526
7166.34 1500
7167.14 1453
7167.93 1451
7168.73 1445
7169.53 1473
7170.33 1414
7171.13 1443
7171.93 1482
7172.73 1386
7173.53 1424
7174.33 1404
7175.13 1431
7175.93 1356
7176.73 1360
7177.53 1330
7178.33 1310
7179.13 1275
7179.93 1292
7180.73 1288
7181.53 1259
7182.32 1270
7183.12 1330
7183.92 1342
7184.72 1326
7185.52 1336
7186.32 1382
7187.12 1419
7187.92 1294
7188.72 1262
7189.53 1267
7190.33 1297
7191.13 1253
7191.93 1189
7192.73 1253
7193.53 1248
7194.33 1241
7195.13 1253
7195.93 1244
7196.73 1228
7197.53 1225
7198.33 1239
7199.13 1262
7199.93 1239
7200.73 1210
7201.53 1197
7202.33 1201
7203.14 1241
7203.94 1273
7204.74 1312
7205.54 1261
7206.34 1280
7207.14 1271
7207.94 1295
7208.74 1253
7209.55 1253
7210.35 1303
7211.15 1339
7211.95 1247
7212.75 1262
7213.55 1266
7214.35 1286
7215.16 1350
7215.96 1257
7216.76 1295
7217.56 1255
7218.36 1257
7219.16 1278
7219.97 1300
7220.77 1309
7221.57 1302
7222.37 1283
7223.17 1354
7223.98 1384
7224.78 1402
7225.58 1373
7226.38 1314
7227.19 1304
7227.99 1339
7228.79 1341
7229.59 1341
7230.40 1311
7231.20 1363
7232.00 1316
7232.80 1302
7233.61 1335
7234.41 1398
7235.21 1429
7236.01 1488
7236.82 1587
7237.62 1686
7238.42 1835
7239.23 1844
7240.03 1815
7240.83 1852
7241.63 1809
7242.44 1644
7243.24 1615
7244.04 1531
7244.85 1513
7245.65 1519
7246.45 1469
7247.26 1428
7248.06 1388
7248.86 1441
7249.67 1349
7250.47 1330
7251.28 1373
7252.08 1411
7252.88 1376
7253.69 1283
7254.49 1351
7255.29 1341
7256.10 1378
7256.90 1415
7257.71 1416
7258.51 1428
7259.31 1416
7260.12 1378
7260.92 1356
7261.73 1349
7262.53 1281
7263.34 1274
7264.14 1310
7264.94 1312
7265.75 1326
7266.55 1282
7267.36 1326
7268.16 1329
7268.97 1318
7269.77 1309
7270.58 1304
7271.38 1279
7272.19 1344
7272.99 1311
7273.80 1389
7274.60 1326
7275.41 1336
7276.21 1421
7277.02 1361
7277.82 1304
7278.63 1321
7279.43 1364
7280.24 1401
7281.04 1419
7281.85 1457
7282.65 1458
7283.46 1515
7284.26 1730
7285.07 1839
7285.87 2040
7286.68 2155
7287.49 2323
7288.29 2265
7289.10 2249
7289.90 2148
7290.71 1950
7291.52 1890
7292.32 1673
7293.13 1600
7293.93 1524
7294.74 1512
7295.55 1450
7296.35 1393
7297.16 1384
7297.96 1355
7298.77 1355
7299.58 1346
7300.38 1381
7301.19 1433
7302.00 1435
7302.80 1401
7303.61 1422
7304.42 1473
7305.22 1399
7306.03 1407
7306.84 1477
7307.64 1461
7308.45 1442
7309.26 1447
7310.06 1530
7310.87 1473
7311.68 1547
7312.48 1609
7313.29 1572
7314.10 1599
7314.90 1592
7315.71 1618
7316.52 1583
7317.33 1558
7318.13 1681
7318.94 1829
7319.75 1976
7320.56 2176
7321.36 2367
7322.17 2566
7322.98 2608
7323.79 2624
7324.59 2577
7325.40 2446
7326.21 2323
7327.02 2159
7327.83 2056
7328.63 1944
7329.44 1825
7330.25 1719
7331.06 1679
7331.87 1596
7332.67 1623
7333.48 1590
7334.29 1569
7335.10 1538
7335.91 1580
7336.72 1522
7337.52 1458
7338.33 1533
7339.14 1587
7339.95 1639
7340.76 1706
7341.57 1667
7342.38 1705
7343.18 1827
7343.99 1694
7344.80 1741
7345.61 1721
7346.42 1640
7347.23 1627
7348.04 1563
7348.85 1473
7349.66 1432
7350.46 1433
7351.27 1445
7352.08 1434
7352.89 1394
7353.70 1362
7354.51 1311
7355.32 1311
7356.13 1293
7356.94 1329
7357.75 1356
7358.56 1366
7359.37 1445
7360.18 1479
7360.99 1552
7361.80 1607
7362.61 1662
7363.42 1727
7364.23 1682
7365.04 1664
7365.85 1652
7366.66 1672
7367.47 1622
7368.28 1573
7369.09 1566
7369.90 1541
7370.71 1502
7371.52 1469
7372.33 1484
7373.14 1384
7373.95 1338
7374.76 1378
7375.57 1301
7376.38 1300
7377.19 1295
7378.00 1326
7378.81 1274
7379.62 1364
7380.43 1401
7381.24 1448
7382.06 1486
7382.87 1492
7383.68 1584
7384.49 1583
7385.30 1606
7386.11 1562
7386.92 1600
7387.73 1545
7388.54 1446
7389.36 1402
7390.17 1361
7390.98 1362
7391.79 1322
7392.60 1287
7393.41 1274
7394.22 1241
7395.04 1209
7395.85 1228
7396.66 1216
7397.47 1188
7398.28 1150
7399.09 1210
7399.91 1256
7400.72 1343
7401.53 1341
7402.34 1346
7403.15 1363
7403.97 1397
7404.78 1440
7405.59 1367
7406.40 1301
7407.21 1250
7408.03 1282
7408.84 1282
7409.65 1180
7410.46 1146
7411.28 1129
7412.09 1171
7412.90 1160
7413.71 1130
7414.53 1105
7415.34 1116
7416.15 1119
7416.96 1109
7417.78 1124
7418.59 1098
7419.40 1124
7420.22 1077
7421.03 1123
7421.84 1102
7422.66 1103
7423.47 1161
7424.28 1079
7425.09 1093
7425.91 1067
7426.72 1072
7427.53 1027
7428.35 1025
7429.16 975
7429.98 1029
7430.79 993
7431.60 1021
7432.42 1063
7433.23 1080
7434.04 1059
7434.86 1085
7435.67 1051
7436.48 1022
7437.30 1023
7438.11 1044
7438.93 1075
7439.74 1032
7440.55 1077
7441.37 1099
7442.18 1080
7443.00 1055
7443.81 1046
7444.63 1033
7445.44 1104
7446.25 1022
7447.07 1039
7447.88 1004
7448.70 1087
7449.51 1036
7450.33 1009
7451.14 1035
7451.96 1069
7452.77 1049
7453.59 1041
7454.40 1053
7455.22 1050
7456.03 969
7456.85 1021
7457.66 1032
7458.48 977
7459.29 1007
7460.11 1042
7460.92 1092
7461.74 1020
7462.55 975
7463.37 1036
7464.18 1046
7465.00 1008
7465.81 1023
7466.63 1066
7467.44 1081
7468.26 1005
7469.08 1061
7469.89 1059
7470.71 1047
7471.52 1103
7472.34 1125
7473.15 1106
7473.97 1061
7474.79 1083
7475.60 1087
7476.42 1082
7477.23 1083
7478.05 1058
7478.87 1125
7479.68 1109
7480.50 1095
7481.32 1092
7482.13 1084
7482.95 1073
7483.76 1101
7484.58 1068
7485.40 1094
7486.21 1073
7487.03 1076
7487.85 1072
7488.66 1047
7489.48 1099
7490.30 1073
7491.11 1078
7491.93 1045
7492.75 1011
7493.57 1052
7494.38 1057
7495.20 1046
7496.02 1044
7496.83 1077
7497.65 1118
7498.47 1094
7499.29 1077
7500.10 1019
7500.92 1071
7501.74 1073
7502.55 1025
7503.37 1027
7504.19 1038
7505.01 1021
7505.83 1012
7506.64 1053
7507.46 1042
7508.28 1039
7509.10 1021
7509.91 1079
7510.73 1099
7511.55 1059
7512.37 1045
7513.19 1056
7514.00 1067
7514.82 1054
7515.64 1074
7516.46 1124
7517.28 1097
7518.10 1049
7518.91 1036
7519.73 1034
7520.55 1069
7521.37 1086
7522.19 1053
7523.01 1067
7523.82 1078
7524.64 1128
7525.46 1105
7526.28 1139
7527.10 1101
7527.92 1168
7528.74 1162
7529.56 1132
7530.38 1162
7531.19 1150
7532.01 1133
7532.83 1133
7533.65 1110
7534.47 1129
7535.29 1079
7536.11 1154
7536.93 1138
7537.75 1105
7538.57 1090
7539.39 1116
7540.21 1141
7541.03 1144
7541.85 1129
7542.67 1136
7543.48 1108
7544.30 1115
7545.12 1101
7545.94 1145
7546.76 1131
7547.58 1149
7548.40 1158
7549.22 1144
7550.04 1160
7550.86 1165
7551.68 1172
7552.50 1158
7553.32 1163
7554.14 1124
7554.97 1200
7555.79 1181
7556.61 1147
7557.43 1234
7558.25 1178
7559.07 1242
7559.89 1294
7560.71 1284
7561.53 1245
7562.35 1281
7563.17 1314
7563.99 1277
7564.81 1254
7565.63 1265
7566.45 1328
7567.28 1378
7568.10 1317
7568.92 1340
7569.74 1284
7570.56 1338
7571.38 1348
7572.20 1368
7573.02 1372
7573.84 1324
7574.67 1380
7575.49 1372
7576.31 1388
7577.13 1431
7577.95 1408
7578.77 1410
7579.60 1479
7580.42 1394
7581.24 1442
7582.06 1480
7582.88 1455
7583.70 1511
7584.53 1474
7585.35 1480
7586.17 1479
7586.99 1541
7587.81 1563
7588.64 1585
7589.46 1618
7590.28 1666
7591.10 1655
7591.93 1651
7592.75 1641
7593.57 1665
7594.39 1677
7595.22 1677
7596.04 1813
7596.86 1841
7597.68 1819
7598.51 1920
7599.33 1880
7600.15 1932
7600.97 1894
7601.80 1964
7602.62 1961
7603.44 1999
7604.27 2115
7605.09 2153
7605.91 2166
7606.73 2287
7607.56 2272
7608.38 2351
7609.20 2286
7610.03 2338
7610.85 2274
7611.67 2262
7612.50 2133
7613.32 2105
7614.15 2098
7614.97 2073
7615.79 2005
7616.62 2147
7617.44 2234
7618.26 2355
7619.09 2502
7619.91 2593
7620.73 2713
7621.56 2872
7622.38 2919
7623.21 2810
7624.03 2693
7624.85 2657
7625.68 2578
7626.50 2422
7627.33 2538
7628.15 2404
7628.98 2430
7629.80 2509
7630.62 2604
7631.45 2773
7632.27 2822
7633.10 2984
7633.92 3073
7634.75 3246
7635.57 3128
7636.40 3061
7637.22 2918
7638.05 2732
7638.87 2503
7639.70 2388
7640.52 2191
7641.35 2138
7642.17 2035
7643.00 1954
7643.82 1968
7644.65 1861
7645.47 1954
7646.30 2072
7647.12 2219
7647.95 2315
7648.77 2365
7649.60 2320
7650.42 2435
7651.25 2368
7652.08 2266
7652.90 2174
7653.73 2043
7654.55 1920
7655.38 1862
7656.20 1811
7657.03 1827
7657.86 1672
7658.68 1658
7659.51 1643
7660.33 1590
7661.16 1534
7661.99 1483
7662.81 1551
7663.64 1480
7664.46 1478
7665.29 1440
7666.12 1516
7666.94 1558
7667.77 1576
7668.60 1546
7669.42 1528
7670.25 1563
7671.08 1611
7671.90 1597
7672.73 1641
7673.56 1588
7674.38 1502
7675.21 1446
7676.04 1380
7676.86 1447
7677.69 1422
7678.52 1399
7679.34 1422
7680.17 1370
7681.00 1332
7681.83 1393
7682.65 1381
7683.48 1402
7684.31 1441
7685.13 1540
7685.96 1507
7686.79 1606
7687.62 1617
7688.44 1608
7689.27 1614
7690.10 1603
7690.93 1606
7691.76 1557
7692.58 1499
7693.41 1464
7694.24 1444
7695.07 1392
7695.89 1498
7696.72 1474
7697.55 1501
7698.38 1532
7699.21 1582
7700.03 1643
7700.86 1604
7701.69 1635
7702.52 1680
7703.35 1680
7704.18 1586
7705.00 1518
7705.83 1538
7706.66 1501
7707.49 1442
7708.32 1381
7709.15 1329
7709.98 1385
7710.80 1357
7711.63 1333
7712.46 1363
7713.29 1355
7714.12 1289
7714.95 1285
7715.78 1332
7716.61 1270
7717.44 1264
7718.27 1280
7719.09 1234
7719.92 1246
7720.75 1267
7721.58 1276
7722.41 1321
7723.24 1231
7724.07 1220
7724.90 1274
7725.73 1214
7726.56 1282
7727.39 1286
7728.22 1305
7729.05 1274
7729.88 1240
7730.71 1286
7731.54 1286
7732.37 1345
7733.20 1369
7734.03 1356
7734.86 1346
7735.69 1241
7736.52 1254
7737.35 1223
7738.18 1191
7739.01 1203
7739.84 1161
7740.67 1159
7741.50 1182
7742.33 1178
7743.16 1123
7743.99 1126
7744.82 1172
7745.65 1190
7746.48 1215
7747.31 1351
7748.14 1440
7748.98 1504
7749.81 1614
7750.64 1734
7751.47 1647
7752.30 1618
7753.13 1646
7753.96 1543
7754.79 1491
7755.62 1385
7756.45 1301
7757.29 1241
7758.12 1213
7758.95 1155
7759.78 1170
7760.61 1166
7761.44 1144
7762.27 1187
7763.11 1171
7763.94 1099
7764.77 1093
7765.60 1148
7766.43 1127
7767.26 1090
7768.10 1075
7768.93 1104
7769.76 1060
7770.59 1074
7771.42 1094
7772.26 1074
7773.09 1075
7773.92 1051
7774.75 1061
7775.58 1073
7776.42 1043
7777.25 1029
7778.08 1078
7778.91 1089
7779.75 1119
7780.58 1072
7781.41 1077
7782.24 1043
7783.08 1020
7783.91 1001
7784.74 1056
7785.57 1083
7786.41 1080
7787.24 1074
7788.07 1086
7788.91 1138
7789.74 1133
7790.57 1120
7791.40 1092
7792.24 1153
7793.07 1137
7793.90 1152
7794.74 1161
7795.57 1127
7796.40 1090
7797.24 1162
7798.07 1119
7798.90 1139
7799.74 1140
7800.57 1119
7801.40 1155
7802.24 1160
7803.07 1181
7803.91 1196
7804.74 1266
7805.57 1231
7806.41 1239
7807.24 1193
7808.07 1243
7808.91 1290
7809.74 1255
7810.58 1277
7811.41 1295
7812.25 1342
7813.08 1329
7813.91 1438
7814.75 1457
7815.58 1548
7816.42 1492
7817.25 1571
7818.09 1533
7818.92 1513
7819.75 1532
7820.59 1625
7821.42 1641
7822.26 1688
7823.09 1682
7823.93 1698
7824.76 1862
7825.60 1799
7826.43 1795
7827.27 1854
7828.10 1800
7828.94 1758
7829.77 1722
7830.61 1681
7831.44 1691
7832.28 1600
7833.11 1563
7833.95 1617
7834.78 1634
7835.62 1663
7836.46 1726
7837.29 1786
7838.13 1719
7838.96 1792
7839.80 1738
7840.63 1699
7841.47 1621
7842.31 1548
7843.14 1533
7843.98 1470
7844.81 1412
7845.65 1406
7846.48 1365
7847.32 1368
7848.16 1323
7848.99 1309
7849.83 1300
7850.67 1253
7851.50 1259
7852.34 1293
7853.17 1308
7854.01 1281
7854.85 1278
7855.68 1332
7856.52 1332
7857.36 1344
7858.19 1322
7859.03 1255
7859.87 1266
7860.70 1262
7861.54 1320
7862.38 1323
7863.21 1281
7864.05 1331
7864.89 1258
7865.73 1285
7866.56 1250
7867.40 1260
7868.24 1241
7869.07 1232
7869.91 1196
7870.75 1237
7871.59 1275
7872.42 1314
7873.26 1272
7874.10 1346
7874.94 1349
7875.77 1362
7876.61 1411
7877.45 1374
7878.29 1546
7879.12 1682
7879.96 1707
7880.80 1711
7881.64 1753
7882.47 1853
7883.31 1870
7884.15 1831
7884.99 1714
7885.83 1666
7886.67 1588
7887.50 1515
7888.34 1548
7889.18 1468
7890.02 1441
7890.86 1470
7891.69 1450
7892.53 1557
7893.37 1604
7894.21 1598
7895.05 1557
7895.89 1599
7896.73 1584
7897.57 1534
7898.40 1581
7899.24 1491
7900.08 1424
7900.92 1460
7901.76 1380
7902.60 1310
7903.44 1319
7904.28 1290
7905.12 1230
7905.95 1255
7906.79 1279
7907.63 1313
7908.47 1249
7909.31 1255
7910.15 1237
7910.99 1237
7911.83 1258
7912.67 1244
7913.51 1297
7914.35 1313
7915.19 1331
7916.03 1338
7916.87 1431
7917.71 1493
7918.55 1505
7919.39 1526
7920.23 1556
7921.07 1526
7921.91 1465
7922.75 1500
7923.59 1439
7924.43 1420
7925.27 1354
7926.11 1238
7926.95 1270
7927.79 1236
7928.63 1164
7929.47 1128
7930.31 1152
7931.15 1171
7931.99 1226
7932.83 1121
7933.67 1151
7934.51 1190
7935.35 1164
7936.19 1116
7937.04 1116
7937.88 1130
7938.72 1181
7939.56 1184
7940.40 1132
7941.24 1128
7942.08 1119
7942.92 1107
7943.76 1121
7944.60 1100
7945.45 1107
7946.29 1098
7947.13 1130
7947.97 1158
7948.81 1160
7949.65 1198
7950.49 1198
7951.34 1189
7952.18 1178
7953.02 1240
7953.86 1286
7954.70 1366
7955.54 1375
7956.39 1352
7957.23 1413
7958.07 1445
7958.91 1486
7959.75 1539
7960.60 1491
7961.44 1460
7962.28 1455
7963.12 1452
7963.96 1348
7964.81 1370
7965.65 1367
7966.49 1386
7967.33 1386
7968.18 1456
7969.02 1528
7969.86 1652
7970.70 1727
7971.55 1825
7972.39 1688
7973.23 1694
7974.08 1573
7974.92 1476
7975.76 1381
7976.60 1368
7977.45 1360
7978.29 1340
7979.13 1266
7979.98 1250
7980.82 1289
7981.66 1241
7982.51 1192
7983.35 1162
7984.19 1149
7985.04 1127
7985.88 1153
7986.72 1164
7987.57 1104
7988.41 1151
7989.25 1154
7990.10 1139
7990.94 1165
7991.78 1091
7992.63 1058
7993.47 1024
7994.32 1013
7995.16 976
7996.00 934
7996.85 976
7997.69 944
7998.53 1007
7999.38 967
8000.22 980
8001.07 971
8001.91 977
8002.76 965
8003.60 936
8004.44 891
8005.29 963
8006.13 944
8006.98 915
8007.82 935
8008.67 929
8009.51 880
8010.36 900
8011.20 842
8012.05 836
8012.89 839
8013.74 867
8014.58 855
8015.43 879
8016.27 909
8017.12 828
8017.96 822
8018.81 819
8019.65 859
8020.50 848
8021.34 833
8022.19 847
8023.03 790
8023.88 819
8024.72 805
8025.57 863
8026.41 842
8027.26 799
8028.11 812
8028.95 843
8029.80 835
8030.64 812
8031.49 858
8032.33 839
8033.18 839
8034.03 811
8034.87 882
8035.72 844
8036.56 799
8037.41 840
8038.26 829
8039.10 794
8039.95 848
8040.80 865
8041.64 766
8042.49 780
8043.33 841
8044.18 816
8045.03 840
8045.87 842
8046.72 850
8047.57 806
8048.41 776
8049.26 876
8050.11 837
8050.95 779
8051.80 801
8052.65 838
8053.49 793
8054.34 773
8055.19 787
8056.04 791
8056.88 860
8057.73 791
8058.58 781
8059.42 740
8060.27 713
8061.12 760
8061.97 735
8062.81 744
8063.66 755
8064.51 774
8065.36 767
8066.20 721
8067.05 755
8067.90 718
8068.75 763
8069.60 787
8070.44 752
8071.29 773
8072.14 724
8072.99 721
8073.84 661
8074.68 699
8075.53 721
8076.38 707
8077.23 691
8078.08 664
8078.92 710
8079.77 703
8080.62 727
8081.47 726
8082.32 676
8083.17 694
8084.02 747
8084.86 752
8085.71 729
8086.56 699
8087.41 744
8088.26 759
8089.11 716
8089.96 746
8090.81 760
8091.65 789
8092.50 766
8093.35 718
8094.20 769
8095.05 711
8095.90 687
8096.75 708
8097.60 703
8098.45 728
8099.30 731
8100.15 723
8101.00 738
8101.85 703
8102.70 730
8103.54 762
8104.39 784
8105.24 706
8106.09 716
8106.94 725
8107.79 762
8108.64 761
8109.49 748
8110.34 713
8111.19 747
8112.04 755
8112.89 719
8113.74 724
8114.59 707
8115.44 717
8116.29 806
8117.14 759
8117.99 740
8118.84 716
8119.70 768
8120.55 736
8121.40 737
8122.25 752
8123.10 774
8123.95 803
8124.80 793
8125.65 745
8126.50 779
8127.35 799
8128.20 881
8129.05 843
8129.90 824
8130.76 851
8131.61 849
8132.46 851
8133.31 860
8134.16 897
8135.01 896
8135.86 882
8136.71 893
8137.56 903
8138.42 946
8139.27 951
8140.12 916
8140.97 848
8141.82 862
8142.67 788
8143.53 793
8144.38 828
8145.23 844
8146.08 798
8146.93 845
8147.78 871
8148.64 876
8149.49 900
8150.34 880
8151.19 878
8152.05 881
8152.90 854
8153.75 832
8154.60 865
8155.45 919
8156.31 975
8157.16 969
8158.01 1047
8158.86 1072
8159.72 1050
8160.57 1016
8161.42 983
8162.27 950
8163.13 895
8163.98 896
8164.83 856
8165.69 827
8166.54 829
8167.39 829
8168.24 802
8169.10 796
8169.95 773
8170.80 790
8171.66 779
8172.51 791
8173.36 777
8174.22 740
8175.07 751
8175.92 772
8176.78 766
8177.63 763
8178.48 722
8179.34 726
8180.19 723
8181.04 735
8181.90 703
8182.75 687
8183.61 687
8184.46 701
8185.31 716
8186.17 694
8187.02 647
8187.87 660
8188.73 689
8189.58 734
8190.44 712
8191.29 725
8192.15 691
8193.00 702
8193.85 669
8194.71 710
8195.56 673
8196.42 682
8197.27 695
8198.13 667
8198.98 699
8199.84 670
8200.69 655
8201.55 649
8202.40 648
8203.25 645
8204.11 697
8204.96 670
8205.82 699
8206.67 648
8207.53 674
8208.38 661
8209.24 681
8210.09 632
8210.95 699
8211.81 718
8212.66 671
8213.52 691
8214.37 679
8215.23 656
8216.08 680
8216.94 705
8217.79 701
8218.65 674
8219.50 703
8220.36 727
8221.22 738
8222.07 707
8222.93 684
8223.78 711
8224.64 734
8225.50 747
8226.35 759
8227.21 737
8228.06 722
8228.92 721
8229.78 735
8230.63 751
8231.49 742
8232.34 688
8233.20 661
8234.06 724
8234.91 701
8235.77 666
8236.63 654
8237.48 658
8238.34 678
8239.20 639
8240.05 636
8240.91 647
8241.77 676
8242.62 634
8243.48 653
8244.34 649
8245.19 645
8246.05 679
8246.91 673
8247.77 642
8248.62 654
8249.48 662
8250.34 641
8251.20 670
8252.05 640
8252.91 618
8253.77 633
8254.62 645
8255.48 656
8256.34 611
8257.20 630
8258.06 668
8258.91 659
8259.77 639
8260.63 702
8261.49 650
8262.34 636
8263.20 660
8264.06 604
8264.92 636
8265.78 626
8266.63 635
8267.49 644
8268.35 648
8269.21 646
8270.07 675
8270.93 674
8271.78 670
8272.64 685
8273.50 694
8274.36 691
8275.22 679
8276.08 715
8276.93 712
8277.79 699
8278.65 696
8279.51 691
8280.37 691
8281.23 695
8282.09 750
8282.95 795
8283.81 747
8284.66 721
8285.52 657
8286.38 701
8287.24 674
8288.10 672
8288.96 678
8289.82 703
8290.68 644
8291.54 667
8292.40 672
8293.26 676
8294.12 689
8294.98 706
8295.84 739
8296.70 702
8297.56 703
8298.42 709
8299.28 702
8300.13 642
8300.99 675
8301.85 694
8302.71 706
8303.57 691
8304.43 694
8305.29 731
8306.16 729
8307.02 715
8307.88 702
8308.74 673
8309.60 659
8310.46 720
8311.32 719
8312.18 671
8313.04 690
8313.90 672
8314.76 661
8315.62 658
8316.48 622
8317.34 658
8318.20 668
8319.06 677
8319.92 671
8320.78 742
8321.65 713
8322.51 717
8323.37 702
8324.23 644
8325.09 625
8325.95 667
8326.81 707
8327.67 698
8328.53 667
8329.40 671
8330.26 665
8331.12 687
8331.98 703
8332.84 658
8333.70 693
8334.57 643
8335.43 658
8336.29 669
8337.15 644
8338.01 683
8338.87 665
8339.74 727
8340.60 682
8341.46 704
8342.32 671
8343.18 689
8344.05 670
8344.91 709
8345.77 709
8346.63 722
8347.49 751
8348.36 720
8349.22 736
8350.08 770
8350.94 755
8351.81 748
8352.67 804
8353.53 801
8354.39 728
8355.26 733
8356.12 737
8356.98 708
8357.85 721
8358.71 715
8359.57 725
8360.43 735
8361.30 711
8362.16 691
8363.02 713
8363.89 693
8364.75 643
8365.61 715
8366.48 676
8367.34 698
8368.20 678
8369.07 687
8369.93 675
8370.79 709
8371.66 642
8372.52 684
8373.38 730
8374.25 727
8375.11 724
8375.98 716
8376.84 732
8377.70 725
8378.57 699
8379.43 703
8380.30 711
8381.16 729
8382.02 723
8382.89 750
8383.75 811
8384.62 712
8385.48 741
8386.34 733
8387.21 758
8388.07 754
8388.94 745
8389.80 748
8390.67 807
8391.53 766
8392.40 752
8393.26 789
8394.13 773
8394.99 784
8395.85 779
8396.72 804
8397.58 748
8398.45 761
8399.31 796
8400.18 794
8401.04 778
8401.91 767
8402.77 769
8403.64 772
8404.50 800
8405.37 783
8406.24 837
8407.10 785
8407.97 827
8408.83 797
8409.70 811
8410.56 862
8411.43 828
8412.29 811
8413.16 886
8414.03 840
8414.89 828
8415.76 897
8416.62 843
8417.49 898
8418.35 892
8419.22 881
8420.09 848
8420.95 858
8421.82 891
8422.69 906
8423.55 915
8424.42 929
8425.28 915
8426.15 925
8427.02 961
8427.88 963
8428.75 931
8429.62 978
8430.48 999
8431.35 1000
8432.22 1084
8433.08 1067
8433.95 1068
8434.82 1066
8435.68 1048
8436.55 1144
8437.42 1087
8438.28 1086
8439.15 1129
8440.02 1167
8440.89 1195
8441.75 1282
8442.62 1211
8443.49 1333
8444.35 1371
8445.22 1380
8446.09 1393
8446.96 1360
8447.82 1390
8448.69 1428
8449.56 1401
8450.43 1385
8451.29 1475
8452.16 1503
8453.03 1507
8453.90 1598
8454.76 1767
8455.63 1931
8456.50 2182
8457.37 2420
8458.24 2678
8459.10 2854
8459.97 2899
8460.84 2873
8461.71 2739
8462.58 2611
8463.45 2393
8464.31 2085
8465.18 1997
8466.05 1825
8466.92 1663
8467.79 1550
8468.66 1398
8469.52 1335
8470.39 1329
8471.26 1278
8472.13 1296
8473.00 1286
8473.87 1228
8474.74 1210
8475.61 1176
8476.47 1170
8477.34 1187
8478.21 1226
8479.08 1198
8479.95 1195
8480.82 1203
8481.69 1234
8482.56 1266
8483.43 1339
8484.30 1343
8485.17 1299
8486.04 1343
8486.91 1366
8487.78 1333
8488.64 1320
8489.51 1309
8490.38 1271
8491.25 1265
8492.12 1236
8492.99 1286
8493.86 1222
8494.73 1224
8495.60 1292
8496.47 1260
8497.34 1240
8498.21 1288
8499.08 1272
8499.95 1301
8500.82 1251
8501.69 1203
8502.56 1264
8503.43 1233
8504.30 1236
8505.17 1218
8506.05 1231
8506.92 1219
8507.79 1198
8508.66 1199
8509.53 1241
8510.40 1228
8511.27 1271
8512.14 1321
8513.01 1263
8513.88 1341
8514.75 1330
8515.62 1383
8516.49 1375
8517.37 1325
8518.24 1372
8519.11 1355
8519.98 1383
8520.85 1383
8521.72 1431
8522.59 1477
8523.46 1601
8524.33 1639
8525.21 1857
8526.08 2096
8526.95 2378
8527.82 2531
8528.69 2675
8529.56 2700
8530.44 2745
8531.31 2687
8532.18 2564
8533.05 2354
8533.92 2222
8534.80 2020
8535.67 1888
8536.54 1734
8537.41 1679
8538.28 1595
8539.16 1551
8540.03 1494
8540.90 1442
8541.77 1403
8542.64 1348
8543.52 1286
8544.39 1305
8545.26 1275
8546.13 1240
8547.01 1238
8547.88 1227
8548.75 1171
8549.62 1158
8550.50 1190
8551.37 1231
8552.24 1269
8553.12 1292
8553.99 1446
8554.86 1554
8555.73 1596
8556.61 1653
8557.48 1728
8558.35 1741
8559.23 1730
8560.10 1601
8560.97 1583
8561.85 1517
8562.72 1440
8563.59 1421
8564.47 1403
8565.34 1393
8566.21 1344
8567.09 1339
8567.96 1332
8568.83 1280
8569.71 1248
8570.58 1217
8571.46 1185
8572.33 1201
8573.20 1173
8574.08 1162
8574.95 1133
8575.83 1094
8576.70 1103
8577.57 1107
8578.45 1118
8579.32 1066
8580.20 1072
8581.07 1087
8581.94 1119
8582.82 1098
8583.69 1116
8584.57 1166
8585.44 1165
8586.32 1119
8587.19 1160
8588.07 1227
8588.94 1218
8589.82 1206
8590.69 1205
8591.57 1202
8592.44 1186
8593.32 1247
8594.19 1229
8595.07 1245
8595.94 1209
8596.82 1217
8597.69 1231
8598.57 1198
8599.44 1199
8600.32 1226
8601.19 1258
8602.07 1233
8602.94 1218
8603.82 1252
8604.69 1293
8605.57 1360
8606.44 1311
8607.32 1223
8608.20 1261
8609.07 1333
8609.95 1334
8610.82 1279
8611.70 1356
8612.57 1378
8613.45 1377
8614.33 1324
8615.20 1327
8616.08 1358
8616.95 1385
8617.83 1398
8618.71 1398
8619.58 1373
8620.46 1441
8621.34 1526
8622.21 1493
8623.09 1537
8623.97 1560
8624.84 1534
8625.72 1533
8626.59 1562
8627.47 1539
8628.35 1590
8629.22 1580
8630.10 1592
8630.98 1602
8631.86 1615
8632.73 1597
8633.61 1628
8634.49 1619
8635.36 1623
8636.24 1660
8637.12 1719
8637.99 1780
8638.87 1661
8639.75 1714
8640.63 1719
8641.50 1776
8642.38 1740
8643.26 1787
8644.14 1875
8645.01 1872
8645.89 1887
8646.77 1967
8647.65 1886
8648.52 1974
8649.40 2021
8650.28 2004
8651.16 2119
8652.04 2161
8652.91 2123
8653.79 2222
8654.67 2162
8655.55 2170
8656.43 2179
8657.30 2206
8658.18 2292
8659.06 2427
8659.94 2399
8660.82 2482
8661.70 2672
8662.57 2876
8663.45 3234
8664.33 3495
8665.21 3839
8666.09 4134
8666.97 4418
8667.85 4607
8668.72 4623
8669.60 4542
8670.48 4407
8671.36 4277
8672.24 3948
8673.12 3784
8674.00 3635
8674.88 3455
8675.76 3404
8676.63 3255
8677.51 3170
8678.39 3131
8679.27 3000
8680.15 2830
8681.03 2648
8681.91 2646
8682.79 2505
8683.67 2390
8684.55 2320
8685.43 2237
8686.31 2225
8687.19 2323
8688.07 2309
8688.95 2365
8689.83 2454
8690.71 2635
8691.59 2855
8692.47 3122
8693.35 3504
8694.23 3902
8695.11 4080
8695.99 4226
8696.87 4165
8697.75 4134
8698.63 4000
8699.51 3765
8700.39 3404
8701.27 3237
8702.15 3089
8703.03 2924
8703.91 2850
8704.79 2778
8705.67 2636
8706.55 2591
8707.43 2513
8708.31 2401
8709.19 2201
8710.07 2052
8710.96 2057
8711.84 1961
8712.72 1809
8713.60 1751
8714.48 1709
8715.36 1673
8716.24 1641
8717.12 1655
8718.00 1558
8718.89 1563
8719.77 1538
8720.65 1581
8721.53 1549
8722.41 1513
8723.29 1546
8724.17 1575
8725.06 1541
8725.94 1588
8726.82 1587
8727.70 1584
8728.58 1609
8729.46 1597
8730.35 1699
8731.23 1658
8732.11 1720
8732.99 1740
8733.87 1684
8734.76 1676
8735.64 1708
8736.52 1606
8737.40 1645
8738.29 1661
8739.17 1569
8740.05 1641
8740.93 1632
8741.81 1644
8742.70 1601
8743.58 1662
8744.46 1672
8745.34 1620
8746.23 1580
8747.11 1588
8747.99 1604
8748.88 1607
8749.76 1599
8750.64 1596
8751.52 1636
8752.41 1645
8753.29 1647
8754.17 1646
8755.06 1693
8755.94 1804
8756.82 1864
8757.71 1922
8758.59 1970
8759.47 2014
8760.36 2136
8761.24 2097
8762.12 2104
8763.01 2090
8763.89 2075
8764.77 2077
8765.66 1976
8766.54 1993
8767.42 1888
8768.31 1852
8769.19 1901
8770.08 1893
8770.96 1845
8771.84 1796
8772.73 1865
8773.61 1852
8774.50 1901
8775.38 1878
8776.26 1796
8777.15 1785
8778.03 1799
8778.92 1755
8779.80 1839
8780.69 1928
8781.57 1987
8782.46 2074
8783.34 2174
8784.22 2250
8785.11 2372
8785.99 2474
8786.88 2482
8787.76 2379
8788.65 2334
8789.53 2271
8790.42 2192
8791.30 2095
8792.19 2018
8793.07 1895
8793.96 1843
8794.84 1784
8795.73 1660
8796.61 1619
8797.50 1566
8798.38 1524
8799.27 1512
8800.15 1506
8801.04 1470
8801.93 1491
8802.81 1467
8803.70 1420
8804.58 1343
8805.47 1357
8806.35 1323
8807.24 1285
8808.12 1326
8809.01 1302
8809.90 1336
8810.78 1263
8811.67 1232
8812.55 1279
8813.44 1275
8814.33 1267
8815.21 1248
8816.10 1245
8816.98 1245
8817.87 1234
8818.76 1244
8819.64 1233
8820.53 1189
8821.42 1271
8822.30 1304
8823.19 1290
8824.08 1229
8824.96 1175
8825.85 1213
8826.74 1177
8827.62 1191
8828.51 1190
8829.40 1183
8830.28 1141
8831.17 1208
8832.06 1158
8832.94 1086
8833.83 1099
8834.72 1113
8835.61 1111
8836.49 1098
8837.38 1102
8838.27 1090
8839.16 1071
8840.04 1060
8840.93 1057
8841.82 1019
8842.70 1083
8843.59 1144
8844.48 1120
8845.37 1094
8846.26 1076
8847.14 1044
8848.03 1070
8848.92 1073
8849.81 1044
8850.69 1024
8851.58 1037
8852.47 1014
8853.36 1051
8854.25 1017
8855.13 1005
8856.02 1036
8856.91 996
8857.80 990
8858.69 940
8859.58 974
8860.46 975
8861.35 950
8862.24 910
8863.13 958
8864.02 987
8864.91 967
8865.80 960
8866.68 920
8867.57 908
8868.46 956
8869.35 963
8870.24 928
8871.13 880
8872.02 873
8872.91 860
8873.80 872
8874.69 934
8875.57 899
8876.46 872
8877.35 881
8878.24 880
8879.13 840
8880.02 833
8880.91 875
8881.80 858
8882.69 819
8883.58 830
8884.47 784
8885.36 855
8886.25 804
8887.14 787
8888.03 796
8888.92 796
8889.81 790
8890.70 777
8891.59 768
8892.48 804
8893.37 796
8894.26 766
8895.15 784
8896.04 773
8896.93 815
8897.82 794
8898.71 729
8899.60 760
8900.49 728
8901.38 758
8902.27 761
8903.16 739
8904.05 755
8904.94 735
8905.83 749
8906.72 762
8907.61 719
8908.50 717
8909.40 674
8910.29 695
8911.18 712
8912.07 708
8912.96 718
8913.85 713
8914.74 695
8915.63 707
8916.52 705
8917.42 703
8918.31 696
8919.20 690
8920.09 691
8920.98 716
8921.87 658
8922.76 671
8923.66 660
8924.55 677
8925.44 677
8926.33 646
8927.22 684
8928.11 686
8929.01 709
8929.90 702
8930.79 669
8931.68 677
8932.57 657
8933.47 690
8934.36 688
8935.25 661
8936.14 636
8937.03 642
8937.93 635
8938.82 627
8939.71 653
8940.60 668
8941.50 646
8942.39 672
8943.28 652
8944.17 648
8945.07 599
8945.96 631
8946.85 649
8947.75 646
8948.64 604
8949.53 566
8950.42 590
8951.32 594
8952.21 621
8953.10 594
8954.00 622
8954.89 604
8955.78 605
8956.68 594
8957.57 595
8958.46 643
8959.36 603
8960.25 623
8961.14 609
8962.04 639
8962.93 583
8963.82 631
8964.72 617
8965.61 636
8966.50 595
8967.40 599
8968.29 628
8969.19 626
8970.08 677
8970.97 615
8971.87 586
8972.76 619
8973.66 612
8974.55 596
8975.44 602
8976.34 649
8977.23 627
8978.13 621
8979.02 615
8979.91 607
8980.81 601
8981.70 590
8982.60 612
8983.49 621
8984.39 577
8985.28 571
8986.18 536
8987.07 559
8987.97 562
8988.86 543
8989.76 541
8990.65 576
8991.55 597
8992.44 599
8993.34 536
8994.23 573
8995.13 564
8996.02 589
8996.92 597
8997.81 583
8998.71 523
8999.60 517
9000.50 558
9001.39 606
9002.29 619
9003.18 576
9004.08 548
9004.98 560
9005.87 579
9006.77 554
9007.66 544
9008.56 550
9009.45 572
9010.35 584
9011.25 539
9012.14 531
9013.04 561
9013.93 558
9014.83 537
9015.73 535
9016.62 542
9017.52 570
9018.42 529
9019.31 540
9020.21 545
9021.10 572
9022.00 538
9022.90 529
9023.79 544
9024.69 526
9025.59 552
9026.48 550
9027.38 550
9028.28 528
9029.17 534
9030.07 545
9030.97 554
9031.87 610
9032.76 542
9033.66 554
9034.56 551
9035.45 537
9036.35 538
9037.25 510
9038.15 532
9039.04 549
9039.94 575
9040.84 567
9041.73 560
9042.63 554
9043.53 552
9044.43 561
9045.33 571
9046.22 508
9047.12 551
9048.02 564
9048.92 560
9049.81 588
9050.71 600
9051.61 584
9052.51 580
9053.41 542
9054.30 538
9055.20 562
9056.10 542
9057.00 579
9057.90 560
9058.80 551
9059.69 539
9060.59 589
9061.49 612
9062.39 572
9063.29 575
9064.19 554
9065.08 554
9065.98 588
9066.88 584
9067.78 574
9068.68 580
9069.58 589
9070.48 638
9071.38 577
9072.27 588
9073.17 567
9074.07 585
9074.97 560
9075.87 570
9076.77 560
9077.67 570
9078.57 558
9079.47 503
9080.37 554
9081.27 541
9082.17 551
9083.07 567
9083.97 605
9084.87 608
9085.76 588
9086.66 551
9087.56 569
9088.46 571
9089.36 578
9090.26 601
9091.16 606
9092.06 587
9092.96 611
9093.86 587
9094.76 650
9095.66 603
9096.56 584
9097.46 625
9098.36 590
9099.26 580
9100.17 545
9101.07 563
9101.97 563
9102.87 584
9103.77 597
9104.67 550
9105.57 597
9106.47 563
9107.37 575
9108.27 540
9109.17 582
9110.07 574
9110.97 582
9111.87 592
9112.77 545
9113.68 553
9114.58 566
9115.48 550
9116.38 567
9117.28 528
9118.18 582
9119.08 580
9119.98 599
9120.89 569
9121.79 565
9122.69 522
9123.59 549
9124.49 571
9125.39 567
9126.29 561
9127.20 548
9128.10 571
9129.00 570
9129.90 586
9130.80 577
9131.71 585
9132.61 540
9133.51 554
9134.41 575
9135.31 521
9136.22 546
9137.12 538
9138.02 561
9138.92 565
9139.83 556
9140.73 545
9141.63 516
9142.53 512
9143.43 516
9144.34 500
9145.24 521
9146.14 534
9147.05 534
9147.95 497
9148.85 518
9149.75 511
9150.66 528
9151.56 530
9152.46 547
9153.37 547
9154.27 533
9155.17 501
9156.07 508
9156.98 560
9157.88 549
9158.78 566
9159.69 571
9160.59 551
9161.49 551
9162.40 505
9163.30 539
9164.20 546
9165.11 542
9166.01 515
9166.92 533
9167.82 573
9168.72 558
9169.63 561
9170.53 546
9171.43 560
9172.34 574
9173.24 568
9174.15 585
9175.05 585
9175.95 582
9176.86 542
9177.76 543
9178.67 547
9179.57 548
9180.48 560
9181.38 527
9182.28 495
9183.19 539
9184.09 530
9185.00 545
9185.90 544
9186.81 517
9187.71 512
9188.62 537
9189.52 534
9190.43 519
9191.33 530
9192.24 558
9193.14 543
9194.05 564
9194.95 523
9195.86 565
9196.76 541
9197.67 551
9198.57 534
9199.48 563
9200.38 544
9201.29 576
9202.19 585
9203.10 548
9204.00 568
9204.91 547
9205.81 565
9206.72 577
9207.63 564
9208.53 549
9209.44 576
9210.34 564
9211.25 564
9212.15 543
9213.06 533
9213.97 571
9214.87 513
9215.78 511
9216.68 495
9217.59 541
9218.50 522
9219.40 536
9220.31 515
9221.22 538
9222.12 580
9223.03 521
9223.94 508
9224.84 491
9225.75 527
9226.65 552
9227.56 553
9228.47 545
9229.37 509
9230.28 479
9231.19 500
9232.10 542
9233.00 538
9233.91 529
9234.82 575
9235.72 538
9236.63 536
9237.54 539
9238.44 556
9239.35 561
9240.26 560
9241.17 547
9242.07 560
9242.98 548
9243.89 587
9244.80 535
9245.70 557
9246.61 557
9247.52 522
9248.43 525
9249.33 561
9250.24 537
9251.15 512
9252.06 511
9252.97 518
9253.87 525
9254.78 522
9255.69 500
9256.60 515
9257.51 520
9258.41 524
9259.32 513
9260.23 512
9261.14 507
9262.05 525
9262.96 533
9263.86 566
9264.77 533
9265.68 538
9266.59 564
9267.50 577
9268.41 560
9269.32 574
9270.22 573
9271.13 556
9272.04 570
9272.95 522
9273.86 551
9274.77 555
9275.68 566
9276.59 540
9277.50 566
9278.40 565
9279.31 590
9280.22 554
9281.13 550
9282.04 534
9282.95 557
9283.86 516
9284.77 528
9285.68 535
9286.59 524
9287.50 577
9288.41 524
9289.32 546
9290.23 540
9291.14 544
9292.05 553
9292.96 549
9293.87 564
9294.78 580
9295.69 574
9296.60 559
9297.51 614
9298.42 599
9299.33 565
9300.24 591
9301.15 655
9302.06 618
9302.97 577
9303.88 612
9304.79 563
9305.70 612
9306.61 600
9307.52 595
9308.43 614
9309.34 616
9310.25 624
9311.16 631
9312.07 657
9312.98 629
9313.90 640
9314.81 628
9315.72 668
9316.63 653
9317.54 631
9318.45 606
9319.36 612
9320.27 600
9321.18 625
9322.10 627
9323.01 571
9323.92 580
9324.83 598
9325.74 573
9326.65 563
9327.56 546
9328.48 531
9329.39 534
9330.30 531
9331.21 534
9332.12 547
9333.03 565
9333.95 588
9334.86 550
9335.77 565
9336.68 594
9337.59 555
9338.51 562
9339.42 588
9340.33 576
9341.24 568
9342.15 592
9343.07 602
9343.98 603
9344.89 569
9345.80 606
9346.72 563
9347.63 605
9348.54 548
9349.45 552
9350.37 579
9351.28 567
9352.19 588
9353.11 604
9354.02 545
9354.93 559
9355.84 582
9356.76 592
9357.67 609
9358.58 578
9359.50 571
9360.41 585
9361.32 622
9362.24 597
9363.15 605
9364.06 587
9364.98 574
9365.89 570
9366.80 583
9367.72 569
9368.63 567
9369.54 530
9370.46 538
9371.37 555
9372.28 583
9373.20 562
9374.11 570
9375.03 578
9375.94 631
9376.85 579
9377.77 567
9378.68 588
9379.60 640
9380.51 624
9381.42 558
9382.34 560
9383.25 634
9384.17 605
9385.08 586
9386.00 562
9386.91 599
9387.82 591
9388.74 640
9389.65 640
9390.57 625
9391.48 644
9392.40 624
9393.31 631
9394.23 689
9395.14 666
9396.06 643
9396.97 658
9397.89 680
9398.80 666
9399.72 646
9400.63 634
9401.55 632
9402.46 672
9403.38 677
9404.29 677
9405.21 630
9406.12 621
9407.04 638
9407.95 612
9408.87 623
9409.79 623
9410.70 652
9411.62 611
9412.53 578
9413.45 587
9414.36 605
9415.28 580
9416.20 610
9417.11 598
9418.03 616
9418.94 641
9419.86 614
9420.78 632
9421.69 626
9422.61 642
9423.52 662
9424.44 642
9425.36 654
9426.27 629
9427.19 690
9428.11 645
9429.02 686
9429.94 684
9430.86 618
9431.77 633
9432.69 620
9433.61 644
9434.52 653
9435.44 649
9436.36 661
9437.27 639
9438.19 648
9439.11 687
9440.02 688
9440.94 686
9441.86 659
9442.78 716
9443.69 736
9444.61 778
9445.53 757
9446.44 764
9447.36 728
9448.28 718
9449.20 733
9450.11 732
9451.03 733
9451.95 734
9452.87 742
9453.78 733
9454.70 794
9455.62 770
9456.54 776
9457.46 773
9458.37 746
9459.29 738
9460.21 752
9461.13 707
9462.05 724
9462.96 731
9463.88 734
9464.80 710
9465.72 714
9466.64 681
9467.56 705
9468.47 655
9469.39 703
9470.31 665
9471.23 685
9472.15 683
9473.07 727
9473.98 781
9474.90 733
9475.82 749
9476.74 723
9477.66 732
9478.58 697
9479.50 774
9480.42 790
9481.34 763
9482.26 800
9483.17 787
9484.09 799
9485.01 789
9485.93 806
9486.85 766
9487.77 741
9488.69 755
9489.61 761
9490.53 768
9491.45 768
9492.37 771
9493.29 748
9494.21 695
9495.13 674
9496.05 717
9496.97 715
9497.89 719
9498.81 698
9499.73 718
9500.65 688
9501.57 709
9502.49 734
9503.41 746
9504.33 727
9505.25 721
9506.17 750
9507.09 743
9508.01 757
9508.93 766
9509.85 772
9510.77 787
9511.69 772
9512.61 776
9513.53 783
9514.45 782
9515.37 790
9516.29 809
9517.21 773
9518.13 867
9519.05 846
9519.98 860
9520.90 932
9521.82 968
9522.74 956
9523.66 1067
9524.58 1067
9525.50 1083
9526.42 1093
9527.34 1090
9528.27 1055
9529.19 1062
9530.11 1002
9531.03 965
9531.95 931
9532.87 917
9533.79 960
9534.72 899
9535.64 914
9536.56 950
9537.48 892
9538.40 915
9539.32 892
9540.25 888
9541.17 835
9542.09 887
9543.01 879
9543.93 864
9544.86 850
9545.78 842
9546.70 822
9547.62 823
9548.55 908
9549.47 857
9550.39 838
9551.31 827
9552.24 851
9553.16 886
9554.08 955
9555.00 959
9555.93 894
9556.85 923
9557.77 872
9558.69 899
9559.62 906
9560.54 922
9561.46 942
9562.39 960
9563.31 955
9564.23 934
9565.15 975
9566.08 1001
9567.00 969
9567.92 974
9568.85 961
9569.77 963
9570.69 942
9571.62 947
9572.54 948
9573.46 930
9574.39 967
9575.31 970
9576.23 982
9577.16 977
9578.08 1058
9579.01 984
9579.93 999
9580.85 1013
9581.78 1041
9582.70 1068
9583.63 1056
9584.55 1110
9585.47 1094
9586.40 1133
9587.32 1063
9588.25 1071
9589.17 1080
9590.09 1081
9591.02 1109
9591.94 1049
9592.87 1101
9593.79 1086
9594.72 1094
9595.64 1090
9596.57 1161
9597.49 1221
9598.42 1236
9599.34 1307
9600.26 1351
9601.19 1349
9602.11 1483
9603.04 1485
9603.96 1540
9604.89 1517
9605.81 1485
9606.74 1391
9607.66 1350
9608.59 1303
9609.51 1286
9610.44 1219
9611.37 1191
9612.29 1160
9613.22 1156
9614.14 1166
9615.07 1171
9615.99 1209
9616.92 1170
9617.84 1142
9618.77 1144
9619.70 1148
9620.62 1130
9621.55 1178
9622.47 1141
9623.40 1129
9624.32 1156
9625.25 1167
9626.18 1190
9627.10 1205
9628.03 1215
9628.95 1220
9629.88 1187
9630.81 1229
9631.73 1202
9632.66 1209
9633.59 1245
9634.51 1246
9635.44 1255
9636.37 1255
9637.29 1319
9638.22 1279
9639.15 1312
9640.07 1339
9641.00 1381
9641.93 1377
9642.85 1398
9643.78 1428
9644.71 1432
9645.63 1485
9646.56 1439
9647.49 1500
9648.41 1463
9649.34 1506
9650.27 1532
9651.20 1520
9652.12 1570
9653.05 1540
9653.98 1532
9654.91 1511
9655.83 1538
9656.76 1571
9657.69 1516
9658.62 1499
9659.54 1502
9660.47 1454
9661.40 1453
9662.33 1507
9663.25 1503
9664.18 1493
9665.11 1558
9666.04 1581
9666.97 1535
9667.89 1560
9668.82 1585
9669.75 1600
9670.68 1604
9671.61 1601
9672.53 1597
9673.46 1652
9674.39 1706
9675.32 1673
9676.25 1680
9677.18 1663
9678.11 1768
9679.03 1793
9679.96 1784
9680.89 1777
9681.82 1786
9682.75 1830
9683.68 1805
9684.61 1864
9685.54 1821
9686.46 1797
9687.39 1830
9688.32 1922
9689.25 1869
9690.18 1865
9691.11 1895
9692.04 1887
9692.97 1925
9693.90 1905
9694.83 1935
9695.76 1943
9696.69 1995
9697.61 2096
9698.54 2195
9699.47 2225
9700.40 2279
9701.33 2328
9702.26 2524
9703.19 2540
9704.12 2477
9705.05 2383
9705.98 2374
9706.91 2370
9707.84 2222
9708.77 2079
9709.70 2111
9710.63 2094
9711.56 2016
9712.49 1964
9713.42 1996
9714.35 2001
9715.28 1978
9716.21 2076
9717.14 2040
9718.07 2123
9719.00 2142
9719.94 2092
9720.87 2114
9721.80 2065
9722.73 1993
9723.66 1921
9724.59 1886
9725.52 1784
9726.45 1656
9727.38 1660
9728.31 1635
9729.24 1615
9730.17 1556
9731.10 1558
9732.04 1559
9732.97 1561
9733.90 1528
9734.83 1561
9735.76 1550
9736.69 1541
9737.62 1540
9738.55 1529
9739.49 1516
9740.42 1482
9741.35 1508
9742.28 1530
9743.21 1452
9744.14 1504
9745.08 1505
9746.01 1475
9746.94 1487
9747.87 1447
9748.80 1435
9749.74 1417
9750.67 1387
9751.60 1410
9752.53 1411
9753.46 1388
9754.40 1405
9755.33 1374
9756.26 1349
9757.19 1319
9758.13 1382
9759.06 1338
9759.99 1315
9760.92 1341
9761.85 1372
9762.79 1351
9763.72 1418
9764.65 1375
9765.59 1354
9766.52 1421
9767.45 1406
9768.38 1353
9769.32 1364
9770.25 1425
9771.18 1373
9772.12 1377
9773.05 1367
9773.98 1394
9774.92 1409
9775.85 1387
9776.78 1414
9777.71 1394
9778.65 1421
9779.58 1432
9780.52 1475
9781.45 1427
9782.38 1475
9783.32 1457
9784.25 1577
9785.18 1524
9786.12 1560
9787.05 1574
9787.98 1578
9788.92 1563
9789.85 1526
9790.79 1539
9791.72 1464
9792.65 1460
9793.59 1477
9794.52 1510
9795.46 1532
9796.39 1491
9797.32 1500
9798.26 1555
9799.19 1599
9800.13 1657
9801.06 1737
9802.00 1768
9802.93 1711
9803.87 1645
9804.80 1643
9805.73 1590
9806.67 1519
9807.60 1437
9808.54 1433
9809.47 1345
9810.41 1262
9811.34 1189
9812.28 1179
9813.21 1137
9814.15 1181
9815.08 1129
9816.02 1101
9816.95 1086
9817.89 1060
9818.82 1051
9819.76 1050
9820.69 1050
9821.63 1077
9822.57 1072
9823.50 1074
9824.44 1086
9825.37 1042
9826.31 1015
9827.24 1013
9828.18 1011
9829.11 1036
9830.05 1029
9830.99 1021
9831.92 968
9832.86 972
9833.79 981
9834.73 999
9835.67 1015
9836.60 975
9837.54 1009
9838.47 1024
9839.41 1005
9840.35 1004
9841.28 1009
9842.22 1047
9843.16 1005
9844.09 1061
9845.03 1022
9845.97 997
9846.90 990
9847.84 989
9848.78 1037
9849.71 1009
9850.65 1010
9851.59 1030
9852.52 1032
9853.46 1013
9854.40 1016
9855.33 1020
9856.27 1056
9857.21 1034
9858.14 1019
9859.08 951
9860.02 943
9860.96 980
9861.89 971
9862.83 935
9863.77 990
9864.71 1020
9865.64 933
9866.58 939
9867.52 962
9868.46 929
9869.39 912
9870.33 984
9871.27 939
9872.21 936
9873.15 959
9874.08 881
9875.02 893
9875.96 952
9876.90 951
9877.83 956
9878.77 941
9879.71 922
9880.65 932
9881.59 961
9882.53 937
9883.46 922
9884.40 906
9885.34 915
9886.28 875
9887.22 909
9888.16 921
9889.10 926
9890.03 927
9890.97 923
9891.91 929
9892.85 921
9893.79 834
9894.73 894
9895.67 875
9896.61 872
9897.54 863
9898.48 881
9899.42 910
9900.36 908
9901.30 889
9902.24 884
9903.18 857
9904.12 868
9905.06 843
9906.00 898
9906.94 831
9907.88 853
9908.82 827
9909.76 867
9910.70 871
9911.63 866
9912.57 853
9913.51 876
9914.45 909
9915.39 898
9916.33 884
9917.27 898
9918.21 862
9919.15 889
9920.09 859
9921.03 896
9921.97 952
9922.91 930
9923.85 973
9924.79 1054
9925.74 1126
9926.68 1152
9927.62 1185
9928.56 1205
9929.50 1281
9930.44 1267
9931.38 1299
9932.32 1297
9933.26 1200
9934.20 1173
9935.14 1133
9936.08 1053
9937.02 1020
9937.96 982
9938.90 992
9939.85 947
9940.79 903
9941.73 889
9942.67 862
9943.61 827
9944.55 864
9945.49 884
9946.43 879
9947.38 898
9948.32 925
9949.26 967
9950.20 1001
9951.14 1049
9952.08 1051
9953.02 1116
9953.97 1110
9954.91 1119
9955.85 1046
9956.79 1026
9957.73 1000
9958.68 989
9959.62 973
9960.56 955
9961.50 962
9962.44 921
9963.39 879
9964.33 844
9965.27 783
9966.21 788
9967.15 759
9968.10 771
9969.04 771
9969.98 756
9970.92 769
9971.87 749
9972.81 775
9973.75 812
9974.69 739
9975.64 748
9976.58 699
9977.52 696
9978.47 713
9979.41 710
9980.35 705
9981.29 724
9982.24 697
9983.18 711
9984.12 704
9985.07 714
9986.01 693
9986.95 675
9987.90 702
9988.84 710
9989.78 663
9990.73 708
9991.67 733
9992.61 755
9993.56 727
9994.50 708
9995.44 698
9996.39 676
9997.33 686
9998.27 680
9999.22 673
10000.16 636
10001.11 661
10002.05 664
10002.99 664
10003.94 694
10004.88 680
10005.83 682
10006.77 649
10007.72 646
10008.66 664
10009.60 721
10010.55 675
10011.49 662
10012.44 639
10013.38 628
10014.33 647
10015.27 664
10016.21 637
10017.16 651
10018.10 624
10019.05 670
10019.99 666
10020.94 621
10021.88 627
10022.83 653
10023.77 645
10024.72 679
10025.66 649
10026.61 665
10027.55 664
10028.50 654
10029.44 659
10030.39 657
10031.33 654
10032.28 614
10033.23 628
10034.17 632
10035.12 601
10036.06 639
10037.01 607
10037.95 646
10038.90 575
10039.84 622
10040.79 631
10041.74 614
10042.68 592
10043.63 650
10044.57 626
10045.52 618
10046.47 605
10047.41 631
10048.36 621
10049.30 629
10050.25 603
10051.20 614
10052.14 606
10053.09 623
10054.04 618
10054.98 609
10055.93 610
10056.88 564
10057.82 594
10058.77 639
10059.72 628
10060.66 603
10061.61 625
10062.56 612
10063.50 581
10064.45 594
10065.40 586
10066.34 576
10067.29 580
10068.24 591
10069.18 593
10070.13 599
10071.08 585
10072.03 618
10072.97 594
10073.92 561
10074.87 589
10075.82 606
10076.76 590
10077.71 637
10078.66 568
10079.61 547
10080.55 593
10081.50 546
10082.45 539
10083.40 550
10084.34 590
10085.29 587
10086.24 594
10087.19 562
10088.14 559
10089.08 571
10090.03 595
10090.98 601
10091.93 552
10092.88 590
10093.83 575
10094.77 612
10095.72 604
10096.67 575
10097.62 567
10098.57 563
10099.52 577
10100.46 584
10101.41 608
10102.36 624
10103.31 602
10104.26 564
10105.21 591
10106.16 562
10107.11 517
10108.05 577
10109.00 559
10109.95 562
10110.90 564
10111.85 588
10112.80 591
10113.75 563
10114.70 590
10115.65 584
10116.60 592
10117.55 575
10118.50 573
10119.45 594
10120.39 611
10121.34 541
10122.29 557
10123.24 599
10124.19 603
10125.14 599
10126.09 570
10127.04 577
10127.99 600
10128.94 582
10129.89 565
10130.84 593
10131.79 603
10132.74 609
10133.69 596
10134.64 616
10135.59 595
10136.54 626
10137.49 601
10138.44 571
10139.39 590
10140.34 613
10141.30 626
10142.25 623
10143.20 651
10144.15 665
10145.10 611
10146.05 628
10147.00 631
10147.95 633
10148.90 623
10149.85 619
10150.80 675
10151.75 659
10152.70 640
10153.66 624
10154.61 667
10155.56 652
10156.51 659
10157.46 653
10158.41 653
10159.36 645
10160.31 643
10161.27 640
10162.22 628
10163.17 667
10164.12 684
10165.07 677
10166.02 642
10166.98 687
10167.93 699
10168.88 743
10169.83 721
10170.78 738
10171.73 718
10172.69 724
10173.64 727
10174.59 742
10175.54 789
10176.50 731
10177.45 775
10178.40 766
10179.35 775
10180.30 761
10181.26 760
10182.21 780
10183.16 787
10184.11 813
10185.07 828
10186.02 809
10186.97 837
10187.92 815
10188.88 816
10189.83 782
10190.78 831
10191.74 851
10192.69 810
10193.64 802
10194.59 811
10195.55 854
10196.50 808
10197.45 850
10198.41 879
10199.36 804
10200.31 848
10201.27 882
10202.22 875
10203.17 910
10204.13 910
10205.08 925
10206.03 906
10206.99 940
10207.94 979
10208.89 990
10209.85 978
10210.80 1015
10211.76 1057
10212.71 1064
10213.66 1063
10214.62 1006
10215.57 968
10216.53 945
10217.48 939
10218.43 959
10219.39 879
10220.34 890
10221.30 889
10222.25 869
10223.21 857
10224.16 839
10225.11 883
10226.07 831
10227.02 900
10227.98 897
10228.93 883
10229.89 818
10230.84 839
10231.80 879
10232.75 891
10233.71 878
10234.66 918
10235.62 994
10236.57 984
10237.53 983
10238.48 1046
10239.44 1092
10240.39 1073
10241.35 1129
10242.30 1021
10243.26 1029
10244.21 997
10245.17 967
10246.12 918
10247.08 888
10248.03 831
10248.99 849
10249.94 833
10250.90 821
10251.86 795
10252.81 742
10253.77 732
10254.72 770
10255.68 752
10256.63 701
10257.59 701
10258.55 759
10259.50 712
10260.46 676
10261.41 725
10262.37 706
10263.33 688
10264.28 664
10265.24 657
10266.20 684
10267.15 694
10268.11 692
10269.07 703
10270.02 684
10270.98 653
10271.94 648
10272.89 701
10273.85 723
10274.81 690
10275.76 723
10276.72 711
10277.68 681
10278.63 656
10279.59 663
10280.55 700
10281.50 678
10282.46 633
10283.42 643
10284.38 652
10285.33 624
10286.29 613
10287.25 654
10288.20 619
10289.16 635
10290.12 620
10291.08 631
10292.03 612
10292.99 634
10293.95 639
10294.91 635
10295.86 651
10296.82 675
10297.78 646
10298.74 656
10299.70 644
10300.65 638
10301.61 661
10302.57 642
10303.53 616
10304.49 598
10305.44 594
10306.40 624
10307.36 618
10308.32 649
10309.28 620
10310.24 582
10311.19 573
10312.15 607
10313.11 642
10314.07 626
10315.03 583
10315.99 612
10316.95 628
10317.90 608
10318.86 605
10319.82 628
10320.78 621
10321.74 618
10322.70 608
10323.66 634
10324.62 609
10325.58 592
10326.54 594
10327.49 599
10328.45 572
10329.41 593
10330.37 593
10331.33 609
10332.29 578
10333.25 593
10334.21 580
10335.17 558
10336.13 577
10337.09 585
10338.05 606
10339.01 576
10339.97 585
10340.93 582
10341.89 562
10342.85 543
10343.81 562
10344.77 582
10345.73 559
10346.69 530
10347.65 516
10348.61 538
10349.57 556
10350.53 550
10351.49 549
10352.45 537
10353.41 546
10354.37 511
10355.33 534
10356.29 553
10357.25 543
10358.21 532
10359.17 536
10360.13 511
10361.09 521
10362.06 523
10363.02 490
10363.98 517
10364.94 500
10365.90 484
10366.86 499
10367.82 495
10368.78 513
10369.74 556
10370.70 512
10371.67 506
10372.63 502
10373.59 508
10374.55 496
10375.51 505
10376.47 509
10377.43 498
10378.40 500
10379.36 503
10380.32 498
10381.28 485
10382.24 477
10383.20 492
10384.17 486
10385.13 520
10386.09 468
10387.05 475
10388.01 507
10388.98 471
10389.94 469
10390.90 485
10391.86 460
10392.82 513
10393.79 505
10394.75 496
10395.71 480
10396.67 460
10397.64 491
10398.60 452
10399.56 460
10400.52 490
10401.49 481
10402.45 497
10403.41 470
10404.37 483
10405.34 467
10406.30 496
10407.26 496
10408.23 480
10409.19 487
10410.15 470
10411.11 482
10412.08 509
10413.04 451
10414.00 470
10414.97 487
10415.93 503
10416.89 497
10417.86 528
10418.82 459
10419.78 493
10420.75 486
10421.71 476
10422.68 518
10423.64 515
10424.60 538
10425.57 479
10426.53 493
10427.49 485
10428.46 489
10429.42 504
10430.39 497
10431.35 493
10432.31 502
10433.28 460
10434.24 471
10435.21 475
10436.17 453
10437.13 482
10438.10 470
10439.06 452
10440.03 466
10440.99 448
10441.96 468
10442.92 427
10443.89 480
10444.85 465
10445.82 450
10446.78 439
10447.74 428
10448.71 445
10449.67 455
10450.64 458
10451.60 443
10452.57 466
10453.53 477
10454.50 458
10455.46 455
10456.43 449
10457.39 451
10458.36 475
10459.33 464
10460.29 461
10461.26 463
10462.22 467
10463.19 448
10464.15 440
10465.12 463
10466.08 470
10467.05 431
10468.01 446
10468.98 461
10469.95 451
10470.91 444
10471.88 470
10472.84 453
10473.81 433
10474.78 444
10475.74 437
10476.71 477
10477.67 457
10478.64 466
10479.61 472
10480.57 452
10481.54 472
10482.51 454
10483.47 463
10484.44 435
10485.41 472
10486.37 478
10487.34 490
10488.30 471
10489.27 448
10490.24 479
10491.20 467
10492.17 462
10493.14 475
10494.11 506
10495.07 469
10496.04 457
10497.01 440
10497.97 455
10498.94 430
10499.91 432
10500.88 454
10501.84 464
10502.81 470
10503.78 489
10504.74 477
10505.71 463
10506.68 492
10507.65 468
10508.61 474
10509.58 462
10510.55 470
10511.52 472
10512.49 488
10513.45 476
10514.42 454
10515.39 453
10516.36 459
10517.32 450
10518.29 451
10519.26 458
10520.23 440
10521.20 457
10522.17 430
10523.13 469
10524.10 464
10525.07 413
10526.04 438
10527.01 428
10527.98 464
10528.94 480
10529.91 509
10530.88 498
10531.85 493
10532.82 484
10533.79 436
10534.76 438
10535.72 488
10536.69 521
10537.66 469
10538.63 485
10539.60 473
10540.57 508
10541.54 512
10542.51 502
10543.48 484
10544.45 488
10545.42 535
10546.38 486
10547.35 503
10548.32 503
10549.29 464
10550.26 474
10551.23 442
10552.20 478
10553.17 509
10554.14 481
10555.11 485
10556.08 456
10557.05 486
10558.02 516
10558.99 510
10559.96 528
10560.93 515
10561.90 509
10562.87 506
10563.84 526
10564.81 557
10565.78 543
10566.75 537
10567.72 542
10568.69 504
10569.66 514
10570.63 494
10571.60 482
10572.57 519
10573.54 524
10574.51 472
10575.48 521
10576.46 516
10577.43 505
10578.40 482
10579.37 501
10580.34 479
10581.31 509
10582.28 505
10583.25 474
10584.22 503
10585.19 509
10586.16 485
10587.14 485
10588.11 505
10589.08 544
10590.05 538
10591.02 559
10591.99 546
10592.96 552
10593.94 512
10594.91 528
10595.88 521
10596.85 531
10597.82 533
10598.79 528
10599.77 558
10600.74 553
10601.71 555
10602.68 605
10603.65 592
10604.62 571
10605.60 621
10606.57 616
10607.54 619
10608.51 650
10609.49 689
10610.46 694
10611.43 713
10612.40 733
10613.37 766
10614.35 755
10615.32 712
10616.29 698
10617.26 720
10618.24 688
10619.21 688
10620.18 694
10621.16 635
10622.13 662
10623.10 658
10624.07 631
10625.05 613
10626.02 596
10626.99 568
10627.97 542
10628.94 569
10629.91 567
10630.89 540
10631.86 539
10632.83 564
10633.80 588
10634.78 542
10635.75 551
10636.73 594
10637.70 578
10638.67 580
10639.65 606
10640.62 608
10641.59 623
10642.57 656
10643.54 653
10644.51 644
10645.49 629
10646.46 676
10647.44 651
10648.41 588
10649.38 568
10650.36 584
10651.33 595
10652.31 569
10653.28 585
10654.25 537
10655.23 530
10656.20 544
10657.18 527
10658.15 506
10659.13 513
10660.10 476
10661.08 506
10662.05 489
10663.03 508
10664.00 525
10664.97 519
10665.95 526
10666.92 476
10667.90 490
10668.87 475
10669.85 478
10670.82 459
10671.80 483
10672.77 502
10673.75 516
10674.72 467
10675.70 502
10676.68 504
10677.65 497
10678.63 509
10679.60 485
10680.58 505
10681.55 493
10682.53 497
10683.50 521
10684.48 527
10685.45 466
10686.43 496
10687.41 497
10688.38 500
10689.36 483
10690.33 516
10691.31 490
10692.29 485
10693.26 458
10694.24 497
10695.21 491
10696.19 473
10697.17 502
10698.14 465
10699.12 444
10700.10 493
10701.07 479
10702.05 493
10703.02 460
10704.00 479
10704.98 472
10705.95 483
10706.93 483
10707.91 478
10708.88 463
10709.86 468
10710.84 494
10711.82 482
10712.79 481
10713.77 494
10714.75 488
10715.72 464
10716.70 468
10717.68 479
10718.65 480
10719.63 483
10720.61 492
10721.59 474
10722.56 445
10723.54 445
10724.52 457
10725.50 468
10726.47 490
10727.45 449
10728.43 452
10729.41 478
10730.38 478
10731.36 461
10732.34 486
10733.32 475
10734.30 482
10735.27 469
10736.25 459
10737.23 476
10738.21 481
10739.19 478
10740.16 526
10741.14 500
10742.12 459
10743.10 495
10744.08 506
10745.06 513
10746.03 497
10747.01 506
10747.99 505
10748.97 483
10749.95 476
10750.93 474
10751.91 464
10752.88 497
10753.86 498
10754.84 503
10755.82 487
10756.80 489
10757.78 461
10758.76 454
10759.74 451
10760.72 464
10761.70 484
10762.67 477
10763.65 483
10764.63 489
10765.61 504
10766.59 489
10767.57 469
10768.55 484
10769.53 486
10770.51 496
10771.49 493
10772.47 484
10773.45 513
10774.43 506
10775.41 477
10776.39 502
10777.37 546
10778.35 519
10779.33 522
10780.31 553
10781.29 542
10782.27 542
10783.25 530
10784.23 553
10785.21 534
10786.19 546
10787.17 548
10788.15 524
10789.13 535
10790.11 547
10791.09 561
10792.07 508
10793.05 534
10794.03 526
10795.01 549
10795.99 532
10796.97 467
10797.96 510
10798.94 509
10799.92 508
10800.90 504
10801.88 500
10802.86 506
10803.84 534
10804.82 513
10805.80 481
10806.79 485
10807.77 509
10808.75 483
10809.73 495
10810.71 511
10811.69 501
10812.67 503
10813.65 518
10814.64 512
10815.62 496
10816.60 479
10817.58 492
10818.56 502
10819.54 461
10820.53 476
10821.51 472
10822.49 497
10823.47 512
10824.45 523
10825.44 509
10826.42 517
10827.40 464
10828.38 493
10829.37 488
10830.35 494
10831.33 536
10832.31 512
10833.29 539
10834.28 536
10835.26 553
10836.24 529
10837.22 536
10838.21 522
10839.19 488
10840.17 494
10841.16 533
10842.14 551
10843.12 537
10844.10 500
10845.09 543
10846.07 555
10847.05 535
10848.04 573
10849.02 588
10850.00 561
10850.99 543
10851.97 566
10852.95 592
10853.94 603
10854.92 592
10855.90 615
10856.89 611
10857.87 591
10858.85 592
10859.84 601
10860.82 591
10861.80 578
10862.79 581
10863.77 605
10864.76 608
10865.74 617
10866.72 625
10867.71 597
10868.69 602
10869.68 614
10870.66 606
10871.64 607
10872.63 640
10873.61 602
10874.60 610
10875.58 627
10876.56 598
10877.55 629
10878.53 646
10879.52 621
10880.50 599
10881.49 611
10882.47 632
10883.46 645
10884.44 636
10885.43 642
10886.41 637
10887.40 687
10888.38 658
10889.37 680
10890.35 694
10891.34 684
10892.32 655
10893.31 692
10894.29 671
10895.28 655
10896.26 708
10897.25 719
10898.23 690
10899.22 668
10900.20 723
10901.19 718
10902.17 737
10903.16 724
10904.15 759
10905.13 765
10906.12 759
10907.10 760
10908.09 761
10909.07 754
10910.06 743
10911.05 798
10912.03 794
10913.02 791
10914.00 776
10914.99 823
10915.98 853
10916.96 842
10917.95 808
10918.94 828
10919.92 831
10920.91 857
10921.89 866
10922.88 903
10923.87 826
10924.85 880
10925.84 910
10926.83 847
10927.81 851
10928.80 876
10929.79 861
10930.77 906
10931.76 914
10932.75 923
10933.74 910
10934.72 912
10935.71 891
10936.70 933
10937.68 941
10938.67 975
10939.66 962
10940.65 986
10941.63 1018
10942.62 1019
10943.61 1017
10944.59 1082
10945.58 1118
10946.57 1080
10947.56 1077
10948.54 1104
10949.53 1135
10950.52 1157
10951.51 1157
10952.50 1214
10953.48 1265
10954.47 1312
10955.46 1336
10956.45 1427
10957.44 1483
10958.42 1552
10959.41 1617
10960.40 1622
10961.39 1691
10962.38 1715
10963.36 1710
10964.35 1733
10965.34 1647
10966.33 1616
10967.32 1599
10968.31 1494
10969.30 1454
10970.28 1451
10971.27 1381
10972.26 1354
10973.25 1299
10974.24 1300
10975.23 1250
10976.22 1228
10977.21 1207
10978.19 1252
10979.18 1244
10980.17 1198
10981.16 1250
10982.15 1290
10983.14 1280
10984.13 1250
10985.12 1217
10986.11 1295
10987.10 1362
10988.09 1294
10989.08 1361
10990.07 1351
10991.06 1358
10992.04 1405
10993.03 1419
10994.02 1491
10995.01 1566
10996.00 1670
10996.99 1768
10997.98 1854
10998.97 1954
10999.96 2073
11000.95 2175
11001.94 2157
11002.93 2193
11003.92 2238
11004.91 2233
11005.90 2244
11006.89 2169
11007.88 2051
11008.87 1949
11009.87 1818
11010.86 1747
11011.85 1612
11012.84 1564
11013.83 1426
11014.82 1306
11015.81 1251
11016.80 1202
11017.79 1165
11018.78 1162
11019.77 1162
11020.76 1063
11021.75 1058
11022.74 1009
11023.74 1003
11024.73 992
11025.72 969
11026.71 927
11027.70 965
11028.69 962
11029.68 962
11030.67 954
11031.67 928
11032.66 919
11033.65 974
11034.64 947
11035.63 937
11036.62 942
11037.61 973
11038.61 962
11039.60 974
11040.59 945
11041.58 954
11042.57 922
11043.56 884
11044.56 909
11045.55 924
11046.54 860
11047.53 849
11048.53 892
11049.52 860
11050.51 845
11051.50 837
11052.49 888
11053.49 848
11054.48 794
11055.47 803
11056.46 838
11057.46 836
11058.45 826
11059.44 848
11060.43 819
11061.43 799
11062.42 799
11063.41 833
11064.41 800
11065.40 838
11066.39 823
11067.38 812
11068.38 825
11069.37 857
11070.36 883
11071.36 849
11072.35 817
11073.34 879
11074.34 817
11075.33 867
11076.32 881
11077.32 849
11078.31 866
11079.30 903
11080.30 852
11081.29 842
11082.28 828
11083.28 855
11084.27 825
11085.27 799
11086.26 831
11087.25 787
11088.25 833
11089.24 828
11090.24 785
11091.23 818
11092.22 829
11093.22 799
11094.21 737
11095.21 757
11096.20 736
11097.19 752
11098.19 769
11099.18 771
11100.18 831
11101.17 749
11102.17 803
11103.16 765
11104.16 741
11105.15 771
11106.15 747
11107.14 728
11108.13 712
11109.13 715
11110.12 743
11111.12 726
11112.11 709
11113.11 721
11114.10 743
11115.10 719
11116.09 708
11117.09 700
11118.09 710
11119.08 731
11120.08 744
11121.07 731
11122.07 705
11123.06 721
11124.06 687
11125.05 727
11126.05 751
11127.04 710
11128.04 704
11129.04 706
11130.03 699
11131.03 739
11132.02 734
11133.02 742
11134.02 679
11135.01 736
11136.01 730
11137.00 686
11138.00 675
11139.00 679
11139.99 669
11140.99 672
11141.98 651
11142.98 654
11143.98 681
11144.97 678
11145.97 649
11146.97 690
11147.96 712
11148.96 697
11149.96 709
11150.95 696
11151.95 697
11152.95 697
11153.94 669
11154.94 681
11155.94 702
11156.93 667
11157.93 697
11158.93 679
11159.93 713
11160.92 661
11161.92 662
11162.92 669
11163.92 620
11164.91 644
11165.91 654
11166.91 664
11167.90 676
11168.90 667
11169.90 683
11170.90 668
11171.90 612
11172.89 650
11173.89 665
11174.89 685
11175.89 648
11176.88 642
11177.88 630
11178.88 631
11179.88 654
11180.88 667
11181.87 606
11182.87 628
11183.87 640
11184.87 679
11185.87 643
11186.87 627
11187.86 654
11188.86 676
11189.86 682
11190.86 655
11191.86 685
11192.86 681
11193.86 670
11194.85 647
11195.85 675
11196.85 693
11197.85 667
11198.85 641
11199.85 656
11200.85 655
11201.85 646
11202.84 681
11203.84 641
11204.84 707
11205.84 660
11206.84 687
11207.84 666
11208.84 634
11209.84 708
11210.84 656
11211.84 666
11212.84 634
11213.84 694
11214.84 667
11215.84 655
11216.84 647
11217.84 681
11218.84 671
11219.84 701
11220.84 633
11221.84 661
11222.84 674
11223.84 644
11224.84 689
11225.84 660
11226.84 631
11227.84 643
11228.84 689
11229.84 730
11230.84 687
11231.84 699
11232.84 730
11233.84 705
11234.84 748
11235.84 704
11236.84 727
11237.84 682
11238.84 706
11239.84 729
11240.84 723
11241.84 774
11242.84 727
11243.84 779
11244.84 766
11245.85 736
11246.85 773
11247.85 752
11248.85 743
11249.85 737
11250.85 750
11251.85 734
11252.85 748
11253.86 769
11254.86 738
11255.86 793
11256.86 775
11257.86 714
11258.86 782
11259.86 799
11260.87 785
11261.87 762
11262.87 820
11263.87 801
11264.87 813
11265.87 807
11266.88 838
11267.88 857
11268.88 842
11269.88 851
11270.88 871
11271.89 906
11272.89 926
11273.89 923
11274.89 969
11275.90 1012
11276.90 972
11277.90 1019
11278.90 951
11279.90 957
11280.91 959
11281.91 998
11282.91 979
11283.92 981
11284.92 989
11285.92 969
11286.92 944
11287.93 906
11288.93 909
11289.93 893
11290.94 904
11291.94 841
11292.94 802
11293.94 761
11294.95 790
11295.95 781
11296.95 773
11297.96 807
11298.96 752
11299.96 772
11300.97 755
11301.97 735
11302.97 741
11303.98 750
11304.98 774
11305.98 769
11306.99 770
11307.99 781
11309.00 759
11310.00 738
11311.00 777
11312.01 782
11313.01 818
11314.02 781
11315.02 803
11316.02 842
11317.03 865
11318.03 823
11319.04 812
11320.04 791
11321.04 833
11322.05 881
11323.05 865
11324.06 857
11325.06 897
11326.07 917
11327.07 923
11328.08 871
11329.08 844
11330.09 848
11331.09 864
11332.10 826
11333.10 807
11334.10 811
11335.11 847
11336.11 848
11337.12 832
11338.12 862
11339.13 831
11340.14 884
11341.14 882
11342.15 887
11343.15 913
11344.16 902
11345.16 887
11346.17 898
11347.17 870
11348.18 883
11349.18 839
11350.19 852
11351.19 831
11352.20 824
11353.21 801
11354.21 766
11355.22 791
11356.22 804
11357.23 777
11358.24 773
11359.24 771
11360.25 778
11361.25 789
11362.26 773
11363.27 767
11364.27 761
11365.28 765
11366.28 755
11367.29 735
11368.30 751
11369.30 755
11370.31 788
11371.32 744
11372.32 726
11373.33 756
11374.34 746
11375.34 718
11376.35 769
11377.36 757
11378.36 741
11379.37 742
11380.38 748
11381.38 719
11382.39 720
11383.40 757
11384.41 741
11385.41 705
11386.42 699
11387.43 736
11388.43 754
11389.44 726
11390.45 745
11391.46 743
11392.46 742
11393.47 733
11394.48 718
11395.49 760
11396.49 726
11397.50 719
11398.51 725
11399.52 679
11400.53 708
11401.53 759
11402.54 744
11403.55 723
11404.56 744
11405.57 765
11406.57 764
11407.58 749
11408.59 762
11409.60 757
11410.61 772
11411.61 764
11412.62 802
11413.63 752
11414.64 751
11415.65 786
11416.66 809
11417.67 764
11418.67 745
11419.68 742
11420.69 786
11421.70 795
11422.71 782
11423.72 747
11424.73 742
11425.74 787
11426.74 749
11427.75 729
11428.76 745
11429.77 778
11430.78 788
11431.79 751
11432.80 745
11433.81 792
11434.82 769
11435.83 807
11436.84 807
11437.85 772
11438.86 806
11439.87 796
11440.88 813
11441.88 781
11442.89 794
11443.90 791
11444.91 815
11445.92 826
11446.93 801
11447.94 812
11448.95 841
11449.96 782
11450.97 799
11451.98 811
11452.99 794
11454.00 834
11455.01 793
11456.02 810
11457.04 797
11458.05 818
11459.06 838
11460.07 805
11461.08 780
11462.09 817
11463.10 778
11464.11 832
11465.12 810
11466.13 844
11467.14 827
11468.15 883
11469.16 852
11470.17 824
11471.18 869
11472.20 894
11473.21 845
11474.22 842
11475.23 889
11476.24 850
11477.25 898
11478.26 911
11479.27 898
11480.28 905
11481.30 921
11482.31 901
11483.32 931
11484.33 937
11485.34 937
11486.35 944
11487.37 972
11488.38 999
11489.39 964
11490.40 1036
11491.41 1004
11492.42 1022
11493.44 1040
11494.45 1045
11495.46 1016
11496.47 1060
11497.48 1075
11498.50 1126
11499.51 1150
11500.52 1107
11501.53 1137
11502.55 1110
11503.56 1176
11504.57 1142
11505.58 1189
11506.60 1236
11507.61 1244
11508.62 1213
11509.63 1239
11510.65 1255
11511.66 1261
11512.67 1333
11513.68 1357
11514.70 1375
11515.71 1388
11516.72 1511
11517.74 1554
11518.75 1581
11519.76 1622
11520.78 1688
11521.79 1741
11522.80 1780
11523.81 1828
11524.83 1898
11525.84 1919
11526.85 1969
11527.87 2016
11528.88 2099
11529.90 2167
11530.91 2260
11531.92 2397
11532.94 2471
11533.95 2617
11534.96 2831
11535.98 3053
11536.99 3183
11538.01 3407
11539.02 3519
11540.03 3677
11541.05 3801
11542.06 3990
11543.08 4021
11544.09 3942
11545.10 3891
11546.12 3726
11547.13 3698
11548.15 3432
11549.16 3261
11550.18 3021
11551.19 2802
11552.20 2505
11553.22 2414
11554.23 2232
11555.25 2051
11556.26 1895
11557.28 1838
11558.29 1705
11559.31 1623
11560.32 1601
11561.34 1555
11562.35 1560
11563.37 1505
11564.38 1494
11565.40 1504
11566.41 1416
11567.43 1399
11568.44 1422
11569.46 1457
11570.47 1435
11571.49 1459
11572.50 1493
11573.52 1506
11574.53 1521
11575.55 1485
11576.57 1534
11577.58 1520
11578.60 1459
11579.61 1503
11580.63 1478
11581.64 1437
11582.66 1425
11583.68 1443
11584.69 1427
11585.71 1416
11586.72 1377
11587.74 1375
11588.76 1417
11589.77 1402
11590.79 1419
11591.81 1392
11592.82 1402
11593.84 1424
11594.85 1487
11595.87 1538
11596.89 1582
11597.90 1608
11598.92 1676
11599.94 1727
11600.95 1795
11601.97 1800
11602.99 1806
11604.00 1781
11605.02 1795
11606.04 1815
11607.05 1727
11608.07 1701
11609.09 1711
11610.11 1615
11611.12 1605
11612.14 1531
11613.16 1482
11614.17 1461
11615.19 1448
11616.21 1428
11617.23 1460
11618.24 1422
11619.26 1387
11620.28 1380
11621.30 1424
11622.31 1441
11623.33 1312
11624.35 1362
11625.37 1360
11626.38 1324
11627.40 1285
11628.42 1239
11629.44 1317
11630.46 1299
11631.47 1256
11632.49 1216
11633.51 1203
11634.53 1192
11635.55 1190
11636.56 1147
11637.58 1166
11638.60 1168
11639.62 1122
11640.64 1097
11641.66 1095
11642.67 1108
11643.69 1109
11644.71 1071
11645.73 1016
11646.75 1039
11647.77 1041
11648.79 1075
11649.80 1027
11650.82 989
11651.84 996
11652.86 981
11653.88 992
11654.90 955
11655.92 963
11656.94 944
11657.96 960
11658.98 935
11660.00 895
11661.01 908
11662.03 909
11663.05 896
11664.07 911
11665.09 878
11666.11 910
11667.13 901
11668.15 891
11669.17 876
11670.19 869
11671.21 843
11672.23 865
11673.25 832
11674.27 864
11675.29 859
11676.31 824
11677.33 898
11678.35 872
11679.37 813
11680.39 852
11681.41 851
11682.43 833
11683.45 842
11684.47 843
11685.49 862
11686.51 874
11687.53 846
11688.55 822
11689.57 858
11690.59 824
11691.61 822
11692.63 838
11693.66 830
11694.68 788
11695.70 822
11696.72 792
11697.74 800
11698.76 795
11699.78 761
11700.80 829
11701.82 747
11702.84 800
11703.86 721
11704.89 772
11705.91 734
11706.93 720
11707.95 739
11708.97 709
11709.99 738
11711.01 727
11712.04 701
11713.06 733
11714.08 725
11715.10 706
11716.12 734
11717.14 721
11718.17 705
11719.19 727
11720.21 718
11721.23 745
11722.25 724
11723.28 694
11724.30 662
11725.32 688
11726.34 664
11727.36 690
11728.39 658
11729.41 650
11730.43 684
11731.45 677
11732.48 657
11733.50 694
11734.52 629
11735.54 653
11736.57 622
11737.59 668
11738.61 634
11739.63 630
11740.66 632
11741.68 604
11742.70 620
11743.72 651
11744.75 659
11745.77 640
11746.79 623
11747.82 617
11748.84 656
11749.86 612
11750.89 613
11751.91 627
11752.93 591
11753.96 616
11754.98 608
11756.00 632
11757.03 603
11758.05 644
11759.07 586
11760.10 622
11761.12 606
11762.14 635
11763.17 603
11764.19 617
11765.22 620
11766.24 605
11767.26 572
11768.29 574
11769.31 603
11770.34 621
11771.36 571
11772.38 585
11773.41 642
11774.43 612
11775.46 615
11776.48 597
11777.51 608
11778.53 615
11779.55 617
11780.58 590
11781.60 578
11782.63 562
11783.65 589
11784.68 619
11785.70 606
11786.73 607
11787.75 653
11788.78 648
11789.80 613
11790.83 584
11791.85 573
11792.88 627
11793.90 607
11794.93 606
11795.95 582
11796.98 602
11798.00 563
11799.03 588
11800.05 538
11801.08 587
11802.10 579
11803.13 565
11804.15 581
11805.18 561
11806.21 570
11807.23 625
11808.26 585
11809.28 575
11810.31 583
11811.33 577
11812.36 599
11813.39 592
11814.41 612
11815.44 571
11816.46 613
11817.49 599
11818.52 585
11819.54 587
11820.57 567
11821.59 568
11822.62 566
11823.65 606
11824.67 598
11825.70 592
11826.73 600
11827.75 610
11828.78 614
11829.81 612
11830.83 626
11831.86 642
11832.89 599
11833.91 620
11834.94 653
11835.97 623
11836.99 619
11838.02 584
11839.05 632
11840.08 570
11841.10 634
11842.13 621
11843.16 593
11844.18 638
11845.21 607
11846.24 621
11847.27 616
11848.29 610
11849.32 633
11850.35 637
11851.38 609
11852.40 602
11853.43 612
11854.46 661
11855.49 608
11856.51 665
11857.54 647
11858.57 641
11859.60 626
11860.63 659
11861.65 655
11862.68 655
11863.71 639
11864.74 657
11865.77 682
11866.80 675
11867.82 681
11868.85 631
11869.88 693
11870.91 707
11871.94 739
11872.97 670
11873.99 690
11875.02 700
11876.05 686
11877.08 694
11878.11 720
11879.14 705
11880.17 698
11881.20 760
11882.22 745
11883.25 775
11884.28 797
11885.31 773
11886.34 757
11887.37 784
11888.40 744
11889.43 776
11890.46 784
11891.49 826
11892.52 800
11893.55 849
11894.57 895
11895.60 834
11896.63 842
11897.66 911
11898.69 898
11899.72 938
11900.75 977
11901.78 989
11902.81 986
11903.84 1058
11904.87 1020
11905.90 1079
11906.93 1107
11907.96 1093
11908.99 1102
11910.02 1103
11911.05 1100
11912.08 1091
11913.11 1051
11914.14 1077
11915.17 1044
11916.20 1026
11917.23 989
11918.26 985
11919.29 948
11920.33 988
11921.36 942
11922.39 968
11923.42 952
11924.45 948
11925.48 968
11926.51 1014
11927.54 1042
11928.57 1063
11929.60 1115
11930.63 1137
11931.66 1190
11932.70 1172
11933.73 1176
11934.76 1181
11935.79 1199
11936.82 1172
11937.85 1160
11938.88 1177
11939.91 1210
11940.95 1117
11941.98 1081
11943.01 1045
11944.04 991
11945.07 966
11946.10 917
11947.14 904
11948.17 878
11949.20 859
11950.23 799
11951.26 771
11952.29 734
11953.33 811
11954.36 806
11955.39 789
11956.42 762
11957.46 815
11958.49 762
11959.52 771
11960.55 747
11961.58 763
11962.62 794
11963.65 734
11964.68 726
11965.71 725
11966.75 726
11967.78 767
11968.81 745
11969.84 720
11970.88 767
11971.91 748
11972.94 767
11973.98 751
11975.01 772
11976.04 756
11977.07 725
11978.11 772
11979.14 809
11980.17 799
11981.21 794
11982.24 749
11983.27 775
11984.31 733
11985.34 764
11986.37 762
11987.41 738
11988.44 773
11989.47 748
11990.51 787
11991.54 795
11992.58 784
11993.61 793
11994.64 777
11995.68 787
11996.71 754
11997.74 782
11998.78 754
11999.81 807
12000.85 813
12001.88 846
12002.91 802
12003.95 818
12004.98 835
12006.02 821
12007.05 838
12008.09 865
12009.12 880
12010.15 840
12011.19 848
12012.22 918
12013.26 909
12014.29 884
12015.33 880
12016.36 872
12017.40 923
12018.43 917
12019.47 915
12020.50 921
12021.54 955
12022.57 946
12023.61 962
12024.64 926
12025.68 952
12026.71 945
12027.75 964
12028.78 934
12029.82 941
12030.85 947
12031.89 967
12032.92 965
12033.96 917
12034.99 939
12036.03 914
12037.07 913
12038.10 861
12039.14 900
12040.17 893
12041.21 914
12042.24 931
12043.28 897
12044.32 940
12045.35 896
12046.39 872
12047.42 897
12048.46 884
12049.50 879
12050.53 861
12051.57 875
12052.61 921
12053.64 902
12054.68 911
12055.71 952
12056.75 887
12057.79 895
12058.82 932
12059.86 920
12060.90 898
12061.93 927
12062.97 929
12064.01 901
12065.04 864
12066.08 869
12067.12 896
12068.15 882
12069.19 882
12070.23 827
12071.27 826
12072.30 782
12073.34 756
12074.38 820
12075.41 822
12076.45 769
12077.49 759
12078.53 722
12079.56 749
12080.60 757
12081.64 740
12082.68 773
12083.71 787
12084.75 742
12085.79 747
12086.83 742
12087.86 748
12088.90 792
12089.94 749
12090.98 762
12092.02 766
12093.05 789
12094.09 770
12095.13 799
12096.17 797
12097.21 833
12098.25 820
12099.28 820
12100.32 814
12101.36 832
12102.40 836
12103.44 837
12104.48 870
12105.51 837
12106.55 846
12107.59 836
12108.63 822
12109.67 829
12110.71 833
12111.75 802
12112.79 851
12113.82 830
12114.86 792
12115.90 785
12116.94 769
12117.98 765
12119.02 680
12120.06 721
12121.10 697
12122.14 712
12123.18 711
12124.22 679
12125.25 659
12126.29 670
12127.33 634
12128.37 663
12129.41 676
12130.45 665
12131.49 667
12132.53 644
12133.57 662
12134.61 666
12135.65 655
12136.69 648
12137.73 654
12138.77 605
12139.81 645
12140.85 632
12141.89 638
12142.93 641
12143.97 647
12145.01 640
12146.05 651
12147.09 647
12148.13 641
12149.17 616
12150.21 621
12151.25 614
12152.29 618
12153.34 588
12154.38 650
12155.42 608
12156.46 618
12157.50 601
12158.54 607
12159.58 630
12160.62 612
12161.66 543
12162.70 554
12163.74 619
12164.78 606
12165.83 595
12166.87 583
12167.91 619
12168.95 585
12169.99 586
12171.03 569
12172.07 549
12173.11 592
12174.16 580
12175.20 607
12176.24 578
12177.28 570
12178.32 591
12179.36 603
12180.41 550
12181.45 559
12182.49 576
12183.53 561
12184.57 557
12185.62 543
12186.66 564
12187.70 559
12188.74 616
12189.78 597
12190.83 589
12191.87 558
12192.91 586
12193.95 597
12195.00 577
12196.04 563
12197.08 547
12198.12 541
12199.17 587
12200.21 573
12201.25 567
12202.29 585
12203.34 569
12204.38 580
12205.42 560
12206.46 560
12207.51 566
12208.55 552
12209.59 565
12210.64 548
12211.68 513
12212.72 570
12213.77 569
12214.81 574
12215.85 561
12216.90 516
12217.94 563
12218.98 572
12220.03 583
12221.07 549
12222.11 526
12223.16 540
12224.20 544
12225.24 547
12226.29 561
12227.33 542
12228.37 549
12229.42 521
12230.46 515
12231.51 537
12232.55 563
12233.59 578
12234.64 547
12235.68 521
12236.73 553
12237.77 543
12238.82 552
12239.86 547
12240.90 535
12241.95 514
12242.99 562
12244.04 575
12245.08 513
12246.13 520
12247.17 526
12248.22 535
12249.26 522
12250.31 528
12251.35 554
12252.39 522
12253.44 521
12254.48 517
12255.53 504
12256.57 519
12257.62 497
12258.66 497
12259.71 488
12260.75 482
12261.80 506
12262.85 492
12263.89 475
12264.94 495
12265.98 486
12267.03 497
12268.07 482
12269.12 461
12270.16 463
12271.21 438
12272.25 473
12273.30 457
12274.35 459
12275.39 487
12276.44 494
12277.48 452
12278.53 462
12279.58 489
12280.62 478
12281.67 458
12282.71 462
12283.76 486
12284.81 437
12285.85 434
12286.90 440
12287.95 442
12288.99 424
12290.04 450
12291.08 446
12292.13 442
12293.18 467
12294.22 456
12295.27 452
12296.32 463
12297.36 450
12298.41 444
12299.46 459
12300.50 467
12301.55 459
12302.60 456
12303.65 446
12304.69 478
12305.74 432
12306.79 429
12307.83 468
12308.88 436
12309.93 477
12310.98 455
12312.02 451
12313.07 443
12314.12 447
12315.17 445
12316.21 464
12317.26 448
12318.31 440
12319.36 454
12320.40 472
12321.45 435
12322.50 428
12323.55 428
12324.60 436
12325.64 445
12326.69 414
12327.74 441
12328.79 434
12329.84 457
12330.88 410
12331.93 422
12332.98 453
12334.03 436
12335.08 452
12336.13 437
12337.17 425
12338.22 446
12339.27 430
12340.32 436
12341.37 434
12342.42 428
12343.47 429
12344.51 417
12345.56 449
12346.61 426
12347.66 413
12348.71 434
12349.76 440
12350.81 418
12351.86 451
12352.91 416
12353.95 454
12355.00 429
12356.05 435
12357.10 478
12358.15 439
12359.20 437
12360.25 433
12361.30 493
12362.35 460
12363.40 419
12364.45 426
12365.50 474
12366.55 459
12367.60 449
12368.65 455
12369.70 452
12370.75 436
12371.80 447
12372.85 457
12373.90 444
12374.95 421
12376.00 444
12377.05 427
12378.10 415
12379.15 435
12380.20 485
12381.25 481
12382.30 459
12383.35 437
12384.40 443
12385.45 467
12386.50 436
12387.55 420
12388.60 457
12389.65 471
12390.70 471
12391.75 436
12392.80 438
12393.86 424
12394.91 479
12395.96 456
12397.01 456
12398.06 433
12399.11 443
12400.16 467
12401.21 484
12402.26 463
12403.32 444
12404.37 453
12405.42 455
12406.47 444
12407.52 479
12408.57 481
12409.62 496
12410.68 494
12411.73 468
12412.78 480
12413.83 501
12414.88 486
12415.93 444
12416.99 448
12418.04 470
12419.09 522
12420.14 534
12421.19 524
12422.25 515
12423.30 497
12424.35 517
12425.40 508
12426.45 511
12427.51 481
12428.56 515
12429.61 508
12430.66 524
12431.72 552
12432.77 480
12433.82 487
12434.87 501
12435.93 523
12436.98 530
12438.03 513
12439.08 499
12440.14 542
12441.19 537
12442.24 512
12443.30 536
12444.35 555
12445.40 549
12446.45 532
12447.51 536
12448.56 560
12449.61 556
12450.67 577
12451.72 583
12452.77 557
12453.83 574
12454.88 616
12455.93 587
12456.99 604
12458.04 620
12459.10 657
12460.15 684
12461.20 650
12462.26 620
12463.31 647
12464.36 730
12465.42 720
12466.47 750
12467.53 807
12468.58 837
12469.63 876
12470.69 906
12471.74 976
12472.80 997
12473.85 1051
12474.90 1164
12475.96 1207
12477.01 1209
12478.07 1225
12479.12 1263
12480.18 1312
12481.23 1366
12482.29 1301
12483.34 1283
12484.40 1254
12485.45 1199
12486.50 1157
12487.56 1117
12488.61 1121
12489.67 1030
12490.72 979
12491.78 913
12492.83 854
12493.89 883
12494.94 842
12496.00 779
12497.05 770
12498.11 775
12499.17 766
12500.22 744
12501.28 706
12502.33 691
12503.39 704
12504.44 671
12505.50 702
12506.55 696
12507.61 696
12508.67 638
12509.72 680
12510.78 675
12511.83 667
12512.89 668
12513.94 680
12515.00 693
12516.06 688
12517.11 701
12518.17 693
12519.22 675
12520.28 719
12521.34 682
12522.39 650
12523.45 685
12524.51 708
12525.56 683
12526.62 673
12527.68 670
12528.73 657
12529.79 607
12530.85 681
12531.90 699
12532.96 638
12534.02 668
12535.07 657
12536.13 642
12537.19 677
12538.24 660
12539.30 698
12540.36 693
12541.41 679
12542.47 705
12543.53 724
12544.59 751
12545.64 753
12546.70 744
12547.76 763
12548.82 742
12549.87 779
12550.93 825
12551.99 817
12553.05 796
12554.10 841
12555.16 877
12556.22 877
12557.28 892
12558.33 891
12559.39 816
12560.45 853
12561.51 878
12562.57 907
12563.62 876
12564.68 893
12565.74 856
12566.80 848
12567.86 803
12568.91 799
12569.97 764
12571.03 771
12572.09 742
12573.15 749
12574.21 752
12575.26 721
12576.32 705
12577.38 682
12578.44 712
12579.50 681
12580.56 684
12581.62 727
12582.68 713
12583.73 731
12584.79 713
12585.85 674
12586.91 702
12587.97 710
12589.03 719
12590.09 727
12591.15 680
12592.21 683
12593.27 689
12594.33 704
12595.38 707
12596.44 701
12597.50 727
12598.56 695
12599.62 732
12600.68 708
12601.74 701
12602.80 728
12603.86 680
12604.92 700
12605.98 708
12607.04 718
12608.10 705
12609.16 762
12610.22 752
12611.28 757
12612.34 748
12613.40 750
12614.46 770
12615.52 772
12616.58 772
12617.64 759
12618.70 789
12619.76 802
12620.82 824
12621.88 851
12622.94 837
12624.00 858
12625.07 872
12626.13 919
12627.19 917
12628.25 919
12629.31 967
12630.37 962
12631.43 925
12632.49 968
12633.55 942
12634.61 943
12635.67 925
12636.73 990
12637.80 957
12638.86 890
12639.92 911
12640.98 926
12642.04 880
12643.10 835
12644.16 828
12645.23 805
12646.29 808
12647.35 778
12648.41 753
12649.47 767
12650.53 719
12651.59 710
12652.66 756
12653.72 746
12654.78 717
12655.84 720
12656.90 734
12657.97 728
12659.03 732
12660.09 686
12661.15 727
12662.21 710
12663.28 728
12664.34 701
12665.40 705
12666.46 699
12667.53 671
12668.59 675
12669.65 698
12670.71 668
12671.78 711
12672.84 691
12673.90 688
12674.96 669
12676.03 668
12677.09 691
12678.15 715
12679.22 719
12680.28 734
12681.34 732
12682.40 723
12683.47 704
12684.53 753
12685.59 717
12686.66 713
12687.72 731
12688.78 706
12689.85 690
12690.91 716
12691.97 740
12693.04 783
12694.10 754
12695.16 707
12696.23 741
12697.29 789
12698.35 821
12699.42 786
12700.48 807
12701.55 842
12702.61 820
12703.67 852
12704.74 842
12705.80 894
12706.87 892
12707.93 890
12708.99 886
12710.06 886
12711.12 896
12712.19 897
12713.25 883
12714.32 947
12715.38 897
12716.44 916
12717.51 887
12718.57 844
12719.64 889
12720.70 891
12721.77 889
12722.83 858
12723.90 849
12724.96 852
12726.03 872
12727.09 838
12728.16 883
12729.22 876
12730.29 904
12731.35 915
12732.42 931
12733.48 934
12734.55 938
12735.61 923
12736.68 892
12737.74 889
12738.81 929
12739.87 919
12740.94 948
12742.00 911
12743.07 876
12744.14 858
12745.20 826
12746.27 828
12747.33 812
12748.40 815
12749.46 804
12750.53 792
12751.60 736
12752.66 720
12753.73 726
12754.79 718
12755.86 751
12756.93 735
12757.99 708
12759.06 718
12760.12 703
12761.19 684
12762.26 671
12763.32 687
12764.39 666
12765.46 640
12766.52 673
12767.59 642
12768.66 660
12769.72 648
12770.79 649
12771.86 662
12772.92 638
12773.99 625
12775.06 624
12776.12 615
12777.19 616
12778.26 602
12779.33 573
12780.39 600
12781.46 593
12782.53 607
12783.59 600
12784.66 563
12785.73 573
12786.80 599
12787.86 614
12788.93 565
12790.00 578
12791.07 615
12792.13 614
12793.20 611
12794.27 572
12795.34 575
12796.40 570
12797.47 574
12798.54 544
12799.61 563
12800.68 586
12801.74 572
12802.81 579
12803.88 566
12804.95 587
12806.02 560
12807.09 559
12808.15 596
12809.22 573
12810.29 528
12811.36 558
12812.43 560
12813.50 566
12814.56 525
12815.63 557
12816.70 582
12817.77 544
12818.84 571
12819.91 579
12820.98 631
12822.04 562
12823.11 588
12824.18 616
12825.25 577
12826.32 570
12827.39 602
12828.46 583
12829.53 584
12830.60 596
12831.67 589
12832.74 600
12833.81 575
12834.87 573
12835.94 603
12837.01 578
12838.08 594
12839.15 582
12840.22 577
12841.29 546
12842.36 544
12843.43 535
12844.50 531
12845.57 519
12846.64 498
12847.71 497
12848.78 515
12849.85 535
12850.92 495
12851.99 500
12853.06 517
12854.13 512
12855.20 488
12856.27 484
12857.34 488
12858.41 485
12859.48 452
12860.55 466
12861.62 451
12862.69 459
12863.77 462
12864.84 452
12865.91 440
12866.98 457
12868.05 466
12869.12 448
12870.19 461
12871.26 441
12872.33 470
12873.40 430
12874.47 429
12875.54 444
12876.62 435
12877.69 427
12878.76 449
12879.83 438
12880.90 451
12881.97 459
12883.04 473
12884.12 454
12885.19 487
12886.26 442
12887.33 438
12888.40 443
12889.47 409
12890.54 434
12891.62 424
12892.69 427
12893.76 417
12894.83 436
12895.90 405
12896.98 397
12898.05 397
12899.12 411
12900.19 403
12901.26 394
12902.34 424
12903.41 364
12904.48 391
12905.55 367
12906.63 365
12907.70 344
12908.77 405
12909.84 415
12910.92 386
12911.99 360
12913.06 371
12914.13 358
12915.21 401
12916.28 378
12917.35 381
12918.42 410
12919.50 411
12920.57 355
12921.64 378
12922.72 376
12923.79 398
12924.86 419
12925.94 353
12927.01 396
12928.08 361
12929.16 378
12930.23 376
12931.30 384
12932.38 360
12933.45 368
12934.52 368
12935.60 354
12936.67 370
12937.74 338
12938.82 370
12939.89 363
12940.97 382
12942.04 377
12943.11 388
12944.19 330
12945.26 381
12946.34 358
12947.41 388
12948.48 371
12949.56 374
12950.63 372
12951.71 375
12952.78 382
12953.85 378
12954.93 362
12956.00 360
12957.08 333
12958.15 351
12959.23 389
12960.30 376
12961.38 370
12962.45 336
12963.53 367
12964.60 332
12965.68 336
12966.75 354
12967.83 372
12968.90 354
12969.98 356
12971.05 348
12972.13 368
12973.20 370
12974.28 352
12975.35 364
12976.43 351
12977.50 357
12978.58 333
12979.65 355
12980.73 336
12981.80 367
12982.88 337
12983.95 370
12985.03 349
12986.11 372
12987.18 333
12988.26 355
12989.33 359
12990.41 364
12991.48 343
12992.56 335
12993.64 358
12994.71 325
12995.79 357
12996.86 317
12997.94 336
12999.02 331
13000.09 329
13001.17 336
13002.25 354
13003.32 367
13004.40 341
13005.48 354
13006.55 371
13007.63 362
13008.71 338
13009.78 351
13010.86 360
13011.94 378
13013.01 327
13014.09 350
13015.17 328
13016.24 320
13017.32 344
13018.40 341
13019.47 350
13020.55 370
13021.63 378
13022.71 367
13023.78 380
13024.86 368
13025.94 365
13027.01 341
13028.09 374
13029.17 369
13030.25 357
13031.32 349
13032.40 356
13033.48 354
13034.56 372
13035.64 363
13036.71 357
13037.79 373
13038.87 392
13039.95 387
13041.02 387
13042.10 374
13043.18 375
13044.26 377
13045.34 404
13046.41 377
13047.49 362
13048.57 381
13049.65 365
13050.73 373
13051.81 368
13052.88 370
13053.96 386
13055.04 413
13056.12 379
13057.20 356
13058.28 364
13059.36 382
13060.44 385
13061.51 381
13062.59 371
13063.67 343
13064.75 367
13065.83 360
13066.91 375
13067.99 360
13069.07 390
13070.15 377
13071.23 351
13072.30 365
13073.38 382
13074.46 360
13075.54 348
13076.62 373
13077.70 352
13078.78 380
13079.86 329
13080.94 411
13082.02 368
13083.10 350
13084.18 355
13085.26 374
13086.34 375
13087.42 378
13088.50 343
13089.58 349
13090.66 353
13091.74 360
13092.82 365
13093.90 330
13094.98 371
13096.06 338
13097.14 361
13098.22 354
13099.30 373
13100.38 341
13101.46 368
13102.54 361
13103.62 386
13104.70 347
13105.78 368
13106.86 358
13107.94 349
13109.03 377
13110.11 374
13111.19 379
13112.27 341
13113.35 375
13114.43 371
13115.51 377
13116.59 375
13117.67 409
13118.75 372
13119.84 406
13120.92 394
13122.00 406
13123.08 391
13124.16 395
13125.24 411
13126.32 414
13127.41 399
13128.49 372
13129.57 413
13130.65 399
13131.73 412
13132.81 376
13133.90 374
13134.98 399
13136.06 408
13137.14 401
13138.22 393
13139.30 397
13140.39 371
13141.47 372
13142.55 374
13143.63 400
13144.72 371
13145.80 377
13146.88 364
13147.96 379
13149.04 398
13150.13 395
13151.21 382
13152.29 406
13153.38 400
13154.46 394
13155.54 375
13156.62 376
13157.71 393
13158.79 390
13159.87 392
13160.95 415
13162.04 419
13163.12 396
13164.20 403
13165.29 383
13166.37 398
13167.45 397
13168.54 414
13169.62 395
13170.70 394
13171.79 363
13172.87 366
13173.95 379
13175.04 371
13176.12 427
13177.20 391
13178.29 375
13179.37 401
13180.45 394
13181.54 357
13182.62 370
13183.71 387
13184.79 408
13185.87 393
13186.96 372
13188.04 377
13189.13 387
13190.21 379
13191.29 389
13192.38 386
13193.46 391
13194.55 415
13195.63 393
13196.72 381
13197.80 377
13198.88 396
13199.97 366
13201.05 367
13202.14 385
13203.22 391
13204.31 389
13205.39 436
13206.48 391
13207.56 407
13208.65 392
13209.73 370
13210.82 404
13211.90 417
13212.99 393
13214.07 408
13215.16 429
13216.24 395
13217.33 402
13218.41 388
13219.50 387
13220.58 421
13221.67 399
13222.75 370
13223.84 393
13224.92 370
13226.01 387
13227.10 375
13228.18 399
13229.27 393
13230.35 386
13231.44 412
13232.52 393
13233.61 424
13234.70 440
13235.78 428
13236.87 401
13237.95 391
13239.04 396
13240.13 412
13241.21 407
13242.30 397
13243.39 407
13244.47 434
13245.56 430
13246.64 443
13247.73 417
13248.82 410
13249.90 445
13250.99 423
13252.08 438
13253.16 446
13254.25 443
13255.34 422
13256.42 452
13257.51 453
13258.60 452
13259.69 415
13260.77 432
13261.86 423
13262.95 426
13264.03 419
13265.12 459
13266.21 458
13267.30 457
13268.38 475
13269.47 445
13270.56 463
13271.64 441
13272.73 491
13273.82 476
13274.91 499
13275.99 471
13277.08 439
13278.17 465
13279.26 484
13280.35 504
13281.43 487
13282.52 498
13283.61 489
13284.70 508
13285.79 513
13286.87 521
13287.96 491
13289.05 498
13290.14 492
13291.23 498
13292.31 543
13293.40 545
13294.49 508
13295.58 522
13296.67 537
13297.76 543
13298.85 546
13299.93 532
13301.02 532
13302.11 549
13303.20 545
13304.29 573
13305.38 561
13306.47 553
13307.56 567
13308.64 542
13309.73 544
13310.82 595
13311.91 582
13313.00 579
13314.09 566
13315.18 581
13316.27 590
13317.36 572
13318.45 570
13319.54 583
13320.63 608
13321.72 622
13322.81 604
13323.89 591
13324.98 619
13326.07 627
13327.16 617
13328.25 599
13329.34 591
13330.43 600
13331.52 623
13332.61 614
13333.70 636
13334.79 641
13335.88 636
13336.97 642
13338.06 672
13339.15 659
13340.24 672
13341.33 684
13342.42 704
13343.52 673
13344.61 681
13345.70 666
13346.79 684
13347.88 682
13348.97 696
13350.06 705
13351.15 698
13352.24 699
13353.33 684
13354.42 684
13355.51 639
13356.60 694
13357.69 701
13358.79 686
13359.88 679
13360.97 735
13362.06 740
13363.15 739
13364.24 731
13365.33 756
13366.42 722
13367.51 732
13368.61 748
13369.70 759
13370.79 815
13371.88 798
13372.97 824
13374.06 781
13375.16 753
13376.25 758
13377.34 786
13378.43 749
13379.52 698
13380.61 673
13381.71 682
13382.80 688
13383.89 675
13384.98 653
13386.08 652
13387.17 659
13388.26 647
13389.35 624
13390.44 639
13391.54 601
13392.63 604
13393.72 649
13394.81 628
13395.91 578
13397.00 603
13398.09 612
13399.18 621
13400.28 579
13401.37 579
13402.46 599
13403.56 592
13404.65 579
13405.74 627
13406.83 586
13407.93 598
13409.02 554
13410.11 570
13411.21 564
13412.30 575
13413.39 587
13414.49 575
13415.58 565
13416.67 589
13417.77 555
13418.86 597
13419.95 592
13421.05 558
13422.14 575
13423.23 548
13424.33 595
13425.42 568
13426.52 566
13427.61 581
13428.70 610
13429.80 575
13430.89 579
13431.98 552
13433.08 593
13434.17 592
13435.27 620
13436.36 582
13437.46 574
13438.55 601
13439.64 605
13440.74 602
13441.83 599
13442.93 615
13444.02 613
13445.12 608
13446.21 592
13447.31 604
13448.40 594
13449.50 584
13450.59 599
13451.68 620
13452.78 610
13453.87 637
13454.97 624
13456.06 604
13457.16 634
13458.25 635
13459.35 661
13460.44 645
13461.54 673
13462.64 681
13463.73 669
13464.83 694
13465.92 694
13467.02 662
13468.11 732
13469.21 740
13470.30 718
13471.40 712
13472.49 749
13473.59 719
13474.69 720
13475.78 735
13476.88 717
13477.97 723
13479.07 719
13480.17 744
13481.26 747
13482.36 751
13483.45 746
13484.55 760
13485.65 772
13486.74 734
13487.84 783
13488.93 758
13490.03 769
13491.13 741
13492.22 770
13493.32 763
13494.42 815
13495.51 816
13496.61 812
13497.71 783
13498.80 829
13499.90 831
13501.00 873
13502.09 870
13503.19 846
13504.29 883
13505.38 841
13506.48 855
13507.58 856
13508.68 844
13509.77 815
13510.87 880
13511.97 918
13513.07 885
13514.16 901
13515.26 857
13516.36 818
13517.45 858
13518.55 845
13519.65 843
13520.75 836
13521.85 830
13522.94 793
13524.04 750
13525.14 785
13526.24 794
13527.33 773
13528.43 746
13529.53 718
13530.63 698
13531.73 716
13532.82 753
13533.92 722
13535.02 697
13536.12 701
13537.22 696
13538.32 690
13539.41 676
13540.51 635
13541.61 656
13542.71 663
13543.81 646
13544.91 587
13546.00 603
13547.10 609
13548.20 611
13549.30 578
13550.40 601
13551.50 590
13552.60 600
13553.70 563
13554.80 584
13555.89 589
13556.99 567
13558.09 598
13559.19 570
13560.29 567
13561.39 570
13562.49 589
13563.59 588
13564.69 573
13565.79 546
13566.89 555
13567.99 584
13569.09 562
13570.19 556
13571.29 555
13572.39 548
13573.49 577
13574.59 572
13575.69 539
13576.79 564
13577.88 555
13578.98 566
13580.08 540
13581.19 562
13582.29 570
13583.39 560
13584.49 585
13585.59 551
13586.69 599
13587.79 571
13588.89 561
13589.99 558
13591.09 553
13592.19 546
13593.29 538
13594.39 591
13595.49 601
13596.59 577
13597.69 578
13598.79 581
13599.89 581
13600.99 554
13602.09 544
13603.20 554
13604.30 557
13605.40 560
13606.50 538
13607.60 540
13608.70 548
13609.80 572
13610.90 548
13612.01 579
13613.11 572
13614.21 585
13615.31 575
13616.41 601
13617.51 599
13618.61 561
13619.72 600
13620.82 611
13621.92 583
13623.02 548
13624.12 551
13625.22 578
13626.33 555
13627.43 594
13628.53 600
13629.63 595
13630.73 608
13631.84 552
13632.94 529
13634.04 543
13635.14 552
13636.25 570
13637.35 573
13638.45 585
13639.55 571
13640.65 579
13641.76 618
13642.86 565
13643.96 554
13645.07 568
13646.17 606
13647.27 581
13648.37 571
13649.48 549
13650.58 574
13651.68 573
13652.79 557
13653.89 569
13654.99 555
13656.09 583
13657.20 562
13658.30 555
13659.40 590
13660.51 558
13661.61 561
13662.71 600
13663.82 572
13664.92 549
13666.02 546
13667.13 540
13668.23 553
13669.34 541
13670.44 533
13671.54 567
13672.65 566
13673.75 545
13674.85 573
13675.96 558
13677.06 576
13678.17 569
13679.27 575
13680.37 592
13681.48 594
13682.58 598
13683.69 588
13684.79 592
13685.89 563
13687.00 543
13688.10 569
13689.21 574
13690.31 560
13691.42 583
13692.52 551
13693.63 589
13694.73 580
13695.84 581
13696.94 600
13698.05 556
13699.15 570
13700.25 575
13701.36 564
13702.46 588
13703.57 600
13704.67 604
13705.78 573
13706.89 627
13707.99 618
13709.10 614
13710.20 673
13711.31 615
13712.41 631
13713.52 628
13714.62 618
13715.73 610
13716.83 640
13717.94 653
13719.04 665
13720.15 662
13721.26 689
13722.36 695
13723.47 669
13724.57 684
13725.68 694
13726.79 665
13727.89 725
13729.00 728
13730.10 709
13731.21 733
13732.32 755
13733.42 730
13734.53 745
13735.63 730
13736.74 765
13737.85 753
13738.95 755
13740.06 775
13741.17 780
13742.27 789
13743.38 812
13744.49 840
13745.59 864
13746.70 873
13747.81 854
13748.91 898
13750.02 920
13751.13 901
13752.23 910
13753.34 945
13754.45 1018
13755.56 1031
13756.66 1066
13757.77 1100
13758.88 1121
13759.98 1086
13761.09 1171
13762.20 1231
13763.31 1228
13764.41 1221
13765.52 1272
13766.63 1251
13767.74 1281
13768.84 1213
13769.95 1235
13771.06 1259
13772.17 1276
13773.28 1224
13774.38 1166
13775.49 1177
13776.60 1165
13777.71 1142
13778.82 1152
13779.92 1146
13781.03 1076
13782.14 1088
13783.25 1044
13784.36 1024
13785.46 965
13786.57 982
13787.68 950
13788.79 962
13789.90 964
13791.01 915
13792.12 830
13793.22 795
13794.33 835
13795.44 819
13796.55 795
13797.66 771
13798.77 788
13799.88 782
13800.99 751
13802.10 749
13803.20 753
13804.31 764
13805.42 747
13806.53 752
13807.64 718
13808.75 711
13809.86 711
13810.97 710
13812.08 725
13813.19 705
13814.30 673
13815.41 673
13816.52 678
13817.63 710
13818.74 683
13819.84 683
13820.95 691
13822.06 655
13823.17 672
13824.28 672
13825.39 633
13826.50 653
13827.61 668
13828.72 670
13829.83 662
13830.94 638
13832.05 663
13833.16 644
13834.28 625
13835.39 619
13836.50 630
13837.61 643
13838.72 638
13839.83 654
13840.94 685
13842.05 641
13843.16 672
13844.27 658
13845.38 639
13846.49 656
13847.60 642
13848.71 678
13849.82 644
13850.93 667
13852.05 685
13853.16 705
13854.27 662
13855.38 702
13856.49 638
13857.60 677
13858.71 699
13859.82 689
13860.94 685
13862.05 671
13863.16 692
13864.27 706
13865.38 742
13866.49 718
13867.60 682
13868.72 717
13869.83 704
13870.94 723
13872.05 714
13873.16 701
13874.27 678
13875.39 741
13876.50 754
13877.61 733
13878.72 744
13879.83 737
13880.95 726
13882.06 741
13883.17 775
13884.28 757
13885.40 766
13886.51 787
13887.62 814
13888.73 822
13889.85 830
13890.96 813
13892.07 832
13893.18 874
13894.30 914
13895.41 903
13896.52 884
13897.63 880
13898.75 930
13899.86 880
13900.97 870
13902.09 901
13903.20 925
13904.31 850
13905.43 857
13906.54 818
13907.65 829
13908.77 790
13909.88 830
13910.99 811
13912.11 712
13913.22 742
13914.33 742
13915.45 743
13916.56 722
13917.67 707
13918.79 700
13919.90 699
13921.01 672
13922.13 668
13923.24 648
13924.36 648
13925.47 669
13926.58 663
13927.70 630
13928.81 677
13929.93 701
13931.04 648
13932.15 618
13933.27 641
13934.38 650
13935.50 621
13936.61 654
13937.73 652
13938.84 638
13939.95 607
13941.07 651
13942.18 647
13943.30 607
13944.41 615
13945.53 613
13946.64 591
13947.76 588
13948.87 609
13949.99 643
13951.10 638
13952.22 582
13953.33 631
13954.45 625
13955.56 607
13956.68 561
13957.79 564
13958.91 563
13960.02 598
13961.14 613
13962.25 597
13963.37 600
13964.49 605
13965.60 659
13966.72 606
13967.83 602
13968.95 610
13970.06 592
13971.18 589
13972.30 593
13973.41 564
13974.53 571
13975.64 582
13976.76 611
13977.88 632
13978.99 617
13980.11 606
13981.22 579
13982.34 603
13983.46 614
13984.57 620
13985.69 620
13986.80 625
13987.92 561
13989.04 563
13990.15 572
13991.27 600
13992.39 613
13993.50 617
13994.62 590
13995.74 586
13996.85 587
13997.97 554
13999.09 580
14000.21 589
14001.32 586
14002.44 595
14003.56 575
14004.67 588
14005.79 586
14006.91 577
14008.02 639
14009.14 612
14010.26 604
14011.38 618
14012.49 618
14013.61 625
14014.73 635
14015.85 618
14016.96 594
14018.08 599
14019.20 584
14020.32 573
14021.44 610
14022.55 589
14023.67 638
14024.79 614
14025.91 613
14027.02 634
14028.14 592
14029.26 625
14030.38 658
14031.50 619
14032.62 612
14033.73 639
14034.85 660
14035.97 613
14037.09 634
14038.21 615
14039.33 645
14040.44 658
14041.56 652
14042.68 618
14043.80 647
14044.92 650
14046.04 639
14047.16 677
14048.27 682
14049.39 688
14050.51 664
14051.63 688
14052.75 716
14053.87 724
14054.99 700
14056.11 724
14057.23 747
14058.35 738
14059.47 723
14060.59 739
14061.70 745
14062.82 746
14063.94 760
14065.06 750
14066.18 758
14067.30 807
14068.42 809
14069.54 797
14070.66 814
14071.78 842
14072.90 880
14074.02 839
14075.14 878
14076.26 808
14077.38 891
14078.50 896
14079.62 897
14080.74 918
14081.86 936
14082.98 891
14084.10 893
14085.22 949
14086.34 956
14087.46 920
14088.58 961
14089.70 918
14090.82 934
14091.94 960
14093.07 963
14094.19 948
14095.31 901
14096.43 922
14097.55 941
14098.67 916
14099.79 959
14100.91 965
14102.03 951
14103.15 954
14104.27 906
14105.39 889
14106.52 946
14107.64 945
14108.76 917
14109.88 979
14111.00 903
14112.12 845
14113.24 936
14114.37 889
14115.49 841
14116.61 849
14117.73 819
14118.85 826
14119.97 798
14121.10 770
14122.22 789
14123.34 759
14124.46 735
14125.58 739
14126.70 688
14127.83 728
14128.95 719
14130.07 692
14131.19 703
14132.32 697
14133.44 672
14134.56 681
14135.68 689
14136.80 676
14137.93 679
14139.05 673
14140.17 652
14141.29 650
14142.42 659
14143.54 666
14144.66 669
14145.78 623
14146.91 614
14148.03 629
14149.15 628
14150.28 654
14151.40 652
14152.52 636
14153.65 646
14154.77 656
14155.89 629
14157.01 634
14158.14 641
14159.26 639
14160.38 639
14161.51 637
14162.63 599
14163.75 650
14164.88 630
14166.00 593
14167.12 592
14168.25 618
14169.37 609
14170.50 635
14171.62 656
14172.74 634
14173.87 592
14174.99 588
14176.12 571
14177.24 596
14178.36 591
14179.49 617
14180.61 588
14181.74 594
14182.86 576
14183.98 557
14185.11 578
14186.23 609
14187.36 567
14188.48 550
14189.61 537
14190.73 583
14191.85 579
14192.98 572
14194.10 534
14195.23 576
14196.35 579
14197.48 533
14198.60 550
14199.73 541
14200.85 560
14201.98 530
14203.10 517
14204.23 553
14205.35 526
14206.48 546
14207.60 557
14208.73 529
14209.85 554
14210.98 508
14212.10 505
14213.23 542
14214.36 511
14215.48 533
14216.61 560
14217.73 543
14218.86 512
14219.98 502
14221.11 520
14222.23 500
14223.36 492
14224.49 507
14225.61 504
14226.74 527
14227.86 498
14228.99 533
14230.12 507
14231.24 497
14232.37 469
14233.49 477
14234.62 489
14235.75 482
14236.87 482
14238.00 512
14239.13 483
14240.25 477
14241.38 482
14242.51 460
14243.63 492
14244.76 500
14245.89 476
14247.01 474
14248.14 487
14249.27 490
14250.39 500
14251.52 491
14252.65 464
14253.77 463
14254.90 475
14256.03 451
14257.15 416
14258.28 446
14259.41 474
14260.54 486
14261.66 456
14262.79 458
14263.92 432
14265.05 401
14266.17 454
14267.30 460
14268.43 423
14269.56 432
14270.68 425
14271.81 452
14272.94 443
14274.07 435
14275.20 408
14276.32 409
14277.45 446
14278.58 398
14279.71 415
14280.83 410
14281.96 401
14283.09 405
14284.22 424
14285.35 409
14286.48 407
14287.60 409
14288.73 421
14289.86 419
14290.99 390
14292.12 400
14293.25 374
14294.38 384
14295.50 404
14296.63 413
14297.76 401
14298.89 380
14300.02 394
14301.15 390
14302.28 365
14303.41 387
14304.53 374
14305.66 365
14306.79 381
14307.92 376
14309.05 398
14310.18 391
14311.31 373
14312.44 356
14313.57 392
14314.70 369
14315.83 350
14316.96 349
14318.09 372
14319.22 354
14320.35 355
14321.48 361
14322.60 356
14323.73 365
14324.86 375
14325.99 364
14327.12 348
14328.25 367
14329.38 367
14330.51 344
14331.64 343
14332.77 382
14333.90 393
14335.03 351
14336.17 360
14337.30 359
14338.43 359
14339.56 359
14340.69 358
14341.82 360
14342.95 336
14344.08 337
14345.21 339
14346.34 349
14347.47 348
14348.60 349
14349.73 346
14350.86 341
14351.99 345
14353.12 342
14354.26 352
14355.39 334
14356.52 336
14357.65 336
14358.78 343
14359.91 353
14361.04 331
14362.17 333
14363.30 326
14364.44 349
14365.57 358
14366.70 362
14367.83 364
14368.96 362
14370.09 332
14371.23 350
14372.36 347
14373.49 339
14374.62 324
14375.75 314
14376.88 359
14378.02 329
14379.15 333
14380.28 340
14381.41 350
14382.54 326
14383.68 346
14384.81 332
14385.94 348
14387.07 340
14388.21 319
14389.34 350
14390.47 345
14391.60 344
14392.73 338
14393.87 347
14395.00 351
14396.13 353
14397.27 357
14398.40 365
14399.53 366
14400.66 357
14401.80 348
14402.93 359
14404.06 341
14405.19 356
14406.33 359
14407.46 349
14408.59 347
14409.73 331
14410.86 349
14411.99 337
14413.13 376
14414.26 376
14415.39 366
14416.53 354
14417.66 324
14418.79 374
14419.93 384
14421.06 353
14422.19 379
14423.33 369
14424.46 378
14425.60 362
14426.73 368
14427.86 376
14429.00 356
14430.13 356
14431.27 330
14432.40 376
14433.53 377
14434.67 364
14435.80 382
14436.94 378
14438.07 375
14439.21 393
14440.34 425
14441.47 426
14442.61 386
14443.74 374
14444.88 373
14446.01 369
14447.15 379
14448.28 396
14449.42 363
14450.55 367
14451.69 384
14452.82 381
14453.96 403
14455.09 388
14456.23 392
14457.36 377
14458.50 382
14459.63 401
14460.77 416
14461.90 379
14463.04 385
14464.17 396
14465.31 412
14466.44 404
14467.58 393
14468.71 411
14469.85 403
14470.98 426
14472.12 409
14473.26 411
14474.39 421
14475.53 427
14476.66 416
14477.80 449
14478.93 459
14480.07 413
14481.21 380
14482.34 413
14483.48 423
14484.61 425
14485.75 396
14486.89 402
14488.02 407
14489.16 384
14490.30 402
14491.43 366
14492.57 380
14493.70 387
14494.84 432
14495.98 418
14497.11 404
14498.25 384
14499.39 392
14500.52 389
14501.66 383
14502.80 414
14503.93 413
14505.07 426
14506.21 362
14507.35 399
14508.48 359
14509.62 372
14510.76 377
14511.89 392
14513.03 398
14514.17 380
14515.31 393
14516.44 368
14517.58 359
14518.72 393
14519.86 378
14520.99 377
14522.13 353
14523.27 359
14524.41 408
14525.54 357
14526.68 363
14527.82 358
14528.96 354
14530.09 341
14531.23 348
14532.37 329
14533.51 349
14534.65 343
14535.78 345
14536.92 340
14538.06 349
14539.20 342
14540.34 297
14541.48 319
14542.61 349
14543.75 324
14544.89 330
14546.03 335
14547.17 337
14548.31 330
14549.45 338
14550.58 343
14551.72 302
14552.86 331
14554.00 357
14555.14 314
14556.28 323
14557.42 295
14558.56 324
14559.70 323
14560.83 320
14561.97 333
14563.11 333
14564.25 373
14565.39 341
14566.53 353
14567.67 329
14568.81 348
14569.95 338
14571.09 342
14572.23 322
14573.37 313
14574.51 343
14575.65 349
14576.79 356
14577.93 370
14579.07 334
14580.21 330
14581.35 344
14582.49 346
14583.63 341
14584.77 332
14585.91 369
14587.05 343
14588.19 329
14589.33 358
14590.47 334
14591.61 325
14592.75 362
14593.89 365
14595.03 376
14596.17 352
14597.31 380
14598.45 378
14599.59 348
14600.73 371
14601.87 358
14603.01 354
14604.15 390
14605.29 384
14606.43 360
14607.58 375
14608.72 352
14609.86 391
14611.00 389
14612.14 361
14613.28 350
14614.42 359
14615.56 384
14616.70 384
14617.85 392
14618.99 401
14620.13 389
14621.27 399
14622.41 384
14623.55 376
14624.69 402
14625.84 387
14626.98 417
14628.12 427
14629.26 421
14630.40 415
14631.54 433
14632.69 436
14633.83 444
14634.97 454
14636.11 479
14637.25 464
14638.40 459
14639.54 450
14640.68 432
14641.82 427
14642.97 431
14644.11 439
14645.25 455
14646.39 457
14647.54 411
14648.68 442
14649.82 394
14650.96 396
14652.11 394
14653.25 406
14654.39 377
14655.53 374
14656.68 387
14657.82 367
14658.96 329
14660.11 353
14661.25 337
14662.39 333
14663.53 301
14664.68 315
14665.82 310
14666.96 322
14668.11 317
14669.25 348
14670.39 304
14671.54 294
14672.68 325
14673.82 303
14674.97 307
14676.11 346
14677.26 309
14678.40 317
14679.54 288
14680.69 318
14681.83 305
14682.97 297
14684.12 287
14685.26 270
14686.41 304
14687.55 277
14688.69 290
14689.84 285
14690.98 304
14692.13 287
14693.27 296
14694.42 262
14695.56 285
14696.70 276
14697.85 305
14698.99 289
14700.14 307
14701.28 302
14702.43 261
14703.57 284
14704.72 266
14705.86 272
14707.01 283
14708.15 292
14709.30 257
14710.44 273
14711.58 279
14712.73 279
14713.87 263
14715.02 266
14716.17 286
14717.31 280
14718.46 295
14719.60 280
14720.75 262
14721.89 275
14723.04 275
14724.18 257
14725.33 264
14726.47 260
14727.62 297
14728.76 282
14729.91 289
14731.06 275
14732.20 277
14733.35 290
14734.49 257
14735.64 252
14736.79 264
14737.93 284
14739.08 290
14740.22 248
14741.37 241
14742.52 281
14743.66 285
14744.81 281
14745.95 259
14747.10 261
14748.25 265
14749.39 271
14750.54 271
14751.69 243
14752.83 244
14753.98 260
14755.13 245
14756.27 230
14757.42 252
14758.57 273
14759.71 263
14760.86 258
14762.01 254
14763.15 238
14764.30 244
14765.45 261
14766.60 247
14767.74 251
14768.89 252
14770.04 261
14771.18 269
14772.33 257
14773.48 241
14774.63 266
14775.77 241
14776.92 247
14778.07 250
14779.22 244
14780.36 239
14781.51 247
14782.66 228
14783.81 224
14784.96 242
14786.10 244
14787.25 251
14788.40 232
14789.55 228
14790.70 208
14791.84 229
14792.99 244
14794.14 227
14795.29 228
14796.44 247
14797.58 221
14798.73 215
14799.88 230
14801.03 242
14802.18 232
14803.33 241
14804.48 238
14805.62 237
14806.77 230
14807.92 215
14809.07 214
14810.22 212
14811.37 240
14812.52 234
14813.67 235
14814.81 238
14815.96 232
14817.11 220
14818.26 237
14819.41 218
14820.56 216
14821.71 213
14822.86 227
14824.01 216
14825.16 233
14826.31 225
14827.46 217
14828.61 215
14829.76 212
14830.91 219
14832.06 250
14833.20 222
14834.35 211
14835.50 214
14836.65 218
14837.80 203
14838.95 219
14840.10 246
14841.25 223
14842.40 230
14843.55 214
14844.70 224
14845.85 207
14847.00 224
14848.15 237
14849.31 202
14850.46 196
14851.61 200
14852.76 209
14853.91 213
14855.06 194
14856.21 210
14857.36 210
14858.51 213
14859.66 204
14860.81 189
14861.96 218
14863.11 183
14864.26 210
14865.41 204
14866.57 211
14867.72 208
14868.87 219
14870.02 196
14871.17 208
14872.32 197
14873.47 190
14874.62 189
14875.77 199
14876.93 209
14878.08 198
14879.23 197
14880.38 217
14881.53 212
14882.68 194
14883.84 194
14884.99 201
14886.14 188
14887.29 204
14888.44 211
14889.59 216
14890.75 210
14891.90 206
14893.05 193
14894.20 214
14895.35 206
14896.51 195
14897.66 188
14898.81 217
14899.96 198
14901.12 210
14902.27 207
14903.42 210
14904.57 188
14905.73 202
14906.88 187
14908.03 201
14909.18 203
14910.34 212
14911.49 193
14912.64 218
14913.79 217
14914.95 214
14916.10 207
14917.25 204
14918.41 186
14919.56 201
14920.71 185
14921.87 170
14923.02 202
14924.17 206
14925.33 218
14926.48 219
14927.63 204
14928.79 198
14929.94 210
14931.09 193
14932.25 193
14933.40 200
14934.55 198
14935.71 218
14936.86 200
14938.01 217
14939.17 203
14940.32 221
14941.48 223
14942.63 198
14943.78 201
14944.94 193
14946.09 201
14947.25 217
14948.40 191
14949.55 197
14950.71 204
14951.86 217
14953.02 216
14954.17 208
14955.33 202
14956.48 217
14957.63 196
14958.79 216
14959.94 203
14961.10 185
14962.25 217
14963.41 205
14964.56 201
14965.72 167
14966.87 201
14968.03 213
14969.18 201
14970.34 207
14971.49 213
14972.65 213
14973.80 197
14974.96 214
14976.11 193
14977.27 218
14978.42 210
14979.58 198
14980.73 211
14981.89 208
14983.05 220
14984.20 201
14985.36 196
14986.51 202
14987.67 209
14988.82 193
14989.98 212
14991.13 181
14992.29 186
14993.45 197
14994.60 216
14995.76 192
14996.91 194
14998.07 192
14999.23 192
15000.38 185
15001.54 206
15002.70 211
15003.85 186
15005.01 215
15006.16 197
15007.32 190
15008.48 223
15009.63 209
15010.79 212
15011.95 200
15013.10 188
15014.26 199
15015.42 189
15016.57 190
15017.73 201
15018.89 216
15020.04 204
15021.20 207
15022.36 201
15023.52 216
15024.67 211
15025.83 198
15026.99 236
15028.14 202
15029.30 216
15030.46 204
15031.62 194
15032.77 215
15033.93 173
15035.09 189
15036.25 179
15037.40 177
15038.56 180
15039.72 168
15040.88 210
15042.03 184
15043.19 181
15044.35 188
15045.51 175
15046.67 218
15047.82 183
15048.98 204
15050.14 194
15051.30 191
15052.46 180
15053.61 205
15054.77 189
15055.93 200
15057.09 194
15058.25 185
15059.41 212
15060.56 191
15061.72 185
15062.88 180
15064.04 188
15065.20 176
15066.36 170
15067.52 198
15068.68 189
15069.83 188
15070.99 203
15072.15 175
15073.31 180
15074.47 188
15075.63 169
15076.79 178
15077.95 189
15079.11 203
15080.27 187
15081.43 193
15082.58 204
15083.74 222
15084.90 180
15086.06 193
15087.22 208
15088.38 211
15089.54 185
15090.70 174
15091.86 187
15093.02 206
15094.18 191
15095.34 204
15096.50 204
15097.66 190
15098.82 219
15099.98 198
15101.14 210
15102.30 199
15103.46 203
15104.62 214
15105.78 202
15106.94 156
15108.10 197
15109.26 185
15110.42 195
15111.58 187
15112.74 178
15113.90 232
15115.06 211
15116.22 221
15117.39 209
15118.55 207
15119.71 182
15120.87 193
15122.03 181
15123.19 205
15124.35 180
15125.51 212
15126.67 202
15127.83 185
15128.99 221
15130.16 199
15131.32 204
15132.48 197
15133.64 204
15134.80 184
15135.96 221
15137.12 204
15138.28 215
15139.45 207
15140.61 214
15141.77 222
15142.93 231
15144.09 246
15145.25 217
15146.42 249
15147.58 192
15148.74 225
15149.90 226
15151.06 231
15152.23 208
15153.39 204
15154.55 237
15155.71 248
15156.87 225
15158.04 244
15159.20 220
15160.36 230
15161.52 231
15162.69 223
15163.85 218
15165.01 235
15166.17 235
15167.34 214
15168.50 233
15169.66 233
15170.82 225
15171.99 226
15173.15 253
15174.31 238
15175.48 232
15176.64 226
15177.80 230
15178.96 245
15180.13 249
15181.29 247
15182.45 243
15183.62 253
15184.78 237
15185.94 268
15187.11 260
15188.27 236
15189.43 237
15190.60 257
15191.76 254
15192.92 264
15194.09 253
15195.25 291
15196.42 295
15197.58 283
15198.74 279
15199.91 288
15201.07 282
15202.23 251
15203.40 256
15204.56 280
15205.73 275
15206.89 266
15208.05 280
15209.22 256
15210.38 257
15211.55 258
15212.71 272
15213.88 275
15215.04 264
15216.21 271
15217.37 271
15218.53 291
15219.70 245
15220.86 296
15222.03 267
15223.19 265
15224.36 290
15225.52 297
15226.69 312
15227.85 313
15229.02 287
15230.18 277
15231.35 290
15232.51 320
15233.68 302
15234.84 308
15236.01 297
15237.17 309
15238.34 311
15239.50 318
15240.67 292
15241.83 271
15243.00 310
15244.17 300
15245.33 315
15246.50 295
15247.66 288
15248.83 297
15249.99 281
15251.16 296
15252.33 274
15253.49 297
15254.66 270
15255.82 279
15256.99 288
15258.16 276
15259.32 254
15260.49 273
15261.65 280
15262.82 265
15263.99 264
15265.15 289
15266.32 279
15267.49 266
15268.65 274
15269.82 264
15270.98 285
15272.15 260
15273.32 251
15274.48 234
15275.65 253
15276.82 278
15277.99 264
15279.15 239
15280.32 263
15281.49 240
15282.65 256
15283.82 251
15284.99 245
15286.15 237
15287.32 245
15288.49 233
15289.66 224
15290.82 250
15291.99 239
15293.16 256
15294.33 238
15295.49 270
15296.66 242
15297.83 263
15299.00 238
15300.16 257
15301.33 278
15302.50 261
15303.67 275
15304.83 260
15306.00 265
15307.17 262
15308.34 251
15309.51 261
15310.67 268
15311.84 248
15313.01 239
15314.18 254
15315.35 243
15316.52 233
15317.68 259
15318.85 252
15320.02 272
15321.19 269
15322.36 264
15323.53 240
15324.69 277
15325.86 257
15327.03 250
15328.20 278
15329.37 257
15330.54 262
15331.71 248
15332.88 257
15334.05 247
15335.21 288
15336.38 270
15337.55 269
15338.72 264
15339.89 257
15341.06 260
15342.23 257
15343.40 257
15344.57 246
15345.74 256
15346.91 260
15348.08 259
15349.25 270
15350.42 269
15351.58 287
15352.75 282
15353.92 288
15355.09 294
15356.26 272
15357.43 278
15358.60 264
15359.77 285
15360.94 280
15362.11 280
15363.28 273
15364.45 286
15365.62 277
15366.79 284
15367.96 283
15369.13 289
15370.31 304
15371.48 268
15372.65 283
15373.82 270
15374.99 271
15376.16 291
15377.33 297
15378.50 285
15379.67 302
15380.84 310
15382.01 277
15383.18 293
15384.35 291
15385.52 287
15386.69 274
15387.87 282
15389.04 271
15390.21 269
15391.38 259
15392.55 252
15393.72 238
15394.89 241
15396.06 265
15397.24 268
15398.41 272
15399.58 265
15400.75 267
15401.92 255
15403.09 256
15404.26 269
15405.44 253
15406.61 267
15407.78 291
15408.95 278
15410.12 252
15411.30 257
15412.47 231
15413.64 245
15414.81 244
15415.98 248
15417.16 266
15418.33 235
15419.50 236
15420.67 236
15421.84 212
15423.02 225
15424.19 237
15425.36 249
15426.53 233
15427.71 254
15428.88 241
15430.05 228
15431.22 243
15432.40 230
15433.57 244
15434.74 249
15435.92 214
15437.09 234
15438.26 207
15439.43 225
15440.61 217
15441.78 209
15442.95 239
15444.13 228
15445.30 230
15446.47 226
15447.65 211
15448.82 227
15449.99 231
15451.17 224
15452.34 237
15453.51 234
15454.69 230
15455.86 215
15457.03 197
15458.21 224
15459.38 236
15460.56 221
15461.73 217
15462.90 210
15464.08 239
15465.25 232
15466.43 221
15467.60 213
15468.77 220
15469.95 244
15471.12 211
15472.30 213
15473.47 198
15474.64 224
15475.82 229
15476.99 201
15478.17 206
15479.34 205
15480.52 223
15481.69 218
15482.87 223
15484.04 206
15485.22 252
15486.39 215
15487.56 217
15488.74 211
15489.91 229
15491.09 214
15492.26 210
15493.44 209
15494.61 232
15495.79 244
15496.96 235
15498.14 228
15499.32 238
15500.49 261
15501.67 216
15502.84 225
15504.02 221
15505.19 249
15506.37 254
15507.54 249
15508.72 228
15509.89 240
15511.07 253
15512.25 257
15513.42 243
15514.60 242
15515.77 245
15516.95 257
15518.13 239
15519.30 227
15520.48 225
15521.65 220
15522.83 234
15524.01 250
15525.18 246
15526.36 227
15527.53 222
15528.71 250
15529.89 222
15531.06 244
15532.24 230
15533.42 242
15534.59 218
15535.77 253
15536.95 223
15538.12 230
15539.30 263
15540.48 263
15541.65 243
15542.83 276
15544.01 240
15545.18 259
15546.36 257
15547.54 243
15548.72 224
15549.89 243
15551.07 268
15552.25 286
15553.42 267
15554.60 244
15555.78 248
15556.96 252
15558.13 268
15559.31 258
15560.49 255
15561.67 275
15562.84 253
15564.02 281
15565.20 263
15566.38 266
15567.56 268
15568.73 279
15569.91 275
15571.09 282
15572.27 274
15573.45 279
15574.62 290
15575.80 264
15576.98 257
15578.16 303
15579.34 280
15580.52 263
15581.69 309
15582.87 319
15584.05 306
15585.23 306
15586.41 324
15587.59 320
15588.76 307
15589.94 325
15591.12 334
15592.30 310
15593.48 311
15594.66 322
15595.84 329
15597.02 328
15598.20 293
15599.37 348
15600.55 326
15601.73 341
15602.91 342
15604.09 365
15605.27 350
15606.45 355
15607.63 345
15608.81 317
15609.99 337
15611.17 353
15612.35 358
15613.53 350
15614.71 342
15615.89 351
15617.07 370
15618.25 328
15619.43 361
15620.60 400
15621.78 419
15622.96 386
15624.14 387
15625.32 394
15626.50 369
15627.68 407
15628.87 429
15630.05 407
15631.23 417
15632.41 435
15633.59 415
15634.77 422
15635.95 419
15637.13 438
15638.31 442
15639.49 494
15640.67 459
15641.85 440
15643.03 457
15644.21 456
15645.39 412
15646.57 462
15647.75 471
15648.93 481
15650.12 433
15651.30 435
15652.48 456
15653.66 435
15654.84 449
15656.02 440
15657.20 456
15658.38 463
15659.56 463
15660.75 461
15661.93 434
15663.11 428
15664.29 449
15665.47 471
15666.65 466
15667.84 452
15669.02 450
15670.20 428
15671.38 414
15672.56 437
15673.74 451
15674.93 447
15676.11 427
15677.29 451
15678.47 456
15679.65 404
15680.84 402
15682.02 451
15683.20 421
15684.38 384
15685.56 403
15686.75 415
15687.93 432
15689.11 421
15690.29 386
15691.48 392
15692.66 428
15693.84 408
15695.02 385
15696.21 398
15697.39 399
15698.57 400
15699.76 394
15700.94 400
15702.12 402
15703.30 388
15704.49 389
15705.67 396
15706.85 389
15708.04 416
15709.22 388
15710.40 430
15711.59 424
15712.77 412
15713.95 376
15715.14 422
15716.32 421
15717.50 452
15718.69 411
15719.87 450
15721.05 439
15722.24 442
15723.42 426
15724.61 407
15725.79 421
15726.97 425
15728.16 465
15729.34 447
15730.53 440
15731.71 436
15732.89 450
15734.08 445
15735.26 465
15736.45 456
15737.63 480
15738.81 452
15740.00 456
15741.18 456
15742.37 435
15743.55 459
15744.74 451
15745.92 461
15747.11 494
15748.29 467
15749.48 505
15750.66 483
15751.84 515
15753.03 553
15754.21 489
15755.40 502
15756.58 522
15757.77 532
15758.95 526
15760.14 529
15761.32 494
15762.51 549
15763.70 525
15764.88 541
15766.07 505
15767.25 519
15768.44 496
15769.62 521
15770.81 562
15771.99 515
15773.18 510
15774.36 483
15775.55 467
15776.74 511
15777.92 479
15779.11 489
15780.29 467
15781.48 468
15782.67 487
15783.85 489
15785.04 488
15786.22 433
15787.41 435
15788.60 468
15789.78 456
15790.97 450
15792.15 439
15793.34 425
15794.53 465
15795.71 432
15796.90 441
15798.09 423
15799.27 422
15800.46 428
15801.65 424
15802.83 420
15804.02 411
15805.21 406
15806.39 423
15807.58 396
15808.77 383
15809.95 383
15811.14 371
15812.33 366
15813.52 349
15814.70 380
15815.89 389
15817.08 378
15818.26 396
15819.45 392
15820.64 403
15821.83 389
15823.01 362
15824.20 375
15825.39 397
15826.58 380
15827.76 365
15828.95 356
15830.14 359
15831.33 366
15832.52 367
15833.70 364
15834.89 357
15836.08 389
15837.27 365
15838.46 364
15839.64 385
15840.83 340
15842.02 363
15843.21 390
15844.40 394
15845.58 351
15846.77 362
15847.96 354
15849.15 352
15850.34 370
15851.53 357
15852.72 327
15853.90 350
15855.09 350
15856.28 355
15857.47 362
15858.66 357
15859.85 367
15861.04 363
15862.23 381
15863.41 361
15864.60 367
15865.79 363
15866.98 419
15868.17 381
15869.36 382
15870.55 374
15871.74 382
15872.93 389
15874.12 368
15875.31 383
15876.50 337
15877.69 366
15878.88 357
15880.06 421
15881.25 388
15882.44 401
15883.63 428
15884.82 418
15886.01 374
15887.20 393
15888.39 381
15889.58 403
15890.77 402
15891.96 386
15893.15 373
15894.34 378
15895.53 398
15896.72 399
15897.91 419
15899.10 416
15900.30 443
15901.49 438
15902.68 415
15903.87 394
15905.06 410
15906.25 384
15907.44 439
15908.63 421
15909.82 445
15911.01 442
15912.20 428
15913.39 436
15914.58 431
15915.77 479
15916.96 469
15918.16 482
15919.35 455
15920.54 456
15921.73 443
15922.92 474
15924.11 416
15925.30 457
15926.49 459
15927.69 449
15928.88 461
15930.07 432
15931.26 462
15932.45 423
15933.64 460
15934.84 439
15936.03 435
15937.22 422
15938.41 458
15939.60 416
15940.79 426
15941.99 394
15943.18 404
15944.37 385
15945.56 401
15946.75 400
15947.95 363
15949.14 378
15950.33 360
15951.52 342
15952.72 352
15953.91 365
15955.10 346
15956.29 325
15957.49 334
15958.68 331
15959.87 307
15961.06 332
15962.26 285
15963.45 293
15964.64 299
15965.83 279
15967.03 288
15968.22 300
15969.41 304
15970.61 299
15971.80 285
15972.99 289
15974.19 267
15975.38 260
15976.57 283
15977.76 281
15978.96 284
15980.15 278
15981.34 285
15982.54 280
15983.73 265
15984.93 255
15986.12 262
15987.31 295
15988.51 277
15989.70 255
15990.89 268
15992.09 264
15993.28 269
15994.48 265
15995.67 251
15996.86 260
15998.06 240
15999.25 260
16000.45 261
16001.64 239
16002.83 264
16004.03 287
16005.22 255
16006.42 247
16007.61 234
16008.81 251
16010.00 266
16011.19 258
16012.39 267
16013.58 215
16014.78 257
16015.97 242
16017.17 253
16018.36 252
16019.56 263
16020.75 236
16021.95 247
16023.14 240
16024.34 243
16025.53 228
16026.73 229
16027.92 242
16029.12 219
16030.31 240
16031.51 221
16032.70 218
16033.90 227
16035.09 255
16036.29 246
16037.48 240
16038.68 254
16039.88 242
16041.07 231
16042.27 240
16043.46 247
16044.66 246
16045.85 235
16047.05 220
16048.25 240
16049.44 213
16050.64 216
16051.83 205
16053.03 212
16054.23 202
16055.42 225
16056.62 220
16057.82 222
16059.01 238
16060.21 236
16061.40 218
16062.60 214
16063.80 205
16064.99 224
16066.19 217
16067.39 202
16068.58 229
16069.78 211
16070.98 217
16072.17 192
16073.37 208
16074.57 205
16075.76 191
16076.96 200
16078.16 203
16079.36 216
16080.55 227
16081.75 199
16082.95 185
16084.14 207
16085.34 201
16086.54 226
16087.74 201
16088.93 194
16090.13 204
16091.33 188
16092.53 198
16093.72 210
16094.92 194
16096.12 201
16097.32 194
16098.51 207
16099.71 194
16100.91 192
16102.11 206
16103.31 209
16104.50 215
16105.70 192
16106.90 205
16108.10 201
16109.30 195
16110.49 184
16111.69 194
16112.89 204
16114.09 188
16115.29 181
16116.49 188
16117.68 188
16118.88 165
16120.08 205
16121.28 198
16122.48 199
16123.68 184
16124.88 192
16126.08 183
16127.27 171
16128.47 174
16129.67 201
16130.87 175
16132.07 191
16133.27 199
16134.47 203
16135.67 179
16136.87 186
16138.07 193
16139.27 190
16140.46 183
16141.66 197
16142.86 194
16144.06 180
16145.26 184
16146.46 189
16147.66 202
16148.86 195
16150.06 196
16151.26 178
16152.46 185
16153.66 183
16154.86 199
16156.06 194
16157.26 185
16158.46 186
16159.66 203
16160.86 201
16162.06 187
16163.26 177
16164.46 174
16165.66 184
16166.86 186
16168.06 207
16169.26 178
16170.46 182
16171.66 192
16172.86 199
16174.06 167
16175.26 184
16176.47 190
16177.67 205
16178.87 192
16180.07 193
16181.27 187
16182.47 183
16183.67 194
16184.87 202
16186.07 190
16187.27 183
16188.47 177
16189.68 173
16190.88 184
16192.08 218
16193.28 206
16194.48 235
16195.68 201
16196.88 194
16198.08 194
16199.29 186
16200.49 189
16201.69 180
16202.89 176
16204.09 186
16205.29 198
16206.50 208
16207.70 200
16208.90 187
16210.10 196
16211.30 201
16212.51 194
16213.71 201
16214.91 183
16216.11 196
16217.31 207
16218.52 219
16219.72 202
16220.92 202
16222.12 210
16223.33 203
16224.53 214
16225.73 201
16226.93 213
16228.14 191
16229.34 206
16230.54 233
16231.74 225
16232.95 213
16234.15 215
16235.35 215
16236.56 228
16237.76 214
16238.96 236
16240.16 224
16241.37 221
16242.57 229
16243.77 246
16244.98 222
16246.18 215
16247.38 227
16248.59 228
16249.79 239
16250.99 202
16252.20 248
16253.40 219
16254.60 228
16255.81 238
16257.01 227
16258.22 259
16259.42 240
16260.62 230
16261.83 247
16263.03 238
16264.23 250
16265.44 240
16266.64 258
16267.85 230
16269.05 242
16270.25 245
16271.46 224
16272.66 263
16273.87 226
16275.07 255
16276.28 245
16277.48 190
16278.69 249
16279.89 232
16281.09 239
16282.30 206
16283.50 240
16284.71 244
16285.91 243
16287.12 239
16288.32 247
16289.53 219
16290.73 236
16291.94 244
16293.14 250
16294.35 249
16295.55 240
16296.76 259
16297.96 242
16299.17 252
16300.37 232
16301.58 247
16302.78 236
16303.99 235
16305.19 241
16306.40 239
16307.61 244
16308.81 265
16310.02 268
16311.22 251
16312.43 261
16313.63 226
16314.84 247
16316.05 236
16317.25 229
16318.46 228
16319.66 241
16320.87 228
16322.08 257
16323.28 235
16324.49 232
16325.69 229
16326.90 231
16328.11 242
16329.31 217
16330.52 225
16331.73 214
16332.93 225
16334.14 228
16335.35 227
16336.55 205
16337.76 230
16338.97 200
16340.17 208
16341.38 181
16342.59 189
16343.79 202
16345.00 187
16346.21 184
16347.41 208
16348.62 212
16349.83 204
16351.03 194
16352.24 199
16353.45 203
16354.66 211
16355.86 206
16357.07 196
16358.28 194
16359.49 186
16360.69 184
16361.90 181
16363.11 188
16364.32 185
16365.52 182
16366.73 197
16367.94 169
16369.15 193
16370.35 196
16371.56 196
16372.77 178
16373.98 210
16375.19 176
16376.39 171
16377.60 187
16378.81 201
16380.02 184
16381.23 187
16382.44 171
16383.64 180
16384.85 186
16386.06 180
16387.27 182
16388.48 152
16389.69 159
16390.90 184
16392.10 202
16393.31 183
16394.52 167
16395.73 177
16396.94 161
16398.15 147
16399.36 171
16400.57 188
16401.77 186
16402.98 183
16404.19 176
16405.40 182
16406.61 178
16407.82 180
16409.03 165
16410.24 198
16411.45 162
16412.66 182
16413.87 190
16415.08 190
16416.29 170
16417.50 187
16418.71 188
16419.92 189
16421.12 173
16422.33 192
16423.54 171
16424.75 145
16425.96 156
16427.17 155
16428.38 188
16429.59 187
16430.80 182
16432.01 180
16433.22 158
16434.43 169
16435.64 158
16436.86 168
16438.07 169
16439.28 174
16440.49 182
16441.70 182
16442.91 170
16444.12 181
16445.33 178
16446.54 165
16447.75 165
16448.96 198
16450.17 183
16451.38 181
16452.59 175
16453.80 164
16455.02 162
16456.23 174
16457.44 171
16458.65 163
16459.86 162
16461.07 189
16462.28 171
16463.49 164
16464.70 172
16465.92 161
16467.13 187
16468.34 175
16469.55 175
16470.76 168
16471.97 173
16473.19 166
16474.40 161
16475.61 177
16476.82 175
16478.03 170
16479.24 153
16480.46 153
16481.67 147
16482.88 160
16484.09 130
16485.30 181
16486.52 154
16487.73 158
16488.94 157
16490.15 184
16491.37 156
16492.58 159
16493.79 148
16495.00 159
16496.21 164
16497.43 186
16498.64 187
16499.85 151
16501.07 165
16502.28 147
16503.49 167
16504.70 180
16505.92 162
16507.13 160
16508.34 150
16509.56 151
16510.77 160
16511.98 147
16513.19 174
16514.41 159
16515.62 159
16516.83 162
16518.05 143
16519.26 160
16520.47 144
16521.69 160
16522.90 152
16524.11 165
16525.33 148
16526.54 160
16527.76 148
16528.97 162
16530.18 130
16531.40 159
16532.61 157
16533.82 165
16535.04 163
16536.25 176
16537.47 152
16538.68 147
16539.89 155
16541.11 158
16542.32 168
16543.54 149
16544.75 155
16545.97 163
16547.18 171
16548.39 147
16549.61 162
16550.82 145
16552.04 135
16553.25 135
16554.47 169
16555.68 165
16556.90 160
16558.11 184
16559.33 182
16560.54 164
16561.76 173
16562.97 165
16564.19 165
16565.40 166
16566.62 168
16567.83 162
16569.05 166
16570.26 170
16571.48 159
16572.69 156
16573.91 158
16575.12 151
16576.34 173
16577.55 153
16578.77 156
16579.98 158
16581.20 168
16582.42 148
16583.63 157
16584.85 152
16586.06 143
16587.28 158
16588.49 162
16589.71 167
16590.93 170
16592.14 151
16593.36 163
16594.57 162
16595.79 165
16597.01 139
16598.22 166
16599.44 166
16600.66 154
16601.87 133
16603.09 156
16604.30 158
16605.52 148
16606.74 144
16607.95 143
16609.17 149
16610.39 149
16611.60 162
16612.82 145
16614.04 160
16615.25 171
16616.47 140
16617.69 147
16618.91 130
16620.12 165
16621.34 160
16622.56 157
16623.77 155
16624.99 130
16626.21 161
16627.43 156
16628.64 137
16629.86 150
16631.08 158
16632.30 153
16633.51 149
16634.73 147
16635.95 154
16637.17 149
16638.38 139
16639.60 151
16640.82 134
16642.04 126
16643.26 147
16644.47 142
16645.69 150
16646.91 130
16648.13 142
16649.35 134
16650.56 157
16651.78 159
16653.00 126
16654.22 132
16655.44 137
16656.65 159
16657.87 159
16659.09 130
16660.31 147
16661.53 138
16662.75 162
16663.97 126
16665.18 133
16666.40 137
16667.62 146
16668.84 123
16670.06 130
16671.28 129
16672.50 150
16673.72 137
16674.94 137
16676.15 132
16677.37 140
16678.59 139
16679.81 125
16681.03 161
16682.25 134
16683.47 150
16684.69 155
16685.91 133
16687.13 132
16688.35 154
16689.57 148
16690.79 150
16692.01 140
16693.23 141
16694.45 121
16695.67 136
16696.89 131
16698.11 122
16699.33 143
16700.55 122
16701.77 124
16702.99 140
16704.21 120
16705.43 122
16706.65 148
16707.87 127
16709.09 154
16710.31 131
16711.53 127
16712.75 142
16713.97 133
16715.19 125
16716.41 137
16717.63 134
16718.85 133
16720.07 137
16721.29 147
16722.51 133
16723.73 123
16724.95 133
16726.18 122
16727.40 128
16728.62 120
16729.84 138
16731.06 133
16732.28 148
16733.50 140
16734.72 127
16735.94 132
16737.17 106
16738.39 120
16739.61 142
16740.83 118
16742.05 139
16743.27 128
16744.49 132
16745.72 145
16746.94 130
16748.16 121
16749.38 139
16750.60 112
16751.83 138
16753.05 127
16754.27 151
16755.49 115
16756.71 129
16757.94 126
16759.16 137
16760.38 126
16761.60 121
16762.82 125
16764.05 130
16765.27 122
16766.49 116
16767.71 153
16768.94 118
16770.16 133
16771.38 127
16772.60 132
16773.83 131
16775.05 125
16776.27 129
16777.49 119
16778.72 143
16779.94 137
16781.16 139
16782.39 140
16783.61 130
16784.83 123
16786.06 119
16787.28 127
16788.50 129
16789.73 122
16790.95 137
16792.17 124
16793.40 142
16794.62 125
16795.84 139
16797.07 141
16798.29 129
16799.51 132
16800.74 125
16801.96 129
16803.18 143
16804.41 131
16805.63 130
16806.86 131
16808.08 131
16809.30 133
16810.53 131
16811.75 137
16812.98 138
16814.20 118
16815.42 124
16816.65 131
16817.87 127
16819.10 119
16820.32 126
16821.54 152
16822.77 140
16823.99 145
16825.22 148
16826.44 126
16827.67 137
16828.89 140
16830.12 149
16831.34 159
16832.57 141
16833.79 139
16835.02 134
16836.24 134
16837.47 134
16838.69 136
16839.92 150
16841.14 147
16842.37 140
16843.59 149
16844.82 171
16846.04 167
16847.27 156
16848.49 140
16849.72 131
16850.94 171
16852.17 156
16853.39 159
16854.62 163
16855.85 180
16857.07 172
16858.30 171
16859.52 161
16860.75 159
16861.97 150
16863.20 159
16864.43 173
16865.65 157
16866.88 172
16868.10 176
16869.33 181
16870.56 147
16871.78 178
16873.01 176
16874.24 175
16875.46 167
16876.69 148
16877.92 174
16879.14 156
16880.37 172
16881.59 189
16882.82 191
16884.05 192
16885.27 177
16886.50 190
16887.73 189
16888.96 194
16890.18 201
16891.41 197
16892.64 179
16893.86 190
16895.09 181
16896.32 173
16897.54 173
16898.77 179
16900.00 180
16901.23 175
16902.45 185
16903.68 183
16904.91 179
16906.14 189
16907.36 174
16908.59 193
16909.82 179
16911.05 167
16912.27 169
16913.50 178
16914.73 164
16915.96 167
16917.19 190
16918.41 176
16919.64 165
16920.87 161
16922.10 164
16923.33 157
16924.55 170
16925.78 164
16927.01 165
16928.24 167
16929.47 162
16930.69 184
16931.92 175
16933.15 155
16934.38 157
16935.61 179
16936.84 179
16938.07 163
16939.29 154
16940.52 163
16941.75 155
16942.98 165
16944.21 165
16945.44 140
16946.67 149
16947.90 154
16949.13 170
16950.35 157
16951.58 148
16952.81 152
16954.04 154
16955.27 168
16956.50 162
16957.73 152
16958.96 151
16960.19 168
16961.42 175
16962.65 181
16963.88 174
16965.11 152
16966.34 165
16967.57 175
16968.80 155
16970.03 152
16971.26 153
16972.49 168
16973.72 161
16974.95 151
16976.18 157
16977.41 172
16978.64 158
16979.87 150
16981.10 143
16982.33 155
16983.56 163
16984.79 176
16986.02 151
16987.25 147
16988.48 136
16989.71 165
16990.94 161
16992.17 141
16993.40 123
16994.63 149
16995.86 157
16997.09 141
16998.32 135
16999.55 136
17000.79 146
17002.02 144
17003.25 150
17004.48 137
17005.71 136
17006.94 127
17008.17 132
17009.40 137
17010.63 149
17011.87 141
17013.10 136
17014.33 138
17015.56 163
17016.79 130
17018.02 150
17019.25 146
17020.49 146
17021.72 147
17022.95 140
17024.18 134
17025.41 137
17026.64 143
17027.88 130
17029.11 138
17030.34 135
17031.57 152
17032.80 142
17034.04 148
17035.27 152
17036.50 143
17037.73 142
17038.97 143
17040.20 143
17041.43 119
17042.66 116
17043.90 134
17045.13 126
17046.36 124
17047.59 119
17048.83 124
17050.06 141
17051.29 112
17052.52 145
17053.76 133
17054.99 139
17056.22 135
17057.46 131
17058.69 117
17059.92 143
17061.15 136
17062.39 136
17063.62 140
17064.85 152
17066.09 138
17067.32 120
17068.55 145
17069.79 122
17071.02 139
17072.25 136
17073.49 138
17074.72 131
17075.96 116
17077.19 122
17078.42 141
17079.66 131
17080.89 121
17082.12 133
17083.36 145
17084.59 131
17085.83 114
17087.06 109
17088.29 117
17089.53 127
17090.76 137
17092.00 135
17093.23 131
17094.46 126
17095.70 141
17096.93 122
17098.17 127
17099.40 124
17100.64 128
17101.87 122
17103.11 105
17104.34 96
17105.58 124
17106.81 132
17108.05 142
17109.28 131
17110.51 144
17111.75 120
17112.98 124
17114.22 144
17115.45 125
17116.69 125
17117.93 130
17119.16 126
17120.40 104
17121.63 135
17122.87 113
17124.10 134
17125.34 117
17126.57 118
17127.81 127
17129.04 114
17130.28 126
17131.51 116
17132.75 102
17133.99 124
17135.22 131
17136.46 125
17137.69 128
17138.93 139
17140.17 117
17141.40 102
17142.64 120
17143.87 126
17145.11 130
17146.35 129
17147.58 119
17148.82 136
17150.05 129
17151.29 134
17152.53 134
17153.76 120
17155.00 114
17156.24 105
17157.47 117
17158.71 120
17159.95 113
17161.18 131
17162.42 120
17163.66 109
17164.89 109
17166.13 123
17167.37 109
17168.60 122
17169.84 116
17171.08 120
17172.32 131
17173.55 112
17174.79 122
17176.03 105
17177.26 130
17178.50 119
17179.74 113
17180.98 103
17182.21 99
17183.45 109
17184.69 112
17185.93 106
17187.16 117
17188.40 106
17189.64 122
17190.88 132
17192.12 117
17193.35 96
17194.59 111
17195.83 128
17197.07 98
17198.31 115
17199.54 98
17200.78 95
17202.02 102
17203.26 120
17204.50 127
17205.73 103
17206.97 112
17208.21 127
17209.45 103
17210.69 103
17211.93 96
17213.17 117
17214.40 115
17215.64 121
17216.88 105
17218.12 99
17219.36 100
17220.60 106
17221.84 120
17223.08 101
17224.31 107
17225.55 104
17226.79 117
17228.03 107
17229.27 98
17230.51 111
17231.75 114
17232.99 112
17234.23 101
17235.47 116
17236.71 95
17237.95 119
17239.19 102
17240.43 119
17241.66 103
17242.90 108
17244.14 111
17245.38 113
17246.62 88
17247.86 92
17249.10 104
17250.34 106
17251.58 98
17252.82 108
17254.06 102
17255.30 89
17256.54 100
17257.78 117
17259.02 110
17260.26 110
17261.50 94
17262.74 101
17263.99 99
17265.23 108
17266.47 103
17267.71 103
17268.95 125
17270.19 118
17271.43 108
17272.67 124
17273.91 112
17275.15 120
17276.39 104
17277.63 106
17278.87 97
17280.11 100
17281.36 110
17282.60 114
17283.84 85
17285.08 114
17286.32 105
17287.56 98
17288.80 132
17290.04 100
17291.29 107
17292.53 99
17293.77 91
17295.01 93
17296.25 94
17297.49 102
17298.73 99
17299.98 115
17301.22 109
17302.46 108
17303.70 117
17304.94 122
17306.19 99
17307.43 98
17308.67 107
17309.91 104
17311.15 100
17312.40 101
17313.64 104
17314.88 110
17316.12 105
17317.37 84
17318.61 101
17319.85 91
17321.09 111
17322.33 99
17323.58 104
17324.82 102
17326.06 101
17327.31 114
17328.55 111
17329.79 104
17331.03 109
17332.28 121
17333.52 97
17334.76 95
17336.01 107
17337.25 113
17338.49 107
17339.73 107
17340.98 97
17342.22 111
17343.46 111
17344.71 90
17345.95 100
17347.19 94
17348.44 98
17349.68 98
17350.92 99
17352.17 95
17353.41 91
17354.66 88
17355.90 95
17357.14 130
17358.39 98
17359.63 95
17360.87 101
17362.12 114
17363.36 117
17364.61 116
17365.85 110
17367.09 105
17368.34 104
17369.58 103
17370.83 113
17372.07 98
17373.32 96
17374.56 114
17375.80 110
17377.05 92
17378.29 102
17379.54 111
17380.78 104
17382.03 97
17383.27 88
17384.52 98
17385.76 117
17387.01 100
17388.25 110
17389.50 93
17390.74 99
17391.99 83
17393.23 89
17394.48 109
17395.72 94
17396.97 111
17398.21 111
17399.46 100
17400.70 99
17401.95 75
17403.19 99
17404.44 106
17405.68 108
17406.93 94
17408.18 85
17409.42 99
17410.67 104
17411.91 109
17413.16 105
17414.40 106
17415.65 86
17416.90 95
17418.14 90
17419.39 94
17420.63 83
17421.88 94
17423.13 109
17424.37 98
17425.62 103
17426.86 108
17428.11 85
17429.36 117
17430.60 103
17431.85 115
17433.10 104
17434.34 107
17435.59 105
17436.84 112
17438.08 102
17439.33 109
17440.58 106
17441.82 101
17443.07 104
17444.32 119
17445.56 111
17446.81 128
17448.06 113
17449.30 111
17450.55 92
17451.80 90
17453.05 107
17454.29 113
17455.54 89
17456.79 102
17458.04 96
17459.28 96
17460.53 86
17461.78 106
17463.03 119
17464.27 97
17465.52 98
17466.77 95
17468.02 114
17469.26 103
17470.51 113
17471.76 98
17473.01 108
17474.25 97
17475.50 103
17476.75 115
17478.00 99
17479.25 103
17480.50 111
17481.74 99
17482.99 92
17484.24 104
17485.49 89
17486.74 113
17487.99 104
17489.23 99
17490.48 108
17491.73 111
17492.98 106
17494.23 124
17495.48 100
17496.73 142
17497.97 112
17499.22 115
17500.47 114
17501.72 99
17502.97 99
17504.22 108
17505.47 107
17506.72 102
17507.97 107
17509.22 98
17510.46 117
17511.71 104
17512.96 113
17514.21 98
17515.46 101
17516.71 101
17517.96 99
17519.21 94
17520.46 104
17521.71 103
17522.96 97
17524.21 92
17525.46 103
17526.71 110
17527.96 104
17529.21 112
17530.46 102
17531.71 91
17532.96 98
17534.21 121
17535.46 107
17536.71 109
17537.96 113
17539.21 97
17540.46 114
17541.71 108
17542.96 117
17544.21 127
17545.46 116
17546.71 109
17547.96 125
17549.21 98
17550.46 103
17551.71 117
17552.97 113
17554.22 109
17555.47 123
17556.72 125
17557.97 116
17559.22 107
17560.47 101
17561.72 118
17562.97 113
17564.22 124
17565.48 97
17566.73 122
17567.98 112
17569.23 114
17570.48 117
17571.73 117
17572.98 114
17574.24 108
17575.49 101
17576.74 104
17577.99 106
17579.24 107
17580.49 111
17581.75 115
17583.00 127
17584.25 104
17585.50 107
17586.75 112
17588.00 137
17589.26 109
17590.51 101
17591.76 111
17593.01 106
17594.27 93
17595.52 132
17596.77 128
17598.02 96
17599.27 96
17600.53 127
17601.78 127
17603.03 126
17604.28 123
17605.54 102
17606.79 119
17608.04 132
17609.30 133
17610.55 110
17611.80 108
17613.05 101
17614.31 118
17615.56 105
17616.81 108
17618.07 104
17619.32 117
17620.57 113
17621.83 104
17623.08 118
17624.33 116
17625.59 115
17626.84 117
17628.09 141
17629.35 133
17630.60 127
17631.85 118
17633.11 120
17634.36 136
17635.61 109
17636.87 118
17638.12 114
17639.38 115
17640.63 126
17641.88 125
17643.14 112
17644.39 124
17645.65 109
17646.90 122
17648.15 98
17649.41 109
17650.66 129
17651.92 140
17653.17 121
17654.42 109
17655.68 106
17656.93 120
17658.19 110
17659.44 103
17660.70 112
17661.95 112
17663.21 141
17664.46 116
17665.72 101
17666.97 100
17668.23 112
17669.48 116
17670.74 129
17671.99 102
17673.25 95
17674.50 112
17675.76 109
17677.01 110
17678.27 98
17679.52 105
17680.78 113
17682.03 112
17683.29 117
17684.54 114
17685.80 115
17687.05 141
17688.31 100
17689.57 109
17690.82 110
17692.08 107
17693.33 103
17694.59 114
17695.84 93
17697.10 110
17698.36 110
17699.61 116
17700.87 126
17702.12 111
17703.38 104
17704.64 110
17705.89 111
17707.15 103
17708.40 111
17709.66 100
17710.92 95
17712.17 109
17713.43 109
17714.69 96
17715.94 98
17717.20 103
17718.46 110
17719.71 123
17720.97 94
17722.23 116
17723.48 104
17724.74 98
17726.00 105
17727.25 109
17728.51 100
17729.77 99
17731.03 107
17732.28 105
17733.54 125
17734.80 94
17736.05 126
17737.31 119
17738.57 126
17739.83 86
17741.08 101
17742.34 98
17743.60 114
17744.86 121
17746.11 119
17747.37 115
17748.63 114
17749.89 94
17751.15 123
17752.40 123
17753.66 106
17754.92 128
17756.18 102
17757.43 107
17758.69 92
17759.95 107
17761.21 92
17762.47 112
17763.73 94
17764.98 110
17766.24 120
17767.50 113
17768.76 106
17770.02 116
17771.28 95
17772.53 110
17773.79 103
17775.05 103
17776.31 108
17777.57 114
17778.83 116
17780.09 101
17781.35 99
17782.60 100
17783.86 105
17785.12 88
17786.38 94
17787.64 96
17788.90 98
17790.16 85
17791.42 99
17792.68 99
17793.94 105
17795.20 103
17796.46 89
17797.72 103
17798.97 92
17800.23 98
17801.49 100
17802.75 106
17804.01 109
17805.27 107
17806.53 107
17807.79 102
17809.05 116
17810.31 86
17811.57 88
17812.83 92
17814.09 94
17815.35 105
17816.61 87
17817.87 94
17819.13 113
17820.39 117
17821.65 117
17822.91 94
17824.17 107
17825.43 85
17826.69 104
17827.96 84
17829.22 113
17830.48 89
17831.74 90
17833.00 100
17834.26 103
17835.52 117
17836.78 100
17838.04 93
17839.30 90
17840.56 93
17841.82 90
17843.09 109
17844.35 87
17845.61 95
17846.87 93
17848.13 85
17849.39 92
17850.65 94
17851.91 100
17853.18 88
17854.44 106
17855.70 90
17856.96 95
17858.22 92
17859.48 102
17860.74 77
17862.01 77
17863.27 91
17864.53 96
17865.79 99
17867.05 82
17868.32 76
17869.58 94
17870.84 92
17872.10 102
17873.36 91
17874.63 88
17875.89 95
17877.15 96
17878.41 90
17879.68 91
17880.94 92
17882.20 80
17883.46 93
17884.73 87
17885.99 92
17887.25 86
17888.51 89
17889.78 105
17891.04 82
17892.30 82
17893.56 104
17894.83 93
17896.09 89
17897.35 84
17898.62 67
17899.88 86
17901.14 84
17902.41 99
17903.67 83
17904.93 91
17906.20 91
17907.46 90
17908.72 94
17909.99 93
17911.25 96
17912.51 104
17913.78 91
17915.04 85
17916.30 86
17917.57 96
17918.83 91
17920.09 80
17921.36 113
17922.62 93
17923.89 88
17925.15 82
17926.41 80
17927.68 82
17928.94 84
17930.21 86
17931.47 81
17932.73 91
17934.00 98
17935.26 93
17936.53 90
17937.79 99
17939.06 85
17940.32 102
17941.59 99
17942.85 86
17944.11 88
17945.38 84
17946.64 83
17947.91 95
17949.17 83
17950.44 87
17951.70 79
17952.97 83
17954.23 106
17955.50 99
17956.76 98
17958.03 77
17959.29 95
17960.56 99
17961.82 96
17963.09 89
17964.35 95
17965.62 91
17966.89 80
17968.15 96
17969.42 87
17970.68 79
17971.95 71
17973.21 88
17974.48 86
17975.74 96
17977.01 94
17978.28 91
17979.54 80
17980.81 80
17982.07 89
17983.34 98
17984.61 92
17985.87 84
17987.14 84
17988.40 110
17989.67 98
17990.94 84
17992.20 95
17993.47 92
17994.74 79
17996.00 86
17997.27 98
17998.54 88
17999.80 92
18001.07 83
18002.34 84
18003.60 83
18004.87 87
18006.14 96
18007.40 77
18008.67 87
18009.94 90
18011.20 103
18012.47 86
18013.74 94
18015.00 92
18016.27 93
18017.54 89
18018.81 95
18020.07 81
18021.34 93
18022.61 88
18023.88 95
18025.14 93
18026.41 95
18027.68 96
18028.95 92
18030.21 91
18031.48 104
18032.75 101
18034.02 87
18035.28 105
18036.55 81
18037.82 90
18039.09 69
18040.36 102
18041.62 81
18042.89 93
18044.16 83
18045.43 98
18046.70 84
18047.97 90
18049.23 90
18050.50 79
18051.77 109
18053.04 97
18054.31 108
18055.58 86
18056.84 112
18058.11 97
18059.38 101
18060.65 100
18061.92 90
18063.19 104
18064.46 94
18065.73 95
18067.00 86
18068.26 76
18069.53 85
18070.80 119
18072.07 83
18073.34 88
18074.61 91
18075.88 99
18077.15 80
18078.42 83
18079.69 86
18080.96 87
18082.23 86
18083.50 81
18084.77 84
18086.03 92
18087.30 87
18088.57 92
18089.84 114
18091.11 92
18092.38 86
18093.65 88
18094.92 92
18096.19 91
18097.46 102
18098.73 100
18100.00 91
18101.27 77
18102.54 85
18103.81 88
18105.08 87
18106.35 109
18107.63 82
18108.90 99
18110.17 77
18111.44 82
18112.71 88
18113.98 99
18115.25 86
18116.52 98
18117.79 80
18119.06 103
18120.33 105
18121.60 99
18122.87 84
18124.14 91
18125.42 103
18126.69 78
18127.96 108
18129.23 83
18130.50 99
18131.77 81
18133.04 107
18134.31 92
18135.58 94
18136.86 82
18138.13 94
18139.40 75
18140.67 93
18141.94 93
18143.21 101
18144.49 107
18145.76 86
18147.03 100
18148.30 84
18149.57 90
18150.84 100
18152.12 103
18153.39 85
18154.66 100
18155.93 87
18157.20 97
18158.48 73
18159.75 103
18161.02 87
18162.29 94
18163.57 92
18164.84 89
18166.11 95
18167.38 84
18168.66 95
18169.93 87
18171.20 77
18172.47 82
18173.75 110
18175.02 93
18176.29 101
18177.56 81
18178.84 86
18180.11 99
18181.38 100
18182.66 99
18183.93 81
18185.20 109
18186.48 97
18187.75 98
18189.02 88
18190.30 94
18191.57 78
18192.84 79
18194.12 83
18195.39 92
18196.66 74
18197.94 83
18199.21 99
18200.48 86
18201.76 91
18203.03 77
18204.30 97
18205.58 91
18206.85 98
18208.13 83
18209.40 76
18210.67 86
18211.95 112
18213.22 90
18214.50 97
18215.77 109
18217.04 94
18218.32 100
18219.59 107
18220.87 95
18222.14 97
18223.42 84
18224.69 89
18225.97 106
18227.24 91
18228.51 98
18229.79 88
18231.06 98
18232.34 93
18233.61 78
18234.89 90
18236.16 110
18237.44 82
18238.71 112
18239.99 110
18241.26 87
18242.54 90
18243.81 98
18245.09 99
18246.36 82
18247.64 93
18248.91 96
18250.19 98
18251.47 96
18252.74 104
18254.02 100
18255.29 104
18256.57 90
18257.84 103
18259.12 99
18260.39 91
18261.67 104
18262.95 107
18264.22 105
18265.50 103
18266.77 104
18268.05 90
18269.33 91
18270.60 104
18271.88 105
18273.15 105
18274.43 86
18275.71 85
18276.98 94
18278.26 92
18279.54 102
18280.81 89
18282.09 106
18283.37 92
18284.64 88
18285.92 90
18287.20 88
18288.47 98
18289.75 89
18291.03 88
18292.30 86
18293.58 83
18294.86 81
18296.13 82
18297.41 95
18298.69 81
18299.96 94
18301.24 88
18302.52 107
18303.80 89
18305.07 94
18306.35 81
18307.63 104
18308.91 101
18310.18 85
18311.46 99
18312.74 95
18314.02 91
18315.29 96
18316.57 87
18317.85 96
18319.13 84
18320.40 94
18321.68 88
18322.96 89
18324.24 96
18325.52 77
18326.79 93
18328.07 94
18329.35 111
18330.63 92
18331.91 97
18333.19 99
18334.46 99
18335.74 84
18337.02 93
18338.30 107
18339.58 112
18340.86 98
18342.13 107
18343.41 103
18344.69 94
18345.97 101
18347.25 99
18348.53 106
18349.81 91
18351.09 93
18352.36 95
18353.64 92
18354.92 85
18356.20 109
18357.48 79
18358.76 101
18360.04 89
18361.32 73
18362.60 96
18363.88 113
18365.16 89
18366.44 85
18367.72 99
18369.00 82
18370.27 96
18371.55 78
18372.83 94
18374.11 75
18375.39 89
18376.67 94
18377.95 99
18379.23 96
18380.51 79
18381.79 92
18383.07 111
18384.35 105
18385.63 94
18386.91 101
18388.19 100
18389.47 106
18390.75 95
18392.03 110
18393.31 100
18394.60 96
18395.88 94
18397.16 101
18398.44 89
18399.72 95
18401.00 95
18402.28 102
18403.56 85
18404.84 84
18406.12 94
18407.40 73
18408.68 90
18409.96 68
18411.24 87
18412.53 89
18413.81 91
18415.09 88
18416.37 92
18417.65 102
18418.93 108
18420.21 98
18421.49 87
18422.78 87
18424.06 85
18425.34 96
18426.62 80
18427.90 74
18429.18 90
18430.46 90
18431.75 86
18433.03 105
18434.31 86
18435.59 96
18436.87 89
18438.16 90
18439.44 106
18440.72 91
18442.00 87
18443.28 87
18444.57 86
18445.85 99
18447.13 89
18448.41 89
18449.70 113
18450.98 83
18452.26 93
18453.54 98
18454.83 97
18456.11 71
18457.39 75
18458.67 92
18459.96 107
18461.24 76
18462.52 98
18463.80 85
18465.09 95
18466.37 96
18467.65 93
18468.94 100
18470.22 95
18471.50 87
18472.78 78
18474.07 97
18475.35 95
18476.63 82
18477.92 88
18479.20 93
18480.48 82
18481.77 96
18483.05 81
18484.34 98
18485.62 88
18486.90 87
18488.19 102
18489.47 84
18490.75 94
18492.04 81
18493.32 91
18494.61 76
18495.89 96
18497.17 93
18498.46 89
18499.74 94
18501.03 109
18502.31 83
18503.59 93
18504.88 108
18506.16 90
18507.45 90
18508.73 106
18510.02 105
18511.30 78
18512.58 87
18513.87 85
18515.15 101
18516.44 92
18517.72 105
18519.01 90
18520.29 108
18521.58 111
18522.86 102
18524.15 83
18525.43 101
18526.72 97
18528.00 104
18529.29 97
18530.57 99
18531.86 94
18533.14 88
18534.43 111
18535.71 86
18537.00 83
18538.28 90
18539.57 89
18540.86 92
18542.14 96
18543.43 56
18544.71 94
18546.00 101
18547.28 82
18548.57 82
18549.85 80
18551.14 96
18552.43 85
18553.71 99
18555.00 82
18556.28 102
18557.57 104
18558.86 103
18560.14 86
18561.43 98
18562.72 83
18564.00 97
18565.29 80
18566.57 81
18567.86 87
18569.15 98
18570.43 97
18571.72 95
18573.01 92
18574.29 101
18575.58 92
18576.87 101
18578.15 129
18579.44 109
18580.73 113
18582.01 78
18583.30 98
18584.59 107
18585.88 101
18587.16 95
18588.45 84
18589.74 90
18591.02 95
18592.31 95
18593.60 87
18594.89 108
18596.17 98
18597.46 99
18598.75 100
18600.04 109
18601.32 84
18602.61 98
18603.90 105
18605.19 81
18606.47 89
18607.76 106
18609.05 90
18610.34 93
18611.63 96
18612.91 84
18614.20 115
18615.49 97
18616.78 94
18618.07 92
18619.35 91
18620.64 106
18621.93 106
18623.22 97
18624.51 101
18625.80 97
18627.09 112
18628.37 110
18629.66 92
18630.95 98
18632.24 90
18633.53 103
18634.82 94
18636.11 97
18637.39 90
18638.68 98
18639.97 96
18641.26 100
18642.55 99
18643.84 113
18645.13 93
18646.42 109
18647.71 82
18649.00 76
18650.29 87
18651.58 91
18652.86 99
18654.15 69
18655.44 104
18656.73 83
18658.02 72
18659.31 80
18660.60 72
18661.89 74
18663.18 81
18664.47 84
18665.76 89
18667.05 80
18668.34 96
18669.63 98
18670.92 94
18672.21 88
18673.50 73
18674.79 85
18676.08 89
18677.37 78
18678.66 76
18679.95 86
18681.24 86
18682.53 88
18683.82 91
18685.11 84
18686.40 81
18687.69 91
18688.99 78
18690.28 83
18691.57 81
18692.86 88
18694.15 77
18695.44 82
18696.73 79
18698.02 94
18699.31 91
18700.60 89
18701.89 101
18703.19 91
18704.48 92
18705.77 99
18707.06 91
18708.35 81
18709.64 71
18710.93 84
18712.22 77
18713.52 97
18714.81 87
18716.10 93
18717.39 91
18718.68 73
18719.97 71
18721.27 72
18722.56 87
18723.85 97
18725.14 73
18726.43 78
18727.72 80
18729.02 71
18730.31 85
18731.60 86
18732.89 89
18734.19 79
18735.48 82
18736.77 71
18738.06 83
18739.35 82
18740.65 84
18741.94 82
18743.23 88
18744.52 86
18745.82 89
18747.11 76
18748.40 74
18749.70 77
18750.99 78
18752.28 97
18753.57 78
18754.87 77
18756.16 80
18757.45 97
18758.75 72
18760.04 84
18761.33 66
18762.63 82
18763.92 82
18765.21 75
18766.50 82
18767.80 71
18769.09 75
18770.38 69
18771.68 86
18772.97 74
18774.27 91
18775.56 87
18776.85 83
18778.15 78
18779.44 76
18780.73 86
18782.03 101
18783.32 85
18784.62 75
18785.91 85
18787.20 78
18788.50 76
18789.79 91
18791.09 91
18792.38 73
18793.67 73
18794.97 102
18796.26 103
18797.56 73
18798.85 83
18800.15 81
18801.44 80
18802.74 97
18804.03 96
18805.32 92
18806.62 92
18807.91 87
18809.21 80
18810.50 79
18811.80 71
18813.09 68
18814.39 73
18815.68 85
18816.98 69
18818.27 78
18819.57 84
18820.86 78
18822.16 65
18823.45 75
18824.75 76
18826.05 80
18827.34 85
18828.64 92
18829.93 92
18831.23 87
18832.52 64
18833.82 79
18835.11 72
18836.41 79
18837.71 85
18839.00 85
18840.30 70
18841.59 85
18842.89 86
18844.18 83
18845.48 76
18846.78 72
18848.07 72
18849.37 80
18850.67 71
18851.96 62
18853.26 80
18854.55 66
18855.85 69
18857.15 71
18858.44 66
18859.74 67
18861.04 71
18862.33 82
18863.63 87
18864.93 77
18866.22 79
18867.52 89
18868.82 67
18870.11 95
18871.41 69
18872.71 90
18874.00 87
18875.30 88
18876.60 86
18877.90 91
18879.19 78
18880.49 67
18881.79 70
18883.09 73
18884.38 92
18885.68 81
18886.98 79
18888.27 84
18889.57 82
18890.87 70
18892.17 91
18893.47 85
18894.76 75
18896.06 68
18897.36 80
18898.66 79
18899.95 74
18901.25 87
18902.55 93
18903.85 87
18905.15 82
18906.44 60
18907.74 71
18909.04 70
18910.34 66
18911.64 75
18912.94 70
18914.23 85
18915.53 93
18916.83 78
18918.13 76
18919.43 73
18920.73 88
18922.03 91
18923.32 96
18924.62 90
18925.92 96
18927.22 78
18928.52 89
18929.82 83
18931.12 81
18932.42 65
18933.72 92
18935.01 85
18936.31 79
18937.61 74
18938.91 74
18940.21 71
18941.51 79
18942.81 81
18944.11 80
18945.41 73
18946.71 70
18948.01 87
18949.31 72
18950.61 101
18951.91 80
18953.21 92
18954.51 70
18955.81 75
18957.11 84
18958.41 88
18959.71 67
18961.01 83
18962.31 87
18963.61 74
18964.91 75
18966.21 71
18967.51 93
18968.81 76
18970.11 85
18971.41 77
18972.71 99
18974.01 79
18975.31 72
18976.61 79
18977.91 75
18979.21 81
18980.51 80
18981.81 103
18983.11 75
18984.41 73
18985.71 85
18987.02 79
18988.32 48
18989.62 77
18990.92 74
18992.22 79
18993.52 76
18994.82 76
18996.12 74
18997.42 76
18998.73 70
19000.03 85
19001.33 90
19002.63 74
19003.93 68
19005.23 70
19006.53 98
19007.84 72
19009.14 85
19010.44 74
19011.74 76
19013.04 77
19014.34 73
19015.65 73
19016.95 65
19018.25 84
19019.55 93
19020.85 83
19022.16 80
19023.46 85
19024.76 84
19026.06 86
19027.37 76
19028.67 82
19029.97 73
19031.27 74
19032.57 67
19033.88 65
19035.18 63
19036.48 56
19037.79 64
19039.09 77
19040.39 85
19041.69 71
19043.00 65
19044.30 62
19045.60 74
19046.90 80
19048.21 76
19049.51 73
19050.81 69
19052.12 65
19053.42 83
19054.72 86
19056.03 65
19057.33 89
19058.63 94
19059.94 73
19061.24 75
19062.54 71
19063.85 85
19065.15 79
19066.45 68
19067.76 71
19069.06 73
19070.37 67
19071.67 73
19072.97 85
19074.28 66
19075.58 78
19076.88 77
19078.19 66
19079.49 62
19080.80 66
19082.10 73
19083.41 78
19084.71 74
19086.01 73
19087.32 73
19088.62 74
19089.93 79
19091.23 71
19092.54 82
19093.84 97
19095.14 85
19096.45 94
19097.75 93
19099.06 75
19100.36 94
19101.67 85
19102.97 81
19104.28 98
19105.58 80
19106.89 73
19108.19 76
19109.50 80
19110.80 98
19112.11 94
19113.41 89
19114.72 78
19116.02 78
19117.33 93
19118.64 94
19119.94 105
19121.25 85
19122.55 94
19123.86 86
19125.16 88
19126.47 102
19127.77 98
19129.08 87
19130.39 96
19131.69 89
19133.00 77
19134.30 83
19135.61 85
19136.92 89
19138.22 83
19139.53 99
19140.83 93
19142.14 98
19143.45 93
19144.75 91
19146.06 82
19147.37 99
19148.67 90
19149.98 87
19151.28 85
19152.59 80
19153.90 83
19155.20 95
19156.51 89
19157.82 84
19159.12 108
19160.43 92
19161.74 90
19163.05 84
19164.35 82
19165.66 76
19166.97 113
19168.27 89
19169.58 97
19170.89 82
19172.19 81
19173.50 87
19174.81 91
19176.12 73
19177.42 73
19178.73 91
19180.04 100
19181.35 95
19182.65 87
19183.96 102
19185.27 84
19186.58 74
19187.89 79
19189.19 83
19190.50 91
19191.81 94
19193.12 83
19194.42 93
19195.73 87
19197.04 75
19198.35 79
19199.66 77
19200.97 76
19202.27 72
19203.58 77
19204.89 87
19206.20 80
19207.51 82
19208.82 76
19210.12 81
19211.43 81
19212.74 74
19214.05 72
19215.36 77
19216.67 57
19217.98 82
19219.28 80
19220.59 85
19221.90 86
19223.21 80
19224.52 77
19225.83 90
19227.14 91
19228.45 101
19229.76 84
19231.07 90
19232.38 74
19233.68 94
19234.99 89
19236.30 74
19237.61 98
19238.92 86
19240.23 85
19241.54 86
19242.85 80
19244.16 87
19245.47 74
19246.78 76
19248.09 78
19249.40 75
19250.71 79
19252.02 82
19253.33 68
19254.64 77
19255.95 70
19257.26 90
19258.57 95
19259.88 83
19261.19 75
19262.50 60
19263.81 86
19265.12 77
19266.43 80
19267.74 73
19269.05 76
19270.36 81
19271.67 68
19272.99 79
19274.30 85
19275.61 89
19276.92 87
19278.23 78
19279.54 71
19280.85 87
19282.16 84
19283.47 83
19284.78 86
19286.09 82
19287.41 86
19288.72 70
19290.03 83
19291.34 76
19292.65 76
19293.96 79
19295.27 84
19296.58 77
19297.90 72
19299.21 87
19300.52 76
19301.83 77
19303.14 79
19304.45 83
19305.77 72
19307.08 90
19308.39 72
19309.70 82
19311.01 84
19312.33 79
19313.64 79
19314.95 64
19316.26 76
19317.57 68
19318.89 78
19320.20 77
19321.51 62
19322.82 80
19324.14 73
19325.45 78
19326.76 73
19328.07 68
19329.39 78
19330.70 77
19332.01 82
19333.32 77
19334.64 90
19335.95 95
19337.26 67
19338.58 64
19339.89 84
19341.20 83
19342.51 63
19343.83 77
19345.14 75
19346.45 105
19347.77 76
19349.08 87
19350.39 62
19351.71 68
19353.02 74
19354.33 98
19355.65 91
19356.96 65
19358.27 74
19359.59 69
19360.90 79
19362.21 83
19363.53 74
19364.84 77
19366.16 87
19367.47 79
19368.78 85
19370.10 72
19371.41 92
19372.73 74
19374.04 89
19375.35 77
19376.67 64
19377.98 60
19379.30 67
19380.61 72
19381.93 60
19383.24 89
19384.55 94
19385.87 69
19387.18 67
19388.50 73
19389.81 75
19391.13 92
19392.44 71
19393.76 82
19395.07 84
19396.39 80
19397.70 86
19399.02 75
19400.33 61
19401.65 76
19402.96 74
19404.28 77
19405.59 67
19406.91 51
19408.22 69
19409.54 84
19410.85 82
19412.17 77
19413.48 65
19414.80 75
19416.11 70
19417.43 64
19418.75 69
19420.06 74
19421.38 77
19422.69 73
19424.01 82
19425.32 98
19426.64 73
19427.96 100
19429.27 72
19430.59 74
19431.90 70
19433.22 80
19434.54 72
19435.85 61
19437.17 65
19438.49 70
19439.80 81
19441.12 74
19442.43 65
19443.75 81
19445.07 69
19446.38 56
19447.70 72
19449.02 70
19450.33 75
19451.65 59
19452.97 69
19454.28 69
19455.60 48
19456.92 70
19458.23 85
19459.55 65
19460.87 61
19462.19 70
19463.50 84
19464.82 80
19466.14 58
19467.45 70
19468.77 74
19470.09 77
19471.41 85
19472.72 79
19474.04 73
19475.36 66
19476.68 69
19477.99 75
19479.31 62
19480.63 72
19481.95 61
19483.27 76
19484.58 76
19485.90 79
19487.22 88
19488.54 75
19489.85 79
19491.17 74
19492.49 74
19493.81 60
19495.13 71
19496.45 65
19497.76 81
19499.08 74
19500.40 73
19501.72 74
19503.04 71
19504.36 72
19505.67 60
19506.99 73
19508.31 72
19509.63 74
19510.95 74
19512.27 79
19513.59 73
19514.91 71
19516.22 73
19517.54 72
19518.86 72
19520.18 67
19521.50 75
19522.82 88
19524.14 62
19525.46 65
19526.78 77
19528.10 68
19529.42 74
19530.74 75
19532.06 75
19533.37 63
19534.69 74
19536.01 63
19537.33 91
19538.65 56
19539.97 72
19541.29 77
19542.61 76
19543.93 61
19545.25 65
19546.57 69
19547.89 67
19549.21 70
19550.53 66
19551.85 70
19553.17 65
19554.49 72
19555.81 76
19557.13 76
19558.45 57
19559.77 75
19561.09 75
19562.41 86
19563.74 78
19565.06 62
19566.38 75
19567.70 54
19569.02 68
19570.34 71
19571.66 68
19572.98 59
19574.30 73
19575.62 59
19576.94 81
19578.26 62
19579.59 79
19580.91 68
19582.23 77
19583.55 73
19584.87 81
19586.19 88
19587.51 62
19588.83 70
19590.16 67
19591.48 83
19592.80 60
19594.12 87
19595.44 70
19596.76 78
19598.08 61
19599.41 66
19600.73 60
19602.05 81
19603.37 68
19604.69 62
19606.02 73
19607.34 53
19608.66 55
19609.98 65
19611.30 83
19612.63 63
19613.95 62
19615.27 69
19616.59 84
19617.91 70
19619.24 75
19620.56 72
19621.88 79
19623.20 71
19624.53 56
19625.85 70
19627.17 69
19628.50 83
19629.82 74
19631.14 87
19632.46 54
19633.79 74
19635.11 64
19636.43 60
19637.76 69
19639.08 74
19640.40 77
19641.72 75
19643.05 93
19644.37 67
19645.69 73
19647.02 69
19648.34 87
19649.66 77
19650.99 80
19652.31 64
19653.64 76
19654.96 77
19656.28 76
19657.61 59
19658.93 57
19660.25 78
19661.58 88
19662.90 69
19664.23 72
19665.55 86
19666.87 68
19668.20 77
19669.52 79
19670.85 69
19672.17 65
19673.49 70
19674.82 60
19676.14 72
19677.47 62
19678.79 82
19680.12 74
19681.44 64
19682.76 63
19684.09 74
19685.41 67
19686.74 60
19688.06 64
19689.39 69
19690.71 76
19692.04 66
19693.36 76
19694.69 84
19696.01 61
19697.34 73
19698.66 73
19699.99 71
19701.31 67
19702.64 64
19703.96 74
19705.29 82
19706.61 84
19707.94 55
19709.26 77
19710.59 64
19711.92 79
19713.24 68
19714.57 83
19715.89 78
19717.22 79
19718.54 73
19719.87 75
19721.20 73
19722.52 74
19723.85 68
19725.17 53
19726.50 68
19727.83 62
19729.15 61
19730.48 78
19731.80 60
19733.13 65
19734.46 78
19735.78 77
19737.11 85
19738.44 61
19739.76 71
19741.09 78
19742.41 60
19743.74 72
19745.07 62
19746.39 70
19747.72 62
19749.05 70
19750.37 67
19751.70 75
19753.03 76
19754.36 79
19755.68 90
19757.01 74
19758.34 71
19759.66 60
19760.99 69
19762.32 57
19763.65 64
19764.97 65
19766.30 62
19767.63 58
19768.95 72
19770.28 75
19771.61 86
19772.94 56
19774.27 66
19775.59 71
19776.92 68
19778.25 73
19779.58 73
19780.90 79
19782.23 67
19783.56 83
19784.89 73
19786.22 65
19787.54 85
19788.87 79
19790.20 68
19791.53 77
19792.86 64
19794.18 55
19795.51 64
19796.84 80
19798.17 64
19799.50 75
19800.83 77
19802.16 73
19803.48 73
19804.81 73
19806.14 72
19807.47 61
19808.80 67
19810.13 59
19811.46 73
19812.79 75
19814.11 76
19815.44 53
19816.77 77
19818.10 73
19819.43 82
19820.76 86
19822.09 70
19823.42 68
19824.75 73
19826.08 75
19827.41 77
19828.74 70
19830.07 74
19831.39 64
19832.72 86
19834.05 68
19835.38 64
19836.71 70
19838.04 63
19839.37 78
19840.70 75
19842.03 72
19843.36 71
19844.69 91
19846.02 69
19847.35 69
19848.68 70
19850.01 74
19851.34 96
19852.67 75
19854.00 72
19855.33 70
19856.66 70
19857.99 85
19859.33 81
19860.66 80
19861.99 68
19863.32 84
19864.65 65
19865.98 61
19867.31 74
19868.64 89
19869.97 78
19871.30 77
19872.63 76
19873.96 73
19875.29 81
19876.63 75
19877.96 69
19879.29 70
19880.62 62
19881.95 58
19883.28 74
19884.61 81
19885.94 65
19887.28 67
19888.61 71
19889.94 62
19891.27 69
19892.60 66
19893.93 55
19895.26 65
19896.60 70
19897.93 84
19899.26 60
19900.59 72
19901.92 71
19903.26 76
19904.59 93
19905.92 70
19907.25 70
19908.58 89
19909.92 72
19911.25 84
19912.58 75
19913.91 65
19915.24 69
19916.58 80
19917.91 69
19919.24 76
19920.57 69
19921.91 68
19923.24 72
19924.57 76
19925.91 80
19927.24 63
19928.57 81
19929.90 87
19931.24 61
19932.57 89
19933.90 67
19935.24 75
19936.57 72
19937.90 81
19939.23 77
19940.57 76
19941.90 61
19943.23 73
19944.57 79
19945.90 61
19947.23 79
19948.57 84
19949.90 69
19951.23 66
19952.57 68
19953.90 65
19955.24 75
19956.57 72
19957.90 71
19959.24 79
19960.57 78
19961.90 75
19963.24 76
19964.57 68
19965.91 86
19967.24 65
19968.58 80
19969.91 82
19971.24 62
19972.58 67
19973.91 66
19975.25 57
19976.58 69
19977.92 74
19979.25 77
19980.58 67
19981.92 71
19983.25 94
19984.59 77
19985.92 57
19987.26 62
19988.59 70
19989.93 71
19991.26 81
19992.60 62
19993.93 77
19995.27 75
19996.60 71
19997.94 77
19999.27 87
20000.61 61
20001.94 70
20003.28 71
20004.61 69
20005.95 69
20007.28 80
20008.62 87
20009.96 81
20011.29 75
20012.63 75
20013.96 80
20015.30 77
20016.63 79
20017.97 71
20019.30 71
20020.64 71
20021.98 67
20023.31 81
20024.65 80
20025.98 70
20027.32 76
20028.66 83
20029.99 72
20031.33 70
20032.67 81
20034.00 84
20035.34 59
20036.67 66
20038.01 77
20039.35 64
20040.68 71
20042.02 64
20043.36 85
20044.69 73
20046.03 61
20047.37 70
20048.70 82
20050.04 72
20051.38 88
20052.71 75
20054.05 76
20055.39 65
20056.73 84
20058.06 72
20059.40 68
20060.74 73
20062.07 63
20063.41 88
20064.75 74
20066.09 63
20067.42 71
20068.76 72
20070.10 73
20071.44 73
20072.77 73
20074.11 73
20075.45 68
20076.79 71
20078.13 80
20079.46 69
20080.80 69
20082.14 69
20083.48 87
20084.81 87
20086.15 64
20087.49 79
20088.83 73
20090.17 97
20091.51 88
20092.84 78
20094.18 73
20095.52 83
20096.86 76
20098.20 85
20099.54 64
20100.87 63
20102.21 73
20103.55 82
20104.89 84
20106.23 69
20107.57 93
20108.91 89
20110.25 75
20111.58 67
20112.92 71
20114.26 74
20115.60 81
20116.94 74
20118.28 71
20119.62 75
20120.96 63
20122.30 69
20123.64 78
20124.98 75
20126.31 83
20127.65 80
20128.99 80
