# Supplementary material for: MALDI-TOF MS typing enables the classification of brewing yeasts of the genus Saccharomyces to major beer styles
Source: PLoS One. 2017 Aug 9;12(8):e0181694. doi: 10.1371/journal.pone.0181694 (PMC5549903; doi:10.1371/journal.pone.0181694)
Supplement: S8 File — The directory includes 90 raw files and was zipped to “.zip”; the folder has three strains with 30 spectra per strain; S1 Text explains the raw files with an example and Table 1 represents the yeast strains used within the experiment. (ZIP) [file pone.0181694.s011.zip › 22-24/30283-8J4-Lag-Lag-Lag-YPG-18h-E-E_2016-09-27_10_0_D10_1.dat]

1999.34 744
1999.77 813
2000.19 805
2000.61 791
2001.03 793
2001.45 772
2001.88 799
2002.30 804
2002.72 764
2003.14 780
2003.56 759
2003.99 783
2004.41 781
2004.83 741
2005.25 691
2005.68 743
2006.10 760
2006.52 687
2006.94 744
2007.37 732
2007.79 778
2008.21 772
2008.64 792
2009.06 839
2009.48 796
2009.90 801
2010.33 771
2010.75 757
2011.17 728
2011.60 757
2012.02 755
2012.44 724
2012.87 714
2013.29 743
2013.71 708
2014.14 755
2014.56 698
2014.98 722
2015.41 739
2015.83 778
2016.25 784
2016.68 773
2017.10 839
2017.53 843
2017.95 756
2018.37 767
2018.80 796
2019.22 778
2019.65 767
2020.07 850
2020.49 801
2020.92 785
2021.34 870
2021.77 870
2022.19 814
2022.61 771
2023.04 757
2023.46 715
2023.89 741
2024.31 765
2024.74 754
2025.16 705
2025.59 704
2026.01 712
2026.44 686
2026.86 738
2027.29 754
2027.71 738
2028.14 840
2028.56 773
2028.98 764
2029.41 754
2029.84 700
2030.26 733
2030.69 761
2031.11 770
2031.54 760
2031.96 742
2032.39 763
2032.81 760
2033.24 774
2033.66 807
2034.09 817
2034.51 748
2034.94 742
2035.37 743
2035.79 759
2036.22 745
2036.64 736
2037.07 726
2037.49 729
2037.92 711
2038.35 761
2038.77 801
2039.20 707
2039.62 720
2040.05 698
2040.48 688
2040.90 752
2041.33 734
2041.76 760
2042.18 731
2042.61 700
2043.03 692
2043.46 667
2043.89 703
2044.31 731
2044.74 672
2045.17 656
2045.59 752
2046.02 711
2046.45 699
2046.87 683
2047.30 726
2047.73 713
2048.16 737
2048.58 731
2049.01 683
2049.44 695
2049.86 703
2050.29 715
2050.72 679
2051.15 694
2051.57 711
2052.00 685
2052.43 650
2052.86 663
2053.28 725
2053.71 698
2054.14 728
2054.57 710
2054.99 758
2055.42 724
2055.85 672
2056.28 708
2056.70 734
2057.13 730
2057.56 780
2057.99 831
2058.42 815
2058.84 801
2059.27 807
2059.70 714
2060.13 717
2060.56 726
2060.99 694
2061.41 794
2061.84 722
2062.27 750
2062.70 730
2063.13 786
2063.56 712
2063.99 774
2064.41 825
2064.84 786
2065.27 811
2065.70 810
2066.13 819
2066.56 947
2066.99 833
2067.42 842
2067.85 814
2068.27 744
2068.70 794
2069.13 783
2069.56 745
2069.99 746
2070.42 783
2070.85 811
2071.28 710
2071.71 707
2072.14 766
2072.57 757
2073.00 770
2073.43 723
2073.86 777
2074.29 707
2074.72 770
2075.15 801
2075.58 718
2076.01 722
2076.44 753
2076.87 829
2077.30 800
2077.73 771
2078.16 793
2078.59 800
2079.02 746
2079.45 723
2079.88 761
2080.31 765
2080.74 784
2081.17 770
2081.60 773
2082.03 782
2082.46 783
2082.89 719
2083.32 730
2083.75 732
2084.18 717
2084.61 693
2085.04 714
2085.47 815
2085.90 736
2086.34 771
2086.77 762
2087.20 766
2087.63 719
2088.06 659
2088.49 696
2088.92 742
2089.35 721
2089.79 726
2090.22 755
2090.65 734
2091.08 753
2091.51 699
2091.94 720
2092.37 740
2092.81 655
2093.24 707
2093.67 713
2094.10 730
2094.53 770
2094.96 713
2095.40 715
2095.83 704
2096.26 680
2096.69 715
2097.12 657
2097.56 700
2097.99 743
2098.42 729
2098.85 696
2099.29 671
2099.72 678
2100.15 674
2100.58 712
2101.01 660
2101.45 678
2101.88 705
2102.31 767
2102.75 746
2103.18 673
2103.61 608
2104.04 659
2104.48 733
2104.91 726
2105.34 665
2105.77 736
2106.21 770
2106.64 719
2107.07 692
2107.51 662
2107.94 727
2108.37 721
2108.81 708
2109.24 711
2109.67 761
2110.11 701
2110.54 749
2110.97 764
2111.41 684
2111.84 716
2112.27 715
2112.71 685
2113.14 732
2113.58 683
2114.01 651
2114.44 661
2114.88 702
2115.31 687
2115.75 662
2116.18 627
2116.61 635
2117.05 664
2117.48 619
2117.92 672
2118.35 662
2118.78 697
2119.22 631
2119.65 641
2120.09 688
2120.52 676
2120.96 671
2121.39 668
2121.83 718
2122.26 720
2122.69 759
2123.13 764
2123.56 736
2124.00 751
2124.43 750
2124.87 718
2125.30 704
2125.74 699
2126.17 682
2126.61 696
2127.04 719
2127.48 749
2127.91 726
2128.35 696
2128.79 715
2129.22 742
2129.66 745
2130.09 737
2130.53 751
2130.96 758
2131.40 737
2131.83 696
2132.27 777
2132.70 720
2133.14 750
2133.58 737
2134.01 754
2134.45 726
2134.88 718
2135.32 725
2135.76 689
2136.19 664
2136.63 717
2137.06 702
2137.50 694
2137.94 744
2138.37 724
2138.81 733
2139.25 695
2139.68 708
2140.12 675
2140.56 763
2140.99 681
2141.43 642
2141.87 703
2142.30 709
2142.74 692
2143.18 677
2143.61 656
2144.05 641
2144.49 662
2144.92 639
2145.36 653
2145.80 693
2146.23 676
2146.67 698
2147.11 699
2147.55 736
2147.98 737
2148.42 813
2148.86 844
2149.30 876
2149.73 846
2150.17 855
2150.61 921
2151.05 874
2151.48 900
2151.92 884
2152.36 933
2152.80 918
2153.23 832
2153.67 814
2154.11 760
2154.55 730
2154.99 810
2155.42 780
2155.86 722
2156.30 755
2156.74 743
2157.18 714
2157.61 739
2158.05 744
2158.49 786
2158.93 721
2159.37 677
2159.81 702
2160.24 749
2160.68 768
2161.12 813
2161.56 798
2162.00 747
2162.44 763
2162.88 811
2163.32 734
2163.75 763
2164.19 752
2164.63 786
2165.07 791
2165.51 748
2165.95 711
2166.39 700
2166.83 701
2167.27 736
2167.71 685
2168.15 637
2168.59 766
2169.02 742
2169.46 694
2169.90 743
2170.34 748
2170.78 751
2171.22 783
2171.66 762
2172.10 811
2172.54 769
2172.98 690
2173.42 750
2173.86 761
2174.30 742
2174.74 693
2175.18 726
2175.62 779
2176.06 823
2176.50 818
2176.94 941
2177.38 849
2177.82 837
2178.26 931
2178.70 809
2179.14 866
2179.58 860
2180.02 863
2180.47 826
2180.91 793
2181.35 779
2181.79 761
2182.23 757
2182.67 762
2183.11 728
2183.55 758
2183.99 723
2184.43 775
2184.87 710
2185.31 721
2185.76 730
2186.20 685
2186.64 677
2187.08 764
2187.52 745
2187.96 766
2188.40 804
2188.84 883
2189.29 767
2189.73 741
2190.17 785
2190.61 764
2191.05 790
2191.49 807
2191.94 737
2192.38 715
2192.82 780
2193.26 768
2193.70 819
2194.14 876
2194.59 877
2195.03 881
2195.47 820
2195.91 822
2196.36 845
2196.80 811
2197.24 831
2197.68 862
2198.12 859
2198.57 767
2199.01 766
2199.45 791
2199.89 791
2200.34 775
2200.78 746
2201.22 780
2201.66 798
2202.11 821
2202.55 763
2202.99 779
2203.44 769
2203.88 769
2204.32 798
2204.76 733
2205.21 805
2205.65 802
2206.09 832
2206.54 779
2206.98 729
2207.42 754
2207.87 753
2208.31 835
2208.75 775
2209.20 796
2209.64 795
2210.08 870
2210.53 805
2210.97 769
2211.42 839
2211.86 872
2212.30 742
2212.75 771
2213.19 847
2213.63 784
2214.08 793
2214.52 717
2214.97 721
2215.41 726
2215.85 810
2216.30 733
2216.74 699
2217.19 696
2217.63 725
2218.08 740
2218.52 695
2218.97 678
2219.41 691
2219.85 777
2220.30 726
2220.74 768
2221.19 757
2221.63 714
2222.08 784
2222.52 740
2222.97 793
2223.41 779
2223.86 806
2224.30 782
2224.75 774
2225.19 800
2225.64 846
2226.08 805
2226.53 776
2226.97 826
2227.42 786
2227.86 812
2228.31 846
2228.75 830
2229.20 845
2229.65 856
2230.09 886
2230.54 861
2230.98 920
2231.43 992
2231.87 909
2232.32 900
2232.76 981
2233.21 954
2233.66 945
2234.10 1043
2234.55 949
2234.99 1019
2235.44 985
2235.89 934
2236.33 879
2236.78 849
2237.23 842
2237.67 910
2238.12 854
2238.56 777
2239.01 767
2239.46 756
2239.90 750
2240.35 712
2240.80 734
2241.24 718
2241.69 723
2242.14 694
2242.58 653
2243.03 660
2243.48 723
2243.93 689
2244.37 670
2244.82 647
2245.27 672
2245.71 669
2246.16 673
2246.61 660
2247.05 675
2247.50 675
2247.95 621
2248.40 622
2248.84 637
2249.29 681
2249.74 665
2250.19 686
2250.63 699
2251.08 753
2251.53 711
2251.98 722
2252.43 668
2252.87 689
2253.32 692
2253.77 723
2254.22 702
2254.66 648
2255.11 719
2255.56 691
2256.01 704
2256.46 802
2256.91 714
2257.35 663
2257.80 737
2258.25 638
2258.70 661
2259.15 625
2259.60 700
2260.04 738
2260.49 695
2260.94 728
2261.39 727
2261.84 742
2262.29 689
2262.74 724
2263.19 752
2263.63 734
2264.08 710
2264.53 705
2264.98 701
2265.43 764
2265.88 688
2266.33 794
2266.78 774
2267.23 722
2267.68 730
2268.13 795
2268.58 811
2269.02 838
2269.47 909
2269.92 847
2270.37 894
2270.82 934
2271.27 999
2271.72 1036
2272.17 1012
2272.62 968
2273.07 995
2273.52 968
2273.97 946
2274.42 891
2274.87 901
2275.32 913
2275.77 905
2276.22 947
2276.67 978
2277.12 962
2277.57 905
2278.02 974
2278.47 945
2278.92 908
2279.37 843
2279.82 841
2280.27 766
2280.73 778
2281.18 751
2281.63 713
2282.08 695
2282.53 691
2282.98 707
2283.43 673
2283.88 692
2284.33 694
2284.78 683
2285.23 677
2285.68 702
2286.14 710
2286.59 717
2287.04 683
2287.49 712
2287.94 748
2288.39 722
2288.84 792
2289.30 757
2289.75 782
2290.20 836
2290.65 885
2291.10 920
2291.55 967
2292.00 952
2292.46 1047
2292.91 1012
2293.36 997
2293.81 987
2294.26 1045
2294.72 1032
2295.17 936
2295.62 951
2296.07 975
2296.52 998
2296.98 1008
2297.43 1003
2297.88 863
2298.33 849
2298.79 843
2299.24 784
2299.69 813
2300.14 823
2300.60 792
2301.05 780
2301.50 699
2301.95 669
2302.41 669
2302.86 657
2303.31 737
2303.76 730
2304.22 716
2304.67 723
2305.12 732
2305.58 625
2306.03 711
2306.48 749
2306.94 734
2307.39 798
2307.84 738
2308.30 703
2308.75 777
2309.20 751
2309.66 732
2310.11 793
2310.56 797
2311.02 831
2311.47 804
2311.92 845
2312.38 779
2312.83 747
2313.28 803
2313.74 822
2314.19 744
2314.65 782
2315.10 762
2315.55 744
2316.01 733
2316.46 774
2316.92 766
2317.37 815
2317.83 822
2318.28 823
2318.73 865
2319.19 837
2319.64 787
2320.10 800
2320.55 874
2321.01 872
2321.46 792
2321.92 774
2322.37 789
2322.82 823
2323.28 796
2323.73 775
2324.19 839
2324.64 895
2325.10 900
2325.55 902
2326.01 917
2326.46 1010
2326.92 971
2327.37 950
2327.83 887
2328.29 835
2328.74 837
2329.20 822
2329.65 871
2330.11 849
2330.56 842
2331.02 796
2331.47 841
2331.93 789
2332.38 752
2332.84 750
2333.30 793
2333.75 731
2334.21 744
2334.66 791
2335.12 754
2335.58 765
2336.03 699
2336.49 698
2336.94 718
2337.40 754
2337.86 740
2338.31 736
2338.77 721
2339.22 727
2339.68 743
2340.14 684
2340.59 758
2341.05 739
2341.51 733
2341.96 767
2342.42 731
2342.88 703
2343.33 751
2343.79 707
2344.25 727
2344.70 732
2345.16 730
2345.62 777
2346.08 786
2346.53 830
2346.99 790
2347.45 741
2347.90 801
2348.36 733
2348.82 732
2349.28 735
2349.73 715
2350.19 744
2350.65 794
2351.11 763
2351.56 837
2352.02 743
2352.48 795
2352.94 806
2353.39 676
2353.85 725
2354.31 732
2354.77 716
2355.22 759
2355.68 709
2356.14 694
2356.60 699
2357.06 670
2357.51 681
2357.97 706
2358.43 693
2358.89 711
2359.35 733
2359.81 775
2360.26 732
2360.72 760
2361.18 720
2361.64 744
2362.10 822
2362.56 780
2363.02 767
2363.47 771
2363.93 847
2364.39 837
2364.85 819
2365.31 839
2365.77 861
2366.23 921
2366.69 923
2367.15 792
2367.60 834
2368.06 880
2368.52 848
2368.98 781
2369.44 855
2369.90 769
2370.36 781
2370.82 766
2371.28 760
2371.74 695
2372.20 678
2372.66 763
2373.12 722
2373.58 705
2374.04 742
2374.50 727
2374.96 710
2375.42 707
2375.88 681
2376.34 704
2376.80 836
2377.26 805
2377.72 696
2378.18 727
2378.64 701
2379.10 760
2379.56 738
2380.02 674
2380.48 686
2380.94 699
2381.40 734
2381.86 694
2382.32 669
2382.78 715
2383.24 665
2383.70 692
2384.16 729
2384.62 722
2385.08 727
2385.54 743
2386.00 676
2386.47 698
2386.93 737
2387.39 705
2387.85 704
2388.31 730
2388.77 712
2389.23 756
2389.69 707
2390.15 731
2390.62 736
2391.08 711
2391.54 761
2392.00 723
2392.46 778
2392.92 768
2393.38 754
2393.85 707
2394.31 758
2394.77 742
2395.23 780
2395.69 703
2396.16 718
2396.62 727
2397.08 763
2397.54 781
2398.00 773
2398.47 754
2398.93 729
2399.39 718
2399.85 671
2400.31 724
2400.78 694
2401.24 664
2401.70 664
2402.16 710
2402.63 683
2403.09 698
2403.55 759
2404.01 686
2404.48 670
2404.94 747
2405.40 673
2405.86 655
2406.33 626
2406.79 662
2407.25 707
2407.72 679
2408.18 683
2408.64 712
2409.11 707
2409.57 677
2410.03 670
2410.49 645
2410.96 694
2411.42 628
2411.88 627
2412.35 639
2412.81 603
2413.28 622
2413.74 628
2414.20 659
2414.67 727
2415.13 689
2415.59 645
2416.06 658
2416.52 667
2416.98 662
2417.45 667
2417.91 730
2418.38 708
2418.84 749
2419.30 754
2419.77 771
2420.23 702
2420.70 690
2421.16 730
2421.63 719
2422.09 713
2422.55 745
2423.02 749
2423.48 717
2423.95 716
2424.41 737
2424.88 693
2425.34 686
2425.81 725
2426.27 698
2426.74 684
2427.20 686
2427.67 653
2428.13 701
2428.60 687
2429.06 698
2429.53 630
2429.99 589
2430.46 563
2430.92 627
2431.39 643
2431.85 652
2432.32 659
2432.78 751
2433.25 737
2433.71 653
2434.18 749
2434.64 709
2435.11 700
2435.58 645
2436.04 662
2436.51 623
2436.97 683
2437.44 693
2437.90 666
2438.37 669
2438.84 691
2439.30 671
2439.77 763
2440.23 765
2440.70 742
2441.17 782
2441.63 781
2442.10 755
2442.57 834
2443.03 817
2443.50 836
2443.96 736
2444.43 724
2444.90 693
2445.36 656
2445.83 676
2446.30 613
2446.76 670
2447.23 778
2447.70 659
2448.16 669
2448.63 705
2449.10 680
2449.57 715
2450.03 709
2450.50 675
2450.97 746
2451.43 690
2451.90 763
2452.37 748
2452.84 733
2453.30 674
2453.77 616
2454.24 596
2454.71 612
2455.17 657
2455.64 660
2456.11 652
2456.58 611
2457.04 628
2457.51 650
2457.98 713
2458.45 711
2458.91 711
2459.38 667
2459.85 695
2460.32 716
2460.79 651
2461.25 628
2461.72 698
2462.19 662
2462.66 655
2463.13 667
2463.60 706
2464.06 706
2464.53 653
2465.00 679
2465.47 716
2465.94 766
2466.41 679
2466.87 630
2467.34 643
2467.81 661
2468.28 651
2468.75 662
2469.22 666
2469.69 659
2470.16 630
2470.63 700
2471.09 636
2471.56 594
2472.03 640
2472.50 594
2472.97 669
2473.44 690
2473.91 693
2474.38 667
2474.85 658
2475.32 657
2475.79 629
2476.26 689
2476.73 752
2477.20 704
2477.67 647
2478.14 667
2478.60 692
2479.07 695
2479.54 669
2480.01 776
2480.48 666
2480.95 681
2481.42 630
2481.89 663
2482.36 682
2482.83 706
2483.30 711
2483.77 633
2484.25 637
2484.72 700
2485.19 669
2485.66 647
2486.13 695
2486.60 712
2487.07 744
2487.54 720
2488.01 730
2488.48 711
2488.95 717
2489.42 666
2489.89 675
2490.36 741
2490.83 752
2491.30 705
2491.78 682
2492.25 682
2492.72 653
2493.19 651
2493.66 648
2494.13 653
2494.60 707
2495.07 742
2495.55 709
2496.02 736
2496.49 667
2496.96 690
2497.43 717
2497.90 736
2498.37 695
2498.85 636
2499.32 619
2499.79 677
2500.26 655
2500.73 672
2501.20 656
2501.68 643
2502.15 628
2502.62 698
2503.09 661
2503.56 672
2504.04 646
2504.51 632
2504.98 660
2505.45 695
2505.93 692
2506.40 737
2506.87 718
2507.34 637
2507.82 644
2508.29 724
2508.76 696
2509.23 743
2509.71 693
2510.18 732
2510.65 800
2511.12 751
2511.60 787
2512.07 787
2512.54 846
2513.02 907
2513.49 857
2513.96 824
2514.44 761
2514.91 797
2515.38 821
2515.85 731
2516.33 716
2516.80 761
2517.27 717
2517.75 708
2518.22 718
2518.70 725
2519.17 779
2519.64 708
2520.12 724
2520.59 733
2521.06 743
2521.54 766
2522.01 807
2522.49 727
2522.96 713
2523.43 752
2523.91 701
2524.38 659
2524.86 678
2525.33 742
2525.80 652
2526.28 671
2526.75 671
2527.23 721
2527.70 682
2528.18 653
2528.65 669
2529.12 657
2529.60 668
2530.07 662
2530.55 648
2531.02 699
2531.50 669
2531.97 650
2532.45 667
2532.92 683
2533.40 702
2533.87 677
2534.35 704
2534.82 674
2535.30 700
2535.77 728
2536.25 689
2536.72 747
2537.20 671
2537.67 645
2538.15 653
2538.62 703
2539.10 672
2539.57 635
2540.05 671
2540.53 698
2541.00 696
2541.48 629
2541.95 647
2542.43 655
2542.90 685
2543.38 690
2543.86 701
2544.33 703
2544.81 748
2545.28 774
2545.76 661
2546.24 636
2546.71 720
2547.19 802
2547.66 835
2548.14 793
2548.62 805
2549.09 841
2549.57 896
2550.05 882
2550.52 876
2551.00 921
2551.48 922
2551.95 922
2552.43 922
2552.91 863
2553.38 874
2553.86 802
2554.34 828
2554.81 745
2555.29 764
2555.77 748
2556.24 753
2556.72 707
2557.20 700
2557.68 732
2558.15 750
2558.63 695
2559.11 731
2559.58 671
2560.06 683
2560.54 677
2561.02 663
2561.49 661
2561.97 650
2562.45 644
2562.93 700
2563.41 658
2563.88 634
2564.36 597
2564.84 598
2565.32 604
2565.79 659
2566.27 610
2566.75 630
2567.23 670
2567.71 615
2568.18 680
2568.66 668
2569.14 623
2569.62 626
2570.10 606
2570.58 653
2571.05 700
2571.53 641
2572.01 619
2572.49 656
2572.97 651
2573.45 593
2573.93 679
2574.40 665
2574.88 616
2575.36 641
2575.84 648
2576.32 616
2576.80 664
2577.28 682
2577.76 643
2578.24 586
2578.72 663
2579.19 664
2579.67 659
2580.15 679
2580.63 660
2581.11 604
2581.59 649
2582.07 724
2582.55 678
2583.03 654
2583.51 601
2583.99 589
2584.47 642
2584.95 659
2585.43 614
2585.91 609
2586.39 699
2586.87 669
2587.35 640
2587.83 622
2588.31 644
2588.79 653
2589.27 638
2589.75 616
2590.23 615
2590.71 646
2591.19 614
2591.67 579
2592.15 619
2592.63 686
2593.11 729
2593.59 678
2594.07 630
2594.55 608
2595.03 613
2595.51 646
2595.99 616
2596.47 629
2596.96 611
2597.44 580
2597.92 587
2598.40 595
2598.88 618
2599.36 582
2599.84 607
2600.32 662
2600.80 609
2601.28 557
2601.77 519
2602.25 605
2602.73 656
2603.21 574
2603.69 618
2604.17 699
2604.65 681
2605.14 652
2605.62 617
2606.10 638
2606.58 651
2607.06 692
2607.54 669
2608.03 669
2608.51 665
2608.99 691
2609.47 644
2609.95 633
2610.44 614
2610.92 690
2611.40 687
2611.88 616
2612.37 654
2612.85 691
2613.33 711
2613.81 728
2614.29 685
2614.78 660
2615.26 680
2615.74 722
2616.22 598
2616.71 664
2617.19 648
2617.67 614
2618.16 616
2618.64 662
2619.12 634
2619.60 640
2620.09 663
2620.57 632
2621.05 635
2621.54 628
2622.02 637
2622.50 628
2622.99 661
2623.47 631
2623.95 610
2624.44 639
2624.92 628
2625.40 713
2625.89 723
2626.37 744
2626.85 709
2627.34 648
2627.82 654
2628.30 666
2628.79 655
2629.27 619
2629.76 589
2630.24 651
2630.72 634
2631.21 655
2631.69 691
2632.18 652
2632.66 723
2633.14 679
2633.63 667
2634.11 692
2634.60 672
2635.08 657
2635.57 665
2636.05 686
2636.53 587
2637.02 623
2637.50 605
2637.99 634
2638.47 644
2638.96 673
2639.44 631
2639.93 679
2640.41 653
2640.90 642
2641.38 676
2641.87 651
2642.35 649
2642.84 708
2643.32 678
2643.81 615
2644.29 604
2644.78 635
2645.26 652
2645.75 659
2646.23 623
2646.72 614
2647.20 595
2647.69 644
2648.18 575
2648.66 603
2649.15 649
2649.63 669
2650.12 662
2650.60 660
2651.09 701
2651.58 714
2652.06 683
2652.55 640
2653.03 658
2653.52 664
2654.01 631
2654.49 649
2654.98 647
2655.46 643
2655.95 704
2656.44 658
2656.92 630
2657.41 658
2657.90 655
2658.38 655
2658.87 622
2659.36 610
2659.84 606
2660.33 627
2660.82 655
2661.30 677
2661.79 638
2662.28 583
2662.76 619
2663.25 629
2663.74 621
2664.22 695
2664.71 647
2665.20 645
2665.68 676
2666.17 727
2666.66 705
2667.15 671
2667.63 689
2668.12 654
2668.61 689
2669.10 682
2669.58 684
2670.07 679
2670.56 666
2671.05 627
2671.53 679
2672.02 709
2672.51 681
2673.00 693
2673.48 690
2673.97 807
2674.46 815
2674.95 717
2675.44 743
2675.92 749
2676.41 710
2676.90 686
2677.39 673
2677.88 695
2678.37 662
2678.85 739
2679.34 732
2679.83 653
2680.32 638
2680.81 654
2681.30 688
2681.79 674
2682.27 707
2682.76 665
2683.25 687
2683.74 667
2684.23 631
2684.72 695
2685.21 681
2685.70 638
2686.18 654
2686.67 644
2687.16 635
2687.65 611
2688.14 615
2688.63 671
2689.12 702
2689.61 704
2690.10 705
2690.59 719
2691.08 605
2691.57 672
2692.06 674
2692.55 643
2693.04 718
2693.53 754
2694.02 704
2694.51 713
2694.99 744
2695.48 703
2695.97 733
2696.46 738
2696.95 668
2697.44 619
2697.93 664
2698.42 660
2698.92 686
2699.41 662
2699.90 654
2700.39 668
2700.88 652
2701.37 708
2701.86 697
2702.35 637
2702.84 624
2703.33 661
2703.82 636
2704.31 637
2704.80 692
2705.29 661
2705.78 619
2706.27 655
2706.76 692
2707.25 737
2707.75 658
2708.24 639
2708.73 654
2709.22 667
2709.71 598
2710.20 615
2710.69 633
2711.18 594
2711.68 642
2712.17 634
2712.66 637
2713.15 619
2713.64 628
2714.13 599
2714.62 636
2715.12 633
2715.61 702
2716.10 664
2716.59 670
2717.08 717
2717.57 682
2718.07 658
2718.56 608
2719.05 683
2719.54 702
2720.03 684
2720.53 663
2721.02 641
2721.51 679
2722.00 646
2722.50 673
2722.99 722
2723.48 725
2723.97 653
2724.47 654
2724.96 719
2725.45 723
2725.94 698
2726.44 696
2726.93 690
2727.42 696
2727.91 644
2728.41 653
2728.90 689
2729.39 686
2729.89 660
2730.38 684
2730.87 671
2731.37 711
2731.86 668
2732.35 639
2732.84 650
2733.34 758
2733.83 725
2734.32 711
2734.82 731
2735.31 679
2735.81 699
2736.30 731
2736.79 699
2737.29 704
2737.78 704
2738.27 725
2738.77 780
2739.26 772
2739.75 709
2740.25 726
2740.74 680
2741.24 644
2741.73 698
2742.22 749
2742.72 619
2743.21 672
2743.71 649
2744.20 652
2744.70 620
2745.19 600
2745.68 601
2746.18 641
2746.67 642
2747.17 626
2747.66 642
2748.16 651
2748.65 675
2749.15 698
2749.64 685
2750.14 698
2750.63 641
2751.13 708
2751.62 648
2752.12 644
2752.61 592
2753.11 587
2753.60 639
2754.10 640
2754.59 600
2755.09 632
2755.58 649
2756.08 633
2756.57 708
2757.07 694
2757.56 580
2758.06 672
2758.56 726
2759.05 657
2759.55 619
2760.04 701
2760.54 706
2761.03 685
2761.53 623
2762.03 658
2762.52 709
2763.02 647
2763.51 672
2764.01 675
2764.51 633
2765.00 641
2765.50 635
2765.99 612
2766.49 619
2766.99 616
2767.48 642
2767.98 662
2768.48 653
2768.97 600
2769.47 639
2769.97 649
2770.46 655
2770.96 649
2771.46 645
2771.95 613
2772.45 641
2772.95 640
2773.44 639
2773.94 655
2774.44 645
2774.93 652
2775.43 624
2775.93 678
2776.43 646
2776.92 710
2777.42 688
2777.92 652
2778.41 651
2778.91 679
2779.41 685
2779.91 651
2780.40 618
2780.90 666
2781.40 657
2781.90 656
2782.39 625
2782.89 600
2783.39 608
2783.89 703
2784.39 705
2784.88 648
2785.38 672
2785.88 712
2786.38 674
2786.88 639
2787.37 575
2787.87 634
2788.37 706
2788.87 692
2789.37 689
2789.87 684
2790.36 670
2790.86 635
2791.36 600
2791.86 617
2792.36 622
2792.86 701
2793.36 686
2793.85 670
2794.35 676
2794.85 665
2795.35 683
2795.85 659
2796.35 739
2796.85 715
2797.35 686
2797.85 698
2798.34 729
2798.84 678
2799.34 722
2799.84 677
2800.34 658
2800.84 641
2801.34 625
2801.84 673
2802.34 616
2802.84 658
2803.34 578
2803.84 581
2804.34 626
2804.84 661
2805.34 610
2805.84 644
2806.34 607
2806.84 619
2807.34 663
2807.84 656
2808.34 708
2808.84 657
2809.34 722
2809.84 713
2810.34 679
2810.84 722
2811.34 725
2811.84 766
2812.34 700
2812.84 672
2813.34 682
2813.84 668
2814.34 693
2814.84 669
2815.34 673
2815.84 641
2816.34 664
2816.84 662
2817.34 658
2817.85 581
2818.35 611
2818.85 655
2819.35 629
2819.85 670
2820.35 643
2820.85 580
2821.35 623
2821.85 627
2822.35 546
2822.86 577
2823.36 599
2823.86 631
2824.36 599
2824.86 599
2825.36 580
2825.87 600
2826.37 617
2826.87 622
2827.37 642
2827.87 633
2828.37 621
2828.88 612
2829.38 601
2829.88 590
2830.38 585
2830.88 656
2831.39 577
2831.89 581
2832.39 621
2832.89 563
2833.39 615
2833.90 654
2834.40 628
2834.90 631
2835.40 627
2835.91 674
2836.41 662
2836.91 642
2837.41 617
2837.92 617
2838.42 634
2838.92 587
2839.42 607
2839.93 649
2840.43 681
2840.93 696
2841.44 637
2841.94 578
2842.44 616
2842.95 608
2843.45 629
2843.95 607
2844.45 650
2844.96 623
2845.46 630
2845.96 692
2846.47 642
2846.97 652
2847.48 635
2847.98 627
2848.48 645
2848.99 657
2849.49 705
2849.99 683
2850.50 689
2851.00 761
2851.50 766
2852.01 664
2852.51 611
2853.02 622
2853.52 673
2854.02 684
2854.53 628
2855.03 675
2855.54 657
2856.04 680
2856.55 671
2857.05 635
2857.55 648
2858.06 616
2858.56 644
2859.07 614
2859.57 659
2860.08 689
2860.58 657
2861.09 684
2861.59 625
2862.10 668
2862.60 645
2863.11 642
2863.61 691
2864.12 702
2864.62 704
2865.13 664
2865.63 689
2866.14 676
2866.64 680
2867.15 676
2867.65 627
2868.16 642
2868.66 655
2869.17 765
2869.67 714
2870.18 632
2870.68 604
2871.19 682
2871.69 732
2872.20 668
2872.71 677
2873.21 730
2873.72 721
2874.22 662
2874.73 696
2875.24 657
2875.74 687
2876.25 726
2876.75 702
2877.26 740
2877.77 650
2878.27 684
2878.78 672
2879.28 686
2879.79 671
2880.30 703
2880.80 691
2881.31 710
2881.82 671
2882.32 635
2882.83 669
2883.34 705
2883.84 644
2884.35 689
2884.86 729
2885.36 722
2885.87 700
2886.38 785
2886.88 816
2887.39 854
2887.90 808
2888.41 838
2888.91 854
2889.42 789
2889.93 780
2890.43 824
2890.94 795
2891.45 765
2891.96 794
2892.46 843
2892.97 779
2893.48 752
2893.99 781
2894.49 825
2895.00 784
2895.51 836
2896.02 890
2896.53 854
2897.03 863
2897.54 766
2898.05 790
2898.56 821
2899.07 812
2899.57 742
2900.08 705
2900.59 765
2901.10 722
2901.61 722
2902.11 707
2902.62 729
2903.13 743
2903.64 763
2904.15 761
2904.66 783
2905.16 870
2905.67 806
2906.18 841
2906.69 862
2907.20 868
2907.71 796
2908.22 777
2908.73 786
2909.24 769
2909.74 768
2910.25 719
2910.76 742
2911.27 724
2911.78 703
2912.29 776
2912.80 740
2913.31 652
2913.82 630
2914.33 646
2914.84 628
2915.35 643
2915.86 715
2916.36 638
2916.87 689
2917.38 718
2917.89 652
2918.40 703
2918.91 688
2919.42 726
2919.93 747
2920.44 752
2920.95 719
2921.46 760
2921.97 766
2922.48 730
2922.99 737
2923.50 749
2924.01 748
2924.52 722
2925.03 729
2925.54 701
2926.05 729
2926.57 763
2927.08 721
2927.59 680
2928.10 716
2928.61 732
2929.12 696
2929.63 657
2930.14 670
2930.65 694
2931.16 671
2931.67 681
2932.18 709
2932.69 651
2933.20 668
2933.72 632
2934.23 674
2934.74 651
2935.25 681
2935.76 680
2936.27 690
2936.78 686
2937.29 693
2937.81 720
2938.32 772
2938.83 774
2939.34 752
2939.85 787
2940.36 742
2940.88 763
2941.39 841
2941.90 852
2942.41 790
2942.92 814
2943.43 861
2943.95 841
2944.46 816
2944.97 801
2945.48 823
2945.99 813
2946.51 771
2947.02 761
2947.53 770
2948.04 677
2948.56 719
2949.07 672
2949.58 649
2950.09 606
2950.61 630
2951.12 652
2951.63 637
2952.14 589
2952.66 609
2953.17 634
2953.68 654
2954.19 618
2954.71 659
2955.22 681
2955.73 676
2956.25 641
2956.76 678
2957.27 739
2957.79 672
2958.30 667
2958.81 680
2959.33 705
2959.84 670
2960.35 612
2960.87 649
2961.38 658
2961.89 697
2962.41 692
2962.92 740
2963.43 781
2963.95 780
2964.46 753
2964.97 753
2965.49 817
2966.00 781
2966.52 815
2967.03 754
2967.54 786
2968.06 757
2968.57 735
2969.09 780
2969.60 739
2970.12 769
2970.63 786
2971.14 734
2971.66 781
2972.17 719
2972.69 694
2973.20 665
2973.72 723
2974.23 722
2974.75 706
2975.26 778
2975.77 744
2976.29 784
2976.80 764
2977.32 725
2977.83 765
2978.35 800
2978.86 767
2979.38 780
2979.89 753
2980.41 804
2980.92 760
2981.44 729
2981.95 743
2982.47 761
2982.99 727
2983.50 850
2984.02 856
2984.53 914
2985.05 866
2985.56 831
2986.08 835
2986.59 781
2987.11 833
2987.63 885
2988.14 896
2988.66 875
2989.17 841
2989.69 876
2990.20 877
2990.72 867
2991.24 890
2991.75 868
2992.27 850
2992.79 863
2993.30 838
2993.82 915
2994.33 834
2994.85 835
2995.37 837
2995.88 908
2996.40 1003
2996.92 993
2997.43 1072
2997.95 1028
2998.47 1187
2998.98 1116
2999.50 1085
3000.02 1142
3000.53 1100
3001.05 1107
3001.57 1231
3002.08 1304
3002.60 1482
3003.12 1652
3003.64 1868
3004.15 2199
3004.67 2484
3005.19 2657
3005.70 3052
3006.22 3235
3006.74 3218
3007.26 3162
3007.77 2828
3008.29 2631
3008.81 2358
3009.33 2088
3009.84 1927
3010.36 1593
3010.88 1427
3011.40 1264
3011.92 1175
3012.43 1158
3012.95 1052
3013.47 1028
3013.99 1022
3014.50 990
3015.02 910
3015.54 922
3016.06 924
3016.58 911
3017.10 998
3017.61 951
3018.13 913
3018.65 898
3019.17 863
3019.69 900
3020.21 910
3020.73 865
3021.24 840
3021.76 842
3022.28 841
3022.80 878
3023.32 955
3023.84 902
3024.36 967
3024.88 973
3025.39 872
3025.91 917
3026.43 965
3026.95 961
3027.47 912
3027.99 908
3028.51 883
3029.03 846
3029.55 806
3030.07 826
3030.59 813
3031.11 810
3031.63 798
3032.15 755
3032.66 825
3033.18 773
3033.70 758
3034.22 755
3034.74 786
3035.26 793
3035.78 809
3036.30 821
3036.82 851
3037.34 878
3037.86 857
3038.38 845
3038.90 887
3039.42 877
3039.94 873
3040.46 825
3040.98 830
3041.51 834
3042.03 740
3042.55 752
3043.07 789
3043.59 756
3044.11 741
3044.63 824
3045.15 816
3045.67 797
3046.19 800
3046.71 811
3047.23 771
3047.75 735
3048.27 705
3048.79 695
3049.32 696
3049.84 796
3050.36 824
3050.88 766
3051.40 780
3051.92 836
3052.44 831
3052.96 763
3053.49 757
3054.01 754
3054.53 759
3055.05 777
3055.57 769
3056.09 785
3056.62 789
3057.14 815
3057.66 823
3058.18 815
3058.70 788
3059.22 832
3059.75 795
3060.27 793
3060.79 796
3061.31 826
3061.83 839
3062.36 763
3062.88 759
3063.40 793
3063.92 815
3064.45 805
3064.97 814
3065.49 830
3066.01 846
3066.54 915
3067.06 963
3067.58 915
3068.10 930
3068.63 934
3069.15 992
3069.67 947
3070.19 902
3070.72 879
3071.24 941
3071.76 983
3072.29 920
3072.81 925
3073.33 935
3073.85 907
3074.38 996
3074.90 962
3075.42 911
3075.95 891
3076.47 989
3076.99 1005
3077.52 1069
3078.04 1070
3078.57 1092
3079.09 1126
3079.61 1104
3080.14 1193
3080.66 1174
3081.18 1170
3081.71 1252
3082.23 1225
3082.76 1255
3083.28 1207
3083.80 1222
3084.33 1143
3084.85 1197
3085.38 1138
3085.90 1058
3086.42 1129
3086.95 1181
3087.47 1184
3088.00 1238
3088.52 1332
3089.05 1474
3089.57 1561
3090.09 1835
3090.62 1959
3091.14 1919
3091.67 1879
3092.19 1943
3092.72 1980
3093.24 1871
3093.77 1800
3094.29 1693
3094.82 1562
3095.34 1533
3095.87 1575
3096.39 1623
3096.92 1687
3097.44 1760
3097.97 1787
3098.49 1684
3099.02 1599
3099.54 1618
3100.07 1726
3100.59 1825
3101.12 2031
3101.64 2390
3102.17 2797
3102.70 3310
3103.22 3799
3103.75 4157
3104.27 4195
3104.80 4417
3105.32 4112
3105.85 3701
3106.38 3298
3106.90 3010
3107.43 2624
3107.95 2134
3108.48 2021
3109.01 1703
3109.53 1572
3110.06 1397
3110.58 1306
3111.11 1205
3111.64 1231
3112.16 1131
3112.69 1171
3113.22 1216
3113.74 1104
3114.27 1046
3114.80 1066
3115.32 1009
3115.85 1004
3116.38 911
3116.90 900
3117.43 949
3117.96 954
3118.48 948
3119.01 967
3119.54 1017
3120.06 962
3120.59 996
3121.12 939
3121.65 1071
3122.17 1226
3122.70 1264
3123.23 1202
3123.76 1224
3124.28 1154
3124.81 1103
3125.34 1109
3125.87 1029
3126.39 1065
3126.92 939
3127.45 959
3127.98 898
3128.50 912
3129.03 906
3129.56 931
3130.09 861
3130.62 822
3131.14 842
3131.67 753
3132.20 794
3132.73 838
3133.26 837
3133.78 819
3134.31 830
3134.84 844
3135.37 840
3135.90 824
3136.43 884
3136.95 891
3137.48 817
3138.01 833
3138.54 813
3139.07 845
3139.60 803
3140.13 807
3140.65 799
3141.18 782
3141.71 779
3142.24 750
3142.77 742
3143.30 815
3143.83 792
3144.36 794
3144.89 785
3145.42 830
3145.94 843
3146.47 770
3147.00 812
3147.53 800
3148.06 789
3148.59 820
3149.12 869
3149.65 826
3150.18 790
3150.71 866
3151.24 857
3151.77 837
3152.30 910
3152.83 938
3153.36 917
3153.89 845
3154.42 853
3154.95 827
3155.48 837
3156.01 824
3156.54 779
3157.07 815
3157.60 779
3158.13 796
3158.66 829
3159.19 787
3159.72 779
3160.25 780
3160.78 832
3161.31 829
3161.84 801
3162.37 767
3162.90 761
3163.43 738
3163.97 763
3164.50 797
3165.03 762
3165.56 803
3166.09 812
3166.62 753
3167.15 750
3167.68 806
3168.21 779
3168.74 719
3169.28 709
3169.81 727
3170.34 715
3170.87 712
3171.40 733
3171.93 775
3172.46 819
3172.99 787
3173.53 730
3174.06 801
3174.59 859
3175.12 815
3175.65 859
3176.18 849
3176.72 756
3177.25 777
3177.78 764
3178.31 773
3178.84 804
3179.38 765
3179.91 695
3180.44 689
3180.97 711
3181.50 696
3182.04 736
3182.57 686
3183.10 702
3183.63 703
3184.17 778
3184.70 782
3185.23 752
3185.76 731
3186.30 677
3186.83 708
3187.36 687
3187.89 713
3188.43 772
3188.96 765
3189.49 765
3190.03 751
3190.56 722
3191.09 675
3191.63 744
3192.16 787
3192.69 703
3193.22 736
3193.76 773
3194.29 702
3194.82 745
3195.36 752
3195.89 813
3196.43 792
3196.96 766
3197.49 776
3198.03 764
3198.56 753
3199.09 822
3199.63 825
3200.16 797
3200.69 758
3201.23 798
3201.76 791
3202.30 825
3202.83 852
3203.36 783
3203.90 773
3204.43 833
3204.97 880
3205.50 819
3206.04 886
3206.57 878
3207.10 955
3207.64 1035
3208.17 1059
3208.71 1053
3209.24 1074
3209.78 1205
3210.31 1233
3210.85 1280
3211.38 1359
3211.91 1395
3212.45 1328
3212.98 1263
3213.52 1251
3214.05 1161
3214.59 1102
3215.12 1052
3215.66 1049
3216.19 1001
3216.73 862
3217.26 836
3217.80 823
3218.34 846
3218.87 781
3219.41 807
3219.94 804
3220.48 784
3221.01 805
3221.55 841
3222.08 830
3222.62 905
3223.15 921
3223.69 907
3224.23 985
3224.76 1033
3225.30 1027
3225.83 1106
3226.37 1076
3226.91 1023
3227.44 1043
3227.98 1052
3228.51 964
3229.05 945
3229.59 981
3230.12 890
3230.66 851
3231.20 891
3231.73 880
3232.27 916
3232.81 935
3233.34 940
3233.88 976
3234.41 904
3234.95 897
3235.49 942
3236.02 960
3236.56 1011
3237.10 991
3237.64 1044
3238.17 1017
3238.71 1021
3239.25 1081
3239.78 1102
3240.32 1024
3240.86 968
3241.39 1014
3241.93 1016
3242.47 993
3243.01 1013
3243.54 909
3244.08 956
3244.62 1043
3245.16 1054
3245.69 1055
3246.23 1028
3246.77 1035
3247.31 1058
3247.84 1126
3248.38 1203
3248.92 1135
3249.46 1110
3250.00 1175
3250.53 1233
3251.07 1392
3251.61 1663
3252.15 1871
3252.69 2146
3253.22 2433
3253.76 2729
3254.30 2742
3254.84 2671
3255.38 2649
3255.92 2466
3256.45 2206
3256.99 2030
3257.53 1848
3258.07 1670
3258.61 1608
3259.15 1540
3259.69 1505
3260.23 1455
3260.76 1485
3261.30 1520
3261.84 1678
3262.38 1816
3262.92 1981
3263.46 2045
3264.00 2028
3264.54 2137
3265.08 2122
3265.62 2017
3266.15 2150
3266.69 2301
3267.23 2250
3267.77 2344
3268.31 2269
3268.85 2265
3269.39 2145
3269.93 2029
3270.47 1852
3271.01 1738
3271.55 1544
3272.09 1557
3272.63 1404
3273.17 1316
3273.71 1334
3274.25 1284
3274.79 1312
3275.33 1277
3275.87 1229
3276.41 1256
3276.95 1274
3277.49 1271
3278.03 1210
3278.57 1280
3279.11 1180
3279.65 1156
3280.19 1216
3280.73 1240
3281.27 1399
3281.81 1231
3282.35 1224
3282.89 1267
3283.43 1225
3283.97 1264
3284.52 1162
3285.06 1217
3285.60 1162
3286.14 1205
3286.68 1287
3287.22 1268
3287.76 1241
3288.30 1220
3288.84 1315
3289.38 1277
3289.93 1376
3290.47 1548
3291.01 1503
3291.55 1499
3292.09 1542
3292.63 1666
3293.17 1752
3293.72 1896
3294.26 2002
3294.80 2049
3295.34 2293
3295.88 2368
3296.42 2431
3296.97 2461
3297.51 2424
3298.05 2462
3298.59 2402
3299.13 2353
3299.68 2163
3300.22 1997
3300.76 1925
3301.30 1777
3301.84 1626
3302.39 1582
3302.93 1602
3303.47 1615
3304.01 1623
3304.56 1552
3305.10 1508
3305.64 1564
3306.18 1508
3306.73 1485
3307.27 1519
3307.81 1424
3308.35 1463
3308.90 1517
3309.44 1581
3309.98 1667
3310.52 1582
3311.07 1729
3311.61 1772
3312.15 1839
3312.70 1781
3313.24 1694
3313.78 1734
3314.33 1648
3314.87 1698
3315.41 1708
3315.96 1778
3316.50 1871
3317.04 1898
3317.59 2099
3318.13 2307
3318.67 2479
3319.22 2756
3319.76 2902
3320.30 2962
3320.85 2937
3321.39 2997
3321.94 2988
3322.48 2975
3323.02 2848
3323.57 2701
3324.11 2568
3324.66 2455
3325.20 2410
3325.74 2328
3326.29 2226
3326.83 2223
3327.38 2214
3327.92 2088
3328.47 2143
3329.01 2150
3329.55 2270
3330.10 2362
3330.64 2441
3331.19 2659
3331.73 2998
3332.28 3799
3332.82 4818
3333.37 6548
3333.91 8929
3334.46 11793
3335.00 14803
3335.55 17720
3336.09 20135
3336.64 21192
3337.18 21876
3337.73 22014
3338.27 21140
3338.82 19667
3339.36 17701
3339.91 15511
3340.45 13297
3341.00 11211
3341.54 9229
3342.09 7311
3342.63 5889
3343.18 4752
3343.73 3786
3344.27 3287
3344.82 2764
3345.36 2526
3345.91 2233
3346.45 2116
3347.00 2007
3347.55 1890
3348.09 1820
3348.64 1715
3349.18 1638
3349.73 1512
3350.28 1360
3350.82 1328
3351.37 1375
3351.92 1228
3352.46 1202
3353.01 1220
3353.55 1218
3354.10 1181
3354.65 1269
3355.19 1290
3355.74 1313
3356.29 1365
3356.83 1376
3357.38 1393
3357.93 1387
3358.47 1415
3359.02 1469
3359.57 1420
3360.12 1434
3360.66 1454
3361.21 1456
3361.76 1494
3362.30 1557
3362.85 1573
3363.40 1655
3363.95 1593
3364.49 1630
3365.04 1606
3365.59 1628
3366.14 1703
3366.68 1624
3367.23 1577
3367.78 1496
3368.33 1426
3368.87 1487
3369.42 1476
3369.97 1471
3370.52 1489
3371.06 1597
3371.61 1732
3372.16 1996
3372.71 2208
3373.26 2333
3373.80 2537
3374.35 2827
3374.90 3056
3375.45 3056
3376.00 3005
3376.54 2849
3377.09 2735
3377.64 2571
3378.19 2288
3378.74 2139
3379.29 1936
3379.84 1785
3380.38 1604
3380.93 1472
3381.48 1453
3382.03 1357
3382.58 1304
3383.13 1193
3383.68 1203
3384.23 1223
3384.77 1186
3385.32 1181
3385.87 1052
3386.42 1093
3386.97 1069
3387.52 1051
3388.07 1059
3388.62 993
3389.17 1052
3389.72 1033
3390.27 1010
3390.82 1064
3391.37 1080
3391.92 1097
3392.46 1060
3393.01 1111
3393.56 1109
3394.11 1131
3394.66 1168
3395.21 1132
3395.76 1131
3396.31 1188
3396.86 1294
3397.41 1460
3397.96 1451
3398.51 1494
3399.06 1596
3399.61 1593
3400.16 1679
3400.71 1614
3401.26 1532
3401.81 1636
3402.37 1576
3402.92 1469
3403.47 1435
3404.02 1290
3404.57 1209
3405.12 1169
3405.67 1001
3406.22 1101
3406.77 1040
3407.32 1004
3407.87 1056
3408.42 1008
3408.97 992
3409.52 1059
3410.08 1148
3410.63 1197
3411.18 1244
3411.73 1326
3412.28 1360
3412.83 1436
3413.38 1408
3413.93 1423
3414.48 1439
3415.04 1419
3415.59 1297
3416.14 1311
3416.69 1293
3417.24 1267
3417.79 1282
3418.35 1236
3418.90 1215
3419.45 1149
3420.00 1182
3420.55 1145
3421.10 1179
3421.66 1089
3422.21 1044
3422.76 1075
3423.31 1088
3423.86 1076
3424.42 1134
3424.97 1138
3425.52 1085
3426.07 1067
3426.63 1022
3427.18 1012
3427.73 1012
3428.28 954
3428.84 885
3429.39 917
3429.94 882
3430.49 903
3431.05 856
3431.60 831
3432.15 876
3432.70 877
3433.26 886
3433.81 940
3434.36 942
3434.92 930
3435.47 924
3436.02 990
3436.58 1012
3437.13 982
3437.68 1047
3438.24 976
3438.79 1020
3439.34 990
3439.90 968
3440.45 929
3441.00 944
3441.56 945
3442.11 934
3442.66 917
3443.22 942
3443.77 971
3444.32 858
3444.88 838
3445.43 886
3445.99 840
3446.54 856
3447.09 812
3447.65 840
3448.20 893
3448.76 855
3449.31 788
3449.86 860
3450.42 816
3450.97 772
3451.53 813
3452.08 835
3452.64 820
3453.19 861
3453.75 816
3454.30 794
3454.85 792
3455.41 761
3455.96 788
3456.52 797
3457.07 772
3457.63 814
3458.18 836
3458.74 839
3459.29 875
3459.85 847
3460.40 818
3460.96 814
3461.51 886
3462.07 832
3462.62 928
3463.18 933
3463.73 978
3464.29 911
3464.85 866
3465.40 938
3465.96 966
3466.51 911
3467.07 886
3467.62 896
3468.18 880
3468.73 907
3469.29 910
3469.85 968
3470.40 931
3470.96 952
3471.51 1015
3472.07 1043
3472.63 1111
3473.18 1099
3473.74 1099
3474.29 1023
3474.85 1064
3475.41 979
3475.96 969
3476.52 999
3477.08 990
3477.63 975
3478.19 1056
3478.75 1100
3479.30 1031
3479.86 1134
3480.42 1121
3480.97 1158
3481.53 1138
3482.09 1187
3482.64 1219
3483.20 1249
3483.76 1238
3484.31 1317
3484.87 1270
3485.43 1338
3485.98 1398
3486.54 1371
3487.10 1250
3487.66 1271
3488.21 1341
3488.77 1445
3489.33 1520
3489.89 1929
3490.44 2317
3491.00 2864
3491.56 3533
3492.12 4392
3492.67 5062
3493.23 5392
3493.79 5444
3494.35 5306
3494.90 5242
3495.46 4608
3496.02 3957
3496.58 3399
3497.14 2842
3497.69 2433
3498.25 2152
3498.81 1811
3499.37 1711
3499.93 1713
3500.49 1597
3501.04 1486
3501.60 1578
3502.16 1669
3502.72 1824
3503.28 1856
3503.84 2081
3504.39 2440
3504.95 2599
3505.51 2750
3506.07 2694
3506.63 2771
3507.19 2823
3507.75 2770
3508.31 2581
3508.86 2441
3509.42 2196
3509.98 2038
3510.54 1866
3511.10 1730
3511.66 1654
3512.22 1602
3512.78 1493
3513.34 1364
3513.90 1371
3514.46 1291
3515.02 1146
3515.58 1073
3516.13 1038
3516.69 987
3517.25 922
3517.81 953
3518.37 999
3518.93 969
3519.49 858
3520.05 861
3520.61 899
3521.17 920
3521.73 909
3522.29 973
3522.85 956
3523.41 987
3523.97 1053
3524.53 1029
3525.09 976
3525.65 1072
3526.21 1083
3526.77 1043
3527.33 974
3527.89 948
3528.46 934
3529.02 916
3529.58 973
3530.14 951
3530.70 969
3531.26 1016
3531.82 972
3532.38 1001
3532.94 1032
3533.50 1024
3534.06 978
3534.62 954
3535.18 989
3535.75 987
3536.31 946
3536.87 1004
3537.43 924
3537.99 964
3538.55 899
3539.11 841
3539.67 888
3540.24 899
3540.80 941
3541.36 925
3541.92 860
3542.48 909
3543.04 1007
3543.61 1018
3544.17 924
3544.73 933
3545.29 989
3545.85 989
3546.41 931
3546.98 966
3547.54 920
3548.10 909
3548.66 933
3549.23 851
3549.79 900
3550.35 864
3550.91 865
3551.47 831
3552.04 810
3552.60 790
3553.16 786
3553.72 802
3554.29 773
3554.85 750
3555.41 766
3555.97 730
3556.54 730
3557.10 753
3557.66 790
3558.23 806
3558.79 776
3559.35 777
3559.91 804
3560.48 851
3561.04 817
3561.60 791
3562.17 823
3562.73 867
3563.29 904
3563.86 872
3564.42 866
3564.98 859
3565.55 884
3566.11 931
3566.67 894
3567.24 922
3567.80 898
3568.36 913
3568.93 863
3569.49 859
3570.06 846
3570.62 878
3571.18 775
3571.75 809
3572.31 799
3572.88 791
3573.44 854
3574.00 909
3574.57 929
3575.13 1062
3575.70 1177
3576.26 1379
3576.82 1566
3577.39 1633
3577.95 1681
3578.52 1780
3579.08 1794
3579.65 1805
3580.21 1677
3580.78 1617
3581.34 1523
3581.91 1423
3582.47 1332
3583.04 1218
3583.60 1120
3584.17 1005
3584.73 962
3585.30 924
3585.86 915
3586.43 835
3586.99 811
3587.56 778
3588.12 748
3588.69 796
3589.25 793
3589.82 775
3590.38 774
3590.95 731
3591.51 733
3592.08 747
3592.64 725
3593.21 735
3593.78 706
3594.34 755
3594.91 727
3595.47 676
3596.04 724
3596.60 763
3597.17 738
3597.74 746
3598.30 790
3598.87 763
3599.43 759
3600.00 716
3600.57 790
3601.13 765
3601.70 751
3602.27 749
3602.83 753
3603.40 800
3603.96 687
3604.53 697
3605.10 733
3605.66 719
3606.23 704
3606.80 700
3607.36 676
3607.93 678
3608.50 693
3609.07 651
3609.63 626
3610.20 639
3610.77 627
3611.33 690
3611.90 723
3612.47 703
3613.03 646
3613.60 612
3614.17 664
3614.74 676
3615.30 756
3615.87 817
3616.44 822
3617.01 867
3617.57 917
3618.14 915
3618.71 1007
3619.28 1001
3619.84 927
3620.41 924
3620.98 910
3621.55 884
3622.12 899
3622.68 871
3623.25 784
3623.82 774
3624.39 785
3624.96 814
3625.52 752
3626.09 721
3626.66 684
3627.23 664
3627.80 663
3628.37 656
3628.93 661
3629.50 639
3630.07 697
3630.64 661
3631.21 658
3631.78 647
3632.34 694
3632.91 654
3633.48 744
3634.05 688
3634.62 678
3635.19 716
3635.76 710
3636.33 641
3636.90 683
3637.47 684
3638.03 695
3638.60 659
3639.17 606
3639.74 651
3640.31 705
3640.88 726
3641.45 807
3642.02 840
3642.59 793
3643.16 818
3643.73 784
3644.30 833
3644.87 738
3645.44 715
3646.01 716
3646.58 775
3647.15 702
3647.72 664
3648.29 697
3648.86 722
3649.43 681
3650.00 703
3650.57 766
3651.14 725
3651.71 756
3652.28 811
3652.85 858
3653.42 797
3653.99 797
3654.56 878
3655.13 918
3655.70 849
3656.27 833
3656.84 813
3657.41 796
3657.98 819
3658.55 849
3659.12 794
3659.69 844
3660.27 787
3660.84 870
3661.41 813
3661.98 814
3662.55 760
3663.12 787
3663.69 778
3664.26 801
3664.83 820
3665.41 900
3665.98 880
3666.55 914
3667.12 942
3667.69 882
3668.26 932
3668.83 911
3669.41 905
3669.98 810
3670.55 803
3671.12 793
3671.69 747
3672.26 680
3672.84 696
3673.41 663
3673.98 684
3674.55 786
3675.12 772
3675.70 843
3676.27 841
3676.84 733
3677.41 785
3677.98 792
3678.56 781
3679.13 763
3679.70 743
3680.27 792
3680.85 790
3681.42 776
3681.99 756
3682.56 794
3683.14 754
3683.71 739
3684.28 701
3684.86 724
3685.43 714
3686.00 648
3686.57 609
3687.15 634
3687.72 679
3688.29 676
3688.87 733
3689.44 769
3690.01 799
3690.59 717
3691.16 709
3691.73 781
3692.31 778
3692.88 741
3693.45 791
3694.03 773
3694.60 709
3695.17 728
3695.75 716
3696.32 696
3696.89 706
3697.47 673
3698.04 641
3698.62 634
3699.19 680
3699.76 610
3700.34 660
3700.91 664
3701.49 662
3702.06 673
3702.63 640
3703.21 689
3703.78 699
3704.36 695
3704.93 708
3705.51 704
3706.08 694
3706.65 739
3707.23 727
3707.80 770
3708.38 739
3708.95 769
3709.53 792
3710.10 804
3710.68 762
3711.25 796
3711.83 809
3712.40 832
3712.98 816
3713.55 708
3714.13 755
3714.70 720
3715.28 678
3715.85 781
3716.43 694
3717.00 634
3717.58 684
3718.15 664
3718.73 688
3719.30 705
3719.88 706
3720.46 668
3721.03 638
3721.61 604
3722.18 600
3722.76 631
3723.33 583
3723.91 618
3724.49 698
3725.06 589
3725.64 656
3726.21 615
3726.79 630
3727.37 583
3727.94 579
3728.52 604
3729.09 629
3729.67 609
3730.25 605
3730.82 661
3731.40 675
3731.98 742
3732.55 748
3733.13 733
3733.71 783
3734.28 809
3734.86 799
3735.44 828
3736.01 792
3736.59 746
3737.17 764
3737.74 735
3738.32 734
3738.90 704
3739.47 654
3740.05 687
3740.63 680
3741.20 697
3741.78 633
3742.36 634
3742.94 629
3743.51 638
3744.09 639
3744.67 615
3745.25 648
3745.82 638
3746.40 596
3746.98 574
3747.56 624
3748.13 631
3748.71 627
3749.29 608
3749.87 588
3750.45 656
3751.02 621
3751.60 590
3752.18 579
3752.76 636
3753.34 610
3753.91 614
3754.49 572
3755.07 573
3755.65 580
3756.23 637
3756.80 622
3757.38 667
3757.96 640
3758.54 668
3759.12 690
3759.70 637
3760.28 646
3760.85 644
3761.43 638
3762.01 719
3762.59 679
3763.17 672
3763.75 651
3764.33 651
3764.91 675
3765.49 655
3766.06 628
3766.64 669
3767.22 696
3767.80 684
3768.38 612
3768.96 621
3769.54 619
3770.12 677
3770.70 672
3771.28 620
3771.86 663
3772.44 663
3773.02 691
3773.60 693
3774.18 681
3774.76 715
3775.34 677
3775.92 673
3776.50 657
3777.08 634
3777.66 719
3778.24 678
3778.82 639
3779.40 602
3779.98 652
3780.56 636
3781.14 692
3781.72 586
3782.30 584
3782.88 626
3783.46 609
3784.04 633
3784.62 603
3785.20 576
3785.78 618
3786.36 692
3786.94 660
3787.52 653
3788.10 616
3788.68 600
3789.26 647
3789.84 586
3790.43 642
3791.01 664
3791.59 626
3792.17 613
3792.75 619
3793.33 648
3793.91 618
3794.49 605
3795.07 630
3795.66 644
3796.24 647
3796.82 613
3797.40 593
3797.98 611
3798.56 604
3799.15 628
3799.73 656
3800.31 647
3800.89 668
3801.47 700
3802.05 705
3802.64 713
3803.22 707
3803.80 740
3804.38 743
3804.96 683
3805.55 718
3806.13 722
3806.71 724
3807.29 749
3807.87 791
3808.46 868
3809.04 870
3809.62 912
3810.20 911
3810.79 856
3811.37 901
3811.95 892
3812.53 933
3813.12 864
3813.70 818
3814.28 888
3814.87 903
3815.45 902
3816.03 861
3816.61 889
3817.20 925
3817.78 945
3818.36 834
3818.95 744
3819.53 749
3820.11 716
3820.70 740
3821.28 782
3821.86 767
3822.45 738
3823.03 745
3823.61 738
3824.20 703
3824.78 708
3825.36 721
3825.95 729
3826.53 730
3827.11 717
3827.70 775
3828.28 676
3828.87 693
3829.45 642
3830.03 640
3830.62 691
3831.20 690
3831.79 678
3832.37 663
3832.95 656
3833.54 649
3834.12 648
3834.71 676
3835.29 680
3835.88 644
3836.46 671
3837.05 732
3837.63 746
3838.21 704
3838.80 693
3839.38 681
3839.97 617
3840.55 620
3841.14 608
3841.72 646
3842.31 659
3842.89 636
3843.48 628
3844.06 631
3844.65 651
3845.23 614
3845.82 553
3846.40 708
3846.99 757
3847.57 714
3848.16 704
3848.74 683
3849.33 659
3849.92 649
3850.50 656
3851.09 678
3851.67 651
3852.26 667
3852.84 648
3853.43 614
3854.02 620
3854.60 689
3855.19 703
3855.77 678
3856.36 713
3856.94 672
3857.53 631
3858.12 654
3858.70 689
3859.29 724
3859.88 754
3860.46 750
3861.05 852
3861.63 817
3862.22 836
3862.81 890
3863.39 917
3863.98 888
3864.57 839
3865.15 807
3865.74 833
3866.33 759
3866.91 815
3867.50 824
3868.09 748
3868.67 726
3869.26 722
3869.85 705
3870.44 659
3871.02 700
3871.61 680
3872.20 635
3872.78 604
3873.37 681
3873.96 681
3874.55 672
3875.13 712
3875.72 705
3876.31 655
3876.90 700
3877.48 681
3878.07 698
3878.66 703
3879.25 658
3879.83 670
3880.42 655
3881.01 692
3881.60 596
3882.19 658
3882.77 667
3883.36 655
3883.95 664
3884.54 595
3885.13 599
3885.71 547
3886.30 566
3886.89 644
3887.48 633
3888.07 601
3888.66 632
3889.24 720
3889.83 692
3890.42 711
3891.01 745
3891.60 723
3892.19 718
3892.78 719
3893.36 712
3893.95 677
3894.54 729
3895.13 686
3895.72 688
3896.31 663
3896.90 657
3897.49 612
3898.08 590
3898.67 637
3899.26 636
3899.84 668
3900.43 591
3901.02 587
3901.61 603
3902.20 592
3902.79 584
3903.38 619
3903.97 595
3904.56 583
3905.15 622
3905.74 631
3906.33 619
3906.92 625
3907.51 686
3908.10 658
3908.69 640
3909.28 720
3909.87 676
3910.46 615
3911.05 604
3911.64 605
3912.23 620
3912.82 585
3913.41 536
3914.00 531
3914.59 558
3915.18 581
3915.77 611
3916.36 591
3916.95 618
3917.54 590
3918.13 547
3918.72 603
3919.32 602
3919.91 609
3920.50 592
3921.09 585
3921.68 587
3922.27 564
3922.86 598
3923.45 576
3924.04 551
3924.63 554
3925.23 570
3925.82 541
3926.41 569
3927.00 550
3927.59 597
3928.18 584
3928.77 580
3929.36 543
3929.96 532
3930.55 554
3931.14 548
3931.73 528
3932.32 543
3932.91 584
3933.51 573
3934.10 542
3934.69 547
3935.28 476
3935.87 493
3936.47 537
3937.06 535
3937.65 545
3938.24 495
3938.83 542
3939.43 564
3940.02 574
3940.61 560
3941.20 587
3941.80 567
3942.39 617
3942.98 616
3943.57 578
3944.17 600
3944.76 622
3945.35 602
3945.94 556
3946.54 578
3947.13 598
3947.72 598
3948.32 542
3948.91 540
3949.50 523
3950.10 581
3950.69 571
3951.28 555
3951.87 590
3952.47 549
3953.06 591
3953.65 563
3954.25 579
3954.84 578
3955.43 584
3956.03 608
3956.62 622
3957.22 624
3957.81 629
3958.40 639
3959.00 721
3959.59 685
3960.18 687
3960.78 632
3961.37 658
3961.97 661
3962.56 648
3963.15 627
3963.75 637
3964.34 669
3964.94 621
3965.53 621
3966.12 694
3966.72 699
3967.31 783
3967.91 825
3968.50 849
3969.10 835
3969.69 736
3970.29 781
3970.88 819
3971.47 772
3972.07 792
3972.66 685
3973.26 630
3973.85 672
3974.45 664
3975.04 661
3975.64 687
3976.23 725
3976.83 719
3977.42 704
3978.02 823
3978.61 861
3979.21 839
3979.80 827
3980.40 765
3981.00 716
3981.59 742
3982.19 711
3982.78 685
3983.38 681
3983.97 664
3984.57 685
3985.16 720
3985.76 675
3986.36 722
3986.95 675
3987.55 615
3988.14 682
3988.74 687
3989.34 686
3989.93 648
3990.53 677
3991.12 688
3991.72 757
3992.32 751
3992.91 695
3993.51 698
3994.10 745
3994.70 755
3995.30 783
3995.89 746
3996.49 778
3997.09 785
3997.68 786
3998.28 788
3998.88 834
3999.47 748
4000.07 823
4000.67 773
4001.26 746
4001.86 720
4002.46 698
4003.06 709
4003.65 704
4004.25 639
4004.85 685
4005.44 713
4006.04 664
4006.64 680
4007.24 659
4007.83 603
4008.43 606
4009.03 604
4009.63 623
4010.22 651
4010.82 654
4011.42 606
4012.02 586
4012.61 650
4013.21 600
4013.81 638
4014.41 581
4015.01 601
4015.60 638
4016.20 651
4016.80 679
4017.40 699
4018.00 708
4018.59 689
4019.19 710
4019.79 715
4020.39 699
4020.99 725
4021.59 677
4022.18 665
4022.78 713
4023.38 649
4023.98 620
4024.58 700
4025.18 693
4025.78 687
4026.37 680
4026.97 666
4027.57 687
4028.17 740
4028.77 744
4029.37 763
4029.97 738
4030.57 708
4031.17 676
4031.76 696
4032.36 747
4032.96 712
4033.56 697
4034.16 676
4034.76 700
4035.36 776
4035.96 753
4036.56 674
4037.16 721
4037.76 738
4038.36 638
4038.96 670
4039.56 654
4040.16 616
4040.76 570
4041.36 627
4041.96 592
4042.56 605
4043.16 591
4043.76 598
4044.36 534
4044.96 546
4045.56 575
4046.16 571
4046.76 539
4047.36 551
4047.96 555
4048.56 549
4049.16 582
4049.76 611
4050.36 603
4050.96 590
4051.56 637
4052.16 560
4052.76 571
4053.36 604
4053.97 581
4054.57 558
4055.17 565
4055.77 547
4056.37 542
4056.97 518
4057.57 561
4058.17 564
4058.77 557
4059.37 580
4059.98 564
4060.58 619
4061.18 605
4061.78 580
4062.38 578
4062.98 577
4063.58 562
4064.19 633
4064.79 617
4065.39 615
4065.99 590
4066.59 608
4067.19 606
4067.80 611
4068.40 624
4069.00 657
4069.60 632
4070.20 569
4070.81 579
4071.41 555
4072.01 570
4072.61 541
4073.21 537
4073.82 615
4074.42 580
4075.02 479
4075.62 518
4076.23 528
4076.83 532
4077.43 515
4078.03 555
4078.64 525
4079.24 538
4079.84 546
4080.44 515
4081.05 551
4081.65 479
4082.25 463
4082.86 543
4083.46 504
4084.06 498
4084.67 525
4085.27 491
4085.87 468
4086.47 504
4087.08 504
4087.68 486
4088.28 483
4088.89 528
4089.49 487
4090.09 492
4090.70 589
4091.30 578
4091.91 573
4092.51 513
4093.11 500
4093.72 516
4094.32 514
4094.92 538
4095.53 517
4096.13 503
4096.74 531
4097.34 514
4097.94 551
4098.55 570
4099.15 537
4099.76 551
4100.36 551
4100.97 580
4101.57 544
4102.17 549
4102.78 537
4103.38 528
4103.99 585
4104.59 519
4105.20 536
4105.80 552
4106.41 580
4107.01 612
4107.62 591
4108.22 553
4108.82 602
4109.43 580
4110.03 548
4110.64 573
4111.24 539
4111.85 521
4112.45 489
4113.06 531
4113.67 566
4114.27 527
4114.88 547
4115.48 503
4116.09 500
4116.69 539
4117.30 508
4117.90 548
4118.51 546
4119.11 531
4119.72 510
4120.33 564
4120.93 520
4121.54 516
4122.14 518
4122.75 546
4123.35 533
4123.96 547
4124.57 502
4125.17 470
4125.78 499
4126.39 484
4126.99 547
4127.60 510
4128.20 470
4128.81 532
4129.42 543
4130.02 505
4130.63 516
4131.24 482
4131.84 536
4132.45 568
4133.06 543
4133.66 525
4134.27 539
4134.88 561
4135.48 533
4136.09 546
4136.70 553
4137.30 554
4137.91 606
4138.52 636
4139.12 587
4139.73 588
4140.34 566
4140.95 637
4141.55 625
4142.16 594
4142.77 549
4143.38 587
4143.98 615
4144.59 629
4145.20 626
4145.81 650
4146.41 605
4147.02 588
4147.63 615
4148.24 569
4148.84 564
4149.45 500
4150.06 524
4150.67 544
4151.28 531
4151.88 522
4152.49 550
4153.10 563
4153.71 528
4154.32 488
4154.92 532
4155.53 515
4156.14 517
4156.75 463
4157.36 515
4157.97 532
4158.57 510
4159.18 522
4159.79 534
4160.40 506
4161.01 603
4161.62 601
4162.23 560
4162.84 580
4163.44 553
4164.05 558
4164.66 539
4165.27 507
4165.88 564
4166.49 601
4167.10 533
4167.71 543
4168.32 553
4168.93 556
4169.54 560
4170.15 558
4170.75 627
4171.36 631
4171.97 585
4172.58 599
4173.19 649
4173.80 603
4174.41 618
4175.02 593
4175.63 581
4176.24 575
4176.85 583
4177.46 606
4178.07 527
4178.68 550
4179.29 556
4179.90 576
4180.51 572
4181.12 533
4181.73 508
4182.34 539
4182.95 577
4183.56 560
4184.17 561
4184.78 557
4185.39 556
4186.00 542
4186.61 532
4187.23 473
4187.84 519
4188.45 513
4189.06 503
4189.67 530
4190.28 517
4190.89 553
4191.50 513
4192.11 606
4192.72 547
4193.33 557
4193.94 541
4194.56 542
4195.17 569
4195.78 626
4196.39 583
4197.00 542
4197.61 602
4198.22 566
4198.84 551
4199.45 551
4200.06 555
4200.67 559
4201.28 547
4201.89 559
4202.50 546
4203.12 510
4203.73 611
4204.34 538
4204.95 501
4205.56 530
4206.18 513
4206.79 513
4207.40 502
4208.01 494
4208.62 561
4209.24 614
4209.85 533
4210.46 521
4211.07 552
4211.69 622
4212.30 608
4212.91 598
4213.52 600
4214.14 571
4214.75 603
4215.36 589
4215.97 605
4216.59 602
4217.20 626
4217.81 526
4218.43 574
4219.04 588
4219.65 633
4220.26 616
4220.88 590
4221.49 644
4222.10 639
4222.72 652
4223.33 655
4223.94 646
4224.56 703
4225.17 678
4225.78 658
4226.40 729
4227.01 731
4227.62 780
4228.24 825
4228.85 848
4229.46 912
4230.08 862
4230.69 880
4231.31 926
4231.92 856
4232.53 818
4233.15 783
4233.76 798
4234.38 749
4234.99 704
4235.60 678
4236.22 712
4236.83 701
4237.45 647
4238.06 702
4238.68 686
4239.29 666
4239.90 661
4240.52 642
4241.13 673
4241.75 635
4242.36 619
4242.98 645
4243.59 660
4244.21 670
4244.82 696
4245.44 670
4246.05 620
4246.67 622
4247.28 659
4247.90 661
4248.51 631
4249.13 610
4249.74 670
4250.36 629
4250.97 667
4251.59 688
4252.20 613
4252.82 562
4253.43 582
4254.05 633
4254.66 654
4255.28 568
4255.89 592
4256.51 617
4257.13 635
4257.74 617
4258.36 634
4258.97 656
4259.59 644
4260.21 654
4260.82 681
4261.44 666
4262.05 693
4262.67 744
4263.29 743
4263.90 803
4264.52 810
4265.13 802
4265.75 814
4266.37 760
4266.98 769
4267.60 702
4268.22 683
4268.83 680
4269.45 715
4270.07 669
4270.68 653
4271.30 657
4271.92 692
4272.53 666
4273.15 730
4273.77 654
4274.38 622
4275.00 656
4275.62 708
4276.23 734
4276.85 725
4277.47 781
4278.09 809
4278.70 780
4279.32 761
4279.94 807
4280.56 831
4281.17 770
4281.79 711
4282.41 679
4283.03 640
4283.64 597
4284.26 660
4284.88 614
4285.50 670
4286.11 633
4286.73 640
4287.35 610
4287.97 597
4288.59 569
4289.20 598
4289.82 621
4290.44 596
4291.06 577
4291.68 565
4292.29 533
4292.91 530
4293.53 529
4294.15 580
4294.77 598
4295.39 637
4296.00 597
4296.62 576
4297.24 651
4297.86 677
4298.48 585
4299.10 556
4299.72 576
4300.33 610
4300.95 638
4301.57 646
4302.19 624
4302.81 633
4303.43 648
4304.05 619
4304.67 621
4305.29 675
4305.91 618
4306.53 590
4307.14 583
4307.76 610
4308.38 585
4309.00 647
4309.62 633
4310.24 608
4310.86 614
4311.48 669
4312.10 637
4312.72 640
4313.34 659
4313.96 661
4314.58 698
4315.20 668
4315.82 670
4316.44 654
4317.06 654
4317.68 674
4318.30 708
4318.92 653
4319.54 626
4320.16 653
4320.78 653
4321.40 660
4322.02 696
4322.64 695
4323.26 739
4323.88 709
4324.50 721
4325.12 799
4325.74 759
4326.36 790
4326.99 752
4327.61 832
4328.23 878
4328.85 900
4329.47 933
4330.09 967
4330.71 991
4331.33 1075
4331.95 1157
4332.57 1298
4333.19 1539
4333.82 1695
4334.44 1924
4335.06 1810
4335.68 1771
4336.30 1666
4336.92 1659
4337.54 1685
4338.17 1586
4338.79 1710
4339.41 1705
4340.03 1650
4340.65 1617
4341.27 1554
4341.90 1473
4342.52 1426
4343.14 1265
4343.76 1237
4344.38 1210
4345.01 1330
4345.63 1444
4346.25 1696
4346.87 1765
4347.49 2099
4348.12 2232
4348.74 2281
4349.36 2153
4349.98 2049
4350.61 1999
4351.23 1828
4351.85 1715
4352.47 1715
4353.10 1591
4353.72 1509
4354.34 1272
4354.96 1238
4355.59 1284
4356.21 1122
4356.83 1098
4357.46 1032
4358.08 994
4358.70 956
4359.32 916
4359.95 897
4360.57 887
4361.19 937
4361.82 907
4362.44 884
4363.06 924
4363.69 857
4364.31 845
4364.93 881
4365.56 847
4366.18 876
4366.80 894
4367.43 855
4368.05 951
4368.67 826
4369.30 830
4369.92 830
4370.55 814
4371.17 793
4371.79 800
4372.42 793
4373.04 759
4373.67 745
4374.29 703
4374.91 715
4375.54 663
4376.16 645
4376.79 733
4377.41 736
4378.04 709
4378.66 787
4379.28 776
4379.91 841
4380.53 799
4381.16 794
4381.78 750
4382.41 778
4383.03 735
4383.66 739
4384.28 726
4384.91 750
4385.53 679
4386.16 664
4386.78 711
4387.41 757
4388.03 749
4388.66 802
4389.28 676
4389.91 745
4390.53 755
4391.16 710
4391.78 739
4392.41 717
4393.03 703
4393.66 723
4394.28 778
4394.91 714
4395.54 664
4396.16 673
4396.79 673
4397.41 714
4398.04 681
4398.66 748
4399.29 719
4399.92 709
4400.54 731
4401.17 642
4401.79 624
4402.42 674
4403.05 690
4403.67 668
4404.30 654
4404.93 668
4405.55 653
4406.18 660
4406.80 664
4407.43 637
4408.06 648
4408.68 685
4409.31 693
4409.94 669
4410.56 658
4411.19 648
4411.82 697
4412.44 659
4413.07 657
4413.70 620
4414.33 693
4414.95 648
4415.58 657
4416.21 617
4416.83 608
4417.46 603
4418.09 672
4418.72 653
4419.34 631
4419.97 637
4420.60 598
4421.22 595
4421.85 617
4422.48 650
4423.11 589
4423.73 605
4424.36 569
4424.99 568
4425.62 578
4426.25 590
4426.87 588
4427.50 621
4428.13 589
4428.76 554
4429.39 566
4430.01 617
4430.64 631
4431.27 576
4431.90 574
4432.53 614
4433.15 633
4433.78 633
4434.41 587
4435.04 547
4435.67 578
4436.30 560
4436.93 581
4437.55 578
4438.18 617
4438.81 596
4439.44 603
4440.07 589
4440.70 655
4441.33 617
4441.96 583
4442.58 635
4443.21 611
4443.84 632
4444.47 592
4445.10 571
4445.73 586
4446.36 616
4446.99 576
4447.62 662
4448.25 609
4448.88 599
4449.51 667
4450.14 628
4450.76 642
4451.39 611
4452.02 608
4452.65 621
4453.28 662
4453.91 626
4454.54 651
4455.17 665
4455.80 649
4456.43 671
4457.06 685
4457.69 781
4458.32 778
4458.95 802
4459.58 754
4460.21 733
4460.84 690
4461.47 676
4462.10 645
4462.73 639
4463.36 575
4464.00 554
4464.63 536
4465.26 555
4465.89 527
4466.52 535
4467.15 554
4467.78 559
4468.41 574
4469.04 583
4469.67 478
4470.30 534
4470.93 572
4471.56 576
4472.20 545
4472.83 543
4473.46 550
4474.09 551
4474.72 555
4475.35 523
4475.98 537
4476.61 536
4477.25 569
4477.88 554
4478.51 618
4479.14 558
4479.77 562
4480.40 584
4481.03 516
4481.67 560
4482.30 549
4482.93 600
4483.56 571
4484.19 600
4484.83 642
4485.46 590
4486.09 593
4486.72 562
4487.35 608
4487.99 577
4488.62 586
4489.25 592
4489.88 560
4490.52 588
4491.15 602
4491.78 578
4492.41 586
4493.05 592
4493.68 639
4494.31 578
4494.94 535
4495.58 510
4496.21 581
4496.84 594
4497.47 592
4498.11 601
4498.74 567
4499.37 633
4500.01 596
4500.64 649
4501.27 698
4501.91 726
4502.54 864
4503.17 911
4503.80 825
4504.44 808
4505.07 847
4505.71 866
4506.34 814
4506.97 769
4507.61 783
4508.24 667
4508.87 681
4509.51 744
4510.14 682
4510.77 634
4511.41 630
4512.04 654
4512.68 700
4513.31 603
4513.94 639
4514.58 626
4515.21 654
4515.85 651
4516.48 649
4517.11 613
4517.75 578
4518.38 586
4519.02 580
4519.65 547
4520.29 528
4520.92 616
4521.55 617
4522.19 587
4522.82 549
4523.46 541
4524.09 561
4524.73 584
4525.36 559
4526.00 608
4526.63 614
4527.27 597
4527.90 587
4528.54 613
4529.17 667
4529.81 665
4530.44 703
4531.08 737
4531.71 822
4532.35 868
4532.98 825
4533.62 894
4534.25 897
4534.89 797
4535.53 792
4536.16 744
4536.80 750
4537.43 694
4538.07 638
4538.70 652
4539.34 587
4539.98 606
4540.61 591
4541.25 559
4541.88 531
4542.52 557
4543.16 539
4543.79 554
4544.43 537
4545.06 511
4545.70 494
4546.34 545
4546.97 548
4547.61 571
4548.25 572
4548.88 542
4549.52 587
4550.15 531
4550.79 522
4551.43 567
4552.06 563
4552.70 516
4553.34 515
4553.97 511
4554.61 572
4555.25 561
4555.89 531
4556.52 504
4557.16 506
4557.80 497
4558.43 486
4559.07 494
4559.71 519
4560.35 526
4560.98 553
4561.62 542
4562.26 533
4562.89 547
4563.53 589
4564.17 541
4564.81 527
4565.44 578
4566.08 549
4566.72 573
4567.36 523
4568.00 583
4568.63 587
4569.27 563
4569.91 529
4570.55 583
4571.19 642
4571.82 603
4572.46 536
4573.10 548
4573.74 628
4574.38 575
4575.01 543
4575.65 538
4576.29 567
4576.93 529
4577.57 490
4578.21 502
4578.84 507
4579.48 551
4580.12 536
4580.76 539
4581.40 551
4582.04 541
4582.68 559
4583.32 531
4583.95 550
4584.59 586
4585.23 604
4585.87 570
4586.51 606
4587.15 565
4587.79 576
4588.43 702
4589.07 746
4589.71 742
4590.35 843
4590.99 775
4591.62 766
4592.26 771
4592.90 842
4593.54 839
4594.18 873
4594.82 924
4595.46 812
4596.10 765
4596.74 705
4597.38 640
4598.02 616
4598.66 580
4599.30 611
4599.94 607
4600.58 571
4601.22 577
4601.86 561
4602.50 603
4603.14 595
4603.78 637
4604.42 596
4605.06 622
4605.70 577
4606.34 532
4606.98 584
4607.62 612
4608.27 618
4608.91 636
4609.55 633
4610.19 611
4610.83 571
4611.47 614
4612.11 594
4612.75 595
4613.39 576
4614.03 578
4614.67 593
4615.31 630
4615.96 620
4616.60 571
4617.24 632
4617.88 582
4618.52 593
4619.16 579
4619.80 545
4620.44 525
4621.09 564
4621.73 570
4622.37 572
4623.01 505
4623.65 542
4624.29 575
4624.94 553
4625.58 515
4626.22 500
4626.86 530
4627.50 531
4628.15 579
4628.79 636
4629.43 556
4630.07 550
4630.71 526
4631.36 614
4632.00 620
4632.64 680
4633.28 718
4633.93 728
4634.57 716
4635.21 716
4635.85 672
4636.50 681
4637.14 712
4637.78 740
4638.42 702
4639.07 731
4639.71 681
4640.35 657
4640.99 691
4641.64 737
4642.28 642
4642.92 671
4643.57 656
4644.21 635
4644.85 643
4645.50 572
4646.14 622
4646.78 587
4647.43 591
4648.07 556
4648.71 551
4649.36 585
4650.00 604
4650.64 623
4651.29 631
4651.93 618
4652.57 613
4653.22 610
4653.86 653
4654.50 655
4655.15 688
4655.79 621
4656.44 636
4657.08 622
4657.72 617
4658.37 618
4659.01 566
4659.66 588
4660.30 613
4660.94 581
4661.59 594
4662.23 564
4662.88 508
4663.52 558
4664.17 568
4664.81 537
4665.46 530
4666.10 547
4666.74 500
4667.39 497
4668.03 480
4668.68 485
4669.32 510
4669.97 526
4670.61 547
4671.26 476
4671.90 461
4672.55 487
4673.19 560
4673.84 510
4674.48 513
4675.13 534
4675.77 504
4676.42 498
4677.07 509
4677.71 486
4678.36 487
4679.00 534
4679.65 524
4680.29 535
4680.94 543
4681.58 572
4682.23 598
4682.88 623
4683.52 620
4684.17 585
4684.81 517
4685.46 521
4686.10 568
4686.75 587
4687.40 622
4688.04 629
4688.69 598
4689.34 556
4689.98 568
4690.63 618
4691.27 632
4691.92 654
4692.57 655
4693.21 697
4693.86 646
4694.51 630
4695.15 688
4695.80 675
4696.45 600
4697.09 629
4697.74 676
4698.39 630
4699.03 694
4699.68 703
4700.33 723
4700.97 750
4701.62 754
4702.27 744
4702.92 754
4703.56 706
4704.21 665
4704.86 696
4705.50 653
4706.15 644
4706.80 646
4707.45 632
4708.09 677
4708.74 624
4709.39 605
4710.04 582
4710.68 593
4711.33 618
4711.98 577
4712.63 552
4713.28 594
4713.92 593
4714.57 635
4715.22 598
4715.87 590
4716.52 588
4717.16 564
4717.81 566
4718.46 619
4719.11 565
4719.76 591
4720.41 604
4721.05 600
4721.70 632
4722.35 610
4723.00 603
4723.65 601
4724.30 589
4724.94 618
4725.59 643
4726.24 654
4726.89 603
4727.54 640
4728.19 650
4728.84 569
4729.49 575
4730.14 632
4730.78 601
4731.43 612
4732.08 580
4732.73 565
4733.38 545
4734.03 575
4734.68 588
4735.33 607
4735.98 583
4736.63 602
4737.28 565
4737.93 561
4738.58 544
4739.23 533
4739.88 568
4740.53 598
4741.18 536
4741.83 606
4742.47 569
4743.12 608
4743.77 651
4744.42 610
4745.07 628
4745.72 587
4746.37 596
4747.03 556
4747.68 615
4748.33 629
4748.98 595
4749.63 618
4750.28 645
4750.93 651
4751.58 613
4752.23 648
4752.88 642
4753.53 628
4754.18 682
4754.83 729
4755.48 707
4756.13 688
4756.78 722
4757.43 734
4758.08 628
4758.74 620
4759.39 675
4760.04 653
4760.69 684
4761.34 685
4761.99 738
4762.64 759
4763.29 829
4763.94 799
4764.60 740
4765.25 726
4765.90 674
4766.55 683
4767.20 667
4767.85 647
4768.51 619
4769.16 611
4769.81 670
4770.46 630
4771.11 631
4771.76 628
4772.42 654
4773.07 627
4773.72 658
4774.37 665
4775.02 613
4775.68 610
4776.33 639
4776.98 612
4777.63 620
4778.29 621
4778.94 627
4779.59 626
4780.24 598
4780.89 592
4781.55 636
4782.20 659
4782.85 600
4783.51 595
4784.16 611
4784.81 624
4785.46 629
4786.12 629
4786.77 635
4787.42 618
4788.08 606
4788.73 590
4789.38 579
4790.03 668
4790.69 624
4791.34 661
4791.99 691
4792.65 670
4793.30 701
4793.95 670
4794.61 633
4795.26 638
4795.91 681
4796.57 696
4797.22 723
4797.87 718
4798.53 741
4799.18 681
4799.84 777
4800.49 841
4801.14 840
4801.80 881
4802.45 915
4803.11 881
4803.76 897
4804.41 944
4805.07 873
4805.72 871
4806.38 821
4807.03 767
4807.68 762
4808.34 753
4808.99 726
4809.65 779
4810.30 757
4810.96 689
4811.61 763
4812.27 737
4812.92 745
4813.58 782
4814.23 772
4814.89 728
4815.54 803
4816.19 769
4816.85 753
4817.50 806
4818.16 829
4818.81 794
4819.47 781
4820.13 809
4820.78 814
4821.44 809
4822.09 883
4822.75 963
4823.40 869
4824.06 1022
4824.71 1135
4825.37 1056
4826.02 1016
4826.68 972
4827.33 984
4827.99 982
4828.65 964
4829.30 988
4829.96 891
4830.61 879
4831.27 914
4831.93 811
4832.58 823
4833.24 908
4833.89 911
4834.55 918
4835.21 832
4835.86 921
4836.52 1018
4837.17 1016
4837.83 1061
4838.49 1026
4839.14 1028
4839.80 1053
4840.46 1040
4841.11 1142
4841.77 1114
4842.43 1099
4843.08 1137
4843.74 1110
4844.40 1120
4845.05 1082
4845.71 1090
4846.37 1093
4847.02 1148
4847.68 1109
4848.34 1132
4849.00 1225
4849.65 1241
4850.31 1332
4850.97 1432
4851.62 1516
4852.28 1586
4852.94 1624
4853.60 1579
4854.25 1525
4854.91 1538
4855.57 1445
4856.23 1411
4856.88 1434
4857.54 1541
4858.20 1619
4858.86 1763
4859.52 1839
4860.17 1964
4860.83 2046
4861.49 2068
4862.15 1955
4862.81 1710
4863.46 1590
4864.12 1465
4864.78 1440
4865.44 1405
4866.10 1376
4866.75 1397
4867.41 1373
4868.07 1428
4868.73 1386
4869.39 1441
4870.05 1391
4870.71 1312
4871.36 1262
4872.02 1191
4872.68 1210
4873.34 1210
4874.00 1124
4874.66 1136
4875.32 1170
4875.98 1079
4876.63 1146
4877.29 1111
4877.95 1111
4878.61 1085
4879.27 1105
4879.93 1182
4880.59 1179
4881.25 1164
4881.91 1174
4882.57 1135
4883.23 1124
4883.89 1081
4884.55 1039
4885.21 1003
4885.87 960
4886.52 984
4887.18 1000
4887.84 998
4888.50 977
4889.16 1003
4889.82 960
4890.48 958
4891.14 926
4891.80 949
4892.46 957
4893.12 966
4893.78 1001
4894.44 944
4895.10 953
4895.76 936
4896.42 918
4897.09 944
4897.75 900
4898.41 946
4899.07 903
4899.73 888
4900.39 902
4901.05 939
4901.71 961
4902.37 971
4903.03 922
4903.69 910
4904.35 861
4905.01 820
4905.67 831
4906.33 779
4907.00 753
4907.66 791
4908.32 768
4908.98 759
4909.64 728
4910.30 779
4910.96 776
4911.62 806
4912.29 755
4912.95 715
4913.61 707
4914.27 713
4914.93 677
4915.59 729
4916.26 680
4916.92 675
4917.58 676
4918.24 684
4918.90 633
4919.56 680
4920.23 680
4920.89 666
4921.55 658
4922.21 688
4922.87 662
4923.54 669
4924.20 655
4924.86 678
4925.52 692
4926.19 673
4926.85 584
4927.51 648
4928.17 633
4928.84 636
4929.50 615
4930.16 655
4930.82 663
4931.49 629
4932.15 628
4932.81 604
4933.47 641
4934.14 655
4934.80 622
4935.46 673
4936.13 629
4936.79 647
4937.45 627
4938.11 632
4938.78 658
4939.44 612
4940.10 579
4940.77 630
4941.43 662
4942.09 646
4942.76 562
4943.42 637
4944.08 645
4944.75 595
4945.41 598
4946.08 605
4946.74 610
4947.40 629
4948.07 651
4948.73 604
4949.39 590
4950.06 633
4950.72 591
4951.39 581
4952.05 588
4952.71 558
4953.38 561
4954.04 598
4954.71 576
4955.37 607
4956.04 565
4956.70 579
4957.36 588
4958.03 553
4958.69 577
4959.36 637
4960.02 625
4960.69 641
4961.35 636
4962.02 670
4962.68 631
4963.35 680
4964.01 707
4964.68 717
4965.34 723
4966.01 773
4966.67 758
4967.34 709
4968.00 664
4968.67 657
4969.33 679
4970.00 650
4970.66 636
4971.33 619
4971.99 586
4972.66 546
4973.32 598
4973.99 613
4974.66 572
4975.32 606
4975.99 670
4976.65 664
4977.32 681
4977.98 684
4978.65 666
4979.32 678
4979.98 690
4980.65 732
4981.31 628
4981.98 626
4982.65 626
4983.31 598
4983.98 529
4984.64 576
4985.31 612
4985.98 575
4986.64 566
4987.31 572
4987.98 534
4988.64 547
4989.31 607
4989.98 558
4990.64 516
4991.31 556
4991.98 576
4992.64 561
4993.31 581
4993.98 553
4994.64 549
4995.31 531
4995.98 503
4996.64 550
4997.31 551
4997.98 519
4998.65 484
4999.31 525
4999.98 563
5000.65 498
5001.31 506
5001.98 508
5002.65 550
5003.32 523
5003.98 470
5004.65 478
5005.32 465
5005.99 444
5006.66 463
5007.32 513
5007.99 524
5008.66 516
5009.33 529
5009.99 553
5010.66 540
5011.33 495
5012.00 553
5012.67 521
5013.33 585
5014.00 522
5014.67 543
5015.34 535
5016.01 555
5016.68 519
5017.34 523
5018.01 513
5018.68 501
5019.35 521
5020.02 524
5020.69 526
5021.36 530
5022.02 486
5022.69 487
5023.36 535
5024.03 545
5024.70 551
5025.37 509
5026.04 503
5026.71 507
5027.38 458
5028.05 524
5028.71 527
5029.38 495
5030.05 512
5030.72 494
5031.39 509
5032.06 540
5032.73 482
5033.40 467
5034.07 489
5034.74 481
5035.41 501
5036.08 521
5036.75 504
5037.42 457
5038.09 460
5038.76 460
5039.43 472
5040.10 494
5040.77 470
5041.44 464
5042.11 449
5042.78 500
5043.45 483
5044.12 457
5044.79 475
5045.46 547
5046.13 509
5046.80 470
5047.47 464
5048.14 514
5048.81 517
5049.48 505
5050.15 515
5050.82 546
5051.49 538
5052.16 503
5052.83 483
5053.51 480
5054.18 456
5054.85 478
5055.52 479
5056.19 480
5056.86 460
5057.53 502
5058.20 528
5058.87 492
5059.55 520
5060.22 505
5060.89 463
5061.56 491
5062.23 535
5062.90 512
5063.57 474
5064.25 507
5064.92 511
5065.59 502
5066.26 523
5066.93 516
5067.60 524
5068.28 504
5068.95 514
5069.62 506
5070.29 515
5070.96 532
5071.64 551
5072.31 507
5072.98 494
5073.65 489
5074.32 550
5075.00 568
5075.67 516
5076.34 487
5077.01 506
5077.69 523
5078.36 591
5079.03 568
5079.70 583
5080.38 562
5081.05 567
5081.72 600
5082.39 580
5083.07 637
5083.74 558
5084.41 516
5085.09 531
5085.76 532
5086.43 595
5087.10 569
5087.78 578
5088.45 585
5089.12 593
5089.80 618
5090.47 597
5091.14 635
5091.82 615
5092.49 664
5093.16 614
5093.84 609
5094.51 568
5095.18 637
5095.86 620
5096.53 613
5097.21 614
5097.88 596
5098.55 597
5099.23 586
5099.90 586
5100.57 553
5101.25 536
5101.92 536
5102.60 586
5103.27 543
5103.95 564
5104.62 599
5105.29 637
5105.97 644
5106.64 652
5107.32 636
5107.99 617
5108.67 620
5109.34 591
5110.01 599
5110.69 573
5111.36 576
5112.04 589
5112.71 512
5113.39 593
5114.06 596
5114.74 592
5115.41 573
5116.09 578
5116.76 599
5117.44 585
5118.11 601
5118.79 590
5119.46 671
5120.14 783
5120.81 802
5121.49 851
5122.16 825
5122.84 769
5123.52 749
5124.19 675
5124.87 660
5125.54 666
5126.22 651
5126.89 585
5127.57 563
5128.24 557
5128.92 612
5129.60 656
5130.27 590
5130.95 567
5131.62 548
5132.30 556
5132.98 557
5133.65 537
5134.33 562
5135.01 578
5135.68 574
5136.36 588
5137.03 579
5137.71 543
5138.39 541
5139.06 514
5139.74 571
5140.42 603
5141.09 536
5141.77 554
5142.45 510
5143.12 574
5143.80 554
5144.48 557
5145.15 493
5145.83 551
5146.51 548
5147.18 515
5147.86 529
5148.54 505
5149.22 496
5149.89 537
5150.57 497
5151.25 479
5151.93 456
5152.60 493
5153.28 515
5153.96 547
5154.63 513
5155.31 503
5155.99 485
5156.67 473
5157.35 507
5158.02 499
5158.70 524
5159.38 571
5160.06 525
5160.73 509
5161.41 498
5162.09 498
5162.77 507
5163.45 503
5164.12 472
5164.80 522
5165.48 514
5166.16 560
5166.84 603
5167.52 544
5168.19 541
5168.87 512
5169.55 475
5170.23 476
5170.91 503
5171.59 527
5172.27 475
5172.94 491
5173.62 450
5174.30 461
5174.98 479
5175.66 465
5176.34 471
5177.02 437
5177.70 462
5178.38 436
5179.06 465
5179.73 524
5180.41 505
5181.09 514
5181.77 510
5182.45 472
5183.13 457
5183.81 462
5184.49 479
5185.17 558
5185.85 527
5186.53 496
5187.21 440
5187.89 448
5188.57 447
5189.25 471
5189.93 437
5190.61 457
5191.29 469
5191.97 500
5192.65 510
5193.33 456
5194.01 460
5194.69 468
5195.37 496
5196.05 482
5196.73 471
5197.41 503
5198.09 478
5198.77 454
5199.45 461
5200.13 523
5200.81 485
5201.49 506
5202.17 500
5202.85 461
5203.53 510
5204.21 455
5204.89 458
5205.58 484
5206.26 476
5206.94 449
5207.62 459
5208.30 471
5208.98 521
5209.66 499
5210.34 528
5211.02 513
5211.71 484
5212.39 517
5213.07 508
5213.75 548
5214.43 569
5215.11 544
5215.79 549
5216.48 562
5217.16 512
5217.84 562
5218.52 525
5219.20 553
5219.88 538
5220.57 557
5221.25 577
5221.93 599
5222.61 574
5223.29 614
5223.98 639
5224.66 608
5225.34 595
5226.02 644
5226.70 654
5227.39 597
5228.07 500
5228.75 548
5229.43 551
5230.12 527
5230.80 545
5231.48 617
5232.16 555
5232.85 547
5233.53 564
5234.21 548
5234.89 591
5235.58 544
5236.26 568
5236.94 560
5237.63 579
5238.31 588
5238.99 620
5239.67 582
5240.36 577
5241.04 583
5241.72 602
5242.41 615
5243.09 646
5243.77 645
5244.46 635
5245.14 610
5245.82 562
5246.51 502
5247.19 546
5247.88 543
5248.56 566
5249.24 580
5249.93 561
5250.61 548
5251.29 548
5251.98 527
5252.66 529
5253.35 583
5254.03 638
5254.71 578
5255.40 603
5256.08 597
5256.77 606
5257.45 596
5258.14 552
5258.82 551
5259.50 573
5260.19 560
5260.87 551
5261.56 559
5262.24 596
5262.93 573
5263.61 663
5264.30 640
5264.98 627
5265.67 677
5266.35 602
5267.03 580
5267.72 579
5268.40 533
5269.09 551
5269.77 617
5270.46 589
5271.14 564
5271.83 550
5272.52 588
5273.20 537
5273.89 569
5274.57 537
5275.26 512
5275.94 508
5276.63 557
5277.31 560
5278.00 535
5278.68 580
5279.37 554
5280.06 524
5280.74 568
5281.43 580
5282.11 534
5282.80 562
5283.48 543
5284.17 545
5284.86 559
5285.54 553
5286.23 576
5286.92 537
5287.60 510
5288.29 565
5288.97 551
5289.66 571
5290.35 559
5291.03 533
5291.72 520
5292.41 536
5293.09 473
5293.78 554
5294.47 614
5295.15 544
5295.84 505
5296.53 525
5297.21 513
5297.90 547
5298.59 567
5299.27 582
5299.96 594
5300.65 573
5301.33 599
5302.02 629
5302.71 604
5303.40 597
5304.08 636
5304.77 616
5305.46 707
5306.15 687
5306.83 778
5307.52 764
5308.21 797
5308.90 774
5309.58 724
5310.27 705
5310.96 727
5311.65 763
5312.33 688
5313.02 704
5313.71 784
5314.40 839
5315.09 822
5315.77 807
5316.46 822
5317.15 754
5317.84 675
5318.53 715
5319.21 760
5319.90 699
5320.59 737
5321.28 727
5321.97 744
5322.66 782
5323.35 727
5324.03 716
5324.72 749
5325.41 727
5326.10 667
5326.79 613
5327.48 602
5328.17 596
5328.86 578
5329.54 571
5330.23 585
5330.92 545
5331.61 569
5332.30 542
5332.99 577
5333.68 553
5334.37 531
5335.06 533
5335.75 538
5336.44 549
5337.12 565
5337.81 585
5338.50 590
5339.19 599
5339.88 584
5340.57 550
5341.26 589
5341.95 582
5342.64 571
5343.33 611
5344.02 586
5344.71 569
5345.40 522
5346.09 549
5346.78 565
5347.47 584
5348.16 625
5348.85 660
5349.54 644
5350.23 703
5350.92 681
5351.61 701
5352.30 721
5352.99 711
5353.68 667
5354.37 709
5355.07 730
5355.76 666
5356.45 623
5357.14 615
5357.83 585
5358.52 564
5359.21 531
5359.90 570
5360.59 567
5361.28 532
5361.97 604
5362.66 560
5363.36 595
5364.05 588
5364.74 617
5365.43 614
5366.12 604
5366.81 571
5367.50 558
5368.19 593
5368.89 499
5369.58 488
5370.27 523
5370.96 560
5371.65 515
5372.34 510
5373.04 542
5373.73 513
5374.42 498
5375.11 526
5375.80 491
5376.49 485
5377.19 513
5377.88 496
5378.57 501
5379.26 500
5379.96 471
5380.65 470
5381.34 509
5382.03 506
5382.72 529
5383.42 515
5384.11 487
5384.80 511
5385.49 474
5386.19 516
5386.88 514
5387.57 487
5388.26 513
5388.96 542
5389.65 557
5390.34 597
5391.04 636
5391.73 658
5392.42 603
5393.12 601
5393.81 559
5394.50 640
5395.19 620
5395.89 578
5396.58 577
5397.27 571
5397.97 587
5398.66 562
5399.35 564
5400.05 497
5400.74 492
5401.43 522
5402.13 536
5402.82 501
5403.52 518
5404.21 500
5404.90 554
5405.60 481
5406.29 493
5406.98 521
5407.68 536
5408.37 537
5409.07 549
5409.76 578
5410.45 509
5411.15 538
5411.84 567
5412.54 546
5413.23 514
5413.93 503
5414.62 530
5415.32 551
5416.01 532
5416.70 552
5417.40 575
5418.09 553
5418.79 534
5419.48 529
5420.18 566
5420.87 588
5421.57 547
5422.26 570
5422.96 573
5423.65 613
5424.35 590
5425.04 587
5425.74 585
5426.43 532
5427.13 531
5427.82 522
5428.52 508
5429.21 549
5429.91 561
5430.60 563
5431.30 535
5432.00 535
5432.69 567
5433.39 580
5434.08 604
5434.78 601
5435.47 568
5436.17 625
5436.86 604
5437.56 581
5438.26 598
5438.95 604
5439.65 598
5440.34 631
5441.04 643
5441.74 591
5442.43 614
5443.13 586
5443.83 607
5444.52 556
5445.22 658
5445.91 696
5446.61 707
5447.31 750
5448.00 834
5448.70 828
5449.40 884
5450.09 968
5450.79 950
5451.49 891
5452.18 839
5452.88 812
5453.58 774
5454.27 759
5454.97 680
5455.67 748
5456.37 708
5457.06 653
5457.76 654
5458.46 660
5459.15 671
5459.85 689
5460.55 688
5461.25 662
5461.94 693
5462.64 685
5463.34 756
5464.04 740
5464.73 751
5465.43 735
5466.13 786
5466.83 742
5467.53 777
5468.22 759
5468.92 726
5469.62 737
5470.32 737
5471.01 777
5471.71 785
5472.41 732
5473.11 802
5473.81 846
5474.51 862
5475.20 812
5475.90 764
5476.60 856
5477.30 916
5478.00 926
5478.70 948
5479.39 992
5480.09 1126
5480.79 1253
5481.49 1425
5482.19 1671
5482.89 1743
5483.59 1648
5484.29 1638
5484.98 1563
5485.68 1311
5486.38 1207
5487.08 1163
5487.78 1103
5488.48 1021
5489.18 1008
5489.88 1038
5490.58 1036
5491.28 1037
5491.98 965
5492.68 946
5493.37 996
5494.07 1078
5494.77 1083
5495.47 1102
5496.17 1166
5496.87 1161
5497.57 1234
5498.27 1188
5498.97 1368
5499.67 1333
5500.37 1549
5501.07 1805
5501.77 2172
5502.47 2531
5503.17 2859
5503.87 2761
5504.57 2726
5505.27 2504
5505.97 2156
5506.67 1817
5507.37 1569
5508.07 1396
5508.77 1258
5509.47 1120
5510.17 1106
5510.87 1042
5511.58 911
5512.28 926
5512.98 941
5513.68 954
5514.38 934
5515.08 941
5515.78 969
5516.48 942
5517.18 898
5517.88 893
5518.58 891
5519.28 905
5519.99 935
5520.69 965
5521.39 895
5522.09 894
5522.79 914
5523.49 843
5524.19 886
5524.90 842
5525.60 809
5526.30 766
5527.00 741
5527.70 755
5528.40 713
5529.10 726
5529.81 699
5530.51 740
5531.21 667
5531.91 719
5532.61 727
5533.32 689
5534.02 780
5534.72 757
5535.42 739
5536.12 776
5536.83 737
5537.53 706
5538.23 691
5538.93 745
5539.64 652
5540.34 675
5541.04 727
5541.74 726
5542.45 660
5543.15 662
5543.85 705
5544.55 684
5545.26 629
5545.96 666
5546.66 658
5547.36 647
5548.07 623
5548.77 630
5549.47 614
5550.18 616
5550.88 591
5551.58 652
5552.29 633
5552.99 635
5553.69 633
5554.40 677
5555.10 634
5555.80 659
5556.51 598
5557.21 608
5557.91 621
5558.62 609
5559.32 641
5560.02 620
5560.73 641
5561.43 655
5562.14 640
5562.84 647
5563.54 673
5564.25 719
5564.95 700
5565.65 648
5566.36 689
5567.06 685
5567.77 657
5568.47 646
5569.18 632
5569.88 642
5570.58 635
5571.29 664
5571.99 653
5572.70 672
5573.40 616
5574.11 620
5574.81 660
5575.52 647
5576.22 633
5576.93 665
5577.63 700
5578.33 668
5579.04 660
5579.74 678
5580.45 693
5581.15 653
5581.86 636
5582.56 643
5583.27 629
5583.97 624
5584.68 614
5585.39 573
5586.09 603
5586.80 558
5587.50 581
5588.21 634
5588.91 600
5589.62 619
5590.32 617
5591.03 606
5591.73 598
5592.44 547
5593.15 525
5593.85 526
5594.56 593
5595.26 564
5595.97 531
5596.68 532
5597.38 555
5598.09 545
5598.79 562
5599.50 602
5600.21 564
5600.91 545
5601.62 535
5602.33 529
5603.03 570
5603.74 536
5604.44 559
5605.15 533
5605.86 515
5606.56 547
5607.27 590
5607.98 595
5608.68 586
5609.39 573
5610.10 603
5610.80 553
5611.51 525
5612.22 554
5612.93 529
5613.63 557
5614.34 577
5615.05 594
5615.75 603
5616.46 541
5617.17 572
5617.88 539
5618.58 577
5619.29 595
5620.00 572
5620.71 569
5621.41 581
5622.12 579
5622.83 576
5623.54 556
5624.24 529
5624.95 587
5625.66 583
5626.37 564
5627.08 629
5627.78 595
5628.49 631
5629.20 638
5629.91 628
5630.62 647
5631.32 673
5632.03 655
5632.74 685
5633.45 718
5634.16 699
5634.86 666
5635.57 712
5636.28 747
5636.99 736
5637.70 704
5638.41 790
5639.12 782
5639.82 805
5640.53 839
5641.24 850
5641.95 873
5642.66 868
5643.37 877
5644.08 871
5644.79 869
5645.50 827
5646.21 774
5646.91 751
5647.62 658
5648.33 680
5649.04 720
5649.75 697
5650.46 681
5651.17 682
5651.88 691
5652.59 667
5653.30 647
5654.01 700
5654.72 659
5655.43 671
5656.14 766
5656.85 747
5657.56 706
5658.27 700
5658.98 783
5659.69 760
5660.40 768
5661.11 786
5661.82 789
5662.53 841
5663.24 828
5663.95 830
5664.66 809
5665.37 798
5666.08 781
5666.79 786
5667.50 736
5668.21 725
5668.92 749
5669.63 692
5670.34 777
5671.05 736
5671.76 741
5672.47 780
5673.18 869
5673.89 868
5674.61 868
5675.32 862
5676.03 860
5676.74 785
5677.45 730
5678.16 682
5678.87 647
5679.58 696
5680.29 617
5681.01 685
5681.72 702
5682.43 652
5683.14 699
5683.85 690
5684.56 723
5685.27 681
5685.99 684
5686.70 631
5687.41 602
5688.12 639
5688.83 592
5689.54 617
5690.26 641
5690.97 615
5691.68 624
5692.39 613
5693.10 628
5693.82 649
5694.53 670
5695.24 629
5695.95 625
5696.67 614
5697.38 610
5698.09 566
5698.80 584
5699.51 597
5700.23 556
5700.94 525
5701.65 568
5702.36 606
5703.08 567
5703.79 602
5704.50 635
5705.22 711
5705.93 631
5706.64 672
5707.35 645
5708.07 594
5708.78 647
5709.49 636
5710.21 617
5710.92 590
5711.63 584
5712.35 591
5713.06 609
5713.77 587
5714.49 522
5715.20 511
5715.91 517
5716.63 575
5717.34 565
5718.05 552
5718.77 547
5719.48 585
5720.19 555
5720.91 522
5721.62 564
5722.34 580
5723.05 566
5723.76 595
5724.48 539
5725.19 536
5725.91 594
5726.62 633
5727.33 643
5728.05 626
5728.76 637
5729.48 641
5730.19 660
5730.91 668
5731.62 629
5732.34 668
5733.05 681
5733.76 598
5734.48 639
5735.19 599
5735.91 604
5736.62 593
5737.34 546
5738.05 496
5738.77 528
5739.48 604
5740.20 551
5740.91 557
5741.63 538
5742.34 508
5743.06 519
5743.77 498
5744.49 555
5745.20 505
5745.92 518
5746.63 562
5747.35 557
5748.07 552
5748.78 586
5749.50 564
5750.21 522
5750.93 551
5751.64 568
5752.36 644
5753.07 534
5753.79 557
5754.51 561
5755.22 584
5755.94 599
5756.65 663
5757.37 613
5758.09 607
5758.80 624
5759.52 636
5760.24 633
5760.95 654
5761.67 667
5762.38 684
5763.10 701
5763.82 680
5764.53 657
5765.25 674
5765.97 651
5766.68 647
5767.40 713
5768.12 699
5768.83 684
5769.55 755
5770.27 820
5770.98 969
5771.70 1093
5772.42 1162
5773.13 1250
5773.85 1305
5774.57 1279
5775.29 1145
5776.00 1052
5776.72 882
5777.44 815
5778.16 731
5778.87 724
5779.59 708
5780.31 684
5781.03 674
5781.74 688
5782.46 660
5783.18 686
5783.90 684
5784.61 691
5785.33 701
5786.05 694
5786.77 671
5787.48 712
5788.20 742
5788.92 755
5789.64 705
5790.36 680
5791.08 665
5791.79 675
5792.51 665
5793.23 629
5793.95 638
5794.67 646
5795.38 627
5796.10 592
5796.82 588
5797.54 605
5798.26 622
5798.98 660
5799.70 665
5800.41 712
5801.13 681
5801.85 738
5802.57 723
5803.29 737
5804.01 760
5804.73 776
5805.45 727
5806.17 698
5806.89 648
5807.60 629
5808.32 616
5809.04 586
5809.76 592
5810.48 616
5811.20 604
5811.92 586
5812.64 633
5813.36 596
5814.08 590
5814.80 577
5815.52 586
5816.24 608
5816.96 593
5817.68 537
5818.40 561
5819.12 622
5819.84 568
5820.56 581
5821.28 605
5822.00 593
5822.72 597
5823.44 610
5824.16 583
5824.88 607
5825.60 555
5826.32 564
5827.04 543
5827.76 560
5828.48 573
5829.20 644
5829.92 572
5830.64 563
5831.36 581
5832.08 608
5832.80 571
5833.52 569
5834.25 614
5834.97 573
5835.69 564
5836.41 637
5837.13 616
5837.85 567
5838.57 586
5839.29 564
5840.01 534
5840.73 558
5841.46 566
5842.18 577
5842.90 560
5843.62 550
5844.34 551
5845.06 575
5845.78 586
5846.51 587
5847.23 578
5847.95 547
5848.67 565
5849.39 566
5850.11 555
5850.84 572
5851.56 570
5852.28 535
5853.00 609
5853.72 594
5854.45 628
5855.17 577
5855.89 603
5856.61 634
5857.33 642
5858.06 598
5858.78 608
5859.50 595
5860.22 576
5860.95 603
5861.67 602
5862.39 576
5863.11 589
5863.84 621
5864.56 669
5865.28 613
5866.01 611
5866.73 605
5867.45 607
5868.17 556
5868.90 609
5869.62 607
5870.34 577
5871.07 589
5871.79 606
5872.51 579
5873.24 618
5873.96 575
5874.68 608
5875.41 589
5876.13 566
5876.85 645
5877.58 634
5878.30 607
5879.02 618
5879.75 687
5880.47 665
5881.19 717
5881.92 632
5882.64 660
5883.37 655
5884.09 621
5884.81 710
5885.54 704
5886.26 654
5886.99 696
5887.71 734
5888.43 745
5889.16 707
5889.88 734
5890.61 681
5891.33 708
5892.05 729
5892.78 697
5893.50 689
5894.23 709
5894.95 674
5895.68 698
5896.40 655
5897.13 636
5897.85 714
5898.58 736
5899.30 697
5900.03 682
5900.75 714
5901.48 728
5902.20 721
5902.93 718
5903.65 710
5904.38 732
5905.10 778
5905.83 754
5906.55 684
5907.28 743
5908.00 722
5908.73 757
5909.45 725
5910.18 736
5910.90 796
5911.63 753
5912.36 780
5913.08 760
5913.81 753
5914.53 764
5915.26 805
5915.98 753
5916.71 777
5917.44 776
5918.16 815
5918.89 802
5919.61 877
5920.34 906
5921.07 852
5921.79 837
5922.52 826
5923.25 813
5923.97 823
5924.70 830
5925.42 825
5926.15 900
5926.88 1018
5927.60 984
5928.33 948
5929.06 950
5929.78 931
5930.51 948
5931.24 1013
5931.96 965
5932.69 1002
5933.42 1049
5934.15 1090
5934.87 1061
5935.60 1112
5936.33 1065
5937.05 1109
5937.78 1116
5938.51 1164
5939.24 1160
5939.96 1172
5940.69 1245
5941.42 1252
5942.14 1226
5942.87 1248
5943.60 1339
5944.33 1379
5945.06 1365
5945.78 1418
5946.51 1468
5947.24 1459
5947.97 1590
5948.69 1608
5949.42 1571
5950.15 1659
5950.88 1744
5951.61 1680
5952.33 1858
5953.06 2036
5953.79 2310
5954.52 2531
5955.25 2623
5955.98 2747
5956.70 2634
5957.43 2631
5958.16 2595
5958.89 2485
5959.62 2290
5960.35 2172
5961.07 2102
5961.80 2141
5962.53 2095
5963.26 1975
5963.99 2119
5964.72 2226
5965.45 2233
5966.18 2270
5966.90 2360
5967.63 2651
5968.36 2874
5969.09 2999
5969.82 3090
5970.55 3106
5971.28 3086
5972.01 2842
5972.74 2765
5973.47 2760
5974.20 2709
5974.93 2596
5975.66 2538
5976.39 2537
5977.12 2458
5977.84 2478
5978.57 2510
5979.30 2519
5980.03 2567
5980.76 2679
5981.49 2769
5982.22 2843
5982.95 2971
5983.68 3100
5984.41 3086
5985.14 3020
5985.87 3163
5986.60 3260
5987.33 3227
5988.06 3209
5988.79 3243
5989.53 3258
5990.26 3226
5990.99 3138
5991.72 3181
5992.45 3230
5993.18 3224
5993.91 3212
5994.64 3233
5995.37 3308
5996.10 3486
5996.83 3426
5997.56 3492
5998.29 3642
5999.02 3653
5999.75 3730
6000.49 3667
6001.22 3668
6001.95 3724
6002.68 3558
6003.41 3506
6004.14 3548
6004.87 3443
6005.60 3405
6006.34 3253
6007.07 3202
6007.80 3284
6008.53 3291
6009.26 3506
6009.99 3793
6010.72 4237
6011.46 4893
6012.19 5923
6012.92 7209
6013.65 8746
6014.38 10154
6015.12 11377
6015.85 12444
6016.58 12843
6017.31 12692
6018.04 12254
6018.78 11177
6019.51 9929
6020.24 8636
6020.97 7419
6021.70 6274
6022.44 5330
6023.17 4638
6023.90 4037
6024.63 3698
6025.37 3304
6026.10 3126
6026.83 2990
6027.56 2869
6028.30 2790
6029.03 2736
6029.76 2713
6030.50 2737
6031.23 2790
6031.96 2808
6032.69 2715
6033.43 2718
6034.16 2557
6034.89 2377
6035.63 2228
6036.36 2178
6037.09 2148
6037.83 2097
6038.56 2093
6039.29 2081
6040.03 2088
6040.76 2135
6041.49 2167
6042.23 2178
6042.96 2207
6043.69 2280
6044.43 2275
6045.16 2290
6045.90 2281
6046.63 2341
6047.36 2392
6048.10 2394
6048.83 2450
6049.57 2521
6050.30 2547
6051.03 2614
6051.77 2829
6052.50 2866
6053.24 3099
6053.97 3277
6054.70 3411
6055.44 3532
6056.17 3554
6056.91 3498
6057.64 3382
6058.38 3154
6059.11 2897
6059.85 2729
6060.58 2728
6061.32 2534
6062.05 2414
6062.79 2470
6063.52 2397
6064.26 2295
6064.99 2250
6065.72 2327
6066.46 2208
6067.20 2177
6067.93 2155
6068.67 2109
6069.40 2068
6070.14 2095
6070.87 1969
6071.61 2084
6072.34 2022
6073.08 2028
6073.81 2038
6074.55 2005
6075.28 2021
6076.02 1987
6076.76 1999
6077.49 2019
6078.23 2069
6078.96 2041
6079.70 1935
6080.43 1881
6081.17 1985
6081.91 1965
6082.64 1854
6083.38 1777
6084.11 1767
6084.85 1754
6085.59 1718
6086.32 1696
6087.06 1623
6087.80 1689
6088.53 1624
6089.27 1648
6090.00 1663
6090.74 1679
6091.48 1703
6092.21 1715
6092.95 1685
6093.69 1667
6094.42 1770
6095.16 1682
6095.90 1754
6096.63 1723
6097.37 1546
6098.11 1525
6098.85 1503
6099.58 1458
6100.32 1490
6101.06 1531
6101.79 1441
6102.53 1498
6103.27 1504
6104.01 1460
6104.74 1544
6105.48 1471
6106.22 1441
6106.96 1516
6107.69 1447
6108.43 1486
6109.17 1450
6109.91 1516
6110.64 1475
6111.38 1496
6112.12 1507
6112.86 1540
6113.59 1524
6114.33 1560
6115.07 1595
6115.81 1656
6116.55 1665
6117.28 1675
6118.02 1676
6118.76 1689
6119.50 1711
6120.24 1737
6120.98 1612
6121.71 1619
6122.45 1702
6123.19 1643
6123.93 1670
6124.67 1686
6125.41 1675
6126.15 1671
6126.88 1691
6127.62 1699
6128.36 1684
6129.10 1673
6129.84 1679
6130.58 1670
6131.32 1644
6132.06 1692
6132.80 1694
6133.53 1734
6134.27 1735
6135.01 1674
6135.75 1708
6136.49 1756
6137.23 1824
6137.97 1930
6138.71 1954
6139.45 2082
6140.19 2103
6140.93 2249
6141.67 2284
6142.41 2245
6143.15 2356
6143.89 2306
6144.63 2199
6145.37 2230
6146.11 2167
6146.85 2097
6147.59 2155
6148.33 2056
6149.07 2034
6149.81 2009
6150.55 1951
6151.29 2020
6152.03 2004
6152.77 1980
6153.51 1964
6154.25 1970
6154.99 2072
6155.73 2039
6156.47 2019
6157.21 2103
6157.95 2198
6158.69 2169
6159.43 2194
6160.17 2156
6160.91 2230
6161.65 2269
6162.39 2306
6163.13 2290
6163.88 2373
6164.62 2517
6165.36 2677
6166.10 2800
6166.84 2904
6167.58 3067
6168.32 3118
6169.06 3290
6169.80 3316
6170.55 3386
6171.29 3271
6172.03 3173
6172.77 3270
6173.51 3197
6174.25 3148
6174.99 2981
6175.74 3004
6176.48 2964
6177.22 2938
6177.96 2944
6178.70 3007
6179.44 3171
6180.19 3236
6180.93 3461
6181.67 3899
6182.41 4442
6183.15 5224
6183.90 5928
6184.64 6568
6185.38 7045
6186.12 7270
6186.87 7349
6187.61 7059
6188.35 6514
6189.09 5983
6189.84 5462
6190.58 4892
6191.32 4536
6192.06 4244
6192.81 4042
6193.55 3998
6194.29 3805
6195.03 3761
6195.78 3641
6196.52 3654
6197.26 3583
6198.01 3639
6198.75 3551
6199.49 3484
6200.23 3522
6200.98 3480
6201.72 3395
6202.46 3377
6203.21 3523
6203.95 3529
6204.69 3616
6205.44 3833
6206.18 4289
6206.92 5033
6207.67 6346
6208.41 7986
6209.15 9961
6209.90 12356
6210.64 14459
6211.39 15563
6212.13 16545
6212.87 16543
6213.62 15535
6214.36 14015
6215.11 12392
6215.85 10639
6216.59 8859
6217.34 7366
6218.08 6096
6218.83 5127
6219.57 4357
6220.31 3756
6221.06 3390
6221.80 3179
6222.55 3041
6223.29 2812
6224.04 2657
6224.78 2660
6225.53 2588
6226.27 2545
6227.02 2503
6227.76 2376
6228.50 2332
6229.25 2111
6229.99 2023
6230.74 1884
6231.48 1800
6232.23 1757
6232.97 1732
6233.72 1765
6234.46 1667
6235.21 1706
6235.96 1757
6236.70 1788
6237.45 1828
6238.19 1886
6238.94 1891
6239.68 1920
6240.43 1996
6241.17 2092
6241.92 2238
6242.66 2294
6243.41 2404
6244.16 2386
6244.90 2311
6245.65 2329
6246.39 2288
6247.14 2359
6247.88 2430
6248.63 2481
6249.38 2520
6250.12 2570
6250.87 2550
6251.62 2493
6252.36 2484
6253.11 2439
6253.85 2304
6254.60 2205
6255.35 2153
6256.09 2050
6256.84 2082
6257.59 1956
6258.33 1956
6259.08 1909
6259.83 1943
6260.57 1923
6261.32 1909
6262.07 1865
6262.81 1908
6263.56 1843
6264.31 1822
6265.05 1779
6265.80 1813
6266.55 1832
6267.30 1770
6268.04 1736
6268.79 1665
6269.54 1745
6270.28 1714
6271.03 1738
6271.78 1730
6272.53 1727
6273.27 1783
6274.02 1865
6274.77 1914
6275.52 1896
6276.26 1822
6277.01 1841
6277.76 1773
6278.51 1806
6279.25 1920
6280.00 1842
6280.75 1788
6281.50 1774
6282.25 1761
6282.99 1762
6283.74 1717
6284.49 1677
6285.24 1589
6285.99 1519
6286.74 1560
6287.48 1573
6288.23 1467
6288.98 1462
6289.73 1409
6290.48 1419
6291.23 1353
6291.97 1415
6292.72 1464
6293.47 1385
6294.22 1308
6294.97 1347
6295.72 1300
6296.47 1291
6297.22 1287
6297.96 1279
6298.71 1312
6299.46 1285
6300.21 1307
6300.96 1258
6301.71 1300
6302.46 1248
6303.21 1201
6303.96 1207
6304.71 1228
6305.46 1165
6306.21 1142
6306.96 1107
6307.71 1191
6308.45 1195
6309.20 1216
6309.95 1296
6310.70 1316
6311.45 1261
6312.20 1321
6312.95 1390
6313.70 1382
6314.45 1384
6315.20 1398
6315.95 1351
6316.70 1407
6317.45 1345
6318.20 1375
6318.95 1375
6319.70 1313
6320.45 1328
6321.20 1309
6321.95 1261
6322.70 1233
6323.46 1156
6324.21 1158
6324.96 1151
6325.71 1144
6326.46 1087
6327.21 1127
6327.96 1145
6328.71 1093
6329.46 1130
6330.21 1102
6330.96 1075
6331.71 1082
6332.46 1099
6333.21 1092
6333.97 1082
6334.72 1061
6335.47 1022
6336.22 1090
6336.97 1091
6337.72 1028
6338.47 989
6339.22 1008
6339.98 1090
6340.73 1051
6341.48 1049
6342.23 1105
6342.98 1062
6343.73 1086
6344.49 1086
6345.24 1076
6345.99 1074
6346.74 1044
6347.49 1020
6348.24 1067
6349.00 1071
6349.75 1083
6350.50 1114
6351.25 1125
6352.01 1108
6352.76 1147
6353.51 1195
6354.26 1276
6355.01 1301
6355.77 1342
6356.52 1377
6357.27 1403
6358.02 1353
6358.78 1358
6359.53 1311
6360.28 1269
6361.03 1251
6361.79 1225
6362.54 1137
6363.29 1120
6364.05 1162
6364.80 1083
6365.55 1038
6366.30 1102
6367.06 1178
6367.81 1256
6368.56 1234
6369.32 1326
6370.07 1385
6370.82 1420
6371.58 1468
6372.33 1382
6373.08 1335
6373.84 1230
6374.59 1259
6375.34 1192
6376.10 1141
6376.85 1127
6377.60 1119
6378.36 1057
6379.11 1058
6379.87 1098
6380.62 1155
6381.37 1131
6382.13 1180
6382.88 1177
6383.64 1230
6384.39 1209
6385.14 1133
6385.90 1150
6386.65 1197
6387.41 1172
6388.16 1101
6388.91 1134
6389.67 1127
6390.42 1096
6391.18 1054
6391.93 1004
6392.69 1030
6393.44 1004
6394.20 982
6394.95 989
6395.71 997
6396.46 984
6397.21 1011
6397.97 1014
6398.72 1023
6399.48 1069
6400.23 1054
6400.99 1031
6401.74 1015
6402.50 1051
6403.26 1027
6404.01 999
6404.77 970
6405.52 979
6406.28 1023
6407.03 993
6407.79 936
6408.54 949
6409.30 1012
6410.05 1017
6410.81 998
6411.56 1006
6412.32 1111
6413.08 1124
6413.83 1158
6414.59 1107
6415.34 1078
6416.10 1108
6416.86 1063
6417.61 1088
6418.37 1109
6419.12 1151
6419.88 1075
6420.64 1084
6421.39 1089
6422.15 1024
6422.91 1016
6423.66 1005
6424.42 1003
6425.17 984
6425.93 1045
6426.69 1007
6427.44 935
6428.20 988
6428.96 975
6429.71 960
6430.47 956
6431.23 1016
6431.98 1059
6432.74 936
6433.50 960
6434.26 981
6435.01 1036
6435.77 1000
6436.53 1006
6437.28 1008
6438.04 1004
6438.80 1102
6439.56 1078
6440.31 1065
6441.07 1091
6441.83 1085
6442.59 1096
6443.34 1113
6444.10 1108
6444.86 1112
6445.62 1108
6446.37 1138
6447.13 1134
6447.89 1085
6448.65 1123
6449.40 1172
6450.16 1165
6450.92 1164
6451.68 1206
6452.44 1161
6453.19 1230
6453.95 1154
6454.71 1164
6455.47 1123
6456.23 1142
6456.99 1199
6457.74 1217
6458.50 1207
6459.26 1191
6460.02 1285
6460.78 1239
6461.54 1231
6462.30 1264
6463.05 1301
6463.81 1355
6464.57 1378
6465.33 1377
6466.09 1348
6466.85 1385
6467.61 1479
6468.37 1541
6469.13 1516
6469.88 1524
6470.64 1460
6471.40 1525
6472.16 1503
6472.92 1479
6473.68 1473
6474.44 1493
6475.20 1496
6475.96 1569
6476.72 1647
6477.48 1592
6478.24 1627
6479.00 1646
6479.76 1558
6480.52 1571
6481.28 1592
6482.04 1628
6482.80 1783
6483.56 1812
6484.32 1833
6485.08 1858
6485.84 1905
6486.60 1928
6487.36 1886
6488.12 2027
6488.88 2002
6489.64 2017
6490.40 2044
6491.16 2064
6491.92 2094
6492.68 2197
6493.44 2285
6494.20 2310
6494.96 2375
6495.72 2384
6496.48 2391
6497.24 2511
6498.00 2448
6498.76 2398
6499.52 2436
6500.28 2409
6501.05 2391
6501.81 2386
6502.57 2395
6503.33 2466
6504.09 2522
6504.85 2583
6505.61 2837
6506.37 3243
6507.13 3926
6507.90 4850
6508.66 6348
6509.42 7842
6510.18 9056
6510.94 10000
6511.70 10468
6512.46 10257
6513.23 9755
6513.99 8716
6514.75 7693
6515.51 6736
6516.27 5662
6517.03 4830
6517.80 4141
6518.56 3733
6519.32 3463
6520.08 3226
6520.84 3061
6521.61 2985
6522.37 2977
6523.13 2843
6523.89 2880
6524.66 2966
6525.42 2967
6526.18 3264
6526.94 3523
6527.71 3646
6528.47 3905
6529.23 4243
6529.99 4477
6530.76 4430
6531.52 4411
6532.28 4500
6533.04 4413
6533.81 4251
6534.57 4248
6535.33 4510
6536.10 4956
6536.86 5512
6537.62 6169
6538.38 6828
6539.15 7310
6539.91 7307
6540.67 7147
6541.44 6620
6542.20 5989
6542.96 5356
6543.73 4675
6544.49 4053
6545.25 3694
6546.02 3360
6546.78 3135
6547.55 2990
6548.31 2839
6549.07 2903
6549.84 2904
6550.60 2875
6551.36 2700
6552.13 2610
6552.89 2556
6553.66 2473
6554.42 2473
6555.18 2364
6555.95 2383
6556.71 2290
6557.48 2273
6558.24 2393
6559.01 2302
6559.77 2251
6560.53 2288
6561.30 2277
6562.06 2255
6562.83 2278
6563.59 2320
6564.36 2376
6565.12 2441
6565.89 2625
6566.65 2651
6567.42 2583
6568.18 2619
6568.95 2585
6569.71 2591
6570.48 2600
6571.24 2528
6572.01 2640
6572.77 2632
6573.54 2681
6574.30 2710
6575.07 2802
6575.83 2816
6576.60 2791
6577.36 2871
6578.13 2856
6578.89 2869
6579.66 2804
6580.42 2844
6581.19 2716
6581.96 2702
6582.72 2701
6583.49 2798
6584.25 2845
6585.02 2824
6585.78 2831
6586.55 2773
6587.32 2766
6588.08 2823
6588.85 2737
6589.61 2796
6590.38 2755
6591.15 2748
6591.91 2813
6592.68 2860
6593.45 2937
6594.21 3205
6594.98 3561
6595.74 3778
6596.51 3953
6597.28 4186
6598.04 4223
6598.81 4295
6599.58 4196
6600.34 3976
6601.11 3860
6601.88 3556
6602.64 3340
6603.41 3087
6604.18 2899
6604.95 2715
6605.71 2575
6606.48 2586
6607.25 2489
6608.01 2466
6608.78 2404
6609.55 2406
6610.32 2347
6611.08 2373
6611.85 2473
6612.62 2479
6613.38 2467
6614.15 2427
6614.92 2388
6615.69 2376
6616.46 2438
6617.22 2268
6617.99 2282
6618.76 2318
6619.53 2276
6620.29 2335
6621.06 2457
6621.83 2602
6622.60 2547
6623.37 2723
6624.13 3009
6624.90 3130
6625.67 3175
6626.44 3120
6627.21 3104
6627.98 2989
6628.74 2944
6629.51 2935
6630.28 2799
6631.05 2642
6631.82 2619
6632.59 2561
6633.35 2584
6634.12 2652
6634.89 2744
6635.66 2984
6636.43 3084
6637.20 3202
6637.97 3422
6638.74 3484
6639.51 3444
6640.27 3434
6641.04 3548
6641.81 3735
6642.58 3723
6643.35 3715
6644.12 3896
6644.89 3972
6645.66 3893
6646.43 3713
6647.20 3520
6647.97 3242
6648.74 3016
6649.51 2828
6650.28 2642
6651.05 2489
6651.82 2317
6652.58 2211
6653.35 2114
6654.12 2047
6654.89 2036
6655.66 2056
6656.43 2029
6657.20 2041
6657.97 2071
6658.74 2076
6659.51 1980
6660.28 2072
6661.05 2007
6661.83 1946
6662.60 1987
6663.37 1909
6664.14 1869
6664.91 1872
6665.68 1898
6666.45 1948
6667.22 1867
6667.99 1832
6668.76 1796
6669.53 1888
6670.30 1895
6671.07 1923
6671.84 1940
6672.61 2003
6673.38 2044
6674.16 2106
6674.93 2150
6675.70 2070
6676.47 2017
6677.24 2117
6678.01 2109
6678.78 2086
6679.55 2131
6680.33 2098
6681.10 2130
6681.87 2163
6682.64 2225
6683.41 2272
6684.18 2272
6684.95 2267
6685.73 2409
6686.50 2592
6687.27 2677
6688.04 2697
6688.81 2769
6689.58 2712
6690.36 2572
6691.13 2462
6691.90 2297
6692.67 2218
6693.44 2022
6694.22 1931
6694.99 1889
6695.76 1858
6696.53 1867
6697.31 1765
6698.08 1757
6698.85 1755
6699.62 1748
6700.40 1733
6701.17 1743
6701.94 1715
6702.71 1688
6703.49 1726
6704.26 1731
6705.03 1732
6705.80 1652
6706.58 1700
6707.35 1742
6708.12 1668
6708.90 1581
6709.67 1566
6710.44 1545
6711.22 1542
6711.99 1562
6712.76 1583
6713.54 1606
6714.31 1570
6715.08 1557
6715.86 1499
6716.63 1440
6717.40 1463
6718.18 1459
6718.95 1541
6719.72 1551
6720.50 1496
6721.27 1507
6722.04 1505
6722.82 1549
6723.59 1397
6724.37 1450
6725.14 1414
6725.91 1452
6726.69 1511
6727.46 1443
6728.24 1445
6729.01 1432
6729.78 1451
6730.56 1464
6731.33 1415
6732.11 1424
6732.88 1461
6733.66 1491
6734.43 1477
6735.20 1492
6735.98 1444
6736.75 1473
6737.53 1493
6738.30 1554
6739.08 1529
6739.85 1498
6740.63 1535
6741.40 1537
6742.18 1568
6742.95 1596
6743.73 1599
6744.50 1670
6745.28 1561
6746.05 1542
6746.83 1591
6747.60 1632
6748.38 1659
6749.15 1670
6749.93 1670
6750.70 1678
6751.48 1742
6752.25 1824
6753.03 1847
6753.81 1938
6754.58 2050
6755.36 2204
6756.13 2268
6756.91 2282
6757.68 2183
6758.46 2089
6759.24 2066
6760.01 1939
6760.79 1921
6761.56 1888
6762.34 1839
6763.12 1858
6763.89 1810
6764.67 1784
6765.44 1679
6766.22 1643
6767.00 1709
6767.77 1771
6768.55 1671
6769.33 1751
6770.10 1818
6770.88 1842
6771.66 1801
6772.43 1696
6773.21 1607
6773.99 1667
6774.76 1523
6775.54 1581
6776.32 1516
6777.09 1462
6777.87 1456
6778.65 1525
6779.42 1516
6780.20 1427
6780.98 1483
6781.76 1468
6782.53 1445
6783.31 1506
6784.09 1511
6784.87 1451
6785.64 1459
6786.42 1462
6787.20 1490
6787.98 1478
6788.75 1458
6789.53 1374
6790.31 1404
6791.09 1329
6791.86 1306
6792.64 1292
6793.42 1237
6794.20 1262
6794.98 1290
6795.75 1286
6796.53 1277
6797.31 1225
6798.09 1224
6798.87 1222
6799.64 1201
6800.42 1234
6801.20 1285
6801.98 1219
6802.76 1278
6803.54 1249
6804.31 1250
6805.09 1209
6805.87 1238
6806.65 1288
6807.43 1333
6808.21 1340
6808.99 1294
6809.76 1271
6810.54 1260
6811.32 1215
6812.10 1237
6812.88 1281
6813.66 1286
6814.44 1243
6815.22 1237
6816.00 1244
6816.78 1279
6817.55 1258
6818.33 1271
6819.11 1220
6819.89 1220
6820.67 1246
6821.45 1241
6822.23 1200
6823.01 1260
6823.79 1271
6824.57 1242
6825.35 1267
6826.13 1262
6826.91 1257
6827.69 1252
6828.47 1171
6829.25 1247
6830.03 1271
6830.81 1292
6831.59 1253
6832.37 1240
6833.15 1180
6833.93 1244
6834.71 1190
6835.49 1250
6836.27 1260
6837.05 1357
6837.83 1481
6838.61 1627
6839.39 1815
6840.17 2004
6840.95 2109
6841.73 2249
6842.51 2316
6843.29 2300
6844.08 2214
6844.86 2073
6845.64 1896
6846.42 1752
6847.20 1667
6847.98 1551
6848.76 1573
6849.54 1616
6850.32 1727
6851.10 1934
6851.89 2012
6852.67 2131
6853.45 2226
6854.23 2338
6855.01 2330
6855.79 2325
6856.57 2126
6857.35 1996
6858.14 1893
6858.92 1735
6859.70 1695
6860.48 1508
6861.26 1483
6862.04 1451
6862.83 1333
6863.61 1311
6864.39 1322
6865.17 1297
6865.95 1290
6866.74 1294
6867.52 1288
6868.30 1354
6869.08 1423
6869.86 1464
6870.65 1430
6871.43 1436
6872.21 1372
6872.99 1313
6873.78 1393
6874.56 1414
6875.34 1420
6876.12 1464
6876.91 1520
6877.69 1507
6878.47 1667
6879.25 1636
6880.04 1625
6880.82 1687
6881.60 1789
6882.39 1994
6883.17 2248
6883.95 2478
6884.74 2592
6885.52 2596
6886.30 2428
6887.08 2476
6887.87 2540
6888.65 2471
6889.43 2589
6890.22 2722
6891.00 2819
6891.78 2886
6892.57 2889
6893.35 2791
6894.14 2639
6894.92 2390
6895.70 2265
6896.49 2086
6897.27 1953
6898.05 1905
6898.84 1790
6899.62 1748
6900.41 1732
6901.19 1724
6901.97 1748
6902.76 1759
6903.54 1791
6904.33 1761
6905.11 1853
6905.89 1773
6906.68 1709
6907.46 1693
6908.25 1708
6909.03 1664
6909.82 1654
6910.60 1690
6911.39 1630
6912.17 1579
6912.96 1677
6913.74 1639
6914.52 1600
6915.31 1555
6916.09 1656
6916.88 1611
6917.66 1586
6918.45 1575
6919.23 1506
6920.02 1607
6920.80 1558
6921.59 1553
6922.37 1552
6923.16 1503
6923.95 1600
6924.73 1641
6925.52 1582
6926.30 1590
6927.09 1662
6927.87 1666
6928.66 1706
6929.44 1750
6930.23 1787
6931.01 1776
6931.80 1707
6932.59 1710
6933.37 1762
6934.16 1802
6934.94 1792
6935.73 1751
6936.52 1758
6937.30 1790
6938.09 1814
6938.87 1892
6939.66 1853
6940.45 1947
6941.23 2143
6942.02 2190
6942.81 2392
6943.59 2491
6944.38 2598
6945.16 2704
6945.95 2849
6946.74 2910
6947.52 2957
6948.31 2982
6949.10 3031
6949.88 3138
6950.67 3187
6951.46 3216
6952.25 3256
6953.03 3151
6953.82 3071
6954.61 2941
6955.39 2844
6956.18 2630
6956.97 2561
6957.75 2499
6958.54 2543
6959.33 2489
6960.12 2473
6960.90 2450
6961.69 2478
6962.48 2495
6963.27 2524
6964.05 2453
6964.84 2560
6965.63 2639
6966.42 2657
6967.20 2816
6967.99 2929
6968.78 3102
6969.57 3202
6970.36 3330
6971.14 3504
6971.93 3668
6972.72 3871
6973.51 3781
6974.30 3731
6975.08 3730
6975.87 3645
6976.66 3552
6977.45 3528
6978.24 3517
6979.03 3673
6979.81 3750
6980.60 3897
6981.39 4026
6982.18 4348
6982.97 5065
6983.76 5975
6984.55 7267
6985.34 9071
6986.12 11260
6986.91 13592
6987.70 15831
6988.49 17017
6989.28 17712
6990.07 17472
6990.86 16230
6991.65 14518
6992.44 12577
6993.23 10633
6994.01 8830
6994.80 7188
6995.59 5902
6996.38 4966
6997.17 4284
6997.96 3639
6998.75 3175
6999.54 2945
7000.33 2715
7001.12 2663
7001.91 2552
7002.70 2408
7003.49 2444
7004.28 2375
7005.07 2336
7005.86 2170
7006.65 2055
7007.44 2071
7008.23 1967
7009.02 1928
7009.81 1771
7010.60 1722
7011.39 1777
7012.18 1836
7012.97 1834
7013.76 1879
7014.55 2055
7015.34 2154
7016.13 2224
7016.92 2199
7017.71 2272
7018.50 2315
7019.29 2242
7020.08 2283
7020.88 2163
7021.67 2113
7022.46 2203
7023.25 2285
7024.04 2315
7024.83 2459
7025.62 2577
7026.41 2658
7027.20 2679
7027.99 2747
7028.79 2678
7029.58 2582
7030.37 2494
7031.16 2389
7031.95 2321
7032.74 2193
7033.53 2177
7034.33 2097
7035.12 2047
7035.91 1934
7036.70 1934
7037.49 1995
7038.28 2117
7039.08 2066
7039.87 2101
7040.66 2195
7041.45 2217
7042.24 2219
7043.04 2202
7043.83 2214
7044.62 2243
7045.41 2279
7046.20 2245
7047.00 2222
7047.79 2195
7048.58 2255
7049.37 2219
7050.17 2355
7050.96 2510
7051.75 2581
7052.54 2637
7053.34 2663
7054.13 2765
7054.92 2741
7055.71 2523
7056.51 2449
7057.30 2285
7058.09 2214
7058.89 2141
7059.68 2104
7060.47 2102
7061.26 2102
7062.06 2086
7062.85 2161
7063.64 2169
7064.44 2110
7065.23 2026
7066.02 1997
7066.82 1937
7067.61 1892
7068.40 1821
7069.20 1817
7069.99 1739
7070.78 1752
7071.58 1685
7072.37 1710
7073.17 1672
7073.96 1639
7074.75 1629
7075.55 1560
7076.34 1523
7077.13 1526
7077.93 1467
7078.72 1446
7079.52 1460
7080.31 1455
7081.10 1446
7081.90 1393
7082.69 1416
7083.49 1440
7084.28 1424
7085.08 1404
7085.87 1462
7086.67 1427
7087.46 1426
7088.25 1444
7089.05 1455
7089.84 1441
7090.64 1476
7091.43 1463
7092.23 1466
7093.02 1458
7093.82 1344
7094.61 1300
7095.41 1251
7096.20 1289
7097.00 1280
7097.79 1249
7098.59 1240
7099.38 1201
7100.18 1213
7100.97 1202
7101.77 1169
7102.56 1222
7103.36 1212
7104.15 1215
7104.95 1262
7105.75 1164
7106.54 1171
7107.34 1105
7108.13 1112
7108.93 1120
7109.72 1075
7110.52 1102
7111.32 1060
7112.11 1033
7112.91 1072
7113.70 1034
7114.50 985
7115.30 1021
7116.09 1058
7116.89 1061
7117.68 1061
7118.48 1118
7119.28 1065
7120.07 1056
7120.87 1038
7121.67 1066
7122.46 1011
7123.26 1039
7124.06 1032
7124.85 1039
7125.65 1032
7126.45 1046
7127.24 1089
7128.04 1083
7128.84 1062
7129.63 1032
7130.43 1113
7131.23 1109
7132.02 1119
7132.82 1143
7133.62 1212
7134.41 1162
7135.21 1165
7136.01 1184
7136.81 1135
7137.60 1062
7138.40 1059
7139.20 1008
7140.00 991
7140.79 960
7141.59 958
7142.39 948
7143.19 937
7143.98 911
7144.78 926
7145.58 900
7146.38 903
7147.18 909
7147.97 871
7148.77 823
7149.57 848
7150.37 873
7151.17 864
7151.96 853
7152.76 894
7153.56 898
7154.36 910
7155.16 887
7155.95 882
7156.75 902
7157.55 915
7158.35 922
7159.15 934
7159.95 935
7160.75 921
7161.54 922
7162.34 957
7163.14 965
7163.94 875
7164.74 879
7165.54 914
7166.34 921
7167.14 845
7167.93 893
7168.73 873
7169.53 931
7170.33 862
7171.13 827
7171.93 857
7172.73 880
7173.53 822
7174.33 874
7175.13 860
7175.93 852
7176.73 794
7177.53 789
7178.33 791
7179.13 788
7179.93 774
7180.73 798
7181.53 780
7182.32 794
7183.12 788
7183.92 826
7184.72 836
7185.52 789
7186.32 805
7187.12 821
7187.92 838
7188.72 795
7189.53 780
7190.33 771
7191.13 750
7191.93 769
7192.73 730
7193.53 752
7194.33 782
7195.13 742
7195.93 742
7196.73 741
7197.53 739
7198.33 752
7199.13 719
7199.93 719
7200.73 765
7201.53 734
7202.33 754
7203.14 771
7203.94 795
7204.74 782
7205.54 818
7206.34 808
7207.14 814
7207.94 818
7208.74 774
7209.55 775
7210.35 803
7211.15 777
7211.95 749
7212.75 759
7213.55 753
7214.35 814
7215.16 819
7215.96 883
7216.76 834
7217.56 792
7218.36 801
7219.16 828
7219.97 786
7220.77 803
7221.57 809
7222.37 804
7223.17 859
7223.98 868
7224.78 855
7225.58 848
7226.38 790
7227.19 800
7227.99 788
7228.79 797
7229.59 798
7230.40 769
7231.20 721
7232.00 760
7232.80 820
7233.61 773
7234.41 739
7235.21 787
7236.01 777
7236.82 888
7237.62 901
7238.42 944
7239.23 1001
7240.03 1008
7240.83 1025
7241.63 1011
7242.44 920
7243.24 876
7244.04 844
7244.85 820
7245.65 778
7246.45 766
7247.26 769
7248.06 755
7248.86 710
7249.67 750
7250.47 730
7251.28 763
7252.08 773
7252.88 745
7253.69 719
7254.49 729
7255.29 750
7256.10 801
7256.90 765
7257.71 760
7258.51 779
7259.31 769
7260.12 748
7260.92 759
7261.73 753
7262.53 771
7263.34 758
7264.14 764
7264.94 760
7265.75 757
7266.55 718
7267.36 740
7268.16 774
7268.97 784
7269.77 793
7270.58 789
7271.38 817
7272.19 773
7272.99 751
7273.80 774
7274.60 789
7275.41 814
7276.21 793
7277.02 788
7277.82 779
7278.63 805
7279.43 846
7280.24 809
7281.04 873
7281.85 868
7282.65 901
7283.46 940
7284.26 990
7285.07 1094
7285.87 1230
7286.68 1275
7287.49 1412
7288.29 1482
7289.10 1460
7289.90 1398
7290.71 1390
7291.52 1218
7292.32 1123
7293.13 1036
7293.93 977
7294.74 977
7295.55 901
7296.35 874
7297.16 905
7297.96 928
7298.77 894
7299.58 944
7300.38 892
7301.19 868
7302.00 892
7302.80 897
7303.61 900
7304.42 882
7305.22 896
7306.03 867
7306.84 838
7307.64 856
7308.45 930
7309.26 959
7310.06 980
7310.87 960
7311.68 1021
7312.48 1067
7313.29 1003
7314.10 990
7314.90 1045
7315.71 1111
7316.52 1017
7317.33 1081
7318.13 1124
7318.94 1255
7319.75 1432
7320.56 1618
7321.36 1833
7322.17 1886
7322.98 1995
7323.79 1868
7324.59 1895
7325.40 1689
7326.21 1630
7327.02 1501
7327.83 1353
7328.63 1287
7329.44 1171
7330.25 1080
7331.06 1049
7331.87 1068
7332.67 1039
7333.48 1009
7334.29 999
7335.10 1012
7335.91 1021
7336.72 1022
7337.52 1032
7338.33 1025
7339.14 1012
7339.95 1050
7340.76 1031
7341.57 999
7342.38 1065
7343.18 1055
7343.99 1055
7344.80 1090
7345.61 998
7346.42 1014
7347.23 978
7348.04 995
7348.85 923
7349.66 898
7350.46 953
7351.27 922
7352.08 943
7352.89 865
7353.70 852
7354.51 858
7355.32 885
7356.13 866
7356.94 872
7357.75 900
7358.56 886
7359.37 884
7360.18 935
7360.99 931
7361.80 979
7362.61 1000
7363.42 994
7364.23 956
7365.04 988
7365.85 991
7366.66 927
7367.47 967
7368.28 909
7369.09 940
7369.90 940
7370.71 846
7371.52 837
7372.33 825
7373.14 774
7373.95 827
7374.76 868
7375.57 814
7376.38 809
7377.19 818
7378.00 813
7378.81 791
7379.62 810
7380.43 825
7381.24 892
7382.06 911
7382.87 944
7383.68 949
7384.49 966
7385.30 997
7386.11 977
7386.92 952
7387.73 937
7388.54 908
7389.36 868
7390.17 867
7390.98 829
7391.79 827
7392.60 830
7393.41 737
7394.22 735
7395.04 758
7395.85 752
7396.66 740
7397.47 675
7398.28 649
7399.09 660
7399.91 680
7400.72 703
7401.53 715
7402.34 724
7403.15 718
7403.97 749
7404.78 727
7405.59 753
7406.40 740
7407.21 727
7408.03 734
7408.84 726
7409.65 704
7410.46 733
7411.28 651
7412.09 651
7412.90 617
7413.71 655
7414.53 701
7415.34 678
7416.15 644
7416.96 640
7417.78 635
7418.59 643
7419.40 661
7420.22 585
7421.03 625
7421.84 598
7422.66 638
7423.47 642
7424.28 616
7425.09 601
7425.91 640
7426.72 659
7427.53 608
7428.35 662
7429.16 612
7429.98 574
7430.79 655
7431.60 646
7432.42 609
7433.23 643
7434.04 629
7434.86 603
7435.67 590
7436.48 593
7437.30 611
7438.11 684
7438.93 654
7439.74 597
7440.55 667
7441.37 661
7442.18 664
7443.00 625
7443.81 657
7444.63 620
7445.44 641
7446.25 658
7447.07 606
7447.88 590
7448.70 626
7449.51 622
7450.33 589
7451.14 644
7451.96 602
7452.77 608
7453.59 621
7454.40 622
7455.22 644
7456.03 617
7456.85 578
7457.66 587
7458.48 558
7459.29 556
7460.11 651
7460.92 633
7461.74 642
7462.55 602
7463.37 599
7464.18 620
7465.00 619
7465.81 598
7466.63 566
7467.44 607
7468.26 588
7469.08 634
7469.89 652
7470.71 662
7471.52 635
7472.34 595
7473.15 619
7473.97 646
7474.79 659
7475.60 652
7476.42 658
7477.23 667
7478.05 658
7478.87 653
7479.68 624
7480.50 645
7481.32 644
7482.13 657
7482.95 624
7483.76 618
7484.58 638
7485.40 634
7486.21 653
7487.03 616
7487.85 630
7488.66 642
7489.48 643
7490.30 638
7491.11 658
7491.93 620
7492.75 624
7493.57 583
7494.38 625
7495.20 584
7496.02 621
7496.83 608
7497.65 568
7498.47 607
7499.29 595
7500.10 597
7500.92 616
7501.74 647
7502.55 591
7503.37 612
7504.19 620
7505.01 649
7505.83 664
7506.64 676
7507.46 621
7508.28 610
7509.10 624
7509.91 629
7510.73 603
7511.55 587
7512.37 620
7513.19 606
7514.00 595
7514.82 589
7515.64 611
7516.46 608
7517.28 595
7518.10 598
7518.91 592
7519.73 603
7520.55 616
7521.37 603
7522.19 590
7523.01 634
7523.82 664
7524.64 661
7525.46 655
7526.28 639
7527.10 682
7527.92 688
7528.74 649
7529.56 634
7530.38 606
7531.19 600
7532.01 637
7532.83 635
7533.65 631
7534.47 616
7535.29 614
7536.11 596
7536.93 636
7537.75 613
7538.57 590
7539.39 653
7540.21 643
7541.03 631
7541.85 635
7542.67 648
7543.48 616
7544.30 616
7545.12 591
7545.94 599
7546.76 622
7547.58 642
7548.40 641
7549.22 642
7550.04 660
7550.86 648
7551.68 642
7552.50 614
7553.32 632
7554.14 638
7554.97 617
7555.79 589
7556.61 617
7557.43 644
7558.25 685
7559.07 662
7559.89 629
7560.71 643
7561.53 659
7562.35 632
7563.17 646
7563.99 627
7564.81 675
7565.63 651
7566.45 631
7567.28 706
7568.10 690
7568.92 626
7569.74 652
7570.56 669
7571.38 641
7572.20 636
7573.02 670
7573.84 681
7574.67 716
7575.49 677
7576.31 687
7577.13 666
7577.95 659
7578.77 738
7579.60 730
7580.42 711
7581.24 715
7582.06 717
7582.88 707
7583.70 677
7584.53 713
7585.35 756
7586.17 734
7586.99 726
7587.81 736
7588.64 752
7589.46 776
7590.28 786
7591.10 790
7591.93 793
7592.75 842
7593.57 828
7594.39 778
7595.22 795
7596.04 772
7596.86 803
7597.68 858
7598.51 857
7599.33 899
7600.15 922
7600.97 952
7601.80 945
7602.62 911
7603.44 952
7604.27 930
7605.09 997
7605.91 1002
7606.73 1013
7607.56 1082
7608.38 1138
7609.20 1099
7610.03 1121
7610.85 1023
7611.67 1048
7612.50 992
7613.32 1003
7614.15 1038
7614.97 990
7615.79 1022
7616.62 1013
7617.44 1072
7618.26 1033
7619.09 1094
7619.91 1168
7620.73 1251
7621.56 1358
7622.38 1420
7623.21 1317
7624.03 1287
7624.85 1229
7625.68 1209
7626.50 1192
7627.33 1181
7628.15 1148
7628.98 1155
7629.80 1181
7630.62 1170
7631.45 1134
7632.27 1178
7633.10 1237
7633.92 1334
7634.75 1316
7635.57 1299
7636.40 1287
7637.22 1298
7638.05 1208
7638.87 1171
7639.70 1120
7640.52 1000
7641.35 1003
7642.17 985
7643.00 890
7643.82 924
7644.65 923
7645.47 963
7646.30 942
7647.12 1005
7647.95 1045
7648.77 1084
7649.60 1037
7650.42 1083
7651.25 1051
7652.08 1033
7652.90 1059
7653.73 1004
7654.55 994
7655.38 985
7656.20 938
7657.03 898
7657.86 899
7658.68 843
7659.51 819
7660.33 823
7661.16 788
7661.99 787
7662.81 831
7663.64 811
7664.46 815
7665.29 767
7666.12 799
7666.94 815
7667.77 747
7668.60 794
7669.42 753
7670.25 741
7671.08 775
7671.90 783
7672.73 794
7673.56 789
7674.38 808
7675.21 799
7676.04 784
7676.86 757
7677.69 728
7678.52 769
7679.34 758
7680.17 751
7681.00 711
7681.83 745
7682.65 739
7683.48 723
7684.31 747
7685.13 752
7685.96 808
7686.79 856
7687.62 876
7688.44 887
7689.27 881
7690.10 912
7690.93 872
7691.76 789
7692.58 802
7693.41 818
7694.24 812
7695.07 833
7695.89 760
7696.72 804
7697.55 759
7698.38 781
7699.21 773
7700.03 803
7700.86 843
7701.69 831
7702.52 843
7703.35 844
7704.18 802
7705.00 742
7705.83 802
7706.66 773
7707.49 731
7708.32 712
7709.15 734
7709.98 711
7710.80 679
7711.63 682
7712.46 683
7713.29 661
7714.12 655
7714.95 717
7715.78 725
7716.61 690
7717.44 688
7718.27 688
7719.09 662
7719.92 632
7720.75 676
7721.58 653
7722.41 634
7723.24 679
7724.07 657
7724.90 636
7725.73 666
7726.56 639
7727.39 617
7728.22 666
7729.05 678
7729.88 673
7730.71 725
7731.54 727
7732.37 701
7733.20 761
7734.03 682
7734.86 714
7735.69 650
7736.52 649
7737.35 644
7738.18 606
7739.01 636
7739.84 631
7740.67 633
7741.50 587
7742.33 611
7743.16 629
7743.99 637
7744.82 646
7745.65 596
7746.48 656
7747.31 656
7748.14 684
7748.98 732
7749.81 767
7750.64 788
7751.47 765
7752.30 740
7753.13 752
7753.96 697
7754.79 695
7755.62 709
7756.45 677
7757.29 648
7758.12 664
7758.95 638
7759.78 603
7760.61 596
7761.44 609
7762.27 584
7763.11 597
7763.94 603
7764.77 577
7765.60 540
7766.43 569
7767.26 574
7768.10 574
7768.93 569
7769.76 578
7770.59 603
7771.42 630
7772.26 592
7773.09 575
7773.92 584
7774.75 558
7775.58 566
7776.42 581
7777.25 575
7778.08 572
7778.91 567
7779.75 558
7780.58 577
7781.41 575
7782.24 630
7783.08 590
7783.91 554
7784.74 572
7785.57 597
7786.41 631
7787.24 623
7788.07 608
7788.91 596
7789.74 598
7790.57 579
7791.40 619
7792.24 601
7793.07 624
7793.90 659
7794.74 640
7795.57 660
7796.40 593
7797.24 574
7798.07 581
7798.90 608
7799.74 648
7800.57 664
7801.40 634
7802.24 647
7803.07 674
7803.91 659
7804.74 647
7805.57 640
7806.41 660
7807.24 667
7808.07 699
7808.91 695
7809.74 668
7810.58 659
7811.41 668
7812.25 726
7813.08 724
7813.91 782
7814.75 761
7815.58 812
7816.42 911
7817.25 878
7818.09 899
7818.92 873
7819.75 925
7820.59 892
7821.42 926
7822.26 950
7823.09 896
7823.93 969
7824.76 989
7825.60 978
7826.43 970
7827.27 1011
7828.10 1005
7828.94 923
7829.77 919
7830.61 912
7831.44 898
7832.28 885
7833.11 899
7833.95 902
7834.78 952
7835.62 987
7836.46 1052
7837.29 1068
7838.13 1037
7838.96 1062
7839.80 1075
7840.63 1028
7841.47 972
7842.31 919
7843.14 884
7843.98 812
7844.81 816
7845.65 771
7846.48 808
7847.32 804
7848.16 726
7848.99 729
7849.83 725
7850.67 693
7851.50 715
7852.34 749
7853.17 733
7854.01 683
7854.85 721
7855.68 715
7856.52 704
7857.36 705
7858.19 749
7859.03 735
7859.87 712
7860.70 713
7861.54 717
7862.38 699
7863.21 735
7864.05 718
7864.89 718
7865.73 738
7866.56 718
7867.40 706
7868.24 704
7869.07 654
7869.91 704
7870.75 739
7871.59 726
7872.42 791
7873.26 770
7874.10 807
7874.94 769
7875.77 756
7876.61 778
7877.45 842
7878.29 867
7879.12 876
7879.96 933
7880.80 1037
7881.64 1023
7882.47 1059
7883.31 1114
7884.15 1081
7884.99 1032
7885.83 1042
7886.67 1015
7887.50 977
7888.34 943
7889.18 903
7890.02 878
7890.86 903
7891.69 837
7892.53 861
7893.37 907
7894.21 923
7895.05 937
7895.89 901
7896.73 952
7897.57 947
7898.40 878
7899.24 908
7900.08 859
7900.92 791
7901.76 803
7902.60 790
7903.44 765
7904.28 733
7905.12 658
7905.95 735
7906.79 749
7907.63 766
7908.47 765
7909.31 731
7910.15 708
7910.99 701
7911.83 756
7912.67 723
7913.51 735
7914.35 738
7915.19 767
7916.03 819
7916.87 800
7917.71 829
7918.55 920
7919.39 944
7920.23 929
7921.07 956
7921.91 950
7922.75 883
7923.59 845
7924.43 871
7925.27 858
7926.11 801
7926.95 781
7927.79 751
7928.63 698
7929.47 716
7930.31 656
7931.15 704
7931.99 616
7932.83 645
7933.67 696
7934.51 633
7935.35 633
7936.19 674
7937.04 678
7937.88 661
7938.72 671
7939.56 634
7940.40 673
7941.24 603
7942.08 579
7942.92 649
7943.76 646
7944.60 651
7945.45 632
7946.29 654
7947.13 665
7947.97 669
7948.81 701
7949.65 699
7950.49 689
7951.34 717
7952.18 712
7953.02 696
7953.86 735
7954.70 791
7955.54 791
7956.39 850
7957.23 833
7958.07 867
7958.91 848
7959.75 860
7960.60 908
7961.44 931
7962.28 850
7963.12 843
7963.96 867
7964.81 867
7965.65 814
7966.49 829
7967.33 804
7968.18 885
7969.02 992
7969.86 1027
7970.70 1021
7971.55 1038
7972.39 1132
7973.23 1067
7974.08 975
7974.92 905
7975.76 844
7976.60 772
7977.45 799
7978.29 755
7979.13 705
7979.98 717
7980.82 725
7981.66 718
7982.51 628
7983.35 691
7984.19 676
7985.04 667
7985.88 665
7986.72 664
7987.57 666
7988.41 653
7989.25 657
7990.10 654
7990.94 629
7991.78 609
7992.63 627
7993.47 579
7994.32 562
7995.16 522
7996.00 578
7996.85 554
7997.69 575
7998.53 527
7999.38 590
8000.22 536
8001.07 563
8001.91 542
8002.76 568
8003.60 525
8004.44 515
8005.29 536
8006.13 488
8006.98 492
8007.82 483
8008.67 468
8009.51 462
8010.36 501
8011.20 452
8012.05 484
8012.89 477
8013.74 498
8014.58 487
8015.43 491
8016.27 461
8017.12 462
8017.96 474
8018.81 474
8019.65 478
8020.50 502
8021.34 478
8022.19 489
8023.03 485
8023.88 483
8024.72 467
8025.57 493
8026.41 494
8027.26 475
8028.11 506
8028.95 493
8029.80 461
8030.64 512
8031.49 506
8032.33 491
8033.18 496
8034.03 469
8034.87 493
8035.72 478
8036.56 449
8037.41 445
8038.26 448
8039.10 448
8039.95 486
8040.80 505
8041.64 465
8042.49 415
8043.33 494
8044.18 450
8045.03 500
8045.87 466
8046.72 429
8047.57 481
8048.41 507
8049.26 491
8050.11 465
8050.95 456
8051.80 498
8052.65 474
8053.49 451
8054.34 448
8055.19 459
8056.04 451
8056.88 424
8057.73 442
8058.58 450
8059.42 480
8060.27 454
8061.12 452
8061.97 392
8062.81 409
8063.66 396
8064.51 433
8065.36 444
8066.20 455
8067.05 407
8067.90 436
8068.75 432
8069.60 453
8070.44 426
8071.29 433
8072.14 424
8072.99 412
8073.84 413
8074.68 399
8075.53 432
8076.38 415
8077.23 430
8078.08 398
8078.92 404
8079.77 425
8080.62 423
8081.47 437
8082.32 457
8083.17 460
8084.02 442
8084.86 437
8085.71 406
8086.56 426
8087.41 441
8088.26 405
8089.11 454
8089.96 438
8090.81 399
8091.65 393
8092.50 443
8093.35 431
8094.20 414
8095.05 427
8095.90 416
8096.75 405
8097.60 410
8098.45 409
8099.30 387
8100.15 376
8101.00 429
8101.85 409
8102.70 425
8103.54 431
8104.39 415
8105.24 407
8106.09 426
8106.94 417
8107.79 436
8108.64 440
8109.49 422
8110.34 395
8111.19 378
8112.04 412
8112.89 418
8113.74 431
8114.59 413
8115.44 430
8116.29 394
8117.14 418
8117.99 385
8118.84 377
8119.70 396
8120.55 408
8121.40 430
8122.25 417
8123.10 439
8123.95 444
8124.80 461
8125.65 456
8126.50 459
8127.35 449
8128.20 439
8129.05 444
8129.90 475
8130.76 458
8131.61 458
8132.46 467
8133.31 505
8134.16 473
8135.01 476
8135.86 481
8136.71 502
8137.56 516
8138.42 516
8139.27 492
8140.12 494
8140.97 446
8141.82 489
8142.67 450
8143.53 480
8144.38 482
8145.23 431
8146.08 419
8146.93 436
8147.78 432
8148.64 421
8149.49 470
8150.34 446
8151.19 437
8152.05 468
8152.90 460
8153.75 477
8154.60 503
8155.45 492
8156.31 507
8157.16 526
8158.01 484
8158.86 529
8159.72 558
8160.57 555
8161.42 551
8162.27 558
8163.13 499
8163.98 494
8164.83 451
8165.69 439
8166.54 439
8167.39 458
8168.24 468
8169.10 390
8169.95 438
8170.80 443
8171.66 437
8172.51 433
8173.36 440
8174.22 426
8175.07 451
8175.92 420
8176.78 432
8177.63 376
8178.48 411
8179.34 419
8180.19 427
8181.04 448
8181.90 451
8182.75 430
8183.61 409
8184.46 378
8185.31 412
8186.17 378
8187.02 404
8187.87 412
8188.73 399
8189.58 444
8190.44 396
8191.29 357
8192.15 373
8193.00 396
8193.85 417
8194.71 421
8195.56 416
8196.42 471
8197.27 433
8198.13 354
8198.98 374
8199.84 428
8200.69 417
8201.55 419
8202.40 377
8203.25 419
8204.11 369
8204.96 401
8205.82 372
8206.67 402
8207.53 411
8208.38 398
8209.24 389
8210.09 383
8210.95 394
8211.81 403
8212.66 385
8213.52 410
8214.37 398
8215.23 399
8216.08 414
8216.94 386
8217.79 408
8218.65 403
8219.50 385
8220.36 398
8221.22 413
8222.07 416
8222.93 440
8223.78 428
8224.64 427
8225.50 438
8226.35 426
8227.21 442
8228.06 414
8228.92 359
8229.78 382
8230.63 385
8231.49 428
8232.34 398
8233.20 391
8234.06 400
8234.91 392
8235.77 398
8236.63 363
8237.48 389
8238.34 386
8239.20 421
8240.05 398
8240.91 381
8241.77 386
8242.62 371
8243.48 447
8244.34 474
8245.19 397
8246.05 410
8246.91 379
8247.77 370
8248.62 361
8249.48 394
8250.34 428
8251.20 422
8252.05 396
8252.91 374
8253.77 388
8254.62 362
8255.48 403
8256.34 375
8257.20 409
8258.06 412
8258.91 377
8259.77 369
8260.63 429
8261.49 407
8262.34 384
8263.20 391
8264.06 390
8264.92 412
8265.78 415
8266.63 412
8267.49 390
8268.35 403
8269.21 402
8270.07 398
8270.93 426
8271.78 422
8272.64 452
8273.50 454
8274.36 487
8275.22 456
8276.08 461
8276.93 457
8277.79 443
8278.65 455
8279.51 480
8280.37 472
8281.23 495
8282.09 512
8282.95 502
8283.81 503
8284.66 516
8285.52 560
8286.38 514
8287.24 483
8288.10 469
8288.96 467
8289.82 462
8290.68 477
8291.54 460
8292.40 454
8293.26 469
8294.12 473
8294.98 510
8295.84 513
8296.70 531
8297.56 495
8298.42 527
8299.28 527
8300.13 531
8300.99 496
8301.85 501
8302.71 477
8303.57 462
8304.43 444
8305.29 441
8306.16 472
8307.02 470
8307.88 441
8308.74 499
8309.60 406
8310.46 386
8311.32 447
8312.18 435
8313.04 407
8313.90 396
8314.76 444
8315.62 426
8316.48 428
8317.34 424
8318.20 405
8319.06 405
8319.92 431
8320.78 437
8321.65 428
8322.51 431
8323.37 388
8324.23 406
8325.09 421
8325.95 405
8326.81 408
8327.67 417
8328.53 415
8329.40 401
8330.26 417
8331.12 394
8331.98 404
8332.84 387
8333.70 429
8334.57 437
8335.43 412
8336.29 426
8337.15 434
8338.01 447
8338.87 446
8339.74 405
8340.60 408
8341.46 425
8342.32 392
8343.18 388
8344.05 423
8344.91 410
8345.77 419
8346.63 406
8347.49 433
8348.36 428
8349.22 451
8350.08 434
8350.94 392
8351.81 439
8352.67 446
8353.53 438
8354.39 447
8355.26 461
8356.12 456
8356.98 433
8357.85 416
8358.71 420
8359.57 422
8360.43 423
8361.30 437
8362.16 418
8363.02 402
8363.89 432
8364.75 450
8365.61 434
8366.48 425
8367.34 427
8368.20 365
8369.07 392
8369.93 435
8370.79 420
8371.66 411
8372.52 432
8373.38 465
8374.25 439
8375.11 406
8375.98 439
8376.84 444
8377.70 443
8378.57 442
8379.43 429
8380.30 395
8381.16 429
8382.02 451
8382.89 432
8383.75 429
8384.62 426
8385.48 443
8386.34 430
8387.21 429
8388.07 441
8388.94 450
8389.80 453
8390.67 397
8391.53 427
8392.40 451
8393.26 447
8394.13 427
8394.99 442
8395.85 443
8396.72 415
8397.58 458
8398.45 431
8399.31 477
8400.18 455
8401.04 457
8401.91 485
8402.77 467
8403.64 443
8404.50 423
8405.37 447
8406.24 491
8407.10 469
8407.97 469
8408.83 463
8409.70 474
8410.56 458
8411.43 456
8412.29 520
8413.16 494
8414.03 511
8414.89 547
8415.76 513
8416.62 528
8417.49 555
8418.35 546
8419.22 549
8420.09 530
8420.95 498
8421.82 523
8422.69 533
8423.55 557
8424.42 566
8425.28 594
8426.15 598
8427.02 607
8427.88 585
8428.75 593
8429.62 590
8430.48 609
8431.35 591
8432.22 613
8433.08 637
8433.95 650
8434.82 654
8435.68 660
8436.55 653
8437.42 650
8438.28 638
8439.15 693
8440.02 724
8440.89 691
8441.75 717
8442.62 808
8443.49 842
8444.35 877
8445.22 889
8446.09 920
8446.96 930
8447.82 947
8448.69 990
8449.56 1021
8450.43 983
8451.29 983
8452.16 991
8453.03 972
8453.90 1036
8454.76 1116
8455.63 1181
8456.50 1402
8457.37 1454
8458.24 1623
8459.10 1732
8459.97 1854
8460.84 1737
8461.71 1752
8462.58 1677
8463.45 1533
8464.31 1424
8465.18 1312
8466.05 1137
8466.92 1112
8467.79 1057
8468.66 982
8469.52 918
8470.39 875
8471.26 847
8472.13 827
8473.00 812
8473.87 788
8474.74 752
8475.61 738
8476.47 741
8477.34 767
8478.21 738
8479.08 726
8479.95 761
8480.82 775
8481.69 775
8482.56 804
8483.43 793
8484.30 825
8485.17 804
8486.04 788
8486.91 782
8487.78 776
8488.64 815
8489.51 751
8490.38 780
8491.25 744
8492.12 754
8492.99 737
8493.86 764
8494.73 767
8495.60 797
8496.47 760
8497.34 763
8498.21 778
8499.08 775
8499.95 781
8500.82 717
8501.69 756
8502.56 706
8503.43 722
8504.30 722
8505.17 706
8506.05 673
8506.92 704
8507.79 701
8508.66 707
8509.53 717
8510.40 752
8511.27 739
8512.14 760
8513.01 763
8513.88 761
8514.75 769
8515.62 749
8516.49 732
8517.37 818
8518.24 807
8519.11 805
8519.98 789
8520.85 783
8521.72 832
8522.59 814
8523.46 861
8524.33 894
8525.21 968
8526.08 1029
8526.95 1086
8527.82 1176
8528.69 1231
8529.56 1277
8530.44 1259
8531.31 1276
8532.18 1263
8533.05 1166
8533.92 1082
8534.80 1042
8535.67 962
8536.54 954
8537.41 906
8538.28 901
8539.16 847
8540.03 845
8540.90 825
8541.77 797
8542.64 773
8543.52 776
8544.39 741
8545.26 747
8546.13 797
8547.01 777
8547.88 742
8548.75 703
8549.62 717
8550.50 725
8551.37 731
8552.24 758
8553.12 757
8553.99 826
8554.86 888
8555.73 934
8556.61 1031
8557.48 1078
8558.35 1167
8559.23 1186
8560.10 1094
8560.97 1049
8561.85 1023
8562.72 963
8563.59 855
8564.47 810
8565.34 785
8566.21 772
8567.09 743
8567.96 707
8568.83 679
8569.71 706
8570.58 686
8571.46 692
8572.33 703
8573.20 713
8574.08 715
8574.95 719
8575.83 717
8576.70 681
8577.57 681
8578.45 670
8579.32 656
8580.20 672
8581.07 652
8581.94 699
8582.82 689
8583.69 694
8584.57 638
8585.44 708
8586.32 692
8587.19 708
8588.07 686
8588.94 717
8589.82 690
8590.69 695
8591.57 717
8592.44 747
8593.32 747
8594.19 743
8595.07 760
8595.94 741
8596.82 765
8597.69 759
8598.57 767
8599.44 754
8600.32 737
8601.19 760
8602.07 787
8602.94 768
8603.82 801
8604.69 758
8605.57 807
8606.44 816
8607.32 817
8608.20 901
8609.07 832
8609.95 842
8610.82 838
8611.70 867
8612.57 841
8613.45 822
8614.33 829
8615.20 865
8616.08 853
8616.95 867
8617.83 887
8618.71 897
8619.58 959
8620.46 985
8621.34 987
8622.21 958
8623.09 971
8623.97 994
8624.84 1050
8625.72 1070
8626.59 1084
8627.47 1094
8628.35 1091
8629.22 1066
8630.10 1069
8630.98 1096
8631.86 1102
8632.73 1121
8633.61 1126
8634.49 1136
8635.36 1076
8636.24 1114
8637.12 1158
8637.99 1182
8638.87 1159
8639.75 1164
8640.63 1186
8641.50 1193
8642.38 1117
8643.26 1216
8644.14 1267
8645.01 1238
8645.89 1348
8646.77 1346
8647.65 1370
8648.52 1414
8649.40 1428
8650.28 1440
8651.16 1540
8652.04 1467
8652.91 1495
8653.79 1474
8654.67 1539
8655.55 1589
8656.43 1586
8657.30 1548
8658.18 1654
8659.06 1676
8659.94 1664
8660.82 1750
8661.70 1830
8662.57 1898
8663.45 2077
8664.33 2237
8665.21 2445
8666.09 2636
8666.97 2816
8667.85 2971
8668.72 3046
8669.60 3091
8670.48 3008
8671.36 2935
8672.24 2914
8673.12 2884
8674.00 2816
8674.88 2793
8675.76 2852
8676.63 2848
8677.51 2913
8678.39 2918
8679.27 2912
8680.15 2770
8681.03 2710
8681.91 2503
8682.79 2324
8683.67 2190
8684.55 2104
8685.43 1997
8686.31 1939
8687.19 1877
8688.07 1801
8688.95 1898
8689.83 1957
8690.71 2008
8691.59 2212
8692.47 2544
8693.35 2742
8694.23 2977
8695.11 3248
8695.99 3462
8696.87 3529
8697.75 3404
8698.63 3255
8699.51 3094
8700.39 2871
8701.27 2646
8702.15 2524
8703.03 2407
8703.91 2286
8704.79 2167
8705.67 2144
8706.55 2085
8707.43 1999
8708.31 1884
8709.19 1816
8710.07 1701
8710.96 1594
8711.84 1500
8712.72 1438
8713.60 1345
8714.48 1285
8715.36 1230
8716.24 1195
8717.12 1120
8718.00 1131
8718.89 1088
8719.77 1090
8720.65 1101
8721.53 1036
8722.41 1034
8723.29 1076
8724.17 1049
8725.06 1095
8725.94 1087
8726.82 1020
8727.70 1072
8728.58 1115
8729.46 1061
8730.35 1055
8731.23 1106
8732.11 1108
8732.99 1093
8733.87 1134
8734.76 1148
8735.64 1115
8736.52 1106
8737.40 1093
8738.29 1143
8739.17 1105
8740.05 1102
8740.93 1045
8741.81 1148
8742.70 1145
8743.58 1109
8744.46 1083
8745.34 1081
8746.23 1057
8747.11 1089
8747.99 1094
8748.88 1029
8749.76 1039
8750.64 1050
8751.52 1090
8752.41 1091
8753.29 1057
8754.17 1010
8755.06 1094
8755.94 1086
8756.82 1158
8757.71 1100
8758.59 1179
8759.47 1255
8760.36 1269
8761.24 1281
8762.12 1271
8763.01 1236
8763.89 1238
8764.77 1230
8765.66 1196
8766.54 1198
8767.42 1144
8768.31 1140
8769.19 1129
8770.08 1098
8770.96 1110
8771.84 1094
8772.73 1085
8773.61 1123
8774.50 1065
8775.38 1049
8776.26 1059
8777.15 1085
8778.03 1030
8778.92 1055
8779.80 1029
8780.69 1004
8781.57 982
8782.46 977
8783.34 1045
8784.22 1029
8785.11 1027
8785.99 1055
8786.88 1071
8787.76 1089
8788.65 1071
8789.53 1096
8790.42 1073
8791.30 1074
8792.19 1071
8793.07 1037
8793.96 948
8794.84 978
8795.73 924
8796.61 965
8797.50 893
8798.38 973
8799.27 915
8800.15 920
8801.04 921
8801.93 887
8802.81 910
8803.70 901
8804.58 922
8805.47 880
8806.35 876
8807.24 863
8808.12 859
8809.01 843
8809.90 805
8810.78 845
8811.67 856
8812.55 831
8813.44 815
8814.33 812
8815.21 813
8816.10 880
8816.98 878
8817.87 841
8818.76 908
8819.64 923
8820.53 913
8821.42 942
8822.30 942
8823.19 995
8824.08 905
8824.96 886
8825.85 852
8826.74 838
8827.62 849
8828.51 796
8829.40 777
8830.28 756
8831.17 729
8832.06 754
8832.94 754
8833.83 746
8834.72 752
8835.61 735
8836.49 759
8837.38 726
8838.27 696
8839.16 701
8840.04 709
8840.93 699
8841.82 674
8842.70 687
8843.59 704
8844.48 662
8845.37 708
8846.26 615
8847.14 645
8848.03 672
8848.92 675
8849.81 669
8850.69 637
8851.58 671
8852.47 605
8853.36 598
8854.25 601
8855.13 582
8856.02 586
8856.91 592
8857.80 602
8858.69 616
8859.58 617
8860.46 629
8861.35 599
8862.24 555
8863.13 600
8864.02 576
8864.91 601
8865.80 585
8866.68 562
8867.57 583
8868.46 625
8869.35 591
8870.24 554
8871.13 552
8872.02 545
8872.91 547
8873.80 533
8874.69 558
8875.57 495
8876.46 540
8877.35 549
8878.24 555
8879.13 509
8880.02 485
8880.91 507
8881.80 502
8882.69 527
8883.58 561
8884.47 504
8885.36 530
8886.25 514
8887.14 484
8888.03 532
8888.92 508
8889.81 520
8890.70 525
8891.59 547
8892.48 504
8893.37 518
8894.26 519
8895.15 537
8896.04 534
8896.93 528
8897.82 468
8898.71 483
8899.60 480
8900.49 461
8901.38 471
8902.27 479
8903.16 469
8904.05 495
8904.94 461
8905.83 473
8906.72 470
8907.61 440
8908.50 459
8909.40 459
8910.29 450
8911.18 449
8912.07 463
8912.96 456
8913.85 456
8914.74 446
8915.63 445
8916.52 434
8917.42 394
8918.31 402
8919.20 418
8920.09 416
8920.98 440
8921.87 406
8922.76 426
8923.66 417
8924.55 411
8925.44 420
8926.33 421
8927.22 415
8928.11 384
8929.01 430
8929.90 427
8930.79 412
8931.68 417
8932.57 392
8933.47 391
8934.36 415
8935.25 387
8936.14 389
8937.03 389
8937.93 410
8938.82 412
8939.71 400
8940.60 398
8941.50 422
8942.39 363
8943.28 388
8944.17 384
8945.07 376
8945.96 391
8946.85 414
8947.75 406
8948.64 413
8949.53 389
8950.42 359
8951.32 393
8952.21 402
8953.10 378
8954.00 388
8954.89 388
8955.78 374
8956.68 390
8957.57 374
8958.46 368
8959.36 390
8960.25 390
8961.14 364
8962.04 348
8962.93 368
8963.82 394
8964.72 374
8965.61 379
8966.50 383
8967.40 366
8968.29 383
8969.19 376
8970.08 354
8970.97 368
8971.87 348
8972.76 395
8973.66 384
8974.55 367
8975.44 332
8976.34 383
8977.23 369
8978.13 409
8979.02 398
8979.91 411
8980.81 390
8981.70 389
8982.60 374
8983.49 396
8984.39 372
8985.28 378
8986.18 400
8987.07 368
8987.97 331
8988.86 359
8989.76 383
8990.65 383
8991.55 370
8992.44 350
8993.34 350
8994.23 373
8995.13 381
8996.02 371
8996.92 398
8997.81 362
8998.71 361
8999.60 366
9000.50 381
9001.39 371
9002.29 390
9003.18 391
9004.08 378
9004.98 372
9005.87 388
9006.77 391
9007.66 372
9008.56 382
9009.45 385
9010.35 359
9011.25 362
9012.14 371
9013.04 379
9013.93 366
9014.83 374
9015.73 356
9016.62 369
9017.52 351
9018.42 350
9019.31 347
9020.21 354
9021.10 392
9022.00 367
9022.90 340
9023.79 352
9024.69 343
9025.59 328
9026.48 344
9027.38 390
9028.28 375
9029.17 363
9030.07 358
9030.97 341
9031.87 339
9032.76 332
9033.66 353
9034.56 351
9035.45 329
9036.35 343
9037.25 342
9038.15 333
9039.04 331
9039.94 332
9040.84 341
9041.73 325
9042.63 341
9043.53 335
9044.43 331
9045.33 354
9046.22 352
9047.12 330
9048.02 350
9048.92 364
9049.81 332
9050.71 340
9051.61 353
9052.51 357
9053.41 340
9054.30 324
9055.20 325
9056.10 346
9057.00 362
9057.90 375
9058.80 374
9059.69 364
9060.59 362
9061.49 373
9062.39 380
9063.29 355
9064.19 350
9065.08 367
9065.98 367
9066.88 351
9067.78 363
9068.68 371
9069.58 382
9070.48 391
9071.38 373
9072.27 362
9073.17 366
9074.07 371
9074.97 350
9075.87 355
9076.77 343
9077.67 376
9078.57 349
9079.47 388
9080.37 352
9081.27 339
9082.17 336
9083.07 378
9083.97 357
9084.87 368
9085.76 334
9086.66 342
9087.56 386
9088.46 377
9089.36 390
9090.26 368
9091.16 362
9092.06 351
9092.96 388
9093.86 383
9094.76 407
9095.66 394
9096.56 388
9097.46 382
9098.36 390
9099.26 395
9100.17 388
9101.07 384
9101.97 405
9102.87 421
9103.77 377
9104.67 373
9105.57 359
9106.47 355
9107.37 367
9108.27 359
9109.17 373
9110.07 375
9110.97 349
9111.87 377
9112.77 386
9113.68 397
9114.58 397
9115.48 366
9116.38 378
9117.28 387
9118.18 340
9119.08 339
9119.98 359
9120.89 364
9121.79 347
9122.69 346
9123.59 370
9124.49 390
9125.39 380
9126.29 396
9127.20 379
9128.10 359
9129.00 339
9129.90 334
9130.80 339
9131.71 352
9132.61 371
9133.51 365
9134.41 378
9135.31 371
9136.22 365
9137.12 357
9138.02 346
9138.92 341
9139.83 359
9140.73 371
9141.63 367
9142.53 356
9143.43 373
9144.34 358
9145.24 346
9146.14 337
9147.05 347
9147.95 366
9148.85 354
9149.75 331
9150.66 377
9151.56 346
9152.46 364
9153.37 332
9154.27 346
9155.17 378
9156.07 365
9156.98 368
9157.88 376
9158.78 378
9159.69 366
9160.59 339
9161.49 328
9162.40 358
9163.30 367
9164.20 331
9165.11 343
9166.01 353
9166.92 348
9167.82 342
9168.72 368
9169.63 360
9170.53 367
9171.43 370
9172.34 358
9173.24 370
9174.15 358
9175.05 381
9175.95 383
9176.86 368
9177.76 356
9178.67 339
9179.57 341
9180.48 351
9181.38 333
9182.28 349
9183.19 348
9184.09 374
9185.00 357
9185.90 339
9186.81 353
9187.71 373
9188.62 385
9189.52 350
9190.43 335
9191.33 350
9192.24 387
9193.14 353
9194.05 354
9194.95 353
9195.86 373
9196.76 359
9197.67 362
9198.57 366
9199.48 359
9200.38 366
9201.29 386
9202.19 429
9203.10 387
9204.00 352
9204.91 376
9205.81 355
9206.72 380
9207.63 379
9208.53 374
9209.44 376
9210.34 368
9211.25 367
9212.15 390
9213.06 372
9213.97 379
9214.87 363
9215.78 363
9216.68 367
9217.59 345
9218.50 369
9219.40 396
9220.31 347
9221.22 371
9222.12 379
9223.03 358
9223.94 372
9224.84 363
9225.75 376
9226.65 386
9227.56 381
9228.47 327
9229.37 356
9230.28 350
9231.19 364
9232.10 350
9233.00 355
9233.91 364
9234.82 388
9235.72 373
9236.63 325
9237.54 349
9238.44 347
9239.35 359
9240.26 362
9241.17 358
9242.07 338
9242.98 350
9243.89 324
9244.80 344
9245.70 341
9246.61 360
9247.52 354
9248.43 334
9249.33 324
9250.24 345
9251.15 357
9252.06 344
9252.97 313
9253.87 324
9254.78 342
9255.69 361
9256.60 325
9257.51 356
9258.41 339
9259.32 347
9260.23 345
9261.14 323
9262.05 349
9262.96 352
9263.86 336
9264.77 343
9265.68 390
9266.59 353
9267.50 334
9268.41 342
9269.32 333
9270.22 337
9271.13 357
9272.04 353
9272.95 353
9273.86 342
9274.77 353
9275.68 353
9276.59 381
9277.50 381
9278.40 371
9279.31 373
9280.22 343
9281.13 371
9282.04 336
9282.95 381
9283.86 390
9284.77 361
9285.68 346
9286.59 336
9287.50 345
9288.41 352
9289.32 354
9290.23 348
9291.14 343
9292.05 366
9292.96 350
9293.87 345
9294.78 326
9295.69 374
9296.60 357
9297.51 382
9298.42 381
9299.33 390
9300.24 359
9301.15 359
9302.06 385
9302.97 370
9303.88 337
9304.79 370
9305.70 385
9306.61 363
9307.52 399
9308.43 376
9309.34 388
9310.25 401
9311.16 421
9312.07 426
9312.98 417
9313.90 427
9314.81 420
9315.72 452
9316.63 431
9317.54 405
9318.45 389
9319.36 384
9320.27 438
9321.18 406
9322.10 391
9323.01 417
9323.92 389
9324.83 402
9325.74 386
9326.65 384
9327.56 410
9328.48 357
9329.39 372
9330.30 373
9331.21 391
9332.12 366
9333.03 380
9333.95 362
9334.86 359
9335.77 392
9336.68 385
9337.59 378
9338.51 365
9339.42 369
9340.33 428
9341.24 428
9342.15 403
9343.07 415
9343.98 378
9344.89 388
9345.80 428
9346.72 408
9347.63 403
9348.54 373
9349.45 379
9350.37 388
9351.28 389
9352.19 389
9353.11 403
9354.02 413
9354.93 373
9355.84 392
9356.76 407
9357.67 357
9358.58 366
9359.50 354
9360.41 386
9361.32 382
9362.24 381
9363.15 398
9364.06 393
9364.98 381
9365.89 356
9366.80 362
9367.72 386
9368.63 375
9369.54 362
9370.46 357
9371.37 371
9372.28 387
9373.20 379
9374.11 380
9375.03 374
9375.94 361
9376.85 375
9377.77 407
9378.68 381
9379.60 398
9380.51 415
9381.42 407
9382.34 437
9383.25 396
9384.17 431
9385.08 410
9386.00 387
9386.91 430
9387.82 392
9388.74 403
9389.65 425
9390.57 421
9391.48 415
9392.40 407
9393.31 434
9394.23 454
9395.14 463
9396.06 439
9396.97 455
9397.89 478
9398.80 450
9399.72 415
9400.63 441
9401.55 459
9402.46 447
9403.38 438
9404.29 408
9405.21 412
9406.12 415
9407.04 402
9407.95 415
9408.87 378
9409.79 420
9410.70 433
9411.62 465
9412.53 455
9413.45 411
9414.36 402
9415.28 374
9416.20 425
9417.11 441
9418.03 414
9418.94 414
9419.86 466
9420.78 453
9421.69 432
9422.61 436
9423.52 429
9424.44 434
9425.36 455
9426.27 472
9427.19 453
9428.11 441
9429.02 457
9429.94 438
9430.86 432
9431.77 421
9432.69 402
9433.61 453
9434.52 448
9435.44 447
9436.36 443
9437.27 448
9438.19 456
9439.11 437
9440.02 419
9440.94 438
9441.86 478
9442.78 484
9443.69 468
9444.61 502
9445.53 524
9446.44 535
9447.36 512
9448.28 459
9449.20 481
9450.11 492
9451.03 501
9451.95 524
9452.87 501
9453.78 505
9454.70 538
9455.62 532
9456.54 506
9457.46 536
9458.37 506
9459.29 535
9460.21 505
9461.13 519
9462.05 513
9462.96 518
9463.88 497
9464.80 475
9465.72 474
9466.64 485
9467.56 483
9468.47 459
9469.39 466
9470.31 464
9471.23 450
9472.15 465
9473.07 463
9473.98 441
9474.90 474
9475.82 513
9476.74 514
9477.66 497
9478.58 445
9479.50 480
9480.42 501
9481.34 519
9482.26 519
9483.17 510
9484.09 522
9485.01 495
9485.93 529
9486.85 524
9487.77 510
9488.69 528
9489.61 529
9490.53 570
9491.45 524
9492.37 519
9493.29 528
9494.21 517
9495.13 509
9496.05 517
9496.97 521
9497.89 535
9498.81 528
9499.73 524
9500.65 506
9501.57 501
9502.49 510
9503.41 506
9504.33 487
9505.25 539
9506.17 530
9507.09 534
9508.01 550
9508.93 569
9509.85 570
9510.77 563
9511.69 560
9512.61 555
9513.53 565
9514.45 553
9515.37 579
9516.29 611
9517.21 622
9518.13 607
9519.05 643
9519.98 652
9520.90 676
9521.82 696
9522.74 750
9523.66 759
9524.58 772
9525.50 863
9526.42 832
9527.34 852
9528.27 861
9529.19 826
9530.11 788
9531.03 723
9531.95 703
9532.87 671
9533.79 690
9534.72 660
9535.64 648
9536.56 613
9537.48 603
9538.40 613
9539.32 617
9540.25 662
9541.17 632
9542.09 604
9543.01 637
9543.93 609
9544.86 587
9545.78 599
9546.70 623
9547.62 644
9548.55 633
9549.47 606
9550.39 627
9551.31 621
9552.24 606
9553.16 691
9554.08 660
9555.00 645
9555.93 636
9556.85 611
9557.77 665
9558.69 648
9559.62 658
9560.54 668
9561.46 707
9562.39 712
9563.31 714
9564.23 709
9565.15 734
9566.08 747
9567.00 713
9567.92 725
9568.85 698
9569.77 743
9570.69 746
9571.62 743
9572.54 750
9573.46 728
9574.39 700
9575.31 757
9576.23 713
9577.16 708
9578.08 724
9579.01 729
9579.93 778
9580.85 785
9581.78 810
9582.70 819
9583.63 783
9584.55 788
9585.47 830
9586.40 842
9587.32 839
9588.25 878
9589.17 827
9590.09 842
9591.02 877
9591.94 850
9592.87 859
9593.79 828
9594.72 846
9595.64 873
9596.57 878
9597.49 874
9598.42 933
9599.34 982
9600.26 1055
9601.19 1100
9602.11 1152
9603.04 1196
9603.96 1166
9604.89 1136
9605.81 1132
9606.74 1128
9607.66 1049
9608.59 1020
9609.51 1026
9610.44 994
9611.37 985
9612.29 982
9613.22 917
9614.14 933
9615.07 955
9615.99 921
9616.92 932
9617.84 954
9618.77 952
9619.70 948
9620.62 955
9621.55 905
9622.47 901
9623.40 953
9624.32 941
9625.25 924
9626.18 875
9627.10 906
9628.03 951
9628.95 950
9629.88 985
9630.81 974
9631.73 1035
9632.66 1064
9633.59 1028
9634.51 1058
9635.44 1050
9636.37 1095
9637.29 1046
9638.22 1054
9639.15 1084
9640.07 1149
9641.00 1129
9641.93 1131
9642.85 1152
9643.78 1196
9644.71 1179
9645.63 1274
9646.56 1282
9647.49 1330
9648.41 1277
9649.34 1290
9650.27 1314
9651.20 1351
9652.12 1325
9653.05 1274
9653.98 1266
9654.91 1310
9655.83 1255
9656.76 1271
9657.69 1263
9658.62 1191
9659.54 1183
9660.47 1224
9661.40 1240
9662.33 1170
9663.25 1252
9664.18 1284
9665.11 1241
9666.04 1255
9666.97 1281
9667.89 1336
9668.82 1306
9669.75 1348
9670.68 1357
9671.61 1372
9672.53 1382
9673.46 1432
9674.39 1503
9675.32 1494
9676.25 1444
9677.18 1434
9678.11 1475
9679.03 1460
9679.96 1505
9680.89 1534
9681.82 1522
9682.75 1536
9683.68 1558
9684.61 1605
9685.54 1612
9686.46 1567
9687.39 1647
9688.32 1636
9689.25 1625
9690.18 1601
9691.11 1642
9692.04 1690
9692.97 1657
9693.90 1622
9694.83 1658
9695.76 1724
9696.69 1752
9697.61 1738
9698.54 1841
9699.47 1913
9700.40 1972
9701.33 2096
9702.26 2043
9703.19 2098
9704.12 2123
9705.05 2152
9705.98 2043
9706.91 1997
9707.84 1929
9708.77 1904
9709.70 1863
9710.63 1808
9711.56 1842
9712.49 1805
9713.42 1829
9714.35 1907
9715.28 1940
9716.21 1967
9717.14 2082
9718.07 2043
9719.00 2043
9719.94 2094
9720.87 2051
9721.80 2042
9722.73 1954
9723.66 1911
9724.59 1743
9725.52 1648
9726.45 1582
9727.38 1478
9728.31 1499
9729.24 1486
9730.17 1373
9731.10 1402
9732.04 1348
9732.97 1396
9733.90 1449
9734.83 1423
9735.76 1370
9736.69 1429
9737.62 1359
9738.55 1372
9739.49 1350
9740.42 1315
9741.35 1359
9742.28 1273
9743.21 1274
9744.14 1211
9745.08 1168
9746.01 1170
9746.94 1210
9747.87 1147
9748.80 1163
9749.74 1191
9750.67 1190
9751.60 1128
9752.53 1116
9753.46 1059
9754.40 1082
9755.33 1066
9756.26 1057
9757.19 1053
9758.13 1024
9759.06 995
9759.99 1002
9760.92 1036
9761.85 998
9762.79 1018
9763.72 1051
9764.65 1082
9765.59 1055
9766.52 1018
9767.45 1073
9768.38 1019
9769.32 1015
9770.25 1003
9771.18 1037
9772.12 1018
9773.05 1056
9773.98 1053
9774.92 1001
9775.85 1012
9776.78 1025
9777.71 1060
9778.65 1031
9779.58 1023
9780.52 1024
9781.45 1012
9782.38 1036
9783.32 1103
9784.25 1079
9785.18 1101
9786.12 1075
9787.05 1068
9787.98 1037
9788.92 1070
9789.85 1076
9790.79 994
9791.72 1024
9792.65 1033
9793.59 1027
9794.52 990
9795.46 972
9796.39 971
9797.32 982
9798.26 969
9799.19 1046
9800.13 1010
9801.06 1030
9802.00 978
9802.93 1005
9803.87 1032
9804.80 1022
9805.73 1028
9806.67 993
9807.60 917
9808.54 894
9809.47 879
9810.41 884
9811.34 892
9812.28 842
9813.21 819
9814.15 793
9815.08 777
9816.02 803
9816.95 804
9817.89 791
9818.82 762
9819.76 750
9820.69 800
9821.63 793
9822.57 777
9823.50 758
9824.44 750
9825.37 755
9826.31 765
9827.24 758
9828.18 750
9829.11 716
9830.05 732
9830.99 736
9831.92 711
9832.86 706
9833.79 711
9834.73 667
9835.67 718
9836.60 775
9837.54 704
9838.47 717
9839.41 725
9840.35 710
9841.28 668
9842.22 663
9843.16 739
9844.09 721
9845.03 666
9845.97 686
9846.90 716
9847.84 737
9848.78 731
9849.71 697
9850.65 680
9851.59 711
9852.52 708
9853.46 668
9854.40 749
9855.33 721
9856.27 715
9857.21 720
9858.14 669
9859.08 667
9860.02 657
9860.96 732
9861.89 703
9862.83 695
9863.77 665
9864.71 689
9865.64 694
9866.58 676
9867.52 636
9868.46 674
9869.39 615
9870.33 639
9871.27 655
9872.21 659
9873.15 641
9874.08 653
9875.02 663
9875.96 641
9876.90 640
9877.83 652
9878.77 630
9879.71 615
9880.65 620
9881.59 598
9882.53 661
9883.46 628
9884.40 602
9885.34 589
9886.28 610
9887.22 603
9888.16 610
9889.10 600
9890.03 597
9890.97 623
9891.91 627
9892.85 613
9893.79 617
9894.73 581
9895.67 637
9896.61 630
9897.54 580
9898.48 575
9899.42 556
9900.36 556
9901.30 586
9902.24 604
9903.18 612
9904.12 586
9905.06 556
9906.00 559
9906.94 596
9907.88 571
9908.82 603
9909.76 620
9910.70 585
9911.63 602
9912.57 558
9913.51 590
9914.45 625
9915.39 586
9916.33 597
9917.27 603
9918.21 579
9919.15 582
9920.09 577
9921.03 637
9921.97 624
9922.91 620
9923.85 642
9924.79 678
9925.74 717
9926.68 701
9927.62 756
9928.56 783
9929.50 799
9930.44 828
9931.38 837
9932.32 805
9933.26 751
9934.20 740
9935.14 700
9936.08 661
9937.02 632
9937.96 641
9938.90 668
9939.85 623
9940.79 619
9941.73 600
9942.67 588
9943.61 550
9944.55 582
9945.49 542
9946.43 579
9947.38 563
9948.32 612
9949.26 641
9950.20 628
9951.14 701
9952.08 684
9953.02 760
9953.97 696
9954.91 729
9955.85 723
9956.79 693
9957.73 717
9958.68 689
9959.62 652
9960.56 638
9961.50 626
9962.44 623
9963.39 578
9964.33 546
9965.27 561
9966.21 557
9967.15 535
9968.10 520
9969.04 525
9969.98 549
9970.92 523
9971.87 502
9972.81 523
9973.75 515
9974.69 486
9975.64 496
9976.58 505
9977.52 518
9978.47 499
9979.41 492
9980.35 477
9981.29 480
9982.24 500
9983.18 485
9984.12 487
9985.07 520
9986.01 489
9986.95 500
9987.90 497
9988.84 469
9989.78 473
9990.73 485
9991.67 506
9992.61 472
9993.56 486
9994.50 468
9995.44 477
9996.39 503
9997.33 487
9998.27 505
9999.22 506
10000.16 468
10001.11 523
10002.05 485
10002.99 431
10003.94 465
10004.88 491
10005.83 472
10006.77 440
10007.72 461
10008.66 493
10009.60 468
10010.55 461
10011.49 471
10012.44 447
10013.38 438
10014.33 448
10015.27 478
10016.21 475
10017.16 458
10018.10 441
10019.05 475
10019.99 438
10020.94 420
10021.88 433
10022.83 484
10023.77 454
10024.72 414
10025.66 447
10026.61 455
10027.55 468
10028.50 490
10029.44 495
10030.39 447
10031.33 476
10032.28 456
10033.23 455
10034.17 422
10035.12 437
10036.06 439
10037.01 433
10037.95 421
10038.90 428
10039.84 440
10040.79 416
10041.74 428
10042.68 424
10043.63 457
10044.57 440
10045.52 415
10046.47 416
10047.41 415
10048.36 439
10049.30 430
10050.25 459
10051.20 438
10052.14 451
10053.09 412
10054.04 387
10054.98 401
10055.93 425
10056.88 438
10057.82 425
10058.77 424
10059.72 432
10060.66 399
10061.61 427
10062.56 371
10063.50 424
10064.45 397
10065.40 409
10066.34 416
10067.29 398
10068.24 414
10069.18 413
10070.13 410
10071.08 423
10072.03 412
10072.97 440
10073.92 439
10074.87 414
10075.82 401
10076.76 400
10077.71 381
10078.66 386
10079.61 384
10080.55 381
10081.50 419
10082.45 433
10083.40 383
10084.34 401
10085.29 368
10086.24 392
10087.19 368
10088.14 412
10089.08 418
10090.03 415
10090.98 395
10091.93 384
10092.88 388
10093.83 417
10094.77 434
10095.72 384
10096.67 410
10097.62 387
10098.57 410
10099.52 431
10100.46 400
10101.41 429
10102.36 433
10103.31 391
10104.26 404
10105.21 370
10106.16 394
10107.11 390
10108.05 434
10109.00 399
10109.95 392
10110.90 432
10111.85 417
10112.80 373
10113.75 406
10114.70 406
10115.65 432
10116.60 416
10117.55 402
10118.50 418
10119.45 401
10120.39 398
10121.34 399
10122.29 395
10123.24 395
10124.19 422
10125.14 413
10126.09 418
10127.04 390
10127.99 379
10128.94 416
10129.89 395
10130.84 406
10131.79 426
10132.74 413
10133.69 397
10134.64 407
10135.59 437
10136.54 445
10137.49 422
10138.44 422
10139.39 431
10140.34 444
10141.30 466
10142.25 445
10143.20 450
10144.15 469
10145.10 480
10146.05 471
10147.00 478
10147.95 460
10148.90 453
10149.85 485
10150.80 459
10151.75 464
10152.70 492
10153.66 468
10154.61 462
10155.56 467
10156.51 475
10157.46 499
10158.41 471
10159.36 532
10160.31 488
10161.27 460
10162.22 492
10163.17 473
10164.12 483
10165.07 510
10166.02 503
10166.98 495
10167.93 526
10168.88 502
10169.83 521
10170.78 502
10171.73 532
10172.69 540
10173.64 614
10174.59 570
10175.54 557
10176.50 585
10177.45 558
10178.40 533
10179.35 589
10180.30 577
10181.26 556
10182.21 656
10183.16 608
10184.11 616
10185.07 617
10186.02 596
10186.97 560
10187.92 566
10188.88 585
10189.83 560
10190.78 587
10191.74 618
10192.69 588
10193.64 575
10194.59 559
10195.55 589
10196.50 610
10197.45 579
10198.41 606
10199.36 607
10200.31 628
10201.27 583
10202.22 607
10203.17 643
10204.13 635
10205.08 633
10206.03 682
10206.99 697
10207.94 695
10208.89 695
10209.85 724
10210.80 758
10211.76 732
10212.71 729
10213.66 707
10214.62 720
10215.57 683
10216.53 647
10217.48 648
10218.43 626
10219.39 622
10220.34 625
10221.30 608
10222.25 598
10223.21 608
10224.16 615
10225.11 590
10226.07 576
10227.02 591
10227.98 589
10228.93 593
10229.89 583
10230.84 576
10231.80 615
10232.75 632
10233.71 636
10234.66 656
10235.62 672
10236.57 691
10237.53 752
10238.48 787
10239.44 794
10240.39 756
10241.35 814
10242.30 766
10243.26 749
10244.21 744
10245.17 722
10246.12 718
10247.08 684
10248.03 643
10248.99 584
10249.94 594
10250.90 556
10251.86 585
10252.81 574
10253.77 578
10254.72 582
10255.68 561
10256.63 581
10257.59 556
10258.55 531
10259.50 497
10260.46 516
10261.41 514
10262.37 494
10263.33 517
10264.28 491
10265.24 495
10266.20 499
10267.15 476
10268.11 520
10269.07 475
10270.02 476
10270.98 471
10271.94 431
10272.89 477
10273.85 467
10274.81 452
10275.76 433
10276.72 480
10277.68 461
10278.63 440
10279.59 461
10280.55 460
10281.50 470
10282.46 443
10283.42 457
10284.38 444
10285.33 422
10286.29 418
10287.25 417
10288.20 438
10289.16 445
10290.12 413
10291.08 418
10292.03 424
10292.99 459
10293.95 455
10294.91 409
10295.86 459
10296.82 442
10297.78 445
10298.74 457
10299.70 426
10300.65 445
10301.61 415
10302.57 433
10303.53 433
10304.49 426
10305.44 442
10306.40 448
10307.36 422
10308.32 411
10309.28 429
10310.24 425
10311.19 455
10312.15 434
10313.11 445
10314.07 427
10315.03 433
10315.99 441
10316.95 426
10317.90 451
10318.86 427
10319.82 448
10320.78 428
10321.74 403
10322.70 462
10323.66 434
10324.62 426
10325.58 453
10326.54 434
10327.49 432
10328.45 419
10329.41 418
10330.37 383
10331.33 431
10332.29 409
10333.25 411
10334.21 422
10335.17 407
10336.13 425
10337.09 439
10338.05 405
10339.01 412
10339.97 409
10340.93 404
10341.89 363
10342.85 384
10343.81 396
10344.77 420
10345.73 373
10346.69 360
10347.65 378
10348.61 398
10349.57 386
10350.53 386
10351.49 375
10352.45 355
10353.41 384
10354.37 374
10355.33 368
10356.29 367
10357.25 365
10358.21 374
10359.17 375
10360.13 384
10361.09 367
10362.06 353
10363.02 348
10363.98 357
10364.94 365
10365.90 363
10366.86 367
10367.82 367
10368.78 366
10369.74 342
10370.70 353
10371.67 348
10372.63 344
10373.59 363
10374.55 360
10375.51 346
10376.47 359
10377.43 337
10378.40 368
10379.36 373
10380.32 357
10381.28 361
10382.24 372
10383.20 363
10384.17 366
10385.13 362
10386.09 337
10387.05 363
10388.01 360
10388.98 366
10389.94 361
10390.90 370
10391.86 352
10392.82 325
10393.79 318
10394.75 350
10395.71 365
10396.67 350
10397.64 345
10398.60 347
10399.56 370
10400.52 321
10401.49 348
10402.45 349
10403.41 346
10404.37 359
10405.34 370
10406.30 380
10407.26 327
10408.23 315
10409.19 312
10410.15 313
10411.11 349
10412.08 361
10413.04 322
10414.00 314
10414.97 318
10415.93 346
10416.89 342
10417.86 341
10418.82 352
10419.78 351
10420.75 376
10421.71 371
10422.68 337
10423.64 352
10424.60 346
10425.57 339
10426.53 380
10427.49 353
10428.46 337
10429.42 342
10430.39 350
10431.35 325
10432.31 319
10433.28 323
10434.24 335
10435.21 317
10436.17 315
10437.13 307
10438.10 322
10439.06 324
10440.03 297
10440.99 315
10441.96 330
10442.92 308
10443.89 302
10444.85 320
10445.82 290
10446.78 292
10447.74 310
10448.71 337
10449.67 334
10450.64 333
10451.60 283
10452.57 283
10453.53 299
10454.50 277
10455.46 321
10456.43 338
10457.39 345
10458.36 325
10459.33 312
10460.29 296
10461.26 300
10462.22 299
10463.19 299
10464.15 360
10465.12 321
10466.08 296
10467.05 303
10468.01 308
10468.98 301
10469.95 316
10470.91 317
10471.88 321
10472.84 335
10473.81 312
10474.78 322
10475.74 313
10476.71 310
10477.67 354
10478.64 318
10479.61 312
10480.57 314
10481.54 315
10482.51 341
10483.47 316
10484.44 351
10485.41 324
10486.37 328
10487.34 341
10488.30 318
10489.27 326
10490.24 328
10491.20 332
10492.17 340
10493.14 313
10494.11 348
10495.07 299
10496.04 305
10497.01 305
10497.97 289
10498.94 322
10499.91 323
10500.88 299
10501.84 295
10502.81 316
10503.78 296
10504.74 316
10505.71 323
10506.68 308
10507.65 334
10508.61 327
10509.58 300
10510.55 314
10511.52 301
10512.49 308
10513.45 304
10514.42 323
10515.39 319
10516.36 308
10517.32 360
10518.29 347
10519.26 323
10520.23 300
10521.20 353
10522.17 300
10523.13 302
10524.10 288
10525.07 298
10526.04 298
10527.01 313
10527.98 310
10528.94 313
10529.91 314
10530.88 327
10531.85 355
10532.82 307
10533.79 300
10534.76 327
10535.72 343
10536.69 303
10537.66 334
10538.63 307
10539.60 318
10540.57 325
10541.54 332
10542.51 313
10543.48 346
10544.45 322
10545.42 355
10546.38 350
10547.35 321
10548.32 315
10549.29 319
10550.26 332
10551.23 326
10552.20 321
10553.17 314
10554.14 330
10555.11 340
10556.08 336
10557.05 331
10558.02 327
10558.99 333
10559.96 328
10560.93 337
10561.90 304
10562.87 338
10563.84 341
10564.81 357
10565.78 362
10566.75 368
10567.72 338
10568.69 349
10569.66 325
10570.63 354
10571.60 369
10572.57 332
10573.54 351
10574.51 361
10575.48 342
10576.46 318
10577.43 349
10578.40 365
10579.37 347
10580.34 333
10581.31 337
10582.28 341
10583.25 341
10584.22 313
10585.19 326
10586.16 348
10587.14 310
10588.11 337
10589.08 349
10590.05 354
10591.02 361
10591.99 358
10592.96 370
10593.94 360
10594.91 371
10595.88 373
10596.85 355
10597.82 362
10598.79 368
10599.77 386
10600.74 388
10601.71 363
10602.68 388
10603.65 389
10604.62 384
10605.60 394
10606.57 402
10607.54 418
10608.51 396
10609.49 423
10610.46 461
10611.43 464
10612.40 492
10613.37 454
10614.35 488
10615.32 445
10616.29 485
10617.26 467
10618.24 493
10619.21 456
10620.18 445
10621.16 413
10622.13 412
10623.10 400
10624.07 400
10625.05 419
10626.02 411
10626.99 390
10627.97 401
10628.94 381
10629.91 351
10630.89 382
10631.86 395
10632.83 396
10633.80 390
10634.78 377
10635.75 419
10636.73 402
10637.70 404
10638.67 402
10639.65 433
10640.62 428
10641.59 470
10642.57 506
10643.54 494
10644.51 443
10645.49 460
10646.46 460
10647.44 484
10648.41 458
10649.38 429
10650.36 399
10651.33 413
10652.31 388
10653.28 392
10654.25 368
10655.23 367
10656.20 351
10657.18 350
10658.15 354
10659.13 355
10660.10 356
10661.08 343
10662.05 351
10663.03 365
10664.00 336
10664.97 336
10665.95 343
10666.92 334
10667.90 350
10668.87 355
10669.85 348
10670.82 339
10671.80 319
10672.77 348
10673.75 342
10674.72 381
10675.70 354
10676.68 339
10677.65 325
10678.63 325
10679.60 341
10680.58 371
10681.55 346
10682.53 370
10683.50 347
10684.48 378
10685.45 362
10686.43 362
10687.41 385
10688.38 344
10689.36 314
10690.33 345
10691.31 354
10692.29 354
10693.26 329
10694.24 309
10695.21 348
10696.19 297
10697.17 327
10698.14 353
10699.12 326
10700.10 353
10701.07 315
10702.05 356
10703.02 353
10704.00 353
10704.98 332
10705.95 361
10706.93 352
10707.91 334
10708.88 338
10709.86 326
10710.84 310
10711.82 345
10712.79 318
10713.77 310
10714.75 326
10715.72 335
10716.70 330
10717.68 345
10718.65 337
10719.63 356
10720.61 337
10721.59 304
10722.56 324
10723.54 384
10724.52 372
10725.50 352
10726.47 336
10727.45 368
10728.43 341
10729.41 330
10730.38 326
10731.36 312
10732.34 328
10733.32 342
10734.30 337
10735.27 342
10736.25 340
10737.23 326
10738.21 335
10739.19 345
10740.16 331
10741.14 350
10742.12 346
10743.10 363
10744.08 343
10745.06 356
10746.03 368
10747.01 327
10747.99 345
10748.97 373
10749.95 350
10750.93 371
10751.91 359
10752.88 383
10753.86 353
10754.84 372
10755.82 390
10756.80 393
10757.78 362
10758.76 351
10759.74 380
10760.72 400
10761.70 387
10762.67 385
10763.65 357
10764.63 374
10765.61 366
10766.59 362
10767.57 390
10768.55 387
10769.53 390
10770.51 378
10771.49 398
10772.47 390
10773.45 399
10774.43 375
10775.41 373
10776.39 408
10777.37 396
10778.35 425
10779.33 420
10780.31 407
10781.29 412
10782.27 428
10783.25 417
10784.23 411
10785.21 424
10786.19 441
10787.17 419
10788.15 412
10789.13 443
10790.11 446
10791.09 420
10792.07 419
10793.05 408
10794.03 417
10795.01 414
10795.99 425
10796.97 402
10797.96 410
10798.94 407
10799.92 391
10800.90 383
10801.88 362
10802.86 363
10803.84 361
10804.82 373
10805.80 355
10806.79 377
10807.77 389
10808.75 357
10809.73 367
10810.71 379
10811.69 368
10812.67 400
10813.65 382
10814.64 408
10815.62 400
10816.60 391
10817.58 366
10818.56 404
10819.54 411
10820.53 409
10821.51 356
10822.49 369
10823.47 383
10824.45 396
10825.44 392
10826.42 368
10827.40 369
10828.38 383
10829.37 411
10830.35 370
10831.33 424
10832.31 420
10833.29 405
10834.28 427
10835.26 399
10836.24 394
10837.22 386
10838.21 386
10839.19 391
10840.17 377
10841.16 382
10842.14 436
10843.12 423
10844.10 393
10845.09 422
10846.07 445
10847.05 408
10848.04 397
10849.02 415
10850.00 406
10850.99 398
10851.97 418
10852.95 437
10853.94 437
10854.92 416
10855.90 409
10856.89 445
10857.87 456
10858.85 451
10859.84 436
10860.82 419
10861.80 405
10862.79 444
10863.77 472
10864.76 477
10865.74 448
10866.72 432
10867.71 468
10868.69 476
10869.68 481
10870.66 464
10871.64 464
10872.63 484
10873.61 462
10874.60 479
10875.58 478
10876.56 465
10877.55 480
10878.53 487
10879.52 527
10880.50 487
10881.49 498
10882.47 490
10883.46 475
10884.44 484
10885.43 483
10886.41 486
10887.40 508
10888.38 493
10889.37 524
10890.35 522
10891.34 504
10892.32 536
10893.31 545
10894.29 557
10895.28 529
10896.26 565
10897.25 531
10898.23 533
10899.22 543
10900.20 540
10901.19 555
10902.17 577
10903.16 549
10904.15 532
10905.13 562
10906.12 599
10907.10 567
10908.09 599
10909.07 646
10910.06 594
10911.05 609
10912.03 648
10913.02 673
10914.00 643
10914.99 655
10915.98 656
10916.96 631
10917.95 675
10918.94 689
10919.92 703
10920.91 693
10921.89 670
10922.88 670
10923.87 676
10924.85 710
10925.84 720
10926.83 672
10927.81 693
10928.80 695
10929.79 698
10930.77 697
10931.76 708
10932.75 700
10933.74 714
10934.72 747
10935.71 751
10936.70 757
10937.68 811
10938.67 750
10939.66 764
10940.65 788
10941.63 775
10942.62 791
10943.61 777
10944.59 819
10945.58 824
10946.57 820
10947.56 853
10948.54 828
10949.53 857
10950.52 908
10951.51 887
10952.50 968
10953.48 971
10954.47 1041
10955.46 1052
10956.45 1111
10957.44 1169
10958.42 1255
10959.41 1257
10960.40 1279
10961.39 1350
10962.38 1395
10963.36 1344
10964.35 1352
10965.34 1310
10966.33 1308
10967.32 1241
10968.31 1226
10969.30 1166
10970.28 1184
10971.27 1124
10972.26 1079
10973.25 1087
10974.24 1036
10975.23 1028
10976.22 995
10977.21 992
10978.19 956
10979.18 992
10980.17 1015
10981.16 987
10982.15 985
10983.14 1016
10984.13 1006
10985.12 1027
10986.11 1047
10987.10 1042
10988.09 1046
10989.08 1057
10990.07 1137
10991.06 1093
10992.04 1116
10993.03 1158
10994.02 1179
10995.01 1216
10996.00 1319
10996.99 1431
10997.98 1467
10998.97 1550
10999.96 1696
11000.95 1762
11001.94 1848
11002.93 1918
11003.92 1859
11004.91 1941
11005.90 1903
11006.89 1833
11007.88 1740
11008.87 1718
11009.87 1609
11010.86 1494
11011.85 1428
11012.84 1306
11013.83 1255
11014.82 1154
11015.81 1085
11016.80 1069
11017.79 928
11018.78 898
11019.77 888
11020.76 878
11021.75 830
11022.74 877
11023.74 849
11024.73 794
11025.72 838
11026.71 767
11027.70 742
11028.69 735
11029.68 773
11030.67 750
11031.67 735
11032.66 740
11033.65 725
11034.64 737
11035.63 733
11036.62 747
11037.61 721
11038.61 723
11039.60 706
11040.59 726
11041.58 716
11042.57 749
11043.56 695
11044.56 718
11045.55 687
11046.54 677
11047.53 713
11048.53 679
11049.52 667
11050.51 651
11051.50 655
11052.49 657
11053.49 661
11054.48 654
11055.47 649
11056.46 651
11057.46 629
11058.45 594
11059.44 650
11060.43 646
11061.43 650
11062.42 707
11063.41 663
11064.41 690
11065.40 664
11066.39 635
11067.38 655
11068.38 632
11069.37 631
11070.36 685
11071.36 685
11072.35 680
11073.34 673
11074.34 694
11075.33 653
11076.32 653
11077.32 632
11078.31 638
11079.30 686
11080.30 671
11081.29 660
11082.28 638
11083.28 656
11084.27 626
11085.27 646
11086.26 625
11087.25 604
11088.25 623
11089.24 627
11090.24 636
11091.23 601
11092.22 580
11093.22 597
11094.21 578
11095.21 574
11096.20 570
11097.19 605
11098.19 577
11099.18 592
11100.18 586
11101.17 572
11102.17 557
11103.16 549
11104.16 554
11105.15 530
11106.15 565
11107.14 592
11108.13 567
11109.13 560
11110.12 538
11111.12 569
11112.11 545
11113.11 570
11114.10 587
11115.10 552
11116.09 558
11117.09 547
11118.09 574
11119.08 551
11120.08 546
11121.07 537
11122.07 531
11123.06 544
11124.06 562
11125.05 549
11126.05 545
11127.04 515
11128.04 519
11129.04 522
11130.03 521
11131.03 528
11132.02 536
11133.02 549
11134.02 566
11135.01 494
11136.01 531
11137.00 522
11138.00 489
11139.00 536
11139.99 549
11140.99 545
11141.98 509
11142.98 520
11143.98 526
11144.97 485
11145.97 522
11146.97 528
11147.96 521
11148.96 531
11149.96 502
11150.95 487
11151.95 502
11152.95 518
11153.94 540
11154.94 512
11155.94 520
11156.93 483
11157.93 500
11158.93 545
11159.93 550
11160.92 511
11161.92 500
11162.92 546
11163.92 488
11164.91 483
11165.91 473
11166.91 465
11167.90 477
11168.90 469
11169.90 467
11170.90 479
11171.90 480
11172.89 548
11173.89 533
11174.89 490
11175.89 475
11176.88 507
11177.88 487
11178.88 465
11179.88 484
11180.88 478
11181.87 482
11182.87 466
11183.87 528
11184.87 523
11185.87 523
11186.87 490
11187.86 510
11188.86 486
11189.86 500
11190.86 506
11191.86 508
11192.86 488
11193.86 521
11194.85 539
11195.85 518
11196.85 496
11197.85 481
11198.85 497
11199.85 554
11200.85 565
11201.85 499
11202.84 531
11203.84 532
11204.84 516
11205.84 530
11206.84 513
11207.84 530
11208.84 526
11209.84 532
11210.84 579
11211.84 565
11212.84 537
11213.84 555
11214.84 561
11215.84 530
11216.84 548
11217.84 511
11218.84 538
11219.84 556
11220.84 538
11221.84 517
11222.84 514
11223.84 533
11224.84 523
11225.84 522
11226.84 522
11227.84 510
11228.84 528
11229.84 496
11230.84 527
11231.84 513
11232.84 556
11233.84 528
11234.84 522
11235.84 535
11236.84 566
11237.84 534
11238.84 539
11239.84 536
11240.84 518
11241.84 540
11242.84 518
11243.84 555
11244.84 526
11245.85 525
11246.85 529
11247.85 542
11248.85 569
11249.85 573
11250.85 579
11251.85 576
11252.85 531
11253.86 545
11254.86 621
11255.86 606
11256.86 584
11257.86 576
11258.86 600
11259.86 591
11260.87 561
11261.87 543
11262.87 616
11263.87 613
11264.87 616
11265.87 598
11266.88 588
11267.88 606
11268.88 656
11269.88 631
11270.88 654
11271.89 640
11272.89 637
11273.89 675
11274.89 650
11275.90 646
11276.90 687
11277.90 674
11278.90 715
11279.90 709
11280.91 681
11281.91 657
11282.91 652
11283.92 638
11284.92 673
11285.92 682
11286.92 629
11287.93 601
11288.93 596
11289.93 596
11290.94 537
11291.94 550
11292.94 599
11293.94 572
11294.95 548
11295.95 544
11296.95 536
11297.96 521
11298.96 490
11299.96 515
11300.97 508
11301.97 541
11302.97 527
11303.98 509
11304.98 530
11305.98 509
11306.99 532
11307.99 537
11309.00 515
11310.00 519
11311.00 521
11312.01 527
11313.01 516
11314.02 540
11315.02 557
11316.02 548
11317.03 560
11318.03 574
11319.04 574
11320.04 569
11321.04 596
11322.05 580
11323.05 586
11324.06 605
11325.06 601
11326.07 609
11327.07 582
11328.08 577
11329.08 577
11330.09 549
11331.09 538
11332.10 529
11333.10 529
11334.10 546
11335.11 547
11336.11 551
11337.12 524
11338.12 538
11339.13 560
11340.14 551
11341.14 553
11342.15 569
11343.15 561
11344.16 588
11345.16 601
11346.17 568
11347.17 564
11348.18 588
11349.18 591
11350.19 528
11351.19 527
11352.20 560
11353.21 523
11354.21 551
11355.22 510
11356.22 536
11357.23 508
11358.24 492
11359.24 516
11360.25 504
11361.25 497
11362.26 493
11363.27 469
11364.27 477
11365.28 453
11366.28 491
11367.29 493
11368.30 465
11369.30 447
11370.31 422
11371.32 428
11372.32 417
11373.33 439
11374.34 473
11375.34 451
11376.35 425
11377.36 456
11378.36 467
11379.37 439
11380.38 401
11381.38 442
11382.39 446
11383.40 436
11384.41 435
11385.41 456
11386.42 437
11387.43 430
11388.43 427
11389.44 432
11390.45 412
11391.46 406
11392.46 454
11393.47 442
11394.48 409
11395.49 409
11396.49 430
11397.50 428
11398.51 436
11399.52 448
11400.53 424
11401.53 424
11402.54 438
11403.55 437
11404.56 455
11405.57 437
11406.57 471
11407.58 433
11408.59 400
11409.60 407
11410.61 388
11411.61 401
11412.62 402
11413.63 442
11414.64 433
11415.65 430
11416.66 452
11417.67 425
11418.67 442
11419.68 437
11420.69 414
11421.70 415
11422.71 414
11423.72 395
11424.73 405
11425.74 411
11426.74 422
11427.75 452
11428.76 408
11429.77 420
11430.78 432
11431.79 419
11432.80 420
11433.81 386
11434.82 397
11435.83 432
11436.84 424
11437.85 426
11438.86 434
11439.87 397
11440.88 420
11441.88 408
11442.89 376
11443.90 415
11444.91 424
11445.92 398
11446.93 393
11447.94 394
11448.95 387
11449.96 410
11450.97 401
11451.98 386
11452.99 379
11454.00 437
11455.01 398
11456.02 402
11457.04 392
11458.05 389
11459.06 393
11460.07 418
11461.08 403
11462.09 406
11463.10 390
11464.11 396
11465.12 391
11466.13 355
11467.14 392
11468.15 386
11469.16 398
11470.17 378
11471.18 374
11472.20 395
11473.21 391
11474.22 399
11475.23 398
11476.24 391
11477.25 418
11478.26 389
11479.27 380
11480.28 371
11481.30 401
11482.31 416
11483.32 406
11484.33 385
11485.34 379
11486.35 370
11487.37 361
11488.38 421
11489.39 369
11490.40 359
11491.41 360
11492.42 372
11493.44 402
11494.45 423
11495.46 418
11496.47 404
11497.48 449
11498.50 442
11499.51 434
11500.52 412
11501.53 414
11502.55 426
11503.56 434
11504.57 409
11505.58 409
11506.60 428
11507.61 445
11508.62 444
11509.63 433
11510.65 432
11511.66 429
11512.67 424
11513.68 477
11514.70 465
11515.71 471
11516.72 498
11517.74 491
11518.75 465
11519.76 488
11520.78 513
11521.79 502
11522.80 505
11523.81 540
11524.83 533
11525.84 511
11526.85 584
11527.87 545
11528.88 583
11529.90 547
11530.91 597
11531.92 645
11532.94 631
11533.95 670
11534.96 645
11535.98 722
11536.99 744
11538.01 813
11539.02 858
11540.03 838
11541.05 895
11542.06 931
11543.08 928
11544.09 933
11545.10 908
11546.12 900
11547.13 885
11548.15 839
11549.16 815
11550.18 782
11551.19 795
11552.20 712
11553.22 678
11554.23 664
11555.25 613
11556.26 585
11557.28 562
11558.29 559
11559.31 519
11560.32 504
11561.34 482
11562.35 482
11563.37 448
11564.38 481
11565.40 444
11566.41 476
11567.43 454
11568.44 441
11569.46 466
11570.47 471
11571.49 472
11572.50 476
11573.52 485
11574.53 460
11575.55 426
11576.57 456
11577.58 474
11578.60 432
11579.61 447
11580.63 436
11581.64 446
11582.66 462
11583.68 444
11584.69 447
11585.71 467
11586.72 442
11587.74 463
11588.76 451
11589.77 463
11590.79 431
11591.81 414
11592.82 448
11593.84 401
11594.85 421
11595.87 431
11596.89 496
11597.90 472
11598.92 491
11599.94 490
11600.95 506
11601.97 507
11602.99 512
11604.00 521
11605.02 521
11606.04 477
11607.05 486
11608.07 511
11609.09 486
11610.11 482
11611.12 478
11612.14 446
11613.16 448
11614.17 448
11615.19 433
11616.21 421
11617.23 435
11618.24 446
11619.26 441
11620.28 417
11621.30 404
11622.31 439
11623.33 440
11624.35 417
11625.37 420
11626.38 442
11627.40 443
11628.42 423
11629.44 398
11630.46 407
11631.47 378
11632.49 387
11633.51 415
11634.53 413
11635.55 416
11636.56 387
11637.58 383
11638.60 401
11639.62 385
11640.64 394
11641.66 385
11642.67 370
11643.69 360
11644.71 401
11645.73 387
11646.75 399
11647.77 379
11648.79 389
11649.80 394
11650.82 374
11651.84 374
11652.86 354
11653.88 376
11654.90 369
11655.92 381
11656.94 387
11657.96 355
11658.98 384
11660.00 394
11661.01 362
11662.03 341
11663.05 350
11664.07 357
11665.09 346
11666.11 386
11667.13 355
11668.15 369
11669.17 389
11670.19 324
11671.21 349
11672.23 388
11673.25 382
11674.27 354
11675.29 376
11676.31 330
11677.33 343
11678.35 353
11679.37 375
11680.39 348
11681.41 372
11682.43 365
11683.45 324
11684.47 338
11685.49 367
11686.51 367
11687.53 343
11688.55 356
11689.57 330
11690.59 349
11691.61 354
11692.63 347
11693.66 351
11694.68 338
11695.70 346
11696.72 353
11697.74 343
11698.76 365
11699.78 361
11700.80 354
11701.82 327
11702.84 326
11703.86 342
11704.89 368
11705.91 380
11706.93 356
11707.95 344
11708.97 361
11709.99 366
11711.01 320
11712.04 337
11713.06 313
11714.08 375
11715.10 331
11716.12 358
11717.14 355
11718.17 336
11719.19 328
11720.21 330
11721.23 355
11722.25 351
11723.28 323
11724.30 353
11725.32 354
11726.34 322
11727.36 362
11728.39 319
11729.41 330
11730.43 346
11731.45 333
11732.48 318
11733.50 327
11734.52 330
11735.54 346
11736.57 352
11737.59 365
11738.61 358
11739.63 324
11740.66 359
11741.68 362
11742.70 371
11743.72 338
11744.75 319
11745.77 336
11746.79 345
11747.82 354
11748.84 341
11749.86 342
11750.89 343
11751.91 382
11752.93 341
11753.96 364
11754.98 338
11756.00 350
11757.03 340
11758.05 351
11759.07 328
11760.10 309
11761.12 349
11762.14 368
11763.17 363
11764.19 357
11765.22 349
11766.24 329
11767.26 351
11768.29 355
11769.31 366
11770.34 355
11771.36 374
11772.38 363
11773.41 387
11774.43 379
11775.46 383
11776.48 373
11777.51 347
11778.53 380
11779.55 385
11780.58 371
11781.60 384
11782.63 392
11783.65 375
11784.68 402
11785.70 390
11786.73 378
11787.75 362
11788.78 407
11789.80 384
11790.83 401
11791.85 376
11792.88 395
11793.90 405
11794.93 414
11795.95 404
11796.98 383
11798.00 368
11799.03 398
11800.05 455
11801.08 457
11802.10 407
11803.13 418
11804.15 423
11805.18 398
11806.21 425
11807.23 387
11808.26 418
11809.28 398
11810.31 427
11811.33 396
11812.36 436
11813.39 447
11814.41 422
11815.44 465
11816.46 394
11817.49 425
11818.52 423
11819.54 438
11820.57 435
11821.59 451
11822.62 464
11823.65 460
11824.67 458
11825.70 440
11826.73 413
11827.75 444
11828.78 464
11829.81 493
11830.83 474
11831.86 428
11832.89 470
11833.91 440
11834.94 447
11835.97 453
11836.99 489
11838.02 478
11839.05 477
11840.08 485
11841.10 467
11842.13 445
11843.16 459
11844.18 503
11845.21 497
11846.24 511
11847.27 480
11848.29 529
11849.32 517
11850.35 516
11851.38 512
11852.40 528
11853.43 523
11854.46 515
11855.49 506
11856.51 522
11857.54 550
11858.57 575
11859.60 583
11860.63 542
11861.65 551
11862.68 558
11863.71 530
11864.74 579
11865.77 588
11866.80 575
11867.82 591
11868.85 559
11869.88 585
11870.91 580
11871.94 594
11872.97 622
11873.99 637
11875.02 622
11876.05 615
11877.08 640
11878.11 638
11879.14 649
11880.17 637
11881.20 652
11882.22 649
11883.25 702
11884.28 651
11885.31 668
11886.34 682
11887.37 692
11888.40 699
11889.43 736
11890.46 753
11891.49 746
11892.52 731
11893.55 760
11894.57 773
11895.60 857
11896.63 850
11897.66 842
11898.69 894
11899.72 924
11900.75 988
11901.78 1055
11902.81 1082
11903.84 1078
11904.87 1122
11905.90 1151
11906.93 1131
11907.96 1184
11908.99 1108
11910.02 1136
11911.05 1120
11912.08 1087
11913.11 1121
11914.14 1119
11915.17 1076
11916.20 1020
11917.23 970
11918.26 980
11919.29 947
11920.33 883
11921.36 878
11922.39 891
11923.42 900
11924.45 919
11925.48 884
11926.51 950
11927.54 962
11928.57 976
11929.60 993
11930.63 1030
11931.66 1101
11932.70 1091
11933.73 1039
11934.76 1033
11935.79 1108
11936.82 1155
11937.85 1098
11938.88 1073
11939.91 1063
11940.95 1057
11941.98 994
11943.01 960
11944.04 937
11945.07 923
11946.10 898
11947.14 846
11948.17 804
11949.20 830
11950.23 800
11951.26 803
11952.29 746
11953.33 710
11954.36 705
11955.39 670
11956.42 702
11957.46 674
11958.49 665
11959.52 685
11960.55 652
11961.58 648
11962.62 634
11963.65 654
11964.68 650
11965.71 644
11966.75 641
11967.78 672
11968.81 693
11969.84 687
11970.88 672
11971.91 695
11972.94 702
11973.98 670
11975.01 684
11976.04 687
11977.07 674
11978.11 653
11979.14 659
11980.17 690
11981.21 699
11982.24 697
11983.27 681
11984.31 729
11985.34 711
11986.37 711
11987.41 716
11988.44 720
11989.47 731
11990.51 709
11991.54 712
11992.58 703
11993.61 705
11994.64 693
11995.68 720
11996.71 711
11997.74 710
11998.78 696
11999.81 684
12000.85 708
12001.88 743
12002.91 774
12003.95 722
12004.98 727
12006.02 757
12007.05 740
12008.09 778
12009.12 778
12010.15 718
12011.19 746
12012.22 807
12013.26 810
12014.29 796
12015.33 804
12016.36 847
12017.40 806
12018.43 829
12019.47 838
12020.50 854
12021.54 871
12022.57 847
12023.61 844
12024.64 852
12025.68 878
12026.71 885
12027.75 864
12028.78 859
12029.82 823
12030.85 849
12031.89 850
12032.92 887
12033.96 854
12034.99 849
12036.03 883
12037.07 882
12038.10 838
12039.14 845
12040.17 883
12041.21 846
12042.24 852
12043.28 843
12044.32 876
12045.35 878
12046.39 887
12047.42 877
12048.46 836
12049.50 865
12050.53 876
12051.57 927
12052.61 914
12053.64 896
12054.68 912
12055.71 920
12056.75 971
12057.79 987
12058.82 1000
12059.86 1009
12060.90 1013
12061.93 987
12062.97 985
12064.01 965
12065.04 948
12066.08 937
12067.12 898
12068.15 909
12069.19 917
12070.23 883
12071.27 844
12072.30 846
12073.34 809
12074.38 828
12075.41 863
12076.45 828
12077.49 776
12078.53 785
12079.56 777
12080.60 744
12081.64 769
12082.68 772
12083.71 778
12084.75 822
12085.79 791
12086.83 757
12087.86 747
12088.90 802
12089.94 825
12090.98 836
12092.02 804
12093.05 828
12094.09 872
12095.13 893
12096.17 809
12097.21 854
12098.25 913
12099.28 905
12100.32 916
12101.36 916
12102.40 978
12103.44 936
12104.48 965
12105.51 1000
12106.55 997
12107.59 1000
12108.63 975
12109.67 948
12110.71 927
12111.75 919
12112.79 908
12113.82 865
12114.86 846
12115.90 825
12116.94 805
12117.98 762
12119.02 751
12120.06 717
12121.10 718
12122.14 692
12123.18 677
12124.22 629
12125.25 637
12126.29 632
12127.33 624
12128.37 626
12129.41 594
12130.45 618
12131.49 596
12132.53 625
12133.57 681
12134.61 600
12135.65 641
12136.69 610
12137.73 631
12138.77 595
12139.81 574
12140.85 559
12141.89 572
12142.93 592
12143.97 604
12145.01 599
12146.05 562
12147.09 588
12148.13 599
12149.17 572
12150.21 557
12151.25 591
12152.29 580
12153.34 560
12154.38 560
12155.42 535
12156.46 522
12157.50 540
12158.54 501
12159.58 541
12160.62 540
12161.66 520
12162.70 508
12163.74 543
12164.78 567
12165.83 510
12166.87 523
12167.91 566
12168.95 557
12169.99 495
12171.03 526
12172.07 514
12173.11 526
12174.16 504
12175.20 518
12176.24 532
12177.28 503
12178.32 505
12179.36 475
12180.41 534
12181.45 516
12182.49 514
12183.53 495
12184.57 487
12185.62 505
12186.66 492
12187.70 484
12188.74 480
12189.78 509
12190.83 520
12191.87 516
12192.91 462
12193.95 479
12195.00 490
12196.04 511
12197.08 496
12198.12 510
12199.17 486
12200.21 460
12201.25 473
12202.29 491
12203.34 514
12204.38 475
12205.42 456
12206.46 511
12207.51 460
12208.55 463
12209.59 451
12210.64 441
12211.68 478
12212.72 458
12213.77 475
12214.81 465
12215.85 504
12216.90 436
12217.94 484
12218.98 460
12220.03 483
12221.07 477
12222.11 467
12223.16 471
12224.20 481
12225.24 476
12226.29 467
12227.33 438
12228.37 457
12229.42 488
12230.46 475
12231.51 451
12232.55 443
12233.59 462
12234.64 451
12235.68 418
12236.73 436
12237.77 433
12238.82 455
12239.86 428
12240.90 445
12241.95 429
12242.99 444
12244.04 436
12245.08 454
12246.13 430
12247.17 423
12248.22 405
12249.26 456
12250.31 414
12251.35 420
12252.39 457
12253.44 417
12254.48 434
12255.53 409
12256.57 405
12257.62 397
12258.66 378
12259.71 402
12260.75 408
12261.80 388
12262.85 409
12263.89 400
12264.94 380
12265.98 377
12267.03 380
12268.07 371
12269.12 379
12270.16 391
12271.21 383
12272.25 398
12273.30 397
12274.35 388
12275.39 362
12276.44 369
12277.48 366
12278.53 351
12279.58 370
12280.62 392
12281.67 392
12282.71 379
12283.76 394
12284.81 379
12285.85 384
12286.90 388
12287.95 383
12288.99 366
12290.04 399
12291.08 387
12292.13 394
12293.18 392
12294.22 371
12295.27 360
12296.32 368
12297.36 349
12298.41 351
12299.46 360
12300.50 338
12301.55 366
12302.60 368
12303.65 382
12304.69 355
12305.74 371
12306.79 359
12307.83 374
12308.88 403
12309.93 358
12310.98 394
12312.02 378
12313.07 398
12314.12 400
12315.17 344
12316.21 339
12317.26 353
12318.31 371
12319.36 349
12320.40 354
12321.45 377
12322.50 378
12323.55 356
12324.60 344
12325.64 336
12326.69 379
12327.74 357
12328.79 342
12329.84 370
12330.88 363
12331.93 361
12332.98 335
12334.03 328
12335.08 364
12336.13 356
12337.17 335
12338.22 340
12339.27 328
12340.32 324
12341.37 338
12342.42 344
12343.47 324
12344.51 353
12345.56 333
12346.61 334
12347.66 356
12348.71 329
12349.76 300
12350.81 345
12351.86 351
12352.91 326
12353.95 354
12355.00 348
12356.05 330
12357.10 350
12358.15 344
12359.20 333
12360.25 339
12361.30 356
12362.35 339
12363.40 351
12364.45 333
12365.50 343
12366.55 360
12367.60 340
12368.65 341
12369.70 359
12370.75 346
12371.80 354
12372.85 341
12373.90 358
12374.95 368
12376.00 368
12377.05 360
12378.10 330
12379.15 359
12380.20 382
12381.25 369
12382.30 331
12383.35 345
12384.40 344
12385.45 355
12386.50 345
12387.55 378
12388.60 379
12389.65 338
12390.70 318
12391.75 350
12392.80 358
12393.86 357
12394.91 358
12395.96 377
12397.01 345
12398.06 351
12399.11 343
12400.16 333
12401.21 367
12402.26 369
12403.32 361
12404.37 378
12405.42 380
12406.47 374
12407.52 384
12408.57 381
12409.62 362
12410.68 353
12411.73 381
12412.78 371
12413.83 394
12414.88 356
12415.93 390
12416.99 358
12418.04 356
12419.09 365
12420.14 370
12421.19 386
12422.25 374
12423.30 371
12424.35 379
12425.40 372
12426.45 369
12427.51 396
12428.56 364
12429.61 362
12430.66 382
12431.72 354
12432.77 390
12433.82 388
12434.87 383
12435.93 369
12436.98 380
12438.03 389
12439.08 409
12440.14 375
12441.19 386
12442.24 382
12443.30 398
12444.35 400
12445.40 421
12446.45 421
12447.51 406
12448.56 407
12449.61 422
12450.67 423
12451.72 427
12452.77 426
12453.83 429
12454.88 424
12455.93 464
12456.99 448
12458.04 432
12459.10 433
12460.15 473
12461.20 465
12462.26 447
12463.31 461
12464.36 444
12465.42 490
12466.47 505
12467.53 519
12468.58 521
12469.63 514
12470.69 578
12471.74 585
12472.80 635
12473.85 671
12474.90 680
12475.96 703
12477.01 752
12478.07 747
12479.12 741
12480.18 774
12481.23 782
12482.29 761
12483.34 784
12484.40 771
12485.45 773
12486.50 722
12487.56 685
12488.61 711
12489.67 687
12490.72 633
12491.78 611
12492.83 588
12493.89 589
12494.94 555
12496.00 505
12497.05 536
12498.11 521
12499.17 497
12500.22 494
12501.28 478
12502.33 511
12503.39 466
12504.44 458
12505.50 484
12506.55 479
12507.61 451
12508.67 457
12509.72 435
12510.78 468
12511.83 470
12512.89 479
12513.94 462
12515.00 465
12516.06 491
12517.11 466
12518.17 478
12519.22 499
12520.28 479
12521.34 490
12522.39 496
12523.45 476
12524.51 498
12525.56 463
12526.62 465
12527.68 487
12528.73 481
12529.79 451
12530.85 436
12531.90 496
12532.96 471
12534.02 472
12535.07 494
12536.13 438
12537.19 471
12538.24 485
12539.30 475
12540.36 493
12541.41 508
12542.47 496
12543.53 480
12544.59 491
12545.64 488
12546.70 535
12547.76 541
12548.82 531
12549.87 517
12550.93 513
12551.99 535
12553.05 531
12554.10 560
12555.16 603
12556.22 611
12557.28 602
12558.33 567
12559.39 563
12560.45 583
12561.51 602
12562.57 582
12563.62 602
12564.68 586
12565.74 553
12566.80 565
12567.86 561
12568.91 561
12569.97 525
12571.03 533
12572.09 487
12573.15 486
12574.21 502
12575.26 486
12576.32 489
12577.38 473
12578.44 522
12579.50 492
12580.56 479
12581.62 486
12582.68 481
12583.73 471
12584.79 458
12585.85 463
12586.91 494
12587.97 464
12589.03 458
12590.09 483
12591.15 491
12592.21 467
12593.27 477
12594.33 507
12595.38 468
12596.44 487
12597.50 458
12598.56 492
12599.62 465
12600.68 444
12601.74 478
12602.80 503
12603.86 503
12604.92 490
12605.98 476
12607.04 482
12608.10 522
12609.16 474
12610.22 493
12611.28 488
12612.34 527
12613.40 499
12614.46 532
12615.52 525
12616.58 566
12617.64 522
12618.70 531
12619.76 544
12620.82 561
12621.88 544
12622.94 543
12624.00 573
12625.07 533
12626.13 562
12627.19 575
12628.25 584
12629.31 573
12630.37 588
12631.43 598
12632.49 604
12633.55 602
12634.61 599
12635.67 596
12636.73 592
12637.80 594
12638.86 589
12639.92 548
12640.98 551
12642.04 572
12643.10 524
12644.16 561
12645.23 529
12646.29 537
12647.35 483
12648.41 502
12649.47 483
12650.53 496
12651.59 512
12652.66 493
12653.72 497
12654.78 479
12655.84 481
12656.90 490
12657.97 508
12659.03 487
12660.09 486
12661.15 494
12662.21 500
12663.28 486
12664.34 474
12665.40 481
12666.46 485
12667.53 495
12668.59 504
12669.65 528
12670.71 485
12671.78 487
12672.84 511
12673.90 476
12674.96 515
12676.03 498
12677.09 487
12678.15 503
12679.22 488
12680.28 497
12681.34 492
12682.40 525
12683.47 513
12684.53 496
12685.59 524
12686.66 504
12687.72 502
12688.78 509
12689.85 530
12690.91 545
12691.97 532
12693.04 508
12694.10 549
12695.16 550
12696.23 559
12697.29 510
12698.35 544
12699.42 546
12700.48 557
12701.55 553
12702.61 544
12703.67 563
12704.74 548
12705.80 561
12706.87 587
12707.93 590
12708.99 615
12710.06 624
12711.12 605
12712.19 582
12713.25 600
12714.32 571
12715.38 590
12716.44 609
12717.51 596
12718.57 635
12719.64 611
12720.70 616
12721.77 579
12722.83 593
12723.90 629
12724.96 653
12726.03 633
12727.09 632
12728.16 661
12729.22 697
12730.29 724
12731.35 701
12732.42 678
12733.48 690
12734.55 704
12735.61 686
12736.68 706
12737.74 726
12738.81 675
12739.87 693
12740.94 671
12742.00 670
12743.07 632
12744.14 658
12745.20 657
12746.27 651
12747.33 641
12748.40 611
12749.46 595
12750.53 616
12751.60 596
12752.66 591
12753.73 572
12754.79 544
12755.86 551
12756.93 514
12757.99 529
12759.06 517
12760.12 510
12761.19 555
12762.26 512
12763.32 534
12764.39 507
12765.46 555
12766.52 528
12767.59 475
12768.66 479
12769.72 465
12770.79 493
12771.86 472
12772.92 507
12773.99 481
12775.06 455
12776.12 467
12777.19 478
12778.26 488
12779.33 453
12780.39 442
12781.46 438
12782.53 449
12783.59 446
12784.66 434
12785.73 451
12786.80 433
12787.86 453
12788.93 479
12790.00 476
12791.07 437
12792.13 444
12793.20 430
12794.27 440
12795.34 442
12796.40 456
12797.47 444
12798.54 439
12799.61 471
12800.68 446
12801.74 444
12802.81 418
12803.88 458
12804.95 457
12806.02 472
12807.09 435
12808.15 405
12809.22 451
12810.29 461
12811.36 451
12812.43 451
12813.50 430
12814.56 473
12815.63 464
12816.70 481
12817.77 464
12818.84 483
12819.91 483
12820.98 480
12822.04 515
12823.11 481
12824.18 485
12825.25 519
12826.32 508
12827.39 467
12828.46 488
12829.53 532
12830.60 549
12831.67 488
12832.74 487
12833.81 474
12834.87 470
12835.94 471
12837.01 456
12838.08 470
12839.15 469
12840.22 443
12841.29 456
12842.36 471
12843.43 458
12844.50 444
12845.57 407
12846.64 408
12847.71 444
12848.78 419
12849.85 399
12850.92 409
12851.99 401
12853.06 384
12854.13 384
12855.20 378
12856.27 364
12857.34 376
12858.41 385
12859.48 385
12860.55 372
12861.62 382
12862.69 392
12863.77 388
12864.84 362
12865.91 352
12866.98 367
12868.05 364
12869.12 373
12870.19 363
12871.26 361
12872.33 357
12873.40 388
12874.47 356
12875.54 336
12876.62 360
12877.69 356
12878.76 352
12879.83 378
12880.90 371
12881.97 349
12883.04 369
12884.12 349
12885.19 357
12886.26 341
12887.33 352
12888.40 328
12889.47 342
12890.54 329
12891.62 320
12892.69 334
12893.76 346
12894.83 341
12895.90 339
12896.98 353
12898.05 321
12899.12 333
12900.19 332
12901.26 319
12902.34 354
12903.41 326
12904.48 352
12905.55 339
12906.63 327
12907.70 329
12908.77 333
12909.84 302
12910.92 313
12911.99 313
12913.06 316
12914.13 310
12915.21 294
12916.28 307
12917.35 303
12918.42 307
12919.50 331
12920.57 308
12921.64 315
12922.72 319
12923.79 318
12924.86 304
12925.94 306
12927.01 315
12928.08 298
12929.16 303
12930.23 305
12931.30 323
12932.38 298
12933.45 307
12934.52 325
12935.60 288
12936.67 313
12937.74 318
12938.82 315
12939.89 297
12940.97 282
12942.04 274
12943.11 303
12944.19 308
12945.26 289
12946.34 280
12947.41 297
12948.48 297
12949.56 301
12950.63 298
12951.71 299
12952.78 289
12953.85 298
12954.93 284
12956.00 295
12957.08 279
12958.15 304
12959.23 301
12960.30 274
12961.38 282
12962.45 293
12963.53 273
12964.60 303
12965.68 274
12966.75 285
12967.83 276
12968.90 292
12969.98 310
12971.05 308
12972.13 305
12973.20 302
12974.28 304
12975.35 295
12976.43 288
12977.50 284
12978.58 285
12979.65 286
12980.73 310
12981.80 328
12982.88 297
12983.95 287
12985.03 271
12986.11 285
12987.18 274
12988.26 261
12989.33 299
12990.41 281
12991.48 291
12992.56 283
12993.64 283
12994.71 312
12995.79 342
12996.86 309
12997.94 332
12999.02 303
13000.09 297
13001.17 312
13002.25 321
13003.32 324
13004.40 315
13005.48 339
13006.55 306
13007.63 304
13008.71 294
13009.78 284
13010.86 307
13011.94 308
13013.01 303
13014.09 308
13015.17 296
13016.24 305
13017.32 318
13018.40 333
13019.47 286
13020.55 290
13021.63 300
13022.71 313
13023.78 321
13024.86 327
13025.94 284
13027.01 331
13028.09 339
13029.17 312
13030.25 317
13031.32 303
13032.40 297
13033.48 309
13034.56 319
13035.64 321
13036.71 296
13037.79 288
13038.87 331
13039.95 317
13041.02 294
13042.10 304
13043.18 285
13044.26 280
13045.34 311
13046.41 302
13047.49 296
13048.57 301
13049.65 323
13050.73 316
13051.81 315
13052.88 322
13053.96 343
13055.04 350
13056.12 308
13057.20 307
13058.28 287
13059.36 301
13060.44 324
13061.51 335
13062.59 315
13063.67 308
13064.75 293
13065.83 313
13066.91 336
13067.99 317
13069.07 305
13070.15 313
13071.23 326
13072.30 298
13073.38 294
13074.46 295
13075.54 299
13076.62 308
13077.70 309
13078.78 294
13079.86 295
13080.94 303
13082.02 305
13083.10 307
13084.18 301
13085.26 310
13086.34 312
13087.42 282
13088.50 294
13089.58 297
13090.66 316
13091.74 312
13092.82 280
13093.90 307
13094.98 286
13096.06 291
13097.14 296
13098.22 290
13099.30 304
13100.38 290
13101.46 292
13102.54 298
13103.62 310
13104.70 315
13105.78 296
13106.86 298
13107.94 315
13109.03 307
13110.11 312
13111.19 344
13112.27 341
13113.35 296
13114.43 317
13115.51 317
13116.59 330
13117.67 347
13118.75 348
13119.84 305
13120.92 349
13122.00 327
13123.08 331
13124.16 309
13125.24 315
13126.32 348
13127.41 350
13128.49 344
13129.57 323
13130.65 318
13131.73 341
13132.81 324
13133.90 352
13134.98 355
13136.06 318
13137.14 321
13138.22 318
13139.30 334
13140.39 335
13141.47 323
13142.55 327
13143.63 321
13144.72 331
13145.80 347
13146.88 340
13147.96 320
13149.04 334
13150.13 323
13151.21 318
13152.29 308
13153.38 311
13154.46 319
13155.54 333
13156.62 343
13157.71 334
13158.79 332
13159.87 354
13160.95 324
13162.04 308
13163.12 331
13164.20 320
13165.29 348
13166.37 343
13167.45 328
13168.54 306
13169.62 341
13170.70 360
13171.79 328
13172.87 295
13173.95 331
13175.04 332
13176.12 348
13177.20 336
13178.29 320
13179.37 330
13180.45 318
13181.54 347
13182.62 353
13183.71 356
13184.79 322
13185.87 342
13186.96 338
13188.04 354
13189.13 321
13190.21 331
13191.29 356
13192.38 341
13193.46 326
13194.55 338
13195.63 334
13196.72 331
13197.80 355
13198.88 350
13199.97 356
13201.05 357
13202.14 348
13203.22 356
13204.31 356
13205.39 341
13206.48 326
13207.56 358
13208.65 337
13209.73 336
13210.82 330
13211.90 339
13212.99 347
13214.07 359
13215.16 361
13216.24 326
13217.33 327
13218.41 339
13219.50 345
13220.58 348
13221.67 347
13222.75 366
13223.84 342
13224.92 356
13226.01 354
13227.10 354
13228.18 358
13229.27 390
13230.35 392
13231.44 361
13232.52 382
13233.61 371
13234.70 370
13235.78 393
13236.87 358
13237.95 369
13239.04 355
13240.13 384
13241.21 391
13242.30 393
13243.39 380
13244.47 377
13245.56 387
13246.64 375
13247.73 378
13248.82 414
13249.90 375
13250.99 417
13252.08 410
13253.16 415
13254.25 386
13255.34 392
13256.42 385
13257.51 425
13258.60 412
13259.69 431
13260.77 423
13261.86 403
13262.95 466
13264.03 444
13265.12 445
13266.21 428
13267.30 438
13268.38 428
13269.47 430
13270.56 413
13271.64 454
13272.73 458
13273.82 451
13274.91 421
13275.99 411
13277.08 438
13278.17 452
13279.26 461
13280.35 428
13281.43 454
13282.52 458
13283.61 462
13284.70 471
13285.79 478
13286.87 498
13287.96 509
13289.05 500
13290.14 507
13291.23 513
13292.31 530
13293.40 513
13294.49 506
13295.58 531
13296.67 527
13297.76 551
13298.85 514
13299.93 543
13301.02 532
13302.11 522
13303.20 516
13304.29 566
13305.38 585
13306.47 600
13307.56 574
13308.64 594
13309.73 594
13310.82 589
13311.91 592
13313.00 581
13314.09 561
13315.18 575
13316.27 605
13317.36 607
13318.45 574
13319.54 565
13320.63 569
13321.72 652
13322.81 647
13323.89 639
13324.98 642
13326.07 667
13327.16 636
13328.25 594
13329.34 631
13330.43 615
13331.52 619
13332.61 686
13333.70 633
13334.79 663
13335.88 666
13336.97 715
13338.06 664
13339.15 697
13340.24 712
13341.33 705
13342.42 696
13343.52 724
13344.61 723
13345.70 714
13346.79 734
13347.88 725
13348.97 710
13350.06 686
13351.15 717
13352.24 745
13353.33 747
13354.42 746
13355.51 747
13356.60 715
13357.69 728
13358.79 728
13359.88 760
13360.97 750
13362.06 779
13363.15 797
13364.24 798
13365.33 785
13366.42 819
13367.51 864
13368.61 863
13369.70 854
13370.79 832
13371.88 866
13372.97 824
13374.06 814
13375.16 826
13376.25 829
13377.34 852
13378.43 832
13379.52 809
13380.61 748
13381.71 712
13382.80 715
13383.89 689
13384.98 685
13386.08 724
13387.17 703
13388.26 681
13389.35 641
13390.44 666
13391.54 637
13392.63 626
13393.72 617
13394.81 588
13395.91 580
13397.00 607
13398.09 609
13399.18 630
13400.28 606
13401.37 596
13402.46 584
13403.56 582
13404.65 555
13405.74 553
13406.83 586
13407.93 588
13409.02 590
13410.11 594
13411.21 589
13412.30 591
13413.39 593
13414.49 573
13415.58 596
13416.67 618
13417.77 584
13418.86 597
13419.95 581
13421.05 599
13422.14 575
13423.23 590
13424.33 618
13425.42 588
13426.52 583
13427.61 615
13428.70 605
13429.80 594
13430.89 587
13431.98 620
13433.08 605
13434.17 600
13435.27 587
13436.36 649
13437.46 661
13438.55 606
13439.64 607
13440.74 585
13441.83 632
13442.93 635
13444.02 662
13445.12 643
13446.21 652
13447.31 664
13448.40 630
13449.50 677
13450.59 674
13451.68 676
13452.78 683
13453.87 690
13454.97 642
13456.06 679
13457.16 689
13458.25 666
13459.35 695
13460.44 673
13461.54 724
13462.64 728
13463.73 697
13464.83 688
13465.92 733
13467.02 705
13468.11 684
13469.21 758
13470.30 771
13471.40 732
13472.49 727
13473.59 736
13474.69 754
13475.78 758
13476.88 723
13477.97 720
13479.07 782
13480.17 782
13481.26 742
13482.36 785
13483.45 762
13484.55 762
13485.65 774
13486.74 780
13487.84 774
13488.93 799
13490.03 808
13491.13 789
13492.22 793
13493.32 803
13494.42 812
13495.51 860
13496.61 884
13497.71 904
13498.80 939
13499.90 943
13501.00 891
13502.09 906
13503.19 903
13504.29 894
13505.38 955
13506.48 928
13507.58 918
13508.68 933
13509.77 947
13510.87 921
13511.97 897
13513.07 917
13514.16 941
13515.26 916
13516.36 890
13517.45 847
13518.55 887
13519.65 877
13520.75 860
13521.85 831
13522.94 827
13524.04 787
13525.14 769
13526.24 770
13527.33 758
13528.43 755
13529.53 772
13530.63 786
13531.73 737
13532.82 725
13533.92 731
13535.02 728
13536.12 683
13537.22 673
13538.32 687
13539.41 670
13540.51 711
13541.61 696
13542.71 702
13543.81 675
13544.91 672
13546.00 645
13547.10 653
13548.20 624
13549.30 607
13550.40 618
13551.50 604
13552.60 590
13553.70 609
13554.80 591
13555.89 615
13556.99 588
13558.09 583
13559.19 592
13560.29 570
13561.39 570
13562.49 581
13563.59 572
13564.69 583
13565.79 576
13566.89 578
13567.99 571
13569.09 592
13570.19 610
13571.29 579
13572.39 555
13573.49 567
13574.59 564
13575.69 525
13576.79 554
13577.88 530
13578.98 554
13580.08 586
13581.19 571
13582.29 539
13583.39 540
13584.49 572
13585.59 541
13586.69 549
13587.79 558
13588.89 539
13589.99 545
13591.09 540
13592.19 551
13593.29 576
13594.39 528
13595.49 533
13596.59 562
13597.69 550
13598.79 544
13599.89 526
13600.99 563
13602.09 553
13603.20 546
13604.30 547
13605.40 552
13606.50 582
13607.60 553
13608.70 570
13609.80 598
13610.90 563
13612.01 569
13613.11 563
13614.21 562
13615.31 567
13616.41 565
13617.51 559
13618.61 550
13619.72 587
13620.82 539
13621.92 560
13623.02 552
13624.12 556
13625.22 583
13626.33 547
13627.43 577
13628.53 557
13629.63 537
13630.73 555
13631.84 579
13632.94 564
13634.04 553
13635.14 561
13636.25 583
13637.35 551
13638.45 600
13639.55 580
13640.65 561
13641.76 586
13642.86 604
13643.96 591
13645.07 579
13646.17 562
13647.27 557
13648.37 588
13649.48 596
13650.58 576
13651.68 562
13652.79 548
13653.89 550
13654.99 518
13656.09 558
13657.20 584
13658.30 553
13659.40 542
13660.51 566
13661.61 574
13662.71 555
13663.82 550
13664.92 553
13666.02 539
13667.13 559
13668.23 579
13669.34 560
13670.44 543
13671.54 540
13672.65 576
13673.75 517
13674.85 526
13675.96 540
13677.06 561
13678.17 551
13679.27 555
13680.37 571
13681.48 554
13682.58 576
13683.69 544
13684.79 549
13685.89 582
13687.00 544
13688.10 536
13689.21 521
13690.31 573
13691.42 548
13692.52 598
13693.63 583
13694.73 565
13695.84 559
13696.94 545
13698.05 552
13699.15 581
13700.25 576
13701.36 596
13702.46 582
13703.57 593
13704.67 614
13705.78 589
13706.89 607
13707.99 595
13709.10 621
13710.20 629
13711.31 601
13712.41 584
13713.52 627
13714.62 653
13715.73 664
13716.83 663
13717.94 661
13719.04 669
13720.15 627
13721.26 646
13722.36 660
13723.47 666
13724.57 673
13725.68 695
13726.79 692
13727.89 710
13729.00 721
13730.10 696
13731.21 717
13732.32 723
13733.42 721
13734.53 736
13735.63 756
13736.74 750
13737.85 741
13738.95 780
13740.06 769
13741.17 804
13742.27 803
13743.38 799
13744.49 791
13745.59 806
13746.70 858
13747.81 849
13748.91 840
13750.02 866
13751.13 842
13752.23 890
13753.34 925
13754.45 976
13755.56 994
13756.66 1018
13757.77 1071
13758.88 1099
13759.98 1100
13761.09 1100
13762.20 1159
13763.31 1119
13764.41 1195
13765.52 1182
13766.63 1261
13767.74 1243
13768.84 1244
13769.95 1241
13771.06 1239
13772.17 1235
13773.28 1250
13774.38 1270
13775.49 1274
13776.60 1189
13777.71 1205
13778.82 1237
13779.92 1170
13781.03 1174
13782.14 1157
13783.25 1101
13784.36 1115
13785.46 1094
13786.57 1006
13787.68 943
13788.79 1004
13789.90 964
13791.01 915
13792.12 870
13793.22 850
13794.33 844
13795.44 849
13796.55 837
13797.66 739
13798.77 774
13799.88 774
13800.99 744
13802.10 748
13803.20 745
13804.31 724
13805.42 707
13806.53 716
13807.64 714
13808.75 692
13809.86 694
13810.97 676
13812.08 617
13813.19 612
13814.30 637
13815.41 664
13816.52 703
13817.63 661
13818.74 629
13819.84 633
13820.95 660
13822.06 658
13823.17 630
13824.28 651
13825.39 658
13826.50 625
13827.61 659
13828.72 655
13829.83 623
13830.94 604
13832.05 664
13833.16 669
13834.28 613
13835.39 592
13836.50 621
13837.61 618
13838.72 647
13839.83 624
13840.94 644
13842.05 621
13843.16 624
13844.27 611
13845.38 594
13846.49 588
13847.60 601
13848.71 626
13849.82 657
13850.93 644
13852.05 650
13853.16 638
13854.27 609
13855.38 620
13856.49 630
13857.60 648
13858.71 685
13859.82 678
13860.94 649
13862.05 627
13863.16 649
13864.27 625
13865.38 671
13866.49 656
13867.60 610
13868.72 638
13869.83 658
13870.94 660
13872.05 629
13873.16 653
13874.27 683
13875.39 675
13876.50 689
13877.61 655
13878.72 678
13879.83 715
13880.95 669
13882.06 679
13883.17 709
13884.28 736
13885.40 724
13886.51 727
13887.62 747
13888.73 723
13889.85 801
13890.96 783
13892.07 768
13893.18 801
13894.30 816
13895.41 821
13896.52 803
13897.63 825
13898.75 860
13899.86 828
13900.97 843
13902.09 855
13903.20 819
13904.31 796
13905.43 814
13906.54 788
13907.65 783
13908.77 758
13909.88 746
13910.99 711
13912.11 745
13913.22 718
13914.33 696
13915.45 670
13916.56 679
13917.67 696
13918.79 655
13919.90 630
13921.01 656
13922.13 663
13923.24 636
13924.36 621
13925.47 613
13926.58 640
13927.70 629
13928.81 619
13929.93 603
13931.04 595
13932.15 566
13933.27 597
13934.38 602
13935.50 613
13936.61 622
13937.73 606
13938.84 633
13939.95 611
13941.07 611
13942.18 598
13943.30 593
13944.41 611
13945.53 601
13946.64 584
13947.76 577
13948.87 574
13949.99 596
13951.10 571
13952.22 607
13953.33 580
13954.45 597
13955.56 580
13956.68 567
13957.79 547
13958.91 525
13960.02 538
13961.14 578
13962.25 566
13963.37 540
13964.49 558
13965.60 568
13966.72 574
13967.83 561
13968.95 555
13970.06 559
13971.18 570
13972.30 525
13973.41 572
13974.53 550
13975.64 543
13976.76 550
13977.88 550
13978.99 561
13980.11 574
13981.22 591
13982.34 571
13983.46 568
13984.57 585
13985.69 542
13986.80 547
13987.92 567
13989.04 527
13990.15 563
13991.27 547
13992.39 551
13993.50 560
13994.62 549
13995.74 545
13996.85 557
13997.97 559
13999.09 580
14000.21 584
14001.32 602
14002.44 571
14003.56 579
14004.67 578
14005.79 570
14006.91 598
14008.02 614
14009.14 612
14010.26 553
14011.38 557
14012.49 577
14013.61 564
14014.73 575
14015.85 558
14016.96 581
14018.08 546
14019.20 551
14020.32 566
14021.44 548
14022.55 560
14023.67 599
14024.79 586
14025.91 559
14027.02 534
14028.14 608
14029.26 569
14030.38 557
14031.50 590
14032.62 582
14033.73 621
14034.85 560
14035.97 573
14037.09 557
14038.21 586
14039.33 589
14040.44 584
14041.56 594
14042.68 583
14043.80 631
14044.92 600
14046.04 614
14047.16 566
14048.27 638
14049.39 625
14050.51 637
14051.63 600
14052.75 640
14053.87 606
14054.99 613
14056.11 634
14057.23 654
14058.35 643
14059.47 650
14060.59 661
14061.70 651
14062.82 637
14063.94 654
14065.06 685
14066.18 674
14067.30 662
14068.42 679
14069.54 716
14070.66 712
14071.78 727
14072.90 702
14074.02 731
14075.14 759
14076.26 738
14077.38 764
14078.50 717
14079.62 732
14080.74 753
14081.86 777
14082.98 804
14084.10 809
14085.22 740
14086.34 786
14087.46 762
14088.58 757
14089.70 725
14090.82 797
14091.94 792
14093.07 817
14094.19 778
14095.31 751
14096.43 755
14097.55 805
14098.67 806
14099.79 772
14100.91 817
14102.03 826
14103.15 795
14104.27 809
14105.39 813
14106.52 768
14107.64 762
14108.76 776
14109.88 744
14111.00 724
14112.12 718
14113.24 718
14114.37 734
14115.49 696
14116.61 661
14117.73 668
14118.85 654
14119.97 661
14121.10 657
14122.22 657
14123.34 641
14124.46 657
14125.58 654
14126.70 632
14127.83 605
14128.95 620
14130.07 611
14131.19 597
14132.32 612
14133.44 605
14134.56 598
14135.68 580
14136.80 572
14137.93 524
14139.05 563
14140.17 541
14141.29 591
14142.42 583
14143.54 568
14144.66 601
14145.78 595
14146.91 571
14148.03 594
14149.15 600
14150.28 509
14151.40 516
14152.52 553
14153.65 558
14154.77 521
14155.89 532
14157.01 532
14158.14 543
14159.26 536
14160.38 545
14161.51 531
14162.63 569
14163.75 560
14164.88 563
14166.00 537
14167.12 533
14168.25 550
14169.37 549
14170.50 546
14171.62 522
14172.74 514
14173.87 538
14174.99 559
14176.12 540
14177.24 531
14178.36 548
14179.49 547
14180.61 528
14181.74 488
14182.86 510
14183.98 527
14185.11 538
14186.23 529
14187.36 519
14188.48 509
14189.61 505
14190.73 462
14191.85 467
14192.98 487
14194.10 506
14195.23 484
14196.35 508
14197.48 503
14198.60 504
14199.73 533
14200.85 465
14201.98 497
14203.10 504
14204.23 488
14205.35 459
14206.48 509
14207.60 522
14208.73 493
14209.85 471
14210.98 462
14212.10 453
14213.23 476
14214.36 464
14215.48 467
14216.61 467
14217.73 503
14218.86 492
14219.98 454
14221.11 462
14222.23 443
14223.36 460
14224.49 463
14225.61 482
14226.74 465
14227.86 425
14228.99 479
14230.12 440
14231.24 452
14232.37 465
14233.49 473
14234.62 466
14235.75 471
14236.87 436
14238.00 451
14239.13 451
14240.25 455
14241.38 466
14242.51 446
14243.63 440
14244.76 440
14245.89 416
14247.01 458
14248.14 466
14249.27 422
14250.39 426
14251.52 420
14252.65 445
14253.77 431
14254.90 436
14256.03 410
14257.15 427
14258.28 417
14259.41 424
14260.54 426
14261.66 398
14262.79 397
14263.92 407
14265.05 423
14266.17 405
14267.30 392
14268.43 417
14269.56 423
14270.68 406
14271.81 400
14272.94 399
14274.07 397
14275.20 404
14276.32 409
14277.45 432
14278.58 418
14279.71 392
14280.83 391
14281.96 380
14283.09 394
14284.22 380
14285.35 382
14286.48 387
14287.60 363
14288.73 398
14289.86 370
14290.99 385
14292.12 380
14293.25 395
14294.38 389
14295.50 414
14296.63 376
14297.76 402
14298.89 364
14300.02 359
14301.15 366
14302.28 379
14303.41 372
14304.53 369
14305.66 362
14306.79 352
14307.92 353
14309.05 348
14310.18 364
14311.31 382
14312.44 351
14313.57 327
14314.70 336
14315.83 347
14316.96 393
14318.09 348
14319.22 351
14320.35 345
14321.48 340
14322.60 344
14323.73 350
14324.86 348
14325.99 338
14327.12 365
14328.25 346
14329.38 347
14330.51 345
14331.64 338
14332.77 314
14333.90 326
14335.03 336
14336.17 370
14337.30 350
14338.43 346
14339.56 331
14340.69 336
14341.82 358
14342.95 353
14344.08 323
14345.21 331
14346.34 345
14347.47 320
14348.60 319
14349.73 341
14350.86 342
14351.99 353
14353.12 340
14354.26 318
14355.39 324
14356.52 338
14357.65 347
14358.78 336
14359.91 334
14361.04 336
14362.17 357
14363.30 326
14364.44 322
14365.57 344
14366.70 325
14367.83 319
14368.96 325
14370.09 321
14371.23 321
14372.36 318
14373.49 329
14374.62 309
14375.75 311
14376.88 321
14378.02 339
14379.15 332
14380.28 340
14381.41 335
14382.54 376
14383.68 347
14384.81 339
14385.94 331
14387.07 340
14388.21 335
14389.34 358
14390.47 327
14391.60 333
14392.73 336
14393.87 326
14395.00 345
14396.13 350
14397.27 357
14398.40 358
14399.53 340
14400.66 317
14401.80 329
14402.93 319
14404.06 350
14405.19 320
14406.33 352
14407.46 335
14408.59 331
14409.73 321
14410.86 354
14411.99 365
14413.13 347
14414.26 350
14415.39 339
14416.53 368
14417.66 346
14418.79 328
14419.93 366
14421.06 349
14422.19 360
14423.33 335
14424.46 371
14425.60 351
14426.73 346
14427.86 364
14429.00 339
14430.13 363
14431.27 357
14432.40 375
14433.53 367
14434.67 378
14435.80 387
14436.94 375
14438.07 372
14439.21 384
14440.34 359
14441.47 334
14442.61 380
14443.74 332
14444.88 380
14446.01 357
14447.15 352
14448.28 388
14449.42 388
14450.55 378
14451.69 361
14452.82 336
14453.96 347
14455.09 358
14456.23 353
14457.36 342
14458.50 380
14459.63 372
14460.77 366
14461.90 366
14463.04 368
14464.17 355
14465.31 359
14466.44 357
14467.58 361
14468.71 376
14469.85 396
14470.98 388
14472.12 388
14473.26 360
14474.39 379
14475.53 383
14476.66 391
14477.80 368
14478.93 375
14480.07 415
14481.21 412
14482.34 381
14483.48 335
14484.61 359
14485.75 327
14486.89 359
14488.02 335
14489.16 380
14490.30 349
14491.43 371
14492.57 372
14493.70 347
14494.84 336
14495.98 392
14497.11 362
14498.25 359
14499.39 347
14500.52 348
14501.66 347
14502.80 334
14503.93 337
14505.07 349
14506.21 361
14507.35 364
14508.48 344
14509.62 354
14510.76 372
14511.89 348
14513.03 346
14514.17 361
14515.31 359
14516.44 374
14517.58 378
14518.72 353
14519.86 329
14520.99 343
14522.13 333
14523.27 373
14524.41 346
14525.54 373
14526.68 344
14527.82 345
14528.96 367
14530.09 364
14531.23 370
14532.37 327
14533.51 343
14534.65 353
14535.78 352
14536.92 370
14538.06 355
14539.20 354
14540.34 382
14541.48 339
14542.61 325
14543.75 359
14544.89 347
14546.03 335
14547.17 383
14548.31 343
14549.45 345
14550.58 345
14551.72 363
14552.86 341
14554.00 350
14555.14 351
14556.28 329
14557.42 322
14558.56 357
14559.70 357
14560.83 342
14561.97 355
14563.11 358
14564.25 357
14565.39 359
14566.53 337
14567.67 379
14568.81 373
14569.95 343
14571.09 368
14572.23 357
14573.37 365
14574.51 379
14575.65 369
14576.79 384
14577.93 394
14579.07 359
14580.21 389
14581.35 420
14582.49 401
14583.63 368
14584.77 411
14585.91 400
14587.05 386
14588.19 403
14589.33 394
14590.47 399
14591.61 421
14592.75 429
14593.89 421
14595.03 436
14596.17 437
14597.31 423
14598.45 413
14599.59 416
14600.73 422
14601.87 429
14603.01 437
14604.15 423
14605.29 433
14606.43 460
14607.58 457
14608.72 460
14609.86 446
14611.00 456
14612.14 501
14613.28 456
14614.42 478
14615.56 487
14616.70 456
14617.85 494
14618.99 504
14620.13 495
14621.27 448
14622.41 489
14623.55 507
14624.69 498
14625.84 541
14626.98 523
14628.12 531
14629.26 559
14630.40 549
14631.54 592
14632.69 586
14633.83 611
14634.97 624
14636.11 645
14637.25 606
14638.40 614
14639.54 597
14640.68 626
14641.82 594
14642.97 571
14644.11 552
14645.25 573
14646.39 573
14647.54 543
14648.68 531
14649.82 570
14650.96 520
14652.11 514
14653.25 487
14654.39 464
14655.53 472
14656.68 453
14657.82 463
14658.96 433
14660.11 453
14661.25 443
14662.39 416
14663.53 400
14664.68 396
14665.82 409
14666.96 409
14668.11 401
14669.25 370
14670.39 381
14671.54 396
14672.68 381
14673.82 340
14674.97 373
14676.11 376
14677.26 355
14678.40 363
14679.54 371
14680.69 370
14681.83 337
14682.97 361
14684.12 326
14685.26 368
14686.41 327
14687.55 338
14688.69 342
14689.84 333
14690.98 324
14692.13 346
14693.27 332
14694.42 340
14695.56 348
14696.70 331
14697.85 307
14698.99 335
14700.14 338
14701.28 317
14702.43 290
14703.57 313
14704.72 347
14705.86 309
14707.01 350
14708.15 322
14709.30 329
14710.44 309
14711.58 317
14712.73 329
14713.87 311
14715.02 305
14716.17 313
14717.31 308
14718.46 285
14719.60 301
14720.75 314
14721.89 311
14723.04 294
14724.18 297
14725.33 306
14726.47 328
14727.62 297
14728.76 289
14729.91 326
14731.06 316
14732.20 304
14733.35 284
14734.49 292
14735.64 281
14736.79 313
14737.93 284
14739.08 288
14740.22 281
14741.37 294
14742.52 279
14743.66 276
14744.81 292
14745.95 279
14747.10 300
14748.25 302
14749.39 275
14750.54 278
14751.69 282
14752.83 302
14753.98 287
14755.13 269
14756.27 296
14757.42 284
14758.57 314
14759.71 282
14760.86 289
14762.01 292
14763.15 276
14764.30 272
14765.45 281
14766.60 264
14767.74 270
14768.89 291
14770.04 296
14771.18 273
14772.33 268
14773.48 288
14774.63 286
14775.77 266
14776.92 270
14778.07 262
14779.22 259
14780.36 263
14781.51 263
14782.66 266
14783.81 248
14784.96 262
14786.10 279
14787.25 251
14788.40 244
14789.55 242
14790.70 255
14791.84 248
14792.99 278
14794.14 242
14795.29 274
14796.44 256
14797.58 250
14798.73 251
14799.88 247
14801.03 255
14802.18 255
14803.33 243
14804.48 245
14805.62 246
14806.77 251
14807.92 247
14809.07 244
14810.22 275
14811.37 238
14812.52 244
14813.67 241
14814.81 242
14815.96 244
14817.11 228
14818.26 247
14819.41 258
14820.56 232
14821.71 238
14822.86 212
14824.01 256
14825.16 251
14826.31 263
14827.46 253
14828.61 233
14829.76 259
14830.91 246
14832.06 234
14833.20 261
14834.35 230
14835.50 210
14836.65 218
14837.80 223
14838.95 209
14840.10 211
14841.25 227
14842.40 221
14843.55 234
14844.70 233
14845.85 235
14847.00 234
14848.15 228
14849.31 227
14850.46 242
14851.61 213
14852.76 244
14853.91 231
14855.06 222
14856.21 226
14857.36 205
14858.51 211
14859.66 222
14860.81 210
14861.96 222
14863.11 211
14864.26 217
14865.41 207
14866.57 233
14867.72 234
14868.87 218
14870.02 216
14871.17 233
14872.32 207
14873.47 207
14874.62 215
14875.77 208
14876.93 228
14878.08 224
14879.23 223
14880.38 227
14881.53 229
14882.68 223
14883.84 240
14884.99 222
14886.14 215
14887.29 217
14888.44 200
14889.59 187
14890.75 230
14891.90 230
14893.05 214
14894.20 203
14895.35 214
14896.51 215
14897.66 214
14898.81 219
14899.96 197
14901.12 196
14902.27 201
14903.42 220
14904.57 214
14905.73 211
14906.88 204
14908.03 231
14909.18 235
14910.34 199
14911.49 197
14912.64 202
14913.79 211
14914.95 205
14916.10 210
14917.25 219
14918.41 238
14919.56 223
14920.71 213
14921.87 209
14923.02 186
14924.17 202
14925.33 199
14926.48 223
14927.63 220
14928.79 209
14929.94 195
14931.09 204
14932.25 196
14933.40 209
14934.55 238
14935.71 197
14936.86 215
14938.01 214
14939.17 217
14940.32 216
14941.48 198
14942.63 201
14943.78 209
14944.94 191
14946.09 204
14947.25 208
14948.40 213
14949.55 228
14950.71 212
14951.86 197
14953.02 182
14954.17 233
14955.33 208
14956.48 200
14957.63 233
14958.79 213
14959.94 188
14961.10 237
14962.25 204
14963.41 207
14964.56 224
14965.72 215
14966.87 208
14968.03 226
14969.18 229
14970.34 216
14971.49 209
14972.65 191
14973.80 216
14974.96 227
14976.11 240
14977.27 240
14978.42 200
14979.58 231
14980.73 234
14981.89 233
14983.05 205
14984.20 199
14985.36 225
14986.51 217
14987.67 212
14988.82 194
14989.98 210
14991.13 217
14992.29 230
14993.45 222
14994.60 200
14995.76 206
14996.91 216
14998.07 212
14999.23 217
15000.38 207
15001.54 201
15002.70 243
15003.85 218
15005.01 196
15006.16 179
15007.32 202
15008.48 213
15009.63 204
15010.79 180
15011.95 173
15013.10 194
15014.26 178
15015.42 205
15016.57 199
15017.73 213
15018.89 189
15020.04 200
15021.20 208
15022.36 182
15023.52 190
15024.67 201
15025.83 189
15026.99 186
15028.14 174
15029.30 190
15030.46 198
15031.62 170
15032.77 185
15033.93 214
15035.09 202
15036.25 216
15037.40 193
15038.56 192
15039.72 189
15040.88 191
15042.03 211
15043.19 204
15044.35 208
15045.51 195
15046.67 195
15047.82 195
15048.98 199
15050.14 195
15051.30 189
15052.46 188
15053.61 197
15054.77 194
15055.93 204
15057.09 199
15058.25 189
15059.41 207
15060.56 206
15061.72 209
15062.88 181
15064.04 209
15065.20 206
15066.36 192
15067.52 193
15068.68 182
15069.83 181
15070.99 198
15072.15 203
15073.31 181
15074.47 197
15075.63 215
15076.79 205
15077.95 188
15079.11 203
15080.27 205
15081.43 219
15082.58 230
15083.74 194
15084.90 190
15086.06 212
15087.22 196
15088.38 209
15089.54 191
15090.70 223
15091.86 202
15093.02 216
15094.18 191
15095.34 200
15096.50 207
15097.66 197
15098.82 202
15099.98 210
15101.14 218
15102.30 206
15103.46 203
15104.62 212
15105.78 202
15106.94 208
15108.10 224
15109.26 225
15110.42 213
15111.58 204
15112.74 217
15113.90 222
15115.06 207
15116.22 193
15117.39 214
15118.55 233
15119.71 215
15120.87 216
15122.03 202
15123.19 217
15124.35 216
15125.51 199
15126.67 225
15127.83 206
15128.99 232
15130.16 220
15131.32 240
15132.48 216
15133.64 209
15134.80 217
15135.96 215
15137.12 218
15138.28 212
15139.45 206
15140.61 233
15141.77 223
15142.93 217
15144.09 220
15145.25 207
15146.42 241
15147.58 211
15148.74 223
15149.90 219
15151.06 216
15152.23 209
15153.39 230
15154.55 248
15155.71 237
15156.87 221
15158.04 254
15159.20 230
15160.36 236
15161.52 213
15162.69 239
15163.85 259
15165.01 240
15166.17 254
15167.34 293
15168.50 272
15169.66 230
15170.82 242
15171.99 241
15173.15 268
15174.31 224
15175.48 235
15176.64 246
15177.80 235
15178.96 268
15180.13 251
15181.29 254
15182.45 258
15183.62 269
15184.78 272
15185.94 261
15187.11 265
15188.27 276
15189.43 282
15190.60 273
15191.76 268
15192.92 262
15194.09 265
15195.25 254
15196.42 308
15197.58 268
15198.74 301
15199.91 268
15201.07 259
15202.23 258
15203.40 262
15204.56 278
15205.73 295
15206.89 292
15208.05 278
15209.22 286
15210.38 277
15211.55 285
15212.71 299
15213.88 296
15215.04 272
15216.21 296
15217.37 290
15218.53 293
15219.70 300
15220.86 290
15222.03 293
15223.19 317
15224.36 312
15225.52 340
15226.69 317
15227.85 311
15229.02 332
15230.18 280
15231.35 322
15232.51 310
15233.68 331
15234.84 343
15236.01 338
15237.17 329
15238.34 337
15239.50 328
15240.67 347
15241.83 341
15243.00 332
15244.17 357
15245.33 367
15246.50 319
15247.66 347
15248.83 336
15249.99 347
15251.16 345
15252.33 344
15253.49 364
15254.66 345
15255.82 324
15256.99 302
15258.16 284
15259.32 292
15260.49 295
15261.65 293
15262.82 284
15263.99 305
15265.15 309
15266.32 307
15267.49 299
15268.65 295
15269.82 287
15270.98 292
15272.15 295
15273.32 304
15274.48 277
15275.65 272
15276.82 284
15277.99 295
15279.15 330
15280.32 288
15281.49 277
15282.65 272
15283.82 274
15284.99 257
15286.15 304
15287.32 289
15288.49 281
15289.66 275
15290.82 285
15291.99 268
15293.16 306
15294.33 287
15295.49 300
15296.66 299
15297.83 283
15299.00 292
15300.16 281
15301.33 292
15302.50 293
15303.67 297
15304.83 312
15306.00 301
15307.17 300
15308.34 294
15309.51 295
15310.67 304
15311.84 270
15313.01 279
15314.18 296
15315.35 299
15316.52 305
15317.68 291
15318.85 293
15320.02 294
15321.19 306
15322.36 323
15323.53 307
15324.69 277
15325.86 310
15327.03 309
15328.20 303
15329.37 288
15330.54 272
15331.71 298
15332.88 301
15334.05 290
15335.21 287
15336.38 297
15337.55 285
15338.72 314
15339.89 304
15341.06 294
15342.23 278
15343.40 313
15344.57 309
15345.74 289
15346.91 281
15348.08 293
15349.25 296
15350.42 293
15351.58 308
15352.75 304
15353.92 309
15355.09 305
15356.26 312
15357.43 326
15358.60 328
15359.77 320
15360.94 345
15362.11 309
15363.28 327
15364.45 350
15365.62 355
15366.79 311
15367.96 283
15369.13 290
15370.31 316
15371.48 318
15372.65 329
15373.82 333
15374.99 349
15376.16 328
15377.33 300
15378.50 317
15379.67 315
15380.84 296
15382.01 291
15383.18 299
15384.35 312
15385.52 311
15386.69 303
15387.87 325
15389.04 349
15390.21 309
15391.38 291
15392.55 295
15393.72 279
15394.89 284
15396.06 315
15397.24 298
15398.41 291
15399.58 280
15400.75 254
15401.92 273
15403.09 285
15404.26 267
15405.44 282
15406.61 303
15407.78 316
15408.95 285
15410.12 272
15411.30 289
15412.47 284
15413.64 291
15414.81 268
15415.98 262
15417.16 255
15418.33 272
15419.50 267
15420.67 245
15421.84 240
15423.02 246
15424.19 251
15425.36 253
15426.53 254
15427.71 222
15428.88 256
15430.05 253
15431.22 255
15432.40 254
15433.57 256
15434.74 257
15435.92 239
15437.09 235
15438.26 224
15439.43 226
15440.61 243
15441.78 248
15442.95 244
15444.13 248
15445.30 249
15446.47 243
15447.65 246
15448.82 232
15449.99 249
15451.17 248
15452.34 240
15453.51 237
15454.69 214
15455.86 243
15457.03 239
15458.21 215
15459.38 233
15460.56 219
15461.73 264
15462.90 227
15464.08 244
15465.25 243
15466.43 253
15467.60 224
15468.77 229
15469.95 244
15471.12 249
15472.30 246
15473.47 227
15474.64 218
15475.82 216
15476.99 235
15478.17 239
15479.34 210
15480.52 232
15481.69 208
15482.87 218
15484.04 219
15485.22 239
15486.39 225
15487.56 227
15488.74 243
15489.91 221
15491.09 235
15492.26 235
15493.44 259
15494.61 245
15495.79 235
15496.96 224
15498.14 197
15499.32 229
15500.49 242
15501.67 234
15502.84 240
15504.02 243
15505.19 239
15506.37 253
15507.54 243
15508.72 247
15509.89 256
15511.07 243
15512.25 249
15513.42 244
15514.60 240
15515.77 238
15516.95 248
15518.13 227
15519.30 219
15520.48 221
15521.65 238
15522.83 222
15524.01 255
15525.18 236
15526.36 263
15527.53 225
15528.71 240
15529.89 233
15531.06 254
15532.24 247
15533.42 257
15534.59 232
15535.77 248
15536.95 247
15538.12 250
15539.30 253
15540.48 254
15541.65 259
15542.83 226
15544.01 268
15545.18 273
15546.36 246
15547.54 246
15548.72 271
15549.89 261
15551.07 236
15552.25 265
15553.42 250
15554.60 256
15555.78 248
15556.96 244
15558.13 232
15559.31 272
15560.49 246
15561.67 247
15562.84 277
15564.02 275
15565.20 242
15566.38 251
15567.56 287
15568.73 246
15569.91 235
15571.09 258
15572.27 279
15573.45 257
15574.62 275
15575.80 267
15576.98 267
15578.16 278
15579.34 324
15580.52 282
15581.69 273
15582.87 273
15584.05 289
15585.23 308
15586.41 277
15587.59 314
15588.76 294
15589.94 293
15591.12 268
15592.30 280
15593.48 286
15594.66 297
15595.84 294
15597.02 321
15598.20 303
15599.37 315
15600.55 306
15601.73 277
15602.91 306
15604.09 287
15605.27 326
15606.45 317
15607.63 300
15608.81 289
15609.99 332
15611.17 325
15612.35 338
15613.53 335
15614.71 365
15615.89 331
15617.07 340
15618.25 324
15619.43 344
15620.60 353
15621.78 339
15622.96 347
15624.14 330
15625.32 344
15626.50 357
15627.68 395
15628.87 348
15630.05 348
15631.23 346
15632.41 399
15633.59 395
15634.77 371
15635.95 384
15637.13 372
15638.31 388
15639.49 408
15640.67 416
15641.85 416
15643.03 398
15644.21 389
15645.39 386
15646.57 395
15647.75 404
15648.93 392
15650.12 416
15651.30 419
15652.48 443
15653.66 423
15654.84 413
15656.02 379
15657.20 436
15658.38 448
15659.56 435
15660.75 417
15661.93 419
15663.11 430
15664.29 439
15665.47 433
15666.65 433
15667.84 424
15669.02 393
15670.20 422
15671.38 437
15672.56 415
15673.74 402
15674.93 424
15676.11 410
15677.29 402
15678.47 406
15679.65 417
15680.84 407
15682.02 408
15683.20 393
15684.38 389
15685.56 421
15686.75 405
15687.93 403
15689.11 374
15690.29 391
15691.48 391
15692.66 386
15693.84 383
15695.02 348
15696.21 355
15697.39 380
15698.57 385
15699.76 366
15700.94 367
15702.12 363
15703.30 352
15704.49 377
15705.67 378
15706.85 394
15708.04 352
15709.22 373
15710.40 381
15711.59 402
15712.77 383
15713.95 387
15715.14 376
15716.32 412
15717.50 394
15718.69 379
15719.87 399
15721.05 410
15722.24 427
15723.42 399
15724.61 377
15725.79 392
15726.97 387
15728.16 419
15729.34 418
15730.53 406
15731.71 421
15732.89 431
15734.08 417
15735.26 420
15736.45 427
15737.63 438
15738.81 440
15740.00 409
15741.18 442
15742.37 465
15743.55 443
15744.74 433
15745.92 452
15747.11 452
15748.29 443
15749.48 461
15750.66 488
15751.84 477
15753.03 456
15754.21 490
15755.40 484
15756.58 478
15757.77 494
15758.95 531
15760.14 517
15761.32 475
15762.51 523
15763.70 488
15764.88 482
15766.07 515
15767.25 500
15768.44 493
15769.62 485
15770.81 488
15771.99 474
15773.18 462
15774.36 451
15775.55 462
15776.74 479
15777.92 469
15779.11 450
15780.29 460
15781.48 465
15782.67 434
15783.85 439
15785.04 453
15786.22 454
15787.41 450
15788.60 432
15789.78 436
15790.97 442
15792.15 441
15793.34 416
15794.53 411
15795.71 397
15796.90 398
15798.09 407
15799.27 390
15800.46 399
15801.65 390
15802.83 367
15804.02 411
15805.21 396
15806.39 371
15807.58 404
15808.77 395
15809.95 375
15811.14 361
15812.33 364
15813.52 349
15814.70 379
15815.89 360
15817.08 358
15818.26 353
15819.45 374
15820.64 356
15821.83 361
15823.01 353
15824.20 324
15825.39 324
15826.58 356
15827.76 349
15828.95 361
15830.14 357
15831.33 359
15832.52 351
15833.70 372
15834.89 347
15836.08 344
15837.27 356
15838.46 349
15839.64 355
15840.83 320
15842.02 353
15843.21 373
15844.40 353
15845.58 322
15846.77 324
15847.96 330
15849.15 371
15850.34 352
15851.53 352
15852.72 343
15853.90 348
15855.09 338
15856.28 330
15857.47 359
15858.66 344
15859.85 338
15861.04 349
15862.23 335
15863.41 336
15864.60 329
15865.79 326
15866.98 344
15868.17 348
15869.36 362
15870.55 364
15871.74 334
15872.93 360
15874.12 395
15875.31 366
15876.50 349
15877.69 367
15878.88 383
15880.06 362
15881.25 352
15882.44 367
15883.63 379
15884.82 377
15886.01 359
15887.20 392
15888.39 375
15889.58 373
15890.77 379
15891.96 376
15893.15 393
15894.34 384
15895.53 373
15896.72 373
15897.91 380
15899.10 380
15900.30 394
15901.49 398
15902.68 386
15903.87 382
15905.06 391
15906.25 416
15907.44 409
15908.63 406
15909.82 389
15911.01 419
15912.20 417
15913.39 423
15914.58 414
15915.77 437
15916.96 415
15918.16 430
15919.35 429
15920.54 430
15921.73 417
15922.92 409
15924.11 439
15925.30 444
15926.49 422
15927.69 425
15928.88 432
15930.07 420
15931.26 436
15932.45 437
15933.64 444
15934.84 456
15936.03 410
15937.22 441
15938.41 411
15939.60 430
15940.79 412
15941.99 391
15943.18 378
15944.37 414
15945.56 399
15946.75 370
15947.95 386
15949.14 357
15950.33 368
15951.52 374
15952.72 369
15953.91 343
15955.10 362
15956.29 324
15957.49 341
15958.68 353
15959.87 329
15961.06 305
15962.26 314
15963.45 315
15964.64 317
15965.83 301
15967.03 288
15968.22 272
15969.41 317
15970.61 304
15971.80 299
15972.99 279
15974.19 271
15975.38 293
15976.57 260
15977.76 299
15978.96 277
15980.15 274
15981.34 258
15982.54 261
15983.73 258
15984.93 268
15986.12 271
15987.31 267
15988.51 246
15989.70 239
15990.89 258
15992.09 255
15993.28 252
15994.48 233
15995.67 269
15996.86 256
15998.06 276
15999.25 275
16000.45 265
16001.64 244
16002.83 254
16004.03 297
16005.22 268
16006.42 266
16007.61 263
16008.81 257
16010.00 251
16011.19 242
16012.39 222
16013.58 255
16014.78 252
16015.97 259
16017.17 233
16018.36 229
16019.56 235
16020.75 229
16021.95 246
16023.14 216
16024.34 241
16025.53 224
16026.73 247
16027.92 224
16029.12 237
16030.31 211
16031.51 243
16032.70 255
16033.90 231
16035.09 208
16036.29 229
16037.48 239
16038.68 245
16039.88 225
16041.07 216
16042.27 235
16043.46 222
16044.66 219
16045.85 208
16047.05 237
16048.25 201
16049.44 220
16050.64 223
16051.83 216
16053.03 207
16054.23 234
16055.42 220
16056.62 219
16057.82 206
16059.01 214
16060.21 235
16061.40 230
16062.60 209
16063.80 198
16064.99 231
16066.19 226
16067.39 211
16068.58 223
16069.78 207
16070.98 206
16072.17 218
16073.37 222
16074.57 208
16075.76 193
16076.96 200
16078.16 203
16079.36 197
16080.55 207
16081.75 202
16082.95 213
16084.14 212
16085.34 201
16086.54 225
16087.74 215
16088.93 190
16090.13 196
16091.33 204
16092.53 209
16093.72 207
16094.92 209
16096.12 211
16097.32 175
16098.51 171
16099.71 195
16100.91 194
16102.11 184
16103.31 181
16104.50 178
16105.70 198
16106.90 214
16108.10 211
16109.30 218
16110.49 202
16111.69 194
16112.89 184
16114.09 175
16115.29 183
16116.49 197
16117.68 172
16118.88 186
16120.08 183
16121.28 200
16122.48 180
16123.68 187
16124.88 192
16126.08 212
16127.27 204
16128.47 176
16129.67 196
16130.87 196
16132.07 197
16133.27 188
16134.47 180
16135.67 201
16136.87 209
16138.07 179
16139.27 179
16140.46 187
16141.66 176
16142.86 198
16144.06 195
16145.26 206
16146.46 187
16147.66 198
16148.86 185
16150.06 178
16151.26 178
16152.46 199
16153.66 189
16154.86 203
16156.06 198
16157.26 207
16158.46 192
16159.66 182
16160.86 191
16162.06 189
16163.26 170
16164.46 198
16165.66 188
16166.86 188
16168.06 195
16169.26 195
16170.46 190
16171.66 183
16172.86 190
16174.06 174
16175.26 192
16176.47 199
16177.67 185
16178.87 182
16180.07 207
16181.27 184
16182.47 186
16183.67 203
16184.87 196
16186.07 205
16187.27 189
16188.47 188
16189.68 195
16190.88 188
16192.08 188
16193.28 193
16194.48 191
16195.68 179
16196.88 183
16198.08 184
16199.29 191
16200.49 184
16201.69 195
16202.89 215
16204.09 213
16205.29 178
16206.50 203
16207.70 185
16208.90 191
16210.10 173
16211.30 180
16212.51 189
16213.71 206
16214.91 192
16216.11 208
16217.31 170
16218.52 180
16219.72 196
16220.92 188
16222.12 212
16223.33 197
16224.53 221
16225.73 192
16226.93 190
16228.14 193
16229.34 204
16230.54 190
16231.74 195
16232.95 216
16234.15 191
16235.35 189
16236.56 177
16237.76 198
16238.96 180
16240.16 205
16241.37 181
16242.57 185
16243.77 188
16244.98 202
16246.18 195
16247.38 206
16248.59 189
16249.79 195
16250.99 204
16252.20 202
16253.40 185
16254.60 200
16255.81 219
16257.01 222
16258.22 222
16259.42 181
16260.62 230
16261.83 209
16263.03 218
16264.23 219
16265.44 193
16266.64 209
16267.85 201
16269.05 216
16270.25 205
16271.46 196
16272.66 222
16273.87 205
16275.07 213
16276.28 201
16277.48 210
16278.69 233
16279.89 209
16281.09 188
16282.30 206
16283.50 204
16284.71 220
16285.91 194
16287.12 206
16288.32 196
16289.53 200
16290.73 219
16291.94 218
16293.14 223
16294.35 222
16295.55 215
16296.76 250
16297.96 201
16299.17 211
16300.37 222
16301.58 203
16302.78 204
16303.99 215
16305.19 244
16306.40 218
16307.61 231
16308.81 217
16310.02 221
16311.22 236
16312.43 237
16313.63 213
16314.84 232
16316.05 227
16317.25 237
16318.46 209
16319.66 186
16320.87 202
16322.08 217
16323.28 209
16324.49 201
16325.69 219
16326.90 209
16328.11 202
16329.31 207
16330.52 205
16331.73 193
16332.93 199
16334.14 219
16335.35 196
16336.55 192
16337.76 220
16338.97 203
16340.17 208
16341.38 211
16342.59 192
16343.79 180
16345.00 182
16346.21 190
16347.41 177
16348.62 185
16349.83 181
16351.03 199
16352.24 186
16353.45 175
16354.66 204
16355.86 186
16357.07 177
16358.28 182
16359.49 189
16360.69 191
16361.90 199
16363.11 169
16364.32 195
16365.52 173
16366.73 182
16367.94 187
16369.15 196
16370.35 180
16371.56 182
16372.77 198
16373.98 185
16375.19 183
16376.39 199
16377.60 170
16378.81 193
16380.02 190
16381.23 183
16382.44 180
16383.64 176
16384.85 179
16386.06 178
16387.27 178
16388.48 177
16389.69 180
16390.90 176
16392.10 183
16393.31 183
16394.52 177
16395.73 166
16396.94 168
16398.15 184
16399.36 174
16400.57 177
16401.77 170
16402.98 167
16404.19 193
16405.40 181
16406.61 169
16407.82 176
16409.03 157
16410.24 177
16411.45 200
16412.66 177
16413.87 188
16415.08 190
16416.29 177
16417.50 185
16418.71 172
16419.92 173
16421.12 193
16422.33 182
16423.54 177
16424.75 175
16425.96 191
16427.17 183
16428.38 172
16429.59 165
16430.80 189
16432.01 177
16433.22 188
16434.43 188
16435.64 186
16436.86 191
16438.07 185
16439.28 190
16440.49 184
16441.70 177
16442.91 167
16444.12 179
16445.33 187
16446.54 184
16447.75 171
16448.96 155
16450.17 169
16451.38 180
16452.59 178
16453.80 184
16455.02 172
16456.23 170
16457.44 192
16458.65 179
16459.86 192
16461.07 174
16462.28 171
16463.49 193
16464.70 199
16465.92 159
16467.13 163
16468.34 163
16469.55 169
16470.76 165
16471.97 165
16473.19 159
16474.40 151
16475.61 169
16476.82 167
16478.03 189
16479.24 179
16480.46 165
16481.67 179
16482.88 170
16484.09 168
16485.30 156
16486.52 162
16487.73 171
16488.94 174
16490.15 182
16491.37 168
16492.58 169
16493.79 164
16495.00 182
16496.21 192
16497.43 181
16498.64 184
16499.85 188
16501.07 187
16502.28 191
16503.49 178
16504.70 185
16505.92 183
16507.13 178
16508.34 184
16509.56 200
16510.77 178
16511.98 184
16513.19 184
16514.41 216
16515.62 201
16516.83 185
16518.05 178
16519.26 201
16520.47 191
16521.69 211
16522.90 180
16524.11 185
16525.33 216
16526.54 173
16527.76 203
16528.97 180
16530.18 181
16531.40 198
16532.61 200
16533.82 195
16535.04 196
16536.25 199
16537.47 202
16538.68 201
16539.89 201
16541.11 194
16542.32 218
16543.54 185
16544.75 188
16545.97 219
16547.18 203
16548.39 213
16549.61 205
16550.82 231
16552.04 201
16553.25 201
16554.47 203
16555.68 206
16556.90 226
16558.11 202
16559.33 213
16560.54 240
16561.76 229
16562.97 214
16564.19 207
16565.40 236
16566.62 211
16567.83 221
16569.05 232
16570.26 207
16571.48 212
16572.69 207
16573.91 217
16575.12 217
16576.34 214
16577.55 207
16578.77 224
16579.98 214
16581.20 214
16582.42 219
16583.63 185
16584.85 203
16586.06 218
16587.28 213
16588.49 220
16589.71 233
16590.93 193
16592.14 206
16593.36 202
16594.57 200
16595.79 197
16597.01 188
16598.22 213
16599.44 195
16600.66 191
16601.87 188
16603.09 211
16604.30 200
16605.52 197
16606.74 190
16607.95 200
16609.17 203
16610.39 219
16611.60 173
16612.82 205
16614.04 177
16615.25 193
16616.47 191
16617.69 197
16618.91 176
16620.12 170
16621.34 185
16622.56 177
16623.77 181
16624.99 167
16626.21 177
16627.43 180
16628.64 176
16629.86 182
16631.08 192
16632.30 169
16633.51 172
16634.73 175
16635.95 173
16637.17 192
16638.38 169
16639.60 170
16640.82 170
16642.04 160
16643.26 181
16644.47 165
16645.69 167
16646.91 177
16648.13 175
16649.35 178
16650.56 160
16651.78 174
16653.00 168
16654.22 174
16655.44 193
16656.65 172
16657.87 186
16659.09 186
16660.31 186
16661.53 182
16662.75 174
16663.97 165
16665.18 171
16666.40 168
16667.62 173
16668.84 159
16670.06 158
16671.28 159
16672.50 175
16673.72 138
16674.94 156
16676.15 173
16677.37 177
16678.59 168
16679.81 163
16681.03 178
16682.25 191
16683.47 174
16684.69 169
16685.91 150
16687.13 166
16688.35 178
16689.57 171
16690.79 177
16692.01 174
16693.23 178
16694.45 174
16695.67 171
16696.89 159
16698.11 163
16699.33 152
16700.55 166
16701.77 156
16702.99 159
16704.21 171
16705.43 160
16706.65 194
16707.87 159
16709.09 167
16710.31 170
16711.53 178
16712.75 187
16713.97 157
16715.19 156
16716.41 164
16717.63 164
16718.85 140
16720.07 159
16721.29 156
16722.51 152
16723.73 151
16724.95 166
16726.18 158
16727.40 169
16728.62 172
16729.84 156
16731.06 163
16732.28 158
16733.50 157
16734.72 144
16735.94 160
16737.17 161
16738.39 173
16739.61 166
16740.83 170
16742.05 167
16743.27 148
16744.49 156
16745.72 149
16746.94 139
16748.16 158
16749.38 165
16750.60 162
16751.83 168
16753.05 162
16754.27 169
16755.49 165
16756.71 173
16757.94 157
16759.16 172
16760.38 145
16761.60 155
16762.82 185
16764.05 151
16765.27 153
16766.49 147
16767.71 156
16768.94 157
16770.16 138
16771.38 152
16772.60 162
16773.83 157
16775.05 150
16776.27 145
16777.49 155
16778.72 153
16779.94 153
16781.16 163
16782.39 130
16783.61 159
16784.83 184
16786.06 175
16787.28 166
16788.50 149
16789.73 157
16790.95 154
16792.17 164
16793.40 153
16794.62 146
16795.84 162
16797.07 150
16798.29 173
16799.51 176
16800.74 164
16801.96 169
16803.18 164
16804.41 202
16805.63 150
16806.86 176
16808.08 175
16809.30 181
16810.53 153
16811.75 151
16812.98 171
16814.20 183
16815.42 155
16816.65 155
16817.87 187
16819.10 171
16820.32 173
16821.54 163
16822.77 163
16823.99 164
16825.22 183
16826.44 172
16827.67 186
16828.89 172
16830.12 173
16831.34 183
16832.57 185
16833.79 201
16835.02 186
16836.24 198
16837.47 169
16838.69 182
16839.92 177
16841.14 198
16842.37 187
16843.59 190
16844.82 196
16846.04 197
16847.27 192
16848.49 187
16849.72 209
16850.94 202
16852.17 208
16853.39 202
16854.62 202
16855.85 202
16857.07 208
16858.30 201
16859.52 232
16860.75 207
16861.97 220
16863.20 216
16864.43 212
16865.65 222
16866.88 227
16868.10 249
16869.33 215
16870.56 229
16871.78 244
16873.01 243
16874.24 248
16875.46 252
16876.69 248
16877.92 243
16879.14 266
16880.37 255
16881.59 272
16882.82 255
16884.05 261
16885.27 288
16886.50 273
16887.73 275
16888.96 267
16890.18 280
16891.41 281
16892.64 254
16893.86 276
16895.09 262
16896.32 277
16897.54 257
16898.77 262
16900.00 273
16901.23 273
16902.45 260
16903.68 264
16904.91 251
16906.14 233
16907.36 265
16908.59 259
16909.82 238
16911.05 250
16912.27 235
16913.50 257
16914.73 238
16915.96 235
16917.19 238
16918.41 235
16919.64 220
16920.87 220
16922.10 228
16923.33 243
16924.55 232
16925.78 239
16927.01 233
16928.24 221
16929.47 202
16930.69 226
16931.92 215
16933.15 226
16934.38 211
16935.61 232
16936.84 230
16938.07 239
16939.29 227
16940.52 204
16941.75 238
16942.98 229
16944.21 228
16945.44 202
16946.67 236
16947.90 236
16949.13 245
16950.35 241
16951.58 230
16952.81 222
16954.04 236
16955.27 233
16956.50 234
16957.73 204
16958.96 196
16960.19 200
16961.42 220
16962.65 223
16963.88 226
16965.11 193
16966.34 215
16967.57 201
16968.80 185
16970.03 211
16971.26 200
16972.49 207
16973.72 189
16974.95 190
16976.18 214
16977.41 214
16978.64 198
16979.87 191
16981.10 192
16982.33 201
16983.56 199
16984.79 192
16986.02 207
16987.25 194
16988.48 188
16989.71 197
16990.94 188
16992.17 194
16993.40 188
16994.63 201
16995.86 201
16997.09 205
16998.32 185
16999.55 200
17000.79 196
17002.02 172
17003.25 189
17004.48 192
17005.71 200
17006.94 177
17008.17 197
17009.40 206
17010.63 218
17011.87 206
17013.10 190
17014.33 206
17015.56 171
17016.79 182
17018.02 161
17019.25 193
17020.49 214
17021.72 173
17022.95 183
17024.18 187
17025.41 180
17026.64 170
17027.88 174
17029.11 176
17030.34 186
17031.57 154
17032.80 164
17034.04 166
17035.27 176
17036.50 188
17037.73 183
17038.97 171
17040.20 164
17041.43 177
17042.66 191
17043.90 167
17045.13 155
17046.36 154
17047.59 171
17048.83 173
17050.06 165
17051.29 186
17052.52 170
17053.76 172
17054.99 161
17056.22 164
17057.46 172
17058.69 156
17059.92 156
17061.15 168
17062.39 164
17063.62 163
17064.85 146
17066.09 145
17067.32 144
17068.55 153
17069.79 165
17071.02 154
17072.25 162
17073.49 164
17074.72 153
17075.96 161
17077.19 173
17078.42 153
17079.66 172
17080.89 166
17082.12 156
17083.36 145
17084.59 153
17085.83 171
17087.06 142
17088.29 152
17089.53 157
17090.76 177
17092.00 146
17093.23 145
17094.46 149
17095.70 137
17096.93 167
17098.17 150
17099.40 141
17100.64 143
17101.87 134
17103.11 140
17104.34 140
17105.58 122
17106.81 144
17108.05 146
17109.28 161
17110.51 149
17111.75 148
17112.98 141
17114.22 138
17115.45 140
17116.69 158
17117.93 136
17119.16 143
17120.40 163
17121.63 149
17122.87 144
17124.10 161
17125.34 145
17126.57 155
17127.81 153
17129.04 144
17130.28 154
17131.51 182
17132.75 167
17133.99 147
17135.22 145
17136.46 147
17137.69 157
17138.93 174
17140.17 141
17141.40 122
17142.64 139
17143.87 167
17145.11 140
17146.35 138
17147.58 140
17148.82 137
17150.05 139
17151.29 139
17152.53 132
17153.76 129
17155.00 138
17156.24 160
17157.47 131
17158.71 131
17159.95 131
17161.18 142
17162.42 161
17163.66 144
17164.89 153
17166.13 122
17167.37 150
17168.60 152
17169.84 130
17171.08 135
17172.32 144
17173.55 154
17174.79 142
17176.03 127
17177.26 144
17178.50 118
17179.74 113
17180.98 132
17182.21 120
17183.45 149
17184.69 135
17185.93 137
17187.16 136
17188.40 132
17189.64 144
17190.88 141
17192.12 125
17193.35 142
17194.59 136
17195.83 134
17197.07 145
17198.31 139
17199.54 152
17200.78 147
17202.02 151
17203.26 132
17204.50 127
17205.73 124
17206.97 138
17208.21 128
17209.45 129
17210.69 145
17211.93 117
17213.17 122
17214.40 131
17215.64 145
17216.88 130
17218.12 131
17219.36 117
17220.60 142
17221.84 133
17223.08 139
17224.31 148
17225.55 135
17226.79 124
17228.03 122
17229.27 152
17230.51 116
17231.75 113
17232.99 140
17234.23 135
17235.47 111
17236.71 132
17237.95 125
17239.19 135
17240.43 116
17241.66 120
17242.90 123
17244.14 117
17245.38 121
17246.62 129
17247.86 127
17249.10 131
17250.34 130
17251.58 126
17252.82 128
17254.06 124
17255.30 120
17256.54 120
17257.78 135
17259.02 130
17260.26 141
17261.50 128
17262.74 126
17263.99 135
17265.23 132
17266.47 125
17267.71 122
17268.95 118
17270.19 131
17271.43 121
17272.67 113
17273.91 126
17275.15 117
17276.39 127
17277.63 113
17278.87 117
17280.11 116
17281.36 125
17282.60 138
17283.84 119
17285.08 139
17286.32 127
17287.56 123
17288.80 134
17290.04 105
17291.29 111
17292.53 132
17293.77 131
17295.01 114
17296.25 108
17297.49 117
17298.73 135
17299.98 135
17301.22 123
17302.46 128
17303.70 130
17304.94 127
17306.19 116
17307.43 114
17308.67 129
17309.91 105
17311.15 121
17312.40 125
17313.64 118
17314.88 110
17316.12 109
17317.37 125
17318.61 117
17319.85 113
17321.09 126
17322.33 112
17323.58 120
17324.82 127
17326.06 106
17327.31 104
17328.55 103
17329.79 119
17331.03 114
17332.28 116
17333.52 104
17334.76 127
17336.01 119
17337.25 110
17338.49 109
17339.73 114
17340.98 126
17342.22 108
17343.46 104
17344.71 116
17345.95 112
17347.19 119
17348.44 114
17349.68 117
17350.92 114
17352.17 112
17353.41 116
17354.66 127
17355.90 117
17357.14 100
17358.39 119
17359.63 113
17360.87 127
17362.12 132
17363.36 133
17364.61 110
17365.85 139
17367.09 128
17368.34 120
17369.58 107
17370.83 125
17372.07 119
17373.32 99
17374.56 129
17375.80 115
17377.05 120
17378.29 117
17379.54 112
17380.78 126
17382.03 112
17383.27 103
17384.52 109
17385.76 118
17387.01 129
17388.25 120
17389.50 112
17390.74 113
17391.99 121
17393.23 130
17394.48 126
17395.72 107
17396.97 106
17398.21 116
17399.46 121
17400.70 123
17401.95 121
17403.19 116
17404.44 122
17405.68 119
17406.93 101
17408.18 132
17409.42 126
17410.67 118
17411.91 119
17413.16 136
17414.40 135
17415.65 121
17416.90 113
17418.14 115
17419.39 116
17420.63 119
17421.88 141
17423.13 138
17424.37 130
17425.62 132
17426.86 146
17428.11 129
17429.36 132
17430.60 120
17431.85 142
17433.10 137
17434.34 119
17435.59 121
17436.84 126
17438.08 134
17439.33 125
17440.58 125
17441.82 127
17443.07 142
17444.32 143
17445.56 138
17446.81 137
17448.06 129
17449.30 139
17450.55 126
17451.80 133
17453.05 117
17454.29 125
17455.54 137
17456.79 148
17458.04 117
17459.28 112
17460.53 140
17461.78 125
17463.03 128
17464.27 119
17465.52 117
17466.77 126
17468.02 134
17469.26 140
17470.51 121
17471.76 117
17473.01 134
17474.25 121
17475.50 136
17476.75 147
17478.00 150
17479.25 127
17480.50 136
17481.74 129
17482.99 128
17484.24 118
17485.49 128
17486.74 127
17487.99 137
17489.23 129
17490.48 146
17491.73 127
17492.98 136
17494.23 125
17495.48 135
17496.73 126
17497.97 130
17499.22 137
17500.47 138
17501.72 146
17502.97 152
17504.22 137
17505.47 133
17506.72 161
17507.97 170
17509.22 133
17510.46 156
17511.71 160
17512.96 170
17514.21 151
17515.46 150
17516.71 169
17517.96 158
17519.21 145
17520.46 156
17521.71 158
17522.96 181
17524.21 155
17525.46 167
17526.71 150
17527.96 149
17529.21 138
17530.46 148
17531.71 138
17532.96 132
17534.21 160
17535.46 156
17536.71 154
17537.96 173
17539.21 149
17540.46 133
17541.71 150
17542.96 155
17544.21 149
17545.46 169
17546.71 164
17547.96 180
17549.21 171
17550.46 161
17551.71 154
17552.97 152
17554.22 154
17555.47 166
17556.72 146
17557.97 151
17559.22 171
17560.47 162
17561.72 197
17562.97 150
17564.22 154
17565.48 169
17566.73 187
17567.98 181
17569.23 164
17570.48 146
17571.73 153
17572.98 165
17574.24 181
17575.49 166
17576.74 165
17577.99 177
17579.24 178
17580.49 165
17581.75 179
17583.00 168
17584.25 164
17585.50 180
17586.75 165
17588.00 182
17589.26 162
17590.51 172
17591.76 197
17593.01 166
17594.27 186
17595.52 169
17596.77 180
17598.02 172
17599.27 172
17600.53 178
17601.78 190
17603.03 187
17604.28 188
17605.54 192
17606.79 177
17608.04 178
17609.30 154
17610.55 160
17611.80 173
17613.05 190
17614.31 169
17615.56 163
17616.81 177
17618.07 162
17619.32 203
17620.57 183
17621.83 190
17623.08 162
17624.33 196
17625.59 201
17626.84 200
17628.09 197
17629.35 171
17630.60 190
17631.85 198
17633.11 195
17634.36 201
17635.61 197
17636.87 194
17638.12 185
17639.38 194
17640.63 182
17641.88 193
17643.14 196
17644.39 199
17645.65 185
17646.90 171
17648.15 190
17649.41 193
17650.66 171
17651.92 189
17653.17 170
17654.42 183
17655.68 196
17656.93 170
17658.19 179
17659.44 181
17660.70 172
17661.95 162
17663.21 158
17664.46 158
17665.72 171
17666.97 159
17668.23 182
17669.48 194
17670.74 163
17671.99 164
17673.25 155
17674.50 168
17675.76 158
17677.01 164
17678.27 148
17679.52 145
17680.78 160
17682.03 155
17683.29 154
17684.54 149
17685.80 160
17687.05 151
17688.31 160
17689.57 153
17690.82 158
17692.08 154
17693.33 154
17694.59 139
17695.84 155
17697.10 157
17698.36 154
17699.61 159
17700.87 136
17702.12 140
17703.38 133
17704.64 151
17705.89 138
17707.15 161
17708.40 156
17709.66 150
17710.92 154
17712.17 145
17713.43 131
17714.69 124
17715.94 151
17717.20 151
17718.46 157
17719.71 146
17720.97 155
17722.23 129
17723.48 135
17724.74 145
17726.00 160
17727.25 140
17728.51 147
17729.77 126
17731.03 135
17732.28 132
17733.54 130
17734.80 144
17736.05 136
17737.31 128
17738.57 129
17739.83 149
17741.08 142
17742.34 141
17743.60 130
17744.86 143
17746.11 121
17747.37 127
17748.63 146
17749.89 142
17751.15 140
17752.40 144
17753.66 150
17754.92 142
17756.18 148
17757.43 137
17758.69 136
17759.95 122
17761.21 129
17762.47 138
17763.73 133
17764.98 145
17766.24 151
17767.50 125
17768.76 141
17770.02 133
17771.28 146
17772.53 149
17773.79 133
17775.05 138
17776.31 137
17777.57 129
17778.83 93
17780.09 133
17781.35 135
17782.60 141
17783.86 116
17785.12 125
17786.38 128
17787.64 122
17788.90 140
17790.16 136
17791.42 138
17792.68 106
17793.94 138
17795.20 128
17796.46 123
17797.72 105
17798.97 126
17800.23 145
17801.49 136
17802.75 134
17804.01 117
17805.27 121
17806.53 143
17807.79 135
17809.05 121
17810.31 125
17811.57 127
17812.83 120
17814.09 129
17815.35 118
17816.61 135
17817.87 128
17819.13 121
17820.39 120
17821.65 122
17822.91 121
17824.17 121
17825.43 119
17826.69 107
17827.96 125
17829.22 132
17830.48 117
17831.74 138
17833.00 120
17834.26 128
17835.52 100
17836.78 118
17838.04 122
17839.30 125
17840.56 114
17841.82 131
17843.09 116
17844.35 116
17845.61 135
17846.87 107
17848.13 102
17849.39 124
17850.65 109
17851.91 110
17853.18 100
17854.44 112
17855.70 112
17856.96 121
17858.22 111
17859.48 101
17860.74 114
17862.01 112
17863.27 119
17864.53 125
17865.79 103
17867.05 101
17868.32 122
17869.58 127
17870.84 100
17872.10 106
17873.36 110
17874.63 114
17875.89 115
17877.15 84
17878.41 122
17879.68 113
17880.94 115
17882.20 106
17883.46 110
17884.73 106
17885.99 112
17887.25 119
17888.51 130
17889.78 110
17891.04 101
17892.30 107
17893.56 109
17894.83 105
17896.09 107
17897.35 100
17898.62 113
17899.88 108
17901.14 111
17902.41 111
17903.67 102
17904.93 110
17906.20 105
17907.46 115
17908.72 103
17909.99 113
17911.25 104
17912.51 121
17913.78 98
17915.04 124
17916.30 103
17917.57 109
17918.83 114
17920.09 102
17921.36 125
17922.62 110
17923.89 100
17925.15 114
17926.41 107
17927.68 110
17928.94 91
17930.21 108
17931.47 100
17932.73 100
17934.00 113
17935.26 111
17936.53 99
17937.79 106
17939.06 114
17940.32 119
17941.59 109
17942.85 101
17944.11 93
17945.38 104
17946.64 91
17947.91 93
17949.17 98
17950.44 116
17951.70 95
17952.97 108
17954.23 80
17955.50 90
17956.76 119
17958.03 117
17959.29 127
17960.56 108
17961.82 92
17963.09 120
17964.35 124
17965.62 104
17966.89 110
17968.15 97
17969.42 118
17970.68 96
17971.95 120
17973.21 104
17974.48 104
17975.74 100
17977.01 108
17978.28 111
17979.54 98
17980.81 98
17982.07 124
17983.34 110
17984.61 101
17985.87 100
17987.14 100
17988.40 109
17989.67 87
17990.94 132
17992.20 97
17993.47 123
17994.74 97
17996.00 103
17997.27 111
17998.54 105
17999.80 101
18001.07 100
18002.34 116
18003.60 108
18004.87 91
18006.14 98
18007.40 111
18008.67 91
18009.94 123
18011.20 103
18012.47 101
18013.74 102
18015.00 102
18016.27 100
18017.54 99
18018.81 96
18020.07 108
18021.34 116
18022.61 101
18023.88 102
18025.14 124
18026.41 98
18027.68 85
18028.95 102
18030.21 89
18031.48 111
18032.75 91
18034.02 112
18035.28 117
18036.55 117
18037.82 104
18039.09 96
18040.36 111
18041.62 104
18042.89 111
18044.16 93
18045.43 108
18046.70 97
18047.97 117
18049.23 113
18050.50 118
18051.77 108
18053.04 121
18054.31 117
18055.58 114
18056.84 92
18058.11 111
18059.38 108
18060.65 103
18061.92 99
18063.19 121
18064.46 102
18065.73 105
18067.00 107
18068.26 103
18069.53 111
18070.80 108
18072.07 111
18073.34 112
18074.61 120
18075.88 99
18077.15 109
18078.42 129
18079.69 113
18080.96 125
18082.23 106
18083.50 97
18084.77 115
18086.03 133
18087.30 103
18088.57 111
18089.84 106
18091.11 110
18092.38 104
18093.65 127
18094.92 96
18096.19 107
18097.46 102
18098.73 120
18100.00 111
18101.27 107
18102.54 108
18103.81 111
18105.08 129
18106.35 118
18107.63 123
18108.90 107
18110.17 109
18111.44 112
18112.71 120
18113.98 112
18115.25 117
18116.52 108
18117.79 115
18119.06 120
18120.33 105
18121.60 106
18122.87 103
18124.14 123
18125.42 97
18126.69 109
18127.96 109
18129.23 107
18130.50 109
18131.77 127
18133.04 112
18134.31 106
18135.58 112
18136.86 123
18138.13 112
18139.40 121
18140.67 99
18141.94 124
18143.21 116
18144.49 98
18145.76 94
18147.03 101
18148.30 121
18149.57 116
18150.84 130
18152.12 100
18153.39 113
18154.66 119
18155.93 98
18157.20 111
18158.48 116
18159.75 116
18161.02 107
18162.29 115
18163.57 96
18164.84 115
18166.11 113
18167.38 102
18168.66 102
18169.93 119
18171.20 126
18172.47 119
18173.75 94
18175.02 122
18176.29 109
18177.56 109
18178.84 112
18180.11 96
18181.38 121
18182.66 97
18183.93 103
18185.20 119
18186.48 137
18187.75 111
18189.02 110
18190.30 122
18191.57 114
18192.84 101
18194.12 103
18195.39 106
18196.66 108
18197.94 98
18199.21 108
18200.48 113
18201.76 96
18203.03 117
18204.30 105
18205.58 118
18206.85 102
18208.13 99
18209.40 110
18210.67 101
18211.95 97
18213.22 101
18214.50 96
18215.77 96
18217.04 107
18218.32 95
18219.59 111
18220.87 112
18222.14 106
18223.42 105
18224.69 112
18225.97 112
18227.24 113
18228.51 102
18229.79 109
18231.06 109
18232.34 117
18233.61 98
18234.89 98
18236.16 100
18237.44 122
18238.71 118
18239.99 105
18241.26 101
18242.54 101
18243.81 106
18245.09 101
18246.36 125
18247.64 101
18248.91 109
18250.19 114
18251.47 131
18252.74 120
18254.02 93
18255.29 123
18256.57 125
18257.84 114
18259.12 106
18260.39 106
18261.67 93
18262.95 106
18264.22 116
18265.50 112
18266.77 103
18268.05 107
18269.33 123
18270.60 111
18271.88 96
18273.15 114
18274.43 117
18275.71 121
18276.98 82
18278.26 116
18279.54 135
18280.81 101
18282.09 123
18283.37 109
18284.64 118
18285.92 98
18287.20 105
18288.47 104
18289.75 109
18291.03 102
18292.30 114
18293.58 116
18294.86 96
18296.13 107
18297.41 99
18298.69 108
18299.96 105
18301.24 100
18302.52 119
18303.80 116
18305.07 108
18306.35 109
18307.63 124
18308.91 133
18310.18 94
18311.46 106
18312.74 111
18314.02 114
18315.29 115
18316.57 118
18317.85 127
18319.13 127
18320.40 118
18321.68 121
18322.96 123
18324.24 92
18325.52 100
18326.79 127
18328.07 108
18329.35 116
18330.63 129
18331.91 137
18333.19 111
18334.46 132
18335.74 103
18337.02 119
18338.30 138
18339.58 114
18340.86 112
18342.13 113
18343.41 119
18344.69 121
18345.97 113
18347.25 115
18348.53 117
18349.81 110
18351.09 113
18352.36 110
18353.64 117
18354.92 110
18356.20 109
18357.48 114
18358.76 111
18360.04 107
18361.32 119
18362.60 104
18363.88 105
18365.16 113
18366.44 127
18367.72 96
18369.00 101
18370.27 124
18371.55 104
18372.83 107
18374.11 105
18375.39 118
18376.67 110
18377.95 104
18379.23 101
18380.51 105
18381.79 101
18383.07 103
18384.35 109
18385.63 117
18386.91 91
18388.19 118
18389.47 107
18390.75 82
18392.03 98
18393.31 91
18394.60 97
18395.88 99
18397.16 113
18398.44 115
18399.72 110
18401.00 95
18402.28 88
18403.56 110
18404.84 108
18406.12 111
18407.40 99
18408.68 103
18409.96 92
18411.24 91
18412.53 100
18413.81 118
18415.09 111
18416.37 115
18417.65 103
18418.93 115
18420.21 116
18421.49 114
18422.78 104
18424.06 112
18425.34 105
18426.62 107
18427.90 113
18429.18 97
18430.46 109
18431.75 95
18433.03 116
18434.31 91
18435.59 111
18436.87 92
18438.16 111
18439.44 97
18440.72 112
18442.00 108
18443.28 109
18444.57 102
18445.85 103
18447.13 111
18448.41 98
18449.70 100
18450.98 117
18452.26 114
18453.54 88
18454.83 91
18456.11 97
18457.39 101
18458.67 110
18459.96 99
18461.24 94
18462.52 105
18463.80 91
18465.09 105
18466.37 96
18467.65 109
18468.94 94
18470.22 133
18471.50 109
18472.78 107
18474.07 108
18475.35 106
18476.63 115
18477.92 103
18479.20 101
18480.48 89
18481.77 93
18483.05 88
18484.34 103
18485.62 99
18486.90 91
18488.19 101
18489.47 102
18490.75 99
18492.04 102
18493.32 115
18494.61 109
18495.89 112
18497.17 109
18498.46 106
18499.74 103
18501.03 99
18502.31 97
18503.59 107
18504.88 107
18506.16 104
18507.45 133
18508.73 125
18510.02 111
18511.30 111
18512.58 97
18513.87 111
18515.15 95
18516.44 105
18517.72 119
18519.01 97
18520.29 117
18521.58 104
18522.86 115
18524.15 110
18525.43 93
18526.72 113
18528.00 121
18529.29 101
18530.57 90
18531.86 113
18533.14 86
18534.43 111
18535.71 109
18537.00 105
18538.28 108
18539.57 109
18540.86 90
18542.14 109
18543.43 107
18544.71 115
18546.00 113
18547.28 116
18548.57 113
18549.85 91
18551.14 100
18552.43 95
18553.71 94
18555.00 115
18556.28 116
18557.57 113
18558.86 117
18560.14 91
18561.43 109
18562.72 101
18564.00 107
18565.29 120
18566.57 120
18567.86 106
18569.15 118
18570.43 110
18571.72 114
18573.01 110
18574.29 101
18575.58 112
18576.87 121
18578.15 102
18579.44 99
18580.73 111
18582.01 115
18583.30 118
18584.59 109
18585.88 116
18587.16 116
18588.45 106
18589.74 104
18591.02 123
18592.31 103
18593.60 96
18594.89 103
18596.17 126
18597.46 98
18598.75 96
18600.04 101
18601.32 109
18602.61 119
18603.90 118
18605.19 112
18606.47 115
18607.76 103
18609.05 96
18610.34 115
18611.63 117
18612.91 119
18614.20 127
18615.49 112
18616.78 124
18618.07 119
18619.35 107
18620.64 114
18621.93 101
18623.22 100
18624.51 123
18625.80 119
18627.09 132
18628.37 106
18629.66 135
18630.95 117
18632.24 123
18633.53 119
18634.82 109
18636.11 115
18637.39 109
18638.68 120
18639.97 107
18641.26 102
18642.55 119
18643.84 130
18645.13 103
18646.42 113
18647.71 107
18649.00 112
18650.29 111
18651.58 94
18652.86 100
18654.15 94
18655.44 99
18656.73 120
18658.02 113
18659.31 94
18660.60 93
18661.89 96
18663.18 102
18664.47 104
18665.76 114
18667.05 108
18668.34 120
18669.63 103
18670.92 118
18672.21 111
18673.50 87
18674.79 118
18676.08 106
18677.37 108
18678.66 99
18679.95 109
18681.24 94
18682.53 105
18683.82 96
18685.11 92
18686.40 99
18687.69 120
18688.99 108
18690.28 82
18691.57 86
18692.86 83
18694.15 101
18695.44 112
18696.73 99
18698.02 96
18699.31 98
18700.60 91
18701.89 86
18703.19 91
18704.48 98
18705.77 85
18707.06 101
18708.35 101
18709.64 104
18710.93 95
18712.22 96
18713.52 107
18714.81 98
18716.10 98
18717.39 81
18718.68 100
18719.97 96
18721.27 89
18722.56 87
18723.85 97
18725.14 94
18726.43 86
18727.72 97
18729.02 107
18730.31 89
18731.60 86
18732.89 98
18734.19 92
18735.48 96
18736.77 89
18738.06 98
18739.35 91
18740.65 80
18741.94 85
18743.23 84
18744.52 95
18745.82 88
18747.11 105
18748.40 98
18749.70 93
18750.99 89
18752.28 98
18753.57 92
18754.87 110
18756.16 95
18757.45 88
18758.75 90
18760.04 87
18761.33 92
18762.63 95
18763.92 84
18765.21 82
18766.50 89
18767.80 91
18769.09 98
18770.38 95
18771.68 102
18772.97 92
18774.27 83
18775.56 105
18776.85 95
18778.15 68
18779.44 94
18780.73 95
18782.03 86
18783.32 86
18784.62 101
18785.91 66
18787.20 97
18788.50 95
18789.79 84
18791.09 94
18792.38 87
18793.67 81
18794.97 97
18796.26 99
18797.56 94
18798.85 90
18800.15 86
18801.44 95
18802.74 80
18804.03 97
18805.32 81
18806.62 83
18807.91 80
18809.21 90
18810.50 98
18811.80 96
18813.09 87
18814.39 89
18815.68 82
18816.98 100
18818.27 107
18819.57 79
18820.86 94
18822.16 76
18823.45 98
18824.75 88
18826.05 95
18827.34 97
18828.64 90
18829.93 93
18831.23 96
18832.52 94
18833.82 102
18835.11 84
18836.41 102
18837.71 102
18839.00 83
18840.30 82
18841.59 85
18842.89 104
18844.18 90
18845.48 91
18846.78 94
18848.07 99
18849.37 97
18850.67 75
18851.96 90
18853.26 88
18854.55 105
18855.85 115
18857.15 83
18858.44 105
18859.74 89
18861.04 84
18862.33 87
18863.63 89
18864.93 81
18866.22 101
18867.52 107
18868.82 99
18870.11 87
18871.41 89
18872.71 97
18874.00 94
18875.30 102
18876.60 87
18877.90 99
18879.19 110
18880.49 74
18881.79 93
18883.09 105
18884.38 92
18885.68 94
18886.98 94
18888.27 89
18889.57 81
18890.87 97
18892.17 92
18893.47 89
18894.76 83
18896.06 91
18897.36 94
18898.66 101
18899.95 87
18901.25 87
18902.55 85
18903.85 97
18905.15 90
18906.44 102
18907.74 105
18909.04 99
18910.34 79
18911.64 91
18912.94 105
18914.23 81
18915.53 88
18916.83 104
18918.13 109
18919.43 82
18920.73 90
18922.03 84
18923.32 98
18924.62 82
18925.92 81
18927.22 95
18928.52 92
18929.82 96
18931.12 83
18932.42 88
18933.72 91
18935.01 78
18936.31 84
18937.61 77
18938.91 84
18940.21 93
18941.51 95
18942.81 99
18944.11 101
18945.41 76
18946.71 94
18948.01 87
18949.31 85
18950.61 105
18951.91 68
18953.21 92
18954.51 87
18955.81 78
18957.11 80
18958.41 74
18959.71 76
18961.01 90
18962.31 79
18963.61 84
18964.91 97
18966.21 101
18967.51 83
18968.81 92
18970.11 84
18971.41 91
18972.71 86
18974.01 85
18975.31 91
18976.61 79
18977.91 84
18979.21 70
18980.51 87
18981.81 93
18983.11 100
18984.41 85
18985.71 96
18987.02 84
18988.32 79
18989.62 81
18990.92 82
18992.22 102
18993.52 94
18994.82 88
18996.12 81
18997.42 104
18998.73 77
19000.03 81
19001.33 91
19002.63 106
19003.93 97
19005.23 99
19006.53 83
19007.84 92
19009.14 77
19010.44 95
19011.74 88
19013.04 82
19014.34 97
19015.65 92
19016.95 88
19018.25 87
19019.55 89
19020.85 88
19022.16 86
19023.46 90
19024.76 90
19026.06 82
19027.37 101
19028.67 86
19029.97 64
19031.27 76
19032.57 75
19033.88 81
19035.18 106
19036.48 90
19037.79 69
19039.09 82
19040.39 95
19041.69 91
19043.00 78
19044.30 90
19045.60 105
19046.90 95
19048.21 86
19049.51 68
19050.81 76
19052.12 85
19053.42 102
19054.72 102
19056.03 87
19057.33 75
19058.63 104
19059.94 94
19061.24 83
19062.54 74
19063.85 84
19065.15 106
19066.45 90
19067.76 78
19069.06 92
19070.37 82
19071.67 81
19072.97 89
19074.28 80
19075.58 113
19076.88 101
19078.19 91
19079.49 71
19080.80 94
19082.10 76
19083.41 87
19084.71 93
19086.01 88
19087.32 76
19088.62 85
19089.93 83
19091.23 86
19092.54 77
19093.84 91
19095.14 86
19096.45 89
19097.75 97
19099.06 93
19100.36 104
19101.67 84
19102.97 88
19104.28 77
19105.58 95
19106.89 67
19108.19 90
19109.50 92
19110.80 89
19112.11 79
19113.41 90
19114.72 95
19116.02 97
19117.33 89
19118.64 73
19119.94 86
19121.25 93
19122.55 105
19123.86 83
19125.16 94
19126.47 100
19127.77 85
19129.08 90
19130.39 74
19131.69 88
19133.00 100
19134.30 99
19135.61 80
19136.92 90
19138.22 77
19139.53 105
19140.83 103
19142.14 104
19143.45 99
19144.75 112
19146.06 86
19147.37 84
19148.67 78
19149.98 90
19151.28 106
19152.59 105
19153.90 110
19155.20 111
19156.51 100
19157.82 95
19159.12 100
19160.43 87
19161.74 89
19163.05 107
19164.35 89
19165.66 93
19166.97 82
19168.27 78
19169.58 93
19170.89 91
19172.19 78
19173.50 88
19174.81 83
19176.12 95
19177.42 81
19178.73 98
19180.04 87
19181.35 92
19182.65 82
19183.96 87
19185.27 79
19186.58 96
19187.89 82
19189.19 97
19190.50 94
19191.81 95
19193.12 97
19194.42 90
19195.73 97
19197.04 76
19198.35 91
19199.66 90
19200.97 89
19202.27 70
19203.58 96
19204.89 100
19206.20 86
19207.51 67
19208.82 95
19210.12 94
19211.43 88
19212.74 87
19214.05 84
19215.36 89
19216.67 82
19217.98 83
19219.28 87
19220.59 95
19221.90 97
19223.21 113
19224.52 104
19225.83 68
19227.14 87
19228.45 102
19229.76 105
19231.07 85
19232.38 71
19233.68 87
19234.99 92
19236.30 85
19237.61 78
19238.92 69
19240.23 81
19241.54 94
19242.85 98
19244.16 73
19245.47 81
19246.78 76
19248.09 102
19249.40 84
19250.71 88
19252.02 89
19253.33 93
19254.64 76
19255.95 64
19257.26 85
19258.57 80
19259.88 95
19261.19 84
19262.50 86
19263.81 79
19265.12 102
19266.43 89
19267.74 91
19269.05 72
19270.36 83
19271.67 91
19272.99 83
19274.30 84
19275.61 80
19276.92 97
19278.23 76
19279.54 90
19280.85 93
19282.16 90
19283.47 89
19284.78 99
19286.09 76
19287.41 75
19288.72 88
19290.03 85
19291.34 109
19292.65 108
19293.96 90
19295.27 95
19296.58 99
19297.90 95
19299.21 85
19300.52 68
19301.83 98
19303.14 77
19304.45 90
19305.77 76
19307.08 91
19308.39 76
19309.70 84
19311.01 99
19312.33 92
19313.64 80
19314.95 95
19316.26 84
19317.57 79
19318.89 84
19320.20 75
19321.51 94
19322.82 98
19324.14 82
19325.45 83
19326.76 80
19328.07 78
19329.39 81
19330.70 89
19332.01 80
19333.32 71
19334.64 87
19335.95 95
19337.26 88
19338.58 82
19339.89 87
19341.20 90
19342.51 75
19343.83 78
19345.14 94
19346.45 99
19347.77 93
19349.08 92
19350.39 91
19351.71 90
19353.02 94
19354.33 86
19355.65 93
19356.96 94
19358.27 95
19359.59 87
19360.90 85
19362.21 87
19363.53 103
19364.84 102
19366.16 90
19367.47 79
19368.78 83
19370.10 85
19371.41 90
19372.73 87
19374.04 92
19375.35 100
19376.67 91
19377.98 79
19379.30 80
19380.61 95
19381.93 94
19383.24 85
19384.55 76
19385.87 90
19387.18 91
19388.50 82
19389.81 86
19391.13 93
19392.44 70
19393.76 78
19395.07 91
19396.39 89
19397.70 96
19399.02 73
19400.33 89
19401.65 74
19402.96 86
19404.28 85
19405.59 100
19406.91 96
19408.22 99
19409.54 84
19410.85 79
19412.17 78
19413.48 97
19414.80 92
19416.11 108
19417.43 75
19418.75 89
19420.06 82
19421.38 91
19422.69 78
19424.01 88
19425.32 89
19426.64 80
19427.96 103
19429.27 82
19430.59 93
19431.90 76
19433.22 100
19434.54 101
19435.85 99
19437.17 81
19438.49 86
19439.80 77
19441.12 81
19442.43 78
19443.75 85
19445.07 90
19446.38 92
19447.70 82
19449.02 75
19450.33 89
19451.65 70
19452.97 85
19454.28 93
19455.60 91
19456.92 63
19458.23 92
19459.55 78
19460.87 91
19462.19 88
19463.50 78
19464.82 73
19466.14 78
19467.45 97
19468.77 85
19470.09 93
19471.41 75
19472.72 91
19474.04 106
19475.36 87
19476.68 81
19477.99 97
19479.31 91
19480.63 89
19481.95 90
19483.27 96
19484.58 89
19485.90 80
19487.22 94
19488.54 93
19489.85 88
19491.17 68
19492.49 79
19493.81 94
19495.13 82
19496.45 80
19497.76 88
19499.08 92
19500.40 83
19501.72 83
19503.04 100
19504.36 77
19505.67 84
19506.99 108
19508.31 82
19509.63 101
19510.95 77
19512.27 78
19513.59 80
19514.91 87
19516.22 74
19517.54 81
19518.86 84
19520.18 88
19521.50 90
19522.82 79
19524.14 84
19525.46 84
19526.78 80
19528.10 85
19529.42 97
19530.74 81
19532.06 88
19533.37 82
19534.69 81
19536.01 86
19537.33 85
19538.65 82
19539.97 94
19541.29 99
19542.61 97
19543.93 91
19545.25 84
19546.57 82
19547.89 100
19549.21 91
19550.53 77
19551.85 75
19553.17 78
19554.49 72
19555.81 74
19557.13 74
19558.45 80
19559.77 77
19561.09 87
19562.41 102
19563.74 86
19565.06 76
19566.38 74
19567.70 91
19569.02 80
19570.34 72
19571.66 90
19572.98 97
19574.30 75
19575.62 64
19576.94 87
19578.26 78
19579.59 68
19580.91 69
19582.23 85
19583.55 102
19584.87 86
19586.19 88
19587.51 79
19588.83 82
19590.16 83
19591.48 89
19592.80 96
19594.12 102
19595.44 86
19596.76 99
19598.08 94
19599.41 87
19600.73 76
19602.05 84
19603.37 92
19604.69 87
19606.02 94
19607.34 77
19608.66 77
19609.98 84
19611.30 90
19612.63 86
19613.95 82
19615.27 72
19616.59 96
19617.91 99
19619.24 110
19620.56 96
19621.88 92
19623.20 81
19624.53 84
19625.85 82
19627.17 88
19628.50 77
19629.82 88
19631.14 97
19632.46 77
19633.79 93
19635.11 83
19636.43 95
19637.76 77
19639.08 82
19640.40 84
19641.72 89
19643.05 94
19644.37 84
19645.69 85
19647.02 77
19648.34 87
19649.66 99
19650.99 92
19652.31 86
19653.64 82
19654.96 77
19656.28 89
19657.61 77
19658.93 82
19660.25 83
19661.58 90
19662.90 89
19664.23 92
19665.55 77
19666.87 85
19668.20 88
19669.52 82
19670.85 86
19672.17 96
19673.49 96
19674.82 93
19676.14 87
19677.47 88
19678.79 94
19680.12 91
19681.44 82
19682.76 92
19684.09 95
19685.41 94
19686.74 72
19688.06 74
19689.39 83
19690.71 85
19692.04 103
19693.36 95
19694.69 64
19696.01 84
19697.34 100
19698.66 99
19699.99 100
19701.31 84
19702.64 76
19703.96 98
19705.29 79
19706.61 94
19707.94 94
19709.26 97
19710.59 89
19711.92 80
19713.24 80
19714.57 101
19715.89 85
19717.22 101
19718.54 83
19719.87 74
19721.20 96
19722.52 101
19723.85 98
19725.17 94
19726.50 106
19727.83 91
19729.15 101
19730.48 85
19731.80 95
19733.13 92
19734.46 92
19735.78 86
19737.11 94
19738.44 73
19739.76 91
19741.09 96
19742.41 93
19743.74 80
19745.07 85
19746.39 88
19747.72 72
19749.05 90
19750.37 71
19751.70 97
19753.03 81
19754.36 77
19755.68 77
19757.01 76
19758.34 84
19759.66 90
19760.99 87
19762.32 82
19763.65 85
19764.97 84
19766.30 92
19767.63 72
19768.95 82
19770.28 79
19771.61 85
19772.94 99
19774.27 100
19775.59 95
19776.92 73
19778.25 91
19779.58 86
19780.90 98
19782.23 78
19783.56 87
19784.89 99
19786.22 93
19787.54 59
19788.87 65
19790.20 89
19791.53 85
19792.86 87
19794.18 84
19795.51 74
19796.84 91
19798.17 94
19799.50 87
19800.83 79
19802.16 95
19803.48 85
19804.81 79
19806.14 104
19807.47 81
19808.80 95
19810.13 84
19811.46 106
19812.79 90
19814.11 84
19815.44 80
19816.77 71
19818.10 81
19819.43 83
19820.76 92
19822.09 78
19823.42 88
19824.75 83
19826.08 93
19827.41 88
19828.74 92
19830.07 95
19831.39 94
19832.72 104
19834.05 92
19835.38 67
19836.71 98
19838.04 92
19839.37 84
19840.70 88
19842.03 98
19843.36 86
19844.69 95
19846.02 85
19847.35 70
19848.68 89
19850.01 96
19851.34 84
19852.67 86
19854.00 100
19855.33 81
19856.66 91
19857.99 93
19859.33 80
19860.66 99
19861.99 89
19863.32 108
19864.65 84
19865.98 86
19867.31 79
19868.64 65
19869.97 97
19871.30 88
19872.63 81
19873.96 89
19875.29 78
19876.63 95
19877.96 83
19879.29 92
19880.62 70
19881.95 98
19883.28 91
19884.61 83
19885.94 86
19887.28 63
19888.61 86
19889.94 76
19891.27 96
19892.60 72
19893.93 86
19895.26 85
19896.60 96
19897.93 84
19899.26 94
19900.59 77
19901.92 104
19903.26 90
19904.59 97
19905.92 88
19907.25 84
19908.58 90
19909.92 91
19911.25 89
19912.58 87
19913.91 86
19915.24 89
19916.58 84
19917.91 92
19919.24 108
19920.57 85
19921.91 102
19923.24 91
19924.57 85
19925.91 99
19927.24 86
19928.57 84
19929.90 96
19931.24 94
19932.57 102
19933.90 109
19935.24 91
19936.57 98
19937.90 85
19939.23 85
19940.57 91
19941.90 95
19943.23 87
19944.57 79
19945.90 96
19947.23 81
19948.57 80
19949.90 94
19951.23 89
19952.57 98
19953.90 89
19955.24 107
19956.57 94
19957.90 84
19959.24 92
19960.57 89
19961.90 90
19963.24 72
19964.57 96
19965.91 79
19967.24 87
19968.58 98
19969.91 115
19971.24 96
19972.58 97
19973.91 114
19975.25 88
19976.58 97
19977.92 78
19979.25 84
19980.58 83
19981.92 76
19983.25 77
19984.59 94
19985.92 109
19987.26 81
19988.59 84
19989.93 101
19991.26 100
19992.60 92
19993.93 90
19995.27 79
19996.60 80
19997.94 86
19999.27 98
20000.61 93
20001.94 88
20003.28 96
20004.61 95
20005.95 103
20007.28 80
20008.62 72
20009.96 100
20011.29 92
20012.63 97
20013.96 85
20015.30 91
20016.63 100
20017.97 93
20019.30 102
20020.64 81
20021.98 85
20023.31 92
20024.65 92
20025.98 78
20027.32 85
20028.66 97
20029.99 96
20031.33 98
20032.67 102
20034.00 94
20035.34 117
20036.67 101
20038.01 81
20039.35 92
20040.68 83
20042.02 85
20043.36 86
20044.69 119
20046.03 93
20047.37 89
20048.70 87
20050.04 91
20051.38 96
20052.71 83
20054.05 93
20055.39 101
20056.73 93
20058.06 89
20059.40 88
20060.74 95
20062.07 96
20063.41 93
20064.75 97
20066.09 99
20067.42 102
20068.76 85
20070.10 88
20071.44 75
20072.77 93
20074.11 84
20075.45 102
20076.79 99
20078.13 92
20079.46 96
20080.80 101
20082.14 88
20083.48 94
20084.81 119
20086.15 96
20087.49 77
20088.83 109
20090.17 111
20091.51 88
20092.84 102
20094.18 92
20095.52 103
20096.86 98
20098.20 95
20099.54 90
20100.87 93
20102.21 87
20103.55 91
20104.89 103
20106.23 90
20107.57 83
20108.91 89
20110.25 89
20111.58 87
20112.92 89
20114.26 87
20115.60 90
20116.94 82
20118.28 97
20119.62 100
20120.96 115
20122.30 111
20123.64 111
20124.98 115
20126.31 106
20127.65 93
20128.99 101
