# Supplementary material for: MALDI-TOF MS typing enables the classification of brewing yeasts of the genus Saccharomyces to major beer styles
Source: PLoS One. 2017 Aug 9;12(8):e0181694. doi: 10.1371/journal.pone.0181694 (PMC5549903; doi:10.1371/journal.pone.0181694)
Supplement: S8 File — The directory includes 90 raw files and was zipped to “.zip”; the folder has three strains with 30 spectra per strain; S1 Text explains the raw files with an example and Table 1 represents the yeast strains used within the experiment. (ZIP) [file pone.0181694.s011.zip › 22-24/30281-168-Lag-Lag-Lag-YPG-18h-E-E_2016-09-27_10_0_C12_1.dat]

1999.34 2515
1999.77 2619
2000.19 2790
2000.61 2825
2001.03 2820
2001.45 2816
2001.88 2599
2002.30 2581
2002.72 2525
2003.14 2477
2003.56 2446
2003.99 2219
2004.41 2146
2004.83 2316
2005.25 2294
2005.68 2322
2006.10 2274
2006.52 2283
2006.94 2263
2007.37 2242
2007.79 2317
2008.21 2194
2008.64 2218
2009.06 2305
2009.48 2335
2009.90 2277
2010.33 2301
2010.75 2298
2011.17 2211
2011.60 2172
2012.02 2160
2012.44 2090
2012.87 1987
2013.29 2108
2013.71 2155
2014.14 2106
2014.56 2163
2014.98 2154
2015.41 2255
2015.83 2323
2016.25 2316
2016.68 2307
2017.10 2424
2017.53 2479
2017.95 2394
2018.37 2436
2018.80 2513
2019.22 2408
2019.65 2334
2020.07 2424
2020.49 2375
2020.92 2353
2021.34 2291
2021.77 2205
2022.19 2213
2022.61 2303
2023.04 2330
2023.46 2128
2023.89 2184
2024.31 2168
2024.74 2128
2025.16 2139
2025.59 2200
2026.01 2107
2026.44 2124
2026.86 2087
2027.29 2247
2027.71 2297
2028.14 2265
2028.56 2286
2028.98 2247
2029.41 2257
2029.84 2327
2030.26 2343
2030.69 2265
2031.11 2245
2031.54 2273
2031.96 2242
2032.39 2243
2032.81 2438
2033.24 2373
2033.66 2249
2034.09 2265
2034.51 2304
2034.94 2331
2035.37 2248
2035.79 2283
2036.22 2347
2036.64 2291
2037.07 2215
2037.49 2257
2037.92 2314
2038.35 2304
2038.77 2361
2039.20 2288
2039.62 2252
2040.05 2291
2040.48 2339
2040.90 2313
2041.33 2384
2041.76 2296
2042.18 2263
2042.61 2201
2043.03 2215
2043.46 2160
2043.89 2114
2044.31 2042
2044.74 2146
2045.17 2141
2045.59 2212
2046.02 2224
2046.45 2205
2046.87 2206
2047.30 2223
2047.73 2226
2048.16 2309
2048.58 2321
2049.01 2242
2049.44 2102
2049.86 2180
2050.29 2261
2050.72 2330
2051.15 2197
2051.57 2109
2052.00 2209
2052.43 2236
2052.86 2153
2053.28 2256
2053.71 2148
2054.14 2104
2054.57 2154
2054.99 2191
2055.42 2189
2055.85 2233
2056.28 2287
2056.70 2309
2057.13 2218
2057.56 2179
2057.99 2247
2058.42 2193
2058.84 2363
2059.27 2348
2059.70 2202
2060.13 2127
2060.56 2269
2060.99 2235
2061.41 2163
2061.84 2264
2062.27 2220
2062.70 2243
2063.13 2312
2063.56 2389
2063.99 2428
2064.41 2784
2064.84 2999
2065.27 3419
2065.70 3516
2066.13 3516
2066.56 3787
2066.99 3383
2067.42 3163
2067.85 2934
2068.27 2903
2068.70 2808
2069.13 2678
2069.56 2521
2069.99 2434
2070.42 2371
2070.85 2364
2071.28 2265
2071.71 2270
2072.14 2317
2072.57 2254
2073.00 2260
2073.43 2217
2073.86 2231
2074.29 2188
2074.72 2275
2075.15 2349
2075.58 2324
2076.01 2318
2076.44 2308
2076.87 2250
2077.30 2258
2077.73 2280
2078.16 2264
2078.59 2304
2079.02 2322
2079.45 2360
2079.88 2395
2080.31 2454
2080.74 2451
2081.17 2302
2081.60 2324
2082.03 2304
2082.46 2281
2082.89 2265
2083.32 2308
2083.75 2328
2084.18 2234
2084.61 2111
2085.04 2197
2085.47 2216
2085.90 2160
2086.34 2185
2086.77 2269
2087.20 2298
2087.63 2248
2088.06 2118
2088.49 2150
2088.92 2135
2089.35 2049
2089.79 1993
2090.22 2143
2090.65 2111
2091.08 2120
2091.51 2048
2091.94 2044
2092.37 2104
2092.81 2036
2093.24 2041
2093.67 2179
2094.10 2186
2094.53 2134
2094.96 2137
2095.40 2042
2095.83 2125
2096.26 2157
2096.69 2109
2097.12 2042
2097.56 1994
2097.99 2094
2098.42 1996
2098.85 2010
2099.29 1943
2099.72 1967
2100.15 1937
2100.58 1916
2101.01 1912
2101.45 1976
2101.88 1934
2102.31 2017
2102.75 2028
2103.18 2029
2103.61 2042
2104.04 2087
2104.48 2058
2104.91 2033
2105.34 2161
2105.77 2090
2106.21 2053
2106.64 2179
2107.07 2123
2107.51 2131
2107.94 2303
2108.37 2323
2108.81 2185
2109.24 2172
2109.67 2193
2110.11 2109
2110.54 2182
2110.97 2121
2111.41 2078
2111.84 2067
2112.27 2114
2112.71 2159
2113.14 2131
2113.58 2038
2114.01 1996
2114.44 1999
2114.88 1971
2115.31 1946
2115.75 1927
2116.18 2045
2116.61 2110
2117.05 2021
2117.48 1927
2117.92 1933
2118.35 1987
2118.78 2030
2119.22 2007
2119.65 2068
2120.09 2045
2120.52 2147
2120.96 2189
2121.39 2080
2121.83 2154
2122.26 2231
2122.69 2282
2123.13 2197
2123.56 2164
2124.00 2308
2124.43 2295
2124.87 2299
2125.30 2313
2125.74 2242
2126.17 2142
2126.61 2234
2127.04 2190
2127.48 2142
2127.91 2143
2128.35 2089
2128.79 2040
2129.22 2188
2129.66 2196
2130.09 2226
2130.53 2268
2130.96 2216
2131.40 2235
2131.83 2230
2132.27 2208
2132.70 2295
2133.14 2167
2133.58 2199
2134.01 2129
2134.45 2056
2134.88 2111
2135.32 2145
2135.76 2120
2136.19 2187
2136.63 2081
2137.06 2151
2137.50 2158
2137.94 2199
2138.37 2080
2138.81 2092
2139.25 2122
2139.68 2078
2140.12 2108
2140.56 2143
2140.99 2055
2141.43 2073
2141.87 2086
2142.30 2105
2142.74 2066
2143.18 1992
2143.61 2078
2144.05 2045
2144.49 2022
2144.92 2105
2145.36 2048
2145.80 2039
2146.23 2100
2146.67 2122
2147.11 2047
2147.55 2106
2147.98 2317
2148.42 2444
2148.86 2363
2149.30 2467
2149.73 2589
2150.17 2624
2150.61 2694
2151.05 2583
2151.48 2591
2151.92 2558
2152.36 2479
2152.80 2427
2153.23 2498
2153.67 2370
2154.11 2350
2154.55 2292
2154.99 2297
2155.42 2370
2155.86 2203
2156.30 2149
2156.74 2330
2157.18 2184
2157.61 2159
2158.05 2218
2158.49 2215
2158.93 2186
2159.37 2173
2159.81 2348
2160.24 2350
2160.68 2231
2161.12 2090
2161.56 2157
2162.00 2284
2162.44 2201
2162.88 2280
2163.32 2312
2163.75 2259
2164.19 2464
2164.63 2501
2165.07 2453
2165.51 2544
2165.95 2681
2166.39 2687
2166.83 2586
2167.27 2433
2167.71 2433
2168.15 2344
2168.59 2375
2169.02 2298
2169.46 2327
2169.90 2323
2170.34 2350
2170.78 2328
2171.22 2372
2171.66 2354
2172.10 2362
2172.54 2400
2172.98 2463
2173.42 2402
2173.86 2390
2174.30 2523
2174.74 2576
2175.18 2590
2175.62 2590
2176.06 2610
2176.50 2628
2176.94 2737
2177.38 2668
2177.82 2689
2178.26 2543
2178.70 2614
2179.14 2665
2179.58 2563
2180.02 2541
2180.47 2377
2180.91 2397
2181.35 2527
2181.79 2536
2182.23 2429
2182.67 2268
2183.11 2289
2183.55 2337
2183.99 2299
2184.43 2248
2184.87 2131
2185.31 2220
2185.76 2240
2186.20 2322
2186.64 2233
2187.08 2314
2187.52 2413
2187.96 2372
2188.40 2331
2188.84 2485
2189.29 2511
2189.73 2434
2190.17 2501
2190.61 2480
2191.05 2401
2191.49 2414
2191.94 2337
2192.38 2354
2192.82 2521
2193.26 2441
2193.70 2333
2194.14 2560
2194.59 2714
2195.03 2883
2195.47 2894
2195.91 2921
2196.36 2872
2196.80 2775
2197.24 2679
2197.68 2765
2198.12 2613
2198.57 2600
2199.01 2521
2199.45 2434
2199.89 2318
2200.34 2343
2200.78 2363
2201.22 2359
2201.66 2313
2202.11 2285
2202.55 2331
2202.99 2481
2203.44 2512
2203.88 2539
2204.32 2638
2204.76 2439
2205.21 2430
2205.65 2485
2206.09 2477
2206.54 2491
2206.98 2362
2207.42 2500
2207.87 2567
2208.31 2584
2208.75 2638
2209.20 2399
2209.64 2447
2210.08 2621
2210.53 2653
2210.97 2607
2211.42 2650
2211.86 2580
2212.30 2453
2212.75 2478
2213.19 2458
2213.63 2413
2214.08 2394
2214.52 2395
2214.97 2409
2215.41 2344
2215.85 2295
2216.30 2377
2216.74 2247
2217.19 2240
2217.63 2261
2218.08 2264
2218.52 2187
2218.97 2149
2219.41 2103
2219.85 2178
2220.30 2216
2220.74 2306
2221.19 2503
2221.63 2491
2222.08 2512
2222.52 2478
2222.97 2581
2223.41 2505
2223.86 2528
2224.30 2588
2224.75 2510
2225.19 2587
2225.64 2652
2226.08 2586
2226.53 2577
2226.97 2596
2227.42 2662
2227.86 2706
2228.31 2712
2228.75 2671
2229.20 2624
2229.65 2652
2230.09 2569
2230.54 2671
2230.98 2721
2231.43 2679
2231.87 2896
2232.32 2867
2232.76 2849
2233.21 2926
2233.66 2990
2234.10 3052
2234.55 2836
2234.99 2864
2235.44 2878
2235.89 2826
2236.33 2716
2236.78 2704
2237.23 2713
2237.67 2621
2238.12 2522
2238.56 2545
2239.01 2436
2239.46 2454
2239.90 2460
2240.35 2337
2240.80 2247
2241.24 2239
2241.69 2267
2242.14 2126
2242.58 2115
2243.03 2150
2243.48 2090
2243.93 2105
2244.37 2161
2244.82 2131
2245.27 2032
2245.71 2055
2246.16 2063
2246.61 2064
2247.05 2035
2247.50 2017
2247.95 2084
2248.40 2240
2248.84 2171
2249.29 2244
2249.74 2192
2250.19 2219
2250.63 2180
2251.08 2270
2251.53 2403
2251.98 2410
2252.43 2374
2252.87 2359
2253.32 2390
2253.77 2490
2254.22 2328
2254.66 2379
2255.11 2305
2255.56 2240
2256.01 2190
2256.46 2157
2256.91 2103
2257.35 2185
2257.80 2171
2258.25 2085
2258.70 2029
2259.15 2051
2259.60 2137
2260.04 2205
2260.49 2227
2260.94 2292
2261.39 2408
2261.84 2451
2262.29 2369
2262.74 2513
2263.19 2610
2263.63 2562
2264.08 2480
2264.53 2510
2264.98 2477
2265.43 2400
2265.88 2390
2266.33 2516
2266.78 2372
2267.23 2471
2267.68 2594
2268.13 2623
2268.58 2733
2269.02 2816
2269.47 3035
2269.92 3154
2270.37 3097
2270.82 3262
2271.27 3238
2271.72 3194
2272.17 3226
2272.62 3101
2273.07 2996
2273.52 2835
2273.97 2851
2274.42 2848
2274.87 2877
2275.32 2858
2275.77 2963
2276.22 2919
2276.67 2991
2277.12 2940
2277.57 2887
2278.02 2868
2278.47 2831
2278.92 2730
2279.37 2552
2279.82 2538
2280.27 2362
2280.73 2343
2281.18 2419
2281.63 2396
2282.08 2358
2282.53 2450
2282.98 2368
2283.43 2305
2283.88 2418
2284.33 2347
2284.78 2425
2285.23 2248
2285.68 2173
2286.14 2061
2286.59 2119
2287.04 2212
2287.49 2245
2287.94 2351
2288.39 2428
2288.84 2632
2289.30 2744
2289.75 2853
2290.20 3232
2290.65 3299
2291.10 3235
2291.55 3297
2292.00 3391
2292.46 3379
2292.91 3396
2293.36 3435
2293.81 3364
2294.26 3390
2294.72 3252
2295.17 3275
2295.62 3157
2296.07 3129
2296.52 2897
2296.98 2885
2297.43 2752
2297.88 2630
2298.33 2648
2298.79 2535
2299.24 2476
2299.69 2461
2300.14 2245
2300.60 2242
2301.05 2255
2301.50 2154
2301.95 2078
2302.41 2238
2302.86 2185
2303.31 2230
2303.76 2144
2304.22 2184
2304.67 2100
2305.12 2174
2305.58 2315
2306.03 2219
2306.48 2106
2306.94 2228
2307.39 2376
2307.84 2366
2308.30 2447
2308.75 2579
2309.20 2687
2309.66 2760
2310.11 2645
2310.56 2708
2311.02 2718
2311.47 2731
2311.92 2760
2312.38 2700
2312.83 2706
2313.28 2603
2313.74 2494
2314.19 2544
2314.65 2495
2315.10 2556
2315.55 2550
2316.01 2530
2316.46 2446
2316.92 2452
2317.37 2524
2317.83 2442
2318.28 2587
2318.73 2701
2319.19 2585
2319.64 2652
2320.10 2695
2320.55 2655
2321.01 2745
2321.46 2750
2321.92 2764
2322.37 2739
2322.82 2676
2323.28 2823
2323.73 3076
2324.19 3362
2324.64 3602
2325.10 3798
2325.55 3871
2326.01 3975
2326.46 3918
2326.92 3843
2327.37 3601
2327.83 3340
2328.29 3011
2328.74 2969
2329.20 2842
2329.65 2745
2330.11 2671
2330.56 2494
2331.02 2427
2331.47 2538
2331.93 2406
2332.38 2406
2332.84 2368
2333.30 2396
2333.75 2402
2334.21 2389
2334.66 2514
2335.12 2404
2335.58 2410
2336.03 2340
2336.49 2358
2336.94 2447
2337.40 2423
2337.86 2329
2338.31 2384
2338.77 2416
2339.22 2275
2339.68 2450
2340.14 2440
2340.59 2379
2341.05 2380
2341.51 2427
2341.96 2353
2342.42 2438
2342.88 2489
2343.33 2491
2343.79 2440
2344.25 2411
2344.70 2541
2345.16 2667
2345.62 2617
2346.08 2520
2346.53 2559
2346.99 2576
2347.45 2599
2347.90 2629
2348.36 2518
2348.82 2553
2349.28 2619
2349.73 2556
2350.19 2580
2350.65 2535
2351.11 2362
2351.56 2483
2352.02 2363
2352.48 2370
2352.94 2317
2353.39 2314
2353.85 2206
2354.31 2312
2354.77 2263
2355.22 2209
2355.68 2142
2356.14 2261
2356.60 2195
2357.06 2149
2357.51 2205
2357.97 2278
2358.43 2322
2358.89 2374
2359.35 2475
2359.81 2641
2360.26 2656
2360.72 2894
2361.18 2902
2361.64 3010
2362.10 3103
2362.56 2980
2363.02 2978
2363.47 2987
2363.93 2969
2364.39 3052
2364.85 2909
2365.31 2825
2365.77 2867
2366.23 2775
2366.69 2782
2367.15 2798
2367.60 2875
2368.06 2744
2368.52 2718
2368.98 2606
2369.44 2665
2369.90 2425
2370.36 2391
2370.82 2332
2371.28 2437
2371.74 2406
2372.20 2240
2372.66 2184
2373.12 2221
2373.58 2175
2374.04 2190
2374.50 2251
2374.96 2189
2375.42 2166
2375.88 2280
2376.34 2331
2376.80 2251
2377.26 2287
2377.72 2336
2378.18 2353
2378.64 2231
2379.10 2271
2379.56 2341
2380.02 2413
2380.48 2242
2380.94 2165
2381.40 2204
2381.86 2254
2382.32 2226
2382.78 2249
2383.24 2227
2383.70 2205
2384.16 2304
2384.62 2328
2385.08 2226
2385.54 2296
2386.00 2406
2386.47 2315
2386.93 2250
2387.39 2200
2387.85 2297
2388.31 2303
2388.77 2331
2389.23 2357
2389.69 2419
2390.15 2446
2390.62 2363
2391.08 2322
2391.54 2326
2392.00 2507
2392.46 2381
2392.92 2373
2393.38 2329
2393.85 2319
2394.31 2315
2394.77 2242
2395.23 2212
2395.69 2260
2396.16 2312
2396.62 2289
2397.08 2415
2397.54 2463
2398.00 2504
2398.47 2478
2398.93 2468
2399.39 2447
2399.85 2549
2400.31 2515
2400.78 2352
2401.24 2325
2401.70 2329
2402.16 2193
2402.63 2176
2403.09 2149
2403.55 2179
2404.01 2073
2404.48 2118
2404.94 2223
2405.40 2266
2405.86 2157
2406.33 2072
2406.79 2080
2407.25 2218
2407.72 2211
2408.18 2160
2408.64 2191
2409.11 2124
2409.57 2221
2410.03 2189
2410.49 2191
2410.96 2115
2411.42 2037
2411.88 1994
2412.35 2083
2412.81 2042
2413.28 1958
2413.74 2088
2414.20 2027
2414.67 2066
2415.13 2170
2415.59 2072
2416.06 2094
2416.52 2148
2416.98 2181
2417.45 2329
2417.91 2281
2418.38 2329
2418.84 2432
2419.30 2349
2419.77 2376
2420.23 2347
2420.70 2246
2421.16 2316
2421.63 2438
2422.09 2430
2422.55 2460
2423.02 2390
2423.48 2505
2423.95 2427
2424.41 2460
2424.88 2493
2425.34 2478
2425.81 2438
2426.27 2394
2426.74 2414
2427.20 2311
2427.67 2322
2428.13 2287
2428.60 2176
2429.06 2166
2429.53 2078
2429.99 2061
2430.46 2092
2430.92 1996
2431.39 2035
2431.85 2170
2432.32 2242
2432.78 2215
2433.25 2148
2433.71 2146
2434.18 2103
2434.64 2146
2435.11 2180
2435.58 2268
2436.04 2213
2436.51 2252
2436.97 2417
2437.44 2348
2437.90 2424
2438.37 2492
2438.84 2507
2439.30 2462
2439.77 2520
2440.23 2588
2440.70 2600
2441.17 2586
2441.63 2614
2442.10 2652
2442.57 2576
2443.03 2591
2443.50 2471
2443.96 2513
2444.43 2544
2444.90 2413
2445.36 2447
2445.83 2335
2446.30 2301
2446.76 2186
2447.23 2254
2447.70 2165
2448.16 2226
2448.63 2245
2449.10 2224
2449.57 2147
2450.03 2266
2450.50 2236
2450.97 2216
2451.43 2124
2451.90 2125
2452.37 2220
2452.84 2146
2453.30 2098
2453.77 2099
2454.24 2028
2454.71 2170
2455.17 2120
2455.64 2142
2456.11 2077
2456.58 2006
2457.04 2097
2457.51 2132
2457.98 2127
2458.45 2193
2458.91 2150
2459.38 2173
2459.85 2106
2460.32 2217
2460.79 2112
2461.25 2111
2461.72 2126
2462.19 2020
2462.66 2087
2463.13 2144
2463.60 2143
2464.06 2089
2464.53 2128
2465.00 2104
2465.47 2146
2465.94 2167
2466.41 2104
2466.87 2145
2467.34 2169
2467.81 2136
2468.28 2103
2468.75 2094
2469.22 2192
2469.69 2123
2470.16 2139
2470.63 2198
2471.09 2200
2471.56 2130
2472.03 2170
2472.50 2110
2472.97 2052
2473.44 2077
2473.91 2168
2474.38 2183
2474.85 2146
2475.32 2112
2475.79 2168
2476.26 2174
2476.73 2207
2477.20 2114
2477.67 2180
2478.14 2192
2478.60 2251
2479.07 2202
2479.54 2276
2480.01 2222
2480.48 2222
2480.95 2234
2481.42 2138
2481.89 2177
2482.36 2087
2482.83 1988
2483.30 2053
2483.77 1994
2484.25 2107
2484.72 2188
2485.19 2085
2485.66 2243
2486.13 2343
2486.60 2348
2487.07 2408
2487.54 2362
2488.01 2344
2488.48 2376
2488.95 2317
2489.42 2372
2489.89 2328
2490.36 2277
2490.83 2253
2491.30 2238
2491.78 2245
2492.25 2295
2492.72 2162
2493.19 2140
2493.66 2162
2494.13 2246
2494.60 2279
2495.07 2358
2495.55 2441
2496.02 2415
2496.49 2487
2496.96 2369
2497.43 2362
2497.90 2305
2498.37 2312
2498.85 2258
2499.32 2225
2499.79 2162
2500.26 2041
2500.73 2051
2501.20 2036
2501.68 2061
2502.15 2085
2502.62 2004
2503.09 2028
2503.56 1932
2504.04 2092
2504.51 2095
2504.98 2087
2505.45 2057
2505.93 2181
2506.40 2177
2506.87 2089
2507.34 2149
2507.82 2136
2508.29 2196
2508.76 2207
2509.23 2366
2509.71 2477
2510.18 2521
2510.65 2644
2511.12 2712
2511.60 2686
2512.07 2801
2512.54 2856
2513.02 2830
2513.49 2833
2513.96 2749
2514.44 2796
2514.91 2735
2515.38 2587
2515.85 2472
2516.33 2344
2516.80 2311
2517.27 2285
2517.75 2319
2518.22 2352
2518.70 2354
2519.17 2329
2519.64 2394
2520.12 2340
2520.59 2248
2521.06 2286
2521.54 2362
2522.01 2358
2522.49 2239
2522.96 2227
2523.43 2159
2523.91 2197
2524.38 2256
2524.86 2196
2525.33 2206
2525.80 2250
2526.28 2293
2526.75 2218
2527.23 2214
2527.70 2245
2528.18 2182
2528.65 2221
2529.12 2236
2529.60 2224
2530.07 2221
2530.55 2278
2531.02 2299
2531.50 2321
2531.97 2324
2532.45 2345
2532.92 2316
2533.40 2369
2533.87 2272
2534.35 2345
2534.82 2420
2535.30 2372
2535.77 2321
2536.25 2316
2536.72 2269
2537.20 2306
2537.67 2230
2538.15 2254
2538.62 2304
2539.10 2316
2539.57 2352
2540.05 2534
2540.53 2417
2541.00 2331
2541.48 2331
2541.95 2394
2542.43 2459
2542.90 2304
2543.38 2246
2543.86 2355
2544.33 2433
2544.81 2328
2545.28 2336
2545.76 2443
2546.24 2401
2546.71 2462
2547.19 2519
2547.66 2601
2548.14 2596
2548.62 2722
2549.09 2820
2549.57 2832
2550.05 2814
2550.52 2745
2551.00 2775
2551.48 2688
2551.95 2669
2552.43 2599
2552.91 2634
2553.38 2679
2553.86 2584
2554.34 2549
2554.81 2572
2555.29 2515
2555.77 2585
2556.24 2474
2556.72 2496
2557.20 2470
2557.68 2472
2558.15 2417
2558.63 2345
2559.11 2318
2559.58 2249
2560.06 2247
2560.54 2316
2561.02 2122
2561.49 2072
2561.97 2085
2562.45 2015
2562.93 2005
2563.41 2046
2563.88 2144
2564.36 2130
2564.84 2070
2565.32 2065
2565.79 1973
2566.27 2024
2566.75 2012
2567.23 2062
2567.71 2130
2568.18 2104
2568.66 1997
2569.14 2046
2569.62 1962
2570.10 1984
2570.58 2022
2571.05 2017
2571.53 2109
2572.01 2066
2572.49 2049
2572.97 2105
2573.45 2117
2573.93 2024
2574.40 2128
2574.88 2158
2575.36 2059
2575.84 2017
2576.32 2030
2576.80 2055
2577.28 2123
2577.76 2048
2578.24 2081
2578.72 2076
2579.19 2040
2579.67 2120
2580.15 2101
2580.63 2113
2581.11 2162
2581.59 2089
2582.07 2108
2582.55 2171
2583.03 2166
2583.51 1992
2583.99 2019
2584.47 2042
2584.95 2114
2585.43 2038
2585.91 2064
2586.39 2003
2586.87 2003
2587.35 2159
2587.83 2183
2588.31 2192
2588.79 2226
2589.27 2087
2589.75 2158
2590.23 2083
2590.71 2131
2591.19 2119
2591.67 2056
2592.15 2064
2592.63 2133
2593.11 2033
2593.59 2031
2594.07 2120
2594.55 2068
2595.03 2034
2595.51 2071
2595.99 2133
2596.47 2140
2596.96 2080
2597.44 1974
2597.92 2018
2598.40 1946
2598.88 1976
2599.36 2050
2599.84 1967
2600.32 1924
2600.80 1969
2601.28 2015
2601.77 1982
2602.25 2037
2602.73 2100
2603.21 2108
2603.69 2125
2604.17 2184
2604.65 2064
2605.14 2163
2605.62 2098
2606.10 2140
2606.58 2172
2607.06 2169
2607.54 2089
2608.03 2134
2608.51 2284
2608.99 2356
2609.47 2360
2609.95 2439
2610.44 2447
2610.92 2472
2611.40 2379
2611.88 2434
2612.37 2474
2612.85 2342
2613.33 2221
2613.81 2314
2614.29 2282
2614.78 2156
2615.26 2096
2615.74 2051
2616.22 2060
2616.71 2137
2617.19 2145
2617.67 2141
2618.16 2079
2618.64 2102
2619.12 2033
2619.60 2021
2620.09 2053
2620.57 2136
2621.05 2214
2621.54 2115
2622.02 2157
2622.50 2120
2622.99 2155
2623.47 2075
2623.95 2104
2624.44 2156
2624.92 2109
2625.40 2129
2625.89 2113
2626.37 2142
2626.85 2136
2627.34 2095
2627.82 2137
2628.30 2203
2628.79 2212
2629.27 2058
2629.76 2170
2630.24 2155
2630.72 2224
2631.21 2237
2631.69 2188
2632.18 2197
2632.66 2196
2633.14 2200
2633.63 2129
2634.11 2120
2634.60 2149
2635.08 2122
2635.57 2013
2636.05 2098
2636.53 2074
2637.02 2075
2637.50 2145
2637.99 2107
2638.47 2094
2638.96 2088
2639.44 2161
2639.93 2093
2640.41 2073
2640.90 2108
2641.38 2131
2641.87 2166
2642.35 2095
2642.84 2157
2643.32 2117
2643.81 2059
2644.29 2034
2644.78 2033
2645.26 2215
2645.75 2122
2646.23 2053
2646.72 2003
2647.20 2032
2647.69 2073
2648.18 2112
2648.66 2121
2649.15 2136
2649.63 2178
2650.12 2119
2650.60 2192
2651.09 2222
2651.58 2207
2652.06 2210
2652.55 2259
2653.03 2144
2653.52 2151
2654.01 2206
2654.49 2310
2654.98 2398
2655.46 2381
2655.95 2383
2656.44 2267
2656.92 2358
2657.41 2412
2657.90 2299
2658.38 2230
2658.87 2313
2659.36 2226
2659.84 2209
2660.33 2214
2660.82 2178
2661.30 2212
2661.79 2181
2662.28 2186
2662.76 2111
2663.25 2103
2663.74 2187
2664.22 2170
2664.71 2125
2665.20 2134
2665.68 2143
2666.17 2231
2666.66 2192
2667.15 2277
2667.63 2309
2668.12 2374
2668.61 2300
2669.10 2346
2669.58 2317
2670.07 2317
2670.56 2260
2671.05 2287
2671.53 2326
2672.02 2321
2672.51 2351
2673.00 2497
2673.48 2529
2673.97 2529
2674.46 2578
2674.95 2524
2675.44 2636
2675.92 2612
2676.41 2405
2676.90 2516
2677.39 2515
2677.88 2414
2678.37 2379
2678.85 2338
2679.34 2396
2679.83 2359
2680.32 2337
2680.81 2411
2681.30 2302
2681.79 2365
2682.27 2374
2682.76 2395
2683.25 2384
2683.74 2321
2684.23 2365
2684.72 2324
2685.21 2290
2685.70 2249
2686.18 2252
2686.67 2193
2687.16 2173
2687.65 2183
2688.14 2169
2688.63 2232
2689.12 2176
2689.61 2102
2690.10 2150
2690.59 2199
2691.08 2230
2691.57 2290
2692.06 2214
2692.55 2247
2693.04 2259
2693.53 2332
2694.02 2262
2694.51 2310
2694.99 2318
2695.48 2367
2695.97 2322
2696.46 2365
2696.95 2257
2697.44 2299
2697.93 2175
2698.42 2257
2698.92 2283
2699.41 2226
2699.90 2266
2700.39 2293
2700.88 2330
2701.37 2371
2701.86 2263
2702.35 2343
2702.84 2371
2703.33 2297
2703.82 2359
2704.31 2235
2704.80 2258
2705.29 2195
2705.78 2289
2706.27 2303
2706.76 2273
2707.25 2102
2707.75 2106
2708.24 2101
2708.73 2069
2709.22 2077
2709.71 2063
2710.20 1988
2710.69 2075
2711.18 2034
2711.68 2005
2712.17 2023
2712.66 2065
2713.15 2070
2713.64 2066
2714.13 2122
2714.62 1972
2715.12 2005
2715.61 2052
2716.10 2087
2716.59 2126
2717.08 2049
2717.57 2038
2718.07 1939
2718.56 2019
2719.05 2105
2719.54 2144
2720.03 2072
2720.53 2163
2721.02 2222
2721.51 2330
2722.00 2404
2722.50 2468
2722.99 2280
2723.48 2312
2723.97 2251
2724.47 2219
2724.96 2341
2725.45 2238
2725.94 2174
2726.44 2127
2726.93 2141
2727.42 2090
2727.91 2165
2728.41 2194
2728.90 2171
2729.39 2292
2729.89 2211
2730.38 2179
2730.87 2288
2731.37 2283
2731.86 2227
2732.35 2324
2732.84 2361
2733.34 2301
2733.83 2382
2734.32 2381
2734.82 2430
2735.31 2504
2735.81 2438
2736.30 2449
2736.79 2479
2737.29 2466
2737.78 2505
2738.27 2517
2738.77 2525
2739.26 2435
2739.75 2298
2740.25 2440
2740.74 2401
2741.24 2187
2741.73 2069
2742.22 2146
2742.72 2079
2743.21 2102
2743.71 2026
2744.20 2096
2744.70 2009
2745.19 2028
2745.68 2035
2746.18 2157
2746.67 2267
2747.17 2115
2747.66 2147
2748.16 2150
2748.65 2169
2749.15 2151
2749.64 2086
2750.14 2213
2750.63 2155
2751.13 2004
2751.62 1994
2752.12 2025
2752.61 2066
2753.11 2072
2753.60 2109
2754.10 2099
2754.59 2086
2755.09 2066
2755.58 2127
2756.08 2137
2756.57 2344
2757.07 2183
2757.56 2160
2758.06 2093
2758.56 2198
2759.05 2209
2759.55 2214
2760.04 2148
2760.54 2119
2761.03 2142
2761.53 2102
2762.03 2126
2762.52 2039
2763.02 2176
2763.51 2255
2764.01 2156
2764.51 2169
2765.00 2180
2765.50 2143
2765.99 2047
2766.49 2065
2766.99 2095
2767.48 2128
2767.98 2145
2768.48 2121
2768.97 2086
2769.47 2073
2769.97 2063
2770.46 2075
2770.96 2104
2771.46 2027
2771.95 1994
2772.45 2029
2772.95 2102
2773.44 2123
2773.94 2063
2774.44 2033
2774.93 2020
2775.43 2003
2775.93 2070
2776.43 2060
2776.92 1946
2777.42 2136
2777.92 2143
2778.41 2208
2778.91 2191
2779.41 2103
2779.91 2197
2780.40 2187
2780.90 2154
2781.40 2110
2781.90 2176
2782.39 2135
2782.89 2053
2783.39 2072
2783.89 2105
2784.39 2046
2784.88 2065
2785.38 2077
2785.88 2140
2786.38 2091
2786.88 2231
2787.37 2243
2787.87 2229
2788.37 2216
2788.87 2224
2789.37 2171
2789.87 2137
2790.36 2107
2790.86 2143
2791.36 2103
2791.86 2119
2792.36 2130
2792.86 2090
2793.36 2128
2793.85 2226
2794.35 2070
2794.85 2219
2795.35 2285
2795.85 2338
2796.35 2353
2796.85 2324
2797.35 2342
2797.85 2370
2798.34 2365
2798.84 2405
2799.34 2384
2799.84 2303
2800.34 2391
2800.84 2348
2801.34 2187
2801.84 2095
2802.34 2319
2802.84 2174
2803.34 2127
2803.84 2098
2804.34 2014
2804.84 2043
2805.34 2155
2805.84 2247
2806.34 2226
2806.84 2300
2807.34 2356
2807.84 2354
2808.34 2529
2808.84 2606
2809.34 2592
2809.84 2688
2810.34 2779
2810.84 2752
2811.34 2777
2811.84 2860
2812.34 2907
2812.84 2908
2813.34 2909
2813.84 2863
2814.34 2796
2814.84 2674
2815.34 2707
2815.84 2662
2816.34 2532
2816.84 2552
2817.34 2470
2817.85 2304
2818.35 2183
2818.85 2330
2819.35 2245
2819.85 2191
2820.35 2261
2820.85 2274
2821.35 2209
2821.85 2113
2822.35 2108
2822.86 2062
2823.36 2133
2823.86 2122
2824.36 2093
2824.86 2194
2825.36 2154
2825.87 2118
2826.37 2097
2826.87 2154
2827.37 2114
2827.87 2101
2828.37 2044
2828.88 2044
2829.38 2106
2829.88 2075
2830.38 2128
2830.88 2080
2831.39 2092
2831.89 2054
2832.39 1989
2832.89 2141
2833.39 2105
2833.90 2116
2834.40 2192
2834.90 2093
2835.40 2166
2835.91 2170
2836.41 2196
2836.91 2269
2837.41 2200
2837.92 2208
2838.42 2219
2838.92 2143
2839.42 2191
2839.93 2343
2840.43 2237
2840.93 2215
2841.44 2141
2841.94 2132
2842.44 2185
2842.95 2236
2843.45 2258
2843.95 2158
2844.45 2103
2844.96 2185
2845.46 2106
2845.96 2136
2846.47 2149
2846.97 2295
2847.48 2355
2847.98 2328
2848.48 2387
2848.99 2395
2849.49 2364
2849.99 2451
2850.50 2326
2851.00 2233
2851.50 2235
2852.01 2295
2852.51 2306
2853.02 2193
2853.52 2232
2854.02 2199
2854.53 2049
2855.03 2126
2855.54 2194
2856.04 2122
2856.55 2224
2857.05 2212
2857.55 2315
2858.06 2274
2858.56 2316
2859.07 2386
2859.57 2435
2860.08 2403
2860.58 2344
2861.09 2367
2861.59 2339
2862.10 2299
2862.60 2353
2863.11 2332
2863.61 2261
2864.12 2266
2864.62 2281
2865.13 2320
2865.63 2263
2866.14 2262
2866.64 2276
2867.15 2252
2867.65 2315
2868.16 2226
2868.66 2293
2869.17 2252
2869.67 2271
2870.18 2359
2870.68 2379
2871.19 2318
2871.69 2366
2872.20 2495
2872.71 2459
2873.21 2408
2873.72 2417
2874.22 2267
2874.73 2398
2875.24 2410
2875.74 2246
2876.25 2273
2876.75 2221
2877.26 2237
2877.77 2188
2878.27 2215
2878.78 2170
2879.28 2101
2879.79 2156
2880.30 2162
2880.80 2160
2881.31 2221
2881.82 2332
2882.32 2331
2882.83 2384
2883.34 2534
2883.84 2522
2884.35 2544
2884.86 2565
2885.36 2828
2885.87 2979
2886.38 3041
2886.88 3203
2887.39 3171
2887.90 3258
2888.41 3269
2888.91 3161
2889.42 3150
2889.93 3057
2890.43 3043
2890.94 2865
2891.45 2812
2891.96 2790
2892.46 2737
2892.97 2604
2893.48 2649
2893.99 2562
2894.49 2717
2895.00 2717
2895.51 2747
2896.02 2926
2896.53 2925
2897.03 3001
2897.54 2891
2898.05 2756
2898.56 2791
2899.07 2755
2899.57 2668
2900.08 2452
2900.59 2459
2901.10 2450
2901.61 2415
2902.11 2405
2902.62 2377
2903.13 2521
2903.64 2466
2904.15 2454
2904.66 2447
2905.16 2432
2905.67 2535
2906.18 2545
2906.69 2500
2907.20 2535
2907.71 2527
2908.22 2519
2908.73 2449
2909.24 2417
2909.74 2457
2910.25 2323
2910.76 2260
2911.27 2304
2911.78 2203
2912.29 2056
2912.80 2116
2913.31 2258
2913.82 2288
2914.33 2225
2914.84 2210
2915.35 2281
2915.86 2331
2916.36 2264
2916.87 2275
2917.38 2366
2917.89 2354
2918.40 2379
2918.91 2393
2919.42 2413
2919.93 2546
2920.44 2545
2920.95 2547
2921.46 2537
2921.97 2761
2922.48 2850
2922.99 2806
2923.50 2756
2924.01 2754
2924.52 2942
2925.03 3025
2925.54 3089
2926.05 2962
2926.57 2865
2927.08 2813
2927.59 2803
2928.10 2679
2928.61 2528
2929.12 2430
2929.63 2532
2930.14 2438
2930.65 2280
2931.16 2339
2931.67 2274
2932.18 2260
2932.69 2179
2933.20 2185
2933.72 2207
2934.23 2169
2934.74 2132
2935.25 2168
2935.76 2288
2936.27 2301
2936.78 2264
2937.29 2277
2937.81 2356
2938.32 2350
2938.83 2468
2939.34 2673
2939.85 2731
2940.36 2876
2940.88 2970
2941.39 3247
2941.90 3312
2942.41 3302
2942.92 3233
2943.43 3279
2943.95 3257
2944.46 3209
2944.97 3099
2945.48 2929
2945.99 2834
2946.51 2801
2947.02 2681
2947.53 2569
2948.04 2573
2948.56 2461
2949.07 2439
2949.58 2354
2950.09 2363
2950.61 2251
2951.12 2336
2951.63 2241
2952.14 2215
2952.66 2316
2953.17 2255
2953.68 2250
2954.19 2236
2954.71 2301
2955.22 2145
2955.73 2169
2956.25 2173
2956.76 2084
2957.27 2124
2957.79 2161
2958.30 2149
2958.81 2192
2959.33 2264
2959.84 2218
2960.35 2233
2960.87 2226
2961.38 2176
2961.89 2281
2962.41 2268
2962.92 2198
2963.43 2274
2963.95 2372
2964.46 2477
2964.97 2587
2965.49 2438
2966.00 2460
2966.52 2486
2967.03 2442
2967.54 2497
2968.06 2461
2968.57 2485
2969.09 2459
2969.60 2472
2970.12 2481
2970.63 2421
2971.14 2345
2971.66 2458
2972.17 2526
2972.69 2419
2973.20 2336
2973.72 2372
2974.23 2440
2974.75 2490
2975.26 2545
2975.77 2516
2976.29 2474
2976.80 2507
2977.32 2509
2977.83 2586
2978.35 2622
2978.86 2530
2979.38 2602
2979.89 2713
2980.41 2824
2980.92 2685
2981.44 2753
2981.95 2817
2982.47 2748
2982.99 2688
2983.50 2715
2984.02 2758
2984.53 2889
2985.05 2864
2985.56 2805
2986.08 2825
2986.59 2941
2987.11 2997
2987.63 3009
2988.14 3041
2988.66 3167
2989.17 3197
2989.69 3097
2990.20 3105
2990.72 3118
2991.24 3063
2991.75 3197
2992.27 3098
2992.79 2934
2993.30 2937
2993.82 2984
2994.33 3058
2994.85 3171
2995.37 3254
2995.88 3345
2996.40 3489
2996.92 3704
2997.43 3732
2997.95 3857
2998.47 3936
2998.98 4165
2999.50 4230
3000.02 4396
3000.53 4371
3001.05 4257
3001.57 4499
3002.08 4819
3002.60 5162
3003.12 5963
3003.64 7232
3004.15 8160
3004.67 9489
3005.19 10851
3005.70 11658
3006.22 11821
3006.74 11875
3007.26 11127
3007.77 10026
3008.29 8993
3008.81 7814
3009.33 6599
3009.84 5661
3010.36 5017
3010.88 4628
3011.40 4155
3011.92 3737
3012.43 3736
3012.95 3545
3013.47 3468
3013.99 3450
3014.50 3397
3015.02 3305
3015.54 3293
3016.06 3260
3016.58 3206
3017.10 3214
3017.61 3179
3018.13 3290
3018.65 3276
3019.17 3243
3019.69 3174
3020.21 3230
3020.73 3209
3021.24 3074
3021.76 3133
3022.28 3224
3022.80 3188
3023.32 3301
3023.84 3515
3024.36 3565
3024.88 3521
3025.39 3587
3025.91 3511
3026.43 3297
3026.95 3371
3027.47 3288
3027.99 3080
3028.51 3069
3029.03 2966
3029.55 2873
3030.07 2778
3030.59 2823
3031.11 2836
3031.63 2866
3032.15 2729
3032.66 2677
3033.18 2852
3033.70 2634
3034.22 2689
3034.74 2762
3035.26 2744
3035.78 2720
3036.30 2750
3036.82 2868
3037.34 2843
3037.86 2836
3038.38 2743
3038.90 2760
3039.42 2703
3039.94 2730
3040.46 2622
3040.98 2639
3041.51 2653
3042.03 2591
3042.55 2651
3043.07 2651
3043.59 2694
3044.11 2712
3044.63 2607
3045.15 2530
3045.67 2698
3046.19 2675
3046.71 2678
3047.23 2728
3047.75 2584
3048.27 2587
3048.79 2679
3049.32 2572
3049.84 2597
3050.36 2617
3050.88 2568
3051.40 2527
3051.92 2615
3052.44 2679
3052.96 2578
3053.49 2564
3054.01 2508
3054.53 2522
3055.05 2539
3055.57 2582
3056.09 2643
3056.62 2576
3057.14 2545
3057.66 2765
3058.18 2714
3058.70 2709
3059.22 2680
3059.75 2628
3060.27 2693
3060.79 2729
3061.31 2698
3061.83 2608
3062.36 2681
3062.88 2838
3063.40 2835
3063.92 2865
3064.45 2926
3064.97 2968
3065.49 3017
3066.01 3107
3066.54 3239
3067.06 3264
3067.58 3458
3068.10 3503
3068.63 3527
3069.15 3702
3069.67 3694
3070.19 3510
3070.72 3324
3071.24 3450
3071.76 3472
3072.29 3196
3072.81 3167
3073.33 3290
3073.85 3155
3074.38 3225
3074.90 3147
3075.42 3258
3075.95 3379
3076.47 3359
3076.99 3447
3077.52 3676
3078.04 3817
3078.57 3822
3079.09 3837
3079.61 3954
3080.14 4221
3080.66 4254
3081.18 4345
3081.71 4395
3082.23 4307
3082.76 4548
3083.28 4337
3083.80 4263
3084.33 4263
3084.85 4046
3085.38 3983
3085.90 3840
3086.42 3704
3086.95 3657
3087.47 3597
3088.00 3380
3088.52 3365
3089.05 3301
3089.57 3390
3090.09 3354
3090.62 3380
3091.14 3236
3091.67 3224
3092.19 3411
3092.72 3510
3093.24 3722
3093.77 4057
3094.29 4212
3094.82 4300
3095.34 4747
3095.87 4748
3096.39 5159
3096.92 5483
3097.44 5399
3097.97 5558
3098.49 5473
3099.02 5738
3099.54 6026
3100.07 5993
3100.59 6601
3101.12 7911
3101.64 9882
3102.17 12459
3102.70 14917
3103.22 17867
3103.75 20487
3104.27 21522
3104.80 21410
3105.32 20150
3105.85 18460
3106.38 15971
3106.90 12939
3107.43 10557
3107.95 8671
3108.48 6995
3109.01 6124
3109.53 5371
3110.06 4978
3110.58 4804
3111.11 4567
3111.64 4356
3112.16 4363
3112.69 4326
3113.22 4275
3113.74 4337
3114.27 4183
3114.80 3972
3115.32 3929
3115.85 3711
3116.38 3652
3116.90 3527
3117.43 3340
3117.96 3256
3118.48 3291
3119.01 3372
3119.54 3485
3120.06 3483
3120.59 3519
3121.12 3851
3121.65 3982
3122.17 4362
3122.70 4214
3123.23 4529
3123.76 4453
3124.28 4288
3124.81 4194
3125.34 3920
3125.87 3786
3126.39 3577
3126.92 3529
3127.45 3407
3127.98 3298
3128.50 3093
3129.03 2971
3129.56 3014
3130.09 2979
3130.62 2983
3131.14 2973
3131.67 2952
3132.20 3055
3132.73 3029
3133.26 2892
3133.78 2947
3134.31 3029
3134.84 3051
3135.37 2961
3135.90 2926
3136.43 2975
3136.95 3086
3137.48 3029
3138.01 3054
3138.54 2908
3139.07 2850
3139.60 2834
3140.13 2784
3140.65 2896
3141.18 2879
3141.71 2836
3142.24 2754
3142.77 2797
3143.30 2750
3143.83 2677
3144.36 2568
3144.89 2598
3145.42 2665
3145.94 2726
3146.47 2702
3147.00 2735
3147.53 2790
3148.06 2800
3148.59 2826
3149.12 2771
3149.65 2925
3150.18 2936
3150.71 2950
3151.24 2972
3151.77 2893
3152.30 2881
3152.83 2963
3153.36 3037
3153.89 2933
3154.42 2860
3154.95 2939
3155.48 2978
3156.01 2970
3156.54 2854
3157.07 2766
3157.60 2784
3158.13 2929
3158.66 2897
3159.19 2965
3159.72 2763
3160.25 2696
3160.78 2780
3161.31 2809
3161.84 2756
3162.37 2728
3162.90 2662
3163.43 2637
3163.97 2555
3164.50 2591
3165.03 2558
3165.56 2468
3166.09 2511
3166.62 2493
3167.15 2407
3167.68 2394
3168.21 2463
3168.74 2476
3169.28 2521
3169.81 2474
3170.34 2470
3170.87 2368
3171.40 2437
3171.93 2420
3172.46 2452
3172.99 2601
3173.53 2634
3174.06 2714
3174.59 2725
3175.12 2826
3175.65 2842
3176.18 3013
3176.72 2923
3177.25 2776
3177.78 2735
3178.31 2663
3178.84 2630
3179.38 2519
3179.91 2466
3180.44 2467
3180.97 2362
3181.50 2496
3182.04 2389
3182.57 2352
3183.10 2412
3183.63 2335
3184.17 2275
3184.70 2390
3185.23 2413
3185.76 2389
3186.30 2241
3186.83 2315
3187.36 2417
3187.89 2401
3188.43 2326
3188.96 2391
3189.49 2472
3190.03 2459
3190.56 2460
3191.09 2372
3191.63 2509
3192.16 2498
3192.69 2504
3193.22 2476
3193.76 2439
3194.29 2435
3194.82 2398
3195.36 2436
3195.89 2471
3196.43 2405
3196.96 2602
3197.49 2651
3198.03 2536
3198.56 2533
3199.09 2595
3199.63 2766
3200.16 2738
3200.69 2729
3201.23 2639
3201.76 2705
3202.30 2688
3202.83 2662
3203.36 2699
3203.90 2729
3204.43 2723
3204.97 2729
3205.50 2768
3206.04 2720
3206.57 2790
3207.10 2903
3207.64 2980
3208.17 2919
3208.71 3127
3209.24 3364
3209.78 3463
3210.31 3625
3210.85 3775
3211.38 3745
3211.91 3794
3212.45 3819
3212.98 3725
3213.52 3712
3214.05 3561
3214.59 3396
3215.12 3193
3215.66 3097
3216.19 2938
3216.73 2831
3217.26 2737
3217.80 2630
3218.34 2539
3218.87 2517
3219.41 2485
3219.94 2582
3220.48 2578
3221.01 2467
3221.55 2583
3222.08 2700
3222.62 2678
3223.15 2789
3223.69 3002
3224.23 3233
3224.76 3313
3225.30 3167
3225.83 3265
3226.37 3289
3226.91 3379
3227.44 3278
3227.98 3178
3228.51 3193
3229.05 3070
3229.59 2958
3230.12 2935
3230.66 3016
3231.20 3010
3231.73 3000
3232.27 3194
3232.81 3263
3233.34 3151
3233.88 3069
3234.41 3104
3234.95 3280
3235.49 3273
3236.02 3232
3236.56 3332
3237.10 3511
3237.64 3474
3238.17 3536
3238.71 3451
3239.25 3633
3239.78 3545
3240.32 3568
3240.86 3344
3241.39 3305
3241.93 3321
3242.47 3277
3243.01 3313
3243.54 3351
3244.08 3185
3244.62 3193
3245.16 3254
3245.69 3264
3246.23 3352
3246.77 3360
3247.31 3465
3247.84 3512
3248.38 3605
3248.92 3539
3249.46 3614
3250.00 3825
3250.53 4074
3251.07 4664
3251.61 5363
3252.15 6174
3252.69 7230
3253.22 8033
3253.76 8870
3254.30 9297
3254.84 9368
3255.38 8963
3255.92 8309
3256.45 7416
3256.99 6540
3257.53 5726
3258.07 5101
3258.61 4869
3259.15 4606
3259.69 4476
3260.23 4520
3260.76 4688
3261.30 4902
3261.84 5223
3262.38 5672
3262.92 5788
3263.46 5926
3264.00 6338
3264.54 6448
3265.08 6489
3265.62 6276
3266.15 6610
3266.69 7087
3267.23 7256
3267.77 7424
3268.31 7401
3268.85 7622
3269.39 6980
3269.93 6518
3270.47 6173
3271.01 5545
3271.55 4837
3272.09 4445
3272.63 4201
3273.17 4083
3273.71 4039
3274.25 4149
3274.79 4060
3275.33 3819
3275.87 3848
3276.41 3837
3276.95 3736
3277.49 3699
3278.03 3587
3278.57 3602
3279.11 3795
3279.65 3921
3280.19 3912
3280.73 3755
3281.27 3938
3281.81 3904
3282.35 3845
3282.89 3798
3283.43 3765
3283.97 3806
3284.52 3748
3285.06 3567
3285.60 3805
3286.14 3883
3286.68 3931
3287.22 3884
3287.76 4080
3288.30 4094
3288.84 4131
3289.38 4034
3289.93 3998
3290.47 4042
3291.01 4251
3291.55 4407
3292.09 4441
3292.63 4556
3293.17 4791
3293.72 5176
3294.26 5498
3294.80 5810
3295.34 6073
3295.88 6676
3296.42 7007
3296.97 7165
3297.51 7426
3298.05 7298
3298.59 6960
3299.13 6515
3299.68 6166
3300.22 5712
3300.76 5416
3301.30 5076
3301.84 4842
3302.39 4581
3302.93 4388
3303.47 4416
3304.01 4416
3304.56 4384
3305.10 4276
3305.64 4254
3306.18 4310
3306.73 4432
3307.27 4611
3307.81 4794
3308.35 4759
3308.90 4880
3309.44 5215
3309.98 5409
3310.52 5726
3311.07 5887
3311.61 5961
3312.15 6029
3312.70 5750
3313.24 5537
3313.78 5384
3314.33 5396
3314.87 5299
3315.41 5348
3315.96 5474
3316.50 5794
3317.04 6087
3317.59 6491
3318.13 6767
3318.67 7224
3319.22 7688
3319.76 7959
3320.30 8339
3320.85 8940
3321.39 8910
3321.94 8632
3322.48 8159
3323.02 7713
3323.57 7160
3324.11 6567
3324.66 6327
3325.20 6145
3325.74 5772
3326.29 5677
3326.83 5589
3327.38 5426
3327.92 5380
3328.47 5381
3329.01 5299
3329.55 5339
3330.10 5349
3330.64 5379
3331.19 5654
3331.73 6600
3332.28 7342
3332.82 9398
3333.37 12409
3333.91 16346
3334.46 20767
3335.00 25077
3335.55 28653
3336.09 31694
3336.64 33464
3337.18 34224
3337.73 34183
3338.27 33348
3338.82 31582
3339.36 28884
3339.91 25829
3340.45 21886
3341.00 17989
3341.54 14728
3342.09 11870
3342.63 9809
3343.18 8169
3343.73 7124
3344.27 6201
3344.82 5559
3345.36 5404
3345.91 4996
3346.45 4813
3347.00 4713
3347.55 4655
3348.09 4481
3348.64 4446
3349.18 4405
3349.73 4424
3350.28 4231
3350.82 4042
3351.37 4243
3351.92 4205
3352.46 4097
3353.01 4038
3353.55 3989
3354.10 3898
3354.65 3835
3355.19 3938
3355.74 3894
3356.29 3932
3356.83 3819
3357.38 3807
3357.93 3893
3358.47 3797
3359.02 3706
3359.57 3763
3360.12 3651
3360.66 3725
3361.21 3734
3361.76 3777
3362.30 3832
3362.85 3940
3363.40 3954
3363.95 4038
3364.49 4124
3365.04 4124
3365.59 4076
3366.14 4120
3366.68 4005
3367.23 4023
3367.78 3928
3368.33 3819
3368.87 3745
3369.42 3844
3369.97 3747
3370.52 3744
3371.06 4074
3371.61 4237
3372.16 4476
3372.71 5016
3373.26 5331
3373.80 5893
3374.35 6379
3374.90 6314
3375.45 6410
3376.00 6241
3376.54 6062
3377.09 5773
3377.64 5335
3378.19 4997
3378.74 4499
3379.29 4189
3379.84 3932
3380.38 3942
3380.93 3720
3381.48 3509
3382.03 3429
3382.58 3412
3383.13 3445
3383.68 3366
3384.23 3378
3384.77 3269
3385.32 3328
3385.87 3198
3386.42 3163
3386.97 3046
3387.52 2965
3388.07 2994
3388.62 3094
3389.17 2994
3389.72 2951
3390.27 3054
3390.82 3134
3391.37 3092
3391.92 3113
3392.46 3046
3393.01 3073
3393.56 3075
3394.11 3021
3394.66 3044
3395.21 3002
3395.76 3037
3396.31 3038
3396.86 3130
3397.41 3244
3397.96 3264
3398.51 3345
3399.06 3402
3399.61 3367
3400.16 3362
3400.71 3423
3401.26 3280
3401.81 3248
3402.37 3092
3402.92 3151
3403.47 3042
3404.02 2865
3404.57 2789
3405.12 2805
3405.67 2647
3406.22 2709
3406.77 2818
3407.32 2878
3407.87 2863
3408.42 2731
3408.97 2707
3409.52 2847
3410.08 3020
3410.63 3116
3411.18 3246
3411.73 3457
3412.28 3558
3412.83 3551
3413.38 3652
3413.93 3640
3414.48 3600
3415.04 3488
3415.59 3511
3416.14 3466
3416.69 3515
3417.24 3526
3417.79 3604
3418.35 3795
3418.90 3844
3419.45 3854
3420.00 3777
3420.55 3720
3421.10 3722
3421.66 3549
3422.21 3432
3422.76 3425
3423.31 3245
3423.86 3090
3424.42 3076
3424.97 3372
3425.52 3371
3426.07 3188
3426.63 3162
3427.18 3131
3427.73 3202
3428.28 2922
3428.84 2943
3429.39 2828
3429.94 2738
3430.49 2661
3431.05 2628
3431.60 2631
3432.15 2634
3432.70 2615
3433.26 2586
3433.81 2603
3434.36 2713
3434.92 2651
3435.47 2669
3436.02 2721
3436.58 2790
3437.13 2738
3437.68 2879
3438.24 2980
3438.79 2823
3439.34 2830
3439.90 2890
3440.45 2961
3441.00 2816
3441.56 2752
3442.11 2751
3442.66 2838
3443.22 2714
3443.77 2578
3444.32 2617
3444.88 2730
3445.43 2715
3445.99 2780
3446.54 2647
3447.09 2675
3447.65 2728
3448.20 2699
3448.76 2619
3449.31 2594
3449.86 2603
3450.42 2600
3450.97 2620
3451.53 2539
3452.08 2615
3452.64 2623
3453.19 2394
3453.75 2491
3454.30 2437
3454.85 2577
3455.41 2552
3455.96 2427
3456.52 2465
3457.07 2425
3457.63 2541
3458.18 2552
3458.74 2502
3459.29 2597
3459.85 2592
3460.40 2609
3460.96 2665
3461.51 2687
3462.07 2761
3462.62 2722
3463.18 2667
3463.73 2768
3464.29 2708
3464.85 2665
3465.40 2863
3465.96 2829
3466.51 2909
3467.07 2903
3467.62 2883
3468.18 2924
3468.73 2922
3469.29 2940
3469.85 3031
3470.40 3266
3470.96 3230
3471.51 3363
3472.07 3432
3472.63 3569
3473.18 3540
3473.74 3557
3474.29 3532
3474.85 3388
3475.41 3279
3475.96 3304
3476.52 3345
3477.08 3144
3477.63 3362
3478.19 3477
3478.75 3423
3479.30 3548
3479.86 3533
3480.42 3567
3480.97 3601
3481.53 3790
3482.09 3834
3482.64 3942
3483.20 3817
3483.76 3958
3484.31 4240
3484.87 4315
3485.43 4337
3485.98 4328
3486.54 4339
3487.10 4491
3487.66 4536
3488.21 4519
3488.77 5030
3489.33 5677
3489.89 6534
3490.44 8063
3491.00 10411
3491.56 13321
3492.12 16249
3492.67 19009
3493.23 20969
3493.79 21659
3494.35 20983
3494.90 18889
3495.46 16684
3496.02 13956
3496.58 11543
3497.14 9299
3497.69 7826
3498.25 6623
3498.81 5966
3499.37 5699
3499.93 5512
3500.49 5380
3501.04 5427
3501.60 5390
3502.16 5716
3502.72 5965
3503.28 6458
3503.84 6975
3504.39 7683
3504.95 8454
3505.51 8879
3506.07 9264
3506.63 9207
3507.19 8841
3507.75 8426
3508.31 7853
3508.86 7259
3509.42 6480
3509.98 5997
3510.54 5642
3511.10 5351
3511.66 5105
3512.22 4963
3512.78 4879
3513.34 4580
3513.90 4268
3514.46 4148
3515.02 4001
3515.58 3565
3516.13 3606
3516.69 3393
3517.25 3096
3517.81 3035
3518.37 2997
3518.93 3175
3519.49 3123
3520.05 3083
3520.61 3102
3521.17 3016
3521.73 3257
3522.29 3263
3522.85 3253
3523.41 3415
3523.97 3514
3524.53 3696
3525.09 3674
3525.65 3682
3526.21 3706
3526.77 3674
3527.33 3615
3527.89 3447
3528.46 3474
3529.02 3470
3529.58 3369
3530.14 3400
3530.70 3434
3531.26 3498
3531.82 3393
3532.38 3227
3532.94 3256
3533.50 3333
3534.06 3296
3534.62 3293
3535.18 3200
3535.75 3193
3536.31 3067
3536.87 3111
3537.43 3019
3537.99 3182
3538.55 3203
3539.11 3046
3539.67 2996
3540.24 2925
3540.80 2905
3541.36 2972
3541.92 3069
3542.48 3147
3543.04 3255
3543.61 3432
3544.17 3387
3544.73 3552
3545.29 3381
3545.85 3301
3546.41 3205
3546.98 3299
3547.54 3252
3548.10 3137
3548.66 3100
3549.23 2890
3549.79 2829
3550.35 2877
3550.91 2825
3551.47 2770
3552.04 2718
3552.60 2690
3553.16 2677
3553.72 2609
3554.29 2574
3554.85 2643
3555.41 2524
3555.97 2553
3556.54 2623
3557.10 2582
3557.66 2610
3558.23 2652
3558.79 2732
3559.35 2662
3559.91 2693
3560.48 2637
3561.04 2774
3561.60 2774
3562.17 2751
3562.73 2855
3563.29 2854
3563.86 2870
3564.42 2915
3564.98 2987
3565.55 3114
3566.11 3068
3566.67 3142
3567.24 3113
3567.80 3021
3568.36 3097
3568.93 3021
3569.49 2952
3570.06 2880
3570.62 2773
3571.18 2742
3571.75 2672
3572.31 2784
3572.88 2663
3573.44 2865
3574.00 3096
3574.57 3288
3575.13 3493
3575.70 3892
3576.26 4385
3576.82 5061
3577.39 5491
3577.95 5732
3578.52 5843
3579.08 5891
3579.65 5511
3580.21 5319
3580.78 4894
3581.34 4565
3581.91 4166
3582.47 3878
3583.04 3537
3583.60 3443
3584.17 3008
3584.73 3028
3585.30 2805
3585.86 2623
3586.43 2573
3586.99 2531
3587.56 2574
3588.12 2390
3588.69 2396
3589.25 2336
3589.82 2256
3590.38 2375
3590.95 2362
3591.51 2325
3592.08 2309
3592.64 2324
3593.21 2325
3593.78 2310
3594.34 2314
3594.91 2317
3595.47 2290
3596.04 2253
3596.60 2338
3597.17 2390
3597.74 2442
3598.30 2471
3598.87 2496
3599.43 2573
3600.00 2423
3600.57 2435
3601.13 2460
3601.70 2484
3602.27 2458
3602.83 2390
3603.40 2331
3603.96 2318
3604.53 2333
3605.10 2350
3605.66 2458
3606.23 2407
3606.80 2372
3607.36 2372
3607.93 2395
3608.50 2242
3609.07 2202
3609.63 2265
3610.20 2292
3610.77 2106
3611.33 2092
3611.90 2083
3612.47 2124
3613.03 2071
3613.60 2211
3614.17 2325
3614.74 2422
3615.30 2485
3615.87 2728
3616.44 2899
3617.01 3112
3617.57 3566
3618.14 3695
3618.71 3871
3619.28 4107
3619.84 4051
3620.41 4000
3620.98 3814
3621.55 3647
3622.12 3446
3622.68 3115
3623.25 2966
3623.82 2816
3624.39 2559
3624.96 2417
3625.52 2294
3626.09 2291
3626.66 2260
3627.23 2242
3627.80 2206
3628.37 2133
3628.93 2083
3629.50 2097
3630.07 2159
3630.64 2205
3631.21 2108
3631.78 2152
3632.34 2186
3632.91 2114
3633.48 2112
3634.05 2076
3634.62 2121
3635.19 2112
3635.76 2098
3636.33 2188
3636.90 2156
3637.47 2162
3638.03 2089
3638.60 2177
3639.17 2263
3639.74 2315
3640.31 2292
3640.88 2377
3641.45 2542
3642.02 2656
3642.59 2759
3643.16 2843
3643.73 2793
3644.30 2603
3644.87 2648
3645.44 2648
3646.01 2668
3646.58 2558
3647.15 2573
3647.72 2459
3648.29 2415
3648.86 2435
3649.43 2422
3650.00 2375
3650.57 2508
3651.14 2668
3651.71 2629
3652.28 2769
3652.85 2911
3653.42 2979
3653.99 2989
3654.56 3048
3655.13 2971
3655.70 2901
3656.27 2836
3656.84 2794
3657.41 2775
3657.98 2655
3658.55 2762
3659.12 2871
3659.69 2894
3660.27 2902
3660.84 3119
3661.41 3130
3661.98 3073
3662.55 2995
3663.12 2856
3663.69 2798
3664.26 2657
3664.83 2804
3665.41 3042
3665.98 3170
3666.55 3372
3667.12 3574
3667.69 3779
3668.26 3712
3668.83 3726
3669.41 3357
3669.98 3160
3670.55 2860
3671.12 2822
3671.69 2793
3672.26 2700
3672.84 2672
3673.41 2640
3673.98 2632
3674.55 2553
3675.12 2646
3675.70 2859
3676.27 2850
3676.84 2796
3677.41 2782
3677.98 2819
3678.56 2896
3679.13 2835
3679.70 2819
3680.27 2937
3680.85 2850
3681.42 2776
3681.99 2720
3682.56 2620
3683.14 2449
3683.71 2380
3684.28 2393
3684.86 2374
3685.43 2304
3686.00 2308
3686.57 2373
3687.15 2300
3687.72 2258
3688.29 2250
3688.87 2396
3689.44 2533
3690.01 2550
3690.59 2705
3691.16 2695
3691.73 2802
3692.31 2827
3692.88 2839
3693.45 2636
3694.03 2631
3694.60 2527
3695.17 2393
3695.75 2412
3696.32 2333
3696.89 2246
3697.47 2269
3698.04 2221
3698.62 2173
3699.19 2096
3699.76 2194
3700.34 2190
3700.91 2145
3701.49 2161
3702.06 2125
3702.63 2065
3703.21 2220
3703.78 2314
3704.36 2224
3704.93 2292
3705.51 2260
3706.08 2325
3706.65 2400
3707.23 2329
3707.80 2387
3708.38 2362
3708.95 2425
3709.53 2500
3710.10 2583
3710.68 2649
3711.25 2571
3711.83 2463
3712.40 2398
3712.98 2317
3713.55 2326
3714.13 2304
3714.70 2203
3715.28 2174
3715.85 2320
3716.43 2314
3717.00 2265
3717.58 2300
3718.15 2309
3718.73 2261
3719.30 2313
3719.88 2333
3720.46 2298
3721.03 2342
3721.61 2245
3722.18 2266
3722.76 2283
3723.33 2135
3723.91 2160
3724.49 2230
3725.06 2117
3725.64 2026
3726.21 2096
3726.79 2110
3727.37 2094
3727.94 2077
3728.52 2044
3729.09 2095
3729.67 2061
3730.25 2236
3730.82 2292
3731.40 2478
3731.98 2668
3732.55 2685
3733.13 2726
3733.71 3064
3734.28 3138
3734.86 3167
3735.44 3110
3736.01 2929
3736.59 2822
3737.17 2863
3737.74 2732
3738.32 2553
3738.90 2332
3739.47 2358
3740.05 2278
3740.63 2242
3741.20 2220
3741.78 2174
3742.36 2094
3742.94 2049
3743.51 2165
3744.09 2116
3744.67 1977
3745.25 2022
3745.82 2076
3746.40 2185
3746.98 2045
3747.56 2199
3748.13 2177
3748.71 2153
3749.29 2112
3749.87 2050
3750.45 2095
3751.02 2108
3751.60 2131
3752.18 2161
3752.76 2059
3753.34 2052
3753.91 1992
3754.49 2043
3755.07 2034
3755.65 2060
3756.23 2099
3756.80 2144
3757.38 2160
3757.96 2212
3758.54 2200
3759.12 2315
3759.70 2255
3760.28 2261
3760.85 2338
3761.43 2304
3762.01 2392
3762.59 2356
3763.17 2439
3763.75 2398
3764.33 2386
3764.91 2407
3765.49 2415
3766.06 2382
3766.64 2271
3767.22 2278
3767.80 2242
3768.38 2106
3768.96 2129
3769.54 2111
3770.12 2057
3770.70 2118
3771.28 2199
3771.86 2214
3772.44 2170
3773.02 2319
3773.60 2292
3774.18 2246
3774.76 2197
3775.34 2195
3775.92 2145
3776.50 2165
3777.08 2081
3777.66 2092
3778.24 2177
3778.82 2107
3779.40 2136
3779.98 2171
3780.56 2235
3781.14 2343
3781.72 2351
3782.30 2204
3782.88 2126
3783.46 2038
3784.04 2045
3784.62 2037
3785.20 2054
3785.78 2098
3786.36 2056
3786.94 2080
3787.52 2040
3788.10 2181
3788.68 2157
3789.26 2155
3789.84 2270
3790.43 2261
3791.01 2203
3791.59 2179
3792.17 2252
3792.75 2219
3793.33 2269
3793.91 2213
3794.49 2191
3795.07 2177
3795.66 2260
3796.24 2261
3796.82 2214
3797.40 2163
3797.98 2242
3798.56 2265
3799.15 2247
3799.73 2434
3800.31 2393
3800.89 2481
3801.47 2595
3802.05 2767
3802.64 2772
3803.22 2778
3803.80 2904
3804.38 2801
3804.96 2702
3805.55 2718
3806.13 2706
3806.71 2848
3807.29 2842
3807.87 2995
3808.46 3214
3809.04 3409
3809.62 3664
3810.20 3597
3810.79 3601
3811.37 3532
3811.95 3590
3812.53 3509
3813.12 3423
3813.70 3176
3814.28 3134
3814.87 3294
3815.45 3494
3816.03 3607
3816.61 3549
3817.20 3480
3817.78 3542
3818.36 3516
3818.95 3335
3819.53 3081
3820.11 2932
3820.70 2806
3821.28 2840
3821.86 2877
3822.45 2994
3823.03 2939
3823.61 3040
3824.20 3011
3824.78 3160
3825.36 3013
3825.95 2898
3826.53 2874
3827.11 2705
3827.70 2581
3828.28 2641
3828.87 2487
3829.45 2461
3830.03 2457
3830.62 2585
3831.20 2630
3831.79 2537
3832.37 2616
3832.95 2685
3833.54 2666
3834.12 2567
3834.71 2660
3835.29 2638
3835.88 2615
3836.46 2515
3837.05 2591
3837.63 2580
3838.21 2587
3838.80 2430
3839.38 2453
3839.97 2363
3840.55 2317
3841.14 2326
3841.72 2317
3842.31 2304
3842.89 2345
3843.48 2480
3844.06 2514
3844.65 2658
3845.23 2828
3845.82 3117
3846.40 3421
3846.99 3818
3847.57 3836
3848.16 3748
3848.74 3539
3849.33 3370
3849.92 3072
3850.50 3022
3851.09 2878
3851.67 2656
3852.26 2527
3852.84 2465
3853.43 2571
3854.02 2650
3854.60 2597
3855.19 2556
3855.77 2647
3856.36 2576
3856.94 2688
3857.53 2562
3858.12 2659
3858.70 2705
3859.29 2784
3859.88 3070
3860.46 3351
3861.05 3738
3861.63 4076
3862.22 4189
3862.81 4218
3863.39 4349
3863.98 4306
3864.57 4173
3865.15 3985
3865.74 4022
3866.33 3824
3866.91 3569
3867.50 3463
3868.09 3325
3868.67 3037
3869.26 2848
3869.85 2712
3870.44 2618
3871.02 2668
3871.61 2689
3872.20 2602
3872.78 2575
3873.37 2657
3873.96 2727
3874.55 2825
3875.13 2905
3875.72 2848
3876.31 2683
3876.90 2620
3877.48 2632
3878.07 2509
3878.66 2443
3879.25 2533
3879.83 2564
3880.42 2545
3881.01 2447
3881.60 2336
3882.19 2290
3882.77 2252
3883.36 2283
3883.95 2236
3884.54 2250
3885.13 2219
3885.71 2170
3886.30 2248
3886.89 2238
3887.48 2291
3888.07 2259
3888.66 2269
3889.24 2389
3889.83 2473
3890.42 2523
3891.01 2496
3891.60 2572
3892.19 2566
3892.78 2571
3893.36 2526
3893.95 2344
3894.54 2417
3895.13 2402
3895.72 2285
3896.31 2192
3896.90 2159
3897.49 2233
3898.08 2204
3898.67 2192
3899.26 2278
3899.84 2189
3900.43 2186
3901.02 2270
3901.61 2196
3902.20 2250
3902.79 2223
3903.38 2197
3903.97 2041
3904.56 2107
3905.15 2075
3905.74 2043
3906.33 2248
3906.92 2275
3907.51 2261
3908.10 2240
3908.69 2273
3909.28 2319
3909.87 2308
3910.46 2191
3911.05 2203
3911.64 2195
3912.23 2101
3912.82 2028
3913.41 1946
3914.00 1988
3914.59 2000
3915.18 2006
3915.77 2022
3916.36 2048
3916.95 2067
3917.54 2015
3918.13 2062
3918.72 2073
3919.32 2008
3919.91 2128
3920.50 2115
3921.09 2021
3921.68 1980
3922.27 1962
3922.86 1960
3923.45 1919
3924.04 1859
3924.63 1870
3925.23 1868
3925.82 1787
3926.41 1841
3927.00 1853
3927.59 1849
3928.18 1916
3928.77 1856
3929.36 1816
3929.96 1861
3930.55 1963
3931.14 1918
3931.73 1837
3932.32 1811
3932.91 1820
3933.51 1806
3934.10 1835
3934.69 1847
3935.28 1801
3935.87 1818
3936.47 1897
3937.06 1822
3937.65 1863
3938.24 1890
3938.83 1992
3939.43 1961
3940.02 1953
3940.61 2044
3941.20 2061
3941.80 2123
3942.39 2105
3942.98 2141
3943.57 2103
3944.17 2072
3944.76 2092
3945.35 2095
3945.94 2111
3946.54 2054
3947.13 1899
3947.72 1953
3948.32 1892
3948.91 1945
3949.50 1910
3950.10 1846
3950.69 1894
3951.28 1918
3951.87 1859
3952.47 1933
3953.06 1909
3953.65 1944
3954.25 1977
3954.84 1880
3955.43 1978
3956.03 1976
3956.62 2017
3957.22 2082
3957.81 2103
3958.40 2198
3959.00 2201
3959.59 2134
3960.18 2126
3960.78 2274
3961.37 2175
3961.97 2130
3962.56 2196
3963.15 2214
3963.75 2102
3964.34 2148
3964.94 2254
3965.53 2274
3966.12 2331
3966.72 2367
3967.31 2481
3967.91 2664
3968.50 2701
3969.10 2735
3969.69 2727
3970.29 2685
3970.88 2615
3971.47 2465
3972.07 2327
3972.66 2196
3973.26 2182
3973.85 2166
3974.45 2091
3975.04 2157
3975.64 2173
3976.23 2304
3976.83 2347
3977.42 2638
3978.02 2821
3978.61 2823
3979.21 2798
3979.80 2802
3980.40 2695
3981.00 2575
3981.59 2436
3982.19 2300
3982.78 2179
3983.38 2232
3983.97 2365
3984.57 2272
3985.16 2216
3985.76 2196
3986.36 2187
3986.95 2186
3987.55 2189
3988.14 2244
3988.74 2235
3989.34 2311
3989.93 2206
3990.53 2203
3991.12 2267
3991.72 2262
3992.32 2256
3992.91 2404
3993.51 2388
3994.10 2432
3994.70 2468
3995.30 2449
3995.89 2472
3996.49 2467
3997.09 2528
3997.68 2493
3998.28 2458
3998.88 2490
3999.47 2459
4000.07 2504
4000.67 2563
4001.26 2531
4001.86 2497
4002.46 2393
4003.06 2321
4003.65 2346
4004.25 2321
4004.85 2349
4005.44 2326
4006.04 2273
4006.64 2285
4007.24 2272
4007.83 2204
4008.43 2153
4009.03 2083
4009.63 2184
4010.22 2185
4010.82 2102
4011.42 2111
4012.02 2080
4012.61 2075
4013.21 2141
4013.81 2188
4014.41 2070
4015.01 2164
4015.60 2274
4016.20 2365
4016.80 2435
4017.40 2532
4018.00 2529
4018.59 2656
4019.19 2532
4019.79 2652
4020.39 2643
4020.99 2548
4021.59 2448
4022.18 2343
4022.78 2329
4023.38 2253
4023.98 2158
4024.58 2112
4025.18 2124
4025.78 2182
4026.37 2238
4026.97 2218
4027.57 2150
4028.17 2173
4028.77 2316
4029.37 2415
4029.97 2395
4030.57 2121
4031.17 2219
4031.76 2321
4032.36 2324
4032.96 2298
4033.56 2295
4034.16 2305
4034.76 2258
4035.36 2306
4035.96 2291
4036.56 2288
4037.16 2308
4037.76 2219
4038.36 2091
4038.96 2042
4039.56 2099
4040.16 2026
4040.76 1992
4041.36 1901
4041.96 1801
4042.56 1864
4043.16 1935
4043.76 1842
4044.36 1829
4044.96 1935
4045.56 1902
4046.16 1895
4046.76 1907
4047.36 1898
4047.96 1927
4048.56 1966
4049.16 1874
4049.76 1844
4050.36 1865
4050.96 1896
4051.56 1920
4052.16 1949
4052.76 1918
4053.36 1768
4053.97 1754
4054.57 1819
4055.17 1929
4055.77 1825
4056.37 1773
4056.97 1834
4057.57 1824
4058.17 1799
4058.77 1779
4059.37 1754
4059.98 1806
4060.58 1774
4061.18 1860
4061.78 1941
4062.38 1981
4062.98 1894
4063.58 1933
4064.19 2030
4064.79 2090
4065.39 2233
4065.99 2270
4066.59 2336
4067.19 2315
4067.80 2313
4068.40 2384
4069.00 2294
4069.60 2233
4070.20 2118
4070.81 2067
4071.41 1944
4072.01 1922
4072.61 1960
4073.21 1809
4073.82 1865
4074.42 1837
4075.02 1693
4075.62 1770
4076.23 1803
4076.83 1827
4077.43 1764
4078.03 1833
4078.64 1876
4079.24 1822
4079.84 1812
4080.44 1819
4081.05 1743
4081.65 1773
4082.25 1713
4082.86 1723
4083.46 1673
4084.06 1720
4084.67 1786
4085.27 1717
4085.87 1810
4086.47 1738
4087.08 1732
4087.68 1792
4088.28 1764
4088.89 1824
4089.49 1787
4090.09 1733
4090.70 1830
4091.30 1751
4091.91 1708
4092.51 1783
4093.11 1739
4093.72 1761
4094.32 1775
4094.92 1816
4095.53 1749
4096.13 1870
4096.74 1794
4097.34 1766
4097.94 1865
4098.55 1813
4099.15 1847
4099.76 1829
4100.36 1805
4100.97 1878
4101.57 1792
4102.17 1798
4102.78 1800
4103.38 1893
4103.99 1805
4104.59 1833
4105.20 1871
4105.80 1808
4106.41 1807
4107.01 1808
4107.62 1814
4108.22 1745
4108.82 1766
4109.43 1816
4110.03 1752
4110.64 1710
4111.24 1719
4111.85 1758
4112.45 1733
4113.06 1723
4113.67 1710
4114.27 1756
4114.88 1777
4115.48 1867
4116.09 1780
4116.69 1663
4117.30 1663
4117.90 1796
4118.51 1793
4119.11 1711
4119.72 1675
4120.33 1737
4120.93 1695
4121.54 1788
4122.14 1730
4122.75 1737
4123.35 1725
4123.96 1748
4124.57 1782
4125.17 1701
4125.78 1689
4126.39 1813
4126.99 1776
4127.60 1708
4128.20 1777
4128.81 1708
4129.42 1752
4130.02 1717
4130.63 1727
4131.24 1688
4131.84 1739
4132.45 1668
4133.06 1723
4133.66 1802
4134.27 1935
4134.88 1913
4135.48 1990
4136.09 2038
4136.70 1831
4137.30 1919
4137.91 1932
4138.52 1812
4139.12 2010
4139.73 2042
4140.34 1965
4140.95 1885
4141.55 1924
4142.16 1916
4142.77 1912
4143.38 1980
4143.98 1985
4144.59 1921
4145.20 1975
4145.81 1929
4146.41 1914
4147.02 1894
4147.63 1877
4148.24 1908
4148.84 1848
4149.45 1801
4150.06 1698
4150.67 1625
4151.28 1643
4151.88 1657
4152.49 1749
4153.10 1733
4153.71 1812
4154.32 1797
4154.92 1679
4155.53 1738
4156.14 1768
4156.75 1781
4157.36 1849
4157.97 1895
4158.57 1919
4159.18 2001
4159.79 2035
4160.40 2184
4161.01 2130
4161.62 2088
4162.23 2021
4162.84 2001
4163.44 2013
4164.05 1836
4164.66 1833
4165.27 1837
4165.88 1890
4166.49 1917
4167.10 1935
4167.71 1906
4168.32 1902
4168.93 1964
4169.54 1954
4170.15 2029
4170.75 2156
4171.36 2244
4171.97 2409
4172.58 2348
4173.19 2213
4173.80 2309
4174.41 2301
4175.02 2332
4175.63 2277
4176.24 2191
4176.85 2062
4177.46 2040
4178.07 1981
4178.68 1978
4179.29 1868
4179.90 1784
4180.51 1835
4181.12 1798
4181.73 1778
4182.34 1838
4182.95 1915
4183.56 1789
4184.17 1780
4184.78 1940
4185.39 1909
4186.00 1921
4186.61 1944
4187.23 1935
4187.84 1867
4188.45 1918
4189.06 1832
4189.67 1880
4190.28 1826
4190.89 1866
4191.50 1814
4192.11 1824
4192.72 1909
4193.33 1851
4193.94 1852
4194.56 1941
4195.17 1932
4195.78 2030
4196.39 1999
4197.00 2058
4197.61 1985
4198.22 1958
4198.84 1931
4199.45 1899
4200.06 1856
4200.67 1841
4201.28 1806
4201.89 1859
4202.50 1873
4203.12 1749
4203.73 1764
4204.34 1832
4204.95 1858
4205.56 1796
4206.18 1760
4206.79 1858
4207.40 2031
4208.01 1946
4208.62 2016
4209.24 1903
4209.85 2051
4210.46 2144
4211.07 2210
4211.69 2231
4212.30 2192
4212.91 2161
4213.52 2218
4214.14 2208
4214.75 2114
4215.36 2124
4215.97 2151
4216.59 2128
4217.20 2099
4217.81 2023
4218.43 2131
4219.04 2173
4219.65 2247
4220.26 2287
4220.88 2252
4221.49 2350
4222.10 2608
4222.72 2671
4223.33 2681
4223.94 2840
4224.56 2823
4225.17 2812
4225.78 2884
4226.40 2815
4227.01 2904
4227.62 3128
4228.24 3372
4228.85 3545
4229.46 3682
4230.08 3655
4230.69 3587
4231.31 3395
4231.92 3237
4232.53 2996
4233.15 2757
4233.76 2691
4234.38 2628
4234.99 2584
4235.60 2477
4236.22 2417
4236.83 2397
4237.45 2364
4238.06 2397
4238.68 2365
4239.29 2168
4239.90 2175
4240.52 2160
4241.13 2339
4241.75 2315
4242.36 2290
4242.98 2235
4243.59 2175
4244.21 2374
4244.82 2328
4245.44 2236
4246.05 2412
4246.67 2363
4247.28 2274
4247.90 2314
4248.51 2388
4249.13 2326
4249.74 2250
4250.36 2246
4250.97 2180
4251.59 2134
4252.20 2145
4252.82 2144
4253.43 2164
4254.05 2134
4254.66 2145
4255.28 2179
4255.89 2144
4256.51 2163
4257.13 2169
4257.74 2127
4258.36 2105
4258.97 2215
4259.59 2217
4260.21 2316
4260.82 2351
4261.44 2382
4262.05 2533
4262.67 2772
4263.29 2974
4263.90 3243
4264.52 3358
4265.13 3349
4265.75 3372
4266.37 3362
4266.98 3056
4267.60 2800
4268.22 2690
4268.83 2596
4269.45 2502
4270.07 2505
4270.68 2502
4271.30 2413
4271.92 2361
4272.53 2316
4273.15 2317
4273.77 2294
4274.38 2232
4275.00 2231
4275.62 2329
4276.23 2402
4276.85 2565
4277.47 2736
4278.09 2885
4278.70 2971
4279.32 2956
4279.94 2927
4280.56 2783
4281.17 2723
4281.79 2689
4282.41 2547
4283.03 2390
4283.64 2334
4284.26 2150
4284.88 2253
4285.50 2241
4286.11 2096
4286.73 2054
4287.35 2017
4287.97 2030
4288.59 1961
4289.20 2019
4289.82 2052
4290.44 2001
4291.06 2020
4291.68 1964
4292.29 1907
4292.91 2078
4293.53 1958
4294.15 1977
4294.77 1991
4295.39 1905
4296.00 2032
4296.62 2005
4297.24 2021
4297.86 2052
4298.48 2128
4299.10 2141
4299.72 1961
4300.33 1998
4300.95 2104
4301.57 2128
4302.19 2136
4302.81 2111
4303.43 2037
4304.05 2053
4304.67 2163
4305.29 2174
4305.91 2236
4306.53 2268
4307.14 2101
4307.76 2038
4308.38 2079
4309.00 2008
4309.62 2126
4310.24 2173
4310.86 2152
4311.48 2103
4312.10 2106
4312.72 2110
4313.34 2211
4313.96 2221
4314.58 2265
4315.20 2155
4315.82 2244
4316.44 2304
4317.06 2235
4317.68 2271
4318.30 2320
4318.92 2270
4319.54 2263
4320.16 2223
4320.78 2183
4321.40 2203
4322.02 2234
4322.64 2289
4323.26 2440
4323.88 2418
4324.50 2586
4325.12 2558
4325.74 2660
4326.36 2789
4326.99 2843
4327.61 2785
4328.23 2770
4328.85 2866
4329.47 2973
4330.09 3239
4330.71 3372
4331.33 3806
4331.95 4372
4332.57 4984
4333.19 5761
4333.82 6387
4334.44 6890
4335.06 6816
4335.68 6481
4336.30 6065
4336.92 5449
4337.54 5038
4338.17 4692
4338.79 4409
4339.41 4269
4340.03 3964
4340.65 3981
4341.27 3687
4341.90 3553
4342.52 3470
4343.14 3429
4343.76 3481
4344.38 3508
4345.01 4037
4345.63 4603
4346.25 5182
4346.87 5955
4347.49 6452
4348.12 6952
4348.74 7037
4349.36 6774
4349.98 6345
4350.61 5807
4351.23 5094
4351.85 4872
4352.47 4425
4353.10 4226
4353.72 4124
4354.34 3734
4354.96 3335
4355.59 3213
4356.21 3098
4356.83 2950
4357.46 2811
4358.08 2821
4358.70 2786
4359.32 2659
4359.95 2773
4360.57 2772
4361.19 2725
4361.82 2610
4362.44 2627
4363.06 2612
4363.69 2534
4364.31 2556
4364.93 2462
4365.56 2548
4366.18 2507
4366.80 2410
4367.43 2572
4368.05 2593
4368.67 2543
4369.30 2605
4369.92 2411
4370.55 2420
4371.17 2394
4371.79 2376
4372.42 2348
4373.04 2417
4373.67 2397
4374.29 2345
4374.91 2289
4375.54 2273
4376.16 2368
4376.79 2308
4377.41 2368
4378.04 2389
4378.66 2564
4379.28 2820
4379.91 2882
4380.53 2847
4381.16 2803
4381.78 2879
4382.41 2835
4383.03 2742
4383.66 2604
4384.28 2585
4384.91 2562
4385.53 2712
4386.16 2620
4386.78 2582
4387.41 2466
4388.03 2467
4388.66 2494
4389.28 2466
4389.91 2633
4390.53 2809
4391.16 2869
4391.78 2868
4392.41 2928
4393.03 3146
4393.66 3293
4394.28 3114
4394.91 2953
4395.54 2868
4396.16 2768
4396.79 2696
4397.41 2570
4398.04 2452
4398.66 2359
4399.29 2409
4399.92 2383
4400.54 2411
4401.17 2382
4401.79 2347
4402.42 2324
4403.05 2262
4403.67 2262
4404.30 2261
4404.93 2207
4405.55 2234
4406.18 2269
4406.80 2377
4407.43 2302
4408.06 2344
4408.68 2379
4409.31 2371
4409.94 2404
4410.56 2439
4411.19 2267
4411.82 2325
4412.44 2264
4413.07 2164
4413.70 2206
4414.33 2097
4414.95 2047
4415.58 2043
4416.21 2157
4416.83 2090
4417.46 2047
4418.09 2117
4418.72 2085
4419.34 2061
4419.97 2044
4420.60 1946
4421.22 2025
4421.85 1981
4422.48 1951
4423.11 1978
4423.73 1946
4424.36 1950
4424.99 2073
4425.62 1843
4426.25 1908
4426.87 1846
4427.50 1824
4428.13 1805
4428.76 1792
4429.39 1852
4430.01 1877
4430.64 1862
4431.27 1816
4431.90 1792
4432.53 1733
4433.15 1830
4433.78 1830
4434.41 1826
4435.04 1862
4435.67 1904
4436.30 1848
4436.93 1920
4437.55 1860
4438.18 1906
4438.81 1869
4439.44 1873
4440.07 1849
4440.70 1740
4441.33 1855
4441.96 1879
4442.58 1820
4443.21 1863
4443.84 1874
4444.47 1868
4445.10 1936
4445.73 1945
4446.36 1982
4446.99 2028
4447.62 2000
4448.25 2025
4448.88 2069
4449.51 2108
4450.14 2018
4450.76 2051
4451.39 1995
4452.02 1916
4452.65 1877
4453.28 1944
4453.91 1990
4454.54 1931
4455.17 1991
4455.80 2159
4456.43 2266
4457.06 2248
4457.69 2398
4458.32 2425
4458.95 2445
4459.58 2272
4460.21 2228
4460.84 2084
4461.47 2026
4462.10 1929
4462.73 1832
4463.36 1783
4464.00 1802
4464.63 1748
4465.26 1715
4465.89 1725
4466.52 1837
4467.15 1815
4467.78 1911
4468.41 1849
4469.04 1799
4469.67 1702
4470.30 1729
4470.93 1713
4471.56 1754
4472.20 1738
4472.83 1720
4473.46 1708
4474.09 1712
4474.72 1739
4475.35 1678
4475.98 1683
4476.61 1714
4477.25 1780
4477.88 1753
4478.51 1764
4479.14 1855
4479.77 1814
4480.40 1719
4481.03 1735
4481.67 1788
4482.30 1847
4482.93 1884
4483.56 1872
4484.19 1845
4484.83 1922
4485.46 1850
4486.09 1869
4486.72 1896
4487.35 1844
4487.99 1946
4488.62 1899
4489.25 1910
4489.88 1901
4490.52 1967
4491.15 1972
4491.78 2008
4492.41 1966
4493.05 1854
4493.68 1847
4494.31 1881
4494.94 1872
4495.58 1829
4496.21 1894
4496.84 1924
4497.47 1886
4498.11 1872
4498.74 1970
4499.37 2000
4500.01 2077
4500.64 2376
4501.27 2414
4501.91 2477
4502.54 2687
4503.17 2845
4503.80 2855
4504.44 2708
4505.07 2697
4505.71 2753
4506.34 2564
4506.97 2568
4507.61 2513
4508.24 2455
4508.87 2443
4509.51 2344
4510.14 2201
4510.77 2255
4511.41 2282
4512.04 2193
4512.68 2155
4513.31 2218
4513.94 2287
4514.58 2222
4515.21 2130
4515.85 2021
4516.48 2034
4517.11 2066
4517.75 2014
4518.38 1908
4519.02 1898
4519.65 1879
4520.29 1851
4520.92 1938
4521.55 1922
4522.19 1999
4522.82 2029
4523.46 1878
4524.09 2053
4524.73 2086
4525.36 2004
4526.00 2046
4526.63 2166
4527.27 1999
4527.90 2112
4528.54 2270
4529.17 2452
4529.81 2690
4530.44 3015
4531.08 3450
4531.71 3864
4532.35 4196
4532.98 4294
4533.62 4428
4534.25 4131
4534.89 3930
4535.53 3724
4536.16 3227
4536.80 3044
4537.43 2840
4538.07 2591
4538.70 2431
4539.34 2270
4539.98 2147
4540.61 2004
4541.25 1953
4541.88 1843
4542.52 1811
4543.16 1843
4543.79 1911
4544.43 1922
4545.06 1853
4545.70 1782
4546.34 1771
4546.97 1828
4547.61 1848
4548.25 1803
4548.88 1777
4549.52 1858
4550.15 1781
4550.79 1727
4551.43 1707
4552.06 1751
4552.70 1841
4553.34 1866
4553.97 1865
4554.61 1831
4555.25 1798
4555.89 1729
4556.52 1786
4557.16 1794
4557.80 1797
4558.43 1829
4559.07 1766
4559.71 1760
4560.35 1826
4560.98 1850
4561.62 1857
4562.26 1874
4562.89 1841
4563.53 1887
4564.17 1871
4564.81 1872
4565.44 1849
4566.08 1915
4566.72 1915
4567.36 1950
4568.00 1946
4568.63 2076
4569.27 2116
4569.91 2101
4570.55 2147
4571.19 2098
4571.82 2163
4572.46 2163
4573.10 2072
4573.74 2026
4574.38 2059
4575.01 1938
4575.65 1931
4576.29 1921
4576.93 1801
4577.57 1829
4578.21 1772
4578.84 1835
4579.48 1833
4580.12 1818
4580.76 1875
4581.40 1859
4582.04 1864
4582.68 1930
4583.32 1881
4583.95 1863
4584.59 1937
4585.23 2036
4585.87 2105
4586.51 2200
4587.15 2260
4587.79 2439
4588.43 2655
4589.07 2915
4589.71 2966
4590.35 2937
4590.99 2882
4591.62 2851
4592.26 2699
4592.90 2769
4593.54 2756
4594.18 2766
4594.82 2713
4595.46 2535
4596.10 2358
4596.74 2305
4597.38 2278
4598.02 2108
4598.66 2019
4599.30 2005
4599.94 1990
4600.58 2063
4601.22 1991
4601.86 1955
4602.50 2026
4603.14 2058
4603.78 2037
4604.42 2007
4605.06 1998
4605.70 1905
4606.34 1936
4606.98 2084
4607.62 2035
4608.27 1915
4608.91 1897
4609.55 1898
4610.19 1961
4610.83 1966
4611.47 1853
4612.11 1873
4612.75 1860
4613.39 1731
4614.03 1787
4614.67 1802
4615.31 1813
4615.96 1844
4616.60 1883
4617.24 1850
4617.88 1838
4618.52 1851
4619.16 1889
4619.80 1910
4620.44 1849
4621.09 1821
4621.73 1649
4622.37 1718
4623.01 1789
4623.65 1758
4624.29 1745
4624.94 1761
4625.58 1756
4626.22 1685
4626.86 1769
4627.50 1782
4628.15 1787
4628.79 1740
4629.43 1762
4630.07 1842
4630.71 1900
4631.36 1907
4632.00 1990
4632.64 2089
4633.28 2259
4633.93 2231
4634.57 2198
4635.21 2290
4635.85 2133
4636.50 2083
4637.14 2091
4637.78 2109
4638.42 2084
4639.07 2192
4639.71 2179
4640.35 2227
4640.99 2185
4641.64 2201
4642.28 2181
4642.92 2116
4643.57 2098
4644.21 1983
4644.85 1960
4645.50 1976
4646.14 1961
4646.78 1895
4647.43 1943
4648.07 1968
4648.71 1946
4649.36 2001
4650.00 2025
4650.64 2132
4651.29 2194
4651.93 2273
4652.57 2352
4653.22 2439
4653.86 2493
4654.50 2640
4655.15 2580
4655.79 2480
4656.44 2331
4657.08 2306
4657.72 2110
4658.37 2078
4659.01 2000
4659.66 1863
4660.30 1882
4660.94 1795
4661.59 1871
4662.23 1799
4662.88 1756
4663.52 1688
4664.17 1676
4664.81 1666
4665.46 1633
4666.10 1591
4666.74 1640
4667.39 1610
4668.03 1700
4668.68 1654
4669.32 1669
4669.97 1621
4670.61 1590
4671.26 1558
4671.90 1620
4672.55 1589
4673.19 1620
4673.84 1642
4674.48 1672
4675.13 1693
4675.77 1775
4676.42 1748
4677.07 1752
4677.71 1740
4678.36 1711
4679.00 1780
4679.65 1721
4680.29 1755
4680.94 1818
4681.58 1819
4682.23 1855
4682.88 1881
4683.52 1791
4684.17 1762
4684.81 1707
4685.46 1766
4686.10 1877
4686.75 1939
4687.40 1861
4688.04 1870
4688.69 1959
4689.34 2040
4689.98 2046
4690.63 2118
4691.27 2086
4691.92 2229
4692.57 2170
4693.21 2185
4693.86 2254
4694.51 2311
4695.15 2254
4695.80 2259
4696.45 2239
4697.09 2362
4697.74 2424
4698.39 2318
4699.03 2305
4699.68 2492
4700.33 2670
4700.97 2807
4701.62 3011
4702.27 2907
4702.92 2647
4703.56 2558
4704.21 2526
4704.86 2371
4705.50 2442
4706.15 2254
4706.80 2273
4707.45 2322
4708.09 2293
4708.74 2228
4709.39 2225
4710.04 2189
4710.68 2049
4711.33 2004
4711.98 2001
4712.63 2032
4713.28 2049
4713.92 2050
4714.57 2102
4715.22 2141
4715.87 2085
4716.52 2030
4717.16 2037
4717.81 2079
4718.46 2048
4719.11 2040
4719.76 2001
4720.41 2085
4721.05 2121
4721.70 2176
4722.35 2219
4723.00 2165
4723.65 2192
4724.30 2241
4724.94 2179
4725.59 2119
4726.24 2141
4726.89 2169
4727.54 2185
4728.19 2177
4728.84 2225
4729.49 2245
4730.14 2107
4730.78 2097
4731.43 2080
4732.08 1956
4732.73 1937
4733.38 2029
4734.03 1971
4734.68 1957
4735.33 1921
4735.98 1954
4736.63 1939
4737.28 1995
4737.93 1947
4738.58 1962
4739.23 1990
4739.88 2007
4740.53 2075
4741.18 2132
4741.83 2139
4742.47 2185
4743.12 2196
4743.77 2185
4744.42 2191
4745.07 2140
4745.72 2047
4746.37 2069
4747.03 2073
4747.68 1898
4748.33 1975
4748.98 1878
4749.63 1924
4750.28 2030
4750.93 2095
4751.58 2105
4752.23 2150
4752.88 2197
4753.53 2235
4754.18 2256
4754.83 2215
4755.48 2219
4756.13 2205
4756.78 2158
4757.43 2224
4758.08 2260
4758.74 2079
4759.39 2106
4760.04 2312
4760.69 2351
4761.34 2482
4761.99 2581
4762.64 2692
4763.29 2770
4763.94 2665
4764.60 2588
4765.25 2515
4765.90 2471
4766.55 2325
4767.20 2228
4767.85 2261
4768.51 2196
4769.16 2180
4769.81 2236
4770.46 2258
4771.11 2300
4771.76 2252
4772.42 2127
4773.07 2229
4773.72 2194
4774.37 2102
4775.02 1996
4775.68 2034
4776.33 2085
4776.98 2114
4777.63 2028
4778.29 2048
4778.94 2024
4779.59 2017
4780.24 2076
4780.89 2149
4781.55 2150
4782.20 2221
4782.85 2166
4783.51 2117
4784.16 2075
4784.81 2058
4785.46 2111
4786.12 2101
4786.77 2074
4787.42 2057
4788.08 2084
4788.73 2072
4789.38 2085
4790.03 2068
4790.69 2036
4791.34 2189
4791.99 2193
4792.65 2157
4793.30 2278
4793.95 2205
4794.61 2266
4795.26 2199
4795.91 2125
4796.57 2165
4797.22 2284
4797.87 2332
4798.53 2347
4799.18 2535
4799.84 2735
4800.49 2904
4801.14 3103
4801.80 3186
4802.45 3450
4803.11 3533
4803.76 3404
4804.41 3179
4805.07 2890
4805.72 2831
4806.38 2617
4807.03 2504
4807.68 2479
4808.34 2510
4808.99 2425
4809.65 2371
4810.30 2295
4810.96 2298
4811.61 2240
4812.27 2321
4812.92 2290
4813.58 2417
4814.23 2394
4814.89 2446
4815.54 2495
4816.19 2493
4816.85 2554
4817.50 2520
4818.16 2571
4818.81 2577
4819.47 2621
4820.13 2675
4820.78 2721
4821.44 2797
4822.09 2968
4822.75 3108
4823.40 3153
4824.06 3339
4824.71 3477
4825.37 3393
4826.02 3241
4826.68 3222
4827.33 2990
4827.99 2884
4828.65 2720
4829.30 2739
4829.96 2782
4830.61 2808
4831.27 2738
4831.93 2781
4832.58 2798
4833.24 2884
4833.89 2880
4834.55 2948
4835.21 3058
4835.86 3038
4836.52 3262
4837.17 3446
4837.83 3587
4838.49 3585
4839.14 3587
4839.80 3571
4840.46 3495
4841.11 3570
4841.77 3589
4842.43 3654
4843.08 3486
4843.74 3397
4844.40 3533
4845.05 3524
4845.71 3400
4846.37 3506
4847.02 3470
4847.68 3545
4848.34 3504
4849.00 3660
4849.65 3989
4850.31 4238
4850.97 4801
4851.62 4994
4852.28 5260
4852.94 5051
4853.60 4991
4854.25 4563
4854.91 4508
4855.57 4295
4856.23 4168
4856.88 4288
4857.54 4427
4858.20 4795
4858.86 5304
4859.52 5567
4860.17 5695
4860.83 5522
4861.49 5490
4862.15 5158
4862.81 4662
4863.46 4401
4864.12 4215
4864.78 4018
4865.44 3870
4866.10 3976
4866.75 3764
4867.41 3837
4868.07 3801
4868.73 3884
4869.39 3859
4870.05 3754
4870.71 3697
4871.36 3562
4872.02 3556
4872.68 3547
4873.34 3628
4874.00 3457
4874.66 3338
4875.32 3288
4875.98 3269
4876.63 3287
4877.29 3231
4877.95 3088
4878.61 3227
4879.27 3131
4879.93 3240
4880.59 3251
4881.25 3265
4881.91 3130
4882.57 3070
4883.23 3155
4883.89 3002
4884.55 2906
4885.21 2760
4885.87 2691
4886.52 2812
4887.18 2742
4887.84 2703
4888.50 2870
4889.16 2853
4889.82 2782
4890.48 2840
4891.14 2833
4891.80 2994
4892.46 3085
4893.12 3009
4893.78 3077
4894.44 3116
4895.10 3052
4895.76 2955
4896.42 2936
4897.09 2796
4897.75 2773
4898.41 2880
4899.07 2839
4899.73 3075
4900.39 3309
4901.05 3470
4901.71 3489
4902.37 3451
4903.03 3273
4903.69 3082
4904.35 2899
4905.01 2780
4905.67 2640
4906.33 2446
4907.00 2387
4907.66 2397
4908.32 2400
4908.98 2405
4909.64 2401
4910.30 2518
4910.96 2432
4911.62 2354
4912.29 2362
4912.95 2407
4913.61 2470
4914.27 2377
4914.93 2323
4915.59 2255
4916.26 2287
4916.92 2287
4917.58 2157
4918.24 2176
4918.90 2266
4919.56 2305
4920.23 2233
4920.89 2188
4921.55 2251
4922.21 2240
4922.87 2223
4923.54 2227
4924.20 2171
4924.86 2239
4925.52 2233
4926.19 2195
4926.85 2240
4927.51 2179
4928.17 2227
4928.84 2166
4929.50 2110
4930.16 2143
4930.82 2115
4931.49 2186
4932.15 2078
4932.81 2087
4933.47 2125
4934.14 2066
4934.80 2058
4935.46 1986
4936.13 2083
4936.79 1947
4937.45 1980
4938.11 2008
4938.78 2030
4939.44 1995
4940.10 1879
4940.77 1919
4941.43 1907
4942.09 1843
4942.76 1899
4943.42 1901
4944.08 1930
4944.75 1920
4945.41 1902
4946.08 1909
4946.74 1882
4947.40 1798
4948.07 1788
4948.73 1883
4949.39 1783
4950.06 1736
4950.72 1819
4951.39 1858
4952.05 1812
4952.71 1874
4953.38 1831
4954.04 1898
4954.71 1810
4955.37 1806
4956.04 1857
4956.70 1928
4957.36 1853
4958.03 1844
4958.69 1885
4959.36 1974
4960.02 2118
4960.69 2200
4961.35 2259
4962.02 2278
4962.68 2364
4963.35 2485
4964.01 2506
4964.68 2699
4965.34 2734
4966.01 2736
4966.67 2706
4967.34 2545
4968.00 2398
4968.67 2265
4969.33 2059
4970.00 2011
4970.66 1956
4971.33 1937
4971.99 1939
4972.66 1903
4973.32 1866
4973.99 1862
4974.66 1850
4975.32 1909
4975.99 2082
4976.65 2059
4977.32 2146
4977.98 2290
4978.65 2265
4979.32 2149
4979.98 2185
4980.65 2083
4981.31 1976
4981.98 1921
4982.65 1878
4983.31 1743
4983.98 1777
4984.64 1788
4985.31 1854
4985.98 1850
4986.64 1845
4987.31 1865
4987.98 1814
4988.64 1827
4989.31 1786
4989.98 1779
4990.64 1746
4991.31 1724
4991.98 1682
4992.64 1732
4993.31 1751
4993.98 1843
4994.64 1768
4995.31 1717
4995.98 1651
4996.64 1717
4997.31 1764
4997.98 1661
4998.65 1611
4999.31 1718
4999.98 1730
5000.65 1588
5001.31 1604
5001.98 1634
5002.65 1627
5003.32 1518
5003.98 1536
5004.65 1569
5005.32 1556
5005.99 1630
5006.66 1656
5007.32 1577
5007.99 1619
5008.66 1704
5009.33 1703
5009.99 1647
5010.66 1652
5011.33 1701
5012.00 1684
5012.67 1706
5013.33 1738
5014.00 1640
5014.67 1630
5015.34 1674
5016.01 1648
5016.68 1602
5017.34 1559
5018.01 1674
5018.68 1629
5019.35 1630
5020.02 1510
5020.69 1584
5021.36 1612
5022.02 1667
5022.69 1799
5023.36 1821
5024.03 1801
5024.70 1764
5025.37 1789
5026.04 1764
5026.71 1805
5027.38 1793
5028.05 1742
5028.71 1658
5029.38 1599
5030.05 1649
5030.72 1641
5031.39 1563
5032.06 1563
5032.73 1502
5033.40 1560
5034.07 1490
5034.74 1503
5035.41 1564
5036.08 1505
5036.75 1546
5037.42 1521
5038.09 1552
5038.76 1495
5039.43 1457
5040.10 1472
5040.77 1523
5041.44 1575
5042.11 1590
5042.78 1647
5043.45 1563
5044.12 1596
5044.79 1536
5045.46 1533
5046.13 1545
5046.80 1652
5047.47 1649
5048.14 1615
5048.81 1622
5049.48 1576
5050.15 1575
5050.82 1551
5051.49 1538
5052.16 1604
5052.83 1547
5053.51 1577
5054.18 1536
5054.85 1532
5055.52 1590
5056.19 1574
5056.86 1566
5057.53 1483
5058.20 1503
5058.87 1512
5059.55 1495
5060.22 1528
5060.89 1572
5061.56 1543
5062.23 1580
5062.90 1582
5063.57 1596
5064.25 1592
5064.92 1592
5065.59 1635
5066.26 1577
5066.93 1525
5067.60 1593
5068.28 1534
5068.95 1538
5069.62 1587
5070.29 1561
5070.96 1559
5071.64 1477
5072.31 1491
5072.98 1569
5073.65 1596
5074.32 1565
5075.00 1604
5075.67 1626
5076.34 1616
5077.01 1661
5077.69 1626
5078.36 1578
5079.03 1608
5079.70 1716
5080.38 1721
5081.05 1729
5081.72 1738
5082.39 1676
5083.07 1702
5083.74 1640
5084.41 1607
5085.09 1580
5085.76 1635
5086.43 1627
5087.10 1658
5087.78 1615
5088.45 1709
5089.12 1794
5089.80 1825
5090.47 1859
5091.14 1948
5091.82 1962
5092.49 2007
5093.16 1989
5093.84 2015
5094.51 1944
5095.18 1912
5095.86 1839
5096.53 1814
5097.21 1802
5097.88 1672
5098.55 1717
5099.23 1644
5099.90 1637
5100.57 1674
5101.25 1751
5101.92 1642
5102.60 1663
5103.27 1745
5103.95 1760
5104.62 1867
5105.29 1880
5105.97 1976
5106.64 1961
5107.32 1840
5107.99 1748
5108.67 1812
5109.34 1733
5110.01 1678
5110.69 1682
5111.36 1676
5112.04 1693
5112.71 1732
5113.39 1728
5114.06 1712
5114.74 1655
5115.41 1628
5116.09 1771
5116.76 1758
5117.44 1879
5118.11 1907
5118.79 2099
5119.46 2309
5120.14 2514
5120.81 2528
5121.49 2553
5122.16 2504
5122.84 2530
5123.52 2427
5124.19 2260
5124.87 1996
5125.54 2069
5126.22 1875
5126.89 1882
5127.57 1826
5128.24 1714
5128.92 1712
5129.60 1772
5130.27 1775
5130.95 1773
5131.62 1808
5132.30 1847
5132.98 1909
5133.65 1880
5134.33 1910
5135.01 1752
5135.68 1745
5136.36 1827
5137.03 1728
5137.71 1726
5138.39 1696
5139.06 1752
5139.74 1770
5140.42 1754
5141.09 1703
5141.77 1697
5142.45 1722
5143.12 1694
5143.80 1717
5144.48 1628
5145.15 1582
5145.83 1620
5146.51 1604
5147.18 1512
5147.86 1570
5148.54 1621
5149.22 1572
5149.89 1472
5150.57 1522
5151.25 1497
5151.93 1505
5152.60 1496
5153.28 1506
5153.96 1448
5154.63 1507
5155.31 1485
5155.99 1596
5156.67 1638
5157.35 1624
5158.02 1694
5158.70 1793
5159.38 1792
5160.06 1842
5160.73 1698
5161.41 1712
5162.09 1714
5162.77 1644
5163.45 1525
5164.12 1664
5164.80 1587
5165.48 1613
5166.16 1548
5166.84 1583
5167.52 1591
5168.19 1564
5168.87 1603
5169.55 1602
5170.23 1496
5170.91 1533
5171.59 1482
5172.27 1518
5172.94 1491
5173.62 1438
5174.30 1498
5174.98 1459
5175.66 1467
5176.34 1436
5177.02 1539
5177.70 1512
5178.38 1498
5179.06 1517
5179.73 1531
5180.41 1455
5181.09 1474
5181.77 1469
5182.45 1464
5183.13 1440
5183.81 1448
5184.49 1483
5185.17 1482
5185.85 1468
5186.53 1433
5187.21 1425
5187.89 1440
5188.57 1404
5189.25 1424
5189.93 1472
5190.61 1463
5191.29 1408
5191.97 1428
5192.65 1428
5193.33 1518
5194.01 1518
5194.69 1452
5195.37 1468
5196.05 1461
5196.73 1493
5197.41 1480
5198.09 1482
5198.77 1516
5199.45 1515
5200.13 1563
5200.81 1522
5201.49 1551
5202.17 1558
5202.85 1528
5203.53 1526
5204.21 1587
5204.89 1606
5205.58 1480
5206.26 1455
5206.94 1543
5207.62 1554
5208.30 1477
5208.98 1508
5209.66 1531
5210.34 1576
5211.02 1587
5211.71 1512
5212.39 1612
5213.07 1760
5213.75 1738
5214.43 1719
5215.11 1693
5215.79 1791
5216.48 1877
5217.16 1849
5217.84 1815
5218.52 1849
5219.20 1854
5219.88 1836
5220.57 1724
5221.25 1651
5221.93 1759
5222.61 1724
5223.29 1866
5223.98 1901
5224.66 1952
5225.34 1998
5226.02 1900
5226.70 1801
5227.39 1753
5228.07 1638
5228.75 1589
5229.43 1677
5230.12 1622
5230.80 1561
5231.48 1544
5232.16 1625
5232.85 1687
5233.53 1700
5234.21 1684
5234.89 1712
5235.58 1693
5236.26 1748
5236.94 1702
5237.63 1613
5238.31 1729
5238.99 1782
5239.67 1698
5240.36 1764
5241.04 1727
5241.72 1726
5242.41 1723
5243.09 1715
5243.77 1859
5244.46 1782
5245.14 1748
5245.82 1663
5246.51 1662
5247.19 1673
5247.88 1683
5248.56 1690
5249.24 1686
5249.93 1661
5250.61 1664
5251.29 1696
5251.98 1724
5252.66 1723
5253.35 1754
5254.03 1905
5254.71 1856
5255.40 1799
5256.08 1808
5256.77 1759
5257.45 1667
5258.14 1606
5258.82 1648
5259.50 1613
5260.19 1696
5260.87 1687
5261.56 1638
5262.24 1805
5262.93 1866
5263.61 1885
5264.30 1924
5264.98 1806
5265.67 1796
5266.35 1861
5267.03 1819
5267.72 1818
5268.40 1766
5269.09 1772
5269.77 1749
5270.46 1781
5271.14 1808
5271.83 1722
5272.52 1716
5273.20 1658
5273.89 1655
5274.57 1751
5275.26 1714
5275.94 1621
5276.63 1632
5277.31 1693
5278.00 1672
5278.68 1672
5279.37 1676
5280.06 1674
5280.74 1721
5281.43 1687
5282.11 1649
5282.80 1786
5283.48 1784
5284.17 1809
5284.86 1776
5285.54 1786
5286.23 1760
5286.92 1653
5287.60 1671
5288.29 1619
5288.97 1674
5289.66 1645
5290.35 1679
5291.03 1714
5291.72 1743
5292.41 1637
5293.09 1634
5293.78 1645
5294.47 1577
5295.15 1680
5295.84 1693
5296.53 1792
5297.21 1786
5297.90 1889
5298.59 1888
5299.27 1856
5299.96 1963
5300.65 2068
5301.33 2071
5302.02 2070
5302.71 2073
5303.40 2109
5304.08 2128
5304.77 2306
5305.46 2452
5306.15 2701
5306.83 2707
5307.52 2755
5308.21 2716
5308.90 2617
5309.58 2546
5310.27 2480
5310.96 2378
5311.65 2417
5312.33 2508
5313.02 2589
5313.71 2715
5314.40 2808
5315.09 2887
5315.77 2964
5316.46 3128
5317.15 3035
5317.84 2916
5318.53 2833
5319.21 2690
5319.90 2611
5320.59 2755
5321.28 2770
5321.97 2712
5322.66 2634
5323.35 2543
5324.03 2409
5324.72 2301
5325.41 2203
5326.10 2118
5326.79 2130
5327.48 2028
5328.17 1975
5328.86 1989
5329.54 1922
5330.23 1859
5330.92 1892
5331.61 1886
5332.30 1877
5332.99 1796
5333.68 1755
5334.37 1844
5335.06 1809
5335.75 1890
5336.44 1802
5337.12 1915
5337.81 1903
5338.50 1890
5339.19 1897
5339.88 1842
5340.57 1802
5341.26 1827
5341.95 1832
5342.64 1873
5343.33 1929
5344.02 1865
5344.71 1888
5345.40 1874
5346.09 1952
5346.78 1944
5347.47 2072
5348.16 2229
5348.85 2329
5349.54 2453
5350.23 2683
5350.92 2972
5351.61 3147
5352.30 3332
5352.99 3371
5353.68 3452
5354.37 3281
5355.07 3013
5355.76 2827
5356.45 2539
5357.14 2413
5357.83 2189
5358.52 1966
5359.21 1905
5359.90 1913
5360.59 1902
5361.28 1930
5361.97 1950
5362.66 2029
5363.36 2097
5364.05 1993
5364.74 1992
5365.43 1891
5366.12 1841
5366.81 1796
5367.50 1746
5368.19 1613
5368.89 1627
5369.58 1668
5370.27 1635
5370.96 1606
5371.65 1565
5372.34 1541
5373.04 1509
5373.73 1537
5374.42 1568
5375.11 1603
5375.80 1544
5376.49 1579
5377.19 1555
5377.88 1586
5378.57 1592
5379.26 1663
5379.96 1588
5380.65 1630
5381.34 1717
5382.03 1593
5382.72 1645
5383.42 1576
5384.11 1633
5384.80 1699
5385.49 1649
5386.19 1659
5386.88 1622
5387.57 1629
5388.26 1698
5388.96 1780
5389.65 1941
5390.34 1915
5391.04 2031
5391.73 1989
5392.42 1891
5393.12 1849
5393.81 1872
5394.50 1959
5395.19 1846
5395.89 1786
5396.58 1878
5397.27 1772
5397.97 1792
5398.66 1726
5399.35 1733
5400.05 1759
5400.74 1697
5401.43 1679
5402.13 1667
5402.82 1700
5403.52 1681
5404.21 1648
5404.90 1615
5405.60 1586
5406.29 1656
5406.98 1615
5407.68 1613
5408.37 1655
5409.07 1689
5409.76 1664
5410.45 1709
5411.15 1694
5411.84 1612
5412.54 1625
5413.23 1683
5413.93 1686
5414.62 1721
5415.32 1689
5416.01 1630
5416.70 1674
5417.40 1662
5418.09 1675
5418.79 1642
5419.48 1691
5420.18 1764
5420.87 1778
5421.57 1801
5422.26 1844
5422.96 1827
5423.65 1886
5424.35 1843
5425.04 1879
5425.74 1812
5426.43 1849
5427.13 1860
5427.82 1836
5428.52 1715
5429.21 1738
5429.91 1790
5430.60 1751
5431.30 1783
5432.00 1857
5432.69 1859
5433.39 1868
5434.08 1887
5434.78 1842
5435.47 1862
5436.17 1900
5436.86 1901
5437.56 1913
5438.26 1949
5438.95 1942
5439.65 1950
5440.34 1931
5441.04 1878
5441.74 1915
5442.43 1881
5443.13 1866
5443.83 1896
5444.52 1853
5445.22 1994
5445.91 2057
5446.61 2321
5447.31 2462
5448.00 2577
5448.70 2706
5449.40 2775
5450.09 2731
5450.79 2849
5451.49 2773
5452.18 2601
5452.88 2421
5453.58 2415
5454.27 2297
5454.97 2180
5455.67 2146
5456.37 2066
5457.06 2008
5457.76 2025
5458.46 2064
5459.15 2048
5459.85 2118
5460.55 2148
5461.25 2072
5461.94 2104
5462.64 2186
5463.34 2225
5464.04 2316
5464.73 2272
5465.43 2258
5466.13 2166
5466.83 2240
5467.53 2290
5468.22 2301
5468.92 2203
5469.62 2289
5470.32 2291
5471.01 2305
5471.71 2377
5472.41 2351
5473.11 2472
5473.81 2534
5474.51 2579
5475.20 2575
5475.90 2519
5476.60 2781
5477.30 2726
5478.00 2768
5478.70 3078
5479.39 3367
5480.09 3793
5480.79 4372
5481.49 4898
5482.19 5425
5482.89 5462
5483.59 5272
5484.29 5045
5484.98 4549
5485.68 4234
5486.38 3774
5487.08 3507
5487.78 3355
5488.48 3170
5489.18 3102
5489.88 3021
5490.58 3069
5491.28 3112
5491.98 3129
5492.68 3169
5493.37 3318
5494.07 3383
5494.77 3508
5495.47 3514
5496.17 3518
5496.87 3590
5497.57 3543
5498.27 3623
5498.97 3818
5499.67 4312
5500.37 5120
5501.07 6161
5501.77 7250
5502.47 8228
5503.17 8664
5503.87 8709
5504.57 7842
5505.27 7013
5505.97 6007
5506.67 5104
5507.37 4327
5508.07 3781
5508.77 3555
5509.47 3262
5510.17 3054
5510.87 2983
5511.58 2936
5512.28 2852
5512.98 2815
5513.68 2827
5514.38 2709
5515.08 2894
5515.78 2864
5516.48 2850
5517.18 2945
5517.88 2904
5518.58 2803
5519.28 2772
5519.99 2665
5520.69 2758
5521.39 2779
5522.09 2706
5522.79 2677
5523.49 2700
5524.19 2604
5524.90 2469
5525.60 2486
5526.30 2369
5527.00 2218
5527.70 2130
5528.40 2003
5529.10 1997
5529.81 2129
5530.51 2043
5531.21 2056
5531.91 1969
5532.61 2034
5533.32 2035
5534.02 2008
5534.72 2044
5535.42 1986
5536.12 1988
5536.83 1997
5537.53 1936
5538.23 2016
5538.93 2136
5539.64 2142
5540.34 2169
5541.04 2156
5541.74 2175
5542.45 2084
5543.15 2103
5543.85 2088
5544.55 1968
5545.26 1954
5545.96 1985
5546.66 2008
5547.36 1936
5548.07 1919
5548.77 1851
5549.47 1861
5550.18 1932
5550.88 1874
5551.58 1890
5552.29 1880
5552.99 1906
5553.69 1879
5554.40 1937
5555.10 2030
5555.80 1858
5556.51 1915
5557.21 1816
5557.91 1853
5558.62 1871
5559.32 1874
5560.02 1918
5560.73 1830
5561.43 1875
5562.14 1954
5562.84 2066
5563.54 2004
5564.25 2067
5564.95 2092
5565.65 2105
5566.36 2199
5567.06 2098
5567.77 2135
5568.47 2029
5569.18 1989
5569.88 1958
5570.58 1935
5571.29 1835
5571.99 1816
5572.70 1810
5573.40 1871
5574.11 1873
5574.81 1899
5575.52 1956
5576.22 1967
5576.93 1957
5577.63 1893
5578.33 1964
5579.04 1881
5579.74 1886
5580.45 1899
5581.15 1862
5581.86 1853
5582.56 1775
5583.27 1750
5583.97 1821
5584.68 1846
5585.39 1806
5586.09 1765
5586.80 1791
5587.50 1779
5588.21 1809
5588.91 1830
5589.62 1750
5590.32 1752
5591.03 1725
5591.73 1712
5592.44 1707
5593.15 1697
5593.85 1600
5594.56 1706
5595.26 1652
5595.97 1719
5596.68 1686
5597.38 1707
5598.09 1621
5598.79 1740
5599.50 1753
5600.21 1673
5600.91 1705
5601.62 1724
5602.33 1621
5603.03 1670
5603.74 1601
5604.44 1661
5605.15 1652
5605.86 1644
5606.56 1623
5607.27 1691
5607.98 1617
5608.68 1679
5609.39 1635
5610.10 1586
5610.80 1592
5611.51 1621
5612.22 1595
5612.93 1610
5613.63 1567
5614.34 1677
5615.05 1650
5615.75 1649
5616.46 1687
5617.17 1781
5617.88 1648
5618.58 1661
5619.29 1778
5620.00 1828
5620.71 1779
5621.41 1749
5622.12 1718
5622.83 1684
5623.54 1707
5624.24 1772
5624.95 1761
5625.66 1673
5626.37 1747
5627.08 1723
5627.78 1732
5628.49 1796
5629.20 1857
5629.91 1813
5630.62 1787
5631.32 1818
5632.03 1846
5632.74 1879
5633.45 1950
5634.16 1878
5634.86 1934
5635.57 1951
5636.28 2048
5636.99 2181
5637.70 2188
5638.41 2293
5639.12 2288
5639.82 2364
5640.53 2486
5641.24 2548
5641.95 2472
5642.66 2482
5643.37 2542
5644.08 2388
5644.79 2158
5645.50 2077
5646.21 2074
5646.91 2026
5647.62 2105
5648.33 1947
5649.04 1914
5649.75 1937
5650.46 1919
5651.17 1977
5651.88 2070
5652.59 1995
5653.30 2015
5654.01 1966
5654.72 2052
5655.43 2046
5656.14 1959
5656.85 2027
5657.56 1988
5658.27 2049
5658.98 2022
5659.69 1975
5660.40 1999
5661.11 2090
5661.82 2153
5662.53 2214
5663.24 2196
5663.95 2247
5664.66 2215
5665.37 2139
5666.08 2140
5666.79 2137
5667.50 1995
5668.21 2052
5668.92 2112
5669.63 2085
5670.34 2051
5671.05 2226
5671.76 2299
5672.47 2623
5673.18 2596
5673.89 2559
5674.61 2503
5675.32 2404
5676.03 2285
5676.74 2162
5677.45 2114
5678.16 2116
5678.87 2034
5679.58 2002
5680.29 2049
5681.01 2019
5681.72 2036
5682.43 2023
5683.14 2020
5683.85 2056
5684.56 1985
5685.27 2026
5685.99 2002
5686.70 1953
5687.41 1917
5688.12 1905
5688.83 1862
5689.54 1860
5690.26 1883
5690.97 1879
5691.68 1951
5692.39 1885
5693.10 1861
5693.82 1897
5694.53 1885
5695.24 1818
5695.95 1788
5696.67 1802
5697.38 1800
5698.09 1770
5698.80 1741
5699.51 1709
5700.23 1665
5700.94 1733
5701.65 1757
5702.36 1757
5703.08 1738
5703.79 1710
5704.50 1725
5705.22 1748
5705.93 1822
5706.64 1852
5707.35 1864
5708.07 1870
5708.78 1821
5709.49 1820
5710.21 1845
5710.92 1849
5711.63 1786
5712.35 1728
5713.06 1823
5713.77 1741
5714.49 1745
5715.20 1716
5715.91 1727
5716.63 1722
5717.34 1711
5718.05 1720
5718.77 1688
5719.48 1642
5720.19 1766
5720.91 1779
5721.62 1688
5722.34 1800
5723.05 1772
5723.76 1851
5724.48 1869
5725.19 1836
5725.91 1877
5726.62 1905
5727.33 1914
5728.05 2009
5728.76 1972
5729.48 1965
5730.19 2000
5730.91 1994
5731.62 1929
5732.34 1941
5733.05 1909
5733.76 1989
5734.48 1989
5735.19 1837
5735.91 1879
5736.62 1938
5737.34 1894
5738.05 1827
5738.77 1920
5739.48 2003
5740.20 1930
5740.91 1954
5741.63 2046
5742.34 1952
5743.06 1932
5743.77 2004
5744.49 2030
5745.20 2050
5745.92 2094
5746.63 2083
5747.35 2062
5748.07 2015
5748.78 2090
5749.50 2162
5750.21 2192
5750.93 2143
5751.64 2065
5752.36 2306
5753.07 2250
5753.79 2224
5754.51 2340
5755.22 2382
5755.94 2515
5756.65 2484
5757.37 2584
5758.09 2618
5758.80 2646
5759.52 2730
5760.24 2655
5760.95 2731
5761.67 2805
5762.38 2864
5763.10 2948
5763.82 3077
5764.53 3104
5765.25 3145
5765.97 3237
5766.68 3297
5767.40 3404
5768.12 3512
5768.83 3926
5769.55 4547
5770.27 5755
5770.98 7194
5771.70 8456
5772.42 9896
5773.13 10610
5773.85 10198
5774.57 8835
5775.29 7413
5776.00 6224
5776.72 5322
5777.44 4688
5778.16 4169
5778.87 3916
5779.59 3663
5780.31 3655
5781.03 3716
5781.74 3694
5782.46 3539
5783.18 3536
5783.90 3645
5784.61 3694
5785.33 3738
5786.05 3761
5786.77 3877
5787.48 3863
5788.20 3748
5788.92 3726
5789.64 3549
5790.36 3558
5791.08 3520
5791.79 3458
5792.51 3511
5793.23 3356
5793.95 3202
5794.67 3208
5795.38 3058
5796.10 2920
5796.82 2924
5797.54 2890
5798.26 2965
5798.98 3005
5799.70 3045
5800.41 3298
5801.13 3714
5801.85 4109
5802.57 4282
5803.29 4420
5804.01 4406
5804.73 4075
5805.45 3800
5806.17 3379
5806.89 3125
5807.60 3025
5808.32 2986
5809.04 2918
5809.76 2786
5810.48 2796
5811.20 2945
5811.92 2975
5812.64 2950
5813.36 2890
5814.08 2861
5814.80 2717
5815.52 2677
5816.24 2589
5816.96 2576
5817.68 2608
5818.40 2523
5819.12 2515
5819.84 2491
5820.56 2494
5821.28 2445
5822.00 2424
5822.72 2469
5823.44 2436
5824.16 2365
5824.88 2418
5825.60 2318
5826.32 2340
5827.04 2230
5827.76 2252
5828.48 2285
5829.20 2296
5829.92 2178
5830.64 2152
5831.36 2202
5832.08 2184
5832.80 2214
5833.52 2174
5834.25 2228
5834.97 2174
5835.69 2200
5836.41 2123
5837.13 2073
5837.85 2065
5838.57 2049
5839.29 1951
5840.01 2010
5840.73 2147
5841.46 2073
5842.18 2013
5842.90 2057
5843.62 2078
5844.34 2099
5845.06 2153
5845.78 2056
5846.51 2049
5847.23 2026
5847.95 2033
5848.67 2034
5849.39 1988
5850.11 2034
5850.84 2018
5851.56 1968
5852.28 1956
5853.00 1999
5853.72 2015
5854.45 2093
5855.17 2056
5855.89 2038
5856.61 2082
5857.33 2023
5858.06 1940
5858.78 1988
5859.50 1979
5860.22 1987
5860.95 1930
5861.67 1881
5862.39 1943
5863.11 1894
5863.84 1875
5864.56 1863
5865.28 1953
5866.01 1947
5866.73 2012
5867.45 1928
5868.17 1848
5868.90 1933
5869.62 1913
5870.34 1866
5871.07 1787
5871.79 1846
5872.51 1885
5873.24 1926
5873.96 1844
5874.68 1846
5875.41 1798
5876.13 1807
5876.85 1788
5877.58 1821
5878.30 1813
5879.02 1816
5879.75 1902
5880.47 1870
5881.19 1900
5881.92 1879
5882.64 1860
5883.37 1866
5884.09 1875
5884.81 1943
5885.54 1973
5886.26 1995
5886.99 1932
5887.71 2040
5888.43 2053
5889.16 2039
5889.88 2071
5890.61 1950
5891.33 2041
5892.05 2006
5892.78 1945
5893.50 2017
5894.23 2018
5894.95 1983
5895.68 1935
5896.40 1957
5897.13 1874
5897.85 1910
5898.58 1953
5899.30 1978
5900.03 1908
5900.75 1944
5901.48 1916
5902.20 1928
5902.93 1951
5903.65 1945
5904.38 1960
5905.10 2053
5905.83 2039
5906.55 2022
5907.28 2060
5908.00 2114
5908.73 2132
5909.45 2074
5910.18 2110
5910.90 2104
5911.63 2085
5912.36 2130
5913.08 2134
5913.81 2085
5914.53 2086
5915.26 2158
5915.98 2236
5916.71 2177
5917.44 2216
5918.16 2238
5918.89 2258
5919.61 2272
5920.34 2255
5921.07 2181
5921.79 2311
5922.52 2264
5923.25 2253
5923.97 2236
5924.70 2310
5925.42 2339
5926.15 2410
5926.88 2350
5927.60 2361
5928.33 2475
5929.06 2579
5929.78 2555
5930.51 2468
5931.24 2514
5931.96 2560
5932.69 2615
5933.42 2628
5934.15 2659
5934.87 2796
5935.60 2710
5936.33 2764
5937.05 2783
5937.78 2899
5938.51 2961
5939.24 3031
5939.96 3041
5940.69 3014
5941.42 3092
5942.14 3186
5942.87 3338
5943.60 3308
5944.33 3409
5945.06 3471
5945.78 3526
5946.51 3625
5947.24 3642
5947.97 3781
5948.69 3843
5949.42 3781
5950.15 3908
5950.88 4086
5951.61 4217
5952.33 4508
5953.06 5017
5953.79 5235
5954.52 5630
5955.25 5794
5955.98 5876
5956.70 5736
5957.43 5668
5958.16 5509
5958.89 5170
5959.62 5138
5960.35 5167
5961.07 4984
5961.80 4897
5962.53 4973
5963.26 4883
5963.99 4893
5964.72 5009
5965.45 5226
5966.18 5603
5966.90 6151
5967.63 6658
5968.36 7191
5969.09 7748
5969.82 7625
5970.55 7576
5971.28 7462
5972.01 7123
5972.74 6546
5973.47 6314
5974.20 6147
5974.93 5967
5975.66 5862
5976.39 5676
5977.12 5870
5977.84 5893
5978.57 5914
5979.30 6101
5980.03 6405
5980.76 6508
5981.49 6648
5982.22 6714
5982.95 6976
5983.68 7119
5984.41 7242
5985.14 7329
5985.87 7400
5986.60 7303
5987.33 7416
5988.06 7354
5988.79 7242
5989.53 7195
5990.26 7324
5990.99 7360
5991.72 7396
5992.45 7315
5993.18 7501
5993.91 7556
5994.64 7730
5995.37 7842
5996.10 7966
5996.83 8007
5997.56 8107
5998.29 8249
5999.02 8281
5999.75 8192
6000.49 8140
6001.22 8122
6001.95 7891
6002.68 7910
6003.41 7637
6004.14 7589
6004.87 7369
6005.60 7221
6006.34 7383
6007.07 7406
6007.80 7481
6008.53 7930
6009.26 8654
6009.99 9461
6010.72 10889
6011.46 12934
6012.19 15461
6012.92 18219
6013.65 20987
6014.38 23420
6015.12 24999
6015.85 25948
6016.58 25658
6017.31 24661
6018.04 22541
6018.78 20291
6019.51 17741
6020.24 15645
6020.97 13428
6021.70 11684
6022.44 10287
6023.17 8968
6023.90 8033
6024.63 7494
6025.37 7007
6026.10 6627
6026.83 6460
6027.56 6254
6028.30 6067
6029.03 5962
6029.76 5842
6030.50 5877
6031.23 5840
6031.96 5810
6032.69 5706
6033.43 5537
6034.16 5421
6034.89 5172
6035.63 5030
6036.36 4732
6037.09 4641
6037.83 4528
6038.56 4570
6039.29 4591
6040.03 4724
6040.76 4667
6041.49 4929
6042.23 4947
6042.96 4995
6043.69 5190
6044.43 5098
6045.16 5018
6045.90 5205
6046.63 5185
6047.36 5279
6048.10 5263
6048.83 5372
6049.57 5575
6050.30 5565
6051.03 5756
6051.77 5990
6052.50 6290
6053.24 6541
6053.97 6841
6054.70 6993
6055.44 7132
6056.17 7032
6056.91 6965
6057.64 6576
6058.38 6404
6059.11 6145
6059.85 5912
6060.58 5793
6061.32 5762
6062.05 5584
6062.79 5526
6063.52 5371
6064.26 5282
6064.99 5273
6065.72 5109
6066.46 5072
6067.20 4855
6067.93 5000
6068.67 4903
6069.40 4911
6070.14 4820
6070.87 4706
6071.61 4570
6072.34 4633
6073.08 4497
6073.81 4425
6074.55 4527
6075.28 4721
6076.02 4614
6076.76 4396
6077.49 4411
6078.23 4448
6078.96 4396
6079.70 4461
6080.43 4354
6081.17 4318
6081.91 4229
6082.64 4219
6083.38 4112
6084.11 3986
6084.85 3973
6085.59 3938
6086.32 3921
6087.06 3902
6087.80 3814
6088.53 3858
6089.27 3870
6090.00 3926
6090.74 3995
6091.48 4110
6092.21 4139
6092.95 4161
6093.69 4187
6094.42 4178
6095.16 4094
6095.90 4144
6096.63 3990
6097.37 4047
6098.11 3986
6098.85 3798
6099.58 3846
6100.32 3802
6101.06 3751
6101.79 3724
6102.53 3709
6103.27 3674
6104.01 3690
6104.74 3665
6105.48 3641
6106.22 3624
6106.96 3648
6107.69 3656
6108.43 3675
6109.17 3679
6109.91 3631
6110.64 3624
6111.38 3742
6112.12 3735
6112.86 3821
6113.59 3813
6114.33 3902
6115.07 4075
6115.81 3987
6116.55 4187
6117.28 4327
6118.02 4342
6118.76 4362
6119.50 4300
6120.24 4315
6120.98 4333
6121.71 4247
6122.45 4204
6123.19 4109
6123.93 4143
6124.67 4132
6125.41 4168
6126.15 4210
6126.88 4182
6127.62 4227
6128.36 4166
6129.10 4132
6129.84 4062
6130.58 3957
6131.32 3956
6132.06 4056
6132.80 3961
6133.53 3969
6134.27 4136
6135.01 4311
6135.75 4297
6136.49 4341
6137.23 4528
6137.97 4575
6138.71 4721
6139.45 4903
6140.19 5007
6140.93 5190
6141.67 5121
6142.41 5083
6143.15 5105
6143.89 5091
6144.63 4972
6145.37 4836
6146.11 4829
6146.85 4640
6147.59 4605
6148.33 4532
6149.07 4436
6149.81 4399
6150.55 4447
6151.29 4417
6152.03 4304
6152.77 4372
6153.51 4395
6154.25 4510
6154.99 4487
6155.73 4547
6156.47 4651
6157.21 4696
6157.95 4702
6158.69 4741
6159.43 4833
6160.17 4906
6160.91 4920
6161.65 4878
6162.39 5087
6163.13 5255
6163.88 5437
6164.62 5754
6165.36 6096
6166.10 6512
6166.84 6843
6167.58 7171
6168.32 7406
6169.06 7421
6169.80 7670
6170.55 7684
6171.29 7500
6172.03 7381
6172.77 7258
6173.51 6985
6174.25 6667
6174.99 6580
6175.74 6473
6176.48 6291
6177.22 6267
6177.96 6420
6178.70 6361
6179.44 6436
6180.19 6457
6180.93 6529
6181.67 6508
6182.41 6530
6183.15 6732
6183.90 6820
6184.64 6845
6185.38 6912
6186.12 7025
6186.87 7006
6187.61 7159
6188.35 7224
6189.09 7217
6189.84 7397
6190.58 7506
6191.32 7811
6192.06 8239
6192.81 8377
6193.55 8668
6194.29 8954
6195.03 9155
6195.78 9091
6196.52 9124
6197.26 9172
6198.01 9255
6198.75 9105
6199.49 8952
6200.23 9054
6200.98 9013
6201.72 9006
6202.46 9009
6203.21 9416
6203.95 9762
6204.69 10361
6205.44 11259
6206.18 13227
6206.92 16239
6207.67 20607
6208.41 26358
6209.15 32295
6209.90 37416
6210.64 40802
6211.39 42412
6212.13 42761
6212.87 41752
6213.62 39116
6214.36 35702
6215.11 31583
6215.85 27134
6216.59 23206
6217.34 19401
6218.08 15947
6218.83 13377
6219.57 11471
6220.31 9993
6221.06 8971
6221.80 8247
6222.55 7787
6223.29 7362
6224.04 7005
6224.78 6798
6225.53 6631
6226.27 6425
6227.02 6267
6227.76 5962
6228.50 5687
6229.25 5401
6229.99 5019
6230.74 4738
6231.48 4460
6232.23 4365
6232.97 4385
6233.72 4439
6234.46 4452
6235.21 4509
6235.96 4572
6236.70 4772
6237.45 4795
6238.19 4971
6238.94 5169
6239.68 5463
6240.43 5959
6241.17 6509
6241.92 7100
6242.66 7432
6243.41 7372
6244.16 7271
6244.90 6877
6245.65 6811
6246.39 6879
6247.14 6957
6247.88 7059
6248.63 7199
6249.38 7308
6250.12 7232
6250.87 7197
6251.62 7105
6252.36 6771
6253.11 6538
6253.85 6323
6254.60 6146
6255.35 6030
6256.09 5779
6256.84 5587
6257.59 5548
6258.33 5534
6259.08 5578
6259.83 5309
6260.57 5405
6261.32 5304
6262.07 5199
6262.81 5123
6263.56 5110
6264.31 5043
6265.05 5027
6265.80 4945
6266.55 4847
6267.30 4832
6268.04 4757
6268.79 4686
6269.54 4730
6270.28 4847
6271.03 4826
6271.78 4921
6272.53 5123
6273.27 5069
6274.02 5009
6274.77 4993
6275.52 5104
6276.26 5177
6277.01 5273
6277.76 5114
6278.51 5309
6279.25 5400
6280.00 5457
6280.75 5429
6281.50 5397
6282.25 5297
6282.99 5241
6283.74 5000
6284.49 4793
6285.24 4677
6285.99 4675
6286.74 4484
6287.48 4463
6288.23 4295
6288.98 4157
6289.73 4187
6290.48 4160
6291.23 4117
6291.97 4092
6292.72 4084
6293.47 4072
6294.22 3972
6294.97 3987
6295.72 3911
6296.47 3935
6297.22 3878
6297.96 3953
6298.71 3922
6299.46 3924
6300.21 3886
6300.96 3809
6301.71 3723
6302.46 3529
6303.21 3600
6303.96 3526
6304.71 3553
6305.46 3481
6306.21 3470
6306.96 3423
6307.71 3572
6308.45 3413
6309.20 3327
6309.95 3425
6310.70 3650
6311.45 3656
6312.20 3689
6312.95 3726
6313.70 3915
6314.45 3836
6315.20 3845
6315.95 3917
6316.70 4084
6317.45 4136
6318.20 4319
6318.95 4373
6319.70 4369
6320.45 4220
6321.20 3963
6321.95 3903
6322.70 3761
6323.46 3625
6324.21 3455
6324.96 3411
6325.71 3330
6326.46 3187
6327.21 3036
6327.96 3053
6328.71 3059
6329.46 3073
6330.21 3082
6330.96 3083
6331.71 3067
6332.46 3141
6333.21 3064
6333.97 3071
6334.72 3057
6335.47 3117
6336.22 3023
6336.97 3011
6337.72 3125
6338.47 3168
6339.22 3116
6339.98 3166
6340.73 3072
6341.48 3163
6342.23 3155
6342.98 3093
6343.73 3092
6344.49 3042
6345.24 3030
6345.99 3054
6346.74 3050
6347.49 3048
6348.24 3011
6349.00 3075
6349.75 3147
6350.50 3270
6351.25 3292
6352.01 3366
6352.76 3601
6353.51 3674
6354.26 3844
6355.01 4108
6355.77 4144
6356.52 4277
6357.27 4285
6358.02 4085
6358.78 4008
6359.53 3876
6360.28 3797
6361.03 3631
6361.79 3422
6362.54 3414
6363.29 3364
6364.05 3289
6364.80 3238
6365.55 3254
6366.30 3375
6367.06 3345
6367.81 3421
6368.56 3505
6369.32 3617
6370.07 3826
6370.82 3882
6371.58 3808
6372.33 3695
6373.08 3525
6373.84 3426
6374.59 3413
6375.34 3265
6376.10 3122
6376.85 3070
6377.60 3121
6378.36 3076
6379.11 3055
6379.87 3133
6380.62 3233
6381.37 3353
6382.13 3371
6382.88 3389
6383.64 3482
6384.39 3356
6385.14 3329
6385.90 3192
6386.65 3197
6387.41 3079
6388.16 2940
6388.91 3023
6389.67 2923
6390.42 2942
6391.18 2979
6391.93 2845
6392.69 2737
6393.44 2885
6394.20 2858
6394.95 2893
6395.71 2891
6396.46 2806
6397.21 2838
6397.97 2730
6398.72 2811
6399.48 2819
6400.23 2825
6400.99 2757
6401.74 2760
6402.50 2715
6403.26 2761
6404.01 2687
6404.77 2706
6405.52 2656
6406.28 2668
6407.03 2607
6407.79 2666
6408.54 2710
6409.30 2646
6410.05 2652
6410.81 2686
6411.56 2719
6412.32 2833
6413.08 2770
6413.83 2710
6414.59 2609
6415.34 2583
6416.10 2672
6416.86 2723
6417.61 2829
6418.37 2790
6419.12 2897
6419.88 2910
6420.64 2868
6421.39 2791
6422.15 2805
6422.91 2652
6423.66 2590
6424.42 2589
6425.17 2563
6425.93 2587
6426.69 2603
6427.44 2568
6428.20 2561
6428.96 2622
6429.71 2490
6430.47 2530
6431.23 2535
6431.98 2619
6432.74 2669
6433.50 2612
6434.26 2668
6435.01 2733
6435.77 2704
6436.53 2692
6437.28 2692
6438.04 2681
6438.80 2675
6439.56 2764
6440.31 2768
6441.07 2762
6441.83 2750
6442.59 2901
6443.34 2829
6444.10 2799
6444.86 2751
6445.62 2827
6446.37 2839
6447.13 2787
6447.89 2870
6448.65 2892
6449.40 2854
6450.16 2852
6450.92 2918
6451.68 2918
6452.44 2932
6453.19 2961
6453.95 2933
6454.71 2930
6455.47 3011
6456.23 3058
6456.99 3117
6457.74 3115
6458.50 3154
6459.26 3212
6460.02 3217
6460.78 3171
6461.54 3099
6462.30 3153
6463.05 3152
6463.81 3159
6464.57 3320
6465.33 3344
6466.09 3300
6466.85 3483
6467.61 3342
6468.37 3388
6469.13 3502
6469.88 3483
6470.64 3437
6471.40 3407
6472.16 3351
6472.92 3432
6473.68 3501
6474.44 3486
6475.20 3382
6475.96 3467
6476.72 3441
6477.48 3347
6478.24 3597
6479.00 3696
6479.76 3678
6480.52 3720
6481.28 3791
6482.04 3872
6482.80 3906
6483.56 3908
6484.32 4078
6485.08 4099
6485.84 4075
6486.60 4120
6487.36 4139
6488.12 4128
6488.88 4154
6489.64 4323
6490.40 4400
6491.16 4443
6491.92 4608
6492.68 4723
6493.44 4949
6494.20 5026
6494.96 5043
6495.72 5166
6496.48 5203
6497.24 5192
6498.00 5213
6498.76 5353
6499.52 5150
6500.28 5080
6501.05 5204
6501.81 5226
6502.57 5201
6503.33 5296
6504.09 5455
6504.85 5673
6505.61 6374
6506.37 7540
6507.13 9294
6507.90 11825
6508.66 14694
6509.42 17434
6510.18 19581
6510.94 20571
6511.70 20410
6512.46 19533
6513.23 17808
6513.99 15854
6514.75 13724
6515.51 12011
6516.27 10292
6517.03 9086
6517.80 8230
6518.56 7423
6519.32 7078
6520.08 6712
6520.84 6445
6521.61 6188
6522.37 6239
6523.13 6110
6523.89 6300
6524.66 6436
6525.42 6692
6526.18 6962
6526.94 7230
6527.71 7637
6528.47 8126
6529.23 8265
6529.99 8386
6530.76 8513
6531.52 8270
6532.28 8239
6533.04 8012
6533.81 8048
6534.57 8509
6535.33 9264
6536.10 10287
6536.86 11830
6537.62 12999
6538.38 13880
6539.15 14361
6539.91 14307
6540.67 13310
6541.44 12221
6542.20 11063
6542.96 9731
6543.73 8574
6544.49 7915
6545.25 7294
6546.02 6854
6546.78 6558
6547.55 6388
6548.31 6354
6549.07 6244
6549.84 6083
6550.60 5963
6551.36 5833
6552.13 5822
6552.89 5611
6553.66 5526
6554.42 5528
6555.18 5377
6555.95 5407
6556.71 5368
6557.48 5248
6558.24 5161
6559.01 5124
6559.77 5073
6560.53 5102
6561.30 5280
6562.06 5424
6562.83 5499
6563.59 5604
6564.36 5688
6565.12 5827
6565.89 5821
6566.65 5857
6567.42 5901
6568.18 5969
6568.95 5927
6569.71 5804
6570.48 5974
6571.24 5826
6572.01 5804
6572.77 5913
6573.54 5990
6574.30 6141
6575.07 6268
6575.83 6288
6576.60 6385
6577.36 6399
6578.13 6329
6578.89 6490
6579.66 6440
6580.42 6337
6581.19 6515
6581.96 6424
6582.72 6310
6583.49 6471
6584.25 6539
6585.02 6602
6585.78 6700
6586.55 6721
6587.32 6721
6588.08 6603
6588.85 6602
6589.61 6515
6590.38 6812
6591.15 6968
6591.91 7015
6592.68 7298
6593.45 7705
6594.21 8271
6594.98 8725
6595.74 9222
6596.51 9760
6597.28 10004
6598.04 10055
6598.81 10071
6599.58 9640
6600.34 9189
6601.11 8805
6601.88 8359
6602.64 7830
6603.41 7392
6604.18 6974
6604.95 6797
6605.71 6630
6606.48 6391
6607.25 6338
6608.01 6126
6608.78 6126
6609.55 6086
6610.32 6087
6611.08 6069
6611.85 6067
6612.62 6043
6613.38 5914
6614.15 5924
6614.92 6007
6615.69 5914
6616.46 5900
6617.22 5970
6617.99 5940
6618.76 5965
6619.53 6240
6620.29 6479
6621.06 6742
6621.83 7191
6622.60 7633
6623.37 7967
6624.13 8471
6624.90 8713
6625.67 8780
6626.44 8690
6627.21 8450
6627.98 8161
6628.74 7840
6629.51 7512
6630.28 7226
6631.05 6718
6631.82 6516
6632.59 6476
6633.35 6665
6634.12 6905
6634.89 7124
6635.66 7322
6636.43 7695
6637.20 8103
6637.97 8389
6638.74 8513
6639.51 8538
6640.27 8772
6641.04 8987
6641.81 9354
6642.58 9629
6643.35 9951
6644.12 9968
6644.89 9651
6645.66 9324
6646.43 9049
6647.20 8528
6647.97 7815
6648.74 7268
6649.51 6929
6650.28 6482
6651.05 6018
6651.82 5818
6652.58 5724
6653.35 5472
6654.12 5326
6654.89 5225
6655.66 5188
6656.43 5207
6657.20 5160
6657.97 5118
6658.74 4966
6659.51 4938
6660.28 4965
6661.05 4951
6661.83 4906
6662.60 4851
6663.37 4755
6664.14 4854
6664.91 4860
6665.68 4774
6666.45 4728
6667.22 4770
6667.99 4718
6668.76 4692
6669.53 4794
6670.30 4855
6671.07 4924
6671.84 5074
6672.61 5207
6673.38 5171
6674.16 5215
6674.93 5295
6675.70 5380
6676.47 5418
6677.24 5258
6678.01 5176
6678.78 5319
6679.55 5331
6680.33 5278
6681.10 5324
6681.87 5443
6682.64 5488
6683.41 5599
6684.18 5671
6684.95 5594
6685.73 5840
6686.50 6161
6687.27 6300
6688.04 6253
6688.81 6232
6689.58 6166
6690.36 5894
6691.13 5618
6691.90 5386
6692.67 5190
6693.44 5085
6694.22 4791
6694.99 4690
6695.76 4613
6696.53 4531
6697.31 4596
6698.08 4397
6698.85 4368
6699.62 4334
6700.40 4273
6701.17 4250
6701.94 4313
6702.71 4202
6703.49 4167
6704.26 4157
6705.03 4091
6705.80 4116
6706.58 4095
6707.35 4165
6708.12 4131
6708.90 4004
6709.67 4046
6710.44 4097
6711.22 3991
6711.99 4035
6712.76 3940
6713.54 3916
6714.31 3823
6715.08 3834
6715.86 3904
6716.63 3975
6717.40 3833
6718.18 3792
6718.95 3805
6719.72 3930
6720.50 4003
6721.27 3977
6722.04 3994
6722.82 4027
6723.59 4025
6724.37 3947
6725.14 3865
6725.91 3929
6726.69 3976
6727.46 3840
6728.24 3842
6729.01 3824
6729.78 3733
6730.56 3848
6731.33 3788
6732.11 3822
6732.88 3738
6733.66 3752
6734.43 3696
6735.20 3770
6735.98 3868
6736.75 3856
6737.53 3926
6738.30 3947
6739.08 4054
6739.85 4020
6740.63 4086
6741.40 4077
6742.18 3980
6742.95 3999
6743.73 4072
6744.50 4102
6745.28 4301
6746.05 4178
6746.83 4214
6747.60 4310
6748.38 4345
6749.15 4489
6749.93 4489
6750.70 4524
6751.48 4728
6752.25 4905
6753.03 4959
6753.81 5147
6754.58 5374
6755.36 5461
6756.13 5452
6756.91 5304
6757.68 5306
6758.46 5181
6759.24 4861
6760.01 4923
6760.79 4929
6761.56 4970
6762.34 4946
6763.12 4957
6763.89 4936
6764.67 4926
6765.44 4848
6766.22 4853
6767.00 4710
6767.77 4659
6768.55 4737
6769.33 4697
6770.10 4772
6770.88 4671
6771.66 4621
6772.43 4607
6773.21 4320
6773.99 4140
6774.76 4276
6775.54 4090
6776.32 3925
6777.09 4001
6777.87 4011
6778.65 3930
6779.42 3890
6780.20 3853
6780.98 3697
6781.76 3741
6782.53 3683
6783.31 3710
6784.09 3798
6784.87 3740
6785.64 3682
6786.42 3580
6787.20 3658
6787.98 3638
6788.75 3603
6789.53 3491
6790.31 3477
6791.09 3497
6791.86 3479
6792.64 3538
6793.42 3424
6794.20 3422
6794.98 3389
6795.75 3291
6796.53 3326
6797.31 3247
6798.09 3208
6798.87 3228
6799.64 3174
6800.42 3351
6801.20 3277
6801.98 3308
6802.76 3295
6803.54 3414
6804.31 3301
6805.09 3373
6805.87 3452
6806.65 3444
6807.43 3524
6808.21 3469
6808.99 3507
6809.76 3454
6810.54 3369
6811.32 3362
6812.10 3470
6812.88 3371
6813.66 3267
6814.44 3286
6815.22 3383
6816.00 3433
6816.78 3394
6817.55 3337
6818.33 3364
6819.11 3457
6819.89 3452
6820.67 3445
6821.45 3461
6822.23 3399
6823.01 3370
6823.79 3350
6824.57 3363
6825.35 3354
6826.13 3407
6826.91 3340
6827.69 3314
6828.47 3311
6829.25 3242
6830.03 3275
6830.81 3266
6831.59 3309
6832.37 3382
6833.15 3216
6833.93 3275
6834.71 3329
6835.49 3380
6836.27 3512
6837.05 3763
6837.83 4136
6838.61 4716
6839.39 5113
6840.17 5698
6840.95 6124
6841.73 6267
6842.51 6191
6843.29 6168
6844.08 5770
6844.86 5334
6845.64 4950
6846.42 4581
6847.20 4389
6847.98 4146
6848.76 4041
6849.54 4170
6850.32 4265
6851.10 4567
6851.89 4900
6852.67 5196
6853.45 5434
6854.23 5283
6855.01 5154
6855.79 4977
6856.57 4675
6857.35 4356
6858.14 4135
6858.92 4012
6859.70 3898
6860.48 3763
6861.26 3622
6862.04 3608
6862.83 3573
6863.61 3520
6864.39 3408
6865.17 3498
6865.95 3529
6866.74 3520
6867.52 3543
6868.30 3587
6869.08 3762
6869.86 3722
6870.65 3671
6871.43 3719
6872.21 3772
6872.99 3754
6873.78 3681
6874.56 3866
6875.34 3946
6876.12 4036
6876.91 4043
6877.69 4054
6878.47 4161
6879.25 4238
6880.04 4431
6880.82 4693
6881.60 4951
6882.39 5428
6883.17 5970
6883.95 6667
6884.74 6983
6885.52 6976
6886.30 6901
6887.08 6746
6887.87 6575
6888.65 6349
6889.43 6433
6890.22 6684
6891.00 6742
6891.78 6721
6892.57 6613
6893.35 6491
6894.14 6086
6894.92 5550
6895.70 5288
6896.49 5108
6897.27 4953
6898.05 4757
6898.84 4689
6899.62 4549
6900.41 4463
6901.19 4487
6901.97 4502
6902.76 4509
6903.54 4403
6904.33 4408
6905.11 4322
6905.89 4359
6906.68 4261
6907.46 4205
6908.25 4178
6909.03 4104
6909.82 4014
6910.60 4037
6911.39 3986
6912.17 3899
6912.96 3930
6913.74 3922
6914.52 3892
6915.31 3854
6916.09 3929
6916.88 3994
6917.66 3897
6918.45 3861
6919.23 3875
6920.02 3943
6920.80 3851
6921.59 3808
6922.37 3848
6923.16 3843
6923.95 3881
6924.73 3882
6925.52 3908
6926.30 3878
6927.09 4054
6927.87 4071
6928.66 4094
6929.44 4086
6930.23 4203
6931.01 4232
6931.80 4142
6932.59 4176
6933.37 4276
6934.16 4282
6934.94 4309
6935.73 4287
6936.52 4226
6937.30 4314
6938.09 4322
6938.87 4482
6939.66 4555
6940.45 4819
6941.23 5194
6942.02 5451
6942.81 5884
6943.59 6131
6944.38 6381
6945.16 6546
6945.95 6782
6946.74 6736
6947.52 6683
6948.31 6883
6949.10 7064
6949.88 7222
6950.67 7293
6951.46 7320
6952.25 7284
6953.03 7120
6953.82 6897
6954.61 6715
6955.39 6447
6956.18 6246
6956.97 5996
6957.75 6060
6958.54 5911
6959.33 5915
6960.12 6005
6960.90 5932
6961.69 5944
6962.48 5856
6963.27 5979
6964.05 6027
6964.84 6165
6965.63 6324
6966.42 6478
6967.20 6694
6967.99 6946
6968.78 7454
6969.57 7906
6970.36 8126
6971.14 8455
6971.93 8708
6972.72 8815
6973.51 8656
6974.30 8518
6975.08 8657
6975.87 8649
6976.66 8589
6977.45 8668
6978.24 8771
6979.03 8994
6979.81 9130
6980.60 9685
6981.39 10297
6982.18 11326
6982.97 13087
6983.76 15692
6984.55 19149
6985.34 23481
6986.12 28462
6986.91 32965
6987.70 36264
6988.49 37611
6989.28 37504
6990.07 35984
6990.86 33276
6991.65 29724
6992.44 26350
6993.23 22362
6994.01 18745
6994.80 16112
6995.59 13647
6996.38 11703
6997.17 10121
6997.96 9342
6998.75 8303
6999.54 7529
7000.33 7072
7001.12 6771
7001.91 6341
7002.70 6237
7003.49 5997
7004.28 5851
7005.07 5545
7005.86 5337
7006.65 5112
7007.44 4786
7008.23 4640
7009.02 4466
7009.81 4343
7010.60 4354
7011.39 4452
7012.18 4477
7012.97 4632
7013.76 4862
7014.55 5137
7015.34 5299
7016.13 5387
7016.92 5373
7017.71 5423
7018.50 5303
7019.29 5356
7020.08 5301
7020.88 5121
7021.67 5164
7022.46 5315
7023.25 5574
7024.04 5764
7024.83 5997
7025.62 6049
7026.41 6284
7027.20 6364
7027.99 6420
7028.79 6515
7029.58 6337
7030.37 6216
7031.16 6048
7031.95 5958
7032.74 5698
7033.53 5511
7034.33 5293
7035.12 5209
7035.91 5146
7036.70 5037
7037.49 5177
7038.28 5286
7039.08 5326
7039.87 5368
7040.66 5421
7041.45 5546
7042.24 5438
7043.04 5414
7043.83 5571
7044.62 5685
7045.41 5671
7046.20 5542
7047.00 5667
7047.79 5707
7048.58 5698
7049.37 5839
7050.17 6101
7050.96 6343
7051.75 6578
7052.54 6734
7053.34 6958
7054.13 6874
7054.92 6700
7055.71 6378
7056.51 6089
7057.30 5990
7058.09 5808
7058.89 5741
7059.68 5745
7060.47 5688
7061.26 5619
7062.06 5574
7062.85 5538
7063.64 5472
7064.44 5366
7065.23 5334
7066.02 5197
7066.82 5165
7067.61 5087
7068.40 5083
7069.20 5004
7069.99 4778
7070.78 4653
7071.58 4594
7072.37 4584
7073.17 4411
7073.96 4280
7074.75 4249
7075.55 4256
7076.34 4115
7077.13 3914
7077.93 3898
7078.72 3945
7079.52 3883
7080.31 3917
7081.10 3746
7081.90 3784
7082.69 3733
7083.49 3746
7084.28 3747
7085.08 3706
7085.87 3787
7086.67 3785
7087.46 3801
7088.25 3990
7089.05 4004
7089.84 4187
7090.64 4125
7091.43 4130
7092.23 4012
7093.02 3957
7093.82 3800
7094.61 3688
7095.41 3568
7096.20 3452
7097.00 3387
7097.79 3341
7098.59 3345
7099.38 3259
7100.18 3210
7100.97 3183
7101.77 3056
7102.56 3043
7103.36 3082
7104.15 3114
7104.95 3138
7105.75 3071
7106.54 2890
7107.34 2870
7108.13 2912
7108.93 2782
7109.72 2842
7110.52 2770
7111.32 2808
7112.11 2840
7112.91 2758
7113.70 2789
7114.50 2781
7115.30 2778
7116.09 2783
7116.89 2797
7117.68 2790
7118.48 2846
7119.28 2710
7120.07 2738
7120.87 2768
7121.67 2709
7122.46 2724
7123.26 2707
7124.06 2700
7124.85 2765
7125.65 2800
7126.45 2594
7127.24 2620
7128.04 2659
7128.84 2641
7129.63 2770
7130.43 2848
7131.23 2833
7132.02 2892
7132.82 2883
7133.62 3040
7134.41 3003
7135.21 2834
7136.01 2896
7136.81 2837
7137.60 2786
7138.40 2704
7139.20 2691
7140.00 2620
7140.79 2584
7141.59 2613
7142.39 2518
7143.19 2527
7143.98 2455
7144.78 2471
7145.58 2460
7146.38 2369
7147.18 2367
7147.97 2387
7148.77 2361
7149.57 2373
7150.37 2355
7151.17 2323
7151.96 2347
7152.76 2307
7153.56 2214
7154.36 2252
7155.16 2301
7155.95 2414
7156.75 2531
7157.55 2527
7158.35 2510
7159.15 2469
7159.95 2484
7160.75 2604
7161.54 2461
7162.34 2447
7163.14 2443
7163.94 2409
7164.74 2403
7165.54 2435
7166.34 2378
7167.14 2378
7167.93 2285
7168.73 2204
7169.53 2285
7170.33 2247
7171.13 2236
7171.93 2235
7172.73 2193
7173.53 2187
7174.33 2264
7175.13 2214
7175.93 2109
7176.73 2094
7177.53 2053
7178.33 2091
7179.13 2043
7179.93 2022
7180.73 2025
7181.53 2034
7182.32 2069
7183.12 2022
7183.92 2134
7184.72 2103
7185.52 2068
7186.32 2147
7187.12 2184
7187.92 2129
7188.72 2105
7189.53 2033
7190.33 1974
7191.13 2003
7191.93 2016
7192.73 1987
7193.53 1951
7194.33 1913
7195.13 1844
7195.93 1971
7196.73 1960
7197.53 1872
7198.33 1877
7199.13 1894
7199.93 2007
7200.73 1975
7201.53 1896
7202.33 1984
7203.14 2073
7203.94 2073
7204.74 2044
7205.54 1995
7206.34 1935
7207.14 2018
7207.94 2020
7208.74 1955
7209.55 1976
7210.35 1989
7211.15 1892
7211.95 1979
7212.75 1994
7213.55 2083
7214.35 2080
7215.16 2020
7215.96 2023
7216.76 2074
7217.56 2032
7218.36 1978
7219.16 1983
7219.97 2025
7220.77 1977
7221.57 2017
7222.37 2099
7223.17 2117
7223.98 2160
7224.78 2109
7225.58 2146
7226.38 2112
7227.19 2090
7227.99 2025
7228.79 2061
7229.59 1990
7230.40 1899
7231.20 2020
7232.00 2059
7232.80 2089
7233.61 2135
7234.41 2181
7235.21 2314
7236.01 2343
7236.82 2495
7237.62 2719
7238.42 2858
7239.23 2817
7240.03 2907
7240.83 2850
7241.63 2798
7242.44 2558
7243.24 2383
7244.04 2390
7244.85 2339
7245.65 2334
7246.45 2215
7247.26 2132
7248.06 2065
7248.86 2019
7249.67 2014
7250.47 1982
7251.28 2096
7252.08 2057
7252.88 2034
7253.69 1950
7254.49 2035
7255.29 2056
7256.10 2110
7256.90 2232
7257.71 2195
7258.51 2213
7259.31 2205
7260.12 2130
7260.92 2106
7261.73 2054
7262.53 1994
7263.34 2031
7264.14 2024
7264.94 1985
7265.75 1944
7266.55 2013
7267.36 2025
7268.16 2030
7268.97 2062
7269.77 2079
7270.58 2100
7271.38 2133
7272.19 2132
7272.99 1989
7273.80 2070
7274.60 2108
7275.41 2116
7276.21 2086
7277.02 2107
7277.82 2129
7278.63 2199
7279.43 2221
7280.24 2185
7281.04 2190
7281.85 2204
7282.65 2376
7283.46 2568
7284.26 2743
7285.07 3004
7285.87 3334
7286.68 3454
7287.49 3506
7288.29 3466
7289.10 3364
7289.90 3269
7290.71 3000
7291.52 2947
7292.32 2760
7293.13 2613
7293.93 2518
7294.74 2399
7295.55 2264
7296.35 2216
7297.16 2182
7297.96 2184
7298.77 2136
7299.58 2072
7300.38 2131
7301.19 2119
7302.00 2115
7302.80 2150
7303.61 2177
7304.42 2179
7305.22 2174
7306.03 2178
7306.84 2212
7307.64 2172
7308.45 2177
7309.26 2224
7310.06 2233
7310.87 2232
7311.68 2272
7312.48 2341
7313.29 2368
7314.10 2324
7314.90 2339
7315.71 2364
7316.52 2397
7317.33 2428
7318.13 2581
7318.94 2677
7319.75 2896
7320.56 3171
7321.36 3385
7322.17 3645
7322.98 3667
7323.79 3636
7324.59 3604
7325.40 3515
7326.21 3337
7327.02 3113
7327.83 3033
7328.63 2792
7329.44 2646
7330.25 2627
7331.06 2504
7331.87 2364
7332.67 2421
7333.48 2415
7334.29 2380
7335.10 2308
7335.91 2271
7336.72 2317
7337.52 2335
7338.33 2327
7339.14 2437
7339.95 2447
7340.76 2457
7341.57 2530
7342.38 2513
7343.18 2584
7343.99 2490
7344.80 2566
7345.61 2477
7346.42 2422
7347.23 2387
7348.04 2328
7348.85 2268
7349.66 2245
7350.46 2245
7351.27 2200
7352.08 2074
7352.89 2075
7353.70 2074
7354.51 2009
7355.32 2075
7356.13 2122
7356.94 2100
7357.75 2128
7358.56 2110
7359.37 2156
7360.18 2256
7360.99 2416
7361.80 2516
7362.61 2554
7363.42 2540
7364.23 2483
7365.04 2508
7365.85 2444
7366.66 2362
7367.47 2342
7368.28 2265
7369.09 2203
7369.90 2164
7370.71 2086
7371.52 2089
7372.33 2082
7373.14 2045
7373.95 1988
7374.76 1944
7375.57 1959
7376.38 1935
7377.19 2008
7378.00 1925
7378.81 1948
7379.62 2029
7380.43 2115
7381.24 2177
7382.06 2253
7382.87 2322
7383.68 2358
7384.49 2334
7385.30 2353
7386.11 2375
7386.92 2225
7387.73 2243
7388.54 2177
7389.36 2110
7390.17 2092
7390.98 2074
7391.79 2080
7392.60 1979
7393.41 1845
7394.22 1801
7395.04 1865
7395.85 1912
7396.66 1914
7397.47 1820
7398.28 1826
7399.09 1891
7399.91 1867
7400.72 1941
7401.53 1908
7402.34 1980
7403.15 1992
7403.97 2014
7404.78 2018
7405.59 1969
7406.40 1915
7407.21 1825
7408.03 1788
7408.84 1774
7409.65 1833
7410.46 1765
7411.28 1774
7412.09 1681
7412.90 1696
7413.71 1707
7414.53 1660
7415.34 1682
7416.15 1750
7416.96 1666
7417.78 1657
7418.59 1674
7419.40 1647
7420.22 1648
7421.03 1678
7421.84 1675
7422.66 1636
7423.47 1619
7424.28 1650
7425.09 1681
7425.91 1580
7426.72 1659
7427.53 1615
7428.35 1669
7429.16 1682
7429.98 1607
7430.79 1655
7431.60 1721
7432.42 1715
7433.23 1675
7434.04 1658
7434.86 1665
7435.67 1622
7436.48 1650
7437.30 1657
7438.11 1612
7438.93 1716
7439.74 1710
7440.55 1782
7441.37 1734
7442.18 1677
7443.00 1710
7443.81 1719
7444.63 1703
7445.44 1645
7446.25 1645
7447.07 1598
7447.88 1599
7448.70 1543
7449.51 1505
7450.33 1554
7451.14 1597
7451.96 1570
7452.77 1586
7453.59 1611
7454.40 1575
7455.22 1601
7456.03 1568
7456.85 1578
7457.66 1638
7458.48 1603
7459.29 1618
7460.11 1588
7460.92 1651
7461.74 1624
7462.55 1594
7463.37 1558
7464.18 1573
7465.00 1542
7465.81 1587
7466.63 1515
7467.44 1524
7468.26 1545
7469.08 1658
7469.89 1610
7470.71 1646
7471.52 1610
7472.34 1607
7473.15 1653
7473.97 1622
7474.79 1636
7475.60 1673
7476.42 1631
7477.23 1648
7478.05 1660
7478.87 1656
7479.68 1648
7480.50 1604
7481.32 1596
7482.13 1662
7482.95 1653
7483.76 1620
7484.58 1619
7485.40 1588
7486.21 1648
7487.03 1629
7487.85 1639
7488.66 1589
7489.48 1671
7490.30 1620
7491.11 1631
7491.93 1527
7492.75 1548
7493.57 1589
7494.38 1637
7495.20 1626
7496.02 1611
7496.83 1590
7497.65 1579
7498.47 1565
7499.29 1569
7500.10 1642
7500.92 1602
7501.74 1619
7502.55 1626
7503.37 1624
7504.19 1624
7505.01 1621
7505.83 1615
7506.64 1616
7507.46 1632
7508.28 1569
7509.10 1675
7509.91 1629
7510.73 1597
7511.55 1626
7512.37 1576
7513.19 1591
7514.00 1628
7514.82 1611
7515.64 1636
7516.46 1566
7517.28 1573
7518.10 1602
7518.91 1598
7519.73 1625
7520.55 1613
7521.37 1625
7522.19 1569
7523.01 1733
7523.82 1725
7524.64 1695
7525.46 1681
7526.28 1801
7527.10 1746
7527.92 1805
7528.74 1827
7529.56 1818
7530.38 1742
7531.19 1723
7532.01 1706
7532.83 1740
7533.65 1707
7534.47 1701
7535.29 1754
7536.11 1724
7536.93 1716
7537.75 1731
7538.57 1777
7539.39 1683
7540.21 1607
7541.03 1649
7541.85 1730
7542.67 1711
7543.48 1706
7544.30 1693
7545.12 1784
7545.94 1752
7546.76 1750
7547.58 1711
7548.40 1811
7549.22 1820
7550.04 1722
7550.86 1721
7551.68 1751
7552.50 1712
7553.32 1736
7554.14 1777
7554.97 1707
7555.79 1739
7556.61 1724
7557.43 1768
7558.25 1809
7559.07 1756
7559.89 1787
7560.71 1829
7561.53 1857
7562.35 1842
7563.17 1878
7563.99 1834
7564.81 1889
7565.63 1820
7566.45 1840
7567.28 1837
7568.10 1881
7568.92 1873
7569.74 1889
7570.56 1912
7571.38 1933
7572.20 1941
7573.02 2013
7573.84 1973
7574.67 1924
7575.49 2008
7576.31 1991
7577.13 2059
7577.95 2105
7578.77 2043
7579.60 2035
7580.42 2016
7581.24 2058
7582.06 2110
7582.88 2049
7583.70 2015
7584.53 2090
7585.35 2207
7586.17 2128
7586.99 2144
7587.81 2260
7588.64 2198
7589.46 2241
7590.28 2269
7591.10 2327
7591.93 2349
7592.75 2288
7593.57 2337
7594.39 2427
7595.22 2362
7596.04 2310
7596.86 2403
7597.68 2490
7598.51 2489
7599.33 2557
7600.15 2733
7600.97 2734
7601.80 2739
7602.62 2765
7603.44 2858
7604.27 2904
7605.09 3034
7605.91 3081
7606.73 3215
7607.56 3300
7608.38 3311
7609.20 3242
7610.03 3179
7610.85 3121
7611.67 2976
7612.50 2867
7613.32 2865
7614.15 2900
7614.97 2840
7615.79 2845
7616.62 3007
7617.44 3107
7618.26 3280
7619.09 3431
7619.91 3552
7620.73 3776
7621.56 3842
7622.38 3735
7623.21 3734
7624.03 3713
7624.85 3640
7625.68 3487
7626.50 3361
7627.33 3387
7628.15 3464
7628.98 3312
7629.80 3389
7630.62 3461
7631.45 3582
7632.27 3653
7633.10 3792
7633.92 4015
7634.75 4037
7635.57 4029
7636.40 3948
7637.22 3716
7638.05 3584
7638.87 3353
7639.70 3173
7640.52 3069
7641.35 2877
7642.17 2804
7643.00 2740
7643.82 2688
7644.65 2705
7645.47 2816
7646.30 2853
7647.12 3013
7647.95 3180
7648.77 3185
7649.60 3211
7650.42 3178
7651.25 3161
7652.08 3096
7652.90 2968
7653.73 2857
7654.55 2775
7655.38 2670
7656.20 2590
7657.03 2498
7657.86 2447
7658.68 2441
7659.51 2208
7660.33 2151
7661.16 2159
7661.99 2145
7662.81 2148
7663.64 2107
7664.46 2067
7665.29 2056
7666.12 2034
7666.94 2111
7667.77 2143
7668.60 2153
7669.42 2177
7670.25 2172
7671.08 2112
7671.90 2102
7672.73 2086
7673.56 2085
7674.38 2047
7675.21 2036
7676.04 2005
7676.86 1954
7677.69 1996
7678.52 1949
7679.34 1909
7680.17 1959
7681.00 2015
7681.83 1923
7682.65 1928
7683.48 2012
7684.31 2002
7685.13 2082
7685.96 2160
7686.79 2235
7687.62 2093
7688.44 2199
7689.27 2213
7690.10 2178
7690.93 2134
7691.76 2142
7692.58 2047
7693.41 1967
7694.24 2056
7695.07 2054
7695.89 2019
7696.72 2043
7697.55 2086
7698.38 2077
7699.21 2165
7700.03 2258
7700.86 2273
7701.69 2234
7702.52 2155
7703.35 2117
7704.18 2093
7705.00 2106
7705.83 2068
7706.66 2076
7707.49 1933
7708.32 1993
7709.15 2019
7709.98 1942
7710.80 1960
7711.63 1910
7712.46 1863
7713.29 1864
7714.12 1838
7714.95 1839
7715.78 1863
7716.61 1891
7717.44 1899
7718.27 1835
7719.09 1794
7719.92 1843
7720.75 1801
7721.58 1782
7722.41 1791
7723.24 1768
7724.07 1839
7724.90 1805
7725.73 1821
7726.56 1823
7727.39 1854
7728.22 1893
7729.05 1937
7729.88 1938
7730.71 1976
7731.54 1951
7732.37 2039
7733.20 1958
7734.03 1979
7734.86 1978
7735.69 1928
7736.52 1858
7737.35 1789
7738.18 1785
7739.01 1776
7739.84 1788
7740.67 1773
7741.50 1707
7742.33 1678
7743.16 1626
7743.99 1655
7744.82 1707
7745.65 1766
7746.48 1876
7747.31 1963
7748.14 2120
7748.98 2311
7749.81 2324
7750.64 2421
7751.47 2404
7752.30 2339
7753.13 2260
7753.96 2174
7754.79 2016
7755.62 1970
7756.45 1973
7757.29 1804
7758.12 1777
7758.95 1740
7759.78 1744
7760.61 1774
7761.44 1699
7762.27 1634
7763.11 1611
7763.94 1597
7764.77 1622
7765.60 1617
7766.43 1640
7767.26 1586
7768.10 1594
7768.93 1567
7769.76 1582
7770.59 1575
7771.42 1567
7772.26 1539
7773.09 1517
7773.92 1582
7774.75 1571
7775.58 1542
7776.42 1517
7777.25 1529
7778.08 1565
7778.91 1598
7779.75 1520
7780.58 1547
7781.41 1528
7782.24 1575
7783.08 1525
7783.91 1535
7784.74 1586
7785.57 1569
7786.41 1546
7787.24 1651
7788.07 1602
7788.91 1645
7789.74 1589
7790.57 1608
7791.40 1644
7792.24 1652
7793.07 1640
7793.90 1584
7794.74 1598
7795.57 1682
7796.40 1596
7797.24 1630
7798.07 1668
7798.90 1664
7799.74 1727
7800.57 1718
7801.40 1727
7802.24 1717
7803.07 1660
7803.91 1703
7804.74 1727
7805.57 1724
7806.41 1794
7807.24 1807
7808.07 1811
7808.91 1859
7809.74 1870
7810.58 1800
7811.41 1895
7812.25 1902
7813.08 1912
7813.91 2013
7814.75 2090
7815.58 2163
7816.42 2200
7817.25 2182
7818.09 2240
7818.92 2214
7819.75 2280
7820.59 2305
7821.42 2339
7822.26 2351
7823.09 2371
7823.93 2469
7824.76 2551
7825.60 2533
7826.43 2576
7827.27 2612
7828.10 2517
7828.94 2473
7829.77 2430
7830.61 2394
7831.44 2305
7832.28 2309
7833.11 2208
7833.95 2278
7834.78 2273
7835.62 2366
7836.46 2380
7837.29 2451
7838.13 2434
7838.96 2450
7839.80 2422
7840.63 2332
7841.47 2273
7842.31 2187
7843.14 2195
7843.98 2109
7844.81 2097
7845.65 2090
7846.48 1948
7847.32 1910
7848.16 1890
7848.99 1812
7849.83 1787
7850.67 1794
7851.50 1778
7852.34 1749
7853.17 1805
7854.01 1843
7854.85 1781
7855.68 1839
7856.52 1788
7857.36 1783
7858.19 1817
7859.03 1789
7859.87 1815
7860.70 1822
7861.54 1850
7862.38 1911
7863.21 1821
7864.05 1763
7864.89 1809
7865.73 1808
7866.56 1754
7867.40 1828
7868.24 1801
7869.07 1813
7869.91 1751
7870.75 1732
7871.59 1782
7872.42 1787
7873.26 1812
7874.10 1930
7874.94 1856
7875.77 1931
7876.61 1971
7877.45 2006
7878.29 2092
7879.12 2197
7879.96 2211
7880.80 2339
7881.64 2394
7882.47 2382
7883.31 2406
7884.15 2361
7884.99 2366
7885.83 2281
7886.67 2151
7887.50 2187
7888.34 2111
7889.18 2049
7890.02 2070
7890.86 2010
7891.69 2026
7892.53 2141
7893.37 2163
7894.21 2220
7895.05 2305
7895.89 2236
7896.73 2174
7897.57 2211
7898.40 2105
7899.24 2013
7900.08 1968
7900.92 1901
7901.76 1884
7902.60 1855
7903.44 1883
7904.28 1896
7905.12 1810
7905.95 1768
7906.79 1765
7907.63 1772
7908.47 1865
7909.31 1860
7910.15 1837
7910.99 1872
7911.83 1876
7912.67 1863
7913.51 1880
7914.35 2008
7915.19 2027
7916.03 2093
7916.87 2185
7917.71 2287
7918.55 2399
7919.39 2454
7920.23 2436
7921.07 2421
7921.91 2470
7922.75 2436
7923.59 2188
7924.43 2182
7925.27 2055
7926.11 1971
7926.95 1909
7927.79 1850
7928.63 1811
7929.47 1755
7930.31 1750
7931.15 1755
7931.99 1667
7932.83 1632
7933.67 1640
7934.51 1657
7935.35 1635
7936.19 1592
7937.04 1677
7937.88 1689
7938.72 1689
7939.56 1619
7940.40 1660
7941.24 1557
7942.08 1631
7942.92 1633
7943.76 1587
7944.60 1583
7945.45 1574
7946.29 1652
7947.13 1656
7947.97 1653
7948.81 1702
7949.65 1703
7950.49 1683
7951.34 1642
7952.18 1801
7953.02 1792
7953.86 1820
7954.70 1785
7955.54 1828
7956.39 1970
7957.23 2025
7958.07 1970
7958.91 2051
7959.75 2082
7960.60 2077
7961.44 2013
7962.28 1950
7963.12 1965
7963.96 1943
7964.81 1895
7965.65 1963
7966.49 2017
7967.33 2018
7968.18 2081
7969.02 2234
7969.86 2361
7970.70 2389
7971.55 2434
7972.39 2336
7973.23 2244
7974.08 2140
7974.92 2096
7975.76 2056
7976.60 1901
7977.45 1901
7978.29 1876
7979.13 1778
7979.98 1736
7980.82 1718
7981.66 1755
7982.51 1706
7983.35 1707
7984.19 1644
7985.04 1626
7985.88 1582
7986.72 1548
7987.57 1638
7988.41 1678
7989.25 1572
7990.10 1594
7990.94 1581
7991.78 1488
7992.63 1500
7993.47 1470
7994.32 1463
7995.16 1439
7996.00 1521
7996.85 1389
7997.69 1385
7998.53 1403
7999.38 1398
8000.22 1376
8001.07 1407
8001.91 1399
8002.76 1382
8003.60 1387
8004.44 1359
8005.29 1376
8006.13 1346
8006.98 1285
8007.82 1282
8008.67 1296
8009.51 1327
8010.36 1312
8011.20 1281
8012.05 1310
8012.89 1219
8013.74 1278
8014.58 1229
8015.43 1252
8016.27 1206
8017.12 1221
8017.96 1252
8018.81 1233
8019.65 1197
8020.50 1239
8021.34 1253
8022.19 1252
8023.03 1270
8023.88 1252
8024.72 1192
8025.57 1206
8026.41 1233
8027.26 1211
8028.11 1174
8028.95 1199
8029.80 1248
8030.64 1231
8031.49 1249
8032.33 1239
8033.18 1200
8034.03 1206
8034.87 1188
8035.72 1258
8036.56 1219
8037.41 1251
8038.26 1232
8039.10 1259
8039.95 1205
8040.80 1203
8041.64 1222
8042.49 1277
8043.33 1275
8044.18 1246
8045.03 1249
8045.87 1261
8046.72 1264
8047.57 1246
8048.41 1274
8049.26 1290
8050.11 1253
8050.95 1224
8051.80 1267
8052.65 1215
8053.49 1220
8054.34 1207
8055.19 1209
8056.04 1190
8056.88 1188
8057.73 1168
8058.58 1155
8059.42 1129
8060.27 1132
8061.12 1183
8061.97 1163
8062.81 1150
8063.66 1152
8064.51 1219
8065.36 1129
8066.20 1122
8067.05 1134
8067.90 1137
8068.75 1111
8069.60 1084
8070.44 1121
8071.29 1128
8072.14 1181
8072.99 1054
8073.84 1120
8074.68 1100
8075.53 1093
8076.38 1067
8077.23 1081
8078.08 1055
8078.92 1091
8079.77 1144
8080.62 1143
8081.47 1087
8082.32 1137
8083.17 1162
8084.02 1080
8084.86 1019
8085.71 1043
8086.56 1068
8087.41 1119
8088.26 1093
8089.11 1074
8089.96 1141
8090.81 1111
8091.65 1126
8092.50 1145
8093.35 1112
8094.20 1107
8095.05 1109
8095.90 1058
8096.75 1041
8097.60 1094
8098.45 1093
8099.30 1063
8100.15 1063
8101.00 1037
8101.85 1053
8102.70 1049
8103.54 1083
8104.39 1055
8105.24 1070
8106.09 1123
8106.94 1051
8107.79 1119
8108.64 1132
8109.49 1152
8110.34 1134
8111.19 1129
8112.04 1071
8112.89 1121
8113.74 1138
8114.59 1067
8115.44 1120
8116.29 1132
8117.14 1127
8117.99 1104
8118.84 1137
8119.70 1115
8120.55 1178
8121.40 1203
8122.25 1150
8123.10 1185
8123.95 1195
8124.80 1186
8125.65 1207
8126.50 1232
8127.35 1191
8128.20 1206
8129.05 1194
8129.90 1283
8130.76 1245
8131.61 1235
8132.46 1258
8133.31 1332
8134.16 1383
8135.01 1403
8135.86 1356
8136.71 1380
8137.56 1384
8138.42 1317
8139.27 1339
8140.12 1293
8140.97 1333
8141.82 1292
8142.67 1251
8143.53 1245
8144.38 1245
8145.23 1246
8146.08 1274
8146.93 1267
8147.78 1241
8148.64 1300
8149.49 1339
8150.34 1291
8151.19 1290
8152.05 1273
8152.90 1247
8153.75 1315
8154.60 1284
8155.45 1375
8156.31 1427
8157.16 1474
8158.01 1522
8158.86 1522
8159.72 1531
8160.57 1539
8161.42 1446
8162.27 1379
8163.13 1364
8163.98 1339
8164.83 1253
8165.69 1267
8166.54 1277
8167.39 1216
8168.24 1198
8169.10 1193
8169.95 1220
8170.80 1180
8171.66 1197
8172.51 1144
8173.36 1119
8174.22 1160
8175.07 1147
8175.92 1156
8176.78 1114
8177.63 1132
8178.48 1117
8179.34 1112
8180.19 1088
8181.04 1118
8181.90 1058
8182.75 1036
8183.61 1014
8184.46 1070
8185.31 1064
8186.17 1052
8187.02 1148
8187.87 1024
8188.73 1021
8189.58 1039
8190.44 1053
8191.29 1035
8192.15 1082
8193.00 1075
8193.85 1108
8194.71 1065
8195.56 1091
8196.42 1035
8197.27 1053
8198.13 1050
8198.98 1056
8199.84 982
8200.69 1050
8201.55 1069
8202.40 1092
8203.25 1034
8204.11 1013
8204.96 1026
8205.82 1070
8206.67 1056
8207.53 1018
8208.38 1029
8209.24 1048
8210.09 1040
8210.95 1043
8211.81 1036
8212.66 1089
8213.52 1084
8214.37 1105
8215.23 1088
8216.08 1080
8216.94 1052
8217.79 1092
8218.65 1120
8219.50 1129
8220.36 1119
8221.22 1168
8222.07 1177
8222.93 1153
8223.78 1148
8224.64 1095
8225.50 1115
8226.35 1185
8227.21 1185
8228.06 1098
8228.92 1111
8229.78 1071
8230.63 1059
8231.49 1049
8232.34 1012
8233.20 1044
8234.06 1041
8234.91 1040
8235.77 1018
8236.63 1027
8237.48 1009
8238.34 1013
8239.20 978
8240.05 995
8240.91 969
8241.77 1020
8242.62 998
8243.48 1026
8244.34 943
8245.19 1013
8246.05 1007
8246.91 1010
8247.77 1012
8248.62 1006
8249.48 1043
8250.34 994
8251.20 990
8252.05 968
8252.91 968
8253.77 1035
8254.62 1007
8255.48 984
8256.34 1017
8257.20 1012
8258.06 1013
8258.91 995
8259.77 1049
8260.63 1034
8261.49 976
8262.34 989
8263.20 1018
8264.06 1001
8264.92 1008
8265.78 1020
8266.63 966
8267.49 990
8268.35 1001
8269.21 1029
8270.07 960
8270.93 1024
8271.78 1041
8272.64 1038
8273.50 993
8274.36 1038
8275.22 1050
8276.08 1045
8276.93 1048
8277.79 1048
8278.65 1055
8279.51 1038
8280.37 1083
8281.23 1082
8282.09 1047
8282.95 1034
8283.81 1083
8284.66 1069
8285.52 1059
8286.38 1031
8287.24 1032
8288.10 975
8288.96 1038
8289.82 1006
8290.68 1037
8291.54 1036
8292.40 1034
8293.26 998
8294.12 1012
8294.98 1005
8295.84 1000
8296.70 994
8297.56 999
8298.42 1005
8299.28 1029
8300.13 1106
8300.99 1047
8301.85 1065
8302.71 1015
8303.57 1023
8304.43 1070
8305.29 1050
8306.16 1076
8307.02 1026
8307.88 1073
8308.74 1063
8309.60 1041
8310.46 1043
8311.32 1037
8312.18 1010
8313.04 1024
8313.90 1028
8314.76 1000
8315.62 1055
8316.48 1018
8317.34 976
8318.20 962
8319.06 1031
8319.92 1014
8320.78 992
8321.65 1000
8322.51 1024
8323.37 956
8324.23 1003
8325.09 972
8325.95 964
8326.81 965
8327.67 969
8328.53 978
8329.40 998
8330.26 982
8331.12 984
8331.98 962
8332.84 1003
8333.70 1035
8334.57 1028
8335.43 1061
8336.29 1090
8337.15 1028
8338.01 1011
8338.87 996
8339.74 1014
8340.60 1059
8341.46 1065
8342.32 1009
8343.18 996
8344.05 1013
8344.91 1037
8345.77 997
8346.63 1022
8347.49 1075
8348.36 1107
8349.22 1077
8350.08 1101
8350.94 1096
8351.81 1061
8352.67 1075
8353.53 1101
8354.39 1094
8355.26 1101
8356.12 1107
8356.98 1131
8357.85 1110
8358.71 1080
8359.57 1032
8360.43 1041
8361.30 1061
8362.16 1043
8363.02 1016
8363.89 1011
8364.75 1017
8365.61 1050
8366.48 1053
8367.34 1033
8368.20 1042
8369.07 1058
8369.93 1049
8370.79 1062
8371.66 1005
8372.52 1057
8373.38 1054
8374.25 1058
8375.11 1024
8375.98 1031
8376.84 1070
8377.70 1081
8378.57 1065
8379.43 1094
8380.30 1080
8381.16 1046
8382.02 1059
8382.89 1085
8383.75 1089
8384.62 1133
8385.48 1072
8386.34 1182
8387.21 1208
8388.07 1153
8388.94 1099
8389.80 1145
8390.67 1209
8391.53 1191
8392.40 1133
8393.26 1134
8394.13 1163
8394.99 1172
8395.85 1115
8396.72 1135
8397.58 1129
8398.45 1080
8399.31 1157
8400.18 1198
8401.04 1183
8401.91 1201
8402.77 1207
8403.64 1214
8404.50 1185
8405.37 1187
8406.24 1220
8407.10 1273
8407.97 1244
8408.83 1205
8409.70 1218
8410.56 1234
8411.43 1214
8412.29 1242
8413.16 1220
8414.03 1275
8414.89 1286
8415.76 1310
8416.62 1270
8417.49 1299
8418.35 1306
8419.22 1332
8420.09 1277
8420.95 1331
8421.82 1380
8422.69 1372
8423.55 1324
8424.42 1373
8425.28 1410
8426.15 1406
8427.02 1363
8427.88 1449
8428.75 1444
8429.62 1462
8430.48 1467
8431.35 1551
8432.22 1546
8433.08 1568
8433.95 1553
8434.82 1578
8435.68 1647
8436.55 1607
8437.42 1669
8438.28 1685
8439.15 1694
8440.02 1772
8440.89 1764
8441.75 1829
8442.62 1894
8443.49 1847
8444.35 1980
8445.22 2008
8446.09 2021
8446.96 1931
8447.82 2029
8448.69 2048
8449.56 2039
8450.43 2061
8451.29 2116
8452.16 2196
8453.03 2262
8453.90 2495
8454.76 2751
8455.63 2989
8456.50 3227
8457.37 3606
8458.24 3893
8459.10 4055
8459.97 4095
8460.84 3956
8461.71 3713
8462.58 3587
8463.45 3433
8464.31 3105
8465.18 2843
8466.05 2598
8466.92 2404
8467.79 2367
8468.66 2120
8469.52 2026
8470.39 1985
8471.26 1919
8472.13 1893
8473.00 1848
8473.87 1813
8474.74 1797
8475.61 1728
8476.47 1765
8477.34 1750
8478.21 1797
8479.08 1726
8479.95 1776
8480.82 1800
8481.69 1749
8482.56 1743
8483.43 1877
8484.30 1927
8485.17 1913
8486.04 1900
8486.91 1923
8487.78 1843
8488.64 1776
8489.51 1766
8490.38 1845
8491.25 1823
8492.12 1795
8492.99 1775
8493.86 1783
8494.73 1760
8495.60 1832
8496.47 1844
8497.34 1836
8498.21 1823
8499.08 1826
8499.95 1832
8500.82 1794
8501.69 1747
8502.56 1735
8503.43 1780
8504.30 1801
8505.17 1738
8506.05 1762
8506.92 1817
8507.79 1863
8508.66 1909
8509.53 1869
8510.40 1891
8511.27 1877
8512.14 1930
8513.01 1958
8513.88 1978
8514.75 1971
8515.62 1955
8516.49 2032
8517.37 2018
8518.24 2013
8519.11 1964
8519.98 2031
8520.85 2109
8521.72 2197
8522.59 2270
8523.46 2450
8524.33 2625
8525.21 2813
8526.08 3056
8526.95 3349
8527.82 3510
8528.69 3658
8529.56 3825
8530.44 3631
8531.31 3484
8532.18 3527
8533.05 3393
8533.92 3102
8534.80 2849
8535.67 2693
8536.54 2542
8537.41 2415
8538.28 2313
8539.16 2307
8540.03 2262
8540.90 2222
8541.77 2163
8542.64 2013
8543.52 1951
8544.39 1943
8545.26 1924
8546.13 1910
8547.01 1861
8547.88 1835
8548.75 1840
8549.62 1880
8550.50 1873
8551.37 1861
8552.24 1975
8553.12 2129
8553.99 2169
8554.86 2287
8555.73 2392
8556.61 2522
8557.48 2420
8558.35 2480
8559.23 2423
8560.10 2404
8560.97 2277
8561.85 2214
8562.72 2202
8563.59 2135
8564.47 1987
8565.34 1931
8566.21 1948
8567.09 1884
8567.96 1872
8568.83 1882
8569.71 1775
8570.58 1759
8571.46 1750
8572.33 1723
8573.20 1678
8574.08 1648
8574.95 1659
8575.83 1648
8576.70 1639
8577.57 1648
8578.45 1612
8579.32 1635
8580.20 1628
8581.07 1607
8581.94 1714
8582.82 1719
8583.69 1668
8584.57 1680
8585.44 1658
8586.32 1688
8587.19 1639
8588.07 1736
8588.94 1741
8589.82 1690
8590.69 1778
8591.57 1852
8592.44 1852
8593.32 1810
8594.19 1766
8595.07 1869
8595.94 1858
8596.82 1887
8597.69 1888
8598.57 1877
8599.44 1843
8600.32 1847
8601.19 1869
8602.07 1923
8602.94 1974
8603.82 1966
8604.69 1992
8605.57 2002
8606.44 1956
8607.32 1974
8608.20 1979
8609.07 2006
8609.95 2007
8610.82 1986
8611.70 2019
8612.57 2051
8613.45 2047
8614.33 2012
8615.20 2159
8616.08 2141
8616.95 2104
8617.83 2127
8618.71 2163
8619.58 2249
8620.46 2264
8621.34 2391
8622.21 2357
8623.09 2380
8623.97 2386
8624.84 2406
8625.72 2374
8626.59 2415
8627.47 2395
8628.35 2434
8629.22 2542
8630.10 2559
8630.98 2481
8631.86 2502
8632.73 2495
8633.61 2539
8634.49 2564
8635.36 2586
8636.24 2560
8637.12 2565
8637.99 2621
8638.87 2605
8639.75 2612
8640.63 2641
8641.50 2721
8642.38 2715
8643.26 2744
8644.14 2817
8645.01 2846
8645.89 2890
8646.77 3044
8647.65 3144
8648.52 3129
8649.40 3168
8650.28 3267
8651.16 3331
8652.04 3276
8652.91 3298
8653.79 3317
8654.67 3449
8655.55 3456
8656.43 3464
8657.30 3510
8658.18 3615
8659.06 3835
8659.94 3873
8660.82 4107
8661.70 4420
8662.57 4752
8663.45 5257
8664.33 5699
8665.21 6213
8666.09 6747
8666.97 7021
8667.85 7251
8668.72 7259
8669.60 7185
8670.48 6886
8671.36 6507
8672.24 6255
8673.12 5934
8674.00 5611
8674.88 5403
8675.76 5334
8676.63 5001
8677.51 4904
8678.39 4693
8679.27 4554
8680.15 4339
8681.03 4113
8681.91 3986
8682.79 3860
8683.67 3682
8684.55 3634
8685.43 3658
8686.31 3573
8687.19 3660
8688.07 3659
8688.95 3817
8689.83 4061
8690.71 4277
8691.59 4645
8692.47 5021
8693.35 5479
8694.23 5865
8695.11 6057
8695.99 6197
8696.87 6169
8697.75 5971
8698.63 5843
8699.51 5544
8700.39 5208
8701.27 4943
8702.15 4684
8703.03 4493
8703.91 4272
8704.79 4112
8705.67 4017
8706.55 3815
8707.43 3601
8708.31 3422
8709.19 3203
8710.07 3011
8710.96 2946
8711.84 2831
8712.72 2728
8713.60 2609
8714.48 2620
8715.36 2583
8716.24 2458
8717.12 2373
8718.00 2330
8718.89 2314
8719.77 2324
8720.65 2278
8721.53 2236
8722.41 2287
8723.29 2284
8724.17 2272
8725.06 2260
8725.94 2342
8726.82 2380
8727.70 2337
8728.58 2369
8729.46 2381
8730.35 2379
8731.23 2428
8732.11 2527
8732.99 2489
8733.87 2530
8734.76 2449
8735.64 2500
8736.52 2467
8737.40 2443
8738.29 2437
8739.17 2437
8740.05 2402
8740.93 2412
8741.81 2372
8742.70 2423
8743.58 2416
8744.46 2321
8745.34 2427
8746.23 2369
8747.11 2352
8747.99 2337
8748.88 2346
8749.76 2354
8750.64 2374
8751.52 2420
8752.41 2414
8753.29 2427
8754.17 2406
8755.06 2464
8755.94 2600
8756.82 2729
8757.71 2697
8758.59 2812
8759.47 2915
8760.36 3001
8761.24 3042
8762.12 2955
8763.01 2920
8763.89 2846
8764.77 2872
8765.66 2818
8766.54 2780
8767.42 2778
8768.31 2672
8769.19 2684
8770.08 2711
8770.96 2652
8771.84 2686
8772.73 2642
8773.61 2611
8774.50 2601
8775.38 2641
8776.26 2575
8777.15 2600
8778.03 2585
8778.92 2601
8779.80 2659
8780.69 2663
8781.57 2755
8782.46 2937
8783.34 3011
8784.22 3083
8785.11 3168
8785.99 3177
8786.88 3144
8787.76 3174
8788.65 3046
8789.53 2938
8790.42 2895
8791.30 2884
8792.19 2745
8793.07 2642
8793.96 2573
8794.84 2455
8795.73 2424
8796.61 2328
8797.50 2283
8798.38 2181
8799.27 2117
8800.15 2101
8801.04 2040
8801.93 2065
8802.81 2065
8803.70 2004
8804.58 1950
8805.47 1894
8806.35 1863
8807.24 1869
8808.12 1772
8809.01 1830
8809.90 1852
8810.78 1850
8811.67 1811
8812.55 1792
8813.44 1819
8814.33 1844
8815.21 1779
8816.10 1802
8816.98 1826
8817.87 1845
8818.76 1819
8819.64 1863
8820.53 1803
8821.42 1847
8822.30 1863
8823.19 1859
8824.08 1839
8824.96 1782
8825.85 1732
8826.74 1788
8827.62 1752
8828.51 1662
8829.40 1629
8830.28 1661
8831.17 1702
8832.06 1670
8832.94 1633
8833.83 1613
8834.72 1633
8835.61 1614
8836.49 1603
8837.38 1639
8838.27 1568
8839.16 1556
8840.04 1589
8840.93 1571
8841.82 1539
8842.70 1527
8843.59 1522
8844.48 1531
8845.37 1537
8846.26 1505
8847.14 1503
8848.03 1560
8848.92 1533
8849.81 1523
8850.69 1471
8851.58 1472
8852.47 1429
8853.36 1398
8854.25 1451
8855.13 1417
8856.02 1363
8856.91 1385
8857.80 1364
8858.69 1382
8859.58 1395
8860.46 1405
8861.35 1376
8862.24 1394
8863.13 1399
8864.02 1377
8864.91 1392
8865.80 1400
8866.68 1368
8867.57 1400
8868.46 1364
8869.35 1332
8870.24 1296
8871.13 1306
8872.02 1259
8872.91 1259
8873.80 1249
8874.69 1235
8875.57 1228
8876.46 1253
8877.35 1200
8878.24 1212
8879.13 1230
8880.02 1282
8880.91 1236
8881.80 1255
8882.69 1249
8883.58 1219
8884.47 1183
8885.36 1193
8886.25 1171
8887.14 1209
8888.03 1219
8888.92 1215
8889.81 1176
8890.70 1190
8891.59 1174
8892.48 1190
8893.37 1189
8894.26 1134
8895.15 1134
8896.04 1158
8896.93 1098
8897.82 1101
8898.71 1084
8899.60 1101
8900.49 1122
8901.38 1118
8902.27 1114
8903.16 1055
8904.05 1062
8904.94 1069
8905.83 1089
8906.72 1074
8907.61 1027
8908.50 1106
8909.40 1049
8910.29 1096
8911.18 1109
8912.07 1068
8912.96 1091
8913.85 1125
8914.74 1078
8915.63 1093
8916.52 991
8917.42 1016
8918.31 1028
8919.20 1062
8920.09 1054
8920.98 983
8921.87 1017
8922.76 1037
8923.66 983
8924.55 993
8925.44 1034
8926.33 1013
8927.22 1010
8928.11 972
8929.01 961
8929.90 972
8930.79 944
8931.68 926
8932.57 968
8933.47 996
8934.36 991
8935.25 995
8936.14 1007
8937.03 983
8937.93 947
8938.82 969
8939.71 1008
8940.60 970
8941.50 961
8942.39 935
8943.28 960
8944.17 950
8945.07 955
8945.96 954
8946.85 981
8947.75 957
8948.64 1015
8949.53 936
8950.42 946
8951.32 955
8952.21 970
8953.10 974
8954.00 965
8954.89 960
8955.78 938
8956.68 967
8957.57 1020
8958.46 962
8959.36 913
8960.25 926
8961.14 937
8962.04 925
8962.93 934
8963.82 860
8964.72 885
8965.61 914
8966.50 894
8967.40 926
8968.29 935
8969.19 918
8970.08 879
8970.97 900
8971.87 950
8972.76 949
8973.66 942
8974.55 933
8975.44 992
8976.34 856
8977.23 907
8978.13 920
8979.02 905
8979.91 955
8980.81 979
8981.70 896
8982.60 925
8983.49 906
8984.39 903
8985.28 892
8986.18 911
8987.07 905
8987.97 862
8988.86 857
8989.76 893
8990.65 878
8991.55 910
8992.44 921
8993.34 920
8994.23 908
8995.13 889
8996.02 951
8996.92 934
8997.81 916
8998.71 900
8999.60 900
9000.50 862
9001.39 856
9002.29 886
9003.18 891
9004.08 904
9004.98 887
9005.87 834
9006.77 856
9007.66 900
9008.56 881
9009.45 867
9010.35 830
9011.25 809
9012.14 867
9013.04 862
9013.93 854
9014.83 804
9015.73 814
9016.62 826
9017.52 866
9018.42 848
9019.31 840
9020.21 849
9021.10 881
9022.00 822
9022.90 801
9023.79 834
9024.69 853
9025.59 853
9026.48 835
9027.38 819
9028.28 811
9029.17 845
9030.07 858
9030.97 796
9031.87 842
9032.76 854
9033.66 841
9034.56 829
9035.45 857
9036.35 813
9037.25 808
9038.15 891
9039.04 845
9039.94 856
9040.84 876
9041.73 844
9042.63 863
9043.53 814
9044.43 819
9045.33 835
9046.22 819
9047.12 852
9048.02 849
9048.92 838
9049.81 849
9050.71 872
9051.61 847
9052.51 824
9053.41 863
9054.30 891
9055.20 800
9056.10 832
9057.00 871
9057.90 896
9058.80 890
9059.69 879
9060.59 855
9061.49 883
9062.39 833
9063.29 840
9064.19 864
9065.08 868
9065.98 881
9066.88 878
9067.78 930
9068.68 904
9069.58 867
9070.48 873
9071.38 867
9072.27 887
9073.17 858
9074.07 862
9074.97 882
9075.87 873
9076.77 859
9077.67 845
9078.57 854
9079.47 909
9080.37 890
9081.27 812
9082.17 839
9083.07 827
9083.97 845
9084.87 889
9085.76 870
9086.66 895
9087.56 844
9088.46 902
9089.36 846
9090.26 873
9091.16 893
9092.06 884
9092.96 923
9093.86 906
9094.76 901
9095.66 844
9096.56 860
9097.46 895
9098.36 836
9099.26 873
9100.17 919
9101.07 849
9101.97 875
9102.87 890
9103.77 879
9104.67 813
9105.57 848
9106.47 883
9107.37 831
9108.27 853
9109.17 878
9110.07 859
9110.97 840
9111.87 837
9112.77 857
9113.68 859
9114.58 865
9115.48 854
9116.38 876
9117.28 860
9118.18 865
9119.08 875
9119.98 862
9120.89 838
9121.79 868
9122.69 840
9123.59 840
9124.49 872
9125.39 830
9126.29 870
9127.20 882
9128.10 901
9129.00 885
9129.90 920
9130.80 849
9131.71 873
9132.61 826
9133.51 790
9134.41 802
9135.31 868
9136.22 847
9137.12 861
9138.02 901
9138.92 871
9139.83 841
9140.73 818
9141.63 790
9142.53 835
9143.43 808
9144.34 796
9145.24 794
9146.14 832
9147.05 830
9147.95 812
9148.85 809
9149.75 824
9150.66 779
9151.56 816
9152.46 815
9153.37 821
9154.27 840
9155.17 819
9156.07 876
9156.98 838
9157.88 845
9158.78 859
9159.69 826
9160.59 838
9161.49 847
9162.40 810
9163.30 842
9164.20 831
9165.11 823
9166.01 861
9166.92 818
9167.82 819
9168.72 847
9169.63 871
9170.53 875
9171.43 864
9172.34 850
9173.24 875
9174.15 856
9175.05 848
9175.95 869
9176.86 810
9177.76 839
9178.67 864
9179.57 862
9180.48 865
9181.38 827
9182.28 819
9183.19 822
9184.09 863
9185.00 862
9185.90 802
9186.81 811
9187.71 811
9188.62 820
9189.52 833
9190.43 842
9191.33 820
9192.24 832
9193.14 882
9194.05 877
9194.95 854
9195.86 896
9196.76 870
9197.67 876
9198.57 877
9199.48 884
9200.38 866
9201.29 890
9202.19 909
9203.10 899
9204.00 871
9204.91 872
9205.81 889
9206.72 894
9207.63 833
9208.53 865
9209.44 881
9210.34 903
9211.25 866
9212.15 837
9213.06 874
9213.97 886
9214.87 901
9215.78 893
9216.68 879
9217.59 866
9218.50 906
9219.40 868
9220.31 853
9221.22 855
9222.12 869
9223.03 821
9223.94 847
9224.84 853
9225.75 820
9226.65 821
9227.56 829
9228.47 783
9229.37 796
9230.28 835
9231.19 822
9232.10 844
9233.00 864
9233.91 832
9234.82 835
9235.72 844
9236.63 864
9237.54 881
9238.44 830
9239.35 832
9240.26 873
9241.17 855
9242.07 805
9242.98 853
9243.89 822
9244.80 852
9245.70 846
9246.61 865
9247.52 823
9248.43 789
9249.33 840
9250.24 847
9251.15 860
9252.06 845
9252.97 853
9253.87 827
9254.78 840
9255.69 845
9256.60 823
9257.51 841
9258.41 831
9259.32 804
9260.23 840
9261.14 829
9262.05 801
9262.96 864
9263.86 876
9264.77 845
9265.68 903
9266.59 865
9267.50 851
9268.41 862
9269.32 898
9270.22 831
9271.13 827
9272.04 865
9272.95 854
9273.86 851
9274.77 845
9275.68 845
9276.59 849
9277.50 898
9278.40 861
9279.31 891
9280.22 858
9281.13 872
9282.04 890
9282.95 862
9283.86 839
9284.77 895
9285.68 897
9286.59 883
9287.50 879
9288.41 868
9289.32 885
9290.23 880
9291.14 884
9292.05 888
9292.96 921
9293.87 847
9294.78 870
9295.69 880
9296.60 893
9297.51 883
9298.42 945
9299.33 931
9300.24 927
9301.15 912
9302.06 889
9302.97 901
9303.88 923
9304.79 947
9305.70 901
9306.61 894
9307.52 943
9308.43 925
9309.34 907
9310.25 966
9311.16 989
9312.07 1019
9312.98 1004
9313.90 1018
9314.81 990
9315.72 924
9316.63 911
9317.54 897
9318.45 930
9319.36 937
9320.27 941
9321.18 918
9322.10 941
9323.01 935
9323.92 958
9324.83 883
9325.74 866
9326.65 864
9327.56 886
9328.48 899
9329.39 892
9330.30 873
9331.21 859
9332.12 822
9333.03 844
9333.95 827
9334.86 855
9335.77 884
9336.68 882
9337.59 888
9338.51 909
9339.42 908
9340.33 871
9341.24 849
9342.15 904
9343.07 885
9343.98 866
9344.89 909
9345.80 928
9346.72 905
9347.63 904
9348.54 941
9349.45 929
9350.37 883
9351.28 904
9352.19 893
9353.11 935
9354.02 877
9354.93 878
9355.84 876
9356.76 891
9357.67 881
9358.58 869
9359.50 915
9360.41 910
9361.32 895
9362.24 880
9363.15 928
9364.06 893
9364.98 925
9365.89 883
9366.80 915
9367.72 911
9368.63 915
9369.54 910
9370.46 916
9371.37 908
9372.28 938
9373.20 908
9374.11 892
9375.03 941
9375.94 910
9376.85 958
9377.77 908
9378.68 967
9379.60 914
9380.51 952
9381.42 974
9382.34 939
9383.25 962
9384.17 939
9385.08 963
9386.00 937
9386.91 1000
9387.82 980
9388.74 961
9389.65 984
9390.57 1008
9391.48 1028
9392.40 1012
9393.31 989
9394.23 1002
9395.14 1078
9396.06 1077
9396.97 1097
9397.89 1067
9398.80 1041
9399.72 1073
9400.63 1053
9401.55 1013
9402.46 1025
9403.38 1092
9404.29 1097
9405.21 1032
9406.12 1032
9407.04 1052
9407.95 1001
9408.87 1013
9409.79 1026
9410.70 1009
9411.62 1046
9412.53 996
9413.45 1009
9414.36 978
9415.28 955
9416.20 1001
9417.11 1057
9418.03 1026
9418.94 987
9419.86 997
9420.78 1043
9421.69 1024
9422.61 1018
9423.52 1076
9424.44 1089
9425.36 1046
9426.27 1087
9427.19 1071
9428.11 1047
9429.02 1098
9429.94 1051
9430.86 1058
9431.77 1066
9432.69 1065
9433.61 1096
9434.52 1125
9435.44 1144
9436.36 1114
9437.27 1148
9438.19 1166
9439.11 1194
9440.02 1226
9440.94 1195
9441.86 1194
9442.78 1276
9443.69 1248
9444.61 1243
9445.53 1235
9446.44 1218
9447.36 1267
9448.28 1254
9449.20 1271
9450.11 1281
9451.03 1293
9451.95 1273
9452.87 1311
9453.78 1344
9454.70 1312
9455.62 1370
9456.54 1381
9457.46 1400
9458.37 1337
9459.29 1361
9460.21 1388
9461.13 1334
9462.05 1260
9462.96 1213
9463.88 1202
9464.80 1177
9465.72 1176
9466.64 1190
9467.56 1165
9468.47 1173
9469.39 1183
9470.31 1169
9471.23 1175
9472.15 1182
9473.07 1188
9473.98 1183
9474.90 1206
9475.82 1197
9476.74 1205
9477.66 1167
9478.58 1250
9479.50 1240
9480.42 1299
9481.34 1283
9482.26 1304
9483.17 1356
9484.09 1337
9485.01 1422
9485.93 1389
9486.85 1342
9487.77 1336
9488.69 1310
9489.61 1294
9490.53 1305
9491.45 1312
9492.37 1290
9493.29 1256
9494.21 1256
9495.13 1256
9496.05 1222
9496.97 1197
9497.89 1234
9498.81 1237
9499.73 1297
9500.65 1205
9501.57 1231
9502.49 1260
9503.41 1228
9504.33 1244
9505.25 1300
9506.17 1298
9507.09 1265
9508.01 1306
9508.93 1367
9509.85 1309
9510.77 1318
9511.69 1332
9512.61 1394
9513.53 1340
9514.45 1341
9515.37 1427
9516.29 1582
9517.21 1556
9518.13 1561
9519.05 1581
9519.98 1689
9520.90 1731
9521.82 1856
9522.74 1830
9523.66 1841
9524.58 1886
9525.50 1955
9526.42 1914
9527.34 1848
9528.27 1866
9529.19 1868
9530.11 1839
9531.03 1743
9531.95 1705
9532.87 1696
9533.79 1662
9534.72 1694
9535.64 1645
9536.56 1617
9537.48 1543
9538.40 1541
9539.32 1571
9540.25 1570
9541.17 1523
9542.09 1473
9543.01 1498
9543.93 1494
9544.86 1500
9545.78 1471
9546.70 1465
9547.62 1471
9548.55 1497
9549.47 1418
9550.39 1479
9551.31 1485
9552.24 1435
9553.16 1483
9554.08 1486
9555.00 1507
9555.93 1567
9556.85 1603
9557.77 1560
9558.69 1545
9559.62 1658
9560.54 1603
9561.46 1615
9562.39 1656
9563.31 1687
9564.23 1669
9565.15 1694
9566.08 1701
9567.00 1740
9567.92 1720
9568.85 1696
9569.77 1712
9570.69 1676
9571.62 1661
9572.54 1649
9573.46 1720
9574.39 1699
9575.31 1764
9576.23 1679
9577.16 1738
9578.08 1787
9579.01 1816
9579.93 1800
9580.85 1779
9581.78 1834
9582.70 1842
9583.63 1873
9584.55 1868
9585.47 1935
9586.40 1909
9587.32 1885
9588.25 1898
9589.17 1938
9590.09 1987
9591.02 1992
9591.94 1979
9592.87 1960
9593.79 1992
9594.72 2069
9595.64 2117
9596.57 2186
9597.49 2193
9598.42 2282
9599.34 2422
9600.26 2477
9601.19 2589
9602.11 2717
9603.04 2737
9603.96 2639
9604.89 2625
9605.81 2534
9606.74 2498
9607.66 2449
9608.59 2425
9609.51 2321
9610.44 2219
9611.37 2220
9612.29 2210
9613.22 2153
9614.14 2163
9615.07 2106
9615.99 2085
9616.92 2084
9617.84 2096
9618.77 2071
9619.70 2034
9620.62 2036
9621.55 2003
9622.47 2046
9623.40 2095
9624.32 2090
9625.25 2088
9626.18 2086
9627.10 2082
9628.03 2088
9628.95 2181
9629.88 2145
9630.81 2182
9631.73 2179
9632.66 2182
9633.59 2302
9634.51 2299
9635.44 2237
9636.37 2252
9637.29 2241
9638.22 2341
9639.15 2400
9640.07 2407
9641.00 2411
9641.93 2480
9642.85 2513
9643.78 2510
9644.71 2690
9645.63 2653
9646.56 2684
9647.49 2679
9648.41 2636
9649.34 2655
9650.27 2733
9651.20 2778
9652.12 2741
9653.05 2774
9653.98 2679
9654.91 2711
9655.83 2671
9656.76 2655
9657.69 2667
9658.62 2716
9659.54 2685
9660.47 2674
9661.40 2608
9662.33 2640
9663.25 2576
9664.18 2675
9665.11 2665
9666.04 2723
9666.97 2698
9667.89 2770
9668.82 2787
9669.75 2827
9670.68 2865
9671.61 2828
9672.53 2830
9673.46 2960
9674.39 3039
9675.32 2968
9676.25 3045
9677.18 3124
9678.11 3145
9679.03 3200
9679.96 3278
9680.89 3285
9681.82 3230
9682.75 3249
9683.68 3215
9684.61 3269
9685.54 3257
9686.46 3255
9687.39 3252
9688.32 3271
9689.25 3311
9690.18 3357
9691.11 3371
9692.04 3338
9692.97 3302
9693.90 3331
9694.83 3429
9695.76 3520
9696.69 3605
9697.61 3709
9698.54 3872
9699.47 3927
9700.40 4013
9701.33 4135
9702.26 4127
9703.19 4146
9704.12 4123
9705.05 4081
9705.98 4078
9706.91 3890
9707.84 3833
9708.77 3767
9709.70 3713
9710.63 3665
9711.56 3619
9712.49 3552
9713.42 3601
9714.35 3738
9715.28 3658
9716.21 3740
9717.14 3856
9718.07 3779
9719.00 3697
9719.94 3631
9720.87 3592
9721.80 3539
9722.73 3350
9723.66 3342
9724.59 3208
9725.52 3026
9726.45 3010
9727.38 2913
9728.31 2811
9729.24 2882
9730.17 2756
9731.10 2693
9732.04 2668
9732.97 2656
9733.90 2661
9734.83 2580
9735.76 2591
9736.69 2620
9737.62 2623
9738.55 2561
9739.49 2564
9740.42 2576
9741.35 2494
9742.28 2475
9743.21 2461
9744.14 2443
9745.08 2419
9746.01 2416
9746.94 2396
9747.87 2355
9748.80 2267
9749.74 2298
9750.67 2325
9751.60 2352
9752.53 2396
9753.46 2326
9754.40 2284
9755.33 2261
9756.26 2268
9757.19 2183
9758.13 2274
9759.06 2183
9759.99 2158
9760.92 2181
9761.85 2282
9762.79 2204
9763.72 2189
9764.65 2227
9765.59 2195
9766.52 2129
9767.45 2169
9768.38 2143
9769.32 2222
9770.25 2239
9771.18 2236
9772.12 2174
9773.05 2231
9773.98 2316
9774.92 2280
9775.85 2240
9776.78 2272
9777.71 2313
9778.65 2284
9779.58 2365
9780.52 2416
9781.45 2386
9782.38 2395
9783.32 2499
9784.25 2479
9785.18 2463
9786.12 2530
9787.05 2503
9787.98 2440
9788.92 2376
9789.85 2367
9790.79 2291
9791.72 2312
9792.65 2279
9793.59 2349
9794.52 2295
9795.46 2320
9796.39 2326
9797.32 2434
9798.26 2462
9799.19 2495
9800.13 2574
9801.06 2634
9802.00 2566
9802.93 2545
9803.87 2519
9804.80 2481
9805.73 2372
9806.67 2253
9807.60 2238
9808.54 2151
9809.47 2059
9810.41 1978
9811.34 1969
9812.28 1851
9813.21 1830
9814.15 1735
9815.08 1810
9816.02 1777
9816.95 1772
9817.89 1782
9818.82 1676
9819.76 1736
9820.69 1728
9821.63 1755
9822.57 1643
9823.50 1641
9824.44 1686
9825.37 1696
9826.31 1685
9827.24 1626
9828.18 1591
9829.11 1613
9830.05 1595
9830.99 1612
9831.92 1635
9832.86 1572
9833.79 1611
9834.73 1524
9835.67 1659
9836.60 1619
9837.54 1604
9838.47 1574
9839.41 1591
9840.35 1611
9841.28 1612
9842.22 1604
9843.16 1608
9844.09 1549
9845.03 1639
9845.97 1602
9846.90 1593
9847.84 1626
9848.78 1587
9849.71 1654
9850.65 1613
9851.59 1580
9852.52 1554
9853.46 1596
9854.40 1624
9855.33 1651
9856.27 1645
9857.21 1616
9858.14 1547
9859.08 1564
9860.02 1602
9860.96 1539
9861.89 1556
9862.83 1525
9863.77 1551
9864.71 1504
9865.64 1526
9866.58 1485
9867.52 1476
9868.46 1430
9869.39 1478
9870.33 1403
9871.27 1469
9872.21 1466
9873.15 1456
9874.08 1449
9875.02 1452
9875.96 1459
9876.90 1400
9877.83 1420
9878.77 1433
9879.71 1441
9880.65 1432
9881.59 1412
9882.53 1413
9883.46 1439
9884.40 1413
9885.34 1402
9886.28 1412
9887.22 1384
9888.16 1408
9889.10 1427
9890.03 1421
9890.97 1412
9891.91 1404
9892.85 1379
9893.79 1391
9894.73 1346
9895.67 1333
9896.61 1365
9897.54 1424
9898.48 1399
9899.42 1333
9900.36 1324
9901.30 1392
9902.24 1333
9903.18 1357
9904.12 1370
9905.06 1388
9906.00 1299
9906.94 1369
9907.88 1391
9908.82 1374
9909.76 1370
9910.70 1377
9911.63 1381
9912.57 1405
9913.51 1393
9914.45 1353
9915.39 1351
9916.33 1362
9917.27 1297
9918.21 1321
9919.15 1422
9920.09 1433
9921.03 1455
9921.97 1495
9922.91 1516
9923.85 1604
9924.79 1662
9925.74 1724
9926.68 1754
9927.62 1801
9928.56 1863
9929.50 1875
9930.44 1880
9931.38 1858
9932.32 1856
9933.26 1778
9934.20 1746
9935.14 1679
9936.08 1640
9937.02 1599
9937.96 1576
9938.90 1480
9939.85 1449
9940.79 1440
9941.73 1413
9942.67 1372
9943.61 1385
9944.55 1386
9945.49 1358
9946.43 1418
9947.38 1419
9948.32 1501
9949.26 1486
9950.20 1517
9951.14 1571
9952.08 1626
9953.02 1641
9953.97 1625
9954.91 1600
9955.85 1594
9956.79 1522
9957.73 1569
9958.68 1478
9959.62 1423
9960.56 1379
9961.50 1332
9962.44 1348
9963.39 1314
9964.33 1248
9965.27 1260
9966.21 1245
9967.15 1258
9968.10 1243
9969.04 1189
9969.98 1143
9970.92 1153
9971.87 1127
9972.81 1074
9973.75 1075
9974.69 1061
9975.64 1066
9976.58 1098
9977.52 1091
9978.47 1047
9979.41 1080
9980.35 1046
9981.29 1087
9982.24 1113
9983.18 1083
9984.12 1078
9985.07 1116
9986.01 1090
9986.95 1105
9987.90 1061
9988.84 1036
9989.78 1118
9990.73 1076
9991.67 1085
9992.61 1062
9993.56 1053
9994.50 1127
9995.44 1088
9996.39 1107
9997.33 1060
9998.27 1090
9999.22 1101
10000.16 1046
10001.11 1058
10002.05 1027
10002.99 1046
10003.94 1042
10004.88 1038
10005.83 1039
10006.77 1011
10007.72 1036
10008.66 1022
10009.60 1009
10010.55 1017
10011.49 980
10012.44 1016
10013.38 1033
10014.33 1041
10015.27 1081
10016.21 1048
10017.16 1044
10018.10 1020
10019.05 1023
10019.99 1012
10020.94 1002
10021.88 1027
10022.83 1038
10023.77 1036
10024.72 1019
10025.66 1011
10026.61 1057
10027.55 1031
10028.50 1020
10029.44 1024
10030.39 1063
10031.33 1014
10032.28 970
10033.23 953
10034.17 997
10035.12 984
10036.06 1010
10037.01 989
10037.95 979
10038.90 963
10039.84 982
10040.79 973
10041.74 993
10042.68 942
10043.63 945
10044.57 978
10045.52 979
10046.47 968
10047.41 978
10048.36 991
10049.30 980
10050.25 928
10051.20 911
10052.14 975
10053.09 953
10054.04 918
10054.98 888
10055.93 958
10056.88 945
10057.82 944
10058.77 918
10059.72 911
10060.66 934
10061.61 936
10062.56 929
10063.50 922
10064.45 924
10065.40 949
10066.34 985
10067.29 900
10068.24 920
10069.18 854
10070.13 940
10071.08 894
10072.03 913
10072.97 906
10073.92 943
10074.87 945
10075.82 923
10076.76 927
10077.71 889
10078.66 899
10079.61 911
10080.55 866
10081.50 910
10082.45 912
10083.40 907
10084.34 897
10085.29 875
10086.24 881
10087.19 903
10088.14 897
10089.08 926
10090.03 914
10090.98 904
10091.93 889
10092.88 932
10093.83 864
10094.77 844
10095.72 874
10096.67 932
10097.62 882
10098.57 905
10099.52 890
10100.46 885
10101.41 845
10102.36 910
10103.31 920
10104.26 948
10105.21 917
10106.16 902
10107.11 930
10108.05 917
10109.00 909
10109.95 918
10110.90 906
10111.85 885
10112.80 868
10113.75 903
10114.70 915
10115.65 883
10116.60 903
10117.55 838
10118.50 837
10119.45 897
10120.39 938
10121.34 892
10122.29 882
10123.24 884
10124.19 905
10125.14 910
10126.09 908
10127.04 912
10127.99 885
10128.94 893
10129.89 933
10130.84 907
10131.79 926
10132.74 932
10133.69 912
10134.64 969
10135.59 951
10136.54 931
10137.49 957
10138.44 943
10139.39 929
10140.34 952
10141.30 964
10142.25 966
10143.20 986
10144.15 1035
10145.10 1032
10146.05 992
10147.00 1022
10147.95 1033
10148.90 1032
10149.85 1014
10150.80 1018
10151.75 928
10152.70 976
10153.66 1002
10154.61 1018
10155.56 1028
10156.51 983
10157.46 998
10158.41 1011
10159.36 1059
10160.31 990
10161.27 1020
10162.22 1086
10163.17 1065
10164.12 1084
10165.07 1109
10166.02 1099
10166.98 1144
10167.93 1138
10168.88 1108
10169.83 1117
10170.78 1073
10171.73 1194
10172.69 1203
10173.64 1132
10174.59 1189
10175.54 1160
10176.50 1182
10177.45 1237
10178.40 1201
10179.35 1251
10180.30 1265
10181.26 1272
10182.21 1243
10183.16 1249
10184.11 1218
10185.07 1248
10186.02 1290
10186.97 1314
10187.92 1218
10188.88 1242
10189.83 1257
10190.78 1288
10191.74 1206
10192.69 1240
10193.64 1261
10194.59 1219
10195.55 1226
10196.50 1276
10197.45 1205
10198.41 1285
10199.36 1246
10200.31 1281
10201.27 1242
10202.22 1290
10203.17 1280
10204.13 1327
10205.08 1327
10206.03 1380
10206.99 1413
10207.94 1414
10208.89 1431
10209.85 1409
10210.80 1439
10211.76 1471
10212.71 1447
10213.66 1395
10214.62 1401
10215.57 1391
10216.53 1406
10217.48 1322
10218.43 1290
10219.39 1334
10220.34 1309
10221.30 1275
10222.25 1297
10223.21 1274
10224.16 1248
10225.11 1227
10226.07 1229
10227.02 1231
10227.98 1284
10228.93 1284
10229.89 1273
10230.84 1268
10231.80 1311
10232.75 1383
10233.71 1413
10234.66 1416
10235.62 1489
10236.57 1547
10237.53 1525
10238.48 1573
10239.44 1602
10240.39 1600
10241.35 1650
10242.30 1514
10243.26 1576
10244.21 1483
10245.17 1433
10246.12 1400
10247.08 1392
10248.03 1323
10248.99 1321
10249.94 1265
10250.90 1292
10251.86 1237
10252.81 1259
10253.77 1241
10254.72 1206
10255.68 1189
10256.63 1120
10257.59 1167
10258.55 1112
10259.50 1098
10260.46 1087
10261.41 1080
10262.37 1029
10263.33 1083
10264.28 1084
10265.24 1051
10266.20 1060
10267.15 1057
10268.11 1020
10269.07 1041
10270.02 1017
10270.98 1032
10271.94 1029
10272.89 1037
10273.85 1056
10274.81 1051
10275.76 1032
10276.72 1024
10277.68 1031
10278.63 1054
10279.59 997
10280.55 951
10281.50 966
10282.46 995
10283.42 984
10284.38 954
10285.33 956
10286.29 1001
10287.25 958
10288.20 960
10289.16 944
10290.12 920
10291.08 948
10292.03 982
10292.99 970
10293.95 964
10294.91 943
10295.86 968
10296.82 928
10297.78 936
10298.74 925
10299.70 967
10300.65 957
10301.61 959
10302.57 970
10303.53 951
10304.49 942
10305.44 923
10306.40 948
10307.36 964
10308.32 952
10309.28 962
10310.24 965
10311.19 957
10312.15 909
10313.11 929
10314.07 971
10315.03 1028
10315.99 942
10316.95 963
10317.90 1000
10318.86 1007
10319.82 988
10320.78 981
10321.74 950
10322.70 970
10323.66 912
10324.62 957
10325.58 931
10326.54 950
10327.49 959
10328.45 925
10329.41 939
10330.37 912
10331.33 902
10332.29 942
10333.25 916
10334.21 927
10335.17 926
10336.13 867
10337.09 882
10338.05 835
10339.01 854
10339.97 856
10340.93 893
10341.89 938
10342.85 830
10343.81 889
10344.77 887
10345.73 885
10346.69 850
10347.65 884
10348.61 899
10349.57 862
10350.53 883
10351.49 862
10352.45 883
10353.41 818
10354.37 811
10355.33 843
10356.29 825
10357.25 830
10358.21 829
10359.17 809
10360.13 822
10361.09 830
10362.06 833
10363.02 787
10363.98 823
10364.94 835
10365.90 831
10366.86 855
10367.82 814
10368.78 818
10369.74 794
10370.70 797
10371.67 781
10372.63 782
10373.59 810
10374.55 811
10375.51 789
10376.47 801
10377.43 764
10378.40 830
10379.36 852
10380.32 786
10381.28 788
10382.24 791
10383.20 786
10384.17 780
10385.13 777
10386.09 788
10387.05 781
10388.01 758
10388.98 791
10389.94 773
10390.90 751
10391.86 737
10392.82 780
10393.79 767
10394.75 755
10395.71 758
10396.67 726
10397.64 753
10398.60 770
10399.56 773
10400.52 745
10401.49 800
10402.45 766
10403.41 753
10404.37 726
10405.34 745
10406.30 817
10407.26 802
10408.23 754
10409.19 733
10410.15 678
10411.11 737
10412.08 773
10413.04 740
10414.00 751
10414.97 750
10415.93 771
10416.89 755
10417.86 797
10418.82 806
10419.78 776
10420.75 774
10421.71 773
10422.68 805
10423.64 810
10424.60 813
10425.57 751
10426.53 733
10427.49 771
10428.46 814
10429.42 749
10430.39 731
10431.35 737
10432.31 756
10433.28 728
10434.24 751
10435.21 708
10436.17 728
10437.13 763
10438.10 709
10439.06 731
10440.03 728
10440.99 745
10441.96 706
10442.92 730
10443.89 744
10444.85 732
10445.82 702
10446.78 728
10447.74 720
10448.71 679
10449.67 657
10450.64 725
10451.60 722
10452.57 709
10453.53 707
10454.50 721
10455.46 730
10456.43 702
10457.39 697
10458.36 666
10459.33 692
10460.29 691
10461.26 708
10462.22 713
10463.19 700
10464.15 695
10465.12 688
10466.08 699
10467.05 742
10468.01 721
10468.98 708
10469.95 717
10470.91 737
10471.88 713
10472.84 696
10473.81 725
10474.78 745
10475.74 732
10476.71 749
10477.67 724
10478.64 730
10479.61 767
10480.57 744
10481.54 740
10482.51 707
10483.47 734
10484.44 747
10485.41 707
10486.37 752
10487.34 704
10488.30 714
10489.27 693
10490.24 752
10491.20 716
10492.17 680
10493.14 713
10494.11 774
10495.07 714
10496.04 745
10497.01 758
10497.97 779
10498.94 797
10499.91 737
10500.88 723
10501.84 686
10502.81 693
10503.78 679
10504.74 700
10505.71 732
10506.68 710
10507.65 720
10508.61 690
10509.58 735
10510.55 707
10511.52 711
10512.49 749
10513.45 758
10514.42 711
10515.39 731
10516.36 728
10517.32 760
10518.29 751
10519.26 721
10520.23 688
10521.20 704
10522.17 739
10523.13 739
10524.10 697
10525.07 703
10526.04 713
10527.01 724
10527.98 688
10528.94 692
10529.91 741
10530.88 726
10531.85 730
10532.82 729
10533.79 700
10534.76 695
10535.72 722
10536.69 717
10537.66 720
10538.63 753
10539.60 728
10540.57 753
10541.54 785
10542.51 762
10543.48 717
10544.45 719
10545.42 773
10546.38 765
10547.35 744
10548.32 749
10549.29 765
10550.26 758
10551.23 739
10552.20 691
10553.17 737
10554.14 769
10555.11 714
10556.08 764
10557.05 772
10558.02 764
10558.99 810
10559.96 795
10560.93 766
10561.90 784
10562.87 779
10563.84 792
10564.81 843
10565.78 792
10566.75 827
10567.72 852
10568.69 855
10569.66 821
10570.63 821
10571.60 823
10572.57 772
10573.54 809
10574.51 808
10575.48 811
10576.46 796
10577.43 807
10578.40 790
10579.37 807
10580.34 793
10581.31 785
10582.28 802
10583.25 796
10584.22 781
10585.19 815
10586.16 849
10587.14 847
10588.11 822
10589.08 827
10590.05 824
10591.02 840
10591.99 891
10592.96 874
10593.94 849
10594.91 868
10595.88 914
10596.85 880
10597.82 930
10598.79 896
10599.77 920
10600.74 875
10601.71 887
10602.68 938
10603.65 982
10604.62 1009
10605.60 980
10606.57 1019
10607.54 1072
10608.51 1051
10609.49 1133
10610.46 1109
10611.43 1171
10612.40 1189
10613.37 1159
10614.35 1152
10615.32 1183
10616.29 1114
10617.26 1114
10618.24 1082
10619.21 1065
10620.18 1068
10621.16 963
10622.13 996
10623.10 989
10624.07 964
10625.05 899
10626.02 904
10626.99 879
10627.97 887
10628.94 897
10629.91 887
10630.89 923
10631.86 895
10632.83 938
10633.80 868
10634.78 920
10635.75 913
10636.73 945
10637.70 991
10638.67 979
10639.65 989
10640.62 966
10641.59 958
10642.57 1009
10643.54 1004
10644.51 1007
10645.49 981
10646.46 999
10647.44 1009
10648.41 920
10649.38 884
10650.36 923
10651.33 909
10652.31 913
10653.28 838
10654.25 859
10655.23 873
10656.20 853
10657.18 805
10658.15 824
10659.13 801
10660.10 801
10661.08 778
10662.05 783
10663.03 776
10664.00 781
10664.97 762
10665.95 777
10666.92 766
10667.90 716
10668.87 789
10669.85 756
10670.82 755
10671.80 768
10672.77 790
10673.75 739
10674.72 712
10675.70 779
10676.68 767
10677.65 759
10678.63 789
10679.60 766
10680.58 796
10681.55 833
10682.53 791
10683.50 805
10684.48 825
10685.45 827
10686.43 776
10687.41 762
10688.38 748
10689.36 786
10690.33 799
10691.31 764
10692.29 781
10693.26 790
10694.24 781
10695.21 734
10696.19 719
10697.17 734
10698.14 744
10699.12 731
10700.10 716
10701.07 727
10702.05 736
10703.02 748
10704.00 749
10704.98 744
10705.95 743
10706.93 764
10707.91 733
10708.88 734
10709.86 726
10710.84 732
10711.82 710
10712.79 700
10713.77 722
10714.75 744
10715.72 754
10716.70 759
10717.68 739
10718.65 742
10719.63 762
10720.61 752
10721.59 669
10722.56 775
10723.54 735
10724.52 704
10725.50 711
10726.47 769
10727.45 792
10728.43 733
10729.41 707
10730.38 727
10731.36 746
10732.34 752
10733.32 740
10734.30 741
10735.27 732
10736.25 736
10737.23 739
10738.21 764
10739.19 759
10740.16 758
10741.14 756
10742.12 719
10743.10 743
10744.08 737
10745.06 741
10746.03 769
10747.01 773
10747.99 788
10748.97 758
10749.95 750
10750.93 743
10751.91 729
10752.88 722
10753.86 740
10754.84 728
10755.82 751
10756.80 758
10757.78 764
10758.76 772
10759.74 764
10760.72 783
10761.70 789
10762.67 788
10763.65 761
10764.63 773
10765.61 750
10766.59 753
10767.57 749
10768.55 739
10769.53 769
10770.51 764
10771.49 785
10772.47 753
10773.45 794
10774.43 778
10775.41 785
10776.39 765
10777.37 767
10778.35 792
10779.33 785
10780.31 813
10781.29 794
10782.27 766
10783.25 850
10784.23 811
10785.21 873
10786.19 846
10787.17 866
10788.15 850
10789.13 778
10790.11 856
10791.09 845
10792.07 802
10793.05 817
10794.03 823
10795.01 841
10795.99 842
10796.97 810
10797.96 831
10798.94 848
10799.92 827
10800.90 808
10801.88 767
10802.86 778
10803.84 816
10804.82 773
10805.80 726
10806.79 750
10807.77 784
10808.75 805
10809.73 777
10810.71 834
10811.69 819
10812.67 779
10813.65 803
10814.64 776
10815.62 769
10816.60 789
10817.58 872
10818.56 826
10819.54 799
10820.53 811
10821.51 789
10822.49 791
10823.47 810
10824.45 846
10825.44 841
10826.42 806
10827.40 849
10828.38 818
10829.37 804
10830.35 837
10831.33 805
10832.31 797
10833.29 823
10834.28 841
10835.26 851
10836.24 851
10837.22 810
10838.21 806
10839.19 824
10840.17 808
10841.16 827
10842.14 849
10843.12 845
10844.10 821
10845.09 863
10846.07 843
10847.05 890
10848.04 909
10849.02 863
10850.00 845
10850.99 863
10851.97 952
10852.95 914
10853.94 929
10854.92 964
10855.90 904
10856.89 907
10857.87 932
10858.85 938
10859.84 938
10860.82 898
10861.80 981
10862.79 936
10863.77 994
10864.76 955
10865.74 919
10866.72 994
10867.71 998
10868.69 990
10869.68 970
10870.66 989
10871.64 1000
10872.63 968
10873.61 999
10874.60 1044
10875.58 1002
10876.56 960
10877.55 1002
10878.53 1025
10879.52 1032
10880.50 995
10881.49 1038
10882.47 1038
10883.46 1010
10884.44 1028
10885.43 1036
10886.41 1016
10887.40 1090
10888.38 1072
10889.37 1119
10890.35 1074
10891.34 1127
10892.32 1102
10893.31 1093
10894.29 1122
10895.28 1129
10896.26 1093
10897.25 1068
10898.23 1124
10899.22 1174
10900.20 1179
10901.19 1151
10902.17 1213
10903.16 1195
10904.15 1184
10905.13 1235
10906.12 1255
10907.10 1259
10908.09 1266
10909.07 1219
10910.06 1265
10911.05 1257
10912.03 1288
10913.02 1387
10914.00 1411
10914.99 1382
10915.98 1358
10916.96 1444
10917.95 1398
10918.94 1383
10919.92 1422
10920.91 1432
10921.89 1369
10922.88 1442
10923.87 1480
10924.85 1490
10925.84 1471
10926.83 1447
10927.81 1499
10928.80 1503
10929.79 1543
10930.77 1474
10931.76 1532
10932.75 1532
10933.74 1555
10934.72 1586
10935.71 1594
10936.70 1613
10937.68 1615
10938.67 1626
10939.66 1697
10940.65 1735
10941.63 1717
10942.62 1708
10943.61 1673
10944.59 1776
10945.58 1892
10946.57 1876
10947.56 1780
10948.54 1822
10949.53 1938
10950.52 2025
10951.51 2099
10952.50 2129
10953.48 2235
10954.47 2262
10955.46 2321
10956.45 2433
10957.44 2531
10958.42 2599
10959.41 2673
10960.40 2657
10961.39 2698
10962.38 2651
10963.36 2745
10964.35 2765
10965.34 2693
10966.33 2656
10967.32 2616
10968.31 2523
10969.30 2475
10970.28 2446
10971.27 2351
10972.26 2286
10973.25 2221
10974.24 2191
10975.23 2153
10976.22 2185
10977.21 2130
10978.19 2133
10979.18 2113
10980.17 2116
10981.16 2113
10982.15 2147
10983.14 2057
10984.13 2116
10985.12 2131
10986.11 2207
10987.10 2178
10988.09 2172
10989.08 2271
10990.07 2387
10991.06 2397
10992.04 2439
10993.03 2517
10994.02 2596
10995.01 2708
10996.00 2832
10996.99 3049
10997.98 3288
10998.97 3320
10999.96 3489
11000.95 3489
11001.94 3562
11002.93 3533
11003.92 3535
11004.91 3491
11005.90 3513
11006.89 3320
11007.88 3331
11008.87 3171
11009.87 3052
11010.86 2866
11011.85 2689
11012.84 2508
11013.83 2458
11014.82 2295
11015.81 2165
11016.80 2052
11017.79 1991
11018.78 1898
11019.77 1819
11020.76 1787
11021.75 1666
11022.74 1702
11023.74 1676
11024.73 1645
11025.72 1583
11026.71 1551
11027.70 1549
11028.69 1492
11029.68 1544
11030.67 1492
11031.67 1471
11032.66 1492
11033.65 1474
11034.64 1468
11035.63 1521
11036.62 1461
11037.61 1479
11038.61 1442
11039.60 1449
11040.59 1496
11041.58 1483
11042.57 1457
11043.56 1438
11044.56 1451
11045.55 1451
11046.54 1425
11047.53 1365
11048.53 1366
11049.52 1410
11050.51 1448
11051.50 1367
11052.49 1382
11053.49 1336
11054.48 1329
11055.47 1339
11056.46 1316
11057.46 1268
11058.45 1339
11059.44 1321
11060.43 1332
11061.43 1321
11062.42 1308
11063.41 1344
11064.41 1359
11065.40 1375
11066.39 1382
11067.38 1378
11068.38 1334
11069.37 1305
11070.36 1315
11071.36 1337
11072.35 1308
11073.34 1362
11074.34 1353
11075.33 1316
11076.32 1335
11077.32 1296
11078.31 1394
11079.30 1321
11080.30 1302
11081.29 1322
11082.28 1315
11083.28 1348
11084.27 1294
11085.27 1300
11086.26 1322
11087.25 1320
11088.25 1288
11089.24 1305
11090.24 1306
11091.23 1266
11092.22 1236
11093.22 1258
11094.21 1243
11095.21 1213
11096.20 1205
11097.19 1213
11098.19 1163
11099.18 1155
11100.18 1177
11101.17 1175
11102.17 1165
11103.16 1192
11104.16 1144
11105.15 1123
11106.15 1127
11107.14 1193
11108.13 1178
11109.13 1220
11110.12 1162
11111.12 1146
11112.11 1183
11113.11 1171
11114.10 1148
11115.10 1082
11116.09 1107
11117.09 1130
11118.09 1139
11119.08 1134
11120.08 1093
11121.07 1126
11122.07 1136
11123.06 1104
11124.06 1095
11125.05 1118
11126.05 1094
11127.04 1094
11128.04 1133
11129.04 1109
11130.03 1077
11131.03 1089
11132.02 1097
11133.02 1123
11134.02 1075
11135.01 1089
11136.01 1105
11137.00 1056
11138.00 1048
11139.00 1052
11139.99 1048
11140.99 1056
11141.98 1069
11142.98 1060
11143.98 1090
11144.97 1061
11145.97 1037
11146.97 1022
11147.96 1048
11148.96 1070
11149.96 1053
11150.95 1081
11151.95 1093
11152.95 1051
11153.94 1086
11154.94 1079
11155.94 1073
11156.93 1069
11157.93 1057
11158.93 1055
11159.93 1039
11160.92 1044
11161.92 1033
11162.92 1016
11163.92 1040
11164.91 1032
11165.91 1032
11166.91 1072
11167.90 985
11168.90 988
11169.90 975
11170.90 959
11171.90 994
11172.89 998
11173.89 999
11174.89 981
11175.89 993
11176.88 972
11177.88 1020
11178.88 996
11179.88 1009
11180.88 978
11181.87 1007
11182.87 957
11183.87 911
11184.87 932
11185.87 948
11186.87 980
11187.86 968
11188.86 950
11189.86 963
11190.86 1000
11191.86 972
11192.86 997
11193.86 1009
11194.85 978
11195.85 1027
11196.85 986
11197.85 978
11198.85 1006
11199.85 1016
11200.85 1003
11201.85 994
11202.84 947
11203.84 987
11204.84 978
11205.84 1017
11206.84 1040
11207.84 1019
11208.84 990
11209.84 978
11210.84 995
11211.84 1036
11212.84 985
11213.84 983
11214.84 989
11215.84 1014
11216.84 1027
11217.84 986
11218.84 988
11219.84 1014
11220.84 1016
11221.84 970
11222.84 962
11223.84 1009
11224.84 950
11225.84 968
11226.84 1009
11227.84 1000
11228.84 1003
11229.84 1026
11230.84 1032
11231.84 985
11232.84 955
11233.84 1031
11234.84 1066
11235.84 1115
11236.84 1014
11237.84 1001
11238.84 1026
11239.84 1043
11240.84 1036
11241.84 1044
11242.84 1025
11243.84 1033
11244.84 1052
11245.85 1018
11246.85 1059
11247.85 1055
11248.85 1121
11249.85 1079
11250.85 1071
11251.85 1088
11252.85 1107
11253.86 1104
11254.86 1107
11255.86 1147
11256.86 1126
11257.86 1071
11258.86 1139
11259.86 1131
11260.87 1148
11261.87 1128
11262.87 1175
11263.87 1211
11264.87 1190
11265.87 1182
11266.88 1190
11267.88 1219
11268.88 1249
11269.88 1281
11270.88 1272
11271.89 1296
11272.89 1256
11273.89 1308
11274.89 1350
11275.90 1349
11276.90 1382
11277.90 1366
11278.90 1383
11279.90 1367
11280.91 1328
11281.91 1329
11282.91 1321
11283.92 1368
11284.92 1350
11285.92 1291
11286.92 1281
11287.93 1239
11288.93 1210
11289.93 1165
11290.94 1185
11291.94 1179
11292.94 1198
11293.94 1196
11294.95 1152
11295.95 1149
11296.95 1122
11297.96 1120
11298.96 1083
11299.96 1058
11300.97 1120
11301.97 1080
11302.97 1086
11303.98 1120
11304.98 1093
11305.98 1054
11306.99 1072
11307.99 1082
11309.00 1110
11310.00 1098
11311.00 1144
11312.01 1123
11313.01 1062
11314.02 1140
11315.02 1155
11316.02 1139
11317.03 1179
11318.03 1148
11319.04 1207
11320.04 1172
11321.04 1202
11322.05 1192
11323.05 1196
11324.06 1194
11325.06 1197
11326.07 1208
11327.07 1188
11328.08 1180
11329.08 1215
11330.09 1241
11331.09 1156
11332.10 1181
11333.10 1208
11334.10 1221
11335.11 1182
11336.11 1243
11337.12 1290
11338.12 1277
11339.13 1251
11340.14 1204
11341.14 1215
11342.15 1254
11343.15 1249
11344.16 1268
11345.16 1277
11346.17 1289
11347.17 1270
11348.18 1281
11349.18 1256
11350.19 1236
11351.19 1189
11352.20 1179
11353.21 1139
11354.21 1129
11355.22 1111
11356.22 1107
11357.23 1090
11358.24 1131
11359.24 1131
11360.25 1075
11361.25 1097
11362.26 1087
11363.27 1042
11364.27 1102
11365.28 1083
11366.28 1067
11367.29 1046
11368.30 1069
11369.30 1062
11370.31 1046
11371.32 1066
11372.32 1066
11373.33 1029
11374.34 1071
11375.34 1052
11376.35 1042
11377.36 1078
11378.36 1029
11379.37 1003
11380.38 996
11381.38 1040
11382.39 1016
11383.40 1030
11384.41 997
11385.41 1040
11386.42 1043
11387.43 1047
11388.43 1019
11389.44 1063
11390.45 1067
11391.46 1066
11392.46 1036
11393.47 1061
11394.48 1040
11395.49 1059
11396.49 1052
11397.50 1074
11398.51 1058
11399.52 1063
11400.53 1020
11401.53 1095
11402.54 1090
11403.55 1059
11404.56 1047
11405.57 1042
11406.57 1074
11407.58 1075
11408.59 1058
11409.60 1056
11410.61 1028
11411.61 1065
11412.62 1063
11413.63 1021
11414.64 1087
11415.65 1081
11416.66 1116
11417.67 1093
11418.67 1062
11419.68 1094
11420.69 1079
11421.70 1055
11422.71 1079
11423.72 1070
11424.73 1065
11425.74 1081
11426.74 1064
11427.75 1102
11428.76 1103
11429.77 1102
11430.78 1108
11431.79 1128
11432.80 1135
11433.81 1104
11434.82 1053
11435.83 1082
11436.84 1118
11437.85 1092
11438.86 1146
11439.87 1143
11440.88 1101
11441.88 1153
11442.89 1114
11443.90 1125
11444.91 1148
11445.92 1111
11446.93 1100
11447.94 1140
11448.95 1142
11449.96 1145
11450.97 1159
11451.98 1144
11452.99 1143
11454.00 1198
11455.01 1112
11456.02 1147
11457.04 1126
11458.05 1118
11459.06 1162
11460.07 1168
11461.08 1127
11462.09 1173
11463.10 1181
11464.11 1182
11465.12 1170
11466.13 1185
11467.14 1188
11468.15 1198
11469.16 1215
11470.17 1210
11471.18 1198
11472.20 1207
11473.21 1263
11474.22 1238
11475.23 1217
11476.24 1264
11477.25 1309
11478.26 1317
11479.27 1304
11480.28 1383
11481.30 1316
11482.31 1285
11483.32 1377
11484.33 1379
11485.34 1379
11486.35 1409
11487.37 1407
11488.38 1401
11489.39 1394
11490.40 1465
11491.41 1425
11492.42 1438
11493.44 1457
11494.45 1424
11495.46 1481
11496.47 1496
11497.48 1521
11498.50 1583
11499.51 1664
11500.52 1622
11501.53 1603
11502.55 1600
11503.56 1660
11504.57 1632
11505.58 1649
11506.60 1689
11507.61 1747
11508.62 1742
11509.63 1832
11510.65 1813
11511.66 1862
11512.67 1928
11513.68 1913
11514.70 1940
11515.71 2027
11516.72 2112
11517.74 2181
11518.75 2206
11519.76 2180
11520.78 2330
11521.79 2361
11522.80 2433
11523.81 2505
11524.83 2622
11525.84 2689
11526.85 2767
11527.87 2837
11528.88 3001
11529.90 3126
11530.91 3307
11531.92 3460
11532.94 3632
11533.95 3868
11534.96 3944
11535.98 4191
11536.99 4419
11538.01 4585
11539.02 4800
11540.03 4996
11541.05 4945
11542.06 5064
11543.08 5031
11544.09 4983
11545.10 4894
11546.12 4779
11547.13 4622
11548.15 4432
11549.16 4243
11550.18 4027
11551.19 3753
11552.20 3499
11553.22 3261
11554.23 3023
11555.25 2868
11556.26 2780
11557.28 2620
11558.29 2519
11559.31 2366
11560.32 2255
11561.34 2148
11562.35 2092
11563.37 2128
11564.38 2112
11565.40 2008
11566.41 1948
11567.43 1954
11568.44 1867
11569.46 1892
11570.47 1931
11571.49 1972
11572.50 1958
11573.52 1933
11574.53 1953
11575.55 1929
11576.57 1895
11577.58 1910
11578.60 1979
11579.61 1961
11580.63 1920
11581.64 1879
11582.66 1868
11583.68 1896
11584.69 1864
11585.71 1896
11586.72 1798
11587.74 1779
11588.76 1864
11589.77 1922
11590.79 1896
11591.81 1860
11592.82 1919
11593.84 1991
11594.85 2082
11595.87 2148
11596.89 2180
11597.90 2244
11598.92 2214
11599.94 2232
11600.95 2318
11601.97 2282
11602.99 2293
11604.00 2270
11605.02 2298
11606.04 2322
11607.05 2292
11608.07 2267
11609.09 2211
11610.11 2190
11611.12 2101
11612.14 2073
11613.16 2070
11614.17 2048
11615.19 1958
11616.21 1868
11617.23 1873
11618.24 1870
11619.26 1860
11620.28 1838
11621.30 1834
11622.31 1832
11623.33 1805
11624.35 1767
11625.37 1801
11626.38 1745
11627.40 1678
11628.42 1708
11629.44 1707
11630.46 1653
11631.47 1657
11632.49 1587
11633.51 1613
11634.53 1619
11635.55 1551
11636.56 1508
11637.58 1548
11638.60 1518
11639.62 1508
11640.64 1490
11641.66 1479
11642.67 1447
11643.69 1510
11644.71 1478
11645.73 1395
11646.75 1422
11647.77 1413
11648.79 1392
11649.80 1381
11650.82 1339
11651.84 1375
11652.86 1361
11653.88 1346
11654.90 1315
11655.92 1287
11656.94 1309
11657.96 1314
11658.98 1284
11660.00 1265
11661.01 1202
11662.03 1221
11663.05 1242
11664.07 1221
11665.09 1248
11666.11 1268
11667.13 1240
11668.15 1218
11669.17 1269
11670.19 1249
11671.21 1222
11672.23 1238
11673.25 1224
11674.27 1226
11675.29 1163
11676.31 1155
11677.33 1167
11678.35 1171
11679.37 1176
11680.39 1156
11681.41 1173
11682.43 1173
11683.45 1218
11684.47 1160
11685.49 1147
11686.51 1192
11687.53 1175
11688.55 1145
11689.57 1138
11690.59 1117
11691.61 1180
11692.63 1143
11693.66 1100
11694.68 1127
11695.70 1139
11696.72 1148
11697.74 1138
11698.76 1058
11699.78 1087
11700.80 1077
11701.82 1041
11702.84 1047
11703.86 1045
11704.89 1046
11705.91 1036
11706.93 1062
11707.95 1036
11708.97 1004
11709.99 1092
11711.01 1037
11712.04 1066
11713.06 1036
11714.08 1024
11715.10 1000
11716.12 1006
11717.14 977
11718.17 1036
11719.19 1021
11720.21 995
11721.23 983
11722.25 960
11723.28 1011
11724.30 992
11725.32 952
11726.34 964
11727.36 989
11728.39 958
11729.41 966
11730.43 993
11731.45 968
11732.48 954
11733.50 979
11734.52 967
11735.54 950
11736.57 995
11737.59 938
11738.61 978
11739.63 928
11740.66 881
11741.68 874
11742.70 936
11743.72 948
11744.75 916
11745.77 901
11746.79 917
11747.82 905
11748.84 860
11749.86 825
11750.89 864
11751.91 901
11752.93 886
11753.96 897
11754.98 863
11756.00 877
11757.03 883
11758.05 875
11759.07 916
11760.10 872
11761.12 888
11762.14 874
11763.17 883
11764.19 851
11765.22 840
11766.24 927
11767.26 934
11768.29 879
11769.31 862
11770.34 859
11771.36 872
11772.38 856
11773.41 832
11774.43 908
11775.46 878
11776.48 886
11777.51 849
11778.53 882
11779.55 855
11780.58 868
11781.60 879
11782.63 870
11783.65 882
11784.68 891
11785.70 884
11786.73 891
11787.75 884
11788.78 869
11789.80 832
11790.83 863
11791.85 852
11792.88 870
11793.90 880
11794.93 867
11795.95 881
11796.98 858
11798.00 859
11799.03 880
11800.05 887
11801.08 875
11802.10 893
11803.13 918
11804.15 897
11805.18 878
11806.21 882
11807.23 886
11808.26 863
11809.28 890
11810.31 868
11811.33 888
11812.36 887
11813.39 874
11814.41 868
11815.44 870
11816.46 865
11817.49 903
11818.52 877
11819.54 899
11820.57 932
11821.59 908
11822.62 913
11823.65 887
11824.67 882
11825.70 919
11826.73 940
11827.75 940
11828.78 920
11829.81 947
11830.83 942
11831.86 904
11832.89 922
11833.91 963
11834.94 954
11835.97 931
11836.99 917
11838.02 905
11839.05 898
11840.08 944
11841.10 943
11842.13 943
11843.16 935
11844.18 959
11845.21 965
11846.24 910
11847.27 943
11848.29 971
11849.32 957
11850.35 980
11851.38 944
11852.40 915
11853.43 980
11854.46 982
11855.49 960
11856.51 992
11857.54 1032
11858.57 1025
11859.60 1042
11860.63 1046
11861.65 996
11862.68 1050
11863.71 1070
11864.74 1001
11865.77 1061
11866.80 1083
11867.82 1087
11868.85 1076
11869.88 1111
11870.91 1129
11871.94 1148
11872.97 1130
11873.99 1155
11875.02 1137
11876.05 1109
11877.08 1120
11878.11 1133
11879.14 1140
11880.17 1162
11881.20 1097
11882.22 1161
11883.25 1174
11884.28 1202
11885.31 1203
11886.34 1203
11887.37 1237
11888.40 1247
11889.43 1329
11890.46 1307
11891.49 1320
11892.52 1378
11893.55 1378
11894.57 1367
11895.60 1381
11896.63 1450
11897.66 1499
11898.69 1494
11899.72 1565
11900.75 1617
11901.78 1613
11902.81 1636
11903.84 1727
11904.87 1767
11905.90 1716
11906.93 1729
11907.96 1745
11908.99 1751
11910.02 1761
11911.05 1738
11912.08 1719
11913.11 1754
11914.14 1723
11915.17 1706
11916.20 1704
11917.23 1664
11918.26 1626
11919.29 1624
11920.33 1622
11921.36 1662
11922.39 1620
11923.42 1619
11924.45 1661
11925.48 1642
11926.51 1719
11927.54 1719
11928.57 1714
11929.60 1746
11930.63 1806
11931.66 1820
11932.70 1853
11933.73 1880
11934.76 1875
11935.79 1875
11936.82 1842
11937.85 1904
11938.88 1835
11939.91 1821
11940.95 1760
11941.98 1708
11943.01 1645
11944.04 1631
11945.07 1582
11946.10 1515
11947.14 1466
11948.17 1398
11949.20 1403
11950.23 1359
11951.26 1318
11952.29 1312
11953.33 1273
11954.36 1249
11955.39 1254
11956.42 1184
11957.46 1236
11958.49 1184
11959.52 1122
11960.55 1150
11961.58 1165
11962.62 1198
11963.65 1193
11964.68 1255
11965.71 1162
11966.75 1164
11967.78 1168
11968.81 1156
11969.84 1128
11970.88 1144
11971.91 1141
11972.94 1163
11973.98 1217
11975.01 1201
11976.04 1219
11977.07 1188
11978.11 1166
11979.14 1162
11980.17 1170
11981.21 1218
11982.24 1184
11983.27 1195
11984.31 1149
11985.34 1148
11986.37 1203
11987.41 1155
11988.44 1181
11989.47 1211
11990.51 1191
11991.54 1198
11992.58 1248
11993.61 1215
11994.64 1195
11995.68 1254
11996.71 1265
11997.74 1258
11998.78 1303
11999.81 1296
12000.85 1262
12001.88 1247
12002.91 1242
12003.95 1242
12004.98 1266
12006.02 1293
12007.05 1273
12008.09 1279
12009.12 1300
12010.15 1309
12011.19 1353
12012.22 1390
12013.26 1339
12014.29 1383
12015.33 1406
12016.36 1349
12017.40 1354
12018.43 1485
12019.47 1438
12020.50 1468
12021.54 1421
12022.57 1417
12023.61 1391
12024.64 1492
12025.68 1466
12026.71 1420
12027.75 1451
12028.78 1482
12029.82 1499
12030.85 1445
12031.89 1430
12032.92 1432
12033.96 1426
12034.99 1472
12036.03 1484
12037.07 1468
12038.10 1452
12039.14 1446
12040.17 1376
12041.21 1398
12042.24 1425
12043.28 1399
12044.32 1437
12045.35 1425
12046.39 1452
12047.42 1438
12048.46 1468
12049.50 1473
12050.53 1446
12051.57 1433
12052.61 1434
12053.64 1390
12054.68 1395
12055.71 1490
12056.75 1483
12057.79 1474
12058.82 1513
12059.86 1497
12060.90 1490
12061.93 1424
12062.97 1399
12064.01 1372
12065.04 1414
12066.08 1446
12067.12 1433
12068.15 1393
12069.19 1377
12070.23 1335
12071.27 1321
12072.30 1314
12073.34 1296
12074.38 1293
12075.41 1264
12076.45 1253
12077.49 1270
12078.53 1196
12079.56 1237
12080.60 1203
12081.64 1284
12082.68 1280
12083.71 1232
12084.75 1216
12085.79 1179
12086.83 1269
12087.86 1249
12088.90 1265
12089.94 1288
12090.98 1251
12092.02 1276
12093.05 1268
12094.09 1258
12095.13 1269
12096.17 1285
12097.21 1334
12098.25 1346
12099.28 1348
12100.32 1326
12101.36 1371
12102.40 1358
12103.44 1383
12104.48 1376
12105.51 1382
12106.55 1359
12107.59 1376
12108.63 1358
12109.67 1331
12110.71 1315
12111.75 1311
12112.79 1292
12113.82 1249
12114.86 1251
12115.90 1234
12116.94 1186
12117.98 1204
12119.02 1173
12120.06 1101
12121.10 1165
12122.14 1178
12123.18 1081
12124.22 1061
12125.25 1072
12126.29 1075
12127.33 1026
12128.37 1033
12129.41 1049
12130.45 1023
12131.49 1016
12132.53 1037
12133.57 1027
12134.61 1017
12135.65 995
12136.69 1016
12137.73 1003
12138.77 974
12139.81 1007
12140.85 1011
12141.89 979
12142.93 960
12143.97 994
12145.01 1022
12146.05 1003
12147.09 1002
12148.13 992
12149.17 967
12150.21 987
12151.25 1005
12152.29 981
12153.34 931
12154.38 964
12155.42 981
12156.46 979
12157.50 990
12158.54 980
12159.58 953
12160.62 929
12161.66 907
12162.70 899
12163.74 947
12164.78 939
12165.83 934
12166.87 901
12167.91 933
12168.95 921
12169.99 929
12171.03 949
12172.07 901
12173.11 919
12174.16 928
12175.20 920
12176.24 942
12177.28 952
12178.32 932
12179.36 947
12180.41 894
12181.45 950
12182.49 910
12183.53 908
12184.57 918
12185.62 922
12186.66 897
12187.70 934
12188.74 916
12189.78 908
12190.83 903
12191.87 903
12192.91 881
12193.95 881
12195.00 901
12196.04 898
12197.08 904
12198.12 864
12199.17 889
12200.21 907
12201.25 950
12202.29 884
12203.34 927
12204.38 889
12205.42 903
12206.46 874
12207.51 873
12208.55 852
12209.59 875
12210.64 881
12211.68 900
12212.72 904
12213.77 908
12214.81 931
12215.85 873
12216.90 866
12217.94 852
12218.98 878
12220.03 890
12221.07 897
12222.11 868
12223.16 909
12224.20 901
12225.24 870
12226.29 898
12227.33 897
12228.37 882
12229.42 878
12230.46 903
12231.51 905
12232.55 864
12233.59 902
12234.64 898
12235.68 880
12236.73 894
12237.77 841
12238.82 873
12239.86 919
12240.90 903
12241.95 866
12242.99 852
12244.04 925
12245.08 903
12246.13 896
12247.17 906
12248.22 894
12249.26 859
12250.31 812
12251.35 847
12252.39 863
12253.44 832
12254.48 805
12255.53 852
12256.57 849
12257.62 820
12258.66 821
12259.71 817
12260.75 818
12261.80 780
12262.85 791
12263.89 779
12264.94 786
12265.98 769
12267.03 753
12268.07 735
12269.12 749
12270.16 744
12271.21 750
12272.25 753
12273.30 793
12274.35 762
12275.39 734
12276.44 727
12277.48 727
12278.53 723
12279.58 730
12280.62 780
12281.67 718
12282.71 685
12283.76 721
12284.81 719
12285.85 746
12286.90 750
12287.95 759
12288.99 767
12290.04 715
12291.08 755
12292.13 741
12293.18 766
12294.22 719
12295.27 736
12296.32 684
12297.36 716
12298.41 703
12299.46 736
12300.50 725
12301.55 703
12302.60 692
12303.65 719
12304.69 750
12305.74 775
12306.79 710
12307.83 715
12308.88 728
12309.93 731
12310.98 726
12312.02 708
12313.07 752
12314.12 710
12315.17 729
12316.21 712
12317.26 706
12318.31 730
12319.36 733
12320.40 708
12321.45 692
12322.50 705
12323.55 705
12324.60 693
12325.64 711
12326.69 697
12327.74 676
12328.79 706
12329.84 694
12330.88 706
12331.93 721
12332.98 727
12334.03 744
12335.08 719
12336.13 726
12337.17 697
12338.22 738
12339.27 699
12340.32 700
12341.37 738
12342.42 677
12343.47 696
12344.51 708
12345.56 732
12346.61 690
12347.66 687
12348.71 713
12349.76 700
12350.81 732
12351.86 739
12352.91 697
12353.95 688
12355.00 702
12356.05 674
12357.10 694
12358.15 688
12359.20 711
12360.25 733
12361.30 692
12362.35 703
12363.40 729
12364.45 730
12365.50 698
12366.55 723
12367.60 723
12368.65 712
12369.70 722
12370.75 682
12371.80 751
12372.85 747
12373.90 738
12374.95 750
12376.00 740
12377.05 727
12378.10 709
12379.15 710
12380.20 743
12381.25 728
12382.30 767
12383.35 773
12384.40 719
12385.45 737
12386.50 751
12387.55 723
12388.60 742
12389.65 720
12390.70 743
12391.75 749
12392.80 747
12393.86 713
12394.91 741
12395.96 772
12397.01 733
12398.06 766
12399.11 762
12400.16 813
12401.21 783
12402.26 751
12403.32 764
12404.37 767
12405.42 783
12406.47 756
12407.52 784
12408.57 752
12409.62 785
12410.68 774
12411.73 770
12412.78 780
12413.83 857
12414.88 819
12415.93 809
12416.99 796
12418.04 802
12419.09 846
12420.14 801
12421.19 785
12422.25 780
12423.30 819
12424.35 858
12425.40 858
12426.45 828
12427.51 812
12428.56 805
12429.61 820
12430.66 821
12431.72 816
12432.77 823
12433.82 854
12434.87 851
12435.93 841
12436.98 834
12438.03 859
12439.08 900
12440.14 841
12441.19 874
12442.24 840
12443.30 889
12444.35 887
12445.40 895
12446.45 921
12447.51 923
12448.56 918
12449.61 895
12450.67 929
12451.72 919
12452.77 933
12453.83 940
12454.88 974
12455.93 1008
12456.99 1028
12458.04 1030
12459.10 1075
12460.15 1101
12461.20 1073
12462.26 1149
12463.31 1183
12464.36 1211
12465.42 1293
12466.47 1375
12467.53 1378
12468.58 1431
12469.63 1510
12470.69 1591
12471.74 1639
12472.80 1653
12473.85 1780
12474.90 1846
12475.96 1804
12477.01 1903
12478.07 1955
12479.12 1975
12480.18 1978
12481.23 1965
12482.29 1936
12483.34 1928
12484.40 1928
12485.45 1858
12486.50 1879
12487.56 1789
12488.61 1741
12489.67 1664
12490.72 1609
12491.78 1546
12492.83 1444
12493.89 1398
12494.94 1432
12496.00 1354
12497.05 1308
12498.11 1275
12499.17 1264
12500.22 1219
12501.28 1163
12502.33 1170
12503.39 1134
12504.44 1104
12505.50 1095
12506.55 1075
12507.61 1104
12508.67 1147
12509.72 1070
12510.78 1131
12511.83 1115
12512.89 1086
12513.94 1120
12515.00 1073
12516.06 1076
12517.11 1109
12518.17 1085
12519.22 1094
12520.28 1087
12521.34 1068
12522.39 1079
12523.45 1070
12524.51 1097
12525.56 1069
12526.62 1030
12527.68 1082
12528.73 1090
12529.79 1082
12530.85 1069
12531.90 1057
12532.96 1113
12534.02 1088
12535.07 1113
12536.13 1054
12537.19 1118
12538.24 1141
12539.30 1149
12540.36 1175
12541.41 1150
12542.47 1171
12543.53 1150
12544.59 1201
12545.64 1235
12546.70 1258
12547.76 1336
12548.82 1394
12549.87 1319
12550.93 1322
12551.99 1339
12553.05 1452
12554.10 1478
12555.16 1426
12556.22 1499
12557.28 1474
12558.33 1439
12559.39 1433
12560.45 1425
12561.51 1453
12562.57 1414
12563.62 1434
12564.68 1441
12565.74 1366
12566.80 1361
12567.86 1362
12568.91 1294
12569.97 1303
12571.03 1269
12572.09 1265
12573.15 1227
12574.21 1197
12575.26 1196
12576.32 1181
12577.38 1194
12578.44 1155
12579.50 1156
12580.56 1130
12581.62 1117
12582.68 1097
12583.73 1085
12584.79 1130
12585.85 1075
12586.91 1110
12587.97 1096
12589.03 1124
12590.09 1141
12591.15 1125
12592.21 1102
12593.27 1092
12594.33 1104
12595.38 1069
12596.44 1086
12597.50 1122
12598.56 1120
12599.62 1104
12600.68 1103
12601.74 1064
12602.80 1125
12603.86 1147
12604.92 1105
12605.98 1112
12607.04 1110
12608.10 1113
12609.16 1126
12610.22 1161
12611.28 1162
12612.34 1180
12613.40 1181
12614.46 1187
12615.52 1159
12616.58 1198
12617.64 1193
12618.70 1293
12619.76 1294
12620.82 1313
12621.88 1267
12622.94 1370
12624.00 1359
12625.07 1389
12626.13 1381
12627.19 1370
12628.25 1395
12629.31 1433
12630.37 1422
12631.43 1409
12632.49 1453
12633.55 1461
12634.61 1419
12635.67 1424
12636.73 1408
12637.80 1369
12638.86 1382
12639.92 1334
12640.98 1382
12642.04 1303
12643.10 1332
12644.16 1292
12645.23 1297
12646.29 1265
12647.35 1202
12648.41 1184
12649.47 1224
12650.53 1171
12651.59 1158
12652.66 1150
12653.72 1153
12654.78 1117
12655.84 1127
12656.90 1124
12657.97 1097
12659.03 1074
12660.09 1098
12661.15 1107
12662.21 1077
12663.28 1067
12664.34 1084
12665.40 1064
12666.46 1095
12667.53 1080
12668.59 1078
12669.65 1111
12670.71 1140
12671.78 1108
12672.84 1124
12673.90 1112
12674.96 1101
12676.03 1125
12677.09 1094
12678.15 1115
12679.22 1135
12680.28 1077
12681.34 1077
12682.40 1118
12683.47 1106
12684.53 1132
12685.59 1141
12686.66 1146
12687.72 1162
12688.78 1182
12689.85 1111
12690.91 1150
12691.97 1158
12693.04 1155
12694.10 1183
12695.16 1144
12696.23 1150
12697.29 1219
12698.35 1185
12699.42 1239
12700.48 1248
12701.55 1313
12702.61 1306
12703.67 1345
12704.74 1330
12705.80 1330
12706.87 1404
12707.93 1361
12708.99 1383
12710.06 1387
12711.12 1358
12712.19 1353
12713.25 1380
12714.32 1404
12715.38 1390
12716.44 1348
12717.51 1383
12718.57 1336
12719.64 1353
12720.70 1332
12721.77 1358
12722.83 1389
12723.90 1334
12724.96 1361
12726.03 1316
12727.09 1345
12728.16 1349
12729.22 1350
12730.29 1379
12731.35 1397
12732.42 1376
12733.48 1335
12734.55 1345
12735.61 1355
12736.68 1418
12737.74 1353
12738.81 1319
12739.87 1346
12740.94 1347
12742.00 1327
12743.07 1334
12744.14 1267
12745.20 1270
12746.27 1247
12747.33 1217
12748.40 1207
12749.46 1210
12750.53 1145
12751.60 1146
12752.66 1146
12753.73 1117
12754.79 1115
12755.86 1135
12756.93 1171
12757.99 1121
12759.06 1082
12760.12 1100
12761.19 1097
12762.26 1073
12763.32 1076
12764.39 1033
12765.46 1003
12766.52 986
12767.59 1018
12768.66 982
12769.72 1019
12770.79 1022
12771.86 987
12772.92 990
12773.99 960
12775.06 1007
12776.12 957
12777.19 978
12778.26 972
12779.33 987
12780.39 957
12781.46 931
12782.53 928
12783.59 931
12784.66 935
12785.73 940
12786.80 932
12787.86 909
12788.93 911
12790.00 915
12791.07 906
12792.13 929
12793.20 888
12794.27 878
12795.34 886
12796.40 888
12797.47 888
12798.54 886
12799.61 888
12800.68 895
12801.74 886
12802.81 876
12803.88 861
12804.95 899
12806.02 906
12807.09 913
12808.15 918
12809.22 819
12810.29 884
12811.36 907
12812.43 927
12813.50 904
12814.56 929
12815.63 888
12816.70 903
12817.77 871
12818.84 872
12819.91 895
12820.98 914
12822.04 941
12823.11 899
12824.18 954
12825.25 882
12826.32 951
12827.39 952
12828.46 926
12829.53 924
12830.60 907
12831.67 945
12832.74 926
12833.81 862
12834.87 928
12835.94 913
12837.01 919
12838.08 890
12839.15 861
12840.22 855
12841.29 889
12842.36 878
12843.43 872
12844.50 845
12845.57 839
12846.64 865
12847.71 812
12848.78 786
12849.85 832
12850.92 805
12851.99 822
12853.06 781
12854.13 721
12855.20 763
12856.27 781
12857.34 742
12858.41 737
12859.48 751
12860.55 759
12861.62 732
12862.69 713
12863.77 699
12864.84 734
12865.91 741
12866.98 750
12868.05 737
12869.12 720
12870.19 694
12871.26 738
12872.33 723
12873.40 702
12874.47 724
12875.54 706
12876.62 707
12877.69 731
12878.76 693
12879.83 700
12880.90 718
12881.97 669
12883.04 715
12884.12 723
12885.19 660
12886.26 638
12887.33 674
12888.40 711
12889.47 679
12890.54 637
12891.62 693
12892.69 703
12893.76 655
12894.83 639
12895.90 641
12896.98 661
12898.05 639
12899.12 635
12900.19 665
12901.26 645
12902.34 665
12903.41 658
12904.48 658
12905.55 642
12906.63 645
12907.70 680
12908.77 655
12909.84 610
12910.92 635
12911.99 638
12913.06 672
12914.13 649
12915.21 628
12916.28 628
12917.35 607
12918.42 598
12919.50 632
12920.57 645
12921.64 635
12922.72 630
12923.79 663
12924.86 631
12925.94 607
12927.01 624
12928.08 614
12929.16 606
12930.23 576
12931.30 568
12932.38 624
12933.45 584
12934.52 581
12935.60 600
12936.67 609
12937.74 600
12938.82 582
12939.89 596
12940.97 612
12942.04 606
12943.11 600
12944.19 575
12945.26 564
12946.34 591
12947.41 609
12948.48 597
12949.56 585
12950.63 589
12951.71 593
12952.78 606
12953.85 570
12954.93 547
12956.00 616
12957.08 602
12958.15 598
12959.23 556
12960.30 554
12961.38 539
12962.45 576
12963.53 574
12964.60 577
12965.68 590
12966.75 585
12967.83 577
12968.90 552
12969.98 563
12971.05 563
12972.13 570
12973.20 569
12974.28 590
12975.35 596
12976.43 555
12977.50 593
12978.58 607
12979.65 596
12980.73 564
12981.80 548
12982.88 557
12983.95 557
12985.03 577
12986.11 561
12987.18 571
12988.26 571
12989.33 627
12990.41 607
12991.48 588
12992.56 557
12993.64 581
12994.71 597
12995.79 597
12996.86 607
12997.94 565
12999.02 570
13000.09 601
13001.17 564
13002.25 565
13003.32 618
13004.40 614
13005.48 604
13006.55 612
13007.63 561
13008.71 556
13009.78 574
13010.86 588
13011.94 590
13013.01 612
13014.09 580
13015.17 588
13016.24 548
13017.32 597
13018.40 572
13019.47 598
13020.55 631
13021.63 585
13022.71 587
13023.78 578
13024.86 613
13025.94 599
13027.01 588
13028.09 598
13029.17 629
13030.25 597
13031.32 613
13032.40 605
13033.48 611
13034.56 583
13035.64 587
13036.71 595
13037.79 580
13038.87 592
13039.95 610
13041.02 637
13042.10 592
13043.18 612
13044.26 624
13045.34 613
13046.41 592
13047.49 611
13048.57 624
13049.65 645
13050.73 627
13051.81 647
13052.88 633
13053.96 589
13055.04 618
13056.12 633
13057.20 637
13058.28 629
13059.36 608
13060.44 596
13061.51 597
13062.59 617
13063.67 645
13064.75 588
13065.83 615
13066.91 599
13067.99 608
13069.07 603
13070.15 595
13071.23 574
13072.30 598
13073.38 620
13074.46 592
13075.54 617
13076.62 596
13077.70 597
13078.78 596
13079.86 592
13080.94 614
13082.02 626
13083.10 613
13084.18 587
13085.26 573
13086.34 624
13087.42 585
13088.50 581
13089.58 592
13090.66 570
13091.74 608
13092.82 586
13093.90 613
13094.98 609
13096.06 571
13097.14 590
13098.22 614
13099.30 615
13100.38 602
13101.46 640
13102.54 586
13103.62 592
13104.70 630
13105.78 591
13106.86 602
13107.94 633
13109.03 624
13110.11 602
13111.19 607
13112.27 628
13113.35 623
13114.43 627
13115.51 638
13116.59 643
13117.67 649
13118.75 635
13119.84 611
13120.92 638
13122.00 666
13123.08 674
13124.16 690
13125.24 683
13126.32 655
13127.41 634
13128.49 639
13129.57 677
13130.65 632
13131.73 657
13132.81 644
13133.90 627
13134.98 675
13136.06 665
13137.14 651
13138.22 648
13139.30 668
13140.39 617
13141.47 647
13142.55 663
13143.63 648
13144.72 619
13145.80 628
13146.88 646
13147.96 614
13149.04 625
13150.13 636
13151.21 620
13152.29 609
13153.38 644
13154.46 641
13155.54 643
13156.62 656
13157.71 599
13158.79 609
13159.87 580
13160.95 670
13162.04 620
13163.12 632
13164.20 656
13165.29 640
13166.37 644
13167.45 660
13168.54 650
13169.62 623
13170.70 641
13171.79 659
13172.87 620
13173.95 616
13175.04 638
13176.12 670
13177.20 679
13178.29 657
13179.37 649
13180.45 649
13181.54 683
13182.62 659
13183.71 643
13184.79 602
13185.87 637
13186.96 638
13188.04 670
13189.13 648
13190.21 606
13191.29 665
13192.38 670
13193.46 646
13194.55 652
13195.63 653
13196.72 640
13197.80 654
13198.88 647
13199.97 687
13201.05 709
13202.14 650
13203.22 640
13204.31 644
13205.39 633
13206.48 681
13207.56 667
13208.65 616
13209.73 637
13210.82 668
13211.90 664
13212.99 620
13214.07 639
13215.16 695
13216.24 698
13217.33 651
13218.41 672
13219.50 655
13220.58 695
13221.67 667
13222.75 687
13223.84 672
13224.92 673
13226.01 661
13227.10 680
13228.18 650
13229.27 631
13230.35 663
13231.44 668
13232.52 668
13233.61 655
13234.70 666
13235.78 647
13236.87 685
13237.95 704
13239.04 680
13240.13 737
13241.21 696
13242.30 679
13243.39 708
13244.47 684
13245.56 664
13246.64 694
13247.73 698
13248.82 710
13249.90 731
13250.99 738
13252.08 715
13253.16 680
13254.25 754
13255.34 723
13256.42 707
13257.51 712
13258.60 711
13259.69 714
13260.77 732
13261.86 756
13262.95 793
13264.03 791
13265.12 780
13266.21 761
13267.30 751
13268.38 804
13269.47 776
13270.56 793
13271.64 797
13272.73 780
13273.82 793
13274.91 830
13275.99 814
13277.08 792
13278.17 789
13279.26 820
13280.35 797
13281.43 814
13282.52 813
13283.61 830
13284.70 884
13285.79 859
13286.87 866
13287.96 900
13289.05 873
13290.14 872
13291.23 857
13292.31 859
13293.40 878
13294.49 848
13295.58 914
13296.67 902
13297.76 903
13298.85 883
13299.93 897
13301.02 927
13302.11 952
13303.20 944
13304.29 954
13305.38 940
13306.47 972
13307.56 938
13308.64 908
13309.73 923
13310.82 973
13311.91 960
13313.00 1022
13314.09 999
13315.18 967
13316.27 1001
13317.36 1026
13318.45 1017
13319.54 992
13320.63 1009
13321.72 992
13322.81 1045
13323.89 1031
13324.98 1041
13326.07 1045
13327.16 1061
13328.25 1051
13329.34 1010
13330.43 1065
13331.52 1033
13332.61 1069
13333.70 1107
13334.79 1084
13335.88 1103
13336.97 1119
13338.06 1115
13339.15 1084
13340.24 1100
13341.33 1137
13342.42 1157
13343.52 1180
13344.61 1156
13345.70 1153
13346.79 1190
13347.88 1193
13348.97 1146
13350.06 1147
13351.15 1149
13352.24 1170
13353.33 1173
13354.42 1139
13355.51 1190
13356.60 1215
13357.69 1207
13358.79 1251
13359.88 1189
13360.97 1193
13362.06 1228
13363.15 1306
13364.24 1269
13365.33 1258
13366.42 1223
13367.51 1298
13368.61 1278
13369.70 1325
13370.79 1270
13371.88 1300
13372.97 1289
13374.06 1276
13375.16 1282
13376.25 1262
13377.34 1266
13378.43 1220
13379.52 1208
13380.61 1183
13381.71 1187
13382.80 1157
13383.89 1130
13384.98 1123
13386.08 1108
13387.17 1125
13388.26 1144
13389.35 1103
13390.44 1078
13391.54 1036
13392.63 1034
13393.72 1034
13394.81 1021
13395.91 1034
13397.00 990
13398.09 967
13399.18 1033
13400.28 1040
13401.37 971
13402.46 978
13403.56 1009
13404.65 988
13405.74 969
13406.83 981
13407.93 964
13409.02 975
13410.11 941
13411.21 985
13412.30 977
13413.39 992
13414.49 997
13415.58 1013
13416.67 955
13417.77 974
13418.86 966
13419.95 978
13421.05 1002
13422.14 1000
13423.23 996
13424.33 1007
13425.42 1000
13426.52 955
13427.61 980
13428.70 983
13429.80 1014
13430.89 1006
13431.98 988
13433.08 980
13434.17 1004
13435.27 1042
13436.36 1052
13437.46 1006
13438.55 1011
13439.64 1026
13440.74 1017
13441.83 1076
13442.93 1019
13444.02 1050
13445.12 1025
13446.21 1088
13447.31 1113
13448.40 1104
13449.50 1023
13450.59 1113
13451.68 1136
13452.78 1112
13453.87 1135
13454.97 1108
13456.06 1229
13457.16 1191
13458.25 1143
13459.35 1131
13460.44 1169
13461.54 1167
13462.64 1182
13463.73 1213
13464.83 1247
13465.92 1224
13467.02 1232
13468.11 1220
13469.21 1204
13470.30 1208
13471.40 1235
13472.49 1300
13473.59 1240
13474.69 1228
13475.78 1266
13476.88 1283
13477.97 1301
13479.07 1305
13480.17 1272
13481.26 1255
13482.36 1278
13483.45 1346
13484.55 1283
13485.65 1326
13486.74 1326
13487.84 1335
13488.93 1395
13490.03 1391
13491.13 1404
13492.22 1348
13493.32 1399
13494.42 1440
13495.51 1461
13496.61 1424
13497.71 1446
13498.80 1466
13499.90 1403
13501.00 1452
13502.09 1504
13503.19 1522
13504.29 1491
13505.38 1526
13506.48 1508
13507.58 1533
13508.68 1495
13509.77 1526
13510.87 1523
13511.97 1550
13513.07 1512
13514.16 1483
13515.26 1456
13516.36 1494
13517.45 1479
13518.55 1446
13519.65 1440
13520.75 1418
13521.85 1404
13522.94 1383
13524.04 1356
13525.14 1332
13526.24 1348
13527.33 1288
13528.43 1260
13529.53 1275
13530.63 1268
13531.73 1223
13532.82 1205
13533.92 1215
13535.02 1192
13536.12 1180
13537.22 1155
13538.32 1167
13539.41 1138
13540.51 1105
13541.61 1080
13542.71 1094
13543.81 1109
13544.91 1114
13546.00 1045
13547.10 1094
13548.20 1047
13549.30 1055
13550.40 1034
13551.50 1056
13552.60 1016
13553.70 1028
13554.80 969
13555.89 1010
13556.99 995
13558.09 972
13559.19 981
13560.29 984
13561.39 986
13562.49 961
13563.59 988
13564.69 977
13565.79 950
13566.89 969
13567.99 959
13569.09 966
13570.19 925
13571.29 985
13572.39 967
13573.49 963
13574.59 932
13575.69 943
13576.79 913
13577.88 977
13578.98 932
13580.08 955
13581.19 946
13582.29 950
13583.39 969
13584.49 944
13585.59 926
13586.69 962
13587.79 965
13588.89 997
13589.99 962
13591.09 951
13592.19 974
13593.29 958
13594.39 906
13595.49 958
13596.59 979
13597.69 967
13598.79 972
13599.89 957
13600.99 998
13602.09 979
13603.20 977
13604.30 962
13605.40 975
13606.50 930
13607.60 975
13608.70 972
13609.80 973
13610.90 972
13612.01 968
13613.11 961
13614.21 977
13615.31 1016
13616.41 954
13617.51 1000
13618.61 995
13619.72 981
13620.82 958
13621.92 957
13623.02 1001
13624.12 969
13625.22 995
13626.33 988
13627.43 990
13628.53 1017
13629.63 1015
13630.73 977
13631.84 995
13632.94 973
13634.04 1029
13635.14 1010
13636.25 998
13637.35 976
13638.45 997
13639.55 1009
13640.65 973
13641.76 976
13642.86 979
13643.96 990
13645.07 984
13646.17 971
13647.27 976
13648.37 980
13649.48 967
13650.58 975
13651.68 940
13652.79 976
13653.89 970
13654.99 967
13656.09 940
13657.20 965
13658.30 976
13659.40 987
13660.51 968
13661.61 963
13662.71 949
13663.82 976
13664.92 981
13666.02 962
13667.13 974
13668.23 987
13669.34 949
13670.44 924
13671.54 948
13672.65 958
13673.75 916
13674.85 960
13675.96 958
13677.06 974
13678.17 946
13679.27 974
13680.37 954
13681.48 986
13682.58 991
13683.69 996
13684.79 973
13685.89 997
13687.00 952
13688.10 954
13689.21 976
13690.31 986
13691.42 1001
13692.52 1008
13693.63 1057
13694.73 991
13695.84 1005
13696.94 965
13698.05 998
13699.15 1034
13700.25 1002
13701.36 985
13702.46 1038
13703.57 1030
13704.67 1094
13705.78 1075
13706.89 1028
13707.99 1070
13709.10 1003
13710.20 1070
13711.31 1083
13712.41 1057
13713.52 1095
13714.62 1119
13715.73 1115
13716.83 1190
13717.94 1152
13719.04 1147
13720.15 1128
13721.26 1201
13722.36 1194
13723.47 1181
13724.57 1219
13725.68 1256
13726.79 1213
13727.89 1173
13729.00 1266
13730.10 1290
13731.21 1266
13732.32 1262
13733.42 1300
13734.53 1305
13735.63 1360
13736.74 1286
13737.85 1296
13738.95 1314
13740.06 1371
13741.17 1386
13742.27 1422
13743.38 1465
13744.49 1526
13745.59 1553
13746.70 1480
13747.81 1515
13748.91 1577
13750.02 1614
13751.13 1679
13752.23 1679
13753.34 1718
13754.45 1697
13755.56 1740
13756.66 1783
13757.77 1800
13758.88 1936
13759.98 1911
13761.09 1955
13762.20 2035
13763.31 2084
13764.41 2103
13765.52 2118
13766.63 2096
13767.74 2137
13768.84 2095
13769.95 2116
13771.06 2116
13772.17 2046
13773.28 2043
13774.38 2078
13775.49 2030
13776.60 2033
13777.71 1953
13778.82 1929
13779.92 1894
13781.03 1890
13782.14 1899
13783.25 1787
13784.36 1760
13785.46 1701
13786.57 1657
13787.68 1582
13788.79 1545
13789.90 1542
13791.01 1495
13792.12 1508
13793.22 1414
13794.33 1374
13795.44 1332
13796.55 1318
13797.66 1320
13798.77 1294
13799.88 1274
13800.99 1219
13802.10 1257
13803.20 1220
13804.31 1213
13805.42 1177
13806.53 1136
13807.64 1141
13808.75 1187
13809.86 1105
13810.97 1086
13812.08 1121
13813.19 1102
13814.30 1096
13815.41 1086
13816.52 1076
13817.63 1042
13818.74 1082
13819.84 1111
13820.95 1093
13822.06 1042
13823.17 1041
13824.28 1034
13825.39 1056
13826.50 1016
13827.61 1057
13828.72 1037
13829.83 1054
13830.94 1003
13832.05 1016
13833.16 1022
13834.28 1032
13835.39 1045
13836.50 1059
13837.61 1015
13838.72 1041
13839.83 1058
13840.94 1060
13842.05 1017
13843.16 1019
13844.27 1014
13845.38 1065
13846.49 1111
13847.60 1042
13848.71 1018
13849.82 1041
13850.93 1072
13852.05 1098
13853.16 1048
13854.27 1036
13855.38 1113
13856.49 1057
13857.60 1084
13858.71 1072
13859.82 1050
13860.94 1054
13862.05 1054
13863.16 1073
13864.27 1096
13865.38 1077
13866.49 1095
13867.60 1096
13868.72 1081
13869.83 1079
13870.94 1079
13872.05 1085
13873.16 1116
13874.27 1109
13875.39 1097
13876.50 1079
13877.61 1107
13878.72 1141
13879.83 1125
13880.95 1157
13882.06 1160
13883.17 1151
13884.28 1191
13885.40 1239
13886.51 1226
13887.62 1209
13888.73 1212
13889.85 1232
13890.96 1282
13892.07 1282
13893.18 1250
13894.30 1285
13895.41 1265
13896.52 1254
13897.63 1268
13898.75 1272
13899.86 1285
13900.97 1328
13902.09 1302
13903.20 1281
13904.31 1275
13905.43 1251
13906.54 1242
13907.65 1259
13908.77 1219
13909.88 1158
13910.99 1195
13912.11 1091
13913.22 1120
13914.33 1112
13915.45 1097
13916.56 1063
13917.67 1095
13918.79 1055
13919.90 1100
13921.01 1054
13922.13 1021
13923.24 1039
13924.36 1052
13925.47 1011
13926.58 1026
13927.70 988
13928.81 983
13929.93 980
13931.04 1010
13932.15 1034
13933.27 987
13934.38 996
13935.50 964
13936.61 967
13937.73 983
13938.84 1030
13939.95 992
13941.07 984
13942.18 986
13943.30 994
13944.41 987
13945.53 893
13946.64 900
13947.76 921
13948.87 934
13949.99 933
13951.10 943
13952.22 941
13953.33 939
13954.45 919
13955.56 919
13956.68 900
13957.79 924
13958.91 905
13960.02 937
13961.14 926
13962.25 897
13963.37 915
13964.49 933
13965.60 880
13966.72 901
13967.83 902
13968.95 912
13970.06 916
13971.18 894
13972.30 895
13973.41 910
13974.53 897
13975.64 923
13976.76 941
13977.88 969
13978.99 921
13980.11 907
13981.22 881
13982.34 913
13983.46 934
13984.57 945
13985.69 928
13986.80 942
13987.92 930
13989.04 923
13990.15 890
13991.27 905
13992.39 952
13993.50 963
13994.62 915
13995.74 926
13996.85 919
13997.97 909
13999.09 896
14000.21 922
14001.32 958
14002.44 909
14003.56 956
14004.67 897
14005.79 925
14006.91 938
14008.02 927
14009.14 946
14010.26 911
14011.38 889
14012.49 921
14013.61 955
14014.73 901
14015.85 901
14016.96 898
14018.08 953
14019.20 967
14020.32 935
14021.44 979
14022.55 985
14023.67 967
14024.79 982
14025.91 983
14027.02 976
14028.14 978
14029.26 1031
14030.38 1001
14031.50 957
14032.62 975
14033.73 986
14034.85 999
14035.97 995
14037.09 1081
14038.21 1007
14039.33 1036
14040.44 1016
14041.56 1031
14042.68 1070
14043.80 1029
14044.92 1041
14046.04 1054
14047.16 1081
14048.27 1098
14049.39 1079
14050.51 1117
14051.63 1086
14052.75 1132
14053.87 1154
14054.99 1154
14056.11 1184
14057.23 1155
14058.35 1182
14059.47 1207
14060.59 1187
14061.70 1207
14062.82 1262
14063.94 1183
14065.06 1249
14066.18 1278
14067.30 1306
14068.42 1321
14069.54 1262
14070.66 1314
14071.78 1317
14072.90 1371
14074.02 1368
14075.14 1377
14076.26 1432
14077.38 1458
14078.50 1400
14079.62 1413
14080.74 1434
14081.86 1433
14082.98 1453
14084.10 1453
14085.22 1493
14086.34 1504
14087.46 1528
14088.58 1462
14089.70 1485
14090.82 1489
14091.94 1586
14093.07 1537
14094.19 1524
14095.31 1552
14096.43 1570
14097.55 1575
14098.67 1553
14099.79 1471
14100.91 1532
14102.03 1513
14103.15 1495
14104.27 1475
14105.39 1501
14106.52 1530
14107.64 1461
14108.76 1505
14109.88 1435
14111.00 1421
14112.12 1370
14113.24 1424
14114.37 1370
14115.49 1346
14116.61 1369
14117.73 1380
14118.85 1337
14119.97 1294
14121.10 1239
14122.22 1252
14123.34 1256
14124.46 1266
14125.58 1239
14126.70 1211
14127.83 1206
14128.95 1153
14130.07 1184
14131.19 1118
14132.32 1098
14133.44 1083
14134.56 1069
14135.68 1062
14136.80 1041
14137.93 1049
14139.05 1071
14140.17 1108
14141.29 1072
14142.42 1012
14143.54 1028
14144.66 1029
14145.78 986
14146.91 1019
14148.03 1012
14149.15 980
14150.28 1041
14151.40 978
14152.52 958
14153.65 964
14154.77 944
14155.89 967
14157.01 985
14158.14 1007
14159.26 953
14160.38 957
14161.51 940
14162.63 930
14163.75 965
14164.88 929
14166.00 931
14167.12 919
14168.25 938
14169.37 914
14170.50 935
14171.62 978
14172.74 960
14173.87 963
14174.99 932
14176.12 924
14177.24 935
14178.36 935
14179.49 896
14180.61 922
14181.74 881
14182.86 858
14183.98 920
14185.11 907
14186.23 864
14187.36 880
14188.48 905
14189.61 864
14190.73 895
14191.85 854
14192.98 865
14194.10 861
14195.23 856
14196.35 855
14197.48 872
14198.60 815
14199.73 829
14200.85 817
14201.98 865
14203.10 819
14204.23 822
14205.35 820
14206.48 821
14207.60 827
14208.73 838
14209.85 857
14210.98 809
14212.10 821
14213.23 833
14214.36 824
14215.48 804
14216.61 817
14217.73 792
14218.86 794
14219.98 813
14221.11 832
14222.23 806
14223.36 791
14224.49 796
14225.61 784
14226.74 769
14227.86 781
14228.99 776
14230.12 777
14231.24 807
14232.37 795
14233.49 780
14234.62 775
14235.75 783
14236.87 782
14238.00 753
14239.13 746
14240.25 776
14241.38 764
14242.51 739
14243.63 754
14244.76 775
14245.89 747
14247.01 744
14248.14 803
14249.27 733
14250.39 740
14251.52 741
14252.65 728
14253.77 721
14254.90 746
14256.03 746
14257.15 723
14258.28 708
14259.41 696
14260.54 708
14261.66 691
14262.79 724
14263.92 711
14265.05 714
14266.17 708
14267.30 708
14268.43 691
14269.56 695
14270.68 691
14271.81 678
14272.94 704
14274.07 667
14275.20 696
14276.32 680
14277.45 642
14278.58 678
14279.71 667
14280.83 659
14281.96 668
14283.09 656
14284.22 656
14285.35 623
14286.48 660
14287.60 648
14288.73 649
14289.86 652
14290.99 659
14292.12 614
14293.25 622
14294.38 646
14295.50 659
14296.63 617
14297.76 579
14298.89 617
14300.02 601
14301.15 619
14302.28 603
14303.41 605
14304.53 614
14305.66 563
14306.79 620
14307.92 606
14309.05 572
14310.18 572
14311.31 590
14312.44 612
14313.57 573
14314.70 573
14315.83 601
14316.96 598
14318.09 591
14319.22 565
14320.35 579
14321.48 574
14322.60 582
14323.73 634
14324.86 588
14325.99 562
14327.12 569
14328.25 576
14329.38 546
14330.51 517
14331.64 536
14332.77 601
14333.90 585
14335.03 564
14336.17 544
14337.30 540
14338.43 526
14339.56 555
14340.69 547
14341.82 576
14342.95 555
14344.08 542
14345.21 528
14346.34 549
14347.47 532
14348.60 561
14349.73 577
14350.86 570
14351.99 542
14353.12 538
14354.26 534
14355.39 521
14356.52 578
14357.65 546
14358.78 574
14359.91 564
14361.04 546
14362.17 518
14363.30 540
14364.44 539
14365.57 524
14366.70 512
14367.83 558
14368.96 534
14370.09 519
14371.23 566
14372.36 538
14373.49 572
14374.62 559
14375.75 528
14376.88 534
14378.02 558
14379.15 571
14380.28 591
14381.41 571
14382.54 569
14383.68 577
14384.81 549
14385.94 577
14387.07 556
14388.21 572
14389.34 508
14390.47 567
14391.60 547
14392.73 545
14393.87 558
14395.00 595
14396.13 572
14397.27 541
14398.40 520
14399.53 517
14400.66 572
14401.80 564
14402.93 531
14404.06 545
14405.19 599
14406.33 564
14407.46 561
14408.59 574
14409.73 588
14410.86 565
14411.99 607
14413.13 570
14414.26 554
14415.39 557
14416.53 548
14417.66 580
14418.79 575
14419.93 591
14421.06 603
14422.19 587
14423.33 590
14424.46 606
14425.60 621
14426.73 624
14427.86 601
14429.00 636
14430.13 631
14431.27 613
14432.40 601
14433.53 602
14434.67 600
14435.80 595
14436.94 587
14438.07 572
14439.21 601
14440.34 627
14441.47 646
14442.61 609
14443.74 650
14444.88 591
14446.01 599
14447.15 632
14448.28 659
14449.42 616
14450.55 627
14451.69 657
14452.82 607
14453.96 610
14455.09 626
14456.23 639
14457.36 618
14458.50 645
14459.63 655
14460.77 660
14461.90 654
14463.04 661
14464.17 684
14465.31 646
14466.44 651
14467.58 685
14468.71 660
14469.85 670
14470.98 655
14472.12 659
14473.26 666
14474.39 671
14475.53 666
14476.66 658
14477.80 672
14478.93 655
14480.07 704
14481.21 677
14482.34 650
14483.48 670
14484.61 674
14485.75 652
14486.89 670
14488.02 646
14489.16 658
14490.30 620
14491.43 652
14492.57 690
14493.70 648
14494.84 622
14495.98 620
14497.11 669
14498.25 604
14499.39 582
14500.52 601
14501.66 629
14502.80 627
14503.93 654
14505.07 644
14506.21 659
14507.35 628
14508.48 620
14509.62 652
14510.76 640
14511.89 619
14513.03 607
14514.17 634
14515.31 600
14516.44 590
14517.58 598
14518.72 603
14519.86 573
14520.99 609
14522.13 590
14523.27 592
14524.41 603
14525.54 555
14526.68 558
14527.82 570
14528.96 566
14530.09 546
14531.23 558
14532.37 545
14533.51 545
14534.65 545
14535.78 560
14536.92 551
14538.06 530
14539.20 532
14540.34 554
14541.48 542
14542.61 543
14543.75 547
14544.89 520
14546.03 554
14547.17 524
14548.31 566
14549.45 576
14550.58 537
14551.72 537
14552.86 552
14554.00 518
14555.14 526
14556.28 504
14557.42 503
14558.56 532
14559.70 561
14560.83 551
14561.97 547
14563.11 520
14564.25 538
14565.39 572
14566.53 542
14567.67 526
14568.81 545
14569.95 557
14571.09 518
14572.23 551
14573.37 555
14574.51 557
14575.65 522
14576.79 538
14577.93 541
14579.07 559
14580.21 542
14581.35 577
14582.49 591
14583.63 561
14584.77 574
14585.91 581
14587.05 590
14588.19 538
14589.33 557
14590.47 549
14591.61 552
14592.75 572
14593.89 547
14595.03 567
14596.17 600
14597.31 558
14598.45 587
14599.59 587
14600.73 594
14601.87 593
14603.01 625
14604.15 610
14605.29 599
14606.43 579
14607.58 641
14608.72 635
14609.86 619
14611.00 622
14612.14 645
14613.28 618
14614.42 647
14615.56 666
14616.70 682
14617.85 652
14618.99 669
14620.13 659
14621.27 651
14622.41 637
14623.55 662
14624.69 665
14625.84 658
14626.98 665
14628.12 678
14629.26 689
14630.40 701
14631.54 665
14632.69 692
14633.83 697
14634.97 673
14636.11 684
14637.25 722
14638.40 710
14639.54 683
14640.68 689
14641.82 650
14642.97 676
14644.11 684
14645.25 661
14646.39 656
14647.54 656
14648.68 647
14649.82 641
14650.96 653
14652.11 633
14653.25 615
14654.39 628
14655.53 621
14656.68 579
14657.82 589
14658.96 576
14660.11 608
14661.25 565
14662.39 567
14663.53 515
14664.68 504
14665.82 534
14666.96 529
14668.11 509
14669.25 511
14670.39 485
14671.54 531
14672.68 500
14673.82 475
14674.97 525
14676.11 498
14677.26 516
14678.40 513
14679.54 508
14680.69 477
14681.83 500
14682.97 464
14684.12 475
14685.26 497
14686.41 492
14687.55 470
14688.69 461
14689.84 467
14690.98 485
14692.13 462
14693.27 472
14694.42 480
14695.56 473
14696.70 464
14697.85 443
14698.99 479
14700.14 480
14701.28 472
14702.43 476
14703.57 439
14704.72 462
14705.86 469
14707.01 467
14708.15 432
14709.30 409
14710.44 464
14711.58 458
14712.73 475
14713.87 446
14715.02 477
14716.17 458
14717.31 470
14718.46 451
14719.60 456
14720.75 467
14721.89 459
14723.04 435
14724.18 464
14725.33 456
14726.47 454
14727.62 444
14728.76 462
14729.91 442
14731.06 439
14732.20 471
14733.35 470
14734.49 448
14735.64 444
14736.79 445
14737.93 424
14739.08 438
14740.22 447
14741.37 442
14742.52 415
14743.66 423
14744.81 440
14745.95 411
14747.10 437
14748.25 480
14749.39 472
14750.54 457
14751.69 449
14752.83 452
14753.98 457
14755.13 410
14756.27 423
14757.42 423
14758.57 433
14759.71 408
14760.86 395
14762.01 426
14763.15 445
14764.30 420
14765.45 409
14766.60 407
14767.74 453
14768.89 429
14770.04 407
14771.18 408
14772.33 395
14773.48 438
14774.63 423
14775.77 420
14776.92 396
14778.07 393
14779.22 424
14780.36 432
14781.51 384
14782.66 374
14783.81 388
14784.96 383
14786.10 395
14787.25 384
14788.40 442
14789.55 398
14790.70 410
14791.84 428
14792.99 393
14794.14 390
14795.29 416
14796.44 410
14797.58 407
14798.73 379
14799.88 361
14801.03 406
14802.18 378
14803.33 372
14804.48 397
14805.62 398
14806.77 399
14807.92 384
14809.07 362
14810.22 390
14811.37 359
14812.52 393
14813.67 383
14814.81 392
14815.96 387
14817.11 342
14818.26 357
14819.41 370
14820.56 376
14821.71 379
14822.86 385
14824.01 355
14825.16 390
14826.31 364
14827.46 384
14828.61 378
14829.76 363
14830.91 364
14832.06 351
14833.20 338
14834.35 354
14835.50 385
14836.65 396
14837.80 382
14838.95 358
14840.10 379
14841.25 393
14842.40 394
14843.55 365
14844.70 382
14845.85 353
14847.00 363
14848.15 371
14849.31 345
14850.46 364
14851.61 376
14852.76 341
14853.91 356
14855.06 344
14856.21 329
14857.36 359
14858.51 364
14859.66 363
14860.81 336
14861.96 352
14863.11 325
14864.26 383
14865.41 366
14866.57 352
14867.72 370
14868.87 369
14870.02 350
14871.17 357
14872.32 339
14873.47 344
14874.62 328
14875.77 359
14876.93 374
14878.08 370
14879.23 350
14880.38 341
14881.53 357
14882.68 365
14883.84 369
14884.99 339
14886.14 358
14887.29 353
14888.44 336
14889.59 347
14890.75 326
14891.90 337
14893.05 366
14894.20 359
14895.35 349
14896.51 360
14897.66 327
14898.81 340
14899.96 367
14901.12 335
14902.27 339
14903.42 346
14904.57 371
14905.73 362
14906.88 361
14908.03 351
14909.18 350
14910.34 353
14911.49 332
14912.64 336
14913.79 338
14914.95 340
14916.10 345
14917.25 359
14918.41 343
14919.56 348
14920.71 343
14921.87 375
14923.02 345
14924.17 322
14925.33 356
14926.48 348
14927.63 352
14928.79 351
14929.94 354
14931.09 358
14932.25 303
14933.40 338
14934.55 326
14935.71 318
14936.86 324
14938.01 331
14939.17 335
14940.32 330
14941.48 324
14942.63 302
14943.78 347
14944.94 357
14946.09 332
14947.25 321
14948.40 358
14949.55 316
14950.71 324
14951.86 343
14953.02 335
14954.17 312
14955.33 331
14956.48 334
14957.63 319
14958.79 344
14959.94 312
14961.10 346
14962.25 309
14963.41 310
14964.56 314
14965.72 355
14966.87 329
14968.03 316
14969.18 316
14970.34 340
14971.49 312
14972.65 311
14973.80 324
14974.96 310
14976.11 312
14977.27 349
14978.42 351
14979.58 306
14980.73 312
14981.89 299
14983.05 340
14984.20 310
14985.36 338
14986.51 314
14987.67 326
14988.82 326
14989.98 339
14991.13 314
14992.29 348
14993.45 343
14994.60 316
14995.76 299
14996.91 287
14998.07 324
14999.23 321
15000.38 325
15001.54 331
15002.70 361
15003.85 340
15005.01 317
15006.16 308
15007.32 327
15008.48 290
15009.63 325
15010.79 322
15011.95 334
15013.10 318
15014.26 337
15015.42 332
15016.57 318
15017.73 345
15018.89 301
15020.04 326
15021.20 342
15022.36 350
15023.52 316
15024.67 330
15025.83 326
15026.99 306
15028.14 310
15029.30 301
15030.46 294
15031.62 308
15032.77 332
15033.93 322
15035.09 309
15036.25 292
15037.40 316
15038.56 308
15039.72 318
15040.88 313
15042.03 318
15043.19 317
15044.35 322
15045.51 298
15046.67 300
15047.82 303
15048.98 283
15050.14 303
15051.30 306
15052.46 311
15053.61 285
15054.77 289
15055.93 316
15057.09 323
15058.25 308
15059.41 327
15060.56 314
15061.72 297
15062.88 304
15064.04 298
15065.20 322
15066.36 320
15067.52 334
15068.68 339
15069.83 295
15070.99 273
15072.15 319
15073.31 297
15074.47 301
15075.63 312
15076.79 309
15077.95 294
15079.11 317
15080.27 298
15081.43 290
15082.58 340
15083.74 307
15084.90 306
15086.06 311
15087.22 282
15088.38 301
15089.54 309
15090.70 307
15091.86 295
15093.02 312
15094.18 320
15095.34 309
15096.50 336
15097.66 356
15098.82 317
15099.98 299
15101.14 302
15102.30 333
15103.46 341
15104.62 323
15105.78 334
15106.94 317
15108.10 335
15109.26 326
15110.42 306
15111.58 327
15112.74 316
15113.90 337
15115.06 335
15116.22 329
15117.39 340
15118.55 324
15119.71 307
15120.87 315
15122.03 303
15123.19 340
15124.35 352
15125.51 334
15126.67 367
15127.83 339
15128.99 302
15130.16 312
15131.32 316
15132.48 350
15133.64 330
15134.80 341
15135.96 315
15137.12 352
15138.28 338
15139.45 322
15140.61 333
15141.77 344
15142.93 337
15144.09 364
15145.25 358
15146.42 351
15147.58 373
15148.74 347
15149.90 341
15151.06 330
15152.23 363
15153.39 369
15154.55 354
15155.71 348
15156.87 377
15158.04 366
15159.20 336
15160.36 333
15161.52 376
15162.69 370
15163.85 340
15165.01 347
15166.17 369
15167.34 349
15168.50 369
15169.66 372
15170.82 356
15171.99 384
15173.15 390
15174.31 383
15175.48 372
15176.64 373
15177.80 415
15178.96 395
15180.13 367
15181.29 372
15182.45 376
15183.62 359
15184.78 392
15185.94 380
15187.11 381
15188.27 403
15189.43 422
15190.60 431
15191.76 399
15192.92 417
15194.09 386
15195.25 382
15196.42 408
15197.58 399
15198.74 405
15199.91 416
15201.07 417
15202.23 434
15203.40 421
15204.56 404
15205.73 403
15206.89 419
15208.05 414
15209.22 402
15210.38 420
15211.55 427
15212.71 394
15213.88 436
15215.04 426
15216.21 400
15217.37 401
15218.53 386
15219.70 410
15220.86 416
15222.03 406
15223.19 427
15224.36 413
15225.52 408
15226.69 413
15227.85 410
15229.02 423
15230.18 450
15231.35 452
15232.51 423
15233.68 434
15234.84 440
15236.01 432
15237.17 457
15238.34 440
15239.50 461
15240.67 441
15241.83 442
15243.00 486
15244.17 424
15245.33 463
15246.50 442
15247.66 437
15248.83 452
15249.99 429
15251.16 415
15252.33 420
15253.49 430
15254.66 441
15255.82 455
15256.99 441
15258.16 446
15259.32 395
15260.49 420
15261.65 413
15262.82 415
15263.99 411
15265.15 397
15266.32 387
15267.49 406
15268.65 387
15269.82 375
15270.98 369
15272.15 387
15273.32 393
15274.48 382
15275.65 391
15276.82 391
15277.99 377
15279.15 371
15280.32 392
15281.49 379
15282.65 393
15283.82 420
15284.99 381
15286.15 365
15287.32 396
15288.49 405
15289.66 354
15290.82 359
15291.99 395
15293.16 407
15294.33 395
15295.49 387
15296.66 395
15297.83 401
15299.00 398
15300.16 370
15301.33 369
15302.50 400
15303.67 408
15304.83 389
15306.00 379
15307.17 379
15308.34 408
15309.51 400
15310.67 388
15311.84 360
15313.01 381
15314.18 376
15315.35 339
15316.52 349
15317.68 394
15318.85 375
15320.02 368
15321.19 378
15322.36 357
15323.53 382
15324.69 388
15325.86 411
15327.03 393
15328.20 375
15329.37 385
15330.54 381
15331.71 395
15332.88 388
15334.05 401
15335.21 420
15336.38 390
15337.55 384
15338.72 396
15339.89 377
15341.06 387
15342.23 386
15343.40 384
15344.57 391
15345.74 417
15346.91 386
15348.08 401
15349.25 396
15350.42 391
15351.58 386
15352.75 406
15353.92 413
15355.09 405
15356.26 394
15357.43 405
15358.60 407
15359.77 397
15360.94 400
15362.11 406
15363.28 422
15364.45 418
15365.62 435
15366.79 452
15367.96 433
15369.13 424
15370.31 407
15371.48 431
15372.65 406
15373.82 416
15374.99 405
15376.16 485
15377.33 437
15378.50 447
15379.67 444
15380.84 436
15382.01 420
15383.18 413
15384.35 394
15385.52 425
15386.69 413
15387.87 418
15389.04 427
15390.21 417
15391.38 432
15392.55 396
15393.72 431
15394.89 403
15396.06 398
15397.24 383
15398.41 410
15399.58 407
15400.75 399
15401.92 395
15403.09 395
15404.26 439
15405.44 444
15406.61 387
15407.78 403
15408.95 387
15410.12 384
15411.30 375
15412.47 383
15413.64 382
15414.81 374
15415.98 348
15417.16 336
15418.33 362
15419.50 377
15420.67 369
15421.84 344
15423.02 347
15424.19 351
15425.36 340
15426.53 373
15427.71 350
15428.88 328
15430.05 325
15431.22 361
15432.40 363
15433.57 332
15434.74 348
15435.92 357
15437.09 336
15438.26 335
15439.43 341
15440.61 368
15441.78 367
15442.95 350
15444.13 354
15445.30 344
15446.47 370
15447.65 334
15448.82 367
15449.99 335
15451.17 347
15452.34 363
15453.51 344
15454.69 373
15455.86 348
15457.03 379
15458.21 355
15459.38 336
15460.56 348
15461.73 343
15462.90 361
15464.08 340
15465.25 307
15466.43 350
15467.60 312
15468.77 337
15469.95 339
15471.12 334
15472.30 314
15473.47 311
15474.64 316
15475.82 323
15476.99 333
15478.17 332
15479.34 350
15480.52 332
15481.69 345
15482.87 326
15484.04 344
15485.22 354
15486.39 368
15487.56 346
15488.74 344
15489.91 338
15491.09 355
15492.26 376
15493.44 363
15494.61 349
15495.79 353
15496.96 372
15498.14 350
15499.32 354
15500.49 356
15501.67 358
15502.84 351
15504.02 360
15505.19 339
15506.37 336
15507.54 348
15508.72 377
15509.89 375
15511.07 371
15512.25 354
15513.42 371
15514.60 371
15515.77 343
15516.95 366
15518.13 356
15519.30 355
15520.48 365
15521.65 353
15522.83 376
15524.01 375
15525.18 377
15526.36 350
15527.53 356
15528.71 363
15529.89 366
15531.06 367
15532.24 375
15533.42 348
15534.59 370
15535.77 359
15536.95 357
15538.12 349
15539.30 376
15540.48 357
15541.65 390
15542.83 377
15544.01 365
15545.18 348
15546.36 375
15547.54 377
15548.72 386
15549.89 354
15551.07 375
15552.25 383
15553.42 394
15554.60 394
15555.78 373
15556.96 395
15558.13 379
15559.31 410
15560.49 369
15561.67 381
15562.84 404
15564.02 394
15565.20 391
15566.38 425
15567.56 439
15568.73 433
15569.91 417
15571.09 426
15572.27 438
15573.45 443
15574.62 434
15575.80 410
15576.98 402
15578.16 438
15579.34 448
15580.52 481
15581.69 436
15582.87 418
15584.05 460
15585.23 477
15586.41 437
15587.59 452
15588.76 455
15589.94 488
15591.12 454
15592.30 454
15593.48 463
15594.66 437
15595.84 464
15597.02 475
15598.20 496
15599.37 492
15600.55 488
15601.73 547
15602.91 527
15604.09 510
15605.27 513
15606.45 538
15607.63 524
15608.81 546
15609.99 559
15611.17 480
15612.35 490
15613.53 537
15614.71 556
15615.89 579
15617.07 587
15618.25 542
15619.43 536
15620.60 552
15621.78 561
15622.96 585
15624.14 573
15625.32 566
15626.50 575
15627.68 600
15628.87 609
15630.05 576
15631.23 587
15632.41 566
15633.59 584
15634.77 611
15635.95 619
15637.13 627
15638.31 634
15639.49 630
15640.67 601
15641.85 648
15643.03 657
15644.21 622
15645.39 670
15646.57 624
15647.75 619
15648.93 624
15650.12 650
15651.30 675
15652.48 625
15653.66 657
15654.84 669
15656.02 665
15657.20 657
15658.38 635
15659.56 644
15660.75 628
15661.93 656
15663.11 669
15664.29 661
15665.47 615
15666.65 646
15667.84 617
15669.02 659
15670.20 634
15671.38 631
15672.56 632
15673.74 596
15674.93 616
15676.11 606
15677.29 610
15678.47 601
15679.65 591
15680.84 602
15682.02 578
15683.20 574
15684.38 585
15685.56 593
15686.75 581
15687.93 602
15689.11 571
15690.29 576
15691.48 576
15692.66 578
15693.84 561
15695.02 568
15696.21 591
15697.39 559
15698.57 583
15699.76 605
15700.94 596
15702.12 618
15703.30 586
15704.49 588
15705.67 560
15706.85 590
15708.04 574
15709.22 579
15710.40 575
15711.59 595
15712.77 603
15713.95 596
15715.14 606
15716.32 584
15717.50 580
15718.69 595
15719.87 588
15721.05 582
15722.24 635
15723.42 607
15724.61 623
15725.79 596
15726.97 619
15728.16 634
15729.34 641
15730.53 636
15731.71 608
15732.89 609
15734.08 608
15735.26 609
15736.45 647
15737.63 635
15738.81 639
15740.00 653
15741.18 664
15742.37 666
15743.55 660
15744.74 674
15745.92 665
15747.11 689
15748.29 664
15749.48 673
15750.66 695
15751.84 713
15753.03 717
15754.21 725
15755.40 721
15756.58 694
15757.77 687
15758.95 709
15760.14 692
15761.32 684
15762.51 740
15763.70 721
15764.88 731
15766.07 696
15767.25 698
15768.44 734
15769.62 717
15770.81 713
15771.99 683
15773.18 677
15774.36 719
15775.55 678
15776.74 679
15777.92 674
15779.11 650
15780.29 701
15781.48 662
15782.67 652
15783.85 645
15785.04 684
15786.22 625
15787.41 651
15788.60 660
15789.78 626
15790.97 626
15792.15 598
15793.34 616
15794.53 587
15795.71 599
15796.90 603
15798.09 583
15799.27 617
15800.46 603
15801.65 592
15802.83 597
15804.02 572
15805.21 567
15806.39 531
15807.58 528
15808.77 558
15809.95 563
15811.14 523
15812.33 562
15813.52 564
15814.70 538
15815.89 540
15817.08 529
15818.26 542
15819.45 552
15820.64 575
15821.83 560
15823.01 516
15824.20 548
15825.39 536
15826.58 538
15827.76 541
15828.95 541
15830.14 546
15831.33 576
15832.52 512
15833.70 532
15834.89 539
15836.08 524
15837.27 538
15838.46 515
15839.64 508
15840.83 503
15842.02 522
15843.21 525
15844.40 520
15845.58 531
15846.77 507
15847.96 531
15849.15 525
15850.34 514
15851.53 531
15852.72 524
15853.90 532
15855.09 501
15856.28 512
15857.47 518
15858.66 529
15859.85 544
15861.04 536
15862.23 528
15863.41 532
15864.60 504
15865.79 541
15866.98 514
15868.17 531
15869.36 543
15870.55 531
15871.74 512
15872.93 519
15874.12 491
15875.31 538
15876.50 550
15877.69 557
15878.88 544
15880.06 530
15881.25 514
15882.44 540
15883.63 551
15884.82 545
15886.01 559
15887.20 578
15888.39 563
15889.58 568
15890.77 552
15891.96 572
15893.15 584
15894.34 591
15895.53 572
15896.72 538
15897.91 574
15899.10 635
15900.30 614
15901.49 641
15902.68 589
15903.87 605
15905.06 590
15906.25 616
15907.44 605
15908.63 620
15909.82 661
15911.01 631
15912.20 614
15913.39 649
15914.58 651
15915.77 627
15916.96 657
15918.16 636
15919.35 623
15920.54 610
15921.73 648
15922.92 629
15924.11 649
15925.30 647
15926.49 609
15927.69 615
15928.88 624
15930.07 644
15931.26 662
15932.45 632
15933.64 623
15934.84 605
15936.03 593
15937.22 616
15938.41 613
15939.60 603
15940.79 615
15941.99 581
15943.18 575
15944.37 584
15945.56 559
15946.75 566
15947.95 534
15949.14 553
15950.33 522
15951.52 521
15952.72 556
15953.91 539
15955.10 521
15956.29 481
15957.49 504
15958.68 522
15959.87 481
15961.06 462
15962.26 435
15963.45 444
15964.64 448
15965.83 441
15967.03 430
15968.22 429
15969.41 451
15970.61 459
15971.80 441
15972.99 408
15974.19 433
15975.38 447
15976.57 444
15977.76 421
15978.96 398
15980.15 418
15981.34 411
15982.54 415
15983.73 397
15984.93 363
15986.12 378
15987.31 389
15988.51 414
15989.70 384
15990.89 411
15992.09 420
15993.28 376
15994.48 364
15995.67 366
15996.86 384
15998.06 370
15999.25 347
16000.45 392
16001.64 347
16002.83 360
16004.03 378
16005.22 372
16006.42 334
16007.61 361
16008.81 337
16010.00 376
16011.19 364
16012.39 362
16013.58 383
16014.78 380
16015.97 366
16017.17 370
16018.36 356
16019.56 341
16020.75 420
16021.95 351
16023.14 341
16024.34 349
16025.53 390
16026.73 370
16027.92 391
16029.12 378
16030.31 347
16031.51 361
16032.70 364
16033.90 329
16035.09 339
16036.29 342
16037.48 333
16038.68 382
16039.88 342
16041.07 337
16042.27 350
16043.46 345
16044.66 352
16045.85 345
16047.05 330
16048.25 339
16049.44 348
16050.64 343
16051.83 326
16053.03 370
16054.23 367
16055.42 343
16056.62 331
16057.82 352
16059.01 348
16060.21 362
16061.40 340
16062.60 315
16063.80 351
16064.99 334
16066.19 372
16067.39 359
16068.58 360
16069.78 308
16070.98 322
16072.17 326
16073.37 321
16074.57 335
16075.76 298
16076.96 342
16078.16 326
16079.36 326
16080.55 309
16081.75 296
16082.95 320
16084.14 363
16085.34 316
16086.54 328
16087.74 334
16088.93 327
16090.13 310
16091.33 322
16092.53 331
16093.72 308
16094.92 301
16096.12 293
16097.32 337
16098.51 307
16099.71 310
16100.91 308
16102.11 330
16103.31 327
16104.50 326
16105.70 309
16106.90 306
16108.10 325
16109.30 292
16110.49 303
16111.69 317
16112.89 319
16114.09 296
16115.29 329
16116.49 304
16117.68 301
16118.88 324
16120.08 313
16121.28 328
16122.48 311
16123.68 303
16124.88 296
16126.08 310
16127.27 313
16128.47 281
16129.67 266
16130.87 290
16132.07 276
16133.27 289
16134.47 295
16135.67 292
16136.87 316
16138.07 341
16139.27 308
16140.46 289
16141.66 300
16142.86 298
16144.06 304
16145.26 275
16146.46 280
16147.66 259
16148.86 285
16150.06 308
16151.26 304
16152.46 297
16153.66 299
16154.86 275
16156.06 301
16157.26 311
16158.46 272
16159.66 300
16160.86 326
16162.06 310
16163.26 318
16164.46 305
16165.66 302
16166.86 289
16168.06 315
16169.26 324
16170.46 312
16171.66 312
16172.86 317
16174.06 344
16175.26 301
16176.47 298
16177.67 252
16178.87 304
16180.07 322
16181.27 318
16182.47 322
16183.67 286
16184.87 290
16186.07 299
16187.27 315
16188.47 299
16189.68 314
16190.88 310
16192.08 318
16193.28 307
16194.48 320
16195.68 320
16196.88 319
16198.08 292
16199.29 300
16200.49 320
16201.69 297
16202.89 306
16204.09 301
16205.29 307
16206.50 288
16207.70 307
16208.90 309
16210.10 352
16211.30 332
16212.51 326
16213.71 349
16214.91 350
16216.11 333
16217.31 299
16218.52 312
16219.72 336
16220.92 346
16222.12 315
16223.33 331
16224.53 309
16225.73 350
16226.93 366
16228.14 325
16229.34 327
16230.54 346
16231.74 361
16232.95 346
16234.15 350
16235.35 353
16236.56 333
16237.76 316
16238.96 311
16240.16 345
16241.37 338
16242.57 364
16243.77 360
16244.98 356
16246.18 396
16247.38 377
16248.59 362
16249.79 354
16250.99 384
16252.20 351
16253.40 361
16254.60 378
16255.81 383
16257.01 379
16258.22 403
16259.42 381
16260.62 348
16261.83 378
16263.03 364
16264.23 395
16265.44 385
16266.64 373
16267.85 367
16269.05 402
16270.25 407
16271.46 383
16272.66 398
16273.87 401
16275.07 382
16276.28 382
16277.48 372
16278.69 377
16279.89 378
16281.09 355
16282.30 398
16283.50 403
16284.71 402
16285.91 377
16287.12 384
16288.32 362
16289.53 370
16290.73 412
16291.94 389
16293.14 377
16294.35 368
16295.55 359
16296.76 363
16297.96 404
16299.17 388
16300.37 388
16301.58 371
16302.78 386
16303.99 381
16305.19 389
16306.40 371
16307.61 402
16308.81 404
16310.02 395
16311.22 382
16312.43 389
16313.63 387
16314.84 350
16316.05 366
16317.25 382
16318.46 396
16319.66 352
16320.87 394
16322.08 388
16323.28 372
16324.49 354
16325.69 397
16326.90 346
16328.11 324
16329.31 338
16330.52 341
16331.73 365
16332.93 375
16334.14 357
16335.35 328
16336.55 346
16337.76 323
16338.97 324
16340.17 339
16341.38 337
16342.59 336
16343.79 321
16345.00 326
16346.21 351
16347.41 319
16348.62 335
16349.83 317
16351.03 304
16352.24 303
16353.45 300
16354.66 319
16355.86 325
16357.07 313
16358.28 287
16359.49 311
16360.69 329
16361.90 293
16363.11 295
16364.32 310
16365.52 301
16366.73 317
16367.94 294
16369.15 303
16370.35 296
16371.56 289
16372.77 333
16373.98 296
16375.19 279
16376.39 292
16377.60 282
16378.81 291
16380.02 307
16381.23 269
16382.44 295
16383.64 306
16384.85 306
16386.06 284
16387.27 290
16388.48 289
16389.69 302
16390.90 274
16392.10 296
16393.31 295
16394.52 291
16395.73 285
16396.94 289
16398.15 281
16399.36 276
16400.57 295
16401.77 273
16402.98 290
16404.19 291
16405.40 321
16406.61 282
16407.82 276
16409.03 287
16410.24 312
16411.45 286
16412.66 294
16413.87 275
16415.08 285
16416.29 276
16417.50 265
16418.71 273
16419.92 276
16421.12 265
16422.33 299
16423.54 277
16424.75 267
16425.96 271
16427.17 284
16428.38 291
16429.59 277
16430.80 259
16432.01 289
16433.22 288
16434.43 288
16435.64 293
16436.86 292
16438.07 309
16439.28 261
16440.49 248
16441.70 276
16442.91 258
16444.12 270
16445.33 260
16446.54 272
16447.75 264
16448.96 277
16450.17 273
16451.38 251
16452.59 275
16453.80 246
16455.02 267
16456.23 274
16457.44 274
16458.65 265
16459.86 278
16461.07 276
16462.28 269
16463.49 270
16464.70 264
16465.92 271
16467.13 262
16468.34 277
16469.55 260
16470.76 265
16471.97 271
16473.19 249
16474.40 241
16475.61 264
16476.82 264
16478.03 271
16479.24 244
16480.46 263
16481.67 259
16482.88 240
16484.09 229
16485.30 285
16486.52 272
16487.73 263
16488.94 276
16490.15 264
16491.37 275
16492.58 237
16493.79 226
16495.00 231
16496.21 261
16497.43 276
16498.64 255
16499.85 258
16501.07 242
16502.28 244
16503.49 256
16504.70 251
16505.92 261
16507.13 249
16508.34 252
16509.56 263
16510.77 266
16511.98 224
16513.19 235
16514.41 240
16515.62 237
16516.83 246
16518.05 250
16519.26 227
16520.47 254
16521.69 279
16522.90 279
16524.11 260
16525.33 255
16526.54 251
16527.76 255
16528.97 248
16530.18 267
16531.40 254
16532.61 256
16533.82 227
16535.04 246
16536.25 264
16537.47 259
16538.68 262
16539.89 257
16541.11 240
16542.32 255
16543.54 269
16544.75 265
16545.97 256
16547.18 242
16548.39 262
16549.61 244
16550.82 284
16552.04 263
16553.25 246
16554.47 257
16555.68 243
16556.90 258
16558.11 267
16559.33 266
16560.54 246
16561.76 242
16562.97 264
16564.19 253
16565.40 251
16566.62 260
16567.83 256
16569.05 289
16570.26 258
16571.48 254
16572.69 270
16573.91 253
16575.12 257
16576.34 249
16577.55 263
16578.77 271
16579.98 246
16581.20 275
16582.42 262
16583.63 243
16584.85 243
16586.06 272
16587.28 245
16588.49 260
16589.71 228
16590.93 243
16592.14 251
16593.36 246
16594.57 252
16595.79 263
16597.01 245
16598.22 233
16599.44 247
16600.66 253
16601.87 232
16603.09 232
16604.30 251
16605.52 251
16606.74 238
16607.95 241
16609.17 247
16610.39 230
16611.60 228
16612.82 259
16614.04 254
16615.25 236
16616.47 238
16617.69 235
16618.91 245
16620.12 253
16621.34 234
16622.56 231
16623.77 232
16624.99 225
16626.21 233
16627.43 259
16628.64 245
16629.86 221
16631.08 232
16632.30 215
16633.51 213
16634.73 223
16635.95 243
16637.17 240
16638.38 223
16639.60 238
16640.82 215
16642.04 226
16643.26 229
16644.47 224
16645.69 243
16646.91 242
16648.13 238
16649.35 213
16650.56 228
16651.78 224
16653.00 202
16654.22 212
16655.44 244
16656.65 243
16657.87 238
16659.09 215
16660.31 224
16661.53 252
16662.75 239
16663.97 232
16665.18 228
16666.40 230
16667.62 247
16668.84 223
16670.06 241
16671.28 219
16672.50 226
16673.72 258
16674.94 228
16676.15 228
16677.37 224
16678.59 228
16679.81 212
16681.03 247
16682.25 225
16683.47 244
16684.69 239
16685.91 239
16687.13 227
16688.35 223
16689.57 203
16690.79 236
16692.01 241
16693.23 246
16694.45 203
16695.67 235
16696.89 201
16698.11 184
16699.33 184
16700.55 213
16701.77 214
16702.99 215
16704.21 223
16705.43 202
16706.65 222
16707.87 241
16709.09 212
16710.31 240
16711.53 244
16712.75 209
16713.97 230
16715.19 231
16716.41 215
16717.63 220
16718.85 247
16720.07 231
16721.29 221
16722.51 238
16723.73 218
16724.95 208
16726.18 210
16727.40 233
16728.62 208
16729.84 209
16731.06 229
16732.28 217
16733.50 203
16734.72 215
16735.94 232
16737.17 243
16738.39 230
16739.61 216
16740.83 215
16742.05 203
16743.27 198
16744.49 208
16745.72 202
16746.94 210
16748.16 231
16749.38 236
16750.60 233
16751.83 207
16753.05 213
16754.27 217
16755.49 218
16756.71 225
16757.94 193
16759.16 216
16760.38 214
16761.60 238
16762.82 218
16764.05 214
16765.27 227
16766.49 235
16767.71 202
16768.94 225
16770.16 217
16771.38 211
16772.60 224
16773.83 225
16775.05 225
16776.27 230
16777.49 228
16778.72 224
16779.94 209
16781.16 223
16782.39 232
16783.61 219
16784.83 222
16786.06 229
16787.28 239
16788.50 244
16789.73 226
16790.95 223
16792.17 221
16793.40 215
16794.62 207
16795.84 215
16797.07 231
16798.29 227
16799.51 232
16800.74 219
16801.96 197
16803.18 214
16804.41 218
16805.63 218
16806.86 226
16808.08 228
16809.30 222
16810.53 225
16811.75 233
16812.98 236
16814.20 233
16815.42 237
16816.65 204
16817.87 231
16819.10 235
16820.32 232
16821.54 237
16822.77 233
16823.99 219
16825.22 230
16826.44 217
16827.67 222
16828.89 217
16830.12 225
16831.34 217
16832.57 213
16833.79 227
16835.02 214
16836.24 213
16837.47 222
16838.69 237
16839.92 219
16841.14 231
16842.37 252
16843.59 244
16844.82 260
16846.04 235
16847.27 255
16848.49 252
16849.72 231
16850.94 240
16852.17 261
16853.39 269
16854.62 251
16855.85 251
16857.07 244
16858.30 276
16859.52 265
16860.75 280
16861.97 283
16863.20 281
16864.43 274
16865.65 292
16866.88 268
16868.10 277
16869.33 277
16870.56 272
16871.78 268
16873.01 282
16874.24 272
16875.46 261
16876.69 289
16877.92 320
16879.14 260
16880.37 280
16881.59 300
16882.82 286
16884.05 302
16885.27 299
16886.50 301
16887.73 289
16888.96 302
16890.18 301
16891.41 287
16892.64 305
16893.86 309
16895.09 282
16896.32 279
16897.54 291
16898.77 293
16900.00 300
16901.23 294
16902.45 296
16903.68 284
16904.91 292
16906.14 286
16907.36 298
16908.59 280
16909.82 285
16911.05 286
16912.27 274
16913.50 277
16914.73 269
16915.96 294
16917.19 292
16918.41 272
16919.64 293
16920.87 278
16922.10 271
16923.33 274
16924.55 270
16925.78 258
16927.01 285
16928.24 276
16929.47 261
16930.69 304
16931.92 285
16933.15 273
16934.38 265
16935.61 256
16936.84 267
16938.07 266
16939.29 258
16940.52 271
16941.75 267
16942.98 261
16944.21 277
16945.44 253
16946.67 240
16947.90 238
16949.13 273
16950.35 282
16951.58 273
16952.81 261
16954.04 252
16955.27 271
16956.50 265
16957.73 274
16958.96 280
16960.19 293
16961.42 247
16962.65 248
16963.88 263
16965.11 267
16966.34 267
16967.57 278
16968.80 243
16970.03 270
16971.26 274
16972.49 247
16973.72 254
16974.95 262
16976.18 250
16977.41 267
16978.64 257
16979.87 241
16981.10 265
16982.33 246
16983.56 258
16984.79 265
16986.02 265
16987.25 251
16988.48 234
16989.71 264
16990.94 235
16992.17 241
16993.40 229
16994.63 239
16995.86 243
16997.09 236
16998.32 234
16999.55 232
17000.79 240
17002.02 244
17003.25 244
17004.48 262
17005.71 267
17006.94 236
17008.17 245
17009.40 241
17010.63 254
17011.87 219
17013.10 236
17014.33 220
17015.56 250
17016.79 225
17018.02 246
17019.25 222
17020.49 238
17021.72 221
17022.95 259
17024.18 234
17025.41 237
17026.64 221
17027.88 220
17029.11 218
17030.34 215
17031.57 224
17032.80 244
17034.04 234
17035.27 216
17036.50 246
17037.73 218
17038.97 210
17040.20 204
17041.43 248
17042.66 233
17043.90 235
17045.13 189
17046.36 213
17047.59 224
17048.83 207
17050.06 251
17051.29 213
17052.52 211
17053.76 204
17054.99 222
17056.22 227
17057.46 240
17058.69 238
17059.92 229
17061.15 211
17062.39 218
17063.62 219
17064.85 220
17066.09 213
17067.32 214
17068.55 215
17069.79 213
17071.02 235
17072.25 212
17073.49 254
17074.72 223
17075.96 221
17077.19 222
17078.42 233
17079.66 222
17080.89 198
17082.12 184
17083.36 213
17084.59 211
17085.83 219
17087.06 198
17088.29 220
17089.53 208
17090.76 202
17092.00 225
17093.23 213
17094.46 201
17095.70 192
17096.93 208
17098.17 207
17099.40 219
17100.64 191
17101.87 208
17103.11 216
17104.34 223
17105.58 211
17106.81 235
17108.05 220
17109.28 206
17110.51 223
17111.75 204
17112.98 225
17114.22 200
17115.45 224
17116.69 211
17117.93 200
17119.16 190
17120.40 212
17121.63 204
17122.87 205
17124.10 208
17125.34 205
17126.57 219
17127.81 217
17129.04 216
17130.28 221
17131.51 231
17132.75 204
17133.99 206
17135.22 178
17136.46 200
17137.69 224
17138.93 212
17140.17 199
17141.40 196
17142.64 172
17143.87 214
17145.11 199
17146.35 229
17147.58 196
17148.82 175
17150.05 190
17151.29 209
17152.53 212
17153.76 202
17155.00 201
17156.24 208
17157.47 179
17158.71 202
17159.95 188
17161.18 190
17162.42 216
17163.66 201
17164.89 196
17166.13 213
17167.37 189
17168.60 209
17169.84 191
17171.08 190
17172.32 189
17173.55 199
17174.79 207
17176.03 200
17177.26 201
17178.50 201
17179.74 189
17180.98 188
17182.21 195
17183.45 195
17184.69 202
17185.93 205
17187.16 190
17188.40 173
17189.64 229
17190.88 190
17192.12 185
17193.35 185
17194.59 188
17195.83 174
17197.07 175
17198.31 163
17199.54 198
17200.78 195
17202.02 182
17203.26 203
17204.50 197
17205.73 163
17206.97 178
17208.21 212
17209.45 195
17210.69 182
17211.93 186
17213.17 201
17214.40 165
17215.64 172
17216.88 164
17218.12 213
17219.36 190
17220.60 197
17221.84 200
17223.08 192
17224.31 178
17225.55 182
17226.79 176
17228.03 160
17229.27 169
17230.51 174
17231.75 209
17232.99 177
17234.23 178
17235.47 164
17236.71 173
17237.95 173
17239.19 169
17240.43 166
17241.66 176
17242.90 187
17244.14 179
17245.38 197
17246.62 191
17247.86 186
17249.10 172
17250.34 189
17251.58 169
17252.82 179
17254.06 190
17255.30 184
17256.54 183
17257.78 181
17259.02 189
17260.26 196
17261.50 163
17262.74 190
17263.99 180
17265.23 183
17266.47 197
17267.71 185
17268.95 178
17270.19 171
17271.43 188
17272.67 162
17273.91 177
17275.15 184
17276.39 194
17277.63 171
17278.87 165
17280.11 183
17281.36 186
17282.60 169
17283.84 191
17285.08 160
17286.32 156
17287.56 162
17288.80 175
17290.04 188
17291.29 172
17292.53 197
17293.77 171
17295.01 186
17296.25 172
17297.49 178
17298.73 165
17299.98 172
17301.22 189
17302.46 191
17303.70 179
17304.94 183
17306.19 194
17307.43 192
17308.67 168
17309.91 167
17311.15 180
17312.40 164
17313.64 174
17314.88 192
17316.12 179
17317.37 153
17318.61 176
17319.85 180
17321.09 188
17322.33 170
17323.58 185
17324.82 179
17326.06 161
17327.31 159
17328.55 173
17329.79 178
17331.03 161
17332.28 165
17333.52 167
17334.76 180
17336.01 169
17337.25 167
17338.49 179
17339.73 183
17340.98 151
17342.22 173
17343.46 171
17344.71 173
17345.95 170
17347.19 166
17348.44 157
17349.68 181
17350.92 184
17352.17 167
17353.41 169
17354.66 165
17355.90 189
17357.14 174
17358.39 177
17359.63 194
17360.87 187
17362.12 174
17363.36 194
17364.61 198
17365.85 157
17367.09 164
17368.34 159
17369.58 145
17370.83 182
17372.07 187
17373.32 178
17374.56 166
17375.80 155
17377.05 191
17378.29 177
17379.54 166
17380.78 166
17382.03 163
17383.27 162
17384.52 153
17385.76 187
17387.01 156
17388.25 169
17389.50 161
17390.74 168
17391.99 175
17393.23 160
17394.48 175
17395.72 185
17396.97 166
17398.21 170
17399.46 155
17400.70 159
17401.95 176
17403.19 171
17404.44 169
17405.68 174
17406.93 163
17408.18 157
17409.42 171
17410.67 161
17411.91 164
17413.16 180
17414.40 184
17415.65 172
17416.90 172
17418.14 181
17419.39 171
17420.63 160
17421.88 167
17423.13 199
17424.37 166
17425.62 168
17426.86 177
17428.11 171
17429.36 160
17430.60 183
17431.85 182
17433.10 181
17434.34 168
17435.59 175
17436.84 185
17438.08 184
17439.33 176
17440.58 165
17441.82 166
17443.07 163
17444.32 177
17445.56 163
17446.81 163
17448.06 163
17449.30 179
17450.55 154
17451.80 183
17453.05 174
17454.29 167
17455.54 159
17456.79 171
17458.04 150
17459.28 155
17460.53 181
17461.78 151
17463.03 173
17464.27 183
17465.52 188
17466.77 163
17468.02 203
17469.26 171
17470.51 195
17471.76 200
17473.01 171
17474.25 169
17475.50 197
17476.75 202
17478.00 180
17479.25 171
17480.50 183
17481.74 187
17482.99 159
17484.24 179
17485.49 165
17486.74 169
17487.99 182
17489.23 183
17490.48 167
17491.73 183
17492.98 172
17494.23 190
17495.48 160
17496.73 189
17497.97 174
17499.22 169
17500.47 195
17501.72 192
17502.97 173
17504.22 188
17505.47 192
17506.72 172
17507.97 181
17509.22 164
17510.46 170
17511.71 191
17512.96 184
17514.21 192
17515.46 177
17516.71 179
17517.96 181
17519.21 183
17520.46 183
17521.71 184
17522.96 157
17524.21 200
17525.46 192
17526.71 181
17527.96 181
17529.21 178
17530.46 199
17531.71 187
17532.96 194
17534.21 190
17535.46 200
17536.71 202
17537.96 197
17539.21 210
17540.46 235
17541.71 195
17542.96 188
17544.21 192
17545.46 199
17546.71 158
17547.96 191
17549.21 203
17550.46 190
17551.71 168
17552.97 181
17554.22 196
17555.47 184
17556.72 198
17557.97 183
17559.22 204
17560.47 205
17561.72 176
17562.97 181
17564.22 190
17565.48 205
17566.73 190
17567.98 197
17569.23 214
17570.48 179
17571.73 183
17572.98 196
17574.24 205
17575.49 170
17576.74 196
17577.99 195
17579.24 178
17580.49 175
17581.75 179
17583.00 200
17584.25 186
17585.50 173
17586.75 196
17588.00 176
17589.26 173
17590.51 176
17591.76 204
17593.01 206
17594.27 197
17595.52 193
17596.77 189
17598.02 199
17599.27 198
17600.53 199
17601.78 226
17603.03 185
17604.28 189
17605.54 200
17606.79 200
17608.04 206
17609.30 214
17610.55 202
17611.80 216
17613.05 213
17614.31 209
17615.56 206
17616.81 172
17618.07 204
17619.32 197
17620.57 217
17621.83 207
17623.08 210
17624.33 204
17625.59 205
17626.84 206
17628.09 205
17629.35 185
17630.60 204
17631.85 197
17633.11 182
17634.36 208
17635.61 197
17636.87 187
17638.12 199
17639.38 210
17640.63 183
17641.88 217
17643.14 202
17644.39 172
17645.65 188
17646.90 201
17648.15 217
17649.41 202
17650.66 187
17651.92 197
17653.17 202
17654.42 214
17655.68 201
17656.93 187
17658.19 207
17659.44 170
17660.70 198
17661.95 176
17663.21 188
17664.46 184
17665.72 206
17666.97 186
17668.23 198
17669.48 196
17670.74 178
17671.99 189
17673.25 184
17674.50 177
17675.76 195
17677.01 204
17678.27 202
17679.52 199
17680.78 177
17682.03 200
17683.29 183
17684.54 201
17685.80 190
17687.05 182
17688.31 190
17689.57 166
17690.82 174
17692.08 181
17693.33 176
17694.59 175
17695.84 177
17697.10 180
17698.36 188
17699.61 189
17700.87 181
17702.12 181
17703.38 201
17704.64 161
17705.89 203
17707.15 201
17708.40 176
17709.66 187
17710.92 189
17712.17 168
17713.43 196
17714.69 190
17715.94 196
17717.20 186
17718.46 181
17719.71 190
17720.97 192
17722.23 184
17723.48 184
17724.74 191
17726.00 194
17727.25 174
17728.51 170
17729.77 170
17731.03 172
17732.28 180
17733.54 173
17734.80 176
17736.05 194
17737.31 183
17738.57 204
17739.83 171
17741.08 200
17742.34 174
17743.60 177
17744.86 184
17746.11 181
17747.37 187
17748.63 162
17749.89 179
17751.15 183
17752.40 187
17753.66 179
17754.92 167
17756.18 192
17757.43 189
17758.69 180
17759.95 164
17761.21 166
17762.47 173
17763.73 162
17764.98 176
17766.24 168
17767.50 168
17768.76 180
17770.02 183
17771.28 170
17772.53 173
17773.79 154
17775.05 170
17776.31 197
17777.57 167
17778.83 172
17780.09 160
17781.35 187
17782.60 180
17783.86 185
17785.12 186
17786.38 184
17787.64 184
17788.90 174
17790.16 162
17791.42 161
17792.68 162
17793.94 159
17795.20 185
17796.46 170
17797.72 174
17798.97 173
17800.23 183
17801.49 176
17802.75 168
17804.01 172
17805.27 174
17806.53 169
17807.79 157
17809.05 145
17810.31 171
17811.57 176
17812.83 189
17814.09 185
17815.35 144
17816.61 157
17817.87 179
17819.13 168
17820.39 177
17821.65 170
17822.91 162
17824.17 163
17825.43 158
17826.69 155
17827.96 151
17829.22 157
17830.48 152
17831.74 160
17833.00 170
17834.26 158
17835.52 151
17836.78 170
17838.04 155
17839.30 167
17840.56 178
17841.82 152
17843.09 154
17844.35 163
17845.61 143
17846.87 157
17848.13 160
17849.39 146
17850.65 164
17851.91 146
17853.18 158
17854.44 157
17855.70 141
17856.96 160
17858.22 167
17859.48 165
17860.74 147
17862.01 143
17863.27 139
17864.53 173
17865.79 166
17867.05 161
17868.32 166
17869.58 148
17870.84 168
17872.10 148
17873.36 166
17874.63 147
17875.89 143
17877.15 143
17878.41 181
17879.68 163
17880.94 158
17882.20 155
17883.46 160
17884.73 148
17885.99 134
17887.25 139
17888.51 163
17889.78 182
17891.04 171
17892.30 177
17893.56 168
17894.83 168
17896.09 153
17897.35 165
17898.62 137
17899.88 167
17901.14 168
17902.41 168
17903.67 171
17904.93 143
17906.20 153
17907.46 155
17908.72 165
17909.99 130
17911.25 150
17912.51 173
17913.78 159
17915.04 124
17916.30 154
17917.57 146
17918.83 150
17920.09 168
17921.36 151
17922.62 157
17923.89 140
17925.15 170
17926.41 148
17927.68 170
17928.94 155
17930.21 170
17931.47 158
17932.73 138
17934.00 153
17935.26 163
17936.53 151
17937.79 177
17939.06 159
17940.32 168
17941.59 152
17942.85 137
17944.11 153
17945.38 168
17946.64 144
17947.91 144
17949.17 161
17950.44 135
17951.70 159
17952.97 142
17954.23 155
17955.50 162
17956.76 158
17958.03 165
17959.29 169
17960.56 149
17961.82 143
17963.09 142
17964.35 129
17965.62 144
17966.89 150
17968.15 162
17969.42 159
17970.68 169
17971.95 160
17973.21 161
17974.48 141
17975.74 137
17977.01 148
17978.28 172
17979.54 163
17980.81 173
17982.07 163
17983.34 166
17984.61 150
17985.87 147
17987.14 172
17988.40 162
17989.67 186
17990.94 161
17992.20 158
17993.47 148
17994.74 149
17996.00 134
17997.27 146
17998.54 160
17999.80 150
18001.07 149
18002.34 171
18003.60 146
18004.87 163
18006.14 170
18007.40 156
18008.67 142
18009.94 172
18011.20 175
18012.47 164
18013.74 151
18015.00 148
18016.27 181
18017.54 146
18018.81 167
18020.07 153
18021.34 158
18022.61 160
18023.88 162
18025.14 172
18026.41 166
18027.68 159
18028.95 151
18030.21 164
18031.48 150
18032.75 161
18034.02 167
18035.28 164
18036.55 155
18037.82 163
18039.09 149
18040.36 165
18041.62 160
18042.89 176
18044.16 177
18045.43 167
18046.70 149
18047.97 146
18049.23 169
18050.50 148
18051.77 146
18053.04 148
18054.31 157
18055.58 173
18056.84 146
18058.11 154
18059.38 158
18060.65 158
18061.92 150
18063.19 152
18064.46 166
18065.73 171
18067.00 168
18068.26 172
18069.53 166
18070.80 181
18072.07 152
18073.34 160
18074.61 175
18075.88 170
18077.15 161
18078.42 154
18079.69 155
18080.96 167
18082.23 164
18083.50 156
18084.77 169
18086.03 149
18087.30 166
18088.57 174
18089.84 160
18091.11 155
18092.38 159
18093.65 153
18094.92 177
18096.19 164
18097.46 170
18098.73 158
18100.00 153
18101.27 146
18102.54 159
18103.81 157
18105.08 157
18106.35 163
18107.63 156
18108.90 172
18110.17 152
18111.44 182
18112.71 182
18113.98 158
18115.25 151
18116.52 182
18117.79 166
18119.06 187
18120.33 170
18121.60 183
18122.87 175
18124.14 172
18125.42 173
18126.69 161
18127.96 163
18129.23 160
18130.50 176
18131.77 172
18133.04 144
18134.31 149
18135.58 144
18136.86 158
18138.13 161
18139.40 144
18140.67 160
18141.94 161
18143.21 156
18144.49 148
18145.76 154
18147.03 162
18148.30 145
18149.57 155
18150.84 171
18152.12 171
18153.39 156
18154.66 137
18155.93 157
18157.20 163
18158.48 144
18159.75 160
18161.02 155
18162.29 151
18163.57 164
18164.84 159
18166.11 150
18167.38 147
18168.66 152
18169.93 173
18171.20 163
18172.47 161
18173.75 151
18175.02 173
18176.29 170
18177.56 141
18178.84 161
18180.11 150
18181.38 163
18182.66 165
18183.93 167
18185.20 175
18186.48 155
18187.75 161
18189.02 147
18190.30 163
18191.57 141
18192.84 154
18194.12 160
18195.39 146
18196.66 147
18197.94 166
18199.21 156
18200.48 171
18201.76 163
18203.03 141
18204.30 157
18205.58 166
18206.85 155
18208.13 164
18209.40 167
18210.67 170
18211.95 154
18213.22 155
18214.50 171
18215.77 168
18217.04 176
18218.32 158
18219.59 165
18220.87 146
18222.14 165
18223.42 147
18224.69 146
18225.97 169
18227.24 169
18228.51 175
18229.79 182
18231.06 165
18232.34 153
18233.61 158
18234.89 141
18236.16 168
18237.44 152
18238.71 158
18239.99 155
18241.26 157
18242.54 162
18243.81 148
18245.09 164
18246.36 185
18247.64 170
18248.91 174
18250.19 168
18251.47 153
18252.74 171
18254.02 146
18255.29 145
18256.57 162
18257.84 170
18259.12 172
18260.39 153
18261.67 160
18262.95 156
18264.22 154
18265.50 160
18266.77 163
18268.05 154
18269.33 148
18270.60 138
18271.88 151
18273.15 152
18274.43 170
18275.71 168
18276.98 171
18278.26 191
18279.54 143
18280.81 159
18282.09 163
18283.37 161
18284.64 171
18285.92 184
18287.20 165
18288.47 161
18289.75 150
18291.03 156
18292.30 164
18293.58 151
18294.86 147
18296.13 152
18297.41 168
18298.69 157
18299.96 163
18301.24 165
18302.52 170
18303.80 156
18305.07 167
18306.35 184
18307.63 175
18308.91 168
18310.18 162
18311.46 142
18312.74 165
18314.02 168
18315.29 162
18316.57 151
18317.85 143
18319.13 148
18320.40 155
18321.68 139
18322.96 141
18324.24 171
18325.52 151
18326.79 161
18328.07 155
18329.35 176
18330.63 170
18331.91 152
18333.19 183
18334.46 154
18335.74 170
18337.02 176
18338.30 149
18339.58 149
18340.86 155
18342.13 161
18343.41 160
18344.69 170
18345.97 148
18347.25 148
18348.53 164
18349.81 173
18351.09 153
18352.36 147
18353.64 177
18354.92 171
18356.20 163
18357.48 142
18358.76 159
18360.04 147
18361.32 175
18362.60 175
18363.88 184
18365.16 176
18366.44 173
18367.72 137
18369.00 117
18370.27 146
18371.55 151
18372.83 180
18374.11 170
18375.39 167
18376.67 172
18377.95 158
18379.23 157
18380.51 163
18381.79 158
18383.07 164
18384.35 161
18385.63 145
18386.91 158
18388.19 147
18389.47 160
18390.75 147
18392.03 148
18393.31 157
18394.60 163
18395.88 136
18397.16 142
18398.44 153
18399.72 170
18401.00 156
18402.28 171
18403.56 187
18404.84 162
18406.12 176
18407.40 159
18408.68 153
18409.96 163
18411.24 149
18412.53 144
18413.81 146
18415.09 138
18416.37 155
18417.65 150
18418.93 172
18420.21 161
18421.49 159
18422.78 173
18424.06 150
18425.34 159
18426.62 145
18427.90 155
18429.18 140
18430.46 149
18431.75 135
18433.03 158
18434.31 158
18435.59 160
18436.87 155
18438.16 158
18439.44 171
18440.72 155
18442.00 152
18443.28 155
18444.57 145
18445.85 152
18447.13 169
18448.41 150
18449.70 150
18450.98 159
18452.26 154
18453.54 156
18454.83 150
18456.11 157
18457.39 174
18458.67 151
18459.96 150
18461.24 143
18462.52 166
18463.80 145
18465.09 164
18466.37 155
18467.65 142
18468.94 137
18470.22 166
18471.50 150
18472.78 153
18474.07 155
18475.35 164
18476.63 158
18477.92 155
18479.20 163
18480.48 165
18481.77 146
18483.05 163
18484.34 152
18485.62 157
18486.90 136
18488.19 127
18489.47 138
18490.75 157
18492.04 151
18493.32 154
18494.61 145
18495.89 156
18497.17 161
18498.46 162
18499.74 161
18501.03 158
18502.31 166
18503.59 176
18504.88 168
18506.16 165
18507.45 159
18508.73 150
18510.02 161
18511.30 154
18512.58 166
18513.87 155
18515.15 191
18516.44 138
18517.72 163
18519.01 176
18520.29 176
18521.58 140
18522.86 158
18524.15 158
18525.43 159
18526.72 164
18528.00 162
18529.29 161
18530.57 154
18531.86 145
18533.14 148
18534.43 163
18535.71 138
18537.00 165
18538.28 153
18539.57 167
18540.86 158
18542.14 160
18543.43 156
18544.71 143
18546.00 125
18547.28 154
18548.57 154
18549.85 150
18551.14 173
18552.43 165
18553.71 163
18555.00 157
18556.28 142
18557.57 155
18558.86 164
18560.14 156
18561.43 159
18562.72 140
18564.00 155
18565.29 172
18566.57 170
18567.86 154
18569.15 116
18570.43 141
18571.72 158
18573.01 169
18574.29 159
18575.58 186
18576.87 174
18578.15 162
18579.44 170
18580.73 185
18582.01 168
18583.30 157
18584.59 162
18585.88 171
18587.16 188
18588.45 157
18589.74 179
18591.02 158
18592.31 154
18593.60 150
18594.89 185
18596.17 175
18597.46 150
18598.75 145
18600.04 166
18601.32 151
18602.61 156
18603.90 159
18605.19 155
18606.47 178
18607.76 144
18609.05 146
18610.34 155
18611.63 154
18612.91 168
18614.20 173
18615.49 170
18616.78 189
18618.07 164
18619.35 184
18620.64 160
18621.93 169
18623.22 176
18624.51 179
18625.80 173
18627.09 155
18628.37 161
18629.66 155
18630.95 167
18632.24 151
18633.53 160
18634.82 181
18636.11 168
18637.39 139
18638.68 154
18639.97 172
18641.26 144
18642.55 163
18643.84 148
18645.13 166
18646.42 154
18647.71 144
18649.00 138
18650.29 156
18651.58 156
18652.86 148
18654.15 142
18655.44 152
18656.73 144
18658.02 162
18659.31 166
18660.60 162
18661.89 128
18663.18 142
18664.47 146
18665.76 144
18667.05 136
18668.34 146
18669.63 148
18670.92 137
18672.21 140
18673.50 123
18674.79 141
18676.08 159
18677.37 164
18678.66 142
18679.95 132
18681.24 159
18682.53 158
18683.82 143
18685.11 134
18686.40 129
18687.69 156
18688.99 142
18690.28 145
18691.57 138
18692.86 165
18694.15 159
18695.44 138
18696.73 156
18698.02 142
18699.31 132
18700.60 134
18701.89 135
18703.19 138
18704.48 134
18705.77 139
18707.06 148
18708.35 129
18709.64 141
18710.93 146
18712.22 150
18713.52 148
18714.81 136
18716.10 146
18717.39 139
18718.68 148
18719.97 145
18721.27 137
18722.56 130
18723.85 138
18725.14 150
18726.43 142
18727.72 142
18729.02 138
18730.31 146
18731.60 125
18732.89 137
18734.19 134
18735.48 133
18736.77 144
18738.06 136
18739.35 149
18740.65 145
18741.94 136
18743.23 135
18744.52 135
18745.82 142
18747.11 160
18748.40 155
18749.70 165
18750.99 139
18752.28 146
18753.57 129
18754.87 138
18756.16 139
18757.45 144
18758.75 139
18760.04 148
18761.33 142
18762.63 145
18763.92 136
18765.21 130
18766.50 127
18767.80 137
18769.09 138
18770.38 159
18771.68 127
18772.97 142
18774.27 155
18775.56 126
18776.85 143
18778.15 145
18779.44 153
18780.73 148
18782.03 137
18783.32 142
18784.62 133
18785.91 151
18787.20 153
18788.50 157
18789.79 140
18791.09 164
18792.38 143
18793.67 144
18794.97 145
18796.26 146
18797.56 147
18798.85 148
18800.15 143
18801.44 148
18802.74 134
18804.03 143
18805.32 171
18806.62 141
18807.91 136
18809.21 137
18810.50 161
18811.80 142
18813.09 152
18814.39 159
18815.68 142
18816.98 143
18818.27 141
18819.57 115
18820.86 135
18822.16 140
18823.45 162
18824.75 143
18826.05 137
18827.34 113
18828.64 144
18829.93 159
18831.23 136
18832.52 134
18833.82 118
18835.11 131
18836.41 137
18837.71 149
18839.00 140
18840.30 142
18841.59 138
18842.89 126
18844.18 123
18845.48 151
18846.78 141
18848.07 135
18849.37 134
18850.67 130
18851.96 153
18853.26 144
18854.55 143
18855.85 141
18857.15 165
18858.44 134
18859.74 139
18861.04 132
18862.33 151
18863.63 141
18864.93 140
18866.22 129
18867.52 153
18868.82 139
18870.11 142
18871.41 133
18872.71 135
18874.00 133
18875.30 135
18876.60 141
18877.90 125
18879.19 136
18880.49 146
18881.79 135
18883.09 145
18884.38 155
18885.68 135
18886.98 145
18888.27 143
18889.57 114
18890.87 138
18892.17 127
18893.47 141
18894.76 140
18896.06 145
18897.36 146
18898.66 134
18899.95 141
18901.25 145
18902.55 147
18903.85 146
18905.15 145
18906.44 140
18907.74 149
18909.04 121
18910.34 156
18911.64 142
18912.94 153
18914.23 157
18915.53 131
18916.83 130
18918.13 141
18919.43 142
18920.73 147
18922.03 145
18923.32 160
18924.62 141
18925.92 150
18927.22 140
18928.52 144
18929.82 151
18931.12 149
18932.42 133
18933.72 144
18935.01 135
18936.31 149
18937.61 144
18938.91 139
18940.21 138
18941.51 121
18942.81 140
18944.11 125
18945.41 126
18946.71 121
18948.01 149
18949.31 156
18950.61 147
18951.91 125
18953.21 135
18954.51 142
18955.81 138
18957.11 120
18958.41 99
18959.71 130
18961.01 139
18962.31 150
18963.61 118
18964.91 132
18966.21 132
18967.51 148
18968.81 149
18970.11 124
18971.41 134
18972.71 130
18974.01 148
18975.31 134
18976.61 138
18977.91 123
18979.21 136
18980.51 130
18981.81 128
18983.11 103
18984.41 150
18985.71 120
18987.02 128
18988.32 139
18989.62 130
18990.92 126
18992.22 139
18993.52 151
18994.82 126
18996.12 124
18997.42 121
18998.73 126
19000.03 133
19001.33 121
19002.63 136
19003.93 148
19005.23 142
19006.53 140
19007.84 135
19009.14 136
19010.44 129
19011.74 146
19013.04 149
19014.34 134
19015.65 134
19016.95 135
19018.25 135
19019.55 119
19020.85 138
19022.16 136
19023.46 138
19024.76 128
19026.06 120
19027.37 138
19028.67 127
19029.97 120
19031.27 115
19032.57 155
19033.88 118
19035.18 130
19036.48 120
19037.79 136
19039.09 137
19040.39 131
19041.69 109
19043.00 138
19044.30 133
19045.60 130
19046.90 153
19048.21 119
19049.51 114
19050.81 127
19052.12 146
19053.42 131
19054.72 133
19056.03 141
19057.33 155
19058.63 146
19059.94 122
19061.24 129
19062.54 140
19063.85 134
19065.15 143
19066.45 123
19067.76 122
19069.06 117
19070.37 134
19071.67 135
19072.97 131
19074.28 153
19075.58 143
19076.88 147
19078.19 133
19079.49 137
19080.80 144
19082.10 165
19083.41 136
19084.71 140
19086.01 162
19087.32 135
19088.62 156
19089.93 150
19091.23 132
19092.54 123
19093.84 123
19095.14 122
19096.45 148
19097.75 126
19099.06 139
19100.36 118
19101.67 150
19102.97 146
19104.28 137
19105.58 144
19106.89 158
19108.19 125
19109.50 146
19110.80 136
19112.11 144
19113.41 131
19114.72 117
19116.02 128
19117.33 126
19118.64 147
19119.94 145
19121.25 141
19122.55 139
19123.86 161
19125.16 149
19126.47 156
19127.77 127
19129.08 132
19130.39 151
19131.69 138
19133.00 154
19134.30 177
19135.61 153
19136.92 133
19138.22 140
19139.53 163
19140.83 165
19142.14 140
19143.45 153
19144.75 161
19146.06 177
19147.37 161
19148.67 182
19149.98 166
19151.28 156
19152.59 129
19153.90 153
19155.20 146
19156.51 142
19157.82 161
19159.12 159
19160.43 156
19161.74 156
19163.05 147
19164.35 133
19165.66 145
19166.97 132
19168.27 148
19169.58 148
19170.89 147
19172.19 157
19173.50 142
19174.81 144
19176.12 142
19177.42 146
19178.73 166
19180.04 141
19181.35 151
19182.65 153
19183.96 146
19185.27 149
19186.58 149
19187.89 141
19189.19 141
19190.50 126
19191.81 133
19193.12 153
19194.42 138
19195.73 127
19197.04 144
19198.35 145
19199.66 153
19200.97 154
19202.27 152
19203.58 154
19204.89 163
19206.20 152
19207.51 151
19208.82 152
19210.12 146
19211.43 131
19212.74 144
19214.05 157
19215.36 130
19216.67 156
19217.98 155
19219.28 161
19220.59 159
19221.90 144
19223.21 130
19224.52 139
19225.83 133
19227.14 133
19228.45 143
19229.76 130
19231.07 122
19232.38 135
19233.68 138
19234.99 141
19236.30 147
19237.61 115
19238.92 140
19240.23 141
19241.54 155
19242.85 110
19244.16 121
19245.47 129
19246.78 147
19248.09 141
19249.40 137
19250.71 125
19252.02 130
19253.33 122
19254.64 131
19255.95 140
19257.26 127
19258.57 138
19259.88 124
19261.19 135
19262.50 141
19263.81 139
19265.12 136
19266.43 142
19267.74 153
19269.05 132
19270.36 149
19271.67 141
19272.99 132
19274.30 137
19275.61 148
19276.92 121
19278.23 140
19279.54 140
19280.85 123
19282.16 129
19283.47 130
19284.78 134
19286.09 123
19287.41 133
19288.72 134
19290.03 143
19291.34 132
19292.65 137
19293.96 131
19295.27 129
19296.58 130
19297.90 159
19299.21 110
19300.52 111
19301.83 127
19303.14 137
19304.45 128
19305.77 141
19307.08 123
19308.39 140
19309.70 134
19311.01 124
19312.33 141
19313.64 126
19314.95 145
19316.26 134
19317.57 124
19318.89 140
19320.20 137
19321.51 135
19322.82 119
19324.14 128
19325.45 125
19326.76 115
19328.07 123
19329.39 126
19330.70 129
19332.01 109
19333.32 137
19334.64 145
19335.95 133
19337.26 139
19338.58 147
19339.89 140
19341.20 106
19342.51 125
19343.83 124
19345.14 138
19346.45 120
19347.77 132
19349.08 126
19350.39 120
19351.71 124
19353.02 107
19354.33 118
19355.65 132
19356.96 135
19358.27 127
19359.59 111
19360.90 124
19362.21 119
19363.53 148
19364.84 145
19366.16 108
19367.47 143
19368.78 153
19370.10 130
19371.41 117
19372.73 121
19374.04 139
19375.35 139
19376.67 137
19377.98 126
19379.30 126
19380.61 122
19381.93 145
19383.24 123
19384.55 128
19385.87 134
19387.18 127
19388.50 127
19389.81 126
19391.13 115
19392.44 139
19393.76 139
19395.07 134
19396.39 135
19397.70 122
19399.02 150
19400.33 123
19401.65 123
19402.96 139
19404.28 133
19405.59 111
19406.91 135
19408.22 124
19409.54 127
19410.85 131
19412.17 134
19413.48 124
19414.80 112
19416.11 131
19417.43 132
19418.75 136
19420.06 113
19421.38 117
19422.69 136
19424.01 127
19425.32 125
19426.64 129
19427.96 127
19429.27 140
19430.59 144
19431.90 139
19433.22 139
19434.54 147
19435.85 111
19437.17 117
19438.49 115
19439.80 125
19441.12 122
19442.43 136
19443.75 133
19445.07 149
19446.38 138
19447.70 140
19449.02 137
19450.33 127
19451.65 144
19452.97 137
19454.28 138
19455.60 148
19456.92 150
19458.23 143
19459.55 137
19460.87 128
19462.19 132
19463.50 113
19464.82 123
19466.14 143
19467.45 122
19468.77 129
19470.09 125
19471.41 139
19472.72 147
19474.04 152
19475.36 124
19476.68 167
19477.99 123
19479.31 119
19480.63 124
19481.95 107
19483.27 134
19484.58 114
19485.90 135
19487.22 131
19488.54 141
19489.85 142
19491.17 114
19492.49 125
19493.81 143
19495.13 164
19496.45 145
19497.76 130
19499.08 119
19500.40 156
19501.72 154
19503.04 137
19504.36 149
19505.67 141
19506.99 118
19508.31 147
19509.63 120
19510.95 140
19512.27 135
19513.59 131
19514.91 109
19516.22 130
19517.54 127
19518.86 136
19520.18 130
19521.50 127
19522.82 135
19524.14 142
19525.46 157
19526.78 125
19528.10 112
19529.42 117
19530.74 128
19532.06 114
19533.37 161
19534.69 116
19536.01 145
19537.33 131
19538.65 133
19539.97 127
19541.29 134
19542.61 137
19543.93 142
19545.25 148
19546.57 122
19547.89 119
19549.21 135
19550.53 149
19551.85 129
19553.17 110
19554.49 119
19555.81 130
19557.13 135
19558.45 134
19559.77 137
19561.09 137
19562.41 148
19563.74 136
19565.06 155
19566.38 120
19567.70 147
19569.02 127
19570.34 120
19571.66 126
19572.98 131
19574.30 119
19575.62 146
19576.94 100
19578.26 127
19579.59 154
19580.91 142
19582.23 129
19583.55 123
19584.87 139
19586.19 124
19587.51 122
19588.83 136
19590.16 129
19591.48 120
19592.80 130
19594.12 127
19595.44 115
19596.76 127
19598.08 143
19599.41 111
19600.73 126
19602.05 121
19603.37 135
19604.69 144
19606.02 142
19607.34 148
19608.66 149
19609.98 140
19611.30 108
19612.63 133
19613.95 136
19615.27 136
19616.59 108
19617.91 135
19619.24 132
19620.56 125
19621.88 120
19623.20 141
19624.53 126
19625.85 117
19627.17 151
19628.50 142
19629.82 144
19631.14 118
19632.46 128
19633.79 132
19635.11 137
19636.43 127
19637.76 128
19639.08 131
19640.40 141
19641.72 132
19643.05 146
19644.37 125
19645.69 141
19647.02 123
19648.34 118
19649.66 148
19650.99 123
19652.31 118
19653.64 128
19654.96 130
19656.28 126
19657.61 122
19658.93 125
19660.25 123
19661.58 117
19662.90 140
19664.23 131
19665.55 130
19666.87 135
19668.20 121
19669.52 134
19670.85 135
19672.17 125
19673.49 124
19674.82 144
19676.14 119
19677.47 145
19678.79 134
19680.12 124
19681.44 148
19682.76 131
19684.09 134
19685.41 120
19686.74 137
19688.06 130
19689.39 136
19690.71 138
19692.04 113
19693.36 130
19694.69 133
19696.01 112
19697.34 116
19698.66 126
19699.99 103
19701.31 116
19702.64 121
19703.96 133
19705.29 124
19706.61 125
19707.94 111
19709.26 144
19710.59 121
19711.92 132
19713.24 137
19714.57 136
19715.89 122
19717.22 129
19718.54 119
19719.87 100
19721.20 105
19722.52 112
19723.85 106
19725.17 112
19726.50 132
19727.83 121
19729.15 136
19730.48 127
19731.80 126
19733.13 128
19734.46 136
19735.78 141
19737.11 128
19738.44 122
19739.76 114
19741.09 135
19742.41 127
19743.74 123
19745.07 127
19746.39 127
19747.72 142
19749.05 117
19750.37 115
19751.70 122
19753.03 121
19754.36 132
19755.68 112
19757.01 133
19758.34 109
19759.66 128
19760.99 128
19762.32 117
19763.65 128
19764.97 112
19766.30 132
19767.63 133
19768.95 125
19770.28 121
19771.61 125
19772.94 117
19774.27 112
19775.59 115
19776.92 127
19778.25 125
19779.58 113
19780.90 122
19782.23 115
19783.56 122
19784.89 135
19786.22 126
19787.54 124
19788.87 133
19790.20 117
19791.53 139
19792.86 132
19794.18 126
19795.51 109
19796.84 113
19798.17 117
19799.50 131
19800.83 139
19802.16 136
19803.48 122
19804.81 127
19806.14 113
19807.47 120
19808.80 129
19810.13 130
19811.46 131
19812.79 112
19814.11 135
19815.44 135
19816.77 124
19818.10 129
19819.43 120
19820.76 124
19822.09 127
19823.42 121
19824.75 125
19826.08 123
19827.41 133
19828.74 118
19830.07 138
19831.39 124
19832.72 130
19834.05 119
19835.38 129
19836.71 147
19838.04 128
19839.37 114
19840.70 140
19842.03 139
19843.36 107
19844.69 123
19846.02 133
19847.35 114
19848.68 122
19850.01 119
19851.34 125
19852.67 123
19854.00 123
19855.33 133
19856.66 137
19857.99 118
19859.33 134
19860.66 138
19861.99 129
19863.32 96
19864.65 115
19865.98 127
19867.31 121
19868.64 128
19869.97 102
19871.30 127
19872.63 129
19873.96 122
19875.29 112
19876.63 119
19877.96 120
19879.29 144
19880.62 134
19881.95 139
19883.28 134
19884.61 125
19885.94 122
19887.28 109
19888.61 105
19889.94 136
19891.27 132
19892.60 134
19893.93 110
19895.26 132
19896.60 116
19897.93 119
19899.26 109
19900.59 114
19901.92 156
19903.26 130
19904.59 127
19905.92 100
19907.25 130
19908.58 136
19909.92 125
19911.25 129
19912.58 116
19913.91 131
19915.24 121
19916.58 128
19917.91 123
19919.24 112
19920.57 121
19921.91 127
19923.24 141
19924.57 117
19925.91 122
19927.24 117
19928.57 125
19929.90 117
19931.24 124
19932.57 118
19933.90 119
19935.24 129
19936.57 122
19937.90 124
19939.23 122
19940.57 102
19941.90 129
19943.23 126
19944.57 121
19945.90 136
19947.23 148
19948.57 122
19949.90 129
19951.23 118
19952.57 105
19953.90 141
19955.24 125
19956.57 133
19957.90 131
19959.24 139
19960.57 133
19961.90 126
19963.24 123
19964.57 128
19965.91 132
19967.24 142
19968.58 130
19969.91 138
19971.24 138
19972.58 131
19973.91 156
19975.25 138
19976.58 141
19977.92 122
19979.25 137
19980.58 114
19981.92 138
19983.25 129
19984.59 139
19985.92 130
19987.26 146
19988.59 127
19989.93 107
19991.26 117
19992.60 128
19993.93 143
19995.27 125
19996.60 116
19997.94 133
19999.27 134
20000.61 140
20001.94 130
20003.28 119
20004.61 129
20005.95 145
20007.28 142
20008.62 121
20009.96 137
20011.29 156
20012.63 126
20013.96 144
20015.30 133
20016.63 136
20017.97 144
20019.30 128
20020.64 137
20021.98 137
20023.31 128
20024.65 136
20025.98 132
20027.32 154
20028.66 144
20029.99 125
20031.33 148
20032.67 129
20034.00 148
20035.34 113
20036.67 121
20038.01 121
20039.35 123
20040.68 113
20042.02 141
20043.36 117
20044.69 138
20046.03 153
20047.37 135
20048.70 113
20050.04 119
20051.38 134
20052.71 120
20054.05 134
20055.39 128
20056.73 128
20058.06 126
20059.40 110
20060.74 127
20062.07 150
20063.41 130
20064.75 120
20066.09 123
20067.42 132
20068.76 138
20070.10 115
20071.44 136
20072.77 142
20074.11 122
20075.45 156
20076.79 124
20078.13 140
20079.46 140
20080.80 144
20082.14 129
20083.48 131
20084.81 148
20086.15 144
20087.49 148
20088.83 103
20090.17 127
20091.51 144
20092.84 126
20094.18 144
20095.52 112
20096.86 118
20098.20 119
20099.54 136
20100.87 132
20102.21 128
20103.55 142
20104.89 142
20106.23 144
20107.57 123
20108.91 126
20110.25 121
20111.58 124
20112.92 138
20114.26 140
20115.60 143
20116.94 142
20118.28 127
20119.62 141
20120.96 148
20122.30 135
20123.64 154
20124.98 145
20126.31 135
20127.65 150
20128.99 143
