# Supplementary material for: MALDI-TOF MS typing enables the classification of brewing yeasts of the genus Saccharomyces to major beer styles
Source: PLoS One. 2017 Aug 9;12(8):e0181694. doi: 10.1371/journal.pone.0181694 (PMC5549903; doi:10.1371/journal.pone.0181694)
Supplement: S8 File — The directory includes 90 raw files and was zipped to “.zip”; the folder has three strains with 30 spectra per strain; S1 Text explains the raw files with an example and Table 1 represents the yeast strains used within the experiment. (ZIP) [file pone.0181694.s011.zip › 22-24/30281-168-Lag-Lag-Lag-YPG-18h-E-E_2016-09-21_3_0_C8_1.dat]

1999.90 973
2000.32 966
2000.75 899
2001.17 918
2001.59 924
2002.01 964
2002.43 950
2002.86 931
2003.28 928
2003.70 963
2004.12 958
2004.54 924
2004.97 939
2005.39 868
2005.81 919
2006.23 902
2006.66 880
2007.08 962
2007.50 964
2007.92 1001
2008.35 984
2008.77 1007
2009.19 967
2009.61 918
2010.04 946
2010.46 944
2010.88 996
2011.31 935
2011.73 927
2012.15 946
2012.57 943
2013.00 944
2013.42 923
2013.84 856
2014.27 815
2014.69 854
2015.11 853
2015.54 811
2015.96 844
2016.38 887
2016.81 908
2017.23 914
2017.65 978
2018.08 950
2018.50 936
2018.93 928
2019.35 955
2019.77 944
2020.20 935
2020.62 941
2021.04 950
2021.47 951
2021.89 914
2022.32 922
2022.74 927
2023.17 943
2023.59 944
2024.01 906
2024.44 903
2024.86 923
2025.29 893
2025.71 907
2026.14 927
2026.56 990
2026.98 907
2027.41 871
2027.83 904
2028.26 862
2028.68 841
2029.11 910
2029.53 900
2029.96 843
2030.38 865
2030.81 895
2031.23 904
2031.66 872
2032.08 857
2032.51 891
2032.93 844
2033.36 865
2033.78 840
2034.21 765
2034.63 833
2035.06 919
2035.49 930
2035.91 882
2036.34 904
2036.76 909
2037.19 913
2037.61 851
2038.04 882
2038.47 901
2038.89 846
2039.32 862
2039.74 936
2040.17 906
2040.59 843
2041.02 902
2041.45 908
2041.87 926
2042.30 916
2042.73 939
2043.15 936
2043.58 933
2044.00 956
2044.43 928
2044.86 937
2045.28 899
2045.71 926
2046.14 935
2046.56 901
2046.99 966
2047.42 950
2047.84 912
2048.27 864
2048.70 842
2049.12 902
2049.55 971
2049.98 943
2050.40 886
2050.83 859
2051.26 952
2051.69 889
2052.11 876
2052.54 919
2052.97 916
2053.40 828
2053.82 907
2054.25 925
2054.68 900
2055.10 903
2055.53 934
2055.96 910
2056.39 910
2056.82 926
2057.24 912
2057.67 884
2058.10 944
2058.53 925
2058.95 904
2059.38 885
2059.81 907
2060.24 929
2060.67 1025
2061.09 931
2061.52 991
2061.95 976
2062.38 953
2062.81 1010
2063.24 1004
2063.66 993
2064.09 967
2064.52 1004
2064.95 1052
2065.38 1028
2065.81 1057
2066.24 1046
2066.66 1005
2067.09 1079
2067.52 1038
2067.95 1032
2068.38 1050
2068.81 990
2069.24 951
2069.67 906
2070.10 872
2070.52 923
2070.95 874
2071.38 907
2071.81 862
2072.24 862
2072.67 905
2073.10 905
2073.53 873
2073.96 859
2074.39 914
2074.82 911
2075.25 898
2075.68 886
2076.11 880
2076.54 940
2076.97 920
2077.40 889
2077.83 897
2078.26 899
2078.69 933
2079.12 935
2079.55 948
2079.98 988
2080.41 1058
2080.84 951
2081.27 1012
2081.70 939
2082.13 951
2082.56 963
2082.99 955
2083.42 982
2083.85 966
2084.28 990
2084.71 994
2085.14 962
2085.57 900
2086.00 849
2086.43 916
2086.86 906
2087.29 913
2087.73 854
2088.16 893
2088.59 905
2089.02 912
2089.45 870
2089.88 945
2090.31 901
2090.74 885
2091.17 902
2091.61 927
2092.04 920
2092.47 913
2092.90 914
2093.33 940
2093.76 947
2094.19 938
2094.63 933
2095.06 922
2095.49 893
2095.92 919
2096.35 902
2096.78 909
2097.22 907
2097.65 868
2098.08 883
2098.51 872
2098.94 874
2099.38 933
2099.81 942
2100.24 892
2100.67 881
2101.11 870
2101.54 904
2101.97 881
2102.40 859
2102.83 882
2103.27 869
2103.70 899
2104.13 947
2104.56 895
2105.00 898
2105.43 895
2105.86 898
2106.30 936
2106.73 910
2107.16 908
2107.59 941
2108.03 941
2108.46 899
2108.89 912
2109.33 870
2109.76 880
2110.19 870
2110.63 904
2111.06 918
2111.49 871
2111.93 853
2112.36 839
2112.79 870
2113.23 860
2113.66 846
2114.09 900
2114.53 867
2114.96 889
2115.40 909
2115.83 856
2116.26 857
2116.70 900
2117.13 922
2117.56 891
2118.00 885
2118.43 936
2118.87 891
2119.30 895
2119.73 903
2120.17 910
2120.60 923
2121.04 989
2121.47 875
2121.91 889
2122.34 893
2122.78 919
2123.21 905
2123.64 920
2124.08 961
2124.51 963
2124.95 934
2125.38 922
2125.82 899
2126.25 891
2126.69 914
2127.12 900
2127.56 927
2127.99 861
2128.43 869
2128.86 965
2129.30 985
2129.73 971
2130.17 1008
2130.60 970
2131.04 986
2131.47 1062
2131.91 982
2132.35 932
2132.78 954
2133.22 983
2133.65 1017
2134.09 1010
2134.52 979
2134.96 980
2135.40 991
2135.83 984
2136.27 996
2136.70 1005
2137.14 963
2137.57 988
2138.01 949
2138.45 936
2138.88 916
2139.32 937
2139.76 961
2140.19 853
2140.63 857
2141.06 915
2141.50 924
2141.94 943
2142.37 967
2142.81 923
2143.25 899
2143.68 905
2144.12 945
2144.56 878
2144.99 874
2145.43 906
2145.87 875
2146.30 935
2146.74 960
2147.18 952
2147.62 1014
2148.05 976
2148.49 1043
2148.93 1105
2149.36 1094
2149.80 1184
2150.24 1170
2150.68 1217
2151.11 1244
2151.55 1223
2151.99 1218
2152.43 1159
2152.86 1079
2153.30 1057
2153.74 1084
2154.18 1090
2154.61 1003
2155.05 1025
2155.49 975
2155.93 936
2156.37 934
2156.80 915
2157.24 907
2157.68 884
2158.12 955
2158.56 953
2158.99 932
2159.43 994
2159.87 951
2160.31 927
2160.75 918
2161.19 1061
2161.62 1045
2162.06 1005
2162.50 1011
2162.94 962
2163.38 985
2163.82 1002
2164.26 997
2164.69 1005
2165.13 1010
2165.57 1005
2166.01 1005
2166.45 1099
2166.89 1059
2167.33 1062
2167.77 1036
2168.21 1004
2168.65 1060
2169.08 1018
2169.52 1005
2169.96 1033
2170.40 1070
2170.84 1015
2171.28 1059
2171.72 1076
2172.16 1064
2172.60 1014
2173.04 1097
2173.48 1014
2173.92 994
2174.36 1015
2174.80 1022
2175.24 1007
2175.68 1036
2176.12 1057
2176.56 1105
2177.00 1069
2177.44 1116
2177.88 1102
2178.32 1094
2178.76 1117
2179.20 1104
2179.64 1112
2180.08 1154
2180.52 1055
2180.96 1032
2181.40 1094
2181.84 971
2182.28 1012
2182.72 1024
2183.16 948
2183.60 966
2184.04 950
2184.48 984
2184.93 1004
2185.37 926
2185.81 1002
2186.25 1020
2186.69 1010
2187.13 962
2187.57 1013
2188.01 956
2188.45 1055
2188.89 1064
2189.34 996
2189.78 1107
2190.22 1086
2190.66 1067
2191.10 1080
2191.54 1033
2191.98 1084
2192.43 1037
2192.87 1044
2193.31 1051
2193.75 1081
2194.19 1114
2194.63 1090
2195.08 1151
2195.52 1091
2195.96 1086
2196.40 1123
2196.84 1056
2197.29 1051
2197.73 1071
2198.17 1051
2198.61 1035
2199.06 1063
2199.50 1048
2199.94 1043
2200.38 1004
2200.82 982
2201.27 956
2201.71 1016
2202.15 1022
2202.59 1016
2203.04 968
2203.48 1010
2203.92 1077
2204.37 1041
2204.81 1034
2205.25 1045
2205.69 1074
2206.14 1049
2206.58 1046
2207.02 1059
2207.47 1128
2207.91 1088
2208.35 1092
2208.80 1117
2209.24 1102
2209.68 1105
2210.13 1187
2210.57 1159
2211.01 1119
2211.46 1184
2211.90 1106
2212.34 1075
2212.79 1103
2213.23 1128
2213.67 1113
2214.12 1039
2214.56 1054
2215.01 1089
2215.45 1069
2215.89 1072
2216.34 1094
2216.78 1057
2217.23 997
2217.67 1036
2218.11 1075
2218.56 976
2219.00 1021
2219.45 1035
2219.89 1046
2220.34 1090
2220.78 1052
2221.22 1076
2221.67 1018
2222.11 1015
2222.56 1089
2223.00 1083
2223.45 1148
2223.89 1165
2224.34 1145
2224.78 1159
2225.23 1153
2225.67 1203
2226.12 1185
2226.56 1151
2227.01 1198
2227.45 1187
2227.90 1169
2228.34 1229
2228.79 1227
2229.23 1167
2229.68 1229
2230.12 1190
2230.57 1194
2231.01 1222
2231.46 1275
2231.90 1221
2232.35 1215
2232.80 1246
2233.24 1254
2233.69 1191
2234.13 1154
2234.58 1125
2235.02 1197
2235.47 1139
2235.92 1132
2236.36 1098
2236.81 1117
2237.25 1097
2237.70 1062
2238.15 1022
2238.59 1065
2239.04 1041
2239.49 1072
2239.93 1090
2240.38 1067
2240.82 1005
2241.27 937
2241.72 1021
2242.16 1040
2242.61 1005
2243.06 1027
2243.50 1069
2243.95 995
2244.40 950
2244.84 958
2245.29 963
2245.74 973
2246.19 983
2246.63 1038
2247.08 998
2247.53 987
2247.97 1024
2248.42 1018
2248.87 977
2249.32 1029
2249.76 1032
2250.21 1056
2250.66 1042
2251.10 1025
2251.55 990
2252.00 986
2252.45 1050
2252.89 1094
2253.34 1032
2253.79 1055
2254.24 1034
2254.69 1048
2255.13 1032
2255.58 1086
2256.03 1088
2256.48 1040
2256.93 1009
2257.37 1050
2257.82 1055
2258.27 1055
2258.72 1042
2259.17 1088
2259.61 1056
2260.06 1125
2260.51 1103
2260.96 1126
2261.41 1087
2261.86 1085
2262.31 1120
2262.75 1129
2263.20 1066
2263.65 1156
2264.10 1168
2264.55 1144
2265.00 1203
2265.45 1142
2265.90 1149
2266.34 1173
2266.79 1133
2267.24 1178
2267.69 1161
2268.14 1198
2268.59 1216
2269.04 1221
2269.49 1278
2269.94 1317
2270.39 1285
2270.84 1208
2271.29 1282
2271.74 1259
2272.18 1295
2272.63 1260
2273.08 1308
2273.53 1355
2273.98 1358
2274.43 1304
2274.88 1368
2275.33 1480
2275.78 1496
2276.23 1544
2276.68 1546
2277.13 1510
2277.58 1470
2278.03 1417
2278.48 1298
2278.93 1359
2279.38 1323
2279.83 1275
2280.28 1291
2280.73 1220
2281.19 1253
2281.64 1214
2282.09 1201
2282.54 1161
2282.99 1116
2283.44 1106
2283.89 1112
2284.34 1183
2284.79 1123
2285.24 1070
2285.69 1017
2286.14 1113
2286.59 1167
2287.04 1186
2287.50 1203
2287.95 1262
2288.40 1292
2288.85 1331
2289.30 1409
2289.75 1485
2290.20 1575
2290.65 1570
2291.11 1532
2291.56 1606
2292.01 1547
2292.46 1624
2292.91 1652
2293.36 1560
2293.82 1569
2294.27 1526
2294.72 1462
2295.17 1421
2295.62 1337
2296.07 1401
2296.53 1357
2296.98 1248
2297.43 1249
2297.88 1241
2298.33 1227
2298.79 1198
2299.24 1163
2299.69 1184
2300.14 1104
2300.60 1076
2301.05 1076
2301.50 1098
2301.95 1136
2302.41 1135
2302.86 1149
2303.31 1101
2303.76 1053
2304.22 1077
2304.67 1105
2305.12 1075
2305.57 1038
2306.03 1088
2306.48 1108
2306.93 1148
2307.39 1135
2307.84 1173
2308.29 1177
2308.75 1213
2309.20 1240
2309.65 1214
2310.11 1185
2310.56 1244
2311.01 1233
2311.47 1292
2311.92 1295
2312.37 1262
2312.83 1224
2313.28 1220
2313.73 1210
2314.19 1222
2314.64 1146
2315.09 1234
2315.55 1213
2316.00 1180
2316.46 1215
2316.91 1190
2317.36 1224
2317.82 1246
2318.27 1192
2318.73 1228
2319.18 1248
2319.63 1222
2320.09 1189
2320.54 1244
2321.00 1269
2321.45 1186
2321.91 1281
2322.36 1342
2322.82 1267
2323.27 1279
2323.72 1235
2324.18 1145
2324.63 1231
2325.09 1202
2325.54 1219
2326.00 1229
2326.45 1228
2326.91 1233
2327.36 1209
2327.82 1182
2328.27 1126
2328.73 1188
2329.18 1182
2329.64 1117
2330.09 1154
2330.55 1162
2331.00 1107
2331.46 1110
2331.92 1166
2332.37 1155
2332.83 1054
2333.28 1101
2333.74 1061
2334.19 1124
2334.65 1086
2335.10 1038
2335.56 1092
2336.02 1091
2336.47 1069
2336.93 1107
2337.38 1158
2337.84 1142
2338.30 1159
2338.75 1190
2339.21 1163
2339.66 1152
2340.12 1172
2340.58 1204
2341.03 1136
2341.49 1150
2341.95 1219
2342.40 1269
2342.86 1282
2343.32 1258
2343.77 1234
2344.23 1209
2344.68 1222
2345.14 1201
2345.60 1293
2346.06 1333
2346.51 1286
2346.97 1252
2347.43 1297
2347.88 1314
2348.34 1253
2348.80 1232
2349.25 1284
2349.71 1266
2350.17 1194
2350.63 1181
2351.08 1131
2351.54 1144
2352.00 1124
2352.46 1122
2352.91 1143
2353.37 1103
2353.83 1048
2354.29 1127
2354.74 1136
2355.20 1141
2355.66 1134
2356.12 1090
2356.57 1057
2357.03 1079
2357.49 1104
2357.95 1081
2358.41 1105
2358.86 1095
2359.32 1170
2359.78 1210
2360.24 1202
2360.70 1251
2361.15 1283
2361.61 1238
2362.07 1245
2362.53 1274
2362.99 1244
2363.45 1195
2363.91 1240
2364.36 1276
2364.82 1267
2365.28 1250
2365.74 1250
2366.20 1269
2366.66 1308
2367.12 1234
2367.57 1268
2368.03 1247
2368.49 1217
2368.95 1242
2369.41 1234
2369.87 1210
2370.33 1165
2370.79 1145
2371.25 1154
2371.71 1106
2372.17 1119
2372.63 1076
2373.09 1163
2373.54 1117
2374.00 1196
2374.46 1191
2374.92 1142
2375.38 1177
2375.84 1187
2376.30 1169
2376.76 1111
2377.22 1188
2377.68 1139
2378.14 1051
2378.60 1076
2379.06 1186
2379.52 1192
2379.98 1185
2380.44 1165
2380.90 1207
2381.36 1238
2381.82 1157
2382.28 1152
2382.74 1167
2383.20 1225
2383.66 1153
2384.12 1182
2384.59 1223
2385.05 1168
2385.51 1139
2385.97 1219
2386.43 1179
2386.89 1145
2387.35 1150
2387.81 1115
2388.27 1126
2388.73 1195
2389.19 1159
2389.65 1214
2390.12 1168
2390.58 1201
2391.04 1208
2391.50 1214
2391.96 1201
2392.42 1123
2392.88 1153
2393.34 1155
2393.81 1154
2394.27 1101
2394.73 1202
2395.19 1157
2395.65 1226
2396.11 1177
2396.57 1092
2397.04 1113
2397.50 1094
2397.96 1164
2398.42 1175
2398.88 1152
2399.35 1175
2399.81 1167
2400.27 1169
2400.73 1163
2401.19 1162
2401.66 1094
2402.12 1139
2402.58 1089
2403.04 1094
2403.51 1084
2403.97 1095
2404.43 1103
2404.89 1131
2405.36 1122
2405.82 1102
2406.28 1088
2406.74 1036
2407.21 1054
2407.67 1061
2408.13 1044
2408.59 1054
2409.06 1054
2409.52 1054
2409.98 1004
2410.45 974
2410.91 1041
2411.37 1068
2411.84 1040
2412.30 984
2412.76 1003
2413.23 1046
2413.69 1067
2414.15 1063
2414.62 1095
2415.08 1155
2415.54 1109
2416.01 1153
2416.47 1123
2416.93 1133
2417.40 1143
2417.86 1140
2418.32 1169
2418.79 1160
2419.25 1187
2419.72 1138
2420.18 1230
2420.64 1272
2421.11 1218
2421.57 1173
2422.04 1256
2422.50 1285
2422.96 1219
2423.43 1216
2423.89 1101
2424.36 1185
2424.82 1263
2425.29 1241
2425.75 1232
2426.22 1234
2426.68 1180
2427.15 1110
2427.61 1094
2428.07 1127
2428.54 1148
2429.00 1106
2429.47 1056
2429.93 1090
2430.40 1116
2430.86 1105
2431.33 1080
2431.79 1171
2432.26 1127
2432.72 1072
2433.19 1115
2433.65 1118
2434.12 1132
2434.59 1142
2435.05 1194
2435.52 1176
2435.98 1199
2436.45 1191
2436.91 1193
2437.38 1237
2437.84 1169
2438.31 1179
2438.78 1217
2439.24 1280
2439.71 1339
2440.17 1342
2440.64 1339
2441.10 1329
2441.57 1331
2442.04 1261
2442.50 1292
2442.97 1252
2443.44 1246
2443.90 1214
2444.37 1158
2444.83 1108
2445.30 1159
2445.77 1106
2446.23 1070
2446.70 1082
2447.17 1112
2447.63 1139
2448.10 1109
2448.57 1063
2449.03 1066
2449.50 1052
2449.97 1083
2450.43 1100
2450.90 1039
2451.37 1061
2451.83 1029
2452.30 1074
2452.77 1110
2453.24 1069
2453.70 1019
2454.17 1059
2454.64 1117
2455.10 1063
2455.57 1115
2456.04 1121
2456.51 1126
2456.97 1130
2457.44 1066
2457.91 1095
2458.38 1055
2458.84 1099
2459.31 1098
2459.78 1121
2460.25 1097
2460.72 1090
2461.18 1102
2461.65 1120
2462.12 1116
2462.59 1125
2463.06 1071
2463.52 1131
2463.99 1123
2464.46 1133
2464.93 1139
2465.40 1122
2465.86 1121
2466.33 1103
2466.80 1035
2467.27 1105
2467.74 1051
2468.21 1053
2468.68 1183
2469.14 1140
2469.61 1135
2470.08 1118
2470.55 1099
2471.02 1103
2471.49 1188
2471.96 1148
2472.43 1131
2472.90 1067
2473.36 1180
2473.83 1028
2474.30 1036
2474.77 1064
2475.24 1095
2475.71 1137
2476.18 1164
2476.65 1138
2477.12 1197
2477.59 1143
2478.06 1109
2478.53 1181
2479.00 1253
2479.47 1154
2479.94 1113
2480.41 1136
2480.87 1158
2481.34 1098
2481.81 1114
2482.28 1121
2482.75 1135
2483.22 1160
2483.69 1181
2484.16 1161
2484.63 1165
2485.10 1181
2485.57 1205
2486.05 1184
2486.52 1180
2486.99 1171
2487.46 1167
2487.93 1202
2488.40 1215
2488.87 1178
2489.34 1233
2489.81 1229
2490.28 1185
2490.75 1161
2491.22 1135
2491.69 1115
2492.16 1178
2492.63 1164
2493.10 1119
2493.58 1160
2494.05 1188
2494.52 1192
2494.99 1239
2495.46 1203
2495.93 1183
2496.40 1227
2496.87 1238
2497.34 1178
2497.82 1138
2498.29 1164
2498.76 1157
2499.23 1097
2499.70 1212
2500.17 1136
2500.64 1143
2501.12 1126
2501.59 1112
2502.06 1146
2502.53 1138
2503.00 1136
2503.48 1144
2503.95 1148
2504.42 1156
2504.89 1225
2505.36 1207
2505.84 1240
2506.31 1259
2506.78 1257
2507.25 1211
2507.72 1276
2508.20 1299
2508.67 1345
2509.14 1340
2509.61 1348
2510.09 1466
2510.56 1539
2511.03 1575
2511.50 1549
2511.98 1588
2512.45 1628
2512.92 1592
2513.40 1649
2513.87 1521
2514.34 1571
2514.81 1506
2515.29 1414
2515.76 1369
2516.23 1338
2516.71 1330
2517.18 1312
2517.65 1313
2518.13 1249
2518.60 1259
2519.07 1353
2519.55 1261
2520.02 1250
2520.49 1231
2520.97 1261
2521.44 1213
2521.91 1191
2522.39 1232
2522.86 1216
2523.34 1194
2523.81 1243
2524.28 1205
2524.76 1240
2525.23 1232
2525.70 1276
2526.18 1268
2526.65 1247
2527.13 1230
2527.60 1359
2528.08 1240
2528.55 1198
2529.02 1220
2529.50 1247
2529.97 1285
2530.45 1258
2530.92 1318
2531.40 1247
2531.87 1268
2532.34 1360
2532.82 1324
2533.29 1252
2533.77 1269
2534.24 1280
2534.72 1363
2535.19 1328
2535.67 1276
2536.14 1267
2536.62 1297
2537.09 1323
2537.57 1239
2538.04 1172
2538.52 1232
2538.99 1252
2539.47 1244
2539.94 1284
2540.42 1257
2540.90 1306
2541.37 1325
2541.85 1286
2542.32 1274
2542.80 1253
2543.27 1236
2543.75 1210
2544.22 1220
2544.70 1204
2545.18 1258
2545.65 1281
2546.13 1374
2546.60 1431
2547.08 1472
2547.56 1446
2548.03 1450
2548.51 1473
2548.98 1502
2549.46 1527
2549.94 1514
2550.41 1531
2550.89 1474
2551.37 1473
2551.84 1481
2552.32 1448
2552.80 1431
2553.27 1442
2553.75 1431
2554.23 1450
2554.70 1449
2555.18 1549
2555.66 1457
2556.13 1401
2556.61 1379
2557.09 1402
2557.56 1415
2558.04 1414
2558.52 1387
2558.99 1355
2559.47 1314
2559.95 1333
2560.43 1274
2560.90 1284
2561.38 1230
2561.86 1252
2562.33 1244
2562.81 1181
2563.29 1175
2563.77 1124
2564.25 1155
2564.72 1151
2565.20 1144
2565.68 1113
2566.16 1129
2566.63 1171
2567.11 1154
2567.59 1169
2568.07 1199
2568.55 1179
2569.02 1147
2569.50 1158
2569.98 1163
2570.46 1100
2570.94 1142
2571.41 1135
2571.89 1083
2572.37 1163
2572.85 1115
2573.33 1124
2573.81 1168
2574.28 1125
2574.76 1168
2575.24 1220
2575.72 1208
2576.20 1259
2576.68 1177
2577.16 1166
2577.64 1227
2578.11 1169
2578.59 1184
2579.07 1147
2579.55 1220
2580.03 1221
2580.51 1131
2580.99 1138
2581.47 1116
2581.95 1087
2582.43 1065
2582.91 1136
2583.39 1184
2583.86 1135
2584.34 1113
2584.82 1122
2585.30 1124
2585.78 1148
2586.26 1190
2586.74 1103
2587.22 1138
2587.70 1139
2588.18 1117
2588.66 1159
2589.14 1165
2589.62 1159
2590.10 1192
2590.58 1207
2591.06 1167
2591.54 1252
2592.02 1232
2592.50 1229
2592.98 1232
2593.46 1159
2593.94 1202
2594.42 1242
2594.90 1287
2595.38 1203
2595.86 1238
2596.35 1233
2596.83 1213
2597.31 1193
2597.79 1191
2598.27 1223
2598.75 1203
2599.23 1238
2599.71 1162
2600.19 1067
2600.67 1080
2601.15 1126
2601.63 1118
2602.12 1144
2602.60 1121
2603.08 1136
2603.56 1181
2604.04 1145
2604.52 1142
2605.00 1144
2605.48 1177
2605.97 1208
2606.45 1170
2606.93 1184
2607.41 1196
2607.89 1171
2608.37 1199
2608.86 1199
2609.34 1155
2609.82 1181
2610.30 1192
2610.78 1226
2611.26 1240
2611.75 1274
2612.23 1281
2612.71 1300
2613.19 1288
2613.68 1197
2614.16 1216
2614.64 1223
2615.12 1169
2615.60 1150
2616.09 1134
2616.57 1165
2617.05 1134
2617.53 1119
2618.02 1151
2618.50 1108
2618.98 1013
2619.46 1137
2619.95 1124
2620.43 1089
2620.91 1122
2621.40 1077
2621.88 1134
2622.36 1160
2622.85 1189
2623.33 1111
2623.81 1112
2624.29 1152
2624.78 1154
2625.26 1140
2625.74 1160
2626.23 1140
2626.71 1176
2627.19 1145
2627.68 1188
2628.16 1150
2628.64 1178
2629.13 1211
2629.61 1158
2630.10 1199
2630.58 1225
2631.06 1180
2631.55 1214
2632.03 1234
2632.51 1198
2633.00 1187
2633.48 1221
2633.97 1229
2634.45 1195
2634.94 1182
2635.42 1152
2635.90 1180
2636.39 1195
2636.87 1134
2637.36 1173
2637.84 1236
2638.33 1163
2638.81 1150
2639.29 1207
2639.78 1217
2640.26 1268
2640.75 1277
2641.23 1262
2641.72 1180
2642.20 1172
2642.69 1183
2643.17 1174
2643.66 1118
2644.14 1140
2644.63 1159
2645.11 1194
2645.60 1162
2646.08 1148
2646.57 1129
2647.05 1183
2647.54 1167
2648.02 1184
2648.51 1180
2648.99 1205
2649.48 1253
2649.97 1242
2650.45 1181
2650.94 1189
2651.42 1208
2651.91 1217
2652.39 1211
2652.88 1199
2653.37 1229
2653.85 1260
2654.34 1251
2654.82 1245
2655.31 1356
2655.80 1355
2656.28 1328
2656.77 1347
2657.25 1310
2657.74 1290
2658.23 1340
2658.71 1344
2659.20 1257
2659.69 1279
2660.17 1246
2660.66 1181
2661.14 1248
2661.63 1278
2662.12 1243
2662.60 1247
2663.09 1216
2663.58 1232
2664.06 1135
2664.55 1216
2665.04 1179
2665.53 1199
2666.01 1227
2666.50 1201
2666.99 1260
2667.47 1166
2667.96 1236
2668.45 1301
2668.94 1295
2669.42 1285
2669.91 1299
2670.40 1277
2670.88 1210
2671.37 1328
2671.86 1315
2672.35 1362
2672.83 1364
2673.32 1406
2673.81 1363
2674.30 1457
2674.79 1483
2675.27 1482
2675.76 1434
2676.25 1362
2676.74 1381
2677.23 1493
2677.71 1438
2678.20 1396
2678.69 1381
2679.18 1398
2679.67 1430
2680.15 1399
2680.64 1357
2681.13 1347
2681.62 1364
2682.11 1365
2682.60 1339
2683.08 1421
2683.57 1421
2684.06 1451
2684.55 1413
2685.04 1415
2685.53 1427
2686.02 1386
2686.51 1377
2686.99 1355
2687.48 1304
2687.97 1325
2688.46 1302
2688.95 1277
2689.44 1276
2689.93 1302
2690.42 1307
2690.91 1308
2691.40 1341
2691.89 1273
2692.38 1239
2692.87 1279
2693.35 1266
2693.84 1259
2694.33 1251
2694.82 1236
2695.31 1277
2695.80 1298
2696.29 1284
2696.78 1286
2697.27 1254
2697.76 1301
2698.25 1273
2698.74 1250
2699.23 1255
2699.72 1287
2700.21 1205
2700.70 1278
2701.19 1314
2701.68 1260
2702.17 1286
2702.66 1276
2703.15 1296
2703.64 1334
2704.13 1287
2704.62 1273
2705.12 1270
2705.61 1223
2706.10 1247
2706.59 1251
2707.08 1168
2707.57 1157
2708.06 1173
2708.55 1206
2709.04 1273
2709.53 1169
2710.02 1181
2710.51 1230
2711.01 1230
2711.50 1183
2711.99 1170
2712.48 1226
2712.97 1227
2713.46 1211
2713.95 1211
2714.44 1181
2714.94 1180
2715.43 1200
2715.92 1159
2716.41 1165
2716.90 1140
2717.39 1182
2717.89 1191
2718.38 1184
2718.87 1167
2719.36 1209
2719.85 1271
2720.34 1243
2720.84 1273
2721.33 1264
2721.82 1217
2722.31 1239
2722.80 1293
2723.30 1260
2723.79 1273
2724.28 1291
2724.77 1239
2725.27 1274
2725.76 1206
2726.25 1239
2726.74 1248
2727.24 1281
2727.73 1298
2728.22 1285
2728.71 1295
2729.21 1282
2729.70 1297
2730.19 1315
2730.69 1261
2731.18 1247
2731.67 1327
2732.16 1334
2732.66 1329
2733.15 1380
2733.64 1301
2734.14 1376
2734.63 1329
2735.12 1350
2735.62 1356
2736.11 1350
2736.60 1369
2737.10 1434
2737.59 1354
2738.08 1392
2738.58 1347
2739.07 1310
2739.56 1262
2740.06 1294
2740.55 1237
2741.05 1202
2741.54 1156
2742.03 1170
2742.53 1202
2743.02 1244
2743.52 1207
2744.01 1169
2744.50 1179
2745.00 1122
2745.49 1162
2745.99 1261
2746.48 1223
2746.97 1188
2747.47 1178
2747.96 1217
2748.46 1181
2748.95 1189
2749.45 1233
2749.94 1248
2750.44 1217
2750.93 1296
2751.43 1242
2751.92 1233
2752.42 1222
2752.91 1196
2753.41 1226
2753.90 1314
2754.40 1248
2754.89 1256
2755.39 1293
2755.88 1318
2756.38 1199
2756.87 1257
2757.37 1258
2757.86 1240
2758.36 1220
2758.85 1220
2759.35 1244
2759.84 1216
2760.34 1243
2760.83 1265
2761.33 1209
2761.83 1279
2762.32 1306
2762.82 1294
2763.31 1258
2763.81 1227
2764.30 1189
2764.80 1229
2765.30 1235
2765.79 1238
2766.29 1244
2766.78 1305
2767.28 1241
2767.78 1193
2768.27 1260
2768.77 1288
2769.27 1264
2769.76 1226
2770.26 1243
2770.76 1197
2771.25 1244
2771.75 1269
2772.24 1260
2772.74 1285
2773.24 1315
2773.73 1378
2774.23 1321
2774.73 1275
2775.23 1293
2775.72 1340
2776.22 1323
2776.72 1348
2777.21 1334
2777.71 1288
2778.21 1279
2778.70 1271
2779.20 1284
2779.70 1263
2780.20 1296
2780.69 1251
2781.19 1271
2781.69 1286
2782.19 1270
2782.68 1328
2783.18 1328
2783.68 1308
2784.18 1291
2784.67 1214
2785.17 1246
2785.67 1317
2786.17 1282
2786.67 1340
2787.16 1312
2787.66 1311
2788.16 1290
2788.66 1278
2789.16 1256
2789.65 1290
2790.15 1215
2790.65 1260
2791.15 1270
2791.65 1253
2792.15 1340
2792.64 1260
2793.14 1255
2793.64 1300
2794.14 1304
2794.64 1293
2795.14 1333
2795.64 1370
2796.13 1380
2796.63 1478
2797.13 1468
2797.63 1521
2798.13 1538
2798.63 1536
2799.13 1503
2799.63 1449
2800.13 1389
2800.62 1421
2801.12 1362
2801.62 1323
2802.12 1262
2802.62 1322
2803.12 1334
2803.62 1302
2804.12 1269
2804.62 1330
2805.12 1315
2805.62 1345
2806.12 1364
2806.62 1419
2807.12 1479
2807.62 1510
2808.12 1581
2808.62 1567
2809.12 1592
2809.62 1540
2810.12 1543
2810.62 1599
2811.12 1623
2811.62 1612
2812.12 1592
2812.62 1627
2813.12 1621
2813.62 1654
2814.12 1574
2814.62 1599
2815.12 1636
2815.62 1539
2816.12 1470
2816.62 1433
2817.12 1450
2817.62 1413
2818.12 1370
2818.62 1374
2819.12 1363
2819.63 1312
2820.13 1289
2820.63 1353
2821.13 1283
2821.63 1284
2822.13 1335
2822.63 1275
2823.13 1262
2823.63 1261
2824.13 1257
2824.64 1258
2825.14 1235
2825.64 1253
2826.14 1251
2826.64 1300
2827.14 1216
2827.64 1265
2828.15 1244
2828.65 1233
2829.15 1209
2829.65 1231
2830.15 1260
2830.65 1307
2831.16 1308
2831.66 1298
2832.16 1329
2832.66 1333
2833.16 1293
2833.67 1298
2834.17 1310
2834.67 1387
2835.17 1358
2835.68 1370
2836.18 1439
2836.68 1400
2837.18 1349
2837.68 1366
2838.19 1347
2838.69 1358
2839.19 1384
2839.70 1371
2840.20 1322
2840.70 1341
2841.20 1364
2841.71 1322
2842.21 1331
2842.71 1334
2843.21 1382
2843.72 1421
2844.22 1366
2844.72 1403
2845.23 1386
2845.73 1401
2846.23 1445
2846.74 1497
2847.24 1413
2847.74 1422
2848.25 1468
2848.75 1445
2849.25 1453
2849.76 1411
2850.26 1385
2850.76 1421
2851.27 1377
2851.77 1434
2852.28 1434
2852.78 1320
2853.28 1306
2853.79 1336
2854.29 1384
2854.79 1345
2855.30 1414
2855.80 1477
2856.31 1459
2856.81 1445
2857.31 1567
2857.82 1576
2858.32 1565
2858.83 1546
2859.33 1531
2859.84 1537
2860.34 1542
2860.85 1537
2861.35 1468
2861.85 1457
2862.36 1399
2862.86 1445
2863.37 1396
2863.87 1393
2864.38 1279
2864.88 1323
2865.39 1306
2865.89 1255
2866.40 1311
2866.90 1310
2867.41 1257
2867.91 1278
2868.42 1252
2868.92 1359
2869.43 1262
2869.93 1317
2870.44 1339
2870.94 1347
2871.45 1359
2871.96 1430
2872.46 1337
2872.97 1318
2873.47 1421
2873.98 1390
2874.48 1425
2874.99 1447
2875.49 1448
2876.00 1399
2876.51 1358
2877.01 1351
2877.52 1398
2878.02 1403
2878.53 1407
2879.04 1508
2879.54 1499
2880.05 1447
2880.55 1541
2881.06 1537
2881.57 1485
2882.07 1551
2882.58 1539
2883.09 1567
2883.59 1620
2884.10 1573
2884.61 1579
2885.11 1715
2885.62 1723
2886.13 1736
2886.63 1663
2887.14 1741
2887.65 1741
2888.15 1639
2888.66 1725
2889.17 1697
2889.67 1589
2890.18 1572
2890.69 1579
2891.20 1538
2891.70 1479
2892.21 1442
2892.72 1405
2893.22 1423
2893.73 1466
2894.24 1486
2894.75 1448
2895.25 1460
2895.76 1492
2896.27 1563
2896.78 1535
2897.29 1484
2897.79 1479
2898.30 1502
2898.81 1513
2899.32 1445
2899.82 1446
2900.33 1490
2900.84 1401
2901.35 1421
2901.86 1447
2902.36 1531
2902.87 1537
2903.38 1614
2903.89 1541
2904.40 1480
2904.91 1519
2905.41 1438
2905.92 1541
2906.43 1475
2906.94 1440
2907.45 1516
2907.96 1537
2908.47 1450
2908.97 1429
2909.48 1407
2909.99 1419
2910.50 1431
2911.01 1384
2911.52 1410
2912.03 1392
2912.54 1421
2913.05 1377
2913.55 1417
2914.06 1431
2914.57 1439
2915.08 1413
2915.59 1431
2916.10 1462
2916.61 1440
2917.12 1450
2917.63 1420
2918.14 1516
2918.65 1553
2919.16 1580
2919.67 1513
2920.18 1536
2920.69 1528
2921.20 1617
2921.71 1607
2922.22 1727
2922.73 1859
2923.24 1863
2923.75 1813
2924.26 1884
2924.77 1906
2925.28 1958
2925.79 1920
2926.30 1826
2926.81 1860
2927.32 1832
2927.83 1727
2928.34 1676
2928.85 1583
2929.36 1588
2929.87 1461
2930.38 1505
2930.89 1485
2931.40 1439
2931.91 1395
2932.42 1431
2932.93 1448
2933.45 1420
2933.96 1386
2934.47 1369
2934.98 1360
2935.49 1454
2936.00 1432
2936.51 1508
2937.02 1539
2937.53 1591
2938.04 1625
2938.56 1738
2939.07 1768
2939.58 1891
2940.09 1932
2940.60 2107
2941.11 2136
2941.62 2102
2942.14 2119
2942.65 2090
2943.16 2062
2943.67 2020
2944.18 2071
2944.70 2050
2945.21 1917
2945.72 1847
2946.23 1797
2946.74 1736
2947.26 1693
2947.77 1663
2948.28 1633
2948.79 1529
2949.30 1525
2949.82 1544
2950.33 1504
2950.84 1415
2951.35 1465
2951.87 1416
2952.38 1426
2952.89 1425
2953.40 1394
2953.92 1379
2954.43 1383
2954.94 1399
2955.45 1398
2955.97 1434
2956.48 1420
2956.99 1412
2957.51 1397
2958.02 1428
2958.53 1433
2959.04 1451
2959.56 1473
2960.07 1496
2960.58 1392
2961.10 1498
2961.61 1573
2962.12 1526
2962.64 1468
2963.15 1468
2963.66 1511
2964.18 1490
2964.69 1498
2965.21 1475
2965.72 1477
2966.23 1444
2966.75 1461
2967.26 1428
2967.77 1439
2968.29 1481
2968.80 1432
2969.32 1455
2969.83 1451
2970.34 1421
2970.86 1376
2971.37 1472
2971.89 1468
2972.40 1385
2972.91 1400
2973.43 1445
2973.94 1430
2974.46 1407
2974.97 1447
2975.49 1424
2976.00 1482
2976.52 1476
2977.03 1418
2977.55 1455
2978.06 1449
2978.57 1494
2979.09 1449
2979.60 1411
2980.12 1526
2980.63 1491
2981.15 1440
2981.66 1550
2982.18 1544
2982.69 1502
2983.21 1588
2983.73 1563
2984.24 1527
2984.76 1566
2985.27 1489
2985.79 1558
2986.30 1578
2986.82 1601
2987.33 1620
2987.85 1504
2988.36 1585
2988.88 1601
2989.40 1654
2989.91 1634
2990.43 1577
2990.94 1611
2991.46 1684
2991.97 1616
2992.49 1576
2993.01 1592
2993.52 1696
2994.04 1625
2994.55 1596
2995.07 1625
2995.59 1691
2996.10 1721
2996.62 1848
2997.14 1905
2997.65 1864
2998.17 1902
2998.69 1906
2999.20 1927
2999.72 1931
3000.24 1917
3000.75 1895
3001.27 1969
3001.79 2108
3002.30 2128
3002.82 2292
3003.34 2496
3003.85 2656
3004.37 2856
3004.89 3023
3005.40 2944
3005.92 3087
3006.44 3059
3006.96 2888
3007.47 2679
3007.99 2462
3008.51 2281
3009.03 2166
3009.54 2021
3010.06 1938
3010.58 1851
3011.10 1867
3011.61 1773
3012.13 1637
3012.65 1646
3013.17 1607
3013.68 1609
3014.20 1639
3014.72 1599
3015.24 1579
3015.76 1658
3016.27 1627
3016.79 1600
3017.31 1585
3017.83 1667
3018.35 1669
3018.86 1642
3019.38 1570
3019.90 1634
3020.42 1614
3020.94 1624
3021.46 1695
3021.97 1673
3022.49 1705
3023.01 1738
3023.53 1763
3024.05 1685
3024.57 1709
3025.09 1722
3025.61 1663
3026.12 1632
3026.64 1591
3027.16 1599
3027.68 1589
3028.20 1604
3028.72 1558
3029.24 1529
3029.76 1510
3030.28 1511
3030.80 1509
3031.32 1439
3031.84 1478
3032.35 1440
3032.87 1461
3033.39 1414
3033.91 1467
3034.43 1443
3034.95 1468
3035.47 1554
3035.99 1537
3036.51 1579
3037.03 1516
3037.55 1509
3038.07 1535
3038.59 1475
3039.11 1459
3039.63 1385
3040.15 1393
3040.67 1430
3041.19 1420
3041.71 1417
3042.23 1382
3042.75 1413
3043.27 1451
3043.79 1434
3044.31 1457
3044.83 1446
3045.35 1509
3045.87 1476
3046.40 1406
3046.92 1469
3047.44 1562
3047.96 1429
3048.48 1466
3049.00 1458
3049.52 1406
3050.04 1453
3050.56 1448
3051.08 1485
3051.60 1426
3052.12 1380
3052.65 1423
3053.17 1378
3053.69 1338
3054.21 1299
3054.73 1324
3055.25 1386
3055.77 1442
3056.30 1447
3056.82 1433
3057.34 1383
3057.86 1420
3058.38 1412
3058.90 1455
3059.42 1449
3059.95 1422
3060.47 1404
3060.99 1456
3061.51 1447
3062.03 1486
3062.56 1486
3063.08 1424
3063.60 1516
3064.12 1506
3064.64 1577
3065.17 1573
3065.69 1620
3066.21 1635
3066.73 1552
3067.26 1554
3067.78 1601
3068.30 1543
3068.82 1522
3069.35 1572
3069.87 1531
3070.39 1538
3070.91 1520
3071.44 1495
3071.96 1547
3072.48 1545
3073.01 1623
3073.53 1703
3074.05 1652
3074.57 1631
3075.10 1645
3075.62 1657
3076.14 1747
3076.67 1728
3077.19 1760
3077.71 1802
3078.24 1797
3078.76 1851
3079.28 1844
3079.81 1878
3080.33 1863
3080.85 1878
3081.38 1891
3081.90 1942
3082.42 1880
3082.95 1866
3083.47 1864
3084.00 1813
3084.52 1782
3085.04 1847
3085.57 1848
3086.09 1801
3086.62 1710
3087.14 1659
3087.66 1694
3088.19 1709
3088.71 1714
3089.24 1700
3089.76 1675
3090.29 1669
3090.81 1668
3091.33 1717
3091.86 1778
3092.38 1794
3092.91 1736
3093.43 1752
3093.96 1830
3094.48 1820
3095.01 1749
3095.53 1927
3096.06 1930
3096.58 1961
3097.11 1919
3097.63 2023
3098.16 2023
3098.68 2025
3099.21 2156
3099.73 2400
3100.26 2755
3100.78 3120
3101.31 3427
3101.83 3774
3102.36 4018
3102.88 4412
3103.41 4620
3103.93 4568
3104.46 4342
3104.99 4112
3105.51 3878
3106.04 3497
3106.56 3117
3107.09 2779
3107.61 2597
3108.14 2448
3108.67 2240
3109.19 2078
3109.72 1986
3110.24 1966
3110.77 1924
3111.30 1857
3111.82 1872
3112.35 1847
3112.87 1821
3113.40 1865
3113.93 1804
3114.45 1712
3114.98 1673
3115.51 1666
3116.03 1724
3116.56 1688
3117.09 1674
3117.61 1670
3118.14 1635
3118.67 1596
3119.19 1635
3119.72 1701
3120.25 1689
3120.77 1706
3121.30 1706
3121.83 1707
3122.35 1689
3122.88 1758
3123.41 1759
3123.94 1715
3124.46 1684
3124.99 1719
3125.52 1771
3126.05 1761
3126.57 1666
3127.10 1677
3127.63 1648
3128.16 1727
3128.68 1715
3129.21 1593
3129.74 1608
3130.27 1589
3130.79 1552
3131.32 1604
3131.85 1557
3132.38 1580
3132.91 1579
3133.43 1588
3133.96 1574
3134.49 1649
3135.02 1585
3135.55 1597
3136.07 1628
3136.60 1572
3137.13 1488
3137.66 1505
3138.19 1479
3138.72 1491
3139.24 1462
3139.77 1435
3140.30 1452
3140.83 1481
3141.36 1457
3141.89 1407
3142.42 1399
3142.95 1437
3143.47 1415
3144.00 1497
3144.53 1455
3145.06 1486
3145.59 1502
3146.12 1497
3146.65 1459
3147.18 1519
3147.71 1577
3148.24 1605
3148.76 1625
3149.29 1560
3149.82 1646
3150.35 1690
3150.88 1630
3151.41 1616
3151.94 1609
3152.47 1560
3153.00 1577
3153.53 1566
3154.06 1602
3154.59 1579
3155.12 1529
3155.65 1530
3156.18 1570
3156.71 1526
3157.24 1548
3157.77 1585
3158.30 1584
3158.83 1645
3159.36 1571
3159.89 1568
3160.42 1603
3160.95 1485
3161.48 1539
3162.01 1524
3162.54 1626
3163.07 1544
3163.60 1472
3164.13 1484
3164.66 1543
3165.20 1480
3165.73 1471
3166.26 1475
3166.79 1435
3167.32 1421
3167.85 1424
3168.38 1412
3168.91 1414
3169.44 1435
3169.97 1453
3170.50 1479
3171.04 1419
3171.57 1479
3172.10 1525
3172.63 1485
3173.16 1478
3173.69 1586
3174.22 1518
3174.75 1588
3175.29 1625
3175.82 1622
3176.35 1610
3176.88 1559
3177.41 1552
3177.94 1600
3178.48 1522
3179.01 1489
3179.54 1516
3180.07 1525
3180.60 1485
3181.14 1482
3181.67 1385
3182.20 1435
3182.73 1436
3183.26 1388
3183.80 1336
3184.33 1402
3184.86 1437
3185.39 1380
3185.93 1372
3186.46 1443
3186.99 1400
3187.52 1463
3188.06 1382
3188.59 1400
3189.12 1390
3189.65 1410
3190.19 1488
3190.72 1466
3191.25 1478
3191.79 1452
3192.32 1478
3192.85 1465
3193.38 1403
3193.92 1427
3194.45 1510
3194.98 1453
3195.52 1486
3196.05 1529
3196.58 1478
3197.12 1500
3197.65 1585
3198.18 1586
3198.72 1568
3199.25 1542
3199.78 1588
3200.32 1597
3200.85 1592
3201.39 1615
3201.92 1622
3202.45 1711
3202.99 1665
3203.52 1628
3204.05 1635
3204.59 1663
3205.12 1679
3205.66 1770
3206.19 1775
3206.72 1812
3207.26 1806
3207.79 1937
3208.33 1878
3208.86 1904
3209.40 1982
3209.93 2056
3210.47 1980
3211.00 2073
3211.53 2055
3212.07 1949
3212.60 1846
3213.14 1877
3213.67 1845
3214.21 1715
3214.74 1714
3215.28 1682
3215.81 1649
3216.35 1603
3216.88 1563
3217.42 1551
3217.95 1516
3218.49 1519
3219.02 1479
3219.56 1528
3220.09 1465
3220.63 1557
3221.16 1551
3221.70 1619
3222.23 1677
3222.77 1759
3223.31 1731
3223.84 1786
3224.38 1768
3224.91 1705
3225.45 1753
3225.98 1739
3226.52 1748
3227.06 1680
3227.59 1758
3228.13 1757
3228.66 1619
3229.20 1640
3229.74 1684
3230.27 1616
3230.81 1598
3231.34 1545
3231.88 1576
3232.42 1614
3232.95 1604
3233.49 1634
3234.03 1659
3234.56 1671
3235.10 1751
3235.64 1779
3236.17 1767
3236.71 1723
3237.25 1810
3237.78 1866
3238.32 1902
3238.86 1784
3239.39 1738
3239.93 1688
3240.47 1750
3241.00 1695
3241.54 1724
3242.08 1777
3242.61 1737
3243.15 1710
3243.69 1707
3244.23 1793
3244.76 1753
3245.30 1794
3245.84 1830
3246.38 1849
3246.91 1810
3247.45 1855
3247.99 1893
3248.53 2017
3249.06 2063
3249.60 2093
3250.14 2188
3250.68 2419
3251.21 2521
3251.75 2623
3252.29 2817
3252.83 2924
3253.37 3009
3253.90 3045
3254.44 2946
3254.98 2949
3255.52 2827
3256.06 2638
3256.60 2576
3257.13 2398
3257.67 2280
3258.21 2323
3258.75 2237
3259.29 2222
3259.83 2365
3260.36 2335
3260.90 2387
3261.44 2417
3261.98 2543
3262.52 2575
3263.06 2551
3263.60 2677
3264.14 2657
3264.68 2604
3265.21 2733
3265.75 2752
3266.29 2748
3266.83 2691
3267.37 2655
3267.91 2674
3268.45 2453
3268.99 2315
3269.53 2339
3270.07 2278
3270.61 2184
3271.15 2192
3271.69 2084
3272.23 2114
3272.76 2162
3273.30 2096
3273.84 2019
3274.38 2017
3274.92 2060
3275.46 2066
3276.00 2109
3276.54 2099
3277.08 2170
3277.62 2204
3278.16 2190
3278.70 2225
3279.24 2199
3279.78 2178
3280.32 2149
3280.86 2193
3281.41 2231
3281.95 2212
3282.49 2237
3283.03 2267
3283.57 2298
3284.11 2327
3284.65 2312
3285.19 2235
3285.73 2347
3286.27 2355
3286.81 2324
3287.35 2293
3287.89 2343
3288.43 2377
3288.97 2362
3289.52 2513
3290.06 2615
3290.60 2684
3291.14 2775
3291.68 2902
3292.22 3002
3292.76 3199
3293.30 3330
3293.85 3508
3294.39 3530
3294.93 3690
3295.47 3792
3296.01 3845
3296.55 3883
3297.09 3858
3297.64 3677
3298.18 3655
3298.72 3461
3299.26 3392
3299.80 3169
3300.34 3053
3300.89 3145
3301.43 2994
3301.97 2910
3302.51 2798
3303.06 2795
3303.60 2732
3304.14 2626
3304.68 2770
3305.22 2711
3305.77 2741
3306.31 2659
3306.85 2689
3307.39 2721
3307.94 2754
3308.48 2766
3309.02 2889
3309.56 2960
3310.11 2840
3310.65 2843
3311.19 2884
3311.74 3036
3312.28 3028
3312.82 2914
3313.36 2867
3313.91 2939
3314.45 3002
3314.99 3150
3315.54 3234
3316.08 3376
3316.62 3559
3317.17 3715
3317.71 4039
3318.25 4242
3318.80 4408
3319.34 4585
3319.88 4663
3320.43 4869
3320.97 4781
3321.51 4835
3322.06 4714
3322.60 4622
3323.14 4494
3323.69 4377
3324.23 4188
3324.78 4017
3325.32 3945
3325.86 3908
3326.41 3767
3326.95 3786
3327.50 3778
3328.04 3783
3328.59 3798
3329.13 3913
3329.67 4129
3330.22 4564
3330.76 5282
3331.31 6354
3331.85 7547
3332.40 9149
3332.94 10894
3333.49 12941
3334.03 15294
3334.57 17563
3335.12 19582
3335.66 21003
3336.21 21942
3336.75 22059
3337.30 21406
3337.84 20343
3338.39 18688
3338.93 16542
3339.48 14425
3340.02 12345
3340.57 10342
3341.11 8479
3341.66 7096
3342.20 5988
3342.75 5032
3343.30 4328
3343.84 3882
3344.39 3412
3344.93 3171
3345.48 3014
3346.02 2882
3346.57 2772
3347.11 2728
3347.66 2719
3348.21 2605
3348.75 2448
3349.30 2494
3349.84 2384
3350.39 2305
3350.94 2304
3351.48 2223
3352.03 2308
3352.57 2285
3353.12 2296
3353.67 2329
3354.21 2320
3354.76 2291
3355.31 2341
3355.85 2457
3356.40 2448
3356.95 2446
3357.49 2355
3358.04 2366
3358.59 2337
3359.13 2390
3359.68 2290
3360.23 2320
3360.77 2298
3361.32 2355
3361.87 2377
3362.41 2505
3362.96 2526
3363.51 2363
3364.05 2505
3364.60 2514
3365.15 2481
3365.70 2424
3366.24 2384
3366.79 2293
3367.34 2291
3367.89 2325
3368.43 2327
3368.98 2398
3369.53 2370
3370.08 2419
3370.62 2534
3371.17 2723
3371.72 2796
3372.27 2999
3372.81 3129
3373.36 3244
3373.91 3324
3374.46 3411
3375.01 3378
3375.55 3225
3376.10 3035
3376.65 2978
3377.20 2767
3377.75 2591
3378.30 2460
3378.84 2302
3379.39 2284
3379.94 2121
3380.49 2094
3381.04 2028
3381.59 1937
3382.13 1896
3382.68 1861
3383.23 1908
3383.78 1971
3384.33 1871
3384.88 1789
3385.43 1820
3385.98 1839
3386.52 1831
3387.07 1842
3387.62 1786
3388.17 1784
3388.72 1809
3389.27 1779
3389.82 1829
3390.37 1814
3390.92 1816
3391.47 1768
3392.02 1765
3392.57 1755
3393.12 1862
3393.66 1813
3394.21 1867
3394.76 1820
3395.31 1804
3395.86 1884
3396.41 1912
3396.96 1974
3397.51 1961
3398.06 2009
3398.61 2009
3399.16 1987
3399.71 2042
3400.26 1997
3400.81 1978
3401.36 1960
3401.91 1940
3402.46 1920
3403.01 1856
3403.56 1839
3404.11 1800
3404.66 1754
3405.21 1781
3405.77 1713
3406.32 1722
3406.87 1723
3407.42 1687
3407.97 1746
3408.52 1780
3409.07 1776
3409.62 1807
3410.17 1834
3410.72 1896
3411.27 1829
3411.82 1848
3412.37 1932
3412.93 1921
3413.48 1972
3414.03 1919
3414.58 1933
3415.13 1907
3415.68 1788
3416.23 1784
3416.78 1816
3417.34 1787
3417.89 1806
3418.44 1730
3418.99 1790
3419.54 1721
3420.09 1639
3420.65 1669
3421.20 1679
3421.75 1658
3422.30 1673
3422.85 1653
3423.40 1655
3423.96 1578
3424.51 1641
3425.06 1677
3425.61 1575
3426.17 1576
3426.72 1495
3427.27 1557
3427.82 1570
3428.37 1587
3428.93 1524
3429.48 1531
3430.03 1506
3430.58 1597
3431.14 1525
3431.69 1521
3432.24 1491
3432.79 1468
3433.35 1462
3433.90 1542
3434.45 1561
3435.01 1560
3435.56 1556
3436.11 1630
3436.66 1599
3437.22 1665
3437.77 1671
3438.32 1601
3438.88 1604
3439.43 1674
3439.98 1582
3440.54 1593
3441.09 1585
3441.64 1626
3442.20 1539
3442.75 1611
3443.30 1579
3443.86 1542
3444.41 1487
3444.96 1534
3445.52 1568
3446.07 1483
3446.63 1542
3447.18 1545
3447.73 1617
3448.29 1578
3448.84 1546
3449.40 1508
3449.95 1499
3450.50 1455
3451.06 1490
3451.61 1455
3452.17 1504
3452.72 1516
3453.27 1429
3453.83 1464
3454.38 1472
3454.94 1449
3455.49 1443
3456.05 1531
3456.60 1517
3457.16 1448
3457.71 1520
3458.27 1503
3458.82 1552
3459.38 1566
3459.93 1509
3460.49 1493
3461.04 1559
3461.60 1672
3462.15 1614
3462.71 1616
3463.26 1656
3463.82 1635
3464.37 1637
3464.93 1676
3465.48 1684
3466.04 1674
3466.59 1693
3467.15 1776
3467.70 1698
3468.26 1725
3468.81 1762
3469.37 1776
3469.93 1716
3470.48 1726
3471.04 1828
3471.59 1798
3472.15 1793
3472.70 1827
3473.26 1817
3473.82 1781
3474.37 1838
3474.93 1832
3475.48 1847
3476.04 1806
3476.60 1830
3477.15 1887
3477.71 1975
3478.27 1964
3478.82 2005
3479.38 2029
3479.93 1909
3480.49 2081
3481.05 2065
3481.60 2081
3482.16 2093
3482.72 2103
3483.27 2141
3483.83 2143
3484.39 2190
3484.95 2134
3485.50 2161
3486.06 2155
3486.62 2171
3487.17 2260
3487.73 2362
3488.29 2461
3488.84 2758
3489.40 3163
3489.96 3532
3490.52 3983
3491.07 4284
3491.63 4482
3492.19 4746
3492.75 4950
3493.30 4975
3493.86 4779
3494.42 4367
3494.98 4088
3495.53 3720
3496.09 3374
3496.65 3018
3497.21 2774
3497.77 2633
3498.32 2542
3498.88 2349
3499.44 2394
3500.00 2383
3500.56 2439
3501.11 2451
3501.67 2620
3502.23 2697
3502.79 2740
3503.35 3123
3503.91 3125
3504.46 3244
3505.02 3331
3505.58 3281
3506.14 3261
3506.70 3172
3507.26 3128
3507.81 2931
3508.37 2836
3508.93 2702
3509.49 2531
3510.05 2426
3510.61 2311
3511.17 2230
3511.73 2152
3512.29 2035
3512.85 1976
3513.40 1939
3513.96 1859
3514.52 1787
3515.08 1788
3515.64 1792
3516.20 1748
3516.76 1723
3517.32 1790
3517.88 1686
3518.44 1719
3519.00 1739
3519.56 1681
3520.12 1674
3520.68 1625
3521.24 1763
3521.80 1704
3522.36 1644
3522.92 1690
3523.48 1758
3524.04 1823
3524.60 1732
3525.16 1774
3525.72 1758
3526.28 1738
3526.84 1720
3527.40 1730
3527.96 1735
3528.52 1733
3529.08 1748
3529.64 1718
3530.20 1682
3530.76 1639
3531.32 1680
3531.88 1654
3532.44 1616
3533.00 1680
3533.56 1689
3534.12 1735
3534.68 1694
3535.25 1674
3535.81 1676
3536.37 1734
3536.93 1767
3537.49 1694
3538.05 1662
3538.61 1621
3539.17 1653
3539.73 1599
3540.30 1562
3540.86 1641
3541.42 1681
3541.98 1795
3542.54 1801
3543.10 1774
3543.66 1787
3544.23 1788
3544.79 1791
3545.35 1731
3545.91 1758
3546.47 1714
3547.03 1673
3547.60 1656
3548.16 1676
3548.72 1710
3549.28 1612
3549.84 1618
3550.41 1612
3550.97 1657
3551.53 1648
3552.09 1589
3552.65 1651
3553.22 1642
3553.78 1582
3554.34 1596
3554.90 1527
3555.47 1560
3556.03 1572
3556.59 1604
3557.15 1559
3557.72 1553
3558.28 1559
3558.84 1631
3559.41 1607
3559.97 1666
3560.53 1661
3561.09 1624
3561.66 1608
3562.22 1527
3562.78 1677
3563.35 1709
3563.91 1647
3564.47 1625
3565.04 1670
3565.60 1596
3566.16 1667
3566.73 1678
3567.29 1678
3567.85 1714
3568.42 1625
3568.98 1581
3569.54 1548
3570.11 1537
3570.67 1536
3571.23 1656
3571.80 1651
3572.36 1702
3572.93 1745
3573.49 1749
3574.05 1870
3574.62 1938
3575.18 2102
3575.75 2148
3576.31 2231
3576.87 2254
3577.44 2336
3578.00 2334
3578.57 2274
3579.13 2291
3579.70 2275
3580.26 2191
3580.82 2075
3581.39 1973
3581.95 1981
3582.52 1801
3583.08 1735
3583.65 1775
3584.21 1624
3584.78 1605
3585.34 1534
3585.91 1520
3586.47 1487
3587.04 1466
3587.60 1415
3588.17 1468
3588.73 1494
3589.30 1500
3589.86 1493
3590.43 1477
3590.99 1461
3591.56 1510
3592.12 1467
3592.69 1415
3593.25 1443
3593.82 1482
3594.39 1486
3594.95 1488
3595.52 1472
3596.08 1520
3596.65 1549
3597.21 1632
3597.78 1591
3598.35 1612
3598.91 1601
3599.48 1609
3600.04 1613
3600.61 1617
3601.18 1612
3601.74 1548
3602.31 1598
3602.87 1602
3603.44 1554
3604.01 1518
3604.57 1501
3605.14 1544
3605.71 1521
3606.27 1476
3606.84 1481
3607.41 1476
3607.97 1469
3608.54 1500
3609.11 1500
3609.67 1485
3610.24 1471
3610.81 1502
3611.37 1499
3611.94 1479
3612.51 1571
3613.07 1616
3613.64 1776
3614.21 1955
3614.78 2029
3615.34 2281
3615.91 2609
3616.48 2787
3617.04 3024
3617.61 3133
3618.18 3147
3618.75 3254
3619.31 3244
3619.88 3131
3620.45 2968
3621.02 2681
3621.58 2569
3622.15 2426
3622.72 2198
3623.29 2022
3623.86 1840
3624.42 1811
3624.99 1681
3625.56 1596
3626.13 1537
3626.70 1556
3627.26 1528
3627.83 1518
3628.40 1450
3628.97 1464
3629.54 1460
3630.11 1468
3630.67 1453
3631.24 1459
3631.81 1465
3632.38 1460
3632.95 1468
3633.52 1445
3634.08 1417
3634.65 1412
3635.22 1408
3635.79 1440
3636.36 1375
3636.93 1434
3637.50 1489
3638.07 1485
3638.64 1474
3639.20 1468
3639.77 1505
3640.34 1485
3640.91 1540
3641.48 1603
3642.05 1652
3642.62 1588
3643.19 1587
3643.76 1638
3644.33 1705
3644.90 1736
3645.47 1669
3646.04 1658
3646.61 1757
3647.18 1788
3647.75 1772
3648.32 1739
3648.89 1776
3649.46 1806
3650.03 1736
3650.60 1771
3651.17 1768
3651.74 1751
3652.31 1658
3652.88 1733
3653.45 1759
3654.02 1738
3654.59 1808
3655.16 1733
3655.73 1735
3656.30 1702
3656.87 1673
3657.44 1693
3658.01 1601
3658.58 1598
3659.15 1737
3659.72 1756
3660.29 1718
3660.86 1680
3661.43 1616
3662.00 1661
3662.58 1615
3663.15 1583
3663.72 1561
3664.29 1560
3664.86 1651
3665.43 1560
3666.00 1604
3666.57 1686
3667.14 1678
3667.72 1677
3668.29 1613
3668.86 1645
3669.43 1642
3670.00 1610
3670.57 1588
3671.14 1595
3671.72 1621
3672.29 1625
3672.86 1504
3673.43 1541
3674.00 1553
3674.57 1569
3675.15 1598
3675.72 1664
3676.29 1655
3676.86 1644
3677.43 1577
3678.01 1640
3678.58 1604
3679.15 1654
3679.72 1676
3680.30 1652
3680.87 1570
3681.44 1474
3682.01 1490
3682.58 1470
3683.16 1486
3683.73 1519
3684.30 1500
3684.88 1452
3685.45 1491
3686.02 1481
3686.59 1469
3687.17 1497
3687.74 1537
3688.31 1574
3688.88 1554
3689.46 1623
3690.03 1590
3690.60 1650
3691.18 1637
3691.75 1644
3692.32 1659
3692.90 1652
3693.47 1633
3694.04 1542
3694.62 1475
3695.19 1450
3695.76 1445
3696.34 1446
3696.91 1477
3697.48 1482
3698.06 1464
3698.63 1443
3699.21 1402
3699.78 1405
3700.35 1477
3700.93 1513
3701.50 1509
3702.08 1452
3702.65 1392
3703.22 1447
3703.80 1478
3704.37 1548
3704.95 1522
3705.52 1499
3706.09 1536
3706.67 1520
3707.24 1547
3707.82 1603
3708.39 1516
3708.97 1506
3709.54 1538
3710.12 1504
3710.69 1498
3711.26 1490
3711.84 1419
3712.41 1410
3712.99 1435
3713.56 1409
3714.14 1490
3714.71 1495
3715.29 1459
3715.86 1415
3716.44 1476
3717.01 1554
3717.59 1507
3718.16 1451
3718.74 1517
3719.32 1491
3719.89 1474
3720.47 1447
3721.04 1397
3721.62 1393
3722.19 1444
3722.77 1467
3723.34 1386
3723.92 1402
3724.49 1376
3725.07 1389
3725.65 1451
3726.22 1419
3726.80 1409
3727.37 1515
3727.95 1527
3728.53 1602
3729.10 1640
3729.68 1797
3730.25 1913
3730.83 2113
3731.41 2222
3731.98 2258
3732.56 2344
3733.14 2431
3733.71 2487
3734.29 2525
3734.87 2438
3735.44 2432
3736.02 2271
3736.60 2122
3737.17 1977
3737.75 1929
3738.33 1938
3738.90 1739
3739.48 1667
3740.06 1582
3740.63 1608
3741.21 1558
3741.79 1533
3742.36 1540
3742.94 1508
3743.52 1437
3744.10 1494
3744.67 1479
3745.25 1433
3745.83 1391
3746.40 1453
3746.98 1474
3747.56 1419
3748.14 1415
3748.71 1508
3749.29 1432
3749.87 1419
3750.45 1457
3751.03 1417
3751.60 1454
3752.18 1479
3752.76 1493
3753.34 1444
3753.92 1475
3754.49 1463
3755.07 1457
3755.65 1413
3756.23 1492
3756.81 1510
3757.38 1518
3757.96 1581
3758.54 1600
3759.12 1649
3759.70 1607
3760.28 1630
3760.85 1677
3761.43 1727
3762.01 1696
3762.59 1793
3763.17 1765
3763.75 1722
3764.33 1716
3764.91 1827
3765.48 1737
3766.06 1684
3766.64 1635
3767.22 1710
3767.80 1647
3768.38 1634
3768.96 1626
3769.54 1617
3770.12 1572
3770.70 1628
3771.28 1542
3771.85 1560
3772.43 1577
3773.01 1474
3773.59 1522
3774.17 1467
3774.75 1544
3775.33 1539
3775.91 1455
3776.49 1444
3777.07 1466
3777.65 1430
3778.23 1510
3778.81 1487
3779.39 1519
3779.97 1450
3780.55 1500
3781.13 1433
3781.71 1488
3782.29 1426
3782.87 1459
3783.45 1432
3784.03 1441
3784.61 1447
3785.19 1471
3785.77 1519
3786.35 1510
3786.93 1521
3787.51 1543
3788.10 1554
3788.68 1519
3789.26 1559
3789.84 1562
3790.42 1555
3791.00 1532
3791.58 1552
3792.16 1560
3792.74 1547
3793.32 1582
3793.90 1567
3794.48 1572
3795.07 1624
3795.65 1608
3796.23 1514
3796.81 1595
3797.39 1572
3797.97 1572
3798.55 1617
3799.14 1629
3799.72 1770
3800.30 1806
3800.88 1766
3801.46 1755
3802.04 1830
3802.62 1836
3803.21 1783
3803.79 1783
3804.37 1776
3804.95 1838
3805.53 1861
3806.12 1870
3806.70 1956
3807.28 2028
3807.86 2084
3808.44 2112
3809.03 2116
3809.61 2265
3810.19 2266
3810.77 2172
3811.36 2105
3811.94 2117
3812.52 2142
3813.10 2086
3813.69 2120
3814.27 2076
3814.85 2056
3815.43 2125
3816.02 2104
3816.60 2092
3817.18 1958
3817.77 1932
3818.35 1856
3818.93 1816
3819.51 1812
3820.10 1829
3820.68 1823
3821.26 1833
3821.85 1883
3822.43 1822
3823.01 1813
3823.60 1783
3824.18 1765
3824.76 1762
3825.35 1746
3825.93 1662
3826.51 1620
3827.10 1634
3827.68 1595
3828.27 1635
3828.85 1618
3829.43 1632
3830.02 1635
3830.60 1609
3831.18 1621
3831.77 1675
3832.35 1743
3832.94 1715
3833.52 1712
3834.10 1660
3834.69 1684
3835.27 1708
3835.86 1742
3836.44 1685
3837.03 1620
3837.61 1660
3838.19 1717
3838.78 1686
3839.36 1658
3839.95 1611
3840.53 1637
3841.12 1648
3841.70 1661
3842.29 1609
3842.87 1618
3843.46 1686
3844.04 1760
3844.63 1745
3845.21 1717
3845.80 1804
3846.38 1864
3846.97 1854
3847.55 1774
3848.14 1803
3848.72 1745
3849.31 1731
3849.89 1776
3850.48 1725
3851.06 1654
3851.65 1661
3852.23 1717
3852.82 1729
3853.41 1710
3853.99 1734
3854.58 1635
3855.16 1720
3855.75 1773
3856.33 1850
3856.92 2006
3857.51 2240
3858.09 2426
3858.68 2674
3859.26 3075
3859.85 3364
3860.44 3629
3861.02 3841
3861.61 3959
3862.20 4062
3862.78 4125
3863.37 3981
3863.95 3587
3864.54 3407
3865.13 3165
3865.71 2817
3866.30 2640
3866.89 2372
3867.47 2162
3868.06 1959
3868.65 1841
3869.23 1737
3869.82 1710
3870.41 1708
3870.99 1713
3871.58 1790
3872.17 1749
3872.76 1767
3873.34 1760
3873.93 1706
3874.52 1678
3875.10 1675
3875.69 1664
3876.28 1660
3876.87 1583
3877.45 1546
3878.04 1577
3878.63 1589
3879.22 1600
3879.80 1549
3880.39 1574
3880.98 1544
3881.57 1552
3882.15 1538
3882.74 1539
3883.33 1540
3883.92 1593
3884.51 1516
3885.09 1529
3885.68 1508
3886.27 1634
3886.86 1633
3887.45 1694
3888.04 1715
3888.62 1733
3889.21 1802
3889.80 1800
3890.39 1850
3890.98 1885
3891.57 1838
3892.15 1787
3892.74 1812
3893.33 1800
3893.92 1801
3894.51 1768
3895.10 1773
3895.69 1810
3896.28 1756
3896.86 1717
3897.45 1686
3898.04 1752
3898.63 1846
3899.22 1753
3899.81 1740
3900.40 1715
3900.99 1714
3901.58 1741
3902.17 1687
3902.76 1665
3903.34 1613
3903.93 1583
3904.52 1532
3905.11 1519
3905.70 1498
3906.29 1525
3906.88 1493
3907.47 1467
3908.06 1523
3908.65 1502
3909.24 1447
3909.83 1397
3910.42 1400
3911.01 1446
3911.60 1482
3912.19 1473
3912.78 1441
3913.37 1392
3913.96 1405
3914.55 1363
3915.14 1381
3915.73 1346
3916.32 1370
3916.91 1454
3917.50 1430
3918.09 1338
3918.68 1374
3919.28 1422
3919.87 1405
3920.46 1379
3921.05 1336
3921.64 1313
3922.23 1404
3922.82 1399
3923.41 1378
3924.00 1353
3924.59 1346
3925.18 1328
3925.77 1399
3926.37 1348
3926.96 1347
3927.55 1351
3928.14 1350
3928.73 1310
3929.32 1308
3929.91 1358
3930.51 1324
3931.10 1330
3931.69 1290
3932.28 1280
3932.87 1310
3933.46 1312
3934.05 1322
3934.65 1322
3935.24 1341
3935.83 1318
3936.42 1323
3937.01 1328
3937.61 1326
3938.20 1404
3938.79 1436
3939.38 1351
3939.97 1415
3940.57 1437
3941.16 1395
3941.75 1398
3942.34 1402
3942.94 1449
3943.53 1481
3944.12 1477
3944.71 1490
3945.31 1437
3945.90 1431
3946.49 1389
3947.08 1380
3947.68 1351
3948.27 1330
3948.86 1355
3949.45 1333
3950.05 1318
3950.64 1306
3951.23 1337
3951.83 1325
3952.42 1346
3953.01 1308
3953.61 1321
3954.20 1289
3954.79 1301
3955.39 1384
3955.98 1363
3956.57 1357
3957.17 1383
3957.76 1367
3958.35 1466
3958.95 1380
3959.54 1382
3960.13 1347
3960.73 1361
3961.32 1467
3961.92 1430
3962.51 1387
3963.10 1445
3963.70 1488
3964.29 1459
3964.88 1436
3965.48 1482
3966.07 1489
3966.67 1577
3967.26 1598
3967.86 1598
3968.45 1520
3969.04 1551
3969.64 1507
3970.23 1454
3970.83 1444
3971.42 1402
3972.02 1379
3972.61 1384
3973.21 1442
3973.80 1423
3974.40 1481
3974.99 1529
3975.58 1451
3976.18 1478
3976.77 1506
3977.37 1502
3977.96 1511
3978.56 1528
3979.15 1533
3979.75 1513
3980.35 1444
3980.94 1485
3981.54 1483
3982.13 1532
3982.73 1506
3983.32 1476
3983.92 1471
3984.51 1458
3985.11 1463
3985.70 1461
3986.30 1464
3986.90 1405
3987.49 1421
3988.09 1484
3988.68 1481
3989.28 1456
3989.87 1470
3990.47 1445
3991.07 1546
3991.66 1515
3992.26 1467
3992.85 1484
3993.45 1480
3994.05 1526
3994.64 1485
3995.24 1502
3995.84 1537
3996.43 1569
3997.03 1580
3997.62 1561
3998.22 1605
3998.82 1568
3999.41 1550
4000.01 1529
4000.61 1557
4001.20 1555
4001.80 1522
4002.40 1455
4003.00 1494
4003.59 1399
4004.19 1511
4004.79 1509
4005.38 1506
4005.98 1489
4006.58 1470
4007.17 1484
4007.77 1457
4008.37 1494
4008.97 1523
4009.56 1485
4010.16 1506
4010.76 1476
4011.36 1457
4011.95 1483
4012.55 1521
4013.15 1555
4013.75 1595
4014.34 1585
4014.94 1653
4015.54 1686
4016.14 1720
4016.74 1794
4017.33 1835
4017.93 1862
4018.53 1779
4019.13 1701
4019.73 1653
4020.32 1672
4020.92 1558
4021.52 1548
4022.12 1535
4022.72 1493
4023.32 1475
4023.91 1470
4024.51 1468
4025.11 1444
4025.71 1444
4026.31 1453
4026.91 1426
4027.51 1414
4028.10 1469
4028.70 1531
4029.30 1541
4029.90 1459
4030.50 1520
4031.10 1521
4031.70 1452
4032.30 1414
4032.90 1447
4033.49 1437
4034.09 1457
4034.69 1371
4035.29 1446
4035.89 1453
4036.49 1421
4037.09 1460
4037.69 1361
4038.29 1357
4038.89 1319
4039.49 1438
4040.09 1362
4040.69 1353
4041.29 1307
4041.89 1367
4042.49 1317
4043.09 1407
4043.69 1370
4044.29 1355
4044.89 1384
4045.49 1367
4046.09 1421
4046.69 1396
4047.29 1334
4047.89 1343
4048.49 1372
4049.09 1341
4049.69 1393
4050.29 1373
4050.89 1391
4051.49 1383
4052.09 1394
4052.69 1420
4053.29 1396
4053.89 1397
4054.49 1395
4055.09 1341
4055.69 1385
4056.30 1331
4056.90 1367
4057.50 1318
4058.10 1372
4058.70 1359
4059.30 1360
4059.90 1385
4060.50 1398
4061.10 1384
4061.71 1412
4062.31 1436
4062.91 1501
4063.51 1539
4064.11 1585
4064.71 1610
4065.31 1665
4065.92 1672
4066.52 1604
4067.12 1665
4067.72 1684
4068.32 1623
4068.92 1586
4069.53 1509
4070.13 1483
4070.73 1388
4071.33 1310
4071.93 1355
4072.54 1341
4073.14 1304
4073.74 1297
4074.34 1294
4074.94 1288
4075.55 1361
4076.15 1346
4076.75 1311
4077.35 1243
4077.96 1198
4078.56 1194
4079.16 1222
4079.76 1246
4080.37 1296
4080.97 1306
4081.57 1248
4082.17 1187
4082.78 1197
4083.38 1135
4083.98 1174
4084.59 1212
4085.19 1168
4085.79 1219
4086.39 1265
4087.00 1224
4087.60 1213
4088.20 1232
4088.81 1221
4089.41 1237
4090.01 1284
4090.62 1296
4091.22 1310
4091.82 1332
4092.43 1352
4093.03 1297
4093.63 1312
4094.24 1341
4094.84 1330
4095.45 1318
4096.05 1350
4096.65 1313
4097.26 1326
4097.86 1297
4098.47 1348
4099.07 1357
4099.67 1300
4100.28 1333
4100.88 1360
4101.49 1334
4102.09 1334
4102.69 1320
4103.30 1271
4103.90 1265
4104.51 1202
4105.11 1259
4105.72 1259
4106.32 1258
4106.93 1249
4107.53 1203
4108.13 1188
4108.74 1238
4109.34 1257
4109.95 1247
4110.55 1249
4111.16 1176
4111.76 1167
4112.37 1196
4112.97 1177
4113.58 1215
4114.18 1224
4114.79 1278
4115.39 1284
4116.00 1271
4116.60 1290
4117.21 1272
4117.82 1298
4118.42 1252
4119.03 1268
4119.63 1225
4120.24 1251
4120.84 1238
4121.45 1253
4122.05 1267
4122.66 1253
4123.27 1260
4123.87 1259
4124.48 1270
4125.08 1263
4125.69 1250
4126.30 1226
4126.90 1250
4127.51 1187
4128.11 1248
4128.72 1243
4129.33 1245
4129.93 1241
4130.54 1300
4131.15 1311
4131.75 1269
4132.36 1256
4132.96 1296
4133.57 1327
4134.18 1317
4134.78 1407
4135.39 1465
4136.00 1489
4136.60 1420
4137.21 1471
4137.82 1472
4138.43 1433
4139.03 1491
4139.64 1475
4140.25 1476
4140.85 1533
4141.46 1618
4142.07 1598
4142.68 1579
4143.28 1593
4143.89 1495
4144.50 1579
4145.10 1587
4145.71 1538
4146.32 1549
4146.93 1474
4147.53 1484
4148.14 1418
4148.75 1393
4149.36 1349
4149.97 1305
4150.57 1257
4151.18 1275
4151.79 1240
4152.40 1279
4153.00 1278
4153.61 1221
4154.22 1261
4154.83 1253
4155.44 1239
4156.05 1198
4156.65 1237
4157.26 1286
4157.87 1211
4158.48 1252
4159.09 1220
4159.70 1251
4160.30 1273
4160.91 1284
4161.52 1269
4162.13 1289
4162.74 1371
4163.35 1364
4163.96 1319
4164.56 1377
4165.17 1384
4165.78 1354
4166.39 1340
4167.00 1397
4167.61 1392
4168.22 1429
4168.83 1439
4169.44 1482
4170.05 1534
4170.66 1542
4171.26 1569
4171.87 1577
4172.48 1540
4173.09 1579
4173.70 1629
4174.31 1609
4174.92 1532
4175.53 1530
4176.14 1522
4176.75 1463
4177.36 1464
4177.97 1469
4178.58 1427
4179.19 1356
4179.80 1307
4180.41 1316
4181.02 1376
4181.63 1338
4182.24 1313
4182.85 1284
4183.46 1276
4184.07 1238
4184.68 1277
4185.29 1350
4185.90 1304
4186.51 1343
4187.12 1310
4187.73 1238
4188.34 1265
4188.95 1263
4189.56 1286
4190.18 1353
4190.79 1284
4191.40 1277
4192.01 1306
4192.62 1276
4193.23 1293
4193.84 1394
4194.45 1413
4195.06 1438
4195.67 1368
4196.28 1361
4196.90 1377
4197.51 1413
4198.12 1397
4198.73 1344
4199.34 1324
4199.95 1357
4200.56 1313
4201.18 1334
4201.79 1349
4202.40 1332
4203.01 1355
4203.62 1326
4204.23 1288
4204.85 1348
4205.46 1414
4206.07 1416
4206.68 1388
4207.29 1355
4207.90 1413
4208.52 1388
4209.13 1345
4209.74 1385
4210.35 1409
4210.97 1423
4211.58 1416
4212.19 1431
4212.80 1466
4213.41 1433
4214.03 1450
4214.64 1503
4215.25 1497
4215.86 1472
4216.48 1587
4217.09 1626
4217.70 1549
4218.32 1629
4218.93 1679
4219.54 1739
4220.15 1850
4220.77 1885
4221.38 1945
4221.99 1975
4222.61 1898
4223.22 1872
4223.83 1894
4224.44 1946
4225.06 1912
4225.67 2030
4226.28 2035
4226.90 2025
4227.51 2009
4228.13 2002
4228.74 1981
4229.35 1988
4229.97 1931
4230.58 1870
4231.19 1849
4231.81 1703
4232.42 1668
4233.03 1617
4233.65 1587
4234.26 1606
4234.88 1563
4235.49 1560
4236.10 1530
4236.72 1525
4237.33 1475
4237.95 1469
4238.56 1448
4239.17 1430
4239.79 1471
4240.40 1452
4241.02 1447
4241.63 1425
4242.25 1476
4242.86 1532
4243.48 1501
4244.09 1474
4244.71 1456
4245.32 1509
4245.93 1452
4246.55 1462
4247.16 1458
4247.78 1445
4248.39 1410
4249.01 1419
4249.62 1433
4250.24 1418
4250.85 1450
4251.47 1434
4252.08 1461
4252.70 1432
4253.32 1464
4253.93 1398
4254.55 1433
4255.16 1464
4255.78 1467
4256.39 1382
4257.01 1449
4257.62 1439
4258.24 1461
4258.85 1478
4259.47 1488
4260.09 1539
4260.70 1540
4261.32 1542
4261.93 1688
4262.55 1735
4263.17 1730
4263.78 1689
4264.40 1704
4265.01 1632
4265.63 1607
4266.25 1556
4266.86 1590
4267.48 1613
4268.10 1559
4268.71 1521
4269.33 1488
4269.94 1503
4270.56 1470
4271.18 1438
4271.79 1449
4272.41 1426
4273.03 1489
4273.64 1555
4274.26 1553
4274.88 1585
4275.49 1550
4276.11 1651
4276.73 1652
4277.35 1690
4277.96 1715
4278.58 1665
4279.20 1643
4279.81 1647
4280.43 1588
4281.05 1569
4281.67 1533
4282.28 1512
4282.90 1543
4283.52 1505
4284.14 1403
4284.75 1368
4285.37 1390
4285.99 1351
4286.61 1365
4287.22 1409
4287.84 1340
4288.46 1411
4289.08 1323
4289.70 1311
4290.31 1317
4290.93 1291
4291.55 1349
4292.17 1301
4292.79 1338
4293.40 1325
4294.02 1298
4294.64 1312
4295.26 1324
4295.88 1272
4296.50 1362
4297.11 1409
4297.73 1308
4298.35 1389
4298.97 1394
4299.59 1402
4300.21 1372
4300.83 1384
4301.44 1438
4302.06 1403
4302.68 1429
4303.30 1418
4303.92 1396
4304.54 1409
4305.16 1442
4305.78 1377
4306.40 1363
4307.02 1443
4307.63 1492
4308.25 1415
4308.87 1460
4309.49 1399
4310.11 1380
4310.73 1391
4311.35 1407
4311.97 1394
4312.59 1439
4313.21 1572
4313.83 1501
4314.45 1510
4315.07 1513
4315.69 1507
4316.31 1501
4316.93 1506
4317.55 1472
4318.17 1592
4318.79 1561
4319.41 1536
4320.03 1504
4320.65 1542
4321.27 1513
4321.89 1491
4322.51 1520
4323.13 1642
4323.75 1646
4324.37 1695
4324.99 1640
4325.61 1684
4326.23 1727
4326.85 1757
4327.47 1763
4328.09 1804
4328.71 1846
4329.33 1985
4329.96 2105
4330.58 2298
4331.20 2403
4331.82 2499
4332.44 2627
4333.06 2711
4333.68 2753
4334.30 2763
4334.92 2616
4335.54 2544
4336.17 2622
4336.79 2625
4337.41 2406
4338.03 2400
4338.65 2421
4339.27 2278
4339.89 2287
4340.52 2252
4341.14 2191
4341.76 2179
4342.38 2151
4343.00 2255
4343.62 2316
4344.25 2390
4344.87 2635
4345.49 2899
4346.11 2980
4346.73 3123
4347.36 3004
4347.98 2902
4348.60 2880
4349.22 2825
4349.84 2660
4350.47 2579
4351.09 2432
4351.71 2377
4352.33 2315
4352.96 2272
4353.58 2091
4354.20 2057
4354.82 1993
4355.45 1950
4356.07 1909
4356.69 1851
4357.31 1767
4357.94 1764
4358.56 1711
4359.18 1747
4359.81 1750
4360.43 1746
4361.05 1771
4361.68 1756
4362.30 1619
4362.92 1610
4363.55 1699
4364.17 1699
4364.79 1606
4365.42 1629
4366.04 1589
4366.66 1595
4367.29 1543
4367.91 1525
4368.53 1549
4369.16 1599
4369.78 1608
4370.40 1502
4371.03 1495
4371.65 1534
4372.27 1570
4372.90 1526
4373.52 1471
4374.15 1506
4374.77 1551
4375.39 1470
4376.02 1499
4376.64 1494
4377.27 1515
4377.89 1549
4378.52 1654
4379.14 1644
4379.76 1654
4380.39 1613
4381.01 1613
4381.64 1685
4382.26 1668
4382.89 1664
4383.51 1647
4384.14 1607
4384.76 1639
4385.39 1612
4386.01 1599
4386.64 1592
4387.26 1607
4387.89 1606
4388.51 1591
4389.14 1622
4389.76 1737
4390.39 1780
4391.01 1821
4391.64 1785
4392.26 1744
4392.89 1711
4393.51 1678
4394.14 1669
4394.76 1661
4395.39 1560
4396.01 1596
4396.64 1538
4397.26 1512
4397.89 1520
4398.52 1459
4399.14 1485
4399.77 1457
4400.39 1484
4401.02 1525
4401.65 1430
4402.27 1408
4402.90 1463
4403.52 1396
4404.15 1443
4404.78 1467
4405.40 1500
4406.03 1497
4406.65 1457
4407.28 1472
4407.91 1452
4408.53 1480
4409.16 1473
4409.79 1447
4410.41 1396
4411.04 1439
4411.67 1461
4412.29 1459
4412.92 1431
4413.55 1391
4414.17 1368
4414.80 1393
4415.43 1404
4416.05 1342
4416.68 1382
4417.31 1322
4417.94 1398
4418.56 1438
4419.19 1430
4419.82 1384
4420.44 1377
4421.07 1342
4421.70 1369
4422.33 1347
4422.95 1358
4423.58 1388
4424.21 1293
4424.84 1321
4425.46 1323
4426.09 1278
4426.72 1320
4427.35 1279
4427.97 1221
4428.60 1240
4429.23 1251
4429.86 1227
4430.49 1295
4431.11 1253
4431.74 1247
4432.37 1234
4433.00 1244
4433.63 1282
4434.26 1264
4434.88 1309
4435.51 1272
4436.14 1257
4436.77 1296
4437.40 1320
4438.03 1299
4438.65 1300
4439.28 1332
4439.91 1303
4440.54 1270
4441.17 1285
4441.80 1301
4442.43 1296
4443.06 1307
4443.68 1321
4444.31 1312
4444.94 1327
4445.57 1373
4446.20 1300
4446.83 1370
4447.46 1424
4448.09 1342
4448.72 1335
4449.35 1350
4449.98 1316
4450.61 1324
4451.24 1341
4451.86 1313
4452.49 1275
4453.12 1307
4453.75 1348
4454.38 1403
4455.01 1406
4455.64 1393
4456.27 1435
4456.90 1451
4457.53 1423
4458.16 1450
4458.79 1372
4459.42 1300
4460.05 1313
4460.68 1225
4461.31 1226
4461.94 1250
4462.57 1301
4463.20 1260
4463.83 1267
4464.46 1248
4465.09 1219
4465.72 1268
4466.36 1229
4466.99 1214
4467.62 1274
4468.25 1233
4468.88 1249
4469.51 1256
4470.14 1235
4470.77 1236
4471.40 1224
4472.03 1169
4472.66 1223
4473.29 1222
4473.93 1226
4474.56 1270
4475.19 1237
4475.82 1220
4476.45 1217
4477.08 1240
4477.71 1227
4478.34 1224
4478.98 1245
4479.61 1252
4480.24 1229
4480.87 1255
4481.50 1238
4482.13 1294
4482.76 1322
4483.40 1306
4484.03 1292
4484.66 1306
4485.29 1331
4485.92 1402
4486.56 1380
4487.19 1360
4487.82 1374
4488.45 1404
4489.08 1369
4489.72 1357
4490.35 1322
4490.98 1332
4491.61 1380
4492.25 1368
4492.88 1346
4493.51 1277
4494.14 1310
4494.78 1315
4495.41 1384
4496.04 1404
4496.67 1386
4497.31 1352
4497.94 1393
4498.57 1389
4499.20 1397
4499.84 1449
4500.47 1514
4501.10 1528
4501.74 1570
4502.37 1641
4503.00 1656
4503.64 1658
4504.27 1619
4504.90 1528
4505.53 1565
4506.17 1558
4506.80 1541
4507.43 1554
4508.07 1441
4508.70 1505
4509.34 1444
4509.97 1472
4510.60 1455
4511.24 1472
4511.87 1423
4512.50 1471
4513.14 1456
4513.77 1369
4514.41 1382
4515.04 1452
4515.67 1401
4516.31 1364
4516.94 1381
4517.58 1369
4518.21 1334
4518.84 1346
4519.48 1383
4520.11 1404
4520.75 1459
4521.38 1398
4522.02 1434
4522.65 1474
4523.28 1452
4523.92 1471
4524.55 1500
4525.19 1545
4525.82 1637
4526.46 1759
4527.09 1948
4527.73 2238
4528.36 2311
4529.00 2538
4529.63 2807
4530.27 3069
4530.90 3298
4531.54 3438
4532.17 3400
4532.81 3430
4533.44 3163
4534.08 2951
4534.71 2756
4535.35 2497
4535.99 2234
4536.62 2065
4537.26 1919
4537.89 1755
4538.53 1632
4539.16 1599
4539.80 1472
4540.43 1523
4541.07 1492
4541.71 1404
4542.34 1452
4542.98 1365
4543.61 1383
4544.25 1395
4544.89 1385
4545.52 1421
4546.16 1455
4546.79 1461
4547.43 1460
4548.07 1411
4548.70 1459
4549.34 1602
4549.98 1562
4550.61 1550
4551.25 1512
4551.89 1481
4552.52 1460
4553.16 1412
4553.80 1373
4554.43 1400
4555.07 1382
4555.71 1382
4556.34 1354
4556.98 1361
4557.62 1389
4558.25 1411
4558.89 1432
4559.53 1494
4560.16 1415
4560.80 1513
4561.44 1443
4562.08 1440
4562.71 1539
4563.35 1482
4563.99 1476
4564.63 1487
4565.26 1524
4565.90 1539
4566.54 1530
4567.18 1602
4567.81 1621
4568.45 1613
4569.09 1618
4569.73 1649
4570.36 1686
4571.00 1695
4571.64 1683
4572.28 1669
4572.92 1656
4573.55 1633
4574.19 1587
4574.83 1575
4575.47 1606
4576.11 1487
4576.75 1443
4577.38 1431
4578.02 1381
4578.66 1447
4579.30 1405
4579.94 1355
4580.58 1355
4581.21 1306
4581.85 1380
4582.49 1337
4583.13 1349
4583.77 1416
4584.41 1391
4585.05 1435
4585.69 1494
4586.32 1513
4586.96 1479
4587.60 1475
4588.24 1461
4588.88 1510
4589.52 1501
4590.16 1480
4590.80 1555
4591.44 1516
4592.08 1455
4592.72 1451
4593.36 1478
4594.00 1392
4594.63 1377
4595.27 1382
4595.91 1340
4596.55 1288
4597.19 1288
4597.83 1322
4598.47 1360
4599.11 1314
4599.75 1320
4600.39 1334
4601.03 1305
4601.67 1316
4602.31 1334
4602.95 1363
4603.59 1400
4604.23 1403
4604.87 1344
4605.51 1297
4606.15 1278
4606.79 1360
4607.43 1351
4608.08 1360
4608.72 1352
4609.36 1343
4610.00 1360
4610.64 1367
4611.28 1358
4611.92 1324
4612.56 1358
4613.20 1348
4613.84 1343
4614.48 1302
4615.12 1299
4615.76 1316
4616.41 1324
4617.05 1293
4617.69 1310
4618.33 1305
4618.97 1269
4619.61 1226
4620.25 1239
4620.89 1209
4621.54 1180
4622.18 1238
4622.82 1208
4623.46 1178
4624.10 1182
4624.74 1256
4625.38 1229
4626.03 1171
4626.67 1254
4627.31 1223
4627.95 1182
4628.59 1238
4629.24 1289
4629.88 1296
4630.52 1301
4631.16 1309
4631.80 1335
4632.45 1362
4633.09 1409
4633.73 1410
4634.37 1397
4635.02 1365
4635.66 1351
4636.30 1356
4636.94 1423
4637.58 1412
4638.23 1373
4638.87 1374
4639.51 1443
4640.16 1417
4640.80 1381
4641.44 1376
4642.08 1389
4642.73 1361
4643.37 1310
4644.01 1330
4644.66 1299
4645.30 1322
4645.94 1292
4646.58 1291
4647.23 1336
4647.87 1370
4648.51 1348
4649.16 1325
4649.80 1352
4650.44 1371
4651.09 1335
4651.73 1443
4652.37 1410
4653.02 1445
4653.66 1443
4654.31 1353
4654.95 1403
4655.59 1353
4656.24 1369
4656.88 1349
4657.52 1257
4658.17 1297
4658.81 1223
4659.46 1226
4660.10 1197
4660.75 1201
4661.39 1202
4662.03 1202
4662.68 1168
4663.32 1172
4663.97 1199
4664.61 1226
4665.26 1240
4665.90 1191
4666.54 1163
4667.19 1165
4667.83 1182
4668.48 1158
4669.12 1207
4669.77 1188
4670.41 1168
4671.06 1150
4671.70 1191
4672.35 1162
4672.99 1191
4673.64 1145
4674.28 1151
4674.93 1198
4675.57 1189
4676.22 1243
4676.86 1158
4677.51 1175
4678.15 1198
4678.80 1235
4679.44 1240
4680.09 1248
4680.73 1212
4681.38 1232
4682.03 1269
4682.67 1272
4683.32 1221
4683.96 1282
4684.61 1264
4685.25 1271
4685.90 1308
4686.55 1284
4687.19 1342
4687.84 1286
4688.48 1271
4689.13 1271
4689.78 1311
4690.42 1335
4691.07 1323
4691.72 1276
4692.36 1320
4693.01 1308
4693.65 1359
4694.30 1401
4694.95 1351
4695.59 1375
4696.24 1352
4696.89 1348
4697.53 1364
4698.18 1364
4698.83 1398
4699.47 1435
4700.12 1447
4700.77 1427
4701.41 1437
4702.06 1405
4702.71 1377
4703.36 1359
4704.00 1349
4704.65 1380
4705.30 1386
4705.94 1369
4706.59 1299
4707.24 1290
4707.89 1272
4708.53 1293
4709.18 1329
4709.83 1311
4710.48 1313
4711.12 1284
4711.77 1263
4712.42 1291
4713.07 1308
4713.71 1318
4714.36 1312
4715.01 1284
4715.66 1277
4716.31 1263
4716.95 1289
4717.60 1308
4718.25 1227
4718.90 1250
4719.55 1306
4720.19 1262
4720.84 1302
4721.49 1312
4722.14 1307
4722.79 1377
4723.44 1354
4724.08 1318
4724.73 1309
4725.38 1291
4726.03 1308
4726.68 1258
4727.33 1261
4727.98 1229
4728.63 1276
4729.27 1306
4729.92 1284
4730.57 1253
4731.22 1223
4731.87 1252
4732.52 1265
4733.17 1266
4733.82 1219
4734.47 1212
4735.12 1227
4735.77 1193
4736.41 1231
4737.06 1294
4737.71 1311
4738.36 1270
4739.01 1313
4739.66 1256
4740.31 1298
4740.96 1345
4741.61 1362
4742.26 1281
4742.91 1274
4743.56 1306
4744.21 1263
4744.86 1270
4745.51 1286
4746.16 1252
4746.81 1222
4747.46 1214
4748.11 1262
4748.76 1266
4749.41 1279
4750.06 1302
4750.71 1339
4751.36 1349
4752.01 1344
4752.66 1426
4753.31 1297
4753.96 1276
4754.61 1299
4755.26 1363
4755.92 1319
4756.57 1270
4757.22 1327
4757.87 1325
4758.52 1326
4759.17 1366
4759.82 1343
4760.47 1378
4761.12 1433
4761.77 1411
4762.42 1401
4763.08 1471
4763.73 1479
4764.38 1392
4765.03 1361
4765.68 1427
4766.33 1358
4766.98 1392
4767.64 1399
4768.29 1393
4768.94 1379
4769.59 1393
4770.24 1344
4770.89 1356
4771.54 1315
4772.20 1339
4772.85 1303
4773.50 1271
4774.15 1272
4774.80 1278
4775.46 1318
4776.11 1289
4776.76 1288
4777.41 1227
4778.06 1265
4778.72 1257
4779.37 1306
4780.02 1295
4780.67 1290
4781.33 1319
4781.98 1294
4782.63 1275
4783.28 1321
4783.94 1366
4784.59 1368
4785.24 1269
4785.89 1265
4786.55 1368
4787.20 1375
4787.85 1373
4788.51 1405
4789.16 1409
4789.81 1391
4790.46 1366
4791.12 1385
4791.77 1390
4792.42 1441
4793.08 1443
4793.73 1365
4794.38 1404
4795.04 1412
4795.69 1412
4796.34 1447
4797.00 1467
4797.65 1458
4798.30 1525
4798.96 1491
4799.61 1550
4800.27 1570
4800.92 1516
4801.57 1563
4802.23 1611
4802.88 1539
4803.53 1547
4804.19 1519
4804.84 1473
4805.50 1483
4806.15 1453
4806.81 1397
4807.46 1378
4808.11 1419
4808.77 1433
4809.42 1413
4810.08 1390
4810.73 1361
4811.39 1385
4812.04 1420
4812.69 1434
4813.35 1450
4814.00 1479
4814.66 1476
4815.31 1495
4815.97 1467
4816.62 1479
4817.28 1487
4817.93 1507
4818.59 1592
4819.24 1562
4819.90 1593
4820.55 1627
4821.21 1574
4821.86 1690
4822.52 1669
4823.17 1710
4823.83 1767
4824.48 1681
4825.14 1708
4825.79 1693
4826.45 1707
4827.11 1651
4827.76 1636
4828.42 1616
4829.07 1576
4829.73 1594
4830.38 1571
4831.04 1621
4831.70 1654
4832.35 1721
4833.01 1698
4833.66 1613
4834.32 1678
4834.98 1734
4835.63 1804
4836.29 1807
4836.94 1841
4837.60 1828
4838.26 1921
4838.91 1867
4839.57 1842
4840.23 1822
4840.88 1865
4841.54 1820
4842.20 1749
4842.85 1764
4843.51 1797
4844.17 1836
4844.82 1756
4845.48 1758
4846.14 1786
4846.79 1869
4847.45 1850
4848.11 1868
4848.76 2051
4849.42 1988
4850.08 2079
4850.73 2092
4851.39 2055
4852.05 2005
4852.71 1981
4853.36 1920
4854.02 1981
4854.68 1947
4855.34 2022
4855.99 2064
4856.65 2114
4857.31 2127
4857.97 2229
4858.62 2277
4859.28 2185
4859.94 2140
4860.60 2157
4861.25 2079
4861.91 2023
4862.57 1994
4863.23 1890
4863.89 1825
4864.54 1788
4865.20 1838
4865.86 1835
4866.52 1833
4867.18 1813
4867.84 1824
4868.49 1802
4869.15 1780
4869.81 1770
4870.47 1760
4871.13 1731
4871.79 1749
4872.44 1761
4873.10 1723
4873.76 1732
4874.42 1707
4875.08 1751
4875.74 1796
4876.40 1768
4877.06 1703
4877.72 1734
4878.37 1768
4879.03 1762
4879.69 1797
4880.35 1758
4881.01 1740
4881.67 1677
4882.33 1689
4882.99 1636
4883.65 1631
4884.31 1614
4884.97 1538
4885.63 1553
4886.29 1621
4886.95 1612
4887.61 1609
4888.26 1528
4888.92 1587
4889.58 1584
4890.24 1608
4890.90 1606
4891.56 1647
4892.22 1736
4892.88 1773
4893.54 1774
4894.20 1718
4894.86 1662
4895.52 1634
4896.18 1622
4896.84 1700
4897.51 1716
4898.17 1783
4898.83 1851
4899.49 1832
4900.15 1866
4900.81 1849
4901.47 1775
4902.13 1741
4902.79 1610
4903.45 1613
4904.11 1572
4904.77 1493
4905.43 1521
4906.09 1538
4906.75 1473
4907.41 1509
4908.08 1491
4908.74 1489
4909.40 1511
4910.06 1442
4910.72 1385
4911.38 1490
4912.04 1451
4912.70 1438
4913.37 1434
4914.03 1456
4914.69 1359
4915.35 1337
4916.01 1316
4916.67 1331
4917.33 1295
4918.00 1289
4918.66 1300
4919.32 1296
4919.98 1333
4920.64 1284
4921.31 1304
4921.97 1293
4922.63 1265
4923.29 1258
4923.95 1293
4924.62 1312
4925.28 1295
4925.94 1286
4926.60 1306
4927.26 1280
4927.93 1273
4928.59 1344
4929.25 1275
4929.91 1271
4930.58 1256
4931.24 1263
4931.90 1268
4932.56 1282
4933.23 1286
4933.89 1316
4934.55 1277
4935.22 1340
4935.88 1294
4936.54 1249
4937.20 1255
4937.87 1260
4938.53 1220
4939.19 1204
4939.86 1258
4940.52 1238
4941.18 1228
4941.85 1233
4942.51 1248
4943.17 1224
4943.84 1296
4944.50 1304
4945.16 1232
4945.83 1269
4946.49 1245
4947.15 1284
4947.82 1190
4948.48 1243
4949.15 1253
4949.81 1249
4950.47 1246
4951.14 1252
4951.80 1208
4952.47 1235
4953.13 1260
4953.79 1184
4954.46 1202
4955.12 1212
4955.79 1294
4956.45 1295
4957.11 1232
4957.78 1265
4958.44 1403
4959.11 1444
4959.77 1485
4960.44 1530
4961.10 1503
4961.77 1468
4962.43 1546
4963.10 1531
4963.76 1557
4964.42 1586
4965.09 1493
4965.75 1406
4966.42 1408
4967.08 1424
4967.75 1357
4968.41 1349
4969.08 1349
4969.74 1323
4970.41 1273
4971.08 1280
4971.74 1234
4972.41 1300
4973.07 1285
4973.74 1314
4974.40 1361
4975.07 1434
4975.73 1386
4976.40 1355
4977.06 1370
4977.73 1365
4978.40 1340
4979.06 1321
4979.73 1282
4980.39 1272
4981.06 1272
4981.73 1229
4982.39 1241
4983.06 1245
4983.72 1176
4984.39 1238
4985.06 1254
4985.72 1239
4986.39 1223
4987.05 1258
4987.72 1221
4988.39 1170
4989.05 1222
4989.72 1234
4990.39 1272
4991.05 1200
4991.72 1191
4992.39 1182
4993.05 1163
4993.72 1212
4994.39 1183
4995.05 1167
4995.72 1191
4996.39 1187
4997.05 1189
4997.72 1190
4998.39 1129
4999.06 1112
4999.72 1187
5000.39 1175
5001.06 1151
5001.73 1154
5002.39 1131
5003.06 1140
5003.73 1153
5004.39 1138
5005.06 1131
5005.73 1158
5006.40 1172
5007.07 1180
5007.73 1124
5008.40 1203
5009.07 1159
5009.74 1182
5010.40 1159
5011.07 1137
5011.74 1129
5012.41 1197
5013.08 1164
5013.74 1114
5014.41 1124
5015.08 1133
5015.75 1135
5016.42 1143
5017.09 1109
5017.75 1120
5018.42 1153
5019.09 1146
5019.76 1193
5020.43 1183
5021.10 1211
5021.76 1234
5022.43 1215
5023.10 1201
5023.77 1198
5024.44 1200
5025.11 1225
5025.78 1166
5026.45 1150
5027.12 1198
5027.78 1161
5028.45 1176
5029.12 1141
5029.79 1152
5030.46 1115
5031.13 1118
5031.80 1136
5032.47 1066
5033.14 1096
5033.81 1091
5034.48 1089
5035.15 1157
5035.82 1109
5036.49 1099
5037.16 1096
5037.83 1120
5038.50 1172
5039.16 1118
5039.83 1073
5040.50 1145
5041.17 1108
5041.84 1199
5042.51 1170
5043.18 1108
5043.85 1137
5044.52 1110
5045.20 1168
5045.87 1151
5046.54 1155
5047.21 1163
5047.88 1143
5048.55 1087
5049.22 1108
5049.89 1142
5050.56 1149
5051.23 1141
5051.90 1138
5052.57 1116
5053.24 1144
5053.91 1151
5054.58 1166
5055.25 1119
5055.92 1075
5056.60 1158
5057.27 1180
5057.94 1101
5058.61 1109
5059.28 1117
5059.95 1126
5060.62 1130
5061.29 1184
5061.96 1176
5062.64 1175
5063.31 1211
5063.98 1191
5064.65 1201
5065.32 1139
5065.99 1136
5066.66 1118
5067.34 1105
5068.01 1131
5068.68 1130
5069.35 1098
5070.02 1114
5070.70 1161
5071.37 1113
5072.04 1122
5072.71 1139
5073.38 1169
5074.06 1156
5074.73 1182
5075.40 1211
5076.07 1237
5076.74 1282
5077.42 1256
5078.09 1191
5078.76 1213
5079.43 1290
5080.11 1230
5080.78 1236
5081.45 1232
5082.12 1293
5082.80 1259
5083.47 1217
5084.14 1194
5084.82 1256
5085.49 1234
5086.16 1192
5086.83 1215
5087.51 1245
5088.18 1261
5088.85 1359
5089.53 1352
5090.20 1363
5090.87 1346
5091.55 1385
5092.22 1346
5092.89 1352
5093.57 1273
5094.24 1249
5094.91 1299
5095.59 1261
5096.26 1199
5096.93 1184
5097.61 1176
5098.28 1126
5098.96 1181
5099.63 1238
5100.30 1269
5100.98 1268
5101.65 1230
5102.32 1256
5103.00 1310
5103.67 1280
5104.35 1249
5105.02 1258
5105.70 1295
5106.37 1297
5107.04 1286
5107.72 1264
5108.39 1269
5109.07 1258
5109.74 1249
5110.42 1215
5111.09 1161
5111.77 1191
5112.44 1180
5113.11 1171
5113.79 1193
5114.46 1210
5115.14 1277
5115.81 1333
5116.49 1340
5117.16 1360
5117.84 1385
5118.51 1461
5119.19 1554
5119.86 1490
5120.54 1491
5121.21 1518
5121.89 1485
5122.57 1408
5123.24 1391
5123.92 1399
5124.59 1394
5125.27 1354
5125.94 1318
5126.62 1293
5127.29 1296
5127.97 1266
5128.64 1281
5129.32 1239
5130.00 1294
5130.67 1373
5131.35 1286
5132.02 1318
5132.70 1314
5133.38 1348
5134.05 1368
5134.73 1306
5135.40 1268
5136.08 1256
5136.76 1273
5137.43 1282
5138.11 1259
5138.79 1229
5139.46 1207
5140.14 1272
5140.82 1253
5141.49 1264
5142.17 1227
5142.85 1241
5143.52 1137
5144.20 1148
5144.88 1206
5145.55 1240
5146.23 1210
5146.91 1188
5147.58 1134
5148.26 1184
5148.94 1165
5149.61 1122
5150.29 1147
5150.97 1134
5151.65 1096
5152.32 1111
5153.00 1174
5153.68 1091
5154.36 1124
5155.03 1179
5155.71 1254
5156.39 1248
5157.07 1180
5157.74 1211
5158.42 1202
5159.10 1204
5159.78 1169
5160.45 1169
5161.13 1188
5161.81 1164
5162.49 1107
5163.17 1126
5163.84 1138
5164.52 1118
5165.20 1158
5165.88 1166
5166.56 1125
5167.24 1171
5167.91 1129
5168.59 1123
5169.27 1112
5169.95 1108
5170.63 1122
5171.31 1132
5171.98 1127
5172.66 1130
5173.34 1083
5174.02 1085
5174.70 1068
5175.38 1062
5176.06 1067
5176.74 1079
5177.41 1075
5178.09 1143
5178.77 1165
5179.45 1062
5180.13 1058
5180.81 1068
5181.49 1107
5182.17 1157
5182.85 1145
5183.53 1136
5184.21 1093
5184.89 1076
5185.57 1119
5186.24 1070
5186.92 1096
5187.60 1076
5188.28 1114
5188.96 1138
5189.64 1102
5190.32 1070
5191.00 1106
5191.68 1128
5192.36 1117
5193.04 1095
5193.72 1099
5194.40 1120
5195.08 1066
5195.76 1080
5196.44 1078
5197.12 1094
5197.80 1093
5198.48 1071
5199.16 1085
5199.84 1074
5200.52 1072
5201.21 1066
5201.89 1096
5202.57 1116
5203.25 1146
5203.93 1116
5204.61 1139
5205.29 1117
5205.97 1134
5206.65 1132
5207.33 1162
5208.01 1168
5208.69 1170
5209.37 1193
5210.06 1145
5210.74 1127
5211.42 1138
5212.10 1142
5212.78 1166
5213.46 1273
5214.14 1289
5214.82 1232
5215.51 1238
5216.19 1203
5216.87 1172
5217.55 1199
5218.23 1176
5218.91 1186
5219.60 1167
5220.28 1208
5220.96 1210
5221.64 1285
5222.32 1333
5223.00 1301
5223.69 1312
5224.37 1287
5225.05 1266
5225.73 1232
5226.41 1218
5227.10 1198
5227.78 1164
5228.46 1179
5229.14 1162
5229.83 1136
5230.51 1135
5231.19 1160
5231.87 1143
5232.56 1219
5233.24 1185
5233.92 1151
5234.60 1160
5235.29 1211
5235.97 1265
5236.65 1223
5237.34 1188
5238.02 1157
5238.70 1186
5239.38 1213
5240.07 1217
5240.75 1222
5241.43 1207
5242.12 1235
5242.80 1169
5243.48 1193
5244.17 1183
5244.85 1148
5245.53 1149
5246.22 1155
5246.90 1185
5247.58 1187
5248.27 1126
5248.95 1185
5249.63 1187
5250.32 1236
5251.00 1288
5251.69 1245
5252.37 1236
5253.05 1261
5253.74 1187
5254.42 1222
5255.11 1170
5255.79 1194
5256.47 1221
5257.16 1233
5257.84 1184
5258.53 1190
5259.21 1242
5259.89 1231
5260.58 1279
5261.26 1284
5261.95 1262
5262.63 1279
5263.32 1289
5264.00 1303
5264.69 1332
5265.37 1270
5266.06 1256
5266.74 1253
5267.43 1294
5268.11 1246
5268.79 1241
5269.48 1262
5270.16 1229
5270.85 1239
5271.53 1261
5272.22 1254
5272.91 1214
5273.59 1227
5274.28 1162
5274.96 1159
5275.65 1091
5276.33 1176
5277.02 1154
5277.70 1188
5278.39 1191
5279.07 1228
5279.76 1231
5280.45 1231
5281.13 1280
5281.82 1231
5282.50 1243
5283.19 1305
5283.87 1239
5284.56 1202
5285.25 1216
5285.93 1240
5286.62 1240
5287.30 1194
5287.99 1253
5288.68 1264
5289.36 1286
5290.05 1205
5290.74 1207
5291.42 1225
5292.11 1223
5292.79 1201
5293.48 1205
5294.17 1236
5294.85 1323
5295.54 1290
5296.23 1244
5296.91 1292
5297.60 1335
5298.29 1353
5298.98 1375
5299.66 1392
5300.35 1372
5301.04 1449
5301.72 1436
5302.41 1460
5303.10 1479
5303.78 1563
5304.47 1537
5305.16 1550
5305.85 1545
5306.53 1599
5307.22 1554
5307.91 1530
5308.60 1497
5309.28 1516
5309.97 1556
5310.66 1561
5311.35 1673
5312.03 1737
5312.72 1849
5313.41 1764
5314.10 1766
5314.79 1778
5315.47 1713
5316.16 1666
5316.85 1604
5317.54 1633
5318.23 1615
5318.91 1604
5319.60 1583
5320.29 1528
5320.98 1526
5321.67 1470
5322.36 1413
5323.04 1376
5323.73 1384
5324.42 1394
5325.11 1341
5325.80 1343
5326.49 1375
5327.18 1355
5327.86 1325
5328.55 1312
5329.24 1340
5329.93 1317
5330.62 1333
5331.31 1310
5332.00 1256
5332.69 1261
5333.38 1361
5334.06 1266
5334.75 1359
5335.44 1310
5336.13 1309
5336.82 1317
5337.51 1326
5338.20 1279
5338.89 1277
5339.58 1319
5340.27 1299
5340.96 1257
5341.65 1328
5342.34 1330
5343.03 1358
5343.72 1362
5344.41 1440
5345.10 1434
5345.79 1468
5346.48 1548
5347.17 1658
5347.86 1768
5348.55 1896
5349.24 1983
5349.93 2093
5350.62 2146
5351.31 2183
5352.00 2124
5352.69 2084
5353.38 2010
5354.07 1940
5354.76 1802
5355.45 1693
5356.14 1585
5356.83 1489
5357.52 1389
5358.21 1337
5358.90 1353
5359.59 1314
5360.29 1307
5360.98 1325
5361.67 1258
5362.36 1257
5363.05 1272
5363.74 1251
5364.43 1227
5365.12 1215
5365.81 1217
5366.50 1200
5367.20 1197
5367.89 1205
5368.58 1168
5369.27 1186
5369.96 1177
5370.65 1205
5371.34 1207
5372.04 1178
5372.73 1223
5373.42 1192
5374.11 1175
5374.80 1213
5375.49 1204
5376.19 1210
5376.88 1226
5377.57 1235
5378.26 1217
5378.95 1223
5379.65 1245
5380.34 1201
5381.03 1204
5381.72 1251
5382.42 1244
5383.11 1219
5383.80 1197
5384.49 1179
5385.19 1173
5385.88 1221
5386.57 1278
5387.26 1281
5387.96 1276
5388.65 1274
5389.34 1286
5390.03 1313
5390.73 1325
5391.42 1325
5392.11 1366
5392.80 1355
5393.50 1335
5394.19 1358
5394.88 1299
5395.58 1263
5396.27 1263
5396.96 1243
5397.66 1283
5398.35 1225
5399.04 1199
5399.74 1194
5400.43 1256
5401.12 1265
5401.82 1184
5402.51 1244
5403.20 1229
5403.90 1249
5404.59 1268
5405.29 1281
5405.98 1259
5406.67 1257
5407.37 1258
5408.06 1263
5408.75 1250
5409.45 1194
5410.14 1219
5410.84 1194
5411.53 1259
5412.23 1217
5412.92 1217
5413.61 1247
5414.31 1255
5415.00 1245
5415.70 1203
5416.39 1243
5417.09 1264
5417.78 1274
5418.47 1305
5419.17 1281
5419.86 1232
5420.56 1254
5421.25 1265
5421.95 1258
5422.64 1234
5423.34 1271
5424.03 1273
5424.73 1236
5425.42 1273
5426.12 1278
5426.81 1242
5427.51 1245
5428.20 1245
5428.90 1243
5429.59 1249
5430.29 1268
5430.99 1304
5431.68 1293
5432.38 1289
5433.07 1268
5433.77 1230
5434.46 1304
5435.16 1322
5435.85 1268
5436.55 1284
5437.25 1295
5437.94 1311
5438.64 1288
5439.33 1241
5440.03 1294
5440.73 1284
5441.42 1317
5442.12 1295
5442.81 1313
5443.51 1405
5444.21 1415
5444.90 1459
5445.60 1482
5446.29 1589
5446.99 1602
5447.69 1657
5448.38 1697
5449.08 1646
5449.78 1622
5450.47 1560
5451.17 1567
5451.87 1558
5452.56 1444
5453.26 1413
5453.96 1413
5454.65 1419
5455.35 1384
5456.05 1414
5456.75 1413
5457.44 1348
5458.14 1392
5458.84 1384
5459.53 1366
5460.23 1394
5460.93 1446
5461.63 1482
5462.32 1531
5463.02 1486
5463.72 1514
5464.42 1412
5465.11 1462
5465.81 1486
5466.51 1506
5467.21 1482
5467.90 1479
5468.60 1474
5469.30 1478
5470.00 1457
5470.70 1504
5471.39 1523
5472.09 1566
5472.79 1566
5473.49 1600
5474.19 1601
5474.88 1605
5475.58 1665
5476.28 1725
5476.98 1705
5477.68 1866
5478.38 1914
5479.07 2095
5479.77 2198
5480.47 2259
5481.17 2278
5481.87 2252
5482.57 2211
5483.27 2152
5483.96 1995
5484.66 1939
5485.36 1864
5486.06 1781
5486.76 1745
5487.46 1729
5488.16 1727
5488.86 1819
5489.56 1837
5490.26 1804
5490.96 1807
5491.65 1885
5492.35 1861
5493.05 1886
5493.75 1917
5494.45 1896
5495.15 1872
5495.85 1969
5496.55 2052
5497.25 2149
5497.95 2176
5498.65 2393
5499.35 2672
5500.05 2894
5500.75 3201
5501.45 3193
5502.15 3182
5502.85 2869
5503.55 2678
5504.25 2528
5504.95 2247
5505.65 2044
5506.35 1915
5507.05 1808
5507.75 1706
5508.45 1664
5509.15 1608
5509.85 1599
5510.55 1586
5511.25 1547
5511.95 1587
5512.65 1571
5513.35 1621
5514.05 1643
5514.76 1580
5515.46 1561
5516.16 1627
5516.86 1605
5517.56 1588
5518.26 1539
5518.96 1610
5519.66 1552
5520.36 1592
5521.06 1533
5521.77 1555
5522.47 1510
5523.17 1506
5523.87 1490
5524.57 1460
5525.27 1452
5525.97 1396
5526.67 1420
5527.38 1298
5528.08 1318
5528.78 1296
5529.48 1304
5530.18 1310
5530.88 1373
5531.59 1417
5532.29 1346
5532.99 1336
5533.69 1347
5534.39 1315
5535.10 1338
5535.80 1359
5536.50 1360
5537.20 1322
5537.90 1322
5538.61 1346
5539.31 1316
5540.01 1325
5540.71 1395
5541.42 1417
5542.12 1339
5542.82 1290
5543.52 1345
5544.23 1331
5544.93 1346
5545.63 1342
5546.33 1279
5547.04 1303
5547.74 1284
5548.44 1317
5549.15 1319
5549.85 1348
5550.55 1319
5551.26 1274
5551.96 1332
5552.66 1323
5553.36 1335
5554.07 1292
5554.77 1278
5555.47 1239
5556.18 1213
5556.88 1272
5557.58 1314
5558.29 1284
5558.99 1282
5559.70 1287
5560.40 1280
5561.10 1334
5561.81 1401
5562.51 1417
5563.21 1390
5563.92 1479
5564.62 1467
5565.33 1383
5566.03 1417
5566.73 1385
5567.44 1377
5568.14 1370
5568.85 1341
5569.55 1338
5570.25 1312
5570.96 1300
5571.66 1309
5572.37 1286
5573.07 1314
5573.78 1292
5574.48 1334
5575.19 1276
5575.89 1300
5576.59 1289
5577.30 1294
5578.00 1343
5578.71 1318
5579.41 1308
5580.12 1252
5580.82 1287
5581.53 1273
5582.23 1235
5582.94 1268
5583.64 1202
5584.35 1163
5585.05 1192
5585.76 1179
5586.46 1240
5587.17 1235
5587.88 1250
5588.58 1233
5589.29 1255
5589.99 1198
5590.70 1252
5591.40 1224
5592.11 1228
5592.81 1205
5593.52 1240
5594.23 1265
5594.93 1263
5595.64 1258
5596.34 1244
5597.05 1254
5597.76 1205
5598.46 1230
5599.17 1247
5599.87 1205
5600.58 1185
5601.29 1177
5601.99 1193
5602.70 1252
5603.41 1240
5604.11 1241
5604.82 1268
5605.52 1214
5606.23 1249
5606.94 1190
5607.64 1200
5608.35 1229
5609.06 1245
5609.76 1217
5610.47 1206
5611.18 1202
5611.88 1205
5612.59 1216
5613.30 1173
5614.01 1170
5614.71 1201
5615.42 1213
5616.13 1215
5616.83 1254
5617.54 1268
5618.25 1249
5618.96 1189
5619.66 1186
5620.37 1218
5621.08 1234
5621.79 1235
5622.49 1248
5623.20 1207
5623.91 1213
5624.62 1219
5625.32 1217
5626.03 1240
5626.74 1257
5627.45 1313
5628.16 1325
5628.86 1303
5629.57 1326
5630.28 1346
5630.99 1383
5631.70 1336
5632.40 1332
5633.11 1343
5633.82 1386
5634.53 1388
5635.24 1374
5635.95 1369
5636.65 1372
5637.36 1433
5638.07 1504
5638.78 1517
5639.49 1515
5640.20 1535
5640.91 1569
5641.61 1512
5642.32 1461
5643.03 1480
5643.74 1430
5644.45 1419
5645.16 1399
5645.87 1344
5646.58 1345
5647.29 1344
5648.00 1335
5648.70 1377
5649.41 1372
5650.12 1393
5650.83 1419
5651.54 1389
5652.25 1351
5652.96 1323
5653.67 1422
5654.38 1438
5655.09 1375
5655.80 1379
5656.51 1385
5657.22 1430
5657.93 1416
5658.64 1473
5659.35 1537
5660.06 1492
5660.77 1508
5661.48 1527
5662.19 1486
5662.90 1482
5663.61 1472
5664.32 1409
5665.03 1430
5665.74 1365
5666.45 1364
5667.16 1372
5667.87 1333
5668.58 1368
5669.29 1319
5670.00 1355
5670.71 1430
5671.42 1470
5672.13 1460
5672.84 1466
5673.56 1432
5674.27 1391
5674.98 1360
5675.69 1368
5676.40 1317
5677.11 1298
5677.82 1317
5678.53 1334
5679.24 1360
5679.95 1347
5680.67 1437
5681.38 1417
5682.09 1312
5682.80 1349
5683.51 1346
5684.22 1367
5684.93 1301
5685.65 1333
5686.36 1312
5687.07 1258
5687.78 1316
5688.49 1277
5689.20 1258
5689.92 1284
5690.63 1296
5691.34 1340
5692.05 1331
5692.76 1274
5693.47 1245
5694.19 1263
5694.90 1228
5695.61 1217
5696.32 1249
5697.04 1225
5697.75 1268
5698.46 1204
5699.17 1203
5699.89 1267
5700.60 1298
5701.31 1305
5702.02 1285
5702.74 1273
5703.45 1276
5704.16 1303
5704.87 1323
5705.59 1305
5706.30 1277
5707.01 1279
5707.72 1298
5708.44 1309
5709.15 1282
5709.86 1258
5710.58 1326
5711.29 1319
5712.00 1284
5712.72 1279
5713.43 1267
5714.14 1283
5714.86 1307
5715.57 1257
5716.28 1213
5717.00 1239
5717.71 1228
5718.42 1272
5719.14 1276
5719.85 1236
5720.56 1257
5721.28 1237
5721.99 1277
5722.71 1304
5723.42 1308
5724.13 1264
5724.85 1351
5725.56 1464
5726.28 1392
5726.99 1434
5727.70 1455
5728.42 1521
5729.13 1446
5729.85 1467
5730.56 1455
5731.28 1436
5731.99 1423
5732.70 1401
5733.42 1382
5734.13 1366
5734.85 1409
5735.56 1393
5736.28 1362
5736.99 1342
5737.71 1345
5738.42 1355
5739.14 1289
5739.85 1339
5740.57 1364
5741.28 1405
5742.00 1405
5742.71 1427
5743.43 1411
5744.14 1346
5744.86 1408
5745.57 1388
5746.29 1427
5747.00 1468
5747.72 1377
5748.43 1424
5749.15 1482
5749.87 1479
5750.58 1537
5751.30 1579
5752.01 1595
5752.73 1683
5753.44 1766
5754.16 1790
5754.88 1819
5755.59 1854
5756.31 1895
5757.02 1946
5757.74 1893
5758.46 1892
5759.17 1888
5759.89 1858
5760.60 1817
5761.32 1833
5762.04 1853
5762.75 1851
5763.47 1934
5764.19 1832
5764.90 1820
5765.62 1847
5766.34 1971
5767.05 2078
5767.77 2195
5768.49 2489
5769.20 2740
5769.92 2979
5770.64 3191
5771.35 3293
5772.07 3065
5772.79 2966
5773.50 2653
5774.22 2426
5774.94 2176
5775.65 2015
5776.37 1991
5777.09 1932
5777.81 1897
5778.52 1898
5779.24 1904
5779.96 1954
5780.68 1948
5781.39 1989
5782.11 1941
5782.83 1971
5783.55 1929
5784.26 1900
5784.98 1941
5785.70 1975
5786.42 1842
5787.14 1802
5787.85 1749
5788.57 1782
5789.29 1754
5790.01 1675
5790.73 1707
5791.44 1678
5792.16 1699
5792.88 1733
5793.60 1655
5794.32 1683
5795.03 1699
5795.75 1671
5796.47 1614
5797.19 1674
5797.91 1710
5798.63 1807
5799.35 1883
5800.06 2005
5800.78 1995
5801.50 1960
5802.22 1985
5802.94 1889
5803.66 1830
5804.38 1771
5805.10 1703
5805.82 1618
5806.53 1629
5807.25 1594
5807.97 1575
5808.69 1606
5809.41 1683
5810.13 1614
5810.85 1602
5811.57 1658
5812.29 1581
5813.01 1537
5813.73 1509
5814.45 1510
5815.17 1537
5815.89 1528
5816.61 1487
5817.33 1497
5818.05 1496
5818.77 1477
5819.49 1489
5820.20 1457
5820.92 1447
5821.64 1448
5822.36 1415
5823.09 1371
5823.81 1392
5824.53 1463
5825.25 1465
5825.97 1418
5826.69 1412
5827.41 1438
5828.13 1396
5828.85 1393
5829.57 1422
5830.29 1431
5831.01 1424
5831.73 1452
5832.45 1393
5833.17 1383
5833.89 1397
5834.61 1390
5835.33 1366
5836.05 1317
5836.78 1340
5837.50 1323
5838.22 1301
5838.94 1284
5839.66 1372
5840.38 1344
5841.10 1355
5841.82 1358
5842.54 1341
5843.27 1347
5843.99 1348
5844.71 1362
5845.43 1291
5846.15 1323
5846.87 1349
5847.59 1341
5848.32 1348
5849.04 1360
5849.76 1339
5850.48 1392
5851.20 1301
5851.93 1321
5852.65 1368
5853.37 1337
5854.09 1303
5854.81 1322
5855.54 1344
5856.26 1304
5856.98 1319
5857.70 1322
5858.42 1325
5859.15 1319
5859.87 1337
5860.59 1324
5861.31 1338
5862.04 1263
5862.76 1225
5863.48 1257
5864.20 1301
5864.93 1300
5865.65 1290
5866.37 1303
5867.10 1287
5867.82 1339
5868.54 1336
5869.26 1296
5869.99 1361
5870.71 1397
5871.43 1345
5872.16 1330
5872.88 1360
5873.60 1346
5874.33 1310
5875.05 1310
5875.77 1333
5876.50 1382
5877.22 1366
5877.94 1367
5878.67 1340
5879.39 1357
5880.11 1358
5880.84 1334
5881.56 1383
5882.28 1416
5883.01 1310
5883.73 1444
5884.46 1436
5885.18 1434
5885.90 1418
5886.63 1473
5887.35 1368
5888.08 1425
5888.80 1399
5889.52 1384
5890.25 1442
5890.97 1421
5891.70 1458
5892.42 1442
5893.15 1419
5893.87 1411
5894.59 1459
5895.32 1453
5896.04 1432
5896.77 1446
5897.49 1443
5898.22 1437
5898.94 1464
5899.67 1462
5900.39 1471
5901.12 1495
5901.84 1506
5902.57 1489
5903.29 1484
5904.02 1543
5904.74 1548
5905.47 1513
5906.19 1470
5906.92 1533
5907.64 1516
5908.37 1531
5909.09 1556
5909.82 1535
5910.55 1561
5911.27 1504
5912.00 1544
5912.72 1561
5913.45 1578
5914.17 1548
5914.90 1548
5915.63 1535
5916.35 1595
5917.08 1598
5917.80 1607
5918.53 1601
5919.25 1624
5919.98 1663
5920.71 1671
5921.43 1687
5922.16 1689
5922.89 1672
5923.61 1685
5924.34 1818
5925.06 1792
5925.79 1798
5926.52 1780
5927.24 1794
5927.97 1820
5928.70 1791
5929.42 1872
5930.15 1893
5930.88 1856
5931.60 1862
5932.33 1868
5933.06 1873
5933.78 1873
5934.51 1942
5935.24 1972
5935.97 2054
5936.69 2050
5937.42 2070
5938.15 2075
5938.87 2138
5939.60 2195
5940.33 2209
5941.06 2216
5941.78 2183
5942.51 2282
5943.24 2287
5943.97 2343
5944.69 2398
5945.42 2445
5946.15 2398
5946.88 2387
5947.60 2464
5948.33 2529
5949.06 2604
5949.79 2699
5950.52 2737
5951.24 2972
5951.97 3103
5952.70 3305
5953.43 3322
5954.16 3333
5954.88 3351
5955.61 3264
5956.34 3123
5957.07 3059
5957.80 3093
5958.53 3042
5959.25 3032
5959.98 2957
5960.71 2938
5961.44 3016
5962.17 3028
5962.90 3105
5963.63 3087
5964.36 3215
5965.08 3375
5965.81 3682
5966.54 3937
5967.27 4134
5968.00 4065
5968.73 4033
5969.46 4022
5970.19 3796
5970.92 3651
5971.65 3470
5972.37 3476
5973.10 3475
5973.83 3434
5974.56 3406
5975.29 3361
5976.02 3361
5976.75 3356
5977.48 3411
5978.21 3414
5978.94 3396
5979.67 3591
5980.40 3647
5981.13 3707
5981.86 3792
5982.59 3856
5983.32 3919
5984.05 3850
5984.78 3844
5985.51 3881
5986.24 3816
5986.97 3805
5987.70 3827
5988.43 3908
5989.16 3821
5989.89 3992
5990.62 3928
5991.35 3907
5992.08 3997
5992.81 3954
5993.54 3984
5994.27 4096
5995.00 4097
5995.74 4258
5996.47 4180
5997.20 4153
5997.93 4236
5998.66 4238
5999.39 4178
6000.12 4194
6000.85 4205
6001.58 4153
6002.31 4097
6003.04 4048
6003.78 3985
6004.51 3870
6005.24 3875
6005.97 4022
6006.70 4027
6007.43 4145
6008.16 4403
6008.90 4847
6009.63 5349
6010.36 6044
6011.09 6975
6011.82 7944
6012.55 8631
6013.29 9333
6014.02 9852
6014.75 9922
6015.48 9836
6016.21 9299
6016.95 8443
6017.68 7791
6018.41 6822
6019.14 5992
6019.87 5272
6020.61 4842
6021.34 4311
6022.07 3888
6022.80 3720
6023.54 3563
6024.27 3412
6025.00 3259
6025.73 3232
6026.47 3239
6027.20 3204
6027.93 3267
6028.66 3233
6029.40 3276
6030.13 3177
6030.86 3207
6031.59 3156
6032.33 3054
6033.06 2881
6033.79 2857
6034.53 2799
6035.26 2753
6035.99 2741
6036.73 2738
6037.46 2708
6038.19 2798
6038.93 2793
6039.66 2789
6040.39 2785
6041.13 2841
6041.86 2868
6042.59 2917
6043.33 2835
6044.06 2879
6044.79 2865
6045.53 2925
6046.26 2923
6047.00 2891
6047.73 2949
6048.46 3008
6049.20 2965
6049.93 3123
6050.67 3185
6051.40 3236
6052.13 3330
6052.87 3463
6053.60 3594
6054.34 3491
6055.07 3416
6055.81 3368
6056.54 3208
6057.27 3038
6058.01 3027
6058.74 2964
6059.48 2977
6060.21 2920
6060.95 2982
6061.68 2863
6062.42 2857
6063.15 2866
6063.89 2714
6064.62 2791
6065.36 2710
6066.09 2751
6066.83 2689
6067.56 2658
6068.30 2659
6069.03 2645
6069.77 2612
6070.50 2579
6071.24 2533
6071.97 2496
6072.71 2468
6073.44 2491
6074.18 2456
6074.91 2371
6075.65 2289
6076.39 2360
6077.12 2330
6077.86 2288
6078.59 2292
6079.33 2316
6080.06 2299
6080.80 2335
6081.54 2351
6082.27 2208
6083.01 2218
6083.74 2236
6084.48 2224
6085.22 2132
6085.95 2137
6086.69 2236
6087.42 2188
6088.16 2133
6088.90 2152
6089.63 2198
6090.37 2205
6091.11 2221
6091.84 2119
6092.58 2139
6093.32 2092
6094.05 2107
6094.79 2113
6095.53 2078
6096.26 2105
6097.00 2121
6097.74 2071
6098.47 2005
6099.21 2037
6099.95 2047
6100.69 2077
6101.42 2077
6102.16 1986
6102.90 1985
6103.63 2006
6104.37 2011
6105.11 1985
6105.85 2014
6106.58 2002
6107.32 1984
6108.06 2007
6108.80 2005
6109.53 2043
6110.27 2011
6111.01 2032
6111.75 2107
6112.49 2080
6113.22 2055
6113.96 2105
6114.70 2062
6115.44 2066
6116.17 2143
6116.91 2177
6117.65 2209
6118.39 2276
6119.13 2266
6119.87 2134
6120.60 2162
6121.34 2152
6122.08 2118
6122.82 2155
6123.56 2164
6124.30 2187
6125.03 2211
6125.77 2185
6126.51 2169
6127.25 2169
6127.99 2177
6128.73 2190
6129.47 2172
6130.21 2139
6130.94 2140
6131.68 2148
6132.42 2173
6133.16 2167
6133.90 2199
6134.64 2196
6135.38 2262
6136.12 2271
6136.86 2238
6137.60 2197
6138.34 2262
6139.08 2322
6139.81 2303
6140.55 2299
6141.29 2283
6142.03 2336
6142.77 2377
6143.51 2383
6144.25 2305
6144.99 2253
6145.73 2324
6146.47 2367
6147.21 2401
6147.95 2494
6148.69 2457
6149.43 2477
6150.17 2445
6150.91 2489
6151.65 2604
6152.39 2566
6153.13 2603
6153.87 2629
6154.61 2578
6155.35 2634
6156.09 2704
6156.83 2672
6157.58 2709
6158.32 2728
6159.06 2818
6159.80 2818
6160.54 2861
6161.28 2932
6162.02 3042
6162.76 3153
6163.50 3211
6164.24 3408
6164.98 3611
6165.72 3658
6166.46 3764
6167.21 3765
6167.95 3846
6168.69 3903
6169.43 3941
6170.17 3932
6170.91 3755
6171.65 3651
6172.39 3630
6173.14 3518
6173.88 3494
6174.62 3423
6175.36 3442
6176.10 3461
6176.84 3339
6177.59 3340
6178.33 3382
6179.07 3310
6179.81 3385
6180.55 3531
6181.30 3590
6182.04 3565
6182.78 3576
6183.52 3544
6184.26 3591
6185.01 3654
6185.75 3644
6186.49 3689
6187.23 3744
6187.97 3719
6188.72 3772
6189.46 3922
6190.20 4063
6190.94 4248
6191.69 4337
6192.43 4367
6193.17 4463
6193.92 4527
6194.66 4584
6195.40 4491
6196.14 4524
6196.89 4507
6197.63 4420
6198.37 4355
6199.12 4468
6199.86 4436
6200.60 4450
6201.34 4516
6202.09 4736
6202.83 4960
6203.57 5391
6204.32 6058
6205.06 6952
6205.80 8100
6206.55 10057
6207.29 11878
6208.03 13738
6208.78 15493
6209.52 16431
6210.27 16598
6211.01 15894
6211.75 14623
6212.50 12981
6213.24 11284
6213.98 9594
6214.73 7911
6215.47 6604
6216.22 5695
6216.96 4794
6217.71 4207
6218.45 3848
6219.19 3611
6219.94 3410
6220.68 3198
6221.43 2988
6222.17 3005
6222.92 2925
6223.66 2879
6224.40 2857
6225.15 2733
6225.89 2652
6226.64 2548
6227.38 2540
6228.13 2360
6228.87 2282
6229.62 2220
6230.36 2211
6231.11 2259
6231.85 2235
6232.60 2265
6233.34 2220
6234.09 2278
6234.83 2358
6235.58 2403
6236.32 2385
6237.07 2491
6237.81 2579
6238.56 2640
6239.30 2743
6240.05 2923
6240.80 2930
6241.54 2918
6242.29 2861
6243.03 2836
6243.78 2823
6244.52 2832
6245.27 2867
6246.02 2880
6246.76 2917
6247.51 2918
6248.25 2983
6249.00 3027
6249.75 2938
6250.49 2854
6251.24 2843
6251.98 2870
6252.73 2834
6253.48 2796
6254.22 2735
6254.97 2695
6255.72 2722
6256.46 2724
6257.21 2657
6257.95 2644
6258.70 2647
6259.45 2569
6260.19 2522
6260.94 2546
6261.69 2531
6262.43 2497
6263.18 2456
6263.93 2531
6264.68 2495
6265.42 2383
6266.17 2425
6266.92 2397
6267.66 2421
6268.41 2372
6269.16 2343
6269.91 2406
6270.65 2394
6271.40 2401
6272.15 2406
6272.89 2367
6273.64 2353
6274.39 2347
6275.14 2323
6275.88 2399
6276.63 2522
6277.38 2437
6278.13 2476
6278.88 2404
6279.62 2353
6280.37 2341
6281.12 2327
6281.87 2179
6282.62 2187
6283.36 2173
6284.11 2138
6284.86 2075
6285.61 2049
6286.36 2083
6287.10 2070
6287.85 2021
6288.60 1971
6289.35 2011
6290.10 1940
6290.85 1974
6291.59 1963
6292.34 2028
6293.09 1879
6293.84 1937
6294.59 1965
6295.34 2030
6296.09 1957
6296.84 2000
6297.58 1989
6298.33 1992
6299.08 1931
6299.83 1888
6300.58 1829
6301.33 1889
6302.08 1822
6302.83 1854
6303.58 1856
6304.33 1853
6305.08 1853
6305.83 1872
6306.58 1839
6307.32 1869
6308.07 1930
6308.82 1911
6309.57 1936
6310.32 1922
6311.07 1976
6311.82 1959
6312.57 1969
6313.32 2006
6314.07 1972
6314.82 1990
6315.57 2008
6316.32 2008
6317.07 1982
6317.82 2000
6318.57 1952
6319.32 1951
6320.07 1885
6320.82 1843
6321.57 1865
6322.32 1811
6323.07 1824
6323.82 1788
6324.58 1726
6325.33 1721
6326.08 1760
6326.83 1734
6327.58 1690
6328.33 1711
6329.08 1772
6329.83 1709
6330.58 1709
6331.33 1704
6332.08 1713
6332.83 1739
6333.58 1775
6334.34 1732
6335.09 1735
6335.84 1735
6336.59 1758
6337.34 1769
6338.09 1741
6338.84 1729
6339.59 1766
6340.35 1761
6341.10 1767
6341.85 1809
6342.60 1785
6343.35 1784
6344.10 1804
6344.86 1771
6345.61 1807
6346.36 1787
6347.11 1811
6347.86 1826
6348.62 1842
6349.37 1940
6350.12 1942
6350.87 2075
6351.62 2059
6352.38 2088
6353.13 2138
6353.88 2187
6354.63 2282
6355.38 2260
6356.14 2155
6356.89 2081
6357.64 2068
6358.39 1972
6359.15 1965
6359.90 1890
6360.65 1909
6361.40 1902
6362.16 1900
6362.91 1907
6363.66 1913
6364.42 1933
6365.17 2037
6365.92 2053
6366.67 2111
6367.43 2130
6368.18 2169
6368.93 2223
6369.69 2099
6370.44 2103
6371.19 2076
6371.95 2002
6372.70 1915
6373.45 1905
6374.21 1912
6374.96 1822
6375.71 1896
6376.47 1843
6377.22 1875
6377.98 1970
6378.73 1862
6379.48 1894
6380.24 1887
6380.99 1956
6381.74 1894
6382.50 1951
6383.25 1922
6384.01 1925
6384.76 1876
6385.51 1871
6386.27 1883
6387.02 1837
6387.78 1847
6388.53 1796
6389.29 1806
6390.04 1819
6390.79 1814
6391.55 1760
6392.30 1802
6393.06 1850
6393.81 1807
6394.57 1751
6395.32 1789
6396.08 1799
6396.83 1822
6397.59 1818
6398.34 1748
6399.10 1800
6399.85 1827
6400.61 1826
6401.36 1806
6402.12 1730
6402.87 1790
6403.63 1760
6404.38 1737
6405.14 1722
6405.89 1745
6406.65 1810
6407.40 1765
6408.16 1834
6408.91 1845
6409.67 1856
6410.43 1964
6411.18 1916
6411.94 1878
6412.69 1895
6413.45 1902
6414.20 1875
6414.96 1924
6415.72 1970
6416.47 2012
6417.23 2007
6417.98 2055
6418.74 1985
6419.50 1962
6420.25 1919
6421.01 1890
6421.77 1801
6422.52 1890
6423.28 1759
6424.03 1765
6424.79 1766
6425.55 1773
6426.30 1818
6427.06 1789
6427.82 1749
6428.57 1741
6429.33 1841
6430.09 1796
6430.84 1811
6431.60 1874
6432.36 1848
6433.11 1860
6433.87 1804
6434.63 1886
6435.39 1910
6436.14 1912
6436.90 1928
6437.66 1922
6438.41 1925
6439.17 1941
6439.93 1994
6440.69 1968
6441.44 1981
6442.20 2007
6442.96 2020
6443.72 1977
6444.47 1980
6445.23 1987
6445.99 1947
6446.75 2039
6447.50 2005
6448.26 2001
6449.02 2010
6449.78 2019
6450.54 2047
6451.29 2024
6452.05 2061
6452.81 2052
6453.57 2093
6454.33 2166
6455.08 2186
6455.84 2269
6456.60 2291
6457.36 2276
6458.12 2244
6458.88 2225
6459.64 2238
6460.39 2263
6461.15 2230
6461.91 2257
6462.67 2333
6463.43 2322
6464.19 2305
6464.95 2352
6465.70 2393
6466.46 2365
6467.22 2350
6467.98 2330
6468.74 2382
6469.50 2415
6470.26 2328
6471.02 2402
6471.78 2408
6472.54 2388
6473.30 2387
6474.05 2410
6474.81 2447
6475.57 2360
6476.33 2409
6477.09 2457
6477.85 2470
6478.61 2579
6479.37 2634
6480.13 2679
6480.89 2657
6481.65 2694
6482.41 2727
6483.17 2768
6483.93 2790
6484.69 2778
6485.45 2767
6486.21 2773
6486.97 2852
6487.73 2868
6488.49 2928
6489.25 3001
6490.01 2992
6490.77 3127
6491.53 3109
6492.29 3125
6493.05 3222
6493.81 3245
6494.57 3252
6495.33 3248
6496.10 3278
6496.86 3301
6497.62 3272
6498.38 3244
6499.14 3205
6499.90 3185
6500.66 3255
6501.42 3277
6502.18 3427
6502.94 3514
6503.70 3777
6504.47 4293
6505.23 4897
6505.99 5791
6506.75 6761
6507.51 7794
6508.27 8591
6509.03 9336
6509.79 9307
6510.56 8907
6511.32 8270
6512.08 7428
6512.84 6524
6513.60 5590
6514.36 4966
6515.13 4516
6515.89 4174
6516.65 3864
6517.41 3703
6518.17 3615
6518.94 3539
6519.70 3488
6520.46 3521
6521.22 3557
6521.98 3493
6522.75 3539
6523.51 3673
6524.27 3741
6525.03 3948
6525.79 4098
6526.56 4255
6527.32 4371
6528.08 4507
6528.84 4520
6529.61 4464
6530.37 4352
6531.13 4282
6531.90 4345
6532.66 4474
6533.42 4708
6534.18 5060
6534.95 5426
6535.71 5873
6536.47 6290
6537.24 6492
6538.00 6470
6538.76 6182
6539.53 5649
6540.29 5093
6541.05 4741
6541.82 4290
6542.58 3945
6543.34 3801
6544.11 3631
6544.87 3377
6545.63 3412
6546.40 3424
6547.16 3363
6547.92 3335
6548.69 3336
6549.45 3228
6550.21 3235
6550.98 3208
6551.74 3192
6552.51 3207
6553.27 3256
6554.03 3221
6554.80 3204
6555.56 3198
6556.33 3256
6557.09 3274
6557.85 3251
6558.62 3310
6559.38 3257
6560.15 3357
6560.91 3345
6561.68 3445
6562.44 3454
6563.21 3458
6563.97 3452
6564.74 3607
6565.50 3531
6566.26 3512
6567.03 3469
6567.79 3452
6568.56 3520
6569.32 3431
6570.09 3511
6570.85 3555
6571.62 3539
6572.38 3615
6573.15 3533
6573.91 3617
6574.68 3542
6575.44 3527
6576.21 3710
6576.98 3733
6577.74 3763
6578.51 3775
6579.27 3834
6580.04 3836
6580.80 3807
6581.57 3732
6582.33 3889
6583.10 4002
6583.87 4027
6584.63 4060
6585.40 3906
6586.16 3894
6586.93 3939
6587.70 3964
6588.46 3792
6589.23 3871
6589.99 3879
6590.76 3933
6591.53 4002
6592.29 4270
6593.06 4456
6593.82 4662
6594.59 4846
6595.36 4930
6596.12 4999
6596.89 5034
6597.66 4875
6598.42 4706
6599.19 4482
6599.96 4267
6600.72 4117
6601.49 3928
6602.26 3865
6603.02 3624
6603.79 3624
6604.56 3567
6605.33 3529
6606.09 3462
6606.86 3416
6607.63 3420
6608.39 3398
6609.16 3405
6609.93 3382
6610.70 3452
6611.46 3431
6612.23 3433
6613.00 3408
6613.77 3321
6614.53 3351
6615.30 3326
6616.07 3330
6616.84 3391
6617.60 3499
6618.37 3451
6619.14 3613
6619.91 3683
6620.68 3890
6621.44 4077
6622.21 4197
6622.98 4327
6623.75 4459
6624.52 4431
6625.28 4326
6626.05 4244
6626.82 4099
6627.59 3909
6628.36 3678
6629.13 3713
6629.89 3551
6630.66 3447
6631.43 3441
6632.20 3581
6632.97 3653
6633.74 3764
6634.51 3758
6635.27 3892
6636.04 3932
6636.81 3906
6637.58 4057
6638.35 4169
6639.12 4276
6639.89 4397
6640.66 4555
6641.43 4701
6642.19 4836
6642.96 4831
6643.73 4626
6644.50 4500
6645.27 4304
6646.04 3946
6646.81 3721
6647.58 3462
6648.35 3204
6649.12 3033
6649.89 2971
6650.66 2938
6651.43 2893
6652.20 2851
6652.97 2767
6653.74 2779
6654.51 2724
6655.28 2755
6656.05 2724
6656.82 2695
6657.59 2719
6658.36 2701
6659.13 2712
6659.90 2676
6660.67 2699
6661.44 2618
6662.21 2657
6662.98 2629
6663.75 2642
6664.52 2605
6665.29 2670
6666.06 2646
6666.83 2621
6667.60 2581
6668.37 2665
6669.14 2781
6669.91 2857
6670.68 2866
6671.46 2923
6672.23 2908
6673.00 2930
6673.77 2897
6674.54 2810
6675.31 2745
6676.08 2746
6676.85 2721
6677.62 2735
6678.40 2753
6679.17 2789
6679.94 2841
6680.71 2889
6681.48 2931
6682.25 2960
6683.02 2978
6683.80 3038
6684.57 3128
6685.34 3143
6686.11 3249
6686.88 3289
6687.65 3297
6688.43 3102
6689.20 2868
6689.97 2804
6690.74 2743
6691.51 2636
6692.29 2589
6693.06 2482
6693.83 2460
6694.60 2469
6695.37 2398
6696.15 2353
6696.92 2391
6697.69 2445
6698.46 2406
6699.24 2400
6700.01 2403
6700.78 2290
6701.55 2294
6702.33 2369
6703.10 2318
6703.87 2238
6704.64 2193
6705.42 2182
6706.19 2200
6706.96 2178
6707.74 2132
6708.51 2092
6709.28 2048
6710.06 2141
6710.83 2181
6711.60 2068
6712.37 2103
6713.15 2060
6713.92 2030
6714.69 2018
6715.47 1994
6716.24 2069
6717.01 2019
6717.79 2045
6718.56 2046
6719.34 1981
6720.11 1983
6720.88 1915
6721.66 1981
6722.43 2008
6723.20 1980
6723.98 1985
6724.75 2009
6725.53 1986
6726.30 2005
6727.07 1954
6727.85 2000
6728.62 1932
6729.40 1933
6730.17 2003
6730.95 2013
6731.72 1944
6732.49 1951
6733.27 1979
6734.04 2019
6734.82 2105
6735.59 2036
6736.37 2023
6737.14 2013
6737.92 2038
6738.69 2085
6739.47 2167
6740.24 2192
6741.01 2161
6741.79 2157
6742.56 2148
6743.34 2148
6744.11 2111
6744.89 2122
6745.67 2157
6746.44 2204
6747.22 2161
6747.99 2203
6748.77 2129
6749.54 2174
6750.32 2282
6751.09 2317
6751.87 2307
6752.64 2433
6753.42 2484
6754.19 2516
6754.97 2483
6755.75 2492
6756.52 2336
6757.30 2386
6758.07 2324
6758.85 2320
6759.63 2355
6760.40 2392
6761.18 2356
6761.95 2300
6762.73 2241
6763.51 2202
6764.28 2203
6765.06 2224
6765.83 2226
6766.61 2181
6767.39 2171
6768.16 2168
6768.94 2170
6769.72 2137
6770.49 2082
6771.27 2050
6772.05 2063
6772.82 2085
6773.60 2011
6774.38 1983
6775.15 1974
6775.93 1982
6776.71 1990
6777.48 1989
6778.26 1982
6779.04 2036
6779.82 2023
6780.59 1953
6781.37 1960
6782.15 1934
6782.92 1927
6783.70 1973
6784.48 1969
6785.26 1918
6786.03 1932
6786.81 1915
6787.59 1899
6788.37 1837
6789.14 1848
6789.92 1768
6790.70 1775
6791.48 1824
6792.25 1861
6793.03 1838
6793.81 1814
6794.59 1827
6795.37 1845
6796.14 1828
6796.92 1872
6797.70 1824
6798.48 1912
6799.26 1938
6800.04 1962
6800.81 1959
6801.59 1953
6802.37 1990
6803.15 1953
6803.93 2013
6804.71 1946
6805.48 1971
6806.26 1990
6807.04 1962
6807.82 1970
6808.60 1983
6809.38 1935
6810.16 1851
6810.94 1843
6811.71 1793
6812.49 1824
6813.27 1886
6814.05 1871
6814.83 1837
6815.61 1830
6816.39 1826
6817.17 1820
6817.95 1849
6818.73 1813
6819.51 1809
6820.29 1789
6821.07 1814
6821.84 1809
6822.62 1873
6823.40 1829
6824.18 1738
6824.96 1774
6825.74 1867
6826.52 1854
6827.30 1835
6828.08 1820
6828.86 1801
6829.64 1809
6830.42 1748
6831.20 1803
6831.98 1823
6832.76 1823
6833.54 1846
6834.32 1883
6835.10 1972
6835.88 2094
6836.66 2269
6837.44 2420
6838.22 2577
6839.01 2688
6839.79 2753
6840.57 2791
6841.35 2644
6842.13 2487
6842.91 2440
6843.69 2357
6844.47 2300
6845.25 2212
6846.03 2166
6846.81 2092
6847.59 2082
6848.37 2141
6849.16 2260
6849.94 2340
6850.72 2384
6851.50 2380
6852.28 2400
6853.06 2439
6853.84 2344
6854.62 2244
6855.41 2238
6856.19 2120
6856.97 2034
6857.75 2084
6858.53 2022
6859.31 1934
6860.10 1899
6860.88 1929
6861.66 2024
6862.44 2002
6863.22 1945
6864.00 2018
6864.79 2012
6865.57 2031
6866.35 2046
6867.13 2054
6867.91 2019
6868.70 2105
6869.48 2062
6870.26 2073
6871.04 2079
6871.83 2113
6872.61 2183
6873.39 2145
6874.17 2135
6874.96 2188
6875.74 2188
6876.52 2248
6877.30 2283
6878.09 2431
6878.87 2500
6879.65 2599
6880.43 2723
6881.22 2966
6882.00 3219
6882.78 3316
6883.57 3332
6884.35 3221
6885.13 3075
6885.92 2961
6886.70 2990
6887.48 3038
6888.27 3126
6889.05 3154
6889.83 3234
6890.62 3188
6891.40 3064
6892.18 2941
6892.97 2849
6893.75 2631
6894.53 2595
6895.32 2619
6896.10 2588
6896.88 2548
6897.67 2515
6898.45 2502
6899.24 2504
6900.02 2478
6900.80 2424
6901.59 2481
6902.37 2401
6903.16 2474
6903.94 2470
6904.73 2549
6905.51 2473
6906.29 2373
6907.08 2466
6907.86 2457
6908.65 2494
6909.43 2467
6910.22 2424
6911.00 2433
6911.79 2409
6912.57 2389
6913.35 2370
6914.14 2306
6914.92 2320
6915.71 2280
6916.49 2299
6917.28 2307
6918.06 2336
6918.85 2399
6919.63 2432
6920.42 2424
6921.20 2355
6921.99 2389
6922.78 2441
6923.56 2452
6924.35 2473
6925.13 2520
6925.92 2578
6926.70 2540
6927.49 2580
6928.27 2593
6929.06 2664
6929.84 2693
6930.63 2662
6931.42 2647
6932.20 2684
6932.99 2651
6933.77 2642
6934.56 2736
6935.35 2773
6936.13 2807
6936.92 2759
6937.70 2873
6938.49 2999
6939.28 3082
6940.06 3161
6940.85 3362
6941.63 3524
6942.42 3747
6943.21 3669
6943.99 3777
6944.78 3775
6945.57 3705
6946.35 3819
6947.14 3838
6947.93 3931
6948.71 4099
6949.50 4067
6950.29 4018
6951.07 3911
6951.86 3822
6952.65 3591
6953.44 3455
6954.22 3402
6955.01 3433
6955.80 3439
6956.58 3469
6957.37 3422
6958.16 3344
6958.95 3436
6959.73 3371
6960.52 3433
6961.31 3406
6962.09 3473
6962.88 3533
6963.67 3591
6964.46 3666
6965.25 3733
6966.03 3956
6966.82 3997
6967.61 4268
6968.40 4380
6969.18 4498
6969.97 4702
6970.76 4686
6971.55 4750
6972.34 4769
6973.12 4684
6973.91 4569
6974.70 4552
6975.49 4536
6976.28 4604
6977.07 4736
6977.85 4838
6978.64 5008
6979.43 5266
6980.22 5666
6981.01 6293
6981.80 7016
6982.59 8216
6983.37 9735
6984.16 11438
6984.95 12933
6985.74 14311
6986.53 15036
6987.32 14790
6988.11 13997
6988.90 12656
6989.69 10964
6990.47 9400
6991.26 7796
6992.05 6561
6992.84 5669
6993.63 4813
6994.42 4261
6995.21 3849
6996.00 3556
6996.79 3303
6997.58 3135
6998.37 3045
6999.16 2991
6999.95 2966
7000.74 2890
7001.53 2869
7002.32 2844
7003.11 2800
7003.90 2689
7004.69 2573
7005.48 2517
7006.27 2495
7007.06 2455
7007.85 2347
7008.64 2297
7009.43 2470
7010.22 2543
7011.01 2719
7011.80 2727
7012.59 2776
7013.38 2918
7014.17 2933
7014.96 2861
7015.75 2854
7016.54 2817
7017.33 2767
7018.12 2751
7018.91 2712
7019.70 2697
7020.49 2773
7021.28 2774
7022.07 2839
7022.87 2888
7023.66 3024
7024.45 3018
7025.24 3000
7026.03 3025
7026.82 3033
7027.61 3053
7028.40 3090
7029.19 3045
7029.99 2970
7030.78 2956
7031.57 2936
7032.36 2840
7033.15 2808
7033.94 2754
7034.74 2808
7035.53 2857
7036.32 2833
7037.11 2864
7037.90 2903
7038.69 2987
7039.49 2943
7040.28 2956
7041.07 2949
7041.86 2938
7042.65 2979
7043.45 3021
7044.24 3031
7045.03 3017
7045.82 2962
7046.61 2949
7047.41 2927
7048.20 3023
7048.99 3074
7049.78 3117
7050.58 3272
7051.37 3334
7052.16 3318
7052.95 3211
7053.75 3099
7054.54 2939
7055.33 2825
7056.13 2832
7056.92 2811
7057.71 2833
7058.50 2804
7059.30 2823
7060.09 2813
7060.88 2802
7061.68 2752
7062.47 2708
7063.26 2625
7064.06 2643
7064.85 2604
7065.64 2447
7066.44 2469
7067.23 2494
7068.02 2422
7068.82 2449
7069.61 2400
7070.40 2388
7071.20 2357
7071.99 2264
7072.78 2283
7073.58 2299
7074.37 2242
7075.17 2251
7075.96 2238
7076.75 2243
7077.55 2207
7078.34 2137
7079.14 2111
7079.93 2151
7080.72 2181
7081.52 2146
7082.31 2078
7083.11 2166
7083.90 2171
7084.70 2256
7085.49 2303
7086.28 2388
7087.08 2478
7087.87 2580
7088.67 2616
7089.46 2668
7090.26 2571
7091.05 2450
7091.85 2332
7092.64 2210
7093.44 2063
7094.23 2002
7095.03 2013
7095.82 1924
7096.62 1852
7097.41 1871
7098.21 1837
7099.00 1795
7099.80 1784
7100.59 1785
7101.39 1712
7102.18 1699
7102.98 1755
7103.77 1737
7104.57 1698
7105.37 1726
7106.16 1699
7106.96 1696
7107.75 1716
7108.55 1654
7109.34 1648
7110.14 1682
7110.94 1591
7111.73 1643
7112.53 1638
7113.32 1654
7114.12 1633
7114.92 1673
7115.71 1672
7116.51 1667
7117.30 1572
7118.10 1543
7118.90 1585
7119.69 1622
7120.49 1612
7121.29 1623
7122.08 1621
7122.88 1662
7123.68 1637
7124.47 1620
7125.27 1643
7126.07 1689
7126.86 1709
7127.66 1654
7128.46 1702
7129.25 1734
7130.05 1664
7130.85 1728
7131.64 1682
7132.44 1676
7133.24 1650
7134.04 1626
7134.83 1649
7135.63 1604
7136.43 1578
7137.23 1553
7138.02 1564
7138.82 1573
7139.62 1487
7140.42 1528
7141.21 1510
7142.01 1534
7142.81 1556
7143.61 1524
7144.40 1573
7145.20 1532
7146.00 1492
7146.80 1469
7147.59 1446
7148.39 1415
7149.19 1487
7149.99 1458
7150.79 1485
7151.59 1500
7152.38 1427
7153.18 1426
7153.98 1470
7154.78 1492
7155.58 1480
7156.38 1430
7157.17 1444
7157.97 1494
7158.77 1478
7159.57 1493
7160.37 1470
7161.17 1463
7161.97 1417
7162.76 1447
7163.56 1387
7164.36 1372
7165.16 1373
7165.96 1371
7166.76 1373
7167.56 1400
7168.36 1386
7169.16 1411
7169.96 1395
7170.75 1391
7171.55 1408
7172.35 1379
7173.15 1372
7173.95 1342
7174.75 1329
7175.55 1327
7176.35 1315
7177.15 1325
7177.95 1328
7178.75 1285
7179.55 1355
7180.35 1333
7181.15 1352
7181.95 1375
7182.75 1385
7183.55 1340
7184.35 1380
7185.15 1360
7185.95 1387
7186.75 1367
7187.55 1311
7188.35 1341
7189.15 1306
7189.95 1298
7190.75 1245
7191.55 1322
7192.35 1346
7193.15 1303
7193.95 1285
7194.75 1332
7195.55 1300
7196.35 1320
7197.15 1273
7197.95 1284
7198.76 1319
7199.56 1330
7200.36 1292
7201.16 1298
7201.96 1326
7202.76 1315
7203.56 1318
7204.36 1331
7205.16 1349
7205.96 1292
7206.77 1290
7207.57 1306
7208.37 1321
7209.17 1299
7209.97 1317
7210.77 1388
7211.57 1346
7212.38 1384
7213.18 1356
7213.98 1403
7214.78 1372
7215.58 1390
7216.38 1371
7217.19 1383
7217.99 1376
7218.79 1386
7219.59 1415
7220.39 1443
7221.20 1415
7222.00 1387
7222.80 1405
7223.60 1426
7224.40 1463
7225.21 1434
7226.01 1449
7226.81 1446
7227.61 1422
7228.42 1434
7229.22 1445
7230.02 1414
7230.82 1436
7231.63 1422
7232.43 1489
7233.23 1522
7234.03 1566
7234.84 1593
7235.64 1695
7236.44 1771
7237.25 1748
7238.05 1802
7238.85 1765
7239.65 1723
7240.46 1611
7241.26 1548
7242.06 1531
7242.87 1470
7243.67 1429
7244.47 1441
7245.28 1461
7246.08 1423
7246.88 1454
7247.69 1443
7248.49 1393
7249.30 1424
7250.10 1399
7250.90 1363
7251.71 1375
7252.51 1451
7253.31 1434
7254.12 1403
7254.92 1462
7255.73 1411
7256.53 1407
7257.33 1394
7258.14 1388
7258.94 1447
7259.75 1375
7260.55 1396
7261.35 1413
7262.16 1421
7262.96 1398
7263.77 1421
7264.57 1397
7265.38 1410
7266.18 1429
7266.99 1497
7267.79 1442
7268.59 1469
7269.40 1478
7270.20 1469
7271.01 1440
7271.81 1469
7272.62 1440
7273.42 1431
7274.23 1459
7275.03 1517
7275.84 1478
7276.64 1513
7277.45 1506
7278.25 1518
7279.06 1530
7279.86 1567
7280.67 1619
7281.48 1691
7282.28 1785
7283.09 1923
7283.89 1988
7284.70 2077
7285.50 2169
7286.31 2132
7287.11 2126
7287.92 2002
7288.73 1867
7289.53 1782
7290.34 1689
7291.14 1664
7291.95 1580
7292.76 1546
7293.56 1539
7294.37 1534
7295.17 1534
7295.98 1501
7296.79 1478
7297.59 1485
7298.40 1538
7299.21 1563
7300.01 1538
7300.82 1550
7301.62 1578
7302.43 1565
7303.24 1569
7304.04 1551
7304.85 1580
7305.66 1608
7306.46 1607
7307.27 1620
7308.08 1601
7308.89 1678
7309.69 1762
7310.50 1688
7311.31 1731
7312.11 1768
7312.92 1795
7313.73 1804
7314.53 1800
7315.34 1822
7316.15 1892
7316.96 1994
7317.76 2233
7318.57 2418
7319.38 2554
7320.19 2557
7320.99 2552
7321.80 2462
7322.61 2434
7323.42 2299
7324.22 2171
7325.03 2013
7325.84 1907
7326.65 1793
7327.46 1753
7328.26 1700
7329.07 1699
7329.88 1681
7330.69 1658
7331.50 1648
7332.30 1638
7333.11 1663
7333.92 1636
7334.73 1611
7335.54 1700
7336.35 1668
7337.15 1690
7337.96 1730
7338.77 1749
7339.58 1720
7340.39 1737
7341.20 1767
7342.01 1799
7342.82 1716
7343.62 1678
7344.43 1644
7345.24 1655
7346.05 1625
7346.86 1544
7347.67 1503
7348.48 1448
7349.29 1437
7350.10 1469
7350.91 1519
7351.71 1461
7352.52 1468
7353.33 1479
7354.14 1486
7354.95 1477
7355.76 1475
7356.57 1475
7357.38 1502
7358.19 1569
7359.00 1562
7359.81 1608
7360.62 1625
7361.43 1642
7362.24 1585
7363.05 1564
7363.86 1582
7364.67 1541
7365.48 1511
7366.29 1508
7367.10 1493
7367.91 1499
7368.72 1451
7369.53 1527
7370.34 1480
7371.15 1399
7371.96 1489
7372.77 1418
7373.58 1441
7374.39 1405
7375.20 1389
7376.01 1425
7376.82 1454
7377.63 1549
7378.45 1477
7379.26 1517
7380.07 1524
7380.88 1584
7381.69 1646
7382.50 1598
7383.31 1570
7384.12 1559
7384.93 1518
7385.74 1516
7386.56 1470
7387.37 1424
7388.18 1383
7388.99 1337
7389.80 1362
7390.61 1386
7391.42 1328
7392.24 1333
7393.05 1338
7393.86 1390
7394.67 1357
7395.48 1332
7396.29 1362
7397.10 1313
7397.92 1315
7398.73 1340
7399.54 1402
7400.35 1432
7401.16 1415
7401.98 1380
7402.79 1438
7403.60 1398
7404.41 1386
7405.23 1341
7406.04 1310
7406.85 1289
7407.66 1292
7408.47 1226
7409.29 1239
7410.10 1234
7410.91 1257
7411.72 1239
7412.54 1233
7413.35 1213
7414.16 1228
7414.98 1204
7415.79 1163
7416.60 1119
7417.41 1127
7418.23 1203
7419.04 1222
7419.85 1207
7420.67 1197
7421.48 1123
7422.29 1190
7423.11 1164
7423.92 1167
7424.73 1160
7425.54 1178
7426.36 1189
7427.17 1184
7427.99 1193
7428.80 1152
7429.61 1180
7430.43 1174
7431.24 1208
7432.05 1220
7432.87 1143
7433.68 1138
7434.49 1168
7435.31 1200
7436.12 1176
7436.94 1166
7437.75 1222
7438.56 1199
7439.38 1120
7440.19 1175
7441.01 1211
7441.82 1211
7442.64 1187
7443.45 1179
7444.26 1197
7445.08 1192
7445.89 1180
7446.71 1187
7447.52 1168
7448.34 1157
7449.15 1147
7449.97 1177
7450.78 1200
7451.59 1194
7452.41 1170
7453.22 1166
7454.04 1199
7454.85 1186
7455.67 1212
7456.48 1220
7457.30 1149
7458.11 1132
7458.93 1177
7459.74 1165
7460.56 1163
7461.38 1178
7462.19 1158
7463.01 1211
7463.82 1252
7464.64 1205
7465.45 1203
7466.27 1177
7467.08 1185
7467.90 1239
7468.72 1217
7469.53 1202
7470.35 1231
7471.16 1193
7471.98 1239
7472.79 1217
7473.61 1247
7474.43 1231
7475.24 1258
7476.06 1246
7476.87 1234
7477.69 1182
7478.51 1212
7479.32 1229
7480.14 1170
7480.96 1212
7481.77 1223
7482.59 1185
7483.41 1229
7484.22 1207
7485.04 1179
7485.85 1194
7486.67 1205
7487.49 1207
7488.31 1201
7489.12 1226
7489.94 1228
7490.76 1253
7491.57 1248
7492.39 1245
7493.21 1197
7494.02 1235
7494.84 1218
7495.66 1224
7496.48 1246
7497.29 1224
7498.11 1194
7498.93 1244
7499.74 1260
7500.56 1185
7501.38 1223
7502.20 1213
7503.01 1226
7503.83 1185
7504.65 1216
7505.47 1238
7506.29 1255
7507.10 1254
7507.92 1282
7508.74 1241
7509.56 1253
7510.37 1232
7511.19 1272
7512.01 1232
7512.83 1237
7513.65 1275
7514.47 1274
7515.28 1271
7516.10 1272
7516.92 1269
7517.74 1299
7518.56 1337
7519.38 1301
7520.19 1316
7521.01 1332
7521.83 1307
7522.65 1279
7523.47 1307
7524.29 1319
7525.11 1304
7525.92 1290
7526.74 1258
7527.56 1285
7528.38 1341
7529.20 1324
7530.02 1355
7530.84 1361
7531.66 1367
7532.48 1340
7533.30 1353
7534.12 1373
7534.93 1320
7535.75 1390
7536.57 1366
7537.39 1369
7538.21 1343
7539.03 1340
7539.85 1404
7540.67 1418
7541.49 1371
7542.31 1397
7543.13 1434
7543.95 1462
7544.77 1482
7545.59 1445
7546.41 1433
7547.23 1448
7548.05 1409
7548.87 1404
7549.69 1411
7550.51 1460
7551.33 1502
7552.15 1467
7552.97 1447
7553.79 1415
7554.61 1446
7555.43 1501
7556.25 1483
7557.07 1557
7557.89 1525
7558.71 1555
7559.53 1619
7560.36 1598
7561.18 1626
7562.00 1640
7562.82 1634
7563.64 1653
7564.46 1653
7565.28 1638
7566.10 1629
7566.92 1614
7567.74 1659
7568.56 1630
7569.39 1645
7570.21 1642
7571.03 1678
7571.85 1686
7572.67 1719
7573.49 1662
7574.31 1699
7575.14 1734
7575.96 1761
7576.78 1738
7577.60 1740
7578.42 1780
7579.24 1804
7580.06 1750
7580.89 1771
7581.71 1818
7582.53 1783
7583.35 1847
7584.17 1804
7585.00 1840
7585.82 1818
7586.64 1838
7587.46 1958
7588.29 1978
7589.11 2056
7589.93 1986
7590.75 1966
7591.57 1936
7592.40 1952
7593.22 1971
7594.04 2000
7594.86 1992
7595.69 2098
7596.51 2168
7597.33 2124
7598.15 2144
7598.98 2255
7599.80 2195
7600.62 2185
7601.45 2242
7602.27 2281
7603.09 2352
7603.92 2411
7604.74 2446
7605.56 2542
7606.38 2470
7607.21 2413
7608.03 2355
7608.85 2359
7609.68 2354
7610.50 2291
7611.32 2248
7612.15 2310
7612.97 2294
7613.80 2224
7614.62 2316
7615.44 2422
7616.27 2507
7617.09 2657
7617.91 2863
7618.74 2942
7619.56 2898
7620.39 2932
7621.21 2787
7622.03 2726
7622.86 2635
7623.68 2603
7624.51 2585
7625.33 2540
7626.15 2464
7626.98 2610
7627.80 2592
7628.63 2587
7629.45 2725
7630.28 2773
7631.10 2901
7631.93 2977
7632.75 2964
7633.58 2894
7634.40 2808
7635.22 2711
7636.05 2519
7636.87 2308
7637.70 2251
7638.52 2107
7639.35 1967
7640.17 2001
7641.00 1998
7641.82 1981
7642.65 1978
7643.47 1993
7644.30 2096
7645.13 2187
7645.95 2242
7646.78 2240
7647.60 2254
7648.43 2186
7649.25 2120
7650.08 2091
7650.90 2009
7651.73 1986
7652.55 1935
7653.38 1809
7654.21 1732
7655.03 1730
7655.86 1684
7656.68 1675
7657.51 1673
7658.34 1655
7659.16 1638
7659.99 1672
7660.81 1671
7661.64 1632
7662.47 1615
7663.29 1610
7664.12 1614
7664.95 1591
7665.77 1575
7666.60 1596
7667.42 1618
7668.25 1591
7669.08 1574
7669.90 1599
7670.73 1614
7671.56 1634
7672.38 1599
7673.21 1577
7674.04 1610
7674.87 1658
7675.69 1633
7676.52 1585
7677.35 1637
7678.17 1630
7679.00 1585
7679.83 1578
7680.65 1644
7681.48 1644
7682.31 1719
7683.14 1852
7683.96 1902
7684.79 1951
7685.62 1960
7686.45 1930
7687.27 1912
7688.10 1839
7688.93 1745
7689.76 1765
7690.58 1738
7691.41 1707
7692.24 1665
7693.07 1665
7693.90 1688
7694.72 1682
7695.55 1695
7696.38 1751
7697.21 1809
7698.04 1852
7698.86 1883
7699.69 2015
7700.52 1946
7701.35 1934
7702.18 1855
7703.01 1789
7703.83 1751
7704.66 1666
7705.49 1622
7706.32 1568
7707.15 1545
7707.98 1560
7708.81 1543
7709.63 1574
7710.46 1507
7711.29 1520
7712.12 1554
7712.95 1517
7713.78 1480
7714.61 1491
7715.44 1476
7716.27 1512
7717.10 1476
7717.93 1501
7718.75 1520
7719.58 1468
7720.41 1397
7721.24 1410
7722.07 1406
7722.90 1409
7723.73 1430
7724.56 1415
7725.39 1383
7726.22 1335
7727.05 1338
7727.88 1415
7728.71 1426
7729.54 1398
7730.37 1439
7731.20 1398
7732.03 1389
7732.86 1378
7733.69 1389
7734.52 1390
7735.35 1306
7736.18 1298
7737.01 1339
7737.84 1294
7738.67 1283
7739.50 1321
7740.33 1266
7741.16 1286
7741.99 1297
7742.82 1274
7743.65 1303
7744.48 1361
7745.31 1446
7746.14 1573
7746.98 1684
7747.81 1757
7748.64 1809
7749.47 1789
7750.30 1720
7751.13 1658
7751.96 1539
7752.79 1466
7753.62 1424
7754.45 1371
7755.29 1348
7756.12 1293
7756.95 1282
7757.78 1296
7758.61 1267
7759.44 1258
7760.27 1298
7761.11 1293
7761.94 1207
7762.77 1235
7763.60 1214
7764.43 1191
7765.26 1225
7766.10 1191
7766.93 1211
7767.76 1237
7768.59 1271
7769.42 1200
7770.26 1200
7771.09 1258
7771.92 1217
7772.75 1200
7773.58 1214
7774.42 1212
7775.25 1257
7776.08 1259
7776.91 1212
7777.75 1173
7778.58 1227
7779.41 1232
7780.24 1230
7781.08 1222
7781.91 1259
7782.74 1243
7783.57 1259
7784.41 1274
7785.24 1255
7786.07 1255
7786.91 1255
7787.74 1280
7788.57 1272
7789.40 1260
7790.24 1229
7791.07 1278
7791.90 1340
7792.74 1272
7793.57 1278
7794.40 1318
7795.24 1278
7796.07 1318
7796.90 1323
7797.74 1295
7798.57 1371
7799.40 1395
7800.24 1412
7801.07 1339
7801.91 1373
7802.74 1394
7803.57 1376
7804.41 1404
7805.24 1431
7806.07 1446
7806.91 1441
7807.74 1444
7808.58 1431
7809.41 1426
7810.25 1533
7811.08 1547
7811.91 1532
7812.75 1563
7813.58 1563
7814.42 1612
7815.25 1641
7816.09 1581
7816.92 1614
7817.75 1558
7818.59 1528
7819.42 1605
7820.26 1650
7821.09 1651
7821.93 1690
7822.76 1825
7823.60 1847
7824.43 1862
7825.27 1834
7826.10 1755
7826.94 1760
7827.77 1695
7828.61 1671
7829.44 1633
7830.28 1636
7831.11 1656
7831.95 1696
7832.78 1734
7833.62 1772
7834.46 1773
7835.29 1783
7836.13 1840
7836.96 1758
7837.80 1701
7838.63 1601
7839.47 1566
7840.31 1499
7841.14 1520
7841.98 1476
7842.81 1424
7843.65 1445
7844.48 1434
7845.32 1445
7846.16 1433
7846.99 1373
7847.83 1416
7848.67 1426
7849.50 1434
7850.34 1396
7851.17 1398
7852.01 1391
7852.85 1366
7853.68 1366
7854.52 1358
7855.36 1358
7856.19 1423
7857.03 1409
7857.87 1419
7858.70 1435
7859.54 1451
7860.38 1483
7861.21 1417
7862.05 1449
7862.89 1426
7863.72 1397
7864.56 1431
7865.40 1439
7866.24 1386
7867.07 1383
7867.91 1419
7868.75 1420
7869.59 1441
7870.42 1450
7871.26 1479
7872.10 1475
7872.94 1452
7873.77 1569
7874.61 1555
7875.45 1567
7876.29 1627
7877.12 1777
7877.96 1829
7878.80 1847
7879.64 1855
7880.47 1946
7881.31 1929
7882.15 1877
7882.99 1859
7883.83 1803
7884.66 1809
7885.50 1680
7886.34 1685
7887.18 1622
7888.02 1611
7888.86 1625
7889.69 1670
7890.53 1645
7891.37 1673
7892.21 1717
7893.05 1753
7893.89 1765
7894.73 1673
7895.56 1608
7896.40 1608
7897.24 1561
7898.08 1523
7898.92 1478
7899.76 1470
7900.60 1454
7901.44 1407
7902.28 1443
7903.12 1377
7903.95 1383
7904.79 1357
7905.63 1364
7906.47 1363
7907.31 1368
7908.15 1371
7908.99 1376
7909.83 1355
7910.67 1446
7911.51 1457
7912.35 1400
7913.19 1408
7914.03 1423
7914.87 1481
7915.71 1525
7916.55 1533
7917.39 1562
7918.23 1616
7919.07 1583
7919.91 1592
7920.75 1554
7921.59 1520
7922.43 1490
7923.27 1463
7924.11 1432
7924.95 1451
7925.79 1413
7926.63 1361
7927.47 1312
7928.31 1274
7929.15 1273
7929.99 1274
7930.83 1266
7931.67 1284
7932.51 1278
7933.35 1283
7934.19 1289
7935.04 1268
7935.88 1276
7936.72 1258
7937.56 1299
7938.40 1246
7939.24 1277
7940.08 1245
7940.92 1263
7941.76 1298
7942.60 1262
7943.45 1317
7944.29 1337
7945.13 1325
7945.97 1316
7946.81 1309
7947.65 1360
7948.49 1374
7949.34 1379
7950.18 1392
7951.02 1375
7951.86 1429
7952.70 1417
7953.54 1504
7954.39 1602
7955.23 1654
7956.07 1653
7956.91 1624
7957.75 1656
7958.60 1607
7959.44 1542
7960.28 1567
7961.12 1583
7961.96 1598
7962.81 1559
7963.65 1497
7964.49 1516
7965.33 1615
7966.18 1637
7967.02 1815
7967.86 2004
7968.70 1929
7969.55 1938
7970.39 1932
7971.23 1798
7972.08 1648
7972.92 1556
7973.76 1508
7974.60 1521
7975.45 1413
7976.29 1368
7977.13 1366
7977.98 1337
7978.82 1330
7979.66 1298
7980.51 1300
7981.35 1259
7982.19 1263
7983.04 1257
7983.88 1269
7984.72 1224
7985.57 1258
7986.41 1270
7987.25 1217
7988.10 1210
7988.94 1210
7989.78 1156
7990.63 1120
7991.47 1140
7992.32 1096
7993.16 1138
7994.00 1104
7994.85 1064
7995.69 1043
7996.54 1068
7997.38 1076
7998.22 1094
7999.07 1111
7999.91 1093
8000.76 1048
8001.60 1016
8002.45 1050
8003.29 1042
8004.13 1052
8004.98 1039
8005.82 1031
8006.67 1026
8007.51 1061
8008.36 1010
8009.20 1029
8010.05 986
8010.89 993
8011.74 982
8012.58 1031
8013.43 954
8014.27 992
8015.12 1006
8015.96 997
8016.81 988
8017.65 978
8018.50 978
8019.34 1019
8020.19 957
8021.03 941
8021.88 979
8022.72 962
8023.57 932
8024.41 953
8025.26 981
8026.11 939
8026.95 964
8027.80 955
8028.64 978
8029.49 995
8030.33 966
8031.18 992
8032.03 1007
8032.87 997
8033.72 972
8034.56 995
8035.41 987
8036.26 973
8037.10 939
8037.95 945
8038.80 947
8039.64 943
8040.49 941
8041.34 972
8042.18 937
8043.03 969
8043.87 959
8044.72 898
8045.57 922
8046.41 963
8047.26 972
8048.11 932
8048.96 960
8049.80 959
8050.65 890
8051.50 923
8052.34 954
8053.19 902
8054.04 909
8054.88 903
8055.73 889
8056.58 871
8057.43 874
8058.27 913
8059.12 899
8059.97 882
8060.82 896
8061.66 872
8062.51 881
8063.36 892
8064.21 918
8065.05 930
8065.90 940
8066.75 911
8067.60 879
8068.44 884
8069.29 877
8070.14 886
8070.99 877
8071.84 890
8072.68 906
8073.53 887
8074.38 874
8075.23 859
8076.08 844
8076.93 897
8077.77 892
8078.62 857
8079.47 843
8080.32 907
8081.17 917
8082.02 884
8082.87 889
8083.71 874
8084.56 938
8085.41 909
8086.26 872
8087.11 829
8087.96 847
8088.81 897
8089.66 896
8090.51 856
8091.35 847
8092.20 895
8093.05 888
8093.90 865
8094.75 858
8095.60 833
8096.45 854
8097.30 904
8098.15 858
8099.00 830
8099.85 884
8100.70 908
8101.55 900
8102.40 847
8103.25 870
8104.10 877
8104.95 876
8105.80 862
8106.65 853
8107.50 866
8108.35 866
8109.20 855
8110.05 805
8110.90 849
8111.75 853
8112.60 846
8113.45 828
8114.30 864
8115.15 880
8116.00 874
8116.85 874
8117.70 883
8118.55 885
8119.40 923
8120.25 903
8121.10 890
8121.95 895
8122.80 932
8123.65 919
8124.50 915
8125.35 921
8126.20 904
8127.06 895
8127.91 878
8128.76 928
8129.61 939
8130.46 956
8131.31 929
8132.16 961
8133.01 980
8133.86 966
8134.72 958
8135.57 946
8136.42 922
8137.27 957
8138.12 910
8138.97 901
8139.83 900
8140.68 921
8141.53 917
8142.38 883
8143.23 923
8144.08 927
8144.94 957
8145.79 905
8146.64 897
8147.49 884
8148.34 907
8149.20 964
8150.05 928
8150.90 904
8151.75 878
8152.60 939
8153.46 1007
8154.31 1003
8155.16 980
8156.01 1006
8156.87 993
8157.72 1012
8158.57 967
8159.42 927
8160.28 894
8161.13 892
8161.98 877
8162.84 872
8163.69 857
8164.54 876
8165.39 858
8166.25 847
8167.10 872
8167.95 854
8168.81 873
8169.66 852
8170.51 831
8171.37 865
8172.22 824
8173.07 801
8173.93 799
8174.78 787
8175.63 813
8176.49 860
8177.34 829
8178.19 836
8179.05 852
8179.90 835
8180.76 846
8181.61 830
8182.46 817
8183.32 833
8184.17 792
8185.02 808
8185.88 810
8186.73 856
8187.59 815
8188.44 795
8189.30 794
8190.15 792
8191.00 802
8191.86 834
8192.71 831
8193.57 812
8194.42 790
8195.28 795
8196.13 844
8196.99 836
8197.84 865
8198.69 843
8199.55 844
8200.40 849
8201.26 844
8202.11 807
8202.97 835
8203.82 829
8204.68 838
8205.53 810
8206.39 797
8207.24 797
8208.10 820
8208.95 802
8209.81 830
8210.67 830
8211.52 842
8212.38 851
8213.23 828
8214.09 814
8214.94 843
8215.80 858
8216.65 866
8217.51 899
8218.37 821
8219.22 810
8220.08 850
8220.93 867
8221.79 876
8222.64 893
8223.50 861
8224.36 907
8225.21 931
8226.07 879
8226.92 841
8227.78 813
8228.64 854
8229.49 871
8230.35 875
8231.21 863
8232.06 856
8232.92 806
8233.78 828
8234.63 849
8235.49 822
8236.35 784
8237.20 752
8238.06 774
8238.92 815
8239.77 806
8240.63 842
8241.49 860
8242.34 822
8243.20 825
8244.06 801
8244.91 815
8245.77 813
8246.63 845
8247.49 821
8248.34 795
8249.20 822
8250.06 818
8250.92 798
8251.77 819
8252.63 841
8253.49 813
8254.35 811
8255.20 777
8256.06 803
8256.92 822
8257.78 842
8258.63 846
8259.49 835
8260.35 875
8261.21 842
8262.07 820
8262.92 835
8263.78 872
8264.64 849
8265.50 864
8266.36 819
8267.22 830
8268.07 840
8268.93 867
8269.79 831
8270.65 854
8271.51 898
8272.37 880
8273.22 928
8274.08 872
8274.94 917
8275.80 928
8276.66 918
8277.52 923
8278.38 971
8279.24 973
8280.09 962
8280.95 970
8281.81 941
8282.67 945
8283.53 984
8284.39 926
8285.25 944
8286.11 898
8286.97 895
8287.83 941
8288.69 892
8289.55 911
8290.41 901
8291.26 913
8292.12 946
8292.98 964
8293.84 978
8294.70 966
8295.56 982
8296.42 977
8297.28 964
8298.14 942
8299.00 915
8299.86 913
8300.72 912
8301.58 893
8302.44 886
8303.30 877
8304.16 886
8305.02 884
8305.88 875
8306.74 822
8307.60 869
8308.46 892
8309.33 892
8310.19 885
8311.05 872
8311.91 839
8312.77 841
8313.63 825
8314.49 840
8315.35 872
8316.21 850
8317.07 863
8317.93 847
8318.79 836
8319.65 857
8320.52 806
8321.38 876
8322.24 865
8323.10 848
8323.96 848
8324.82 853
8325.68 891
8326.54 856
8327.41 860
8328.27 859
8329.13 857
8329.99 834
8330.85 864
8331.71 852
8332.57 823
8333.44 897
8334.30 894
8335.16 884
8336.02 852
8336.88 843
8337.75 881
8338.61 905
8339.47 851
8340.33 885
8341.19 880
8342.06 868
8342.92 900
8343.78 907
8344.64 887
8345.50 857
8346.37 883
8347.23 937
8348.09 911
8348.95 911
8349.82 889
8350.68 944
8351.54 954
8352.40 983
8353.27 960
8354.13 937
8354.99 943
8355.86 849
8356.72 965
8357.58 913
8358.45 914
8359.31 913
8360.17 915
8361.03 901
8361.90 893
8362.76 842
8363.62 886
8364.49 895
8365.35 910
8366.21 908
8367.08 896
8367.94 908
8368.80 952
8369.67 884
8370.53 907
8371.40 931
8372.26 952
8373.12 929
8373.99 948
8374.85 923
8375.71 939
8376.58 933
8377.44 921
8378.31 1006
8379.17 941
8380.03 958
8380.90 942
8381.76 955
8382.63 963
8383.49 947
8384.36 984
8385.22 985
8386.08 1002
8386.95 1023
8387.81 989
8388.68 995
8389.54 1011
8390.41 1019
8391.27 987
8392.14 971
8393.00 963
8393.87 971
8394.73 964
8395.60 1012
8396.46 1009
8397.33 991
8398.19 1016
8399.06 1035
8399.92 1014
8400.79 1007
8401.65 1028
8402.52 1032
8403.38 1070
8404.25 1038
8405.11 1053
8405.98 1069
8406.84 1054
8407.71 1065
8408.58 1060
8409.44 1065
8410.31 1094
8411.17 1104
8412.04 1146
8412.90 1144
8413.77 1128
8414.64 1141
8415.50 1094
8416.37 1093
8417.23 1098
8418.10 1133
8418.97 1171
8419.83 1178
8420.70 1191
8421.56 1183
8422.43 1208
8423.30 1227
8424.16 1196
8425.03 1203
8425.90 1204
8426.76 1227
8427.63 1255
8428.50 1248
8429.36 1213
8430.23 1265
8431.10 1274
8431.96 1292
8432.83 1291
8433.70 1342
8434.56 1307
8435.43 1378
8436.30 1397
8437.16 1396
8438.03 1427
8438.90 1466
8439.77 1532
8440.63 1543
8441.50 1589
8442.37 1610
8443.24 1632
8444.10 1636
8444.97 1590
8445.84 1662
8446.71 1689
8447.57 1713
8448.44 1689
8449.31 1745
8450.18 1756
8451.04 1778
8451.91 1882
8452.78 1973
8453.65 2136
8454.52 2353
8455.38 2586
8456.25 2739
8457.12 2863
8457.99 2928
8458.86 2820
8459.72 2744
8460.59 2559
8461.46 2351
8462.33 2111
8463.20 2007
8464.07 1800
8464.93 1699
8465.80 1642
8466.67 1565
8467.54 1592
8468.41 1498
8469.28 1445
8470.15 1429
8471.02 1438
8471.88 1392
8472.75 1411
8473.62 1418
8474.49 1402
8475.36 1425
8476.23 1430
8477.10 1400
8477.97 1403
8478.84 1431
8479.71 1491
8480.58 1567
8481.44 1598
8482.31 1553
8483.18 1592
8484.05 1562
8484.92 1536
8485.79 1537
8486.66 1534
8487.53 1482
8488.40 1472
8489.27 1472
8490.14 1441
8491.01 1410
8491.88 1397
8492.75 1393
8493.62 1397
8494.49 1379
8495.36 1422
8496.23 1431
8497.10 1404
8497.97 1407
8498.84 1363
8499.71 1345
8500.58 1397
8501.45 1389
8502.32 1370
8503.19 1389
8504.06 1397
8504.93 1383
8505.80 1413
8506.67 1456
8507.55 1419
8508.42 1467
8509.29 1461
8510.16 1519
8511.03 1541
8511.90 1520
8512.77 1505
8513.64 1529
8514.51 1546
8515.38 1530
8516.25 1494
8517.13 1559
8518.00 1570
8518.87 1546
8519.74 1539
8520.61 1643
8521.48 1685
8522.35 1796
8523.23 1906
8524.10 2003
8524.97 2164
8525.84 2267
8526.71 2395
8527.58 2451
8528.46 2417
8529.33 2294
8530.20 2130
8531.07 2014
8531.94 1917
8532.81 1821
8533.69 1702
8534.56 1626
8535.43 1605
8536.30 1601
8537.18 1534
8538.05 1473
8538.92 1454
8539.79 1451
8540.66 1473
8541.54 1482
8542.41 1443
8543.28 1399
8544.15 1432
8545.03 1422
8545.90 1424
8546.77 1428
8547.64 1393
8548.52 1429
8549.39 1452
8550.26 1489
8551.14 1541
8552.01 1564
8552.88 1615
8553.76 1714
8554.63 1699
8555.50 1730
8556.37 1739
8557.25 1658
8558.12 1612
8558.99 1597
8559.87 1548
8560.74 1533
8561.61 1463
8562.49 1440
8563.36 1421
8564.24 1414
8565.11 1391
8565.98 1390
8566.86 1393
8567.73 1399
8568.60 1348
8569.48 1376
8570.35 1356
8571.23 1369
8572.10 1335
8572.97 1345
8573.85 1348
8574.72 1326
8575.60 1318
8576.47 1339
8577.34 1356
8578.22 1334
8579.09 1363
8579.97 1431
8580.84 1368
8581.72 1347
8582.59 1413
8583.47 1426
8584.34 1405
8585.21 1442
8586.09 1438
8586.96 1419
8587.84 1462
8588.71 1474
8589.59 1447
8590.46 1461
8591.34 1521
8592.21 1476
8593.09 1481
8593.96 1506
8594.84 1506
8595.71 1524
8596.59 1537
8597.46 1587
8598.34 1570
8599.22 1590
8600.09 1609
8600.97 1608
8601.84 1611
8602.72 1573
8603.59 1612
8604.47 1665
8605.34 1645
8606.22 1597
8607.10 1575
8607.97 1619
8608.85 1679
8609.72 1684
8610.60 1694
8611.47 1744
8612.35 1756
8613.23 1715
8614.10 1708
8614.98 1763
8615.86 1817
8616.73 1805
8617.61 1869
8618.48 1850
8619.36 1906
8620.24 1926
8621.11 1933
8621.99 1949
8622.87 1979
8623.74 1986
8624.62 2013
8625.50 1996
8626.37 2037
8627.25 2022
8628.13 1995
8629.00 2071
8629.88 2142
8630.76 2130
8631.64 2065
8632.51 2129
8633.39 2164
8634.27 2121
8635.14 2163
8636.02 2164
8636.90 2198
8637.78 2168
8638.65 2211
8639.53 2211
8640.41 2249
8641.29 2249
8642.16 2250
8643.04 2322
8643.92 2414
8644.80 2402
8645.67 2439
8646.55 2527
8647.43 2543
8648.31 2636
8649.18 2597
8650.06 2584
8650.94 2657
8651.82 2697
8652.70 2669
8653.58 2618
8654.45 2619
8655.33 2678
8656.21 2744
8657.09 2729
8657.97 2873
8658.84 2964
8659.72 3089
8660.60 3280
8661.48 3501
8662.36 3841
8663.24 4082
8664.12 4326
8664.99 4599
8665.87 4612
8666.75 4618
8667.63 4487
8668.51 4313
8669.39 4128
8670.27 3962
8671.15 3795
8672.03 3675
8672.91 3769
8673.78 3739
8674.66 3718
8675.54 3645
8676.42 3687
8677.30 3489
8678.18 3329
8679.06 3291
8679.94 3080
8680.82 2865
8681.70 2864
8682.58 2713
8683.46 2616
8684.34 2590
8685.22 2644
8686.10 2604
8686.98 2677
8687.86 2798
8688.74 2984
8689.62 3190
8690.50 3427
8691.38 3623
8692.26 3845
8693.14 4000
8694.02 4084
8694.90 4029
8695.78 3798
8696.66 3599
8697.54 3390
8698.42 3275
8699.30 3044
8700.18 2932
8701.06 2934
8701.94 2909
8702.82 2842
8703.70 2797
8704.58 2682
8705.46 2620
8706.34 2533
8707.23 2402
8708.11 2320
8708.99 2238
8709.87 2144
8710.75 2019
8711.63 1954
8712.51 1935
8713.39 1907
8714.27 1880
8715.16 1831
8716.04 1811
8716.92 1789
8717.80 1778
8718.68 1792
8719.56 1807
8720.44 1783
8721.33 1779
8722.21 1785
8723.09 1779
8723.97 1815
8724.85 1811
8725.73 1832
8726.62 1863
8727.50 1861
8728.38 1859
8729.26 1887
8730.14 1892
8731.03 1947
8731.91 1907
8732.79 1919
8733.67 1908
8734.55 1885
8735.44 1882
8736.32 1840
8737.20 1897
8738.08 1883
8738.97 1940
8739.85 1908
8740.73 1894
8741.61 1890
8742.50 1855
8743.38 1834
8744.26 1859
8745.14 1848
8746.03 1858
8746.91 1864
8747.79 1833
8748.68 1784
8749.56 1855
8750.44 1823
8751.33 1837
8752.21 1808
8753.09 1843
8753.97 1913
8754.86 1901
8755.74 1911
8756.62 1983
8757.51 1990
8758.39 2031
8759.28 2028
8760.16 2074
8761.04 2086
8761.93 2052
8762.81 2073
8763.69 2013
8764.58 2058
8765.46 2064
8766.34 2029
8767.23 2020
8768.11 1998
8769.00 1980
8769.88 1938
8770.76 1914
8771.65 1892
8772.53 1908
8773.42 1874
8774.30 1838
8775.19 1841
8776.07 1847
8776.95 1854
8777.84 2002
8778.72 2023
8779.61 2101
8780.49 2177
8781.38 2317
8782.26 2388
8783.15 2438
8784.03 2459
8784.92 2431
8785.80 2356
8786.69 2182
8787.57 2076
8788.46 1986
8789.34 1890
8790.23 1850
8791.11 1750
8792.00 1724
8792.88 1690
8793.77 1630
8794.65 1580
8795.54 1522
8796.42 1555
8797.31 1518
8798.19 1493
8799.08 1488
8799.96 1467
8800.85 1468
8801.74 1455
8802.62 1480
8803.51 1499
8804.39 1479
8805.28 1431
8806.16 1451
8807.05 1398
8807.94 1384
8808.82 1394
8809.71 1392
8810.59 1411
8811.48 1438
8812.37 1441
8813.25 1437
8814.14 1419
8815.03 1420
8815.91 1369
8816.80 1409
8817.68 1446
8818.57 1441
8819.46 1462
8820.34 1461
8821.23 1445
8822.12 1444
8823.00 1388
8823.89 1378
8824.78 1403
8825.66 1377
8826.55 1367
8827.44 1331
8828.33 1430
8829.21 1451
8830.10 1426
8830.99 1399
8831.87 1392
8832.76 1333
8833.65 1316
8834.54 1342
8835.42 1333
8836.31 1327
8837.20 1320
8838.08 1306
8838.97 1302
8839.86 1291
8840.75 1317
8841.64 1300
8842.52 1330
8843.41 1318
8844.30 1324
8845.19 1325
8846.07 1315
8846.96 1262
8847.85 1278
8848.74 1262
8849.63 1267
8850.51 1272
8851.40 1255
8852.29 1201
8853.18 1201
8854.07 1221
8854.96 1196
8855.84 1170
8856.73 1161
8857.62 1226
8858.51 1169
8859.40 1119
8860.29 1139
8861.17 1164
8862.06 1085
8862.95 1115
8863.84 1137
8864.73 1146
8865.62 1131
8866.51 1120
8867.40 1090
8868.29 1094
8869.17 1095
8870.06 1077
8870.95 1097
8871.84 1058
8872.73 1045
8873.62 1070
8874.51 1020
8875.40 1043
8876.29 1023
8877.18 1051
8878.07 1018
8878.96 984
8879.85 989
8880.74 998
8881.63 998
8882.51 993
8883.40 979
8884.29 960
8885.18 981
8886.07 995
8886.96 983
8887.85 976
8888.74 976
8889.63 981
8890.52 964
8891.41 952
8892.30 954
8893.19 932
8894.09 917
8894.98 933
8895.87 900
8896.76 910
8897.65 946
8898.54 923
8899.43 894
8900.32 885
8901.21 881
8902.10 882
8902.99 930
8903.88 896
8904.77 902
8905.66 906
8906.55 898
8907.44 914
8908.34 895
8909.23 864
8910.12 896
8911.01 896
8911.90 892
8912.79 882
8913.68 871
8914.57 866
8915.47 856
8916.36 869
8917.25 851
8918.14 842
8919.03 810
8919.92 836
8920.81 820
8921.71 835
8922.60 813
8923.49 865
8924.38 887
8925.27 833
8926.16 843
8927.06 882
8927.95 883
8928.84 820
8929.73 833
8930.62 839
8931.52 821
8932.41 815
8933.30 790
8934.19 797
8935.09 813
8935.98 756
8936.87 792
8937.76 780
8938.66 797
8939.55 793
8940.44 820
8941.33 785
8942.23 797
8943.12 826
8944.01 779
8944.90 781
8945.80 823
8946.69 761
8947.58 790
8948.48 770
8949.37 767
8950.26 782
8951.16 758
8952.05 764
8952.94 768
8953.84 804
8954.73 767
8955.62 805
8956.52 804
8957.41 836
8958.30 792
8959.20 792
8960.09 779
8960.98 792
8961.88 792
8962.77 796
8963.66 773
8964.56 764
8965.45 793
8966.35 793
8967.24 798
8968.13 778
8969.03 779
8969.92 773
8970.82 778
8971.71 796
8972.60 791
8973.50 795
8974.39 765
8975.29 775
8976.18 772
8977.08 748
8977.97 748
8978.87 742
8979.76 792
8980.65 798
8981.55 781
8982.44 779
8983.34 729
8984.23 732
8985.13 714
8986.02 729
8986.92 762
8987.81 727
8988.71 728
8989.60 782
8990.50 745
8991.39 749
8992.29 728
8993.18 767
8994.08 752
8994.97 790
8995.87 770
8996.76 744
8997.66 733
8998.56 737
8999.45 770
9000.35 758
9001.24 715
9002.14 742
9003.03 764
9003.93 766
9004.83 761
9005.72 778
9006.62 756
9007.51 716
9008.41 742
9009.31 740
9010.20 758
9011.10 764
9011.99 757
9012.89 735
9013.79 736
9014.68 739
9015.58 714
9016.48 733
9017.37 705
9018.27 722
9019.16 734
9020.06 752
9020.96 742
9021.85 744
9022.75 703
9023.65 726
9024.54 719
9025.44 702
9026.34 723
9027.24 724
9028.13 740
9029.03 701
9029.93 696
9030.82 730
9031.72 752
9032.62 720
9033.52 739
9034.41 734
9035.31 750
9036.21 748
9037.10 740
9038.00 722
9038.90 696
9039.80 686
9040.69 733
9041.59 726
9042.49 737
9043.39 737
9044.29 726
9045.18 750
9046.08 721
9046.98 757
9047.88 755
9048.78 745
9049.67 753
9050.57 747
9051.47 786
9052.37 784
9053.27 751
9054.16 739
9055.06 740
9055.96 777
9056.86 768
9057.76 758
9058.66 776
9059.55 788
9060.45 800
9061.35 785
9062.25 734
9063.15 767
9064.05 786
9064.95 761
9065.85 769
9066.74 768
9067.64 796
9068.54 803
9069.44 788
9070.34 765
9071.24 783
9072.14 790
9073.04 791
9073.94 773
9074.84 748
9075.74 750
9076.64 749
9077.53 768
9078.43 764
9079.33 736
9080.23 713
9081.13 750
9082.03 730
9082.93 740
9083.83 788
9084.73 792
9085.63 757
9086.53 746
9087.43 792
9088.33 760
9089.23 766
9090.13 761
9091.03 806
9091.93 811
9092.83 762
9093.73 767
9094.63 759
9095.53 805
9096.43 815
9097.33 776
9098.23 751
9099.13 750
9100.04 762
9100.94 757
9101.84 722
9102.74 787
9103.64 775
9104.54 781
9105.44 758
9106.34 774
9107.24 781
9108.14 769
9109.04 772
9109.94 747
9110.85 734
9111.75 729
9112.65 744
9113.55 773
9114.45 776
9115.35 747
9116.25 758
9117.15 728
9118.06 706
9118.96 756
9119.86 770
9120.76 760
9121.66 745
9122.56 751
9123.46 746
9124.37 726
9125.27 754
9126.17 781
9127.07 745
9127.97 710
9128.88 706
9129.78 739
9130.68 680
9131.58 695
9132.48 717
9133.39 705
9134.29 717
9135.19 735
9136.09 695
9137.00 737
9137.90 748
9138.80 714
9139.70 716
9140.61 708
9141.51 714
9142.41 741
9143.31 752
9144.22 697
9145.12 714
9146.02 738
9146.92 720
9147.83 738
9148.73 703
9149.63 725
9150.54 728
9151.44 705
9152.34 746
9153.25 730
9154.15 719
9155.05 708
9155.96 740
9156.86 746
9157.76 732
9158.67 725
9159.57 740
9160.47 772
9161.38 772
9162.28 737
9163.18 727
9164.09 730
9164.99 726
9165.90 715
9166.80 722
9167.70 761
9168.61 737
9169.51 754
9170.42 763
9171.32 732
9172.22 752
9173.13 759
9174.03 756
9174.94 750
9175.84 709
9176.74 743
9177.65 703
9178.55 734
9179.46 715
9180.36 702
9181.27 744
9182.17 725
9183.08 707
9183.98 702
9184.89 730
9185.79 689
9186.70 723
9187.60 714
9188.51 721
9189.41 736
9190.32 720
9191.22 671
9192.13 684
9193.03 700
9193.94 770
9194.84 707
9195.75 705
9196.65 801
9197.56 795
9198.46 769
9199.37 796
9200.27 780
9201.18 807
9202.08 787
9202.99 763
9203.90 758
9204.80 743
9205.71 731
9206.61 701
9207.52 699
9208.42 706
9209.33 692
9210.24 679
9211.14 735
9212.05 717
9212.95 706
9213.86 673
9214.77 725
9215.67 713
9216.58 729
9217.49 733
9218.39 736
9219.30 759
9220.21 731
9221.11 722
9222.02 678
9222.93 723
9223.83 714
9224.74 701
9225.65 725
9226.55 722
9227.46 728
9228.37 710
9229.27 719
9230.18 697
9231.09 726
9231.99 737
9232.90 731
9233.81 715
9234.72 717
9235.62 685
9236.53 734
9237.44 736
9238.34 733
9239.25 717
9240.16 716
9241.07 688
9241.97 700
9242.88 683
9243.79 725
9244.70 738
9245.61 682
9246.51 708
9247.42 715
9248.33 707
9249.24 703
9250.14 712
9251.05 737
9251.96 682
9252.87 673
9253.78 693
9254.69 707
9255.59 673
9256.50 690
9257.41 689
9258.32 691
9259.23 690
9260.14 703
9261.04 728
9261.95 719
9262.86 717
9263.77 704
9264.68 734
9265.59 715
9266.50 704
9267.40 700
9268.31 734
9269.22 738
9270.13 696
9271.04 711
9271.95 721
9272.86 720
9273.77 699
9274.68 687
9275.59 708
9276.49 705
9277.40 743
9278.31 742
9279.22 714
9280.13 685
9281.04 729
9281.95 725
9282.86 731
9283.77 693
9284.68 711
9285.59 712
9286.50 729
9287.41 708
9288.32 721
9289.23 708
9290.14 691
9291.05 703
9291.96 743
9292.87 717
9293.78 726
9294.69 730
9295.60 752
9296.51 752
9297.42 772
9298.33 765
9299.24 773
9300.15 782
9301.06 758
9301.97 767
9302.88 797
9303.79 726
9304.70 755
9305.61 768
9306.53 759
9307.44 771
9308.35 789
9309.26 787
9310.17 808
9311.08 810
9311.99 783
9312.90 779
9313.81 803
9314.72 784
9315.63 766
9316.55 786
9317.46 765
9318.37 762
9319.28 758
9320.19 755
9321.10 781
9322.01 774
9322.93 768
9323.84 789
9324.75 837
9325.66 766
9326.57 744
9327.48 742
9328.40 744
9329.31 763
9330.22 751
9331.13 698
9332.04 738
9332.96 738
9333.87 735
9334.78 733
9335.69 746
9336.60 772
9337.52 763
9338.43 739
9339.34 727
9340.25 740
9341.17 755
9342.08 767
9342.99 780
9343.90 776
9344.82 771
9345.73 750
9346.64 738
9347.55 718
9348.47 733
9349.38 769
9350.29 750
9351.21 748
9352.12 770
9353.03 769
9353.94 765
9354.86 750
9355.77 782
9356.68 777
9357.60 764
9358.51 762
9359.42 717
9360.34 754
9361.25 726
9362.16 731
9363.08 795
9363.99 744
9364.90 716
9365.82 709
9366.73 741
9367.65 750
9368.56 760
9369.47 749
9370.39 747
9371.30 752
9372.21 766
9373.13 770
9374.04 778
9374.96 784
9375.87 762
9376.79 778
9377.70 835
9378.61 784
9379.53 758
9380.44 829
9381.36 805
9382.27 788
9383.19 777
9384.10 801
9385.01 827
9385.93 824
9386.84 795
9387.76 822
9388.67 835
9389.59 805
9390.50 855
9391.42 874
9392.33 871
9393.25 855
9394.16 860
9395.08 886
9395.99 887
9396.91 853
9397.82 859
9398.74 830
9399.65 862
9400.57 809
9401.48 837
9402.40 822
9403.32 807
9404.23 757
9405.15 782
9406.06 826
9406.98 819
9407.89 784
9408.81 780
9409.73 801
9410.64 792
9411.56 843
9412.47 791
9413.39 772
9414.30 803
9415.22 786
9416.14 776
9417.05 766
9417.97 781
9418.89 769
9419.80 779
9420.72 789
9421.63 799
9422.55 771
9423.47 779
9424.38 813
9425.30 779
9426.22 814
9427.13 799
9428.05 801
9428.97 840
9429.88 836
9430.80 816
9431.72 843
9432.63 820
9433.55 812
9434.47 847
9435.38 817
9436.30 808
9437.22 834
9438.14 865
9439.05 818
9439.97 865
9440.89 826
9441.81 891
9442.72 875
9443.64 892
9444.56 852
9445.47 864
9446.39 857
9447.31 852
9448.23 857
9449.15 843
9450.06 835
9450.98 859
9451.90 861
9452.82 873
9453.73 883
9454.65 887
9455.57 860
9456.49 910
9457.41 885
9458.32 914
9459.24 855
9460.16 860
9461.08 848
9462.00 848
9462.92 820
9463.83 834
9464.75 886
9465.67 864
9466.59 860
9467.51 831
9468.43 850
9469.35 858
9470.26 889
9471.18 867
9472.10 833
9473.02 854
9473.94 875
9474.86 870
9475.78 861
9476.70 868
9477.62 886
9478.54 907
9479.45 899
9480.37 909
9481.29 898
9482.21 904
9483.13 916
9484.05 897
9484.97 895
9485.89 929
9486.81 914
9487.73 879
9488.65 886
9489.57 887
9490.49 866
9491.41 882
9492.33 873
9493.25 878
9494.17 863
9495.09 873
9496.01 885
9496.93 910
9497.85 928
9498.77 897
9499.69 912
9500.61 914
9501.53 938
9502.45 885
9503.37 895
9504.29 958
9505.21 905
9506.13 906
9507.05 958
9507.97 989
9508.89 935
9509.81 926
9510.73 925
9511.65 957
9512.57 992
9513.49 949
9514.42 965
9515.34 969
9516.26 1022
9517.18 982
9518.10 1036
9519.02 1062
9519.94 1083
9520.86 1090
9521.78 1140
9522.71 1127
9523.63 1083
9524.55 1151
9525.47 1134
9526.39 1073
9527.31 1049
9528.23 1027
9529.16 1033
9530.08 1018
9531.00 1019
9531.92 1009
9532.84 1024
9533.76 1025
9534.69 1012
9535.61 1008
9536.53 1054
9537.45 1044
9538.37 985
9539.30 975
9540.22 1017
9541.14 1027
9542.06 1042
9542.98 1005
9543.91 982
9544.83 1043
9545.75 1028
9546.67 1020
9547.60 1060
9548.52 1034
9549.44 1035
9550.36 1064
9551.29 1028
9552.21 1077
9553.13 1062
9554.06 1015
9554.98 1053
9555.90 1058
9556.82 1099
9557.75 1103
9558.67 1091
9559.59 1086
9560.52 1108
9561.44 1138
9562.36 1124
9563.29 1122
9564.21 1101
9565.13 1101
9566.06 1112
9566.98 1111
9567.90 1108
9568.83 1138
9569.75 1133
9570.67 1133
9571.60 1127
9572.52 1111
9573.44 1087
9574.37 1097
9575.29 1177
9576.22 1196
9577.14 1182
9578.06 1216
9578.99 1213
9579.91 1193
9580.84 1226
9581.76 1280
9582.68 1213
9583.61 1211
9584.53 1235
9585.46 1202
9586.38 1245
9587.31 1231
9588.23 1221
9589.15 1216
9590.08 1277
9591.00 1267
9591.93 1233
9592.85 1276
9593.78 1287
9594.70 1284
9595.63 1338
9596.55 1366
9597.48 1404
9598.40 1432
9599.33 1447
9600.25 1460
9601.18 1436
9602.10 1457
9603.03 1453
9603.95 1470
9604.88 1431
9605.80 1408
9606.73 1372
9607.65 1362
9608.58 1364
9609.50 1419
9610.43 1391
9611.35 1367
9612.28 1382
9613.21 1404
9614.13 1389
9615.06 1380
9615.98 1370
9616.91 1384
9617.84 1352
9618.76 1383
9619.69 1342
9620.61 1346
9621.54 1332
9622.47 1348
9623.39 1385
9624.32 1413
9625.24 1419
9626.17 1433
9627.10 1421
9628.02 1454
9628.95 1381
9629.88 1408
9630.80 1426
9631.73 1466
9632.65 1504
9633.58 1475
9634.51 1459
9635.43 1541
9636.36 1523
9637.29 1539
9638.22 1558
9639.14 1561
9640.07 1556
9641.00 1593
9641.92 1628
9642.85 1663
9643.78 1680
9644.70 1707
9645.63 1751
9646.56 1789
9647.49 1774
9648.41 1751
9649.34 1757
9650.27 1728
9651.20 1703
9652.12 1716
9653.05 1708
9653.98 1707
9654.91 1696
9655.83 1666
9656.76 1673
9657.69 1706
9658.62 1631
9659.55 1641
9660.47 1643
9661.40 1647
9662.33 1694
9663.26 1694
9664.19 1668
9665.11 1703
9666.04 1693
9666.97 1754
9667.90 1767
9668.83 1773
9669.75 1789
9670.68 1825
9671.61 1806
9672.54 1827
9673.47 1788
9674.40 1806
9675.33 1800
9676.25 1840
9677.18 1832
9678.11 1848
9679.04 1853
9679.97 1843
9680.90 1893
9681.83 1940
9682.76 1842
9683.69 1831
9684.61 1900
9685.54 1903
9686.47 1900
9687.40 1858
9688.33 1847
9689.26 1857
9690.19 1871
9691.12 1905
9692.05 1912
9692.98 1914
9693.91 1938
9694.84 1939
9695.77 2046
9696.70 2084
9697.63 2107
9698.56 2154
9699.49 2149
9700.42 2199
9701.35 2226
9702.28 2245
9703.21 2172
9704.14 2100
9705.07 2045
9706.00 2025
9706.93 1954
9707.86 1956
9708.79 1925
9709.72 1904
9710.65 1940
9711.58 1987
9712.51 1993
9713.44 2018
9714.37 2005
9715.30 2002
9716.23 2038
9717.16 2070
9718.09 2022
9719.02 2007
9719.95 1956
9720.88 1849
9721.81 1830
9722.75 1779
9723.68 1796
9724.61 1690
9725.54 1652
9726.47 1660
9727.40 1598
9728.33 1664
9729.26 1668
9730.19 1644
9731.13 1642
9732.06 1644
9732.99 1614
9733.92 1632
9734.85 1607
9735.78 1625
9736.71 1635
9737.65 1619
9738.58 1629
9739.51 1567
9740.44 1542
9741.37 1559
9742.30 1565
9743.24 1548
9744.17 1546
9745.10 1548
9746.03 1532
9746.96 1523
9747.90 1520
9748.83 1547
9749.76 1537
9750.69 1506
9751.63 1527
9752.56 1506
9753.49 1528
9754.42 1491
9755.36 1462
9756.29 1512
9757.22 1473
9758.15 1488
9759.09 1498
9760.02 1494
9760.95 1475
9761.88 1489
9762.82 1527
9763.75 1515
9764.68 1524
9765.62 1506
9766.55 1517
9767.48 1498
9768.41 1533
9769.35 1517
9770.28 1527
9771.21 1528
9772.15 1536
9773.08 1524
9774.01 1547
9774.95 1593
9775.88 1530
9776.81 1560
9777.75 1569
9778.68 1513
9779.62 1605
9780.55 1639
9781.48 1653
9782.42 1621
9783.35 1620
9784.28 1659
9785.22 1678
9786.15 1657
9787.09 1655
9788.02 1609
9788.95 1599
9789.89 1602
9790.82 1600
9791.76 1543
9792.69 1549
9793.63 1583
9794.56 1596
9795.49 1621
9796.43 1676
9797.36 1758
9798.30 1781
9799.23 1780
9800.17 1766
9801.10 1729
9802.04 1735
9802.97 1671
9803.91 1575
9804.84 1523
9805.78 1469
9806.71 1406
9807.65 1379
9808.58 1343
9809.52 1302
9810.45 1282
9811.39 1245
9812.32 1255
9813.26 1275
9814.19 1250
9815.13 1225
9816.06 1241
9817.00 1210
9817.93 1210
9818.87 1197
9819.80 1181
9820.74 1154
9821.68 1186
9822.61 1173
9823.55 1185
9824.48 1137
9825.42 1177
9826.35 1174
9827.29 1143
9828.23 1152
9829.16 1153
9830.10 1159
9831.03 1087
9831.97 1137
9832.91 1144
9833.84 1100
9834.78 1179
9835.72 1176
9836.65 1127
9837.59 1177
9838.52 1153
9839.46 1125
9840.40 1134
9841.33 1163
9842.27 1171
9843.21 1143
9844.14 1111
9845.08 1178
9846.02 1151
9846.95 1108
9847.89 1149
9848.83 1160
9849.77 1180
9850.70 1172
9851.64 1127
9852.58 1155
9853.51 1204
9854.45 1156
9855.39 1110
9856.33 1152
9857.26 1167
9858.20 1135
9859.14 1153
9860.08 1134
9861.01 1121
9861.95 1117
9862.89 1114
9863.83 1148
9864.76 1150
9865.70 1142
9866.64 1106
9867.58 1114
9868.51 1096
9869.45 1131
9870.39 1136
9871.33 1113
9872.27 1085
9873.20 1139
9874.14 1152
9875.08 1126
9876.02 1155
9876.96 1133
9877.90 1106
9878.83 1112
9879.77 1110
9880.71 1110
9881.65 1129
9882.59 1085
9883.53 1102
9884.47 1072
9885.40 1115
9886.34 1104
9887.28 1095
9888.22 1077
9889.16 1059
9890.10 1054
9891.04 1022
9891.98 1042
9892.91 1069
9893.85 1059
9894.79 1051
9895.73 1068
9896.67 1039
9897.61 1057
9898.55 1074
9899.49 1097
9900.43 1101
9901.37 1053
9902.31 1045
9903.25 1058
9904.19 1069
9905.13 1063
9906.07 1099
9907.01 1099
9907.95 1078
9908.89 1105
9909.83 1112
9910.77 1081
9911.71 1102
9912.65 1076
9913.59 1124
9914.53 1078
9915.47 1079
9916.41 1071
9917.35 1070
9918.29 1098
9919.23 1061
9920.17 1100
9921.11 1142
9922.05 1205
9922.99 1243
9923.93 1250
9924.87 1313
9925.81 1339
9926.75 1339
9927.69 1418
9928.63 1359
9929.57 1385
9930.51 1337
9931.45 1356
9932.39 1266
9933.34 1200
9934.28 1175
9935.22 1129
9936.16 1124
9937.10 1074
9938.04 1045
9938.98 1058
9939.92 1045
9940.87 1030
9941.81 1024
9942.75 1004
9943.69 1055
9944.63 1044
9945.57 1016
9946.51 1090
9947.46 1101
9948.40 1144
9949.34 1155
9950.28 1176
9951.22 1173
9952.16 1177
9953.11 1174
9954.05 1188
9954.99 1145
9955.93 1115
9956.87 1095
9957.82 1069
9958.76 1072
9959.70 1010
9960.64 990
9961.59 927
9962.53 929
9963.47 952
9964.41 926
9965.35 882
9966.30 910
9967.24 902
9968.18 920
9969.13 889
9970.07 900
9971.01 870
9971.95 871
9972.90 840
9973.84 865
9974.78 867
9975.73 854
9976.67 880
9977.61 890
9978.55 862
9979.50 850
9980.44 871
9981.38 918
9982.33 866
9983.27 879
9984.21 877
9985.16 880
9986.10 873
9987.04 859
9987.99 851
9988.93 854
9989.88 849
9990.82 873
9991.76 821
9992.71 868
9993.65 843
9994.59 816
9995.54 842
9996.48 880
9997.43 859
9998.37 858
9999.31 848
10000.26 847
10001.20 836
10002.15 837
10003.09 847
10004.04 851
10004.98 845
10005.92 859
10006.87 858
10007.81 848
10008.76 858
10009.70 868
10010.65 826
10011.59 840
10012.54 831
10013.48 844
10014.43 847
10015.37 816
10016.32 854
10017.26 865
10018.21 800
10019.15 827
10020.10 842
10021.04 830
10021.99 861
10022.93 826
10023.88 839
10024.82 868
10025.77 848
10026.71 865
10027.66 848
10028.60 877
10029.55 851
10030.49 851
10031.44 870
10032.39 841
10033.33 819
10034.28 833
10035.22 796
10036.17 820
10037.11 815
10038.06 795
10039.01 842
10039.95 800
10040.90 796
10041.84 795
10042.79 784
10043.74 789
10044.68 837
10045.63 790
10046.58 769
10047.52 769
10048.47 753
10049.41 727
10050.36 794
10051.31 787
10052.25 797
10053.20 797
10054.15 785
10055.09 788
10056.04 771
10056.99 773
10057.93 783
10058.88 768
10059.83 797
10060.78 767
10061.72 756
10062.67 786
10063.62 762
10064.56 758
10065.51 762
10066.46 746
10067.41 771
10068.35 754
10069.30 748
10070.25 753
10071.20 761
10072.14 791
10073.09 781
10074.04 763
10074.99 735
10075.93 742
10076.88 732
10077.83 749
10078.78 747
10079.72 759
10080.67 773
10081.62 815
10082.57 764
10083.52 748
10084.46 753
10085.41 761
10086.36 783
10087.31 766
10088.26 787
10089.21 749
10090.15 796
10091.10 791
10092.05 762
10093.00 783
10093.95 770
10094.90 782
10095.85 775
10096.79 789
10097.74 769
10098.69 778
10099.64 771
10100.59 765
10101.54 779
10102.49 797
10103.44 772
10104.39 783
10105.33 768
10106.28 770
10107.23 755
10108.18 784
10109.13 790
10110.08 785
10111.03 746
10111.98 783
10112.93 780
10113.88 745
10114.83 769
10115.78 741
10116.73 762
10117.68 775
10118.63 758
10119.58 766
10120.53 775
10121.48 785
10122.43 814
10123.38 781
10124.33 801
10125.28 823
10126.23 807
10127.18 809
10128.13 804
10129.08 800
10130.03 781
10130.98 776
10131.93 802
10132.88 791
10133.83 806
10134.78 837
10135.73 817
10136.68 817
10137.63 816
10138.58 823
10139.53 809
10140.48 883
10141.43 872
10142.38 865
10143.33 904
10144.29 873
10145.24 870
10146.19 903
10147.14 881
10148.09 857
10149.04 885
10149.99 928
10150.94 914
10151.89 911
10152.85 931
10153.80 905
10154.75 934
10155.70 946
10156.65 902
10157.60 919
10158.55 943
10159.51 945
10160.46 937
10161.41 931
10162.36 950
10163.31 958
10164.26 956
10165.22 954
10166.17 988
10167.12 1019
10168.07 1019
10169.02 1011
10169.98 1003
10170.93 973
10171.88 1005
10172.83 1012
10173.79 1028
10174.74 1023
10175.69 996
10176.64 1052
10177.60 1050
10178.55 1054
10179.50 1078
10180.45 1087
10181.41 991
10182.36 1043
10183.31 1095
10184.26 1099
10185.22 1062
10186.17 1063
10187.12 1065
10188.08 1105
10189.03 1082
10189.98 1055
10190.93 1066
10191.89 1058
10192.84 1074
10193.79 1022
10194.75 1067
10195.70 1085
10196.65 1050
10197.61 1058
10198.56 1101
10199.51 1082
10200.47 1111
10201.42 1089
10202.38 1124
10203.33 1096
10204.28 1135
10205.24 1167
10206.19 1196
10207.14 1275
10208.10 1268
10209.05 1245
10210.01 1221
10210.96 1210
10211.91 1219
10212.87 1210
10213.82 1151
10214.78 1131
10215.73 1105
10216.69 1118
10217.64 1057
10218.59 1047
10219.55 1086
10220.50 1068
10221.46 1052
10222.41 1030
10223.37 1009
10224.32 1040
10225.28 1008
10226.23 1055
10227.19 1013
10228.14 1025
10229.10 1018
10230.05 1055
10231.01 1107
10231.96 1095
10232.92 1149
10233.87 1157
10234.83 1194
10235.78 1249
10236.74 1231
10237.69 1245
10238.65 1268
10239.60 1225
10240.56 1227
10241.51 1168
10242.47 1130
10243.42 1099
10244.38 1030
10245.34 1006
10246.29 969
10247.25 997
10248.20 959
10249.16 953
10250.11 953
10251.07 913
10252.03 909
10252.98 898
10253.94 889
10254.89 877
10255.85 929
10256.81 914
10257.76 884
10258.72 847
10259.68 843
10260.63 862
10261.59 851
10262.55 839
10263.50 849
10264.46 833
10265.41 850
10266.37 852
10267.33 835
10268.28 842
10269.24 823
10270.20 843
10271.16 867
10272.11 869
10273.07 869
10274.03 838
10274.98 829
10275.94 820
10276.90 856
10277.85 833
10278.81 844
10279.77 808
10280.73 784
10281.68 826
10282.64 791
10283.60 754
10284.56 758
10285.51 757
10286.47 800
10287.43 778
10288.39 744
10289.34 803
10290.30 772
10291.26 808
10292.22 776
10293.18 808
10294.13 845
10295.09 813
10296.05 788
10297.01 748
10297.97 790
10298.92 793
10299.88 776
10300.84 801
10301.80 769
10302.76 771
10303.72 771
10304.67 776
10305.63 769
10306.59 781
10307.55 775
10308.51 762
10309.47 780
10310.43 780
10311.38 774
10312.34 783
10313.30 785
10314.26 772
10315.22 759
10316.18 795
10317.14 798
10318.10 765
10319.06 786
10320.01 764
10320.97 755
10321.93 767
10322.89 743
10323.85 747
10324.81 735
10325.77 771
10326.73 754
10327.69 745
10328.65 753
10329.61 773
10330.57 769
10331.53 730
10332.49 721
10333.45 767
10334.41 743
10335.37 706
10336.33 711
10337.29 678
10338.25 707
10339.21 721
10340.17 690
10341.13 674
10342.09 720
10343.05 732
10344.01 693
10344.97 703
10345.93 703
10346.89 709
10347.85 706
10348.81 700
10349.77 684
10350.73 694
10351.69 691
10352.65 713
10353.61 707
10354.57 671
10355.53 685
10356.49 686
10357.46 691
10358.42 672
10359.38 695
10360.34 683
10361.30 678
10362.26 679
10363.22 693
10364.18 694
10365.14 652
10366.11 697
10367.07 697
10368.03 659
10368.99 656
10369.95 686
10370.91 679
10371.87 663
10372.84 656
10373.80 664
10374.76 691
10375.72 632
10376.68 632
10377.64 663
10378.61 651
10379.57 629
10380.53 665
10381.49 674
10382.45 658
10383.42 667
10384.38 661
10385.34 667
10386.30 671
10387.27 663
10388.23 667
10389.19 682
10390.15 636
10391.11 680
10392.08 666
10393.04 657
10394.00 665
10394.96 653
10395.93 635
10396.89 652
10397.85 649
10398.82 634
10399.78 630
10400.74 642
10401.70 627
10402.67 624
10403.63 631
10404.59 676
10405.56 655
10406.52 657
10407.48 667
10408.45 679
10409.41 655
10410.37 626
10411.34 677
10412.30 672
10413.26 641
10414.23 647
10415.19 607
10416.15 658
10417.12 675
10418.08 656
10419.04 676
10420.01 696
10420.97 710
10421.94 686
10422.90 689
10423.86 683
10424.83 688
10425.79 648
10426.76 625
10427.72 648
10428.68 644
10429.65 646
10430.61 635
10431.58 627
10432.54 623
10433.51 622
10434.47 643
10435.44 599
10436.40 629
10437.36 616
10438.33 650
10439.29 627
10440.26 644
10441.22 610
10442.19 614
10443.15 599
10444.12 620
10445.08 608
10446.05 612
10447.01 633
10447.98 629
10448.94 605
10449.91 649
10450.87 657
10451.84 621
10452.80 624
10453.77 604
10454.73 621
10455.70 622
10456.67 662
10457.63 612
10458.60 632
10459.56 635
10460.53 649
10461.49 642
10462.46 630
10463.43 648
10464.39 658
10465.36 613
10466.32 594
10467.29 612
10468.25 611
10469.22 612
10470.19 638
10471.15 625
10472.12 639
10473.09 611
10474.05 619
10475.02 647
10475.98 680
10476.95 649
10477.92 651
10478.88 667
10479.85 645
10480.82 668
10481.78 686
10482.75 662
10483.72 664
10484.68 679
10485.65 649
10486.62 654
10487.58 677
10488.55 637
10489.52 640
10490.49 642
10491.45 636
10492.42 638
10493.39 597
10494.35 631
10495.32 619
10496.29 637
10497.26 653
10498.22 639
10499.19 617
10500.16 606
10501.13 653
10502.09 656
10503.06 654
10504.03 634
10505.00 670
10505.96 651
10506.93 643
10507.90 646
10508.87 646
10509.84 641
10510.80 659
10511.77 652
10512.74 655
10513.71 644
10514.68 651
10515.64 656
10516.61 618
10517.58 655
10518.55 660
10519.52 658
10520.49 671
10521.45 655
10522.42 646
10523.39 655
10524.36 666
10525.33 664
10526.30 652
10527.27 627
10528.23 667
10529.20 642
10530.17 667
10531.14 668
10532.11 634
10533.08 632
10534.05 665
10535.02 664
10535.99 653
10536.96 648
10537.93 683
10538.89 702
10539.86 688
10540.83 664
10541.80 656
10542.77 696
10543.74 678
10544.71 684
10545.68 671
10546.65 657
10547.62 645
10548.59 685
10549.56 638
10550.53 666
10551.50 681
10552.47 641
10553.44 651
10554.41 679
10555.38 666
10556.35 693
10557.32 695
10558.29 709
10559.26 705
10560.23 705
10561.20 703
10562.17 706
10563.14 731
10564.11 734
10565.08 743
10566.05 719
10567.02 720
10567.99 694
10568.96 709
10569.93 724
10570.91 675
10571.88 673
10572.85 685
10573.82 687
10574.79 686
10575.76 687
10576.73 628
10577.70 678
10578.67 647
10579.64 653
10580.62 638
10581.59 671
10582.56 669
10583.53 645
10584.50 670
10585.47 673
10586.44 651
10587.42 663
10588.39 658
10589.36 653
10590.33 713
10591.30 723
10592.27 698
10593.25 694
10594.22 696
10595.19 684
10596.16 665
10597.13 697
10598.10 658
10599.08 674
10600.05 705
10601.02 708
10601.99 713
10602.97 698
10603.94 734
10604.91 733
10605.88 692
10606.85 714
10607.83 787
10608.80 747
10609.77 749
10610.74 799
10611.72 779
10612.69 778
10613.66 773
10614.64 751
10615.61 763
10616.58 746
10617.55 744
10618.53 724
10619.50 723
10620.47 710
10621.45 715
10622.42 695
10623.39 673
10624.37 674
10625.34 669
10626.31 695
10627.29 705
10628.26 695
10629.23 695
10630.21 676
10631.18 673
10632.15 663
10633.13 686
10634.10 673
10635.07 678
10636.05 708
10637.02 735
10638.00 711
10638.97 755
10639.94 743
10640.92 705
10641.89 710
10642.87 727
10643.84 721
10644.81 695
10645.79 669
10646.76 680
10647.74 666
10648.71 654
10649.68 682
10650.66 687
10651.63 658
10652.61 640
10653.58 667
10654.56 647
10655.53 668
10656.51 632
10657.48 659
10658.46 645
10659.43 660
10660.41 646
10661.38 618
10662.36 629
10663.33 645
10664.31 643
10665.28 671
10666.26 657
10667.23 647
10668.21 658
10669.18 657
10670.16 645
10671.13 672
10672.11 648
10673.08 642
10674.06 635
10675.03 639
10676.01 609
10676.99 632
10677.96 640
10678.94 657
10679.91 671
10680.89 647
10681.86 653
10682.84 642
10683.82 640
10684.79 683
10685.77 682
10686.74 651
10687.72 621
10688.70 639
10689.67 652
10690.65 648
10691.63 660
10692.60 648
10693.58 654
10694.55 622
10695.53 629
10696.51 619
10697.48 631
10698.46 633
10699.44 657
10700.41 661
10701.39 688
10702.37 667
10703.34 671
10704.32 645
10705.30 627
10706.27 647
10707.25 668
10708.23 658
10709.21 648
10710.18 616
10711.16 633
10712.14 650
10713.11 685
10714.09 636
10715.07 664
10716.05 658
10717.02 684
10718.00 679
10718.98 669
10719.96 653
10720.93 650
10721.91 677
10722.89 659
10723.87 677
10724.85 670
10725.82 654
10726.80 687
10727.78 680
10728.76 683
10729.74 702
10730.71 615
10731.69 626
10732.67 640
10733.65 635
10734.63 670
10735.60 634
10736.58 663
10737.56 664
10738.54 663
10739.52 678
10740.50 640
10741.48 647
10742.45 682
10743.43 679
10744.41 687
10745.39 683
10746.37 677
10747.35 663
10748.33 653
10749.31 696
10750.28 689
10751.26 688
10752.24 678
10753.22 653
10754.20 669
10755.18 666
10756.16 668
10757.14 650
10758.12 679
10759.10 713
10760.08 706
10761.06 707
10762.04 701
10763.01 708
10763.99 704
10764.97 696
10765.95 697
10766.93 736
10767.91 687
10768.89 690
10769.87 713
10770.85 707
10771.83 717
10772.81 723
10773.79 700
10774.77 710
10775.75 735
10776.73 754
10777.71 745
10778.69 740
10779.67 763
10780.65 721
10781.63 754
10782.62 769
10783.60 799
10784.58 753
10785.56 767
10786.54 753
10787.52 761
10788.50 738
10789.48 731
10790.46 770
10791.44 791
10792.42 790
10793.40 756
10794.38 781
10795.37 738
10796.35 746
10797.33 730
10798.31 695
10799.29 738
10800.27 749
10801.25 741
10802.23 734
10803.21 742
10804.20 729
10805.18 742
10806.16 735
10807.14 729
10808.12 699
10809.10 751
10810.09 739
10811.07 749
10812.05 734
10813.03 759
10814.01 738
10815.00 739
10815.98 730
10816.96 763
10817.94 746
10818.92 759
10819.91 785
10820.89 784
10821.87 753
10822.85 761
10823.83 775
10824.82 765
10825.80 800
10826.78 767
10827.76 773
10828.75 807
10829.73 784
10830.71 782
10831.69 780
10832.68 738
10833.66 775
10834.64 761
10835.63 763
10836.61 758
10837.59 758
10838.57 798
10839.56 808
10840.54 819
10841.52 762
10842.51 822
10843.49 825
10844.47 787
10845.46 804
10846.44 837
10847.42 807
10848.41 802
10849.39 845
10850.37 838
10851.36 817
10852.34 804
10853.32 861
10854.31 867
10855.29 827
10856.28 878
10857.26 868
10858.24 846
10859.23 848
10860.21 852
10861.20 875
10862.18 856
10863.16 839
10864.15 811
10865.13 830
10866.12 881
10867.10 906
10868.08 887
10869.07 871
10870.05 891
10871.04 880
10872.02 873
10873.01 914
10873.99 916
10874.98 920
10875.96 906
10876.95 920
10877.93 949
10878.92 941
10879.90 962
10880.89 904
10881.87 956
10882.86 947
10883.84 916
10884.83 930
10885.81 950
10886.80 929
10887.78 946
10888.77 955
10889.75 995
10890.74 1004
10891.72 986
10892.71 979
10893.69 954
10894.68 982
10895.66 971
10896.65 958
10897.64 1021
10898.62 1019
10899.61 982
10900.59 1014
10901.58 1011
10902.56 1017
10903.55 1052
10904.54 1028
10905.52 1027
10906.51 1012
10907.49 1005
10908.48 1073
10909.47 1043
10910.45 1071
10911.44 1069
10912.43 1143
10913.41 1107
10914.40 1078
10915.39 1161
10916.37 1105
10917.36 1154
10918.35 1165
10919.33 1141
10920.32 1162
10921.31 1164
10922.29 1111
10923.28 1164
10924.27 1132
10925.25 1149
10926.24 1179
10927.23 1189
10928.21 1163
10929.20 1179
10930.19 1220
10931.18 1183
10932.16 1223
10933.15 1203
10934.14 1216
10935.12 1195
10936.11 1235
10937.10 1209
10938.09 1244
10939.07 1257
10940.06 1278
10941.05 1315
10942.04 1308
10943.02 1320
10944.01 1288
10945.00 1291
10945.99 1335
10946.98 1354
10947.96 1347
10948.95 1380
10949.94 1409
10950.93 1436
10951.92 1458
10952.90 1486
10953.89 1509
10954.88 1559
10955.87 1610
10956.86 1636
10957.85 1680
10958.83 1747
10959.82 1745
10960.81 1717
10961.80 1759
10962.79 1737
10963.78 1739
10964.77 1620
10965.75 1595
10966.74 1538
10967.73 1519
10968.72 1440
10969.71 1414
10970.70 1411
10971.69 1412
10972.68 1367
10973.67 1332
10974.66 1346
10975.64 1323
10976.63 1363
10977.62 1384
10978.61 1390
10979.60 1344
10980.59 1346
10981.58 1395
10982.57 1390
10983.56 1386
10984.55 1422
10985.54 1396
10986.53 1374
10987.52 1440
10988.51 1487
10989.50 1481
10990.49 1525
10991.48 1529
10992.47 1589
10993.46 1639
10994.45 1704
10995.44 1786
10996.43 1873
10997.42 1930
10998.41 2003
10999.40 2073
11000.39 2080
11001.38 2127
11002.37 2070
11003.36 2035
11004.35 1986
11005.34 1888
11006.33 1830
11007.32 1736
11008.31 1598
11009.30 1548
11010.30 1488
11011.29 1379
11012.28 1351
11013.27 1281
11014.26 1258
11015.25 1222
11016.24 1205
11017.23 1120
11018.22 1164
11019.21 1128
11020.21 1136
11021.20 1111
11022.19 1109
11023.18 1106
11024.17 1077
11025.16 1084
11026.15 1076
11027.14 1126
11028.14 1127
11029.13 1104
11030.12 1062
11031.11 1071
11032.10 1083
11033.09 1061
11034.09 1102
11035.08 1109
11036.07 1071
11037.06 1079
11038.05 1062
11039.05 1075
11040.04 1088
11041.03 1079
11042.02 1042
11043.02 1030
11044.01 1007
11045.00 1019
11045.99 1072
11046.98 1030
11047.98 1060
11048.97 1010
11049.96 999
11050.95 1031
11051.95 1014
11052.94 1004
11053.93 1019
11054.93 1002
11055.92 996
11056.91 983
11057.90 980
11058.90 999
11059.89 1047
11060.88 1049
11061.88 1004
11062.87 1052
11063.86 1058
11064.86 1049
11065.85 1050
11066.84 1072
11067.84 1060
11068.83 1018
11069.82 1067
11070.82 1016
11071.81 1079
11072.80 1057
11073.80 1037
11074.79 1065
11075.78 1061
11076.78 1095
11077.77 1082
11078.77 999
11079.76 1033
11080.75 1047
11081.75 1040
11082.74 1056
11083.74 1051
11084.73 1029
11085.72 1015
11086.72 965
11087.71 944
11088.71 972
11089.70 978
11090.70 966
11091.69 974
11092.68 982
11093.68 966
11094.67 941
11095.67 946
11096.66 945
11097.66 948
11098.65 953
11099.65 939
11100.64 952
11101.64 947
11102.63 973
11103.63 964
11104.62 913
11105.62 939
11106.61 899
11107.61 961
11108.60 951
11109.60 903
11110.59 889
11111.59 917
11112.58 924
11113.58 943
11114.57 907
11115.57 924
11116.56 958
11117.56 936
11118.56 927
11119.55 903
11120.55 911
11121.54 925
11122.54 890
11123.54 915
11124.53 877
11125.53 890
11126.52 928
11127.52 921
11128.51 940
11129.51 904
11130.51 898
11131.50 934
11132.50 950
11133.50 907
11134.49 917
11135.49 878
11136.49 894
11137.48 891
11138.48 873
11139.47 906
11140.47 902
11141.47 909
11142.46 886
11143.46 887
11144.46 874
11145.46 912
11146.45 911
11147.45 931
11148.45 909
11149.44 913
11150.44 962
11151.44 927
11152.43 979
11153.43 947
11154.43 954
11155.43 947
11156.42 919
11157.42 903
11158.42 889
11159.42 892
11160.41 897
11161.41 905
11162.41 886
11163.41 872
11164.40 909
11165.40 903
11166.40 923
11167.40 895
11168.39 885
11169.39 880
11170.39 882
11171.39 879
11172.39 918
11173.38 891
11174.38 907
11175.38 912
11176.38 887
11177.38 837
11178.38 874
11179.37 889
11180.37 882
11181.37 894
11182.37 905
11183.37 870
11184.37 870
11185.37 873
11186.36 891
11187.36 897
11188.36 883
11189.36 913
11190.36 887
11191.36 878
11192.36 884
11193.36 889
11194.36 928
11195.35 918
11196.35 906
11197.35 914
11198.35 921
11199.35 868
11200.35 894
11201.35 896
11202.35 915
11203.35 901
11204.35 892
11205.35 925
11206.35 919
11207.35 869
11208.35 916
11209.35 956
11210.35 918
11211.35 958
11212.35 927
11213.35 954
11214.35 958
11215.34 931
11216.35 957
11217.35 923
11218.35 914
11219.35 940
11220.35 874
11221.35 892
11222.35 909
11223.35 885
11224.35 882
11225.35 928
11226.35 896
11227.35 916
11228.35 907
11229.35 914
11230.35 885
11231.35 894
11232.35 905
11233.35 911
11234.35 929
11235.35 955
11236.35 977
11237.36 943
11238.36 921
11239.36 897
11240.36 900
11241.36 941
11242.36 947
11243.36 946
11244.36 947
11245.36 928
11246.37 948
11247.37 942
11248.37 928
11249.37 936
11250.37 961
11251.37 979
11252.38 936
11253.38 972
11254.38 978
11255.38 969
11256.38 990
11257.38 1011
11258.39 976
11259.39 1000
11260.39 981
11261.39 978
11262.39 980
11263.40 1017
11264.40 1007
11265.40 1026
11266.40 1000
11267.40 996
11268.41 999
11269.41 1027
11270.41 1039
11271.41 1065
11272.42 1064
11273.42 1083
11274.42 1092
11275.42 1127
11276.43 1107
11277.43 1147
11278.43 1082
11279.44 1108
11280.44 1132
11281.44 1110
11282.44 1160
11283.45 1090
11284.45 1075
11285.45 1072
11286.46 1025
11287.46 1037
11288.46 1001
11289.47 1028
11290.47 967
11291.47 948
11292.48 952
11293.48 940
11294.48 941
11295.49 923
11296.49 943
11297.49 909
11298.50 916
11299.50 951
11300.51 907
11301.51 957
11302.51 933
11303.52 921
11304.52 910
11305.53 872
11306.53 903
11307.53 922
11308.54 925
11309.54 906
11310.55 931
11311.55 944
11312.55 955
11313.56 942
11314.56 949
11315.57 962
11316.57 985
11317.58 985
11318.58 1019
11319.59 1009
11320.59 1004
11321.59 1010
11322.60 980
11323.60 1034
11324.61 980
11325.61 978
11326.62 995
11327.62 993
11328.63 974
11329.63 952
11330.64 949
11331.64 964
11332.65 940
11333.65 930
11334.66 912
11335.67 934
11336.67 916
11337.68 950
11338.68 944
11339.69 930
11340.69 961
11341.70 957
11342.70 1005
11343.71 961
11344.72 946
11345.72 968
11346.73 961
11347.73 942
11348.74 951
11349.74 956
11350.75 925
11351.76 896
11352.76 908
11353.77 910
11354.78 891
11355.78 910
11356.79 918
11357.79 906
11358.80 891
11359.81 882
11360.81 885
11361.82 897
11362.83 953
11363.83 930
11364.84 897
11365.85 908
11366.85 971
11367.86 906
11368.87 895
11369.87 904
11370.88 870
11371.89 893
11372.89 928
11373.90 915
11374.91 912
11375.92 859
11376.92 853
11377.93 887
11378.94 921
11379.94 898
11380.95 896
11381.96 885
11382.97 917
11383.97 914
11384.98 893
11385.99 889
11387.00 919
11388.00 885
11389.01 889
11390.02 878
11391.03 868
11392.04 883
11393.04 878
11394.05 876
11395.06 853
11396.07 905
11397.08 906
11398.08 868
11399.09 902
11400.10 901
11401.11 893
11402.12 927
11403.12 936
11404.13 901
11405.14 890
11406.15 898
11407.16 878
11408.17 897
11409.18 887
11410.18 888
11411.19 900
11412.20 895
11413.21 921
11414.22 900
11415.23 904
11416.24 897
11417.25 884
11418.25 892
11419.26 886
11420.27 922
11421.28 925
11422.29 938
11423.30 923
11424.31 908
11425.32 902
11426.33 911
11427.34 943
11428.35 887
11429.36 916
11430.37 918
11431.38 880
11432.39 915
11433.39 922
11434.40 920
11435.41 881
11436.42 921
11437.43 915
11438.44 924
11439.45 935
11440.46 927
11441.47 947
11442.48 905
11443.49 941
11444.50 935
11445.51 944
11446.52 936
11447.53 923
11448.55 905
11449.56 936
11450.57 953
11451.58 965
11452.59 964
11453.60 957
11454.61 994
11455.62 963
11456.63 955
11457.64 944
11458.65 899
11459.66 941
11460.67 924
11461.68 950
11462.69 968
11463.71 929
11464.72 956
11465.73 935
11466.74 952
11467.75 954
11468.76 944
11469.77 973
11470.78 997
11471.80 978
11472.81 967
11473.82 976
11474.83 987
11475.84 992
11476.85 1014
11477.86 1020
11478.88 1013
11479.89 1030
11480.90 1015
11481.91 1011
11482.92 1025
11483.93 1018
11484.95 1059
11485.96 1013
11486.97 1050
11487.98 1079
11489.00 1058
11490.01 1104
11491.02 1088
11492.03 1097
11493.04 1099
11494.06 1088
11495.07 1046
11496.08 1086
11497.09 1135
11498.11 1171
11499.12 1129
11500.13 1171
11501.14 1149
11502.16 1148
11503.17 1168
11504.18 1169
11505.20 1209
11506.21 1209
11507.22 1192
11508.23 1177
11509.25 1210
11510.26 1233
11511.27 1197
11512.29 1235
11513.30 1294
11514.31 1322
11515.33 1350
11516.34 1328
11517.35 1376
11518.37 1354
11519.38 1446
11520.39 1465
11521.41 1439
11522.42 1505
11523.43 1514
11524.45 1503
11525.46 1575
11526.47 1559
11527.49 1561
11528.50 1643
11529.52 1666
11530.53 1729
11531.54 1792
11532.56 1878
11533.57 1936
11534.59 2020
11535.60 2139
11536.62 2231
11537.63 2347
11538.64 2405
11539.66 2489
11540.67 2510
11541.69 2484
11542.70 2431
11543.72 2430
11544.73 2308
11545.75 2191
11546.76 2093
11547.77 1934
11548.79 1817
11549.80 1672
11550.82 1602
11551.83 1518
11552.85 1432
11553.86 1384
11554.88 1317
11555.89 1325
11556.91 1236
11557.92 1241
11558.94 1244
11559.95 1203
11560.97 1137
11561.99 1123
11563.00 1107
11564.02 1156
11565.03 1122
11566.05 1115
11567.06 1131
11568.08 1147
11569.09 1140
11570.11 1174
11571.13 1181
11572.14 1163
11573.16 1129
11574.17 1137
11575.19 1165
11576.20 1101
11577.22 1097
11578.24 1100
11579.25 1117
11580.27 1139
11581.29 1151
11582.30 1136
11583.32 1123
11584.33 1126
11585.35 1133
11586.37 1144
11587.38 1140
11588.40 1117
11589.42 1130
11590.43 1176
11591.45 1142
11592.47 1193
11593.48 1206
11594.50 1278
11595.52 1296
11596.53 1350
11597.55 1337
11598.57 1411
11599.58 1389
11600.60 1409
11601.62 1375
11602.64 1418
11603.65 1423
11604.67 1402
11605.69 1354
11606.70 1320
11607.72 1333
11608.74 1292
11609.76 1227
11610.77 1236
11611.79 1189
11612.81 1176
11613.83 1149
11614.84 1181
11615.86 1151
11616.88 1154
11617.90 1165
11618.92 1134
11619.93 1134
11620.95 1160
11621.97 1114
11622.99 1175
11624.01 1113
11625.02 1139
11626.04 1117
11627.06 1134
11628.08 1119
11629.10 1111
11630.11 1059
11631.13 1043
11632.15 1062
11633.17 1088
11634.19 1032
11635.21 1004
11636.23 1021
11637.24 1032
11638.26 1009
11639.28 1003
11640.30 1001
11641.32 1004
11642.34 1025
11643.36 992
11644.38 982
11645.39 967
11646.41 968
11647.43 984
11648.45 994
11649.47 995
11650.49 933
11651.51 932
11652.53 922
11653.55 941
11654.57 909
11655.59 895
11656.61 927
11657.63 925
11658.65 905
11659.67 899
11660.69 874
11661.70 917
11662.72 888
11663.74 881
11664.76 866
11665.78 900
11666.80 873
11667.82 883
11668.84 865
11669.86 888
11670.88 868
11671.90 857
11672.92 867
11673.95 879
11674.97 839
11675.99 857
11677.01 837
11678.03 859
11679.05 886
11680.07 888
11681.09 877
11682.11 851
11683.13 840
11684.15 839
11685.17 854
11686.19 870
11687.21 866
11688.23 868
11689.25 853
11690.28 867
11691.30 860
11692.32 848
11693.34 803
11694.36 787
11695.38 821
11696.40 845
11697.42 820
11698.44 829
11699.47 831
11700.49 779
11701.51 786
11702.53 810
11703.55 828
11704.57 813
11705.60 797
11706.62 810
11707.64 802
11708.66 827
11709.68 823
11710.70 823
11711.73 795
11712.75 809
11713.77 785
11714.79 766
11715.81 783
11716.84 783
11717.86 792
11718.88 793
11719.90 768
11720.92 783
11721.95 762
11722.97 770
11723.99 771
11725.01 736
11726.04 757
11727.06 769
11728.08 740
11729.11 768
11730.13 755
11731.15 783
11732.17 749
11733.20 748
11734.22 747
11735.24 759
11736.26 770
11737.29 737
11738.31 757
11739.33 763
11740.36 748
11741.38 763
11742.40 794
11743.43 774
11744.45 772
11745.47 765
11746.50 738
11747.52 751
11748.54 771
11749.57 746
11750.59 756
11751.62 719
11752.64 743
11753.66 747
11754.69 763
11755.71 754
11756.73 745
11757.76 754
11758.78 739
11759.81 789
11760.83 752
11761.85 731
11762.88 771
11763.90 779
11764.93 788
11765.95 753
11766.98 777
11768.00 761
11769.02 765
11770.05 714
11771.07 759
11772.10 801
11773.12 781
11774.15 819
11775.17 774
11776.20 777
11777.22 745
11778.25 736
11779.27 775
11780.30 776
11781.32 761
11782.35 796
11783.37 803
11784.40 793
11785.42 772
11786.45 764
11787.47 797
11788.50 792
11789.52 774
11790.55 783
11791.57 776
11792.60 793
11793.62 783
11794.65 775
11795.67 758
11796.70 749
11797.73 771
11798.75 762
11799.78 781
11800.80 796
11801.83 745
11802.85 764
11803.88 784
11804.91 769
11805.93 805
11806.96 782
11807.98 805
11809.01 840
11810.04 784
11811.06 810
11812.09 814
11813.12 825
11814.14 807
11815.17 844
11816.19 802
11817.22 816
11818.25 812
11819.27 838
11820.30 860
11821.33 833
11822.35 824
11823.38 847
11824.41 863
11825.44 837
11826.46 876
11827.49 874
11828.52 893
11829.54 923
11830.57 865
11831.60 891
11832.62 888
11833.65 906
11834.68 904
11835.71 900
11836.73 912
11837.76 924
11838.79 890
11839.82 887
11840.84 870
11841.87 886
11842.90 904
11843.93 917
11844.95 892
11845.98 932
11847.01 936
11848.04 923
11849.07 938
11850.09 918
11851.12 945
11852.15 945
11853.18 928
11854.21 919
11855.23 959
11856.26 1012
11857.29 976
11858.32 980
11859.35 965
11860.38 962
11861.40 986
11862.43 1006
11863.46 1001
11864.49 991
11865.52 1011
11866.55 1009
11867.58 1043
11868.60 1028
11869.63 1045
11870.66 989
11871.69 1029
11872.72 1041
11873.75 1014
11874.78 1031
11875.81 1030
11876.84 1034
11877.86 1075
11878.89 1083
11879.92 1087
11880.95 1101
11881.98 1081
11883.01 1110
11884.04 1111
11885.07 1124
11886.10 1140
11887.13 1119
11888.16 1160
11889.19 1198
11890.22 1171
11891.25 1195
11892.28 1191
11893.31 1216
11894.34 1207
11895.37 1228
11896.40 1233
11897.43 1314
11898.46 1327
11899.49 1365
11900.52 1403
11901.55 1442
11902.58 1444
11903.61 1487
11904.64 1462
11905.67 1436
11906.70 1434
11907.73 1449
11908.76 1477
11909.79 1463
11910.82 1429
11911.85 1393
11912.88 1395
11913.91 1363
11914.94 1347
11915.97 1308
11917.01 1294
11918.04 1293
11919.07 1301
11920.10 1312
11921.13 1290
11922.16 1322
11923.19 1320
11924.22 1366
11925.25 1393
11926.28 1360
11927.32 1379
11928.35 1460
11929.38 1488
11930.41 1506
11931.44 1544
11932.47 1530
11933.50 1590
11934.54 1544
11935.57 1506
11936.60 1495
11937.63 1462
11938.66 1419
11939.70 1397
11940.73 1364
11941.76 1293
11942.79 1266
11943.82 1233
11944.85 1263
11945.89 1180
11946.92 1191
11947.95 1225
11948.98 1165
11950.02 1124
11951.05 1098
11952.08 1091
11953.11 1075
11954.15 1155
11955.18 1154
11956.21 1117
11957.24 1105
11958.28 1119
11959.31 1094
11960.34 1073
11961.37 1127
11962.41 1120
11963.44 1096
11964.47 1105
11965.51 1070
11966.54 1081
11967.57 1110
11968.60 1128
11969.64 1142
11970.67 1132
11971.70 1143
11972.74 1127
11973.77 1126
11974.80 1104
11975.84 1156
11976.87 1114
11977.90 1167
11978.94 1185
11979.97 1172
11981.00 1154
11982.04 1152
11983.07 1155
11984.11 1129
11985.14 1200
11986.17 1187
11987.21 1219
11988.24 1225
11989.28 1208
11990.31 1207
11991.34 1193
11992.38 1211
11993.41 1208
11994.45 1261
11995.48 1262
11996.51 1240
11997.55 1241
11998.58 1213
11999.62 1234
12000.65 1260
12001.69 1255
12002.72 1210
12003.76 1244
12004.79 1243
12005.82 1277
12006.86 1277
12007.89 1259
12008.93 1338
12009.96 1281
12011.00 1347
12012.03 1293
12013.07 1320
12014.10 1346
12015.14 1400
12016.17 1356
12017.21 1388
12018.24 1433
12019.28 1370
12020.32 1442
12021.35 1435
12022.39 1389
12023.42 1394
12024.46 1387
12025.49 1405
12026.53 1384
12027.56 1395
12028.60 1376
12029.64 1368
12030.67 1372
12031.71 1347
12032.74 1327
12033.78 1369
12034.81 1405
12035.85 1373
12036.89 1378
12037.92 1330
12038.96 1338
12039.99 1325
12041.03 1279
12042.07 1276
12043.10 1285
12044.14 1283
12045.18 1252
12046.21 1249
12047.25 1276
12048.29 1300
12049.32 1239
12050.36 1218
12051.40 1247
12052.43 1279
12053.47 1258
12054.51 1310
12055.54 1268
12056.58 1225
12057.62 1298
12058.65 1291
12059.69 1296
12060.73 1275
12061.76 1287
12062.80 1231
12063.84 1188
12064.88 1210
12065.91 1190
12066.95 1199
12067.99 1155
12069.03 1157
12070.06 1131
12071.10 1123
12072.14 1117
12073.18 1128
12074.21 1097
12075.25 1117
12076.29 1129
12077.33 1071
12078.36 1093
12079.40 1115
12080.44 1087
12081.48 1078
12082.52 1108
12083.55 1115
12084.59 1124
12085.63 1095
12086.67 1115
12087.71 1111
12088.74 1101
12089.78 1111
12090.82 1114
12091.86 1143
12092.90 1148
12093.94 1139
12094.98 1124
12096.01 1153
12097.05 1183
12098.09 1158
12099.13 1164
12100.17 1160
12101.21 1160
12102.25 1169
12103.28 1237
12104.32 1224
12105.36 1196
12106.40 1181
12107.44 1161
12108.48 1192
12109.52 1157
12110.56 1132
12111.60 1100
12112.64 1094
12113.68 1111
12114.72 1046
12115.76 1020
12116.79 1022
12117.83 1030
12118.87 989
12119.91 957
12120.95 967
12121.99 949
12123.03 942
12124.07 944
12125.11 927
12126.15 889
12127.19 924
12128.23 949
12129.27 899
12130.31 886
12131.35 892
12132.39 887
12133.43 921
12134.47 933
12135.51 916
12136.55 926
12137.59 902
12138.63 913
12139.67 881
12140.71 869
12141.76 874
12142.80 884
12143.84 920
12144.88 899
12145.92 878
12146.96 877
12148.00 851
12149.04 882
12150.08 863
12151.12 904
12152.16 853
12153.20 855
12154.25 864
12155.29 873
12156.33 872
12157.37 859
12158.41 859
12159.45 863
12160.49 836
12161.53 828
12162.58 888
12163.62 860
12164.66 851
12165.70 822
12166.74 833
12167.78 847
12168.82 853
12169.87 840
12170.91 849
12171.95 848
12172.99 793
12174.03 807
12175.08 818
12176.12 802
12177.16 810
12178.20 785
12179.24 797
12180.29 799
12181.33 810
12182.37 797
12183.41 769
12184.46 807
12185.50 824
12186.54 805
12187.58 757
12188.63 765
12189.67 801
12190.71 775
12191.75 803
12192.80 798
12193.84 772
12194.88 767
12195.92 782
12196.97 750
12198.01 754
12199.05 783
12200.10 753
12201.14 762
12202.18 761
12203.23 737
12204.27 719
12205.31 746
12206.36 764
12207.40 774
12208.44 751
12209.49 765
12210.53 750
12211.57 776
12212.62 755
12213.66 751
12214.70 737
12215.75 734
12216.79 744
12217.84 738
12218.88 699
12219.92 720
12220.97 755
12222.01 724
12223.06 733
12224.10 742
12225.14 725
12226.19 710
12227.23 741
12228.28 718
12229.32 704
12230.36 703
12231.41 753
12232.45 754
12233.50 713
12234.54 693
12235.59 736
12236.63 728
12237.68 692
12238.72 680
12239.77 689
12240.81 710
12241.86 705
12242.90 718
12243.94 715
12244.99 694
12246.03 685
12247.08 727
12248.13 707
12249.17 710
12250.22 713
12251.26 676
12252.31 699
12253.35 672
12254.40 707
12255.44 680
12256.49 660
12257.53 688
12258.58 683
12259.62 695
12260.67 683
12261.72 666
12262.76 678
12263.81 663
12264.85 687
12265.90 672
12266.94 693
12267.99 682
12269.04 655
12270.08 667
12271.13 689
12272.17 669
12273.22 638
12274.27 676
12275.31 683
12276.36 650
12277.41 660
12278.45 646
12279.50 666
12280.55 620
12281.59 645
12282.64 638
12283.69 654
12284.73 644
12285.78 639
12286.83 664
12287.87 656
12288.92 612
12289.97 616
12291.01 629
12292.06 661
12293.11 684
12294.15 662
12295.20 641
12296.25 671
12297.30 702
12298.34 619
12299.39 627
12300.44 575
12301.48 646
12302.53 667
12303.58 614
12304.63 619
12305.67 628
12306.72 660
12307.77 647
12308.82 645
12309.87 642
12310.91 627
12311.96 636
12313.01 641
12314.06 647
12315.10 642
12316.15 643
12317.20 641
12318.25 670
12319.30 653
12320.34 591
12321.39 588
12322.44 592
12323.49 617
12324.54 633
12325.59 639
12326.63 624
12327.68 636
12328.73 658
12329.78 661
12330.83 600
12331.88 610
12332.93 630
12333.98 645
12335.02 614
12336.07 616
12337.12 627
12338.17 602
12339.22 642
12340.27 628
12341.32 646
12342.37 649
12343.42 656
12344.47 634
12345.51 629
12346.56 629
12347.61 649
12348.66 611
12349.71 629
12350.76 605
12351.81 643
12352.86 638
12353.91 634
12354.96 625
12356.01 638
12357.06 687
12358.11 652
12359.16 649
12360.21 647
12361.26 656
12362.31 631
12363.36 660
12364.41 651
12365.46 651
12366.51 662
12367.56 655
12368.61 646
12369.66 639
12370.71 630
12371.76 617
12372.81 644
12373.86 621
12374.91 657
12375.96 663
12377.01 649
12378.06 622
12379.11 638
12380.17 638
12381.22 636
12382.27 667
12383.32 668
12384.37 661
12385.42 655
12386.47 662
12387.52 631
12388.57 640
12389.62 643
12390.67 638
12391.73 663
12392.78 660
12393.83 641
12394.88 626
12395.93 624
12396.98 658
12398.03 640
12399.09 699
12400.14 696
12401.19 666
12402.24 667
12403.29 669
12404.34 646
12405.40 674
12406.45 659
12407.50 645
12408.55 633
12409.60 637
12410.66 654
12411.71 643
12412.76 664
12413.81 687
12414.86 662
12415.92 670
12416.97 666
12418.02 663
12419.07 685
12420.13 687
12421.18 654
12422.23 698
12423.28 666
12424.34 658
12425.39 713
12426.44 704
12427.49 696
12428.55 695
12429.60 703
12430.65 692
12431.71 720
12432.76 715
12433.81 695
12434.86 710
12435.92 692
12436.97 699
12438.02 696
12439.08 707
12440.13 710
12441.18 735
12442.24 734
12443.29 674
12444.34 702
12445.40 728
12446.45 693
12447.50 694
12448.56 714
12449.61 685
12450.67 697
12451.72 735
12452.77 750
12453.83 770
12454.88 778
12455.94 751
12456.99 718
12458.04 739
12459.10 751
12460.15 789
12461.21 790
12462.26 828
12463.31 814
12464.37 832
12465.42 851
12466.48 849
12467.53 857
12468.59 882
12469.64 939
12470.70 983
12471.75 978
12472.80 1008
12473.86 1023
12474.91 1066
12475.97 1170
12477.02 1133
12478.08 1151
12479.13 1174
12480.19 1170
12481.24 1132
12482.30 1108
12483.35 1051
12484.41 1102
12485.46 1046
12486.52 1027
12487.57 1005
12488.63 972
12489.69 929
12490.74 900
12491.80 858
12492.85 857
12493.91 846
12494.96 806
12496.02 829
12497.07 804
12498.13 791
12499.19 773
12500.24 825
12501.30 821
12502.35 792
12503.41 761
12504.47 763
12505.52 781
12506.58 778
12507.63 802
12508.69 790
12509.75 783
12510.80 796
12511.86 799
12512.91 811
12513.97 763
12515.03 783
12516.08 845
12517.14 773
12518.20 788
12519.25 755
12520.31 782
12521.37 750
12522.42 756
12523.48 757
12524.54 768
12525.59 789
12526.65 803
12527.71 766
12528.77 738
12529.82 759
12530.88 792
12531.94 784
12532.99 769
12534.05 736
12535.11 770
12536.17 788
12537.22 784
12538.28 766
12539.34 774
12540.40 787
12541.45 794
12542.51 815
12543.57 790
12544.63 814
12545.68 817
12546.74 847
12547.80 806
12548.86 804
12549.92 874
12550.97 869
12552.03 858
12553.09 849
12554.15 897
12555.21 883
12556.26 873
12557.32 938
12558.38 923
12559.44 893
12560.50 864
12561.56 889
12562.61 896
12563.67 916
12564.73 873
12565.79 842
12566.85 833
12567.91 834
12568.97 821
12570.02 829
12571.08 814
12572.14 810
12573.20 799
12574.26 831
12575.32 808
12576.38 814
12577.44 821
12578.50 833
12579.56 805
12580.61 824
12581.67 827
12582.73 831
12583.79 797
12584.85 790
12585.91 810
12586.97 832
12588.03 801
12589.09 828
12590.15 814
12591.21 812
12592.27 819
12593.33 831
12594.39 793
12595.45 812
12596.51 826
12597.57 844
12598.63 845
12599.69 841
12600.75 880
12601.81 807
12602.87 793
12603.93 806
12604.99 825
12606.05 815
12607.11 831
12608.17 834
12609.23 843
12610.29 862
12611.35 840
12612.41 872
12613.47 885
12614.53 905
12615.59 863
12616.66 879
12617.72 870
12618.78 893
12619.84 876
12620.90 914
12621.96 905
12623.02 931
12624.08 920
12625.14 921
12626.20 909
12627.26 918
12628.33 944
12629.39 950
12630.45 938
12631.51 921
12632.57 908
12633.63 890
12634.69 907
12635.76 884
12636.82 861
12637.88 865
12638.94 903
12640.00 895
12641.06 842
12642.13 864
12643.19 853
12644.25 860
12645.31 827
12646.37 854
12647.44 845
12648.50 877
12649.56 889
12650.62 853
12651.68 878
12652.75 854
12653.81 808
12654.87 841
12655.93 813
12657.00 856
12658.06 830
12659.12 843
12660.18 823
12661.25 832
12662.31 865
12663.37 874
12664.43 876
12665.50 885
12666.56 876
12667.62 844
12668.69 849
12669.75 879
12670.81 854
12671.88 893
12672.94 857
12674.00 875
12675.06 853
12676.13 856
12677.19 861
12678.25 900
12679.32 872
12680.38 894
12681.44 883
12682.51 875
12683.57 873
12684.64 919
12685.70 941
12686.76 902
12687.83 899
12688.89 932
12689.95 938
12691.02 928
12692.08 929
12693.15 915
12694.21 952
12695.27 971
12696.34 966
12697.40 987
12698.47 1006
12699.53 1006
12700.59 1016
12701.66 1032
12702.72 1065
12703.79 1019
12704.85 1035
12705.92 1032
12706.98 1061
12708.05 1058
12709.11 1050
12710.18 1046
12711.24 1040
12712.30 1050
12713.37 1030
12714.43 1051
12715.50 1037
12716.56 1038
12717.63 1065
12718.69 1044
12719.76 1031
12720.82 1037
12721.89 1041
12722.95 1065
12724.02 1055
12725.09 1037
12726.15 1028
12727.22 1078
12728.28 1073
12729.35 1102
12730.41 1087
12731.48 1118
12732.54 1132
12733.61 1127
12734.68 1146
12735.74 1092
12736.81 1159
12737.87 1114
12738.94 1076
12740.00 1129
12741.07 1087
12742.14 1054
12743.20 1044
12744.27 1025
12745.33 1020
12746.40 1026
12747.47 971
12748.53 982
12749.60 977
12750.67 940
12751.73 923
12752.80 924
12753.87 927
12754.93 898
12756.00 906
12757.07 923
12758.13 940
12759.20 926
12760.27 880
12761.33 867
12762.40 895
12763.47 905
12764.53 876
12765.60 908
12766.67 915
12767.73 901
12768.80 857
12769.87 830
12770.94 829
12772.00 814
12773.07 858
12774.14 822
12775.21 810
12776.27 818
12777.34 848
12778.41 860
12779.48 824
12780.54 841
12781.61 854
12782.68 825
12783.75 805
12784.81 827
12785.88 820
12786.95 826
12788.02 847
12789.09 794
12790.15 792
12791.22 833
12792.29 842
12793.36 840
12794.43 829
12795.49 830
12796.56 824
12797.63 848
12798.70 830
12799.77 832
12800.84 823
12801.90 809
12802.97 816
12804.04 819
12805.11 838
12806.18 805
12807.25 786
12808.32 833
12809.39 824
12810.45 844
12811.52 875
12812.59 845
12813.66 844
12814.73 854
12815.80 796
12816.87 840
12817.94 851
12819.01 878
12820.08 886
12821.15 858
12822.21 888
12823.28 910
12824.35 909
12825.42 896
12826.49 863
12827.56 915
12828.63 878
12829.70 908
12830.77 885
12831.84 868
12832.91 886
12833.98 878
12835.05 878
12836.12 891
12837.19 890
12838.26 825
12839.33 831
12840.40 865
12841.47 846
12842.54 804
12843.61 797
12844.68 786
12845.75 806
12846.82 780
12847.89 784
12848.96 773
12850.03 740
12851.10 726
12852.18 741
12853.25 757
12854.32 734
12855.39 734
12856.46 709
12857.53 695
12858.60 686
12859.67 677
12860.74 667
12861.81 652
12862.88 677
12863.96 735
12865.03 704
12866.10 680
12867.17 659
12868.24 683
12869.31 687
12870.38 704
12871.45 688
12872.53 668
12873.60 679
12874.67 664
12875.74 676
12876.81 686
12877.88 675
12878.96 683
12880.03 631
12881.10 659
12882.17 614
12883.24 647
12884.31 637
12885.39 650
12886.46 674
12887.53 660
12888.60 638
12889.68 640
12890.75 622
12891.82 609
12892.89 630
12893.96 607
12895.04 621
12896.11 648
12897.18 643
12898.25 617
12899.33 592
12900.40 620
12901.47 629
12902.54 645
12903.62 635
12904.69 634
12905.76 634
12906.84 644
12907.91 639
12908.98 610
12910.06 611
12911.13 611
12912.20 587
12913.27 598
12914.35 573
12915.42 607
12916.49 623
12917.57 637
12918.64 627
12919.71 584
12920.79 586
12921.86 594
12922.94 585
12924.01 594
12925.08 567
12926.16 586
12927.23 578
12928.30 579
12929.38 576
12930.45 553
12931.53 584
12932.60 574
12933.67 576
12934.75 561
12935.82 571
12936.90 589
12937.97 590
12939.04 579
12940.12 567
12941.19 556
12942.27 573
12943.34 569
12944.42 592
12945.49 552
12946.56 557
12947.64 570
12948.71 559
12949.79 563
12950.86 555
12951.94 584
12953.01 569
12954.09 555
12955.16 607
12956.24 569
12957.31 550
12958.39 559
12959.46 578
12960.54 542
12961.61 554
12962.69 556
12963.76 530
12964.84 548
12965.91 547
12966.99 545
12968.07 554
12969.14 581
12970.22 560
12971.29 547
12972.37 564
12973.44 552
12974.52 527
12975.59 569
12976.67 540
12977.75 523
12978.82 551
12979.90 584
12980.97 582
12982.05 596
12983.13 575
12984.20 544
12985.28 583
12986.35 565
12987.43 552
12988.51 581
12989.58 520
12990.66 567
12991.74 552
12992.81 582
12993.89 562
12994.97 554
12996.04 573
12997.12 557
12998.20 559
12999.27 545
13000.35 545
13001.43 568
13002.50 568
13003.58 562
13004.66 518
13005.73 529
13006.81 539
13007.89 536
13008.97 557
13010.04 555
13011.12 542
13012.20 572
13013.27 556
13014.35 535
13015.43 555
13016.51 559
13017.58 543
13018.66 536
13019.74 544
13020.82 565
13021.89 590
13022.97 589
13024.05 543
13025.13 561
13026.21 566
13027.28 553
13028.36 536
13029.44 535
13030.52 534
13031.60 556
13032.67 545
13033.75 557
13034.83 555
13035.91 565
13036.99 593
13038.07 549
13039.14 551
13040.22 528
13041.30 554
13042.38 583
13043.46 547
13044.54 553
13045.62 516
13046.69 559
13047.77 557
13048.85 562
13049.93 545
13051.01 538
13052.09 574
13053.17 589
13054.25 564
13055.33 540
13056.40 563
13057.48 554
13058.56 558
13059.64 544
13060.72 559
13061.80 534
13062.88 579
13063.96 550
13065.04 587
13066.12 554
13067.20 562
13068.28 552
13069.36 553
13070.44 545
13071.52 531
13072.60 531
13073.68 538
13074.76 530
13075.84 536
13076.92 548
13078.00 535
13079.08 545
13080.16 518
13081.24 526
13082.32 558
13083.40 558
13084.48 570
13085.56 570
13086.64 519
13087.72 553
13088.80 550
13089.88 580
13090.96 564
13092.04 558
13093.12 572
13094.20 523
13095.28 577
13096.36 567
13097.44 543
13098.52 577
13099.61 554
13100.69 567
13101.77 567
13102.85 574
13103.93 574
13105.01 566
13106.09 584
13107.17 571
13108.25 571
13109.34 582
13110.42 562
13111.50 580
13112.58 547
13113.66 579
13114.74 576
13115.82 565
13116.91 579
13117.99 579
13119.07 604
13120.15 592
13121.23 601
13122.31 602
13123.40 549
13124.48 590
13125.56 579
13126.64 585
13127.72 599
13128.81 597
13129.89 590
13130.97 609
13132.05 610
13133.14 579
13134.22 604
13135.30 597
13136.38 583
13137.47 575
13138.55 573
13139.63 565
13140.71 547
13141.80 601
13142.88 590
13143.96 572
13145.04 557
13146.13 553
13147.21 555
13148.29 582
13149.38 622
13150.46 607
13151.54 570
13152.62 571
13153.71 559
13154.79 591
13155.87 563
13156.96 568
13158.04 569
13159.12 569
13160.21 562
13161.29 572
13162.37 571
13163.46 620
13164.54 586
13165.62 588
13166.71 560
13167.79 577
13168.88 590
13169.96 614
13171.04 604
13172.13 574
13173.21 598
13174.30 629
13175.38 595
13176.46 575
13177.55 568
13178.63 604
13179.72 595
13180.80 621
13181.88 571
13182.97 580
13184.05 592
13185.14 594
13186.22 598
13187.31 578
13188.39 616
13189.48 630
13190.56 598
13191.65 615
13192.73 603
13193.81 624
13194.90 637
13195.98 607
13197.07 610
13198.15 635
13199.24 642
13200.32 644
13201.41 638
13202.49 626
13203.58 654
13204.67 631
13205.75 618
13206.84 607
13207.92 623
13209.01 623
13210.09 630
13211.18 640
13212.26 630
13213.35 645
13214.43 639
13215.52 649
13216.61 619
13217.69 617
13218.78 617
13219.86 623
13220.95 640
13222.04 635
13223.12 652
13224.21 660
13225.29 660
13226.38 656
13227.47 656
13228.55 644
13229.64 654
13230.72 670
13231.81 664
13232.90 666
13233.98 652
13235.07 647
13236.16 671
13237.24 669
13238.33 653
13239.42 666
13240.50 655
13241.59 694
13242.68 672
13243.76 687
13244.85 671
13245.94 660
13247.02 674
13248.11 688
13249.20 677
13250.29 683
13251.37 672
13252.46 689
13253.55 682
13254.63 726
13255.72 691
13256.81 683
13257.90 716
13258.98 718
13260.07 738
13261.16 726
13262.25 720
13263.33 709
13264.42 739
13265.51 733
13266.60 750
13267.69 770
13268.77 727
13269.86 752
13270.95 757
13272.04 742
13273.13 746
13274.21 797
13275.30 737
13276.39 755
13277.48 747
13278.57 741
13279.65 778
13280.74 771
13281.83 746
13282.92 762
13284.01 818
13285.10 761
13286.19 768
13287.27 804
13288.36 768
13289.45 821
13290.54 818
13291.63 805
13292.72 808
13293.81 788
13294.90 787
13295.98 784
13297.07 777
13298.16 799
13299.25 784
13300.34 848
13301.43 840
13302.52 861
13303.61 834
13304.70 819
13305.79 845
13306.88 836
13307.97 848
13309.06 879
13310.15 834
13311.24 839
13312.32 864
13313.41 896
13314.50 847
13315.59 872
13316.68 867
13317.77 893
13318.86 881
13319.95 909
13321.04 873
13322.13 902
13323.22 908
13324.31 892
13325.40 876
13326.49 882
13327.58 903
13328.68 853
13329.77 867
13330.86 895
13331.95 926
13333.04 923
13334.13 923
13335.22 899
13336.31 920
13337.40 940
13338.49 952
13339.58 958
13340.67 934
13341.76 932
13342.85 950
13343.94 950
13345.04 944
13346.13 938
13347.22 981
13348.31 936
13349.40 952
13350.49 948
13351.58 927
13352.67 936
13353.77 935
13354.86 967
13355.95 935
13357.04 994
13358.13 976
13359.22 994
13360.31 996
13361.41 928
13362.50 972
13363.59 1021
13364.68 1001
13365.77 1015
13366.87 1027
13367.96 1051
13369.05 1040
13370.14 1039
13371.23 1009
13372.33 1009
13373.42 1039
13374.51 1014
13375.60 1012
13376.69 963
13377.79 946
13378.88 974
13379.97 963
13381.06 927
13382.16 893
13383.25 887
13384.34 873
13385.43 864
13386.53 872
13387.62 854
13388.71 863
13389.81 834
13390.90 836
13391.99 846
13393.08 871
13394.18 825
13395.27 806
13396.36 817
13397.46 802
13398.55 853
13399.64 807
13400.74 838
13401.83 814
13402.92 836
13404.02 816
13405.11 837
13406.20 802
13407.30 810
13408.39 839
13409.48 809
13410.58 816
13411.67 833
13412.77 835
13413.86 838
13414.95 835
13416.05 823
13417.14 781
13418.23 805
13419.33 815
13420.42 796
13421.52 794
13422.61 829
13423.71 845
13424.80 803
13425.89 796
13426.99 832
13428.08 830
13429.18 822
13430.27 816
13431.37 830
13432.46 805
13433.56 852
13434.65 855
13435.74 823
13436.84 819
13437.93 837
13439.03 846
13440.12 837
13441.22 840
13442.31 843
13443.41 847
13444.50 843
13445.60 851
13446.69 861
13447.79 894
13448.88 864
13449.98 873
13451.08 874
13452.17 863
13453.27 868
13454.36 869
13455.46 905
13456.55 875
13457.65 886
13458.74 900
13459.84 907
13460.94 876
13462.03 905
13463.13 889
13464.22 911
13465.32 912
13466.41 931
13467.51 921
13468.61 901
13469.70 953
13470.80 949
13471.90 903
13472.99 910
13474.09 918
13475.18 916
13476.28 917
13477.38 917
13478.47 923
13479.57 957
13480.67 946
13481.76 961
13482.86 920
13483.96 920
13485.05 932
13486.15 946
13487.25 957
13488.34 961
13489.44 975
13490.54 993
13491.63 973
13492.73 955
13493.83 966
13494.93 994
13496.02 987
13497.12 992
13498.22 1010
13499.31 1015
13500.41 1034
13501.51 1007
13502.61 1018
13503.70 995
13504.80 1020
13505.90 1012
13507.00 1018
13508.09 1049
13509.19 1043
13510.29 1031
13511.39 998
13512.49 1020
13513.58 988
13514.68 1007
13515.78 1028
13516.88 983
13517.98 982
13519.07 989
13520.17 987
13521.27 976
13522.37 954
13523.47 953
13524.57 941
13525.66 955
13526.76 892
13527.86 914
13528.96 928
13530.06 905
13531.16 880
13532.25 886
13533.35 902
13534.45 883
13535.55 870
13536.65 857
13537.75 850
13538.85 872
13539.95 839
13541.05 856
13542.14 804
13543.24 789
13544.34 811
13545.44 836
13546.54 793
13547.64 794
13548.74 809
13549.84 827
13550.94 801
13552.04 792
13553.14 806
13554.24 825
13555.34 784
13556.44 788
13557.54 778
13558.64 783
13559.74 780
13560.84 796
13561.94 748
13563.04 761
13564.13 792
13565.23 785
13566.34 838
13567.44 788
13568.54 800
13569.64 779
13570.74 779
13571.84 764
13572.94 746
13574.04 775
13575.14 789
13576.24 793
13577.34 780
13578.44 794
13579.54 772
13580.64 781
13581.74 806
13582.84 794
13583.94 786
13585.04 813
13586.14 810
13587.24 818
13588.35 807
13589.45 808
13590.55 809
13591.65 800
13592.75 829
13593.85 808
13594.95 820
13596.05 843
13597.15 813
13598.26 817
13599.36 806
13600.46 784
13601.56 799
13602.66 822
13603.76 854
13604.86 809
13605.97 814
13607.07 830
13608.17 865
13609.27 838
13610.37 838
13611.47 851
13612.58 848
13613.68 868
13614.78 846
13615.88 868
13616.98 825
13618.09 859
13619.19 843
13620.29 825
13621.39 823
13622.50 827
13623.60 836
13624.70 859
13625.80 843
13626.91 872
13628.01 844
13629.11 845
13630.21 845
13631.32 857
13632.42 868
13633.52 853
13634.62 868
13635.73 868
13636.83 857
13637.93 900
13639.04 874
13640.14 869
13641.24 838
13642.35 872
13643.45 871
13644.55 887
13645.65 887
13646.76 852
13647.86 865
13648.96 868
13650.07 868
13651.17 873
13652.28 849
13653.38 852
13654.48 882
13655.59 864
13656.69 856
13657.79 849
13658.90 803
13660.00 820
13661.11 819
13662.21 861
13663.31 874
13664.42 858
13665.52 880
13666.63 873
13667.73 853
13668.83 862
13669.94 863
13671.04 827
13672.15 861
13673.25 909
13674.36 892
13675.46 869
13676.56 873
13677.67 857
13678.77 842
13679.88 849
13680.98 854
13682.09 861
13683.19 871
13684.30 877
13685.40 885
13686.51 927
13687.61 899
13688.72 916
13689.82 911
13690.93 924
13692.03 954
13693.14 923
13694.24 908
13695.35 907
13696.45 914
13697.56 931
13698.66 928
13699.77 897
13700.87 920
13701.98 928
13703.09 914
13704.19 934
13705.30 918
13706.40 921
13707.51 930
13708.61 931
13709.72 925
13710.83 912
13711.93 941
13713.04 957
13714.14 939
13715.25 955
13716.36 935
13717.46 972
13718.57 961
13719.67 967
13720.78 989
13721.89 1004
13722.99 983
13724.10 1026
13725.21 1015
13726.31 1004
13727.42 1015
13728.53 993
13729.63 1002
13730.74 1034
13731.85 1054
13732.95 1061
13734.06 1070
13735.17 1069
13736.27 1052
13737.38 1099
13738.49 1034
13739.59 1074
13740.70 1087
13741.81 1121
13742.92 1122
13744.02 1131
13745.13 1149
13746.24 1105
13747.35 1129
13748.45 1172
13749.56 1193
13750.67 1238
13751.78 1212
13752.88 1228
13753.99 1256
13755.10 1245
13756.21 1283
13757.31 1321
13758.42 1321
13759.53 1362
13760.64 1355
13761.75 1395
13762.85 1418
13763.96 1403
13765.07 1394
13766.18 1431
13767.29 1462
13768.39 1384
13769.50 1435
13770.61 1419
13771.72 1403
13772.83 1376
13773.94 1345
13775.04 1337
13776.15 1329
13777.26 1322
13778.37 1318
13779.48 1297
13780.59 1253
13781.70 1235
13782.80 1176
13783.91 1161
13785.02 1164
13786.13 1161
13787.24 1135
13788.35 1061
13789.46 1053
13790.57 1074
13791.68 1021
13792.79 1055
13793.90 1048
13795.00 1025
13796.11 1024
13797.22 997
13798.33 1032
13799.44 1013
13800.55 978
13801.66 963
13802.77 939
13803.88 930
13804.99 984
13806.10 990
13807.21 940
13808.32 962
13809.43 938
13810.54 953
13811.65 947
13812.76 978
13813.87 1016
13814.98 956
13816.09 943
13817.20 933
13818.31 940
13819.42 939
13820.53 937
13821.64 918
13822.75 918
13823.86 904
13824.97 885
13826.08 886
13827.19 934
13828.30 908
13829.41 925
13830.53 887
13831.64 876
13832.75 894
13833.86 875
13834.97 890
13836.08 896
13837.19 907
13838.30 888
13839.41 889
13840.52 888
13841.64 914
13842.75 905
13843.86 885
13844.97 912
13846.08 887
13847.19 892
13848.30 897
13849.41 902
13850.53 921
13851.64 889
13852.75 920
13853.86 935
13854.97 919
13856.08 908
13857.20 924
13858.31 915
13859.42 923
13860.53 938
13861.64 953
13862.76 940
13863.87 929
13864.98 922
13866.09 929
13867.20 930
13868.32 922
13869.43 925
13870.54 901
13871.65 908
13872.77 920
13873.88 950
13874.99 951
13876.10 966
13877.22 901
13878.33 926
13879.44 960
13880.55 952
13881.67 949
13882.78 964
13883.89 987
13885.01 962
13886.12 1013
13887.23 1009
13888.34 998
13889.46 1030
13890.57 1031
13891.68 1013
13892.80 1035
13893.91 1055
13895.02 1070
13896.14 1079
13897.25 1052
13898.36 1083
13899.48 1068
13900.59 1069
13901.70 1019
13902.82 1034
13903.93 1061
13905.05 1026
13906.16 1032
13907.27 988
13908.39 966
13909.50 949
13910.61 957
13911.73 918
13912.84 911
13913.96 890
13915.07 908
13916.19 911
13917.30 891
13918.41 862
13919.53 864
13920.64 869
13921.76 877
13922.87 869
13923.99 872
13925.10 877
13926.21 896
13927.33 846
13928.44 873
13929.56 876
13930.67 865
13931.79 857
13932.90 853
13934.02 888
13935.13 871
13936.25 833
13937.36 838
13938.48 867
13939.59 833
13940.71 847
13941.82 862
13942.94 836
13944.05 845
13945.17 829
13946.28 880
13947.40 841
13948.52 871
13949.63 801
13950.75 836
13951.86 804
13952.98 815
13954.09 811
13955.21 808
13956.32 787
13957.44 776
13958.56 786
13959.67 788
13960.79 830
13961.90 781
13963.02 817
13964.14 818
13965.25 787
13966.37 775
13967.48 768
13968.60 795
13969.72 817
13970.83 803
13971.95 789
13973.07 824
13974.18 808
13975.30 810
13976.42 808
13977.53 825
13978.65 810
13979.77 826
13980.88 827
13982.00 822
13983.12 834
13984.23 810
13985.35 806
13986.47 842
13987.58 841
13988.70 859
13989.82 838
13990.94 829
13992.05 843
13993.17 862
13994.29 819
13995.40 823
13996.52 841
13997.64 838
13998.76 840
13999.87 857
14000.99 848
14002.11 839
14003.23 872
14004.35 855
14005.46 830
14006.58 824
14007.70 831
14008.82 823
14009.93 875
14011.05 859
14012.17 791
14013.29 836
14014.41 875
14015.52 811
14016.64 859
14017.76 872
14018.88 836
14020.00 853
14021.12 803
14022.23 818
14023.35 843
14024.47 855
14025.59 829
14026.71 825
14027.83 877
14028.95 839
14030.06 885
14031.18 859
14032.30 832
14033.42 837
14034.54 873
14035.66 884
14036.78 833
14037.90 876
14039.02 906
14040.14 884
14041.25 881
14042.37 895
14043.49 891
14044.61 883
14045.73 872
14046.85 897
14047.97 898
14049.09 893
14050.21 901
14051.33 888
14052.45 905
14053.57 927
14054.69 914
14055.81 898
14056.93 905
14058.05 933
14059.17 911
14060.29 928
14061.41 913
14062.53 959
14063.65 990
14064.77 981
14065.89 968
14067.01 991
14068.13 1004
14069.25 1014
14070.37 1065
14071.49 1066
14072.61 1018
14073.73 1035
14074.85 1022
14075.97 1015
14077.09 1046
14078.21 1049
14079.33 1060
14080.45 1074
14081.57 1083
14082.69 1069
14083.82 1057
14084.94 1037
14086.06 1068
14087.18 1109
14088.30 1105
14089.42 1079
14090.54 1065
14091.66 1067
14092.78 1098
14093.91 1102
14095.03 1096
14096.15 1071
14097.27 1050
14098.39 1043
14099.51 1076
14100.63 1099
14101.76 1068
14102.88 1055
14104.00 1084
14105.12 1081
14106.24 1046
14107.36 1009
14108.49 1018
14109.61 1006
14110.73 969
14111.85 994
14112.97 967
14114.10 998
14115.22 978
14116.34 947
14117.46 963
14118.58 897
14119.71 914
14120.83 930
14121.95 905
14123.07 895
14124.20 918
14125.32 897
14126.44 872
14127.56 839
14128.69 855
14129.81 866
14130.93 826
14132.06 854
14133.18 834
14134.30 848
14135.42 804
14136.55 803
14137.67 820
14138.79 816
14139.92 809
14141.04 825
14142.16 798
14143.29 829
14144.41 803
14145.53 827
14146.66 808
14147.78 842
14148.90 803
14150.03 792
14151.15 785
14152.27 796
14153.40 777
14154.52 746
14155.64 789
14156.77 775
14157.89 770
14159.02 789
14160.14 817
14161.26 782
14162.39 772
14163.51 784
14164.64 803
14165.76 782
14166.88 808
14168.01 796
14169.13 744
14170.26 771
14171.38 803
14172.51 789
14173.63 777
14174.75 759
14175.88 759
14177.00 767
14178.13 774
14179.25 771
14180.38 740
14181.50 760
14182.63 766
14183.75 756
14184.88 747
14186.00 764
14187.13 783
14188.25 749
14189.38 722
14190.50 719
14191.63 752
14192.75 751
14193.88 739
14195.00 706
14196.13 727
14197.25 717
14198.38 747
14199.50 743
14200.63 710
14201.76 707
14202.88 738
14204.01 716
14205.13 737
14206.26 732
14207.38 691
14208.51 680
14209.64 718
14210.76 738
14211.89 709
14213.01 691
14214.14 708
14215.27 714
14216.39 700
14217.52 691
14218.64 698
14219.77 675
14220.90 670
14222.02 700
14223.15 677
14224.28 685
14225.40 680
14226.53 712
14227.66 672
14228.78 653
14229.91 641
14231.04 646
14232.16 655
14233.29 655
14234.42 659
14235.54 642
14236.67 658
14237.80 659
14238.92 673
14240.05 650
14241.18 680
14242.31 674
14243.43 652
14244.56 641
14245.69 629
14246.82 642
14247.94 680
14249.07 647
14250.20 633
14251.33 644
14252.45 633
14253.58 667
14254.71 653
14255.84 665
14256.96 631
14258.09 658
14259.22 630
14260.35 624
14261.47 617
14262.60 638
14263.73 612
14264.86 613
14265.99 616
14267.12 629
14268.24 610
14269.37 619
14270.50 601
14271.63 629
14272.76 618
14273.89 612
14275.01 630
14276.14 625
14277.27 609
14278.40 613
14279.53 593
14280.66 604
14281.79 589
14282.91 589
14284.04 594
14285.17 591
14286.30 596
14287.43 610
14288.56 575
14289.69 609
14290.82 586
14291.95 580
14293.08 595
14294.20 589
14295.33 577
14296.46 574
14297.59 566
14298.72 571
14299.85 546
14300.98 583
14302.11 607
14303.24 593
14304.37 573
14305.50 567
14306.63 531
14307.76 564
14308.89 557
14310.02 565
14311.15 550
14312.28 561
14313.41 561
14314.54 546
14315.67 542
14316.80 551
14317.93 546
14319.06 584
14320.19 531
14321.32 555
14322.45 544
14323.58 584
14324.71 560
14325.84 579
14326.97 592
14328.10 570
14329.23 554
14330.36 551
14331.49 529
14332.62 549
14333.76 566
14334.89 532
14336.02 543
14337.15 571
14338.28 566
14339.41 556
14340.54 557
14341.67 542
14342.80 540
14343.93 569
14345.07 607
14346.20 584
14347.33 561
14348.46 542
14349.59 521
14350.72 557
14351.85 548
14352.99 567
14354.12 558
14355.25 579
14356.38 538
14357.51 532
14358.64 532
14359.78 539
14360.91 530
14362.04 569
14363.17 548
14364.30 569
14365.44 553
14366.57 563
14367.70 546
14368.83 543
14369.96 527
14371.10 565
14372.23 542
14373.36 560
14374.49 540
14375.63 529
14376.76 539
14377.89 520
14379.02 533
14380.16 544
14381.29 555
14382.42 548
14383.55 562
14384.69 563
14385.82 553
14386.95 554
14388.09 518
14389.22 540
14390.35 565
14391.49 577
14392.62 572
14393.75 559
14394.89 568
14396.02 547
14397.15 590
14398.28 593
14399.42 581
14400.55 582
14401.69 557
14402.82 551
14403.95 587
14405.09 590
14406.22 583
14407.35 568
14408.49 585
14409.62 580
14410.75 592
14411.89 576
14413.02 567
14414.16 583
14415.29 593
14416.42 590
14417.56 588
14418.69 552
14419.83 612
14420.96 628
14422.10 589
14423.23 611
14424.36 628
14425.50 607
14426.63 620
14427.77 602
14428.90 600
14430.04 577
14431.17 600
14432.31 601
14433.44 584
14434.58 617
14435.71 596
14436.85 609
14437.98 616
14439.12 616
14440.25 601
14441.39 632
14442.52 623
14443.66 633
14444.79 588
14445.93 618
14447.06 592
14448.20 614
14449.33 627
14450.47 616
14451.60 613
14452.74 619
14453.87 618
14455.01 600
14456.14 623
14457.28 639
14458.42 631
14459.55 625
14460.69 628
14461.82 620
14462.96 607
14464.10 625
14465.23 621
14466.37 613
14467.50 619
14468.64 650
14469.78 649
14470.91 632
14472.05 625
14473.18 628
14474.32 621
14475.46 639
14476.59 626
14477.73 649
14478.87 648
14480.00 607
14481.14 627
14482.28 617
14483.41 628
14484.55 637
14485.69 645
14486.82 620
14487.96 623
14489.10 621
14490.23 612
14491.37 621
14492.51 631
14493.65 608
14494.78 619
14495.92 638
14497.06 622
14498.19 627
14499.33 615
14500.47 612
14501.61 606
14502.74 597
14503.88 595
14505.02 624
14506.16 616
14507.29 596
14508.43 626
14509.57 619
14510.71 611
14511.85 593
14512.98 587
14514.12 595
14515.26 585
14516.40 609
14517.54 597
14518.67 609
14519.81 611
14520.95 577
14522.09 567
14523.23 593
14524.36 594
14525.50 588
14526.64 599
14527.78 586
14528.92 563
14530.06 569
14531.19 603
14532.33 545
14533.47 555
14534.61 566
14535.75 574
14536.89 556
14538.03 544
14539.17 573
14540.31 580
14541.44 572
14542.58 585
14543.72 570
14544.86 567
14546.00 562
14547.14 569
14548.28 604
14549.42 587
14550.56 586
14551.70 585
14552.84 597
14553.98 595
14555.12 570
14556.25 579
14557.39 572
14558.53 575
14559.67 553
14560.81 549
14561.95 561
14563.09 596
14564.23 614
14565.37 586
14566.51 601
14567.65 615
14568.79 639
14569.93 575
14571.07 584
14572.21 570
14573.35 595
14574.49 610
14575.63 603
14576.77 594
14577.92 655
14579.06 608
14580.20 585
14581.34 652
14582.48 634
14583.62 605
14584.76 667
14585.90 629
14587.04 620
14588.18 628
14589.32 622
14590.46 640
14591.60 643
14592.74 657
14593.89 651
14595.03 646
14596.17 681
14597.31 664
14598.45 630
14599.59 671
14600.73 659
14601.87 657
14603.02 697
14604.16 671
14605.30 684
14606.44 667
14607.58 646
14608.72 660
14609.86 641
14611.01 695
14612.15 688
14613.29 672
14614.43 661
14615.57 673
14616.72 694
14617.86 698
14619.00 715
14620.14 696
14621.28 724
14622.43 699
14623.57 712
14624.71 714
14625.85 707
14627.00 720
14628.14 738
14629.28 717
14630.42 737
14631.56 730
14632.71 767
14633.85 781
14634.99 782
14636.14 759
14637.28 792
14638.42 741
14639.56 755
14640.71 759
14641.85 785
14642.99 758
14644.14 733
14645.28 714
14646.42 690
14647.56 700
14648.71 683
14649.85 662
14650.99 659
14652.14 637
14653.28 672
14654.42 643
14655.57 619
14656.71 595
14657.85 596
14659.00 572
14660.14 585
14661.29 564
14662.43 548
14663.57 542
14664.72 565
14665.86 539
14667.00 551
14668.15 549
14669.29 506
14670.44 548
14671.58 554
14672.73 522
14673.87 499
14675.01 525
14676.16 540
14677.30 519
14678.45 534
14679.59 520
14680.74 520
14681.88 519
14683.02 502
14684.17 495
14685.31 512
14686.46 519
14687.60 501
14688.75 504
14689.89 494
14691.04 497
14692.18 509
14693.33 525
14694.47 507
14695.62 471
14696.76 505
14697.91 489
14699.05 524
14700.20 485
14701.34 463
14702.49 500
14703.63 492
14704.78 497
14705.92 490
14707.07 486
14708.22 495
14709.36 494
14710.51 494
14711.65 494
14712.80 467
14713.94 477
14715.09 483
14716.23 495
14717.38 491
14718.53 496
14719.67 470
14720.82 481
14721.96 461
14723.11 469
14724.26 494
14725.40 478
14726.55 474
14727.70 448
14728.84 485
14729.99 497
14731.13 481
14732.28 473
14733.43 480
14734.57 510
14735.72 502
14736.87 522
14738.01 474
14739.16 466
14740.31 477
14741.45 453
14742.60 489
14743.75 469
14744.89 452
14746.04 444
14747.19 484
14748.34 458
14749.48 459
14750.63 470
14751.78 482
14752.92 482
14754.07 455
14755.22 456
14756.37 448
14757.51 487
14758.66 476
14759.81 475
14760.96 454
14762.10 481
14763.25 466
14764.40 465
14765.55 447
14766.70 434
14767.84 439
14768.99 452
14770.14 435
14771.29 454
14772.43 442
14773.58 435
14774.73 421
14775.88 448
14777.03 445
14778.18 464
14779.32 434
14780.47 451
14781.62 439
14782.77 414
14783.92 418
14785.07 446
14786.21 442
14787.36 444
14788.51 436
14789.66 442
14790.81 434
14791.96 441
14793.11 412
14794.26 414
14795.40 412
14796.55 444
14797.70 414
14798.85 413
14800.00 412
14801.15 403
14802.30 437
14803.45 420
14804.60 395
14805.75 415
14806.90 434
14808.05 405
14809.19 440
14810.34 418
14811.49 420
14812.64 402
14813.79 412
14814.94 421
14816.09 423
14817.24 422
14818.39 415
14819.54 394
14820.69 414
14821.84 397
14822.99 391
14824.14 409
14825.29 392
14826.44 393
14827.59 396
14828.74 416
14829.89 411
14831.04 429
14832.19 396
14833.34 377
14834.49 398
14835.64 408
14836.79 397
14837.95 384
14839.10 392
14840.25 408
14841.40 400
14842.55 387
14843.70 371
14844.85 384
14846.00 404
14847.15 388
14848.30 388
14849.45 378
14850.60 409
14851.76 405
14852.91 385
14854.06 399
14855.21 380
14856.36 373
14857.51 387
14858.66 393
14859.81 393
14860.97 368
14862.12 393
14863.27 392
14864.42 400
14865.57 375
14866.72 366
14867.88 405
14869.03 388
14870.18 397
14871.33 388
14872.48 382
14873.64 401
14874.79 387
14875.94 369
14877.09 403
14878.24 401
14879.40 375
14880.55 395
14881.70 374
14882.85 397
14884.00 397
14885.16 403
14886.31 375
14887.46 395
14888.61 395
14889.77 388
14890.92 350
14892.07 392
14893.23 393
14894.38 375
14895.53 387
14896.68 376
14897.84 397
14898.99 396
14900.14 400
14901.30 374
14902.45 368
14903.60 392
14904.75 407
14905.91 400
14907.06 399
14908.21 413
14909.37 348
14910.52 357
14911.67 389
14912.83 400
14913.98 407
14915.14 413
14916.29 405
14917.44 370
14918.60 384
14919.75 375
14920.90 361
14922.06 377
14923.21 372
14924.37 394
14925.52 417
14926.67 406
14927.83 391
14928.98 401
14930.14 382
14931.29 382
14932.44 387
14933.60 386
14934.75 383
14935.91 375
14937.06 390
14938.22 382
14939.37 389
14940.52 387
14941.68 361
14942.83 418
14943.99 374
14945.14 383
14946.30 357
14947.45 407
14948.61 397
14949.76 396
14950.92 394
14952.07 386
14953.23 367
14954.38 389
14955.54 379
14956.69 412
14957.85 400
14959.00 398
14960.16 376
14961.31 374
14962.47 364
14963.62 360
14964.78 395
14965.94 360
14967.09 383
14968.25 395
14969.40 404
14970.56 402
14971.71 403
14972.87 365
14974.03 376
14975.18 403
14976.34 403
14977.49 379
14978.65 357
14979.81 364
14980.96 363
14982.12 376
14983.27 374
14984.43 389
14985.59 388
14986.74 408
14987.90 412
14989.06 400
14990.21 409
14991.37 400
14992.53 363
14993.68 378
14994.84 377
14996.00 386
14997.15 389
14998.31 385
14999.47 395
15000.62 409
15001.78 389
15002.94 411
15004.09 402
15005.25 394
15006.41 381
15007.56 370
15008.72 369
15009.88 377
15011.04 370
15012.19 364
15013.35 373
15014.51 366
15015.67 376
15016.82 384
15017.98 397
15019.14 369
15020.30 369
15021.45 393
15022.61 408
15023.77 386
15024.93 401
15026.08 410
15027.24 369
15028.40 418
15029.56 395
15030.72 411
15031.87 415
15033.03 375
15034.19 401
15035.35 408
15036.51 399
15037.67 389
15038.82 397
15039.98 396
15041.14 395
15042.30 399
15043.46 431
15044.62 406
15045.78 390
15046.93 401
15048.09 366
15049.25 383
15050.41 400
15051.57 415
15052.73 390
15053.89 419
15055.05 409
15056.20 395
15057.36 364
15058.52 408
15059.68 403
15060.84 380
15062.00 409
15063.16 434
15064.32 426
15065.48 400
15066.64 379
15067.80 394
15068.96 419
15070.12 405
15071.28 425
15072.44 419
15073.60 405
15074.76 417
15075.91 439
15077.07 402
15078.23 408
15079.39 441
15080.55 383
15081.71 407
15082.87 390
15084.03 412
15085.19 394
15086.35 409
15087.51 428
15088.68 412
15089.84 428
15091.00 415
15092.16 420
15093.32 418
15094.48 415
15095.64 430
15096.80 423
15097.96 428
15099.12 402
15100.28 405
15101.44 421
15102.60 421
15103.76 436
15104.92 423
15106.08 448
15107.25 429
15108.41 421
15109.57 433
15110.73 445
15111.89 449
15113.05 444
15114.21 436
15115.37 419
15116.54 427
15117.70 449
15118.86 437
15120.02 433
15121.18 475
15122.34 461
15123.50 443
15124.67 460
15125.83 464
15126.99 473
15128.15 472
15129.31 460
15130.47 458
15131.64 481
15132.80 484
15133.96 470
15135.12 461
15136.28 486
15137.45 485
15138.61 477
15139.77 472
15140.93 475
15142.10 461
15143.26 489
15144.42 500
15145.58 505
15146.75 461
15147.91 473
15149.07 501
15150.23 470
15151.40 484
15152.56 495
15153.72 492
15154.88 476
15156.05 484
15157.21 493
15158.37 501
15159.54 505
15160.70 490
15161.86 479
15163.03 475
15164.19 506
15165.35 487
15166.52 471
15167.68 499
15168.84 515
15170.01 512
15171.17 513
15172.33 507
15173.50 540
15174.66 554
15175.82 536
15176.99 552
15178.15 553
15179.31 570
15180.48 538
15181.64 544
15182.81 567
15183.97 589
15185.13 579
15186.30 579
15187.46 548
15188.63 549
15189.79 551
15190.95 571
15192.12 570
15193.28 564
15194.45 581
15195.61 599
15196.78 608
15197.94 566
15199.10 598
15200.27 597
15201.43 616
15202.60 582
15203.76 568
15204.93 591
15206.09 575
15207.26 594
15208.42 582
15209.59 577
15210.75 600
15211.92 603
15213.08 594
15214.25 605
15215.41 590
15216.58 596
15217.74 588
15218.91 605
15220.07 614
15221.24 611
15222.40 621
15223.57 611
15224.74 555
15225.90 592
15227.07 581
15228.23 607
15229.40 638
15230.56 658
15231.73 630
15232.89 636
15234.06 629
15235.23 647
15236.39 652
15237.56 627
15238.72 628
15239.89 658
15241.06 615
15242.22 593
15243.39 635
15244.56 640
15245.72 648
15246.89 641
15248.05 622
15249.22 667
15250.39 609
15251.55 598
15252.72 616
15253.89 627
15255.05 626
15256.22 593
15257.39 601
15258.55 575
15259.72 590
15260.89 583
15262.05 580
15263.22 567
15264.39 577
15265.56 580
15266.72 576
15267.89 564
15269.06 563
15270.22 548
15271.39 546
15272.56 569
15273.73 529
15274.89 521
15276.06 536
15277.23 553
15278.40 546
15279.56 547
15280.73 532
15281.90 563
15283.07 551
15284.23 534
15285.40 509
15286.57 569
15287.74 545
15288.91 552
15290.07 544
15291.24 554
15292.41 547
15293.58 552
15294.75 546
15295.92 543
15297.08 529
15298.25 548
15299.42 535
15300.59 545
15301.76 560
15302.93 550
15304.09 544
15305.26 569
15306.43 534
15307.60 579
15308.77 560
15309.94 580
15311.11 574
15312.28 576
15313.44 584
15314.61 577
15315.78 567
15316.95 575
15318.12 564
15319.29 558
15320.46 564
15321.63 603
15322.80 579
15323.97 582
15325.14 595
15326.30 588
15327.47 580
15328.64 580
15329.81 562
15330.98 584
15332.15 591
15333.32 582
15334.49 579
15335.66 622
15336.83 612
15338.00 598
15339.17 603
15340.34 588
15341.51 554
15342.68 600
15343.85 610
15345.02 607
15346.19 623
15347.36 603
15348.53 578
15349.70 646
15350.87 630
15352.04 606
15353.21 628
15354.38 606
15355.55 628
15356.72 692
15357.90 618
15359.07 631
15360.24 646
15361.41 643
15362.58 674
15363.75 697
15364.92 672
15366.09 680
15367.26 668
15368.43 658
15369.60 644
15370.77 648
15371.95 665
15373.12 681
15374.29 684
15375.46 679
15376.63 695
15377.80 670
15378.97 659
15380.15 668
15381.32 645
15382.49 690
15383.66 651
15384.83 653
15386.00 664
15387.17 630
15388.35 637
15389.52 626
15390.69 666
15391.86 665
15393.03 605
15394.21 614
15395.38 625
15396.55 643
15397.72 637
15398.89 663
15400.07 629
15401.24 632
15402.41 627
15403.58 607
15404.76 603
15405.93 565
15407.10 623
15408.27 620
15409.45 583
15410.62 569
15411.79 565
15412.96 564
15414.14 563
15415.31 548
15416.48 533
15417.66 535
15418.83 514
15420.00 530
15421.17 531
15422.35 516
15423.52 498
15424.69 523
15425.87 557
15427.04 519
15428.21 520
15429.39 498
15430.56 509
15431.73 522
15432.91 532
15434.08 520
15435.25 510
15436.43 510
15437.60 518
15438.77 535
15439.95 514
15441.12 501
15442.30 503
15443.47 489
15444.64 465
15445.82 476
15446.99 531
15448.17 498
15449.34 488
15450.51 492
15451.69 498
15452.86 522
15454.04 528
15455.21 496
15456.39 480
15457.56 527
15458.73 496
15459.91 511
15461.08 495
15462.26 507
15463.43 512
15464.61 498
15465.78 495
15466.96 524
15468.13 498
15469.31 519
15470.48 501
15471.66 513
15472.83 494
15474.01 484
15475.18 510
15476.36 499
15477.53 498
15478.71 482
15479.88 506
15481.06 527
15482.23 516
15483.41 518
15484.58 510
15485.76 534
15486.93 515
15488.11 490
15489.29 512
15490.46 508
15491.64 519
15492.81 495
15493.99 493
15495.16 499
15496.34 498
15497.52 521
15498.69 534
15499.87 481
15501.04 522
15502.22 527
15503.40 530
15504.57 543
15505.75 505
15506.92 529
15508.10 527
15509.28 516
15510.45 513
15511.63 494
15512.81 508
15513.98 535
15515.16 510
15516.34 533
15517.51 539
15518.69 515
15519.87 512
15521.04 513
15522.22 537
15523.40 522
15524.57 503
15525.75 534
15526.93 552
15528.11 548
15529.28 532
15530.46 558
15531.64 525
15532.81 554
15533.99 567
15535.17 534
15536.35 523
15537.52 524
15538.70 535
15539.88 537
15541.06 547
15542.23 545
15543.41 570
15544.59 548
15545.77 572
15546.95 559
15548.12 548
15549.30 544
15550.48 589
15551.66 563
15552.83 511
15554.01 550
15555.19 541
15556.37 549
15557.55 540
15558.73 568
15559.90 583
15561.08 588
15562.26 565
15563.44 557
15564.62 569
15565.80 573
15566.97 571
15568.15 587
15569.33 594
15570.51 546
15571.69 569
15572.87 590
15574.05 597
15575.23 605
15576.40 608
15577.58 590
15578.76 590
15579.94 595
15581.12 577
15582.30 601
15583.48 576
15584.66 608
15585.84 594
15587.02 593
15588.20 630
15589.38 643
15590.56 636
15591.73 627
15592.91 648
15594.09 672
15595.27 632
15596.45 649
15597.63 640
15598.81 654
15599.99 655
15601.17 649
15602.35 646
15603.53 630
15604.71 667
15605.89 651
15607.07 676
15608.25 666
15609.43 670
15610.61 665
15611.79 653
15612.97 674
15614.15 654
15615.33 695
15616.51 685
15617.69 692
15618.88 700
15620.06 739
15621.24 733
15622.42 657
15623.60 681
15624.78 717
15625.96 726
15627.14 733
15628.32 716
15629.50 720
15630.68 736
15631.86 746
15633.05 734
15634.23 736
15635.41 723
15636.59 745
15637.77 767
15638.95 776
15640.13 748
15641.31 755
15642.50 759
15643.68 761
15644.86 767
15646.04 759
15647.22 777
15648.40 765
15649.58 765
15650.77 765
15651.95 795
15653.13 783
15654.31 757
15655.49 750
15656.68 766
15657.86 797
15659.04 759
15660.22 744
15661.40 766
15662.59 760
15663.77 752
15664.95 789
15666.13 755
15667.32 812
15668.50 772
15669.68 783
15670.86 778
15672.05 744
15673.23 795
15674.41 781
15675.59 741
15676.78 761
15677.96 783
15679.14 765
15680.32 763
15681.51 740
15682.69 726
15683.87 755
15685.06 765
15686.24 738
15687.42 706
15688.61 712
15689.79 769
15690.97 745
15692.16 726
15693.34 730
15694.52 734
15695.71 736
15696.89 772
15698.07 733
15699.26 744
15700.44 716
15701.62 729
15702.81 708
15703.99 708
15705.17 741
15706.36 766
15707.54 751
15708.73 753
15709.91 747
15711.09 794
15712.28 777
15713.46 781
15714.65 740
15715.83 752
15717.02 766
15718.20 788
15719.38 804
15720.57 809
15721.75 749
15722.94 768
15724.12 819
15725.31 838
15726.49 785
15727.68 826
15728.86 815
15730.04 801
15731.23 811
15732.41 805
15733.60 848
15734.78 848
15735.97 835
15737.15 812
15738.34 832
15739.52 831
15740.71 808
15741.89 843
15743.08 849
15744.27 863
15745.45 853
15746.64 860
15747.82 876
15749.01 885
15750.19 875
15751.38 912
15752.56 889
15753.75 855
15754.93 858
15756.12 889
15757.31 892
15758.49 914
15759.68 910
15760.86 917
15762.05 893
15763.24 894
15764.42 897
15765.61 912
15766.79 922
15767.98 875
15769.17 910
15770.35 895
15771.54 900
15772.72 860
15773.91 871
15775.10 870
15776.28 833
15777.47 872
15778.66 855
15779.84 840
15781.03 835
15782.22 819
15783.40 799
15784.59 821
15785.78 803
15786.96 775
15788.15 764
15789.34 798
15790.53 767
15791.71 757
15792.90 724
15794.09 753
15795.27 761
15796.46 762
15797.65 730
15798.84 710
15800.02 732
15801.21 736
15802.40 739
15803.59 732
15804.77 701
15805.96 686
15807.15 710
15808.34 696
15809.52 694
15810.71 685
15811.90 676
15813.09 694
15814.28 673
15815.46 665
15816.65 695
15817.84 674
15819.03 690
15820.22 682
15821.40 681
15822.59 685
15823.78 694
15824.97 684
15826.16 640
15827.35 659
15828.53 666
15829.72 685
15830.91 712
15832.10 657
15833.29 673
15834.48 700
15835.67 663
15836.85 640
15838.04 681
15839.23 674
15840.42 652
15841.61 664
15842.80 666
15843.99 673
15845.18 635
15846.37 675
15847.55 682
15848.74 700
15849.93 677
15851.12 658
15852.31 692
15853.50 668
15854.69 696
15855.88 689
15857.07 663
15858.26 675
15859.45 672
15860.64 672
15861.83 688
15863.02 699
15864.21 691
15865.40 671
15866.59 666
15867.78 687
15868.97 700
15870.16 702
15871.35 715
15872.54 719
15873.73 722
15874.92 707
15876.11 704
15877.30 728
15878.49 710
15879.68 731
15880.87 701
15882.06 724
15883.25 732
15884.44 721
15885.63 710
15886.82 698
15888.01 735
15889.20 743
15890.39 752
15891.59 728
15892.78 738
15893.97 731
15895.16 757
15896.35 762
15897.54 723
15898.73 741
15899.92 758
15901.11 754
15902.30 773
15903.50 777
15904.69 785
15905.88 761
15907.07 790
15908.26 775
15909.45 795
15910.64 813
15911.84 822
15913.03 818
15914.22 783
15915.41 769
15916.60 777
15917.79 817
15918.99 825
15920.18 814
15921.37 799
15922.56 790
15923.75 794
15924.95 808
15926.14 759
15927.33 768
15928.52 799
15929.71 780
15930.91 774
15932.10 763
15933.29 770
15934.48 759
15935.68 776
15936.87 769
15938.06 723
15939.25 715
15940.45 728
15941.64 754
15942.83 729
15944.03 720
15945.22 708
15946.41 676
15947.60 685
15948.80 678
15949.99 675
15951.18 649
15952.38 637
15953.57 622
15954.76 598
15955.96 597
15957.15 587
15958.34 584
15959.54 588
15960.73 560
15961.92 548
15963.12 571
15964.31 567
15965.50 543
15966.70 524
15967.89 541
15969.08 566
15970.28 532
15971.47 539
15972.67 518
15973.86 515
15975.05 524
15976.25 528
15977.44 504
15978.64 507
15979.83 506
15981.02 507
15982.22 500
15983.41 521
15984.61 518
15985.80 517
15987.00 493
15988.19 490
15989.38 520
15990.58 484
15991.77 473
15992.97 467
15994.16 490
15995.36 474
15996.55 469
15997.75 497
15998.94 466
16000.14 481
16001.33 471
16002.53 473
16003.72 479
16004.92 487
16006.11 478
16007.31 485
16008.50 483
16009.70 447
16010.89 470
16012.09 448
16013.28 474
16014.48 451
16015.67 475
16016.87 477
16018.07 474
16019.26 456
16020.46 485
16021.65 487
16022.85 463
16024.04 469
16025.24 471
16026.44 467
16027.63 450
16028.83 477
16030.02 454
16031.22 462
16032.42 474
16033.61 455
16034.81 487
16036.00 475
16037.20 450
16038.40 480
16039.59 459
16040.79 456
16041.99 455
16043.18 437
16044.38 453
16045.58 460
16046.77 455
16047.97 475
16049.17 437
16050.36 445
16051.56 437
16052.76 426
16053.95 440
16055.15 441
16056.35 439
16057.54 440
16058.74 437
16059.94 442
16061.14 413
16062.33 404
16063.53 420
16064.73 432
16065.92 434
16067.12 434
16068.32 434
16069.52 413
16070.71 406
16071.91 422
16073.11 410
16074.31 410
16075.50 421
16076.70 393
16077.90 387
16079.10 414
16080.30 417
16081.49 409
16082.69 425
16083.89 409
16085.09 390
16086.29 378
16087.48 417
16088.68 381
16089.88 394
16091.08 398
16092.28 394
16093.48 402
16094.67 388
16095.87 382
16097.07 386
16098.27 399
16099.47 398
16100.67 395
16101.87 371
16103.06 370
16104.26 367
16105.46 384
16106.66 406
16107.86 381
16109.06 414
16110.26 381
16111.46 397
16112.66 389
16113.86 400
16115.05 355
16116.25 391
16117.45 393
16118.65 380
16119.85 367
16121.05 385
16122.25 379
16123.45 387
16124.65 388
16125.85 369
16127.05 367
16128.25 367
16129.45 361
16130.65 362
16131.85 344
16133.05 368
16134.25 378
16135.45 375
16136.65 406
16137.85 348
16139.05 367
16140.25 399
16141.45 368
16142.65 333
16143.85 361
16145.05 371
16146.25 355
16147.45 365
16148.65 367
16149.85 367
16151.05 350
16152.25 329
16153.45 340
16154.65 341
16155.85 331
16157.05 368
16158.25 371
16159.46 347
16160.66 368
16161.86 329
16163.06 381
16164.26 368
16165.46 334
16166.66 354
16167.86 365
16169.06 360
16170.27 362
16171.47 354
16172.67 364
16173.87 347
16175.07 379
16176.27 331
16177.47 335
16178.67 340
16179.88 345
16181.08 370
16182.28 380
16183.48 351
16184.68 349
16185.89 378
16187.09 348
16188.29 351
16189.49 361
16190.69 371
16191.90 371
16193.10 351
16194.30 364
16195.50 347
16196.70 375
16197.91 361
16199.11 368
16200.31 360
16201.51 361
16202.72 368
16203.92 359
16205.12 372
16206.32 349
16207.53 387
16208.73 400
16209.93 375
16211.13 343
16212.34 351
16213.54 370
16214.74 382
16215.95 369
16217.15 353
16218.35 358
16219.55 360
16220.76 354
16221.96 343
16223.16 350
16224.37 341
16225.57 367
16226.77 374
16227.98 368
16229.18 362
16230.38 351
16231.59 366
16232.79 389
16233.99 361
16235.20 368
16236.40 370
16237.61 381
16238.81 367
16240.01 383
16241.22 369
16242.42 361
16243.63 389
16244.83 393
16246.03 406
16247.24 392
16248.44 403
16249.65 382
16250.85 364
16252.05 352
16253.26 394
16254.46 405
16255.67 378
16256.87 392
16258.08 378
16259.28 384
16260.49 373
16261.69 387
16262.89 401
16264.10 388
16265.30 402
16266.51 371
16267.71 394
16268.92 400
16270.12 396
16271.33 377
16272.53 382
16273.74 409
16274.94 384
16276.15 378
16277.35 409
16278.56 414
16279.77 416
16280.97 390
16282.18 397
16283.38 395
16284.59 395
16285.79 372
16287.00 373
16288.20 395
16289.41 372
16290.61 377
16291.82 358
16293.03 386
16294.23 386
16295.44 398
16296.64 378
16297.85 366
16299.06 383
16300.26 378
16301.47 379
16302.67 392
16303.88 366
16305.09 389
16306.29 379
16307.50 385
16308.71 354
16309.91 391
16311.12 388
16312.33 386
16313.53 374
16314.74 396
16315.95 389
16317.15 386
16318.36 383
16319.57 383
16320.77 396
16321.98 367
16323.19 388
16324.39 364
16325.60 347
16326.81 358
16328.01 369
16329.22 359
16330.43 357
16331.64 337
16332.84 345
16334.05 355
16335.26 334
16336.47 348
16337.67 345
16338.88 370
16340.09 331
16341.30 358
16342.50 337
16343.71 342
16344.92 340
16346.13 353
16347.33 332
16348.54 344
16349.75 338
16350.96 331
16352.17 319
16353.37 360
16354.58 333
16355.79 325
16357.00 333
16358.21 328
16359.41 363
16360.62 342
16361.83 310
16363.04 340
16364.25 332
16365.46 360
16366.67 339
16367.87 338
16369.08 333
16370.29 329
16371.50 320
16372.71 334
16373.92 316
16375.13 331
16376.34 342
16377.54 335
16378.75 362
16379.96 346
16381.17 337
16382.38 354
16383.59 347
16384.80 359
16386.01 351
16387.22 362
16388.43 344
16389.64 348
16390.85 351
16392.05 359
16393.26 341
16394.47 352
16395.68 358
16396.89 360
16398.10 314
16399.31 359
16400.52 351
16401.73 331
16402.94 327
16404.15 336
16405.36 339
16406.57 321
16407.78 324
16408.99 346
16410.20 352
16411.41 343
16412.62 318
16413.83 334
16415.04 329
16416.25 333
16417.46 333
16418.67 322
16419.88 346
16421.10 360
16422.31 354
16423.52 338
16424.73 320
16425.94 325
16427.15 331
16428.36 343
16429.57 341
16430.78 328
16431.99 327
16433.20 299
16434.41 330
16435.63 330
16436.84 317
16438.05 327
16439.26 308
16440.47 315
16441.68 334
16442.89 344
16444.10 320
16445.32 339
16446.53 337
16447.74 343
16448.95 320
16450.16 314
16451.37 377
16452.59 343
16453.80 324
16455.01 326
16456.22 335
16457.43 338
16458.64 315
16459.86 339
16461.07 349
16462.28 330
16463.49 336
16464.70 346
16465.92 330
16467.13 324
16468.34 323
16469.55 336
16470.77 330
16471.98 335
16473.19 318
16474.40 309
16475.62 339
16476.83 355
16478.04 349
16479.25 301
16480.47 326
16481.68 341
16482.89 332
16484.11 308
16485.32 327
16486.53 346
16487.74 325
16488.96 328
16490.17 314
16491.38 327
16492.60 350
16493.81 312
16495.02 323
16496.24 310
16497.45 341
16498.66 353
16499.88 346
16501.09 300
16502.30 336
16503.52 342
16504.73 365
16505.94 364
16507.16 333
16508.37 344
16509.59 353
16510.80 361
16512.01 361
16513.23 331
16514.44 322
16515.66 348
16516.87 325
16518.08 329
16519.30 334
16520.51 319
16521.73 317
16522.94 340
16524.16 333
16525.37 321
16526.58 337
16527.80 350
16529.01 340
16530.23 347
16531.44 351
16532.66 348
16533.87 342
16535.09 337
16536.30 347
16537.52 337
16538.73 335
16539.95 377
16541.16 377
16542.38 368
16543.59 358
16544.81 349
16546.02 346
16547.24 362
16548.45 355
16549.67 375
16550.88 372
16552.10 369
16553.31 368
16554.53 344
16555.74 350
16556.96 363
16558.18 362
16559.39 370
16560.61 360
16561.82 387
16563.04 372
16564.25 372
16565.47 386
16566.69 397
16567.90 372
16569.12 368
16570.33 376
16571.55 365
16572.77 357
16573.98 371
16575.20 369
16576.41 336
16577.63 370
16578.85 362
16580.06 361
16581.28 373
16582.50 367
16583.71 354
16584.93 360
16586.15 344
16587.36 347
16588.58 359
16589.80 351
16591.01 356
16592.23 328
16593.45 360
16594.66 348
16595.88 338
16597.10 334
16598.32 346
16599.53 317
16600.75 331
16601.97 347
16603.18 337
16604.40 314
16605.62 330
16606.84 330
16608.05 332
16609.27 329
16610.49 330
16611.71 345
16612.92 324
16614.14 331
16615.36 342
16616.58 308
16617.79 313
16619.01 292
16620.23 322
16621.45 299
16622.67 305
16623.88 326
16625.10 320
16626.32 288
16627.54 309
16628.76 326
16629.97 316
16631.19 347
16632.41 315
16633.63 334
16634.85 332
16636.07 323
16637.29 315
16638.50 310
16639.72 309
16640.94 313
16642.16 339
16643.38 314
16644.60 337
16645.82 319
16647.03 318
16648.25 335
16649.47 330
16650.69 298
16651.91 300
16653.13 317
16654.35 316
16655.57 304
16656.79 298
16658.01 310
16659.23 311
16660.45 323
16661.66 300
16662.88 288
16664.10 315
16665.32 299
16666.54 301
16667.76 303
16668.98 293
16670.20 320
16671.42 322
16672.64 296
16673.86 308
16675.08 298
16676.30 295
16677.52 300
16678.74 314
16679.96 283
16681.18 302
16682.40 295
16683.62 302
16684.84 308
16686.06 307
16687.28 301
16688.50 300
16689.72 295
16690.94 276
16692.16 293
16693.39 300
16694.61 314
16695.83 293
16697.05 314
16698.27 293
16699.49 294
16700.71 299
16701.93 294
16703.15 277
16704.37 282
16705.59 278
16706.81 298
16708.04 314
16709.26 292
16710.48 314
16711.70 309
16712.92 324
16714.14 290
16715.36 287
16716.58 283
16717.81 289
16719.03 285
16720.25 271
16721.47 265
16722.69 308
16723.91 277
16725.14 317
16726.36 308
16727.58 283
16728.80 289
16730.02 299
16731.24 319
16732.47 296
16733.69 259
16734.91 278
16736.13 289
16737.36 269
16738.58 290
16739.80 277
16741.02 280
16742.24 280
16743.47 296
16744.69 300
16745.91 283
16747.13 300
16748.36 282
16749.58 285
16750.80 290
16752.02 286
16753.25 270
16754.47 286
16755.69 295
16756.92 305
16758.14 284
16759.36 306
16760.59 275
16761.81 291
16763.03 276
16764.25 252
16765.48 277
16766.70 302
16767.92 280
16769.15 280
16770.37 285
16771.59 276
16772.82 267
16774.04 299
16775.27 299
16776.49 283
16777.71 285
16778.94 302
16780.16 286
16781.38 295
16782.61 283
16783.83 283
16785.06 282
16786.28 305
16787.50 289
16788.73 310
16789.95 280
16791.18 293
16792.40 260
16793.62 293
16794.85 285
16796.07 285
16797.30 284
16798.52 277
16799.75 274
16800.97 321
16802.19 313
16803.42 283
16804.64 305
16805.87 287
16807.09 311
16808.32 265
16809.54 274
16810.77 305
16811.99 310
16813.22 283
16814.44 289
16815.67 295
16816.89 315
16818.12 310
16819.34 323
16820.57 328
16821.79 304
16823.02 310
16824.24 314
16825.47 300
16826.70 307
16827.92 298
16829.15 307
16830.37 303
16831.60 322
16832.82 315
16834.05 313
16835.27 318
16836.50 339
16837.73 327
16838.95 304
16840.18 326
16841.40 309
16842.63 323
16843.86 321
16845.08 309
16846.31 307
16847.53 341
16848.76 332
16849.99 301
16851.21 313
16852.44 343
16853.67 326
16854.89 343
16856.12 337
16857.35 350
16858.57 355
16859.80 334
16861.03 349
16862.25 372
16863.48 350
16864.71 331
16865.93 342
16867.16 345
16868.39 333
16869.61 335
16870.84 345
16872.07 374
16873.30 372
16874.52 365
16875.75 333
16876.98 348
16878.20 349
16879.43 352
16880.66 359
16881.89 396
16883.11 385
16884.34 388
16885.57 347
16886.80 372
16888.02 359
16889.25 394
16890.48 402
16891.71 404
16892.94 396
16894.16 374
16895.39 367
16896.62 387
16897.85 366
16899.08 404
16900.30 368
16901.53 376
16902.76 383
16903.99 373
16905.22 367
16906.45 364
16907.67 366
16908.90 371
16910.13 357
16911.36 356
16912.59 357
16913.82 351
16915.04 346
16916.27 328
16917.50 349
16918.73 363
16919.96 358
16921.19 329
16922.42 327
16923.65 331
16924.88 334
16926.10 335
16927.33 342
16928.56 343
16929.79 340
16931.02 324
16932.25 346
16933.48 325
16934.71 317
16935.94 338
16937.17 326
16938.40 346
16939.63 318
16940.86 344
16942.09 342
16943.32 337
16944.55 343
16945.78 329
16947.01 314
16948.24 337
16949.47 368
16950.70 355
16951.93 343
16953.16 340
16954.39 334
16955.62 333
16956.85 332
16958.08 352
16959.31 341
16960.54 333
16961.77 332
16963.00 315
16964.23 343
16965.46 341
16966.69 356
16967.92 320
16969.15 325
16970.38 324
16971.61 323
16972.84 319
16974.07 344
16975.30 331
16976.54 313
16977.77 316
16979.00 299
16980.23 301
16981.46 311
16982.69 308
16983.92 310
16985.15 313
16986.38 301
16987.62 285
16988.85 304
16990.08 299
16991.31 304
16992.54 316
16993.77 321
16995.00 305
16996.24 279
16997.47 325
16998.70 281
16999.93 289
17001.16 295
17002.39 309
17003.63 305
17004.86 298
17006.09 312
17007.32 296
17008.55 283
17009.79 309
17011.02 297
17012.25 275
17013.48 304
17014.72 299
17015.95 309
17017.18 316
17018.41 303
17019.64 295
17020.88 298
17022.11 308
17023.34 297
17024.58 292
17025.81 279
17027.04 275
17028.27 284
17029.51 268
17030.74 309
17031.97 291
17033.21 284
17034.44 277
17035.67 281
17036.90 280
17038.14 248
17039.37 265
17040.60 283
17041.84 274
17043.07 280
17044.30 267
17045.54 264
17046.77 280
17048.00 272
17049.24 274
17050.47 264
17051.70 269
17052.94 268
17054.17 273
17055.41 278
17056.64 278
17057.87 267
17059.11 285
17060.34 279
17061.58 270
17062.81 282
17064.04 259
17065.28 257
17066.51 293
17067.75 260
17068.98 269
17070.21 284
17071.45 299
17072.68 259
17073.92 269
17075.15 257
17076.39 261
17077.62 260
17078.86 260
17080.09 256
17081.33 252
17082.56 264
17083.80 262
17085.03 245
17086.26 257
17087.50 268
17088.73 266
17089.97 268
17091.20 276
17092.44 266
17093.68 273
17094.91 242
17096.15 263
17097.38 262
17098.62 245
17099.85 258
17101.09 239
17102.32 259
17103.56 242
17104.79 256
17106.03 263
17107.26 243
17108.50 248
17109.74 251
17110.97 262
17112.21 262
17113.44 262
17114.68 255
17115.92 248
17117.15 247
17118.39 257
17119.62 255
17120.86 255
17122.10 262
17123.33 248
17124.57 249
17125.80 266
17127.04 245
17128.28 233
17129.51 260
17130.75 273
17131.99 238
17133.22 252
17134.46 257
17135.70 272
17136.93 230
17138.17 225
17139.41 249
17140.64 263
17141.88 254
17143.12 253
17144.35 246
17145.59 264
17146.83 257
17148.07 260
17149.30 247
17150.54 256
17151.78 260
17153.02 254
17154.25 236
17155.49 230
17156.73 228
17157.96 249
17159.20 249
17160.44 220
17161.68 247
17162.92 243
17164.15 249
17165.39 242
17166.63 248
17167.87 241
17169.10 245
17170.34 232
17171.58 238
17172.82 243
17174.06 230
17175.29 262
17176.53 245
17177.77 229
17179.01 232
17180.25 225
17181.49 223
17182.72 239
17183.96 224
17185.20 234
17186.44 234
17187.68 258
17188.92 252
17190.15 230
17191.39 227
17192.63 238
17193.87 236
17195.11 257
17196.35 246
17197.59 260
17198.83 251
17200.07 248
17201.30 254
17202.54 238
17203.78 222
17205.02 232
17206.26 238
17207.50 230
17208.74 227
17209.98 246
17211.22 234
17212.46 232
17213.70 219
17214.94 238
17216.18 230
17217.42 239
17218.66 214
17219.90 203
17221.14 213
17222.38 229
17223.62 224
17224.86 241
17226.10 217
17227.34 238
17228.58 253
17229.82 251
17231.06 232
17232.30 227
17233.54 235
17234.78 239
17236.02 219
17237.26 232
17238.50 226
17239.74 247
17240.98 224
17242.22 237
17243.46 229
17244.70 213
17245.94 226
17247.18 230
17248.42 241
17249.66 236
17250.90 220
17252.14 239
17253.39 209
17254.63 224
17255.87 231
17257.11 228
17258.35 240
17259.59 225
17260.83 223
17262.07 226
17263.31 235
17264.56 221
17265.80 234
17267.04 210
17268.28 237
17269.52 222
17270.76 231
17272.00 228
17273.25 224
17274.49 231
17275.73 231
17276.97 215
17278.21 220
17279.45 230
17280.70 223
17281.94 233
17283.18 219
17284.42 233
17285.66 234
17286.91 232
17288.15 233
17289.39 232
17290.63 219
17291.88 227
17293.12 244
17294.36 251
17295.60 224
17296.85 238
17298.09 238
17299.33 226
17300.57 225
17301.82 220
17303.06 235
17304.30 216
17305.54 205
17306.79 224
17308.03 239
17309.27 236
17310.52 231
17311.76 205
17313.00 215
17314.25 216
17315.49 213
17316.73 234
17317.97 233
17319.22 215
17320.46 226
17321.71 210
17322.95 212
17324.19 226
17325.44 220
17326.68 224
17327.92 217
17329.17 204
17330.41 224
17331.65 232
17332.90 238
17334.14 230
17335.39 212
17336.63 235
17337.87 224
17339.12 210
17340.36 238
17341.61 237
17342.85 235
17344.09 229
17345.34 228
17346.58 237
17347.83 224
17349.07 219
17350.32 232
17351.56 220
17352.80 231
17354.05 225
17355.29 213
17356.54 216
17357.78 223
17359.03 236
17360.27 212
17361.52 241
17362.76 219
17364.01 209
17365.25 222
17366.50 231
17367.74 210
17368.99 228
17370.23 223
17371.48 230
17372.72 221
17373.97 221
17375.21 223
17376.46 205
17377.70 235
17378.95 246
17380.19 242
17381.44 235
17382.69 238
17383.93 247
17385.18 232
17386.42 220
17387.67 228
17388.91 219
17390.16 237
17391.41 234
17392.65 237
17393.90 214
17395.14 227
17396.39 226
17397.64 236
17398.88 231
17400.13 235
17401.37 228
17402.62 237
17403.87 253
17405.11 240
17406.36 230
17407.61 228
17408.85 243
17410.10 240
17411.35 228
17412.59 216
17413.84 226
17415.09 200
17416.33 222
17417.58 219
17418.83 245
17420.07 228
17421.32 243
17422.57 228
17423.82 257
17425.06 248
17426.31 225
17427.56 235
17428.80 231
17430.05 235
17431.30 244
17432.55 254
17433.79 254
17435.04 246
17436.29 235
17437.54 244
17438.78 223
17440.03 229
17441.28 230
17442.53 232
17443.77 228
17445.02 235
17446.27 234
17447.52 246
17448.77 241
17450.01 238
17451.26 252
17452.51 246
17453.76 232
17455.01 246
17456.25 223
17457.50 219
17458.75 244
17460.00 251
17461.25 236
17462.50 234
17463.74 234
17464.99 233
17466.24 246
17467.49 244
17468.74 257
17469.99 225
17471.24 230
17472.49 252
17473.73 226
17474.98 239
17476.23 247
17477.48 266
17478.73 255
17479.98 252
17481.23 246
17482.48 242
17483.73 260
17484.98 263
17486.23 265
17487.47 254
17488.72 253
17489.97 243
17491.22 253
17492.47 241
17493.72 246
17494.97 229
17496.22 257
17497.47 260
17498.72 232
17499.97 267
17501.22 256
17502.47 291
17503.72 269
17504.97 250
17506.22 272
17507.47 260
17508.72 284
17509.97 281
17511.22 272
17512.47 253
17513.72 240
17514.97 273
17516.22 266
17517.47 269
17518.72 265
17519.97 265
17521.22 251
17522.47 259
17523.72 273
17524.98 261
17526.23 262
17527.48 291
17528.73 280
17529.98 259
17531.23 280
17532.48 251
17533.73 265
17534.98 277
17536.23 286
17537.48 266
17538.74 236
17539.99 288
17541.24 278
17542.49 275
17543.74 291
17544.99 281
17546.24 274
17547.50 277
17548.75 284
17550.00 270
17551.25 265
17552.50 287
17553.75 302
17555.01 257
17556.26 278
17557.51 268
17558.76 291
17560.01 295
17561.26 283
17562.52 285
17563.77 303
17565.02 286
17566.27 280
17567.53 291
17568.78 314
17570.03 295
17571.28 262
17572.53 270
17573.79 284
17575.04 286
17576.29 275
17577.54 294
17578.80 290
17580.05 306
17581.30 285
17582.56 294
17583.81 307
17585.06 303
17586.31 312
17587.57 317
17588.82 309
17590.07 317
17591.33 282
17592.58 307
17593.83 317
17595.08 311
17596.34 312
17597.59 304
17598.84 319
17600.10 314
17601.35 328
17602.61 317
17603.86 313
17605.11 292
17606.37 293
17607.62 314
17608.87 321
17610.13 324
17611.38 293
17612.63 316
17613.89 326
17615.14 332
17616.40 304
17617.65 318
17618.90 312
17620.16 319
17621.41 332
17622.67 338
17623.92 333
17625.17 325
17626.43 294
17627.68 313
17628.94 313
17630.19 337
17631.45 324
17632.70 334
17633.96 333
17635.21 319
17636.47 332
17637.72 344
17638.97 331
17640.23 334
17641.48 322
17642.74 342
17643.99 332
17645.25 355
17646.50 352
17647.76 326
17649.01 348
17650.27 343
17651.52 343
17652.78 355
17654.04 334
17655.29 319
17656.55 312
17657.80 321
17659.06 329
17660.31 317
17661.57 295
17662.82 319
17664.08 333
17665.33 315
17666.59 306
17667.85 315
17669.10 305
17670.36 299
17671.61 335
17672.87 287
17674.13 307
17675.38 308
17676.64 326
17677.89 319
17679.15 297
17680.41 306
17681.66 324
17682.92 304
17684.18 302
17685.43 289
17686.69 331
17687.95 293
17689.20 289
17690.46 297
17691.71 303
17692.97 302
17694.23 311
17695.49 303
17696.74 302
17698.00 288
17699.26 275
17700.51 285
17701.77 283
17703.03 315
17704.28 290
17705.54 276
17706.80 295
17708.06 282
17709.31 293
17710.57 275
17711.83 261
17713.08 296
17714.34 276
17715.60 275
17716.86 287
17718.11 269
17719.37 274
17720.63 283
17721.89 298
17723.15 295
17724.40 294
17725.66 273
17726.92 262
17728.18 284
17729.43 277
17730.69 275
17731.95 261
17733.21 274
17734.47 277
17735.73 259
17736.98 256
17738.24 256
17739.50 271
17740.76 278
17742.02 287
17743.28 272
17744.53 268
17745.79 269
17747.05 270
17748.31 275
17749.57 266
17750.83 254
17752.09 249
17753.34 277
17754.60 242
17755.86 274
17757.12 280
17758.38 278
17759.64 251
17760.90 248
17762.16 262
17763.42 272
17764.68 265
17765.94 224
17767.19 256
17768.45 274
17769.71 274
17770.97 246
17772.23 261
17773.49 267
17774.75 252
17776.01 247
17777.27 268
17778.53 262
17779.79 259
17781.05 266
17782.31 249
17783.57 263
17784.83 266
17786.09 264
17787.35 254
17788.61 264
17789.87 268
17791.13 258
17792.39 250
17793.65 232
17794.91 248
17796.17 241
17797.43 230
17798.69 237
17799.95 230
17801.21 250
17802.47 257
17803.73 234
17805.00 244
17806.26 246
17807.52 241
17808.78 233
17810.04 234
17811.30 237
17812.56 228
17813.82 231
17815.08 248
17816.34 248
17817.60 230
17818.87 246
17820.13 232
17821.39 238
17822.65 236
17823.91 235
17825.17 246
17826.43 213
17827.69 229
17828.96 248
17830.22 241
17831.48 231
17832.74 220
17834.00 224
17835.26 256
17836.53 240
17837.79 216
17839.05 201
17840.31 233
17841.57 225
17842.84 235
17844.10 221
17845.36 229
17846.62 211
17847.88 222
17849.15 213
17850.41 224
17851.67 221
17852.93 243
17854.20 229
17855.46 211
17856.72 202
17857.98 206
17859.25 204
17860.51 241
17861.77 232
17863.03 222
17864.30 238
17865.56 249
17866.82 224
17868.09 220
17869.35 204
17870.61 246
17871.87 229
17873.14 232
17874.40 218
17875.66 204
17876.93 199
17878.19 205
17879.45 234
17880.72 233
17881.98 221
17883.24 221
17884.51 222
17885.77 207
17887.03 232
17888.30 233
17889.56 222
17890.83 222
17892.09 218
17893.35 210
17894.62 199
17895.88 231
17897.14 204
17898.41 229
17899.67 220
17900.94 200
17902.20 217
17903.46 215
17904.73 225
17905.99 229
17907.26 218
17908.52 213
17909.79 211
17911.05 219
17912.32 216
17913.58 223
17914.84 216
17916.11 216
17917.37 214
17918.64 229
17919.90 230
17921.17 205
17922.43 216
17923.70 221
17924.96 214
17926.23 199
17927.49 207
17928.76 218
17930.02 212
17931.29 212
17932.55 202
17933.82 207
17935.08 189
17936.35 203
17937.61 208
17938.88 225
17940.14 225
17941.41 217
17942.68 212
17943.94 222
17945.21 204
17946.47 199
17947.74 216
17949.00 216
17950.27 206
17951.54 227
17952.80 214
17954.07 225
17955.33 235
17956.60 210
17957.87 197
17959.13 225
17960.40 218
17961.66 218
17962.93 209
17964.20 215
17965.46 216
17966.73 200
17968.00 222
17969.26 192
17970.53 213
17971.80 210
17973.06 214
17974.33 211
17975.60 216
17976.86 225
17978.13 194
17979.40 210
17980.66 225
17981.93 206
17983.20 193
17984.46 197
17985.73 212
17987.00 207
17988.26 208
17989.53 195
17990.80 200
17992.07 215
17993.33 189
17994.60 214
17995.87 225
17997.14 209
17998.40 199
17999.67 215
18000.94 225
18002.21 232
18003.47 208
18004.74 213
18006.01 207
18007.28 223
18008.55 201
18009.81 220
18011.08 210
18012.35 215
18013.62 223
18014.89 222
18016.15 219
18017.42 222
18018.69 192
18019.96 215
18021.23 230
18022.49 217
18023.76 193
18025.03 214
18026.30 213
18027.57 235
18028.84 215
18030.11 214
18031.37 219
18032.64 230
18033.91 217
18035.18 212
18036.45 215
18037.72 233
18038.99 219
18040.26 216
18041.53 208
18042.79 214
18044.06 224
18045.33 233
18046.60 218
18047.87 222
18049.14 196
18050.41 238
18051.68 237
18052.95 213
18054.22 207
18055.49 238
18056.76 213
18058.03 223
18059.30 215
18060.57 223
18061.84 225
18063.11 216
18064.38 221
18065.65 232
18066.92 236
18068.19 200
18069.46 232
18070.73 248
18072.00 231
18073.27 219
18074.54 213
18075.81 226
18077.08 260
18078.35 244
18079.62 239
18080.89 226
18082.16 231
18083.43 235
18084.70 218
18085.97 218
18087.24 228
18088.51 227
18089.78 218
18091.05 232
18092.32 229
18093.59 239
18094.87 251
18096.14 248
18097.41 221
18098.68 236
18099.95 220
18101.22 226
18102.49 222
18103.76 228
18105.03 242
18106.31 248
18107.58 225
18108.85 241
18110.12 231
18111.39 253
18112.66 239
18113.93 227
18115.21 234
18116.48 250
18117.75 247
18119.02 239
18120.29 219
18121.56 227
18122.84 233
18124.11 236
18125.38 218
18126.65 233
18127.92 244
18129.20 243
18130.47 245
18131.74 246
18133.01 223
18134.29 239
18135.56 236
18136.83 234
18138.10 233
18139.38 233
18140.65 234
18141.92 225
18143.19 228
18144.47 216
18145.74 221
18147.01 240
18148.28 230
18149.56 232
18150.83 220
18152.10 229
18153.38 227
18154.65 231
18155.92 217
18157.19 204
18158.47 224
18159.74 227
18161.01 234
18162.29 211
18163.56 214
18164.83 213
18166.11 221
18167.38 249
18168.65 242
18169.93 225
18171.20 212
18172.48 224
18173.75 206
18175.02 214
18176.30 217
18177.57 217
18178.84 219
18180.12 215
18181.39 212
18182.67 191
18183.94 217
18185.21 234
18186.49 220
18187.76 206
18189.04 226
18190.31 224
18191.59 222
18192.86 201
18194.13 211
18195.41 212
18196.68 224
18197.96 221
18199.23 199
18200.51 212
18201.78 221
18203.06 218
18204.33 211
18205.61 203
18206.88 220
18208.16 207
18209.43 211
18210.71 215
18211.98 206
18213.26 227
18214.53 229
18215.81 234
18217.08 222
18218.36 216
18219.63 205
18220.91 216
18222.18 190
18223.46 198
18224.73 212
18226.01 194
18227.28 197
18228.56 201
18229.84 219
18231.11 208
18232.39 199
18233.66 204
18234.94 216
18236.21 209
18237.49 214
18238.77 203
18240.04 206
18241.32 206
18242.59 213
18243.87 234
18245.15 193
18246.42 225
18247.70 226
18248.98 232
18250.25 219
18251.53 213
18252.81 236
18254.08 214
18255.36 216
18256.63 229
18257.91 213
18259.19 228
18260.46 222
18261.74 228
18263.02 203
18264.30 213
18265.57 195
18266.85 220
18268.13 211
18269.40 221
18270.68 203
18271.96 229
18273.23 221
18274.51 236
18275.79 209
18277.07 220
18278.34 206
18279.62 216
18280.90 216
18282.18 225
18283.45 234
18284.73 226
18286.01 214
18287.29 217
18288.56 223
18289.84 217
18291.12 223
18292.40 212
18293.68 236
18294.95 214
18296.23 201
18297.51 239
18298.79 220
18300.07 209
18301.34 208
18302.62 219
18303.90 210
18305.18 215
18306.46 215
18307.74 226
18309.01 216
18310.29 219
18311.57 226
18312.85 245
18314.13 208
18315.41 216
18316.69 233
18317.96 231
18319.24 204
18320.52 205
18321.80 217
18323.08 236
18324.36 202
18325.64 213
18326.92 218
18328.20 202
18329.47 190
18330.75 214
18332.03 215
18333.31 207
18334.59 222
18335.87 240
18337.15 238
18338.43 223
18339.71 208
18340.99 242
18342.27 214
18343.55 199
18344.83 202
18346.11 210
18347.39 236
18348.67 217
18349.95 233
18351.23 225
18352.51 228
18353.79 231
18355.07 226
18356.35 195
18357.63 214
18358.91 214
18360.19 202
18361.47 215
18362.75 201
18364.03 200
18365.31 219
18366.59 212
18367.87 211
18369.15 219
18370.43 217
18371.71 240
18372.99 232
18374.27 220
18375.55 218
18376.83 213
18378.12 225
18379.40 205
18380.68 208
18381.96 214
18383.24 202
18384.52 192
18385.80 202
18387.08 202
18388.36 209
18389.65 195
18390.93 203
18392.21 211
18393.49 208
18394.77 210
18396.05 234
18397.33 203
18398.62 200
18399.90 212
18401.18 193
18402.46 211
18403.74 217
18405.02 217
18406.31 209
18407.59 203
18408.87 223
18410.15 202
18411.43 215
18412.72 216
18414.00 235
18415.28 225
18416.56 216
18417.84 196
18419.13 205
18420.41 200
18421.69 182
18422.97 206
18424.26 212
18425.54 211
18426.82 212
18428.10 224
18429.39 223
18430.67 190
18431.95 209
18433.23 218
18434.52 197
18435.80 201
18437.08 204
18438.37 218
18439.65 216
18440.93 217
18442.22 208
18443.50 210
18444.78 194
18446.06 204
18447.35 203
18448.63 195
18449.91 207
18451.20 217
18452.48 213
18453.76 213
18455.05 196
18456.33 202
18457.62 210
18458.90 189
18460.18 214
18461.47 230
18462.75 209
18464.03 200
18465.32 214
18466.60 200
18467.89 210
18469.17 208
18470.45 207
18471.74 181
18473.02 213
18474.31 211
18475.59 211
18476.88 198
18478.16 204
18479.44 238
18480.73 194
18482.01 215
18483.30 207
18484.58 216
18485.87 188
18487.15 223
18488.44 204
18489.72 193
18491.01 208
18492.29 204
18493.58 210
18494.86 190
18496.15 204
18497.43 200
18498.72 201
18500.00 203
18501.29 198
18502.57 211
18503.86 199
18505.14 198
18506.43 204
18507.71 197
18509.00 216
18510.28 215
18511.57 249
18512.85 210
18514.14 194
18515.42 196
18516.71 210
18518.00 210
18519.28 201
18520.57 188
18521.85 225
18523.14 200
18524.43 208
18525.71 190
18527.00 210
18528.28 220
18529.57 206
18530.86 214
18532.14 222
18533.43 227
18534.71 206
18536.00 176
18537.29 211
18538.57 225
18539.86 208
18541.15 209
18542.43 205
18543.72 226
18545.01 215
18546.29 212
18547.58 195
18548.87 210
18550.15 218
18551.44 214
18552.73 211
18554.01 211
18555.30 215
18556.59 218
18557.88 198
18559.16 205
18560.45 196
18561.74 205
18563.02 210
18564.31 222
18565.60 209
18566.89 223
18568.17 208
18569.46 224
18570.75 190
18572.04 193
18573.32 202
18574.61 202
18575.90 211
18577.19 195
18578.48 198
18579.76 187
18581.05 216
18582.34 223
18583.63 210
18584.92 203
18586.20 192
18587.49 222
18588.78 219
18590.07 217
18591.36 221
18592.64 202
18593.93 204
18595.22 202
18596.51 211
18597.80 208
18599.09 214
18600.38 219
18601.66 223
18602.95 226
18604.24 190
18605.53 206
18606.82 217
18608.11 223
18609.40 193
18610.69 193
18611.98 204
18613.26 203
18614.55 196
18615.84 223
18617.13 201
18618.42 200
18619.71 234
18621.00 210
18622.29 227
18623.58 208
18624.87 195
18626.16 226
18627.45 206
18628.74 228
18630.03 219
18631.32 213
18632.61 209
18633.89 191
18635.18 194
18636.47 204
18637.76 206
18639.05 219
18640.34 217
18641.63 234
18642.92 211
18644.21 193
18645.50 188
18646.79 205
18648.09 189
18649.38 194
18650.67 209
18651.96 202
18653.25 210
18654.54 191
18655.83 196
18657.12 199
18658.41 195
18659.70 215
18660.99 187
18662.28 212
18663.57 175
18664.86 209
18666.15 203
18667.44 196
18668.74 189
18670.03 216
18671.32 201
18672.61 203
18673.90 190
18675.19 197
18676.48 214
18677.77 205
18679.06 168
18680.36 197
18681.65 211
18682.94 193
18684.23 200
18685.52 198
18686.81 193
18688.11 195
18689.40 189
18690.69 195
18691.98 193
18693.27 196
18694.56 197
18695.86 206
18697.15 203
18698.44 188
18699.73 183
18701.02 199
18702.32 196
18703.61 186
18704.90 194
18706.19 202
18707.48 186
18708.78 197
18710.07 205
18711.36 201
18712.65 194
18713.95 197
18715.24 196
18716.53 215
18717.83 207
18719.12 202
18720.41 191
18721.70 186
18723.00 196
18724.29 203
18725.58 190
18726.87 204
18728.17 209
18729.46 213
18730.75 189
18732.05 180
18733.34 200
18734.63 184
18735.93 194
18737.22 193
18738.51 199
18739.81 207
18741.10 178
18742.39 204
18743.69 176
18744.98 178
18746.27 187
18747.57 161
18748.86 184
18750.16 184
18751.45 175
18752.74 226
18754.04 201
18755.33 188
18756.63 187
18757.92 185
18759.21 192
18760.51 189
18761.80 190
18763.10 201
18764.39 206
18765.69 187
18766.98 184
18768.27 176
18769.57 184
18770.86 212
18772.16 196
18773.45 188
18774.75 179
18776.04 175
18777.34 195
18778.63 176
18779.93 178
18781.22 175
18782.52 188
18783.81 201
18785.11 211
18786.40 198
18787.70 197
18788.99 203
18790.29 195
18791.58 191
18792.88 180
18794.17 185
18795.47 189
18796.76 202
18798.06 211
18799.35 185
18800.65 174
18801.94 213
18803.24 201
18804.54 202
18805.83 190
18807.13 201
18808.42 182
18809.72 209
18811.01 172
18812.31 166
18813.61 198
18814.90 188
18816.20 215
18817.49 197
18818.79 179
18820.09 195
18821.38 194
18822.68 206
18823.98 203
18825.27 191
18826.57 201
18827.87 205
18829.16 205
18830.46 198
18831.75 203
18833.05 202
18834.35 203
18835.64 216
18836.94 197
18838.24 176
18839.54 196
18840.83 188
18842.13 196
18843.43 212
18844.72 188
18846.02 187
18847.32 197
18848.61 203
18849.91 182
18851.21 201
18852.51 210
18853.80 195
18855.10 184
18856.40 198
18857.70 199
18858.99 205
18860.29 196
18861.59 202
18862.89 205
18864.18 170
18865.48 204
18866.78 210
18868.08 192
18869.38 190
18870.67 191
18871.97 202
18873.27 193
18874.57 187
18875.87 176
18877.16 197
18878.46 191
18879.76 200
18881.06 189
18882.36 172
18883.66 188
18884.95 200
18886.25 197
18887.55 172
18888.85 204
18890.15 203
18891.45 184
18892.75 191
18894.04 187
18895.34 195
18896.64 183
18897.94 193
18899.24 191
18900.54 184
18901.84 206
18903.14 200
18904.44 199
18905.74 188
18907.03 199
18908.33 183
18909.63 204
18910.93 203
18912.23 183
18913.53 189
18914.83 199
18916.13 192
18917.43 174
18918.73 185
18920.03 195
18921.33 206
18922.63 210
18923.93 187
18925.23 185
18926.53 181
18927.83 172
18929.13 172
18930.43 181
18931.73 176
18933.03 178
18934.33 178
18935.63 195
18936.93 185
18938.23 196
18939.53 205
18940.83 196
18942.13 194
18943.43 189
18944.73 194
18946.03 209
18947.33 183
18948.63 179
18949.93 191
18951.23 206
18952.53 187
18953.84 197
18955.14 180
18956.44 174
18957.74 193
18959.04 181
18960.34 192
18961.64 181
18962.94 189
18964.24 197
18965.54 189
18966.85 172
18968.15 193
18969.45 180
18970.75 199
18972.05 195
18973.35 179
18974.65 191
18975.96 191
18977.26 204
18978.56 205
18979.86 191
18981.16 178
18982.46 198
18983.77 200
18985.07 178
18986.37 181
18987.67 198
18988.97 192
18990.28 181
18991.58 186
18992.88 180
18994.18 178
18995.49 186
18996.79 187
18998.09 180
18999.39 183
19000.69 183
19002.00 180
19003.30 173
19004.60 176
19005.90 165
19007.21 166
19008.51 199
19009.81 204
19011.12 183
19012.42 172
19013.72 181
19015.02 185
19016.33 169
19017.63 177
19018.93 175
19020.24 181
19021.54 185
19022.84 182
19024.15 183
19025.45 182
19026.75 195
19028.06 200
19029.36 209
19030.66 195
19031.97 185
19033.27 199
19034.57 187
19035.88 189
19037.18 194
19038.48 183
19039.79 197
19041.09 201
19042.40 198
19043.70 183
19045.00 190
19046.31 177
19047.61 195
19048.92 189
19050.22 169
19051.52 186
19052.83 200
19054.13 195
19055.44 185
19056.74 171
19058.05 167
19059.35 180
19060.65 191
19061.96 190
19063.26 178
19064.57 187
19065.87 187
19067.18 182
19068.48 202
19069.79 185
19071.09 188
19072.40 180
19073.70 177
19075.01 198
19076.31 182
19077.62 204
19078.92 190
19080.23 182
19081.53 174
19082.84 191
19084.14 173
19085.45 175
19086.75 191
19088.06 180
19089.36 195
19090.67 195
19091.98 195
19093.28 203
19094.59 197
19095.89 207
19097.20 189
19098.50 184
19099.81 202
19101.12 200
19102.42 185
19103.73 166
19105.03 187
19106.34 201
19107.65 196
19108.95 184
19110.26 186
19111.56 197
19112.87 189
19114.18 199
19115.48 197
19116.79 188
19118.10 187
19119.40 185
19120.71 185
19122.02 180
19123.32 212
19124.63 188
19125.94 183
19127.24 196
19128.55 194
19129.86 179
19131.16 176
19132.47 180
19133.78 191
19135.08 202
19136.39 187
19137.70 186
19139.01 188
19140.31 175
19141.62 190
19142.93 187
19144.23 170
19145.54 195
19146.85 202
19148.16 172
19149.46 180
19150.77 181
19152.08 189
19153.39 187
19154.69 183
19156.00 187
19157.31 178
19158.62 205
19159.93 191
19161.23 186
19162.54 179
19163.85 202
19165.16 161
19166.47 193
19167.77 191
19169.08 191
19170.39 202
19171.70 179
19173.01 182
19174.32 190
19175.62 179
19176.93 202
19178.24 171
19179.55 174
19180.86 181
19182.17 183
19183.48 175
19184.78 181
19186.09 188
19187.40 193
19188.71 186
19190.02 195
19191.33 174
19192.64 175
19193.95 173
19195.26 191
19196.56 190
19197.87 181
19199.18 178
19200.49 186
19201.80 191
19203.11 184
19204.42 169
19205.73 195
19207.04 205
19208.35 165
19209.66 174
19210.97 192
19212.28 198
19213.59 199
19214.90 184
19216.21 179
19217.52 206
19218.83 175
19220.14 182
19221.45 186
19222.76 182
19224.07 203
19225.38 194
19226.69 173
19228.00 199
19229.31 174
19230.62 173
19231.93 183
19233.24 175
19234.55 185
19235.86 193
19237.17 196
19238.48 187
19239.79 179
19241.10 188
19242.41 189
19243.72 199
19245.03 187
19246.35 182
19247.66 170
19248.97 186
19250.28 185
19251.59 163
19252.90 200
19254.21 198
19255.52 188
19256.83 186
19258.14 205
19259.46 180
19260.77 180
19262.08 170
19263.39 182
19264.70 194
19266.01 192
19267.32 204
19268.64 197
19269.95 183
19271.26 167
19272.57 182
19273.88 196
19275.20 180
19276.51 186
19277.82 192
19279.13 192
19280.44 198
19281.75 179
19283.07 189
19284.38 174
19285.69 183
19287.00 172
19288.32 162
19289.63 191
19290.94 182
19292.25 182
19293.57 183
19294.88 186
19296.19 165
19297.50 183
19298.82 186
19300.13 173
19301.44 175
19302.75 170
19304.07 161
19305.38 167
19306.69 177
19308.01 186
19309.32 173
19310.63 188
19311.94 187
19313.26 160
19314.57 169
19315.88 178
19317.20 189
19318.51 190
19319.82 189
19321.14 165
19322.45 179
19323.76 167
19325.08 180
19326.39 168
19327.70 178
19329.02 190
19330.33 187
19331.65 191
19332.96 175
19334.27 181
19335.59 186
19336.90 183
19338.22 187
19339.53 183
19340.84 188
19342.16 174
19343.47 179
19344.79 173
19346.10 170
19347.41 178
19348.73 174
19350.04 181
19351.36 177
19352.67 165
19353.99 169
19355.30 170
19356.62 195
19357.93 194
19359.25 182
19360.56 177
19361.87 171
19363.19 195
19364.50 169
19365.82 167
19367.13 167
19368.45 169
19369.76 170
19371.08 188
19372.39 179
19373.71 189
19375.02 177
19376.34 193
19377.66 178
19378.97 194
19380.29 179
19381.60 179
19382.92 170
19384.23 183
19385.55 162
19386.86 177
19388.18 185
19389.50 172
19390.81 182
19392.13 184
19393.44 169
19394.76 171
19396.07 167
19397.39 164
19398.71 184
19400.02 188
19401.34 176
19402.65 175
19403.97 166
19405.29 179
19406.60 182
19407.92 179
19409.24 184
19410.55 174
19411.87 175
19413.19 183
19414.50 184
19415.82 159
19417.14 160
19418.45 174
19419.77 158
19421.09 182
19422.40 184
19423.72 190
19425.04 158
19426.35 185
19427.67 187
19428.99 156
19430.30 178
19431.62 174
19432.94 175
19434.26 177
19435.57 151
19436.89 193
19438.21 175
19439.53 175
19440.84 166
19442.16 193
19443.48 182
19444.80 189
19446.11 176
19447.43 183
19448.75 183
19450.07 169
19451.38 185
19452.70 199
19454.02 179
19455.34 190
19456.66 160
19457.97 179
19459.29 195
19460.61 173
19461.93 173
19463.25 202
19464.57 195
19465.88 184
19467.20 181
19468.52 178
19469.84 178
19471.16 177
19472.48 180
19473.79 187
19475.11 166
19476.43 174
19477.75 160
19479.07 183
19480.39 196
19481.71 192
19483.03 168
19484.34 182
19485.66 197
19486.98 194
19488.30 190
19489.62 185
19490.94 176
19492.26 162
19493.58 199
19494.90 170
19496.22 176
19497.54 172
19498.86 186
19500.18 185
19501.50 193
19502.81 196
19504.13 204
19505.45 197
19506.77 171
19508.09 195
19509.41 192
19510.73 184
19512.05 195
19513.37 168
19514.69 171
19516.01 180
19517.33 186
19518.65 188
19519.97 181
19521.29 181
19522.61 182
19523.93 182
19525.25 175
19526.57 174
19527.89 161
19529.22 179
19530.54 167
19531.86 162
19533.18 168
19534.50 188
19535.82 194
19537.14 200
19538.46 183
19539.78 170
19541.10 176
19542.42 184
19543.74 171
19545.06 185
19546.39 181
19547.71 173
19549.03 181
19550.35 185
19551.67 181
19552.99 196
19554.31 188
19555.63 162
19556.96 197
19558.28 193
19559.60 190
19560.92 192
19562.24 194
19563.56 184
19564.88 184
19566.21 175
19567.53 180
19568.85 181
19570.17 168
19571.49 164
19572.82 170
19574.14 169
19575.46 178
19576.78 185
19578.10 182
19579.43 205
19580.75 200
19582.07 196
19583.39 178
19584.72 188
19586.04 191
19587.36 189
19588.68 190
19590.01 188
19591.33 187
19592.65 199
19593.97 179
19595.30 180
19596.62 189
19597.94 184
19599.26 197
19600.59 179
19601.91 199
19603.23 188
19604.56 178
19605.88 187
19607.20 185
19608.53 177
19609.85 179
19611.17 186
19612.49 170
19613.82 185
19615.14 175
19616.47 167
19617.79 183
19619.11 168
19620.44 180
19621.76 195
19623.08 201
19624.41 186
19625.73 179
19627.05 195
19628.38 189
19629.70 182
19631.03 192
19632.35 176
19633.67 185
19635.00 182
19636.32 174
19637.65 187
19638.97 182
19640.29 183
19641.62 184
19642.94 173
19644.27 180
19645.59 186
19646.92 185
19648.24 182
19649.57 188
19650.89 179
19652.21 197
19653.54 189
19654.86 180
19656.19 195
19657.51 167
19658.84 178
19660.16 187
19661.49 209
19662.81 169
19664.14 186
19665.46 195
19666.79 206
19668.11 183
19669.44 203
19670.76 195
19672.09 179
19673.41 181
19674.74 185
19676.07 182
19677.39 174
19678.72 182
19680.04 183
19681.37 179
19682.69 190
19684.02 180
19685.34 186
19686.67 184
19688.00 195
19689.32 195
19690.65 204
19691.97 172
19693.30 189
19694.63 181
19695.95 188
19697.28 203
19698.60 179
19699.93 174
19701.26 189
19702.58 186
19703.91 195
19705.24 206
19706.56 173
19707.89 187
19709.22 207
19710.54 192
19711.87 203
19713.20 182
19714.52 201
19715.85 192
19717.18 172
19718.50 185
19719.83 187
19721.16 185
19722.48 195
19723.81 174
19725.14 178
19726.47 178
19727.79 186
19729.12 180
19730.45 181
19731.77 189
19733.10 192
19734.43 185
19735.76 186
19737.08 179
19738.41 209
19739.74 198
19741.07 195
19742.39 183
19743.72 183
19745.05 187
19746.38 172
19747.71 162
19749.03 179
19750.36 208
19751.69 181
19753.02 182
19754.35 196
19755.67 181
19757.00 166
19758.33 170
19759.66 196
19760.99 211
19762.31 193
19763.64 178
19764.97 176
19766.30 189
19767.63 188
19768.96 198
19770.29 198
19771.61 198
19772.94 214
19774.27 177
19775.60 172
19776.93 178
19778.26 206
19779.59 194
19780.92 203
19782.25 200
19783.57 185
19784.90 189
19786.23 203
19787.56 202
19788.89 183
19790.22 191
19791.55 206
19792.88 211
19794.21 179
19795.54 184
19796.87 191
19798.20 180
19799.53 185
19800.86 196
19802.19 187
19803.52 174
19804.85 198
19806.18 170
19807.50 193
19808.83 195
19810.16 186
19811.49 208
19812.82 205
19814.15 205
19815.49 193
19816.82 184
19818.15 191
19819.48 202
19820.81 176
19822.14 197
19823.47 174
19824.80 193
19826.13 208
19827.46 203
19828.79 197
19830.12 191
19831.45 212
19832.78 208
19834.11 201
19835.44 203
19836.77 192
19838.10 196
19839.44 195
19840.77 207
19842.10 188
19843.43 198
19844.76 204
19846.09 208
19847.42 213
19848.75 179
19850.08 202
19851.42 214
19852.75 219
19854.08 192
19855.41 200
19856.74 195
19858.07 195
19859.40 204
19860.74 187
19862.07 212
19863.40 211
19864.73 190
19866.06 183
19867.40 196
19868.73 205
19870.06 210
19871.39 214
19872.72 196
19874.06 189
19875.39 187
19876.72 190
19878.05 203
19879.38 193
19880.72 195
19882.05 196
19883.38 209
19884.71 177
19886.05 199
19887.38 191
19888.71 183
19890.04 184
19891.38 198
19892.71 207
19894.04 211
19895.38 184
19896.71 174
19898.04 201
19899.37 202
19900.71 207
19902.04 163
19903.37 207
19904.71 183
19906.04 198
19907.37 201
19908.71 202
19910.04 175
19911.37 214
19912.71 201
19914.04 196
19915.37 189
19916.71 190
19918.04 184
19919.37 191
19920.71 188
19922.04 187
19923.37 206
19924.71 201
19926.04 210
19927.38 170
19928.71 185
19930.04 206
19931.38 197
19932.71 198
19934.05 177
19935.38 178
19936.71 202
19938.05 191
19939.38 206
19940.72 187
19942.05 173
19943.39 201
19944.72 186
19946.06 196
19947.39 198
19948.72 189
19950.06 201
19951.39 193
19952.73 207
19954.06 204
19955.40 193
19956.73 181
19958.07 182
19959.40 173
19960.74 211
19962.07 192
19963.41 206
19964.74 191
19966.08 192
19967.41 202
19968.75 197
19970.08 186
19971.42 178
19972.76 194
19974.09 194
19975.43 204
19976.76 209
19978.10 209
19979.43 192
19980.77 196
19982.10 198
19983.44 201
19984.78 198
19986.11 208
19987.45 205
19988.78 206
19990.12 205
19991.46 206
19992.79 195
19994.13 220
19995.46 188
19996.80 211
19998.14 195
19999.47 194
20000.81 190
20002.15 204
20003.48 216
20004.82 205
20006.16 236
20007.49 215
20008.83 206
20010.17 210
20011.50 221
20012.84 214
20014.18 196
20015.51 194
20016.85 191
20018.19 188
20019.52 181
20020.86 217
20022.20 196
20023.53 196
20024.87 196
20026.21 198
20027.55 196
20028.88 209
20030.22 219
20031.56 216
20032.90 188
20034.23 196
20035.57 205
20036.91 194
20038.25 201
20039.58 205
20040.92 205
20042.26 203
20043.60 203
20044.93 205
20046.27 195
20047.61 199
20048.95 200
20050.29 199
20051.62 188
20052.96 201
20054.30 198
20055.64 196
20056.98 188
20058.32 201
20059.65 197
20060.99 196
20062.33 199
20063.67 204
20065.01 182
20066.35 203
20067.68 192
20069.02 167
20070.36 193
20071.70 190
20073.04 205
20074.38 192
20075.72 173
20077.06 189
20078.40 193
20079.73 191
20081.07 190
20082.41 205
20083.75 207
20085.09 199
20086.43 201
20087.77 206
20089.11 176
20090.45 207
20091.79 211
20093.13 204
20094.47 207
20095.81 199
20097.15 190
20098.48 193
20099.82 180
20101.16 203
20102.50 193
20103.84 195
20105.18 187
20106.52 188
20107.86 201
20109.20 195
20110.54 236
20111.88 217
20113.22 207
20114.56 188
20115.90 216
20117.24 216
20118.58 190
20119.93 215
20121.27 213
20122.61 203
20123.95 199
20125.29 199
20126.63 192
20127.97 187
20129.31 202
20130.65 190
20131.99 198
20133.33 201
20134.67 223
20136.01 203
20137.35 192
20138.69 217
