# Supplementary material for: MALDI-TOF MS typing enables the classification of brewing yeasts of the genus Saccharomyces to major beer styles
Source: PLoS One. 2017 Aug 9;12(8):e0181694. doi: 10.1371/journal.pone.0181694 (PMC5549903; doi:10.1371/journal.pone.0181694)
Supplement: S8 File — The directory includes 90 raw files and was zipped to “.zip”; the folder has three strains with 30 spectra per strain; S1 Text explains the raw files with an example and Table 1 represents the yeast strains used within the experiment. (ZIP) [file pone.0181694.s011.zip › 22-24/30283-8J4-Lag-Lag-Lag-YPG-18h-E-E_2016-09-23_8_0_D10_1.dat]

1999.90 943
2000.32 961
2000.75 919
2001.17 936
2001.59 903
2002.01 918
2002.43 845
2002.86 805
2003.28 798
2003.70 860
2004.12 829
2004.54 722
2004.97 712
2005.39 717
2005.81 751
2006.23 814
2006.66 798
2007.08 805
2007.50 787
2007.92 796
2008.35 736
2008.77 732
2009.19 805
2009.61 817
2010.04 808
2010.46 770
2010.88 834
2011.31 813
2011.73 763
2012.15 770
2012.57 732
2013.00 666
2013.42 680
2013.84 755
2014.27 729
2014.69 726
2015.11 744
2015.54 723
2015.96 734
2016.38 746
2016.81 807
2017.23 788
2017.65 793
2018.08 836
2018.50 869
2018.93 837
2019.35 843
2019.77 829
2020.20 839
2020.62 853
2021.04 799
2021.47 792
2021.89 773
2022.32 805
2022.74 791
2023.17 790
2023.59 784
2024.01 746
2024.44 766
2024.86 753
2025.29 794
2025.71 782
2026.14 707
2026.56 692
2026.98 772
2027.41 792
2027.83 760
2028.26 835
2028.68 784
2029.11 767
2029.53 660
2029.96 644
2030.38 671
2030.81 668
2031.23 744
2031.66 789
2032.08 809
2032.51 757
2032.93 764
2033.36 811
2033.78 741
2034.21 726
2034.63 743
2035.06 791
2035.49 785
2035.91 831
2036.34 750
2036.76 748
2037.19 783
2037.61 745
2038.04 752
2038.47 747
2038.89 785
2039.32 797
2039.74 785
2040.17 807
2040.59 751
2041.02 776
2041.45 717
2041.87 777
2042.30 757
2042.73 709
2043.15 707
2043.58 717
2044.00 681
2044.43 702
2044.86 712
2045.28 745
2045.71 805
2046.14 757
2046.56 745
2046.99 752
2047.42 741
2047.84 758
2048.27 786
2048.70 781
2049.12 764
2049.55 729
2049.98 789
2050.40 767
2050.83 744
2051.26 766
2051.69 782
2052.11 756
2052.54 790
2052.97 718
2053.40 730
2053.82 814
2054.25 753
2054.68 801
2055.10 771
2055.53 788
2055.96 789
2056.39 841
2056.82 859
2057.24 842
2057.67 856
2058.10 915
2058.53 886
2058.95 947
2059.38 866
2059.81 780
2060.24 839
2060.67 828
2061.09 826
2061.52 836
2061.95 855
2062.38 799
2062.81 789
2063.24 830
2063.66 867
2064.09 924
2064.52 954
2064.95 1014
2065.38 1100
2065.81 1128
2066.24 1158
2066.66 1138
2067.09 1101
2067.52 1039
2067.95 1012
2068.38 947
2068.81 937
2069.24 887
2069.67 791
2070.10 840
2070.52 719
2070.95 733
2071.38 743
2071.81 726
2072.24 756
2072.67 776
2073.10 820
2073.53 770
2073.96 805
2074.39 860
2074.82 863
2075.25 855
2075.68 941
2076.11 838
2076.54 844
2076.97 880
2077.40 874
2077.83 866
2078.26 816
2078.69 826
2079.12 850
2079.55 824
2079.98 761
2080.41 778
2080.84 784
2081.27 874
2081.70 819
2082.13 757
2082.56 785
2082.99 792
2083.42 759
2083.85 777
2084.28 744
2084.71 742
2085.14 722
2085.57 739
2086.00 846
2086.43 730
2086.86 735
2087.29 743
2087.73 724
2088.16 725
2088.59 686
2089.02 657
2089.45 666
2089.88 731
2090.31 713
2090.74 739
2091.17 727
2091.61 742
2092.04 795
2092.47 751
2092.90 718
2093.33 767
2093.76 723
2094.19 724
2094.63 713
2095.06 710
2095.49 674
2095.92 682
2096.35 779
2096.78 707
2097.22 705
2097.65 695
2098.08 684
2098.51 702
2098.94 704
2099.38 704
2099.81 702
2100.24 693
2100.67 695
2101.11 707
2101.54 748
2101.97 733
2102.40 752
2102.83 724
2103.27 661
2103.70 646
2104.13 656
2104.56 707
2105.00 726
2105.43 735
2105.86 793
2106.30 738
2106.73 762
2107.16 785
2107.59 785
2108.03 763
2108.46 747
2108.89 811
2109.33 711
2109.76 741
2110.19 762
2110.63 724
2111.06 725
2111.49 672
2111.93 695
2112.36 726
2112.79 771
2113.23 722
2113.66 764
2114.09 721
2114.53 700
2114.96 657
2115.40 734
2115.83 718
2116.26 718
2116.70 720
2117.13 658
2117.56 651
2118.00 681
2118.43 730
2118.87 711
2119.30 646
2119.73 703
2120.17 674
2120.60 706
2121.04 717
2121.47 711
2121.91 722
2122.34 745
2122.78 768
2123.21 742
2123.64 759
2124.08 685
2124.51 716
2124.95 794
2125.38 757
2125.82 780
2126.25 700
2126.69 687
2127.12 707
2127.56 774
2127.99 746
2128.43 800
2128.86 822
2129.30 798
2129.73 823
2130.17 796
2130.60 847
2131.04 897
2131.47 895
2131.91 842
2132.35 825
2132.78 798
2133.22 861
2133.65 796
2134.09 781
2134.52 739
2134.96 716
2135.40 718
2135.83 738
2136.27 712
2136.70 733
2137.14 710
2137.57 735
2138.01 727
2138.45 746
2138.88 705
2139.32 682
2139.76 665
2140.19 638
2140.63 719
2141.06 700
2141.50 764
2141.94 712
2142.37 732
2142.81 672
2143.25 716
2143.68 676
2144.12 680
2144.56 698
2144.99 691
2145.43 686
2145.87 663
2146.30 729
2146.74 743
2147.18 740
2147.62 772
2148.05 780
2148.49 818
2148.93 844
2149.36 835
2149.80 798
2150.24 897
2150.68 932
2151.11 931
2151.55 922
2151.99 932
2152.43 883
2152.86 811
2153.30 778
2153.74 815
2154.18 760
2154.61 800
2155.05 769
2155.49 760
2155.93 759
2156.37 789
2156.80 768
2157.24 699
2157.68 760
2158.12 789
2158.56 775
2158.99 736
2159.43 723
2159.87 775
2160.31 791
2160.75 742
2161.19 811
2161.62 810
2162.06 809
2162.50 802
2162.94 836
2163.38 881
2163.82 908
2164.26 867
2164.69 857
2165.13 865
2165.57 864
2166.01 900
2166.45 951
2166.89 961
2167.33 834
2167.77 889
2168.21 844
2168.65 912
2169.08 898
2169.52 898
2169.96 841
2170.40 829
2170.84 910
2171.28 875
2171.72 820
2172.16 840
2172.60 866
2173.04 838
2173.48 924
2173.92 976
2174.36 947
2174.80 957
2175.24 914
2175.68 902
2176.12 946
2176.56 978
2177.00 964
2177.44 887
2177.88 925
2178.32 924
2178.76 915
2179.20 855
2179.64 832
2180.08 809
2180.52 820
2180.96 853
2181.40 814
2181.84 820
2182.28 763
2182.72 807
2183.16 796
2183.60 751
2184.04 722
2184.48 746
2184.93 737
2185.37 750
2185.81 803
2186.25 757
2186.69 792
2187.13 774
2187.57 790
2188.01 752
2188.45 751
2188.89 756
2189.34 849
2189.78 836
2190.22 822
2190.66 789
2191.10 802
2191.54 782
2191.98 775
2192.43 757
2192.87 743
2193.31 812
2193.75 879
2194.19 892
2194.63 895
2195.08 923
2195.52 880
2195.96 897
2196.40 849
2196.84 903
2197.29 888
2197.73 796
2198.17 824
2198.61 724
2199.06 796
2199.50 761
2199.94 737
2200.38 757
2200.82 786
2201.27 784
2201.71 753
2202.15 808
2202.59 823
2203.04 839
2203.48 800
2203.92 856
2204.37 826
2204.81 818
2205.25 853
2205.69 853
2206.14 901
2206.58 851
2207.02 841
2207.47 823
2207.91 807
2208.35 885
2208.80 827
2209.24 808
2209.68 938
2210.13 917
2210.57 869
2211.01 870
2211.46 853
2211.90 824
2212.34 841
2212.79 934
2213.23 868
2213.67 901
2214.12 909
2214.56 836
2215.01 824
2215.45 818
2215.89 849
2216.34 812
2216.78 818
2217.23 827
2217.67 817
2218.11 860
2218.56 837
2219.00 776
2219.45 800
2219.89 797
2220.34 748
2220.78 842
2221.22 819
2221.67 839
2222.11 917
2222.56 833
2223.00 792
2223.45 874
2223.89 841
2224.34 764
2224.78 908
2225.23 886
2225.67 870
2226.12 842
2226.56 875
2227.01 871
2227.45 879
2227.90 780
2228.34 864
2228.79 898
2229.23 878
2229.68 878
2230.12 913
2230.57 912
2231.01 904
2231.46 940
2231.90 994
2232.35 1017
2232.80 1004
2233.24 942
2233.69 909
2234.13 912
2234.58 913
2235.02 868
2235.47 896
2235.92 842
2236.36 902
2236.81 901
2237.25 814
2237.70 736
2238.15 759
2238.59 752
2239.04 830
2239.49 761
2239.93 740
2240.38 759
2240.82 747
2241.27 736
2241.72 728
2242.16 725
2242.61 724
2243.06 697
2243.50 724
2243.95 761
2244.40 795
2244.84 753
2245.29 749
2245.74 776
2246.19 747
2246.63 772
2247.08 706
2247.53 787
2247.97 835
2248.42 752
2248.87 748
2249.32 728
2249.76 714
2250.21 699
2250.66 709
2251.10 747
2251.55 780
2252.00 777
2252.45 725
2252.89 774
2253.34 803
2253.79 813
2254.24 778
2254.69 709
2255.13 745
2255.58 753
2256.03 683
2256.48 662
2256.93 713
2257.37 721
2257.82 746
2258.27 732
2258.72 754
2259.17 754
2259.61 748
2260.06 751
2260.51 741
2260.96 748
2261.41 788
2261.86 851
2262.31 856
2262.75 840
2263.20 801
2263.65 803
2264.10 850
2264.55 828
2265.00 803
2265.45 798
2265.90 802
2266.34 784
2266.79 793
2267.24 735
2267.69 741
2268.14 725
2268.59 801
2269.04 791
2269.49 848
2269.94 816
2270.39 873
2270.84 936
2271.29 990
2271.74 960
2272.18 931
2272.63 1021
2273.08 955
2273.53 1009
2273.98 978
2274.43 1063
2274.88 1049
2275.33 1122
2275.78 1205
2276.23 1229
2276.68 1274
2277.13 1246
2277.58 1204
2278.03 1234
2278.48 1211
2278.93 1153
2279.38 1149
2279.83 1098
2280.28 1029
2280.73 957
2281.19 886
2281.64 896
2282.09 892
2282.54 913
2282.99 816
2283.44 814
2283.89 821
2284.34 817
2284.79 780
2285.24 793
2285.69 771
2286.14 766
2286.59 760
2287.04 795
2287.50 784
2287.95 847
2288.40 872
2288.85 893
2289.30 971
2289.75 1044
2290.20 1042
2290.65 1163
2291.11 1117
2291.56 1166
2292.01 1222
2292.46 1152
2292.91 1170
2293.36 1117
2293.82 1075
2294.27 1017
2294.72 988
2295.17 1029
2295.62 954
2296.07 851
2296.53 885
2296.98 879
2297.43 846
2297.88 849
2298.33 838
2298.79 854
2299.24 832
2299.69 803
2300.14 816
2300.60 786
2301.05 758
2301.50 812
2301.95 785
2302.41 729
2302.86 776
2303.31 761
2303.76 719
2304.22 706
2304.67 739
2305.12 783
2305.57 753
2306.03 754
2306.48 795
2306.93 836
2307.39 818
2307.84 872
2308.29 870
2308.75 890
2309.20 878
2309.65 827
2310.11 810
2310.56 841
2311.01 897
2311.47 953
2311.92 911
2312.37 885
2312.83 881
2313.28 868
2313.73 883
2314.19 869
2314.64 905
2315.09 883
2315.55 890
2316.00 859
2316.46 819
2316.91 868
2317.36 816
2317.82 798
2318.27 819
2318.73 869
2319.18 901
2319.63 890
2320.09 923
2320.54 975
2321.00 940
2321.45 899
2321.91 906
2322.36 877
2322.82 865
2323.27 888
2323.72 1020
2324.18 1036
2324.63 1076
2325.09 1137
2325.54 1143
2326.00 1141
2326.45 1128
2326.91 1131
2327.36 1085
2327.82 1062
2328.27 1057
2328.73 907
2329.18 909
2329.64 877
2330.09 883
2330.55 875
2331.00 784
2331.46 790
2331.92 808
2332.37 773
2332.83 790
2333.28 747
2333.74 795
2334.19 811
2334.65 778
2335.10 767
2335.56 777
2336.02 744
2336.47 760
2336.93 813
2337.38 739
2337.84 737
2338.30 778
2338.75 773
2339.21 792
2339.66 743
2340.12 752
2340.58 761
2341.03 732
2341.49 710
2341.95 760
2342.40 762
2342.86 755
2343.32 779
2343.77 740
2344.23 753
2344.68 702
2345.14 817
2345.60 765
2346.06 790
2346.51 836
2346.97 850
2347.43 815
2347.88 851
2348.34 844
2348.80 805
2349.25 797
2349.71 862
2350.17 796
2350.63 837
2351.08 841
2351.54 836
2352.00 823
2352.46 769
2352.91 762
2353.37 765
2353.83 726
2354.29 732
2354.74 701
2355.20 677
2355.66 776
2356.12 786
2356.57 751
2357.03 738
2357.49 795
2357.95 776
2358.41 766
2358.86 762
2359.32 764
2359.78 748
2360.24 731
2360.70 844
2361.15 863
2361.61 807
2362.07 741
2362.53 823
2362.99 822
2363.45 823
2363.91 833
2364.36 854
2364.82 851
2365.28 804
2365.74 865
2366.20 828
2366.66 824
2367.12 863
2367.57 855
2368.03 878
2368.49 819
2368.95 806
2369.41 845
2369.87 800
2370.33 782
2370.79 798
2371.25 793
2371.71 821
2372.17 804
2372.63 799
2373.09 771
2373.54 829
2374.00 824
2374.46 845
2374.92 791
2375.38 843
2375.84 887
2376.30 898
2376.76 856
2377.22 870
2377.68 830
2378.14 847
2378.60 794
2379.06 787
2379.52 789
2379.98 844
2380.44 812
2380.90 770
2381.36 802
2381.82 840
2382.28 752
2382.74 749
2383.20 796
2383.66 715
2384.12 758
2384.59 794
2385.05 793
2385.51 783
2385.97 739
2386.43 780
2386.89 789
2387.35 714
2387.81 743
2388.27 772
2388.73 871
2389.19 871
2389.65 769
2390.12 822
2390.58 865
2391.04 827
2391.50 767
2391.96 866
2392.42 851
2392.88 827
2393.34 820
2393.81 810
2394.27 813
2394.73 879
2395.19 754
2395.65 805
2396.11 854
2396.57 843
2397.04 750
2397.50 798
2397.96 784
2398.42 795
2398.88 790
2399.35 846
2399.81 836
2400.27 767
2400.73 781
2401.19 778
2401.66 764
2402.12 808
2402.58 812
2403.04 749
2403.51 686
2403.97 748
2404.43 787
2404.89 789
2405.36 818
2405.82 766
2406.28 760
2406.74 742
2407.21 801
2407.67 790
2408.13 769
2408.59 746
2409.06 745
2409.52 776
2409.98 747
2410.45 730
2410.91 737
2411.37 763
2411.84 734
2412.30 728
2412.76 718
2413.23 732
2413.69 737
2414.15 750
2414.62 794
2415.08 753
2415.54 770
2416.01 767
2416.47 797
2416.93 805
2417.40 763
2417.86 778
2418.32 759
2418.79 812
2419.25 780
2419.72 778
2420.18 830
2420.64 798
2421.11 806
2421.57 813
2422.04 814
2422.50 748
2422.96 827
2423.43 825
2423.89 783
2424.36 881
2424.82 819
2425.29 829
2425.75 843
2426.22 868
2426.68 781
2427.15 787
2427.61 776
2428.07 764
2428.54 718
2429.00 707
2429.47 761
2429.93 798
2430.40 774
2430.86 748
2431.33 731
2431.79 751
2432.26 729
2432.72 750
2433.19 722
2433.65 764
2434.12 709
2434.59 768
2435.05 694
2435.52 708
2435.98 778
2436.45 762
2436.91 750
2437.38 758
2437.84 740
2438.31 783
2438.78 787
2439.24 772
2439.71 797
2440.17 803
2440.64 825
2441.10 877
2441.57 856
2442.04 864
2442.50 815
2442.97 777
2443.44 836
2443.90 803
2444.37 805
2444.83 801
2445.30 775
2445.77 701
2446.23 708
2446.70 750
2447.17 761
2447.63 778
2448.10 733
2448.57 766
2449.03 733
2449.50 729
2449.97 710
2450.43 725
2450.90 713
2451.37 779
2451.83 801
2452.30 753
2452.77 832
2453.24 777
2453.70 787
2454.17 783
2454.64 719
2455.10 750
2455.57 757
2456.04 715
2456.51 754
2456.97 705
2457.44 673
2457.91 783
2458.38 785
2458.84 792
2459.31 760
2459.78 759
2460.25 716
2460.72 767
2461.18 744
2461.65 739
2462.12 756
2462.59 711
2463.06 722
2463.52 773
2463.99 740
2464.46 672
2464.93 739
2465.40 783
2465.86 750
2466.33 730
2466.80 753
2467.27 730
2467.74 741
2468.21 710
2468.68 712
2469.14 670
2469.61 707
2470.08 732
2470.55 667
2471.02 755
2471.49 752
2471.96 709
2472.43 717
2472.90 713
2473.36 745
2473.83 734
2474.30 717
2474.77 763
2475.24 734
2475.71 753
2476.18 704
2476.65 724
2477.12 732
2477.59 733
2478.06 743
2478.53 740
2479.00 731
2479.47 724
2479.94 780
2480.41 739
2480.87 775
2481.34 753
2481.81 764
2482.28 740
2482.75 768
2483.22 704
2483.69 687
2484.16 725
2484.63 740
2485.10 754
2485.57 753
2486.05 731
2486.52 745
2486.99 837
2487.46 915
2487.93 913
2488.40 790
2488.87 817
2489.34 848
2489.81 910
2490.28 815
2490.75 814
2491.22 818
2491.69 763
2492.16 774
2492.63 779
2493.10 809
2493.58 829
2494.05 755
2494.52 722
2494.99 715
2495.46 774
2495.93 832
2496.40 766
2496.87 747
2497.34 760
2497.82 728
2498.29 733
2498.76 739
2499.23 736
2499.70 765
2500.17 698
2500.64 715
2501.12 673
2501.59 681
2502.06 726
2502.53 684
2503.00 707
2503.48 757
2503.95 744
2504.42 714
2504.89 728
2505.36 742
2505.84 770
2506.31 761
2506.78 717
2507.25 726
2507.72 747
2508.20 819
2508.67 804
2509.14 758
2509.61 795
2510.09 877
2510.56 918
2511.03 862
2511.50 930
2511.98 1007
2512.45 973
2512.92 1001
2513.40 1005
2513.87 968
2514.34 947
2514.81 947
2515.29 929
2515.76 815
2516.23 788
2516.71 829
2517.18 831
2517.65 855
2518.13 901
2518.60 830
2519.07 849
2519.55 808
2520.02 834
2520.49 841
2520.97 846
2521.44 842
2521.91 850
2522.39 826
2522.86 843
2523.34 814
2523.81 781
2524.28 804
2524.76 776
2525.23 757
2525.70 762
2526.18 812
2526.65 811
2527.13 826
2527.60 871
2528.08 825
2528.55 838
2529.02 851
2529.50 848
2529.97 825
2530.45 800
2530.92 717
2531.40 786
2531.87 825
2532.34 826
2532.82 855
2533.29 847
2533.77 865
2534.24 919
2534.72 864
2535.19 833
2535.67 772
2536.14 784
2536.62 896
2537.09 779
2537.57 763
2538.04 794
2538.52 761
2538.99 797
2539.47 897
2539.94 839
2540.42 824
2540.90 851
2541.37 862
2541.85 813
2542.32 815
2542.80 826
2543.27 801
2543.75 810
2544.22 781
2544.70 769
2545.18 800
2545.65 821
2546.13 860
2546.60 837
2547.08 864
2547.56 920
2548.03 940
2548.51 940
2548.98 932
2549.46 970
2549.94 997
2550.41 957
2550.89 997
2551.37 995
2551.84 986
2552.32 969
2552.80 906
2553.27 917
2553.75 875
2554.23 942
2554.70 918
2555.18 899
2555.66 860
2556.13 863
2556.61 801
2557.09 753
2557.56 832
2558.04 821
2558.52 788
2558.99 775
2559.47 840
2559.95 856
2560.43 795
2560.90 776
2561.38 755
2561.86 707
2562.33 697
2562.81 755
2563.29 772
2563.77 765
2564.25 745
2564.72 816
2565.20 742
2565.68 731
2566.16 766
2566.63 737
2567.11 738
2567.59 780
2568.07 737
2568.55 738
2569.02 730
2569.50 755
2569.98 775
2570.46 743
2570.94 677
2571.41 727
2571.89 715
2572.37 683
2572.85 708
2573.33 737
2573.81 732
2574.28 730
2574.76 724
2575.24 725
2575.72 762
2576.20 776
2576.68 755
2577.16 778
2577.64 814
2578.11 753
2578.59 771
2579.07 729
2579.55 740
2580.03 785
2580.51 773
2580.99 752
2581.47 735
2581.95 728
2582.43 762
2582.91 799
2583.39 771
2583.86 724
2584.34 633
2584.82 739
2585.30 717
2585.78 714
2586.26 774
2586.74 752
2587.22 782
2587.70 818
2588.18 820
2588.66 821
2589.14 784
2589.62 773
2590.10 800
2590.58 778
2591.06 758
2591.54 815
2592.02 840
2592.50 838
2592.98 842
2593.46 735
2593.94 706
2594.42 795
2594.90 795
2595.38 736
2595.86 706
2596.35 704
2596.83 760
2597.31 762
2597.79 679
2598.27 706
2598.75 649
2599.23 701
2599.71 698
2600.19 743
2600.67 716
2601.15 700
2601.63 670
2602.12 718
2602.60 803
2603.08 832
2603.56 757
2604.04 740
2604.52 689
2605.00 672
2605.48 705
2605.97 675
2606.45 713
2606.93 679
2607.41 703
2607.89 711
2608.37 644
2608.86 666
2609.34 693
2609.82 675
2610.30 670
2610.78 702
2611.26 782
2611.75 770
2612.23 721
2612.71 696
2613.19 715
2613.68 654
2614.16 658
2614.64 719
2615.12 704
2615.60 694
2616.09 715
2616.57 721
2617.05 753
2617.53 759
2618.02 751
2618.50 789
2618.98 742
2619.46 726
2619.95 699
2620.43 733
2620.91 691
2621.40 721
2621.88 740
2622.36 765
2622.85 729
2623.33 780
2623.81 730
2624.29 738
2624.78 763
2625.26 736
2625.74 715
2626.23 731
2626.71 727
2627.19 775
2627.68 780
2628.16 764
2628.64 759
2629.13 796
2629.61 822
2630.10 811
2630.58 850
2631.06 861
2631.55 844
2632.03 842
2632.51 847
2633.00 849
2633.48 904
2633.97 899
2634.45 911
2634.94 824
2635.42 818
2635.90 791
2636.39 794
2636.87 754
2637.36 747
2637.84 722
2638.33 785
2638.81 750
2639.29 738
2639.78 713
2640.26 743
2640.75 721
2641.23 744
2641.72 730
2642.20 679
2642.69 700
2643.17 695
2643.66 731
2644.14 655
2644.63 724
2645.11 699
2645.60 805
2646.08 769
2646.57 748
2647.05 785
2647.54 779
2648.02 801
2648.51 761
2648.99 805
2649.48 732
2649.97 771
2650.45 748
2650.94 784
2651.42 743
2651.91 812
2652.39 715
2652.88 742
2653.37 804
2653.85 815
2654.34 831
2654.82 805
2655.31 939
2655.80 887
2656.28 886
2656.77 871
2657.25 850
2657.74 839
2658.23 880
2658.71 852
2659.20 807
2659.69 704
2660.17 806
2660.66 771
2661.14 694
2661.63 741
2662.12 789
2662.60 694
2663.09 732
2663.58 783
2664.06 750
2664.55 762
2665.04 748
2665.53 725
2666.01 702
2666.50 751
2666.99 772
2667.47 799
2667.96 766
2668.45 758
2668.94 816
2669.42 813
2669.91 827
2670.40 853
2670.88 856
2671.37 835
2671.86 837
2672.35 836
2672.83 886
2673.32 931
2673.81 982
2674.30 1008
2674.79 1102
2675.27 1083
2675.76 1023
2676.25 1063
2676.74 1068
2677.23 948
2677.71 947
2678.20 931
2678.69 881
2679.18 816
2679.67 876
2680.15 805
2680.64 769
2681.13 808
2681.62 769
2682.11 765
2682.60 724
2683.08 783
2683.57 794
2684.06 748
2684.55 730
2685.04 737
2685.53 794
2686.02 788
2686.51 747
2686.99 723
2687.48 784
2687.97 787
2688.46 757
2688.95 795
2689.44 794
2689.93 819
2690.42 871
2690.91 786
2691.40 775
2691.89 752
2692.38 753
2692.87 805
2693.35 828
2693.84 781
2694.33 813
2694.82 855
2695.31 765
2695.80 782
2696.29 798
2696.78 779
2697.27 776
2697.76 785
2698.25 797
2698.74 835
2699.23 733
2699.72 743
2700.21 766
2700.70 777
2701.19 764
2701.68 687
2702.17 786
2702.66 769
2703.15 780
2703.64 767
2704.13 775
2704.62 810
2705.12 796
2705.61 793
2706.10 734
2706.59 765
2707.08 745
2707.57 749
2708.06 739
2708.55 693
2709.04 681
2709.53 745
2710.02 703
2710.51 726
2711.01 796
2711.50 773
2711.99 776
2712.48 805
2712.97 753
2713.46 792
2713.95 797
2714.44 770
2714.94 784
2715.43 754
2715.92 741
2716.41 715
2716.90 712
2717.39 731
2717.89 714
2718.38 738
2718.87 810
2719.36 763
2719.85 827
2720.34 777
2720.84 799
2721.33 832
2721.82 874
2722.31 868
2722.80 828
2723.30 830
2723.79 832
2724.28 828
2724.77 790
2725.27 765
2725.76 806
2726.25 802
2726.74 786
2727.24 770
2727.73 763
2728.22 730
2728.71 707
2729.21 674
2729.70 708
2730.19 748
2730.69 734
2731.18 734
2731.67 764
2732.16 742
2732.66 745
2733.15 808
2733.64 788
2734.14 834
2734.63 788
2735.12 835
2735.62 841
2736.11 855
2736.60 919
2737.10 841
2737.59 819
2738.08 901
2738.58 899
2739.07 928
2739.56 879
2740.06 875
2740.55 866
2741.05 816
2741.54 835
2742.03 822
2742.53 781
2743.02 737
2743.52 784
2744.01 801
2744.50 827
2745.00 792
2745.49 799
2745.99 802
2746.48 811
2746.97 812
2747.47 738
2747.96 736
2748.46 800
2748.95 798
2749.45 775
2749.94 768
2750.44 777
2750.93 771
2751.43 748
2751.92 723
2752.42 762
2752.91 805
2753.41 706
2753.90 763
2754.40 728
2754.89 758
2755.39 748
2755.88 769
2756.38 728
2756.87 842
2757.37 816
2757.86 767
2758.36 814
2758.85 804
2759.35 832
2759.84 821
2760.34 816
2760.83 872
2761.33 898
2761.83 874
2762.32 888
2762.82 819
2763.31 787
2763.81 850
2764.30 842
2764.80 827
2765.30 759
2765.79 806
2766.29 823
2766.78 853
2767.28 830
2767.78 748
2768.27 737
2768.77 752
2769.27 711
2769.76 708
2770.26 755
2770.76 756
2771.25 706
2771.75 761
2772.24 807
2772.74 804
2773.24 823
2773.73 744
2774.23 789
2774.73 853
2775.23 938
2775.72 885
2776.22 932
2776.72 928
2777.21 958
2777.71 879
2778.21 888
2778.70 915
2779.20 858
2779.70 818
2780.20 870
2780.69 822
2781.19 768
2781.69 809
2782.19 776
2782.68 757
2783.18 766
2783.68 807
2784.18 751
2784.67 750
2785.17 751
2785.67 812
2786.17 790
2786.67 777
2787.16 735
2787.66 792
2788.16 776
2788.66 721
2789.16 740
2789.65 735
2790.15 724
2790.65 742
2791.15 773
2791.65 779
2792.15 778
2792.64 748
2793.14 836
2793.64 811
2794.14 761
2794.64 823
2795.14 842
2795.64 798
2796.13 783
2796.63 754
2797.13 829
2797.63 792
2798.13 788
2798.63 838
2799.13 774
2799.63 774
2800.13 807
2800.62 743
2801.12 731
2801.62 759
2802.12 757
2802.62 752
2803.12 746
2803.62 754
2804.12 759
2804.62 743
2805.12 701
2805.62 724
2806.12 736
2806.62 730
2807.12 774
2807.62 774
2808.12 726
2808.62 734
2809.12 770
2809.62 822
2810.12 819
2810.62 753
2811.12 802
2811.62 865
2812.12 850
2812.62 799
2813.12 734
2813.62 744
2814.12 825
2814.62 795
2815.12 766
2815.62 821
2816.12 818
2816.62 872
2817.12 782
2817.62 809
2818.12 781
2818.62 847
2819.12 811
2819.63 770
2820.13 776
2820.63 771
2821.13 816
2821.63 730
2822.13 727
2822.63 707
2823.13 714
2823.63 726
2824.13 691
2824.64 718
2825.14 799
2825.64 804
2826.14 725
2826.64 775
2827.14 712
2827.64 791
2828.15 756
2828.65 685
2829.15 665
2829.65 681
2830.15 726
2830.65 737
2831.16 728
2831.66 677
2832.16 695
2832.66 742
2833.16 718
2833.67 676
2834.17 736
2834.67 750
2835.17 813
2835.68 782
2836.18 733
2836.68 782
2837.18 775
2837.68 842
2838.19 825
2838.69 797
2839.19 843
2839.70 798
2840.20 751
2840.70 788
2841.20 813
2841.71 811
2842.21 774
2842.71 792
2843.21 766
2843.72 801
2844.22 760
2844.72 719
2845.23 780
2845.73 862
2846.23 843
2846.74 835
2847.24 925
2847.74 889
2848.25 835
2848.75 850
2849.25 842
2849.76 854
2850.26 841
2850.76 909
2851.27 833
2851.77 792
2852.28 787
2852.78 802
2853.28 819
2853.79 752
2854.29 781
2854.79 761
2855.30 726
2855.80 757
2856.31 789
2856.81 768
2857.31 739
2857.82 726
2858.32 739
2858.83 693
2859.33 746
2859.84 780
2860.34 771
2860.85 784
2861.35 833
2861.85 749
2862.36 763
2862.86 795
2863.37 764
2863.87 676
2864.38 708
2864.88 717
2865.39 702
2865.89 799
2866.40 797
2866.90 774
2867.41 775
2867.91 778
2868.42 786
2868.92 862
2869.43 863
2869.93 929
2870.44 853
2870.94 879
2871.45 947
2871.96 904
2872.46 898
2872.97 886
2873.47 871
2873.98 856
2874.48 825
2874.99 864
2875.49 880
2876.00 878
2876.51 829
2877.01 868
2877.52 768
2878.02 833
2878.53 839
2879.04 840
2879.54 818
2880.05 776
2880.55 732
2881.06 791
2881.57 808
2882.07 761
2882.58 792
2883.09 742
2883.59 777
2884.10 809
2884.61 864
2885.11 798
2885.62 874
2886.13 886
2886.63 916
2887.14 920
2887.65 917
2888.15 924
2888.66 953
2889.17 898
2889.67 961
2890.18 967
2890.69 927
2891.20 937
2891.70 955
2892.21 916
2892.72 919
2893.22 940
2893.73 883
2894.24 995
2894.75 960
2895.25 926
2895.76 963
2896.27 980
2896.78 988
2897.29 964
2897.79 984
2898.30 1020
2898.81 1017
2899.32 995
2899.82 976
2900.33 873
2900.84 913
2901.35 936
2901.86 956
2902.36 890
2902.87 871
2903.38 877
2903.89 833
2904.40 879
2904.91 850
2905.41 856
2905.92 860
2906.43 844
2906.94 822
2907.45 873
2907.96 841
2908.47 831
2908.97 840
2909.48 895
2909.99 868
2910.50 842
2911.01 767
2911.52 811
2912.03 779
2912.54 800
2913.05 844
2913.55 815
2914.06 808
2914.57 869
2915.08 868
2915.59 789
2916.10 769
2916.61 733
2917.12 825
2917.63 886
2918.14 851
2918.65 868
2919.16 838
2919.67 804
2920.18 774
2920.69 755
2921.20 793
2921.71 853
2922.22 828
2922.73 830
2923.24 821
2923.75 749
2924.26 760
2924.77 778
2925.28 822
2925.79 812
2926.30 832
2926.81 810
2927.32 784
2927.83 854
2928.34 821
2928.85 833
2929.36 791
2929.87 771
2930.38 732
2930.89 746
2931.40 774
2931.91 732
2932.42 754
2932.93 724
2933.45 738
2933.96 725
2934.47 747
2934.98 758
2935.49 777
2936.00 773
2936.51 858
2937.02 911
2937.53 846
2938.04 775
2938.56 877
2939.07 918
2939.58 892
2940.09 897
2940.60 899
2941.11 952
2941.62 927
2942.14 989
2942.65 870
2943.16 864
2943.67 916
2944.18 957
2944.70 933
2945.21 883
2945.72 877
2946.23 884
2946.74 917
2947.26 865
2947.77 803
2948.28 829
2948.79 838
2949.30 759
2949.82 831
2950.33 812
2950.84 763
2951.35 740
2951.87 751
2952.38 717
2952.89 739
2953.40 746
2953.92 708
2954.43 771
2954.94 791
2955.45 751
2955.97 796
2956.48 796
2956.99 799
2957.51 773
2958.02 783
2958.53 703
2959.04 715
2959.56 735
2960.07 815
2960.58 798
2961.10 791
2961.61 827
2962.12 826
2962.64 847
2963.15 855
2963.66 899
2964.18 921
2964.69 901
2965.21 832
2965.72 773
2966.23 846
2966.75 845
2967.26 849
2967.77 844
2968.29 801
2968.80 803
2969.32 802
2969.83 801
2970.34 834
2970.86 801
2971.37 783
2971.89 814
2972.40 881
2972.91 816
2973.43 808
2973.94 833
2974.46 873
2974.97 934
2975.49 876
2976.00 895
2976.52 877
2977.03 852
2977.55 851
2978.06 921
2978.57 856
2979.09 899
2979.60 884
2980.12 832
2980.63 935
2981.15 915
2981.66 894
2982.18 916
2982.69 991
2983.21 1013
2983.73 1004
2984.24 1036
2984.76 1056
2985.27 998
2985.79 1037
2986.30 1096
2986.82 1114
2987.33 1131
2987.85 1012
2988.36 1112
2988.88 1248
2989.40 1162
2989.91 1167
2990.43 1165
2990.94 1224
2991.46 1202
2991.97 1254
2992.49 1192
2993.01 1109
2993.52 1131
2994.04 1229
2994.55 1205
2995.07 1231
2995.59 1203
2996.10 1215
2996.62 1309
2997.14 1420
2997.65 1468
2998.17 1507
2998.69 1471
2999.20 1520
2999.72 1487
3000.24 1455
3000.75 1558
3001.27 1578
3001.79 1728
3002.30 2096
3002.82 2495
3003.34 2802
3003.85 3430
3004.37 3730
3004.89 4360
3005.40 4865
3005.92 4981
3006.44 4818
3006.96 4786
3007.47 4300
3007.99 3818
3008.51 3420
3009.03 2954
3009.54 2447
3010.06 2012
3010.58 1749
3011.10 1606
3011.61 1473
3012.13 1311
3012.65 1241
3013.17 1234
3013.68 1238
3014.20 1247
3014.72 1132
3015.24 1199
3015.76 1207
3016.27 1248
3016.79 1141
3017.31 1079
3017.83 1120
3018.35 1113
3018.86 1145
3019.38 1175
3019.90 1187
3020.42 1145
3020.94 1085
3021.46 1166
3021.97 1199
3022.49 1130
3023.01 1144
3023.53 1149
3024.05 1223
3024.57 1258
3025.09 1279
3025.61 1283
3026.12 1247
3026.64 1145
3027.16 1156
3027.68 1070
3028.20 1056
3028.72 1000
3029.24 967
3029.76 983
3030.28 957
3030.80 1042
3031.32 1019
3031.84 998
3032.35 955
3032.87 985
3033.39 958
3033.91 984
3034.43 1034
3034.95 1047
3035.47 940
3035.99 962
3036.51 996
3037.03 924
3037.55 906
3038.07 902
3038.59 1007
3039.11 953
3039.63 966
3040.15 941
3040.67 923
3041.19 920
3041.71 911
3042.23 954
3042.75 974
3043.27 929
3043.79 995
3044.31 942
3044.83 983
3045.35 955
3045.87 936
3046.40 993
3046.92 976
3047.44 936
3047.96 884
3048.48 930
3049.00 884
3049.52 968
3050.04 973
3050.56 921
3051.08 952
3051.60 913
3052.12 884
3052.65 831
3053.17 854
3053.69 911
3054.21 911
3054.73 887
3055.25 929
3055.77 969
3056.30 892
3056.82 932
3057.34 944
3057.86 965
3058.38 962
3058.90 1013
3059.42 976
3059.95 926
3060.47 926
3060.99 966
3061.51 969
3062.03 991
3062.56 966
3063.08 970
3063.60 945
3064.12 1031
3064.64 1009
3065.17 1037
3065.69 1023
3066.21 1039
3066.73 1037
3067.26 1056
3067.78 1053
3068.30 1049
3068.82 1067
3069.35 1055
3069.87 1086
3070.39 1087
3070.91 1104
3071.44 1049
3071.96 1044
3072.48 1048
3073.01 1094
3073.53 1031
3074.05 1081
3074.57 1076
3075.10 1153
3075.62 1133
3076.14 1108
3076.67 1095
3077.19 1135
3077.71 1145
3078.24 1236
3078.76 1276
3079.28 1265
3079.81 1362
3080.33 1300
3080.85 1337
3081.38 1398
3081.90 1459
3082.42 1496
3082.95 1512
3083.47 1474
3084.00 1467
3084.52 1515
3085.04 1490
3085.57 1530
3086.09 1414
3086.62 1501
3087.14 1612
3087.66 1836
3088.19 2006
3088.71 2172
3089.24 2421
3089.76 2790
3090.29 2855
3090.81 2934
3091.33 2956
3091.86 2904
3092.38 2706
3092.91 2502
3093.43 2404
3093.96 2208
3094.48 2017
3095.01 1824
3095.53 1809
3096.06 1709
3096.58 1820
3097.11 1722
3097.63 1733
3098.16 1791
3098.68 1812
3099.21 1912
3099.73 2214
3100.26 2495
3100.78 2968
3101.31 3688
3101.83 4339
3102.36 5297
3102.88 6105
3103.41 6644
3103.93 7000
3104.46 7058
3104.99 6551
3105.51 5886
3106.04 5183
3106.56 4416
3107.09 3600
3107.61 2979
3108.14 2402
3108.67 2106
3109.19 1980
3109.72 1923
3110.24 1881
3110.77 1766
3111.30 1684
3111.82 1613
3112.35 1591
3112.87 1511
3113.40 1494
3113.93 1475
3114.45 1428
3114.98 1391
3115.51 1357
3116.03 1295
3116.56 1290
3117.09 1160
3117.61 1202
3118.14 1224
3118.67 1228
3119.19 1184
3119.72 1148
3120.25 1263
3120.77 1348
3121.30 1416
3121.83 1529
3122.35 1575
3122.88 1598
3123.41 1545
3123.94 1409
3124.46 1440
3124.99 1424
3125.52 1332
3126.05 1252
3126.57 1180
3127.10 1152
3127.63 1167
3128.16 1123
3128.68 1099
3129.21 1088
3129.74 1033
3130.27 1109
3130.79 1037
3131.32 1073
3131.85 1027
3132.38 1071
3132.91 1095
3133.43 1070
3133.96 1045
3134.49 1050
3135.02 1089
3135.55 1039
3136.07 1023
3136.60 1053
3137.13 1041
3137.66 961
3138.19 932
3138.72 914
3139.24 941
3139.77 938
3140.30 919
3140.83 923
3141.36 979
3141.89 1009
3142.42 1055
3142.95 998
3143.47 984
3144.00 982
3144.53 969
3145.06 990
3145.59 979
3146.12 949
3146.65 965
3147.18 990
3147.71 1040
3148.24 1049
3148.76 1042
3149.29 1082
3149.82 1137
3150.35 1072
3150.88 1087
3151.41 1070
3151.94 1070
3152.47 1092
3153.00 1090
3153.53 1033
3154.06 1008
3154.59 1061
3155.12 1003
3155.65 996
3156.18 1012
3156.71 951
3157.24 937
3157.77 1038
3158.30 1045
3158.83 1071
3159.36 1079
3159.89 1079
3160.42 1056
3160.95 1082
3161.48 1056
3162.01 1101
3162.54 1097
3163.07 1006
3163.60 1050
3164.13 1022
3164.66 1106
3165.20 1033
3165.73 1006
3166.26 990
3166.79 934
3167.32 967
3167.85 966
3168.38 905
3168.91 949
3169.44 959
3169.97 903
3170.50 906
3171.04 970
3171.57 1012
3172.10 1120
3172.63 1092
3173.16 1084
3173.69 1171
3174.22 1156
3174.75 1239
3175.29 1276
3175.82 1233
3176.35 1189
3176.88 1181
3177.41 1185
3177.94 1157
3178.48 1073
3179.01 1103
3179.54 1071
3180.07 991
3180.60 966
3181.14 907
3181.67 876
3182.20 884
3182.73 940
3183.26 898
3183.80 869
3184.33 878
3184.86 896
3185.39 872
3185.93 881
3186.46 851
3186.99 920
3187.52 909
3188.06 915
3188.59 882
3189.12 857
3189.65 936
3190.19 952
3190.72 918
3191.25 887
3191.79 916
3192.32 889
3192.85 904
3193.38 930
3193.92 901
3194.45 873
3194.98 951
3195.52 974
3196.05 914
3196.58 914
3197.12 913
3197.65 944
3198.18 980
3198.72 950
3199.25 960
3199.78 1044
3200.32 943
3200.85 996
3201.39 969
3201.92 981
3202.45 982
3202.99 981
3203.52 1005
3204.05 947
3204.59 985
3205.12 1088
3205.66 1034
3206.19 1029
3206.72 1115
3207.26 1186
3207.79 1209
3208.33 1233
3208.86 1333
3209.40 1412
3209.93 1404
3210.47 1424
3211.00 1435
3211.53 1415
3212.07 1328
3212.60 1355
3213.14 1367
3213.67 1270
3214.21 1232
3214.74 1200
3215.28 1157
3215.81 1061
3216.35 1056
3216.88 1082
3217.42 1088
3217.95 980
3218.49 992
3219.02 958
3219.56 929
3220.09 944
3220.63 981
3221.16 1034
3221.70 1063
3222.23 1018
3222.77 1044
3223.31 1135
3223.84 1214
3224.38 1229
3224.91 1213
3225.45 1235
3225.98 1237
3226.52 1196
3227.06 1172
3227.59 1130
3228.13 1251
3228.66 1167
3229.20 1147
3229.74 1096
3230.27 1104
3230.81 1120
3231.34 1194
3231.88 1211
3232.42 1258
3232.95 1236
3233.49 1189
3234.03 1217
3234.56 1202
3235.10 1207
3235.64 1271
3236.17 1263
3236.71 1306
3237.25 1431
3237.78 1416
3238.32 1349
3238.86 1305
3239.39 1312
3239.93 1371
3240.47 1350
3241.00 1320
3241.54 1311
3242.08 1238
3242.61 1286
3243.15 1211
3243.69 1294
3244.23 1296
3244.76 1402
3245.30 1376
3245.84 1367
3246.38 1439
3246.91 1444
3247.45 1420
3247.99 1465
3248.53 1486
3249.06 1560
3249.60 1702
3250.14 1868
3250.68 2174
3251.21 2259
3251.75 2636
3252.29 2992
3252.83 3258
3253.37 3529
3253.90 3618
3254.44 3560
3254.98 3233
3255.52 3026
3256.06 2754
3256.60 2574
3257.13 2324
3257.67 2030
3258.21 1926
3258.75 1854
3259.29 1863
3259.83 1957
3260.36 2040
3260.90 2091
3261.44 2387
3261.98 2498
3262.52 2587
3263.06 2764
3263.60 2867
3264.14 2901
3264.68 3063
3265.21 3276
3265.75 3486
3266.29 3707
3266.83 3774
3267.37 3906
3267.91 3801
3268.45 3822
3268.99 3520
3269.53 3367
3270.07 2989
3270.61 2573
3271.15 2305
3271.69 2189
3272.23 1980
3272.76 1853
3273.30 1720
3273.84 1678
3274.38 1730
3274.92 1639
3275.46 1647
3276.00 1677
3276.54 1628
3277.08 1602
3277.62 1638
3278.16 1588
3278.70 1500
3279.24 1495
3279.78 1521
3280.32 1644
3280.86 1629
3281.41 1562
3281.95 1496
3282.49 1528
3283.03 1619
3283.57 1628
3284.11 1525
3284.65 1468
3285.19 1620
3285.73 1666
3286.27 1680
3286.81 1757
3287.35 1769
3287.89 1741
3288.43 1737
3288.97 1680
3289.52 1689
3290.06 1746
3290.60 1778
3291.14 1805
3291.68 1956
3292.22 2056
3292.76 2103
3293.30 2251
3293.85 2448
3294.39 2476
3294.93 2704
3295.47 2873
3296.01 2967
3296.55 3091
3297.09 3093
3297.64 3020
3298.18 2941
3298.72 2786
3299.26 2617
3299.80 2449
3300.34 2283
3300.89 2084
3301.43 2078
3301.97 1899
3302.51 1858
3303.06 1937
3303.60 1935
3304.14 1888
3304.68 1855
3305.22 1770
3305.77 1796
3306.31 1765
3306.85 1952
3307.39 1897
3307.94 1835
3308.48 2011
3309.02 2027
3309.56 2019
3310.11 2064
3310.65 2095
3311.19 2127
3311.74 2197
3312.28 2256
3312.82 2120
3313.36 2079
3313.91 2133
3314.45 2086
3314.99 2108
3315.54 2287
3316.08 2516
3316.62 2542
3317.17 2589
3317.71 2888
3318.25 3094
3318.80 3218
3319.34 3428
3319.88 3675
3320.43 3637
3320.97 3805
3321.51 3640
3322.06 3649
3322.60 3444
3323.14 3286
3323.69 3004
3324.23 2919
3324.78 2851
3325.32 2611
3325.86 2635
3326.41 2565
3326.95 2479
3327.50 2400
3328.04 2444
3328.59 2540
3329.13 2629
3329.67 2587
3330.22 2773
3330.76 3184
3331.31 3748
3331.85 4689
3332.40 6087
3332.94 7909
3333.49 10201
3334.03 12991
3334.57 15786
3335.12 18493
3335.66 20862
3336.21 22493
3336.75 23060
3337.30 23099
3337.84 22235
3338.39 20854
3338.93 18850
3339.48 16068
3340.02 13281
3340.57 10941
3341.11 8900
3341.66 7130
3342.20 5591
3342.75 4593
3343.30 3876
3343.84 3298
3344.39 2838
3344.93 2682
3345.48 2562
3346.02 2408
3346.57 2263
3347.11 2253
3347.66 2182
3348.21 2177
3348.75 2050
3349.30 2029
3349.84 2159
3350.39 1986
3350.94 1904
3351.48 1775
3352.03 1819
3352.57 1838
3353.12 1842
3353.67 1829
3354.21 1787
3354.76 1813
3355.31 1750
3355.85 1746
3356.40 1687
3356.95 1735
3357.49 1758
3358.04 1721
3358.59 1755
3359.13 1803
3359.68 1789
3360.23 1758
3360.77 1708
3361.32 1847
3361.87 1797
3362.41 1780
3362.96 1934
3363.51 1897
3364.05 2008
3364.60 1935
3365.15 1941
3365.70 1928
3366.24 1892
3366.79 1909
3367.34 1915
3367.89 1746
3368.43 1816
3368.98 1801
3369.53 1883
3370.08 1950
3370.62 2105
3371.17 2347
3371.72 2642
3372.27 2847
3372.81 3127
3373.36 3415
3373.91 3634
3374.46 3839
3375.01 3754
3375.55 3806
3376.10 3603
3376.65 3416
3377.20 3160
3377.75 2875
3378.30 2603
3378.84 2373
3379.39 2107
3379.94 1889
3380.49 1697
3381.04 1729
3381.59 1616
3382.13 1511
3382.68 1473
3383.23 1371
3383.78 1445
3384.33 1419
3384.88 1366
3385.43 1391
3385.98 1339
3386.52 1330
3387.07 1247
3387.62 1268
3388.17 1323
3388.72 1300
3389.27 1328
3389.82 1281
3390.37 1282
3390.92 1263
3391.47 1327
3392.02 1321
3392.57 1299
3393.12 1325
3393.66 1378
3394.21 1371
3394.76 1391
3395.31 1485
3395.86 1450
3396.41 1411
3396.96 1534
3397.51 1503
3398.06 1563
3398.61 1548
3399.16 1525
3399.71 1420
3400.26 1482
3400.81 1397
3401.36 1502
3401.91 1469
3402.46 1316
3403.01 1358
3403.56 1274
3404.11 1233
3404.66 1243
3405.21 1285
3405.77 1247
3406.32 1201
3406.87 1293
3407.42 1313
3407.97 1287
3408.52 1357
3409.07 1392
3409.62 1411
3410.17 1566
3410.72 1642
3411.27 1805
3411.82 1847
3412.37 1938
3412.93 1934
3413.48 1851
3414.03 1839
3414.58 1809
3415.13 1797
3415.68 1730
3416.23 1622
3416.78 1666
3417.34 1659
3417.89 1577
3418.44 1643
3418.99 1632
3419.54 1601
3420.09 1548
3420.65 1442
3421.20 1378
3421.75 1381
3422.30 1408
3422.85 1401
3423.40 1428
3423.96 1484
3424.51 1442
3425.06 1478
3425.61 1484
3426.17 1437
3426.72 1409
3427.27 1309
3427.82 1195
3428.37 1089
3428.93 1138
3429.48 1111
3430.03 1085
3430.58 1052
3431.14 1024
3431.69 1106
3432.24 1033
3432.79 1073
3433.35 1139
3433.90 1066
3434.45 1055
3435.01 1108
3435.56 1096
3436.11 1209
3436.66 1191
3437.22 1100
3437.77 1154
3438.32 1265
3438.88 1169
3439.43 1205
3439.98 1130
3440.54 1143
3441.09 1199
3441.64 1168
3442.20 1157
3442.75 1184
3443.30 1145
3443.86 1143
3444.41 1079
3444.96 1118
3445.52 1099
3446.07 1083
3446.63 1071
3447.18 1029
3447.73 1015
3448.29 982
3448.84 1024
3449.40 1061
3449.95 997
3450.50 989
3451.06 981
3451.61 953
3452.17 1010
3452.72 976
3453.27 983
3453.83 976
3454.38 965
3454.94 997
3455.49 1003
3456.05 943
3456.60 950
3457.16 966
3457.71 961
3458.27 981
3458.82 1022
3459.38 965
3459.93 965
3460.49 992
3461.04 1066
3461.60 1094
3462.15 1091
3462.71 1074
3463.26 1120
3463.82 1097
3464.37 1025
3464.93 1116
3465.48 1147
3466.04 1141
3466.59 1110
3467.15 1154
3467.70 1247
3468.26 1224
3468.81 1215
3469.37 1191
3469.93 1225
3470.48 1259
3471.04 1292
3471.59 1318
3472.15 1378
3472.70 1381
3473.26 1456
3473.82 1354
3474.37 1392
3474.93 1300
3475.48 1230
3476.04 1288
3476.60 1391
3477.15 1319
3477.71 1396
3478.27 1406
3478.82 1422
3479.38 1416
3479.93 1440
3480.49 1449
3481.05 1542
3481.60 1600
3482.16 1487
3482.72 1618
3483.27 1669
3483.83 1632
3484.39 1727
3484.95 1622
3485.50 1678
3486.06 1717
3486.62 1685
3487.17 1687
3487.73 1894
3488.29 2094
3488.84 2468
3489.40 3101
3489.96 3583
3490.52 4476
3491.07 5339
3491.63 6329
3492.19 6992
3492.75 7127
3493.30 7312
3493.86 6878
3494.42 6446
3494.98 5760
3495.53 5021
3496.09 4244
3496.65 3476
3497.21 2873
3497.77 2537
3498.32 2270
3498.88 2090
3499.44 2094
3500.00 2021
3500.56 2054
3501.11 2126
3501.67 2283
3502.23 2481
3502.79 2773
3503.35 3089
3503.91 3367
3504.46 3531
3505.02 3729
3505.58 3989
3506.14 4015
3506.70 3887
3507.26 3730
3507.81 3607
3508.37 3317
3508.93 2967
3509.49 2629
3510.05 2409
3510.61 2236
3511.17 2067
3511.73 2008
3512.29 1788
3512.85 1658
3513.40 1622
3513.96 1640
3514.52 1473
3515.08 1490
3515.64 1365
3516.20 1255
3516.76 1269
3517.32 1233
3517.88 1153
3518.44 1176
3519.00 1186
3519.56 1190
3520.12 1136
3520.68 1118
3521.24 1120
3521.80 1221
3522.36 1240
3522.92 1197
3523.48 1131
3524.04 1217
3524.60 1214
3525.16 1214
3525.72 1175
3526.28 1166
3526.84 1165
3527.40 1219
3527.96 1185
3528.52 1143
3529.08 1204
3529.64 1227
3530.20 1137
3530.76 1151
3531.32 1140
3531.88 1159
3532.44 1198
3533.00 1223
3533.56 1237
3534.12 1183
3534.68 1235
3535.25 1170
3535.81 1196
3536.37 1196
3536.93 1144
3537.49 1129
3538.05 1151
3538.61 1149
3539.17 1187
3539.73 1160
3540.30 1202
3540.86 1177
3541.42 1157
3541.98 1158
3542.54 1265
3543.10 1291
3543.66 1279
3544.23 1188
3544.79 1225
3545.35 1276
3545.91 1294
3546.47 1259
3547.03 1210
3547.60 1186
3548.16 1126
3548.72 1219
3549.28 1125
3549.84 1119
3550.41 1114
3550.97 1084
3551.53 999
3552.09 1126
3552.65 1087
3553.22 1031
3553.78 963
3554.34 948
3554.90 922
3555.47 963
3556.03 984
3556.59 937
3557.15 909
3557.72 994
3558.28 1035
3558.84 984
3559.41 978
3559.97 1043
3560.53 1033
3561.09 1001
3561.66 994
3562.22 1005
3562.78 1064
3563.35 1029
3563.91 1062
3564.47 1120
3565.04 1050
3565.60 1090
3566.16 1124
3566.73 1037
3567.29 1114
3567.85 1012
3568.42 1026
3568.98 1042
3569.54 991
3570.11 1065
3570.67 1025
3571.23 1004
3571.80 1024
3572.36 1001
3572.93 1082
3573.49 1226
3574.05 1385
3574.62 1473
3575.18 1718
3575.75 1809
3576.31 1965
3576.87 2251
3577.44 2435
3578.00 2477
3578.57 2402
3579.13 2412
3579.70 2241
3580.26 2075
3580.82 1931
3581.39 1814
3581.95 1725
3582.52 1545
3583.08 1378
3583.65 1365
3584.21 1295
3584.78 1141
3585.34 1114
3585.91 1074
3586.47 1008
3587.04 974
3587.60 958
3588.17 976
3588.73 961
3589.30 923
3589.86 962
3590.43 928
3590.99 917
3591.56 884
3592.12 930
3592.69 897
3593.25 887
3593.82 855
3594.39 928
3594.95 929
3595.52 931
3596.08 936
3596.65 903
3597.21 903
3597.78 984
3598.35 848
3598.91 848
3599.48 896
3600.04 892
3600.61 882
3601.18 890
3601.74 879
3602.31 932
3602.87 863
3603.44 913
3604.01 948
3604.57 877
3605.14 865
3605.71 932
3606.27 891
3606.84 871
3607.41 865
3607.97 875
3608.54 941
3609.11 859
3609.67 798
3610.24 836
3610.81 866
3611.37 813
3611.94 836
3612.51 820
3613.07 873
3613.64 910
3614.21 983
3614.78 986
3615.34 1036
3615.91 1137
3616.48 1135
3617.04 1155
3617.61 1198
3618.18 1248
3618.75 1263
3619.31 1286
3619.88 1182
3620.45 1246
3621.02 1265
3621.58 1279
3622.15 1157
3622.72 1076
3623.29 1016
3623.86 997
3624.42 972
3624.99 891
3625.56 874
3626.13 907
3626.70 861
3627.26 817
3627.83 852
3628.40 870
3628.97 851
3629.54 836
3630.11 807
3630.67 781
3631.24 823
3631.81 841
3632.38 872
3632.95 832
3633.52 860
3634.08 873
3634.65 908
3635.22 870
3635.79 842
3636.36 903
3636.93 886
3637.50 861
3638.07 853
3638.64 934
3639.20 956
3639.77 998
3640.34 1007
3640.91 995
3641.48 1038
3642.05 1109
3642.62 1081
3643.19 1065
3643.76 1115
3644.33 1052
3644.90 1051
3645.47 1040
3646.04 994
3646.61 958
3647.18 937
3647.75 911
3648.32 954
3648.89 997
3649.46 971
3650.03 970
3650.60 1082
3651.17 1085
3651.74 1153
3652.31 1110
3652.88 1162
3653.45 1138
3654.02 1190
3654.59 1146
3655.16 1163
3655.73 1185
3656.30 1093
3656.87 996
3657.44 1103
3658.01 1043
3658.58 1140
3659.15 1201
3659.72 1196
3660.29 1163
3660.86 1077
3661.43 1069
3662.00 1073
3662.58 1104
3663.15 1149
3663.72 1239
3664.29 1304
3664.86 1248
3665.43 1414
3666.00 1406
3666.57 1456
3667.14 1496
3667.72 1469
3668.29 1375
3668.86 1365
3669.43 1252
3670.00 1162
3670.57 959
3671.14 1037
3671.72 981
3672.29 942
3672.86 963
3673.43 939
3674.00 944
3674.57 923
3675.15 889
3675.72 976
3676.29 912
3676.86 977
3677.43 981
3678.01 1019
3678.58 1089
3679.15 1106
3679.72 1063
3680.30 1068
3680.87 1113
3681.44 1008
3682.01 1011
3682.58 977
3683.16 910
3683.73 904
3684.30 805
3684.88 858
3685.45 855
3686.02 826
3686.59 900
3687.17 869
3687.74 903
3688.31 927
3688.88 917
3689.46 1011
3690.03 994
3690.60 1029
3691.18 1048
3691.75 1030
3692.32 994
3692.90 1036
3693.47 971
3694.04 961
3694.62 971
3695.19 887
3695.76 870
3696.34 867
3696.91 917
3697.48 879
3698.06 827
3698.63 803
3699.21 825
3699.78 860
3700.35 850
3700.93 864
3701.50 930
3702.08 877
3702.65 914
3703.22 914
3703.80 890
3704.37 939
3704.95 910
3705.52 937
3706.09 928
3706.67 964
3707.24 974
3707.82 1013
3708.39 967
3708.97 964
3709.54 947
3710.12 992
3710.69 988
3711.26 896
3711.84 888
3712.41 891
3712.99 870
3713.56 853
3714.14 855
3714.71 794
3715.29 849
3715.86 836
3716.44 782
3717.01 788
3717.59 788
3718.16 843
3718.74 795
3719.32 833
3719.89 796
3720.47 814
3721.04 786
3721.62 734
3722.19 768
3722.77 813
3723.34 812
3723.92 782
3724.49 812
3725.07 808
3725.65 730
3726.22 770
3726.80 810
3727.37 762
3727.95 810
3728.53 810
3729.10 778
3729.68 825
3730.25 827
3730.83 877
3731.41 881
3731.98 902
3732.56 895
3733.14 936
3733.71 993
3734.29 961
3734.87 963
3735.44 947
3736.02 910
3736.60 912
3737.17 874
3737.75 891
3738.33 911
3738.90 851
3739.48 855
3740.06 862
3740.63 880
3741.21 887
3741.79 786
3742.36 751
3742.94 791
3743.52 779
3744.10 769
3744.67 720
3745.25 740
3745.83 726
3746.40 734
3746.98 736
3747.56 707
3748.14 762
3748.71 805
3749.29 693
3749.87 725
3750.45 733
3751.03 775
3751.60 755
3752.18 793
3752.76 712
3753.34 730
3753.92 724
3754.49 775
3755.07 779
3755.65 742
3756.23 742
3756.81 762
3757.38 824
3757.96 788
3758.54 868
3759.12 868
3759.70 864
3760.28 809
3760.85 811
3761.43 812
3762.01 865
3762.59 920
3763.17 906
3763.75 858
3764.33 857
3764.91 830
3765.48 787
3766.06 774
3766.64 814
3767.22 834
3767.80 813
3768.38 811
3768.96 874
3769.54 803
3770.12 812
3770.70 888
3771.28 818
3771.85 875
3772.43 866
3773.01 824
3773.59 872
3774.17 863
3774.75 828
3775.33 880
3775.91 830
3776.49 805
3777.07 843
3777.65 851
3778.23 864
3778.81 782
3779.39 739
3779.97 742
3780.55 840
3781.13 817
3781.71 810
3782.29 825
3782.87 818
3783.45 832
3784.03 833
3784.61 845
3785.19 704
3785.77 802
3786.35 817
3786.93 821
3787.51 753
3788.10 819
3788.68 750
3789.26 808
3789.84 869
3790.42 843
3791.00 896
3791.58 857
3792.16 822
3792.74 864
3793.32 894
3793.90 872
3794.48 888
3795.07 870
3795.65 905
3796.23 842
3796.81 860
3797.39 889
3797.97 901
3798.55 885
3799.14 928
3799.72 953
3800.30 891
3800.88 939
3801.46 994
3802.04 993
3802.62 972
3803.21 1001
3803.79 971
3804.37 1002
3804.95 1012
3805.53 1032
3806.12 991
3806.70 1091
3807.28 1210
3807.86 1244
3808.44 1362
3809.03 1464
3809.61 1459
3810.19 1475
3810.77 1514
3811.36 1443
3811.94 1391
3812.52 1249
3813.10 1239
3813.69 1239
3814.27 1251
3814.85 1262
3815.43 1240
3816.02 1215
3816.60 1203
3817.18 1276
3817.77 1238
3818.35 1124
3818.93 1079
3819.51 1043
3820.10 993
3820.68 1054
3821.26 1079
3821.85 1100
3822.43 1071
3823.01 1049
3823.60 1046
3824.18 974
3824.76 1009
3825.35 989
3825.93 912
3826.51 906
3827.10 902
3827.68 885
3828.27 842
3828.85 832
3829.43 863
3830.02 833
3830.60 936
3831.18 921
3831.77 920
3832.35 887
3832.94 883
3833.52 889
3834.10 863
3834.69 865
3835.27 860
3835.86 935
3836.44 903
3837.03 890
3837.61 817
3838.19 824
3838.78 864
3839.36 859
3839.95 839
3840.53 927
3841.12 861
3841.70 798
3842.29 794
3842.87 893
3843.46 865
3844.04 853
3844.63 862
3845.21 923
3845.80 872
3846.38 904
3846.97 938
3847.55 943
3848.14 886
3848.72 834
3849.31 915
3849.89 890
3850.48 929
3851.06 900
3851.65 885
3852.23 834
3852.82 897
3853.41 886
3853.99 851
3854.58 861
3855.16 852
3855.75 831
3856.33 810
3856.92 823
3857.51 768
3858.09 875
3858.68 934
3859.26 991
3859.85 1015
3860.44 1057
3861.02 1075
3861.61 1061
3862.20 1104
3862.78 1153
3863.37 1223
3863.95 1144
3864.54 1197
3865.13 1078
3865.71 1085
3866.30 1057
3866.89 990
3867.47 975
3868.06 866
3868.65 878
3869.23 840
3869.82 852
3870.41 871
3870.99 811
3871.58 859
3872.17 801
3872.76 824
3873.34 869
3873.93 798
3874.52 885
3875.10 875
3875.69 840
3876.28 812
3876.87 895
3877.45 862
3878.04 838
3878.63 844
3879.22 856
3879.80 842
3880.39 841
3880.98 766
3881.57 750
3882.15 743
3882.74 773
3883.33 760
3883.92 743
3884.51 725
3885.09 727
3885.68 726
3886.27 774
3886.86 793
3887.45 819
3888.04 843
3888.62 787
3889.21 810
3889.80 871
3890.39 941
3890.98 934
3891.57 972
3892.15 956
3892.74 924
3893.33 977
3893.92 926
3894.51 875
3895.10 877
3895.69 882
3896.28 796
3896.86 823
3897.45 834
3898.04 809
3898.63 808
3899.22 844
3899.81 852
3900.40 858
3900.99 834
3901.58 801
3902.17 765
3902.76 806
3903.34 865
3903.93 812
3904.52 820
3905.11 836
3905.70 870
3906.29 857
3906.88 809
3907.47 837
3908.06 864
3908.65 916
3909.24 850
3909.83 876
3910.42 842
3911.01 786
3911.60 796
3912.19 772
3912.78 716
3913.37 737
3913.96 751
3914.55 773
3915.14 802
3915.73 787
3916.32 757
3916.91 777
3917.50 824
3918.09 728
3918.68 771
3919.28 762
3919.87 762
3920.46 755
3921.05 709
3921.64 677
3922.23 685
3922.82 712
3923.41 717
3924.00 711
3924.59 692
3925.18 743
3925.77 736
3926.37 701
3926.96 731
3927.55 686
3928.14 685
3928.73 696
3929.32 718
3929.91 692
3930.51 702
3931.10 730
3931.69 638
3932.28 658
3932.87 682
3933.46 676
3934.05 639
3934.65 630
3935.24 653
3935.83 678
3936.42 708
3937.01 737
3937.61 775
3938.20 674
3938.79 695
3939.38 739
3939.97 722
3940.57 767
3941.16 775
3941.75 745
3942.34 765
3942.94 850
3943.53 817
3944.12 743
3944.71 787
3945.31 771
3945.90 792
3946.49 798
3947.08 727
3947.68 689
3948.27 663
3948.86 665
3949.45 662
3950.05 741
3950.64 644
3951.23 746
3951.83 747
3952.42 749
3953.01 694
3953.61 689
3954.20 727
3954.79 732
3955.39 837
3955.98 784
3956.57 773
3957.17 807
3957.76 882
3958.35 831
3958.95 794
3959.54 847
3960.13 876
3960.73 872
3961.32 893
3961.92 907
3962.51 851
3963.10 857
3963.70 822
3964.29 940
3964.88 887
3965.48 901
3966.07 1002
3966.67 1129
3967.26 1114
3967.86 1071
3968.45 1147
3969.04 1095
3969.64 1046
3970.23 1025
3970.83 940
3971.42 854
3972.02 849
3972.61 869
3973.21 851
3973.80 842
3974.40 909
3974.99 875
3975.58 993
3976.18 1069
3976.77 1059
3977.37 1032
3977.96 1091
3978.56 1072
3979.15 959
3979.75 938
3980.35 970
3980.94 985
3981.54 931
3982.13 860
3982.73 859
3983.32 834
3983.92 887
3984.51 875
3985.11 896
3985.70 938
3986.30 858
3986.90 894
3987.49 864
3988.09 817
3988.68 832
3989.28 881
3989.87 858
3990.47 842
3991.07 909
3991.66 903
3992.26 833
3992.85 822
3993.45 966
3994.05 935
3994.64 932
3995.24 979
3995.84 1005
3996.43 915
3997.03 986
3997.62 959
3998.22 919
3998.82 930
3999.41 983
4000.01 1007
4000.61 921
4001.20 952
4001.80 935
4002.40 880
4003.00 946
4003.59 890
4004.19 831
4004.79 823
4005.38 914
4005.98 861
4006.58 828
4007.17 791
4007.77 861
4008.37 781
4008.97 817
4009.56 817
4010.16 761
4010.76 788
4011.36 837
4011.95 856
4012.55 843
4013.15 831
4013.75 758
4014.34 767
4014.94 854
4015.54 849
4016.14 801
4016.74 824
4017.33 752
4017.93 817
4018.53 892
4019.13 954
4019.73 941
4020.32 914
4020.92 855
4021.52 807
4022.12 859
4022.72 851
4023.32 853
4023.91 808
4024.51 829
4025.11 817
4025.71 845
4026.31 849
4026.91 923
4027.51 941
4028.10 958
4028.70 1027
4029.30 992
4029.90 985
4030.50 1037
4031.10 1003
4031.70 970
4032.30 975
4032.90 959
4033.49 1007
4034.09 1040
4034.69 1041
4035.29 929
4035.89 955
4036.49 972
4037.09 914
4037.69 857
4038.29 855
4038.89 780
4039.49 756
4040.09 772
4040.69 711
4041.29 722
4041.89 739
4042.49 759
4043.09 715
4043.69 730
4044.29 694
4044.89 656
4045.49 710
4046.09 725
4046.69 729
4047.29 704
4047.89 681
4048.49 699
4049.09 757
4049.69 764
4050.29 726
4050.89 722
4051.49 759
4052.09 723
4052.69 721
4053.29 653
4053.89 652
4054.49 746
4055.09 712
4055.69 731
4056.30 727
4056.90 743
4057.50 717
4058.10 738
4058.70 727
4059.30 699
4059.90 711
4060.50 754
4061.10 715
4061.71 738
4062.31 713
4062.91 739
4063.51 738
4064.11 827
4064.71 772
4065.31 745
4065.92 753
4066.52 795
4067.12 720
4067.72 727
4068.32 711
4068.92 721
4069.53 742
4070.13 632
4070.73 640
4071.33 738
4071.93 700
4072.54 704
4073.14 656
4073.74 638
4074.34 645
4074.94 674
4075.55 711
4076.15 689
4076.75 661
4077.35 665
4077.96 688
4078.56 651
4079.16 643
4079.76 648
4080.37 682
4080.97 686
4081.57 614
4082.17 643
4082.78 669
4083.38 689
4083.98 686
4084.59 715
4085.19 633
4085.79 611
4086.39 619
4087.00 655
4087.60 661
4088.20 677
4088.81 677
4089.41 671
4090.01 668
4090.62 685
4091.22 684
4091.82 660
4092.43 662
4093.03 648
4093.63 674
4094.24 650
4094.84 649
4095.45 713
4096.05 618
4096.65 659
4097.26 679
4097.86 663
4098.47 696
4099.07 722
4099.67 644
4100.28 698
4100.88 762
4101.49 699
4102.09 730
4102.69 734
4103.30 715
4103.90 710
4104.51 680
4105.11 668
4105.72 659
4106.32 671
4106.93 663
4107.53 699
4108.13 739
4108.74 660
4109.34 672
4109.95 662
4110.55 687
4111.16 620
4111.76 628
4112.37 658
4112.97 627
4113.58 640
4114.18 687
4114.79 635
4115.39 666
4116.00 694
4116.60 657
4117.21 625
4117.82 613
4118.42 656
4119.03 636
4119.63 670
4120.24 695
4120.84 610
4121.45 604
4122.05 614
4122.66 670
4123.27 693
4123.87 648
4124.48 711
4125.08 671
4125.69 607
4126.30 676
4126.90 653
4127.51 671
4128.11 698
4128.72 663
4129.33 705
4129.93 663
4130.54 686
4131.15 645
4131.75 682
4132.36 671
4132.96 708
4133.57 704
4134.18 742
4134.78 790
4135.39 745
4136.00 782
4136.60 740
4137.21 753
4137.82 775
4138.43 867
4139.03 815
4139.64 757
4140.25 763
4140.85 841
4141.46 867
4142.07 849
4142.68 825
4143.28 802
4143.89 824
4144.50 850
4145.10 814
4145.71 767
4146.32 797
4146.93 794
4147.53 739
4148.14 762
4148.75 756
4149.36 672
4149.97 682
4150.57 650
4151.18 700
4151.79 645
4152.40 632
4153.00 651
4153.61 698
4154.22 631
4154.83 673
4155.44 625
4156.05 644
4156.65 624
4157.26 661
4157.87 689
4158.48 819
4159.09 750
4159.70 744
4160.30 698
4160.91 729
4161.52 711
4162.13 716
4162.74 671
4163.35 700
4163.96 695
4164.56 714
4165.17 721
4165.78 724
4166.39 701
4167.00 654
4167.61 674
4168.22 697
4168.83 702
4169.44 820
4170.05 745
4170.66 748
4171.26 732
4171.87 742
4172.48 751
4173.09 724
4173.70 696
4174.31 756
4174.92 767
4175.53 738
4176.14 709
4176.75 703
4177.36 746
4177.97 763
4178.58 751
4179.19 750
4179.80 789
4180.41 707
4181.02 680
4181.63 767
4182.24 766
4182.85 702
4183.46 660
4184.07 641
4184.68 629
4185.29 707
4185.90 710
4186.51 707
4187.12 705
4187.73 733
4188.34 676
4188.95 694
4189.56 683
4190.18 733
4190.79 752
4191.40 819
4192.01 767
4192.62 773
4193.23 802
4193.84 908
4194.45 841
4195.06 878
4195.67 885
4196.28 861
4196.90 882
4197.51 820
4198.12 852
4198.73 806
4199.34 761
4199.95 738
4200.56 741
4201.18 698
4201.79 678
4202.40 680
4203.01 706
4203.62 731
4204.23 706
4204.85 726
4205.46 687
4206.07 755
4206.68 721
4207.29 722
4207.90 709
4208.52 713
4209.13 762
4209.74 804
4210.35 748
4210.97 705
4211.58 794
4212.19 766
4212.80 728
4213.41 778
4214.03 755
4214.64 812
4215.25 791
4215.86 770
4216.48 809
4217.09 794
4217.70 815
4218.32 874
4218.93 873
4219.54 902
4220.15 936
4220.77 926
4221.38 878
4221.99 883
4222.61 884
4223.22 851
4223.83 925
4224.44 937
4225.06 1019
4225.67 1069
4226.28 1093
4226.90 1168
4227.51 1144
4228.13 1148
4228.74 1239
4229.35 1239
4229.97 1191
4230.58 1148
4231.19 1115
4231.81 1078
4232.42 985
4233.03 971
4233.65 972
4234.26 913
4234.88 918
4235.49 880
4236.10 886
4236.72 892
4237.33 842
4237.95 759
4238.56 770
4239.17 823
4239.79 827
4240.40 856
4241.02 832
4241.63 816
4242.25 874
4242.86 849
4243.48 876
4244.09 887
4244.71 850
4245.32 856
4245.93 784
4246.55 798
4247.16 877
4247.78 874
4248.39 866
4249.01 881
4249.62 837
4250.24 863
4250.85 811
4251.47 731
4252.08 814
4252.70 833
4253.32 831
4253.93 835
4254.55 836
4255.16 865
4255.78 789
4256.39 790
4257.01 842
4257.62 767
4258.24 790
4258.85 860
4259.47 871
4260.09 851
4260.70 917
4261.32 952
4261.93 889
4262.55 985
4263.17 1053
4263.78 1084
4264.40 1041
4265.01 1011
4265.63 1022
4266.25 944
4266.86 896
4267.48 903
4268.10 843
4268.71 888
4269.33 868
4269.94 811
4270.56 836
4271.18 844
4271.79 834
4272.41 899
4273.03 876
4273.64 861
4274.26 899
4274.88 901
4275.49 920
4276.11 1022
4276.73 951
4277.35 971
4277.96 1074
4278.58 1030
4279.20 984
4279.81 1004
4280.43 942
4281.05 872
4281.67 833
4282.28 845
4282.90 807
4283.52 749
4284.14 754
4284.75 772
4285.37 731
4285.99 640
4286.61 702
4287.22 744
4287.84 742
4288.46 739
4289.08 706
4289.70 723
4290.31 720
4290.93 719
4291.55 784
4292.17 818
4292.79 744
4293.40 722
4294.02 711
4294.64 739
4295.26 748
4295.88 702
4296.50 742
4297.11 793
4297.73 774
4298.35 806
4298.97 707
4299.59 767
4300.21 713
4300.83 752
4301.44 745
4302.06 707
4302.68 780
4303.30 796
4303.92 810
4304.54 732
4305.16 728
4305.78 779
4306.40 768
4307.02 726
4307.63 731
4308.25 754
4308.87 719
4309.49 702
4310.11 751
4310.73 822
4311.35 799
4311.97 790
4312.59 765
4313.21 768
4313.83 774
4314.45 804
4315.07 814
4315.69 752
4316.31 789
4316.93 821
4317.55 764
4318.17 741
4318.79 815
4319.41 846
4320.03 840
4320.65 831
4321.27 839
4321.89 889
4322.51 930
4323.13 910
4323.75 914
4324.37 933
4324.99 942
4325.61 1028
4326.23 1031
4326.85 1050
4327.47 1038
4328.09 1051
4328.71 1177
4329.33 1232
4329.96 1375
4330.58 1530
4331.20 1625
4331.82 1778
4332.44 1983
4333.06 2064
4333.68 2150
4334.30 2173
4334.92 2112
4335.54 2169
4336.17 2043
4336.79 2052
4337.41 2277
4338.03 2237
4338.65 2117
4339.27 1988
4339.89 2041
4340.52 1920
4341.14 1760
4341.76 1622
4342.38 1563
4343.00 1604
4343.62 1663
4344.25 1737
4344.87 2004
4345.49 2261
4346.11 2452
4346.73 2579
4347.36 2579
4347.98 2673
4348.60 2567
4349.22 2380
4349.84 2266
4350.47 2158
4351.09 2022
4351.71 1973
4352.33 1866
4352.96 1717
4353.58 1674
4354.20 1609
4354.82 1445
4355.45 1380
4356.07 1328
4356.69 1238
4357.31 1199
4357.94 1196
4358.56 1084
4359.18 1032
4359.81 1042
4360.43 1148
4361.05 1065
4361.68 1087
4362.30 1066
4362.92 1017
4363.55 1004
4364.17 1011
4364.79 1018
4365.42 1043
4366.04 1022
4366.66 976
4367.29 1036
4367.91 943
4368.53 917
4369.16 918
4369.78 894
4370.40 848
4371.03 856
4371.65 874
4372.27 885
4372.90 850
4373.52 824
4374.15 881
4374.77 888
4375.39 909
4376.02 826
4376.64 856
4377.27 840
4377.89 899
4378.52 857
4379.14 886
4379.76 937
4380.39 950
4381.01 945
4381.64 946
4382.26 901
4382.89 922
4383.51 918
4384.14 939
4384.76 913
4385.39 893
4386.01 899
4386.64 877
4387.26 878
4387.89 831
4388.51 886
4389.14 828
4389.76 810
4390.39 831
4391.01 826
4391.64 859
4392.26 893
4392.89 828
4393.51 805
4394.14 824
4394.76 832
4395.39 776
4396.01 800
4396.64 845
4397.26 806
4397.89 838
4398.52 788
4399.14 826
4399.77 808
4400.39 795
4401.02 764
4401.65 836
4402.27 809
4402.90 735
4403.52 757
4404.15 768
4404.78 773
4405.40 786
4406.03 788
4406.65 841
4407.28 837
4407.91 851
4408.53 822
4409.16 772
4409.79 822
4410.41 774
4411.04 823
4411.67 727
4412.29 773
4412.92 803
4413.55 805
4414.17 770
4414.80 775
4415.43 763
4416.05 755
4416.68 791
4417.31 739
4417.94 768
4418.56 725
4419.19 800
4419.82 840
4420.44 818
4421.07 769
4421.70 776
4422.33 730
4422.95 708
4423.58 771
4424.21 792
4424.84 745
4425.46 752
4426.09 750
4426.72 709
4427.35 777
4427.97 701
4428.60 685
4429.23 687
4429.86 711
4430.49 782
4431.11 757
4431.74 760
4432.37 785
4433.00 776
4433.63 780
4434.26 801
4434.88 784
4435.51 801
4436.14 827
4436.77 774
4437.40 883
4438.03 885
4438.65 802
4439.28 788
4439.91 814
4440.54 845
4441.17 799
4441.80 767
4442.43 792
4443.06 743
4443.68 727
4444.31 765
4444.94 831
4445.57 781
4446.20 866
4446.83 889
4447.46 908
4448.09 912
4448.72 850
4449.35 944
4449.98 933
4450.61 834
4451.24 841
4451.86 838
4452.49 763
4453.12 895
4453.75 891
4454.38 952
4455.01 1033
4455.64 1082
4456.27 1065
4456.90 1097
4457.53 1147
4458.16 1142
4458.79 1083
4459.42 947
4460.05 897
4460.68 804
4461.31 816
4461.94 852
4462.57 861
4463.20 789
4463.83 772
4464.46 736
4465.09 775
4465.72 765
4466.36 756
4466.99 761
4467.62 749
4468.25 784
4468.88 807
4469.51 805
4470.14 724
4470.77 762
4471.40 734
4472.03 731
4472.66 758
4473.29 730
4473.93 673
4474.56 672
4475.19 692
4475.82 684
4476.45 687
4477.08 689
4477.71 671
4478.34 697
4478.98 716
4479.61 714
4480.24 704
4480.87 724
4481.50 790
4482.13 757
4482.76 737
4483.40 701
4484.03 680
4484.66 746
4485.29 806
4485.92 750
4486.56 775
4487.19 813
4487.82 763
4488.45 804
4489.08 792
4489.72 768
4490.35 756
4490.98 773
4491.61 760
4492.25 789
4492.88 784
4493.51 736
4494.14 773
4494.78 741
4495.41 753
4496.04 775
4496.67 825
4497.31 780
4497.94 865
4498.57 833
4499.20 859
4499.84 956
4500.47 1014
4501.10 1065
4501.74 1120
4502.37 1197
4503.00 1243
4503.64 1145
4504.27 1151
4504.90 1052
4505.53 1037
4506.17 1027
4506.80 953
4507.43 988
4508.07 868
4508.70 885
4509.34 936
4509.97 880
4510.60 851
4511.24 891
4511.87 783
4512.50 802
4513.14 795
4513.77 857
4514.41 832
4515.04 843
4515.67 858
4516.31 758
4516.94 764
4517.58 771
4518.21 752
4518.84 719
4519.48 688
4520.11 738
4520.75 771
4521.38 718
4522.02 698
4522.65 705
4523.28 746
4523.92 677
4524.55 722
4525.19 794
4525.82 747
4526.46 808
4527.09 810
4527.73 824
4528.36 903
4529.00 898
4529.63 999
4530.27 1008
4530.90 1028
4531.54 1117
4532.17 1054
4532.81 1114
4533.44 1137
4534.08 1112
4534.71 996
4535.35 950
4535.99 830
4536.62 841
4537.26 782
4537.89 772
4538.53 749
4539.16 689
4539.80 720
4540.43 716
4541.07 696
4541.71 668
4542.34 725
4542.98 662
4543.61 666
4544.25 633
4544.89 650
4545.52 706
4546.16 648
4546.79 715
4547.43 678
4548.07 700
4548.70 677
4549.34 670
4549.98 698
4550.61 705
4551.25 616
4551.89 658
4552.52 682
4553.16 685
4553.80 667
4554.43 708
4555.07 668
4555.71 604
4556.34 610
4556.98 664
4557.62 676
4558.25 680
4558.89 696
4559.53 683
4560.16 674
4560.80 691
4561.44 704
4562.08 694
4562.71 740
4563.35 713
4563.99 717
4564.63 739
4565.26 742
4565.90 804
4566.54 812
4567.18 748
4567.81 724
4568.45 764
4569.09 805
4569.73 779
4570.36 725
4571.00 740
4571.64 727
4572.28 722
4572.92 737
4573.55 701
4574.19 667
4574.83 715
4575.47 744
4576.11 686
4576.75 737
4577.38 731
4578.02 731
4578.66 729
4579.30 750
4579.94 777
4580.58 749
4581.21 774
4581.85 840
4582.49 854
4583.13 801
4583.77 776
4584.41 906
4585.05 887
4585.69 929
4586.32 964
4586.96 1148
4587.60 1255
4588.24 1200
4588.88 1199
4589.52 1257
4590.16 1332
4590.80 1320
4591.44 1369
4592.08 1297
4592.72 1291
4593.36 1299
4594.00 1255
4594.63 1137
4595.27 1064
4595.91 1010
4596.55 933
4597.19 881
4597.83 885
4598.47 900
4599.11 864
4599.75 879
4600.39 817
4601.03 815
4601.67 853
4602.31 922
4602.95 915
4603.59 899
4604.23 824
4604.87 868
4605.51 865
4606.15 808
4606.79 796
4607.43 747
4608.08 791
4608.72 755
4609.36 785
4610.00 766
4610.64 763
4611.28 751
4611.92 744
4612.56 696
4613.20 687
4613.84 753
4614.48 759
4615.12 782
4615.76 748
4616.41 800
4617.05 717
4617.69 694
4618.33 665
4618.97 669
4619.61 739
4620.25 698
4620.89 675
4621.54 687
4622.18 649
4622.82 681
4623.46 677
4624.10 668
4624.74 679
4625.38 736
4626.03 737
4626.67 732
4627.31 697
4627.95 710
4628.59 708
4629.24 770
4629.88 843
4630.52 865
4631.16 868
4631.80 903
4632.45 950
4633.09 894
4633.73 952
4634.37 970
4635.02 892
4635.66 846
4636.30 791
4636.94 806
4637.58 890
4638.23 806
4638.87 795
4639.51 789
4640.16 840
4640.80 876
4641.44 825
4642.08 800
4642.73 773
4643.37 809
4644.01 799
4644.66 750
4645.30 722
4645.94 717
4646.58 714
4647.23 666
4647.87 691
4648.51 667
4649.16 712
4649.80 728
4650.44 740
4651.09 731
4651.73 736
4652.37 782
4653.02 742
4653.66 766
4654.31 732
4654.95 744
4655.59 797
4656.24 751
4656.88 687
4657.52 745
4658.17 717
4658.81 735
4659.46 762
4660.10 699
4660.75 744
4661.39 681
4662.03 704
4662.68 676
4663.32 699
4663.97 681
4664.61 700
4665.26 690
4665.90 655
4666.54 652
4667.19 713
4667.83 669
4668.48 610
4669.12 645
4669.77 671
4670.41 671
4671.06 634
4671.70 614
4672.35 646
4672.99 617
4673.64 583
4674.28 600
4674.93 672
4675.57 672
4676.22 625
4676.86 617
4677.51 631
4678.15 657
4678.80 707
4679.44 706
4680.09 666
4680.73 719
4681.38 687
4682.03 691
4682.67 749
4683.32 698
4683.96 687
4684.61 664
4685.25 688
4685.90 732
4686.55 678
4687.19 735
4687.84 735
4688.48 728
4689.13 771
4689.78 808
4690.42 786
4691.07 807
4691.72 831
4692.36 829
4693.01 836
4693.65 888
4694.30 924
4694.95 927
4695.59 891
4696.24 882
4696.89 885
4697.53 940
4698.18 978
4698.83 1019
4699.47 1027
4700.12 1036
4700.77 1068
4701.41 1016
4702.06 1047
4702.71 955
4703.36 993
4704.00 934
4704.65 905
4705.30 828
4705.94 901
4706.59 866
4707.24 825
4707.89 792
4708.53 755
4709.18 757
4709.83 753
4710.48 816
4711.12 821
4711.77 851
4712.42 737
4713.07 796
4713.71 834
4714.36 813
4715.01 845
4715.66 825
4716.31 802
4716.95 779
4717.60 742
4718.25 790
4718.90 814
4719.55 839
4720.19 811
4720.84 800
4721.49 868
4722.14 837
4722.79 847
4723.44 894
4724.08 850
4724.73 875
4725.38 930
4726.03 868
4726.68 866
4727.33 836
4727.98 767
4728.63 760
4729.27 761
4729.92 809
4730.57 779
4731.22 756
4731.87 795
4732.52 771
4733.17 764
4733.82 704
4734.47 706
4735.12 704
4735.77 748
4736.41 714
4737.06 750
4737.71 759
4738.36 778
4739.01 761
4739.66 746
4740.31 777
4740.96 789
4741.61 841
4742.26 791
4742.91 759
4743.56 800
4744.21 795
4744.86 733
4745.51 704
4746.16 765
4746.81 758
4747.46 760
4748.11 757
4748.76 802
4749.41 810
4750.06 808
4750.71 800
4751.36 780
4752.01 797
4752.66 819
4753.31 839
4753.96 843
4754.61 867
4755.26 855
4755.92 858
4756.57 822
4757.22 838
4757.87 843
4758.52 932
4759.17 908
4759.82 933
4760.47 968
4761.12 1092
4761.77 1170
4762.42 1103
4763.08 1027
4763.73 1106
4764.38 1044
4765.03 953
4765.68 888
4766.33 831
4766.98 899
4767.64 809
4768.29 813
4768.94 825
4769.59 820
4770.24 797
4770.89 823
4771.54 801
4772.20 798
4772.85 791
4773.50 807
4774.15 776
4774.80 821
4775.46 811
4776.11 825
4776.76 836
4777.41 789
4778.06 791
4778.72 814
4779.37 845
4780.02 851
4780.67 841
4781.33 821
4781.98 790
4782.63 815
4783.28 874
4783.94 797
4784.59 796
4785.24 785
4785.89 826
4786.55 831
4787.20 794
4787.85 832
4788.51 839
4789.16 839
4789.81 926
4790.46 905
4791.12 851
4791.77 888
4792.42 848
4793.08 868
4793.73 835
4794.38 853
4795.04 893
4795.69 896
4796.34 949
4797.00 963
4797.65 969
4798.30 1013
4798.96 1113
4799.61 1205
4800.27 1241
4800.92 1282
4801.57 1253
4802.23 1202
4802.88 1234
4803.53 1142
4804.19 1028
4804.84 980
4805.50 953
4806.15 923
4806.81 977
4807.46 968
4808.11 913
4808.77 906
4809.42 934
4810.08 919
4810.73 934
4811.39 930
4812.04 916
4812.69 953
4813.35 949
4814.00 883
4814.66 925
4815.31 912
4815.97 967
4816.62 996
4817.28 950
4817.93 1006
4818.59 1003
4819.24 991
4819.90 1003
4820.55 1030
4821.21 1122
4821.86 1146
4822.52 1198
4823.17 1203
4823.83 1183
4824.48 1225
4825.14 1267
4825.79 1219
4826.45 1127
4827.11 1082
4827.76 1120
4828.42 1084
4829.07 1112
4829.73 1097
4830.38 1111
4831.04 1105
4831.70 1136
4832.35 1172
4833.01 1155
4833.66 1244
4834.32 1273
4834.98 1283
4835.63 1318
4836.29 1297
4836.94 1409
4837.60 1410
4838.26 1438
4838.91 1461
4839.57 1453
4840.23 1505
4840.88 1494
4841.54 1479
4842.20 1497
4842.85 1477
4843.51 1545
4844.17 1597
4844.82 1421
4845.48 1484
4846.14 1502
4846.79 1553
4847.45 1722
4848.11 1714
4848.76 1781
4849.42 1895
4850.08 2099
4850.73 2138
4851.39 2167
4852.05 2247
4852.71 2109
4853.36 1918
4854.02 1929
4854.68 1947
4855.34 1970
4855.99 2072
4856.65 2282
4857.31 2481
4857.97 2653
4858.62 2855
4859.28 2915
4859.94 2751
4860.60 2561
4861.25 2415
4861.91 2297
4862.57 2098
4863.23 1922
4863.89 1778
4864.54 1805
4865.20 1779
4865.86 1851
4866.52 1944
4867.18 1864
4867.84 1885
4868.49 1905
4869.15 1855
4869.81 1745
4870.47 1670
4871.13 1653
4871.79 1621
4872.44 1538
4873.10 1618
4873.76 1571
4874.42 1518
4875.08 1420
4875.74 1382
4876.40 1486
4877.06 1570
4877.72 1606
4878.37 1545
4879.03 1727
4879.69 1754
4880.35 1647
4881.01 1615
4881.67 1484
4882.33 1465
4882.99 1446
4883.65 1293
4884.31 1313
4884.97 1308
4885.63 1271
4886.29 1271
4886.95 1217
4887.61 1259
4888.26 1263
4888.92 1205
4889.58 1174
4890.24 1257
4890.90 1222
4891.56 1349
4892.22 1281
4892.88 1265
4893.54 1367
4894.20 1288
4894.86 1197
4895.52 1121
4896.18 1104
4896.84 1187
4897.51 1170
4898.17 1211
4898.83 1202
4899.49 1151
4900.15 1196
4900.81 1161
4901.47 1142
4902.13 1108
4902.79 1025
4903.45 1045
4904.11 1069
4904.77 1026
4905.43 930
4906.09 971
4906.75 1044
4907.41 1044
4908.08 926
4908.74 903
4909.40 940
4910.06 991
4910.72 959
4911.38 928
4912.04 877
4912.70 821
4913.37 887
4914.03 892
4914.69 886
4915.35 880
4916.01 853
4916.67 826
4917.33 769
4918.00 867
4918.66 779
4919.32 814
4919.98 856
4920.64 782
4921.31 803
4921.97 815
4922.63 860
4923.29 790
4923.95 785
4924.62 781
4925.28 769
4925.94 807
4926.60 862
4927.26 772
4927.93 804
4928.59 820
4929.25 871
4929.91 888
4930.58 831
4931.24 821
4931.90 792
4932.56 780
4933.23 747
4933.89 716
4934.55 752
4935.22 763
4935.88 720
4936.54 748
4937.20 785
4937.87 799
4938.53 753
4939.19 750
4939.86 756
4940.52 729
4941.18 753
4941.85 765
4942.51 755
4943.17 760
4943.84 770
4944.50 757
4945.16 751
4945.83 719
4946.49 734
4947.15 717
4947.82 754
4948.48 730
4949.15 710
4949.81 763
4950.47 673
4951.14 673
4951.80 690
4952.47 734
4953.13 709
4953.79 780
4954.46 733
4955.12 701
4955.79 754
4956.45 750
4957.11 724
4957.78 731
4958.44 771
4959.11 793
4959.77 763
4960.44 845
4961.10 877
4961.77 869
4962.43 961
4963.10 1039
4963.76 1125
4964.42 1103
4965.09 1104
4965.75 1060
4966.42 997
4967.08 909
4967.75 834
4968.41 788
4969.08 752
4969.74 783
4970.41 732
4971.08 725
4971.74 754
4972.41 760
4973.07 783
4973.74 873
4974.40 839
4975.07 924
4975.73 951
4976.40 960
4977.06 876
4977.73 894
4978.40 895
4979.06 892
4979.73 867
4980.39 874
4981.06 758
4981.73 791
4982.39 769
4983.06 794
4983.72 793
4984.39 716
4985.06 726
4985.72 699
4986.39 770
4987.05 720
4987.72 686
4988.39 673
4989.05 676
4989.72 721
4990.39 674
4991.05 667
4991.72 673
4992.39 658
4993.05 653
4993.72 658
4994.39 665
4995.05 669
4995.72 653
4996.39 691
4997.05 647
4997.72 640
4998.39 638
4999.06 651
4999.72 661
5000.39 620
5001.06 646
5001.73 649
5002.39 611
5003.06 680
5003.73 622
5004.39 576
5005.06 624
5005.73 601
5006.40 631
5007.07 582
5007.73 610
5008.40 663
5009.07 662
5009.74 638
5010.40 654
5011.07 673
5011.74 690
5012.41 671
5013.08 661
5013.74 654
5014.41 632
5015.08 611
5015.75 625
5016.42 699
5017.09 598
5017.75 615
5018.42 570
5019.09 559
5019.76 563
5020.43 584
5021.10 649
5021.76 686
5022.43 637
5023.10 611
5023.77 601
5024.44 582
5025.11 582
5025.78 605
5026.45 589
5027.12 586
5027.78 656
5028.45 628
5029.12 653
5029.79 581
5030.46 599
5031.13 591
5031.80 626
5032.47 602
5033.14 624
5033.81 607
5034.48 569
5035.15 566
5035.82 586
5036.49 619
5037.16 601
5037.83 625
5038.50 592
5039.16 576
5039.83 605
5040.50 614
5041.17 655
5041.84 616
5042.51 584
5043.18 631
5043.85 613
5044.52 583
5045.20 628
5045.87 620
5046.54 623
5047.21 601
5047.88 603
5048.55 595
5049.22 625
5049.89 624
5050.56 653
5051.23 645
5051.90 611
5052.57 608
5053.24 702
5053.91 660
5054.58 577
5055.25 646
5055.92 623
5056.60 655
5057.27 577
5057.94 572
5058.61 659
5059.28 641
5059.95 615
5060.62 634
5061.29 613
5061.96 629
5062.64 607
5063.31 604
5063.98 625
5064.65 605
5065.32 601
5065.99 632
5066.66 629
5067.34 592
5068.01 601
5068.68 616
5069.35 637
5070.02 593
5070.70 636
5071.37 640
5072.04 658
5072.71 638
5073.38 652
5074.06 656
5074.73 687
5075.40 724
5076.07 728
5076.74 756
5077.42 710
5078.09 803
5078.76 783
5079.43 786
5080.11 791
5080.78 748
5081.45 714
5082.12 709
5082.80 705
5083.47 724
5084.14 735
5084.82 747
5085.49 725
5086.16 726
5086.83 668
5087.51 753
5088.18 828
5088.85 758
5089.53 735
5090.20 706
5090.87 781
5091.55 795
5092.22 790
5092.89 767
5093.57 778
5094.24 773
5094.91 724
5095.59 719
5096.26 678
5096.93 706
5097.61 693
5098.28 680
5098.96 630
5099.63 646
5100.30 673
5100.98 684
5101.65 733
5102.32 722
5103.00 795
5103.67 802
5104.35 765
5105.02 802
5105.70 769
5106.37 727
5107.04 734
5107.72 775
5108.39 752
5109.07 768
5109.74 734
5110.42 727
5111.09 696
5111.77 694
5112.44 737
5113.11 704
5113.79 728
5114.46 730
5115.14 736
5115.81 813
5116.49 857
5117.16 891
5117.84 973
5118.51 1090
5119.19 1215
5119.86 1241
5120.54 1217
5121.21 1251
5121.89 1124
5122.57 1061
5123.24 1032
5123.92 1031
5124.59 901
5125.27 838
5125.94 804
5126.62 850
5127.29 791
5127.97 736
5128.64 742
5129.32 769
5130.00 830
5130.67 791
5131.35 788
5132.02 833
5132.70 849
5133.38 809
5134.05 808
5134.73 782
5135.40 780
5136.08 730
5136.76 773
5137.43 706
5138.11 705
5138.79 705
5139.46 727
5140.14 706
5140.82 665
5141.49 707
5142.17 700
5142.85 669
5143.52 658
5144.20 657
5144.88 675
5145.55 653
5146.23 669
5146.91 615
5147.58 622
5148.26 615
5148.94 656
5149.61 639
5150.29 596
5150.97 625
5151.65 623
5152.32 576
5153.00 610
5153.68 625
5154.36 613
5155.03 622
5155.71 630
5156.39 623
5157.07 640
5157.74 656
5158.42 667
5159.10 689
5159.78 691
5160.45 678
5161.13 685
5161.81 674
5162.49 661
5163.17 623
5163.84 647
5164.52 643
5165.20 707
5165.88 695
5166.56 653
5167.24 685
5167.91 624
5168.59 635
5169.27 678
5169.95 664
5170.63 558
5171.31 570
5171.98 586
5172.66 543
5173.34 545
5174.02 560
5174.70 587
5175.38 564
5176.06 540
5176.74 589
5177.41 633
5178.09 618
5178.77 670
5179.45 663
5180.13 576
5180.81 626
5181.49 642
5182.17 639
5182.85 607
5183.53 558
5184.21 592
5184.89 597
5185.57 579
5186.24 645
5186.92 610
5187.60 545
5188.28 589
5188.96 613
5189.64 566
5190.32 585
5191.00 621
5191.68 620
5192.36 606
5193.04 554
5193.72 568
5194.40 575
5195.08 595
5195.76 569
5196.44 570
5197.12 541
5197.80 603
5198.48 575
5199.16 573
5199.84 476
5200.52 555
5201.21 593
5201.89 577
5202.57 560
5203.25 594
5203.93 566
5204.61 610
5205.29 642
5205.97 621
5206.65 604
5207.33 609
5208.01 681
5208.69 654
5209.37 609
5210.06 628
5210.74 672
5211.42 671
5212.10 709
5212.78 667
5213.46 653
5214.14 679
5214.82 643
5215.51 729
5216.19 699
5216.87 685
5217.55 690
5218.23 662
5218.91 662
5219.60 711
5220.28 713
5220.96 723
5221.64 761
5222.32 771
5223.00 866
5223.69 836
5224.37 780
5225.05 770
5225.73 724
5226.41 661
5227.10 645
5227.78 608
5228.46 675
5229.14 637
5229.83 657
5230.51 634
5231.19 640
5231.87 650
5232.56 616
5233.24 684
5233.92 686
5234.60 743
5235.29 699
5235.97 655
5236.65 632
5237.34 616
5238.02 683
5238.70 766
5239.38 727
5240.07 788
5240.75 825
5241.43 793
5242.12 732
5242.80 750
5243.48 735
5244.17 632
5244.85 670
5245.53 610
5246.22 615
5246.90 664
5247.58 660
5248.27 646
5248.95 641
5249.63 647
5250.32 712
5251.00 710
5251.69 701
5252.37 725
5253.05 697
5253.74 737
5254.42 729
5255.11 662
5255.79 654
5256.47 662
5257.16 639
5257.84 629
5258.53 632
5259.21 667
5259.89 664
5260.58 689
5261.26 809
5261.95 727
5262.63 677
5263.32 736
5264.00 747
5264.69 672
5265.37 699
5266.06 737
5266.74 675
5267.43 690
5268.11 645
5268.79 646
5269.48 667
5270.16 595
5270.85 629
5271.53 628
5272.22 689
5272.91 623
5273.59 666
5274.28 659
5274.96 656
5275.65 654
5276.33 648
5277.02 632
5277.70 648
5278.39 678
5279.07 646
5279.76 630
5280.45 612
5281.13 669
5281.82 629
5282.50 663
5283.19 625
5283.87 609
5284.56 607
5285.25 631
5285.93 642
5286.62 632
5287.30 650
5287.99 581
5288.68 605
5289.36 631
5290.05 639
5290.74 604
5291.42 636
5292.11 656
5292.79 619
5293.48 611
5294.17 638
5294.85 641
5295.54 625
5296.23 644
5296.91 687
5297.60 678
5298.29 697
5298.98 745
5299.66 742
5300.35 798
5301.04 889
5301.72 800
5302.41 867
5303.10 923
5303.78 968
5304.47 1027
5305.16 1086
5305.85 1114
5306.53 1132
5307.22 1061
5307.91 1021
5308.60 964
5309.28 920
5309.97 999
5310.66 1048
5311.35 1067
5312.03 1179
5312.72 1101
5313.41 1141
5314.10 1135
5314.79 975
5315.47 942
5316.16 972
5316.85 1033
5317.54 980
5318.23 960
5318.91 975
5319.60 973
5320.29 1025
5320.98 1057
5321.67 1069
5322.36 987
5323.04 913
5323.73 903
5324.42 822
5325.11 806
5325.80 782
5326.49 754
5327.18 732
5327.86 708
5328.55 712
5329.24 707
5329.93 700
5330.62 655
5331.31 688
5332.00 667
5332.69 723
5333.38 731
5334.06 714
5334.75 673
5335.44 707
5336.13 683
5336.82 680
5337.51 660
5338.20 652
5338.89 616
5339.58 664
5340.27 694
5340.96 670
5341.65 638
5342.34 667
5343.03 677
5343.72 727
5344.41 689
5345.10 651
5345.79 708
5346.48 702
5347.17 741
5347.86 806
5348.55 760
5349.24 771
5349.93 806
5350.62 852
5351.31 833
5352.00 806
5352.69 816
5353.38 800
5354.07 770
5354.76 770
5355.45 634
5356.14 634
5356.83 649
5357.52 656
5358.21 648
5358.90 605
5359.59 610
5360.29 671
5360.98 684
5361.67 688
5362.36 671
5363.05 661
5363.74 642
5364.43 630
5365.12 674
5365.81 660
5366.50 619
5367.20 574
5367.89 624
5368.58 625
5369.27 605
5369.96 609
5370.65 590
5371.34 618
5372.04 578
5372.73 638
5373.42 649
5374.11 611
5374.80 683
5375.49 630
5376.19 607
5376.88 614
5377.57 618
5378.26 608
5378.95 562
5379.65 641
5380.34 625
5381.03 623
5381.72 651
5382.42 587
5383.11 573
5383.80 568
5384.49 617
5385.19 629
5385.88 597
5386.57 604
5387.26 641
5387.96 691
5388.65 638
5389.34 678
5390.03 699
5390.73 709
5391.42 713
5392.11 712
5392.80 661
5393.50 655
5394.19 650
5394.88 619
5395.58 622
5396.27 637
5396.96 590
5397.66 634
5398.35 644
5399.04 640
5399.74 602
5400.43 608
5401.12 615
5401.82 609
5402.51 564
5403.20 652
5403.90 641
5404.59 610
5405.29 626
5405.98 635
5406.67 610
5407.37 661
5408.06 658
5408.75 673
5409.45 637
5410.14 638
5410.84 676
5411.53 694
5412.23 674
5412.92 676
5413.61 692
5414.31 633
5415.00 633
5415.70 593
5416.39 596
5417.09 649
5417.78 654
5418.47 641
5419.17 699
5419.86 712
5420.56 725
5421.25 705
5421.95 733
5422.64 734
5423.34 724
5424.03 698
5424.73 653
5425.42 649
5426.12 686
5426.81 673
5427.51 677
5428.20 697
5428.90 655
5429.59 661
5430.29 731
5430.99 734
5431.68 772
5432.38 745
5433.07 711
5433.77 768
5434.46 740
5435.16 740
5435.85 769
5436.55 802
5437.25 728
5437.94 707
5438.64 749
5439.33 766
5440.03 760
5440.73 702
5441.42 718
5442.12 732
5442.81 760
5443.51 818
5444.21 796
5444.90 817
5445.60 885
5446.29 974
5446.99 1045
5447.69 1114
5448.38 1194
5449.08 1161
5449.78 1167
5450.47 1130
5451.17 1091
5451.87 1016
5452.56 994
5453.26 904
5453.96 906
5454.65 894
5455.35 820
5456.05 799
5456.75 792
5457.44 829
5458.14 900
5458.84 875
5459.53 859
5460.23 900
5460.93 956
5461.63 944
5462.32 885
5463.02 924
5463.72 981
5464.42 972
5465.11 986
5465.81 977
5466.51 888
5467.21 937
5467.90 976
5468.60 951
5469.30 973
5470.00 1018
5470.70 1131
5471.39 1082
5472.09 1096
5472.79 1119
5473.49 1126
5474.19 1131
5474.88 1125
5475.58 1219
5476.28 1264
5476.98 1368
5477.68 1514
5478.38 1645
5479.07 1886
5479.77 2245
5480.47 2446
5481.17 2500
5481.87 2483
5482.57 2410
5483.27 2132
5483.96 1994
5484.66 1749
5485.36 1594
5486.06 1504
5486.76 1488
5487.46 1541
5488.16 1378
5488.86 1399
5489.56 1337
5490.26 1380
5490.96 1419
5491.65 1455
5492.35 1493
5493.05 1575
5493.75 1700
5494.45 1630
5495.15 1713
5495.85 1696
5496.55 1739
5497.25 1894
5497.95 2193
5498.65 2524
5499.35 2979
5500.05 3438
5500.75 3975
5501.45 4304
5502.15 4385
5502.85 4202
5503.55 3655
5504.25 3125
5504.95 2609
5505.65 2126
5506.35 1810
5507.05 1605
5507.75 1466
5508.45 1396
5509.15 1378
5509.85 1323
5510.55 1332
5511.25 1359
5511.95 1326
5512.65 1230
5513.35 1314
5514.05 1289
5514.76 1242
5515.46 1286
5516.16 1306
5516.86 1244
5517.56 1235
5518.26 1204
5518.96 1242
5519.66 1353
5520.36 1288
5521.06 1191
5521.77 1214
5522.47 1106
5523.17 1094
5523.87 1058
5524.57 1048
5525.27 934
5525.97 949
5526.67 886
5527.38 890
5528.08 939
5528.78 962
5529.48 952
5530.18 962
5530.88 966
5531.59 894
5532.29 940
5532.99 951
5533.69 908
5534.39 844
5535.10 871
5535.80 854
5536.50 884
5537.20 849
5537.90 896
5538.61 886
5539.31 885
5540.01 887
5540.71 933
5541.42 905
5542.12 809
5542.82 829
5543.52 867
5544.23 810
5544.93 749
5545.63 717
5546.33 753
5547.04 817
5547.74 793
5548.44 830
5549.15 738
5549.85 775
5550.55 736
5551.26 799
5551.96 772
5552.66 785
5553.36 741
5554.07 777
5554.77 763
5555.47 761
5556.18 745
5556.88 829
5557.58 793
5558.29 788
5558.99 793
5559.70 766
5560.40 824
5561.10 801
5561.81 789
5562.51 823
5563.21 834
5563.92 862
5564.62 829
5565.33 832
5566.03 836
5566.73 807
5567.44 803
5568.14 816
5568.85 806
5569.55 762
5570.25 702
5570.96 741
5571.66 712
5572.37 766
5573.07 807
5573.78 805
5574.48 873
5575.19 803
5575.89 763
5576.59 794
5577.30 811
5578.00 805
5578.71 753
5579.41 730
5580.12 740
5580.82 694
5581.53 679
5582.23 734
5582.94 705
5583.64 715
5584.35 702
5585.05 715
5585.76 685
5586.46 674
5587.17 687
5587.88 710
5588.58 754
5589.29 729
5589.99 701
5590.70 699
5591.40 635
5592.11 645
5592.81 675
5593.52 716
5594.23 732
5594.93 688
5595.64 666
5596.34 601
5597.05 624
5597.76 646
5598.46 640
5599.17 676
5599.87 661
5600.58 688
5601.29 725
5601.99 648
5602.70 682
5603.41 656
5604.11 693
5604.82 685
5605.52 673
5606.23 648
5606.94 687
5607.64 681
5608.35 667
5609.06 684
5609.76 675
5610.47 696
5611.18 629
5611.88 667
5612.59 671
5613.30 689
5614.01 667
5614.71 678
5615.42 710
5616.13 705
5616.83 716
5617.54 733
5618.25 737
5618.96 702
5619.66 733
5620.37 693
5621.08 716
5621.79 748
5622.49 716
5623.20 733
5623.91 778
5624.62 726
5625.32 725
5626.03 717
5626.74 719
5627.45 745
5628.16 804
5628.86 831
5629.57 803
5630.28 812
5630.99 859
5631.70 769
5632.40 785
5633.11 848
5633.82 873
5634.53 846
5635.24 955
5635.95 995
5636.65 958
5637.36 988
5638.07 925
5638.78 926
5639.49 1015
5640.20 1022
5640.91 1137
5641.61 1061
5642.32 958
5643.03 918
5643.74 922
5644.45 905
5645.16 855
5645.87 829
5646.58 798
5647.29 716
5648.00 769
5648.70 775
5649.41 832
5650.12 771
5650.83 756
5651.54 813
5652.25 857
5652.96 794
5653.67 864
5654.38 843
5655.09 838
5655.80 822
5656.51 789
5657.22 875
5657.93 953
5658.64 1040
5659.35 965
5660.06 932
5660.77 1012
5661.48 976
5662.19 938
5662.90 978
5663.61 1025
5664.32 875
5665.03 880
5665.74 866
5666.45 838
5667.16 839
5667.87 805
5668.58 795
5669.29 898
5670.00 946
5670.71 1003
5671.42 986
5672.13 984
5672.84 979
5673.56 1007
5674.27 963
5674.98 951
5675.69 859
5676.40 824
5677.11 754
5677.82 754
5678.53 804
5679.24 797
5679.95 767
5680.67 821
5681.38 792
5682.09 806
5682.80 813
5683.51 773
5684.22 775
5684.93 766
5685.65 725
5686.36 771
5687.07 740
5687.78 721
5688.49 690
5689.20 722
5689.92 728
5690.63 717
5691.34 718
5692.05 709
5692.76 761
5693.47 755
5694.19 707
5694.90 665
5695.61 637
5696.32 668
5697.04 672
5697.75 666
5698.46 657
5699.17 617
5699.89 656
5700.60 690
5701.31 680
5702.02 658
5702.74 701
5703.45 655
5704.16 652
5704.87 654
5705.59 675
5706.30 691
5707.01 689
5707.72 725
5708.44 713
5709.15 640
5709.86 669
5710.58 684
5711.29 628
5712.00 567
5712.72 599
5713.43 642
5714.14 646
5714.86 607
5715.57 606
5716.28 626
5717.00 622
5717.71 607
5718.42 622
5719.14 617
5719.85 657
5720.56 624
5721.28 653
5721.99 607
5722.71 606
5723.42 675
5724.13 690
5724.85 676
5725.56 611
5726.28 629
5726.99 709
5727.70 729
5728.42 737
5729.13 701
5729.85 718
5730.56 728
5731.28 707
5731.99 661
5732.70 659
5733.42 631
5734.13 623
5734.85 619
5735.56 599
5736.28 615
5736.99 637
5737.71 605
5738.42 566
5739.14 624
5739.85 643
5740.57 594
5741.28 600
5742.00 640
5742.71 670
5743.43 623
5744.14 615
5744.86 631
5745.57 588
5746.29 543
5747.00 603
5747.72 600
5748.43 648
5749.15 604
5749.87 623
5750.58 633
5751.30 671
5752.01 655
5752.73 612
5753.44 607
5754.16 653
5754.88 611
5755.59 632
5756.31 685
5757.02 700
5757.74 793
5758.46 742
5759.17 750
5759.89 744
5760.60 768
5761.32 720
5762.04 722
5762.75 674
5763.47 673
5764.19 686
5764.90 671
5765.62 686
5766.34 730
5767.05 756
5767.77 763
5768.49 872
5769.20 921
5769.92 1040
5770.64 1144
5771.35 1194
5772.07 1172
5772.79 1046
5773.50 956
5774.22 888
5774.94 859
5775.65 804
5776.37 759
5777.09 684
5777.81 686
5778.52 643
5779.24 686
5779.96 716
5780.68 677
5781.39 689
5782.11 680
5782.83 757
5783.55 756
5784.26 698
5784.98 745
5785.70 751
5786.42 719
5787.14 676
5787.85 688
5788.57 689
5789.29 671
5790.01 708
5790.73 701
5791.44 678
5792.16 647
5792.88 644
5793.60 624
5794.32 671
5795.03 672
5795.75 679
5796.47 649
5797.19 668
5797.91 706
5798.63 736
5799.35 727
5800.06 753
5800.78 800
5801.50 840
5802.22 810
5802.94 797
5803.66 686
5804.38 656
5805.10 671
5805.82 662
5806.53 717
5807.25 670
5807.97 661
5808.69 626
5809.41 659
5810.13 686
5810.85 656
5811.57 639
5812.29 635
5813.01 600
5813.73 615
5814.45 676
5815.17 641
5815.89 613
5816.61 632
5817.33 637
5818.05 642
5818.77 681
5819.49 636
5820.20 606
5820.92 626
5821.64 622
5822.36 677
5823.09 684
5823.81 639
5824.53 653
5825.25 642
5825.97 672
5826.69 649
5827.41 592
5828.13 653
5828.85 634
5829.57 639
5830.29 600
5831.01 621
5831.73 660
5832.45 642
5833.17 647
5833.89 639
5834.61 645
5835.33 655
5836.05 674
5836.78 624
5837.50 638
5838.22 619
5838.94 630
5839.66 615
5840.38 621
5841.10 642
5841.82 642
5842.54 597
5843.27 621
5843.99 656
5844.71 614
5845.43 591
5846.15 594
5846.87 616
5847.59 623
5848.32 618
5849.04 647
5849.76 684
5850.48 653
5851.20 650
5851.93 717
5852.65 701
5853.37 665
5854.09 690
5854.81 694
5855.54 682
5856.26 639
5856.98 708
5857.70 663
5858.42 624
5859.15 654
5859.87 619
5860.59 659
5861.31 659
5862.04 596
5862.76 636
5863.48 613
5864.20 613
5864.93 599
5865.65 651
5866.37 690
5867.10 656
5867.82 650
5868.54 708
5869.26 649
5869.99 706
5870.71 682
5871.43 664
5872.16 693
5872.88 671
5873.60 661
5874.33 618
5875.05 688
5875.77 700
5876.50 704
5877.22 688
5877.94 722
5878.67 802
5879.39 759
5880.11 806
5880.84 825
5881.56 819
5882.28 755
5883.01 703
5883.73 784
5884.46 801
5885.18 839
5885.90 833
5886.63 818
5887.35 828
5888.08 833
5888.80 777
5889.52 824
5890.25 803
5890.97 784
5891.70 741
5892.42 781
5893.15 810
5893.87 796
5894.59 748
5895.32 773
5896.04 792
5896.77 815
5897.49 825
5898.22 776
5898.94 789
5899.67 788
5900.39 773
5901.12 846
5901.84 832
5902.57 831
5903.29 859
5904.02 840
5904.74 846
5905.47 846
5906.19 825
5906.92 842
5907.64 858
5908.37 857
5909.09 838
5909.82 870
5910.55 863
5911.27 889
5912.00 917
5912.72 888
5913.45 886
5914.17 885
5914.90 938
5915.63 936
5916.35 938
5917.08 915
5917.80 923
5918.53 915
5919.25 950
5919.98 907
5920.71 964
5921.43 991
5922.16 1025
5922.89 1005
5923.61 1052
5924.34 1067
5925.06 1062
5925.79 1133
5926.52 1018
5927.24 1057
5927.97 1081
5928.70 1166
5929.42 1106
5930.15 1204
5930.88 1190
5931.60 1259
5932.33 1288
5933.06 1311
5933.78 1237
5934.51 1309
5935.24 1255
5935.97 1273
5936.69 1287
5937.42 1327
5938.15 1378
5938.87 1364
5939.60 1430
5940.33 1427
5941.06 1484
5941.78 1465
5942.51 1568
5943.24 1592
5943.97 1653
5944.69 1652
5945.42 1790
5946.15 1817
5946.88 1735
5947.60 1856
5948.33 2000
5949.06 2048
5949.79 2134
5950.52 2364
5951.24 2595
5951.97 2888
5952.70 3110
5953.43 3340
5954.16 3436
5954.88 3325
5955.61 3161
5956.34 2953
5957.07 2794
5957.80 2605
5958.53 2441
5959.25 2519
5959.98 2509
5960.71 2476
5961.44 2539
5962.17 2550
5962.90 2507
5963.63 2628
5964.36 2803
5965.08 2986
5965.81 3324
5966.54 3487
5967.27 3660
5968.00 3845
5968.73 3708
5969.46 3642
5970.19 3487
5970.92 3299
5971.65 3299
5972.37 3157
5973.10 3051
5973.83 3031
5974.56 2966
5975.29 2930
5976.02 3003
5976.75 2953
5977.48 2968
5978.21 3137
5978.94 3216
5979.67 3253
5980.40 3453
5981.13 3598
5981.86 3687
5982.59 3758
5983.32 3907
5984.05 3881
5984.78 3916
5985.51 3934
5986.24 3826
5986.97 3814
5987.70 3822
5988.43 3798
5989.16 3818
5989.89 3670
5990.62 3672
5991.35 3894
5992.08 3709
5992.81 3815
5993.54 3803
5994.27 3845
5995.00 4014
5995.74 4116
5996.47 4207
5997.20 4291
5997.93 4372
5998.66 4446
5999.39 4439
6000.12 4316
6000.85 4244
6001.58 4235
6002.31 4092
6003.04 3954
6003.78 3900
6004.51 3987
6005.24 3915
6005.97 3831
6006.70 3887
6007.43 4091
6008.16 4334
6008.90 4942
6009.63 5804
6010.36 7077
6011.09 8686
6011.82 10580
6012.55 12885
6013.29 14552
6014.02 15831
6014.75 16577
6015.48 16075
6016.21 15207
6016.95 13824
6017.68 12186
6018.41 10518
6019.14 8705
6019.87 7004
6020.61 6003
6021.34 5252
6022.07 4556
6022.80 4089
6023.54 3739
6024.27 3596
6025.00 3397
6025.73 3160
6026.47 3201
6027.20 3166
6027.93 3242
6028.66 3222
6029.40 3227
6030.13 3299
6030.86 3296
6031.59 3203
6032.33 3058
6033.06 2845
6033.79 2575
6034.53 2469
6035.26 2371
6035.99 2300
6036.73 2305
6037.46 2381
6038.19 2508
6038.93 2433
6039.66 2441
6040.39 2449
6041.13 2507
6041.86 2516
6042.59 2534
6043.33 2576
6044.06 2688
6044.79 2639
6045.53 2750
6046.26 2711
6047.00 2777
6047.73 2786
6048.46 2906
6049.20 2979
6049.93 3034
6050.67 3384
6051.40 3760
6052.13 3978
6052.87 4128
6053.60 4362
6054.34 4212
6055.07 4013
6055.81 3757
6056.54 3580
6057.27 3272
6058.01 3102
6058.74 3017
6059.48 2906
6060.21 2879
6060.95 2783
6061.68 2697
6062.42 2776
6063.15 2680
6063.89 2579
6064.62 2585
6065.36 2549
6066.09 2530
6066.83 2451
6067.56 2501
6068.30 2486
6069.03 2361
6069.77 2339
6070.50 2233
6071.24 2214
6071.97 2189
6072.71 2168
6073.44 2187
6074.18 2118
6074.91 2087
6075.65 2163
6076.39 2062
6077.12 2095
6077.86 2049
6078.59 2038
6079.33 1995
6080.06 1986
6080.80 1923
6081.54 1890
6082.27 1927
6083.01 1858
6083.74 1788
6084.48 1811
6085.22 1800
6085.95 1719
6086.69 1780
6087.42 1821
6088.16 1760
6088.90 1806
6089.63 1960
6090.37 1917
6091.11 1915
6091.84 1861
6092.58 1917
6093.32 1840
6094.05 1815
6094.79 1808
6095.53 1860
6096.26 1789
6097.00 1677
6097.74 1693
6098.47 1669
6099.21 1687
6099.95 1712
6100.69 1754
6101.42 1671
6102.16 1651
6102.90 1576
6103.63 1600
6104.37 1686
6105.11 1551
6105.85 1594
6106.58 1665
6107.32 1660
6108.06 1647
6108.80 1635
6109.53 1558
6110.27 1613
6111.01 1715
6111.75 1721
6112.49 1658
6113.22 1748
6113.96 1779
6114.70 1799
6115.44 1763
6116.17 1773
6116.91 1808
6117.65 1836
6118.39 1820
6119.13 1744
6119.87 1746
6120.60 1749
6121.34 1762
6122.08 1806
6122.82 1854
6123.56 1845
6124.30 1899
6125.03 1895
6125.77 1877
6126.51 1905
6127.25 1938
6127.99 1920
6128.73 1838
6129.47 1868
6130.21 1832
6130.94 1893
6131.68 1862
6132.42 1831
6133.16 1830
6133.90 1915
6134.64 1914
6135.38 1914
6136.12 1950
6136.86 2034
6137.60 2175
6138.34 2301
6139.08 2297
6139.81 2322
6140.55 2334
6141.29 2433
6142.03 2435
6142.77 2446
6143.51 2452
6144.25 2406
6144.99 2389
6145.73 2354
6146.47 2305
6147.21 2341
6147.95 2371
6148.69 2362
6149.43 2305
6150.17 2367
6150.91 2410
6151.65 2415
6152.39 2437
6153.13 2528
6153.87 2473
6154.61 2461
6155.35 2499
6156.09 2524
6156.83 2610
6157.58 2684
6158.32 2585
6159.06 2679
6159.80 2705
6160.54 2769
6161.28 2779
6162.02 2949
6162.76 3011
6163.50 3139
6164.24 3433
6164.98 3663
6165.72 3971
6166.46 4120
6167.21 4248
6167.95 4247
6168.69 4231
6169.43 4224
6170.17 4194
6170.91 4062
6171.65 3925
6172.39 3771
6173.14 3811
6173.88 3757
6174.62 3596
6175.36 3633
6176.10 3659
6176.84 3692
6177.59 3869
6178.33 4145
6179.07 4622
6179.81 5221
6180.55 6017
6181.30 7101
6182.04 8059
6182.78 8971
6183.52 9615
6184.26 9694
6185.01 9397
6185.75 8902
6186.49 8095
6187.23 7415
6187.97 6461
6188.72 5830
6189.46 5336
6190.20 5049
6190.94 4915
6191.69 4721
6192.43 4699
6193.17 4594
6193.92 4554
6194.66 4520
6195.40 4529
6196.14 4487
6196.89 4478
6197.63 4414
6198.37 4389
6199.12 4380
6199.86 4234
6200.60 4192
6201.34 4274
6202.09 4374
6202.83 4476
6203.57 4895
6204.32 5546
6205.06 6760
6205.80 8597
6206.55 10877
6207.29 14082
6208.03 17216
6208.78 20168
6209.52 22197
6210.27 22991
6211.01 22437
6211.75 20849
6212.50 18299
6213.24 15589
6213.98 12933
6214.73 10486
6215.47 8659
6216.22 7017
6216.96 5983
6217.71 5000
6218.45 4397
6219.19 3981
6219.94 3768
6220.68 3548
6221.43 3543
6222.17 3528
6222.92 3369
6223.66 3249
6224.40 3167
6225.15 3152
6225.89 3045
6226.64 2859
6227.38 2663
6228.13 2509
6228.87 2325
6229.62 2196
6230.36 2118
6231.11 2065
6231.85 2098
6232.60 2033
6233.34 2064
6234.09 2212
6234.83 2236
6235.58 2329
6236.32 2339
6237.07 2399
6237.81 2458
6238.56 2602
6239.30 2788
6240.05 2906
6240.80 2994
6241.54 2947
6242.29 2924
6243.03 2702
6243.78 2726
6244.52 2872
6245.27 2893
6246.02 3039
6246.76 3077
6247.51 3251
6248.25 3317
6249.00 3275
6249.75 3248
6250.49 3054
6251.24 2995
6251.98 2812
6252.73 2750
6253.48 2670
6254.22 2626
6254.97 2527
6255.72 2433
6256.46 2404
6257.21 2449
6257.95 2403
6258.70 2337
6259.45 2261
6260.19 2250
6260.94 2320
6261.69 2239
6262.43 2236
6263.18 2237
6263.93 2181
6264.68 2154
6265.42 2094
6266.17 2125
6266.92 2123
6267.66 2117
6268.41 2144
6269.16 2170
6269.91 2152
6270.65 2141
6271.40 2201
6272.15 2140
6272.89 2032
6273.64 2026
6274.39 2063
6275.14 2030
6275.88 2046
6276.63 2041
6277.38 2025
6278.13 2036
6278.88 1982
6279.62 1948
6280.37 1934
6281.12 1957
6281.87 1858
6282.62 1855
6283.36 1786
6284.11 1781
6284.86 1765
6285.61 1734
6286.36 1734
6287.10 1750
6287.85 1705
6288.60 1673
6289.35 1598
6290.10 1570
6290.85 1525
6291.59 1614
6292.34 1533
6293.09 1535
6293.84 1507
6294.59 1497
6295.34 1543
6296.09 1501
6296.84 1442
6297.58 1420
6298.33 1440
6299.08 1445
6299.83 1432
6300.58 1382
6301.33 1360
6302.08 1351
6302.83 1319
6303.58 1368
6304.33 1361
6305.08 1357
6305.83 1352
6306.58 1314
6307.32 1364
6308.07 1389
6308.82 1427
6309.57 1457
6310.32 1536
6311.07 1533
6311.82 1580
6312.57 1513
6313.32 1503
6314.07 1511
6314.82 1517
6315.57 1523
6316.32 1545
6317.07 1527
6317.82 1453
6318.57 1463
6319.32 1391
6320.07 1362
6320.82 1280
6321.57 1263
6322.32 1320
6323.07 1226
6323.82 1298
6324.58 1270
6325.33 1264
6326.08 1252
6326.83 1295
6327.58 1298
6328.33 1286
6329.08 1335
6329.83 1366
6330.58 1314
6331.33 1298
6332.08 1258
6332.83 1284
6333.58 1270
6334.34 1319
6335.09 1298
6335.84 1259
6336.59 1201
6337.34 1241
6338.09 1227
6338.84 1200
6339.59 1298
6340.35 1303
6341.10 1279
6341.85 1306
6342.60 1271
6343.35 1291
6344.10 1280
6344.86 1198
6345.61 1191
6346.36 1252
6347.11 1261
6347.86 1251
6348.62 1290
6349.37 1278
6350.12 1351
6350.87 1406
6351.62 1467
6352.38 1520
6353.13 1637
6353.88 1613
6354.63 1700
6355.38 1656
6356.14 1650
6356.89 1559
6357.64 1510
6358.39 1465
6359.15 1456
6359.90 1351
6360.65 1356
6361.40 1282
6362.16 1228
6362.91 1269
6363.66 1314
6364.42 1335
6365.17 1298
6365.92 1379
6366.67 1499
6367.43 1647
6368.18 1730
6368.93 1676
6369.69 1602
6370.44 1683
6371.19 1617
6371.95 1430
6372.70 1329
6373.45 1344
6374.21 1294
6374.96 1262
6375.71 1281
6376.47 1276
6377.22 1302
6377.98 1266
6378.73 1310
6379.48 1351
6380.24 1381
6380.99 1429
6381.74 1409
6382.50 1341
6383.25 1394
6384.01 1362
6384.76 1341
6385.51 1364
6386.27 1325
6387.02 1327
6387.78 1365
6388.53 1257
6389.29 1179
6390.04 1127
6390.79 1193
6391.55 1272
6392.30 1223
6393.06 1185
6393.81 1184
6394.57 1132
6395.32 1133
6396.08 1121
6396.83 1180
6397.59 1137
6398.34 1127
6399.10 1135
6399.85 1119
6400.61 1116
6401.36 1041
6402.12 1061
6402.87 1192
6403.63 1116
6404.38 1080
6405.14 1085
6405.89 1119
6406.65 1094
6407.40 1104
6408.16 1201
6408.91 1278
6409.67 1271
6410.43 1269
6411.18 1207
6411.94 1152
6412.69 1126
6413.45 1118
6414.20 1188
6414.96 1223
6415.72 1235
6416.47 1312
6417.23 1277
6417.98 1323
6418.74 1267
6419.50 1207
6420.25 1229
6421.01 1182
6421.77 1122
6422.52 1151
6423.28 1154
6424.03 1099
6424.79 1157
6425.55 1113
6426.30 1107
6427.06 1098
6427.82 1131
6428.57 1150
6429.33 1070
6430.09 1068
6430.84 1082
6431.60 1155
6432.36 1099
6433.11 1092
6433.87 1096
6434.63 1150
6435.39 1194
6436.14 1182
6436.90 1160
6437.66 1159
6438.41 1158
6439.17 1143
6439.93 1181
6440.69 1229
6441.44 1244
6442.20 1295
6442.96 1240
6443.72 1231
6444.47 1217
6445.23 1222
6445.99 1177
6446.75 1257
6447.50 1246
6448.26 1230
6449.02 1235
6449.78 1325
6450.54 1279
6451.29 1287
6452.05 1233
6452.81 1270
6453.57 1311
6454.33 1269
6455.08 1276
6455.84 1296
6456.60 1317
6457.36 1302
6458.12 1314
6458.88 1287
6459.64 1300
6460.39 1358
6461.15 1354
6461.91 1347
6462.67 1417
6463.43 1491
6464.19 1570
6464.95 1615
6465.70 1595
6466.46 1635
6467.22 1657
6467.98 1648
6468.74 1617
6469.50 1646
6470.26 1638
6471.02 1628
6471.78 1657
6472.54 1711
6473.30 1629
6474.05 1651
6474.81 1751
6475.57 1746
6476.33 1764
6477.09 1776
6477.85 1751
6478.61 1786
6479.37 1855
6480.13 1890
6480.89 1935
6481.65 1990
6482.41 1965
6483.17 1988
6483.93 1987
6484.69 2037
6485.45 2044
6486.21 2079
6486.97 2130
6487.73 2133
6488.49 2189
6489.25 2222
6490.01 2290
6490.77 2431
6491.53 2465
6492.29 2524
6493.05 2646
6493.81 2735
6494.57 2736
6495.33 2699
6496.10 2740
6496.86 2736
6497.62 2680
6498.38 2613
6499.14 2609
6499.90 2635
6500.66 2612
6501.42 2644
6502.18 2750
6502.94 2874
6503.70 3104
6504.47 3570
6505.23 4377
6505.99 5660
6506.75 7289
6507.51 9064
6508.27 10390
6509.03 11273
6509.79 11390
6510.56 10815
6511.32 10033
6512.08 8975
6512.84 7672
6513.60 6513
6514.36 5427
6515.13 4797
6515.89 4274
6516.65 3762
6517.41 3526
6518.17 3384
6518.94 3302
6519.70 3225
6520.46 3256
6521.22 3247
6521.98 3352
6522.75 3454
6523.51 3571
6524.27 3791
6525.03 3974
6525.79 4309
6526.56 4569
6527.32 4907
6528.08 5149
6528.84 5176
6529.61 5091
6530.37 5012
6531.13 4785
6531.90 4833
6532.66 4879
6533.42 5577
6534.18 6665
6534.95 8023
6535.71 9345
6536.47 10395
6537.24 10832
6538.00 10827
6538.76 10063
6539.53 9148
6540.29 7958
6541.05 6792
6541.82 5721
6542.58 4830
6543.34 4189
6544.11 3723
6544.87 3460
6545.63 3348
6546.40 3401
6547.16 3257
6547.92 3137
6548.69 3035
6549.45 2959
6550.21 2826
6550.98 2781
6551.74 2742
6552.51 2694
6553.27 2627
6554.03 2469
6554.80 2490
6555.56 2480
6556.33 2390
6557.09 2449
6557.85 2339
6558.62 2276
6559.38 2389
6560.15 2397
6560.91 2522
6561.68 2628
6562.44 2704
6563.21 2783
6563.97 2745
6564.74 2797
6565.50 2792
6566.26 2737
6567.03 2805
6567.79 2801
6568.56 2766
6569.32 2774
6570.09 2765
6570.85 2838
6571.62 2761
6572.38 2853
6573.15 3085
6573.91 3125
6574.68 3146
6575.44 3258
6576.21 3202
6576.98 3306
6577.74 3244
6578.51 3171
6579.27 3127
6580.04 3094
6580.80 3028
6581.57 3035
6582.33 3130
6583.10 3207
6583.87 3141
6584.63 3162
6585.40 3211
6586.16 3096
6586.93 3046
6587.70 3124
6588.46 3036
6589.23 3066
6589.99 3041
6590.76 3228
6591.53 3414
6592.29 3663
6593.06 4055
6593.82 4365
6594.59 4662
6595.36 4836
6596.12 4892
6596.89 4834
6597.66 4600
6598.42 4360
6599.19 3967
6599.96 3600
6600.72 3459
6601.49 3250
6602.26 3060
6603.02 2863
6603.79 2735
6604.56 2692
6605.33 2613
6606.09 2602
6606.86 2555
6607.63 2590
6608.39 2641
6609.16 2691
6609.93 2632
6610.70 2581
6611.46 2638
6612.23 2648
6613.00 2618
6613.77 2606
6614.53 2593
6615.30 2611
6616.07 2517
6616.84 2553
6617.60 2593
6618.37 2693
6619.14 2785
6619.91 2894
6620.68 2985
6621.44 3160
6622.21 3325
6622.98 3459
6623.75 3606
6624.52 3589
6625.28 3619
6626.05 3439
6626.82 3316
6627.59 3082
6628.36 2936
6629.13 2788
6629.89 2793
6630.66 2779
6631.43 2750
6632.20 2912
6632.97 3109
6633.74 3355
6634.51 3535
6635.27 3537
6636.04 3787
6636.81 3810
6637.58 3710
6638.35 3867
6639.12 3997
6639.89 4126
6640.66 4196
6641.43 4436
6642.19 4430
6642.96 4419
6643.73 4233
6644.50 3994
6645.27 3734
6646.04 3489
6646.81 3221
6647.58 2943
6648.35 2754
6649.12 2606
6649.89 2415
6650.66 2394
6651.43 2375
6652.20 2330
6652.97 2224
6653.74 2161
6654.51 2226
6655.28 2255
6656.05 2325
6656.82 2239
6657.59 2198
6658.36 2215
6659.13 2250
6659.90 2203
6660.67 2185
6661.44 2138
6662.21 2104
6662.98 2108
6663.75 2167
6664.52 2103
6665.29 2158
6666.06 2251
6666.83 2165
6667.60 2203
6668.37 2319
6669.14 2369
6669.91 2434
6670.68 2450
6671.46 2514
6672.23 2511
6673.00 2450
6673.77 2470
6674.54 2393
6675.31 2410
6676.08 2420
6676.85 2431
6677.62 2491
6678.40 2368
6679.17 2501
6679.94 2613
6680.71 2698
6681.48 2683
6682.25 2787
6683.02 2897
6683.80 3063
6684.57 3232
6685.34 3448
6686.11 3461
6686.88 3498
6687.65 3420
6688.43 3093
6689.20 2847
6689.97 2641
6690.74 2414
6691.51 2296
6692.29 2227
6693.06 2192
6693.83 2175
6694.60 2083
6695.37 1994
6696.15 1981
6696.92 1987
6697.69 2025
6698.46 2047
6699.24 1974
6700.01 1950
6700.78 1951
6701.55 1919
6702.33 1920
6703.10 1878
6703.87 1850
6704.64 1823
6705.42 1871
6706.19 1849
6706.96 1844
6707.74 1796
6708.51 1785
6709.28 1750
6710.06 1732
6710.83 1733
6711.60 1653
6712.37 1747
6713.15 1675
6713.92 1572
6714.69 1591
6715.47 1617
6716.24 1642
6717.01 1570
6717.79 1591
6718.56 1636
6719.34 1668
6720.11 1574
6720.88 1621
6721.66 1606
6722.43 1595
6723.20 1572
6723.98 1559
6724.75 1583
6725.53 1612
6726.30 1602
6727.07 1566
6727.85 1583
6728.62 1590
6729.40 1620
6730.17 1601
6730.95 1651
6731.72 1607
6732.49 1645
6733.27 1686
6734.04 1666
6734.82 1686
6735.59 1669
6736.37 1685
6737.14 1728
6737.92 1797
6738.69 1827
6739.47 1766
6740.24 1750
6741.01 1723
6741.79 1775
6742.56 1775
6743.34 1720
6744.11 1842
6744.89 1786
6745.67 1799
6746.44 1883
6747.22 1862
6747.99 1887
6748.77 1997
6749.54 2100
6750.32 2260
6751.09 2289
6751.87 2456
6752.64 2614
6753.42 2804
6754.19 2702
6754.97 2679
6755.75 2665
6756.52 2472
6757.30 2355
6758.07 2200
6758.85 2167
6759.63 2074
6760.40 2160
6761.18 2217
6761.95 2147
6762.73 2100
6763.51 2053
6764.28 2045
6765.06 1851
6765.83 1896
6766.61 1999
6767.39 1981
6768.16 2059
6768.94 1995
6769.72 1990
6770.49 1946
6771.27 1824
6772.05 1842
6772.82 1773
6773.60 1743
6774.38 1749
6775.15 1721
6775.93 1737
6776.71 1693
6777.48 1653
6778.26 1690
6779.04 1722
6779.82 1699
6780.59 1657
6781.37 1623
6782.15 1674
6782.92 1658
6783.70 1660
6784.48 1645
6785.26 1668
6786.03 1563
6786.81 1548
6787.59 1592
6788.37 1508
6789.14 1472
6789.92 1512
6790.70 1470
6791.48 1450
6792.25 1455
6793.03 1380
6793.81 1347
6794.59 1390
6795.37 1453
6796.14 1382
6796.92 1377
6797.70 1387
6798.48 1412
6799.26 1358
6800.04 1401
6800.81 1401
6801.59 1414
6802.37 1445
6803.15 1438
6803.93 1438
6804.71 1426
6805.48 1503
6806.26 1559
6807.04 1454
6807.82 1444
6808.60 1462
6809.38 1437
6810.16 1404
6810.94 1446
6811.71 1474
6812.49 1406
6813.27 1423
6814.05 1406
6814.83 1449
6815.61 1506
6816.39 1438
6817.17 1403
6817.95 1366
6818.73 1407
6819.51 1419
6820.29 1414
6821.07 1373
6821.84 1461
6822.62 1455
6823.40 1470
6824.18 1391
6824.96 1439
6825.74 1407
6826.52 1433
6827.30 1336
6828.08 1356
6828.86 1383
6829.64 1422
6830.42 1374
6831.20 1334
6831.98 1392
6832.76 1414
6833.54 1408
6834.32 1506
6835.10 1666
6835.88 1819
6836.66 2152
6837.44 2482
6838.22 2807
6839.01 3043
6839.79 3090
6840.57 3096
6841.35 2995
6842.13 2757
6842.91 2489
6843.69 2251
6844.47 2074
6845.25 1947
6846.03 1892
6846.81 1852
6847.59 1935
6848.37 2170
6849.16 2563
6849.94 2767
6850.72 3005
6851.50 3181
6852.28 3123
6853.06 3059
6853.84 2887
6854.62 2599
6855.41 2309
6856.19 2175
6856.97 1985
6857.75 1861
6858.53 1808
6859.31 1781
6860.10 1727
6860.88 1602
6861.66 1650
6862.44 1652
6863.22 1711
6864.00 1650
6864.79 1676
6865.57 1642
6866.35 1685
6867.13 1701
6867.91 1800
6868.70 1806
6869.48 1848
6870.26 1752
6871.04 1733
6871.83 1811
6872.61 1803
6873.39 1818
6874.17 1873
6874.96 1982
6875.74 2065
6876.52 2168
6877.30 2112
6878.09 2196
6878.87 2438
6879.65 2568
6880.43 2922
6881.22 3162
6882.00 3489
6882.78 3631
6883.57 3697
6884.35 3562
6885.13 3508
6885.92 3484
6886.70 3701
6887.48 3908
6888.27 4076
6889.05 4417
6889.83 4284
6890.62 4301
6891.40 4117
6892.18 3582
6892.97 3224
6893.75 2982
6894.53 2686
6895.32 2528
6896.10 2433
6896.88 2397
6897.67 2411
6898.45 2273
6899.24 2216
6900.02 2234
6900.80 2263
6901.59 2217
6902.37 2232
6903.16 2271
6903.94 2168
6904.73 2125
6905.51 2151
6906.29 2178
6907.08 2119
6907.86 2016
6908.65 2019
6909.43 2025
6910.22 1935
6911.00 1952
6911.79 1888
6912.57 1839
6913.35 1847
6914.14 1788
6914.92 1779
6915.71 1843
6916.49 1817
6917.28 1834
6918.06 1784
6918.85 1797
6919.63 1801
6920.42 1798
6921.20 1839
6921.99 1802
6922.78 1728
6923.56 1760
6924.35 1830
6925.13 1881
6925.92 1949
6926.70 1914
6927.49 1934
6928.27 2073
6929.06 2009
6929.84 1970
6930.63 1942
6931.42 1919
6932.20 1978
6932.99 1959
6933.77 1926
6934.56 2015
6935.35 2010
6936.13 1968
6936.92 2054
6937.70 2217
6938.49 2208
6939.28 2330
6940.06 2558
6940.85 2654
6941.63 2896
6942.42 3015
6943.21 3151
6943.99 3266
6944.78 3344
6945.57 3344
6946.35 3411
6947.14 3519
6947.93 3753
6948.71 3805
6949.50 3890
6950.29 3777
6951.07 3686
6951.86 3436
6952.65 3190
6953.44 2971
6954.22 2875
6955.01 2817
6955.80 2740
6956.58 2725
6957.37 2732
6958.16 2743
6958.95 2628
6959.73 2689
6960.52 2763
6961.31 2785
6962.09 2818
6962.88 2831
6963.67 2909
6964.46 2991
6965.25 3123
6966.03 3209
6966.82 3339
6967.61 3578
6968.40 3756
6969.18 3906
6969.97 4111
6970.76 4186
6971.55 4118
6972.34 4060
6973.12 3963
6973.91 3968
6974.70 3887
6975.49 3857
6976.28 3817
6977.07 3994
6977.85 3974
6978.64 4144
6979.43 4417
6980.22 4821
6981.01 5482
6981.80 6450
6982.59 8233
6983.37 10648
6984.16 13532
6984.95 16265
6985.74 18270
6986.53 19596
6987.32 19369
6988.11 18308
6988.90 16574
6989.69 14160
6990.47 11831
6991.26 9812
6992.05 7990
6992.84 6429
6993.63 5280
6994.42 4390
6995.21 3771
6996.00 3396
6996.79 3094
6997.58 2869
6998.37 2762
6999.16 2649
6999.95 2606
7000.74 2593
7001.53 2607
7002.32 2549
7003.11 2495
7003.90 2368
7004.69 2221
7005.48 2082
7006.27 1991
7007.06 1949
7007.85 1897
7008.64 1849
7009.43 1850
7010.22 1896
7011.01 1973
7011.80 2056
7012.59 2189
7013.38 2337
7014.17 2366
7014.96 2342
7015.75 2369
7016.54 2370
7017.33 2288
7018.12 2140
7018.91 2176
7019.70 2213
7020.49 2297
7021.28 2351
7022.07 2528
7022.87 2655
7023.66 2776
7024.45 2849
7025.24 2859
7026.03 2788
7026.82 2789
7027.61 2764
7028.40 2583
7029.19 2567
7029.99 2419
7030.78 2323
7031.57 2245
7032.36 2176
7033.15 2178
7033.94 2202
7034.74 2210
7035.53 2226
7036.32 2374
7037.11 2536
7037.90 2452
7038.69 2501
7039.49 2411
7040.28 2377
7041.07 2371
7041.86 2456
7042.65 2369
7043.45 2365
7044.24 2424
7045.03 2378
7045.82 2314
7046.61 2340
7047.41 2409
7048.20 2618
7048.99 2685
7049.78 2833
7050.58 2953
7051.37 2983
7052.16 2950
7052.95 2863
7053.75 2575
7054.54 2468
7055.33 2384
7056.13 2377
7056.92 2272
7057.71 2317
7058.50 2358
7059.30 2448
7060.09 2353
7060.88 2328
7061.68 2304
7062.47 2269
7063.26 2212
7064.06 2100
7064.85 2050
7065.64 1993
7066.44 2018
7067.23 1946
7068.02 1861
7068.82 1886
7069.61 1868
7070.40 1808
7071.20 1734
7071.99 1724
7072.78 1647
7073.58 1705
7074.37 1661
7075.17 1612
7075.96 1632
7076.75 1600
7077.55 1586
7078.34 1622
7079.14 1623
7079.93 1708
7080.72 1596
7081.52 1577
7082.31 1523
7083.11 1522
7083.90 1536
7084.70 1487
7085.49 1536
7086.28 1591
7087.08 1605
7087.87 1597
7088.67 1575
7089.46 1532
7090.26 1563
7091.05 1509
7091.85 1493
7092.64 1415
7093.44 1414
7094.23 1450
7095.03 1427
7095.82 1404
7096.62 1388
7097.41 1333
7098.21 1303
7099.00 1257
7099.80 1279
7100.59 1338
7101.39 1284
7102.18 1320
7102.98 1276
7103.77 1249
7104.57 1288
7105.37 1290
7106.16 1224
7106.96 1107
7107.75 1168
7108.55 1209
7109.34 1169
7110.14 1133
7110.94 1108
7111.73 1125
7112.53 1194
7113.32 1164
7114.12 1139
7114.92 1122
7115.71 1180
7116.51 1148
7117.30 1233
7118.10 1252
7118.90 1188
7119.69 1203
7120.49 1220
7121.29 1174
7122.08 1168
7122.88 1229
7123.68 1199
7124.47 1124
7125.27 1183
7126.07 1202
7126.86 1197
7127.66 1215
7128.46 1194
7129.25 1275
7130.05 1309
7130.85 1344
7131.64 1291
7132.44 1268
7133.24 1244
7134.04 1222
7134.83 1199
7135.63 1168
7136.43 1136
7137.23 1125
7138.02 1145
7138.82 1082
7139.62 1078
7140.42 1035
7141.21 1067
7142.01 1008
7142.81 1066
7143.61 1067
7144.40 1048
7145.20 1046
7146.00 1051
7146.80 1007
7147.59 988
7148.39 1000
7149.19 988
7149.99 979
7150.79 943
7151.59 971
7152.38 989
7153.18 1002
7153.98 1035
7154.78 984
7155.58 1013
7156.38 1073
7157.17 1060
7157.97 1072
7158.77 1047
7159.57 1065
7160.37 1071
7161.17 970
7161.97 935
7162.76 1009
7163.56 998
7164.36 987
7165.16 1002
7165.96 973
7166.76 1009
7167.56 976
7168.36 960
7169.16 927
7169.96 908
7170.75 956
7171.55 928
7172.35 872
7173.15 890
7173.95 913
7174.75 906
7175.55 878
7176.35 849
7177.15 865
7177.95 835
7178.75 861
7179.55 853
7180.35 866
7181.15 847
7181.95 880
7182.75 910
7183.55 878
7184.35 900
7185.15 879
7185.95 867
7186.75 842
7187.55 861
7188.35 860
7189.15 835
7189.95 833
7190.75 847
7191.55 870
7192.35 797
7193.15 852
7193.95 823
7194.75 863
7195.55 873
7196.35 813
7197.15 834
7197.95 836
7198.76 844
7199.56 873
7200.36 828
7201.16 883
7201.96 836
7202.76 831
7203.56 865
7204.36 824
7205.16 783
7205.96 796
7206.77 826
7207.57 829
7208.37 831
7209.17 849
7209.97 900
7210.77 894
7211.57 821
7212.38 864
7213.18 897
7213.98 927
7214.78 944
7215.58 898
7216.38 847
7217.19 870
7217.99 887
7218.79 854
7219.59 947
7220.39 929
7221.20 930
7222.00 963
7222.80 900
7223.60 899
7224.40 862
7225.21 915
7226.01 862
7226.81 849
7227.61 819
7228.42 864
7229.22 864
7230.02 887
7230.82 905
7231.63 906
7232.43 919
7233.23 950
7234.03 1015
7234.84 1080
7235.64 1049
7236.44 1162
7237.25 1266
7238.05 1252
7238.85 1225
7239.65 1202
7240.46 1119
7241.26 1057
7242.06 1023
7242.87 951
7243.67 936
7244.47 920
7245.28 906
7246.08 920
7246.88 885
7247.69 863
7248.49 907
7249.30 850
7250.10 859
7250.90 863
7251.71 903
7252.51 897
7253.31 932
7254.12 899
7254.92 967
7255.73 1012
7256.53 1021
7257.33 974
7258.14 945
7258.94 888
7259.75 885
7260.55 913
7261.35 828
7262.16 837
7262.96 879
7263.77 907
7264.57 899
7265.38 937
7266.18 940
7266.99 882
7267.79 883
7268.59 931
7269.40 948
7270.20 941
7271.01 929
7271.81 961
7272.62 953
7273.42 945
7274.23 994
7275.03 975
7275.84 992
7276.64 943
7277.45 929
7278.25 1022
7279.06 1049
7279.86 1074
7280.67 1130
7281.48 1254
7282.28 1429
7283.09 1585
7283.89 1813
7284.70 2020
7285.50 1967
7286.31 1948
7287.11 1818
7287.92 1735
7288.73 1608
7289.53 1468
7290.34 1278
7291.14 1231
7291.95 1091
7292.76 1050
7293.56 1078
7294.37 1035
7295.17 1026
7295.98 981
7296.79 1048
7297.59 1107
7298.40 1060
7299.21 1111
7300.01 1068
7300.82 1065
7301.62 1037
7302.43 1037
7303.24 1053
7304.04 1088
7304.85 1084
7305.66 1054
7306.46 1111
7307.27 1155
7308.08 1162
7308.89 1226
7309.69 1306
7310.50 1291
7311.31 1324
7312.11 1265
7312.92 1323
7313.73 1390
7314.53 1362
7315.34 1479
7316.15 1640
7316.96 1857
7317.76 2058
7318.57 2446
7319.38 2717
7320.19 2707
7320.99 2745
7321.80 2511
7322.61 2257
7323.42 2027
7324.22 1827
7325.03 1681
7325.84 1612
7326.65 1512
7327.46 1415
7328.26 1318
7329.07 1293
7329.88 1224
7330.69 1182
7331.50 1163
7332.30 1184
7333.11 1201
7333.92 1275
7334.73 1221
7335.54 1196
7336.35 1250
7337.15 1241
7337.96 1224
7338.77 1241
7339.58 1254
7340.39 1247
7341.20 1197
7342.01 1165
7342.82 1129
7343.62 1121
7344.43 1116
7345.24 1092
7346.05 1075
7346.86 1038
7347.67 1057
7348.48 1023
7349.29 1045
7350.10 1037
7350.91 965
7351.71 977
7352.52 989
7353.33 998
7354.14 1021
7354.95 1007
7355.76 1027
7356.57 1035
7357.38 1036
7358.19 1119
7359.00 1202
7359.81 1198
7360.62 1240
7361.43 1239
7362.24 1234
7363.05 1234
7363.86 1176
7364.67 1167
7365.48 1140
7366.29 1090
7367.10 1043
7367.91 985
7368.72 985
7369.53 1002
7370.34 1000
7371.15 1028
7371.96 1021
7372.77 969
7373.58 871
7374.39 949
7375.20 885
7376.01 920
7376.82 937
7377.63 1013
7378.45 1029
7379.26 1078
7380.07 1172
7380.88 1222
7381.69 1249
7382.50 1232
7383.31 1309
7384.12 1208
7384.93 1122
7385.74 1073
7386.56 1033
7387.37 971
7388.18 950
7388.99 953
7389.80 882
7390.61 866
7391.42 893
7392.24 884
7393.05 863
7393.86 850
7394.67 850
7395.48 884
7396.29 809
7397.10 827
7397.92 848
7398.73 861
7399.54 842
7400.35 864
7401.16 859
7401.98 859
7402.79 908
7403.60 857
7404.41 842
7405.23 832
7406.04 846
7406.85 830
7407.66 783
7408.47 756
7409.29 784
7410.10 766
7410.91 765
7411.72 792
7412.54 766
7413.35 788
7414.16 773
7414.98 765
7415.79 761
7416.60 717
7417.41 731
7418.23 740
7419.04 711
7419.85 727
7420.67 695
7421.48 713
7422.29 705
7423.11 735
7423.92 732
7424.73 724
7425.54 694
7426.36 673
7427.17 705
7427.99 734
7428.80 778
7429.61 741
7430.43 745
7431.24 752
7432.05 737
7432.87 721
7433.68 761
7434.49 750
7435.31 715
7436.12 715
7436.94 744
7437.75 785
7438.56 790
7439.38 751
7440.19 731
7441.01 791
7441.82 767
7442.64 739
7443.45 701
7444.26 697
7445.08 706
7445.89 690
7446.71 703
7447.52 718
7448.34 688
7449.15 696
7449.97 758
7450.78 720
7451.59 729
7452.41 668
7453.22 654
7454.04 676
7454.85 704
7455.67 681
7456.48 668
7457.30 683
7458.11 707
7458.93 699
7459.74 670
7460.56 663
7461.38 676
7462.19 656
7463.01 667
7463.82 663
7464.64 638
7465.45 648
7466.27 686
7467.08 723
7467.90 695
7468.72 688
7469.53 680
7470.35 714
7471.16 688
7471.98 779
7472.79 762
7473.61 744
7474.43 761
7475.24 751
7476.06 738
7476.87 710
7477.69 656
7478.51 696
7479.32 752
7480.14 707
7480.96 683
7481.77 713
7482.59 698
7483.41 686
7484.22 718
7485.04 702
7485.85 697
7486.67 686
7487.49 681
7488.31 704
7489.12 697
7489.94 681
7490.76 664
7491.57 679
7492.39 679
7493.21 676
7494.02 664
7494.84 658
7495.66 700
7496.48 691
7497.29 669
7498.11 708
7498.93 756
7499.74 720
7500.56 706
7501.38 691
7502.20 688
7503.01 749
7503.83 708
7504.65 699
7505.47 691
7506.29 705
7507.10 681
7507.92 672
7508.74 701
7509.56 669
7510.37 680
7511.19 668
7512.01 690
7512.83 681
7513.65 717
7514.47 699
7515.28 689
7516.10 673
7516.92 675
7517.74 685
7518.56 642
7519.38 626
7520.19 687
7521.01 679
7521.83 699
7522.65 676
7523.47 653
7524.29 701
7525.11 722
7525.92 653
7526.74 719
7527.56 698
7528.38 668
7529.20 683
7530.02 681
7530.84 697
7531.66 747
7532.48 739
7533.30 710
7534.12 721
7534.93 723
7535.75 686
7536.57 689
7537.39 678
7538.21 695
7539.03 671
7539.85 719
7540.67 688
7541.49 701
7542.31 730
7543.13 735
7543.95 740
7544.77 724
7545.59 736
7546.41 691
7547.23 725
7548.05 776
7548.87 731
7549.69 682
7550.51 680
7551.33 670
7552.15 683
7552.97 681
7553.79 704
7554.61 722
7555.43 724
7556.25 721
7557.07 763
7557.89 740
7558.71 714
7559.53 717
7560.36 745
7561.18 789
7562.00 744
7562.82 753
7563.64 750
7564.46 750
7565.28 758
7566.10 818
7566.92 851
7567.74 791
7568.56 739
7569.39 810
7570.21 818
7571.03 801
7571.85 790
7572.67 795
7573.49 815
7574.31 781
7575.14 778
7575.96 802
7576.78 804
7577.60 804
7578.42 797
7579.24 859
7580.06 856
7580.89 841
7581.71 836
7582.53 851
7583.35 845
7584.17 874
7585.00 880
7585.82 898
7586.64 856
7587.46 899
7588.29 932
7589.11 973
7589.93 957
7590.75 974
7591.57 910
7592.40 960
7593.22 983
7594.04 1048
7594.86 1070
7595.69 1107
7596.51 1070
7597.33 1087
7598.15 1101
7598.98 1139
7599.80 1135
7600.62 1194
7601.45 1239
7602.27 1226
7603.09 1255
7603.92 1358
7604.74 1415
7605.56 1357
7606.38 1349
7607.21 1363
7608.03 1358
7608.85 1313
7609.68 1274
7610.50 1261
7611.32 1201
7612.15 1207
7612.97 1148
7613.80 1289
7614.62 1248
7615.44 1299
7616.27 1403
7617.09 1549
7617.91 1689
7618.74 1779
7619.56 1806
7620.39 1747
7621.21 1623
7622.03 1594
7622.86 1514
7623.68 1495
7624.51 1498
7625.33 1462
7626.15 1435
7626.98 1371
7627.80 1419
7628.63 1436
7629.45 1504
7630.28 1534
7631.10 1636
7631.93 1642
7632.75 1679
7633.58 1635
7634.40 1638
7635.22 1584
7636.05 1409
7636.87 1379
7637.70 1287
7638.52 1194
7639.35 1111
7640.17 1072
7641.00 1059
7641.82 1053
7642.65 1105
7643.47 1159
7644.30 1193
7645.13 1253
7645.95 1299
7646.78 1295
7647.60 1287
7648.43 1343
7649.25 1226
7650.08 1148
7650.90 1153
7651.73 1130
7652.55 1110
7653.38 1101
7654.21 1052
7655.03 969
7655.86 951
7656.68 940
7657.51 891
7658.34 898
7659.16 905
7659.99 892
7660.81 867
7661.64 927
7662.47 948
7663.29 937
7664.12 864
7664.95 877
7665.77 911
7666.60 889
7667.42 858
7668.25 879
7669.08 867
7669.90 902
7670.73 886
7671.56 921
7672.38 847
7673.21 859
7674.04 909
7674.87 877
7675.69 878
7676.52 854
7677.35 900
7678.17 841
7679.00 800
7679.83 840
7680.65 839
7681.48 914
7682.31 1015
7683.14 1019
7683.96 1104
7684.79 1230
7685.62 1216
7686.45 1268
7687.27 1161
7688.10 1117
7688.93 1084
7689.76 1049
7690.58 971
7691.41 899
7692.24 900
7693.07 932
7693.90 887
7694.72 927
7695.55 924
7696.38 999
7697.21 1014
7698.04 1145
7698.86 1164
7699.69 1186
7700.52 1136
7701.35 1094
7702.18 1034
7703.01 977
7703.83 949
7704.66 885
7705.49 899
7706.32 847
7707.15 854
7707.98 853
7708.81 815
7709.63 842
7710.46 771
7711.29 788
7712.12 755
7712.95 772
7713.78 823
7714.61 784
7715.44 820
7716.27 778
7717.10 772
7717.93 769
7718.75 766
7719.58 783
7720.41 753
7721.24 711
7722.07 742
7722.90 717
7723.73 735
7724.56 775
7725.39 766
7726.22 780
7727.05 781
7727.88 811
7728.71 804
7729.54 825
7730.37 892
7731.20 839
7732.03 827
7732.86 789
7733.69 787
7734.52 738
7735.35 707
7736.18 754
7737.01 720
7737.84 698
7738.67 646
7739.50 721
7740.33 698
7741.16 673
7741.99 654
7742.82 645
7743.65 704
7744.48 719
7745.31 728
7746.14 752
7746.98 767
7747.81 757
7748.64 733
7749.47 807
7750.30 776
7751.13 747
7751.96 747
7752.79 723
7753.62 676
7754.45 668
7755.29 666
7756.12 688
7756.95 637
7757.78 652
7758.61 637
7759.44 675
7760.27 625
7761.11 629
7761.94 634
7762.77 615
7763.60 655
7764.43 631
7765.26 630
7766.10 666
7766.93 662
7767.76 643
7768.59 634
7769.42 665
7770.26 670
7771.09 702
7771.92 678
7772.75 663
7773.58 661
7774.42 684
7775.25 672
7776.08 662
7776.91 647
7777.75 664
7778.58 690
7779.41 693
7780.24 648
7781.08 652
7781.91 632
7782.74 651
7783.57 678
7784.41 658
7785.24 638
7786.07 707
7786.91 684
7787.74 655
7788.57 647
7789.40 668
7790.24 662
7791.07 667
7791.90 698
7792.74 695
7793.57 674
7794.40 680
7795.24 700
7796.07 708
7796.90 702
7797.74 735
7798.57 709
7799.40 715
7800.24 715
7801.07 746
7801.91 789
7802.74 764
7803.57 741
7804.41 772
7805.24 742
7806.07 760
7806.91 762
7807.74 781
7808.58 798
7809.41 830
7810.25 837
7811.08 918
7811.91 873
7812.75 934
7813.58 958
7814.42 1010
7815.25 1077
7816.09 1052
7816.92 1024
7817.75 983
7818.59 1013
7819.42 1026
7820.26 1067
7821.09 1006
7821.93 1097
7822.76 1142
7823.60 1116
7824.43 1095
7825.27 1083
7826.10 1056
7826.94 1032
7827.77 964
7828.61 969
7829.44 991
7830.28 986
7831.11 993
7831.95 1076
7832.78 1156
7833.62 1233
7834.46 1253
7835.29 1259
7836.13 1247
7836.96 1179
7837.80 1155
7838.63 1121
7839.47 1034
7840.31 958
7841.14 923
7841.98 889
7842.81 890
7843.65 872
7844.48 881
7845.32 840
7846.16 797
7846.99 871
7847.83 840
7848.67 742
7849.50 790
7850.34 840
7851.17 825
7852.01 826
7852.85 837
7853.68 817
7854.52 820
7855.36 801
7856.19 782
7857.03 797
7857.87 776
7858.70 871
7859.54 830
7860.38 810
7861.21 806
7862.05 766
7862.89 794
7863.72 779
7864.56 767
7865.40 785
7866.24 758
7867.07 826
7867.91 832
7868.75 800
7869.59 782
7870.42 827
7871.26 865
7872.10 853
7872.94 887
7873.77 892
7874.61 912
7875.45 1005
7876.29 1032
7877.12 1048
7877.96 1147
7878.80 1215
7879.64 1233
7880.47 1239
7881.31 1215
7882.15 1210
7882.99 1206
7883.83 1157
7884.66 1111
7885.50 1070
7886.34 972
7887.18 961
7888.02 985
7888.86 934
7889.69 915
7890.53 966
7891.37 957
7892.21 999
7893.05 1034
7893.89 1028
7894.73 967
7895.56 982
7896.40 919
7897.24 903
7898.08 902
7898.92 889
7899.76 821
7900.60 840
7901.44 903
7902.28 901
7903.12 837
7903.95 773
7904.79 809
7905.63 810
7906.47 748
7907.31 809
7908.15 838
7908.99 797
7909.83 799
7910.67 796
7911.51 781
7912.35 799
7913.19 836
7914.03 901
7914.87 948
7915.71 992
7916.55 1021
7917.39 1113
7918.23 1145
7919.07 1150
7919.91 1154
7920.75 1176
7921.59 1146
7922.43 995
7923.27 1003
7924.11 960
7924.95 842
7925.79 752
7926.63 827
7927.47 794
7928.31 741
7929.15 758
7929.99 754
7930.83 755
7931.67 708
7932.51 724
7933.35 749
7934.19 711
7935.04 749
7935.88 723
7936.72 721
7937.56 739
7938.40 728
7939.24 736
7940.08 764
7940.92 780
7941.76 733
7942.60 692
7943.45 703
7944.29 776
7945.13 785
7945.97 799
7946.81 784
7947.65 774
7948.49 801
7949.34 810
7950.18 840
7951.02 811
7951.86 882
7952.70 919
7953.54 989
7954.39 988
7955.23 1094
7956.07 1106
7956.91 1059
7957.75 1116
7958.60 1171
7959.44 1118
7960.28 1045
7961.12 1024
7961.96 1000
7962.81 1056
7963.65 1031
7964.49 1099
7965.33 1227
7966.18 1364
7967.02 1446
7967.86 1591
7968.70 1628
7969.55 1539
7970.39 1389
7971.23 1298
7972.08 1151
7972.92 1060
7973.76 982
7974.60 914
7975.45 906
7976.29 868
7977.13 825
7977.98 806
7978.82 851
7979.66 754
7980.51 750
7981.35 819
7982.19 794
7983.04 778
7983.88 837
7984.72 789
7985.57 800
7986.41 782
7987.25 751
7988.10 702
7988.94 734
7989.78 675
7990.63 703
7991.47 692
7992.32 621
7993.16 634
7994.00 649
7994.85 640
7995.69 666
7996.54 681
7997.38 662
7998.22 642
7999.07 605
7999.91 595
8000.76 606
8001.60 600
8002.45 583
8003.29 604
8004.13 584
8004.98 594
8005.82 562
8006.67 577
8007.51 589
8008.36 574
8009.20 573
8010.05 535
8010.89 560
8011.74 596
8012.58 581
8013.43 512
8014.27 550
8015.12 554
8015.96 572
8016.81 505
8017.65 508
8018.50 569
8019.34 531
8020.19 537
8021.03 578
8021.88 520
8022.72 540
8023.57 538
8024.41 515
8025.26 519
8026.11 586
8026.95 535
8027.80 513
8028.64 541
8029.49 535
8030.33 523
8031.18 553
8032.03 561
8032.87 536
8033.72 559
8034.56 584
8035.41 546
8036.26 546
8037.10 520
8037.95 541
8038.80 549
8039.64 548
8040.49 537
8041.34 543
8042.18 589
8043.03 556
8043.87 543
8044.72 559
8045.57 504
8046.41 525
8047.26 531
8048.11 511
8048.96 546
8049.80 523
8050.65 551
8051.50 562
8052.34 548
8053.19 578
8054.04 537
8054.88 554
8055.73 495
8056.58 497
8057.43 497
8058.27 494
8059.12 512
8059.97 507
8060.82 492
8061.66 500
8062.51 497
8063.36 496
8064.21 495
8065.05 462
8065.90 467
8066.75 483
8067.60 479
8068.44 482
8069.29 493
8070.14 511
8070.99 512
8071.84 535
8072.68 483
8073.53 450
8074.38 494
8075.23 514
8076.08 516
8076.93 505
8077.77 460
8078.62 471
8079.47 473
8080.32 486
8081.17 511
8082.02 488
8082.87 513
8083.71 508
8084.56 512
8085.41 453
8086.26 538
8087.11 519
8087.96 517
8088.81 470
8089.66 477
8090.51 468
8091.35 473
8092.20 495
8093.05 480
8093.90 492
8094.75 485
8095.60 498
8096.45 508
8097.30 503
8098.15 457
8099.00 458
8099.85 486
8100.70 480
8101.55 505
8102.40 499
8103.25 470
8104.10 508
8104.95 501
8105.80 466
8106.65 479
8107.50 500
8108.35 482
8109.20 464
8110.05 447
8110.90 532
8111.75 484
8112.60 484
8113.45 468
8114.30 477
8115.15 486
8116.00 491
8116.85 445
8117.70 457
8118.55 478
8119.40 477
8120.25 490
8121.10 523
8121.95 498
8122.80 475
8123.65 460
8124.50 524
8125.35 526
8126.20 488
8127.06 523
8127.91 538
8128.76 525
8129.61 517
8130.46 543
8131.31 570
8132.16 567
8133.01 575
8133.86 554
8134.72 631
8135.57 597
8136.42 555
8137.27 514
8138.12 531
8138.97 541
8139.83 516
8140.68 524
8141.53 523
8142.38 526
8143.23 545
8144.08 531
8144.94 566
8145.79 561
8146.64 573
8147.49 568
8148.34 556
8149.20 548
8150.05 517
8150.90 552
8151.75 553
8152.60 564
8153.46 535
8154.31 630
8155.16 718
8156.01 694
8156.87 674
8157.72 668
8158.57 635
8159.42 587
8160.28 550
8161.13 554
8161.98 583
8162.84 527
8163.69 529
8164.54 506
8165.39 527
8166.25 499
8167.10 537
8167.95 506
8168.81 495
8169.66 498
8170.51 497
8171.37 495
8172.22 504
8173.07 453
8173.93 492
8174.78 478
8175.63 509
8176.49 467
8177.34 438
8178.19 447
8179.05 494
8179.90 446
8180.76 422
8181.61 463
8182.46 460
8183.32 443
8184.17 442
8185.02 438
8185.88 423
8186.73 458
8187.59 473
8188.44 442
8189.30 450
8190.15 456
8191.00 458
8191.86 434
8192.71 451
8193.57 453
8194.42 470
8195.28 472
8196.13 469
8196.99 407
8197.84 418
8198.69 426
8199.55 433
8200.40 451
8201.26 436
8202.11 442
8202.97 446
8203.82 446
8204.68 409
8205.53 418
8206.39 387
8207.24 430
8208.10 439
8208.95 439
8209.81 466
8210.67 459
8211.52 435
8212.38 456
8213.23 451
8214.09 477
8214.94 470
8215.80 467
8216.65 461
8217.51 508
8218.37 462
8219.22 471
8220.08 473
8220.93 474
8221.79 478
8222.64 453
8223.50 462
8224.36 418
8225.21 416
8226.07 439
8226.92 451
8227.78 454
8228.64 428
8229.49 444
8230.35 433
8231.21 441
8232.06 421
8232.92 425
8233.78 432
8234.63 404
8235.49 452
8236.35 429
8237.20 403
8238.06 391
8238.92 392
8239.77 410
8240.63 435
8241.49 419
8242.34 470
8243.20 441
8244.06 447
8244.91 441
8245.77 475
8246.63 417
8247.49 397
8248.34 432
8249.20 411
8250.06 415
8250.92 404
8251.77 395
8252.63 387
8253.49 429
8254.35 474
8255.20 449
8256.06 453
8256.92 464
8257.78 475
8258.63 433
8259.49 461
8260.35 464
8261.21 433
8262.07 433
8262.92 465
8263.78 449
8264.64 414
8265.50 434
8266.36 472
8267.22 470
8268.07 455
8268.93 457
8269.79 484
8270.65 463
8271.51 533
8272.37 504
8273.22 540
8274.08 547
8274.94 572
8275.80 531
8276.66 522
8277.52 622
8278.38 654
8279.24 686
8280.09 679
8280.95 733
8281.81 716
8282.67 726
8283.53 641
8284.39 560
8285.25 571
8286.11 577
8286.97 584
8287.83 541
8288.69 554
8289.55 549
8290.41 577
8291.26 551
8292.12 578
8292.98 594
8293.84 636
8294.70 712
8295.56 648
8296.42 624
8297.28 566
8298.14 552
8299.00 551
8299.86 538
8300.72 538
8301.58 515
8302.44 502
8303.30 517
8304.16 520
8305.02 492
8305.88 544
8306.74 512
8307.60 484
8308.46 447
8309.33 454
8310.19 461
8311.05 496
8311.91 478
8312.77 490
8313.63 464
8314.49 467
8315.35 454
8316.21 461
8317.07 442
8317.93 434
8318.79 437
8319.65 479
8320.52 448
8321.38 429
8322.24 429
8323.10 416
8323.96 424
8324.82 431
8325.68 417
8326.54 420
8327.41 443
8328.27 417
8329.13 440
8329.99 415
8330.85 436
8331.71 435
8332.57 468
8333.44 442
8334.30 429
8335.16 447
8336.02 399
8336.88 445
8337.75 428
8338.61 419
8339.47 406
8340.33 459
8341.19 471
8342.06 461
8342.92 406
8343.78 439
8344.64 470
8345.50 461
8346.37 449
8347.23 471
8348.09 478
8348.95 473
8349.82 450
8350.68 453
8351.54 464
8352.40 427
8353.27 418
8354.13 430
8354.99 495
8355.86 478
8356.72 479
8357.58 483
8358.45 461
8359.31 454
8360.17 429
8361.03 470
8361.90 499
8362.76 439
8363.62 409
8364.49 448
8365.35 467
8366.21 441
8367.08 406
8367.94 447
8368.80 443
8369.67 442
8370.53 459
8371.40 454
8372.26 444
8373.12 497
8373.99 514
8374.85 488
8375.71 446
8376.58 402
8377.44 425
8378.31 478
8379.17 479
8380.03 436
8380.90 469
8381.76 467
8382.63 444
8383.49 474
8384.36 458
8385.22 503
8386.08 462
8386.95 466
8387.81 494
8388.68 482
8389.54 485
8390.41 495
8391.27 471
8392.14 495
8393.00 480
8393.87 483
8394.73 477
8395.60 496
8396.46 468
8397.33 511
8398.19 516
8399.06 540
8399.92 479
8400.79 497
8401.65 464
8402.52 490
8403.38 517
8404.25 538
8405.11 507
8405.98 502
8406.84 511
8407.71 491
8408.58 508
8409.44 539
8410.31 547
8411.17 543
8412.04 508
8412.90 515
8413.77 507
8414.64 585
8415.50 582
8416.37 553
8417.23 577
8418.10 598
8418.97 554
8419.83 572
8420.70 594
8421.56 592
8422.43 590
8423.30 625
8424.16 631
8425.03 627
8425.90 643
8426.76 673
8427.63 669
8428.50 666
8429.36 695
8430.23 708
8431.10 709
8431.96 674
8432.83 707
8433.70 706
8434.56 736
8435.43 703
8436.30 749
8437.16 731
8438.03 731
8438.90 817
8439.77 836
8440.63 915
8441.50 995
8442.37 1003
8443.24 1067
8444.10 1088
8444.97 1056
8445.84 1112
8446.71 1079
8447.57 1110
8448.44 1054
8449.31 1051
8450.18 1024
8451.04 1103
8451.91 1117
8452.78 1211
8453.65 1389
8454.52 1509
8455.38 1726
8456.25 1846
8457.12 1956
8457.99 1985
8458.86 1889
8459.72 1742
8460.59 1661
8461.46 1463
8462.33 1309
8463.20 1281
8464.07 1142
8464.93 1039
8465.80 1018
8466.67 948
8467.54 957
8468.41 892
8469.28 874
8470.15 889
8471.02 862
8471.88 859
8472.75 825
8473.62 832
8474.49 782
8475.36 794
8476.23 799
8477.10 846
8477.97 919
8478.84 925
8479.71 932
8480.58 931
8481.44 993
8482.31 1031
8483.18 997
8484.05 999
8484.92 985
8485.79 909
8486.66 894
8487.53 886
8488.40 829
8489.27 858
8490.14 818
8491.01 790
8491.88 794
8492.75 806
8493.62 822
8494.49 789
8495.36 765
8496.23 804
8497.10 821
8497.97 828
8498.84 742
8499.71 770
8500.58 726
8501.45 776
8502.32 754
8503.19 708
8504.06 742
8504.93 766
8505.80 790
8506.67 779
8507.55 811
8508.42 816
8509.29 777
8510.16 780
8511.03 801
8511.90 786
8512.77 798
8513.64 810
8514.51 804
8515.38 783
8516.25 814
8517.13 815
8518.00 786
8518.87 788
8519.74 865
8520.61 888
8521.48 915
8522.35 940
8523.23 1047
8524.10 1161
8524.97 1256
8525.84 1318
8526.71 1370
8527.58 1412
8528.46 1339
8529.33 1305
8530.20 1199
8531.07 1134
8531.94 1043
8532.81 996
8533.69 928
8534.56 934
8535.43 877
8536.30 893
8537.18 867
8538.05 816
8538.92 791
8539.79 818
8540.66 786
8541.54 765
8542.41 750
8543.28 748
8544.15 705
8545.03 713
8545.90 693
8546.77 700
8547.64 763
8548.52 772
8549.39 783
8550.26 839
8551.14 881
8552.01 1017
8552.88 1108
8553.76 1207
8554.63 1201
8555.50 1228
8556.37 1185
8557.25 1165
8558.12 1099
8558.99 990
8559.87 977
8560.74 927
8561.61 832
8562.49 797
8563.36 826
8564.24 739
8565.11 699
8565.98 700
8566.86 687
8567.73 672
8568.60 678
8569.48 677
8570.35 666
8571.23 652
8572.10 707
8572.97 660
8573.85 652
8574.72 628
8575.60 667
8576.47 640
8577.34 630
8578.22 623
8579.09 662
8579.97 679
8580.84 640
8581.72 701
8582.59 669
8583.47 666
8584.34 669
8585.21 653
8586.09 666
8586.96 677
8587.84 720
8588.71 679
8589.59 695
8590.46 717
8591.34 705
8592.21 763
8593.09 754
8593.96 763
8594.84 775
8595.71 765
8596.59 772
8597.46 749
8598.34 746
8599.22 780
8600.09 785
8600.97 746
8601.84 758
8602.72 761
8603.59 794
8604.47 814
8605.34 798
8606.22 829
8607.10 812
8607.97 824
8608.85 860
8609.72 801
8610.60 791
8611.47 825
8612.35 831
8613.23 823
8614.10 862
8614.98 842
8615.86 883
8616.73 898
8617.61 946
8618.48 1012
8619.36 964
8620.24 934
8621.11 961
8621.99 1003
8622.87 979
8623.74 1002
8624.62 1015
8625.50 1059
8626.37 1063
8627.25 1031
8628.13 1051
8629.00 1062
8629.88 1064
8630.76 1108
8631.64 1108
8632.51 1131
8633.39 1040
8634.27 1077
8635.14 1128
8636.02 1139
8636.90 1160
8637.78 1118
8638.65 1114
8639.53 1139
8640.41 1160
8641.29 1225
8642.16 1251
8643.04 1259
8643.92 1284
8644.80 1306
8645.67 1376
8646.55 1330
8647.43 1409
8648.31 1454
8649.18 1465
8650.06 1424
8650.94 1474
8651.82 1458
8652.70 1471
8653.58 1522
8654.45 1496
8655.33 1568
8656.21 1606
8657.09 1617
8657.97 1611
8658.84 1718
8659.72 1849
8660.60 2027
8661.48 2278
8662.36 2447
8663.24 2673
8664.12 2776
8664.99 2874
8665.87 2929
8666.75 2958
8667.63 2827
8668.51 2762
8669.39 2676
8670.27 2664
8671.15 2666
8672.03 2727
8672.91 2858
8673.78 2993
8674.66 3100
8675.54 3164
8676.42 3116
8677.30 2923
8678.18 2725
8679.06 2538
8679.94 2246
8680.82 2123
8681.70 1979
8682.58 1853
8683.46 1744
8684.34 1734
8685.22 1706
8686.10 1634
8686.98 1758
8687.86 1867
8688.74 2057
8689.62 2327
8690.50 2629
8691.38 2946
8692.26 3198
8693.14 3295
8694.02 3263
8694.90 3131
8695.78 2982
8696.66 2716
8697.54 2506
8698.42 2357
8699.30 2180
8700.18 2137
8701.06 2106
8701.94 2084
8702.82 2055
8703.70 2020
8704.58 1968
8705.46 1827
8706.34 1739
8707.23 1636
8708.11 1481
8708.99 1372
8709.87 1229
8710.75 1234
8711.63 1171
8712.51 1148
8713.39 1120
8714.27 1058
8715.16 1037
8716.04 999
8716.92 965
8717.80 995
8718.68 975
8719.56 948
8720.44 986
8721.33 993
8722.21 960
8723.09 979
8723.97 958
8724.85 920
8725.73 936
8726.62 977
8727.50 995
8728.38 1018
8729.26 1003
8730.14 1035
8731.03 1075
8731.91 1090
8732.79 1085
8733.67 1077
8734.55 1077
8735.44 1004
8736.32 1049
8737.20 1026
8738.08 952
8738.97 1010
8739.85 973
8740.73 980
8741.61 986
8742.50 997
8743.38 966
8744.26 962
8745.14 936
8746.03 917
8746.91 948
8747.79 938
8748.68 968
8749.56 968
8750.44 941
8751.33 959
8752.21 968
8753.09 966
8753.97 986
8754.86 1004
8755.74 1039
8756.62 1080
8757.51 1081
8758.39 1060
8759.28 1078
8760.16 1091
8761.04 1116
8761.93 1075
8762.81 1083
8763.69 1019
8764.58 1026
8765.46 1004
8766.34 959
8767.23 963
8768.11 959
8769.00 981
8769.88 1013
8770.76 1012
8771.65 962
8772.53 984
8773.42 977
8774.30 972
8775.19 962
8776.07 908
8776.95 913
8777.84 901
8778.72 859
8779.61 889
8780.49 889
8781.38 915
8782.26 922
8783.15 887
8784.03 888
8784.92 847
8785.80 871
8786.69 877
8787.57 916
8788.46 954
8789.34 925
8790.23 903
8791.11 922
8792.00 875
8792.88 874
8793.77 819
8794.65 810
8795.54 765
8796.42 830
8797.31 775
8798.19 770
8799.08 769
8799.96 781
8800.85 747
8801.74 752
8802.62 781
8803.51 743
8804.39 732
8805.28 743
8806.16 739
8807.05 794
8807.94 818
8808.82 788
8809.71 768
8810.59 786
8811.48 757
8812.37 774
8813.25 745
8814.14 797
8815.03 828
8815.91 829
8816.80 835
8817.68 869
8818.57 856
8819.46 885
8820.34 798
8821.23 771
8822.12 820
8823.00 822
8823.89 812
8824.78 751
8825.66 734
8826.55 758
8827.44 750
8828.33 724
8829.21 695
8830.10 705
8830.99 660
8831.87 696
8832.76 675
8833.65 676
8834.54 687
8835.42 672
8836.31 686
8837.20 672
8838.08 692
8838.97 677
8839.86 678
8840.75 646
8841.64 652
8842.52 671
8843.41 642
8844.30 659
8845.19 654
8846.07 672
8846.96 614
8847.85 640
8848.74 609
8849.63 601
8850.51 597
8851.40 594
8852.29 606
8853.18 567
8854.07 618
8854.96 579
8855.84 591
8856.73 551
8857.62 597
8858.51 558
8859.40 549
8860.29 539
8861.17 593
8862.06 601
8862.95 582
8863.84 598
8864.73 594
8865.62 562
8866.51 546
8867.40 540
8868.29 544
8869.17 550
8870.06 510
8870.95 528
8871.84 539
8872.73 488
8873.62 516
8874.51 496
8875.40 495
8876.29 495
8877.18 529
8878.07 502
8878.96 505
8879.85 497
8880.74 541
8881.63 532
8882.51 474
8883.40 540
8884.29 533
8885.18 551
8886.07 578
8886.96 527
8887.85 507
8888.74 531
8889.63 526
8890.52 511
8891.41 501
8892.30 493
8893.19 469
8894.09 447
8894.98 466
8895.87 438
8896.76 442
8897.65 459
8898.54 445
8899.43 447
8900.32 422
8901.21 472
8902.10 443
8902.99 418
8903.88 452
8904.77 468
8905.66 462
8906.55 433
8907.44 441
8908.34 423
8909.23 435
8910.12 466
8911.01 463
8911.90 456
8912.79 428
8913.68 439
8914.57 456
8915.47 438
8916.36 420
8917.25 429
8918.14 442
8919.03 422
8919.92 390
8920.81 405
8921.71 384
8922.60 406
8923.49 412
8924.38 421
8925.27 409
8926.16 447
8927.06 438
8927.95 417
8928.84 424
8929.73 427
8930.62 410
8931.52 407
8932.41 394
8933.30 429
8934.19 407
8935.09 370
8935.98 375
8936.87 343
8937.76 377
8938.66 389
8939.55 369
8940.44 384
8941.33 387
8942.23 390
8943.12 378
8944.01 373
8944.90 381
8945.80 370
8946.69 377
8947.58 439
8948.48 368
8949.37 389
8950.26 387
8951.16 398
8952.05 382
8952.94 373
8953.84 413
8954.73 408
8955.62 373
8956.52 420
8957.41 414
8958.30 417
8959.20 389
8960.09 402
8960.98 412
8961.88 394
8962.77 380
8963.66 416
8964.56 415
8965.45 399
8966.35 365
8967.24 370
8968.13 402
8969.03 398
8969.92 386
8970.82 357
8971.71 348
8972.60 373
8973.50 363
8974.39 395
8975.29 351
8976.18 352
8977.08 365
8977.97 396
8978.87 363
8979.76 354
8980.65 354
8981.55 399
8982.44 374
8983.34 368
8984.23 344
8985.13 345
8986.02 386
8986.92 380
8987.81 429
8988.71 393
8989.60 408
8990.50 355
8991.39 366
8992.29 379
8993.18 393
8994.08 390
8994.97 388
8995.87 380
8996.76 365
8997.66 399
8998.56 388
8999.45 392
9000.35 386
9001.24 405
9002.14 374
9003.03 377
9003.93 376
9004.83 391
9005.72 361
9006.62 371
9007.51 374
9008.41 363
9009.31 323
9010.20 348
9011.10 389
9011.99 341
9012.89 371
9013.79 366
9014.68 344
9015.58 342
9016.48 380
9017.37 374
9018.27 334
9019.16 351
9020.06 337
9020.96 326
9021.85 310
9022.75 335
9023.65 348
9024.54 332
9025.44 336
9026.34 368
9027.24 363
9028.13 318
9029.03 337
9029.93 352
9030.82 351
9031.72 327
9032.62 315
9033.52 361
9034.41 363
9035.31 329
9036.21 338
9037.10 397
9038.00 371
9038.90 355
9039.80 333
9040.69 347
9041.59 369
9042.49 355
9043.39 345
9044.29 356
9045.18 325
9046.08 356
9046.98 372
9047.88 373
9048.78 375
9049.67 353
9050.57 396
9051.47 384
9052.37 400
9053.27 374
9054.16 379
9055.06 383
9055.96 362
9056.86 360
9057.76 374
9058.66 357
9059.55 422
9060.45 439
9061.35 367
9062.25 396
9063.15 392
9064.05 404
9064.95 366
9065.85 370
9066.74 415
9067.64 385
9068.54 360
9069.44 409
9070.34 371
9071.24 391
9072.14 404
9073.04 334
9073.94 348
9074.84 345
9075.74 349
9076.64 372
9077.53 380
9078.43 351
9079.33 381
9080.23 391
9081.13 369
9082.03 400
9082.93 374
9083.83 349
9084.73 371
9085.63 422
9086.53 391
9087.43 388
9088.33 374
9089.23 388
9090.13 407
9091.03 426
9091.93 395
9092.83 408
9093.73 393
9094.63 391
9095.53 376
9096.43 415
9097.33 393
9098.23 367
9099.13 388
9100.04 383
9100.94 400
9101.84 363
9102.74 361
9103.64 361
9104.54 394
9105.44 377
9106.34 388
9107.24 391
9108.14 379
9109.04 364
9109.94 345
9110.85 348
9111.75 381
9112.65 382
9113.55 359
9114.45 388
9115.35 360
9116.25 374
9117.15 325
9118.06 363
9118.96 383
9119.86 352
9120.76 418
9121.66 397
9122.56 396
9123.46 380
9124.37 398
9125.27 402
9126.17 407
9127.07 409
9127.97 379
9128.88 386
9129.78 392
9130.68 365
9131.58 398
9132.48 417
9133.39 397
9134.29 360
9135.19 374
9136.09 366
9137.00 372
9137.90 341
9138.80 361
9139.70 351
9140.61 346
9141.51 347
9142.41 342
9143.31 362
9144.22 361
9145.12 348
9146.02 350
9146.92 350
9147.83 356
9148.73 362
9149.63 348
9150.54 369
9151.44 359
9152.34 379
9153.25 355
9154.15 364
9155.05 373
9155.96 341
9156.86 394
9157.76 370
9158.67 348
9159.57 340
9160.47 383
9161.38 363
9162.28 346
9163.18 351
9164.09 375
9164.99 337
9165.90 344
9166.80 392
9167.70 366
9168.61 370
9169.51 386
9170.42 393
9171.32 358
9172.22 396
9173.13 361
9174.03 368
9174.94 360
9175.84 381
9176.74 327
9177.65 369
9178.55 362
9179.46 394
9180.36 368
9181.27 348
9182.17 344
9183.08 357
9183.98 373
9184.89 366
9185.79 398
9186.70 334
9187.60 378
9188.51 406
9189.41 366
9190.32 376
9191.22 396
9192.13 373
9193.03 393
9193.94 372
9194.84 376
9195.75 394
9196.65 394
9197.56 435
9198.46 468
9199.37 487
9200.27 482
9201.18 478
9202.08 485
9202.99 460
9203.90 446
9204.80 456
9205.71 409
9206.61 436
9207.52 388
9208.42 409
9209.33 379
9210.24 363
9211.14 382
9212.05 346
9212.95 371
9213.86 369
9214.77 387
9215.67 380
9216.58 368
9217.49 374
9218.39 402
9219.30 414
9220.21 398
9221.11 397
9222.02 399
9222.93 390
9223.83 372
9224.74 374
9225.65 372
9226.55 371
9227.46 350
9228.37 380
9229.27 353
9230.18 388
9231.09 354
9231.99 391
9232.90 384
9233.81 362
9234.72 360
9235.62 384
9236.53 364
9237.44 341
9238.34 357
9239.25 349
9240.16 395
9241.07 366
9241.97 356
9242.88 353
9243.79 343
9244.70 350
9245.61 362
9246.51 346
9247.42 375
9248.33 403
9249.24 348
9250.14 338
9251.05 322
9251.96 334
9252.87 343
9253.78 355
9254.69 360
9255.59 403
9256.50 348
9257.41 355
9258.32 349
9259.23 393
9260.14 369
9261.04 357
9261.95 333
9262.86 360
9263.77 366
9264.68 359
9265.59 365
9266.50 379
9267.40 365
9268.31 334
9269.22 369
9270.13 331
9271.04 367
9271.95 351
9272.86 377
9273.77 340
9274.68 361
9275.59 357
9276.49 316
9277.40 340
9278.31 341
9279.22 332
9280.13 328
9281.04 346
9281.95 359
9282.86 342
9283.77 359
9284.68 336
9285.59 328
9286.50 370
9287.41 355
9288.32 374
9289.23 361
9290.14 388
9291.05 369
9291.96 359
9292.87 361
9293.78 402
9294.69 385
9295.60 394
9296.51 383
9297.42 363
9298.33 327
9299.24 371
9300.15 381
9301.06 393
9301.97 410
9302.88 415
9303.79 425
9304.70 381
9305.61 402
9306.53 381
9307.44 404
9308.35 406
9309.26 392
9310.17 433
9311.08 441
9311.99 426
9312.90 450
9313.81 483
9314.72 439
9315.63 440
9316.55 400
9317.46 389
9318.37 388
9319.28 398
9320.19 393
9321.10 388
9322.01 397
9322.93 406
9323.84 421
9324.75 383
9325.66 378
9326.57 413
9327.48 392
9328.40 399
9329.31 393
9330.22 405
9331.13 406
9332.04 376
9332.96 405
9333.87 386
9334.78 416
9335.69 399
9336.60 428
9337.52 395
9338.43 414
9339.34 454
9340.25 422
9341.17 395
9342.08 378
9342.99 415
9343.90 406
9344.82 396
9345.73 423
9346.64 408
9347.55 423
9348.47 417
9349.38 430
9350.29 399
9351.21 407
9352.12 401
9353.03 428
9353.94 437
9354.86 442
9355.77 413
9356.68 411
9357.60 412
9358.51 398
9359.42 394
9360.34 408
9361.25 397
9362.16 414
9363.08 427
9363.99 401
9364.90 381
9365.82 368
9366.73 393
9367.65 377
9368.56 401
9369.47 376
9370.39 411
9371.30 428
9372.21 389
9373.13 429
9374.04 440
9374.96 424
9375.87 421
9376.79 390
9377.70 410
9378.61 418
9379.53 402
9380.44 423
9381.36 405
9382.27 416
9383.19 404
9384.10 441
9385.01 456
9385.93 473
9386.84 447
9387.76 502
9388.67 448
9389.59 459
9390.50 492
9391.42 469
9392.33 499
9393.25 470
9394.16 525
9395.08 507
9395.99 506
9396.91 505
9397.82 533
9398.74 476
9399.65 498
9400.57 454
9401.48 440
9402.40 455
9403.32 464
9404.23 411
9405.15 440
9406.06 455
9406.98 448
9407.89 439
9408.81 434
9409.73 425
9410.64 445
9411.56 427
9412.47 440
9413.39 424
9414.30 429
9415.22 490
9416.14 452
9417.05 457
9417.97 483
9418.89 466
9419.80 458
9420.72 487
9421.63 514
9422.55 506
9423.47 509
9424.38 504
9425.30 479
9426.22 505
9427.13 477
9428.05 499
9428.97 480
9429.88 471
9430.80 476
9431.72 473
9432.63 469
9433.55 520
9434.47 524
9435.38 506
9436.30 536
9437.22 566
9438.14 548
9439.05 588
9439.97 589
9440.89 581
9441.81 617
9442.72 620
9443.64 636
9444.56 620
9445.47 589
9446.39 604
9447.31 619
9448.23 610
9449.15 604
9450.06 583
9450.98 596
9451.90 621
9452.82 630
9453.73 613
9454.65 600
9455.57 643
9456.49 612
9457.41 614
9458.32 569
9459.24 593
9460.16 555
9461.08 559
9462.00 510
9462.92 533
9463.83 532
9464.75 517
9465.67 544
9466.59 524
9467.51 536
9468.43 551
9469.35 543
9470.26 531
9471.18 526
9472.10 525
9473.02 519
9473.94 536
9474.86 526
9475.78 548
9476.70 599
9477.62 574
9478.54 573
9479.45 603
9480.37 592
9481.29 603
9482.21 609
9483.13 605
9484.05 574
9484.97 580
9485.89 619
9486.81 623
9487.73 574
9488.65 570
9489.57 598
9490.49 556
9491.41 531
9492.33 555
9493.25 556
9494.17 562
9495.09 521
9496.01 581
9496.93 576
9497.85 574
9498.77 550
9499.69 557
9500.61 582
9501.53 560
9502.45 597
9503.37 617
9504.29 643
9505.21 608
9506.13 597
9507.05 621
9507.97 607
9508.89 617
9509.81 609
9510.73 643
9511.65 650
9512.57 660
9513.49 673
9514.42 666
9515.34 697
9516.26 772
9517.18 821
9518.10 859
9519.02 876
9519.94 933
9520.86 971
9521.78 1059
9522.71 1068
9523.63 1058
9524.55 1061
9525.47 989
9526.39 935
9527.31 916
9528.23 847
9529.16 837
9530.08 801
9531.00 784
9531.92 763
9532.84 741
9533.76 778
9534.69 703
9535.61 666
9536.53 697
9537.45 688
9538.37 698
9539.30 719
9540.22 690
9541.14 676
9542.06 664
9542.98 611
9543.91 656
9544.83 671
9545.75 696
9546.67 707
9547.60 658
9548.52 678
9549.44 663
9550.36 629
9551.29 691
9552.21 683
9553.13 673
9554.06 684
9554.98 682
9555.90 709
9556.82 748
9557.75 766
9558.67 743
9559.59 787
9560.52 805
9561.44 783
9562.36 743
9563.29 773
9564.21 815
9565.13 762
9566.06 782
9566.98 773
9567.90 755
9568.83 741
9569.75 801
9570.67 790
9571.60 822
9572.52 763
9573.44 777
9574.37 814
9575.29 843
9576.22 803
9577.14 877
9578.06 881
9578.99 874
9579.91 847
9580.84 877
9581.76 882
9582.68 929
9583.61 910
9584.53 878
9585.46 916
9586.38 914
9587.31 865
9588.23 824
9589.15 874
9590.08 851
9591.00 877
9591.93 883
9592.85 892
9593.78 912
9594.70 979
9595.63 1044
9596.55 1091
9597.48 1190
9598.40 1266
9599.33 1334
9600.25 1338
9601.18 1294
9602.10 1281
9603.03 1288
9603.95 1154
9604.88 1113
9605.80 1093
9606.73 1067
9607.65 968
9608.58 949
9609.50 970
9610.43 976
9611.35 972
9612.28 994
9613.21 943
9614.13 914
9615.06 893
9615.98 886
9616.91 901
9617.84 885
9618.76 953
9619.69 953
9620.61 901
9621.54 903
9622.47 954
9623.39 986
9624.32 959
9625.24 936
9626.17 955
9627.10 1020
9628.02 1012
9628.95 1031
9629.88 1016
9630.80 1054
9631.73 1092
9632.65 1113
9633.58 1081
9634.51 1084
9635.43 1044
9636.36 1099
9637.29 1113
9638.22 1144
9639.14 1163
9640.07 1195
9641.00 1229
9641.92 1245
9642.85 1246
9643.78 1255
9644.70 1310
9645.63 1258
9646.56 1310
9647.49 1379
9648.41 1370
9649.34 1347
9650.27 1270
9651.20 1290
9652.12 1326
9653.05 1291
9653.98 1286
9654.91 1292
9655.83 1331
9656.76 1376
9657.69 1296
9658.62 1285
9659.55 1339
9660.47 1363
9661.40 1329
9662.33 1412
9663.26 1375
9664.19 1350
9665.11 1380
9666.04 1454
9666.97 1441
9667.90 1447
9668.83 1493
9669.75 1495
9670.68 1536
9671.61 1592
9672.54 1604
9673.47 1633
9674.40 1645
9675.33 1672
9676.25 1694
9677.18 1702
9678.11 1766
9679.04 1771
9679.97 1739
9680.90 1729
9681.83 1724
9682.76 1754
9683.69 1808
9684.61 1777
9685.54 1768
9686.47 1803
9687.40 1794
9688.33 1774
9689.26 1817
9690.19 1838
9691.12 1810
9692.05 1888
9692.98 1858
9693.91 1915
9694.84 1991
9695.77 2069
9696.70 2135
9697.63 2155
9698.56 2282
9699.49 2296
9700.42 2299
9701.35 2296
9702.28 2242
9703.21 2166
9704.14 2092
9705.07 1983
9706.00 1976
9706.93 1905
9707.86 1793
9708.79 1846
9709.72 1963
9710.65 1943
9711.58 2040
9712.51 2146
9713.44 2226
9714.37 2303
9715.30 2356
9716.23 2358
9717.16 2245
9718.09 2203
9719.02 2129
9719.95 2048
9720.88 1909
9721.81 1786
9722.75 1706
9723.68 1627
9724.61 1565
9725.54 1481
9726.47 1410
9727.40 1451
9728.33 1441
9729.26 1399
9730.19 1451
9731.13 1493
9732.06 1522
9732.99 1462
9733.92 1437
9734.85 1439
9735.78 1411
9736.71 1389
9737.65 1417
9738.58 1354
9739.51 1285
9740.44 1266
9741.37 1240
9742.30 1168
9743.24 1183
9744.17 1208
9745.10 1167
9746.03 1162
9746.96 1078
9747.90 1099
9748.83 1132
9749.76 1088
9750.69 1094
9751.63 1125
9752.56 1064
9753.49 1055
9754.42 1090
9755.36 1016
9756.29 1027
9757.22 1058
9758.15 1042
9759.09 1005
9760.02 988
9760.95 1042
9761.88 1076
9762.82 1062
9763.75 1025
9764.68 1043
9765.62 1019
9766.55 1020
9767.48 1041
9768.41 1064
9769.35 1081
9770.28 1077
9771.21 1114
9772.15 1152
9773.08 1124
9774.01 1024
9774.95 1041
9775.88 1093
9776.81 1060
9777.75 1069
9778.68 1048
9779.62 1103
9780.55 1128
9781.48 1154
9782.42 1090
9783.35 1120
9784.28 1190
9785.22 1126
9786.15 1167
9787.09 1085
9788.02 1060
9788.95 1014
9789.89 1045
9790.82 1060
9791.76 976
9792.69 1008
9793.63 1048
9794.56 999
9795.49 1059
9796.43 1039
9797.36 1045
9798.30 1033
9799.23 1083
9800.17 1101
9801.10 1056
9802.04 1012
9802.97 1013
9803.91 980
9804.84 884
9805.78 856
9806.71 831
9807.65 829
9808.58 817
9809.52 790
9810.45 779
9811.39 850
9812.32 773
9813.26 787
9814.19 780
9815.13 761
9816.06 770
9817.00 757
9817.93 817
9818.87 739
9819.80 691
9820.74 729
9821.68 779
9822.61 699
9823.55 713
9824.48 726
9825.42 682
9826.35 708
9827.29 707
9828.23 709
9829.16 716
9830.10 687
9831.03 732
9831.97 727
9832.91 696
9833.84 661
9834.78 661
9835.72 649
9836.65 704
9837.59 694
9838.52 681
9839.46 676
9840.40 666
9841.33 686
9842.27 692
9843.21 673
9844.14 640
9845.08 667
9846.02 695
9846.95 711
9847.89 714
9848.83 652
9849.77 672
9850.70 718
9851.64 722
9852.58 728
9853.51 720
9854.45 683
9855.39 673
9856.33 684
9857.26 681
9858.20 652
9859.14 686
9860.08 665
9861.01 653
9861.95 697
9862.89 671
9863.83 670
9864.76 651
9865.70 655
9866.64 610
9867.58 614
9868.51 607
9869.45 620
9870.39 647
9871.33 624
9872.27 624
9873.20 602
9874.14 654
9875.08 674
9876.02 660
9876.96 663
9877.90 698
9878.83 636
9879.77 633
9880.71 638
9881.65 661
9882.59 626
9883.53 653
9884.47 629
9885.40 609
9886.34 592
9887.28 655
9888.22 622
9889.16 569
9890.10 606
9891.04 627
9891.98 627
9892.91 619
9893.85 619
9894.79 608
9895.73 626
9896.67 653
9897.61 623
9898.55 609
9899.49 602
9900.43 613
9901.37 603
9902.31 628
9903.25 590
9904.19 607
9905.13 647
9906.07 635
9907.01 633
9907.95 607
9908.89 613
9909.83 617
9910.77 602
9911.71 645
9912.65 636
9913.59 643
9914.53 625
9915.47 650
9916.41 645
9917.35 645
9918.29 634
9919.23 709
9920.17 688
9921.11 717
9922.05 783
9922.99 809
9923.93 850
9924.87 908
9925.81 938
9926.75 991
9927.69 977
9928.63 967
9929.57 940
9930.51 887
9931.45 870
9932.39 830
9933.34 789
9934.28 738
9935.22 672
9936.16 651
9937.10 637
9938.04 652
9938.98 634
9939.92 615
9940.87 627
9941.81 601
9942.75 590
9943.69 671
9944.63 654
9945.57 663
9946.51 723
9947.46 779
9948.40 818
9949.34 803
9950.28 845
9951.22 845
9952.16 875
9953.11 867
9954.05 833
9954.99 796
9955.93 784
9956.87 745
9957.82 735
9958.76 667
9959.70 610
9960.64 606
9961.59 622
9962.53 629
9963.47 583
9964.41 575
9965.35 581
9966.30 574
9967.24 557
9968.18 576
9969.13 578
9970.07 545
9971.01 525
9971.95 530
9972.90 497
9973.84 525
9974.78 510
9975.73 535
9976.67 529
9977.61 494
9978.55 507
9979.50 512
9980.44 497
9981.38 499
9982.33 509
9983.27 514
9984.21 524
9985.16 546
9986.10 539
9987.04 517
9987.99 540
9988.93 527
9989.88 543
9990.82 517
9991.76 521
9992.71 497
9993.65 494
9994.59 495
9995.54 462
9996.48 488
9997.43 481
9998.37 499
9999.31 515
10000.26 516
10001.20 479
10002.15 524
10003.09 513
10004.04 502
10004.98 460
10005.92 491
10006.87 439
10007.81 477
10008.76 494
10009.70 452
10010.65 478
10011.59 470
10012.54 515
10013.48 480
10014.43 481
10015.37 474
10016.32 422
10017.26 430
10018.21 460
10019.15 457
10020.10 424
10021.04 456
10021.99 466
10022.93 441
10023.88 446
10024.82 441
10025.77 439
10026.71 493
10027.66 459
10028.60 460
10029.55 450
10030.49 443
10031.44 488
10032.39 500
10033.33 467
10034.28 436
10035.22 439
10036.17 451
10037.11 440
10038.06 413
10039.01 402
10039.95 435
10040.90 430
10041.84 400
10042.79 435
10043.74 433
10044.68 405
10045.63 417
10046.58 452
10047.52 419
10048.47 415
10049.41 423
10050.36 414
10051.31 454
10052.25 412
10053.20 440
10054.15 412
10055.09 412
10056.04 419
10056.99 444
10057.93 417
10058.88 443
10059.83 426
10060.78 430
10061.72 424
10062.67 398
10063.62 400
10064.56 403
10065.51 418
10066.46 416
10067.41 396
10068.35 382
10069.30 406
10070.25 415
10071.20 406
10072.14 430
10073.09 430
10074.04 432
10074.99 394
10075.93 424
10076.88 397
10077.83 421
10078.78 437
10079.72 389
10080.67 407
10081.62 400
10082.57 420
10083.52 444
10084.46 436
10085.41 435
10086.36 380
10087.31 389
10088.26 383
10089.21 412
10090.15 425
10091.10 414
10092.05 410
10093.00 416
10093.95 401
10094.90 399
10095.85 394
10096.79 370
10097.74 408
10098.69 439
10099.64 420
10100.59 391
10101.54 410
10102.49 392
10103.44 435
10104.39 406
10105.33 435
10106.28 375
10107.23 410
10108.18 393
10109.13 409
10110.08 392
10111.03 406
10111.98 419
10112.93 401
10113.88 420
10114.83 399
10115.78 407
10116.73 411
10117.68 419
10118.63 438
10119.58 427
10120.53 390
10121.48 425
10122.43 397
10123.38 414
10124.33 421
10125.28 419
10126.23 461
10127.18 421
10128.13 437
10129.08 413
10130.03 428
10130.98 427
10131.93 439
10132.88 399
10133.83 425
10134.78 462
10135.73 466
10136.68 456
10137.63 452
10138.58 455
10139.53 457
10140.48 481
10141.43 499
10142.38 481
10143.33 476
10144.29 500
10145.24 480
10146.19 505
10147.14 499
10148.09 510
10149.04 503
10149.99 483
10150.94 468
10151.89 486
10152.85 517
10153.80 524
10154.75 556
10155.70 515
10156.65 473
10157.60 543
10158.55 529
10159.51 513
10160.46 523
10161.41 542
10162.36 557
10163.31 537
10164.26 517
10165.22 493
10166.17 553
10167.12 530
10168.07 541
10169.02 554
10169.98 547
10170.93 544
10171.88 510
10172.83 582
10173.79 640
10174.74 629
10175.69 633
10176.64 620
10177.60 634
10178.55 643
10179.50 644
10180.45 607
10181.41 636
10182.36 618
10183.31 652
10184.26 645
10185.22 586
10186.17 596
10187.12 646
10188.08 649
10189.03 639
10189.98 654
10190.93 647
10191.89 591
10192.84 633
10193.79 647
10194.75 688
10195.70 626
10196.65 607
10197.61 663
10198.56 617
10199.51 611
10200.47 631
10201.42 714
10202.38 718
10203.33 740
10204.28 711
10205.24 782
10206.19 796
10207.14 830
10208.10 775
10209.05 819
10210.01 843
10210.96 820
10211.91 790
10212.87 782
10213.82 775
10214.78 712
10215.73 688
10216.69 692
10217.64 686
10218.59 675
10219.55 684
10220.50 638
10221.46 664
10222.41 596
10223.37 620
10224.32 662
10225.28 686
10226.23 707
10227.19 688
10228.14 696
10229.10 767
10230.05 793
10231.01 760
10231.96 883
10232.92 926
10233.87 990
10234.83 973
10235.78 1036
10236.74 1012
10237.69 1033
10238.65 1024
10239.60 1005
10240.56 896
10241.51 870
10242.47 876
10243.42 807
10244.38 734
10245.34 713
10246.29 690
10247.25 660
10248.20 664
10249.16 638
10250.11 684
10251.07 637
10252.03 691
10252.98 618
10253.94 575
10254.89 585
10255.85 594
10256.81 591
10257.76 571
10258.72 559
10259.68 535
10260.63 563
10261.59 547
10262.55 505
10263.50 490
10264.46 515
10265.41 508
10266.37 545
10267.33 521
10268.28 490
10269.24 511
10270.20 497
10271.16 531
10272.11 522
10273.07 521
10274.03 500
10274.98 543
10275.94 512
10276.90 526
10277.85 493
10278.81 492
10279.77 466
10280.73 462
10281.68 469
10282.64 488
10283.60 474
10284.56 484
10285.51 449
10286.47 449
10287.43 473
10288.39 428
10289.34 485
10290.30 471
10291.26 475
10292.22 462
10293.18 479
10294.13 493
10295.09 460
10296.05 432
10297.01 469
10297.97 441
10298.92 471
10299.88 457
10300.84 468
10301.80 446
10302.76 470
10303.72 504
10304.67 469
10305.63 462
10306.59 467
10307.55 464
10308.51 471
10309.47 470
10310.43 468
10311.38 463
10312.34 480
10313.30 452
10314.26 470
10315.22 470
10316.18 472
10317.14 466
10318.10 463
10319.06 462
10320.01 503
10320.97 461
10321.93 447
10322.89 452
10323.85 458
10324.81 454
10325.77 482
10326.73 451
10327.69 445
10328.65 472
10329.61 474
10330.57 479
10331.53 430
10332.49 448
10333.45 478
10334.41 453
10335.37 418
10336.33 435
10337.29 457
10338.25 435
10339.21 389
10340.17 397
10341.13 405
10342.09 375
10343.05 368
10344.01 382
10344.97 373
10345.93 382
10346.89 410
10347.85 379
10348.81 385
10349.77 403
10350.73 399
10351.69 396
10352.65 394
10353.61 376
10354.57 377
10355.53 380
10356.49 356
10357.46 366
10358.42 384
10359.38 375
10360.34 354
10361.30 342
10362.26 380
10363.22 399
10364.18 380
10365.14 359
10366.11 354
10367.07 357
10368.03 345
10368.99 378
10369.95 401
10370.91 375
10371.87 382
10372.84 377
10373.80 396
10374.76 357
10375.72 374
10376.68 372
10377.64 342
10378.61 320
10379.57 361
10380.53 363
10381.49 392
10382.45 387
10383.42 367
10384.38 363
10385.34 380
10386.30 370
10387.27 359
10388.23 352
10389.19 350
10390.15 326
10391.11 379
10392.08 375
10393.04 339
10394.00 329
10394.96 315
10395.93 312
10396.89 336
10397.85 358
10398.82 351
10399.78 353
10400.74 327
10401.70 343
10402.67 327
10403.63 300
10404.59 349
10405.56 333
10406.52 355
10407.48 346
10408.45 320
10409.41 331
10410.37 341
10411.34 318
10412.30 344
10413.26 347
10414.23 352
10415.19 360
10416.15 377
10417.12 368
10418.08 372
10419.04 392
10420.01 363
10420.97 354
10421.94 328
10422.90 381
10423.86 340
10424.83 335
10425.79 350
10426.76 328
10427.72 335
10428.68 352
10429.65 334
10430.61 338
10431.58 310
10432.54 313
10433.51 316
10434.47 299
10435.44 322
10436.40 324
10437.36 337
10438.33 301
10439.29 287
10440.26 317
10441.22 326
10442.19 314
10443.15 323
10444.12 321
10445.08 346
10446.05 309
10447.01 312
10447.98 333
10448.94 315
10449.91 309
10450.87 307
10451.84 326
10452.80 330
10453.77 336
10454.73 308
10455.70 299
10456.67 304
10457.63 310
10458.60 304
10459.56 312
10460.53 300
10461.49 316
10462.46 344
10463.43 314
10464.39 330
10465.36 307
10466.32 334
10467.29 334
10468.25 341
10469.22 332
10470.19 330
10471.15 310
10472.12 335
10473.09 352
10474.05 350
10475.02 308
10475.98 357
10476.95 342
10477.92 328
10478.88 324
10479.85 345
10480.82 355
10481.78 341
10482.75 337
10483.72 368
10484.68 338
10485.65 345
10486.62 324
10487.58 316
10488.55 338
10489.52 337
10490.49 323
10491.45 315
10492.42 325
10493.39 302
10494.35 284
10495.32 303
10496.29 292
10497.26 304
10498.22 322
10499.19 332
10500.16 302
10501.13 335
10502.09 304
10503.06 309
10504.03 278
10505.00 293
10505.96 322
10506.93 309
10507.90 302
10508.87 319
10509.84 354
10510.80 334
10511.77 302
10512.74 323
10513.71 322
10514.68 299
10515.64 321
10516.61 291
10517.58 282
10518.55 279
10519.52 312
10520.49 301
10521.45 290
10522.42 274
10523.39 304
10524.36 292
10525.33 289
10526.30 302
10527.27 312
10528.23 305
10529.20 296
10530.17 321
10531.14 320
10532.11 301
10533.08 309
10534.05 317
10535.02 303
10535.99 310
10536.96 286
10537.93 318
10538.89 298
10539.86 294
10540.83 318
10541.80 311
10542.77 303
10543.74 317
10544.71 312
10545.68 327
10546.65 318
10547.62 301
10548.59 317
10549.56 319
10550.53 322
10551.50 309
10552.47 304
10553.44 309
10554.41 294
10555.38 327
10556.35 341
10557.32 334
10558.29 351
10559.26 382
10560.23 315
10561.20 348
10562.17 343
10563.14 357
10564.11 337
10565.08 311
10566.05 329
10567.02 345
10567.99 359
10568.96 346
10569.93 317
10570.91 327
10571.88 322
10572.85 316
10573.82 351
10574.79 318
10575.76 340
10576.73 356
10577.70 361
10578.67 341
10579.64 325
10580.62 306
10581.59 344
10582.56 334
10583.53 350
10584.50 354
10585.47 372
10586.44 340
10587.42 337
10588.39 370
10589.36 373
10590.33 349
10591.30 366
10592.27 371
10593.25 358
10594.22 368
10595.19 387
10596.16 394
10597.13 394
10598.10 393
10599.08 390
10600.05 397
10601.02 389
10601.99 407
10602.97 383
10603.94 399
10604.91 422
10605.88 453
10606.85 476
10607.83 480
10608.80 459
10609.77 502
10610.74 537
10611.72 515
10612.69 486
10613.66 499
10614.64 486
10615.61 432
10616.58 467
10617.55 462
10618.53 446
10619.50 426
10620.47 401
10621.45 402
10622.42 393
10623.39 410
10624.37 397
10625.34 410
10626.31 398
10627.29 374
10628.26 371
10629.23 367
10630.21 370
10631.18 382
10632.15 392
10633.13 408
10634.10 436
10635.07 473
10636.05 465
10637.02 467
10638.00 461
10638.97 446
10639.94 460
10640.92 465
10641.89 459
10642.87 451
10643.84 455
10644.81 465
10645.79 463
10646.76 434
10647.74 414
10648.71 403
10649.68 383
10650.66 383
10651.63 403
10652.61 378
10653.58 329
10654.56 337
10655.53 345
10656.51 355
10657.48 387
10658.46 359
10659.43 365
10660.41 337
10661.38 329
10662.36 311
10663.33 308
10664.31 316
10665.28 315
10666.26 305
10667.23 322
10668.21 318
10669.18 324
10670.16 327
10671.13 345
10672.11 309
10673.08 328
10674.06 351
10675.03 328
10676.01 350
10676.99 363
10677.96 333
10678.94 361
10679.91 345
10680.89 335
10681.86 358
10682.84 373
10683.82 343
10684.79 337
10685.77 373
10686.74 358
10687.72 356
10688.70 334
10689.67 366
10690.65 362
10691.63 312
10692.60 319
10693.58 305
10694.55 332
10695.53 329
10696.51 330
10697.48 320
10698.46 310
10699.44 318
10700.41 329
10701.39 314
10702.37 312
10703.34 298
10704.32 307
10705.30 324
10706.27 319
10707.25 355
10708.23 342
10709.21 300
10710.18 304
10711.16 343
10712.14 329
10713.11 346
10714.09 315
10715.07 360
10716.05 336
10717.02 314
10718.00 339
10718.98 327
10719.96 317
10720.93 334
10721.91 328
10722.89 335
10723.87 317
10724.85 310
10725.82 312
10726.80 316
10727.78 315
10728.76 312
10729.74 308
10730.71 293
10731.69 301
10732.67 334
10733.65 321
10734.63 334
10735.60 303
10736.58 349
10737.56 358
10738.54 323
10739.52 326
10740.50 332
10741.48 325
10742.45 319
10743.43 317
10744.41 341
10745.39 351
10746.37 312
10747.35 325
10748.33 327
10749.31 343
10750.28 336
10751.26 348
10752.24 339
10753.22 329
10754.20 334
10755.18 356
10756.16 347
10757.14 310
10758.12 337
10759.10 344
10760.08 317
10761.06 341
10762.04 353
10763.01 348
10763.99 352
10764.97 379
10765.95 367
10766.93 344
10767.91 346
10768.89 337
10769.87 357
10770.85 356
10771.83 348
10772.81 355
10773.79 351
10774.77 363
10775.75 367
10776.73 377
10777.71 349
10778.69 377
10779.67 375
10780.65 364
10781.63 379
10782.62 361
10783.60 360
10784.58 383
10785.56 356
10786.54 346
10787.52 377
10788.50 374
10789.48 368
10790.46 362
10791.44 399
10792.42 382
10793.40 363
10794.38 381
10795.37 367
10796.35 357
10797.33 332
10798.31 341
10799.29 361
10800.27 353
10801.25 367
10802.23 374
10803.21 378
10804.20 352
10805.18 346
10806.16 371
10807.14 374
10808.12 375
10809.10 391
10810.09 372
10811.07 377
10812.05 358
10813.03 368
10814.01 371
10815.00 369
10815.98 362
10816.96 385
10817.94 375
10818.92 379
10819.91 381
10820.89 355
10821.87 409
10822.85 373
10823.83 373
10824.82 387
10825.80 369
10826.78 365
10827.76 411
10828.75 395
10829.73 363
10830.71 398
10831.69 401
10832.68 406
10833.66 380
10834.64 355
10835.63 386
10836.61 400
10837.59 404
10838.57 401
10839.56 395
10840.54 403
10841.52 384
10842.51 408
10843.49 434
10844.47 408
10845.46 416
10846.44 418
10847.42 379
10848.41 400
10849.39 426
10850.37 427
10851.36 423
10852.34 433
10853.32 438
10854.31 467
10855.29 440
10856.28 423
10857.26 445
10858.24 454
10859.23 435
10860.21 446
10861.20 436
10862.18 430
10863.16 462
10864.15 451
10865.13 490
10866.12 470
10867.10 495
10868.08 511
10869.07 507
10870.05 481
10871.04 479
10872.02 474
10873.01 486
10873.99 481
10874.98 455
10875.96 483
10876.95 476
10877.93 499
10878.92 495
10879.90 511
10880.89 491
10881.87 496
10882.86 494
10883.84 528
10884.83 543
10885.81 528
10886.80 552
10887.78 553
10888.77 552
10889.75 540
10890.74 568
10891.72 557
10892.71 566
10893.69 566
10894.68 597
10895.66 583
10896.65 565
10897.64 584
10898.62 673
10899.61 646
10900.59 613
10901.58 620
10902.56 639
10903.55 612
10904.54 609
10905.52 611
10906.51 654
10907.49 677
10908.48 713
10909.47 683
10910.45 681
10911.44 692
10912.43 717
10913.41 692
10914.40 714
10915.39 702
10916.37 727
10917.36 768
10918.35 755
10919.33 739
10920.32 755
10921.31 752
10922.29 767
10923.28 747
10924.27 774
10925.25 786
10926.24 759
10927.23 816
10928.21 810
10929.20 788
10930.19 783
10931.18 809
10932.16 806
10933.15 808
10934.14 836
10935.12 874
10936.11 888
10937.10 880
10938.09 857
10939.07 925
10940.06 941
10941.05 947
10942.04 938
10943.02 950
10944.01 989
10945.00 1000
10945.99 1003
10946.98 1023
10947.96 1067
10948.95 1058
10949.94 1113
10950.93 1183
10951.92 1187
10952.90 1356
10953.89 1389
10954.88 1489
10955.87 1568
10956.86 1587
10957.85 1705
10958.83 1741
10959.82 1698
10960.81 1673
10961.80 1565
10962.79 1545
10963.78 1511
10964.77 1425
10965.75 1351
10966.74 1334
10967.73 1287
10968.72 1272
10969.71 1212
10970.70 1178
10971.69 1138
10972.68 1137
10973.67 1171
10974.66 1114
10975.64 1115
10976.63 1138
10977.62 1112
10978.61 1101
10979.60 1083
10980.59 1097
10981.58 1132
10982.57 1175
10983.56 1240
10984.55 1223
10985.54 1211
10986.53 1239
10987.52 1213
10988.51 1268
10989.50 1302
10990.49 1337
10991.48 1427
10992.47 1462
10993.46 1650
10994.45 1747
10995.44 1915
10996.43 2115
10997.42 2115
10998.41 2353
10999.40 2381
11000.39 2368
11001.38 2388
11002.37 2343
11003.36 2260
11004.35 2121
11005.34 1926
11006.33 1811
11007.32 1647
11008.31 1541
11009.30 1412
11010.30 1277
11011.29 1188
11012.28 1138
11013.27 1055
11014.26 1029
11015.25 961
11016.24 977
11017.23 932
11018.22 876
11019.21 905
11020.21 832
11021.20 828
11022.19 804
11023.18 741
11024.17 767
11025.16 776
11026.15 783
11027.14 768
11028.14 762
11029.13 726
11030.12 748
11031.11 771
11032.10 791
11033.09 769
11034.09 746
11035.08 732
11036.07 804
11037.06 756
11038.05 752
11039.05 759
11040.04 751
11041.03 732
11042.02 735
11043.02 730
11044.01 710
11045.00 715
11045.99 714
11046.98 714
11047.98 671
11048.97 675
11049.96 704
11050.95 714
11051.95 633
11052.94 630
11053.93 657
11054.93 684
11055.92 633
11056.91 638
11057.90 652
11058.90 630
11059.89 637
11060.88 652
11061.88 679
11062.87 665
11063.86 652
11064.86 659
11065.85 703
11066.84 700
11067.84 695
11068.83 690
11069.82 681
11070.82 667
11071.81 649
11072.80 652
11073.80 676
11074.79 662
11075.78 691
11076.78 668
11077.77 641
11078.77 675
11079.76 672
11080.75 689
11081.75 651
11082.74 641
11083.74 620
11084.73 619
11085.72 636
11086.72 638
11087.71 621
11088.71 588
11089.70 622
11090.70 650
11091.69 638
11092.68 610
11093.68 584
11094.67 595
11095.67 603
11096.66 595
11097.66 606
11098.65 603
11099.65 598
11100.64 637
11101.64 609
11102.63 627
11103.63 586
11104.62 580
11105.62 627
11106.61 596
11107.61 576
11108.60 549
11109.60 564
11110.59 564
11111.59 576
11112.58 560
11113.58 566
11114.57 539
11115.57 572
11116.56 568
11117.56 545
11118.56 554
11119.55 534
11120.55 570
11121.54 582
11122.54 562
11123.54 569
11124.53 544
11125.53 554
11126.52 524
11127.52 545
11128.51 531
11129.51 541
11130.51 539
11131.50 551
11132.50 509
11133.50 486
11134.49 505
11135.49 513
11136.49 513
11137.48 527
11138.48 478
11139.47 500
11140.47 523
11141.47 532
11142.46 484
11143.46 513
11144.46 474
11145.46 535
11146.45 528
11147.45 488
11148.45 483
11149.44 472
11150.44 510
11151.44 529
11152.43 504
11153.43 517
11154.43 490
11155.43 518
11156.42 491
11157.42 484
11158.42 465
11159.42 474
11160.41 494
11161.41 509
11162.41 462
11163.41 473
11164.40 456
11165.40 499
11166.40 477
11167.40 477
11168.39 480
11169.39 471
11170.39 468
11171.39 460
11172.39 470
11173.38 469
11174.38 464
11175.38 485
11176.38 503
11177.38 464
11178.38 515
11179.37 487
11180.37 456
11181.37 451
11182.37 487
11183.37 468
11184.37 484
11185.37 484
11186.36 471
11187.36 504
11188.36 483
11189.36 467
11190.36 492
11191.36 498
11192.36 499
11193.36 466
11194.36 484
11195.35 501
11196.35 506
11197.35 480
11198.35 492
11199.35 541
11200.35 485
11201.35 504
11202.35 488
11203.35 497
11204.35 499
11205.35 511
11206.35 506
11207.35 487
11208.35 494
11209.35 501
11210.35 546
11211.35 507
11212.35 509
11213.35 515
11214.35 518
11215.34 483
11216.35 487
11217.35 516
11218.35 489
11219.35 456
11220.35 488
11221.35 463
11222.35 480
11223.35 474
11224.35 465
11225.35 475
11226.35 482
11227.35 502
11228.35 485
11229.35 478
11230.35 475
11231.35 496
11232.35 482
11233.35 495
11234.35 491
11235.35 495
11236.35 488
11237.36 472
11238.36 467
11239.36 472
11240.36 496
11241.36 504
11242.36 496
11243.36 483
11244.36 474
11245.36 515
11246.37 544
11247.37 522
11248.37 507
11249.37 523
11250.37 515
11251.37 525
11252.38 499
11253.38 507
11254.38 525
11255.38 515
11256.38 520
11257.38 518
11258.39 481
11259.39 519
11260.39 529
11261.39 510
11262.39 518
11263.40 540
11264.40 534
11265.40 533
11266.40 543
11267.40 586
11268.41 596
11269.41 605
11270.41 604
11271.41 653
11272.42 655
11273.42 670
11274.42 653
11275.42 641
11276.43 668
11277.43 649
11278.43 679
11279.44 642
11280.44 670
11281.44 629
11282.44 566
11283.45 576
11284.45 546
11285.45 513
11286.46 514
11287.46 519
11288.46 488
11289.47 479
11290.47 473
11291.47 464
11292.48 465
11293.48 493
11294.48 460
11295.49 476
11296.49 487
11297.49 461
11298.50 444
11299.50 466
11300.51 420
11301.51 441
11302.51 455
11303.52 481
11304.52 486
11305.53 460
11306.53 477
11307.53 453
11308.54 464
11309.54 447
11310.55 467
11311.55 449
11312.55 506
11313.56 499
11314.56 475
11315.57 488
11316.57 522
11317.58 554
11318.58 528
11319.59 548
11320.59 567
11321.59 567
11322.60 502
11323.60 518
11324.61 502
11325.61 529
11326.62 530
11327.62 482
11328.63 481
11329.63 481
11330.64 476
11331.64 477
11332.65 471
11333.65 478
11334.66 465
11335.67 480
11336.67 507
11337.68 502
11338.68 493
11339.69 540
11340.69 537
11341.70 541
11342.70 516
11343.71 517
11344.72 526
11345.72 490
11346.73 508
11347.73 482
11348.74 455
11349.74 468
11350.75 479
11351.76 456
11352.76 421
11353.77 406
11354.78 420
11355.78 449
11356.79 424
11357.79 407
11358.80 411
11359.81 437
11360.81 420
11361.82 420
11362.83 465
11363.83 357
11364.84 428
11365.85 428
11366.85 414
11367.86 389
11368.87 409
11369.87 424
11370.88 388
11371.89 377
11372.89 379
11373.90 393
11374.91 403
11375.92 381
11376.92 398
11377.93 394
11378.94 395
11379.94 373
11380.95 369
11381.96 401
11382.97 389
11383.97 383
11384.98 361
11385.99 386
11387.00 349
11388.00 359
11389.01 389
11390.02 347
11391.03 358
11392.04 402
11393.04 383
11394.05 373
11395.06 348
11396.07 370
11397.08 403
11398.08 351
11399.09 365
11400.10 360
11401.11 366
11402.12 348
11403.12 354
11404.13 399
11405.14 364
11406.15 351
11407.16 372
11408.17 315
11409.18 358
11410.18 380
11411.19 380
11412.20 351
11413.21 346
11414.22 349
11415.23 360
11416.24 356
11417.25 336
11418.25 341
11419.26 362
11420.27 373
11421.28 363
11422.29 353
11423.30 333
11424.31 356
11425.32 357
11426.33 354
11427.34 352
11428.35 346
11429.36 339
11430.37 363
11431.38 364
11432.39 374
11433.39 364
11434.40 349
11435.41 360
11436.42 361
11437.43 351
11438.44 344
11439.45 371
11440.46 356
11441.47 353
11442.48 346
11443.49 332
11444.50 336
11445.51 336
11446.52 325
11447.53 331
11448.55 358
11449.56 376
11450.57 344
11451.58 318
11452.59 383
11453.60 351
11454.61 328
11455.62 311
11456.63 371
11457.64 342
11458.65 348
11459.66 342
11460.67 332
11461.68 355
11462.69 346
11463.71 339
11464.72 345
11465.73 352
11466.74 328
11467.75 330
11468.76 343
11469.77 338
11470.78 353
11471.80 352
11472.81 332
11473.82 340
11474.83 337
11475.84 337
11476.85 335
11477.86 335
11478.88 344
11479.89 324
11480.90 317
11481.91 315
11482.92 329
11483.93 335
11484.95 328
11485.96 339
11486.97 338
11487.98 334
11489.00 352
11490.01 326
11491.02 354
11492.03 334
11493.04 341
11494.06 360
11495.07 341
11496.08 342
11497.09 354
11498.11 373
11499.12 350
11500.13 317
11501.14 334
11502.16 338
11503.17 356
11504.18 342
11505.20 372
11506.21 372
11507.22 353
11508.23 352
11509.25 397
11510.26 365
11511.27 359
11512.29 388
11513.30 392
11514.31 384
11515.33 371
11516.34 399
11517.35 386
11518.37 388
11519.38 405
11520.39 418
11521.41 412
11522.42 425
11523.43 424
11524.45 438
11525.46 436
11526.47 417
11527.49 431
11528.50 485
11529.52 466
11530.53 486
11531.54 504
11532.56 551
11533.57 553
11534.59 556
11535.60 583
11536.62 631
11537.63 694
11538.64 658
11539.66 704
11540.67 705
11541.69 652
11542.70 612
11543.72 608
11544.73 545
11545.75 525
11546.76 514
11547.77 503
11548.79 488
11549.80 478
11550.82 451
11551.83 400
11552.85 359
11553.86 365
11554.88 406
11555.89 391
11556.91 376
11557.92 342
11558.94 370
11559.95 342
11560.97 333
11561.99 336
11563.00 367
11564.02 367
11565.03 354
11566.05 328
11567.06 309
11568.08 341
11569.09 348
11570.11 362
11571.13 312
11572.14 336
11573.16 330
11574.17 350
11575.19 334
11576.20 336
11577.22 359
11578.24 387
11579.25 346
11580.27 327
11581.29 357
11582.30 362
11583.32 347
11584.33 366
11585.35 355
11586.37 322
11587.38 360
11588.40 344
11589.42 358
11590.43 350
11591.45 340
11592.47 371
11593.48 350
11594.50 325
11595.52 349
11596.53 402
11597.55 385
11598.57 404
11599.58 428
11600.60 392
11601.62 398
11602.64 394
11603.65 394
11604.67 386
11605.69 357
11606.70 366
11607.72 356
11608.74 323
11609.76 336
11610.77 362
11611.79 331
11612.81 345
11613.83 327
11614.84 335
11615.86 362
11616.88 336
11617.90 327
11618.92 338
11619.93 330
11620.95 279
11621.97 306
11622.99 318
11624.01 330
11625.02 306
11626.04 330
11627.06 311
11628.08 296
11629.10 330
11630.11 310
11631.13 311
11632.15 315
11633.17 320
11634.19 318
11635.21 327
11636.23 287
11637.24 318
11638.26 321
11639.28 302
11640.30 298
11641.32 330
11642.34 321
11643.36 268
11644.38 300
11645.39 330
11646.41 292
11647.43 264
11648.45 270
11649.47 285
11650.49 320
11651.51 299
11652.53 284
11653.55 301
11654.57 291
11655.59 276
11656.61 317
11657.63 278
11658.65 299
11659.67 294
11660.69 313
11661.70 318
11662.72 292
11663.74 289
11664.76 306
11665.78 311
11666.80 289
11667.82 286
11668.84 292
11669.86 304
11670.88 263
11671.90 286
11672.92 295
11673.95 277
11674.97 271
11675.99 306
11677.01 305
11678.03 296
11679.05 305
11680.07 297
11681.09 295
11682.11 288
11683.13 305
11684.15 319
11685.17 313
11686.19 289
11687.21 324
11688.23 277
11689.25 279
11690.28 268
11691.30 301
11692.32 329
11693.34 298
11694.36 265
11695.38 276
11696.40 295
11697.42 276
11698.44 287
11699.47 290
11700.49 298
11701.51 305
11702.53 291
11703.55 279
11704.57 283
11705.60 273
11706.62 301
11707.64 271
11708.66 288
11709.68 276
11710.70 279
11711.73 310
11712.75 303
11713.77 307
11714.79 270
11715.81 287
11716.84 292
11717.86 294
11718.88 305
11719.90 278
11720.92 280
11721.95 271
11722.97 295
11723.99 282
11725.01 302
11726.04 278
11727.06 280
11728.08 282
11729.11 320
11730.13 290
11731.15 290
11732.17 289
11733.20 285
11734.22 306
11735.24 307
11736.26 298
11737.29 308
11738.31 316
11739.33 302
11740.36 285
11741.38 317
11742.40 326
11743.43 320
11744.45 345
11745.47 309
11746.50 280
11747.52 289
11748.54 303
11749.57 306
11750.59 312
11751.62 277
11752.64 305
11753.66 291
11754.69 299
11755.71 280
11756.73 301
11757.76 312
11758.78 318
11759.81 332
11760.83 313
11761.85 316
11762.88 333
11763.90 319
11764.93 316
11765.95 328
11766.98 364
11768.00 331
11769.02 332
11770.05 355
11771.07 352
11772.10 353
11773.12 342
11774.15 348
11775.17 344
11776.20 329
11777.22 338
11778.25 336
11779.27 332
11780.30 328
11781.32 351
11782.35 342
11783.37 343
11784.40 358
11785.42 378
11786.45 380
11787.47 341
11788.50 345
11789.52 345
11790.55 364
11791.57 336
11792.60 340
11793.62 352
11794.65 367
11795.67 378
11796.70 327
11797.73 357
11798.75 372
11799.78 346
11800.80 362
11801.83 334
11802.85 354
11803.88 347
11804.91 331
11805.93 360
11806.96 349
11807.98 340
11809.01 359
11810.04 355
11811.06 352
11812.09 363
11813.12 357
11814.14 350
11815.17 344
11816.19 372
11817.22 421
11818.25 391
11819.27 359
11820.30 374
11821.33 372
11822.35 370
11823.38 399
11824.41 398
11825.44 401
11826.46 426
11827.49 464
11828.52 414
11829.54 447
11830.57 410
11831.60 436
11832.62 410
11833.65 370
11834.68 415
11835.71 418
11836.73 393
11837.76 426
11838.79 461
11839.82 456
11840.84 425
11841.87 456
11842.90 422
11843.93 395
11844.95 440
11845.98 433
11847.01 443
11848.04 441
11849.07 487
11850.09 444
11851.12 473
11852.15 490
11853.18 489
11854.21 491
11855.23 482
11856.26 479
11857.29 507
11858.32 508
11859.35 532
11860.38 535
11861.40 519
11862.43 552
11863.46 529
11864.49 542
11865.52 517
11866.55 525
11867.58 515
11868.60 528
11869.63 549
11870.66 563
11871.69 560
11872.72 564
11873.75 575
11874.78 562
11875.81 554
11876.84 557
11877.86 600
11878.89 605
11879.92 616
11880.95 644
11881.98 598
11883.01 623
11884.04 604
11885.07 679
11886.10 691
11887.13 706
11888.16 708
11889.19 715
11890.22 784
11891.25 736
11892.28 750
11893.31 793
11894.34 815
11895.37 842
11896.40 910
11897.43 939
11898.46 1011
11899.49 1073
11900.52 1075
11901.55 1123
11902.58 1159
11903.61 1175
11904.64 1187
11905.67 1143
11906.70 1123
11907.73 1110
11908.76 1112
11909.79 1042
11910.82 976
11911.85 957
11912.88 916
11913.91 883
11914.94 889
11915.97 856
11917.01 853
11918.04 825
11919.07 846
11920.10 824
11921.13 808
11922.16 827
11923.19 853
11924.22 916
11925.25 945
11926.28 978
11927.32 1001
11928.35 1052
11929.38 1106
11930.41 1137
11931.44 1129
11932.47 1118
11933.50 1084
11934.54 1061
11935.57 1062
11936.60 1006
11937.63 927
11938.66 920
11939.70 893
11940.73 849
11941.76 795
11942.79 759
11943.82 723
11944.85 691
11945.89 683
11946.92 646
11947.95 636
11948.98 626
11950.02 632
11951.05 603
11952.08 599
11953.11 603
11954.15 593
11955.18 605
11956.21 601
11957.24 589
11958.28 613
11959.31 610
11960.34 588
11961.37 584
11962.41 593
11963.44 596
11964.47 597
11965.51 628
11966.54 594
11967.57 612
11968.60 625
11969.64 592
11970.67 648
11971.70 616
11972.74 604
11973.77 637
11974.80 643
11975.84 605
11976.87 664
11977.90 618
11978.94 617
11979.97 628
11981.00 612
11982.04 607
11983.07 578
11984.11 625
11985.14 645
11986.17 639
11987.21 648
11988.24 655
11989.28 631
11990.31 631
11991.34 626
11992.38 631
11993.41 661
11994.45 634
11995.48 643
11996.51 653
11997.55 650
11998.58 680
11999.62 671
12000.65 676
12001.69 688
12002.72 657
12003.76 687
12004.79 726
12005.82 711
12006.86 732
12007.89 752
12008.93 737
12009.96 715
12011.00 736
12012.03 777
12013.07 760
12014.10 745
12015.14 777
12016.17 795
12017.21 820
12018.24 823
12019.28 827
12020.32 850
12021.35 792
12022.39 804
12023.42 830
12024.46 808
12025.49 799
12026.53 801
12027.56 800
12028.60 798
12029.64 823
12030.67 800
12031.71 778
12032.74 805
12033.78 790
12034.81 811
12035.85 781
12036.89 803
12037.92 787
12038.96 803
12039.99 788
12041.03 743
12042.07 770
12043.10 766
12044.14 830
12045.18 806
12046.21 814
12047.25 848
12048.29 849
12049.32 859
12050.36 895
12051.40 883
12052.43 890
12053.47 947
12054.51 1009
12055.54 939
12056.58 923
12057.62 932
12058.65 945
12059.69 949
12060.73 906
12061.76 918
12062.80 909
12063.84 878
12064.88 869
12065.91 832
12066.95 835
12067.99 768
12069.03 779
12070.06 772
12071.10 740
12072.14 766
12073.18 690
12074.21 710
12075.25 692
12076.29 706
12077.33 735
12078.36 701
12079.40 683
12080.44 667
12081.48 685
12082.52 703
12083.55 687
12084.59 709
12085.63 767
12086.67 740
12087.71 723
12088.74 745
12089.78 753
12090.82 747
12091.86 771
12092.90 797
12093.94 789
12094.98 815
12096.01 870
12097.05 856
12098.09 850
12099.13 883
12100.17 946
12101.21 966
12102.25 984
12103.28 965
12104.32 940
12105.36 1006
12106.40 938
12107.44 915
12108.48 869
12109.52 827
12110.56 828
12111.60 796
12112.64 748
12113.68 677
12114.72 694
12115.76 627
12116.79 652
12117.83 605
12118.87 602
12119.91 596
12120.95 568
12121.99 587
12123.03 544
12124.07 554
12125.11 557
12126.15 537
12127.19 553
12128.23 542
12129.27 535
12130.31 523
12131.35 556
12132.39 533
12133.43 505
12134.47 522
12135.51 512
12136.55 521
12137.59 523
12138.63 526
12139.67 526
12140.71 515
12141.76 498
12142.80 521
12143.84 510
12144.88 504
12145.92 493
12146.96 508
12148.00 498
12149.04 478
12150.08 508
12151.12 501
12152.16 482
12153.20 469
12154.25 483
12155.29 469
12156.33 449
12157.37 454
12158.41 479
12159.45 464
12160.49 442
12161.53 453
12162.58 479
12163.62 459
12164.66 495
12165.70 448
12166.74 452
12167.78 486
12168.82 463
12169.87 449
12170.91 454
12171.95 468
12172.99 417
12174.03 427
12175.08 455
12176.12 418
12177.16 420
12178.20 463
12179.24 417
12180.29 411
12181.33 435
12182.37 434
12183.41 425
12184.46 409
12185.50 446
12186.54 437
12187.58 445
12188.63 433
12189.67 416
12190.71 402
12191.75 434
12192.80 433
12193.84 432
12194.88 454
12195.92 424
12196.97 454
12198.01 436
12199.05 438
12200.10 432
12201.14 445
12202.18 410
12203.23 437
12204.27 431
12205.31 443
12206.36 410
12207.40 413
12208.44 410
12209.49 399
12210.53 420
12211.57 408
12212.62 416
12213.66 401
12214.70 394
12215.75 395
12216.79 391
12217.84 418
12218.88 407
12219.92 425
12220.97 397
12222.01 389
12223.06 389
12224.10 374
12225.14 391
12226.19 407
12227.23 383
12228.28 418
12229.32 412
12230.36 397
12231.41 367
12232.45 364
12233.50 369
12234.54 381
12235.59 409
12236.63 389
12237.68 380
12238.72 394
12239.77 432
12240.81 422
12241.86 399
12242.90 377
12243.94 427
12244.99 438
12246.03 420
12247.08 399
12248.13 407
12249.17 377
12250.22 398
12251.26 393
12252.31 367
12253.35 394
12254.40 377
12255.44 390
12256.49 363
12257.53 394
12258.58 369
12259.62 362
12260.67 364
12261.72 356
12262.76 359
12263.81 346
12264.85 367
12265.90 371
12266.94 342
12267.99 365
12269.04 363
12270.08 328
12271.13 334
12272.17 307
12273.22 313
12274.27 323
12275.31 367
12276.36 354
12277.41 334
12278.45 324
12279.50 321
12280.55 319
12281.59 339
12282.64 327
12283.69 345
12284.73 343
12285.78 348
12286.83 327
12287.87 312
12288.92 330
12289.97 329
12291.01 362
12292.06 334
12293.11 323
12294.15 301
12295.20 322
12296.25 332
12297.30 340
12298.34 303
12299.39 358
12300.44 395
12301.48 361
12302.53 327
12303.58 345
12304.63 342
12305.67 334
12306.72 345
12307.77 348
12308.82 353
12309.87 333
12310.91 360
12311.96 337
12313.01 338
12314.06 298
12315.10 308
12316.15 326
12317.20 343
12318.25 323
12319.30 320
12320.34 355
12321.39 350
12322.44 313
12323.49 329
12324.54 328
12325.59 342
12326.63 329
12327.68 299
12328.73 301
12329.78 304
12330.83 341
12331.88 311
12332.93 302
12333.98 326
12335.02 315
12336.07 307
12337.12 302
12338.17 321
12339.22 327
12340.27 316
12341.32 269
12342.37 307
12343.42 305
12344.47 296
12345.51 300
12346.56 302
12347.61 309
12348.66 299
12349.71 296
12350.76 315
12351.81 307
12352.86 310
12353.91 310
12354.96 288
12356.01 303
12357.06 304
12358.11 306
12359.16 336
12360.21 309
12361.26 314
12362.31 308
12363.36 318
12364.41 321
12365.46 311
12366.51 340
12367.56 321
12368.61 308
12369.66 314
12370.71 314
12371.76 291
12372.81 307
12373.86 294
12374.91 313
12375.96 308
12377.01 328
12378.06 314
12379.11 316
12380.17 313
12381.22 324
12382.27 354
12383.32 312
12384.37 318
12385.42 319
12386.47 328
12387.52 325
12388.57 297
12389.62 309
12390.67 316
12391.73 322
12392.78 310
12393.83 313
12394.88 316
12395.93 300
12396.98 308
12398.03 329
12399.09 316
12400.14 330
12401.19 338
12402.24 340
12403.29 332
12404.34 335
12405.40 322
12406.45 330
12407.50 366
12408.55 305
12409.60 367
12410.66 331
12411.71 324
12412.76 336
12413.81 376
12414.86 367
12415.92 358
12416.97 294
12418.02 363
12419.07 385
12420.13 351
12421.18 348
12422.23 366
12423.28 369
12424.34 358
12425.39 373
12426.44 363
12427.49 355
12428.55 337
12429.60 383
12430.65 348
12431.71 353
12432.76 360
12433.81 387
12434.86 362
12435.92 396
12436.97 345
12438.02 344
12439.08 356
12440.13 375
12441.18 365
12442.24 341
12443.29 356
12444.34 367
12445.40 368
12446.45 364
12447.50 363
12448.56 395
12449.61 397
12450.67 416
12451.72 401
12452.77 394
12453.83 416
12454.88 412
12455.94 415
12456.99 418
12458.04 412
12459.10 462
12460.15 445
12461.21 474
12462.26 452
12463.31 484
12464.37 528
12465.42 545
12466.48 523
12467.53 540
12468.59 613
12469.64 649
12470.70 710
12471.75 720
12472.80 766
12473.86 731
12474.91 754
12475.97 802
12477.02 838
12478.08 812
12479.13 824
12480.19 828
12481.24 811
12482.30 784
12483.35 708
12484.41 690
12485.46 684
12486.52 625
12487.57 607
12488.63 592
12489.69 548
12490.74 527
12491.80 524
12492.85 501
12493.91 485
12494.96 437
12496.02 484
12497.07 487
12498.13 462
12499.19 456
12500.24 432
12501.30 452
12502.35 423
12503.41 417
12504.47 416
12505.52 428
12506.58 460
12507.63 458
12508.69 461
12509.75 421
12510.80 443
12511.86 433
12512.91 472
12513.97 459
12515.03 464
12516.08 452
12517.14 455
12518.20 449
12519.25 484
12520.31 467
12521.37 425
12522.42 502
12523.48 486
12524.54 471
12525.59 492
12526.65 480
12527.71 465
12528.77 446
12529.82 448
12530.88 468
12531.94 473
12532.99 479
12534.05 446
12535.11 432
12536.17 445
12537.22 442
12538.28 431
12539.34 462
12540.40 440
12541.45 459
12542.51 489
12543.57 458
12544.63 506
12545.68 499
12546.74 498
12547.80 470
12548.86 516
12549.92 558
12550.97 560
12552.03 567
12553.09 540
12554.15 574
12555.21 574
12556.26 573
12557.32 541
12558.38 522
12559.44 548
12560.50 544
12561.56 514
12562.61 501
12563.67 480
12564.73 475
12565.79 497
12566.85 466
12567.91 452
12568.97 456
12570.02 462
12571.08 430
12572.14 434
12573.20 433
12574.26 463
12575.32 429
12576.38 427
12577.44 388
12578.50 442
12579.56 429
12580.61 422
12581.67 417
12582.73 421
12583.79 447
12584.85 443
12585.91 412
12586.97 402
12588.03 419
12589.09 455
12590.15 474
12591.21 443
12592.27 451
12593.33 454
12594.39 446
12595.45 415
12596.51 443
12597.57 443
12598.63 432
12599.69 437
12600.75 449
12601.81 454
12602.87 492
12603.93 437
12604.99 461
12606.05 446
12607.11 441
12608.17 445
12609.23 459
12610.29 469
12611.35 460
12612.41 486
12613.47 470
12614.53 520
12615.59 498
12616.66 523
12617.72 528
12618.78 531
12619.84 528
12620.90 534
12621.96 530
12623.02 521
12624.08 521
12625.14 549
12626.20 569
12627.26 574
12628.33 556
12629.39 502
12630.45 510
12631.51 508
12632.57 534
12633.63 509
12634.69 536
12635.76 510
12636.82 520
12637.88 503
12638.94 466
12640.00 520
12641.06 482
12642.13 453
12643.19 435
12644.25 452
12645.31 475
12646.37 424
12647.44 430
12648.50 457
12649.56 448
12650.62 450
12651.68 426
12652.75 473
12653.81 456
12654.87 426
12655.93 414
12657.00 410
12658.06 409
12659.12 407
12660.18 397
12661.25 431
12662.31 446
12663.37 421
12664.43 448
12665.50 462
12666.56 402
12667.62 435
12668.69 453
12669.75 456
12670.81 440
12671.88 432
12672.94 484
12674.00 467
12675.06 431
12676.13 475
12677.19 484
12678.25 482
12679.32 477
12680.38 465
12681.44 456
12682.51 440
12683.57 494
12684.64 497
12685.70 471
12686.76 487
12687.83 475
12688.89 471
12689.95 468
12691.02 507
12692.08 496
12693.15 509
12694.21 515
12695.27 517
12696.34 503
12697.40 516
12698.47 519
12699.53 487
12700.59 548
12701.66 541
12702.72 555
12703.79 577
12704.85 572
12705.92 553
12706.98 556
12708.05 582
12709.11 553
12710.18 571
12711.24 566
12712.30 570
12713.37 574
12714.43 582
12715.50 584
12716.56 572
12717.63 549
12718.69 554
12719.76 564
12720.82 587
12721.89 529
12722.95 569
12724.02 607
12725.09 571
12726.15 598
12727.22 647
12728.28 666
12729.35 667
12730.41 646
12731.48 692
12732.54 683
12733.61 668
12734.68 719
12735.74 716
12736.81 640
12737.87 638
12738.94 640
12740.00 672
12741.07 605
12742.14 628
12743.20 595
12744.27 592
12745.33 544
12746.40 550
12747.47 569
12748.53 542
12749.60 522
12750.67 482
12751.73 535
12752.80 501
12753.87 511
12754.93 507
12756.00 517
12757.07 479
12758.13 504
12759.20 504
12760.27 488
12761.33 452
12762.40 479
12763.47 491
12764.53 492
12765.60 477
12766.67 483
12767.73 472
12768.80 469
12769.87 434
12770.94 482
12772.00 472
12773.07 477
12774.14 469
12775.21 443
12776.27 449
12777.34 424
12778.41 453
12779.48 466
12780.54 460
12781.61 434
12782.68 425
12783.75 447
12784.81 403
12785.88 418
12786.95 409
12788.02 419
12789.09 411
12790.15 402
12791.22 427
12792.29 416
12793.36 370
12794.43 401
12795.49 375
12796.56 411
12797.63 405
12798.70 423
12799.77 386
12800.84 408
12801.90 395
12802.97 389
12804.04 414
12805.11 412
12806.18 401
12807.25 406
12808.32 440
12809.39 408
12810.45 436
12811.52 447
12812.59 449
12813.66 450
12814.73 456
12815.80 454
12816.87 450
12817.94 459
12819.01 473
12820.08 458
12821.15 464
12822.21 453
12823.28 479
12824.35 494
12825.42 474
12826.49 467
12827.56 493
12828.63 446
12829.70 435
12830.77 486
12831.84 442
12832.91 437
12833.98 425
12835.05 397
12836.12 418
12837.19 395
12838.26 400
12839.33 412
12840.40 400
12841.47 373
12842.54 385
12843.61 361
12844.68 368
12845.75 348
12846.82 399
12847.89 404
12848.96 363
12850.03 368
12851.10 376
12852.18 360
12853.25 322
12854.32 346
12855.39 330
12856.46 327
12857.53 310
12858.60 311
12859.67 343
12860.74 328
12861.81 332
12862.88 355
12863.96 328
12865.03 332
12866.10 338
12867.17 326
12868.24 317
12869.31 351
12870.38 342
12871.45 322
12872.53 307
12873.60 291
12874.67 322
12875.74 317
12876.81 354
12877.88 320
12878.96 316
12880.03 315
12881.10 291
12882.17 316
12883.24 331
12884.31 339
12885.39 331
12886.46 292
12887.53 304
12888.60 294
12889.68 301
12890.75 312
12891.82 295
12892.89 284
12893.96 282
12895.04 315
12896.11 293
12897.18 295
12898.25 288
12899.33 298
12900.40 287
12901.47 303
12902.54 286
12903.62 268
12904.69 275
12905.76 276
12906.84 299
12907.91 292
12908.98 292
12910.06 290
12911.13 322
12912.20 306
12913.27 254
12914.35 254
12915.42 280
12916.49 278
12917.57 286
12918.64 260
12919.71 267
12920.79 287
12921.86 264
12922.94 258
12924.01 254
12925.08 264
12926.16 265
12927.23 280
12928.30 264
12929.38 271
12930.45 271
12931.53 271
12932.60 260
12933.67 275
12934.75 253
12935.82 283
12936.90 275
12937.97 261
12939.04 273
12940.12 249
12941.19 282
12942.27 301
12943.34 271
12944.42 299
12945.49 268
12946.56 254
12947.64 255
12948.71 271
12949.79 253
12950.86 261
12951.94 274
12953.01 266
12954.09 243
12955.16 259
12956.24 263
12957.31 252
12958.39 262
12959.46 275
12960.54 260
12961.61 254
12962.69 268
12963.76 244
12964.84 270
12965.91 274
12966.99 274
12968.07 268
12969.14 267
12970.22 244
12971.29 265
12972.37 275
12973.44 268
12974.52 255
12975.59 265
12976.67 281
12977.75 264
12978.82 256
12979.90 249
12980.97 262
12982.05 258
12983.13 263
12984.20 279
12985.28 291
12986.35 244
12987.43 270
12988.51 251
12989.58 251
12990.66 270
12991.74 265
12992.81 265
12993.89 272
12994.97 263
12996.04 300
12997.12 285
12998.20 296
12999.27 281
13000.35 302
13001.43 278
13002.50 274
13003.58 261
13004.66 265
13005.73 296
13006.81 259
13007.89 262
13008.97 278
13010.04 254
13011.12 254
13012.20 268
13013.27 276
13014.35 275
13015.43 272
13016.51 279
13017.58 281
13018.66 248
13019.74 270
13020.82 289
13021.89 302
13022.97 276
13024.05 272
13025.13 290
13026.21 258
13027.28 263
13028.36 274
13029.44 272
13030.52 277
13031.60 278
13032.67 292
13033.75 287
13034.83 249
13035.91 269
13036.99 263
13038.07 266
13039.14 260
13040.22 267
13041.30 308
13042.38 308
13043.46 279
13044.54 267
13045.62 305
13046.69 329
13047.77 289
13048.85 304
13049.93 281
13051.01 278
13052.09 287
13053.17 264
13054.25 268
13055.33 300
13056.40 301
13057.48 293
13058.56 277
13059.64 285
13060.72 293
13061.80 279
13062.88 257
13063.96 278
13065.04 272
13066.12 281
13067.20 280
13068.28 254
13069.36 265
13070.44 284
13071.52 285
13072.60 298
13073.68 284
13074.76 256
13075.84 247
13076.92 247
13078.00 260
13079.08 286
13080.16 264
13081.24 268
13082.32 255
13083.40 262
13084.48 280
13085.56 280
13086.64 242
13087.72 246
13088.80 262
13089.88 276
13090.96 271
13092.04 262
13093.12 270
13094.20 274
13095.28 285
13096.36 278
13097.44 283
13098.52 235
13099.61 254
13100.69 285
13101.77 282
13102.85 285
13103.93 265
13105.01 277
13106.09 278
13107.17 274
13108.25 279
13109.34 302
13110.42 282
13111.50 280
13112.58 273
13113.66 291
13114.74 281
13115.82 258
13116.91 327
13117.99 293
13119.07 294
13120.15 297
13121.23 314
13122.31 293
13123.40 317
13124.48 309
13125.56 278
13126.64 298
13127.72 299
13128.81 317
13129.89 307
13130.97 304
13132.05 314
13133.14 300
13134.22 284
13135.30 263
13136.38 277
13137.47 301
13138.55 308
13139.63 281
13140.71 279
13141.80 267
13142.88 287
13143.96 286
13145.04 281
13146.13 270
13147.21 298
13148.29 295
13149.38 279
13150.46 283
13151.54 290
13152.62 297
13153.71 320
13154.79 295
13155.87 301
13156.96 300
13158.04 320
13159.12 300
13160.21 326
13161.29 309
13162.37 321
13163.46 296
13164.54 318
13165.62 284
13166.71 312
13167.79 297
13168.88 266
13169.96 286
13171.04 294
13172.13 310
13173.21 292
13174.30 304
13175.38 273
13176.46 312
13177.55 273
13178.63 303
13179.72 296
13180.80 299
13181.88 308
13182.97 297
13184.05 318
13185.14 319
13186.22 302
13187.31 323
13188.39 318
13189.48 317
13190.56 325
13191.65 293
13192.73 304
13193.81 338
13194.90 318
13195.98 306
13197.07 313
13198.15 303
13199.24 321
13200.32 325
13201.41 310
13202.49 325
13203.58 306
13204.67 329
13205.75 329
13206.84 333
13207.92 310
13209.01 308
13210.09 323
13211.18 347
13212.26 344
13213.35 333
13214.43 303
13215.52 298
13216.61 307
13217.69 304
13218.78 332
13219.86 342
13220.95 333
13222.04 329
13223.12 319
13224.21 313
13225.29 349
13226.38 331
13227.47 348
13228.55 334
13229.64 318
13230.72 343
13231.81 331
13232.90 324
13233.98 317
13235.07 344
13236.16 350
13237.24 358
13238.33 348
13239.42 348
13240.50 368
13241.59 374
13242.68 338
13243.76 398
13244.85 371
13245.94 366
13247.02 342
13248.11 375
13249.20 353
13250.29 365
13251.37 399
13252.46 387
13253.55 407
13254.63 400
13255.72 417
13256.81 412
13257.90 423
13258.98 422
13260.07 414
13261.16 404
13262.25 408
13263.33 458
13264.42 441
13265.51 403
13266.60 413
13267.69 418
13268.77 421
13269.86 424
13270.95 461
13272.04 451
13273.13 456
13274.21 469
13275.30 450
13276.39 449
13277.48 447
13278.57 467
13279.65 472
13280.74 476
13281.83 487
13282.92 527
13284.01 466
13285.10 471
13286.19 482
13287.27 475
13288.36 481
13289.45 497
13290.54 535
13291.63 523
13292.72 490
13293.81 508
13294.90 503
13295.98 570
13297.07 525
13298.16 513
13299.25 535
13300.34 562
13301.43 527
13302.52 544
13303.61 557
13304.70 578
13305.79 589
13306.88 611
13307.97 605
13309.06 580
13310.15 629
13311.24 611
13312.32 596
13313.41 631
13314.50 639
13315.59 635
13316.68 615
13317.77 625
13318.86 639
13319.95 640
13321.04 653
13322.13 680
13323.22 691
13324.31 702
13325.40 708
13326.49 689
13327.58 682
13328.68 674
13329.77 715
13330.86 692
13331.95 728
13333.04 714
13334.13 735
13335.22 759
13336.31 749
13337.40 722
13338.49 745
13339.58 750
13340.67 774
13341.76 751
13342.85 756
13343.94 756
13345.04 720
13346.13 770
13347.22 763
13348.31 791
13349.40 788
13350.49 775
13351.58 750
13352.67 757
13353.77 758
13354.86 760
13355.95 799
13357.04 830
13358.13 780
13359.22 784
13360.31 832
13361.41 861
13362.50 828
13363.59 861
13364.68 877
13365.77 836
13366.87 892
13367.96 947
13369.05 913
13370.14 892
13371.23 896
13372.33 856
13373.42 870
13374.51 859
13375.60 862
13376.69 817
13377.79 783
13378.88 765
13379.97 727
13381.06 724
13382.16 687
13383.25 696
13384.34 690
13385.43 606
13386.53 618
13387.62 647
13388.71 580
13389.81 602
13390.90 585
13391.99 578
13393.08 577
13394.18 563
13395.27 558
13396.36 566
13397.46 518
13398.55 575
13399.64 571
13400.74 593
13401.83 560
13402.92 564
13404.02 551
13405.11 565
13406.20 587
13407.30 555
13408.39 569
13409.48 567
13410.58 549
13411.67 553
13412.77 571
13413.86 567
13414.95 561
13416.05 552
13417.14 561
13418.23 528
13419.33 541
13420.42 582
13421.52 589
13422.61 539
13423.71 541
13424.80 575
13425.89 561
13426.99 558
13428.08 544
13429.18 550
13430.27 584
13431.37 574
13432.46 555
13433.56 562
13434.65 535
13435.74 533
13436.84 563
13437.93 566
13439.03 565
13440.12 600
13441.22 627
13442.31 586
13443.41 628
13444.50 586
13445.60 590
13446.69 601
13447.79 654
13448.88 631
13449.98 624
13451.08 616
13452.17 622
13453.27 633
13454.36 638
13455.46 698
13456.55 627
13457.65 664
13458.74 662
13459.84 676
13460.94 690
13462.03 658
13463.13 654
13464.22 706
13465.32 697
13466.41 688
13467.51 671
13468.61 705
13469.70 750
13470.80 692
13471.90 675
13472.99 716
13474.09 726
13475.18 704
13476.28 729
13477.38 699
13478.47 758
13479.57 754
13480.67 711
13481.76 736
13482.86 762
13483.96 796
13485.05 781
13486.15 778
13487.25 779
13488.34 806
13489.44 792
13490.54 824
13491.63 854
13492.73 860
13493.83 867
13494.93 881
13496.02 867
13497.12 900
13498.22 865
13499.31 894
13500.41 927
13501.51 952
13502.61 917
13503.70 920
13504.80 915
13505.90 882
13507.00 896
13508.09 891
13509.19 892
13510.29 862
13511.39 877
13512.49 874
13513.58 840
13514.68 803
13515.78 766
13516.88 802
13517.98 780
13519.07 745
13520.17 740
13521.27 768
13522.37 726
13523.47 701
13524.57 717
13525.66 716
13526.76 671
13527.86 692
13528.96 661
13530.06 642
13531.16 639
13532.25 634
13533.35 635
13534.45 615
13535.55 595
13536.65 614
13537.75 633
13538.85 599
13539.95 601
13541.05 617
13542.14 578
13543.24 562
13544.34 593
13545.44 569
13546.54 551
13547.64 562
13548.74 574
13549.84 550
13550.94 540
13552.04 494
13553.14 555
13554.24 531
13555.34 527
13556.44 523
13557.54 506
13558.64 532
13559.74 520
13560.84 524
13561.94 538
13563.04 517
13564.13 507
13565.23 479
13566.34 475
13567.44 515
13568.54 515
13569.64 514
13570.74 480
13571.84 510
13572.94 516
13574.04 499
13575.14 513
13576.24 495
13577.34 489
13578.44 497
13579.54 518
13580.64 490
13581.74 517
13582.84 475
13583.94 518
13585.04 486
13586.14 529
13587.24 515
13588.35 501
13589.45 519
13590.55 499
13591.65 493
13592.75 493
13593.85 516
13594.95 510
13596.05 510
13597.15 464
13598.26 475
13599.36 532
13600.46 517
13601.56 494
13602.66 526
13603.76 499
13604.86 552
13605.97 540
13607.07 516
13608.17 524
13609.27 551
13610.37 502
13611.47 509
13612.58 486
13613.68 519
13614.78 516
13615.88 552
13616.98 558
13618.09 501
13619.19 481
13620.29 544
13621.39 540
13622.50 547
13623.60 498
13624.70 490
13625.80 531
13626.91 531
13628.01 528
13629.11 528
13630.21 549
13631.32 556
13632.42 530
13633.52 519
13634.62 540
13635.73 536
13636.83 553
13637.93 536
13639.04 535
13640.14 546
13641.24 571
13642.35 544
13643.45 545
13644.55 498
13645.65 535
13646.76 511
13647.86 518
13648.96 511
13650.07 540
13651.17 542
13652.28 540
13653.38 524
13654.48 516
13655.59 515
13656.69 546
13657.79 553
13658.90 486
13660.00 514
13661.11 514
13662.21 539
13663.31 527
13664.42 530
13665.52 529
13666.63 516
13667.73 514
13668.83 539
13669.94 560
13671.04 524
13672.15 521
13673.25 536
13674.36 569
13675.46 545
13676.56 554
13677.67 549
13678.77 510
13679.88 520
13680.98 543
13682.09 548
13683.19 544
13684.30 540
13685.40 597
13686.51 541
13687.61 553
13688.72 572
13689.82 601
13690.93 604
13692.03 588
13693.14 603
13694.24 573
13695.35 606
13696.45 616
13697.56 614
13698.66 580
13699.77 587
13700.87 586
13701.98 592
13703.09 612
13704.19 632
13705.30 663
13706.40 666
13707.51 694
13708.61 637
13709.72 619
13710.83 643
13711.93 672
13713.04 703
13714.14 661
13715.25 683
13716.36 678
13717.46 678
13718.57 732
13719.67 690
13720.78 711
13721.89 779
13722.99 792
13724.10 757
13725.21 765
13726.31 793
13727.42 848
13728.53 811
13729.63 807
13730.74 833
13731.85 842
13732.95 880
13734.06 834
13735.17 846
13736.27 877
13737.38 895
13738.49 903
13739.59 893
13740.70 928
13741.81 879
13742.92 904
13744.02 936
13745.13 977
13746.24 1001
13747.35 966
13748.45 1025
13749.56 1079
13750.67 1150
13751.78 1166
13752.88 1220
13753.99 1251
13755.10 1266
13756.21 1313
13757.31 1327
13758.42 1355
13759.53 1406
13760.64 1445
13761.75 1429
13762.85 1445
13763.96 1512
13765.07 1501
13766.18 1581
13767.29 1583
13768.39 1562
13769.50 1531
13770.61 1537
13771.72 1514
13772.83 1506
13773.94 1503
13775.04 1488
13776.15 1461
13777.26 1436
13778.37 1416
13779.48 1352
13780.59 1278
13781.70 1216
13782.80 1130
13783.91 1156
13785.02 1111
13786.13 1075
13787.24 990
13788.35 967
13789.46 914
13790.57 918
13791.68 874
13792.79 832
13793.90 847
13795.00 791
13796.11 774
13797.22 774
13798.33 795
13799.44 787
13800.55 752
13801.66 706
13802.77 686
13803.88 718
13804.99 738
13806.10 715
13807.21 717
13808.32 698
13809.43 702
13810.54 708
13811.65 681
13812.76 674
13813.87 672
13814.98 695
13816.09 697
13817.20 665
13818.31 681
13819.42 656
13820.53 677
13821.64 671
13822.75 655
13823.86 624
13824.97 618
13826.08 637
13827.19 631
13828.30 626
13829.41 642
13830.53 640
13831.64 625
13832.75 632
13833.86 639
13834.97 621
13836.08 639
13837.19 656
13838.30 673
13839.41 650
13840.52 668
13841.64 652
13842.75 691
13843.86 641
13844.97 651
13846.08 639
13847.19 684
13848.30 672
13849.41 676
13850.53 676
13851.64 623
13852.75 653
13853.86 664
13854.97 664
13856.08 671
13857.20 676
13858.31 656
13859.42 680
13860.53 654
13861.64 672
13862.76 683
13863.87 667
13864.98 666
13866.09 709
13867.20 678
13868.32 692
13869.43 683
13870.54 709
13871.65 712
13872.77 722
13873.88 702
13874.99 682
13876.10 708
13877.22 681
13878.33 683
13879.44 764
13880.55 746
13881.67 743
13882.78 768
13883.89 773
13885.01 788
13886.12 810
13887.23 839
13888.34 818
13889.46 858
13890.57 860
13891.68 875
13892.80 891
13893.91 874
13895.02 911
13896.14 909
13897.25 886
13898.36 898
13899.48 866
13900.59 859
13901.70 879
13902.82 794
13903.93 811
13905.05 817
13906.16 791
13907.27 770
13908.39 738
13909.50 696
13910.61 679
13911.73 686
13912.84 670
13913.96 659
13915.07 665
13916.19 653
13917.30 637
13918.41 682
13919.53 637
13920.64 625
13921.76 607
13922.87 609
13923.99 621
13925.10 619
13926.21 608
13927.33 624
13928.44 577
13929.56 591
13930.67 572
13931.79 601
13932.90 604
13934.02 568
13935.13 557
13936.25 590
13937.36 570
13938.48 578
13939.59 567
13940.71 560
13941.82 577
13942.94 558
13944.05 556
13945.17 548
13946.28 523
13947.40 536
13948.52 536
13949.63 509
13950.75 508
13951.86 499
13952.98 543
13954.09 532
13955.21 519
13956.32 521
13957.44 538
13958.56 503
13959.67 529
13960.79 543
13961.90 479
13963.02 520
13964.14 502
13965.25 528
13966.37 530
13967.48 509
13968.60 513
13969.72 539
13970.83 540
13971.95 513
13973.07 516
13974.18 530
13975.30 534
13976.42 525
13977.53 499
13978.65 522
13979.77 535
13980.88 497
13982.00 526
13983.12 530
13984.23 529
13985.35 540
13986.47 492
13987.58 511
13988.70 515
13989.82 540
13990.94 516
13992.05 516
13993.17 515
13994.29 557
13995.40 533
13996.52 507
13997.64 519
13998.76 545
13999.87 576
14000.99 562
14002.11 513
14003.23 553
14004.35 551
14005.46 515
14006.58 533
14007.70 512
14008.82 540
14009.93 554
14011.05 536
14012.17 554
14013.29 531
14014.41 518
14015.52 535
14016.64 564
14017.76 543
14018.88 543
14020.00 564
14021.12 547
14022.23 512
14023.35 522
14024.47 556
14025.59 576
14026.71 577
14027.83 542
14028.95 520
14030.06 522
14031.18 535
14032.30 530
14033.42 526
14034.54 538
14035.66 560
14036.78 582
14037.90 530
14039.02 535
14040.14 524
14041.25 580
14042.37 561
14043.49 538
14044.61 590
14045.73 565
14046.85 586
14047.97 582
14049.09 584
14050.21 582
14051.33 586
14052.45 585
14053.57 625
14054.69 605
14055.81 618
14056.93 622
14058.05 663
14059.17 709
14060.29 611
14061.41 661
14062.53 698
14063.65 691
14064.77 677
14065.89 712
14067.01 687
14068.13 672
14069.25 710
14070.37 716
14071.49 721
14072.61 752
14073.73 745
14074.85 759
14075.97 735
14077.09 734
14078.21 736
14079.33 738
14080.45 757
14081.57 746
14082.69 724
14083.82 744
14084.94 740
14086.06 744
14087.18 746
14088.30 699
14089.42 762
14090.54 779
14091.66 751
14092.78 794
14093.91 761
14095.03 801
14096.15 797
14097.27 752
14098.39 797
14099.51 791
14100.63 768
14101.76 715
14102.88 743
14104.00 740
14105.12 779
14106.24 719
14107.36 701
14108.49 728
14109.61 697
14110.73 648
14111.85 691
14112.97 666
14114.10 631
14115.22 621
14116.34 594
14117.46 621
14118.58 580
14119.71 609
14120.83 596
14121.95 593
14123.07 563
14124.20 587
14125.32 565
14126.44 582
14127.56 526
14128.69 513
14129.81 519
14130.93 490
14132.06 521
14133.18 524
14134.30 494
14135.42 503
14136.55 529
14137.67 531
14138.79 522
14139.92 519
14141.04 508
14142.16 513
14143.29 525
14144.41 535
14145.53 513
14146.66 475
14147.78 479
14148.90 490
14150.03 497
14151.15 504
14152.27 485
14153.40 494
14154.52 502
14155.64 478
14156.77 496
14157.89 510
14159.02 504
14160.14 501
14161.26 477
14162.39 501
14163.51 490
14164.64 441
14165.76 480
14166.88 476
14168.01 468
14169.13 464
14170.26 470
14171.38 463
14172.51 456
14173.63 448
14174.75 438
14175.88 463
14177.00 451
14178.13 434
14179.25 460
14180.38 438
14181.50 449
14182.63 451
14183.75 461
14184.88 447
14186.00 456
14187.13 446
14188.25 444
14189.38 424
14190.50 439
14191.63 453
14192.75 448
14193.88 452
14195.00 436
14196.13 448
14197.25 451
14198.38 446
14199.50 441
14200.63 460
14201.76 434
14202.88 402
14204.01 441
14205.13 424
14206.26 437
14207.38 415
14208.51 441
14209.64 437
14210.76 422
14211.89 398
14213.01 418
14214.14 385
14215.27 399
14216.39 385
14217.52 399
14218.64 391
14219.77 394
14220.90 388
14222.02 398
14223.15 396
14224.28 381
14225.40 401
14226.53 419
14227.66 408
14228.78 393
14229.91 400
14231.04 408
14232.16 403
14233.29 389
14234.42 410
14235.54 382
14236.67 382
14237.80 405
14238.92 395
14240.05 397
14241.18 410
14242.31 402
14243.43 397
14244.56 403
14245.69 377
14246.82 387
14247.94 403
14249.07 374
14250.20 379
14251.33 388
14252.45 372
14253.58 379
14254.71 371
14255.84 371
14256.96 376
14258.09 373
14259.22 362
14260.35 353
14261.47 383
14262.60 370
14263.73 356
14264.86 385
14265.99 362
14267.12 356
14268.24 348
14269.37 349
14270.50 351
14271.63 341
14272.76 373
14273.89 329
14275.01 312
14276.14 363
14277.27 346
14278.40 330
14279.53 376
14280.66 361
14281.79 352
14282.91 353
14284.04 345
14285.17 342
14286.30 326
14287.43 352
14288.56 332
14289.69 338
14290.82 349
14291.95 346
14293.08 340
14294.20 314
14295.33 348
14296.46 308
14297.59 296
14298.72 301
14299.85 309
14300.98 323
14302.11 330
14303.24 313
14304.37 305
14305.50 320
14306.63 319
14307.76 313
14308.89 314
14310.02 323
14311.15 312
14312.28 311
14313.41 307
14314.54 332
14315.67 312
14316.80 318
14317.93 323
14319.06 321
14320.19 306
14321.32 308
14322.45 302
14323.58 291
14324.71 300
14325.84 299
14326.97 304
14328.10 289
14329.23 320
14330.36 337
14331.49 295
14332.62 301
14333.76 293
14334.89 296
14336.02 305
14337.15 289
14338.28 304
14339.41 298
14340.54 306
14341.67 272
14342.80 272
14343.93 302
14345.07 261
14346.20 300
14347.33 284
14348.46 302
14349.59 299
14350.72 293
14351.85 291
14352.99 287
14354.12 305
14355.25 291
14356.38 273
14357.51 287
14358.64 282
14359.78 312
14360.91 278
14362.04 278
14363.17 274
14364.30 302
14365.44 305
14366.57 309
14367.70 301
14368.83 317
14369.96 309
14371.10 291
14372.23 308
14373.36 302
14374.49 302
14375.63 307
14376.76 310
14377.89 300
14379.02 297
14380.16 293
14381.29 293
14382.42 292
14383.55 307
14384.69 324
14385.82 317
14386.95 315
14388.09 277
14389.22 329
14390.35 342
14391.49 307
14392.62 295
14393.75 301
14394.89 298
14396.02 275
14397.15 294
14398.28 315
14399.42 282
14400.55 320
14401.69 339
14402.82 319
14403.95 325
14405.09 306
14406.22 326
14407.35 315
14408.49 313
14409.62 348
14410.75 303
14411.89 321
14413.02 311
14414.16 315
14415.29 318
14416.42 340
14417.56 337
14418.69 332
14419.83 335
14420.96 348
14422.10 338
14423.23 320
14424.36 314
14425.50 343
14426.63 337
14427.77 353
14428.90 353
14430.04 351
14431.17 324
14432.31 324
14433.44 331
14434.58 359
14435.71 334
14436.85 354
14437.98 325
14439.12 342
14440.25 310
14441.39 336
14442.52 355
14443.66 339
14444.79 331
14445.93 343
14447.06 350
14448.20 323
14449.33 330
14450.47 347
14451.60 344
14452.74 349
14453.87 317
14455.01 352
14456.14 334
14457.28 352
14458.42 292
14459.55 331
14460.69 349
14461.82 346
14462.96 334
14464.10 314
14465.23 333
14466.37 336
14467.50 333
14468.64 343
14469.78 326
14470.91 326
14472.05 332
14473.18 332
14474.32 333
14475.46 343
14476.59 323
14477.73 329
14478.87 320
14480.00 317
14481.14 329
14482.28 335
14483.41 329
14484.55 326
14485.69 323
14486.82 319
14487.96 328
14489.10 337
14490.23 331
14491.37 335
14492.51 337
14493.65 324
14494.78 351
14495.92 336
14497.06 330
14498.19 314
14499.33 331
14500.47 316
14501.61 308
14502.74 351
14503.88 323
14505.02 338
14506.16 332
14507.29 328
14508.43 306
14509.57 334
14510.71 337
14511.85 318
14512.98 317
14514.12 329
14515.26 334
14516.40 306
14517.54 311
14518.67 325
14519.81 297
14520.95 303
14522.09 307
14523.23 296
14524.36 267
14525.50 285
14526.64 321
14527.78 314
14528.92 309
14530.06 299
14531.19 341
14532.33 324
14533.47 294
14534.61 315
14535.75 320
14536.89 328
14538.03 323
14539.17 330
14540.31 301
14541.44 328
14542.58 339
14543.72 341
14544.86 287
14546.00 319
14547.14 322
14548.28 310
14549.42 307
14550.56 292
14551.70 283
14552.84 308
14553.98 346
14555.12 317
14556.25 346
14557.39 358
14558.53 359
14559.67 349
14560.81 329
14561.95 336
14563.09 318
14564.23 321
14565.37 335
14566.51 343
14567.65 318
14568.79 338
14569.93 365
14571.07 359
14572.21 355
14573.35 355
14574.49 349
14575.63 363
14576.77 369
14577.92 372
14579.06 377
14580.20 383
14581.34 393
14582.48 391
14583.62 406
14584.76 373
14585.90 348
14587.04 404
14588.18 381
14589.32 383
14590.46 403
14591.60 431
14592.74 424
14593.89 412
14595.03 406
14596.17 398
14597.31 410
14598.45 405
14599.59 450
14600.73 453
14601.87 429
14603.02 439
14604.16 437
14605.30 485
14606.44 461
14607.58 470
14608.72 432
14609.86 466
14611.01 462
14612.15 492
14613.29 488
14614.43 501
14615.57 519
14616.72 510
14617.86 520
14619.00 518
14620.14 493
14621.28 531
14622.43 532
14623.57 545
14624.71 564
14625.85 559
14627.00 578
14628.14 597
14629.28 634
14630.42 648
14631.56 601
14632.71 622
14633.85 657
14634.99 630
14636.14 632
14637.28 625
14638.42 633
14639.56 616
14640.71 582
14641.85 559
14642.99 592
14644.14 549
14645.28 521
14646.42 500
14647.56 497
14648.71 513
14649.85 479
14650.99 479
14652.14 442
14653.28 396
14654.42 430
14655.57 408
14656.71 404
14657.85 392
14659.00 372
14660.14 379
14661.29 355
14662.43 377
14663.57 381
14664.72 345
14665.86 373
14667.00 339
14668.15 343
14669.29 340
14670.44 339
14671.58 348
14672.73 346
14673.87 343
14675.01 332
14676.16 302
14677.30 328
14678.45 322
14679.59 292
14680.74 307
14681.88 296
14683.02 290
14684.17 292
14685.31 294
14686.46 294
14687.60 271
14688.75 279
14689.89 293
14691.04 281
14692.18 278
14693.33 274
14694.47 281
14695.62 280
14696.76 277
14697.91 275
14699.05 254
14700.20 244
14701.34 268
14702.49 291
14703.63 300
14704.78 269
14705.92 266
14707.07 276
14708.22 275
14709.36 282
14710.51 291
14711.65 292
14712.80 278
14713.94 305
14715.09 278
14716.23 282
14717.38 246
14718.53 260
14719.67 277
14720.82 278
14721.96 273
14723.11 266
14724.26 244
14725.40 245
14726.55 266
14727.70 272
14728.84 247
14729.99 296
14731.13 277
14732.28 266
14733.43 284
14734.57 268
14735.72 263
14736.87 293
14738.01 282
14739.16 254
14740.31 260
14741.45 261
14742.60 251
14743.75 251
14744.89 261
14746.04 250
14747.19 261
14748.34 292
14749.48 274
14750.63 278
14751.78 258
14752.92 250
14754.07 237
14755.22 249
14756.37 262
14757.51 247
14758.66 220
14759.81 245
14760.96 246
14762.10 250
14763.25 242
14764.40 230
14765.55 248
14766.70 255
14767.84 236
14768.99 238
14770.14 259
14771.29 233
14772.43 246
14773.58 212
14774.73 229
14775.88 237
14777.03 251
14778.18 236
14779.32 247
14780.47 251
14781.62 229
14782.77 224
14783.92 234
14785.07 229
14786.21 228
14787.36 244
14788.51 218
14789.66 202
14790.81 243
14791.96 236
14793.11 226
14794.26 207
14795.40 220
14796.55 228
14797.70 211
14798.85 233
14800.00 212
14801.15 208
14802.30 224
14803.45 202
14804.60 238
14805.75 203
14806.90 210
14808.05 196
14809.19 207
14810.34 220
14811.49 212
14812.64 211
14813.79 206
14814.94 203
14816.09 183
14817.24 201
14818.39 188
14819.54 201
14820.69 203
14821.84 203
14822.99 200
14824.14 200
14825.29 184
14826.44 203
14827.59 196
14828.74 206
14829.89 167
14831.04 196
14832.19 187
14833.34 179
14834.49 211
14835.64 157
14836.79 172
14837.95 184
14839.10 216
14840.25 192
14841.40 213
14842.55 192
14843.70 198
14844.85 179
14846.00 190
14847.15 221
14848.30 201
14849.45 180
14850.60 179
14851.76 194
14852.91 202
14854.06 197
14855.21 210
14856.36 198
14857.51 163
14858.66 198
14859.81 194
14860.97 187
14862.12 207
14863.27 180
14864.42 181
14865.57 197
14866.72 200
14867.88 155
14869.03 186
14870.18 179
14871.33 169
14872.48 170
14873.64 196
14874.79 176
14875.94 188
14877.09 203
14878.24 177
14879.40 182
14880.55 191
14881.70 166
14882.85 175
14884.00 205
14885.16 189
14886.31 204
14887.46 190
14888.61 168
14889.77 191
14890.92 175
14892.07 175
14893.23 168
14894.38 178
14895.53 181
14896.68 181
14897.84 201
14898.99 196
14900.14 177
14901.30 186
14902.45 188
14903.60 199
14904.75 180
14905.91 206
14907.06 173
14908.21 178
14909.37 163
14910.52 186
14911.67 180
14912.83 183
14913.98 181
14915.14 169
14916.29 160
14917.44 184
14918.60 174
14919.75 185
14920.90 171
14922.06 176
14923.21 179
14924.37 152
14925.52 178
14926.67 171
14927.83 178
14928.98 186
14930.14 206
14931.29 174
14932.44 175
14933.60 178
14934.75 179
14935.91 182
14937.06 194
14938.22 180
14939.37 169
14940.52 165
14941.68 183
14942.83 175
14943.99 182
14945.14 166
14946.30 172
14947.45 179
14948.61 191
14949.76 182
14950.92 179
14952.07 171
14953.23 185
14954.38 181
14955.54 187
14956.69 185
14957.85 186
14959.00 170
14960.16 158
14961.31 186
14962.47 167
14963.62 184
14964.78 182
14965.94 164
14967.09 182
14968.25 190
14969.40 175
14970.56 186
14971.71 189
14972.87 209
14974.03 193
14975.18 183
14976.34 202
14977.49 208
14978.65 185
14979.81 196
14980.96 191
14982.12 170
14983.27 186
14984.43 193
14985.59 192
14986.74 186
14987.90 192
14989.06 177
14990.21 182
14991.37 190
14992.53 184
14993.68 179
14994.84 178
14996.00 158
14997.15 165
14998.31 179
14999.47 187
15000.62 188
15001.78 170
15002.94 152
15004.09 157
15005.25 182
15006.41 172
15007.56 179
15008.72 188
15009.88 202
15011.04 170
15012.19 155
15013.35 170
15014.51 168
15015.67 171
15016.82 154
15017.98 160
15019.14 154
15020.30 170
15021.45 164
15022.61 175
15023.77 170
15024.93 158
15026.08 158
15027.24 158
15028.40 140
15029.56 150
15030.72 176
15031.87 185
15033.03 180
15034.19 142
15035.35 158
15036.51 177
15037.67 173
15038.82 146
15039.98 143
15041.14 159
15042.30 185
15043.46 170
15044.62 166
15045.78 148
15046.93 173
15048.09 171
15049.25 156
15050.41 158
15051.57 166
15052.73 178
15053.89 163
15055.05 169
15056.20 160
15057.36 160
15058.52 167
15059.68 181
15060.84 172
15062.00 146
15063.16 145
15064.32 160
15065.48 163
15066.64 156
15067.80 164
15068.96 142
15070.12 164
15071.28 146
15072.44 155
15073.60 164
15074.76 162
15075.91 152
15077.07 158
15078.23 155
15079.39 177
15080.55 167
15081.71 162
15082.87 184
15084.03 169
15085.19 164
15086.35 160
15087.51 170
15088.68 172
15089.84 175
15091.00 163
15092.16 163
15093.32 173
15094.48 171
15095.64 168
15096.80 151
15097.96 164
15099.12 164
15100.28 156
15101.44 169
15102.60 183
15103.76 165
15104.92 167
15106.08 163
15107.25 163
15108.41 186
15109.57 171
15110.73 184
15111.89 179
15113.05 158
15114.21 155
15115.37 175
15116.54 175
15117.70 182
15118.86 175
15120.02 186
15121.18 183
15122.34 171
15123.50 171
15124.67 187
15125.83 181
15126.99 196
15128.15 173
15129.31 166
15130.47 161
15131.64 199
15132.80 205
15133.96 193
15135.12 171
15136.28 188
15137.45 221
15138.61 194
15139.77 198
15140.93 194
15142.10 180
15143.26 181
15144.42 188
15145.58 189
15146.75 206
15147.91 191
15149.07 198
15150.23 221
15151.40 219
15152.56 205
15153.72 201
15154.88 228
15156.05 236
15157.21 201
15158.37 187
15159.54 198
15160.70 218
15161.86 214
15163.03 194
15164.19 210
15165.35 196
15166.52 188
15167.68 213
15168.84 209
15170.01 224
15171.17 227
15172.33 234
15173.50 222
15174.66 229
15175.82 224
15176.99 214
15178.15 227
15179.31 240
15180.48 211
15181.64 213
15182.81 233
15183.97 236
15185.13 244
15186.30 261
15187.46 270
15188.63 239
15189.79 285
15190.95 275
15192.12 267
15193.28 265
15194.45 273
15195.61 262
15196.78 258
15197.94 247
15199.10 268
15200.27 268
15201.43 228
15202.60 264
15203.76 259
15204.93 244
15206.09 246
15207.26 252
15208.42 243
15209.59 248
15210.75 261
15211.92 280
15213.08 274
15214.25 237
15215.41 250
15216.58 291
15217.74 276
15218.91 274
15220.07 292
15221.24 285
15222.40 276
15223.57 277
15224.74 314
15225.90 281
15227.07 294
15228.23 324
15229.40 329
15230.56 328
15231.73 327
15232.89 328
15234.06 321
15235.23 329
15236.39 333
15237.56 314
15238.72 318
15239.89 323
15241.06 329
15242.22 326
15243.39 308
15244.56 283
15245.72 314
15246.89 322
15248.05 309
15249.22 270
15250.39 300
15251.55 295
15252.72 283
15253.89 290
15255.05 275
15256.22 271
15257.39 275
15258.55 263
15259.72 257
15260.89 264
15262.05 277
15263.22 275
15264.39 262
15265.56 242
15266.72 249
15267.89 251
15269.06 252
15270.22 254
15271.39 236
15272.56 246
15273.73 240
15274.89 235
15276.06 243
15277.23 257
15278.40 252
15279.56 252
15280.73 235
15281.90 232
15283.07 230
15284.23 228
15285.40 258
15286.57 241
15287.74 241
15288.91 251
15290.07 225
15291.24 209
15292.41 228
15293.58 257
15294.75 267
15295.92 265
15297.08 237
15298.25 260
15299.42 240
15300.59 246
15301.76 239
15302.93 243
15304.09 252
15305.26 252
15306.43 276
15307.60 261
15308.77 228
15309.94 254
15311.11 260
15312.28 269
15313.44 253
15314.61 269
15315.78 243
15316.95 255
15318.12 278
15319.29 255
15320.46 259
15321.63 264
15322.80 242
15323.97 284
15325.14 255
15326.30 255
15327.47 255
15328.64 265
15329.81 229
15330.98 258
15332.15 279
15333.32 263
15334.49 255
15335.66 261
15336.83 277
15338.00 271
15339.17 298
15340.34 311
15341.51 272
15342.68 283
15343.85 258
15345.02 271
15346.19 273
15347.36 300
15348.53 291
15349.70 308
15350.87 304
15352.04 296
15353.21 319
15354.38 291
15355.55 308
15356.72 337
15357.90 339
15359.07 339
15360.24 351
15361.41 353
15362.58 369
15363.75 321
15364.92 318
15366.09 350
15367.26 350
15368.43 358
15369.60 336
15370.77 337
15371.95 315
15373.12 342
15374.29 360
15375.46 347
15376.63 322
15377.80 349
15378.97 338
15380.15 332
15381.32 334
15382.49 326
15383.66 337
15384.83 305
15386.00 318
15387.17 302
15388.35 332
15389.52 314
15390.69 304
15391.86 284
15393.03 311
15394.21 314
15395.38 286
15396.55 332
15397.72 301
15398.89 299
15400.07 304
15401.24 301
15402.41 261
15403.58 278
15404.76 279
15405.93 291
15407.10 270
15408.27 246
15409.45 231
15410.62 237
15411.79 274
15412.96 247
15414.14 251
15415.31 236
15416.48 262
15417.66 256
15418.83 241
15420.00 226
15421.17 198
15422.35 210
15423.52 220
15424.69 211
15425.87 217
15427.04 210
15428.21 203
15429.39 199
15430.56 233
15431.73 201
15432.91 228
15434.08 223
15435.25 206
15436.43 205
15437.60 188
15438.77 221
15439.95 234
15441.12 186
15442.30 186
15443.47 202
15444.64 217
15445.82 186
15446.99 191
15448.17 205
15449.34 211
15450.51 186
15451.69 193
15452.86 211
15454.04 208
15455.21 176
15456.39 195
15457.56 187
15458.73 180
15459.91 183
15461.08 178
15462.26 191
15463.43 184
15464.61 177
15465.78 204
15466.96 193
15468.13 173
15469.31 194
15470.48 199
15471.66 199
15472.83 198
15474.01 203
15475.18 207
15476.36 189
15477.53 221
15478.71 209
15479.88 190
15481.06 178
15482.23 180
15483.41 197
15484.58 222
15485.76 213
15486.93 188
15488.11 195
15489.29 190
15490.46 197
15491.64 198
15492.81 218
15493.99 189
15495.16 204
15496.34 193
15497.52 215
15498.69 200
15499.87 192
15501.04 204
15502.22 227
15503.40 190
15504.57 194
15505.75 192
15506.92 209
15508.10 198
15509.28 205
15510.45 200
15511.63 179
15512.81 183
15513.98 205
15515.16 188
15516.34 184
15517.51 190
15518.69 190
15519.87 166
15521.04 194
15522.22 202
15523.40 231
15524.57 183
15525.75 175
15526.93 222
15528.11 191
15529.28 204
15530.46 192
15531.64 175
15532.81 185
15533.99 208
15535.17 195
15536.35 211
15537.52 193
15538.70 213
15539.88 211
15541.06 242
15542.23 227
15543.41 210
15544.59 219
15545.77 205
15546.95 208
15548.12 210
15549.30 208
15550.48 202
15551.66 216
15552.83 197
15554.01 203
15555.19 216
15556.37 225
15557.55 220
15558.73 202
15559.90 220
15561.08 224
15562.26 214
15563.44 230
15564.62 225
15565.80 229
15566.97 229
15568.15 220
15569.33 235
15570.51 237
15571.69 249
15572.87 248
15574.05 220
15575.23 223
15576.40 233
15577.58 227
15578.76 222
15579.94 243
15581.12 207
15582.30 248
15583.48 252
15584.66 252
15585.84 262
15587.02 247
15588.20 242
15589.38 243
15590.56 241
15591.73 262
15592.91 254
15594.09 251
15595.27 254
15596.45 252
15597.63 257
15598.81 260
15599.99 258
15601.17 259
15602.35 266
15603.53 274
15604.71 260
15605.89 253
15607.07 279
15608.25 270
15609.43 258
15610.61 278
15611.79 299
15612.97 299
15614.15 295
15615.33 289
15616.51 296
15617.69 279
15618.88 300
15620.06 314
15621.24 297
15622.42 290
15623.60 315
15624.78 327
15625.96 326
15627.14 307
15628.32 318
15629.50 295
15630.68 315
15631.86 295
15633.05 328
15634.23 311
15635.41 326
15636.59 336
15637.77 343
15638.95 355
15640.13 344
15641.31 315
15642.50 349
15643.68 341
15644.86 356
15646.04 351
15647.22 356
15648.40 345
15649.58 333
15650.77 361
15651.95 368
15653.13 361
15654.31 367
15655.49 349
15656.68 356
15657.86 383
15659.04 350
15660.22 340
15661.40 367
15662.59 342
15663.77 340
15664.95 354
15666.13 359
15667.32 364
15668.50 365
15669.68 365
15670.86 345
15672.05 362
15673.23 352
15674.41 349
15675.59 334
15676.78 317
15677.96 324
15679.14 329
15680.32 308
15681.51 306
15682.69 313
15683.87 347
15685.06 310
15686.24 287
15687.42 324
15688.61 325
15689.79 315
15690.97 316
15692.16 325
15693.34 305
15694.52 312
15695.71 316
15696.89 296
15698.07 307
15699.26 295
15700.44 303
15701.62 304
15702.81 317
15703.99 316
15705.17 302
15706.36 298
15707.54 299
15708.73 303
15709.91 318
15711.09 326
15712.28 340
15713.46 337
15714.65 296
15715.83 334
15717.02 332
15718.20 328
15719.38 322
15720.57 352
15721.75 352
15722.94 333
15724.12 320
15725.31 335
15726.49 336
15727.68 324
15728.86 319
15730.04 336
15731.23 349
15732.41 346
15733.60 390
15734.78 380
15735.97 376
15737.15 378
15738.34 383
15739.52 404
15740.71 395
15741.89 424
15743.08 431
15744.27 392
15745.45 419
15746.64 393
15747.82 386
15749.01 405
15750.19 417
15751.38 402
15752.56 435
15753.75 454
15754.93 445
15756.12 410
15757.31 467
15758.49 448
15759.68 444
15760.86 421
15762.05 415
15763.24 427
15764.42 412
15765.61 390
15766.79 427
15767.98 400
15769.17 401
15770.35 383
15771.54 383
15772.72 426
15773.91 372
15775.10 393
15776.28 374
15777.47 364
15778.66 361
15779.84 387
15781.03 341
15782.22 339
15783.40 346
15784.59 351
15785.78 361
15786.96 343
15788.15 352
15789.34 333
15790.53 345
15791.71 311
15792.90 322
15794.09 319
15795.27 321
15796.46 351
15797.65 320
15798.84 315
15800.02 323
15801.21 328
15802.40 317
15803.59 259
15804.77 281
15805.96 300
15807.15 330
15808.34 294
15809.52 252
15810.71 310
15811.90 273
15813.09 284
15814.28 309
15815.46 298
15816.65 276
15817.84 281
15819.03 286
15820.22 289
15821.40 278
15822.59 268
15823.78 304
15824.97 319
15826.16 291
15827.35 301
15828.53 293
15829.72 271
15830.91 291
15832.10 306
15833.29 319
15834.48 310
15835.67 280
15836.85 280
15838.04 314
15839.23 304
15840.42 289
15841.61 286
15842.80 293
15843.99 276
15845.18 287
15846.37 292
15847.55 283
15848.74 313
15849.93 307
15851.12 303
15852.31 282
15853.50 308
15854.69 305
15855.88 300
15857.07 294
15858.26 279
15859.45 323
15860.64 313
15861.83 301
15863.02 289
15864.21 299
15865.40 281
15866.59 304
15867.78 289
15868.97 318
15870.16 313
15871.35 318
15872.54 309
15873.73 304
15874.92 322
15876.11 311
15877.30 335
15878.49 362
15879.68 315
15880.87 322
15882.06 348
15883.25 327
15884.44 348
15885.63 360
15886.82 357
15888.01 373
15889.20 366
15890.39 372
15891.59 370
15892.78 362
15893.97 361
15895.16 351
15896.35 383
15897.54 349
15898.73 380
15899.92 401
15901.11 380
15902.30 382
15903.50 408
15904.69 397
15905.88 411
15907.07 400
15908.26 409
15909.45 408
15910.64 428
15911.84 402
15913.03 397
15914.22 399
15915.41 417
15916.60 395
15917.79 444
15918.99 437
15920.18 410
15921.37 408
15922.56 415
15923.75 417
15924.95 438
15926.14 443
15927.33 429
15928.52 420
15929.71 445
15930.91 415
15932.10 407
15933.29 423
15934.48 436
15935.68 451
15936.87 432
15938.06 437
15939.25 422
15940.45 400
15941.64 385
15942.83 381
15944.03 346
15945.22 347
15946.41 325
15947.60 322
15948.80 330
15949.99 302
15951.18 300
15952.38 287
15953.57 303
15954.76 309
15955.96 296
15957.15 270
15958.34 271
15959.54 246
15960.73 264
15961.92 261
15963.12 248
15964.31 265
15965.50 254
15966.70 254
15967.89 242
15969.08 290
15970.28 238
15971.47 237
15972.67 241
15973.86 272
15975.05 227
15976.25 237
15977.44 200
15978.64 215
15979.83 243
15981.02 203
15982.22 209
15983.41 218
15984.61 232
15985.80 221
15987.00 234
15988.19 221
15989.38 237
15990.58 226
15991.77 233
15992.97 191
15994.16 220
15995.36 232
15996.55 224
15997.75 197
15998.94 193
16000.14 212
16001.33 214
16002.53 214
16003.72 197
16004.92 210
16006.11 210
16007.31 200
16008.50 217
16009.70 217
16010.89 204
16012.09 217
16013.28 203
16014.48 211
16015.67 192
16016.87 190
16018.07 196
16019.26 196
16020.46 194
16021.65 193
16022.85 189
16024.04 202
16025.24 192
16026.44 194
16027.63 205
16028.83 167
16030.02 196
16031.22 186
16032.42 205
16033.61 199
16034.81 186
16036.00 176
16037.20 199
16038.40 216
16039.59 204
16040.79 187
16041.99 185
16043.18 192
16044.38 181
16045.58 201
16046.77 201
16047.97 192
16049.17 184
16050.36 187
16051.56 179
16052.76 201
16053.95 185
16055.15 180
16056.35 179
16057.54 185
16058.74 212
16059.94 192
16061.14 186
16062.33 182
16063.53 204
16064.73 188
16065.92 188
16067.12 201
16068.32 180
16069.52 178
16070.71 174
16071.91 192
16073.11 191
16074.31 178
16075.50 167
16076.70 181
16077.90 157
16079.10 159
16080.30 156
16081.49 187
16082.69 160
16083.89 164
16085.09 178
16086.29 153
16087.48 155
16088.68 161
16089.88 152
16091.08 165
16092.28 172
16093.48 168
16094.67 158
16095.87 159
16097.07 147
16098.27 136
16099.47 165
16100.67 172
16101.87 160
16103.06 162
16104.26 165
16105.46 169
16106.66 154
16107.86 149
16109.06 153
16110.26 171
16111.46 166
16112.66 167
16113.86 160
16115.05 169
16116.25 171
16117.45 176
16118.65 156
16119.85 164
16121.05 169
16122.25 142
16123.45 186
16124.65 156
16125.85 158
16127.05 169
16128.25 139
16129.45 166
16130.65 158
16131.85 149
16133.05 132
16134.25 138
16135.45 170
16136.65 165
16137.85 153
16139.05 153
16140.25 157
16141.45 147
16142.65 155
16143.85 160
16145.05 142
16146.25 166
16147.45 165
16148.65 153
16149.85 151
16151.05 160
16152.25 159
16153.45 149
16154.65 143
16155.85 147
16157.05 161
16158.25 160
16159.46 156
16160.66 151
16161.86 172
16163.06 178
16164.26 163
16165.46 135
16166.66 143
16167.86 157
16169.06 144
16170.27 139
16171.47 136
16172.67 138
16173.87 154
16175.07 144
16176.27 143
16177.47 137
16178.67 158
16179.88 148
16181.08 140
16182.28 153
16183.48 150
16184.68 153
16185.89 148
16187.09 154
16188.29 153
16189.49 152
16190.69 152
16191.90 148
16193.10 143
16194.30 154
16195.50 144
16196.70 155
16197.91 129
16199.11 138
16200.31 142
16201.51 147
16202.72 149
16203.92 149
16205.12 171
16206.32 168
16207.53 151
16208.73 137
16209.93 143
16211.13 166
16212.34 164
16213.54 161
16214.74 160
16215.95 155
16217.15 167
16218.35 160
16219.55 181
16220.76 171
16221.96 163
16223.16 146
16224.37 171
16225.57 152
16226.77 160
16227.98 170
16229.18 155
16230.38 149
16231.59 167
16232.79 198
16233.99 186
16235.20 182
16236.40 178
16237.61 186
16238.81 179
16240.01 174
16241.22 165
16242.42 162
16243.63 168
16244.83 174
16246.03 191
16247.24 186
16248.44 183
16249.65 188
16250.85 207
16252.05 168
16253.26 202
16254.46 175
16255.67 184
16256.87 184
16258.08 189
16259.28 184
16260.49 185
16261.69 193
16262.89 186
16264.10 178
16265.30 185
16266.51 193
16267.71 184
16268.92 188
16270.12 181
16271.33 204
16272.53 190
16273.74 198
16274.94 170
16276.15 178
16277.35 199
16278.56 187
16279.77 199
16280.97 173
16282.18 184
16283.38 188
16284.59 187
16285.79 193
16287.00 157
16288.20 165
16289.41 186
16290.61 184
16291.82 175
16293.03 186
16294.23 193
16295.44 186
16296.64 153
16297.85 176
16299.06 191
16300.26 208
16301.47 179
16302.67 182
16303.88 191
16305.09 185
16306.29 176
16307.50 195
16308.71 177
16309.91 175
16311.12 190
16312.33 189
16313.53 203
16314.74 172
16315.95 187
16317.15 170
16318.36 184
16319.57 158
16320.77 195
16321.98 164
16323.19 160
16324.39 170
16325.60 173
16326.81 153
16328.01 166
16329.22 192
16330.43 184
16331.64 166
16332.84 161
16334.05 171
16335.26 162
16336.47 166
16337.67 159
16338.88 158
16340.09 154
16341.30 158
16342.50 152
16343.71 144
16344.92 147
16346.13 147
16347.33 146
16348.54 163
16349.75 138
16350.96 153
16352.17 152
16353.37 137
16354.58 134
16355.79 131
16357.00 163
16358.21 134
16359.41 147
16360.62 141
16361.83 163
16363.04 142
16364.25 165
16365.46 154
16366.67 135
16367.87 156
16369.08 141
16370.29 155
16371.50 136
16372.71 144
16373.92 153
16375.13 170
16376.34 140
16377.54 134
16378.75 134
16379.96 134
16381.17 126
16382.38 136
16383.59 150
16384.80 129
16386.01 178
16387.22 134
16388.43 144
16389.64 167
16390.85 158
16392.05 148
16393.26 166
16394.47 147
16395.68 137
16396.89 146
16398.10 160
16399.31 135
16400.52 144
16401.73 148
16402.94 156
16404.15 161
16405.36 151
16406.57 156
16407.78 159
16408.99 155
16410.20 148
16411.41 166
16412.62 158
16413.83 156
16415.04 170
16416.25 170
16417.46 145
16418.67 135
16419.88 148
16421.10 162
16422.31 144
16423.52 142
16424.73 170
16425.94 154
16427.15 137
16428.36 154
16429.57 147
16430.78 146
16431.99 153
16433.20 159
16434.41 162
16435.63 120
16436.84 126
16438.05 157
16439.26 142
16440.47 167
16441.68 148
16442.89 166
16444.10 147
16445.32 142
16446.53 148
16447.74 165
16448.95 145
16450.16 157
16451.37 163
16452.59 150
16453.80 149
16455.01 173
16456.22 156
16457.43 144
16458.64 133
16459.86 133
16461.07 154
16462.28 125
16463.49 148
16464.70 159
16465.92 155
16467.13 139
16468.34 149
16469.55 124
16470.77 148
16471.98 124
16473.19 160
16474.40 166
16475.62 138
16476.83 156
16478.04 133
16479.25 147
16480.47 144
16481.68 142
16482.89 175
16484.11 140
16485.32 134
16486.53 131
16487.74 138
16488.96 141
16490.17 148
16491.38 154
16492.60 145
16493.81 152
16495.02 160
16496.24 148
16497.45 162
16498.66 149
16499.88 153
16501.09 155
16502.30 142
16503.52 133
16504.73 154
16505.94 158
16507.16 138
16508.37 145
16509.59 136
16510.80 163
16512.01 133
16513.23 136
16514.44 151
16515.66 133
16516.87 149
16518.08 169
16519.30 153
16520.51 156
16521.73 143
16522.94 182
16524.16 174
16525.37 131
16526.58 144
16527.80 181
16529.01 179
16530.23 152
16531.44 169
16532.66 172
16533.87 167
16535.09 162
16536.30 162
16537.52 173
16538.73 192
16539.95 158
16541.16 188
16542.38 187
16543.59 196
16544.81 186
16546.02 189
16547.24 181
16548.45 187
16549.67 217
16550.88 197
16552.10 197
16553.31 195
16554.53 206
16555.74 217
16556.96 198
16558.18 203
16559.39 200
16560.61 197
16561.82 200
16563.04 202
16564.25 207
16565.47 205
16566.69 193
16567.90 207
16569.12 212
16570.33 196
16571.55 182
16572.77 197
16573.98 215
16575.20 210
16576.41 172
16577.63 190
16578.85 186
16580.06 182
16581.28 182
16582.50 173
16583.71 162
16584.93 164
16586.15 181
16587.36 178
16588.58 190
16589.80 167
16591.01 187
16592.23 176
16593.45 164
16594.66 149
16595.88 177
16597.10 179
16598.32 170
16599.53 156
16600.75 173
16601.97 159
16603.18 159
16604.40 156
16605.62 146
16606.84 170
16608.05 153
16609.27 162
16610.49 137
16611.71 137
16612.92 163
16614.14 172
16615.36 152
16616.58 141
16617.79 154
16619.01 137
16620.23 167
16621.45 140
16622.67 132
16623.88 140
16625.10 153
16626.32 129
16627.54 140
16628.76 140
16629.97 147
16631.19 143
16632.41 150
16633.63 130
16634.85 136
16636.07 131
16637.29 143
16638.50 129
16639.72 132
16640.94 136
16642.16 137
16643.38 143
16644.60 148
16645.82 136
16647.03 138
16648.25 151
16649.47 126
16650.69 155
16651.91 140
16653.13 130
16654.35 137
16655.57 127
16656.79 136
16658.01 136
16659.23 145
16660.45 159
16661.66 147
16662.88 126
16664.10 127
16665.32 120
16666.54 126
16667.76 118
16668.98 125
16670.20 135
16671.42 134
16672.64 131
16673.86 138
16675.08 128
16676.30 126
16677.52 155
16678.74 138
16679.96 140
16681.18 122
16682.40 136
16683.62 131
16684.84 137
16686.06 121
16687.28 157
16688.50 148
16689.72 138
16690.94 149
16692.16 122
16693.39 126
16694.61 137
16695.83 147
16697.05 135
16698.27 122
16699.49 114
16700.71 137
16701.93 119
16703.15 136
16704.37 136
16705.59 142
16706.81 119
16708.04 120
16709.26 127
16710.48 135
16711.70 116
16712.92 136
16714.14 132
16715.36 128
16716.58 136
16717.81 128
16719.03 129
16720.25 117
16721.47 133
16722.69 127
16723.91 137
16725.14 110
16726.36 130
16727.58 138
16728.80 117
16730.02 143
16731.24 111
16732.47 130
16733.69 124
16734.91 136
16736.13 127
16737.36 127
16738.58 128
16739.80 126
16741.02 139
16742.24 145
16743.47 126
16744.69 114
16745.91 118
16747.13 145
16748.36 104
16749.58 112
16750.80 114
16752.02 110
16753.25 143
16754.47 122
16755.69 139
16756.92 134
16758.14 113
16759.36 119
16760.59 143
16761.81 143
16763.03 121
16764.25 136
16765.48 130
16766.70 125
16767.92 130
16769.15 136
16770.37 144
16771.59 135
16772.82 140
16774.04 130
16775.27 129
16776.49 131
16777.71 120
16778.94 135
16780.16 115
16781.38 117
16782.61 145
16783.83 153
16785.06 137
16786.28 127
16787.50 118
16788.73 124
16789.95 139
16791.18 127
16792.40 120
16793.62 125
16794.85 119
16796.07 148
16797.30 125
16798.52 127
16799.75 114
16800.97 142
16802.19 131
16803.42 128
16804.64 128
16805.87 135
16807.09 126
16808.32 139
16809.54 124
16810.77 145
16811.99 141
16813.22 121
16814.44 150
16815.67 136
16816.89 129
16818.12 125
16819.34 144
16820.57 139
16821.79 131
16823.02 135
16824.24 152
16825.47 146
16826.70 134
16827.92 168
16829.15 140
16830.37 137
16831.60 146
16832.82 164
16834.05 172
16835.27 157
16836.50 153
16837.73 169
16838.95 150
16840.18 145
16841.40 165
16842.63 163
16843.86 168
16845.08 158
16846.31 157
16847.53 175
16848.76 162
16849.99 164
16851.21 187
16852.44 184
16853.67 171
16854.89 191
16856.12 206
16857.35 195
16858.57 165
16859.80 173
16861.03 185
16862.25 220
16863.48 214
16864.71 190
16865.93 206
16867.16 197
16868.39 213
16869.61 232
16870.84 212
16872.07 203
16873.30 210
16874.52 227
16875.75 212
16876.98 237
16878.20 220
16879.43 250
16880.66 228
16881.89 229
16883.11 212
16884.34 240
16885.57 234
16886.80 251
16888.02 259
16889.25 243
16890.48 237
16891.71 263
16892.94 260
16894.16 218
16895.39 201
16896.62 224
16897.85 234
16899.08 224
16900.30 226
16901.53 229
16902.76 217
16903.99 228
16905.22 199
16906.45 220
16907.67 205
16908.90 200
16910.13 196
16911.36 206
16912.59 212
16913.82 206
16915.04 192
16916.27 216
16917.50 206
16918.73 218
16919.96 215
16921.19 210
16922.42 186
16923.65 199
16924.88 226
16926.10 204
16927.33 200
16928.56 201
16929.79 203
16931.02 193
16932.25 170
16933.48 197
16934.71 205
16935.94 180
16937.17 182
16938.40 210
16939.63 183
16940.86 189
16942.09 200
16943.32 198
16944.55 180
16945.78 184
16947.01 200
16948.24 193
16949.47 209
16950.70 183
16951.93 198
16953.16 187
16954.39 169
16955.62 190
16956.85 192
16958.08 199
16959.31 195
16960.54 172
16961.77 184
16963.00 191
16964.23 198
16965.46 180
16966.69 177
16967.92 167
16969.15 175
16970.38 176
16971.61 183
16972.84 157
16974.07 163
16975.30 182
16976.54 175
16977.77 172
16979.00 177
16980.23 163
16981.46 175
16982.69 157
16983.92 179
16985.15 185
16986.38 158
16987.62 167
16988.85 171
16990.08 163
16991.31 140
16992.54 158
16993.77 178
16995.00 174
16996.24 176
16997.47 161
16998.70 175
16999.93 183
17001.16 150
17002.39 156
17003.63 151
17004.86 145
17006.09 163
17007.32 140
17008.55 143
17009.79 164
17011.02 161
17012.25 172
17013.48 163
17014.72 147
17015.95 131
17017.18 142
17018.41 149
17019.64 126
17020.88 135
17022.11 139
17023.34 142
17024.58 149
17025.81 140
17027.04 163
17028.27 139
17029.51 150
17030.74 165
17031.97 161
17033.21 141
17034.44 139
17035.67 150
17036.90 153
17038.14 149
17039.37 147
17040.60 153
17041.84 125
17043.07 126
17044.30 154
17045.54 140
17046.77 122
17048.00 141
17049.24 135
17050.47 134
17051.70 134
17052.94 124
17054.17 122
17055.41 131
17056.64 126
17057.87 120
17059.11 121
17060.34 136
17061.58 128
17062.81 124
17064.04 120
17065.28 104
17066.51 126
17067.75 128
17068.98 111
17070.21 123
17071.45 114
17072.68 125
17073.92 140
17075.15 125
17076.39 130
17077.62 119
17078.86 125
17080.09 130
17081.33 121
17082.56 125
17083.80 110
17085.03 136
17086.26 140
17087.50 134
17088.73 130
17089.97 115
17091.20 124
17092.44 116
17093.68 99
17094.91 137
17096.15 123
17097.38 126
17098.62 135
17099.85 144
17101.09 115
17102.32 117
17103.56 126
17104.79 127
17106.03 125
17107.26 106
17108.50 120
17109.74 132
17110.97 117
17112.21 100
17113.44 124
17114.68 127
17115.92 122
17117.15 118
17118.39 116
17119.62 121
17120.86 109
17122.10 122
17123.33 107
17124.57 104
17125.80 102
17127.04 117
17128.28 112
17129.51 99
17130.75 96
17131.99 113
17133.22 128
17134.46 107
17135.70 122
17136.93 129
17138.17 104
17139.41 102
17140.64 128
17141.88 98
17143.12 128
17144.35 119
17145.59 124
17146.83 108
17148.07 118
17149.30 110
17150.54 108
17151.78 101
17153.02 107
17154.25 101
17155.49 100
17156.73 118
17157.96 108
17159.20 104
17160.44 109
17161.68 107
17162.92 101
17164.15 115
17165.39 122
17166.63 110
17167.87 91
17169.10 107
17170.34 116
17171.58 94
17172.82 120
17174.06 123
17175.29 121
17176.53 107
17177.77 127
17179.01 103
17180.25 91
17181.49 99
17182.72 109
17183.96 106
17185.20 115
17186.44 100
17187.68 100
17188.92 101
17190.15 128
17191.39 111
17192.63 103
17193.87 116
17195.11 102
17196.35 106
17197.59 101
17198.83 113
17200.07 102
17201.30 94
17202.54 93
17203.78 89
17205.02 105
17206.26 120
17207.50 102
17208.74 103
17209.98 99
17211.22 101
17212.46 135
17213.70 86
17214.94 95
17216.18 103
17217.42 103
17218.66 113
17219.90 91
17221.14 93
17222.38 103
17223.62 101
17224.86 98
17226.10 77
17227.34 93
17228.58 122
17229.82 104
17231.06 108
17232.30 82
17233.54 93
17234.78 111
17236.02 86
17237.26 95
17238.50 105
17239.74 93
17240.98 98
17242.22 89
17243.46 95
17244.70 77
17245.94 107
17247.18 95
17248.42 100
17249.66 89
17250.90 112
17252.14 92
17253.39 84
17254.63 103
17255.87 85
17257.11 85
17258.35 82
17259.59 92
17260.83 76
17262.07 106
17263.31 106
17264.56 103
17265.80 109
17267.04 94
17268.28 84
17269.52 94
17270.76 86
17272.00 116
17273.25 84
17274.49 95
17275.73 100
17276.97 90
17278.21 105
17279.45 92
17280.70 100
17281.94 89
17283.18 89
17284.42 109
17285.66 90
17286.91 91
17288.15 100
17289.39 90
17290.63 98
17291.88 103
17293.12 89
17294.36 96
17295.60 95
17296.85 93
17298.09 81
17299.33 85
17300.57 62
17301.82 70
17303.06 89
17304.30 86
17305.54 93
17306.79 89
17308.03 96
17309.27 78
17310.52 87
17311.76 67
17313.00 95
17314.25 96
17315.49 95
17316.73 95
17317.97 109
17319.22 73
17320.46 77
17321.71 88
17322.95 100
17324.19 102
17325.44 86
17326.68 96
17327.92 100
17329.17 95
17330.41 74
17331.65 100
17332.90 78
17334.14 87
17335.39 80
17336.63 84
17337.87 76
17339.12 92
17340.36 91
17341.61 99
17342.85 83
17344.09 76
17345.34 93
17346.58 87
17347.83 96
17349.07 82
17350.32 84
17351.56 84
17352.80 91
17354.05 100
17355.29 81
17356.54 72
17357.78 95
17359.03 94
17360.27 85
17361.52 96
17362.76 84
17364.01 83
17365.25 87
17366.50 77
17367.74 70
17368.99 78
17370.23 82
17371.48 90
17372.72 82
17373.97 83
17375.21 89
17376.46 84
17377.70 90
17378.95 85
17380.19 89
17381.44 97
17382.69 94
17383.93 79
17385.18 76
17386.42 82
17387.67 73
17388.91 86
17390.16 92
17391.41 106
17392.65 91
17393.90 78
17395.14 99
17396.39 97
17397.64 93
17398.88 102
17400.13 96
17401.37 89
17402.62 86
17403.87 81
17405.11 81
17406.36 93
17407.61 77
17408.85 88
17410.10 71
17411.35 72
17412.59 91
17413.84 85
17415.09 84
17416.33 98
17417.58 71
17418.83 92
17420.07 75
17421.32 92
17422.57 97
17423.82 84
17425.06 89
17426.31 96
17427.56 92
17428.80 106
17430.05 102
17431.30 91
17432.55 90
17433.79 83
17435.04 94
17436.29 93
17437.54 96
17438.78 96
17440.03 95
17441.28 84
17442.53 94
17443.77 111
17445.02 84
17446.27 71
17447.52 87
17448.77 80
17450.01 95
17451.26 85
17452.51 83
17453.76 96
17455.01 93
17456.25 81
17457.50 90
17458.75 94
17460.00 86
17461.25 80
17462.50 106
17463.74 105
17464.99 109
17466.24 102
17467.49 108
17468.74 98
17469.99 90
17471.24 109
17472.49 105
17473.73 92
17474.98 89
17476.23 81
17477.48 101
17478.73 82
17479.98 94
17481.23 84
17482.48 95
17483.73 100
17484.98 88
17486.23 87
17487.47 87
17488.72 88
17489.97 107
17491.22 100
17492.47 107
17493.72 114
17494.97 97
17496.22 107
17497.47 97
17498.72 87
17499.97 92
17501.22 92
17502.47 97
17503.72 102
17504.97 95
17506.22 101
17507.47 103
17508.72 106
17509.97 110
17511.22 92
17512.47 99
17513.72 95
17514.97 95
17516.22 105
17517.47 103
17518.72 106
17519.97 124
17521.22 108
17522.47 117
17523.72 110
17524.98 120
17526.23 116
17527.48 112
17528.73 107
17529.98 88
17531.23 101
17532.48 104
17533.73 89
17534.98 113
17536.23 110
17537.48 105
17538.74 108
17539.99 113
17541.24 95
17542.49 102
17543.74 107
17544.99 110
17546.24 108
17547.50 97
17548.75 110
17550.00 125
17551.25 122
17552.50 116
17553.75 104
17555.01 124
17556.26 145
17557.51 112
17558.76 111
17560.01 128
17561.26 99
17562.52 115
17563.77 123
17565.02 136
17566.27 107
17567.53 106
17568.78 115
17570.03 110
17571.28 119
17572.53 127
17573.79 117
17575.04 118
17576.29 129
17577.54 120
17578.80 123
17580.05 111
17581.30 112
17582.56 133
17583.81 132
17585.06 112
17586.31 120
17587.57 127
17588.82 129
17590.07 125
17591.33 129
17592.58 115
17593.83 113
17595.08 131
17596.34 126
17597.59 135
17598.84 142
17600.10 115
17601.35 126
17602.61 125
17603.86 105
17605.11 117
17606.37 125
17607.62 142
17608.87 125
17610.13 157
17611.38 151
17612.63 137
17613.89 135
17615.14 132
17616.40 156
17617.65 142
17618.90 137
17620.16 131
17621.41 135
17622.67 132
17623.92 150
17625.17 131
17626.43 143
17627.68 132
17628.94 136
17630.19 127
17631.45 133
17632.70 134
17633.96 149
17635.21 152
17636.47 125
17637.72 153
17638.97 141
17640.23 130
17641.48 139
17642.74 139
17643.99 160
17645.25 141
17646.50 137
17647.76 138
17649.01 142
17650.27 132
17651.52 134
17652.78 110
17654.04 125
17655.29 121
17656.55 125
17657.80 121
17659.06 116
17660.31 114
17661.57 125
17662.82 119
17664.08 129
17665.33 127
17666.59 108
17667.85 118
17669.10 114
17670.36 106
17671.61 124
17672.87 112
17674.13 114
17675.38 126
17676.64 117
17677.89 113
17679.15 109
17680.41 122
17681.66 95
17682.92 106
17684.18 99
17685.43 107
17686.69 102
17687.95 117
17689.20 115
17690.46 103
17691.71 109
17692.97 105
17694.23 120
17695.49 105
17696.74 95
17698.00 96
17699.26 105
17700.51 101
17701.77 108
17703.03 102
17704.28 116
17705.54 118
17706.80 98
17708.06 99
17709.31 110
17710.57 108
17711.83 84
17713.08 113
17714.34 106
17715.60 123
17716.86 83
17718.11 103
17719.37 113
17720.63 88
17721.89 108
17723.15 113
17724.40 94
17725.66 100
17726.92 89
17728.18 103
17729.43 98
17730.69 104
17731.95 89
17733.21 116
17734.47 111
17735.73 92
17736.98 104
17738.24 114
17739.50 118
17740.76 106
17742.02 94
17743.28 83
17744.53 97
17745.79 97
17747.05 95
17748.31 108
17749.57 109
17750.83 98
17752.09 84
17753.34 99
17754.60 109
17755.86 110
17757.12 105
17758.38 102
17759.64 101
17760.90 106
17762.16 82
17763.42 96
17764.68 108
17765.94 103
17767.19 93
17768.45 100
17769.71 103
17770.97 104
17772.23 86
17773.49 89
17774.75 99
17776.01 114
17777.27 102
17778.53 99
17779.79 92
17781.05 79
17782.31 98
17783.57 101
17784.83 94
17786.09 82
17787.35 83
17788.61 94
17789.87 94
17791.13 81
17792.39 94
17793.65 101
17794.91 84
17796.17 75
17797.43 94
17798.69 89
17799.95 85
17801.21 87
17802.47 85
17803.73 102
17805.00 88
17806.26 93
17807.52 86
17808.78 74
17810.04 77
17811.30 101
17812.56 94
17813.82 97
17815.08 85
17816.34 97
17817.60 100
17818.87 78
17820.13 85
17821.39 86
17822.65 98
17823.91 88
17825.17 91
17826.43 91
17827.69 100
17828.96 72
17830.22 77
17831.48 81
17832.74 84
17834.00 84
17835.26 87
17836.53 73
17837.79 77
17839.05 66
17840.31 89
17841.57 75
17842.84 65
17844.10 84
17845.36 95
17846.62 104
17847.88 75
17849.15 95
17850.41 79
17851.67 92
17852.93 96
17854.20 79
17855.46 69
17856.72 68
17857.98 79
17859.25 88
17860.51 67
17861.77 71
17863.03 82
17864.30 81
17865.56 79
17866.82 70
17868.09 83
17869.35 98
17870.61 88
17871.87 67
17873.14 72
17874.40 86
17875.66 85
17876.93 96
17878.19 91
17879.45 87
17880.72 86
17881.98 78
17883.24 76
17884.51 59
17885.77 71
17887.03 77
17888.30 69
17889.56 68
17890.83 80
17892.09 93
17893.35 74
17894.62 66
17895.88 92
17897.14 80
17898.41 83
17899.67 74
17900.94 79
17902.20 86
17903.46 87
17904.73 72
17905.99 82
17907.26 79
17908.52 61
17909.79 84
17911.05 75
17912.32 82
17913.58 80
17914.84 81
17916.11 73
17917.37 72
17918.64 76
17919.90 83
17921.17 76
17922.43 71
17923.70 81
17924.96 96
17926.23 82
17927.49 76
17928.76 83
17930.02 71
17931.29 75
17932.55 69
17933.82 74
17935.08 88
17936.35 84
17937.61 82
17938.88 86
17940.14 87
17941.41 92
17942.68 74
17943.94 77
17945.21 69
17946.47 86
17947.74 78
17949.00 90
17950.27 94
17951.54 84
17952.80 80
17954.07 73
17955.33 77
17956.60 61
17957.87 89
17959.13 88
17960.40 64
17961.66 74
17962.93 84
17964.20 74
17965.46 69
17966.73 65
17968.00 75
17969.26 65
17970.53 81
17971.80 80
17973.06 74
17974.33 87
17975.60 77
17976.86 92
17978.13 83
17979.40 86
17980.66 74
17981.93 71
17983.20 73
17984.46 84
17985.73 86
17987.00 81
17988.26 76
17989.53 78
17990.80 68
17992.07 78
17993.33 71
17994.60 74
17995.87 65
17997.14 65
17998.40 69
17999.67 50
18000.94 69
18002.21 69
18003.47 71
18004.74 74
18006.01 81
18007.28 60
18008.55 72
18009.81 75
18011.08 87
18012.35 97
18013.62 73
18014.89 84
18016.15 81
18017.42 75
18018.69 75
18019.96 83
18021.23 84
18022.49 74
18023.76 75
18025.03 92
18026.30 71
18027.57 73
18028.84 75
18030.11 97
18031.37 90
18032.64 89
18033.91 74
18035.18 67
18036.45 76
18037.72 67
18038.99 78
18040.26 63
18041.53 68
18042.79 71
18044.06 80
18045.33 66
18046.60 83
18047.87 58
18049.14 64
18050.41 76
18051.68 72
18052.95 100
18054.22 65
18055.49 63
18056.76 75
18058.03 67
18059.30 62
18060.57 73
18061.84 68
18063.11 76
18064.38 68
18065.65 70
18066.92 76
18068.19 78
18069.46 72
18070.73 85
18072.00 76
18073.27 71
18074.54 76
18075.81 80
18077.08 74
18078.35 79
18079.62 68
18080.89 77
18082.16 93
18083.43 75
18084.70 79
18085.97 104
18087.24 91
18088.51 82
18089.78 74
18091.05 74
18092.32 79
18093.59 83
18094.87 91
18096.14 91
18097.41 78
18098.68 84
18099.95 78
18101.22 85
18102.49 78
18103.76 78
18105.03 64
18106.31 81
18107.58 72
18108.85 75
18110.12 86
18111.39 78
18112.66 83
18113.93 76
18115.21 86
18116.48 89
18117.75 93
18119.02 84
18120.29 71
18121.56 74
18122.84 81
18124.11 66
18125.38 83
18126.65 75
18127.92 93
18129.20 84
18130.47 92
18131.74 84
18133.01 82
18134.29 90
18135.56 100
18136.83 85
18138.10 85
18139.38 77
18140.65 73
18141.92 73
18143.19 81
18144.47 67
18145.74 81
18147.01 71
18148.28 73
18149.56 75
18150.83 63
18152.10 68
18153.38 84
18154.65 73
18155.92 98
18157.19 86
18158.47 84
18159.74 67
18161.01 87
18162.29 72
18163.56 80
18164.83 70
18166.11 79
18167.38 74
18168.65 72
18169.93 96
18171.20 74
18172.48 77
18173.75 72
18175.02 89
18176.30 75
18177.57 76
18178.84 85
18180.12 87
18181.39 79
18182.67 81
18183.94 65
18185.21 69
18186.49 86
18187.76 87
18189.04 78
18190.31 83
18191.59 84
18192.86 82
18194.13 98
18195.41 77
18196.68 81
18197.96 78
18199.23 92
18200.51 84
18201.78 76
18203.06 60
18204.33 80
18205.61 88
18206.88 65
18208.16 75
18209.43 67
18210.71 74
18211.98 70
18213.26 75
18214.53 87
18215.81 93
18217.08 75
18218.36 85
18219.63 66
18220.91 67
18222.18 74
18223.46 73
18224.73 68
18226.01 65
18227.28 74
18228.56 77
18229.84 80
18231.11 68
18232.39 81
18233.66 69
18234.94 79
18236.21 79
18237.49 66
18238.77 67
18240.04 73
18241.32 70
18242.59 76
18243.87 69
18245.15 77
18246.42 93
18247.70 74
18248.98 75
18250.25 70
18251.53 87
18252.81 82
18254.08 79
18255.36 71
18256.63 77
18257.91 74
18259.19 84
18260.46 59
18261.74 75
18263.02 70
18264.30 80
18265.57 81
18266.85 65
18268.13 69
18269.40 82
18270.68 69
18271.96 78
18273.23 73
18274.51 70
18275.79 82
18277.07 70
18278.34 82
18279.62 85
18280.90 85
18282.18 93
18283.45 71
18284.73 67
18286.01 83
18287.29 85
18288.56 79
18289.84 80
18291.12 82
18292.40 74
18293.68 71
18294.95 87
18296.23 58
18297.51 85
18298.79 61
18300.07 80
18301.34 74
18302.62 75
18303.90 65
18305.18 97
18306.46 83
18307.74 54
18309.01 85
18310.29 75
18311.57 87
18312.85 82
18314.13 82
18315.41 69
18316.69 82
18317.96 91
18319.24 72
18320.52 61
18321.80 70
18323.08 83
18324.36 90
18325.64 69
18326.92 81
18328.20 87
18329.47 82
18330.75 67
18332.03 72
18333.31 63
18334.59 80
18335.87 85
18337.15 73
18338.43 87
18339.71 93
18340.99 90
18342.27 80
18343.55 60
18344.83 70
18346.11 75
18347.39 86
18348.67 87
18349.95 82
18351.23 92
18352.51 99
18353.79 63
18355.07 80
18356.35 76
18357.63 73
18358.91 83
18360.19 87
18361.47 81
18362.75 92
18364.03 71
18365.31 79
18366.59 72
18367.87 74
18369.15 75
18370.43 69
18371.71 69
18372.99 65
18374.27 92
18375.55 57
18376.83 81
18378.12 66
18379.40 98
18380.68 74
18381.96 78
18383.24 85
18384.52 84
18385.80 87
18387.08 62
18388.36 81
18389.65 64
18390.93 72
18392.21 57
18393.49 82
18394.77 80
18396.05 76
18397.33 68
18398.62 82
18399.90 76
18401.18 72
18402.46 79
18403.74 78
18405.02 74
18406.31 73
18407.59 73
18408.87 74
18410.15 91
18411.43 60
18412.72 83
18414.00 87
18415.28 86
18416.56 74
18417.84 78
18419.13 84
18420.41 72
18421.69 67
18422.97 72
18424.26 84
18425.54 84
18426.82 78
18428.10 77
18429.39 65
18430.67 70
18431.95 68
18433.23 71
18434.52 77
18435.80 72
18437.08 65
18438.37 71
18439.65 60
18440.93 80
18442.22 78
18443.50 68
18444.78 72
18446.06 62
18447.35 71
18448.63 71
18449.91 82
18451.20 73
18452.48 72
18453.76 66
18455.05 69
18456.33 80
18457.62 80
18458.90 78
18460.18 89
18461.47 80
18462.75 70
18464.03 68
18465.32 56
18466.60 65
18467.89 91
18469.17 81
18470.45 77
18471.74 76
18473.02 78
18474.31 72
18475.59 72
18476.88 69
18478.16 76
18479.44 69
18480.73 84
18482.01 72
18483.30 63
18484.58 54
18485.87 66
18487.15 69
18488.44 77
18489.72 83
18491.01 79
18492.29 78
18493.58 69
18494.86 74
18496.15 75
18497.43 76
18498.72 70
18500.00 68
18501.29 89
18502.57 84
18503.86 90
18505.14 98
18506.43 75
18507.71 68
18509.00 90
18510.28 69
18511.57 73
18512.85 60
18514.14 81
18515.42 71
18516.71 64
18518.00 69
18519.28 67
18520.57 90
18521.85 71
18523.14 76
18524.43 76
18525.71 70
18527.00 63
18528.28 82
18529.57 74
18530.86 73
18532.14 73
18533.43 92
18534.71 83
18536.00 65
18537.29 63
18538.57 73
18539.86 78
18541.15 72
18542.43 75
18543.72 62
18545.01 79
18546.29 65
18547.58 82
18548.87 69
18550.15 77
18551.44 80
18552.73 84
18554.01 73
18555.30 75
18556.59 90
18557.88 76
18559.16 76
18560.45 72
18561.74 72
18563.02 68
18564.31 84
18565.60 79
18566.89 83
18568.17 73
18569.46 83
18570.75 83
18572.04 69
18573.32 83
18574.61 78
18575.90 87
18577.19 75
18578.48 65
18579.76 67
18581.05 85
18582.34 89
18583.63 72
18584.92 82
18586.20 90
18587.49 70
18588.78 85
18590.07 75
18591.36 81
18592.64 79
18593.93 71
18595.22 78
18596.51 90
18597.80 80
18599.09 99
18600.38 93
18601.66 75
18602.95 79
18604.24 67
18605.53 98
18606.82 82
18608.11 78
18609.40 67
18610.69 69
18611.98 67
18613.26 82
18614.55 91
18615.84 80
18617.13 67
18618.42 90
18619.71 77
18621.00 74
18622.29 68
18623.58 73
18624.87 84
18626.16 93
18627.45 85
18628.74 69
18630.03 87
18631.32 68
18632.61 87
18633.89 92
18635.18 78
18636.47 73
18637.76 94
18639.05 91
18640.34 61
18641.63 70
18642.92 64
18644.21 78
18645.50 68
18646.79 61
18648.09 59
18649.38 72
18650.67 70
18651.96 77
18653.25 74
18654.54 75
18655.83 68
18657.12 78
18658.41 74
18659.70 60
18660.99 80
18662.28 73
18663.57 76
18664.86 62
18666.15 70
18667.44 65
18668.74 67
18670.03 74
18671.32 73
18672.61 63
18673.90 73
18675.19 66
18676.48 70
18677.77 70
18679.06 61
18680.36 76
18681.65 59
18682.94 81
18684.23 64
18685.52 51
18686.81 53
18688.11 53
18689.40 59
18690.69 65
18691.98 76
18693.27 73
18694.56 72
18695.86 72
18697.15 57
18698.44 64
18699.73 63
18701.02 71
18702.32 60
18703.61 71
18704.90 66
18706.19 59
18707.48 71
18708.78 80
18710.07 78
18711.36 61
18712.65 72
18713.95 74
18715.24 67
18716.53 82
18717.83 61
18719.12 57
18720.41 70
18721.70 85
18723.00 54
18724.29 58
18725.58 50
18726.87 71
18728.17 72
18729.46 61
18730.75 60
18732.05 59
18733.34 64
18734.63 75
18735.93 70
18737.22 67
18738.51 64
18739.81 62
18741.10 81
18742.39 68
18743.69 68
18744.98 75
18746.27 66
18747.57 68
18748.86 69
18750.16 65
18751.45 75
18752.74 71
18754.04 60
18755.33 61
18756.63 53
18757.92 73
18759.21 76
18760.51 73
18761.80 62
18763.10 59
18764.39 58
18765.69 75
18766.98 67
18768.27 61
18769.57 60
18770.86 70
18772.16 82
18773.45 61
18774.75 65
18776.04 74
18777.34 82
18778.63 58
18779.93 61
18781.22 60
18782.52 56
18783.81 67
18785.11 51
18786.40 59
18787.70 58
18788.99 57
18790.29 59
18791.58 74
18792.88 72
18794.17 55
18795.47 58
18796.76 62
18798.06 60
18799.35 76
18800.65 66
18801.94 78
18803.24 60
18804.54 78
18805.83 70
18807.13 64
18808.42 46
18809.72 71
18811.01 66
18812.31 75
18813.61 60
18814.90 61
18816.20 77
18817.49 61
18818.79 78
18820.09 71
18821.38 74
18822.68 62
18823.98 67
18825.27 57
18826.57 57
18827.87 64
18829.16 70
18830.46 72
18831.75 64
18833.05 55
18834.35 52
18835.64 67
18836.94 62
18838.24 71
18839.54 68
18840.83 65
18842.13 60
18843.43 64
18844.72 65
18846.02 57
18847.32 47
18848.61 75
18849.91 60
18851.21 62
18852.51 79
18853.80 58
18855.10 79
18856.40 62
18857.70 48
18858.99 74
18860.29 61
18861.59 62
18862.89 55
18864.18 82
18865.48 75
18866.78 63
18868.08 61
18869.38 63
18870.67 64
18871.97 65
18873.27 57
18874.57 70
18875.87 73
18877.16 59
18878.46 62
18879.76 74
18881.06 51
18882.36 62
18883.66 69
18884.95 53
18886.25 67
18887.55 60
18888.85 52
18890.15 54
18891.45 74
18892.75 64
18894.04 67
18895.34 60
18896.64 81
18897.94 66
18899.24 63
18900.54 63
18901.84 64
18903.14 54
18904.44 64
18905.74 62
18907.03 74
18908.33 55
18909.63 58
18910.93 63
18912.23 60
18913.53 62
18914.83 57
18916.13 48
18917.43 70
18918.73 71
18920.03 70
18921.33 73
18922.63 56
18923.93 69
18925.23 64
18926.53 61
18927.83 59
18929.13 58
18930.43 63
18931.73 67
18933.03 66
18934.33 65
18935.63 67
18936.93 68
18938.23 55
18939.53 55
18940.83 67
18942.13 73
18943.43 53
18944.73 65
18946.03 67
18947.33 66
18948.63 64
18949.93 82
18951.23 57
18952.53 57
18953.84 62
18955.14 59
18956.44 72
18957.74 60
18959.04 59
18960.34 77
18961.64 56
18962.94 62
18964.24 57
18965.54 46
18966.85 58
18968.15 70
18969.45 75
18970.75 49
18972.05 56
18973.35 54
18974.65 56
18975.96 66
18977.26 63
18978.56 56
18979.86 57
18981.16 62
18982.46 64
18983.77 70
18985.07 61
18986.37 72
18987.67 60
18988.97 79
18990.28 62
18991.58 51
18992.88 66
18994.18 54
18995.49 55
18996.79 66
18998.09 54
18999.39 58
19000.69 62
19002.00 71
19003.30 70
19004.60 58
19005.90 70
19007.21 68
19008.51 65
19009.81 47
19011.12 55
19012.42 55
19013.72 51
19015.02 63
19016.33 65
19017.63 61
19018.93 63
19020.24 66
19021.54 54
19022.84 53
19024.15 57
19025.45 66
19026.75 61
19028.06 62
19029.36 53
19030.66 64
19031.97 67
19033.27 77
19034.57 65
19035.88 51
19037.18 48
19038.48 52
19039.79 56
19041.09 66
19042.40 58
19043.70 69
19045.00 54
19046.31 53
19047.61 64
19048.92 61
19050.22 65
19051.52 59
19052.83 69
19054.13 73
19055.44 67
19056.74 64
19058.05 62
19059.35 75
19060.65 65
19061.96 54
19063.26 57
19064.57 70
19065.87 63
19067.18 60
19068.48 47
19069.79 61
19071.09 74
19072.40 74
19073.70 59
19075.01 46
19076.31 55
19077.62 54
19078.92 64
19080.23 71
19081.53 66
19082.84 60
19084.14 70
19085.45 63
19086.75 56
19088.06 69
19089.36 67
19090.67 63
19091.98 74
19093.28 73
19094.59 67
19095.89 57
19097.20 63
19098.50 61
19099.81 61
19101.12 57
19102.42 53
19103.73 60
19105.03 65
19106.34 61
19107.65 58
19108.95 63
19110.26 63
19111.56 78
19112.87 66
19114.18 62
19115.48 57
19116.79 59
19118.10 49
19119.40 52
19120.71 54
19122.02 56
19123.32 66
19124.63 68
19125.94 72
19127.24 73
19128.55 68
19129.86 57
19131.16 61
19132.47 79
19133.78 53
19135.08 73
19136.39 65
19137.70 54
19139.01 62
19140.31 62
19141.62 55
19142.93 78
19144.23 77
19145.54 73
19146.85 84
19148.16 76
19149.46 47
19150.77 63
19152.08 65
19153.39 51
19154.69 50
19156.00 58
19157.31 56
19158.62 68
19159.93 46
19161.23 58
19162.54 68
19163.85 67
19165.16 62
19166.47 62
19167.77 64
19169.08 65
19170.39 63
19171.70 47
19173.01 63
19174.32 66
19175.62 81
19176.93 61
19178.24 56
19179.55 54
19180.86 56
19182.17 57
19183.48 79
19184.78 65
19186.09 53
19187.40 43
19188.71 62
19190.02 62
19191.33 64
19192.64 58
19193.95 57
19195.26 62
19196.56 60
19197.87 60
19199.18 59
19200.49 61
19201.80 66
19203.11 59
19204.42 62
19205.73 59
19207.04 59
19208.35 46
19209.66 53
19210.97 67
19212.28 72
19213.59 52
19214.90 64
19216.21 64
19217.52 63
19218.83 60
19220.14 48
19221.45 62
19222.76 63
19224.07 53
19225.38 58
19226.69 55
19228.00 54
19229.31 54
19230.62 62
19231.93 61
19233.24 45
19234.55 60
19235.86 64
19237.17 63
19238.48 59
19239.79 53
19241.10 63
19242.41 56
19243.72 56
19245.03 61
19246.35 59
19247.66 61
19248.97 66
19250.28 64
19251.59 58
19252.90 69
19254.21 61
19255.52 61
19256.83 73
19258.14 53
19259.46 46
19260.77 52
19262.08 55
19263.39 66
19264.70 58
19266.01 65
19267.32 66
19268.64 77
19269.95 61
19271.26 56
19272.57 52
19273.88 78
19275.20 70
19276.51 61
19277.82 53
19279.13 50
19280.44 61
19281.75 55
19283.07 57
19284.38 53
19285.69 60
19287.00 64
19288.32 67
19289.63 55
19290.94 56
19292.25 51
19293.57 66
19294.88 68
19296.19 51
19297.50 48
19298.82 51
19300.13 70
19301.44 62
19302.75 52
19304.07 50
19305.38 75
19306.69 61
19308.01 62
19309.32 54
19310.63 67
19311.94 62
19313.26 67
19314.57 50
19315.88 52
19317.20 59
19318.51 66
19319.82 52
19321.14 48
19322.45 68
19323.76 60
19325.08 73
19326.39 62
19327.70 61
19329.02 52
19330.33 59
19331.65 44
19332.96 57
19334.27 60
19335.59 58
19336.90 62
19338.22 54
19339.53 57
19340.84 41
19342.16 52
19343.47 56
19344.79 66
19346.10 54
19347.41 57
19348.73 59
19350.04 63
19351.36 40
19352.67 45
19353.99 63
19355.30 64
19356.62 62
19357.93 50
19359.25 65
19360.56 60
19361.87 59
19363.19 56
19364.50 59
19365.82 58
19367.13 62
19368.45 56
19369.76 63
19371.08 69
19372.39 57
19373.71 55
19375.02 67
19376.34 45
19377.66 63
19378.97 49
19380.29 59
19381.60 67
19382.92 64
19384.23 69
19385.55 44
19386.86 63
19388.18 62
19389.50 64
19390.81 58
19392.13 70
19393.44 67
19394.76 68
19396.07 55
19397.39 53
19398.71 55
19400.02 80
19401.34 49
19402.65 54
19403.97 43
19405.29 52
19406.60 53
19407.92 66
19409.24 51
19410.55 47
19411.87 58
19413.19 56
19414.50 65
19415.82 59
19417.14 49
19418.45 71
19419.77 74
19421.09 68
19422.40 68
19423.72 56
19425.04 60
19426.35 62
19427.67 67
19428.99 64
19430.30 52
19431.62 55
19432.94 54
19434.26 57
19435.57 75
19436.89 44
19438.21 53
19439.53 66
19440.84 67
19442.16 62
19443.48 61
19444.80 57
19446.11 52
19447.43 59
19448.75 64
19450.07 47
19451.38 51
19452.70 48
19454.02 55
19455.34 38
19456.66 57
19457.97 62
19459.29 59
19460.61 72
19461.93 43
19463.25 60
19464.57 55
19465.88 68
19467.20 66
19468.52 58
19469.84 50
19471.16 66
19472.48 43
19473.79 47
19475.11 45
19476.43 37
19477.75 58
19479.07 62
19480.39 63
19481.71 72
19483.03 60
19484.34 49
19485.66 51
19486.98 66
19488.30 62
19489.62 47
19490.94 54
19492.26 53
19493.58 59
19494.90 62
19496.22 67
19497.54 51
19498.86 64
19500.18 61
19501.50 46
19502.81 57
19504.13 61
19505.45 63
19506.77 69
19508.09 59
19509.41 55
19510.73 73
19512.05 58
19513.37 64
19514.69 64
19516.01 54
19517.33 66
19518.65 67
19519.97 55
19521.29 45
19522.61 54
19523.93 54
19525.25 61
19526.57 60
19527.89 66
19529.22 47
19530.54 74
19531.86 57
19533.18 51
19534.50 59
19535.82 59
19537.14 57
19538.46 65
19539.78 60
19541.10 66
19542.42 83
19543.74 58
19545.06 68
19546.39 65
19547.71 62
19549.03 50
19550.35 52
19551.67 56
19552.99 52
19554.31 61
19555.63 52
19556.96 72
19558.28 61
19559.60 60
19560.92 52
19562.24 67
19563.56 62
19564.88 78
19566.21 62
19567.53 58
19568.85 63
19570.17 58
19571.49 53
19572.82 55
19574.14 54
19575.46 64
19576.78 61
19578.10 61
19579.43 69
19580.75 56
19582.07 65
19583.39 68
19584.72 69
19586.04 61
19587.36 66
19588.68 68
19590.01 50
19591.33 49
19592.65 49
19593.97 47
19595.30 61
19596.62 54
19597.94 63
19599.26 53
19600.59 67
19601.91 59
19603.23 71
19604.56 60
19605.88 67
19607.20 64
19608.53 66
19609.85 65
19611.17 65
19612.49 61
19613.82 62
19615.14 53
19616.47 71
19617.79 55
19619.11 57
19620.44 54
19621.76 52
19623.08 69
19624.41 56
19625.73 49
19627.05 59
19628.38 59
19629.70 61
19631.03 53
19632.35 54
19633.67 43
19635.00 65
19636.32 60
19637.65 47
19638.97 54
19640.29 60
19641.62 58
19642.94 50
19644.27 62
19645.59 67
19646.92 60
19648.24 62
19649.57 51
19650.89 58
19652.21 84
19653.54 63
19654.86 62
19656.19 60
19657.51 65
19658.84 52
19660.16 64
19661.49 50
19662.81 57
19664.14 71
19665.46 83
19666.79 65
19668.11 62
19669.44 71
19670.76 55
19672.09 64
19673.41 58
19674.74 71
19676.07 52
19677.39 63
19678.72 66
19680.04 53
19681.37 71
19682.69 65
19684.02 61
19685.34 49
19686.67 66
19688.00 56
19689.32 53
19690.65 67
19691.97 66
19693.30 51
19694.63 53
19695.95 55
19697.28 58
19698.60 52
19699.93 42
19701.26 60
19702.58 51
19703.91 66
19705.24 58
19706.56 59
19707.89 53
19709.22 52
19710.54 53
19711.87 52
19713.20 55
19714.52 53
19715.85 67
19717.18 49
19718.50 57
19719.83 51
19721.16 59
19722.48 53
19723.81 48
19725.14 61
19726.47 53
19727.79 61
19729.12 56
19730.45 58
19731.77 60
19733.10 59
19734.43 54
19735.76 64
19737.08 57
19738.41 52
19739.74 75
19741.07 67
19742.39 56
19743.72 44
19745.05 64
19746.38 67
19747.71 51
19749.03 72
19750.36 55
19751.69 63
19753.02 55
19754.35 51
19755.67 51
19757.00 60
19758.33 66
19759.66 68
19760.99 51
19762.31 64
19763.64 60
19764.97 50
19766.30 59
19767.63 59
19768.96 65
19770.29 51
19771.61 54
19772.94 67
19774.27 50
19775.60 54
19776.93 46
19778.26 59
19779.59 58
19780.92 53
19782.25 54
19783.57 74
19784.90 64
19786.23 45
19787.56 55
19788.89 61
19790.22 65
19791.55 65
19792.88 62
19794.21 52
19795.54 66
19796.87 59
19798.20 57
19799.53 62
19800.86 52
19802.19 57
19803.52 66
19804.85 62
19806.18 59
19807.50 56
19808.83 68
19810.16 45
19811.49 55
19812.82 61
19814.15 48
19815.49 60
19816.82 55
19818.15 68
19819.48 73
19820.81 64
19822.14 62
19823.47 64
19824.80 66
19826.13 60
19827.46 50
19828.79 49
19830.12 65
19831.45 64
19832.78 47
19834.11 49
19835.44 47
19836.77 66
19838.10 67
19839.44 58
19840.77 50
19842.10 62
19843.43 63
19844.76 54
19846.09 67
19847.42 53
19848.75 64
19850.08 49
19851.42 66
19852.75 66
19854.08 53
19855.41 67
19856.74 66
19858.07 64
19859.40 60
19860.74 55
19862.07 77
19863.40 81
19864.73 71
19866.06 70
19867.40 50
19868.73 66
19870.06 59
19871.39 76
19872.72 67
19874.06 56
19875.39 69
19876.72 58
19878.05 63
19879.38 46
19880.72 56
19882.05 58
19883.38 50
19884.71 61
19886.05 60
19887.38 61
19888.71 65
19890.04 77
19891.38 82
19892.71 62
19894.04 52
19895.38 61
19896.71 58
19898.04 68
19899.37 62
19900.71 68
19902.04 64
19903.37 63
19904.71 59
19906.04 61
19907.37 64
19908.71 54
19910.04 61
19911.37 70
19912.71 59
19914.04 62
19915.37 57
19916.71 80
19918.04 59
19919.37 58
19920.71 52
19922.04 75
19923.37 61
19924.71 70
19926.04 62
19927.38 63
19928.71 65
19930.04 67
19931.38 60
19932.71 66
19934.05 69
19935.38 69
19936.71 80
19938.05 69
19939.38 63
19940.72 72
19942.05 69
19943.39 62
19944.72 77
19946.06 73
19947.39 66
19948.72 47
19950.06 58
19951.39 63
19952.73 53
19954.06 51
19955.40 68
19956.73 73
19958.07 52
19959.40 47
19960.74 54
19962.07 73
19963.41 68
19964.74 66
19966.08 80
19967.41 51
19968.75 52
19970.08 70
19971.42 63
19972.76 48
19974.09 63
19975.43 60
19976.76 62
19978.10 52
19979.43 62
19980.77 74
19982.10 83
19983.44 73
19984.78 62
19986.11 79
19987.45 67
19988.78 59
19990.12 67
19991.46 75
19992.79 60
19994.13 71
19995.46 51
19996.80 49
19998.14 53
19999.47 74
20000.81 55
20002.15 69
20003.48 75
20004.82 70
20006.16 73
20007.49 54
20008.83 64
20010.17 78
20011.50 65
20012.84 64
20014.18 55
20015.51 63
20016.85 51
20018.19 62
20019.52 48
20020.86 70
20022.20 54
20023.53 54
20024.87 57
20026.21 47
20027.55 57
20028.88 58
20030.22 62
20031.56 68
20032.90 65
20034.23 60
20035.57 68
20036.91 68
20038.25 62
20039.58 54
20040.92 65
20042.26 54
20043.60 49
20044.93 65
20046.27 72
20047.61 65
20048.95 49
20050.29 74
20051.62 64
20052.96 72
20054.30 54
20055.64 58
20056.98 64
20058.32 52
20059.65 60
20060.99 67
20062.33 65
20063.67 59
20065.01 70
20066.35 66
20067.68 73
20069.02 62
20070.36 65
20071.70 79
20073.04 66
20074.38 58
20075.72 54
20077.06 51
20078.40 64
20079.73 71
20081.07 54
20082.41 57
20083.75 67
20085.09 70
20086.43 61
20087.77 55
20089.11 54
20090.45 84
20091.79 59
20093.13 70
20094.47 54
20095.81 50
20097.15 66
20098.48 64
20099.82 56
20101.16 60
20102.50 66
20103.84 66
20105.18 55
20106.52 56
20107.86 64
20109.20 47
20110.54 66
20111.88 82
20113.22 61
20114.56 70
20115.90 57
20117.24 63
20118.58 63
20119.93 44
20121.27 61
20122.61 58
20123.95 63
20125.29 51
20126.63 76
20127.97 61
20129.31 66
20130.65 70
20131.99 68
20133.33 63
20134.67 69
20136.01 75
