# Supplementary material for: MALDI-TOF MS typing enables the classification of brewing yeasts of the genus Saccharomyces to major beer styles
Source: PLoS One. 2017 Aug 9;12(8):e0181694. doi: 10.1371/journal.pone.0181694 (PMC5549903; doi:10.1371/journal.pone.0181694)
Supplement: S8 File — The directory includes 90 raw files and was zipped to “.zip”; the folder has three strains with 30 spectra per strain; S1 Text explains the raw files with an example and Table 1 represents the yeast strains used within the experiment. (ZIP) [file pone.0181694.s011.zip › 22-24/30283-8J4-Lag-Lag-Lag-YPG-18h-E-E_2016-09-20_2_0_D10_1.dat]

1999.90 790
2000.32 817
2000.75 826
2001.17 874
2001.59 817
2002.01 785
2002.43 800
2002.86 810
2003.28 740
2003.70 696
2004.12 674
2004.54 719
2004.97 721
2005.39 727
2005.81 726
2006.23 696
2006.66 681
2007.08 700
2007.50 693
2007.92 707
2008.35 713
2008.77 672
2009.19 640
2009.61 671
2010.04 688
2010.46 691
2010.88 665
2011.31 696
2011.73 618
2012.15 603
2012.57 707
2013.00 668
2013.42 627
2013.84 668
2014.27 597
2014.69 575
2015.11 599
2015.54 664
2015.96 710
2016.38 651
2016.81 647
2017.23 642
2017.65 644
2018.08 679
2018.50 703
2018.93 678
2019.35 717
2019.77 690
2020.20 681
2020.62 703
2021.04 674
2021.47 686
2021.89 680
2022.32 720
2022.74 656
2023.17 670
2023.59 669
2024.01 671
2024.44 679
2024.86 623
2025.29 647
2025.71 684
2026.14 666
2026.56 638
2026.98 605
2027.41 663
2027.83 674
2028.26 633
2028.68 653
2029.11 658
2029.53 666
2029.96 644
2030.38 641
2030.81 654
2031.23 642
2031.66 654
2032.08 660
2032.51 642
2032.93 696
2033.36 659
2033.78 684
2034.21 682
2034.63 662
2035.06 657
2035.49 685
2035.91 682
2036.34 664
2036.76 674
2037.19 690
2037.61 697
2038.04 664
2038.47 721
2038.89 685
2039.32 686
2039.74 687
2040.17 665
2040.59 714
2041.02 680
2041.45 698
2041.87 672
2042.30 632
2042.73 689
2043.15 664
2043.58 726
2044.00 653
2044.43 627
2044.86 737
2045.28 709
2045.71 703
2046.14 675
2046.56 706
2046.99 706
2047.42 677
2047.84 710
2048.27 644
2048.70 711
2049.12 627
2049.55 664
2049.98 731
2050.40 683
2050.83 708
2051.26 724
2051.69 711
2052.11 726
2052.54 676
2052.97 624
2053.40 712
2053.82 681
2054.25 719
2054.68 653
2055.10 666
2055.53 682
2055.96 732
2056.39 725
2056.82 756
2057.24 784
2057.67 795
2058.10 803
2058.53 862
2058.95 814
2059.38 831
2059.81 728
2060.24 731
2060.67 795
2061.09 765
2061.52 724
2061.95 731
2062.38 728
2062.81 742
2063.24 748
2063.66 787
2064.09 808
2064.52 790
2064.95 825
2065.38 919
2065.81 926
2066.24 937
2066.66 962
2067.09 901
2067.52 848
2067.95 853
2068.38 861
2068.81 751
2069.24 728
2069.67 743
2070.10 701
2070.52 686
2070.95 662
2071.38 697
2071.81 700
2072.24 732
2072.67 730
2073.10 726
2073.53 694
2073.96 695
2074.39 703
2074.82 702
2075.25 777
2075.68 723
2076.11 747
2076.54 729
2076.97 789
2077.40 785
2077.83 739
2078.26 765
2078.69 704
2079.12 692
2079.55 739
2079.98 721
2080.41 704
2080.84 720
2081.27 704
2081.70 698
2082.13 733
2082.56 690
2082.99 639
2083.42 679
2083.85 652
2084.28 655
2084.71 678
2085.14 663
2085.57 667
2086.00 676
2086.43 673
2086.86 646
2087.29 620
2087.73 642
2088.16 650
2088.59 720
2089.02 684
2089.45 628
2089.88 655
2090.31 670
2090.74 650
2091.17 577
2091.61 652
2092.04 691
2092.47 653
2092.90 662
2093.33 634
2093.76 636
2094.19 662
2094.63 676
2095.06 685
2095.49 622
2095.92 608
2096.35 600
2096.78 589
2097.22 622
2097.65 606
2098.08 614
2098.51 626
2098.94 632
2099.38 629
2099.81 621
2100.24 626
2100.67 619
2101.11 658
2101.54 649
2101.97 603
2102.40 593
2102.83 626
2103.27 619
2103.70 615
2104.13 632
2104.56 650
2105.00 632
2105.43 626
2105.86 631
2106.30 637
2106.73 621
2107.16 637
2107.59 662
2108.03 659
2108.46 624
2108.89 645
2109.33 658
2109.76 687
2110.19 644
2110.63 625
2111.06 663
2111.49 674
2111.93 647
2112.36 592
2112.79 644
2113.23 728
2113.66 677
2114.09 677
2114.53 683
2114.96 641
2115.40 710
2115.83 661
2116.26 603
2116.70 618
2117.13 637
2117.56 630
2118.00 624
2118.43 596
2118.87 579
2119.30 617
2119.73 636
2120.17 612
2120.60 618
2121.04 582
2121.47 696
2121.91 659
2122.34 661
2122.78 569
2123.21 645
2123.64 679
2124.08 707
2124.51 697
2124.95 657
2125.38 676
2125.82 652
2126.25 642
2126.69 612
2127.12 626
2127.56 605
2127.99 698
2128.43 667
2128.86 716
2129.30 729
2129.73 714
2130.17 732
2130.60 799
2131.04 827
2131.47 775
2131.91 705
2132.35 721
2132.78 705
2133.22 703
2133.65 677
2134.09 676
2134.52 709
2134.96 694
2135.40 663
2135.83 617
2136.27 654
2136.70 687
2137.14 622
2137.57 663
2138.01 679
2138.45 696
2138.88 633
2139.32 620
2139.76 661
2140.19 657
2140.63 684
2141.06 657
2141.50 624
2141.94 616
2142.37 646
2142.81 674
2143.25 623
2143.68 592
2144.12 588
2144.56 634
2144.99 664
2145.43 641
2145.87 602
2146.30 600
2146.74 619
2147.18 703
2147.62 716
2148.05 676
2148.49 738
2148.93 773
2149.36 839
2149.80 856
2150.24 838
2150.68 877
2151.11 903
2151.55 886
2151.99 842
2152.43 859
2152.86 840
2153.30 766
2153.74 722
2154.18 751
2154.61 716
2155.05 675
2155.49 719
2155.93 734
2156.37 677
2156.80 700
2157.24 675
2157.68 662
2158.12 669
2158.56 704
2158.99 661
2159.43 667
2159.87 711
2160.31 662
2160.75 672
2161.19 652
2161.62 649
2162.06 696
2162.50 670
2162.94 698
2163.38 690
2163.82 700
2164.26 735
2164.69 713
2165.13 750
2165.57 807
2166.01 918
2166.45 880
2166.89 808
2167.33 856
2167.77 810
2168.21 794
2168.65 777
2169.08 865
2169.52 836
2169.96 729
2170.40 771
2170.84 796
2171.28 761
2171.72 806
2172.16 774
2172.60 773
2173.04 847
2173.48 843
2173.92 821
2174.36 798
2174.80 843
2175.24 883
2175.68 871
2176.12 843
2176.56 841
2177.00 889
2177.44 870
2177.88 761
2178.32 789
2178.76 796
2179.20 752
2179.64 790
2180.08 807
2180.52 760
2180.96 735
2181.40 703
2181.84 688
2182.28 708
2182.72 736
2183.16 694
2183.60 656
2184.04 689
2184.48 667
2184.93 658
2185.37 655
2185.81 651
2186.25 700
2186.69 723
2187.13 703
2187.57 661
2188.01 721
2188.45 680
2188.89 751
2189.34 758
2189.78 718
2190.22 715
2190.66 708
2191.10 722
2191.54 724
2191.98 714
2192.43 690
2192.87 716
2193.31 752
2193.75 750
2194.19 769
2194.63 772
2195.08 780
2195.52 738
2195.96 759
2196.40 777
2196.84 744
2197.29 773
2197.73 750
2198.17 706
2198.61 730
2199.06 707
2199.50 710
2199.94 639
2200.38 697
2200.82 728
2201.27 648
2201.71 671
2202.15 729
2202.59 688
2203.04 691
2203.48 717
2203.92 734
2204.37 723
2204.81 738
2205.25 737
2205.69 747
2206.14 788
2206.58 783
2207.02 766
2207.47 736
2207.91 739
2208.35 708
2208.80 744
2209.24 793
2209.68 756
2210.13 802
2210.57 821
2211.01 823
2211.46 762
2211.90 792
2212.34 748
2212.79 724
2213.23 729
2213.67 740
2214.12 741
2214.56 727
2215.01 786
2215.45 756
2215.89 719
2216.34 733
2216.78 731
2217.23 759
2217.67 703
2218.11 728
2218.56 709
2219.00 716
2219.45 736
2219.89 783
2220.34 756
2220.78 740
2221.22 715
2221.67 712
2222.11 750
2222.56 729
2223.00 751
2223.45 721
2223.89 726
2224.34 756
2224.78 773
2225.23 756
2225.67 719
2226.12 784
2226.56 747
2227.01 733
2227.45 722
2227.90 768
2228.34 780
2228.79 785
2229.23 769
2229.68 724
2230.12 722
2230.57 740
2231.01 731
2231.46 811
2231.90 778
2232.35 815
2232.80 792
2233.24 789
2233.69 738
2234.13 713
2234.58 750
2235.02 689
2235.47 715
2235.92 737
2236.36 683
2236.81 700
2237.25 765
2237.70 722
2238.15 693
2238.59 688
2239.04 732
2239.49 717
2239.93 715
2240.38 670
2240.82 673
2241.27 722
2241.72 718
2242.16 714
2242.61 724
2243.06 664
2243.50 667
2243.95 699
2244.40 685
2244.84 640
2245.29 700
2245.74 752
2246.19 663
2246.63 712
2247.08 672
2247.53 663
2247.97 624
2248.42 668
2248.87 629
2249.32 683
2249.76 714
2250.21 665
2250.66 705
2251.10 685
2251.55 676
2252.00 653
2252.45 681
2252.89 693
2253.34 747
2253.79 689
2254.24 658
2254.69 721
2255.13 649
2255.58 629
2256.03 649
2256.48 671
2256.93 664
2257.37 666
2257.82 627
2258.27 649
2258.72 644
2259.17 686
2259.61 673
2260.06 695
2260.51 679
2260.96 677
2261.41 739
2261.86 755
2262.31 707
2262.75 707
2263.20 707
2263.65 711
2264.10 713
2264.55 721
2265.00 708
2265.45 708
2265.90 688
2266.34 681
2266.79 723
2267.24 681
2267.69 739
2268.14 713
2268.59 725
2269.04 759
2269.49 735
2269.94 743
2270.39 764
2270.84 774
2271.29 825
2271.74 803
2272.18 802
2272.63 810
2273.08 842
2273.53 811
2273.98 842
2274.43 836
2274.88 926
2275.33 948
2275.78 956
2276.23 964
2276.68 1019
2277.13 1028
2277.58 999
2278.03 961
2278.48 934
2278.93 932
2279.38 906
2279.83 785
2280.28 785
2280.73 723
2281.19 745
2281.64 715
2282.09 634
2282.54 687
2282.99 659
2283.44 701
2283.89 688
2284.34 730
2284.79 723
2285.24 745
2285.69 755
2286.14 728
2286.59 692
2287.04 765
2287.50 744
2287.95 773
2288.40 803
2288.85 804
2289.30 853
2289.75 902
2290.20 969
2290.65 940
2291.11 951
2291.56 936
2292.01 921
2292.46 1018
2292.91 939
2293.36 964
2293.82 955
2294.27 912
2294.72 845
2295.17 830
2295.62 859
2296.07 845
2296.53 841
2296.98 867
2297.43 837
2297.88 825
2298.33 718
2298.79 756
2299.24 809
2299.69 803
2300.14 744
2300.60 781
2301.05 705
2301.50 687
2301.95 663
2302.41 682
2302.86 702
2303.31 684
2303.76 700
2304.22 709
2304.67 710
2305.12 650
2305.57 701
2306.03 709
2306.48 739
2306.93 764
2307.39 777
2307.84 718
2308.29 746
2308.75 749
2309.20 752
2309.65 748
2310.11 727
2310.56 769
2311.01 743
2311.47 769
2311.92 817
2312.37 742
2312.83 731
2313.28 790
2313.73 727
2314.19 794
2314.64 779
2315.09 725
2315.55 741
2316.00 724
2316.46 747
2316.91 781
2317.36 777
2317.82 764
2318.27 780
2318.73 772
2319.18 747
2319.63 807
2320.09 786
2320.54 753
2321.00 744
2321.45 777
2321.91 823
2322.36 846
2322.82 819
2323.27 772
2323.72 826
2324.18 892
2324.63 910
2325.09 968
2325.54 1067
2326.00 1133
2326.45 1101
2326.91 1085
2327.36 1031
2327.82 1022
2328.27 982
2328.73 875
2329.18 827
2329.64 823
2330.09 819
2330.55 777
2331.00 756
2331.46 669
2331.92 696
2332.37 748
2332.83 776
2333.28 722
2333.74 707
2334.19 676
2334.65 695
2335.10 672
2335.56 667
2336.02 688
2336.47 679
2336.93 703
2337.38 709
2337.84 715
2338.30 732
2338.75 683
2339.21 652
2339.66 705
2340.12 689
2340.58 651
2341.03 652
2341.49 672
2341.95 688
2342.40 684
2342.86 683
2343.32 690
2343.77 707
2344.23 687
2344.68 677
2345.14 658
2345.60 647
2346.06 678
2346.51 742
2346.97 759
2347.43 757
2347.88 675
2348.34 712
2348.80 752
2349.25 679
2349.71 692
2350.17 760
2350.63 755
2351.08 692
2351.54 738
2352.00 757
2352.46 745
2352.91 736
2353.37 656
2353.83 714
2354.29 698
2354.74 676
2355.20 674
2355.66 694
2356.12 700
2356.57 713
2357.03 722
2357.49 699
2357.95 638
2358.41 679
2358.86 720
2359.32 674
2359.78 663
2360.24 687
2360.70 662
2361.15 659
2361.61 690
2362.07 692
2362.53 775
2362.99 672
2363.45 670
2363.91 705
2364.36 646
2364.82 701
2365.28 714
2365.74 699
2366.20 746
2366.66 755
2367.12 721
2367.57 717
2368.03 755
2368.49 757
2368.95 706
2369.41 714
2369.87 715
2370.33 723
2370.79 666
2371.25 641
2371.71 682
2372.17 700
2372.63 675
2373.09 675
2373.54 746
2374.00 769
2374.46 745
2374.92 757
2375.38 747
2375.84 771
2376.30 805
2376.76 735
2377.22 707
2377.68 714
2378.14 704
2378.60 723
2379.06 689
2379.52 645
2379.98 685
2380.44 721
2380.90 710
2381.36 719
2381.82 670
2382.28 671
2382.74 683
2383.20 705
2383.66 744
2384.12 750
2384.59 671
2385.05 731
2385.51 685
2385.97 643
2386.43 650
2386.89 676
2387.35 693
2387.81 687
2388.27 699
2388.73 703
2389.19 672
2389.65 702
2390.12 697
2390.58 640
2391.04 762
2391.50 697
2391.96 684
2392.42 703
2392.88 707
2393.34 711
2393.81 672
2394.27 714
2394.73 710
2395.19 717
2395.65 702
2396.11 732
2396.57 669
2397.04 671
2397.50 708
2397.96 687
2398.42 691
2398.88 672
2399.35 695
2399.81 719
2400.27 693
2400.73 679
2401.19 639
2401.66 675
2402.12 660
2402.58 652
2403.04 672
2403.51 671
2403.97 647
2404.43 663
2404.89 689
2405.36 650
2405.82 609
2406.28 641
2406.74 666
2407.21 739
2407.67 678
2408.13 672
2408.59 672
2409.06 618
2409.52 656
2409.98 625
2410.45 615
2410.91 625
2411.37 572
2411.84 593
2412.30 616
2412.76 612
2413.23 646
2413.69 639
2414.15 675
2414.62 618
2415.08 720
2415.54 703
2416.01 683
2416.47 693
2416.93 644
2417.40 711
2417.86 681
2418.32 623
2418.79 680
2419.25 697
2419.72 712
2420.18 686
2420.64 697
2421.11 696
2421.57 703
2422.04 686
2422.50 652
2422.96 630
2423.43 720
2423.89 722
2424.36 724
2424.82 717
2425.29 668
2425.75 746
2426.22 685
2426.68 715
2427.15 716
2427.61 719
2428.07 719
2428.54 654
2429.00 651
2429.47 652
2429.93 670
2430.40 650
2430.86 637
2431.33 652
2431.79 634
2432.26 665
2432.72 670
2433.19 670
2433.65 666
2434.12 655
2434.59 640
2435.05 674
2435.52 703
2435.98 675
2436.45 675
2436.91 681
2437.38 715
2437.84 663
2438.31 673
2438.78 620
2439.24 598
2439.71 735
2440.17 740
2440.64 695
2441.10 669
2441.57 677
2442.04 676
2442.50 668
2442.97 667
2443.44 693
2443.90 693
2444.37 669
2444.83 683
2445.30 681
2445.77 699
2446.23 699
2446.70 621
2447.17 636
2447.63 638
2448.10 676
2448.57 648
2449.03 682
2449.50 619
2449.97 652
2450.43 612
2450.90 612
2451.37 700
2451.83 630
2452.30 657
2452.77 666
2453.24 691
2453.70 695
2454.17 671
2454.64 665
2455.10 626
2455.57 648
2456.04 627
2456.51 632
2456.97 604
2457.44 659
2457.91 667
2458.38 662
2458.84 630
2459.31 623
2459.78 661
2460.25 654
2460.72 644
2461.18 678
2461.65 654
2462.12 628
2462.59 707
2463.06 678
2463.52 608
2463.99 634
2464.46 616
2464.93 611
2465.40 674
2465.86 651
2466.33 668
2466.80 633
2467.27 619
2467.74 692
2468.21 659
2468.68 694
2469.14 695
2469.61 623
2470.08 664
2470.55 657
2471.02 661
2471.49 672
2471.96 665
2472.43 661
2472.90 659
2473.36 639
2473.83 622
2474.30 651
2474.77 661
2475.24 621
2475.71 642
2476.18 685
2476.65 652
2477.12 691
2477.59 715
2478.06 679
2478.53 655
2479.00 665
2479.47 693
2479.94 700
2480.41 662
2480.87 679
2481.34 698
2481.81 669
2482.28 666
2482.75 663
2483.22 671
2483.69 677
2484.16 671
2484.63 639
2485.10 653
2485.57 654
2486.05 690
2486.52 707
2486.99 712
2487.46 694
2487.93 786
2488.40 771
2488.87 744
2489.34 735
2489.81 725
2490.28 736
2490.75 689
2491.22 709
2491.69 667
2492.16 715
2492.63 713
2493.10 688
2493.58 737
2494.05 681
2494.52 685
2494.99 662
2495.46 688
2495.93 698
2496.40 664
2496.87 636
2497.34 662
2497.82 663
2498.29 695
2498.76 633
2499.23 651
2499.70 650
2500.17 649
2500.64 653
2501.12 640
2501.59 651
2502.06 645
2502.53 663
2503.00 706
2503.48 672
2503.95 661
2504.42 679
2504.89 634
2505.36 680
2505.84 692
2506.31 714
2506.78 684
2507.25 648
2507.72 731
2508.20 665
2508.67 651
2509.14 724
2509.61 716
2510.09 702
2510.56 732
2511.03 768
2511.50 869
2511.98 836
2512.45 820
2512.92 878
2513.40 911
2513.87 888
2514.34 831
2514.81 896
2515.29 852
2515.76 799
2516.23 804
2516.71 778
2517.18 765
2517.65 742
2518.13 775
2518.60 803
2519.07 802
2519.55 833
2520.02 791
2520.49 817
2520.97 822
2521.44 818
2521.91 830
2522.39 819
2522.86 758
2523.34 761
2523.81 744
2524.28 717
2524.76 711
2525.23 726
2525.70 739
2526.18 814
2526.65 738
2527.13 730
2527.60 847
2528.08 891
2528.55 821
2529.02 843
2529.50 828
2529.97 824
2530.45 755
2530.92 740
2531.40 770
2531.87 771
2532.34 759
2532.82 759
2533.29 695
2533.77 760
2534.24 750
2534.72 699
2535.19 749
2535.67 727
2536.14 704
2536.62 732
2537.09 769
2537.57 777
2538.04 775
2538.52 724
2538.99 753
2539.47 762
2539.94 759
2540.42 699
2540.90 754
2541.37 758
2541.85 699
2542.32 668
2542.80 752
2543.27 738
2543.75 705
2544.22 730
2544.70 769
2545.18 698
2545.65 698
2546.13 681
2546.60 713
2547.08 822
2547.56 793
2548.03 884
2548.51 899
2548.98 907
2549.46 849
2549.94 890
2550.41 910
2550.89 925
2551.37 890
2551.84 897
2552.32 868
2552.80 888
2553.27 863
2553.75 841
2554.23 790
2554.70 768
2555.18 763
2555.66 718
2556.13 682
2556.61 670
2557.09 746
2557.56 717
2558.04 728
2558.52 739
2558.99 735
2559.47 680
2559.95 713
2560.43 716
2560.90 712
2561.38 704
2561.86 641
2562.33 676
2562.81 701
2563.29 677
2563.77 699
2564.25 688
2564.72 694
2565.20 696
2565.68 720
2566.16 691
2566.63 652
2567.11 647
2567.59 652
2568.07 721
2568.55 718
2569.02 675
2569.50 730
2569.98 674
2570.46 701
2570.94 674
2571.41 617
2571.89 657
2572.37 650
2572.85 603
2573.33 631
2573.81 714
2574.28 711
2574.76 692
2575.24 645
2575.72 671
2576.20 703
2576.68 769
2577.16 702
2577.64 671
2578.11 646
2578.59 688
2579.07 637
2579.55 661
2580.03 686
2580.51 701
2580.99 677
2581.47 659
2581.95 666
2582.43 589
2582.91 643
2583.39 641
2583.86 645
2584.34 651
2584.82 660
2585.30 648
2585.78 684
2586.26 665
2586.74 672
2587.22 657
2587.70 665
2588.18 672
2588.66 724
2589.14 692
2589.62 713
2590.10 693
2590.58 749
2591.06 686
2591.54 641
2592.02 742
2592.50 679
2592.98 658
2593.46 631
2593.94 682
2594.42 688
2594.90 678
2595.38 640
2595.86 633
2596.35 714
2596.83 666
2597.31 643
2597.79 637
2598.27 644
2598.75 618
2599.23 605
2599.71 633
2600.19 657
2600.67 635
2601.15 599
2601.63 611
2602.12 666
2602.60 611
2603.08 657
2603.56 639
2604.04 638
2604.52 582
2605.00 630
2605.48 657
2605.97 651
2606.45 626
2606.93 610
2607.41 649
2607.89 645
2608.37 648
2608.86 641
2609.34 640
2609.82 650
2610.30 650
2610.78 605
2611.26 636
2611.75 667
2612.23 676
2612.71 628
2613.19 659
2613.68 635
2614.16 667
2614.64 653
2615.12 612
2615.60 649
2616.09 659
2616.57 678
2617.05 707
2617.53 680
2618.02 641
2618.50 646
2618.98 704
2619.46 673
2619.95 634
2620.43 640
2620.91 634
2621.40 647
2621.88 589
2622.36 649
2622.85 659
2623.33 622
2623.81 663
2624.29 657
2624.78 687
2625.26 647
2625.74 637
2626.23 659
2626.71 655
2627.19 660
2627.68 701
2628.16 664
2628.64 663
2629.13 682
2629.61 684
2630.10 699
2630.58 731
2631.06 725
2631.55 712
2632.03 813
2632.51 770
2633.00 708
2633.48 694
2633.97 719
2634.45 724
2634.94 693
2635.42 657
2635.90 695
2636.39 729
2636.87 671
2637.36 661
2637.84 670
2638.33 656
2638.81 630
2639.29 663
2639.78 674
2640.26 663
2640.75 646
2641.23 645
2641.72 659
2642.20 642
2642.69 625
2643.17 660
2643.66 667
2644.14 637
2644.63 652
2645.11 655
2645.60 622
2646.08 687
2646.57 712
2647.05 626
2647.54 710
2648.02 719
2648.51 702
2648.99 720
2649.48 720
2649.97 717
2650.45 723
2650.94 700
2651.42 732
2651.91 721
2652.39 698
2652.88 734
2653.37 684
2653.85 693
2654.34 670
2654.82 682
2655.31 668
2655.80 685
2656.28 679
2656.77 683
2657.25 657
2657.74 658
2658.23 664
2658.71 690
2659.20 690
2659.69 656
2660.17 672
2660.66 617
2661.14 659
2661.63 667
2662.12 683
2662.60 662
2663.09 656
2663.58 689
2664.06 695
2664.55 735
2665.04 672
2665.53 626
2666.01 677
2666.50 717
2666.99 729
2667.47 680
2667.96 670
2668.45 734
2668.94 713
2669.42 647
2669.91 650
2670.40 673
2670.88 705
2671.37 709
2671.86 722
2672.35 682
2672.83 694
2673.32 743
2673.81 819
2674.30 861
2674.79 863
2675.27 860
2675.76 794
2676.25 814
2676.74 777
2677.23 796
2677.71 777
2678.20 744
2678.69 732
2679.18 718
2679.67 699
2680.15 685
2680.64 655
2681.13 649
2681.62 661
2682.11 657
2682.60 624
2683.08 647
2683.57 625
2684.06 636
2684.55 613
2685.04 636
2685.53 635
2686.02 656
2686.51 658
2686.99 662
2687.48 649
2687.97 654
2688.46 635
2688.95 685
2689.44 676
2689.93 665
2690.42 726
2690.91 719
2691.40 720
2691.89 770
2692.38 703
2692.87 656
2693.35 660
2693.84 658
2694.33 719
2694.82 706
2695.31 675
2695.80 700
2696.29 707
2696.78 672
2697.27 645
2697.76 671
2698.25 689
2698.74 687
2699.23 668
2699.72 682
2700.21 670
2700.70 672
2701.19 653
2701.68 639
2702.17 660
2702.66 679
2703.15 613
2703.64 673
2704.13 647
2704.62 650
2705.12 702
2705.61 660
2706.10 651
2706.59 654
2707.08 695
2707.57 682
2708.06 671
2708.55 676
2709.04 651
2709.53 629
2710.02 660
2710.51 675
2711.01 637
2711.50 659
2711.99 676
2712.48 702
2712.97 672
2713.46 636
2713.95 687
2714.44 647
2714.94 618
2715.43 607
2715.92 657
2716.41 663
2716.90 647
2717.39 621
2717.89 621
2718.38 636
2718.87 635
2719.36 673
2719.85 644
2720.34 646
2720.84 708
2721.33 721
2721.82 722
2722.31 749
2722.80 709
2723.30 684
2723.79 692
2724.28 682
2724.77 696
2725.27 659
2725.76 649
2726.25 675
2726.74 675
2727.24 636
2727.73 629
2728.22 655
2728.71 633
2729.21 616
2729.70 650
2730.19 645
2730.69 666
2731.18 686
2731.67 640
2732.16 653
2732.66 718
2733.15 701
2733.64 664
2734.14 648
2734.63 601
2735.12 668
2735.62 653
2736.11 637
2736.60 671
2737.10 713
2737.59 707
2738.08 761
2738.58 717
2739.07 763
2739.56 828
2740.06 793
2740.55 783
2741.05 757
2741.54 749
2742.03 753
2742.53 723
2743.02 679
2743.52 691
2744.01 719
2744.50 649
2745.00 637
2745.49 642
2745.99 674
2746.48 693
2746.97 684
2747.47 647
2747.96 669
2748.46 709
2748.95 710
2749.45 699
2749.94 721
2750.44 721
2750.93 697
2751.43 721
2751.92 664
2752.42 663
2752.91 704
2753.41 653
2753.90 640
2754.40 614
2754.89 612
2755.39 651
2755.88 702
2756.38 634
2756.87 639
2757.37 635
2757.86 662
2758.36 638
2758.85 621
2759.35 582
2759.84 631
2760.34 656
2760.83 617
2761.33 679
2761.83 709
2762.32 655
2762.82 666
2763.31 684
2763.81 679
2764.30 694
2764.80 660
2765.30 636
2765.79 613
2766.29 608
2766.78 599
2767.28 633
2767.78 642
2768.27 625
2768.77 620
2769.27 609
2769.76 658
2770.26 643
2770.76 676
2771.25 602
2771.75 668
2772.24 672
2772.74 719
2773.24 692
2773.73 679
2774.23 665
2774.73 638
2775.23 642
2775.72 713
2776.22 634
2776.72 702
2777.21 679
2777.71 647
2778.21 638
2778.70 655
2779.20 690
2779.70 655
2780.20 683
2780.69 707
2781.19 652
2781.69 583
2782.19 629
2782.68 634
2783.18 644
2783.68 586
2784.18 626
2784.67 621
2785.17 620
2785.67 640
2786.17 612
2786.67 590
2787.16 543
2787.66 640
2788.16 621
2788.66 664
2789.16 658
2789.65 650
2790.15 597
2790.65 612
2791.15 611
2791.65 637
2792.15 662
2792.64 681
2793.14 653
2793.64 657
2794.14 672
2794.64 608
2795.14 632
2795.64 608
2796.13 672
2796.63 669
2797.13 668
2797.63 669
2798.13 637
2798.63 646
2799.13 664
2799.63 602
2800.13 602
2800.62 648
2801.12 629
2801.62 612
2802.12 652
2802.62 660
2803.12 646
2803.62 589
2804.12 602
2804.62 649
2805.12 614
2805.62 645
2806.12 626
2806.62 614
2807.12 641
2807.62 649
2808.12 715
2808.62 688
2809.12 710
2809.62 754
2810.12 766
2810.62 737
2811.12 758
2811.62 756
2812.12 744
2812.62 725
2813.12 730
2813.62 716
2814.12 757
2814.62 708
2815.12 695
2815.62 653
2816.12 670
2816.62 650
2817.12 667
2817.62 714
2818.12 689
2818.62 707
2819.12 700
2819.63 648
2820.13 659
2820.63 636
2821.13 675
2821.63 659
2822.13 694
2822.63 631
2823.13 646
2823.63 623
2824.13 634
2824.64 604
2825.14 624
2825.64 620
2826.14 667
2826.64 674
2827.14 648
2827.64 677
2828.15 625
2828.65 636
2829.15 676
2829.65 687
2830.15 669
2830.65 715
2831.16 644
2831.66 634
2832.16 611
2832.66 614
2833.16 616
2833.67 668
2834.17 699
2834.67 733
2835.17 689
2835.68 681
2836.18 730
2836.68 658
2837.18 671
2837.68 698
2838.19 699
2838.69 688
2839.19 671
2839.70 656
2840.20 655
2840.70 636
2841.20 676
2841.71 629
2842.21 671
2842.71 674
2843.21 666
2843.72 635
2844.22 630
2844.72 649
2845.23 665
2845.73 726
2846.23 726
2846.74 689
2847.24 694
2847.74 729
2848.25 672
2848.75 713
2849.25 743
2849.76 749
2850.26 733
2850.76 726
2851.27 704
2851.77 678
2852.28 638
2852.78 676
2853.28 725
2853.79 686
2854.29 645
2854.79 640
2855.30 679
2855.80 649
2856.31 682
2856.81 619
2857.31 587
2857.82 582
2858.32 630
2858.83 600
2859.33 590
2859.84 696
2860.34 668
2860.85 665
2861.35 682
2861.85 717
2862.36 677
2862.86 676
2863.37 635
2863.87 650
2864.38 644
2864.88 628
2865.39 624
2865.89 667
2866.40 608
2866.90 646
2867.41 708
2867.91 688
2868.42 644
2868.92 672
2869.43 703
2869.93 746
2870.44 741
2870.94 699
2871.45 743
2871.96 740
2872.46 766
2872.97 681
2873.47 708
2873.98 699
2874.48 652
2874.99 710
2875.49 782
2876.00 735
2876.51 711
2877.01 723
2877.52 707
2878.02 705
2878.53 685
2879.04 684
2879.54 711
2880.05 710
2880.55 666
2881.06 664
2881.57 612
2882.07 661
2882.58 669
2883.09 689
2883.59 678
2884.10 706
2884.61 751
2885.11 710
2885.62 735
2886.13 782
2886.63 849
2887.14 889
2887.65 897
2888.15 855
2888.66 893
2889.17 830
2889.67 817
2890.18 858
2890.69 817
2891.20 775
2891.70 742
2892.21 728
2892.72 745
2893.22 782
2893.73 769
2894.24 838
2894.75 884
2895.25 862
2895.76 830
2896.27 891
2896.78 879
2897.29 855
2897.79 850
2898.30 871
2898.81 838
2899.32 814
2899.82 868
2900.33 807
2900.84 767
2901.35 771
2901.86 762
2902.36 752
2902.87 731
2903.38 756
2903.89 763
2904.40 759
2904.91 737
2905.41 740
2905.92 742
2906.43 765
2906.94 755
2907.45 732
2907.96 738
2908.47 727
2908.97 720
2909.48 691
2909.99 683
2910.50 667
2911.01 690
2911.52 715
2912.03 653
2912.54 647
2913.05 633
2913.55 668
2914.06 703
2914.57 704
2915.08 707
2915.59 755
2916.10 736
2916.61 718
2917.12 742
2917.63 730
2918.14 739
2918.65 781
2919.16 728
2919.67 692
2920.18 713
2920.69 694
2921.20 670
2921.71 662
2922.22 684
2922.73 659
2923.24 667
2923.75 703
2924.26 724
2924.77 655
2925.28 686
2925.79 750
2926.30 761
2926.81 644
2927.32 638
2927.83 661
2928.34 656
2928.85 648
2929.36 663
2929.87 684
2930.38 696
2930.89 672
2931.40 633
2931.91 615
2932.42 637
2932.93 659
2933.45 676
2933.96 630
2934.47 627
2934.98 612
2935.49 650
2936.00 675
2936.51 687
2937.02 691
2937.53 723
2938.04 725
2938.56 706
2939.07 765
2939.58 725
2940.09 702
2940.60 776
2941.11 765
2941.62 728
2942.14 709
2942.65 678
2943.16 746
2943.67 778
2944.18 684
2944.70 667
2945.21 724
2945.72 685
2946.23 672
2946.74 647
2947.26 710
2947.77 637
2948.28 674
2948.79 651
2949.30 647
2949.82 701
2950.33 679
2950.84 642
2951.35 612
2951.87 616
2952.38 643
2952.89 643
2953.40 656
2953.92 696
2954.43 682
2954.94 721
2955.45 670
2955.97 677
2956.48 716
2956.99 747
2957.51 719
2958.02 695
2958.53 707
2959.04 659
2959.56 683
2960.07 677
2960.58 753
2961.10 747
2961.61 757
2962.12 746
2962.64 774
2963.15 798
2963.66 797
2964.18 810
2964.69 773
2965.21 733
2965.72 770
2966.23 766
2966.75 739
2967.26 764
2967.77 705
2968.29 756
2968.80 746
2969.32 763
2969.83 744
2970.34 755
2970.86 713
2971.37 738
2971.89 795
2972.40 796
2972.91 741
2973.43 766
2973.94 763
2974.46 826
2974.97 842
2975.49 736
2976.00 791
2976.52 786
2977.03 846
2977.55 854
2978.06 788
2978.57 781
2979.09 800
2979.60 811
2980.12 889
2980.63 816
2981.15 821
2981.66 860
2982.18 856
2982.69 860
2983.21 918
2983.73 957
2984.24 991
2984.76 943
2985.27 977
2985.79 1010
2986.30 931
2986.82 991
2987.33 1047
2987.85 1058
2988.36 1181
2988.88 1179
2989.40 1088
2989.91 1086
2990.43 1139
2990.94 1091
2991.46 1107
2991.97 1113
2992.49 1045
2993.01 1065
2993.52 1075
2994.04 1057
2994.55 1138
2995.07 1125
2995.59 1137
2996.10 1239
2996.62 1308
2997.14 1344
2997.65 1361
2998.17 1345
2998.69 1453
2999.20 1329
2999.72 1409
3000.24 1468
3000.75 1471
3001.27 1460
3001.79 1568
3002.30 1667
3002.82 1970
3003.34 2565
3003.85 2908
3004.37 3356
3004.89 3750
3005.40 4313
3005.92 4421
3006.44 4422
3006.96 4256
3007.47 3764
3007.99 3306
3008.51 2865
3009.03 2473
3009.54 2080
3010.06 1779
3010.58 1537
3011.10 1426
3011.61 1327
3012.13 1274
3012.65 1220
3013.17 1224
3013.68 1217
3014.20 1156
3014.72 1094
3015.24 1065
3015.76 1077
3016.27 1042
3016.79 1069
3017.31 971
3017.83 1034
3018.35 1068
3018.86 1011
3019.38 966
3019.90 911
3020.42 952
3020.94 933
3021.46 919
3021.97 990
3022.49 1049
3023.01 1085
3023.53 1118
3024.05 1101
3024.57 1069
3025.09 1030
3025.61 1081
3026.12 1052
3026.64 1024
3027.16 1045
3027.68 971
3028.20 945
3028.72 958
3029.24 921
3029.76 889
3030.28 902
3030.80 870
3031.32 897
3031.84 847
3032.35 808
3032.87 812
3033.39 810
3033.91 897
3034.43 930
3034.95 873
3035.47 953
3035.99 877
3036.51 854
3037.03 871
3037.55 884
3038.07 844
3038.59 855
3039.11 882
3039.63 868
3040.15 905
3040.67 794
3041.19 855
3041.71 852
3042.23 843
3042.75 867
3043.27 880
3043.79 901
3044.31 879
3044.83 847
3045.35 837
3045.87 860
3046.40 766
3046.92 834
3047.44 800
3047.96 797
3048.48 801
3049.00 834
3049.52 803
3050.04 824
3050.56 817
3051.08 806
3051.60 787
3052.12 799
3052.65 821
3053.17 740
3053.69 760
3054.21 827
3054.73 798
3055.25 782
3055.77 849
3056.30 824
3056.82 862
3057.34 858
3057.86 852
3058.38 830
3058.90 887
3059.42 871
3059.95 872
3060.47 856
3060.99 809
3061.51 782
3062.03 882
3062.56 922
3063.08 908
3063.60 872
3064.12 896
3064.64 893
3065.17 946
3065.69 960
3066.21 945
3066.73 1025
3067.26 1068
3067.78 1080
3068.30 1004
3068.82 1040
3069.35 1029
3069.87 999
3070.39 1016
3070.91 948
3071.44 958
3071.96 976
3072.48 995
3073.01 967
3073.53 923
3074.05 990
3074.57 1008
3075.10 1071
3075.62 985
3076.14 992
3076.67 1042
3077.19 1055
3077.71 998
3078.24 1079
3078.76 1142
3079.28 1219
3079.81 1180
3080.33 1156
3080.85 1251
3081.38 1283
3081.90 1341
3082.42 1331
3082.95 1387
3083.47 1283
3084.00 1297
3084.52 1279
3085.04 1331
3085.57 1365
3086.09 1346
3086.62 1347
3087.14 1328
3087.66 1405
3088.19 1571
3088.71 1743
3089.24 2032
3089.76 2195
3090.29 2465
3090.81 2614
3091.33 2464
3091.86 2421
3092.38 2275
3092.91 2124
3093.43 2081
3093.96 1835
3094.48 1820
3095.01 1683
3095.53 1589
3096.06 1506
3096.58 1600
3097.11 1611
3097.63 1500
3098.16 1536
3098.68 1603
3099.21 1661
3099.73 1688
3100.26 1919
3100.78 2311
3101.31 2866
3101.83 3435
3102.36 3920
3102.88 4528
3103.41 5089
3103.93 5288
3104.46 5125
3104.99 5025
3105.51 4675
3106.04 4008
3106.56 3336
3107.09 2822
3107.61 2332
3108.14 1944
3108.67 1780
3109.19 1651
3109.72 1630
3110.24 1438
3110.77 1456
3111.30 1420
3111.82 1428
3112.35 1408
3112.87 1363
3113.40 1267
3113.93 1247
3114.45 1189
3114.98 1208
3115.51 1175
3116.03 1123
3116.56 1120
3117.09 1076
3117.61 1055
3118.14 1058
3118.67 1061
3119.19 1021
3119.72 1058
3120.25 1055
3120.77 1063
3121.30 1204
3121.83 1206
3122.35 1185
3122.88 1151
3123.41 1161
3123.94 1113
3124.46 1194
3124.99 1145
3125.52 1042
3126.05 1002
3126.57 914
3127.10 882
3127.63 869
3128.16 873
3128.68 914
3129.21 860
3129.74 898
3130.27 905
3130.79 859
3131.32 848
3131.85 852
3132.38 877
3132.91 872
3133.43 852
3133.96 844
3134.49 852
3135.02 891
3135.55 837
3136.07 808
3136.60 824
3137.13 807
3137.66 766
3138.19 784
3138.72 786
3139.24 796
3139.77 767
3140.30 831
3140.83 845
3141.36 807
3141.89 823
3142.42 780
3142.95 767
3143.47 802
3144.00 769
3144.53 815
3145.06 815
3145.59 751
3146.12 806
3146.65 811
3147.18 794
3147.71 865
3148.24 839
3148.76 820
3149.29 841
3149.82 805
3150.35 852
3150.88 870
3151.41 847
3151.94 821
3152.47 889
3153.00 867
3153.53 843
3154.06 859
3154.59 861
3155.12 820
3155.65 826
3156.18 863
3156.71 889
3157.24 895
3157.77 877
3158.30 880
3158.83 859
3159.36 943
3159.89 886
3160.42 904
3160.95 883
3161.48 835
3162.01 850
3162.54 935
3163.07 876
3163.60 825
3164.13 830
3164.66 846
3165.20 830
3165.73 802
3166.26 796
3166.79 798
3167.32 837
3167.85 771
3168.38 763
3168.91 772
3169.44 776
3169.97 785
3170.50 790
3171.04 813
3171.57 814
3172.10 878
3172.63 838
3173.16 817
3173.69 864
3174.22 882
3174.75 969
3175.29 947
3175.82 945
3176.35 925
3176.88 917
3177.41 843
3177.94 850
3178.48 916
3179.01 862
3179.54 844
3180.07 763
3180.60 840
3181.14 819
3181.67 755
3182.20 740
3182.73 771
3183.26 788
3183.80 741
3184.33 748
3184.86 713
3185.39 788
3185.93 795
3186.46 751
3186.99 791
3187.52 765
3188.06 795
3188.59 744
3189.12 736
3189.65 779
3190.19 786
3190.72 776
3191.25 765
3191.79 784
3192.32 801
3192.85 836
3193.38 816
3193.92 821
3194.45 783
3194.98 821
3195.52 797
3196.05 773
3196.58 827
3197.12 802
3197.65 822
3198.18 863
3198.72 847
3199.25 860
3199.78 874
3200.32 913
3200.85 919
3201.39 840
3201.92 825
3202.45 887
3202.99 870
3203.52 837
3204.05 843
3204.59 846
3205.12 870
3205.66 949
3206.19 959
3206.72 963
3207.26 1035
3207.79 1008
3208.33 1101
3208.86 1180
3209.40 1260
3209.93 1314
3210.47 1289
3211.00 1371
3211.53 1436
3212.07 1377
3212.60 1370
3213.14 1387
3213.67 1271
3214.21 1274
3214.74 1198
3215.28 1154
3215.81 1101
3216.35 1020
3216.88 986
3217.42 996
3217.95 955
3218.49 944
3219.02 912
3219.56 909
3220.09 954
3220.63 876
3221.16 911
3221.70 935
3222.23 960
3222.77 1028
3223.31 1065
3223.84 1053
3224.38 1093
3224.91 1153
3225.45 1118
3225.98 1125
3226.52 1091
3227.06 1121
3227.59 1101
3228.13 1042
3228.66 1012
3229.20 1006
3229.74 976
3230.27 977
3230.81 969
3231.34 1029
3231.88 1094
3232.42 1099
3232.95 1055
3233.49 1052
3234.03 1079
3234.56 1092
3235.10 1067
3235.64 1116
3236.17 1152
3236.71 1239
3237.25 1317
3237.78 1333
3238.32 1350
3238.86 1380
3239.39 1231
3239.93 1342
3240.47 1298
3241.00 1246
3241.54 1269
3242.08 1240
3242.61 1203
3243.15 1272
3243.69 1308
3244.23 1345
3244.76 1321
3245.30 1363
3245.84 1402
3246.38 1420
3246.91 1457
3247.45 1462
3247.99 1394
3248.53 1445
3249.06 1595
3249.60 1682
3250.14 1777
3250.68 2024
3251.21 2292
3251.75 2660
3252.29 3151
3252.83 3511
3253.37 3873
3253.90 3965
3254.44 3996
3254.98 3739
3255.52 3414
3256.06 3096
3256.60 2868
3257.13 2447
3257.67 2142
3258.21 2060
3258.75 2034
3259.29 1842
3259.83 1856
3260.36 1933
3260.90 2057
3261.44 2092
3261.98 2270
3262.52 2369
3263.06 2450
3263.60 2530
3264.14 2705
3264.68 2633
3265.21 2619
3265.75 2775
3266.29 2859
3266.83 3165
3267.37 3369
3267.91 3287
3268.45 3053
3268.99 2827
3269.53 2707
3270.07 2515
3270.61 2267
3271.15 2162
3271.69 1954
3272.23 1838
3272.76 1743
3273.30 1701
3273.84 1656
3274.38 1602
3274.92 1583
3275.46 1515
3276.00 1512
3276.54 1514
3277.08 1463
3277.62 1430
3278.16 1523
3278.70 1436
3279.24 1444
3279.78 1456
3280.32 1467
3280.86 1517
3281.41 1456
3281.95 1431
3282.49 1415
3283.03 1483
3283.57 1439
3284.11 1463
3284.65 1518
3285.19 1409
3285.73 1506
3286.27 1566
3286.81 1614
3287.35 1560
3287.89 1528
3288.43 1571
3288.97 1577
3289.52 1637
3290.06 1690
3290.60 1789
3291.14 1769
3291.68 1858
3292.22 1900
3292.76 2028
3293.30 2142
3293.85 2214
3294.39 2418
3294.93 2588
3295.47 2741
3296.01 2868
3296.55 2912
3297.09 2986
3297.64 2843
3298.18 2769
3298.72 2620
3299.26 2370
3299.80 2302
3300.34 2139
3300.89 1994
3301.43 1976
3301.97 1926
3302.51 1872
3303.06 1771
3303.60 1679
3304.14 1726
3304.68 1690
3305.22 1717
3305.77 1690
3306.31 1747
3306.85 1691
3307.39 1748
3307.94 1758
3308.48 1784
3309.02 1855
3309.56 1973
3310.11 1982
3310.65 1928
3311.19 1954
3311.74 1967
3312.28 1872
3312.82 1915
3313.36 1892
3313.91 1922
3314.45 1976
3314.99 2015
3315.54 2235
3316.08 2260
3316.62 2353
3317.17 2486
3317.71 2742
3318.25 2883
3318.80 3008
3319.34 3245
3319.88 3376
3320.43 3399
3320.97 3452
3321.51 3469
3322.06 3372
3322.60 3284
3323.14 3042
3323.69 3044
3324.23 2805
3324.78 2692
3325.32 2658
3325.86 2551
3326.41 2536
3326.95 2472
3327.50 2555
3328.04 2369
3328.59 2384
3329.13 2572
3329.67 2606
3330.22 2688
3330.76 2951
3331.31 3441
3331.85 4205
3332.40 5477
3332.94 7392
3333.49 9618
3334.03 12496
3334.57 15464
3335.12 18331
3335.66 20554
3336.21 22316
3336.75 22850
3337.30 22603
3337.84 21345
3338.39 19817
3338.93 17438
3339.48 14889
3340.02 12480
3340.57 10045
3341.11 8242
3341.66 6641
3342.20 5398
3342.75 4339
3343.30 3489
3343.84 2973
3344.39 2730
3344.93 2367
3345.48 2207
3346.02 2083
3346.57 1967
3347.11 1893
3347.66 1839
3348.21 1796
3348.75 1734
3349.30 1697
3349.84 1724
3350.39 1617
3350.94 1508
3351.48 1478
3352.03 1432
3352.57 1466
3353.12 1420
3353.67 1414
3354.21 1428
3354.76 1457
3355.31 1402
3355.85 1401
3356.40 1455
3356.95 1425
3357.49 1505
3358.04 1449
3358.59 1431
3359.13 1470
3359.68 1507
3360.23 1541
3360.77 1543
3361.32 1469
3361.87 1529
3362.41 1607
3362.96 1621
3363.51 1658
3364.05 1699
3364.60 1765
3365.15 1672
3365.70 1687
3366.24 1609
3366.79 1570
3367.34 1649
3367.89 1547
3368.43 1493
3368.98 1565
3369.53 1526
3370.08 1574
3370.62 1622
3371.17 1802
3371.72 1968
3372.27 2158
3372.81 2392
3373.36 2655
3373.91 2779
3374.46 2909
3375.01 2949
3375.55 2922
3376.10 2775
3376.65 2577
3377.20 2391
3377.75 2197
3378.30 1979
3378.84 1806
3379.39 1708
3379.94 1517
3380.49 1459
3381.04 1388
3381.59 1358
3382.13 1345
3382.68 1287
3383.23 1325
3383.78 1290
3384.33 1188
3384.88 1152
3385.43 1177
3385.98 1127
3386.52 1115
3387.07 1127
3387.62 1101
3388.17 1137
3388.72 1063
3389.27 1073
3389.82 1052
3390.37 1044
3390.92 1106
3391.47 1118
3392.02 1132
3392.57 1082
3393.12 1052
3393.66 1079
3394.21 1083
3394.76 1035
3395.31 1110
3395.86 1166
3396.41 1136
3396.96 1201
3397.51 1258
3398.06 1302
3398.61 1263
3399.16 1317
3399.71 1271
3400.26 1233
3400.81 1220
3401.36 1216
3401.91 1178
3402.46 1187
3403.01 1178
3403.56 1087
3404.11 1091
3404.66 1072
3405.21 1024
3405.77 1006
3406.32 1059
3406.87 1063
3407.42 1084
3407.97 1087
3408.52 1102
3409.07 1191
3409.62 1217
3410.17 1215
3410.72 1223
3411.27 1369
3411.82 1413
3412.37 1408
3412.93 1462
3413.48 1488
3414.03 1494
3414.58 1515
3415.13 1385
3415.68 1367
3416.23 1362
3416.78 1270
3417.34 1382
3417.89 1357
3418.44 1289
3418.99 1298
3419.54 1404
3420.09 1325
3420.65 1312
3421.20 1270
3421.75 1141
3422.30 1130
3422.85 1144
3423.40 1234
3423.96 1251
3424.51 1243
3425.06 1193
3425.61 1201
3426.17 1158
3426.72 1183
3427.27 1153
3427.82 1080
3428.37 1064
3428.93 1068
3429.48 1045
3430.03 951
3430.58 965
3431.14 949
3431.69 944
3432.24 1019
3432.79 1012
3433.35 973
3433.90 923
3434.45 929
3435.01 972
3435.56 905
3436.11 989
3436.66 984
3437.22 952
3437.77 1042
3438.32 985
3438.88 1001
3439.43 998
3439.98 958
3440.54 1077
3441.09 984
3441.64 921
3442.20 956
3442.75 986
3443.30 969
3443.86 915
3444.41 955
3444.96 952
3445.52 923
3446.07 950
3446.63 871
3447.18 908
3447.73 920
3448.29 841
3448.84 890
3449.40 906
3449.95 895
3450.50 902
3451.06 907
3451.61 837
3452.17 899
3452.72 892
3453.27 907
3453.83 864
3454.38 830
3454.94 881
3455.49 867
3456.05 930
3456.60 936
3457.16 891
3457.71 906
3458.27 942
3458.82 902
3459.38 963
3459.93 934
3460.49 978
3461.04 948
3461.60 936
3462.15 931
3462.71 931
3463.26 982
3463.82 975
3464.37 1045
3464.93 1033
3465.48 1098
3466.04 1018
3466.59 1034
3467.15 1016
3467.70 987
3468.26 1047
3468.81 1073
3469.37 1081
3469.93 1116
3470.48 1164
3471.04 1243
3471.59 1298
3472.15 1302
3472.70 1330
3473.26 1324
3473.82 1260
3474.37 1191
3474.93 1187
3475.48 1267
3476.04 1276
3476.60 1240
3477.15 1235
3477.71 1298
3478.27 1226
3478.82 1173
3479.38 1241
3479.93 1375
3480.49 1350
3481.05 1382
3481.60 1456
3482.16 1438
3482.72 1451
3483.27 1478
3483.83 1568
3484.39 1594
3484.95 1635
3485.50 1706
3486.06 1668
3486.62 1618
3487.17 1656
3487.73 1735
3488.29 1867
3488.84 2067
3489.40 2521
3489.96 3126
3490.52 4032
3491.07 5005
3491.63 5996
3492.19 6931
3492.75 7375
3493.30 7547
3493.86 7317
3494.42 6851
3494.98 5987
3495.53 4970
3496.09 4081
3496.65 3365
3497.21 2817
3497.77 2539
3498.32 2214
3498.88 1938
3499.44 1951
3500.00 1883
3500.56 1829
3501.11 1895
3501.67 1892
3502.23 1970
3502.79 2169
3503.35 2307
3503.91 2348
3504.46 2475
3505.02 2527
3505.58 2607
3506.14 2642
3506.70 2554
3507.26 2438
3507.81 2298
3508.37 2146
3508.93 2024
3509.49 1944
3510.05 1843
3510.61 1677
3511.17 1664
3511.73 1575
3512.29 1489
3512.85 1415
3513.40 1430
3513.96 1397
3514.52 1273
3515.08 1154
3515.64 1128
3516.20 1097
3516.76 1077
3517.32 1153
3517.88 1016
3518.44 1019
3519.00 1033
3519.56 1058
3520.12 1034
3520.68 982
3521.24 1010
3521.80 1065
3522.36 1062
3522.92 1095
3523.48 1116
3524.04 1035
3524.60 1034
3525.16 1096
3525.72 1032
3526.28 1027
3526.84 979
3527.40 1076
3527.96 1051
3528.52 1058
3529.08 1128
3529.64 1027
3530.20 1087
3530.76 1017
3531.32 1043
3531.88 1053
3532.44 997
3533.00 936
3533.56 929
3534.12 1021
3534.68 1000
3535.25 966
3535.81 933
3536.37 915
3536.93 925
3537.49 870
3538.05 997
3538.61 1014
3539.17 1005
3539.73 948
3540.30 933
3540.86 948
3541.42 980
3541.98 978
3542.54 946
3543.10 967
3543.66 938
3544.23 957
3544.79 1024
3545.35 929
3545.91 963
3546.47 993
3547.03 931
3547.60 929
3548.16 952
3548.72 900
3549.28 901
3549.84 900
3550.41 899
3550.97 906
3551.53 882
3552.09 851
3552.65 867
3553.22 875
3553.78 825
3554.34 871
3554.90 832
3555.47 815
3556.03 785
3556.59 800
3557.15 822
3557.72 832
3558.28 891
3558.84 889
3559.41 890
3559.97 902
3560.53 871
3561.09 851
3561.66 841
3562.22 934
3562.78 929
3563.35 898
3563.91 934
3564.47 916
3565.04 939
3565.60 932
3566.16 947
3566.73 920
3567.29 884
3567.85 924
3568.42 897
3568.98 893
3569.54 840
3570.11 867
3570.67 873
3571.23 861
3571.80 872
3572.36 853
3572.93 898
3573.49 892
3574.05 980
3574.62 1079
3575.18 1195
3575.75 1251
3576.31 1445
3576.87 1546
3577.44 1587
3578.00 1648
3578.57 1651
3579.13 1598
3579.70 1459
3580.26 1412
3580.82 1308
3581.39 1245
3581.95 1153
3582.52 1100
3583.08 985
3583.65 936
3584.21 906
3584.78 863
3585.34 844
3585.91 832
3586.47 830
3587.04 785
3587.60 812
3588.17 748
3588.73 752
3589.30 714
3589.86 728
3590.43 734
3590.99 726
3591.56 736
3592.12 752
3592.69 759
3593.25 741
3593.82 704
3594.39 763
3594.95 796
3595.52 742
3596.08 773
3596.65 801
3597.21 762
3597.78 740
3598.35 782
3598.91 799
3599.48 743
3600.04 778
3600.61 789
3601.18 762
3601.74 755
3602.31 780
3602.87 692
3603.44 703
3604.01 688
3604.57 729
3605.14 712
3605.71 755
3606.27 712
3606.84 712
3607.41 661
3607.97 731
3608.54 653
3609.11 662
3609.67 711
3610.24 702
3610.81 747
3611.37 742
3611.94 711
3612.51 678
3613.07 715
3613.64 728
3614.21 723
3614.78 669
3615.34 738
3615.91 737
3616.48 792
3617.04 801
3617.61 788
3618.18 836
3618.75 812
3619.31 840
3619.88 864
3620.45 883
3621.02 828
3621.58 852
3622.15 757
3622.72 778
3623.29 816
3623.86 744
3624.42 697
3624.99 742
3625.56 718
3626.13 675
3626.70 724
3627.26 692
3627.83 696
3628.40 653
3628.97 689
3629.54 661
3630.11 690
3630.67 694
3631.24 716
3631.81 700
3632.38 701
3632.95 678
3633.52 721
3634.08 723
3634.65 763
3635.22 708
3635.79 718
3636.36 724
3636.93 716
3637.50 670
3638.07 687
3638.64 707
3639.20 718
3639.77 778
3640.34 779
3640.91 783
3641.48 819
3642.05 795
3642.62 789
3643.19 740
3643.76 829
3644.33 842
3644.90 854
3645.47 814
3646.04 775
3646.61 804
3647.18 796
3647.75 771
3648.32 753
3648.89 737
3649.46 754
3650.03 770
3650.60 822
3651.17 886
3651.74 906
3652.31 888
3652.88 935
3653.45 909
3654.02 943
3654.59 933
3655.16 920
3655.73 876
3656.30 840
3656.87 834
3657.44 827
3658.01 858
3658.58 876
3659.15 830
3659.72 828
3660.29 807
3660.86 818
3661.43 827
3662.00 871
3662.58 852
3663.15 878
3663.72 937
3664.29 944
3664.86 1005
3665.43 1080
3666.00 1095
3666.57 1161
3667.14 1167
3667.72 1223
3668.29 1124
3668.86 1143
3669.43 1019
3670.00 938
3670.57 933
3671.14 875
3671.72 833
3672.29 773
3672.86 773
3673.43 818
3674.00 828
3674.57 796
3675.15 766
3675.72 835
3676.29 804
3676.86 773
3677.43 795
3678.01 890
3678.58 980
3679.15 877
3679.72 841
3680.30 830
3680.87 805
3681.44 793
3682.01 765
3682.58 771
3683.16 756
3683.73 718
3684.30 682
3684.88 719
3685.45 747
3686.02 731
3686.59 761
3687.17 755
3687.74 779
3688.31 797
3688.88 774
3689.46 830
3690.03 761
3690.60 748
3691.18 791
3691.75 824
3692.32 799
3692.90 773
3693.47 767
3694.04 733
3694.62 764
3695.19 744
3695.76 710
3696.34 677
3696.91 666
3697.48 697
3698.06 679
3698.63 714
3699.21 670
3699.78 732
3700.35 673
3700.93 679
3701.50 682
3702.08 734
3702.65 731
3703.22 768
3703.80 775
3704.37 789
3704.95 845
3705.52 775
3706.09 770
3706.67 777
3707.24 772
3707.82 810
3708.39 774
3708.97 756
3709.54 793
3710.12 783
3710.69 824
3711.26 827
3711.84 808
3712.41 760
3712.99 730
3713.56 755
3714.14 732
3714.71 652
3715.29 658
3715.86 687
3716.44 649
3717.01 745
3717.59 679
3718.16 662
3718.74 681
3719.32 719
3719.89 671
3720.47 688
3721.04 671
3721.62 590
3722.19 704
3722.77 699
3723.34 617
3723.92 673
3724.49 641
3725.07 626
3725.65 651
3726.22 619
3726.80 626
3727.37 644
3727.95 660
3728.53 648
3729.10 669
3729.68 721
3730.25 686
3730.83 673
3731.41 708
3731.98 744
3732.56 728
3733.14 719
3733.71 662
3734.29 719
3734.87 715
3735.44 707
3736.02 760
3736.60 755
3737.17 712
3737.75 785
3738.33 730
3738.90 731
3739.48 740
3740.06 720
3740.63 666
3741.21 700
3741.79 686
3742.36 675
3742.94 613
3743.52 666
3744.10 713
3744.67 682
3745.25 619
3745.83 649
3746.40 685
3746.98 660
3747.56 622
3748.14 664
3748.71 741
3749.29 709
3749.87 662
3750.45 645
3751.03 635
3751.60 667
3752.18 667
3752.76 698
3753.34 651
3753.92 657
3754.49 652
3755.07 628
3755.65 651
3756.23 604
3756.81 702
3757.38 738
3757.96 688
3758.54 678
3759.12 685
3759.70 708
3760.28 718
3760.85 727
3761.43 675
3762.01 687
3762.59 700
3763.17 731
3763.75 731
3764.33 709
3764.91 693
3765.48 679
3766.06 684
3766.64 684
3767.22 711
3767.80 672
3768.38 700
3768.96 720
3769.54 679
3770.12 687
3770.70 679
3771.28 715
3771.85 688
3772.43 652
3773.01 680
3773.59 714
3774.17 704
3774.75 660
3775.33 680
3775.91 676
3776.49 683
3777.07 685
3777.65 665
3778.23 696
3778.81 665
3779.39 644
3779.97 685
3780.55 660
3781.13 693
3781.71 730
3782.29 626
3782.87 686
3783.45 664
3784.03 697
3784.61 687
3785.19 617
3785.77 664
3786.35 644
3786.93 668
3787.51 668
3788.10 694
3788.68 661
3789.26 642
3789.84 694
3790.42 706
3791.00 715
3791.58 707
3792.16 722
3792.74 708
3793.32 689
3793.90 690
3794.48 688
3795.07 718
3795.65 715
3796.23 687
3796.81 688
3797.39 713
3797.97 701
3798.55 733
3799.14 737
3799.72 745
3800.30 759
3800.88 710
3801.46 697
3802.04 744
3802.62 763
3803.21 716
3803.79 696
3804.37 751
3804.95 812
3805.53 790
3806.12 785
3806.70 784
3807.28 793
3807.86 822
3808.44 875
3809.03 927
3809.61 906
3810.19 907
3810.77 899
3811.36 897
3811.94 855
3812.52 845
3813.10 891
3813.69 794
3814.27 816
3814.85 839
3815.43 853
3816.02 894
3816.60 901
3817.18 851
3817.77 832
3818.35 759
3818.93 779
3819.51 770
3820.10 719
3820.68 796
3821.26 786
3821.85 830
3822.43 782
3823.01 777
3823.60 812
3824.18 796
3824.76 724
3825.35 717
3825.93 738
3826.51 722
3827.10 769
3827.68 730
3828.27 726
3828.85 718
3829.43 708
3830.02 687
3830.60 696
3831.18 704
3831.77 709
3832.35 770
3832.94 742
3833.52 687
3834.10 713
3834.69 759
3835.27 752
3835.86 774
3836.44 694
3837.03 680
3837.61 684
3838.19 683
3838.78 733
3839.36 692
3839.95 682
3840.53 718
3841.12 680
3841.70 658
3842.29 682
3842.87 685
3843.46 673
3844.04 636
3844.63 697
3845.21 742
3845.80 724
3846.38 660
3846.97 703
3847.55 694
3848.14 668
3848.72 671
3849.31 712
3849.89 733
3850.48 731
3851.06 731
3851.65 719
3852.23 723
3852.82 757
3853.41 705
3853.99 694
3854.58 709
3855.16 740
3855.75 713
3856.33 688
3856.92 713
3857.51 708
3858.09 656
3858.68 695
3859.26 686
3859.85 748
3860.44 714
3861.02 776
3861.61 785
3862.20 729
3862.78 729
3863.37 774
3863.95 776
3864.54 765
3865.13 805
3865.71 802
3866.30 743
3866.89 760
3867.47 701
3868.06 740
3868.65 702
3869.23 699
3869.82 699
3870.41 697
3870.99 717
3871.58 715
3872.17 723
3872.76 732
3873.34 735
3873.93 763
3874.52 738
3875.10 736
3875.69 701
3876.28 765
3876.87 740
3877.45 685
3878.04 658
3878.63 669
3879.22 734
3879.80 719
3880.39 702
3880.98 672
3881.57 666
3882.15 614
3882.74 638
3883.33 649
3883.92 701
3884.51 665
3885.09 668
3885.68 669
3886.27 661
3886.86 701
3887.45 689
3888.04 686
3888.62 719
3889.21 754
3889.80 719
3890.39 789
3890.98 731
3891.57 723
3892.15 717
3892.74 684
3893.33 684
3893.92 719
3894.51 710
3895.10 725
3895.69 728
3896.28 685
3896.86 654
3897.45 675
3898.04 700
3898.63 686
3899.22 645
3899.81 655
3900.40 700
3900.99 715
3901.58 736
3902.17 721
3902.76 665
3903.34 709
3903.93 709
3904.52 692
3905.11 649
3905.70 684
3906.29 742
3906.88 733
3907.47 749
3908.06 784
3908.65 756
3909.24 726
3909.83 716
3910.42 812
3911.01 719
3911.60 699
3912.19 709
3912.78 692
3913.37 697
3913.96 740
3914.55 669
3915.14 644
3915.73 664
3916.32 655
3916.91 683
3917.50 676
3918.09 680
3918.68 656
3919.28 619
3919.87 655
3920.46 685
3921.05 663
3921.64 674
3922.23 663
3922.82 635
3923.41 644
3924.00 678
3924.59 643
3925.18 576
3925.77 626
3926.37 673
3926.96 638
3927.55 642
3928.14 663
3928.73 646
3929.32 626
3929.91 598
3930.51 622
3931.10 633
3931.69 665
3932.28 685
3932.87 684
3933.46 592
3934.05 650
3934.65 630
3935.24 606
3935.83 605
3936.42 624
3937.01 661
3937.61 656
3938.20 636
3938.79 616
3939.38 704
3939.97 657
3940.57 703
3941.16 684
3941.75 680
3942.34 702
3942.94 707
3943.53 728
3944.12 772
3944.71 759
3945.31 702
3945.90 684
3946.49 670
3947.08 634
3947.68 613
3948.27 644
3948.86 649
3949.45 674
3950.05 620
3950.64 637
3951.23 661
3951.83 708
3952.42 704
3953.01 657
3953.61 747
3954.20 721
3954.79 681
3955.39 694
3955.98 717
3956.57 723
3957.17 685
3957.76 751
3958.35 760
3958.95 791
3959.54 781
3960.13 768
3960.73 748
3961.32 790
3961.92 798
3962.51 735
3963.10 762
3963.70 760
3964.29 819
3964.88 806
3965.48 808
3966.07 849
3966.67 953
3967.26 925
3967.86 942
3968.45 952
3969.04 959
3969.64 965
3970.23 945
3970.83 919
3971.42 868
3972.02 830
3972.61 808
3973.21 852
3973.80 758
3974.40 758
3974.99 788
3975.58 850
3976.18 895
3976.77 1007
3977.37 1023
3977.96 980
3978.56 941
3979.15 898
3979.75 926
3980.35 912
3980.94 832
3981.54 851
3982.13 805
3982.73 825
3983.32 810
3983.92 755
3984.51 813
3985.11 802
3985.70 789
3986.30 825
3986.90 815
3987.49 810
3988.09 767
3988.68 818
3989.28 779
3989.87 780
3990.47 812
3991.07 844
3991.66 816
3992.26 810
3992.85 851
3993.45 840
3994.05 842
3994.64 827
3995.24 854
3995.84 861
3996.43 861
3997.03 860
3997.62 857
3998.22 948
3998.82 881
3999.41 861
4000.01 889
4000.61 860
4001.20 848
4001.80 875
4002.40 856
4003.00 836
4003.59 793
4004.19 753
4004.79 748
4005.38 805
4005.98 778
4006.58 780
4007.17 752
4007.77 767
4008.37 779
4008.97 810
4009.56 772
4010.16 750
4010.76 720
4011.36 721
4011.95 687
4012.55 657
4013.15 664
4013.75 695
4014.34 759
4014.94 783
4015.54 786
4016.14 766
4016.74 797
4017.33 780
4017.93 793
4018.53 806
4019.13 902
4019.73 850
4020.32 960
4020.92 946
4021.52 907
4022.12 908
4022.72 841
4023.32 793
4023.91 756
4024.51 801
4025.11 794
4025.71 729
4026.31 844
4026.91 904
4027.51 903
4028.10 905
4028.70 954
4029.30 946
4029.90 957
4030.50 872
4031.10 915
4031.70 894
4032.30 888
4032.90 870
4033.49 898
4034.09 925
4034.69 1007
4035.29 973
4035.89 926
4036.49 915
4037.09 907
4037.69 866
4038.29 833
4038.89 768
4039.49 761
4040.09 733
4040.69 706
4041.29 759
4041.89 771
4042.49 752
4043.09 723
4043.69 689
4044.29 707
4044.89 698
4045.49 664
4046.09 712
4046.69 684
4047.29 671
4047.89 708
4048.49 700
4049.09 687
4049.69 650
4050.29 676
4050.89 647
4051.49 662
4052.09 686
4052.69 715
4053.29 715
4053.89 709
4054.49 700
4055.09 681
4055.69 624
4056.30 647
4056.90 673
4057.50 668
4058.10 663
4058.70 619
4059.30 646
4059.90 650
4060.50 611
4061.10 628
4061.71 701
4062.31 647
4062.91 701
4063.51 632
4064.11 613
4064.71 685
4065.31 705
4065.92 740
4066.52 745
4067.12 668
4067.72 617
4068.32 646
4068.92 651
4069.53 688
4070.13 648
4070.73 639
4071.33 650
4071.93 664
4072.54 661
4073.14 653
4073.74 584
4074.34 617
4074.94 625
4075.55 657
4076.15 635
4076.75 670
4077.35 662
4077.96 649
4078.56 610
4079.16 640
4079.76 615
4080.37 605
4080.97 598
4081.57 642
4082.17 648
4082.78 648
4083.38 660
4083.98 663
4084.59 649
4085.19 625
4085.79 562
4086.39 597
4087.00 621
4087.60 614
4088.20 624
4088.81 652
4089.41 641
4090.01 640
4090.62 622
4091.22 614
4091.82 584
4092.43 618
4093.03 616
4093.63 628
4094.24 618
4094.84 631
4095.45 650
4096.05 635
4096.65 658
4097.26 637
4097.86 614
4098.47 640
4099.07 619
4099.67 652
4100.28 637
4100.88 629
4101.49 604
4102.09 612
4102.69 641
4103.30 672
4103.90 656
4104.51 597
4105.11 629
4105.72 654
4106.32 651
4106.93 597
4107.53 590
4108.13 698
4108.74 661
4109.34 609
4109.95 625
4110.55 652
4111.16 630
4111.76 649
4112.37 662
4112.97 641
4113.58 581
4114.18 583
4114.79 599
4115.39 615
4116.00 613
4116.60 629
4117.21 595
4117.82 558
4118.42 613
4119.03 606
4119.63 603
4120.24 573
4120.84 614
4121.45 657
4122.05 633
4122.66 624
4123.27 623
4123.87 591
4124.48 585
4125.08 628
4125.69 589
4126.30 590
4126.90 591
4127.51 639
4128.11 606
4128.72 616
4129.33 634
4129.93 658
4130.54 633
4131.15 637
4131.75 603
4132.36 658
4132.96 634
4133.57 619
4134.18 609
4134.78 601
4135.39 662
4136.00 672
4136.60 657
4137.21 694
4137.82 648
4138.43 634
4139.03 698
4139.64 708
4140.25 742
4140.85 732
4141.46 705
4142.07 710
4142.68 651
4143.28 633
4143.89 682
4144.50 711
4145.10 705
4145.71 671
4146.32 662
4146.93 641
4147.53 691
4148.14 693
4148.75 661
4149.36 642
4149.97 666
4150.57 618
4151.18 564
4151.79 614
4152.40 621
4153.00 631
4153.61 628
4154.22 596
4154.83 637
4155.44 638
4156.05 643
4156.65 610
4157.26 697
4157.87 630
4158.48 682
4159.09 686
4159.70 708
4160.30 718
4160.91 733
4161.52 720
4162.13 699
4162.74 685
4163.35 649
4163.96 656
4164.56 639
4165.17 620
4165.78 562
4166.39 659
4167.00 646
4167.61 642
4168.22 637
4168.83 657
4169.44 666
4170.05 658
4170.66 665
4171.26 641
4171.87 638
4172.48 645
4173.09 654
4173.70 625
4174.31 656
4174.92 652
4175.53 592
4176.14 598
4176.75 649
4177.36 670
4177.97 631
4178.58 662
4179.19 670
4179.80 668
4180.41 620
4181.02 640
4181.63 633
4182.24 677
4182.85 671
4183.46 683
4184.07 683
4184.68 666
4185.29 634
4185.90 628
4186.51 627
4187.12 613
4187.73 623
4188.34 655
4188.95 657
4189.56 646
4190.18 655
4190.79 648
4191.40 654
4192.01 711
4192.62 653
4193.23 706
4193.84 733
4194.45 685
4195.06 733
4195.67 703
4196.28 754
4196.90 731
4197.51 733
4198.12 753
4198.73 715
4199.34 691
4199.95 663
4200.56 643
4201.18 644
4201.79 621
4202.40 665
4203.01 681
4203.62 644
4204.23 652
4204.85 637
4205.46 658
4206.07 613
4206.68 607
4207.29 650
4207.90 653
4208.52 717
4209.13 699
4209.74 687
4210.35 646
4210.97 696
4211.58 660
4212.19 715
4212.80 637
4213.41 716
4214.03 678
4214.64 676
4215.25 697
4215.86 669
4216.48 700
4217.09 700
4217.70 694
4218.32 711
4218.93 700
4219.54 704
4220.15 769
4220.77 747
4221.38 745
4221.99 743
4222.61 782
4223.22 756
4223.83 738
4224.44 736
4225.06 804
4225.67 780
4226.28 756
4226.90 818
4227.51 885
4228.13 930
4228.74 998
4229.35 1034
4229.97 935
4230.58 954
4231.19 945
4231.81 834
4232.42 777
4233.03 818
4233.65 785
4234.26 780
4234.88 810
4235.49 802
4236.10 776
4236.72 735
4237.33 742
4237.95 812
4238.56 762
4239.17 712
4239.79 697
4240.40 668
4241.02 701
4241.63 715
4242.25 730
4242.86 744
4243.48 733
4244.09 759
4244.71 742
4245.32 666
4245.93 669
4246.55 712
4247.16 715
4247.78 740
4248.39 732
4249.01 730
4249.62 754
4250.24 667
4250.85 746
4251.47 722
4252.08 754
4252.70 738
4253.32 769
4253.93 805
4254.55 767
4255.16 778
4255.78 791
4256.39 788
4257.01 757
4257.62 736
4258.24 693
4258.85 763
4259.47 704
4260.09 697
4260.70 758
4261.32 781
4261.93 848
4262.55 868
4263.17 843
4263.78 851
4264.40 893
4265.01 850
4265.63 833
4266.25 842
4266.86 814
4267.48 763
4268.10 755
4268.71 784
4269.33 801
4269.94 716
4270.56 819
4271.18 797
4271.79 770
4272.41 761
4273.03 779
4273.64 783
4274.26 760
4274.88 748
4275.49 803
4276.11 821
4276.73 925
4277.35 981
4277.96 1037
4278.58 944
4279.20 956
4279.81 928
4280.43 906
4281.05 923
4281.67 856
4282.28 836
4282.90 774
4283.52 726
4284.14 731
4284.75 735
4285.37 702
4285.99 719
4286.61 710
4287.22 735
4287.84 746
4288.46 681
4289.08 750
4289.70 779
4290.31 759
4290.93 731
4291.55 691
4292.17 673
4292.79 706
4293.40 715
4294.02 727
4294.64 750
4295.26 745
4295.88 718
4296.50 716
4297.11 706
4297.73 716
4298.35 713
4298.97 729
4299.59 707
4300.21 752
4300.83 728
4301.44 719
4302.06 735
4302.68 710
4303.30 744
4303.92 775
4304.54 785
4305.16 746
4305.78 743
4306.40 765
4307.02 717
4307.63 758
4308.25 733
4308.87 706
4309.49 740
4310.11 812
4310.73 804
4311.35 757
4311.97 763
4312.59 797
4313.21 853
4313.83 834
4314.45 824
4315.07 838
4315.69 808
4316.31 848
4316.93 840
4317.55 846
4318.17 887
4318.79 918
4319.41 932
4320.03 841
4320.65 887
4321.27 878
4321.89 901
4322.51 878
4323.13 930
4323.75 994
4324.37 1057
4324.99 1067
4325.61 1006
4326.23 1077
4326.85 1080
4327.47 1059
4328.09 1106
4328.71 1158
4329.33 1325
4329.96 1385
4330.58 1374
4331.20 1576
4331.82 1667
4332.44 1911
4333.06 2103
4333.68 2179
4334.30 2077
4334.92 2087
4335.54 2118
4336.17 2242
4336.79 2241
4337.41 2162
4338.03 2283
4338.65 2384
4339.27 2253
4339.89 2024
4340.52 1998
4341.14 1832
4341.76 1695
4342.38 1633
4343.00 1610
4343.62 1584
4344.25 1616
4344.87 1842
4345.49 2165
4346.11 2401
4346.73 2701
4347.36 2679
4347.98 2658
4348.60 2733
4349.22 2505
4349.84 2278
4350.47 2234
4351.09 2102
4351.71 2057
4352.33 1973
4352.96 1847
4353.58 1770
4354.20 1646
4354.82 1501
4355.45 1405
4356.07 1277
4356.69 1281
4357.31 1233
4357.94 1222
4358.56 1224
4359.18 1204
4359.81 1223
4360.43 1209
4361.05 1182
4361.68 1144
4362.30 1171
4362.92 1178
4363.55 1145
4364.17 1206
4364.79 1141
4365.42 1074
4366.04 1086
4366.66 1084
4367.29 1078
4367.91 996
4368.53 1036
4369.16 999
4369.78 944
4370.40 916
4371.03 913
4371.65 831
4372.27 846
4372.90 857
4373.52 924
4374.15 859
4374.77 837
4375.39 806
4376.02 829
4376.64 766
4377.27 817
4377.89 881
4378.52 911
4379.14 887
4379.76 865
4380.39 850
4381.01 847
4381.64 856
4382.26 827
4382.89 851
4383.51 877
4384.14 904
4384.76 869
4385.39 855
4386.01 844
4386.64 807
4387.26 841
4387.89 813
4388.51 785
4389.14 810
4389.76 765
4390.39 768
4391.01 777
4391.64 762
4392.26 791
4392.89 786
4393.51 789
4394.14 791
4394.76 758
4395.39 790
4396.01 759
4396.64 740
4397.26 806
4397.89 801
4398.52 729
4399.14 712
4399.77 786
4400.39 798
4401.02 741
4401.65 779
4402.27 798
4402.90 765
4403.52 825
4404.15 787
4404.78 762
4405.40 786
4406.03 827
4406.65 803
4407.28 758
4407.91 788
4408.53 761
4409.16 796
4409.79 760
4410.41 799
4411.04 769
4411.67 739
4412.29 753
4412.92 749
4413.55 767
4414.17 720
4414.80 709
4415.43 740
4416.05 720
4416.68 776
4417.31 773
4417.94 758
4418.56 796
4419.19 772
4419.82 774
4420.44 744
4421.07 735
4421.70 747
4422.33 731
4422.95 735
4423.58 712
4424.21 747
4424.84 768
4425.46 708
4426.09 784
4426.72 743
4427.35 737
4427.97 734
4428.60 687
4429.23 692
4429.86 669
4430.49 657
4431.11 669
4431.74 719
4432.37 716
4433.00 774
4433.63 757
4434.26 744
4434.88 759
4435.51 799
4436.14 751
4436.77 815
4437.40 774
4438.03 797
4438.65 832
4439.28 847
4439.91 822
4440.54 766
4441.17 788
4441.80 792
4442.43 737
4443.06 731
4443.68 771
4444.31 779
4444.94 763
4445.57 765
4446.20 794
4446.83 848
4447.46 859
4448.09 874
4448.72 809
4449.35 848
4449.98 822
4450.61 816
4451.24 815
4451.86 738
4452.49 880
4453.12 859
4453.75 846
4454.38 865
4455.01 932
4455.64 965
4456.27 997
4456.90 1072
4457.53 1101
4458.16 1076
4458.79 1049
4459.42 975
4460.05 956
4460.68 879
4461.31 823
4461.94 770
4462.57 774
4463.20 775
4463.83 733
4464.46 743
4465.09 778
4465.72 740
4466.36 755
4466.99 771
4467.62 749
4468.25 745
4468.88 780
4469.51 783
4470.14 712
4470.77 785
4471.40 786
4472.03 726
4472.66 704
4473.29 730
4473.93 730
4474.56 703
4475.19 712
4475.82 661
4476.45 661
4477.08 719
4477.71 698
4478.34 690
4478.98 722
4479.61 648
4480.24 661
4480.87 742
4481.50 724
4482.13 707
4482.76 747
4483.40 746
4484.03 774
4484.66 749
4485.29 773
4485.92 738
4486.56 775
4487.19 804
4487.82 777
4488.45 750
4489.08 788
4489.72 762
4490.35 775
4490.98 778
4491.61 804
4492.25 773
4492.88 738
4493.51 740
4494.14 726
4494.78 714
4495.41 729
4496.04 712
4496.67 791
4497.31 795
4497.94 796
4498.57 838
4499.20 875
4499.84 960
4500.47 989
4501.10 1086
4501.74 1159
4502.37 1245
4503.00 1202
4503.64 1223
4504.27 1213
4504.90 1130
4505.53 1028
4506.17 1019
4506.80 978
4507.43 996
4508.07 992
4508.70 962
4509.34 932
4509.97 925
4510.60 912
4511.24 900
4511.87 937
4512.50 918
4513.14 873
4513.77 868
4514.41 866
4515.04 775
4515.67 814
4516.31 783
4516.94 718
4517.58 769
4518.21 723
4518.84 717
4519.48 742
4520.11 735
4520.75 735
4521.38 697
4522.02 761
4522.65 720
4523.28 747
4523.92 668
4524.55 693
4525.19 761
4525.82 753
4526.46 750
4527.09 729
4527.73 660
4528.36 672
4529.00 708
4529.63 718
4530.27 791
4530.90 748
4531.54 736
4532.17 734
4532.81 713
4533.44 709
4534.08 741
4534.71 749
4535.35 757
4535.99 727
4536.62 720
4537.26 651
4537.89 628
4538.53 671
4539.16 618
4539.80 595
4540.43 688
4541.07 666
4541.71 614
4542.34 681
4542.98 687
4543.61 677
4544.25 698
4544.89 703
4545.52 637
4546.16 660
4546.79 669
4547.43 687
4548.07 642
4548.70 661
4549.34 672
4549.98 622
4550.61 667
4551.25 664
4551.89 692
4552.52 652
4553.16 642
4553.80 628
4554.43 632
4555.07 684
4555.71 635
4556.34 621
4556.98 650
4557.62 634
4558.25 644
4558.89 591
4559.53 657
4560.16 674
4560.80 630
4561.44 612
4562.08 676
4562.71 702
4563.35 595
4563.99 618
4564.63 671
4565.26 674
4565.90 679
4566.54 727
4567.18 734
4567.81 743
4568.45 711
4569.09 728
4569.73 684
4570.36 665
4571.00 646
4571.64 649
4572.28 697
4572.92 694
4573.55 685
4574.19 706
4574.83 694
4575.47 709
4576.11 628
4576.75 663
4577.38 706
4578.02 697
4578.66 738
4579.30 749
4579.94 691
4580.58 699
4581.21 770
4581.85 731
4582.49 728
4583.13 724
4583.77 782
4584.41 779
4585.05 756
4585.69 789
4586.32 884
4586.96 974
4587.60 1106
4588.24 1074
4588.88 1061
4589.52 1086
4590.16 1091
4590.80 1137
4591.44 1124
4592.08 1247
4592.72 1237
4593.36 1283
4594.00 1217
4594.63 1111
4595.27 1070
4595.91 971
4596.55 843
4597.19 844
4597.83 807
4598.47 812
4599.11 824
4599.75 804
4600.39 828
4601.03 802
4601.67 777
4602.31 787
4602.95 743
4603.59 781
4604.23 834
4604.87 753
4605.51 745
4606.15 742
4606.79 744
4607.43 768
4608.08 720
4608.72 680
4609.36 762
4610.00 723
4610.64 653
4611.28 640
4611.92 674
4612.56 699
4613.20 707
4613.84 679
4614.48 690
4615.12 725
4615.76 697
4616.41 721
4617.05 737
4617.69 718
4618.33 693
4618.97 692
4619.61 673
4620.25 623
4620.89 634
4621.54 642
4622.18 666
4622.82 647
4623.46 664
4624.10 630
4624.74 623
4625.38 658
4626.03 632
4626.67 657
4627.31 651
4627.95 657
4628.59 648
4629.24 702
4629.88 701
4630.52 696
4631.16 695
4631.80 743
4632.45 841
4633.09 821
4633.73 759
4634.37 744
4635.02 766
4635.66 726
4636.30 739
4636.94 793
4637.58 750
4638.23 781
4638.87 837
4639.51 767
4640.16 816
4640.80 841
4641.44 769
4642.08 767
4642.73 786
4643.37 742
4644.01 755
4644.66 733
4645.30 742
4645.94 724
4646.58 682
4647.23 678
4647.87 684
4648.51 712
4649.16 683
4649.80 671
4650.44 665
4651.09 713
4651.73 710
4652.37 686
4653.02 687
4653.66 705
4654.31 738
4654.95 689
4655.59 727
4656.24 637
4656.88 658
4657.52 670
4658.17 624
4658.81 634
4659.46 644
4660.10 614
4660.75 661
4661.39 653
4662.03 668
4662.68 611
4663.32 612
4663.97 611
4664.61 631
4665.26 613
4665.90 643
4666.54 627
4667.19 612
4667.83 606
4668.48 596
4669.12 609
4669.77 663
4670.41 656
4671.06 652
4671.70 591
4672.35 634
4672.99 610
4673.64 624
4674.28 631
4674.93 666
4675.57 633
4676.22 577
4676.86 660
4677.51 639
4678.15 617
4678.80 670
4679.44 703
4680.09 728
4680.73 679
4681.38 651
4682.03 619
4682.67 658
4683.32 617
4683.96 643
4684.61 667
4685.25 690
4685.90 731
4686.55 761
4687.19 719
4687.84 716
4688.48 714
4689.13 728
4689.78 776
4690.42 782
4691.07 840
4691.72 840
4692.36 863
4693.01 859
4693.65 818
4694.30 855
4694.95 896
4695.59 919
4696.24 991
4696.89 919
4697.53 871
4698.18 838
4698.83 858
4699.47 941
4700.12 1050
4700.77 1103
4701.41 988
4702.06 962
4702.71 899
4703.36 865
4704.00 843
4704.65 837
4705.30 841
4705.94 859
4706.59 821
4707.24 817
4707.89 790
4708.53 789
4709.18 835
4709.83 805
4710.48 845
4711.12 824
4711.77 781
4712.42 729
4713.07 751
4713.71 808
4714.36 755
4715.01 711
4715.66 761
4716.31 777
4716.95 790
4717.60 748
4718.25 774
4718.90 819
4719.55 725
4720.19 755
4720.84 766
4721.49 776
4722.14 813
4722.79 833
4723.44 807
4724.08 794
4724.73 749
4725.38 839
4726.03 795
4726.68 806
4727.33 754
4727.98 723
4728.63 752
4729.27 731
4729.92 760
4730.57 730
4731.22 698
4731.87 665
4732.52 712
4733.17 720
4733.82 722
4734.47 700
4735.12 717
4735.77 715
4736.41 715
4737.06 709
4737.71 699
4738.36 743
4739.01 673
4739.66 720
4740.31 758
4740.96 781
4741.61 757
4742.26 768
4742.91 702
4743.56 773
4744.21 752
4744.86 740
4745.51 700
4746.16 689
4746.81 678
4747.46 738
4748.11 738
4748.76 688
4749.41 762
4750.06 774
4750.71 734
4751.36 768
4752.01 760
4752.66 760
4753.31 726
4753.96 701
4754.61 766
4755.26 740
4755.92 707
4756.57 731
4757.22 775
4757.87 704
4758.52 712
4759.17 747
4759.82 764
4760.47 790
4761.12 770
4761.77 788
4762.42 832
4763.08 833
4763.73 782
4764.38 826
4765.03 810
4765.68 773
4766.33 720
4766.98 750
4767.64 744
4768.29 737
4768.94 704
4769.59 735
4770.24 787
4770.89 702
4771.54 729
4772.20 756
4772.85 775
4773.50 734
4774.15 749
4774.80 772
4775.46 754
4776.11 781
4776.76 771
4777.41 740
4778.06 709
4778.72 716
4779.37 698
4780.02 709
4780.67 786
4781.33 749
4781.98 721
4782.63 749
4783.28 742
4783.94 719
4784.59 653
4785.24 664
4785.89 702
4786.55 742
4787.20 781
4787.85 787
4788.51 788
4789.16 800
4789.81 809
4790.46 792
4791.12 781
4791.77 824
4792.42 807
4793.08 809
4793.73 783
4794.38 815
4795.04 851
4795.69 780
4796.34 817
4797.00 849
4797.65 821
4798.30 856
4798.96 903
4799.61 935
4800.27 928
4800.92 917
4801.57 927
4802.23 972
4802.88 941
4803.53 926
4804.19 915
4804.84 954
4805.50 975
4806.15 924
4806.81 951
4807.46 938
4808.11 930
4808.77 961
4809.42 884
4810.08 903
4810.73 937
4811.39 934
4812.04 923
4812.69 909
4813.35 940
4814.00 981
4814.66 948
4815.31 970
4815.97 1023
4816.62 985
4817.28 1032
4817.93 1005
4818.59 990
4819.24 1122
4819.90 1076
4820.55 1067
4821.21 1093
4821.86 1162
4822.52 1327
4823.17 1355
4823.83 1434
4824.48 1426
4825.14 1378
4825.79 1291
4826.45 1248
4827.11 1142
4827.76 1115
4828.42 1113
4829.07 1167
4829.73 1140
4830.38 1172
4831.04 1185
4831.70 1149
4832.35 1166
4833.01 1135
4833.66 1180
4834.32 1233
4834.98 1186
4835.63 1215
4836.29 1368
4836.94 1364
4837.60 1367
4838.26 1420
4838.91 1457
4839.57 1389
4840.23 1427
4840.88 1403
4841.54 1390
4842.20 1486
4842.85 1452
4843.51 1409
4844.17 1441
4844.82 1486
4845.48 1394
4846.14 1362
4846.79 1473
4847.45 1438
4848.11 1534
4848.76 1528
4849.42 1542
4850.08 1603
4850.73 1655
4851.39 1697
4852.05 1665
4852.71 1619
4853.36 1630
4854.02 1638
4854.68 1718
4855.34 1807
4855.99 1935
4856.65 2068
4857.31 2349
4857.97 2514
4858.62 2692
4859.28 2814
4859.94 2744
4860.60 2700
4861.25 2447
4861.91 2225
4862.57 2070
4863.23 1880
4863.89 1690
4864.54 1731
4865.20 1624
4865.86 1717
4866.52 1833
4867.18 1920
4867.84 1947
4868.49 1866
4869.15 1838
4869.81 1698
4870.47 1707
4871.13 1624
4871.79 1753
4872.44 1584
4873.10 1601
4873.76 1517
4874.42 1480
4875.08 1460
4875.74 1490
4876.40 1481
4877.06 1486
4877.72 1552
4878.37 1603
4879.03 1677
4879.69 1654
4880.35 1761
4881.01 1621
4881.67 1591
4882.33 1447
4882.99 1408
4883.65 1342
4884.31 1277
4884.97 1251
4885.63 1194
4886.29 1136
4886.95 1224
4887.61 1232
4888.26 1188
4888.92 1235
4889.58 1184
4890.24 1138
4890.90 1207
4891.56 1190
4892.22 1203
4892.88 1198
4893.54 1182
4894.20 1179
4894.86 1100
4895.52 1084
4896.18 1116
4896.84 1075
4897.51 1069
4898.17 1064
4898.83 1075
4899.49 1072
4900.15 1114
4900.81 1155
4901.47 1134
4902.13 1096
4902.79 1039
4903.45 1026
4904.11 978
4904.77 1050
4905.43 1024
4906.09 958
4906.75 979
4907.41 987
4908.08 1008
4908.74 972
4909.40 951
4910.06 901
4910.72 938
4911.38 916
4912.04 913
4912.70 892
4913.37 882
4914.03 878
4914.69 881
4915.35 855
4916.01 798
4916.67 862
4917.33 868
4918.00 840
4918.66 876
4919.32 846
4919.98 899
4920.64 855
4921.31 827
4921.97 792
4922.63 804
4923.29 785
4923.95 819
4924.62 822
4925.28 786
4925.94 803
4926.60 866
4927.26 817
4927.93 791
4928.59 799
4929.25 823
4929.91 837
4930.58 804
4931.24 798
4931.90 784
4932.56 792
4933.23 754
4933.89 755
4934.55 770
4935.22 798
4935.88 828
4936.54 761
4937.20 758
4937.87 778
4938.53 768
4939.19 805
4939.86 785
4940.52 759
4941.18 761
4941.85 754
4942.51 737
4943.17 736
4943.84 717
4944.50 737
4945.16 722
4945.83 692
4946.49 690
4947.15 706
4947.82 703
4948.48 733
4949.15 683
4949.81 690
4950.47 707
4951.14 708
4951.80 678
4952.47 721
4953.13 683
4953.79 713
4954.46 732
4955.12 713
4955.79 700
4956.45 743
4957.11 728
4957.78 763
4958.44 739
4959.11 699
4959.77 742
4960.44 757
4961.10 766
4961.77 779
4962.43 776
4963.10 782
4963.76 839
4964.42 883
4965.09 850
4965.75 866
4966.42 877
4967.08 833
4967.75 791
4968.41 751
4969.08 743
4969.74 738
4970.41 705
4971.08 672
4971.74 708
4972.41 692
4973.07 682
4973.74 745
4974.40 783
4975.07 795
4975.73 774
4976.40 857
4977.06 887
4977.73 870
4978.40 821
4979.06 734
4979.73 771
4980.39 698
4981.06 708
4981.73 763
4982.39 733
4983.06 706
4983.72 701
4984.39 677
4985.06 653
4985.72 664
4986.39 691
4987.05 715
4987.72 646
4988.39 657
4989.05 675
4989.72 669
4990.39 697
4991.05 630
4991.72 624
4992.39 669
4993.05 688
4993.72 662
4994.39 648
4995.05 657
4995.72 637
4996.39 643
4997.05 604
4997.72 649
4998.39 611
4999.06 608
4999.72 641
5000.39 588
5001.06 529
5001.73 624
5002.39 634
5003.06 626
5003.73 584
5004.39 602
5005.06 625
5005.73 608
5006.40 599
5007.07 602
5007.73 596
5008.40 617
5009.07 646
5009.74 650
5010.40 616
5011.07 642
5011.74 618
5012.41 673
5013.08 649
5013.74 583
5014.41 622
5015.08 636
5015.75 597
5016.42 594
5017.09 600
5017.75 575
5018.42 608
5019.09 597
5019.76 613
5020.43 631
5021.10 626
5021.76 595
5022.43 629
5023.10 624
5023.77 657
5024.44 640
5025.11 603
5025.78 636
5026.45 650
5027.12 622
5027.78 620
5028.45 583
5029.12 624
5029.79 588
5030.46 555
5031.13 573
5031.80 587
5032.47 583
5033.14 593
5033.81 562
5034.48 586
5035.15 610
5035.82 623
5036.49 628
5037.16 604
5037.83 607
5038.50 601
5039.16 581
5039.83 594
5040.50 612
5041.17 573
5041.84 614
5042.51 579
5043.18 549
5043.85 573
5044.52 619
5045.20 613
5045.87 617
5046.54 592
5047.21 606
5047.88 656
5048.55 665
5049.22 646
5049.89 662
5050.56 595
5051.23 620
5051.90 624
5052.57 646
5053.24 613
5053.91 603
5054.58 584
5055.25 620
5055.92 591
5056.60 588
5057.27 668
5057.94 613
5058.61 605
5059.28 609
5059.95 637
5060.62 620
5061.29 584
5061.96 672
5062.64 617
5063.31 648
5063.98 609
5064.65 623
5065.32 605
5065.99 624
5066.66 640
5067.34 690
5068.01 635
5068.68 568
5069.35 588
5070.02 607
5070.70 641
5071.37 640
5072.04 603
5072.71 644
5073.38 669
5074.06 625
5074.73 604
5075.40 630
5076.07 636
5076.74 649
5077.42 661
5078.09 674
5078.76 702
5079.43 710
5080.11 815
5080.78 723
5081.45 689
5082.12 640
5082.80 649
5083.47 641
5084.14 633
5084.82 720
5085.49 729
5086.16 719
5086.83 680
5087.51 723
5088.18 684
5088.85 678
5089.53 742
5090.20 693
5090.87 734
5091.55 774
5092.22 739
5092.89 750
5093.57 726
5094.24 730
5094.91 736
5095.59 717
5096.26 662
5096.93 687
5097.61 690
5098.28 651
5098.96 642
5099.63 648
5100.30 652
5100.98 615
5101.65 670
5102.32 633
5103.00 657
5103.67 745
5104.35 764
5105.02 732
5105.70 820
5106.37 738
5107.04 703
5107.72 715
5108.39 657
5109.07 688
5109.74 671
5110.42 713
5111.09 718
5111.77 738
5112.44 687
5113.11 666
5113.79 717
5114.46 698
5115.14 702
5115.81 726
5116.49 733
5117.16 813
5117.84 791
5118.51 825
5119.19 850
5119.86 861
5120.54 974
5121.21 891
5121.89 913
5122.57 834
5123.24 803
5123.92 772
5124.59 732
5125.27 728
5125.94 671
5126.62 692
5127.29 708
5127.97 742
5128.64 653
5129.32 670
5130.00 653
5130.67 711
5131.35 700
5132.02 709
5132.70 712
5133.38 683
5134.05 646
5134.73 667
5135.40 647
5136.08 633
5136.76 668
5137.43 654
5138.11 615
5138.79 652
5139.46 687
5140.14 614
5140.82 614
5141.49 629
5142.17 659
5142.85 633
5143.52 617
5144.20 611
5144.88 632
5145.55 569
5146.23 583
5146.91 604
5147.58 576
5148.26 590
5148.94 599
5149.61 582
5150.29 599
5150.97 656
5151.65 620
5152.32 610
5153.00 623
5153.68 618
5154.36 590
5155.03 581
5155.71 566
5156.39 611
5157.07 600
5157.74 644
5158.42 621
5159.10 663
5159.78 650
5160.45 631
5161.13 647
5161.81 591
5162.49 599
5163.17 578
5163.84 584
5164.52 608
5165.20 646
5165.88 651
5166.56 647
5167.24 691
5167.91 645
5168.59 621
5169.27 648
5169.95 656
5170.63 618
5171.31 620
5171.98 568
5172.66 600
5173.34 539
5174.02 601
5174.70 603
5175.38 605
5176.06 607
5176.74 619
5177.41 564
5178.09 585
5178.77 641
5179.45 569
5180.13 610
5180.81 568
5181.49 609
5182.17 588
5182.85 604
5183.53 581
5184.21 610
5184.89 565
5185.57 541
5186.24 560
5186.92 603
5187.60 578
5188.28 584
5188.96 582
5189.64 567
5190.32 572
5191.00 587
5191.68 592
5192.36 571
5193.04 561
5193.72 535
5194.40 577
5195.08 534
5195.76 552
5196.44 562
5197.12 565
5197.80 562
5198.48 577
5199.16 590
5199.84 584
5200.52 588
5201.21 585
5201.89 601
5202.57 576
5203.25 604
5203.93 617
5204.61 614
5205.29 599
5205.97 612
5206.65 583
5207.33 571
5208.01 554
5208.69 578
5209.37 619
5210.06 671
5210.74 628
5211.42 645
5212.10 690
5212.78 676
5213.46 650
5214.14 701
5214.82 750
5215.51 720
5216.19 696
5216.87 656
5217.55 714
5218.23 688
5218.91 720
5219.60 715
5220.28 624
5220.96 674
5221.64 735
5222.32 721
5223.00 796
5223.69 709
5224.37 746
5225.05 744
5225.73 742
5226.41 698
5227.10 657
5227.78 705
5228.46 712
5229.14 663
5229.83 683
5230.51 637
5231.19 639
5231.87 680
5232.56 690
5233.24 623
5233.92 678
5234.60 693
5235.29 697
5235.97 675
5236.65 652
5237.34 637
5238.02 746
5238.70 730
5239.38 734
5240.07 757
5240.75 762
5241.43 752
5242.12 762
5242.80 723
5243.48 696
5244.17 691
5244.85 656
5245.53 671
5246.22 680
5246.90 712
5247.58 643
5248.27 626
5248.95 622
5249.63 697
5250.32 677
5251.00 737
5251.69 752
5252.37 783
5253.05 767
5253.74 757
5254.42 739
5255.11 732
5255.79 708
5256.47 703
5257.16 691
5257.84 671
5258.53 694
5259.21 699
5259.89 696
5260.58 802
5261.26 783
5261.95 773
5262.63 785
5263.32 727
5264.00 736
5264.69 775
5265.37 749
5266.06 725
5266.74 662
5267.43 685
5268.11 733
5268.79 687
5269.48 662
5270.16 744
5270.85 735
5271.53 680
5272.22 695
5272.91 719
5273.59 693
5274.28 679
5274.96 708
5275.65 660
5276.33 636
5277.02 690
5277.70 653
5278.39 666
5279.07 652
5279.76 639
5280.45 675
5281.13 659
5281.82 690
5282.50 676
5283.19 667
5283.87 617
5284.56 642
5285.25 602
5285.93 668
5286.62 699
5287.30 680
5287.99 677
5288.68 643
5289.36 691
5290.05 698
5290.74 683
5291.42 651
5292.11 656
5292.79 650
5293.48 622
5294.17 633
5294.85 630
5295.54 700
5296.23 703
5296.91 705
5297.60 735
5298.29 772
5298.98 718
5299.66 671
5300.35 680
5301.04 764
5301.72 748
5302.41 751
5303.10 816
5303.78 852
5304.47 875
5305.16 902
5305.85 1013
5306.53 948
5307.22 987
5307.91 895
5308.60 896
5309.28 898
5309.97 883
5310.66 871
5311.35 873
5312.03 906
5312.72 901
5313.41 921
5314.10 906
5314.79 868
5315.47 831
5316.16 807
5316.85 772
5317.54 752
5318.23 852
5318.91 862
5319.60 821
5320.29 910
5320.98 952
5321.67 984
5322.36 957
5323.04 954
5323.73 887
5324.42 916
5325.11 818
5325.80 772
5326.49 728
5327.18 737
5327.86 734
5328.55 719
5329.24 684
5329.93 691
5330.62 698
5331.31 660
5332.00 632
5332.69 653
5333.38 724
5334.06 654
5334.75 667
5335.44 664
5336.13 692
5336.82 632
5337.51 649
5338.20 624
5338.89 618
5339.58 628
5340.27 638
5340.96 635
5341.65 670
5342.34 719
5343.03 680
5343.72 666
5344.41 666
5345.10 730
5345.79 734
5346.48 722
5347.17 712
5347.86 732
5348.55 793
5349.24 748
5349.93 745
5350.62 727
5351.31 728
5352.00 725
5352.69 666
5353.38 712
5354.07 681
5354.76 679
5355.45 660
5356.14 586
5356.83 604
5357.52 649
5358.21 624
5358.90 658
5359.59 673
5360.29 620
5360.98 662
5361.67 660
5362.36 714
5363.05 697
5363.74 711
5364.43 667
5365.12 661
5365.81 685
5366.50 619
5367.20 602
5367.89 597
5368.58 609
5369.27 629
5369.96 684
5370.65 607
5371.34 586
5372.04 592
5372.73 640
5373.42 663
5374.11 622
5374.80 637
5375.49 626
5376.19 623
5376.88 566
5377.57 588
5378.26 580
5378.95 588
5379.65 621
5380.34 632
5381.03 569
5381.72 612
5382.42 602
5383.11 608
5383.80 626
5384.49 572
5385.19 584
5385.88 555
5386.57 622
5387.26 617
5387.96 661
5388.65 656
5389.34 665
5390.03 652
5390.73 663
5391.42 700
5392.11 654
5392.80 658
5393.50 670
5394.19 613
5394.88 573
5395.58 628
5396.27 629
5396.96 644
5397.66 582
5398.35 592
5399.04 582
5399.74 603
5400.43 576
5401.12 590
5401.82 624
5402.51 656
5403.20 628
5403.90 660
5404.59 662
5405.29 690
5405.98 646
5406.67 639
5407.37 670
5408.06 637
5408.75 665
5409.45 635
5410.14 651
5410.84 677
5411.53 673
5412.23 619
5412.92 656
5413.61 673
5414.31 672
5415.00 700
5415.70 685
5416.39 679
5417.09 663
5417.78 671
5418.47 665
5419.17 700
5419.86 687
5420.56 695
5421.25 737
5421.95 706
5422.64 735
5423.34 775
5424.03 671
5424.73 675
5425.42 664
5426.12 647
5426.81 685
5427.51 686
5428.20 694
5428.90 672
5429.59 717
5430.29 727
5430.99 718
5431.68 706
5432.38 737
5433.07 718
5433.77 695
5434.46 700
5435.16 770
5435.85 746
5436.55 777
5437.25 749
5437.94 773
5438.64 773
5439.33 775
5440.03 749
5440.73 756
5441.42 716
5442.12 715
5442.81 736
5443.51 765
5444.21 792
5444.90 859
5445.60 908
5446.29 961
5446.99 964
5447.69 993
5448.38 1003
5449.08 1048
5449.78 989
5450.47 975
5451.17 938
5451.87 911
5452.56 889
5453.26 920
5453.96 902
5454.65 852
5455.35 839
5456.05 897
5456.75 917
5457.44 869
5458.14 882
5458.84 886
5459.53 921
5460.23 927
5460.93 923
5461.63 956
5462.32 1027
5463.02 1033
5463.72 959
5464.42 977
5465.11 977
5465.81 985
5466.51 998
5467.21 991
5467.90 972
5468.60 972
5469.30 989
5470.00 1014
5470.70 1049
5471.39 1098
5472.09 1074
5472.79 1123
5473.49 1090
5474.19 1133
5474.88 1209
5475.58 1198
5476.28 1265
5476.98 1303
5477.68 1395
5478.38 1467
5479.07 1629
5479.77 1863
5480.47 2120
5481.17 2146
5481.87 2237
5482.57 2204
5483.27 2017
5483.96 1802
5484.66 1700
5485.36 1623
5486.06 1531
5486.76 1469
5487.46 1380
5488.16 1401
5488.86 1361
5489.56 1366
5490.26 1368
5490.96 1370
5491.65 1425
5492.35 1522
5493.05 1564
5493.75 1630
5494.45 1642
5495.15 1647
5495.85 1653
5496.55 1601
5497.25 1705
5497.95 1745
5498.65 1885
5499.35 2242
5500.05 2595
5500.75 3231
5501.45 3654
5502.15 3683
5502.85 3604
5503.55 3276
5504.25 2776
5504.95 2342
5505.65 2045
5506.35 1678
5507.05 1436
5507.75 1426
5508.45 1337
5509.15 1315
5509.85 1327
5510.55 1273
5511.25 1269
5511.95 1248
5512.65 1232
5513.35 1258
5514.05 1195
5514.76 1234
5515.46 1188
5516.16 1249
5516.86 1244
5517.56 1183
5518.26 1169
5518.96 1175
5519.66 1146
5520.36 1202
5521.06 1153
5521.77 1144
5522.47 1059
5523.17 1075
5523.87 976
5524.57 975
5525.27 950
5525.97 968
5526.67 915
5527.38 874
5528.08 917
5528.78 929
5529.48 930
5530.18 997
5530.88 938
5531.59 911
5532.29 911
5532.99 857
5533.69 863
5534.39 807
5535.10 829
5535.80 887
5536.50 803
5537.20 810
5537.90 836
5538.61 817
5539.31 868
5540.01 856
5540.71 861
5541.42 808
5542.12 769
5542.82 848
5543.52 795
5544.23 747
5544.93 762
5545.63 794
5546.33 800
5547.04 834
5547.74 778
5548.44 777
5549.15 743
5549.85 764
5550.55 823
5551.26 818
5551.96 800
5552.66 760
5553.36 828
5554.07 749
5554.77 777
5555.47 759
5556.18 773
5556.88 746
5557.58 770
5558.29 805
5558.99 779
5559.70 746
5560.40 796
5561.10 842
5561.81 790
5562.51 777
5563.21 805
5563.92 758
5564.62 789
5565.33 740
5566.03 734
5566.73 766
5567.44 784
5568.14 768
5568.85 740
5569.55 747
5570.25 747
5570.96 745
5571.66 756
5572.37 743
5573.07 769
5573.78 792
5574.48 800
5575.19 785
5575.89 765
5576.59 756
5577.30 773
5578.00 782
5578.71 774
5579.41 818
5580.12 774
5580.82 776
5581.53 720
5582.23 692
5582.94 676
5583.64 682
5584.35 706
5585.05 712
5585.76 657
5586.46 718
5587.17 749
5587.88 768
5588.58 729
5589.29 744
5589.99 750
5590.70 711
5591.40 697
5592.11 744
5592.81 738
5593.52 717
5594.23 747
5594.93 724
5595.64 734
5596.34 705
5597.05 673
5597.76 673
5598.46 664
5599.17 669
5599.87 701
5600.58 698
5601.29 673
5601.99 697
5602.70 717
5603.41 759
5604.11 719
5604.82 754
5605.52 761
5606.23 757
5606.94 756
5607.64 750
5608.35 750
5609.06 752
5609.76 749
5610.47 730
5611.18 726
5611.88 730
5612.59 694
5613.30 697
5614.01 731
5614.71 734
5615.42 710
5616.13 749
5616.83 736
5617.54 684
5618.25 731
5618.96 733
5619.66 735
5620.37 703
5621.08 682
5621.79 780
5622.49 727
5623.20 707
5623.91 726
5624.62 757
5625.32 744
5626.03 771
5626.74 793
5627.45 790
5628.16 810
5628.86 780
5629.57 841
5630.28 830
5630.99 840
5631.70 776
5632.40 832
5633.11 823
5633.82 785
5634.53 799
5635.24 842
5635.95 907
5636.65 875
5637.36 882
5638.07 943
5638.78 933
5639.49 978
5640.20 995
5640.91 937
5641.61 911
5642.32 915
5643.03 853
5643.74 795
5644.45 837
5645.16 838
5645.87 842
5646.58 831
5647.29 808
5648.00 782
5648.70 774
5649.41 748
5650.12 760
5650.83 796
5651.54 827
5652.25 826
5652.96 847
5653.67 801
5654.38 858
5655.09 848
5655.80 778
5656.51 828
5657.22 801
5657.93 844
5658.64 855
5659.35 822
5660.06 828
5660.77 856
5661.48 885
5662.19 944
5662.90 901
5663.61 886
5664.32 891
5665.03 856
5665.74 864
5666.45 802
5667.16 794
5667.87 880
5668.58 863
5669.29 812
5670.00 843
5670.71 918
5671.42 957
5672.13 918
5672.84 935
5673.56 966
5674.27 904
5674.98 832
5675.69 818
5676.40 796
5677.11 776
5677.82 730
5678.53 752
5679.24 758
5679.95 736
5680.67 760
5681.38 781
5682.09 773
5682.80 774
5683.51 773
5684.22 777
5684.93 739
5685.65 735
5686.36 738
5687.07 749
5687.78 748
5688.49 727
5689.20 684
5689.92 717
5690.63 726
5691.34 733
5692.05 683
5692.76 683
5693.47 645
5694.19 661
5694.90 653
5695.61 636
5696.32 687
5697.04 677
5697.75 648
5698.46 653
5699.17 650
5699.89 649
5700.60 639
5701.31 656
5702.02 685
5702.74 700
5703.45 709
5704.16 676
5704.87 657
5705.59 709
5706.30 686
5707.01 706
5707.72 645
5708.44 646
5709.15 654
5709.86 665
5710.58 661
5711.29 664
5712.00 666
5712.72 660
5713.43 685
5714.14 673
5714.86 666
5715.57 609
5716.28 597
5717.00 632
5717.71 661
5718.42 643
5719.14 665
5719.85 591
5720.56 653
5721.28 638
5721.99 657
5722.71 621
5723.42 656
5724.13 667
5724.85 663
5725.56 657
5726.28 660
5726.99 678
5727.70 683
5728.42 683
5729.13 625
5729.85 670
5730.56 632
5731.28 669
5731.99 620
5732.70 646
5733.42 633
5734.13 658
5734.85 651
5735.56 639
5736.28 644
5736.99 595
5737.71 655
5738.42 630
5739.14 620
5739.85 594
5740.57 605
5741.28 601
5742.00 601
5742.71 593
5743.43 627
5744.14 601
5744.86 629
5745.57 618
5746.29 612
5747.00 601
5747.72 621
5748.43 616
5749.15 620
5749.87 597
5750.58 601
5751.30 597
5752.01 635
5752.73 604
5753.44 591
5754.16 634
5754.88 636
5755.59 596
5756.31 618
5757.02 674
5757.74 662
5758.46 625
5759.17 606
5759.89 608
5760.60 662
5761.32 616
5762.04 620
5762.75 589
5763.47 611
5764.19 622
5764.90 573
5765.62 618
5766.34 645
5767.05 630
5767.77 640
5768.49 648
5769.20 666
5769.92 659
5770.64 662
5771.35 752
5772.07 739
5772.79 691
5773.50 666
5774.22 661
5774.94 629
5775.65 642
5776.37 643
5777.09 586
5777.81 628
5778.52 635
5779.24 599
5779.96 575
5780.68 658
5781.39 670
5782.11 634
5782.83 646
5783.55 631
5784.26 592
5784.98 602
5785.70 605
5786.42 628
5787.14 636
5787.85 623
5788.57 595
5789.29 668
5790.01 684
5790.73 664
5791.44 642
5792.16 634
5792.88 637
5793.60 600
5794.32 636
5795.03 619
5795.75 575
5796.47 612
5797.19 593
5797.91 632
5798.63 658
5799.35 648
5800.06 596
5800.78 608
5801.50 666
5802.22 672
5802.94 623
5803.66 633
5804.38 599
5805.10 616
5805.82 596
5806.53 617
5807.25 603
5807.97 634
5808.69 634
5809.41 620
5810.13 611
5810.85 641
5811.57 636
5812.29 630
5813.01 648
5813.73 640
5814.45 649
5815.17 633
5815.89 617
5816.61 655
5817.33 671
5818.05 634
5818.77 650
5819.49 671
5820.20 672
5820.92 631
5821.64 655
5822.36 639
5823.09 627
5823.81 664
5824.53 658
5825.25 623
5825.97 662
5826.69 653
5827.41 650
5828.13 671
5828.85 664
5829.57 619
5830.29 620
5831.01 657
5831.73 636
5832.45 660
5833.17 659
5833.89 641
5834.61 680
5835.33 668
5836.05 646
5836.78 652
5837.50 680
5838.22 686
5838.94 655
5839.66 632
5840.38 638
5841.10 649
5841.82 649
5842.54 644
5843.27 684
5843.99 671
5844.71 680
5845.43 654
5846.15 674
5846.87 685
5847.59 658
5848.32 713
5849.04 683
5849.76 740
5850.48 711
5851.20 731
5851.93 756
5852.65 720
5853.37 736
5854.09 761
5854.81 721
5855.54 762
5856.26 747
5856.98 736
5857.70 758
5858.42 684
5859.15 697
5859.87 718
5860.59 754
5861.31 733
5862.04 771
5862.76 707
5863.48 688
5864.20 727
5864.93 717
5865.65 722
5866.37 749
5867.10 721
5867.82 813
5868.54 781
5869.26 718
5869.99 761
5870.71 781
5871.43 780
5872.16 784
5872.88 807
5873.60 810
5874.33 838
5875.05 851
5875.77 874
5876.50 862
5877.22 839
5877.94 863
5878.67 871
5879.39 929
5880.11 1001
5880.84 953
5881.56 879
5882.28 888
5883.01 905
5883.73 904
5884.46 825
5885.18 881
5885.90 912
5886.63 892
5887.35 937
5888.08 947
5888.80 870
5889.52 885
5890.25 868
5890.97 893
5891.70 856
5892.42 854
5893.15 880
5893.87 845
5894.59 879
5895.32 863
5896.04 884
5896.77 886
5897.49 909
5898.22 910
5898.94 856
5899.67 829
5900.39 892
5901.12 885
5901.84 891
5902.57 938
5903.29 904
5904.02 868
5904.74 884
5905.47 1011
5906.19 989
5906.92 965
5907.64 952
5908.37 966
5909.09 971
5909.82 972
5910.55 941
5911.27 946
5912.00 963
5912.72 967
5913.45 1002
5914.17 1033
5914.90 1015
5915.63 1023
5916.35 1045
5917.08 1047
5917.80 1083
5918.53 1076
5919.25 1054
5919.98 1078
5920.71 1090
5921.43 1075
5922.16 1089
5922.89 1098
5923.61 1116
5924.34 1103
5925.06 1157
5925.79 1172
5926.52 1160
5927.24 1234
5927.97 1175
5928.70 1265
5929.42 1338
5930.15 1291
5930.88 1315
5931.60 1369
5932.33 1324
5933.06 1409
5933.78 1467
5934.51 1344
5935.24 1408
5935.97 1417
5936.69 1430
5937.42 1511
5938.15 1561
5938.87 1545
5939.60 1680
5940.33 1604
5941.06 1618
5941.78 1718
5942.51 1763
5943.24 1714
5943.97 1796
5944.69 1848
5945.42 1872
5946.15 1897
5946.88 2012
5947.60 2105
5948.33 2083
5949.06 2046
5949.79 2137
5950.52 2276
5951.24 2424
5951.97 2795
5952.70 2987
5953.43 3262
5954.16 3344
5954.88 3330
5955.61 3223
5956.34 3179
5957.07 2964
5957.80 2797
5958.53 2754
5959.25 2600
5959.98 2550
5960.71 2552
5961.44 2534
5962.17 2537
5962.90 2625
5963.63 2583
5964.36 2739
5965.08 2940
5965.81 3229
5966.54 3424
5967.27 3711
5968.00 3897
5968.73 3687
5969.46 3767
5970.19 3606
5970.92 3444
5971.65 3291
5972.37 3196
5973.10 3216
5973.83 3079
5974.56 3030
5975.29 3121
5976.02 3015
5976.75 2943
5977.48 3009
5978.21 3115
5978.94 3122
5979.67 3235
5980.40 3238
5981.13 3389
5981.86 3560
5982.59 3614
5983.32 3709
5984.05 3713
5984.78 3697
5985.51 3684
5986.24 3749
5986.97 3682
5987.70 3699
5988.43 3720
5989.16 3725
5989.89 3715
5990.62 3724
5991.35 3699
5992.08 3684
5992.81 3772
5993.54 3887
5994.27 4059
5995.00 4132
5995.74 4063
5996.47 4166
5997.20 4168
5997.93 4219
5998.66 4311
5999.39 4356
6000.12 4439
6000.85 4305
6001.58 4205
6002.31 4054
6003.04 4042
6003.78 3965
6004.51 3804
6005.24 3786
6005.97 3864
6006.70 3802
6007.43 3936
6008.16 4228
6008.90 4558
6009.63 5196
6010.36 6117
6011.09 7316
6011.82 8773
6012.55 10365
6013.29 11866
6014.02 13164
6014.75 13735
6015.48 13684
6016.21 12981
6016.95 11895
6017.68 10590
6018.41 9364
6019.14 7927
6019.87 6718
6020.61 5767
6021.34 5020
6022.07 4412
6022.80 3987
6023.54 3775
6024.27 3473
6025.00 3308
6025.73 3258
6026.47 3131
6027.20 3163
6027.93 3125
6028.66 3113
6029.40 3352
6030.13 3432
6030.86 3489
6031.59 3418
6032.33 3351
6033.06 3177
6033.79 3000
6034.53 2854
6035.26 2637
6035.99 2576
6036.73 2576
6037.46 2500
6038.19 2542
6038.93 2604
6039.66 2620
6040.39 2670
6041.13 2686
6041.86 2732
6042.59 2732
6043.33 2737
6044.06 2835
6044.79 2904
6045.53 2965
6046.26 2952
6047.00 3099
6047.73 3109
6048.46 3039
6049.20 3152
6049.93 3279
6050.67 3352
6051.40 3599
6052.13 3968
6052.87 4070
6053.60 4331
6054.34 4517
6055.07 4394
6055.81 4117
6056.54 3852
6057.27 3535
6058.01 3255
6058.74 3120
6059.48 2990
6060.21 2951
6060.95 2884
6061.68 2760
6062.42 2803
6063.15 2752
6063.89 2638
6064.62 2654
6065.36 2601
6066.09 2614
6066.83 2551
6067.56 2534
6068.30 2436
6069.03 2405
6069.77 2390
6070.50 2370
6071.24 2337
6071.97 2305
6072.71 2290
6073.44 2132
6074.18 2172
6074.91 2168
6075.65 2154
6076.39 2134
6077.12 2125
6077.86 2113
6078.59 2046
6079.33 2029
6080.06 2004
6080.80 1972
6081.54 1995
6082.27 1946
6083.01 1941
6083.74 1872
6084.48 1833
6085.22 1808
6085.95 1780
6086.69 1774
6087.42 1710
6088.16 1793
6088.90 1781
6089.63 1850
6090.37 1839
6091.11 1921
6091.84 1949
6092.58 1908
6093.32 1860
6094.05 1910
6094.79 1905
6095.53 1802
6096.26 1811
6097.00 1836
6097.74 1771
6098.47 1769
6099.21 1770
6099.95 1747
6100.69 1718
6101.42 1719
6102.16 1707
6102.90 1689
6103.63 1662
6104.37 1721
6105.11 1758
6105.85 1667
6106.58 1671
6107.32 1726
6108.06 1660
6108.80 1661
6109.53 1639
6110.27 1695
6111.01 1637
6111.75 1677
6112.49 1711
6113.22 1754
6113.96 1721
6114.70 1767
6115.44 1873
6116.17 1787
6116.91 1835
6117.65 1889
6118.39 1783
6119.13 1794
6119.87 1805
6120.60 1782
6121.34 1816
6122.08 1892
6122.82 1831
6123.56 1878
6124.30 1946
6125.03 1910
6125.77 1913
6126.51 1845
6127.25 1839
6127.99 1829
6128.73 1910
6129.47 1889
6130.21 1882
6130.94 1874
6131.68 1899
6132.42 1884
6133.16 1866
6133.90 1900
6134.64 1952
6135.38 1963
6136.12 2064
6136.86 2030
6137.60 2075
6138.34 2172
6139.08 2316
6139.81 2334
6140.55 2365
6141.29 2426
6142.03 2382
6142.77 2337
6143.51 2394
6144.25 2340
6144.99 2240
6145.73 2248
6146.47 2198
6147.21 2154
6147.95 2232
6148.69 2268
6149.43 2266
6150.17 2236
6150.91 2265
6151.65 2217
6152.39 2241
6153.13 2242
6153.87 2337
6154.61 2367
6155.35 2354
6156.09 2370
6156.83 2430
6157.58 2473
6158.32 2473
6159.06 2521
6159.80 2605
6160.54 2489
6161.28 2559
6162.02 2681
6162.76 2647
6163.50 2802
6164.24 2977
6164.98 3171
6165.72 3356
6166.46 3494
6167.21 3615
6167.95 3634
6168.69 3657
6169.43 3599
6170.17 3634
6170.91 3488
6171.65 3618
6172.39 3420
6173.14 3313
6173.88 3357
6174.62 3224
6175.36 3168
6176.10 3198
6176.84 3228
6177.59 3447
6178.33 3477
6179.07 3730
6179.81 4066
6180.55 4550
6181.30 5321
6182.04 6188
6182.78 6908
6183.52 7456
6184.26 7850
6185.01 7747
6185.75 7375
6186.49 6915
6187.23 6329
6187.97 5796
6188.72 5160
6189.46 4714
6190.20 4489
6190.94 4314
6191.69 4137
6192.43 3983
6193.17 3978
6193.92 3930
6194.66 3871
6195.40 3872
6196.14 3870
6196.89 3787
6197.63 3719
6198.37 3767
6199.12 3818
6199.86 3688
6200.60 3618
6201.34 3729
6202.09 3669
6202.83 3680
6203.57 3917
6204.32 4236
6205.06 4871
6205.80 5815
6206.55 7316
6207.29 9292
6208.03 11635
6208.78 13786
6209.52 15548
6210.27 16725
6211.01 16944
6211.75 16040
6212.50 14518
6213.24 12567
6213.98 10618
6214.73 8877
6215.47 7198
6216.22 5911
6216.96 4916
6217.71 4143
6218.45 3673
6219.19 3393
6219.94 3054
6220.68 2897
6221.43 2865
6222.17 2828
6222.92 2775
6223.66 2741
6224.40 2691
6225.15 2620
6225.89 2621
6226.64 2565
6227.38 2457
6228.13 2198
6228.87 2118
6229.62 2051
6230.36 1929
6231.11 1860
6231.85 1878
6232.60 1914
6233.34 1895
6234.09 1886
6234.83 1969
6235.58 1981
6236.32 1980
6237.07 2039
6237.81 2166
6238.56 2247
6239.30 2409
6240.05 2588
6240.80 2737
6241.54 2838
6242.29 2789
6243.03 2666
6243.78 2567
6244.52 2479
6245.27 2466
6246.02 2402
6246.76 2461
6247.51 2582
6248.25 2589
6249.00 2564
6249.75 2543
6250.49 2430
6251.24 2484
6251.98 2328
6252.73 2285
6253.48 2217
6254.22 2210
6254.97 2182
6255.72 2170
6256.46 2198
6257.21 2137
6257.95 2112
6258.70 2048
6259.45 2064
6260.19 2069
6260.94 2056
6261.69 2016
6262.43 2066
6263.18 1988
6263.93 1904
6264.68 1965
6265.42 1954
6266.17 1896
6266.92 1817
6267.66 1770
6268.41 1771
6269.16 1811
6269.91 1777
6270.65 1829
6271.40 1837
6272.15 1869
6272.89 1830
6273.64 1759
6274.39 1773
6275.14 1796
6275.88 1798
6276.63 1847
6277.38 1897
6278.13 1877
6278.88 1807
6279.62 1727
6280.37 1712
6281.12 1668
6281.87 1667
6282.62 1692
6283.36 1628
6284.11 1596
6284.86 1570
6285.61 1524
6286.36 1556
6287.10 1549
6287.85 1523
6288.60 1464
6289.35 1459
6290.10 1483
6290.85 1522
6291.59 1431
6292.34 1470
6293.09 1487
6293.84 1417
6294.59 1368
6295.34 1357
6296.09 1397
6296.84 1368
6297.58 1365
6298.33 1348
6299.08 1332
6299.83 1347
6300.58 1309
6301.33 1352
6302.08 1307
6302.83 1317
6303.58 1302
6304.33 1258
6305.08 1282
6305.83 1250
6306.58 1242
6307.32 1348
6308.07 1319
6308.82 1249
6309.57 1284
6310.32 1318
6311.07 1396
6311.82 1380
6312.57 1402
6313.32 1482
6314.07 1413
6314.82 1438
6315.57 1489
6316.32 1523
6317.07 1496
6317.82 1473
6318.57 1450
6319.32 1365
6320.07 1391
6320.82 1391
6321.57 1329
6322.32 1306
6323.07 1257
6323.82 1239
6324.58 1232
6325.33 1185
6326.08 1269
6326.83 1227
6327.58 1199
6328.33 1197
6329.08 1208
6329.83 1268
6330.58 1229
6331.33 1208
6332.08 1211
6332.83 1173
6333.58 1184
6334.34 1125
6335.09 1178
6335.84 1166
6336.59 1218
6337.34 1179
6338.09 1187
6338.84 1186
6339.59 1201
6340.35 1220
6341.10 1166
6341.85 1194
6342.60 1158
6343.35 1153
6344.10 1136
6344.86 1115
6345.61 1129
6346.36 1174
6347.11 1202
6347.86 1177
6348.62 1192
6349.37 1174
6350.12 1186
6350.87 1222
6351.62 1250
6352.38 1292
6353.13 1388
6353.88 1409
6354.63 1379
6355.38 1352
6356.14 1343
6356.89 1321
6357.64 1300
6358.39 1273
6359.15 1222
6359.90 1227
6360.65 1210
6361.40 1202
6362.16 1206
6362.91 1210
6363.66 1131
6364.42 1083
6365.17 1157
6365.92 1163
6366.67 1174
6367.43 1263
6368.18 1277
6368.93 1272
6369.69 1325
6370.44 1272
6371.19 1277
6371.95 1242
6372.70 1241
6373.45 1200
6374.21 1208
6374.96 1168
6375.71 1137
6376.47 1162
6377.22 1171
6377.98 1178
6378.73 1206
6379.48 1309
6380.24 1269
6380.99 1207
6381.74 1193
6382.50 1226
6383.25 1221
6384.01 1246
6384.76 1210
6385.51 1163
6386.27 1179
6387.02 1181
6387.78 1171
6388.53 1148
6389.29 1101
6390.04 1107
6390.79 1147
6391.55 1124
6392.30 1100
6393.06 1098
6393.81 1096
6394.57 1065
6395.32 1143
6396.08 1117
6396.83 1127
6397.59 1178
6398.34 1171
6399.10 1071
6399.85 1077
6400.61 1056
6401.36 1082
6402.12 1130
6402.87 1129
6403.63 1084
6404.38 1090
6405.14 1089
6405.89 1068
6406.65 1099
6407.40 1105
6408.16 1184
6408.91 1152
6409.67 1175
6410.43 1203
6411.18 1158
6411.94 1159
6412.69 1198
6413.45 1172
6414.20 1152
6414.96 1153
6415.72 1149
6416.47 1132
6417.23 1226
6417.98 1207
6418.74 1195
6419.50 1155
6420.25 1166
6421.01 1197
6421.77 1162
6422.52 1121
6423.28 1111
6424.03 1180
6424.79 1140
6425.55 1155
6426.30 1086
6427.06 1111
6427.82 1144
6428.57 1142
6429.33 1127
6430.09 1138
6430.84 1139
6431.60 1162
6432.36 1226
6433.11 1198
6433.87 1188
6434.63 1178
6435.39 1260
6436.14 1212
6436.90 1234
6437.66 1229
6438.41 1295
6439.17 1248
6439.93 1343
6440.69 1314
6441.44 1318
6442.20 1303
6442.96 1321
6443.72 1359
6444.47 1353
6445.23 1350
6445.99 1326
6446.75 1365
6447.50 1355
6448.26 1381
6449.02 1390
6449.78 1401
6450.54 1427
6451.29 1403
6452.05 1450
6452.81 1481
6453.57 1454
6454.33 1442
6455.08 1407
6455.84 1375
6456.60 1407
6457.36 1411
6458.12 1426
6458.88 1480
6459.64 1474
6460.39 1493
6461.15 1552
6461.91 1504
6462.67 1604
6463.43 1701
6464.19 1698
6464.95 1698
6465.70 1801
6466.46 1794
6467.22 1744
6467.98 1842
6468.74 1884
6469.50 1911
6470.26 1872
6471.02 1896
6471.78 1798
6472.54 1810
6473.30 1834
6474.05 1919
6474.81 1869
6475.57 1850
6476.33 1926
6477.09 1961
6477.85 1986
6478.61 1995
6479.37 2084
6480.13 2111
6480.89 2190
6481.65 2268
6482.41 2232
6483.17 2277
6483.93 2238
6484.69 2238
6485.45 2307
6486.21 2354
6486.97 2398
6487.73 2373
6488.49 2399
6489.25 2404
6490.01 2465
6490.77 2508
6491.53 2670
6492.29 2762
6493.05 2812
6493.81 2866
6494.57 2946
6495.33 2972
6496.10 2919
6496.86 2894
6497.62 2858
6498.38 2734
6499.14 2859
6499.90 2835
6500.66 2888
6501.42 2837
6502.18 2894
6502.94 2930
6503.70 3279
6504.47 3591
6505.23 4262
6505.99 5472
6506.75 7051
6507.51 8990
6508.27 10698
6509.03 12074
6509.79 12742
6510.56 12795
6511.32 11874
6512.08 10621
6512.84 9160
6513.60 7979
6514.36 6614
6515.13 5597
6515.89 4811
6516.65 4162
6517.41 3776
6518.17 3582
6518.94 3341
6519.70 3284
6520.46 3233
6521.22 3237
6521.98 3282
6522.75 3270
6523.51 3385
6524.27 3468
6525.03 3592
6525.79 3826
6526.56 4080
6527.32 4356
6528.08 4551
6528.84 4554
6529.61 4579
6530.37 4483
6531.13 4387
6531.90 4252
6532.66 4256
6533.42 4523
6534.18 5093
6534.95 5877
6535.71 6759
6536.47 7684
6537.24 8237
6538.00 8603
6538.76 8303
6539.53 7777
6540.29 6997
6541.05 5976
6541.82 5126
6542.58 4504
6543.34 4022
6544.11 3585
6544.87 3347
6545.63 3319
6546.40 3243
6547.16 3075
6547.92 3049
6548.69 3116
6549.45 3064
6550.21 2944
6550.98 2763
6551.74 2675
6552.51 2702
6553.27 2682
6554.03 2687
6554.80 2563
6555.56 2467
6556.33 2559
6557.09 2605
6557.85 2481
6558.62 2485
6559.38 2526
6560.15 2585
6560.91 2578
6561.68 2647
6562.44 2670
6563.21 2779
6563.97 2840
6564.74 2827
6565.50 2785
6566.26 2769
6567.03 2833
6567.79 2863
6568.56 2851
6569.32 2776
6570.09 2937
6570.85 2869
6571.62 2789
6572.38 2813
6573.15 2888
6573.91 3000
6574.68 2973
6575.44 2937
6576.21 3024
6576.98 3098
6577.74 3094
6578.51 2942
6579.27 2951
6580.04 2877
6580.80 2934
6581.57 2936
6582.33 2867
6583.10 2919
6583.87 2878
6584.63 2881
6585.40 2872
6586.16 2956
6586.93 2858
6587.70 2838
6588.46 2938
6589.23 2937
6589.99 2932
6590.76 2997
6591.53 3222
6592.29 3299
6593.06 3535
6593.82 3846
6594.59 4142
6595.36 4268
6596.12 4364
6596.89 4309
6597.66 4280
6598.42 4067
6599.19 3738
6599.96 3563
6600.72 3276
6601.49 3108
6602.26 2891
6603.02 2796
6603.79 2642
6604.56 2645
6605.33 2563
6606.09 2541
6606.86 2497
6607.63 2495
6608.39 2480
6609.16 2552
6609.93 2546
6610.70 2465
6611.46 2509
6612.23 2490
6613.00 2475
6613.77 2453
6614.53 2468
6615.30 2401
6616.07 2394
6616.84 2290
6617.60 2441
6618.37 2570
6619.14 2546
6619.91 2638
6620.68 2771
6621.44 2879
6622.21 3099
6622.98 3038
6623.75 3063
6624.52 3103
6625.28 3121
6626.05 2978
6626.82 3015
6627.59 2904
6628.36 2712
6629.13 2641
6629.89 2576
6630.66 2537
6631.43 2552
6632.20 2667
6632.97 2775
6633.74 2914
6634.51 3112
6635.27 3280
6636.04 3420
6636.81 3543
6637.58 3541
6638.35 3500
6639.12 3458
6639.89 3448
6640.66 3602
6641.43 3657
6642.19 3823
6642.96 3744
6643.73 3693
6644.50 3522
6645.27 3330
6646.04 3055
6646.81 2992
6647.58 2685
6648.35 2547
6649.12 2455
6649.89 2349
6650.66 2294
6651.43 2181
6652.20 2162
6652.97 2161
6653.74 2238
6654.51 2239
6655.28 2142
6656.05 2147
6656.82 2209
6657.59 2258
6658.36 2178
6659.13 2147
6659.90 2140
6660.67 2067
6661.44 2066
6662.21 2039
6662.98 2079
6663.75 2008
6664.52 2107
6665.29 2045
6666.06 2019
6666.83 2051
6667.60 2111
6668.37 2134
6669.14 2117
6669.91 2219
6670.68 2225
6671.46 2291
6672.23 2326
6673.00 2345
6673.77 2300
6674.54 2251
6675.31 2280
6676.08 2297
6676.85 2269
6677.62 2351
6678.40 2284
6679.17 2352
6679.94 2422
6680.71 2489
6681.48 2502
6682.25 2463
6683.02 2605
6683.80 2770
6684.57 2917
6685.34 2943
6686.11 3101
6686.88 3158
6687.65 3078
6688.43 2995
6689.20 2811
6689.97 2646
6690.74 2451
6691.51 2257
6692.29 2254
6693.06 2111
6693.83 2027
6694.60 2040
6695.37 2054
6696.15 1945
6696.92 1944
6697.69 1994
6698.46 2011
6699.24 1928
6700.01 1883
6700.78 1916
6701.55 1915
6702.33 1854
6703.10 1865
6703.87 1909
6704.64 1854
6705.42 1879
6706.19 1814
6706.96 1847
6707.74 1816
6708.51 1826
6709.28 1793
6710.06 1749
6710.83 1771
6711.60 1735
6712.37 1686
6713.15 1730
6713.92 1692
6714.69 1705
6715.47 1742
6716.24 1681
6717.01 1675
6717.79 1648
6718.56 1598
6719.34 1667
6720.11 1653
6720.88 1600
6721.66 1607
6722.43 1634
6723.20 1634
6723.98 1714
6724.75 1658
6725.53 1646
6726.30 1657
6727.07 1690
6727.85 1669
6728.62 1586
6729.40 1629
6730.17 1657
6730.95 1750
6731.72 1775
6732.49 1752
6733.27 1776
6734.04 1759
6734.82 1759
6735.59 1776
6736.37 1878
6737.14 1880
6737.92 1857
6738.69 1955
6739.47 1922
6740.24 1938
6741.01 1839
6741.79 1859
6742.56 1813
6743.34 1839
6744.11 1862
6744.89 1962
6745.67 1993
6746.44 1931
6747.22 1999
6747.99 1999
6748.77 2056
6749.54 2102
6750.32 2207
6751.09 2404
6751.87 2507
6752.64 2691
6753.42 2902
6754.19 2887
6754.97 2910
6755.75 2881
6756.52 2767
6757.30 2563
6758.07 2438
6758.85 2286
6759.63 2265
6760.40 2247
6761.18 2160
6761.95 2216
6762.73 2183
6763.51 2102
6764.28 2076
6765.06 2006
6765.83 1967
6766.61 2048
6767.39 2002
6768.16 2019
6768.94 2065
6769.72 2002
6770.49 1989
6771.27 2021
6772.05 1890
6772.82 1868
6773.60 1795
6774.38 1821
6775.15 1769
6775.93 1755
6776.71 1731
6777.48 1683
6778.26 1721
6779.04 1672
6779.82 1730
6780.59 1655
6781.37 1631
6782.15 1627
6782.92 1626
6783.70 1703
6784.48 1670
6785.26 1637
6786.03 1602
6786.81 1599
6787.59 1628
6788.37 1621
6789.14 1571
6789.92 1564
6790.70 1508
6791.48 1452
6792.25 1532
6793.03 1462
6793.81 1397
6794.59 1396
6795.37 1404
6796.14 1472
6796.92 1416
6797.70 1453
6798.48 1380
6799.26 1415
6800.04 1393
6800.81 1462
6801.59 1449
6802.37 1470
6803.15 1455
6803.93 1460
6804.71 1482
6805.48 1539
6806.26 1566
6807.04 1592
6807.82 1589
6808.60 1520
6809.38 1490
6810.16 1467
6810.94 1450
6811.71 1404
6812.49 1495
6813.27 1510
6814.05 1511
6814.83 1491
6815.61 1458
6816.39 1484
6817.17 1461
6817.95 1463
6818.73 1444
6819.51 1434
6820.29 1456
6821.07 1542
6821.84 1501
6822.62 1457
6823.40 1473
6824.18 1484
6824.96 1493
6825.74 1539
6826.52 1501
6827.30 1524
6828.08 1473
6828.86 1446
6829.64 1390
6830.42 1474
6831.20 1471
6831.98 1440
6832.76 1468
6833.54 1442
6834.32 1543
6835.10 1603
6835.88 1714
6836.66 1805
6837.44 2069
6838.22 2292
6839.01 2565
6839.79 2624
6840.57 2726
6841.35 2754
6842.13 2543
6842.91 2402
6843.69 2230
6844.47 1985
6845.25 1922
6846.03 1807
6846.81 1726
6847.59 1798
6848.37 1876
6849.16 2057
6849.94 2229
6850.72 2443
6851.50 2694
6852.28 2724
6853.06 2738
6853.84 2625
6854.62 2534
6855.41 2384
6856.19 2154
6856.97 1981
6857.75 1893
6858.53 1881
6859.31 1733
6860.10 1593
6860.88 1586
6861.66 1583
6862.44 1650
6863.22 1653
6864.00 1710
6864.79 1709
6865.57 1697
6866.35 1641
6867.13 1742
6867.91 1743
6868.70 1792
6869.48 1831
6870.26 1790
6871.04 1773
6871.83 1774
6872.61 1813
6873.39 1839
6874.17 1846
6874.96 1912
6875.74 1951
6876.52 1866
6877.30 1988
6878.09 2060
6878.87 2104
6879.65 2252
6880.43 2503
6881.22 2659
6882.00 2857
6882.78 3183
6883.57 3316
6884.35 3375
6885.13 3198
6885.92 3146
6886.70 3053
6887.48 3220
6888.27 3400
6889.05 3526
6889.83 3638
6890.62 3630
6891.40 3504
6892.18 3274
6892.97 3012
6893.75 2689
6894.53 2494
6895.32 2410
6896.10 2294
6896.88 2149
6897.67 2153
6898.45 2201
6899.24 2182
6900.02 2162
6900.80 2155
6901.59 2086
6902.37 2146
6903.16 2117
6903.94 2142
6904.73 2043
6905.51 2079
6906.29 2145
6907.08 2054
6907.86 2008
6908.65 1984
6909.43 2073
6910.22 1931
6911.00 1960
6911.79 1871
6912.57 1822
6913.35 1814
6914.14 1804
6914.92 1786
6915.71 1794
6916.49 1842
6917.28 1868
6918.06 1845
6918.85 1846
6919.63 1864
6920.42 1842
6921.20 1896
6921.99 1925
6922.78 1882
6923.56 1894
6924.35 1880
6925.13 1914
6925.92 1951
6926.70 1954
6927.49 1979
6928.27 2009
6929.06 2001
6929.84 2031
6930.63 2064
6931.42 2103
6932.20 2064
6932.99 2104
6933.77 2097
6934.56 2069
6935.35 2103
6936.13 2101
6936.92 2165
6937.70 2242
6938.49 2269
6939.28 2413
6940.06 2559
6940.85 2687
6941.63 2888
6942.42 3023
6943.21 3141
6943.99 3296
6944.78 3424
6945.57 3517
6946.35 3482
6947.14 3371
6947.93 3368
6948.71 3522
6949.50 3599
6950.29 3524
6951.07 3470
6951.86 3459
6952.65 3232
6953.44 3148
6954.22 3027
6955.01 2956
6955.80 2890
6956.58 2854
6957.37 2834
6958.16 2862
6958.95 2855
6959.73 2872
6960.52 2890
6961.31 2957
6962.09 2993
6962.88 3051
6963.67 2952
6964.46 3075
6965.25 3129
6966.03 3334
6966.82 3436
6967.61 3681
6968.40 3881
6969.18 3992
6969.97 4301
6970.76 4355
6971.55 4369
6972.34 4368
6973.12 4265
6973.91 4237
6974.70 4324
6975.49 4228
6976.28 4239
6977.07 4234
6977.85 4232
6978.64 4309
6979.43 4541
6980.22 4825
6981.01 5384
6981.80 6167
6982.59 7450
6983.37 9438
6984.16 11678
6984.95 14321
6985.74 16929
6986.53 18970
6987.32 19747
6988.11 19482
6988.90 18150
6989.69 16155
6990.47 13730
6991.26 11451
6992.05 9402
6992.84 7616
6993.63 6277
6994.42 5128
6995.21 4300
6996.00 3833
6996.79 3443
6997.58 3152
6998.37 2998
6999.16 2886
6999.95 2770
7000.74 2769
7001.53 2721
7002.32 2678
7003.11 2492
7003.90 2561
7004.69 2430
7005.48 2264
7006.27 2137
7007.06 1992
7007.85 1926
7008.64 1874
7009.43 1874
7010.22 1902
7011.01 1914
7011.80 2089
7012.59 2220
7013.38 2329
7014.17 2277
7014.96 2359
7015.75 2551
7016.54 2494
7017.33 2368
7018.12 2320
7018.91 2371
7019.70 2338
7020.49 2336
7021.28 2404
7022.07 2522
7022.87 2581
7023.66 2683
7024.45 2743
7025.24 2768
7026.03 2821
7026.82 2825
7027.61 2730
7028.40 2631
7029.19 2527
7029.99 2382
7030.78 2358
7031.57 2297
7032.36 2199
7033.15 2187
7033.94 2270
7034.74 2247
7035.53 2222
7036.32 2308
7037.11 2373
7037.90 2514
7038.69 2553
7039.49 2523
7040.28 2586
7041.07 2518
7041.86 2556
7042.65 2514
7043.45 2505
7044.24 2556
7045.03 2500
7045.82 2404
7046.61 2479
7047.41 2478
7048.20 2451
7048.99 2491
7049.78 2703
7050.58 2840
7051.37 3050
7052.16 3005
7052.95 2973
7053.75 2835
7054.54 2744
7055.33 2490
7056.13 2373
7056.92 2415
7057.71 2384
7058.50 2290
7059.30 2281
7060.09 2315
7060.88 2315
7061.68 2308
7062.47 2218
7063.26 2184
7064.06 2202
7064.85 2173
7065.64 2131
7066.44 2093
7067.23 1998
7068.02 1957
7068.82 1946
7069.61 1880
7070.40 1831
7071.20 1815
7071.99 1797
7072.78 1802
7073.58 1820
7074.37 1670
7075.17 1688
7075.96 1706
7076.75 1701
7077.55 1620
7078.34 1586
7079.14 1620
7079.93 1627
7080.72 1590
7081.52 1611
7082.31 1636
7083.11 1611
7083.90 1571
7084.70 1585
7085.49 1545
7086.28 1487
7087.08 1605
7087.87 1603
7088.67 1539
7089.46 1550
7090.26 1531
7091.05 1474
7091.85 1459
7092.64 1378
7093.44 1399
7094.23 1333
7095.03 1388
7095.82 1388
7096.62 1370
7097.41 1383
7098.21 1332
7099.00 1330
7099.80 1305
7100.59 1325
7101.39 1270
7102.18 1312
7102.98 1329
7103.77 1333
7104.57 1291
7105.37 1251
7106.16 1224
7106.96 1235
7107.75 1238
7108.55 1269
7109.34 1260
7110.14 1184
7110.94 1153
7111.73 1181
7112.53 1191
7113.32 1245
7114.12 1191
7114.92 1201
7115.71 1261
7116.51 1224
7117.30 1227
7118.10 1221
7118.90 1173
7119.69 1216
7120.49 1215
7121.29 1177
7122.08 1184
7122.88 1183
7123.68 1147
7124.47 1199
7125.27 1176
7126.07 1185
7126.86 1174
7127.66 1194
7128.46 1188
7129.25 1203
7130.05 1263
7130.85 1304
7131.64 1293
7132.44 1342
7133.24 1289
7134.04 1246
7134.83 1241
7135.63 1225
7136.43 1192
7137.23 1165
7138.02 1158
7138.82 1079
7139.62 1076
7140.42 1025
7141.21 1079
7142.01 1028
7142.81 1050
7143.61 1011
7144.40 991
7145.20 1059
7146.00 1077
7146.80 1088
7147.59 1031
7148.39 1032
7149.19 1016
7149.99 1014
7150.79 961
7151.59 939
7152.38 984
7153.18 972
7153.98 971
7154.78 1008
7155.58 996
7156.38 999
7157.17 1088
7157.97 1112
7158.77 1066
7159.57 1059
7160.37 1042
7161.17 1028
7161.97 1009
7162.76 986
7163.56 1003
7164.36 1013
7165.16 956
7165.96 952
7166.76 952
7167.56 945
7168.36 966
7169.16 952
7169.96 921
7170.75 938
7171.55 913
7172.35 928
7173.15 905
7173.95 924
7174.75 943
7175.55 914
7176.35 900
7177.15 887
7177.95 880
7178.75 868
7179.55 887
7180.35 910
7181.15 847
7181.95 855
7182.75 906
7183.55 937
7184.35 935
7185.15 914
7185.95 867
7186.75 895
7187.55 874
7188.35 853
7189.15 892
7189.95 845
7190.75 839
7191.55 850
7192.35 860
7193.15 826
7193.95 823
7194.75 839
7195.55 833
7196.35 834
7197.15 818
7197.95 826
7198.76 853
7199.56 820
7200.36 843
7201.16 841
7201.96 822
7202.76 852
7203.56 854
7204.36 890
7205.16 847
7205.96 842
7206.77 852
7207.57 855
7208.37 886
7209.17 870
7209.97 920
7210.77 865
7211.57 866
7212.38 901
7213.18 910
7213.98 928
7214.78 935
7215.58 858
7216.38 869
7217.19 870
7217.99 826
7218.79 903
7219.59 860
7220.39 911
7221.20 913
7222.00 920
7222.80 883
7223.60 897
7224.40 850
7225.21 867
7226.01 856
7226.81 855
7227.61 833
7228.42 820
7229.22 861
7230.02 878
7230.82 843
7231.63 846
7232.43 904
7233.23 914
7234.03 904
7234.84 869
7235.64 903
7236.44 897
7237.25 971
7238.05 963
7238.85 1025
7239.65 1012
7240.46 954
7241.26 910
7242.06 931
7242.87 916
7243.67 888
7244.47 861
7245.28 866
7246.08 864
7246.88 819
7247.69 826
7248.49 869
7249.30 845
7250.10 834
7250.90 883
7251.71 848
7252.51 865
7253.31 851
7254.12 875
7254.92 893
7255.73 906
7256.53 887
7257.33 851
7258.14 835
7258.94 839
7259.75 880
7260.55 853
7261.35 805
7262.16 827
7262.96 826
7263.77 810
7264.57 854
7265.38 836
7266.18 833
7266.99 812
7267.79 840
7268.59 846
7269.40 832
7270.20 893
7271.01 882
7271.81 850
7272.62 843
7273.42 858
7274.23 829
7275.03 875
7275.84 840
7276.64 882
7277.45 895
7278.25 895
7279.06 884
7279.86 916
7280.67 913
7281.48 960
7282.28 1031
7283.09 1081
7283.89 1162
7284.70 1165
7285.50 1262
7286.31 1326
7287.11 1312
7287.92 1180
7288.73 1163
7289.53 1143
7290.34 1048
7291.14 1007
7291.95 997
7292.76 1003
7293.56 993
7294.37 973
7295.17 967
7295.98 976
7296.79 995
7297.59 1024
7298.40 989
7299.21 1058
7300.01 1034
7300.82 1042
7301.62 1060
7302.43 1046
7303.24 1011
7304.04 1070
7304.85 1078
7305.66 1061
7306.46 1033
7307.27 1064
7308.08 1144
7308.89 1098
7309.69 1098
7310.50 1145
7311.31 1265
7312.11 1266
7312.92 1271
7313.73 1263
7314.53 1250
7315.34 1245
7316.15 1323
7316.96 1521
7317.76 1652
7318.57 1914
7319.38 2206
7320.19 2435
7320.99 2494
7321.80 2393
7322.61 2182
7323.42 2006
7324.22 1662
7325.03 1525
7325.84 1467
7326.65 1385
7327.46 1218
7328.26 1261
7329.07 1219
7329.88 1168
7330.69 1174
7331.50 1180
7332.30 1167
7333.11 1190
7333.92 1227
7334.73 1244
7335.54 1225
7336.35 1223
7337.15 1219
7337.96 1163
7338.77 1171
7339.58 1147
7340.39 1182
7341.20 1109
7342.01 1141
7342.82 1115
7343.62 1030
7344.43 986
7345.24 973
7346.05 976
7346.86 946
7347.67 919
7348.48 956
7349.29 951
7350.10 915
7350.91 923
7351.71 927
7352.52 947
7353.33 881
7354.14 935
7354.95 935
7355.76 942
7356.57 917
7357.38 921
7358.19 900
7359.00 950
7359.81 984
7360.62 970
7361.43 951
7362.24 896
7363.05 991
7363.86 920
7364.67 974
7365.48 930
7366.29 906
7367.10 878
7367.91 860
7368.72 928
7369.53 887
7370.34 825
7371.15 869
7371.96 877
7372.77 802
7373.58 882
7374.39 851
7375.20 839
7376.01 810
7376.82 856
7377.63 841
7378.45 864
7379.26 875
7380.07 879
7380.88 880
7381.69 919
7382.50 923
7383.31 947
7384.12 905
7384.93 886
7385.74 901
7386.56 857
7387.37 860
7388.18 838
7388.99 825
7389.80 821
7390.61 821
7391.42 776
7392.24 797
7393.05 784
7393.86 727
7394.67 777
7395.48 781
7396.29 785
7397.10 806
7397.92 773
7398.73 735
7399.54 774
7400.35 758
7401.16 788
7401.98 738
7402.79 787
7403.60 787
7404.41 800
7405.23 790
7406.04 757
7406.85 774
7407.66 772
7408.47 750
7409.29 731
7410.10 745
7410.91 724
7411.72 758
7412.54 758
7413.35 784
7414.16 721
7414.98 723
7415.79 694
7416.60 718
7417.41 706
7418.23 721
7419.04 727
7419.85 723
7420.67 701
7421.48 698
7422.29 726
7423.11 680
7423.92 705
7424.73 654
7425.54 711
7426.36 687
7427.17 698
7427.99 687
7428.80 705
7429.61 696
7430.43 693
7431.24 644
7432.05 711
7432.87 749
7433.68 717
7434.49 699
7435.31 649
7436.12 693
7436.94 741
7437.75 705
7438.56 698
7439.38 705
7440.19 709
7441.01 749
7441.82 685
7442.64 725
7443.45 743
7444.26 713
7445.08 716
7445.89 705
7446.71 694
7447.52 673
7448.34 762
7449.15 704
7449.97 739
7450.78 678
7451.59 693
7452.41 656
7453.22 720
7454.04 690
7454.85 685
7455.67 658
7456.48 699
7457.30 694
7458.11 659
7458.93 683
7459.74 657
7460.56 681
7461.38 665
7462.19 692
7463.01 651
7463.82 738
7464.64 704
7465.45 681
7466.27 730
7467.08 709
7467.90 654
7468.72 695
7469.53 710
7470.35 745
7471.16 742
7471.98 748
7472.79 789
7473.61 803
7474.43 828
7475.24 827
7476.06 814
7476.87 815
7477.69 772
7478.51 788
7479.32 826
7480.14 753
7480.96 720
7481.77 756
7482.59 772
7483.41 786
7484.22 749
7485.04 779
7485.85 825
7486.67 800
7487.49 771
7488.31 774
7489.12 745
7489.94 796
7490.76 773
7491.57 747
7492.39 739
7493.21 728
7494.02 704
7494.84 749
7495.66 754
7496.48 744
7497.29 687
7498.11 708
7498.93 749
7499.74 738
7500.56 767
7501.38 725
7502.20 764
7503.01 700
7503.83 726
7504.65 755
7505.47 735
7506.29 770
7507.10 761
7507.92 718
7508.74 694
7509.56 718
7510.37 719
7511.19 713
7512.01 725
7512.83 705
7513.65 688
7514.47 726
7515.28 668
7516.10 710
7516.92 712
7517.74 747
7518.56 740
7519.38 743
7520.19 733
7521.01 709
7521.83 664
7522.65 659
7523.47 681
7524.29 701
7525.11 702
7525.92 729
7526.74 759
7527.56 730
7528.38 751
7529.20 669
7530.02 714
7530.84 716
7531.66 720
7532.48 740
7533.30 718
7534.12 732
7534.93 729
7535.75 737
7536.57 724
7537.39 698
7538.21 686
7539.03 695
7539.85 686
7540.67 706
7541.49 684
7542.31 700
7543.13 654
7543.95 679
7544.77 716
7545.59 719
7546.41 688
7547.23 718
7548.05 713
7548.87 707
7549.69 669
7550.51 710
7551.33 699
7552.15 645
7552.97 664
7553.79 655
7554.61 666
7555.43 660
7556.25 701
7557.07 679
7557.89 682
7558.71 663
7559.53 693
7560.36 685
7561.18 684
7562.00 710
7562.82 686
7563.64 721
7564.46 727
7565.28 715
7566.10 728
7566.92 725
7567.74 707
7568.56 758
7569.39 716
7570.21 723
7571.03 718
7571.85 737
7572.67 741
7573.49 724
7574.31 696
7575.14 694
7575.96 714
7576.78 712
7577.60 723
7578.42 744
7579.24 755
7580.06 745
7580.89 752
7581.71 744
7582.53 798
7583.35 725
7584.17 733
7585.00 765
7585.82 784
7586.64 776
7587.46 802
7588.29 798
7589.11 746
7589.93 811
7590.75 853
7591.57 888
7592.40 817
7593.22 815
7594.04 821
7594.86 870
7595.69 880
7596.51 928
7597.33 933
7598.15 961
7598.98 985
7599.80 936
7600.62 951
7601.45 885
7602.27 982
7603.09 991
7603.92 958
7604.74 997
7605.56 1004
7606.38 1017
7607.21 998
7608.03 962
7608.85 1021
7609.68 1052
7610.50 996
7611.32 945
7612.15 968
7612.97 924
7613.80 932
7614.62 967
7615.44 1010
7616.27 1054
7617.09 1070
7617.91 1149
7618.74 1238
7619.56 1274
7620.39 1277
7621.21 1235
7622.03 1208
7622.86 1225
7623.68 1188
7624.51 1144
7625.33 1112
7626.15 1150
7626.98 1120
7627.80 1099
7628.63 1119
7629.45 1080
7630.28 1095
7631.10 1176
7631.93 1171
7632.75 1151
7633.58 1156
7634.40 1115
7635.22 1124
7636.05 1072
7636.87 987
7637.70 960
7638.52 962
7639.35 944
7640.17 938
7641.00 914
7641.82 850
7642.65 879
7643.47 904
7644.30 917
7645.13 938
7645.95 952
7646.78 925
7647.60 953
7648.43 970
7649.25 958
7650.08 956
7650.90 933
7651.73 915
7652.55 865
7653.38 871
7654.21 867
7655.03 871
7655.86 866
7656.68 837
7657.51 801
7658.34 841
7659.16 819
7659.99 829
7660.81 793
7661.64 818
7662.47 823
7663.29 837
7664.12 857
7664.95 858
7665.77 813
7666.60 803
7667.42 795
7668.25 803
7669.08 811
7669.90 786
7670.73 805
7671.56 797
7672.38 777
7673.21 760
7674.04 727
7674.87 751
7675.69 742
7676.52 714
7677.35 747
7678.17 745
7679.00 755
7679.83 780
7680.65 740
7681.48 759
7682.31 752
7683.14 800
7683.96 799
7684.79 855
7685.62 888
7686.45 873
7687.27 935
7688.10 924
7688.93 881
7689.76 874
7690.58 877
7691.41 817
7692.24 807
7693.07 848
7693.90 787
7694.72 754
7695.55 790
7696.38 755
7697.21 775
7698.04 791
7698.86 792
7699.69 820
7700.52 840
7701.35 822
7702.18 834
7703.01 799
7703.83 765
7704.66 758
7705.49 768
7706.32 795
7707.15 729
7707.98 732
7708.81 726
7709.63 757
7710.46 735
7711.29 738
7712.12 675
7712.95 698
7713.78 664
7714.61 717
7715.44 693
7716.27 686
7717.10 738
7717.93 735
7718.75 721
7719.58 671
7720.41 696
7721.24 697
7722.07 675
7722.90 697
7723.73 707
7724.56 692
7725.39 727
7726.22 724
7727.05 699
7727.88 762
7728.71 807
7729.54 790
7730.37 782
7731.20 828
7732.03 755
7732.86 734
7733.69 757
7734.52 737
7735.35 719
7736.18 687
7737.01 707
7737.84 659
7738.67 650
7739.50 683
7740.33 627
7741.16 668
7741.99 624
7742.82 654
7743.65 679
7744.48 644
7745.31 706
7746.14 683
7746.98 649
7747.81 689
7748.64 702
7749.47 732
7750.30 693
7751.13 685
7751.96 707
7752.79 695
7753.62 659
7754.45 671
7755.29 653
7756.12 643
7756.95 659
7757.78 697
7758.61 619
7759.44 646
7760.27 608
7761.11 634
7761.94 640
7762.77 642
7763.60 642
7764.43 676
7765.26 672
7766.10 656
7766.93 673
7767.76 642
7768.59 673
7769.42 711
7770.26 694
7771.09 670
7771.92 682
7772.75 650
7773.58 673
7774.42 689
7775.25 699
7776.08 690
7776.91 694
7777.75 673
7778.58 635
7779.41 657
7780.24 664
7781.08 688
7781.91 658
7782.74 692
7783.57 665
7784.41 693
7785.24 671
7786.07 644
7786.91 688
7787.74 686
7788.57 636
7789.40 695
7790.24 728
7791.07 724
7791.90 697
7792.74 705
7793.57 740
7794.40 738
7795.24 733
7796.07 764
7796.90 802
7797.74 728
7798.57 757
7799.40 768
7800.24 768
7801.07 700
7801.91 785
7802.74 807
7803.57 772
7804.41 782
7805.24 795
7806.07 872
7806.91 819
7807.74 827
7808.58 847
7809.41 864
7810.25 854
7811.08 840
7811.91 872
7812.75 932
7813.58 948
7814.42 1013
7815.25 1046
7816.09 1010
7816.92 1026
7817.75 1036
7818.59 1088
7819.42 1020
7820.26 1072
7821.09 1024
7821.93 1053
7822.76 1104
7823.60 1102
7824.43 1136
7825.27 1149
7826.10 1143
7826.94 1094
7827.77 1059
7828.61 1055
7829.44 1023
7830.28 1017
7831.11 1008
7831.95 1037
7832.78 1071
7833.62 1121
7834.46 1193
7835.29 1175
7836.13 1192
7836.96 1239
7837.80 1213
7838.63 1193
7839.47 1152
7840.31 1069
7841.14 1000
7841.98 1011
7842.81 987
7843.65 1007
7844.48 933
7845.32 934
7846.16 958
7846.99 898
7847.83 892
7848.67 883
7849.50 852
7850.34 854
7851.17 815
7852.01 828
7852.85 795
7853.68 843
7854.52 818
7855.36 852
7856.19 864
7857.03 884
7857.87 869
7858.70 833
7859.54 889
7860.38 938
7861.21 873
7862.05 882
7862.89 868
7863.72 838
7864.56 865
7865.40 871
7866.24 848
7867.07 800
7867.91 792
7868.75 892
7869.59 849
7870.42 869
7871.26 932
7872.10 960
7872.94 987
7873.77 955
7874.61 952
7875.45 991
7876.29 960
7877.12 1085
7877.96 1096
7878.80 1154
7879.64 1171
7880.47 1205
7881.31 1286
7882.15 1303
7882.99 1249
7883.83 1241
7884.66 1201
7885.50 1117
7886.34 1104
7887.18 1069
7888.02 1078
7888.86 1000
7889.69 1017
7890.53 1018
7891.37 1070
7892.21 1072
7893.05 1071
7893.89 1035
7894.73 1008
7895.56 1062
7896.40 989
7897.24 948
7898.08 959
7898.92 948
7899.76 956
7900.60 970
7901.44 915
7902.28 944
7903.12 893
7903.95 871
7904.79 859
7905.63 828
7906.47 858
7907.31 835
7908.15 873
7908.99 854
7909.83 867
7910.67 863
7911.51 847
7912.35 877
7913.19 881
7914.03 907
7914.87 921
7915.71 965
7916.55 1000
7917.39 1070
7918.23 1058
7919.07 1099
7919.91 1053
7920.75 1032
7921.59 1020
7922.43 1016
7923.27 979
7924.11 912
7924.95 814
7925.79 823
7926.63 792
7927.47 843
7928.31 810
7929.15 753
7929.99 751
7930.83 779
7931.67 771
7932.51 766
7933.35 762
7934.19 771
7935.04 789
7935.88 751
7936.72 768
7937.56 754
7938.40 744
7939.24 777
7940.08 747
7940.92 762
7941.76 757
7942.60 735
7943.45 738
7944.29 755
7945.13 756
7945.97 751
7946.81 766
7947.65 763
7948.49 764
7949.34 819
7950.18 832
7951.02 831
7951.86 786
7952.70 851
7953.54 896
7954.39 916
7955.23 946
7956.07 955
7956.91 917
7957.75 963
7958.60 1009
7959.44 1002
7960.28 928
7961.12 949
7961.96 928
7962.81 884
7963.65 897
7964.49 912
7965.33 958
7966.18 930
7967.02 979
7967.86 1046
7968.70 1067
7969.55 1146
7970.39 1123
7971.23 1071
7972.08 981
7972.92 940
7973.76 882
7974.60 916
7975.45 856
7976.29 793
7977.13 773
7977.98 748
7978.82 741
7979.66 756
7980.51 731
7981.35 726
7982.19 724
7983.04 682
7983.88 725
7984.72 741
7985.57 758
7986.41 722
7987.25 711
7988.10 748
7988.94 702
7989.78 720
7990.63 677
7991.47 656
7992.32 654
7993.16 632
7994.00 631
7994.85 659
7995.69 611
7996.54 633
7997.38 575
7998.22 559
7999.07 615
7999.91 594
8000.76 598
8001.60 603
8002.45 600
8003.29 618
8004.13 606
8004.98 580
8005.82 561
8006.67 575
8007.51 593
8008.36 590
8009.20 579
8010.05 546
8010.89 587
8011.74 565
8012.58 577
8013.43 599
8014.27 584
8015.12 537
8015.96 576
8016.81 557
8017.65 544
8018.50 534
8019.34 543
8020.19 532
8021.03 570
8021.88 593
8022.72 522
8023.57 519
8024.41 540
8025.26 545
8026.11 555
8026.95 552
8027.80 563
8028.64 572
8029.49 528
8030.33 573
8031.18 578
8032.03 554
8032.87 514
8033.72 478
8034.56 482
8035.41 532
8036.26 537
8037.10 533
8037.95 540
8038.80 558
8039.64 535
8040.49 585
8041.34 545
8042.18 550
8043.03 546
8043.87 567
8044.72 579
8045.57 544
8046.41 552
8047.26 549
8048.11 541
8048.96 529
8049.80 539
8050.65 530
8051.50 558
8052.34 541
8053.19 532
8054.04 539
8054.88 542
8055.73 528
8056.58 542
8057.43 519
8058.27 509
8059.12 525
8059.97 547
8060.82 507
8061.66 527
8062.51 454
8063.36 507
8064.21 529
8065.05 452
8065.90 493
8066.75 532
8067.60 535
8068.44 508
8069.29 517
8070.14 494
8070.99 508
8071.84 510
8072.68 510
8073.53 504
8074.38 515
8075.23 504
8076.08 532
8076.93 524
8077.77 499
8078.62 494
8079.47 502
8080.32 479
8081.17 502
8082.02 516
8082.87 530
8083.71 554
8084.56 526
8085.41 533
8086.26 575
8087.11 512
8087.96 526
8088.81 531
8089.66 545
8090.51 507
8091.35 522
8092.20 515
8093.05 493
8093.90 531
8094.75 474
8095.60 546
8096.45 520
8097.30 507
8098.15 517
8099.00 511
8099.85 492
8100.70 522
8101.55 510
8102.40 513
8103.25 517
8104.10 539
8104.95 528
8105.80 514
8106.65 536
8107.50 525
8108.35 524
8109.20 518
8110.05 507
8110.90 519
8111.75 530
8112.60 528
8113.45 504
8114.30 529
8115.15 527
8116.00 556
8116.85 521
8117.70 534
8118.55 521
8119.40 564
8120.25 513
8121.10 540
8121.95 509
8122.80 531
8123.65 586
8124.50 537
8125.35 591
8126.20 600
8127.06 593
8127.91 606
8128.76 619
8129.61 593
8130.46 616
8131.31 640
8132.16 671
8133.01 628
8133.86 662
8134.72 666
8135.57 691
8136.42 657
8137.27 658
8138.12 622
8138.97 646
8139.83 609
8140.68 615
8141.53 620
8142.38 585
8143.23 574
8144.08 602
8144.94 603
8145.79 637
8146.64 599
8147.49 612
8148.34 630
8149.20 634
8150.05 613
8150.90 633
8151.75 619
8152.60 623
8153.46 631
8154.31 676
8155.16 650
8156.01 706
8156.87 717
8157.72 721
8158.57 669
8159.42 703
8160.28 670
8161.13 633
8161.98 583
8162.84 580
8163.69 616
8164.54 572
8165.39 550
8166.25 590
8167.10 570
8167.95 574
8168.81 591
8169.66 592
8170.51 595
8171.37 585
8172.22 583
8173.07 582
8173.93 576
8174.78 571
8175.63 543
8176.49 559
8177.34 528
8178.19 524
8179.05 529
8179.90 521
8180.76 516
8181.61 507
8182.46 506
8183.32 499
8184.17 529
8185.02 518
8185.88 512
8186.73 535
8187.59 549
8188.44 543
8189.30 520
8190.15 487
8191.00 492
8191.86 506
8192.71 484
8193.57 513
8194.42 509
8195.28 510
8196.13 512
8196.99 520
8197.84 527
8198.69 509
8199.55 509
8200.40 513
8201.26 494
8202.11 490
8202.97 506
8203.82 501
8204.68 495
8205.53 496
8206.39 509
8207.24 522
8208.10 478
8208.95 497
8209.81 496
8210.67 515
8211.52 561
8212.38 550
8213.23 497
8214.09 526
8214.94 512
8215.80 540
8216.65 527
8217.51 550
8218.37 557
8219.22 551
8220.08 527
8220.93 478
8221.79 535
8222.64 567
8223.50 556
8224.36 514
8225.21 553
8226.07 540
8226.92 534
8227.78 517
8228.64 529
8229.49 506
8230.35 476
8231.21 519
8232.06 512
8232.92 493
8233.78 499
8234.63 519
8235.49 490
8236.35 522
8237.20 457
8238.06 486
8238.92 513
8239.77 494
8240.63 480
8241.49 513
8242.34 518
8243.20 510
8244.06 504
8244.91 549
8245.77 496
8246.63 460
8247.49 516
8248.34 521
8249.20 510
8250.06 490
8250.92 486
8251.77 502
8252.63 526
8253.49 505
8254.35 528
8255.20 489
8256.06 507
8256.92 528
8257.78 522
8258.63 506
8259.49 523
8260.35 536
8261.21 521
8262.07 512
8262.92 518
8263.78 553
8264.64 480
8265.50 503
8266.36 505
8267.22 510
8268.07 521
8268.93 518
8269.79 550
8270.65 562
8271.51 567
8272.37 584
8273.22 574
8274.08 577
8274.94 610
8275.80 596
8276.66 628
8277.52 672
8278.38 698
8279.24 757
8280.09 808
8280.95 800
8281.81 793
8282.67 805
8283.53 792
8284.39 737
8285.25 675
8286.11 674
8286.97 613
8287.83 594
8288.69 616
8289.55 626
8290.41 620
8291.26 660
8292.12 664
8292.98 685
8293.84 675
8294.70 683
8295.56 673
8296.42 686
8297.28 659
8298.14 626
8299.00 642
8299.86 625
8300.72 631
8301.58 613
8302.44 572
8303.30 576
8304.16 590
8305.02 553
8305.88 562
8306.74 561
8307.60 572
8308.46 584
8309.33 567
8310.19 542
8311.05 567
8311.91 565
8312.77 546
8313.63 530
8314.49 555
8315.35 535
8316.21 522
8317.07 518
8317.93 514
8318.79 534
8319.65 531
8320.52 545
8321.38 547
8322.24 519
8323.10 527
8323.96 495
8324.82 500
8325.68 523
8326.54 517
8327.41 539
8328.27 539
8329.13 502
8329.99 512
8330.85 520
8331.71 540
8332.57 491
8333.44 498
8334.30 467
8335.16 498
8336.02 503
8336.88 501
8337.75 533
8338.61 471
8339.47 497
8340.33 522
8341.19 545
8342.06 510
8342.92 519
8343.78 536
8344.64 539
8345.50 521
8346.37 517
8347.23 524
8348.09 537
8348.95 504
8349.82 532
8350.68 531
8351.54 528
8352.40 541
8353.27 508
8354.13 517
8354.99 525
8355.86 526
8356.72 514
8357.58 518
8358.45 500
8359.31 519
8360.17 488
8361.03 498
8361.90 510
8362.76 509
8363.62 493
8364.49 472
8365.35 494
8366.21 536
8367.08 569
8367.94 531
8368.80 543
8369.67 534
8370.53 532
8371.40 513
8372.26 554
8373.12 538
8373.99 551
8374.85 504
8375.71 535
8376.58 538
8377.44 495
8378.31 538
8379.17 547
8380.03 529
8380.90 517
8381.76 519
8382.63 542
8383.49 515
8384.36 519
8385.22 540
8386.08 535
8386.95 541
8387.81 550
8388.68 556
8389.54 531
8390.41 525
8391.27 551
8392.14 538
8393.00 550
8393.87 530
8394.73 573
8395.60 577
8396.46 563
8397.33 518
8398.19 569
8399.06 564
8399.92 563
8400.79 535
8401.65 529
8402.52 574
8403.38 550
8404.25 541
8405.11 593
8405.98 570
8406.84 596
8407.71 572
8408.58 596
8409.44 605
8410.31 607
8411.17 616
8412.04 601
8412.90 617
8413.77 548
8414.64 590
8415.50 592
8416.37 633
8417.23 600
8418.10 582
8418.97 556
8419.83 627
8420.70 618
8421.56 666
8422.43 676
8423.30 644
8424.16 643
8425.03 648
8425.90 661
8426.76 669
8427.63 725
8428.50 672
8429.36 664
8430.23 694
8431.10 690
8431.96 688
8432.83 695
8433.70 734
8434.56 738
8435.43 737
8436.30 745
8437.16 775
8438.03 780
8438.90 780
8439.77 830
8440.63 847
8441.50 898
8442.37 932
8443.24 958
8444.10 924
8444.97 969
8445.84 978
8446.71 976
8447.57 934
8448.44 964
8449.31 983
8450.18 947
8451.04 984
8451.91 958
8452.78 981
8453.65 1044
8454.52 1151
8455.38 1298
8456.25 1362
8457.12 1451
8457.99 1467
8458.86 1513
8459.72 1442
8460.59 1326
8461.46 1260
8462.33 1174
8463.20 1113
8464.07 1006
8464.93 980
8465.80 938
8466.67 896
8467.54 848
8468.41 830
8469.28 818
8470.15 854
8471.02 827
8471.88 843
8472.75 864
8473.62 786
8474.49 774
8475.36 777
8476.23 801
8477.10 809
8477.97 796
8478.84 806
8479.71 849
8480.58 899
8481.44 918
8482.31 924
8483.18 908
8484.05 883
8484.92 884
8485.79 902
8486.66 848
8487.53 816
8488.40 814
8489.27 833
8490.14 799
8491.01 752
8491.88 805
8492.75 816
8493.62 836
8494.49 761
8495.36 811
8496.23 813
8497.10 832
8497.97 786
8498.84 772
8499.71 786
8500.58 790
8501.45 790
8502.32 801
8503.19 772
8504.06 751
8504.93 781
8505.80 771
8506.67 769
8507.55 751
8508.42 802
8509.29 804
8510.16 823
8511.03 817
8511.90 789
8512.77 843
8513.64 849
8514.51 854
8515.38 854
8516.25 834
8517.13 862
8518.00 828
8518.87 854
8519.74 847
8520.61 840
8521.48 913
8522.35 966
8523.23 951
8524.10 976
8524.97 1054
8525.84 1111
8526.71 1163
8527.58 1146
8528.46 1197
8529.33 1144
8530.20 1130
8531.07 1032
8531.94 1029
8532.81 1005
8533.69 972
8534.56 941
8535.43 926
8536.30 916
8537.18 891
8538.05 885
8538.92 872
8539.79 842
8540.66 857
8541.54 812
8542.41 828
8543.28 808
8544.15 849
8545.03 820
8545.90 787
8546.77 788
8547.64 799
8548.52 780
8549.39 839
8550.26 846
8551.14 939
8552.01 957
8552.88 1063
8553.76 1119
8554.63 1176
8555.50 1256
8556.37 1267
8557.25 1228
8558.12 1257
8558.99 1167
8559.87 1040
8560.74 1047
8561.61 935
8562.49 872
8563.36 920
8564.24 890
8565.11 808
8565.98 788
8566.86 806
8567.73 770
8568.60 787
8569.48 806
8570.35 794
8571.23 754
8572.10 804
8572.97 778
8573.85 771
8574.72 783
8575.60 766
8576.47 781
8577.34 787
8578.22 755
8579.09 798
8579.97 776
8580.84 779
8581.72 828
8582.59 844
8583.47 793
8584.34 773
8585.21 787
8586.09 799
8586.96 818
8587.84 818
8588.71 838
8589.59 836
8590.46 876
8591.34 835
8592.21 812
8593.09 881
8593.96 862
8594.84 836
8595.71 832
8596.59 886
8597.46 848
8598.34 903
8599.22 877
8600.09 911
8600.97 902
8601.84 917
8602.72 904
8603.59 963
8604.47 929
8605.34 946
8606.22 913
8607.10 948
8607.97 925
8608.85 919
8609.72 973
8610.60 968
8611.47 961
8612.35 1005
8613.23 1052
8614.10 1040
8614.98 1066
8615.86 1004
8616.73 1096
8617.61 1116
8618.48 1101
8619.36 1094
8620.24 1115
8621.11 1149
8621.99 1204
8622.87 1203
8623.74 1194
8624.62 1193
8625.50 1221
8626.37 1229
8627.25 1243
8628.13 1259
8629.00 1292
8629.88 1330
8630.76 1318
8631.64 1287
8632.51 1292
8633.39 1370
8634.27 1314
8635.14 1339
8636.02 1334
8636.90 1341
8637.78 1376
8638.65 1342
8639.53 1374
8640.41 1367
8641.29 1409
8642.16 1408
8643.04 1501
8643.92 1499
8644.80 1540
8645.67 1550
8646.55 1602
8647.43 1617
8648.31 1706
8649.18 1699
8650.06 1722
8650.94 1727
8651.82 1749
8652.70 1789
8653.58 1704
8654.45 1723
8655.33 1757
8656.21 1815
8657.09 1872
8657.97 1870
8658.84 1895
8659.72 1924
8660.60 2110
8661.48 2267
8662.36 2437
8663.24 2708
8664.12 2899
8664.99 3006
8665.87 3112
8666.75 3214
8667.63 3176
8668.51 3106
8669.39 3001
8670.27 2896
8671.15 2912
8672.03 2904
8672.91 3053
8673.78 3048
8674.66 3137
8675.54 3271
8676.42 3269
8677.30 3139
8678.18 3008
8679.06 2812
8679.94 2690
8680.82 2479
8681.70 2344
8682.58 2241
8683.46 2033
8684.34 1984
8685.22 1922
8686.10 1917
8686.98 1860
8687.86 1962
8688.74 2110
8689.62 2309
8690.50 2466
8691.38 2695
8692.26 2989
8693.14 3180
8694.02 3393
8694.90 3454
8695.78 3314
8696.66 3106
8697.54 2922
8698.42 2754
8699.30 2632
8700.18 2432
8701.06 2327
8701.94 2282
8702.82 2208
8703.70 2209
8704.58 2139
8705.46 2118
8706.34 1935
8707.23 1823
8708.11 1740
8708.99 1616
8709.87 1512
8710.75 1455
8711.63 1343
8712.51 1342
8713.39 1260
8714.27 1227
8715.16 1206
8716.04 1137
8716.92 1100
8717.80 1138
8718.68 1079
8719.56 1097
8720.44 1097
8721.33 1094
8722.21 1080
8723.09 1136
8723.97 1097
8724.85 1094
8725.73 1092
8726.62 1081
8727.50 1125
8728.38 1143
8729.26 1208
8730.14 1183
8731.03 1192
8731.91 1191
8732.79 1155
8733.67 1176
8734.55 1173
8735.44 1185
8736.32 1124
8737.20 1155
8738.08 1135
8738.97 1132
8739.85 1122
8740.73 1120
8741.61 1123
8742.50 1130
8743.38 1123
8744.26 1123
8745.14 1094
8746.03 1096
8746.91 1054
8747.79 1084
8748.68 1080
8749.56 1100
8750.44 1027
8751.33 1031
8752.21 1041
8753.09 1089
8753.97 1063
8754.86 1090
8755.74 1124
8756.62 1134
8757.51 1109
8758.39 1120
8759.28 1108
8760.16 1102
8761.04 1102
8761.93 1097
8762.81 1129
8763.69 1129
8764.58 1080
8765.46 1080
8766.34 1025
8767.23 1102
8768.11 1079
8769.00 1061
8769.88 1065
8770.76 1079
8771.65 1091
8772.53 1081
8773.42 1113
8774.30 1087
8775.19 1063
8776.07 1086
8776.95 1064
8777.84 997
8778.72 963
8779.61 993
8780.49 980
8781.38 994
8782.26 1012
8783.15 993
8784.03 981
8784.92 970
8785.80 939
8786.69 1040
8787.57 987
8788.46 970
8789.34 965
8790.23 936
8791.11 949
8792.00 954
8792.88 983
8793.77 967
8794.65 969
8795.54 933
8796.42 935
8797.31 942
8798.19 915
8799.08 950
8799.96 922
8800.85 905
8801.74 963
8802.62 969
8803.51 946
8804.39 953
8805.28 1008
8806.16 1019
8807.05 979
8807.94 1026
8808.82 987
8809.71 939
8810.59 939
8811.48 925
8812.37 962
8813.25 994
8814.14 963
8815.03 972
8815.91 1011
8816.80 1037
8817.68 1058
8818.57 1119
8819.46 1170
8820.34 1160
8821.23 1145
8822.12 1050
8823.00 1063
8823.89 1006
8824.78 952
8825.66 932
8826.55 889
8827.44 902
8828.33 882
8829.21 884
8830.10 840
8830.99 856
8831.87 853
8832.76 904
8833.65 834
8834.54 848
8835.42 843
8836.31 806
8837.20 793
8838.08 800
8838.97 797
8839.86 761
8840.75 750
8841.64 761
8842.52 770
8843.41 742
8844.30 738
8845.19 768
8846.07 726
8846.96 739
8847.85 695
8848.74 738
8849.63 705
8850.51 662
8851.40 702
8852.29 687
8853.18 679
8854.07 666
8854.96 641
8855.84 621
8856.73 638
8857.62 593
8858.51 646
8859.40 675
8860.29 643
8861.17 652
8862.06 599
8862.95 659
8863.84 644
8864.73 667
8865.62 667
8866.51 624
8867.40 590
8868.29 598
8869.17 638
8870.06 633
8870.95 620
8871.84 575
8872.73 618
8873.62 608
8874.51 614
8875.40 605
8876.29 567
8877.18 579
8878.07 587
8878.96 583
8879.85 578
8880.74 596
8881.63 548
8882.51 584
8883.40 544
8884.29 559
8885.18 547
8886.07 625
8886.96 587
8887.85 592
8888.74 576
8889.63 576
8890.52 611
8891.41 582
8892.30 585
8893.19 551
8894.09 531
8894.98 547
8895.87 540
8896.76 536
8897.65 533
8898.54 514
8899.43 551
8900.32 526
8901.21 546
8902.10 508
8902.99 546
8903.88 553
8904.77 535
8905.66 537
8906.55 516
8907.44 517
8908.34 526
8909.23 509
8910.12 523
8911.01 517
8911.90 530
8912.79 535
8913.68 523
8914.57 520
8915.47 499
8916.36 526
8917.25 528
8918.14 507
8919.03 510
8919.92 471
8920.81 479
8921.71 529
8922.60 505
8923.49 508
8924.38 528
8925.27 488
8926.16 505
8927.06 505
8927.95 506
8928.84 478
8929.73 477
8930.62 458
8931.52 448
8932.41 456
8933.30 505
8934.19 468
8935.09 465
8935.98 479
8936.87 468
8937.76 475
8938.66 469
8939.55 460
8940.44 438
8941.33 457
8942.23 432
8943.12 467
8944.01 454
8944.90 457
8945.80 458
8946.69 483
8947.58 471
8948.48 464
8949.37 460
8950.26 444
8951.16 460
8952.05 459
8952.94 507
8953.84 484
8954.73 458
8955.62 472
8956.52 467
8957.41 452
8958.30 456
8959.20 433
8960.09 458
8960.98 479
8961.88 484
8962.77 479
8963.66 447
8964.56 453
8965.45 451
8966.35 485
8967.24 461
8968.13 480
8969.03 461
8969.92 458
8970.82 436
8971.71 480
8972.60 434
8973.50 432
8974.39 467
8975.29 444
8976.18 452
8977.08 451
8977.97 475
8978.87 475
8979.76 492
8980.65 467
8981.55 476
8982.44 476
8983.34 436
8984.23 448
8985.13 476
8986.02 463
8986.92 458
8987.81 495
8988.71 511
8989.60 475
8990.50 457
8991.39 456
8992.29 466
8993.18 502
8994.08 489
8994.97 479
8995.87 466
8996.76 469
8997.66 459
8998.56 473
8999.45 447
9000.35 439
9001.24 450
9002.14 467
9003.03 480
9003.93 446
9004.83 494
9005.72 448
9006.62 449
9007.51 407
9008.41 436
9009.31 466
9010.20 460
9011.10 493
9011.99 470
9012.89 460
9013.79 444
9014.68 468
9015.58 428
9016.48 421
9017.37 459
9018.27 480
9019.16 474
9020.06 467
9020.96 448
9021.85 457
9022.75 429
9023.65 447
9024.54 435
9025.44 408
9026.34 427
9027.24 411
9028.13 422
9029.03 428
9029.93 425
9030.82 459
9031.72 432
9032.62 466
9033.52 446
9034.41 450
9035.31 423
9036.21 431
9037.10 435
9038.00 446
9038.90 431
9039.80 440
9040.69 438
9041.59 419
9042.49 448
9043.39 426
9044.29 433
9045.18 455
9046.08 459
9046.98 463
9047.88 459
9048.78 427
9049.67 440
9050.57 454
9051.47 459
9052.37 446
9053.27 443
9054.16 441
9055.06 448
9055.96 444
9056.86 442
9057.76 453
9058.66 474
9059.55 467
9060.45 446
9061.35 487
9062.25 480
9063.15 465
9064.05 472
9064.95 484
9065.85 494
9066.74 476
9067.64 515
9068.54 498
9069.44 461
9070.34 436
9071.24 495
9072.14 488
9073.04 435
9073.94 463
9074.84 499
9075.74 457
9076.64 460
9077.53 418
9078.43 461
9079.33 493
9080.23 485
9081.13 484
9082.03 476
9082.93 486
9083.83 450
9084.73 479
9085.63 500
9086.53 498
9087.43 487
9088.33 501
9089.23 481
9090.13 497
9091.03 503
9091.93 495
9092.83 518
9093.73 500
9094.63 517
9095.53 545
9096.43 525
9097.33 477
9098.23 475
9099.13 502
9100.04 489
9100.94 493
9101.84 494
9102.74 496
9103.64 474
9104.54 470
9105.44 507
9106.34 470
9107.24 484
9108.14 522
9109.04 501
9109.94 472
9110.85 482
9111.75 492
9112.65 451
9113.55 446
9114.45 496
9115.35 501
9116.25 441
9117.15 453
9118.06 460
9118.96 447
9119.86 440
9120.76 490
9121.66 458
9122.56 455
9123.46 453
9124.37 515
9125.27 503
9126.17 509
9127.07 511
9127.97 485
9128.88 502
9129.78 460
9130.68 506
9131.58 495
9132.48 455
9133.39 452
9134.29 454
9135.19 488
9136.09 438
9137.00 446
9137.90 448
9138.80 446
9139.70 447
9140.61 470
9141.51 495
9142.41 489
9143.31 440
9144.22 434
9145.12 418
9146.02 460
9146.92 442
9147.83 433
9148.73 447
9149.63 435
9150.54 432
9151.44 432
9152.34 438
9153.25 427
9154.15 456
9155.05 470
9155.96 463
9156.86 429
9157.76 446
9158.67 441
9159.57 440
9160.47 439
9161.38 451
9162.28 449
9163.18 450
9164.09 445
9164.99 475
9165.90 448
9166.80 453
9167.70 446
9168.61 460
9169.51 444
9170.42 429
9171.32 448
9172.22 455
9173.13 411
9174.03 441
9174.94 456
9175.84 424
9176.74 415
9177.65 442
9178.55 438
9179.46 474
9180.36 441
9181.27 457
9182.17 430
9183.08 429
9183.98 460
9184.89 454
9185.79 452
9186.70 460
9187.60 442
9188.51 474
9189.41 437
9190.32 428
9191.22 450
9192.13 478
9193.03 471
9193.94 473
9194.84 491
9195.75 453
9196.65 486
9197.56 516
9198.46 503
9199.37 519
9200.27 508
9201.18 540
9202.08 537
9202.99 544
9203.90 529
9204.80 493
9205.71 495
9206.61 490
9207.52 487
9208.42 483
9209.33 466
9210.24 458
9211.14 449
9212.05 453
9212.95 468
9213.86 463
9214.77 459
9215.67 481
9216.58 483
9217.49 455
9218.39 484
9219.30 477
9220.21 471
9221.11 432
9222.02 451
9222.93 483
9223.83 482
9224.74 437
9225.65 449
9226.55 463
9227.46 454
9228.37 491
9229.27 451
9230.18 452
9231.09 429
9231.99 450
9232.90 420
9233.81 457
9234.72 452
9235.62 451
9236.53 417
9237.44 429
9238.34 474
9239.25 456
9240.16 425
9241.07 407
9241.97 439
9242.88 434
9243.79 446
9244.70 460
9245.61 431
9246.51 447
9247.42 437
9248.33 419
9249.24 418
9250.14 435
9251.05 442
9251.96 411
9252.87 434
9253.78 406
9254.69 420
9255.59 447
9256.50 447
9257.41 443
9258.32 402
9259.23 431
9260.14 423
9261.04 432
9261.95 433
9262.86 419
9263.77 432
9264.68 455
9265.59 425
9266.50 446
9267.40 430
9268.31 429
9269.22 480
9270.13 424
9271.04 445
9271.95 424
9272.86 439
9273.77 429
9274.68 450
9275.59 446
9276.49 434
9277.40 454
9278.31 460
9279.22 458
9280.13 459
9281.04 462
9281.95 455
9282.86 411
9283.77 456
9284.68 435
9285.59 422
9286.50 439
9287.41 430
9288.32 447
9289.23 439
9290.14 473
9291.05 461
9291.96 463
9292.87 438
9293.78 438
9294.69 463
9295.60 463
9296.51 487
9297.42 474
9298.33 466
9299.24 474
9300.15 471
9301.06 447
9301.97 437
9302.88 448
9303.79 436
9304.70 423
9305.61 440
9306.53 471
9307.44 477
9308.35 478
9309.26 505
9310.17 556
9311.08 533
9311.99 507
9312.90 527
9313.81 480
9314.72 495
9315.63 497
9316.55 489
9317.46 509
9318.37 481
9319.28 477
9320.19 502
9321.10 500
9322.01 469
9322.93 470
9323.84 476
9324.75 482
9325.66 499
9326.57 464
9327.48 469
9328.40 488
9329.31 473
9330.22 454
9331.13 469
9332.04 453
9332.96 479
9333.87 480
9334.78 466
9335.69 439
9336.60 485
9337.52 509
9338.43 491
9339.34 480
9340.25 451
9341.17 486
9342.08 507
9342.99 520
9343.90 485
9344.82 477
9345.73 492
9346.64 521
9347.55 523
9348.47 488
9349.38 469
9350.29 487
9351.21 465
9352.12 459
9353.03 463
9353.94 493
9354.86 499
9355.77 507
9356.68 464
9357.60 470
9358.51 468
9359.42 474
9360.34 480
9361.25 483
9362.16 478
9363.08 452
9363.99 449
9364.90 439
9365.82 455
9366.73 442
9367.65 447
9368.56 461
9369.47 464
9370.39 438
9371.30 476
9372.21 506
9373.13 468
9374.04 472
9374.96 450
9375.87 432
9376.79 433
9377.70 457
9378.61 452
9379.53 474
9380.44 505
9381.36 485
9382.27 490
9383.19 481
9384.10 474
9385.01 460
9385.93 457
9386.84 477
9387.76 485
9388.67 500
9389.59 502
9390.50 531
9391.42 513
9392.33 548
9393.25 558
9394.16 542
9395.08 541
9395.99 513
9396.91 522
9397.82 544
9398.74 513
9399.65 552
9400.57 536
9401.48 503
9402.40 534
9403.32 525
9404.23 499
9405.15 477
9406.06 486
9406.98 522
9407.89 473
9408.81 469
9409.73 501
9410.64 517
9411.56 486
9412.47 497
9413.39 490
9414.30 489
9415.22 497
9416.14 513
9417.05 484
9417.97 445
9418.89 492
9419.80 490
9420.72 478
9421.63 488
9422.55 482
9423.47 486
9424.38 491
9425.30 558
9426.22 509
9427.13 500
9428.05 488
9428.97 493
9429.88 508
9430.80 483
9431.72 500
9432.63 526
9433.55 523
9434.47 497
9435.38 528
9436.30 524
9437.22 532
9438.14 520
9439.05 521
9439.97 546
9440.89 544
9441.81 579
9442.72 596
9443.64 612
9444.56 566
9445.47 593
9446.39 598
9447.31 574
9448.23 566
9449.15 546
9450.06 531
9450.98 573
9451.90 591
9452.82 564
9453.73 573
9454.65 560
9455.57 555
9456.49 551
9457.41 586
9458.32 516
9459.24 506
9460.16 553
9461.08 532
9462.00 561
9462.92 537
9463.83 537
9464.75 515
9465.67 551
9466.59 546
9467.51 531
9468.43 521
9469.35 504
9470.26 515
9471.18 518
9472.10 527
9473.02 512
9473.94 540
9474.86 517
9475.78 528
9476.70 525
9477.62 505
9478.54 552
9479.45 557
9480.37 550
9481.29 580
9482.21 589
9483.13 580
9484.05 520
9484.97 562
9485.89 539
9486.81 569
9487.73 549
9488.65 541
9489.57 554
9490.49 562
9491.41 546
9492.33 556
9493.25 538
9494.17 567
9495.09 569
9496.01 614
9496.93 563
9497.85 550
9498.77 548
9499.69 568
9500.61 551
9501.53 545
9502.45 554
9503.37 578
9504.29 588
9505.21 581
9506.13 617
9507.05 582
9507.97 576
9508.89 590
9509.81 597
9510.73 592
9511.65 571
9512.57 571
9513.49 575
9514.42 561
9515.34 648
9516.26 623
9517.18 655
9518.10 685
9519.02 663
9519.94 692
9520.86 723
9521.78 762
9522.71 746
9523.63 774
9524.55 778
9525.47 745
9526.39 763
9527.31 771
9528.23 740
9529.16 725
9530.08 677
9531.00 670
9531.92 695
9532.84 679
9533.76 651
9534.69 647
9535.61 643
9536.53 668
9537.45 657
9538.37 649
9539.30 636
9540.22 673
9541.14 624
9542.06 636
9542.98 675
9543.91 678
9544.83 674
9545.75 706
9546.67 690
9547.60 651
9548.52 695
9549.44 635
9550.36 657
9551.29 649
9552.21 697
9553.13 717
9554.06 694
9554.98 684
9555.90 690
9556.82 724
9557.75 739
9558.67 728
9559.59 737
9560.52 752
9561.44 765
9562.36 769
9563.29 767
9564.21 793
9565.13 724
9566.06 754
9566.98 774
9567.90 790
9568.83 783
9569.75 779
9570.67 755
9571.60 779
9572.52 797
9573.44 846
9574.37 827
9575.29 810
9576.22 800
9577.14 834
9578.06 900
9578.99 901
9579.91 837
9580.84 872
9581.76 893
9582.68 826
9583.61 846
9584.53 878
9585.46 856
9586.38 861
9587.31 870
9588.23 894
9589.15 856
9590.08 852
9591.00 905
9591.93 878
9592.85 894
9593.78 886
9594.70 911
9595.63 911
9596.55 969
9597.48 990
9598.40 997
9599.33 1019
9600.25 1041
9601.18 1008
9602.10 1051
9603.03 1069
9603.95 1057
9604.88 1055
9605.80 1018
9606.73 1051
9607.65 1036
9608.58 1024
9609.50 1028
9610.43 981
9611.35 991
9612.28 1003
9613.21 968
9614.13 989
9615.06 976
9615.98 995
9616.91 973
9617.84 1020
9618.76 1046
9619.69 1011
9620.61 1018
9621.54 995
9622.47 1052
9623.39 1035
9624.32 1053
9625.24 1034
9626.17 1049
9627.10 1107
9628.02 1049
9628.95 1089
9629.88 1112
9630.80 1075
9631.73 1128
9632.65 1125
9633.58 1160
9634.51 1119
9635.43 1123
9636.36 1170
9637.29 1208
9638.22 1231
9639.14 1236
9640.07 1256
9641.00 1245
9641.92 1305
9642.85 1337
9643.78 1333
9644.70 1347
9645.63 1375
9646.56 1451
9647.49 1410
9648.41 1440
9649.34 1441
9650.27 1417
9651.20 1436
9652.12 1417
9653.05 1412
9653.98 1390
9654.91 1329
9655.83 1390
9656.76 1378
9657.69 1377
9658.62 1352
9659.55 1346
9660.47 1351
9661.40 1338
9662.33 1378
9663.26 1347
9664.19 1367
9665.11 1376
9666.04 1363
9666.97 1409
9667.90 1435
9668.83 1391
9669.75 1407
9670.68 1455
9671.61 1482
9672.54 1504
9673.47 1508
9674.40 1502
9675.33 1507
9676.25 1551
9677.18 1527
9678.11 1522
9679.04 1532
9679.97 1543
9680.90 1599
9681.83 1642
9682.76 1628
9683.69 1611
9684.61 1618
9685.54 1621
9686.47 1629
9687.40 1640
9688.33 1656
9689.26 1571
9690.19 1622
9691.12 1648
9692.05 1685
9692.98 1650
9693.91 1604
9694.84 1671
9695.77 1692
9696.70 1696
9697.63 1797
9698.56 1731
9699.49 1728
9700.42 1727
9701.35 1757
9702.28 1796
9703.21 1796
9704.14 1789
9705.07 1746
9706.00 1742
9706.93 1678
9707.86 1675
9708.79 1698
9709.72 1710
9710.65 1776
9711.58 1847
9712.51 1902
9713.44 2002
9714.37 2064
9715.30 2105
9716.23 2172
9717.16 2189
9718.09 2203
9719.02 2141
9719.95 2161
9720.88 2060
9721.81 1905
9722.75 1855
9723.68 1730
9724.61 1689
9725.54 1578
9726.47 1467
9727.40 1480
9728.33 1433
9729.26 1425
9730.19 1348
9731.13 1403
9732.06 1397
9732.99 1424
9733.92 1390
9734.85 1426
9735.78 1415
9736.71 1368
9737.65 1351
9738.58 1339
9739.51 1296
9740.44 1284
9741.37 1233
9742.30 1222
9743.24 1222
9744.17 1204
9745.10 1157
9746.03 1179
9746.96 1164
9747.90 1177
9748.83 1122
9749.76 1127
9750.69 1090
9751.63 1105
9752.56 1104
9753.49 1076
9754.42 1034
9755.36 1089
9756.29 1056
9757.22 1016
9758.15 1037
9759.09 1045
9760.02 1095
9760.95 1086
9761.88 1048
9762.82 1040
9763.75 1027
9764.68 1007
9765.62 1044
9766.55 1014
9767.48 1030
9768.41 1019
9769.35 1010
9770.28 1026
9771.21 1043
9772.15 1070
9773.08 1013
9774.01 1004
9774.95 1031
9775.88 1037
9776.81 1027
9777.75 975
9778.68 992
9779.62 1036
9780.55 1047
9781.48 1025
9782.42 1034
9783.35 1065
9784.28 1078
9785.22 1048
9786.15 1054
9787.09 1064
9788.02 1036
9788.95 1027
9789.89 1010
9790.82 1008
9791.76 1004
9792.69 955
9793.63 982
9794.56 1001
9795.49 1041
9796.43 994
9797.36 982
9798.30 985
9799.23 1048
9800.17 1017
9801.10 980
9802.04 957
9802.97 943
9803.91 956
9804.84 937
9805.78 921
9806.71 898
9807.65 873
9808.58 841
9809.52 844
9810.45 843
9811.39 820
9812.32 792
9813.26 817
9814.19 767
9815.13 813
9816.06 776
9817.00 805
9817.93 784
9818.87 767
9819.80 775
9820.74 767
9821.68 787
9822.61 741
9823.55 746
9824.48 758
9825.42 731
9826.35 770
9827.29 732
9828.23 747
9829.16 762
9830.10 718
9831.03 718
9831.97 703
9832.91 764
9833.84 758
9834.78 720
9835.72 703
9836.65 746
9837.59 727
9838.52 706
9839.46 728
9840.40 737
9841.33 720
9842.27 696
9843.21 740
9844.14 729
9845.08 744
9846.02 687
9846.95 689
9847.89 688
9848.83 710
9849.77 730
9850.70 734
9851.64 739
9852.58 742
9853.51 755
9854.45 698
9855.39 670
9856.33 707
9857.26 679
9858.20 707
9859.14 702
9860.08 703
9861.01 758
9861.95 701
9862.89 705
9863.83 658
9864.76 652
9865.70 684
9866.64 664
9867.58 675
9868.51 650
9869.45 696
9870.39 652
9871.33 671
9872.27 665
9873.20 666
9874.14 669
9875.08 668
9876.02 634
9876.96 676
9877.90 651
9878.83 638
9879.77 640
9880.71 622
9881.65 656
9882.59 628
9883.53 648
9884.47 638
9885.40 648
9886.34 630
9887.28 639
9888.22 664
9889.16 694
9890.10 622
9891.04 645
9891.98 647
9892.91 647
9893.85 615
9894.79 634
9895.73 636
9896.67 642
9897.61 675
9898.55 598
9899.49 586
9900.43 580
9901.37 604
9902.31 579
9903.25 587
9904.19 631
9905.13 623
9906.07 629
9907.01 632
9907.95 624
9908.89 626
9909.83 629
9910.77 637
9911.71 669
9912.65 599
9913.59 657
9914.53 631
9915.47 645
9916.41 632
9917.35 644
9918.29 665
9919.23 642
9920.17 645
9921.11 671
9922.05 676
9922.99 703
9923.93 737
9924.87 762
9925.81 801
9926.75 811
9927.69 812
9928.63 815
9929.57 837
9930.51 848
9931.45 833
9932.39 768
9933.34 756
9934.28 750
9935.22 730
9936.16 700
9937.10 678
9938.04 663
9938.98 632
9939.92 650
9940.87 626
9941.81 647
9942.75 623
9943.69 605
9944.63 599
9945.57 651
9946.51 650
9947.46 704
9948.40 734
9949.34 806
9950.28 745
9951.22 741
9952.16 776
9953.11 757
9954.05 780
9954.99 719
9955.93 739
9956.87 746
9957.82 710
9958.76 653
9959.70 666
9960.64 654
9961.59 635
9962.53 606
9963.47 595
9964.41 574
9965.35 576
9966.30 594
9967.24 569
9968.18 603
9969.13 598
9970.07 568
9971.01 541
9971.95 578
9972.90 549
9973.84 576
9974.78 543
9975.73 564
9976.67 559
9977.61 549
9978.55 585
9979.50 600
9980.44 602
9981.38 571
9982.33 628
9983.27 611
9984.21 627
9985.16 562
9986.10 565
9987.04 609
9987.99 600
9988.93 582
9989.88 589
9990.82 573
9991.76 580
9992.71 577
9993.65 566
9994.59 558
9995.54 528
9996.48 557
9997.43 529
9998.37 539
9999.31 518
10000.26 549
10001.20 525
10002.15 526
10003.09 531
10004.04 507
10004.98 516
10005.92 523
10006.87 519
10007.81 502
10008.76 538
10009.70 522
10010.65 486
10011.59 511
10012.54 544
10013.48 510
10014.43 515
10015.37 515
10016.32 530
10017.26 546
10018.21 530
10019.15 509
10020.10 525
10021.04 513
10021.99 528
10022.93 537
10023.88 539
10024.82 524
10025.77 527
10026.71 492
10027.66 492
10028.60 494
10029.55 493
10030.49 567
10031.44 553
10032.39 526
10033.33 502
10034.28 539
10035.22 513
10036.17 506
10037.11 507
10038.06 519
10039.01 525
10039.95 481
10040.90 490
10041.84 476
10042.79 498
10043.74 523
10044.68 504
10045.63 514
10046.58 490
10047.52 481
10048.47 497
10049.41 479
10050.36 459
10051.31 475
10052.25 486
10053.20 482
10054.15 460
10055.09 489
10056.04 480
10056.99 481
10057.93 472
10058.88 483
10059.83 452
10060.78 504
10061.72 497
10062.67 509
10063.62 502
10064.56 450
10065.51 472
10066.46 460
10067.41 452
10068.35 460
10069.30 469
10070.25 480
10071.20 471
10072.14 455
10073.09 464
10074.04 469
10074.99 480
10075.93 473
10076.88 467
10077.83 469
10078.78 459
10079.72 483
10080.67 473
10081.62 451
10082.57 468
10083.52 462
10084.46 448
10085.41 457
10086.36 444
10087.31 478
10088.26 462
10089.21 469
10090.15 456
10091.10 481
10092.05 453
10093.00 477
10093.95 483
10094.90 514
10095.85 483
10096.79 466
10097.74 475
10098.69 461
10099.64 468
10100.59 479
10101.54 477
10102.49 497
10103.44 489
10104.39 468
10105.33 478
10106.28 471
10107.23 486
10108.18 452
10109.13 466
10110.08 483
10111.03 487
10111.98 498
10112.93 462
10113.88 473
10114.83 472
10115.78 499
10116.73 456
10117.68 478
10118.63 463
10119.58 471
10120.53 481
10121.48 519
10122.43 496
10123.38 496
10124.33 481
10125.28 485
10126.23 500
10127.18 481
10128.13 496
10129.08 510
10130.03 533
10130.98 478
10131.93 508
10132.88 496
10133.83 509
10134.78 503
10135.73 470
10136.68 497
10137.63 554
10138.58 539
10139.53 506
10140.48 534
10141.43 510
10142.38 506
10143.33 563
10144.29 524
10145.24 549
10146.19 529
10147.14 520
10148.09 538
10149.04 519
10149.99 559
10150.94 573
10151.89 583
10152.85 504
10153.80 545
10154.75 544
10155.70 577
10156.65 586
10157.60 595
10158.55 616
10159.51 602
10160.46 622
10161.41 597
10162.36 621
10163.31 594
10164.26 673
10165.22 632
10166.17 639
10167.12 616
10168.07 676
10169.02 648
10169.98 649
10170.93 651
10171.88 661
10172.83 651
10173.79 692
10174.74 680
10175.69 718
10176.64 688
10177.60 699
10178.55 732
10179.50 763
10180.45 710
10181.41 746
10182.36 688
10183.31 740
10184.26 740
10185.22 724
10186.17 722
10187.12 680
10188.08 694
10189.03 699
10189.98 718
10190.93 716
10191.89 674
10192.84 738
10193.79 681
10194.75 703
10195.70 717
10196.65 705
10197.61 695
10198.56 685
10199.51 730
10200.47 685
10201.42 721
10202.38 727
10203.33 737
10204.28 746
10205.24 801
10206.19 804
10207.14 837
10208.10 839
10209.05 878
10210.01 783
10210.96 861
10211.91 803
10212.87 789
10213.82 798
10214.78 764
10215.73 759
10216.69 724
10217.64 743
10218.59 728
10219.55 723
10220.50 669
10221.46 692
10222.41 707
10223.37 694
10224.32 686
10225.28 709
10226.23 685
10227.19 704
10228.14 698
10229.10 692
10230.05 675
10231.01 687
10231.96 715
10232.92 763
10233.87 757
10234.83 770
10235.78 809
10236.74 828
10237.69 884
10238.65 836
10239.60 893
10240.56 852
10241.51 821
10242.47 819
10243.42 799
10244.38 734
10245.34 706
10246.29 718
10247.25 697
10248.20 693
10249.16 678
10250.11 717
10251.07 665
10252.03 659
10252.98 636
10253.94 675
10254.89 642
10255.85 660
10256.81 641
10257.76 653
10258.72 645
10259.68 634
10260.63 624
10261.59 610
10262.55 634
10263.50 618
10264.46 580
10265.41 589
10266.37 556
10267.33 543
10268.28 574
10269.24 570
10270.20 567
10271.16 530
10272.11 554
10273.07 518
10274.03 592
10274.98 568
10275.94 537
10276.90 567
10277.85 556
10278.81 558
10279.77 538
10280.73 525
10281.68 553
10282.64 538
10283.60 502
10284.56 508
10285.51 525
10286.47 522
10287.43 523
10288.39 527
10289.34 508
10290.30 529
10291.26 533
10292.22 515
10293.18 515
10294.13 538
10295.09 512
10296.05 521
10297.01 524
10297.97 499
10298.92 549
10299.88 540
10300.84 537
10301.80 503
10302.76 506
10303.72 532
10304.67 491
10305.63 520
10306.59 461
10307.55 474
10308.51 480
10309.47 528
10310.43 525
10311.38 531
10312.34 504
10313.30 490
10314.26 495
10315.22 510
10316.18 504
10317.14 550
10318.10 500
10319.06 504
10320.01 467
10320.97 504
10321.93 534
10322.89 467
10323.85 499
10324.81 504
10325.77 527
10326.73 506
10327.69 532
10328.65 498
10329.61 502
10330.57 506
10331.53 506
10332.49 499
10333.45 472
10334.41 508
10335.37 535
10336.33 490
10337.29 459
10338.25 498
10339.21 443
10340.17 487
10341.13 485
10342.09 478
10343.05 415
10344.01 434
10344.97 469
10345.93 447
10346.89 448
10347.85 454
10348.81 471
10349.77 431
10350.73 455
10351.69 436
10352.65 469
10353.61 457
10354.57 443
10355.53 445
10356.49 447
10357.46 415
10358.42 411
10359.38 448
10360.34 421
10361.30 402
10362.26 440
10363.22 431
10364.18 439
10365.14 429
10366.11 431
10367.07 438
10368.03 431
10368.99 397
10369.95 407
10370.91 439
10371.87 411
10372.84 453
10373.80 427
10374.76 425
10375.72 414
10376.68 439
10377.64 437
10378.61 418
10379.57 448
10380.53 425
10381.49 446
10382.45 451
10383.42 437
10384.38 430
10385.34 408
10386.30 377
10387.27 414
10388.23 428
10389.19 409
10390.15 417
10391.11 435
10392.08 415
10393.04 412
10394.00 395
10394.96 404
10395.93 414
10396.89 438
10397.85 416
10398.82 401
10399.78 411
10400.74 408
10401.70 379
10402.67 416
10403.63 442
10404.59 418
10405.56 412
10406.52 420
10407.48 398
10408.45 405
10409.41 407
10410.37 411
10411.34 399
10412.30 429
10413.26 446
10414.23 438
10415.19 403
10416.15 395
10417.12 403
10418.08 411
10419.04 410
10420.01 454
10420.97 441
10421.94 438
10422.90 439
10423.86 438
10424.83 408
10425.79 417
10426.76 418
10427.72 421
10428.68 414
10429.65 400
10430.61 389
10431.58 383
10432.54 397
10433.51 372
10434.47 409
10435.44 403
10436.40 379
10437.36 371
10438.33 403
10439.29 389
10440.26 413
10441.22 393
10442.19 405
10443.15 397
10444.12 377
10445.08 365
10446.05 375
10447.01 380
10447.98 380
10448.94 411
10449.91 421
10450.87 400
10451.84 407
10452.80 379
10453.77 378
10454.73 406
10455.70 407
10456.67 415
10457.63 411
10458.60 392
10459.56 423
10460.53 381
10461.49 392
10462.46 382
10463.43 427
10464.39 402
10465.36 394
10466.32 399
10467.29 413
10468.25 396
10469.22 422
10470.19 413
10471.15 415
10472.12 370
10473.09 362
10474.05 355
10475.02 389
10475.98 379
10476.95 374
10477.92 393
10478.88 427
10479.85 398
10480.82 435
10481.78 474
10482.75 429
10483.72 401
10484.68 419
10485.65 421
10486.62 435
10487.58 420
10488.55 425
10489.52 445
10490.49 404
10491.45 429
10492.42 416
10493.39 415
10494.35 398
10495.32 408
10496.29 403
10497.26 371
10498.22 399
10499.19 383
10500.16 400
10501.13 393
10502.09 382
10503.06 407
10504.03 350
10505.00 370
10505.96 393
10506.93 391
10507.90 396
10508.87 357
10509.84 380
10510.80 387
10511.77 397
10512.74 372
10513.71 357
10514.68 390
10515.64 401
10516.61 394
10517.58 379
10518.55 372
10519.52 364
10520.49 354
10521.45 378
10522.42 392
10523.39 371
10524.36 381
10525.33 384
10526.30 408
10527.27 384
10528.23 377
10529.20 407
10530.17 379
10531.14 375
10532.11 389
10533.08 370
10534.05 388
10535.02 382
10535.99 402
10536.96 407
10537.93 411
10538.89 436
10539.86 422
10540.83 393
10541.80 428
10542.77 433
10543.74 394
10544.71 380
10545.68 388
10546.65 382
10547.62 383
10548.59 366
10549.56 401
10550.53 384
10551.50 395
10552.47 372
10553.44 397
10554.41 379
10555.38 415
10556.35 430
10557.32 411
10558.29 390
10559.26 391
10560.23 380
10561.20 392
10562.17 426
10563.14 405
10564.11 401
10565.08 413
10566.05 428
10567.02 412
10567.99 420
10568.96 408
10569.93 421
10570.91 395
10571.88 435
10572.85 392
10573.82 427
10574.79 425
10575.76 415
10576.73 411
10577.70 424
10578.67 436
10579.64 443
10580.62 418
10581.59 433
10582.56 415
10583.53 420
10584.50 421
10585.47 404
10586.44 451
10587.42 450
10588.39 449
10589.36 436
10590.33 478
10591.30 463
10592.27 476
10593.25 481
10594.22 485
10595.19 447
10596.16 456
10597.13 459
10598.10 454
10599.08 468
10600.05 463
10601.02 466
10601.99 474
10602.97 482
10603.94 492
10604.91 474
10605.88 524
10606.85 528
10607.83 527
10608.80 539
10609.77 556
10610.74 562
10611.72 586
10612.69 582
10613.66 574
10614.64 554
10615.61 574
10616.58 541
10617.55 551
10618.53 527
10619.50 522
10620.47 493
10621.45 489
10622.42 504
10623.39 471
10624.37 479
10625.34 456
10626.31 486
10627.29 474
10628.26 482
10629.23 462
10630.21 483
10631.18 446
10632.15 470
10633.13 476
10634.10 504
10635.07 469
10636.05 508
10637.02 534
10638.00 544
10638.97 550
10639.94 539
10640.92 552
10641.89 546
10642.87 540
10643.84 548
10644.81 547
10645.79 525
10646.76 507
10647.74 484
10648.71 466
10649.68 468
10650.66 472
10651.63 467
10652.61 467
10653.58 424
10654.56 396
10655.53 437
10656.51 430
10657.48 402
10658.46 387
10659.43 429
10660.41 433
10661.38 440
10662.36 402
10663.33 411
10664.31 407
10665.28 395
10666.26 426
10667.23 411
10668.21 411
10669.18 417
10670.16 406
10671.13 402
10672.11 417
10673.08 406
10674.06 411
10675.03 399
10676.01 420
10676.99 403
10677.96 407
10678.94 432
10679.91 445
10680.89 419
10681.86 437
10682.84 415
10683.82 402
10684.79 458
10685.77 411
10686.74 446
10687.72 390
10688.70 418
10689.67 427
10690.65 446
10691.63 391
10692.60 393
10693.58 398
10694.55 417
10695.53 407
10696.51 399
10697.48 391
10698.46 391
10699.44 396
10700.41 398
10701.39 424
10702.37 415
10703.34 399
10704.32 408
10705.30 420
10706.27 393
10707.25 411
10708.23 407
10709.21 412
10710.18 402
10711.16 395
10712.14 411
10713.11 424
10714.09 415
10715.07 415
10716.05 408
10717.02 393
10718.00 434
10718.98 417
10719.96 419
10720.93 394
10721.91 425
10722.89 423
10723.87 410
10724.85 400
10725.82 417
10726.80 417
10727.78 438
10728.76 388
10729.74 393
10730.71 417
10731.69 385
10732.67 391
10733.65 406
10734.63 417
10735.60 408
10736.58 423
10737.56 410
10738.54 414
10739.52 419
10740.50 421
10741.48 451
10742.45 415
10743.43 415
10744.41 440
10745.39 413
10746.37 402
10747.35 422
10748.33 403
10749.31 421
10750.28 380
10751.26 401
10752.24 431
10753.22 394
10754.20 400
10755.18 412
10756.16 424
10757.14 418
10758.12 402
10759.10 412
10760.08 421
10761.06 373
10762.04 379
10763.01 409
10763.99 422
10764.97 413
10765.95 410
10766.93 429
10767.91 416
10768.89 423
10769.87 446
10770.85 443
10771.83 441
10772.81 426
10773.79 423
10774.77 431
10775.75 436
10776.73 463
10777.71 413
10778.69 435
10779.67 436
10780.65 458
10781.63 438
10782.62 451
10783.60 430
10784.58 416
10785.56 435
10786.54 432
10787.52 456
10788.50 420
10789.48 419
10790.46 431
10791.44 460
10792.42 456
10793.40 412
10794.38 421
10795.37 437
10796.35 432
10797.33 445
10798.31 465
10799.29 457
10800.27 469
10801.25 417
10802.23 433
10803.21 435
10804.20 459
10805.18 451
10806.16 449
10807.14 475
10808.12 437
10809.10 472
10810.09 485
10811.07 463
10812.05 459
10813.03 446
10814.01 460
10815.00 448
10815.98 448
10816.96 458
10817.94 460
10818.92 446
10819.91 452
10820.89 492
10821.87 463
10822.85 497
10823.83 468
10824.82 480
10825.80 441
10826.78 480
10827.76 470
10828.75 471
10829.73 451
10830.71 478
10831.69 485
10832.68 490
10833.66 501
10834.64 487
10835.63 487
10836.61 491
10837.59 496
10838.57 512
10839.56 487
10840.54 458
10841.52 464
10842.51 480
10843.49 502
10844.47 500
10845.46 504
10846.44 501
10847.42 487
10848.41 504
10849.39 498
10850.37 502
10851.36 525
10852.34 530
10853.32 514
10854.31 524
10855.29 490
10856.28 546
10857.26 519
10858.24 508
10859.23 507
10860.21 531
10861.20 526
10862.18 521
10863.16 517
10864.15 526
10865.13 552
10866.12 535
10867.10 575
10868.08 542
10869.07 572
10870.05 557
10871.04 570
10872.02 560
10873.01 567
10873.99 562
10874.98 602
10875.96 566
10876.95 572
10877.93 567
10878.92 596
10879.90 604
10880.89 572
10881.87 585
10882.86 593
10883.84 598
10884.83 591
10885.81 605
10886.80 616
10887.78 618
10888.77 605
10889.75 641
10890.74 604
10891.72 634
10892.71 629
10893.69 618
10894.68 698
10895.66 683
10896.65 658
10897.64 680
10898.62 685
10899.61 668
10900.59 655
10901.58 676
10902.56 678
10903.55 672
10904.54 667
10905.52 705
10906.51 683
10907.49 717
10908.48 701
10909.47 709
10910.45 759
10911.44 746
10912.43 773
10913.41 780
10914.40 767
10915.39 772
10916.37 788
10917.36 826
10918.35 812
10919.33 786
10920.32 781
10921.31 842
10922.29 814
10923.28 839
10924.27 811
10925.25 816
10926.24 807
10927.23 816
10928.21 845
10929.20 855
10930.19 848
10931.18 876
10932.16 863
10933.15 867
10934.14 888
10935.12 888
10936.11 893
10937.10 891
10938.09 899
10939.07 908
10940.06 924
10941.05 936
10942.04 949
10943.02 925
10944.01 942
10945.00 964
10945.99 984
10946.98 975
10947.96 1053
10948.95 1053
10949.94 1053
10950.93 1127
10951.92 1129
10952.90 1127
10953.89 1223
10954.88 1221
10955.87 1271
10956.86 1325
10957.85 1398
10958.83 1441
10959.82 1464
10960.81 1422
10961.80 1537
10962.79 1503
10963.78 1505
10964.77 1395
10965.75 1383
10966.74 1345
10967.73 1287
10968.72 1214
10969.71 1191
10970.70 1160
10971.69 1157
10972.68 1151
10973.67 1063
10974.66 1109
10975.64 1102
10976.63 1115
10977.62 1044
10978.61 1089
10979.60 1135
10980.59 1140
10981.58 1099
10982.57 1098
10983.56 1108
10984.55 1134
10985.54 1182
10986.53 1177
10987.52 1190
10988.51 1182
10989.50 1207
10990.49 1213
10991.48 1225
10992.47 1300
10993.46 1407
10994.45 1419
10995.44 1486
10996.43 1537
10997.42 1661
10998.41 1806
10999.40 1880
11000.39 1906
11001.38 1985
11002.37 2015
11003.36 1977
11004.35 1916
11005.34 1834
11006.33 1727
11007.32 1653
11008.31 1548
11009.30 1416
11010.30 1333
11011.29 1231
11012.28 1192
11013.27 1122
11014.26 1098
11015.25 1024
11016.24 995
11017.23 940
11018.22 904
11019.21 859
11020.21 858
11021.20 863
11022.19 827
11023.18 811
11024.17 847
11025.16 823
11026.15 810
11027.14 800
11028.14 783
11029.13 789
11030.12 786
11031.11 828
11032.10 801
11033.09 792
11034.09 800
11035.08 770
11036.07 824
11037.06 788
11038.05 815
11039.05 810
11040.04 797
11041.03 767
11042.02 772
11043.02 796
11044.01 762
11045.00 745
11045.99 726
11046.98 747
11047.98 730
11048.97 683
11049.96 714
11050.95 718
11051.95 701
11052.94 716
11053.93 678
11054.93 689
11055.92 681
11056.91 708
11057.90 717
11058.90 660
11059.89 668
11060.88 710
11061.88 687
11062.87 718
11063.86 741
11064.86 714
11065.85 707
11066.84 671
11067.84 713
11068.83 699
11069.82 742
11070.82 759
11071.81 715
11072.80 677
11073.80 689
11074.79 685
11075.78 697
11076.78 726
11077.77 702
11078.77 690
11079.76 715
11080.75 721
11081.75 715
11082.74 706
11083.74 714
11084.73 744
11085.72 677
11086.72 680
11087.71 701
11088.71 672
11089.70 636
11090.70 647
11091.69 672
11092.68 666
11093.68 654
11094.67 632
11095.67 633
11096.66 646
11097.66 618
11098.65 605
11099.65 650
11100.64 594
11101.64 614
11102.63 594
11103.63 583
11104.62 589
11105.62 594
11106.61 658
11107.61 626
11108.60 594
11109.60 627
11110.59 619
11111.59 599
11112.58 610
11113.58 600
11114.57 604
11115.57 597
11116.56 606
11117.56 612
11118.56 579
11119.55 592
11120.55 609
11121.54 578
11122.54 578
11123.54 556
11124.53 596
11125.53 586
11126.52 580
11127.52 596
11128.51 613
11129.51 604
11130.51 574
11131.50 620
11132.50 565
11133.50 590
11134.49 561
11135.49 576
11136.49 565
11137.48 546
11138.48 532
11139.47 525
11140.47 517
11141.47 571
11142.46 576
11143.46 570
11144.46 568
11145.46 568
11146.45 555
11147.45 547
11148.45 552
11149.44 591
11150.44 564
11151.44 572
11152.43 585
11153.43 569
11154.43 533
11155.43 564
11156.42 576
11157.42 561
11158.42 584
11159.42 567
11160.41 523
11161.41 543
11162.41 516
11163.41 556
11164.40 571
11165.40 567
11166.40 559
11167.40 565
11168.39 589
11169.39 592
11170.39 567
11171.39 566
11172.39 574
11173.38 577
11174.38 584
11175.38 574
11176.38 549
11177.38 581
11178.38 569
11179.37 569
11180.37 580
11181.37 614
11182.37 555
11183.37 558
11184.37 594
11185.37 554
11186.36 562
11187.36 622
11188.36 582
11189.36 612
11190.36 587
11191.36 604
11192.36 642
11193.36 605
11194.36 622
11195.35 583
11196.35 597
11197.35 620
11198.35 593
11199.35 597
11200.35 596
11201.35 578
11202.35 633
11203.35 667
11204.35 658
11205.35 643
11206.35 663
11207.35 642
11208.35 628
11209.35 656
11210.35 693
11211.35 659
11212.35 638
11213.35 668
11214.35 692
11215.34 670
11216.35 631
11217.35 652
11218.35 676
11219.35 656
11220.35 634
11221.35 587
11222.35 632
11223.35 659
11224.35 614
11225.35 640
11226.35 615
11227.35 613
11228.35 599
11229.35 618
11230.35 614
11231.35 615
11232.35 651
11233.35 639
11234.35 628
11235.35 598
11236.35 651
11237.36 593
11238.36 599
11239.36 588
11240.36 614
11241.36 597
11242.36 585
11243.36 571
11244.36 574
11245.36 626
11246.37 591
11247.37 617
11248.37 578
11249.37 572
11250.37 615
11251.37 629
11252.38 639
11253.38 605
11254.38 614
11255.38 641
11256.38 655
11257.38 586
11258.39 616
11259.39 612
11260.39 586
11261.39 613
11262.39 589
11263.40 651
11264.40 632
11265.40 628
11266.40 626
11267.40 640
11268.41 646
11269.41 691
11270.41 661
11271.41 679
11272.42 683
11273.42 693
11274.42 694
11275.42 716
11276.43 681
11277.43 701
11278.43 743
11279.44 655
11280.44 695
11281.44 697
11282.44 667
11283.45 611
11284.45 637
11285.45 632
11286.46 587
11287.46 599
11288.46 562
11289.47 561
11290.47 565
11291.47 560
11292.48 569
11293.48 552
11294.48 525
11295.49 526
11296.49 512
11297.49 529
11298.50 531
11299.50 533
11300.51 552
11301.51 487
11302.51 536
11303.52 522
11304.52 523
11305.53 521
11306.53 521
11307.53 558
11308.54 539
11309.54 532
11310.55 573
11311.55 519
11312.55 539
11313.56 526
11314.56 555
11315.57 551
11316.57 557
11317.58 547
11318.58 549
11319.59 541
11320.59 532
11321.59 558
11322.60 601
11323.60 560
11324.61 524
11325.61 536
11326.62 533
11327.62 544
11328.63 513
11329.63 525
11330.64 543
11331.64 534
11332.65 519
11333.65 506
11334.66 532
11335.67 533
11336.67 538
11337.68 543
11338.68 544
11339.69 570
11340.69 555
11341.70 549
11342.70 569
11343.71 563
11344.72 582
11345.72 556
11346.73 561
11347.73 570
11348.74 548
11349.74 540
11350.75 517
11351.76 506
11352.76 501
11353.77 490
11354.78 469
11355.78 486
11356.79 468
11357.79 475
11358.80 476
11359.81 481
11360.81 469
11361.82 474
11362.83 465
11363.83 436
11364.84 448
11365.85 476
11366.85 444
11367.86 450
11368.87 453
11369.87 462
11370.88 430
11371.89 445
11372.89 435
11373.90 442
11374.91 459
11375.92 433
11376.92 439
11377.93 423
11378.94 426
11379.94 412
11380.95 420
11381.96 416
11382.97 454
11383.97 423
11384.98 410
11385.99 423
11387.00 409
11388.00 437
11389.01 409
11390.02 429
11391.03 426
11392.04 445
11393.04 425
11394.05 405
11395.06 433
11396.07 411
11397.08 403
11398.08 415
11399.09 418
11400.10 423
11401.11 407
11402.12 440
11403.12 416
11404.13 414
11405.14 396
11406.15 395
11407.16 426
11408.17 431
11409.18 437
11410.18 406
11411.19 416
11412.20 408
11413.21 434
11414.22 413
11415.23 406
11416.24 392
11417.25 422
11418.25 409
11419.26 382
11420.27 385
11421.28 384
11422.29 396
11423.30 433
11424.31 408
11425.32 399
11426.33 405
11427.34 411
11428.35 405
11429.36 411
11430.37 395
11431.38 394
11432.39 411
11433.39 412
11434.40 421
11435.41 436
11436.42 398
11437.43 419
11438.44 425
11439.45 382
11440.46 400
11441.47 376
11442.48 390
11443.49 441
11444.50 397
11445.51 405
11446.52 384
11447.53 381
11448.55 392
11449.56 384
11450.57 403
11451.58 381
11452.59 355
11453.60 402
11454.61 368
11455.62 387
11456.63 384
11457.64 353
11458.65 366
11459.66 380
11460.67 385
11461.68 389
11462.69 409
11463.71 383
11464.72 372
11465.73 352
11466.74 377
11467.75 349
11468.76 371
11469.77 359
11470.78 376
11471.80 361
11472.81 374
11473.82 379
11474.83 358
11475.84 376
11476.85 372
11477.86 349
11478.88 363
11479.89 356
11480.90 367
11481.91 348
11482.92 364
11483.93 373
11484.95 376
11485.96 363
11486.97 387
11487.98 368
11489.00 370
11490.01 355
11491.02 367
11492.03 362
11493.04 339
11494.06 347
11495.07 352
11496.08 390
11497.09 376
11498.11 379
11499.12 371
11500.13 367
11501.14 352
11502.16 367
11503.17 353
11504.18 356
11505.20 354
11506.21 351
11507.22 365
11508.23 352
11509.25 358
11510.26 350
11511.27 351
11512.29 348
11513.30 324
11514.31 369
11515.33 366
11516.34 353
11517.35 375
11518.37 368
11519.38 347
11520.39 344
11521.41 361
11522.42 357
11523.43 376
11524.45 367
11525.46 359
11526.47 375
11527.49 372
11528.50 332
11529.52 361
11530.53 379
11531.54 360
11532.56 373
11533.57 333
11534.59 352
11535.60 406
11536.62 395
11537.63 394
11538.64 383
11539.66 378
11540.67 384
11541.69 399
11542.70 388
11543.72 360
11544.73 372
11545.75 390
11546.76 380
11547.77 373
11548.79 340
11549.80 363
11550.82 343
11551.83 340
11552.85 346
11553.86 356
11554.88 357
11555.89 337
11556.91 337
11557.92 378
11558.94 344
11559.95 334
11560.97 327
11561.99 332
11563.00 352
11564.02 340
11565.03 337
11566.05 343
11567.06 351
11568.08 356
11569.09 352
11570.11 335
11571.13 339
11572.14 345
11573.16 338
11574.17 349
11575.19 330
11576.20 334
11577.22 329
11578.24 316
11579.25 327
11580.27 349
11581.29 376
11582.30 355
11583.32 331
11584.33 347
11585.35 371
11586.37 325
11587.38 324
11588.40 357
11589.42 330
11590.43 331
11591.45 323
11592.47 338
11593.48 349
11594.50 320
11595.52 348
11596.53 323
11597.55 346
11598.57 341
11599.58 321
11600.60 341
11601.62 331
11602.64 345
11603.65 348
11604.67 320
11605.69 350
11606.70 320
11607.72 329
11608.74 314
11609.76 320
11610.77 326
11611.79 327
11612.81 321
11613.83 334
11614.84 341
11615.86 371
11616.88 329
11617.90 343
11618.92 354
11619.93 341
11620.95 350
11621.97 349
11622.99 363
11624.01 352
11625.02 346
11626.04 364
11627.06 373
11628.08 351
11629.10 334
11630.11 339
11631.13 323
11632.15 319
11633.17 343
11634.19 338
11635.21 342
11636.23 341
11637.24 353
11638.26 334
11639.28 321
11640.30 317
11641.32 315
11642.34 355
11643.36 327
11644.38 340
11645.39 362
11646.41 342
11647.43 330
11648.45 346
11649.47 327
11650.49 330
11651.51 352
11652.53 342
11653.55 320
11654.57 335
11655.59 328
11656.61 342
11657.63 351
11658.65 342
11659.67 337
11660.69 338
11661.70 339
11662.72 323
11663.74 316
11664.76 337
11665.78 365
11666.80 325
11667.82 356
11668.84 366
11669.86 336
11670.88 349
11671.90 361
11672.92 365
11673.95 335
11674.97 357
11675.99 355
11677.01 315
11678.03 318
11679.05 330
11680.07 340
11681.09 331
11682.11 363
11683.13 349
11684.15 335
11685.17 342
11686.19 345
11687.21 329
11688.23 336
11689.25 351
11690.28 348
11691.30 311
11692.32 308
11693.34 322
11694.36 366
11695.38 343
11696.40 316
11697.42 346
11698.44 370
11699.47 338
11700.49 336
11701.51 320
11702.53 340
11703.55 352
11704.57 319
11705.60 344
11706.62 319
11707.64 340
11708.66 358
11709.68 350
11710.70 329
11711.73 362
11712.75 373
11713.77 339
11714.79 350
11715.81 357
11716.84 397
11717.86 368
11718.88 387
11719.90 365
11720.92 376
11721.95 351
11722.97 347
11723.99 381
11725.01 355
11726.04 361
11727.06 350
11728.08 357
11729.11 350
11730.13 344
11731.15 365
11732.17 332
11733.20 359
11734.22 375
11735.24 373
11736.26 384
11737.29 351
11738.31 386
11739.33 373
11740.36 376
11741.38 369
11742.40 404
11743.43 374
11744.45 376
11745.47 376
11746.50 394
11747.52 416
11748.54 391
11749.57 388
11750.59 396
11751.62 408
11752.64 392
11753.66 391
11754.69 416
11755.71 377
11756.73 388
11757.76 388
11758.78 408
11759.81 393
11760.83 415
11761.85 395
11762.88 416
11763.90 430
11764.93 391
11765.95 378
11766.98 401
11768.00 392
11769.02 420
11770.05 441
11771.07 444
11772.10 457
11773.12 458
11774.15 456
11775.17 445
11776.20 464
11777.22 470
11778.25 461
11779.27 434
11780.30 459
11781.32 451
11782.35 435
11783.37 460
11784.40 467
11785.42 450
11786.45 444
11787.47 460
11788.50 460
11789.52 464
11790.55 466
11791.57 473
11792.60 471
11793.62 446
11794.65 436
11795.67 449
11796.70 453
11797.73 472
11798.75 476
11799.78 448
11800.80 468
11801.83 441
11802.85 471
11803.88 488
11804.91 463
11805.93 467
11806.96 482
11807.98 503
11809.01 493
11810.04 491
11811.06 459
11812.09 459
11813.12 458
11814.14 486
11815.17 465
11816.19 482
11817.22 466
11818.25 480
11819.27 503
11820.30 508
11821.33 491
11822.35 508
11823.38 506
11824.41 529
11825.44 492
11826.46 523
11827.49 504
11828.52 531
11829.54 553
11830.57 533
11831.60 546
11832.62 534
11833.65 554
11834.68 602
11835.71 523
11836.73 546
11837.76 530
11838.79 546
11839.82 529
11840.84 558
11841.87 599
11842.90 582
11843.93 554
11844.95 569
11845.98 602
11847.01 603
11848.04 574
11849.07 586
11850.09 606
11851.12 629
11852.15 623
11853.18 600
11854.21 635
11855.23 617
11856.26 632
11857.29 638
11858.32 675
11859.35 617
11860.38 640
11861.40 646
11862.43 660
11863.46 647
11864.49 676
11865.52 691
11866.55 654
11867.58 659
11868.60 645
11869.63 690
11870.66 671
11871.69 696
11872.72 700
11873.75 711
11874.78 720
11875.81 704
11876.84 724
11877.86 715
11878.89 733
11879.92 745
11880.95 735
11881.98 779
11883.01 759
11884.04 749
11885.07 799
11886.10 786
11887.13 779
11888.16 809
11889.19 834
11890.22 849
11891.25 869
11892.28 880
11893.31 885
11894.34 884
11895.37 919
11896.40 897
11897.43 930
11898.46 976
11899.49 1011
11900.52 1029
11901.55 1077
11902.58 1136
11903.61 1151
11904.64 1226
11905.67 1213
11906.70 1265
11907.73 1249
11908.76 1159
11909.79 1162
11910.82 1158
11911.85 1175
11912.88 1110
11913.91 1072
11914.94 1046
11915.97 1047
11917.01 1009
11918.04 968
11919.07 969
11920.10 969
11921.13 968
11922.16 940
11923.19 950
11924.22 997
11925.25 941
11926.28 971
11927.32 1054
11928.35 1093
11929.38 1104
11930.41 1144
11931.44 1137
11932.47 1139
11933.50 1143
11934.54 1174
11935.57 1193
11936.60 1181
11937.63 1103
11938.66 1080
11939.70 1049
11940.73 1046
11941.76 1040
11942.79 971
11943.82 910
11944.85 891
11945.89 850
11946.92 826
11947.95 822
11948.98 775
11950.02 791
11951.05 771
11952.08 728
11953.11 754
11954.15 742
11955.18 737
11956.21 737
11957.24 761
11958.28 772
11959.31 738
11960.34 723
11961.37 732
11962.41 767
11963.44 757
11964.47 687
11965.51 751
11966.54 795
11967.57 758
11968.60 733
11969.64 730
11970.67 724
11971.70 737
11972.74 766
11973.77 755
11974.80 754
11975.84 766
11976.87 743
11977.90 792
11978.94 738
11979.97 758
11981.00 783
11982.04 787
11983.07 777
11984.11 762
11985.14 776
11986.17 804
11987.21 762
11988.24 802
11989.28 805
11990.31 816
11991.34 824
11992.38 817
11993.41 849
11994.45 829
11995.48 847
11996.51 871
11997.55 872
11998.58 817
11999.62 819
12000.65 863
12001.69 845
12002.72 849
12003.76 906
12004.79 880
12005.82 882
12006.86 873
12007.89 871
12008.93 921
12009.96 897
12011.00 953
12012.03 933
12013.07 952
12014.10 946
12015.14 959
12016.17 895
12017.21 935
12018.24 957
12019.28 976
12020.32 970
12021.35 1009
12022.39 1011
12023.42 1002
12024.46 997
12025.49 972
12026.53 984
12027.56 967
12028.60 979
12029.64 987
12030.67 970
12031.71 986
12032.74 1010
12033.78 1003
12034.81 1008
12035.85 1030
12036.89 1029
12037.92 1000
12038.96 988
12039.99 1012
12041.03 974
12042.07 1019
12043.10 1029
12044.14 1081
12045.18 1028
12046.21 1085
12047.25 1076
12048.29 1048
12049.32 1108
12050.36 1092
12051.40 1113
12052.43 1135
12053.47 1155
12054.51 1169
12055.54 1175
12056.58 1196
12057.62 1184
12058.65 1263
12059.69 1265
12060.73 1200
12061.76 1255
12062.80 1235
12063.84 1196
12064.88 1189
12065.91 1125
12066.95 1084
12067.99 1066
12069.03 1036
12070.06 1030
12071.10 981
12072.14 1013
12073.18 972
12074.21 978
12075.25 994
12076.29 976
12077.33 960
12078.36 925
12079.40 920
12080.44 933
12081.48 953
12082.52 926
12083.55 947
12084.59 968
12085.63 979
12086.67 974
12087.71 977
12088.74 991
12089.78 994
12090.82 1027
12091.86 1042
12092.90 1016
12093.94 1022
12094.98 1055
12096.01 1087
12097.05 1102
12098.09 1057
12099.13 1112
12100.17 1149
12101.21 1158
12102.25 1137
12103.28 1176
12104.32 1210
12105.36 1205
12106.40 1217
12107.44 1201
12108.48 1164
12109.52 1133
12110.56 1129
12111.60 1080
12112.64 1045
12113.68 1001
12114.72 919
12115.76 887
12116.79 866
12117.83 856
12118.87 835
12119.91 774
12120.95 779
12121.99 800
12123.03 766
12124.07 756
12125.11 749
12126.15 730
12127.19 700
12128.23 716
12129.27 712
12130.31 744
12131.35 733
12132.39 691
12133.43 668
12134.47 700
12135.51 698
12136.55 689
12137.59 694
12138.63 700
12139.67 696
12140.71 676
12141.76 670
12142.80 662
12143.84 670
12144.88 656
12145.92 679
12146.96 691
12148.00 645
12149.04 633
12150.08 643
12151.12 652
12152.16 650
12153.20 662
12154.25 654
12155.29 619
12156.33 614
12157.37 609
12158.41 631
12159.45 627
12160.49 578
12161.53 606
12162.58 551
12163.62 624
12164.66 650
12165.70 615
12166.74 584
12167.78 558
12168.82 557
12169.87 623
12170.91 642
12171.95 615
12172.99 571
12174.03 607
12175.08 614
12176.12 589
12177.16 622
12178.20 584
12179.24 590
12180.29 602
12181.33 585
12182.37 578
12183.41 594
12184.46 594
12185.50 623
12186.54 603
12187.58 573
12188.63 558
12189.67 558
12190.71 527
12191.75 582
12192.80 565
12193.84 585
12194.88 558
12195.92 563
12196.97 581
12198.01 527
12199.05 524
12200.10 573
12201.14 584
12202.18 557
12203.23 552
12204.27 582
12205.31 556
12206.36 526
12207.40 545
12208.44 557
12209.49 564
12210.53 532
12211.57 530
12212.62 560
12213.66 565
12214.70 564
12215.75 554
12216.79 542
12217.84 548
12218.88 554
12219.92 514
12220.97 524
12222.01 524
12223.06 504
12224.10 488
12225.14 495
12226.19 496
12227.23 518
12228.28 489
12229.32 495
12230.36 507
12231.41 511
12232.45 528
12233.50 498
12234.54 511
12235.59 518
12236.63 509
12237.68 481
12238.72 509
12239.77 499
12240.81 489
12241.86 482
12242.90 486
12243.94 518
12244.99 512
12246.03 523
12247.08 525
12248.13 513
12249.17 507
12250.22 513
12251.26 503
12252.31 500
12253.35 495
12254.40 505
12255.44 476
12256.49 494
12257.53 469
12258.58 501
12259.62 472
12260.67 471
12261.72 486
12262.76 481
12263.81 488
12264.85 459
12265.90 497
12266.94 460
12267.99 455
12269.04 453
12270.08 449
12271.13 472
12272.17 471
12273.22 451
12274.27 439
12275.31 437
12276.36 460
12277.41 478
12278.45 465
12279.50 478
12280.55 447
12281.59 453
12282.64 414
12283.69 428
12284.73 413
12285.78 429
12286.83 422
12287.87 451
12288.92 437
12289.97 428
12291.01 418
12292.06 388
12293.11 423
12294.15 411
12295.20 435
12296.25 422
12297.30 429
12298.34 416
12299.39 406
12300.44 434
12301.48 421
12302.53 381
12303.58 404
12304.63 415
12305.67 408
12306.72 403
12307.77 433
12308.82 404
12309.87 436
12310.91 452
12311.96 437
12313.01 437
12314.06 409
12315.10 412
12316.15 418
12317.20 425
12318.25 442
12319.30 410
12320.34 423
12321.39 421
12322.44 401
12323.49 405
12324.54 410
12325.59 420
12326.63 422
12327.68 406
12328.73 435
12329.78 414
12330.83 407
12331.88 421
12332.93 425
12333.98 426
12335.02 426
12336.07 406
12337.12 429
12338.17 419
12339.22 409
12340.27 424
12341.32 435
12342.37 408
12343.42 409
12344.47 452
12345.51 408
12346.56 411
12347.61 415
12348.66 432
12349.71 434
12350.76 439
12351.81 455
12352.86 434
12353.91 413
12354.96 414
12356.01 444
12357.06 419
12358.11 415
12359.16 413
12360.21 432
12361.26 442
12362.31 414
12363.36 448
12364.41 443
12365.46 407
12366.51 411
12367.56 398
12368.61 439
12369.66 414
12370.71 430
12371.76 468
12372.81 464
12373.86 421
12374.91 419
12375.96 417
12377.01 427
12378.06 430
12379.11 443
12380.17 454
12381.22 448
12382.27 431
12383.32 451
12384.37 441
12385.42 457
12386.47 449
12387.52 451
12388.57 401
12389.62 414
12390.67 418
12391.73 432
12392.78 446
12393.83 441
12394.88 472
12395.93 450
12396.98 434
12398.03 457
12399.09 451
12400.14 434
12401.19 463
12402.24 455
12403.29 467
12404.34 443
12405.40 419
12406.45 448
12407.50 455
12408.55 443
12409.60 420
12410.66 447
12411.71 450
12412.76 447
12413.81 465
12414.86 454
12415.92 429
12416.97 476
12418.02 469
12419.07 461
12420.13 442
12421.18 460
12422.23 477
12423.28 468
12424.34 474
12425.39 476
12426.44 484
12427.49 477
12428.55 478
12429.60 471
12430.65 478
12431.71 523
12432.76 490
12433.81 449
12434.86 469
12435.92 503
12436.97 488
12438.02 507
12439.08 494
12440.13 496
12441.18 510
12442.24 478
12443.29 468
12444.34 504
12445.40 496
12446.45 528
12447.50 486
12448.56 469
12449.61 502
12450.67 497
12451.72 527
12452.77 517
12453.83 520
12454.88 526
12455.94 535
12456.99 557
12458.04 557
12459.10 574
12460.15 576
12461.21 581
12462.26 608
12463.31 617
12464.37 610
12465.42 609
12466.48 662
12467.53 681
12468.59 673
12469.64 729
12470.70 769
12471.75 801
12472.80 847
12473.86 897
12474.91 967
12475.97 986
12477.02 1030
12478.08 1068
12479.13 1074
12480.19 1073
12481.24 1091
12482.30 1053
12483.35 1005
12484.41 978
12485.46 917
12486.52 908
12487.57 871
12488.63 800
12489.69 782
12490.74 713
12491.80 698
12492.85 661
12493.91 676
12494.96 636
12496.02 626
12497.07 601
12498.13 590
12499.19 633
12500.24 617
12501.30 598
12502.35 591
12503.41 567
12504.47 570
12505.52 558
12506.58 581
12507.63 592
12508.69 587
12509.75 592
12510.80 583
12511.86 570
12512.91 566
12513.97 606
12515.03 632
12516.08 601
12517.14 616
12518.20 602
12519.25 587
12520.31 573
12521.37 562
12522.42 587
12523.48 577
12524.54 580
12525.59 596
12526.65 559
12527.71 546
12528.77 557
12529.82 598
12530.88 601
12531.94 567
12532.99 607
12534.05 604
12535.11 595
12536.17 568
12537.22 592
12538.28 603
12539.34 598
12540.40 602
12541.45 611
12542.51 585
12543.57 600
12544.63 611
12545.68 639
12546.74 659
12547.80 610
12548.86 666
12549.92 700
12550.97 672
12552.03 720
12553.09 704
12554.15 695
12555.21 703
12556.26 713
12557.32 727
12558.38 709
12559.44 703
12560.50 672
12561.56 634
12562.61 638
12563.67 634
12564.73 631
12565.79 575
12566.85 593
12567.91 581
12568.97 576
12570.02 596
12571.08 584
12572.14 563
12573.20 581
12574.26 579
12575.32 555
12576.38 571
12577.44 569
12578.50 578
12579.56 556
12580.61 551
12581.67 529
12582.73 566
12583.79 550
12584.85 521
12585.91 586
12586.97 542
12588.03 539
12589.09 561
12590.15 555
12591.21 515
12592.27 564
12593.33 550
12594.39 532
12595.45 530
12596.51 572
12597.57 537
12598.63 509
12599.69 546
12600.75 548
12601.81 510
12602.87 528
12603.93 504
12604.99 542
12606.05 554
12607.11 577
12608.17 553
12609.23 545
12610.29 533
12611.35 561
12612.41 541
12613.47 524
12614.53 521
12615.59 555
12616.66 551
12617.72 564
12618.78 584
12619.84 570
12620.90 631
12621.96 595
12623.02 586
12624.08 637
12625.14 618
12626.20 602
12627.26 602
12628.33 621
12629.39 597
12630.45 616
12631.51 626
12632.57 640
12633.63 649
12634.69 608
12635.76 625
12636.82 619
12637.88 637
12638.94 630
12640.00 579
12641.06 611
12642.13 579
12643.19 593
12644.25 606
12645.31 573
12646.37 557
12647.44 526
12648.50 539
12649.56 556
12650.62 494
12651.68 512
12652.75 529
12653.81 505
12654.87 499
12655.93 516
12657.00 489
12658.06 502
12659.12 523
12660.18 496
12661.25 524
12662.31 503
12663.37 520
12664.43 540
12665.50 517
12666.56 515
12667.62 516
12668.69 537
12669.75 516
12670.81 498
12671.88 472
12672.94 503
12674.00 531
12675.06 499
12676.13 501
12677.19 533
12678.25 547
12679.32 512
12680.38 488
12681.44 492
12682.51 480
12683.57 500
12684.64 539
12685.70 501
12686.76 505
12687.83 520
12688.89 461
12689.95 489
12691.02 488
12692.08 504
12693.15 511
12694.21 509
12695.27 510
12696.34 500
12697.40 531
12698.47 500
12699.53 491
12700.59 511
12701.66 528
12702.72 520
12703.79 539
12704.85 517
12705.92 553
12706.98 543
12708.05 528
12709.11 546
12710.18 560
12711.24 525
12712.30 523
12713.37 561
12714.43 565
12715.50 550
12716.56 574
12717.63 558
12718.69 541
12719.76 544
12720.82 551
12721.89 586
12722.95 556
12724.02 539
12725.09 583
12726.15 579
12727.22 556
12728.28 537
12729.35 550
12730.41 555
12731.48 570
12732.54 559
12733.61 545
12734.68 612
12735.74 588
12736.81 545
12737.87 549
12738.94 572
12740.00 563
12741.07 583
12742.14 547
12743.20 552
12744.27 524
12745.33 526
12746.40 540
12747.47 511
12748.53 526
12749.60 492
12750.67 526
12751.73 525
12752.80 512
12753.87 514
12754.93 515
12756.00 511
12757.07 488
12758.13 523
12759.20 489
12760.27 532
12761.33 498
12762.40 484
12763.47 499
12764.53 474
12765.60 527
12766.67 487
12767.73 495
12768.80 501
12769.87 505
12770.94 468
12772.00 472
12773.07 466
12774.14 490
12775.21 487
12776.27 484
12777.34 451
12778.41 443
12779.48 453
12780.54 474
12781.61 468
12782.68 456
12783.75 467
12784.81 482
12785.88 470
12786.95 469
12788.02 451
12789.09 442
12790.15 449
12791.22 414
12792.29 447
12793.36 438
12794.43 425
12795.49 454
12796.56 440
12797.63 435
12798.70 451
12799.77 449
12800.84 468
12801.90 428
12802.97 436
12804.04 433
12805.11 435
12806.18 435
12807.25 403
12808.32 417
12809.39 427
12810.45 423
12811.52 426
12812.59 433
12813.66 453
12814.73 450
12815.80 480
12816.87 449
12817.94 466
12819.01 459
12820.08 464
12821.15 468
12822.21 447
12823.28 441
12824.35 510
12825.42 488
12826.49 470
12827.56 459
12828.63 449
12829.70 473
12830.77 466
12831.84 466
12832.91 474
12833.98 446
12835.05 451
12836.12 458
12837.19 431
12838.26 464
12839.33 446
12840.40 420
12841.47 422
12842.54 418
12843.61 412
12844.68 419
12845.75 426
12846.82 410
12847.89 408
12848.96 398
12850.03 405
12851.10 388
12852.18 391
12853.25 388
12854.32 412
12855.39 367
12856.46 390
12857.53 377
12858.60 375
12859.67 416
12860.74 387
12861.81 365
12862.88 374
12863.96 384
12865.03 386
12866.10 367
12867.17 380
12868.24 409
12869.31 369
12870.38 377
12871.45 384
12872.53 392
12873.60 376
12874.67 340
12875.74 393
12876.81 376
12877.88 372
12878.96 352
12880.03 389
12881.10 378
12882.17 360
12883.24 363
12884.31 384
12885.39 373
12886.46 365
12887.53 333
12888.60 363
12889.68 377
12890.75 387
12891.82 334
12892.89 336
12893.96 348
12895.04 346
12896.11 380
12897.18 359
12898.25 335
12899.33 343
12900.40 368
12901.47 352
12902.54 358
12903.62 352
12904.69 359
12905.76 350
12906.84 344
12907.91 334
12908.98 351
12910.06 329
12911.13 363
12912.20 373
12913.27 361
12914.35 339
12915.42 359
12916.49 381
12917.57 353
12918.64 355
12919.71 357
12920.79 372
12921.86 327
12922.94 361
12924.01 375
12925.08 346
12926.16 321
12927.23 343
12928.30 336
12929.38 356
12930.45 326
12931.53 330
12932.60 351
12933.67 342
12934.75 371
12935.82 345
12936.90 361
12937.97 338
12939.04 346
12940.12 361
12941.19 311
12942.27 330
12943.34 335
12944.42 346
12945.49 329
12946.56 340
12947.64 329
12948.71 341
12949.79 320
12950.86 378
12951.94 351
12953.01 335
12954.09 332
12955.16 338
12956.24 331
12957.31 327
12958.39 304
12959.46 353
12960.54 327
12961.61 338
12962.69 307
12963.76 310
12964.84 327
12965.91 331
12966.99 335
12968.07 312
12969.14 332
12970.22 307
12971.29 327
12972.37 328
12973.44 338
12974.52 315
12975.59 324
12976.67 328
12977.75 332
12978.82 328
12979.90 336
12980.97 357
12982.05 339
12983.13 339
12984.20 305
12985.28 332
12986.35 334
12987.43 323
12988.51 339
12989.58 343
12990.66 331
12991.74 324
12992.81 306
12993.89 337
12994.97 325
12996.04 337
12997.12 348
12998.20 343
12999.27 367
13000.35 348
13001.43 321
13002.50 330
13003.58 316
13004.66 327
13005.73 332
13006.81 337
13007.89 336
13008.97 360
13010.04 354
13011.12 339
13012.20 320
13013.27 351
13014.35 337
13015.43 343
13016.51 305
13017.58 344
13018.66 334
13019.74 323
13020.82 343
13021.89 349
13022.97 325
13024.05 316
13025.13 347
13026.21 338
13027.28 347
13028.36 337
13029.44 353
13030.52 350
13031.60 339
13032.67 352
13033.75 344
13034.83 363
13035.91 369
13036.99 329
13038.07 330
13039.14 348
13040.22 339
13041.30 327
13042.38 341
13043.46 340
13044.54 329
13045.62 346
13046.69 308
13047.77 340
13048.85 344
13049.93 355
13051.01 323
13052.09 319
13053.17 311
13054.25 350
13055.33 325
13056.40 345
13057.48 332
13058.56 319
13059.64 316
13060.72 358
13061.80 334
13062.88 326
13063.96 335
13065.04 333
13066.12 346
13067.20 340
13068.28 337
13069.36 334
13070.44 367
13071.52 336
13072.60 346
13073.68 331
13074.76 341
13075.84 341
13076.92 324
13078.00 322
13079.08 335
13080.16 334
13081.24 344
13082.32 328
13083.40 331
13084.48 362
13085.56 350
13086.64 341
13087.72 327
13088.80 343
13089.88 343
13090.96 333
13092.04 318
13093.12 331
13094.20 364
13095.28 354
13096.36 359
13097.44 343
13098.52 325
13099.61 336
13100.69 360
13101.77 342
13102.85 331
13103.93 327
13105.01 336
13106.09 366
13107.17 337
13108.25 334
13109.34 324
13110.42 362
13111.50 335
13112.58 345
13113.66 340
13114.74 351
13115.82 395
13116.91 374
13117.99 351
13119.07 369
13120.15 371
13121.23 363
13122.31 351
13123.40 369
13124.48 363
13125.56 353
13126.64 351
13127.72 354
13128.81 370
13129.89 365
13130.97 355
13132.05 350
13133.14 349
13134.22 375
13135.30 404
13136.38 374
13137.47 361
13138.55 348
13139.63 358
13140.71 368
13141.80 367
13142.88 361
13143.96 359
13145.04 372
13146.13 374
13147.21 365
13148.29 395
13149.38 388
13150.46 358
13151.54 378
13152.62 371
13153.71 383
13154.79 359
13155.87 397
13156.96 376
13158.04 374
13159.12 376
13160.21 375
13161.29 404
13162.37 380
13163.46 362
13164.54 381
13165.62 382
13166.71 375
13167.79 363
13168.88 371
13169.96 379
13171.04 372
13172.13 368
13173.21 359
13174.30 354
13175.38 357
13176.46 395
13177.55 416
13178.63 385
13179.72 393
13180.80 427
13181.88 416
13182.97 370
13184.05 379
13185.14 381
13186.22 408
13187.31 389
13188.39 387
13189.48 402
13190.56 400
13191.65 384
13192.73 380
13193.81 402
13194.90 394
13195.98 382
13197.07 387
13198.15 394
13199.24 445
13200.32 419
13201.41 398
13202.49 408
13203.58 376
13204.67 386
13205.75 385
13206.84 410
13207.92 424
13209.01 389
13210.09 394
13211.18 399
13212.26 397
13213.35 428
13214.43 421
13215.52 364
13216.61 395
13217.69 420
13218.78 437
13219.86 431
13220.95 428
13222.04 427
13223.12 432
13224.21 441
13225.29 425
13226.38 435
13227.47 421
13228.55 427
13229.64 415
13230.72 407
13231.81 406
13232.90 411
13233.98 437
13235.07 455
13236.16 461
13237.24 428
13238.33 423
13239.42 401
13240.50 429
13241.59 489
13242.68 471
13243.76 456
13244.85 430
13245.94 458
13247.02 481
13248.11 446
13249.20 473
13250.29 464
13251.37 467
13252.46 489
13253.55 458
13254.63 510
13255.72 500
13256.81 481
13257.90 511
13258.98 509
13260.07 485
13261.16 484
13262.25 506
13263.33 496
13264.42 480
13265.51 525
13266.60 521
13267.69 514
13268.77 526
13269.86 541
13270.95 525
13272.04 522
13273.13 522
13274.21 497
13275.30 550
13276.39 549
13277.48 536
13278.57 527
13279.65 538
13280.74 533
13281.83 538
13282.92 582
13284.01 585
13285.10 566
13286.19 557
13287.27 579
13288.36 548
13289.45 544
13290.54 570
13291.63 574
13292.72 620
13293.81 620
13294.90 589
13295.98 609
13297.07 624
13298.16 621
13299.25 663
13300.34 675
13301.43 640
13302.52 653
13303.61 658
13304.70 660
13305.79 665
13306.88 662
13307.97 644
13309.06 673
13310.15 682
13311.24 688
13312.32 688
13313.41 693
13314.50 726
13315.59 727
13316.68 721
13317.77 718
13318.86 736
13319.95 746
13321.04 719
13322.13 752
13323.22 789
13324.31 757
13325.40 742
13326.49 730
13327.58 721
13328.68 730
13329.77 751
13330.86 766
13331.95 772
13333.04 736
13334.13 738
13335.22 750
13336.31 777
13337.40 787
13338.49 806
13339.58 836
13340.67 789
13341.76 829
13342.85 794
13343.94 824
13345.04 810
13346.13 785
13347.22 821
13348.31 801
13349.40 823
13350.49 811
13351.58 820
13352.67 838
13353.77 841
13354.86 821
13355.95 879
13357.04 847
13358.13 869
13359.22 872
13360.31 850
13361.41 904
13362.50 872
13363.59 919
13364.68 893
13365.77 939
13366.87 977
13367.96 993
13369.05 1014
13370.14 939
13371.23 943
13372.33 939
13373.42 916
13374.51 932
13375.60 958
13376.69 866
13377.79 872
13378.88 897
13379.97 870
13381.06 820
13382.16 799
13383.25 791
13384.34 783
13385.43 748
13386.53 769
13387.62 770
13388.71 727
13389.81 686
13390.90 727
13391.99 718
13393.08 684
13394.18 671
13395.27 697
13396.36 694
13397.46 653
13398.55 657
13399.64 657
13400.74 709
13401.83 674
13402.92 694
13404.02 642
13405.11 640
13406.20 661
13407.30 679
13408.39 682
13409.48 678
13410.58 682
13411.67 644
13412.77 683
13413.86 647
13414.95 669
13416.05 665
13417.14 705
13418.23 664
13419.33 690
13420.42 675
13421.52 682
13422.61 646
13423.71 689
13424.80 698
13425.89 693
13426.99 692
13428.08 696
13429.18 667
13430.27 681
13431.37 691
13432.46 697
13433.56 715
13434.65 689
13435.74 689
13436.84 686
13437.93 697
13439.03 702
13440.12 733
13441.22 722
13442.31 712
13443.41 738
13444.50 764
13445.60 751
13446.69 685
13447.79 766
13448.88 742
13449.98 770
13451.08 762
13452.17 773
13453.27 776
13454.36 770
13455.46 777
13456.55 769
13457.65 808
13458.74 796
13459.84 821
13460.94 785
13462.03 806
13463.13 801
13464.22 842
13465.32 838
13466.41 846
13467.51 827
13468.61 849
13469.70 846
13470.80 867
13471.90 864
13472.99 844
13474.09 873
13475.18 878
13476.28 851
13477.38 857
13478.47 839
13479.57 857
13480.67 877
13481.76 863
13482.86 916
13483.96 871
13485.05 884
13486.15 869
13487.25 893
13488.34 899
13489.44 918
13490.54 950
13491.63 919
13492.73 952
13493.83 944
13494.93 972
13496.02 960
13497.12 963
13498.22 1005
13499.31 1018
13500.41 994
13501.51 1023
13502.61 1051
13503.70 1045
13504.80 1036
13505.90 1073
13507.00 1074
13508.09 1038
13509.19 1014
13510.29 1033
13511.39 1019
13512.49 993
13513.58 1005
13514.68 966
13515.78 957
13516.88 954
13517.98 958
13519.07 935
13520.17 909
13521.27 898
13522.37 944
13523.47 899
13524.57 854
13525.66 857
13526.76 833
13527.86 866
13528.96 822
13530.06 830
13531.16 773
13532.25 776
13533.35 793
13534.45 797
13535.55 787
13536.65 814
13537.75 757
13538.85 760
13539.95 733
13541.05 727
13542.14 730
13543.24 706
13544.34 709
13545.44 721
13546.54 698
13547.64 713
13548.74 679
13549.84 693
13550.94 677
13552.04 663
13553.14 638
13554.24 654
13555.34 700
13556.44 657
13557.54 671
13558.64 667
13559.74 672
13560.84 654
13561.94 630
13563.04 655
13564.13 657
13565.23 600
13566.34 655
13567.44 648
13568.54 656
13569.64 621
13570.74 611
13571.84 600
13572.94 611
13574.04 620
13575.14 594
13576.24 599
13577.34 606
13578.44 635
13579.54 658
13580.64 619
13581.74 631
13582.84 614
13583.94 614
13585.04 617
13586.14 607
13587.24 577
13588.35 620
13589.45 626
13590.55 649
13591.65 629
13592.75 628
13593.85 613
13594.95 647
13596.05 625
13597.15 640
13598.26 636
13599.36 641
13600.46 641
13601.56 622
13602.66 635
13603.76 608
13604.86 644
13605.97 665
13607.07 614
13608.17 638
13609.27 651
13610.37 634
13611.47 641
13612.58 666
13613.68 662
13614.78 684
13615.88 650
13616.98 658
13618.09 667
13619.19 623
13620.29 628
13621.39 655
13622.50 630
13623.60 666
13624.70 673
13625.80 642
13626.91 637
13628.01 634
13629.11 661
13630.21 644
13631.32 662
13632.42 641
13633.52 667
13634.62 663
13635.73 656
13636.83 682
13637.93 683
13639.04 647
13640.14 679
13641.24 664
13642.35 676
13643.45 650
13644.55 658
13645.65 641
13646.76 632
13647.86 628
13648.96 643
13650.07 654
13651.17 632
13652.28 625
13653.38 657
13654.48 647
13655.59 647
13656.69 666
13657.79 670
13658.90 632
13660.00 651
13661.11 647
13662.21 625
13663.31 588
13664.42 612
13665.52 621
13666.63 609
13667.73 626
13668.83 619
13669.94 638
13671.04 660
13672.15 626
13673.25 626
13674.36 604
13675.46 624
13676.56 612
13677.67 631
13678.77 633
13679.88 608
13680.98 615
13682.09 640
13683.19 647
13684.30 582
13685.40 615
13686.51 637
13687.61 646
13688.72 645
13689.82 644
13690.93 645
13692.03 674
13693.14 627
13694.24 641
13695.35 651
13696.45 627
13697.56 650
13698.66 678
13699.77 684
13700.87 633
13701.98 662
13703.09 665
13704.19 679
13705.30 669
13706.40 688
13707.51 681
13708.61 699
13709.72 668
13710.83 691
13711.93 683
13713.04 685
13714.14 715
13715.25 725
13716.36 734
13717.46 736
13718.57 723
13719.67 749
13720.78 769
13721.89 758
13722.99 778
13724.10 746
13725.21 748
13726.31 773
13727.42 773
13728.53 749
13729.63 817
13730.74 792
13731.85 836
13732.95 805
13734.06 816
13735.17 787
13736.27 882
13737.38 885
13738.49 840
13739.59 865
13740.70 857
13741.81 878
13742.92 854
13744.02 887
13745.13 864
13746.24 903
13747.35 887
13748.45 960
13749.56 957
13750.67 986
13751.78 1021
13752.88 1001
13753.99 1024
13755.10 1008
13756.21 1109
13757.31 1113
13758.42 1145
13759.53 1174
13760.64 1230
13761.75 1211
13762.85 1227
13763.96 1273
13765.07 1305
13766.18 1323
13767.29 1325
13768.39 1312
13769.50 1338
13770.61 1342
13771.72 1323
13772.83 1324
13773.94 1292
13775.04 1279
13776.15 1304
13777.26 1314
13778.37 1293
13779.48 1214
13780.59 1208
13781.70 1192
13782.80 1123
13783.91 1124
13785.02 1094
13786.13 1055
13787.24 1062
13788.35 955
13789.46 951
13790.57 886
13791.68 863
13792.79 849
13793.90 867
13795.00 871
13796.11 799
13797.22 772
13798.33 762
13799.44 725
13800.55 748
13801.66 745
13802.77 717
13803.88 708
13804.99 716
13806.10 730
13807.21 713
13808.32 686
13809.43 694
13810.54 681
13811.65 691
13812.76 674
13813.87 719
13814.98 725
13816.09 694
13817.20 666
13818.31 660
13819.42 701
13820.53 676
13821.64 649
13822.75 666
13823.86 672
13824.97 700
13826.08 649
13827.19 672
13828.30 665
13829.41 652
13830.53 665
13831.64 673
13832.75 614
13833.86 673
13834.97 648
13836.08 636
13837.19 637
13838.30 652
13839.41 635
13840.52 635
13841.64 648
13842.75 652
13843.86 657
13844.97 661
13846.08 670
13847.19 711
13848.30 693
13849.41 649
13850.53 680
13851.64 686
13852.75 656
13853.86 711
13854.97 720
13856.08 712
13857.20 687
13858.31 671
13859.42 665
13860.53 667
13861.64 677
13862.76 689
13863.87 660
13864.98 678
13866.09 681
13867.20 670
13868.32 691
13869.43 696
13870.54 712
13871.65 682
13872.77 736
13873.88 684
13874.99 678
13876.10 662
13877.22 700
13878.33 670
13879.44 682
13880.55 702
13881.67 690
13882.78 696
13883.89 693
13885.01 696
13886.12 728
13887.23 733
13888.34 751
13889.46 746
13890.57 755
13891.68 783
13892.80 785
13893.91 762
13895.02 765
13896.14 792
13897.25 814
13898.36 815
13899.48 802
13900.59 813
13901.70 789
13902.82 805
13903.93 777
13905.05 786
13906.16 767
13907.27 730
13908.39 713
13909.50 737
13910.61 697
13911.73 709
13912.84 698
13913.96 660
13915.07 684
13916.19 656
13917.30 651
13918.41 653
13919.53 677
13920.64 675
13921.76 640
13922.87 635
13923.99 647
13925.10 639
13926.21 610
13927.33 626
13928.44 603
13929.56 615
13930.67 610
13931.79 599
13932.90 621
13934.02 595
13935.13 603
13936.25 581
13937.36 597
13938.48 588
13939.59 602
13940.71 626
13941.82 610
13942.94 617
13944.05 597
13945.17 604
13946.28 598
13947.40 593
13948.52 582
13949.63 589
13950.75 598
13951.86 563
13952.98 571
13954.09 572
13955.21 560
13956.32 583
13957.44 587
13958.56 601
13959.67 579
13960.79 592
13961.90 568
13963.02 571
13964.14 562
13965.25 572
13966.37 595
13967.48 587
13968.60 572
13969.72 560
13970.83 561
13971.95 550
13973.07 591
13974.18 569
13975.30 594
13976.42 553
13977.53 555
13978.65 566
13979.77 581
13980.88 606
13982.00 607
13983.12 637
13984.23 615
13985.35 570
13986.47 603
13987.58 608
13988.70 604
13989.82 615
13990.94 590
13992.05 596
13993.17 627
13994.29 585
13995.40 612
13996.52 625
13997.64 603
13998.76 621
13999.87 632
14000.99 642
14002.11 644
14003.23 608
14004.35 630
14005.46 610
14006.58 625
14007.70 607
14008.82 590
14009.93 608
14011.05 598
14012.17 673
14013.29 625
14014.41 614
14015.52 614
14016.64 612
14017.76 598
14018.88 595
14020.00 604
14021.12 601
14022.23 630
14023.35 669
14024.47 618
14025.59 608
14026.71 629
14027.83 639
14028.95 646
14030.06 600
14031.18 623
14032.30 649
14033.42 633
14034.54 645
14035.66 644
14036.78 641
14037.90 615
14039.02 639
14040.14 641
14041.25 637
14042.37 630
14043.49 648
14044.61 716
14045.73 676
14046.85 643
14047.97 662
14049.09 672
14050.21 684
14051.33 672
14052.45 739
14053.57 711
14054.69 718
14055.81 730
14056.93 714
14058.05 725
14059.17 745
14060.29 751
14061.41 741
14062.53 771
14063.65 777
14064.77 767
14065.89 773
14067.01 749
14068.13 778
14069.25 818
14070.37 815
14071.49 772
14072.61 830
14073.73 795
14074.85 803
14075.97 811
14077.09 813
14078.21 841
14079.33 840
14080.45 858
14081.57 838
14082.69 820
14083.82 831
14084.94 809
14086.06 818
14087.18 839
14088.30 825
14089.42 822
14090.54 854
14091.66 849
14092.78 871
14093.91 841
14095.03 862
14096.15 827
14097.27 863
14098.39 874
14099.51 858
14100.63 857
14101.76 853
14102.88 884
14104.00 888
14105.12 836
14106.24 815
14107.36 815
14108.49 820
14109.61 787
14110.73 794
14111.85 813
14112.97 770
14114.10 774
14115.22 766
14116.34 753
14117.46 766
14118.58 725
14119.71 732
14120.83 747
14121.95 695
14123.07 687
14124.20 685
14125.32 662
14126.44 664
14127.56 700
14128.69 666
14129.81 667
14130.93 700
14132.06 671
14133.18 642
14134.30 625
14135.42 626
14136.55 647
14137.67 645
14138.79 629
14139.92 636
14141.04 637
14142.16 628
14143.29 637
14144.41 613
14145.53 605
14146.66 637
14147.78 653
14148.90 634
14150.03 579
14151.15 604
14152.27 573
14153.40 602
14154.52 602
14155.64 578
14156.77 600
14157.89 589
14159.02 574
14160.14 569
14161.26 603
14162.39 586
14163.51 579
14164.64 568
14165.76 590
14166.88 569
14168.01 569
14169.13 568
14170.26 613
14171.38 586
14172.51 570
14173.63 598
14174.75 587
14175.88 570
14177.00 571
14178.13 582
14179.25 579
14180.38 577
14181.50 554
14182.63 587
14183.75 587
14184.88 540
14186.00 549
14187.13 570
14188.25 552
14189.38 546
14190.50 541
14191.63 557
14192.75 553
14193.88 556
14195.00 558
14196.13 542
14197.25 564
14198.38 580
14199.50 553
14200.63 541
14201.76 519
14202.88 547
14204.01 534
14205.13 530
14206.26 530
14207.38 522
14208.51 556
14209.64 529
14210.76 534
14211.89 516
14213.01 491
14214.14 506
14215.27 553
14216.39 523
14217.52 492
14218.64 499
14219.77 525
14220.90 526
14222.02 493
14223.15 508
14224.28 526
14225.40 546
14226.53 529
14227.66 505
14228.78 487
14229.91 525
14231.04 528
14232.16 472
14233.29 477
14234.42 473
14235.54 467
14236.67 499
14237.80 507
14238.92 504
14240.05 471
14241.18 489
14242.31 502
14243.43 490
14244.56 472
14245.69 473
14246.82 480
14247.94 499
14249.07 475
14250.20 475
14251.33 500
14252.45 471
14253.58 476
14254.71 482
14255.84 466
14256.96 459
14258.09 480
14259.22 496
14260.35 451
14261.47 458
14262.60 476
14263.73 480
14264.86 445
14265.99 490
14267.12 451
14268.24 454
14269.37 443
14270.50 451
14271.63 449
14272.76 430
14273.89 471
14275.01 456
14276.14 425
14277.27 410
14278.40 412
14279.53 455
14280.66 444
14281.79 436
14282.91 440
14284.04 434
14285.17 410
14286.30 424
14287.43 450
14288.56 431
14289.69 417
14290.82 421
14291.95 411
14293.08 418
14294.20 388
14295.33 391
14296.46 412
14297.59 422
14298.72 420
14299.85 396
14300.98 391
14302.11 425
14303.24 405
14304.37 446
14305.50 401
14306.63 396
14307.76 399
14308.89 415
14310.02 430
14311.15 386
14312.28 390
14313.41 376
14314.54 385
14315.67 380
14316.80 398
14317.93 395
14319.06 439
14320.19 395
14321.32 407
14322.45 403
14323.58 404
14324.71 432
14325.84 387
14326.97 375
14328.10 404
14329.23 387
14330.36 408
14331.49 368
14332.62 374
14333.76 405
14334.89 388
14336.02 417
14337.15 395
14338.28 392
14339.41 396
14340.54 378
14341.67 346
14342.80 382
14343.93 400
14345.07 379
14346.20 384
14347.33 411
14348.46 380
14349.59 376
14350.72 372
14351.85 348
14352.99 367
14354.12 372
14355.25 384
14356.38 415
14357.51 375
14358.64 350
14359.78 373
14360.91 397
14362.04 405
14363.17 378
14364.30 368
14365.44 386
14366.57 388
14367.70 387
14368.83 373
14369.96 367
14371.10 372
14372.23 397
14373.36 367
14374.49 387
14375.63 369
14376.76 408
14377.89 389
14379.02 374
14380.16 384
14381.29 373
14382.42 390
14383.55 376
14384.69 398
14385.82 391
14386.95 408
14388.09 361
14389.22 394
14390.35 375
14391.49 357
14392.62 387
14393.75 396
14394.89 380
14396.02 388
14397.15 399
14398.28 385
14399.42 373
14400.55 381
14401.69 394
14402.82 363
14403.95 376
14405.09 368
14406.22 400
14407.35 382
14408.49 370
14409.62 381
14410.75 424
14411.89 391
14413.02 360
14414.16 386
14415.29 394
14416.42 365
14417.56 370
14418.69 400
14419.83 394
14420.96 387
14422.10 386
14423.23 406
14424.36 412
14425.50 422
14426.63 417
14427.77 419
14428.90 383
14430.04 380
14431.17 415
14432.31 408
14433.44 398
14434.58 367
14435.71 403
14436.85 413
14437.98 410
14439.12 378
14440.25 397
14441.39 395
14442.52 423
14443.66 421
14444.79 398
14445.93 376
14447.06 383
14448.20 397
14449.33 399
14450.47 420
14451.60 383
14452.74 403
14453.87 400
14455.01 406
14456.14 383
14457.28 405
14458.42 405
14459.55 397
14460.69 379
14461.82 408
14462.96 393
14464.10 410
14465.23 399
14466.37 438
14467.50 414
14468.64 400
14469.78 431
14470.91 409
14472.05 422
14473.18 388
14474.32 431
14475.46 409
14476.59 412
14477.73 425
14478.87 410
14480.00 413
14481.14 389
14482.28 427
14483.41 404
14484.55 405
14485.69 405
14486.82 400
14487.96 378
14489.10 390
14490.23 387
14491.37 392
14492.51 389
14493.65 384
14494.78 378
14495.92 413
14497.06 394
14498.19 393
14499.33 430
14500.47 408
14501.61 372
14502.74 393
14503.88 409
14505.02 402
14506.16 418
14507.29 386
14508.43 373
14509.57 407
14510.71 415
14511.85 390
14512.98 425
14514.12 401
14515.26 414
14516.40 413
14517.54 408
14518.67 407
14519.81 416
14520.95 416
14522.09 398
14523.23 415
14524.36 392
14525.50 384
14526.64 398
14527.78 394
14528.92 376
14530.06 423
14531.19 401
14532.33 411
14533.47 388
14534.61 420
14535.75 401
14536.89 407
14538.03 395
14539.17 407
14540.31 382
14541.44 383
14542.58 390
14543.72 430
14544.86 412
14546.00 385
14547.14 395
14548.28 412
14549.42 419
14550.56 433
14551.70 452
14552.84 423
14553.98 412
14555.12 415
14556.25 458
14557.39 452
14558.53 453
14559.67 400
14560.81 414
14561.95 440
14563.09 431
14564.23 460
14565.37 451
14566.51 468
14567.65 451
14568.79 449
14569.93 432
14571.07 432
14572.21 431
14573.35 463
14574.49 454
14575.63 427
14576.77 439
14577.92 473
14579.06 492
14580.20 472
14581.34 482
14582.48 487
14583.62 490
14584.76 504
14585.90 502
14587.04 505
14588.18 517
14589.32 515
14590.46 484
14591.60 481
14592.74 514
14593.89 543
14595.03 553
14596.17 535
14597.31 524
14598.45 510
14599.59 513
14600.73 529
14601.87 504
14603.02 520
14604.16 569
14605.30 563
14606.44 527
14607.58 542
14608.72 554
14609.86 583
14611.01 597
14612.15 565
14613.29 591
14614.43 571
14615.57 588
14616.72 598
14617.86 619
14619.00 580
14620.14 623
14621.28 613
14622.43 626
14623.57 598
14624.71 643
14625.85 682
14627.00 673
14628.14 678
14629.28 687
14630.42 694
14631.56 725
14632.71 700
14633.85 706
14634.99 747
14636.14 734
14637.28 775
14638.42 751
14639.56 740
14640.71 717
14641.85 734
14642.99 715
14644.14 707
14645.28 676
14646.42 663
14647.56 686
14648.71 656
14649.85 601
14650.99 567
14652.14 592
14653.28 563
14654.42 567
14655.57 522
14656.71 519
14657.85 522
14659.00 499
14660.14 456
14661.29 452
14662.43 484
14663.57 480
14664.72 466
14665.86 446
14667.00 420
14668.15 461
14669.29 454
14670.44 460
14671.58 438
14672.73 426
14673.87 446
14675.01 453
14676.16 433
14677.30 413
14678.45 415
14679.59 417
14680.74 450
14681.88 430
14683.02 410
14684.17 387
14685.31 401
14686.46 423
14687.60 400
14688.75 386
14689.89 368
14691.04 386
14692.18 398
14693.33 382
14694.47 375
14695.62 398
14696.76 409
14697.91 388
14699.05 409
14700.20 367
14701.34 401
14702.49 364
14703.63 381
14704.78 367
14705.92 385
14707.07 371
14708.22 399
14709.36 386
14710.51 383
14711.65 363
14712.80 396
14713.94 376
14715.09 365
14716.23 385
14717.38 396
14718.53 390
14719.67 377
14720.82 386
14721.96 350
14723.11 362
14724.26 371
14725.40 354
14726.55 370
14727.70 382
14728.84 375
14729.99 383
14731.13 383
14732.28 349
14733.43 363
14734.57 374
14735.72 366
14736.87 370
14738.01 367
14739.16 354
14740.31 352
14741.45 376
14742.60 373
14743.75 342
14744.89 346
14746.04 355
14747.19 356
14748.34 352
14749.48 352
14750.63 351
14751.78 377
14752.92 364
14754.07 351
14755.22 359
14756.37 363
14757.51 340
14758.66 350
14759.81 337
14760.96 343
14762.10 341
14763.25 326
14764.40 328
14765.55 347
14766.70 337
14767.84 357
14768.99 341
14770.14 337
14771.29 359
14772.43 338
14773.58 342
14774.73 353
14775.88 335
14777.03 359
14778.18 327
14779.32 332
14780.47 335
14781.62 331
14782.77 331
14783.92 326
14785.07 299
14786.21 329
14787.36 332
14788.51 354
14789.66 295
14790.81 321
14791.96 306
14793.11 316
14794.26 316
14795.40 326
14796.55 333
14797.70 317
14798.85 318
14800.00 318
14801.15 302
14802.30 301
14803.45 292
14804.60 303
14805.75 303
14806.90 290
14808.05 314
14809.19 293
14810.34 312
14811.49 283
14812.64 299
14813.79 309
14814.94 260
14816.09 281
14817.24 275
14818.39 290
14819.54 297
14820.69 265
14821.84 283
14822.99 287
14824.14 287
14825.29 265
14826.44 298
14827.59 278
14828.74 269
14829.89 291
14831.04 302
14832.19 299
14833.34 295
14834.49 284
14835.64 294
14836.79 285
14837.95 275
14839.10 263
14840.25 277
14841.40 272
14842.55 299
14843.70 307
14844.85 291
14846.00 293
14847.15 284
14848.30 276
14849.45 260
14850.60 271
14851.76 266
14852.91 276
14854.06 261
14855.21 272
14856.36 259
14857.51 301
14858.66 276
14859.81 295
14860.97 269
14862.12 278
14863.27 264
14864.42 276
14865.57 256
14866.72 269
14867.88 267
14869.03 274
14870.18 276
14871.33 278
14872.48 260
14873.64 278
14874.79 263
14875.94 239
14877.09 284
14878.24 268
14879.40 276
14880.55 289
14881.70 281
14882.85 269
14884.00 276
14885.16 257
14886.31 274
14887.46 298
14888.61 287
14889.77 266
14890.92 275
14892.07 262
14893.23 268
14894.38 274
14895.53 287
14896.68 273
14897.84 274
14898.99 249
14900.14 256
14901.30 265
14902.45 267
14903.60 258
14904.75 285
14905.91 264
14907.06 285
14908.21 278
14909.37 270
14910.52 262
14911.67 265
14912.83 247
14913.98 252
14915.14 279
14916.29 256
14917.44 271
14918.60 275
14919.75 258
14920.90 267
14922.06 272
14923.21 251
14924.37 238
14925.52 269
14926.67 291
14927.83 268
14928.98 275
14930.14 301
14931.29 249
14932.44 271
14933.60 291
14934.75 273
14935.91 276
14937.06 269
14938.22 249
14939.37 278
14940.52 267
14941.68 270
14942.83 274
14943.99 270
14945.14 278
14946.30 302
14947.45 280
14948.61 300
14949.76 286
14950.92 268
14952.07 288
14953.23 286
14954.38 283
14955.54 286
14956.69 283
14957.85 279
14959.00 276
14960.16 310
14961.31 302
14962.47 273
14963.62 277
14964.78 263
14965.94 286
14967.09 296
14968.25 301
14969.40 297
14970.56 314
14971.71 286
14972.87 260
14974.03 276
14975.18 270
14976.34 290
14977.49 298
14978.65 309
14979.81 282
14980.96 299
14982.12 292
14983.27 269
14984.43 295
14985.59 296
14986.74 287
14987.90 264
14989.06 245
14990.21 289
14991.37 290
14992.53 280
14993.68 249
14994.84 261
14996.00 275
14997.15 267
14998.31 245
14999.47 254
15000.62 262
15001.78 273
15002.94 253
15004.09 224
15005.25 256
15006.41 241
15007.56 248
15008.72 258
15009.88 239
15011.04 246
15012.19 271
15013.35 245
15014.51 239
15015.67 248
15016.82 275
15017.98 251
15019.14 242
15020.30 250
15021.45 258
15022.61 258
15023.77 272
15024.93 232
15026.08 235
15027.24 243
15028.40 243
15029.56 250
15030.72 248
15031.87 229
15033.03 238
15034.19 263
15035.35 236
15036.51 243
15037.67 244
15038.82 261
15039.98 236
15041.14 240
15042.30 248
15043.46 262
15044.62 223
15045.78 228
15046.93 240
15048.09 256
15049.25 261
15050.41 245
15051.57 257
15052.73 243
15053.89 253
15055.05 236
15056.20 249
15057.36 240
15058.52 240
15059.68 259
15060.84 252
15062.00 242
15063.16 257
15064.32 259
15065.48 244
15066.64 206
15067.80 223
15068.96 225
15070.12 238
15071.28 223
15072.44 236
15073.60 235
15074.76 230
15075.91 252
15077.07 240
15078.23 247
15079.39 238
15080.55 231
15081.71 272
15082.87 244
15084.03 244
15085.19 226
15086.35 253
15087.51 228
15088.68 225
15089.84 249
15091.00 242
15092.16 239
15093.32 247
15094.48 266
15095.64 248
15096.80 235
15097.96 262
15099.12 271
15100.28 258
15101.44 236
15102.60 242
15103.76 260
15104.92 232
15106.08 243
15107.25 257
15108.41 247
15109.57 230
15110.73 259
15111.89 256
15113.05 259
15114.21 243
15115.37 274
15116.54 263
15117.70 252
15118.86 271
15120.02 253
15121.18 262
15122.34 235
15123.50 250
15124.67 280
15125.83 266
15126.99 238
15128.15 249
15129.31 255
15130.47 253
15131.64 230
15132.80 246
15133.96 264
15135.12 289
15136.28 255
15137.45 264
15138.61 269
15139.77 260
15140.93 247
15142.10 251
15143.26 229
15144.42 265
15145.58 285
15146.75 277
15147.91 249
15149.07 252
15150.23 281
15151.40 241
15152.56 258
15153.72 259
15154.88 286
15156.05 299
15157.21 261
15158.37 280
15159.54 281
15160.70 268
15161.86 282
15163.03 289
15164.19 303
15165.35 273
15166.52 285
15167.68 299
15168.84 293
15170.01 301
15171.17 298
15172.33 306
15173.50 318
15174.66 289
15175.82 287
15176.99 280
15178.15 299
15179.31 284
15180.48 309
15181.64 296
15182.81 279
15183.97 313
15185.13 317
15186.30 288
15187.46 301
15188.63 302
15189.79 326
15190.95 323
15192.12 286
15193.28 314
15194.45 332
15195.61 323
15196.78 302
15197.94 306
15199.10 317
15200.27 328
15201.43 304
15202.60 358
15203.76 315
15204.93 318
15206.09 331
15207.26 336
15208.42 290
15209.59 307
15210.75 309
15211.92 342
15213.08 330
15214.25 312
15215.41 310
15216.58 315
15217.74 331
15218.91 308
15220.07 316
15221.24 341
15222.40 365
15223.57 331
15224.74 332
15225.90 354
15227.07 343
15228.23 327
15229.40 366
15230.56 340
15231.73 357
15232.89 407
15234.06 391
15235.23 353
15236.39 355
15237.56 358
15238.72 369
15239.89 379
15241.06 338
15242.22 357
15243.39 351
15244.56 362
15245.72 360
15246.89 387
15248.05 331
15249.22 345
15250.39 367
15251.55 365
15252.72 339
15253.89 324
15255.05 343
15256.22 333
15257.39 335
15258.55 310
15259.72 340
15260.89 318
15262.05 347
15263.22 319
15264.39 310
15265.56 306
15266.72 321
15267.89 327
15269.06 321
15270.22 306
15271.39 308
15272.56 309
15273.73 307
15274.89 296
15276.06 315
15277.23 287
15278.40 299
15279.56 324
15280.73 311
15281.90 323
15283.07 308
15284.23 322
15285.40 298
15286.57 297
15287.74 305
15288.91 283
15290.07 306
15291.24 319
15292.41 319
15293.58 330
15294.75 311
15295.92 301
15297.08 347
15298.25 332
15299.42 306
15300.59 311
15301.76 310
15302.93 316
15304.09 318
15305.26 311
15306.43 312
15307.60 336
15308.77 316
15309.94 297
15311.11 328
15312.28 315
15313.44 315
15314.61 318
15315.78 341
15316.95 332
15318.12 281
15319.29 304
15320.46 303
15321.63 325
15322.80 318
15323.97 310
15325.14 310
15326.30 322
15327.47 316
15328.64 313
15329.81 327
15330.98 310
15332.15 320
15333.32 314
15334.49 315
15335.66 304
15336.83 326
15338.00 329
15339.17 344
15340.34 339
15341.51 307
15342.68 309
15343.85 312
15345.02 341
15346.19 316
15347.36 335
15348.53 327
15349.70 323
15350.87 339
15352.04 371
15353.21 338
15354.38 337
15355.55 342
15356.72 353
15357.90 365
15359.07 353
15360.24 346
15361.41 365
15362.58 349
15363.75 378
15364.92 378
15366.09 350
15367.26 350
15368.43 341
15369.60 368
15370.77 371
15371.95 375
15373.12 381
15374.29 357
15375.46 367
15376.63 395
15377.80 350
15378.97 360
15380.15 339
15381.32 360
15382.49 347
15383.66 354
15384.83 351
15386.00 342
15387.17 359
15388.35 362
15389.52 346
15390.69 353
15391.86 320
15393.03 329
15394.21 331
15395.38 325
15396.55 326
15397.72 342
15398.89 348
15400.07 326
15401.24 299
15402.41 304
15403.58 338
15404.76 324
15405.93 327
15407.10 304
15408.27 293
15409.45 331
15410.62 279
15411.79 319
15412.96 330
15414.14 315
15415.31 286
15416.48 298
15417.66 310
15418.83 297
15420.00 289
15421.17 277
15422.35 295
15423.52 286
15424.69 293
15425.87 283
15427.04 276
15428.21 289
15429.39 278
15430.56 258
15431.73 266
15432.91 277
15434.08 307
15435.25 278
15436.43 275
15437.60 277
15438.77 276
15439.95 284
15441.12 261
15442.30 277
15443.47 244
15444.64 278
15445.82 256
15446.99 275
15448.17 259
15449.34 279
15450.51 267
15451.69 278
15452.86 267
15454.04 275
15455.21 282
15456.39 260
15457.56 293
15458.73 270
15459.91 286
15461.08 275
15462.26 297
15463.43 264
15464.61 281
15465.78 244
15466.96 253
15468.13 287
15469.31 298
15470.48 264
15471.66 251
15472.83 259
15474.01 279
15475.18 268
15476.36 291
15477.53 274
15478.71 259
15479.88 269
15481.06 235
15482.23 288
15483.41 281
15484.58 281
15485.76 260
15486.93 279
15488.11 270
15489.29 280
15490.46 282
15491.64 264
15492.81 257
15493.99 270
15495.16 267
15496.34 252
15497.52 291
15498.69 267
15499.87 255
15501.04 267
15502.22 281
15503.40 272
15504.57 286
15505.75 250
15506.92 258
15508.10 256
15509.28 271
15510.45 280
15511.63 260
15512.81 263
15513.98 254
15515.16 294
15516.34 272
15517.51 265
15518.69 291
15519.87 274
15521.04 266
15522.22 295
15523.40 275
15524.57 256
15525.75 281
15526.93 276
15528.11 270
15529.28 273
15530.46 273
15531.64 270
15532.81 263
15533.99 274
15535.17 284
15536.35 304
15537.52 304
15538.70 269
15539.88 259
15541.06 260
15542.23 286
15543.41 269
15544.59 289
15545.77 282
15546.95 290
15548.12 291
15549.30 267
15550.48 294
15551.66 288
15552.83 278
15554.01 291
15555.19 306
15556.37 288
15557.55 307
15558.73 307
15559.90 282
15561.08 296
15562.26 293
15563.44 275
15564.62 297
15565.80 272
15566.97 291
15568.15 305
15569.33 297
15570.51 302
15571.69 291
15572.87 308
15574.05 301
15575.23 317
15576.40 298
15577.58 321
15578.76 299
15579.94 314
15581.12 330
15582.30 331
15583.48 315
15584.66 336
15585.84 334
15587.02 283
15588.20 339
15589.38 351
15590.56 321
15591.73 322
15592.91 323
15594.09 316
15595.27 359
15596.45 336
15597.63 346
15598.81 338
15599.99 373
15601.17 347
15602.35 340
15603.53 330
15604.71 321
15605.89 340
15607.07 334
15608.25 354
15609.43 337
15610.61 363
15611.79 360
15612.97 397
15614.15 343
15615.33 360
15616.51 351
15617.69 387
15618.88 356
15620.06 359
15621.24 363
15622.42 366
15623.60 355
15624.78 379
15625.96 376
15627.14 379
15628.32 404
15629.50 403
15630.68 419
15631.86 373
15633.05 395
15634.23 406
15635.41 423
15636.59 448
15637.77 452
15638.95 405
15640.13 401
15641.31 402
15642.50 448
15643.68 409
15644.86 417
15646.04 440
15647.22 452
15648.40 424
15649.58 433
15650.77 454
15651.95 439
15653.13 455
15654.31 439
15655.49 391
15656.68 445
15657.86 431
15659.04 413
15660.22 427
15661.40 414
15662.59 412
15663.77 424
15664.95 439
15666.13 447
15667.32 411
15668.50 444
15669.68 440
15670.86 463
15672.05 435
15673.23 434
15674.41 418
15675.59 442
15676.78 412
15677.96 406
15679.14 401
15680.32 398
15681.51 384
15682.69 408
15683.87 423
15685.06 411
15686.24 399
15687.42 382
15688.61 407
15689.79 388
15690.97 410
15692.16 389
15693.34 400
15694.52 391
15695.71 406
15696.89 401
15698.07 380
15699.26 389
15700.44 420
15701.62 389
15702.81 377
15703.99 403
15705.17 410
15706.36 411
15707.54 411
15708.73 413
15709.91 404
15711.09 412
15712.28 398
15713.46 413
15714.65 437
15715.83 377
15717.02 410
15718.20 409
15719.38 402
15720.57 436
15721.75 446
15722.94 425
15724.12 414
15725.31 415
15726.49 431
15727.68 433
15728.86 445
15730.04 431
15731.23 424
15732.41 434
15733.60 427
15734.78 467
15735.97 419
15737.15 449
15738.34 447
15739.52 442
15740.71 463
15741.89 455
15743.08 451
15744.27 497
15745.45 465
15746.64 484
15747.82 476
15749.01 450
15750.19 477
15751.38 498
15752.56 501
15753.75 528
15754.93 502
15756.12 483
15757.31 512
15758.49 507
15759.68 527
15760.86 495
15762.05 526
15763.24 499
15764.42 511
15765.61 535
15766.79 502
15767.98 479
15769.17 478
15770.35 493
15771.54 492
15772.72 499
15773.91 474
15775.10 465
15776.28 485
15777.47 479
15778.66 473
15779.84 452
15781.03 478
15782.22 458
15783.40 462
15784.59 451
15785.78 446
15786.96 443
15788.15 443
15789.34 442
15790.53 444
15791.71 404
15792.90 436
15794.09 392
15795.27 410
15796.46 403
15797.65 385
15798.84 399
15800.02 393
15801.21 365
15802.40 392
15803.59 381
15804.77 359
15805.96 395
15807.15 383
15808.34 387
15809.52 368
15810.71 374
15811.90 357
15813.09 376
15814.28 373
15815.46 370
15816.65 352
15817.84 352
15819.03 375
15820.22 370
15821.40 387
15822.59 362
15823.78 383
15824.97 370
15826.16 387
15827.35 333
15828.53 357
15829.72 354
15830.91 376
15832.10 366
15833.29 377
15834.48 356
15835.67 378
15836.85 367
15838.04 339
15839.23 361
15840.42 361
15841.61 378
15842.80 376
15843.99 358
15845.18 349
15846.37 340
15847.55 375
15848.74 360
15849.93 381
15851.12 392
15852.31 338
15853.50 333
15854.69 369
15855.88 342
15857.07 376
15858.26 377
15859.45 354
15860.64 359
15861.83 387
15863.02 351
15864.21 333
15865.40 367
15866.59 363
15867.78 386
15868.97 381
15870.16 371
15871.35 384
15872.54 376
15873.73 343
15874.92 367
15876.11 387
15877.30 391
15878.49 389
15879.68 369
15880.87 343
15882.06 371
15883.25 383
15884.44 365
15885.63 384
15886.82 394
15888.01 395
15889.20 380
15890.39 377
15891.59 361
15892.78 379
15893.97 396
15895.16 403
15896.35 386
15897.54 359
15898.73 390
15899.92 395
15901.11 376
15902.30 389
15903.50 398
15904.69 417
15905.88 401
15907.07 376
15908.26 381
15909.45 389
15910.64 372
15911.84 400
15913.03 420
15914.22 428
15915.41 409
15916.60 412
15917.79 422
15918.99 408
15920.18 413
15921.37 400
15922.56 414
15923.75 386
15924.95 394
15926.14 402
15927.33 383
15928.52 394
15929.71 381
15930.91 399
15932.10 399
15933.29 414
15934.48 420
15935.68 404
15936.87 406
15938.06 386
15939.25 397
15940.45 376
15941.64 368
15942.83 373
15944.03 376
15945.22 358
15946.41 352
15947.60 362
15948.80 379
15949.99 376
15951.18 317
15952.38 307
15953.57 326
15954.76 316
15955.96 340
15957.15 306
15958.34 292
15959.54 299
15960.73 314
15961.92 309
15963.12 278
15964.31 276
15965.50 271
15966.70 292
15967.89 278
15969.08 296
15970.28 299
15971.47 291
15972.67 267
15973.86 269
15975.05 261
15976.25 260
15977.44 281
15978.64 296
15979.83 305
15981.02 274
15982.22 272
15983.41 269
15984.61 248
15985.80 242
15987.00 272
15988.19 262
15989.38 246
15990.58 261
15991.77 255
15992.97 255
15994.16 237
15995.36 243
15996.55 265
15997.75 253
15998.94 243
16000.14 265
16001.33 274
16002.53 271
16003.72 267
16004.92 270
16006.11 254
16007.31 261
16008.50 267
16009.70 258
16010.89 259
16012.09 264
16013.28 281
16014.48 281
16015.67 257
16016.87 262
16018.07 238
16019.26 254
16020.46 261
16021.65 236
16022.85 253
16024.04 272
16025.24 254
16026.44 260
16027.63 242
16028.83 244
16030.02 247
16031.22 272
16032.42 261
16033.61 254
16034.81 263
16036.00 259
16037.20 233
16038.40 255
16039.59 233
16040.79 248
16041.99 258
16043.18 230
16044.38 231
16045.58 224
16046.77 253
16047.97 243
16049.17 269
16050.36 235
16051.56 225
16052.76 242
16053.95 253
16055.15 243
16056.35 224
16057.54 230
16058.74 263
16059.94 239
16061.14 250
16062.33 242
16063.53 261
16064.73 240
16065.92 239
16067.12 227
16068.32 240
16069.52 233
16070.71 242
16071.91 237
16073.11 228
16074.31 234
16075.50 230
16076.70 249
16077.90 247
16079.10 219
16080.30 210
16081.49 249
16082.69 218
16083.89 244
16085.09 229
16086.29 225
16087.48 226
16088.68 241
16089.88 221
16091.08 197
16092.28 231
16093.48 232
16094.67 236
16095.87 215
16097.07 227
16098.27 218
16099.47 219
16100.67 227
16101.87 245
16103.06 236
16104.26 223
16105.46 214
16106.66 223
16107.86 203
16109.06 220
16110.26 205
16111.46 224
16112.66 210
16113.86 216
16115.05 231
16116.25 209
16117.45 212
16118.65 198
16119.85 222
16121.05 212
16122.25 202
16123.45 225
16124.65 208
16125.85 211
16127.05 222
16128.25 214
16129.45 194
16130.65 224
16131.85 192
16133.05 207
16134.25 232
16135.45 216
16136.65 223
16137.85 221
16139.05 223
16140.25 215
16141.45 224
16142.65 211
16143.85 202
16145.05 199
16146.25 215
16147.45 216
16148.65 217
16149.85 206
16151.05 204
16152.25 212
16153.45 204
16154.65 203
16155.85 231
16157.05 226
16158.25 215
16159.46 225
16160.66 217
16161.86 197
16163.06 217
16164.26 221
16165.46 214
16166.66 216
16167.86 225
16169.06 226
16170.27 215
16171.47 200
16172.67 220
16173.87 239
16175.07 212
16176.27 215
16177.47 205
16178.67 228
16179.88 208
16181.08 217
16182.28 226
16183.48 220
16184.68 216
16185.89 236
16187.09 228
16188.29 227
16189.49 231
16190.69 232
16191.90 238
16193.10 217
16194.30 211
16195.50 199
16196.70 232
16197.91 220
16199.11 228
16200.31 230
16201.51 252
16202.72 227
16203.92 240
16205.12 219
16206.32 219
16207.53 223
16208.73 214
16209.93 230
16211.13 217
16212.34 196
16213.54 233
16214.74 248
16215.95 233
16217.15 231
16218.35 238
16219.55 255
16220.76 235
16221.96 217
16223.16 228
16224.37 237
16225.57 249
16226.77 232
16227.98 237
16229.18 226
16230.38 241
16231.59 259
16232.79 236
16233.99 225
16235.20 259
16236.40 244
16237.61 250
16238.81 235
16240.01 238
16241.22 260
16242.42 236
16243.63 239
16244.83 240
16246.03 260
16247.24 254
16248.44 233
16249.65 238
16250.85 256
16252.05 239
16253.26 263
16254.46 281
16255.67 279
16256.87 248
16258.08 264
16259.28 266
16260.49 271
16261.69 275
16262.89 262
16264.10 283
16265.30 280
16266.51 278
16267.71 292
16268.92 266
16270.12 275
16271.33 288
16272.53 276
16273.74 278
16274.94 263
16276.15 283
16277.35 263
16278.56 276
16279.77 251
16280.97 255
16282.18 246
16283.38 259
16284.59 227
16285.79 266
16287.00 283
16288.20 255
16289.41 294
16290.61 289
16291.82 286
16293.03 274
16294.23 260
16295.44 272
16296.64 255
16297.85 281
16299.06 270
16300.26 254
16301.47 252
16302.67 263
16303.88 269
16305.09 268
16306.29 280
16307.50 280
16308.71 267
16309.91 281
16311.12 256
16312.33 277
16313.53 270
16314.74 274
16315.95 262
16317.15 278
16318.36 264
16319.57 245
16320.77 263
16321.98 260
16323.19 263
16324.39 261
16325.60 267
16326.81 269
16328.01 244
16329.22 238
16330.43 241
16331.64 253
16332.84 242
16334.05 243
16335.26 248
16336.47 257
16337.67 227
16338.88 259
16340.09 231
16341.30 231
16342.50 239
16343.71 249
16344.92 226
16346.13 226
16347.33 216
16348.54 254
16349.75 233
16350.96 202
16352.17 207
16353.37 228
16354.58 223
16355.79 239
16357.00 239
16358.21 221
16359.41 216
16360.62 211
16361.83 227
16363.04 232
16364.25 232
16365.46 217
16366.67 219
16367.87 218
16369.08 233
16370.29 217
16371.50 218
16372.71 199
16373.92 194
16375.13 238
16376.34 250
16377.54 207
16378.75 212
16379.96 225
16381.17 242
16382.38 230
16383.59 211
16384.80 228
16386.01 204
16387.22 210
16388.43 213
16389.64 226
16390.85 219
16392.05 233
16393.26 209
16394.47 230
16395.68 210
16396.89 220
16398.10 234
16399.31 223
16400.52 235
16401.73 223
16402.94 231
16404.15 215
16405.36 236
16406.57 229
16407.78 237
16408.99 213
16410.20 232
16411.41 233
16412.62 223
16413.83 221
16415.04 223
16416.25 235
16417.46 240
16418.67 213
16419.88 211
16421.10 227
16422.31 201
16423.52 213
16424.73 219
16425.94 228
16427.15 215
16428.36 247
16429.57 218
16430.78 220
16431.99 198
16433.20 215
16434.41 237
16435.63 209
16436.84 244
16438.05 224
16439.26 222
16440.47 225
16441.68 232
16442.89 199
16444.10 196
16445.32 220
16446.53 233
16447.74 202
16448.95 220
16450.16 221
16451.37 231
16452.59 205
16453.80 228
16455.01 214
16456.22 201
16457.43 215
16458.64 207
16459.86 216
16461.07 207
16462.28 213
16463.49 213
16464.70 238
16465.92 220
16467.13 224
16468.34 228
16469.55 230
16470.77 214
16471.98 202
16473.19 224
16474.40 218
16475.62 218
16476.83 197
16478.04 203
16479.25 224
16480.47 225
16481.68 224
16482.89 235
16484.11 210
16485.32 229
16486.53 233
16487.74 226
16488.96 200
16490.17 227
16491.38 225
16492.60 222
16493.81 232
16495.02 215
16496.24 224
16497.45 217
16498.66 219
16499.88 222
16501.09 253
16502.30 220
16503.52 257
16504.73 226
16505.94 217
16507.16 232
16508.37 236
16509.59 222
16510.80 217
16512.01 222
16513.23 233
16514.44 241
16515.66 224
16516.87 223
16518.08 203
16519.30 236
16520.51 229
16521.73 231
16522.94 225
16524.16 253
16525.37 229
16526.58 251
16527.80 231
16529.01 268
16530.23 240
16531.44 242
16532.66 238
16533.87 243
16535.09 261
16536.30 256
16537.52 277
16538.73 231
16539.95 279
16541.16 281
16542.38 279
16543.59 287
16544.81 264
16546.02 260
16547.24 258
16548.45 281
16549.67 300
16550.88 295
16552.10 288
16553.31 295
16554.53 265
16555.74 328
16556.96 284
16558.18 304
16559.39 306
16560.61 282
16561.82 254
16563.04 284
16564.25 287
16565.47 273
16566.69 283
16567.90 289
16569.12 281
16570.33 264
16571.55 254
16572.77 277
16573.98 284
16575.20 261
16576.41 285
16577.63 274
16578.85 264
16580.06 271
16581.28 286
16582.50 253
16583.71 230
16584.93 274
16586.15 296
16587.36 262
16588.58 247
16589.80 267
16591.01 272
16592.23 269
16593.45 243
16594.66 250
16595.88 238
16597.10 258
16598.32 249
16599.53 254
16600.75 239
16601.97 242
16603.18 229
16604.40 253
16605.62 224
16606.84 228
16608.05 225
16609.27 235
16610.49 217
16611.71 215
16612.92 248
16614.14 235
16615.36 230
16616.58 207
16617.79 234
16619.01 220
16620.23 224
16621.45 223
16622.67 216
16623.88 191
16625.10 211
16626.32 204
16627.54 205
16628.76 216
16629.97 223
16631.19 214
16632.41 223
16633.63 231
16634.85 206
16636.07 222
16637.29 201
16638.50 211
16639.72 219
16640.94 226
16642.16 207
16643.38 207
16644.60 210
16645.82 193
16647.03 220
16648.25 194
16649.47 201
16650.69 201
16651.91 202
16653.13 191
16654.35 193
16655.57 186
16656.79 200
16658.01 201
16659.23 227
16660.45 198
16661.66 192
16662.88 192
16664.10 215
16665.32 208
16666.54 201
16667.76 221
16668.98 211
16670.20 210
16671.42 214
16672.64 221
16673.86 203
16675.08 225
16676.30 215
16677.52 214
16678.74 197
16679.96 209
16681.18 196
16682.40 215
16683.62 221
16684.84 193
16686.06 222
16687.28 189
16688.50 198
16689.72 206
16690.94 194
16692.16 198
16693.39 220
16694.61 227
16695.83 223
16697.05 208
16698.27 201
16699.49 198
16700.71 214
16701.93 186
16703.15 201
16704.37 234
16705.59 209
16706.81 199
16708.04 181
16709.26 213
16710.48 200
16711.70 212
16712.92 205
16714.14 207
16715.36 187
16716.58 201
16717.81 212
16719.03 203
16720.25 211
16721.47 196
16722.69 229
16723.91 202
16725.14 195
16726.36 194
16727.58 187
16728.80 196
16730.02 203
16731.24 199
16732.47 202
16733.69 171
16734.91 204
16736.13 191
16737.36 211
16738.58 187
16739.80 188
16741.02 227
16742.24 217
16743.47 205
16744.69 200
16745.91 217
16747.13 205
16748.36 208
16749.58 199
16750.80 192
16752.02 190
16753.25 206
16754.47 196
16755.69 213
16756.92 193
16758.14 196
16759.36 186
16760.59 184
16761.81 186
16763.03 174
16764.25 190
16765.48 206
16766.70 212
16767.92 203
16769.15 199
16770.37 171
16771.59 206
16772.82 175
16774.04 182
16775.27 196
16776.49 198
16777.71 183
16778.94 183
16780.16 179
16781.38 195
16782.61 181
16783.83 167
16785.06 205
16786.28 188
16787.50 213
16788.73 179
16789.95 202
16791.18 190
16792.40 199
16793.62 195
16794.85 218
16796.07 185
16797.30 199
16798.52 216
16799.75 189
16800.97 190
16802.19 184
16803.42 195
16804.64 187
16805.87 203
16807.09 197
16808.32 204
16809.54 191
16810.77 193
16811.99 199
16813.22 202
16814.44 189
16815.67 186
16816.89 208
16818.12 218
16819.34 189
16820.57 197
16821.79 191
16823.02 209
16824.24 202
16825.47 211
16826.70 212
16827.92 220
16829.15 217
16830.37 219
16831.60 209
16832.82 206
16834.05 225
16835.27 225
16836.50 232
16837.73 226
16838.95 230
16840.18 220
16841.40 225
16842.63 227
16843.86 228
16845.08 210
16846.31 222
16847.53 220
16848.76 252
16849.99 235
16851.21 225
16852.44 222
16853.67 227
16854.89 243
16856.12 238
16857.35 240
16858.57 232
16859.80 240
16861.03 231
16862.25 246
16863.48 249
16864.71 225
16865.93 265
16867.16 265
16868.39 269
16869.61 228
16870.84 267
16872.07 261
16873.30 251
16874.52 243
16875.75 265
16876.98 283
16878.20 266
16879.43 296
16880.66 288
16881.89 310
16883.11 285
16884.34 273
16885.57 304
16886.80 274
16888.02 259
16889.25 269
16890.48 270
16891.71 295
16892.94 286
16894.16 300
16895.39 289
16896.62 310
16897.85 270
16899.08 305
16900.30 318
16901.53 303
16902.76 292
16903.99 280
16905.22 297
16906.45 257
16907.67 269
16908.90 270
16910.13 257
16911.36 267
16912.59 288
16913.82 261
16915.04 278
16916.27 256
16917.50 260
16918.73 242
16919.96 250
16921.19 256
16922.42 254
16923.65 257
16924.88 247
16926.10 254
16927.33 251
16928.56 254
16929.79 267
16931.02 251
16932.25 254
16933.48 248
16934.71 262
16935.94 246
16937.17 249
16938.40 278
16939.63 241
16940.86 235
16942.09 271
16943.32 232
16944.55 269
16945.78 237
16947.01 243
16948.24 258
16949.47 246
16950.70 266
16951.93 266
16953.16 267
16954.39 252
16955.62 287
16956.85 246
16958.08 258
16959.31 268
16960.54 272
16961.77 252
16963.00 257
16964.23 251
16965.46 268
16966.69 252
16967.92 253
16969.15 260
16970.38 249
16971.61 233
16972.84 250
16974.07 242
16975.30 252
16976.54 242
16977.77 257
16979.00 246
16980.23 239
16981.46 256
16982.69 224
16983.92 210
16985.15 221
16986.38 270
16987.62 216
16988.85 219
16990.08 220
16991.31 216
16992.54 217
16993.77 240
16995.00 204
16996.24 235
16997.47 217
16998.70 210
16999.93 244
17001.16 233
17002.39 214
17003.63 242
17004.86 236
17006.09 207
17007.32 207
17008.55 219
17009.79 248
17011.02 222
17012.25 206
17013.48 208
17014.72 233
17015.95 238
17017.18 236
17018.41 234
17019.64 234
17020.88 228
17022.11 224
17023.34 217
17024.58 212
17025.81 219
17027.04 207
17028.27 202
17029.51 208
17030.74 196
17031.97 212
17033.21 217
17034.44 197
17035.67 196
17036.90 207
17038.14 223
17039.37 215
17040.60 203
17041.84 197
17043.07 189
17044.30 205
17045.54 196
17046.77 202
17048.00 191
17049.24 208
17050.47 195
17051.70 206
17052.94 226
17054.17 204
17055.41 213
17056.64 198
17057.87 195
17059.11 182
17060.34 207
17061.58 189
17062.81 202
17064.04 209
17065.28 202
17066.51 187
17067.75 195
17068.98 188
17070.21 190
17071.45 213
17072.68 205
17073.92 213
17075.15 188
17076.39 183
17077.62 201
17078.86 175
17080.09 193
17081.33 180
17082.56 189
17083.80 206
17085.03 202
17086.26 187
17087.50 175
17088.73 201
17089.97 197
17091.20 212
17092.44 174
17093.68 185
17094.91 194
17096.15 192
17097.38 200
17098.62 188
17099.85 208
17101.09 205
17102.32 209
17103.56 165
17104.79 185
17106.03 188
17107.26 181
17108.50 195
17109.74 187
17110.97 184
17112.21 204
17113.44 184
17114.68 183
17115.92 191
17117.15 188
17118.39 192
17119.62 182
17120.86 181
17122.10 174
17123.33 175
17124.57 200
17125.80 183
17127.04 173
17128.28 186
17129.51 213
17130.75 185
17131.99 179
17133.22 180
17134.46 177
17135.70 183
17136.93 178
17138.17 206
17139.41 180
17140.64 170
17141.88 185
17143.12 194
17144.35 162
17145.59 175
17146.83 165
17148.07 191
17149.30 191
17150.54 157
17151.78 173
17153.02 187
17154.25 164
17155.49 185
17156.73 175
17157.96 171
17159.20 179
17160.44 174
17161.68 178
17162.92 153
17164.15 169
17165.39 171
17166.63 183
17167.87 170
17169.10 170
17170.34 163
17171.58 154
17172.82 159
17174.06 170
17175.29 177
17176.53 182
17177.77 169
17179.01 172
17180.25 172
17181.49 169
17182.72 159
17183.96 162
17185.20 168
17186.44 176
17187.68 154
17188.92 157
17190.15 162
17191.39 161
17192.63 157
17193.87 171
17195.11 163
17196.35 163
17197.59 168
17198.83 163
17200.07 160
17201.30 168
17202.54 151
17203.78 178
17205.02 154
17206.26 148
17207.50 151
17208.74 147
17209.98 175
17211.22 154
17212.46 193
17213.70 153
17214.94 161
17216.18 163
17217.42 151
17218.66 176
17219.90 186
17221.14 170
17222.38 180
17223.62 187
17224.86 167
17226.10 158
17227.34 141
17228.58 153
17229.82 168
17231.06 182
17232.30 164
17233.54 160
17234.78 168
17236.02 175
17237.26 179
17238.50 168
17239.74 135
17240.98 202
17242.22 156
17243.46 161
17244.70 164
17245.94 168
17247.18 157
17248.42 178
17249.66 188
17250.90 158
17252.14 165
17253.39 156
17254.63 165
17255.87 160
17257.11 165
17258.35 158
17259.59 162
17260.83 165
17262.07 154
17263.31 187
17264.56 154
17265.80 159
17267.04 169
17268.28 169
17269.52 169
17270.76 161
17272.00 153
17273.25 157
17274.49 161
17275.73 167
17276.97 167
17278.21 146
17279.45 160
17280.70 177
17281.94 161
17283.18 162
17284.42 155
17285.66 165
17286.91 156
17288.15 164
17289.39 165
17290.63 142
17291.88 163
17293.12 154
17294.36 168
17295.60 146
17296.85 155
17298.09 159
17299.33 161
17300.57 163
17301.82 151
17303.06 159
17304.30 166
17305.54 178
17306.79 167
17308.03 165
17309.27 157
17310.52 146
17311.76 141
17313.00 165
17314.25 150
17315.49 145
17316.73 162
17317.97 160
17319.22 140
17320.46 162
17321.71 156
17322.95 168
17324.19 157
17325.44 142
17326.68 161
17327.92 189
17329.17 151
17330.41 125
17331.65 165
17332.90 168
17334.14 163
17335.39 142
17336.63 161
17337.87 170
17339.12 147
17340.36 159
17341.61 181
17342.85 161
17344.09 145
17345.34 169
17346.58 150
17347.83 142
17349.07 141
17350.32 163
17351.56 159
17352.80 162
17354.05 146
17355.29 160
17356.54 161
17357.78 161
17359.03 163
17360.27 171
17361.52 165
17362.76 172
17364.01 173
17365.25 170
17366.50 169
17367.74 155
17368.99 138
17370.23 158
17371.48 147
17372.72 148
17373.97 152
17375.21 128
17376.46 166
17377.70 157
17378.95 155
17380.19 173
17381.44 155
17382.69 147
17383.93 163
17385.18 147
17386.42 156
17387.67 175
17388.91 159
17390.16 168
17391.41 162
17392.65 187
17393.90 157
17395.14 160
17396.39 173
17397.64 180
17398.88 171
17400.13 162
17401.37 159
17402.62 170
17403.87 164
17405.11 159
17406.36 158
17407.61 182
17408.85 176
17410.10 160
17411.35 162
17412.59 168
17413.84 176
17415.09 164
17416.33 186
17417.58 187
17418.83 162
17420.07 171
17421.32 190
17422.57 180
17423.82 169
17425.06 151
17426.31 175
17427.56 158
17428.80 168
17430.05 189
17431.30 175
17432.55 171
17433.79 181
17435.04 181
17436.29 159
17437.54 157
17438.78 142
17440.03 170
17441.28 158
17442.53 188
17443.77 176
17445.02 171
17446.27 176
17447.52 170
17448.77 178
17450.01 175
17451.26 175
17452.51 164
17453.76 187
17455.01 191
17456.25 191
17457.50 163
17458.75 174
17460.00 170
17461.25 170
17462.50 167
17463.74 179
17464.99 179
17466.24 166
17467.49 164
17468.74 170
17469.99 177
17471.24 186
17472.49 178
17473.73 157
17474.98 182
17476.23 206
17477.48 195
17478.73 193
17479.98 184
17481.23 165
17482.48 201
17483.73 169
17484.98 178
17486.23 171
17487.47 194
17488.72 185
17489.97 173
17491.22 183
17492.47 179
17493.72 186
17494.97 203
17496.22 196
17497.47 190
17498.72 175
17499.97 183
17501.22 200
17502.47 195
17503.72 197
17504.97 197
17506.22 178
17507.47 178
17508.72 193
17509.97 211
17511.22 175
17512.47 200
17513.72 227
17514.97 215
17516.22 188
17517.47 192
17518.72 193
17519.97 217
17521.22 187
17522.47 207
17523.72 207
17524.98 211
17526.23 205
17527.48 190
17528.73 225
17529.98 199
17531.23 223
17532.48 243
17533.73 189
17534.98 184
17536.23 196
17537.48 196
17538.74 200
17539.99 193
17541.24 226
17542.49 206
17543.74 205
17544.99 218
17546.24 219
17547.50 213
17548.75 215
17550.00 222
17551.25 199
17552.50 211
17553.75 205
17555.01 217
17556.26 220
17557.51 206
17558.76 193
17560.01 211
17561.26 228
17562.52 234
17563.77 190
17565.02 227
17566.27 223
17567.53 214
17568.78 224
17570.03 213
17571.28 254
17572.53 246
17573.79 240
17575.04 218
17576.29 203
17577.54 215
17578.80 252
17580.05 226
17581.30 220
17582.56 210
17583.81 223
17585.06 210
17586.31 221
17587.57 226
17588.82 214
17590.07 224
17591.33 220
17592.58 233
17593.83 222
17595.08 251
17596.34 228
17597.59 287
17598.84 250
17600.10 240
17601.35 229
17602.61 241
17603.86 218
17605.11 240
17606.37 268
17607.62 269
17608.87 261
17610.13 238
17611.38 242
17612.63 244
17613.89 252
17615.14 236
17616.40 255
17617.65 266
17618.90 268
17620.16 266
17621.41 256
17622.67 256
17623.92 262
17625.17 278
17626.43 266
17627.68 265
17628.94 241
17630.19 263
17631.45 267
17632.70 249
17633.96 233
17635.21 271
17636.47 259
17637.72 255
17638.97 246
17640.23 263
17641.48 274
17642.74 255
17643.99 234
17645.25 242
17646.50 245
17647.76 264
17649.01 252
17650.27 242
17651.52 250
17652.78 228
17654.04 257
17655.29 243
17656.55 245
17657.80 234
17659.06 223
17660.31 241
17661.57 208
17662.82 218
17664.08 229
17665.33 216
17666.59 210
17667.85 218
17669.10 221
17670.36 201
17671.61 202
17672.87 209
17674.13 209
17675.38 179
17676.64 210
17677.89 182
17679.15 181
17680.41 218
17681.66 166
17682.92 193
17684.18 202
17685.43 201
17686.69 192
17687.95 213
17689.20 207
17690.46 194
17691.71 181
17692.97 177
17694.23 198
17695.49 196
17696.74 191
17698.00 204
17699.26 198
17700.51 209
17701.77 203
17703.03 207
17704.28 187
17705.54 181
17706.80 185
17708.06 190
17709.31 195
17710.57 195
17711.83 175
17713.08 194
17714.34 184
17715.60 197
17716.86 183
17718.11 172
17719.37 156
17720.63 180
17721.89 193
17723.15 178
17724.40 190
17725.66 184
17726.92 210
17728.18 202
17729.43 186
17730.69 189
17731.95 191
17733.21 180
17734.47 197
17735.73 166
17736.98 181
17738.24 156
17739.50 181
17740.76 164
17742.02 199
17743.28 186
17744.53 179
17745.79 182
17747.05 177
17748.31 171
17749.57 156
17750.83 177
17752.09 163
17753.34 161
17754.60 190
17755.86 187
17757.12 185
17758.38 175
17759.64 170
17760.90 163
17762.16 163
17763.42 162
17764.68 171
17765.94 150
17767.19 179
17768.45 179
17769.71 188
17770.97 166
17772.23 172
17773.49 161
17774.75 169
17776.01 143
17777.27 185
17778.53 164
17779.79 175
17781.05 167
17782.31 179
17783.57 184
17784.83 163
17786.09 165
17787.35 160
17788.61 157
17789.87 163
17791.13 184
17792.39 162
17793.65 193
17794.91 147
17796.17 183
17797.43 171
17798.69 193
17799.95 157
17801.21 179
17802.47 158
17803.73 173
17805.00 148
17806.26 169
17807.52 153
17808.78 149
17810.04 168
17811.30 171
17812.56 165
17813.82 136
17815.08 168
17816.34 130
17817.60 165
17818.87 126
17820.13 182
17821.39 170
17822.65 155
17823.91 139
17825.17 150
17826.43 150
17827.69 164
17828.96 156
17830.22 163
17831.48 157
17832.74 146
17834.00 167
17835.26 139
17836.53 141
17837.79 132
17839.05 153
17840.31 150
17841.57 142
17842.84 161
17844.10 167
17845.36 162
17846.62 161
17847.88 162
17849.15 149
17850.41 148
17851.67 147
17852.93 150
17854.20 148
17855.46 157
17856.72 145
17857.98 164
17859.25 125
17860.51 148
17861.77 146
17863.03 166
17864.30 156
17865.56 135
17866.82 151
17868.09 154
17869.35 156
17870.61 137
17871.87 150
17873.14 134
17874.40 146
17875.66 131
17876.93 166
17878.19 122
17879.45 138
17880.72 148
17881.98 148
17883.24 137
17884.51 155
17885.77 150
17887.03 150
17888.30 158
17889.56 159
17890.83 165
17892.09 138
17893.35 164
17894.62 141
17895.88 158
17897.14 126
17898.41 138
17899.67 123
17900.94 132
17902.20 129
17903.46 160
17904.73 139
17905.99 145
17907.26 143
17908.52 139
17909.79 164
17911.05 144
17912.32 152
17913.58 117
17914.84 146
17916.11 138
17917.37 135
17918.64 139
17919.90 149
17921.17 140
17922.43 148
17923.70 134
17924.96 154
17926.23 155
17927.49 131
17928.76 162
17930.02 135
17931.29 154
17932.55 133
17933.82 169
17935.08 148
17936.35 135
17937.61 121
17938.88 166
17940.14 143
17941.41 159
17942.68 127
17943.94 143
17945.21 152
17946.47 150
17947.74 146
17949.00 157
17950.27 151
17951.54 143
17952.80 148
17954.07 120
17955.33 144
17956.60 138
17957.87 145
17959.13 147
17960.40 138
17961.66 121
17962.93 140
17964.20 155
17965.46 134
17966.73 141
17968.00 128
17969.26 137
17970.53 146
17971.80 155
17973.06 141
17974.33 149
17975.60 137
17976.86 164
17978.13 139
17979.40 155
17980.66 142
17981.93 134
17983.20 147
17984.46 133
17985.73 131
17987.00 152
17988.26 159
17989.53 132
17990.80 152
17992.07 141
17993.33 135
17994.60 141
17995.87 150
17997.14 140
17998.40 145
17999.67 138
18000.94 120
18002.21 136
18003.47 143
18004.74 154
18006.01 129
18007.28 151
18008.55 144
18009.81 160
18011.08 146
18012.35 161
18013.62 144
18014.89 138
18016.15 134
18017.42 139
18018.69 130
18019.96 146
18021.23 137
18022.49 137
18023.76 157
18025.03 152
18026.30 142
18027.57 138
18028.84 148
18030.11 118
18031.37 129
18032.64 127
18033.91 134
18035.18 143
18036.45 118
18037.72 136
18038.99 124
18040.26 122
18041.53 132
18042.79 148
18044.06 142
18045.33 157
18046.60 135
18047.87 153
18049.14 140
18050.41 150
18051.68 138
18052.95 137
18054.22 130
18055.49 140
18056.76 154
18058.03 158
18059.30 148
18060.57 160
18061.84 137
18063.11 141
18064.38 137
18065.65 144
18066.92 143
18068.19 140
18069.46 151
18070.73 144
18072.00 124
18073.27 122
18074.54 143
18075.81 145
18077.08 145
18078.35 152
18079.62 151
18080.89 138
18082.16 160
18083.43 156
18084.70 155
18085.97 171
18087.24 125
18088.51 160
18089.78 140
18091.05 161
18092.32 150
18093.59 142
18094.87 159
18096.14 138
18097.41 152
18098.68 155
18099.95 148
18101.22 132
18102.49 148
18103.76 129
18105.03 142
18106.31 126
18107.58 141
18108.85 139
18110.12 138
18111.39 156
18112.66 158
18113.93 161
18115.21 137
18116.48 163
18117.75 150
18119.02 148
18120.29 148
18121.56 149
18122.84 152
18124.11 164
18125.38 138
18126.65 175
18127.92 145
18129.20 158
18130.47 117
18131.74 159
18133.01 149
18134.29 138
18135.56 141
18136.83 156
18138.10 140
18139.38 151
18140.65 146
18141.92 152
18143.19 135
18144.47 141
18145.74 141
18147.01 151
18148.28 151
18149.56 150
18150.83 152
18152.10 159
18153.38 142
18154.65 154
18155.92 137
18157.19 157
18158.47 144
18159.74 145
18161.01 143
18162.29 134
18163.56 145
18164.83 145
18166.11 141
18167.38 154
18168.65 151
18169.93 158
18171.20 159
18172.48 161
18173.75 134
18175.02 144
18176.30 151
18177.57 141
18178.84 142
18180.12 132
18181.39 132
18182.67 144
18183.94 163
18185.21 131
18186.49 140
18187.76 138
18189.04 167
18190.31 145
18191.59 140
18192.86 159
18194.13 156
18195.41 153
18196.68 132
18197.96 135
18199.23 147
18200.51 147
18201.78 155
18203.06 155
18204.33 145
18205.61 152
18206.88 151
18208.16 131
18209.43 138
18210.71 160
18211.98 160
18213.26 166
18214.53 135
18215.81 161
18217.08 150
18218.36 171
18219.63 141
18220.91 151
18222.18 136
18223.46 158
18224.73 168
18226.01 148
18227.28 139
18228.56 151
18229.84 164
18231.11 153
18232.39 141
18233.66 146
18234.94 140
18236.21 148
18237.49 146
18238.77 133
18240.04 152
18241.32 152
18242.59 154
18243.87 138
18245.15 137
18246.42 129
18247.70 150
18248.98 143
18250.25 141
18251.53 138
18252.81 146
18254.08 153
18255.36 154
18256.63 161
18257.91 154
18259.19 145
18260.46 139
18261.74 156
18263.02 141
18264.30 151
18265.57 143
18266.85 138
18268.13 160
18269.40 151
18270.68 148
18271.96 148
18273.23 150
18274.51 152
18275.79 154
18277.07 145
18278.34 139
18279.62 162
18280.90 132
18282.18 136
18283.45 135
18284.73 134
18286.01 143
18287.29 145
18288.56 148
18289.84 152
18291.12 144
18292.40 149
18293.68 144
18294.95 131
18296.23 134
18297.51 150
18298.79 150
18300.07 142
18301.34 158
18302.62 130
18303.90 127
18305.18 150
18306.46 137
18307.74 147
18309.01 148
18310.29 149
18311.57 160
18312.85 146
18314.13 143
18315.41 144
18316.69 161
18317.96 148
18319.24 140
18320.52 156
18321.80 154
18323.08 147
18324.36 153
18325.64 152
18326.92 153
18328.20 156
18329.47 155
18330.75 188
18332.03 142
18333.31 150
18334.59 163
18335.87 162
18337.15 161
18338.43 145
18339.71 142
18340.99 140
18342.27 138
18343.55 173
18344.83 160
18346.11 157
18347.39 156
18348.67 141
18349.95 150
18351.23 137
18352.51 124
18353.79 146
18355.07 154
18356.35 139
18357.63 138
18358.91 141
18360.19 151
18361.47 141
18362.75 147
18364.03 151
18365.31 151
18366.59 149
18367.87 158
18369.15 145
18370.43 145
18371.71 150
18372.99 148
18374.27 151
18375.55 134
18376.83 138
18378.12 148
18379.40 161
18380.68 143
18381.96 142
18383.24 134
18384.52 149
18385.80 149
18387.08 140
18388.36 147
18389.65 131
18390.93 139
18392.21 162
18393.49 144
18394.77 141
18396.05 144
18397.33 153
18398.62 151
18399.90 147
18401.18 143
18402.46 153
18403.74 146
18405.02 143
18406.31 137
18407.59 143
18408.87 154
18410.15 141
18411.43 135
18412.72 159
18414.00 128
18415.28 140
18416.56 130
18417.84 126
18419.13 136
18420.41 139
18421.69 141
18422.97 141
18424.26 137
18425.54 143
18426.82 142
18428.10 140
18429.39 153
18430.67 130
18431.95 121
18433.23 136
18434.52 135
18435.80 145
18437.08 138
18438.37 141
18439.65 142
18440.93 141
18442.22 129
18443.50 156
18444.78 139
18446.06 141
18447.35 144
18448.63 134
18449.91 149
18451.20 152
18452.48 172
18453.76 154
18455.05 137
18456.33 147
18457.62 161
18458.90 128
18460.18 141
18461.47 131
18462.75 150
18464.03 133
18465.32 146
18466.60 126
18467.89 135
18469.17 133
18470.45 131
18471.74 125
18473.02 132
18474.31 145
18475.59 122
18476.88 140
18478.16 124
18479.44 144
18480.73 123
18482.01 137
18483.30 138
18484.58 149
18485.87 146
18487.15 137
18488.44 127
18489.72 144
18491.01 147
18492.29 154
18493.58 148
18494.86 142
18496.15 151
18497.43 156
18498.72 150
18500.00 131
18501.29 130
18502.57 133
18503.86 147
18505.14 148
18506.43 136
18507.71 141
18509.00 133
18510.28 147
18511.57 155
18512.85 163
18514.14 140
18515.42 143
18516.71 140
18518.00 154
18519.28 131
18520.57 131
18521.85 141
18523.14 154
18524.43 131
18525.71 147
18527.00 159
18528.28 151
18529.57 149
18530.86 133
18532.14 138
18533.43 122
18534.71 153
18536.00 131
18537.29 151
18538.57 133
18539.86 164
18541.15 150
18542.43 151
18543.72 153
18545.01 144
18546.29 154
18547.58 122
18548.87 145
18550.15 137
18551.44 149
18552.73 134
18554.01 163
18555.30 143
18556.59 156
18557.88 125
18559.16 159
18560.45 161
18561.74 147
18563.02 154
18564.31 153
18565.60 148
18566.89 131
18568.17 146
18569.46 144
18570.75 146
18572.04 140
18573.32 146
18574.61 143
18575.90 134
18577.19 140
18578.48 152
18579.76 146
18581.05 154
18582.34 140
18583.63 148
18584.92 165
18586.20 149
18587.49 138
18588.78 143
18590.07 157
18591.36 150
18592.64 130
18593.93 131
18595.22 148
18596.51 138
18597.80 167
18599.09 140
18600.38 145
18601.66 151
18602.95 162
18604.24 136
18605.53 121
18606.82 119
18608.11 150
18609.40 137
18610.69 137
18611.98 156
18613.26 147
18614.55 146
18615.84 152
18617.13 158
18618.42 146
18619.71 157
18621.00 152
18622.29 177
18623.58 175
18624.87 162
18626.16 143
18627.45 139
18628.74 137
18630.03 135
18631.32 140
18632.61 144
18633.89 147
18635.18 143
18636.47 140
18637.76 124
18639.05 153
18640.34 162
18641.63 171
18642.92 142
18644.21 119
18645.50 137
18646.79 139
18648.09 136
18649.38 135
18650.67 128
18651.96 150
18653.25 129
18654.54 138
18655.83 157
18657.12 122
18658.41 136
18659.70 146
18660.99 149
18662.28 129
18663.57 144
18664.86 152
18666.15 127
18667.44 135
18668.74 124
18670.03 149
18671.32 138
18672.61 138
18673.90 135
18675.19 156
18676.48 138
18677.77 146
18679.06 129
18680.36 141
18681.65 146
18682.94 122
18684.23 120
18685.52 133
18686.81 131
18688.11 126
18689.40 142
18690.69 125
18691.98 132
18693.27 117
18694.56 146
18695.86 125
18697.15 116
18698.44 132
18699.73 150
18701.02 139
18702.32 116
18703.61 125
18704.90 118
18706.19 143
18707.48 132
18708.78 133
18710.07 123
18711.36 142
18712.65 132
18713.95 141
18715.24 117
18716.53 123
18717.83 138
18719.12 140
18720.41 116
18721.70 122
18723.00 134
18724.29 128
18725.58 142
18726.87 124
18728.17 130
18729.46 136
18730.75 133
18732.05 136
18733.34 140
18734.63 118
18735.93 131
18737.22 128
18738.51 154
18739.81 119
18741.10 113
18742.39 129
18743.69 143
18744.98 124
18746.27 138
18747.57 132
18748.86 149
18750.16 142
18751.45 120
18752.74 149
18754.04 124
18755.33 150
18756.63 135
18757.92 134
18759.21 113
18760.51 135
18761.80 138
18763.10 130
18764.39 114
18765.69 133
18766.98 131
18768.27 127
18769.57 129
18770.86 131
18772.16 131
18773.45 128
18774.75 126
18776.04 136
18777.34 140
18778.63 114
18779.93 122
18781.22 140
18782.52 131
18783.81 126
18785.11 117
18786.40 132
18787.70 114
18788.99 120
18790.29 132
18791.58 133
18792.88 114
18794.17 134
18795.47 132
18796.76 129
18798.06 123
18799.35 131
18800.65 121
18801.94 110
18803.24 124
18804.54 118
18805.83 131
18807.13 133
18808.42 140
18809.72 126
18811.01 138
18812.31 120
18813.61 145
18814.90 137
18816.20 128
18817.49 114
18818.79 126
18820.09 131
18821.38 139
18822.68 133
18823.98 134
18825.27 138
18826.57 132
18827.87 127
18829.16 134
18830.46 149
18831.75 140
18833.05 142
18834.35 132
18835.64 137
18836.94 124
18838.24 132
18839.54 121
18840.83 112
18842.13 118
18843.43 112
18844.72 126
18846.02 131
18847.32 133
18848.61 121
18849.91 117
18851.21 129
18852.51 146
18853.80 129
18855.10 122
18856.40 120
18857.70 153
18858.99 123
18860.29 121
18861.59 128
18862.89 117
18864.18 120
18865.48 128
18866.78 130
18868.08 122
18869.38 120
18870.67 119
18871.97 136
18873.27 121
18874.57 130
18875.87 113
18877.16 135
18878.46 126
18879.76 102
18881.06 109
18882.36 153
18883.66 120
18884.95 119
18886.25 137
18887.55 124
18888.85 107
18890.15 84
18891.45 124
18892.75 130
18894.04 121
18895.34 127
18896.64 134
18897.94 102
18899.24 125
18900.54 127
18901.84 121
18903.14 133
18904.44 145
18905.74 137
18907.03 108
18908.33 124
18909.63 132
18910.93 133
18912.23 113
18913.53 128
18914.83 112
18916.13 153
18917.43 121
18918.73 124
18920.03 115
18921.33 124
18922.63 136
18923.93 144
18925.23 132
18926.53 119
18927.83 139
18929.13 122
18930.43 125
18931.73 112
18933.03 130
18934.33 124
18935.63 131
18936.93 123
18938.23 115
18939.53 121
18940.83 124
18942.13 126
18943.43 118
18944.73 120
18946.03 121
18947.33 132
18948.63 136
18949.93 133
18951.23 115
18952.53 144
18953.84 124
18955.14 138
18956.44 113
18957.74 125
18959.04 116
18960.34 130
18961.64 127
18962.94 123
18964.24 138
18965.54 127
18966.85 136
18968.15 115
18969.45 112
18970.75 115
18972.05 141
18973.35 140
18974.65 114
18975.96 122
18977.26 131
18978.56 144
18979.86 129
18981.16 122
18982.46 126
18983.77 129
18985.07 139
18986.37 140
18987.67 126
18988.97 134
18990.28 113
18991.58 131
18992.88 131
18994.18 126
18995.49 100
18996.79 126
18998.09 134
18999.39 126
19000.69 107
19002.00 136
19003.30 112
19004.60 135
19005.90 130
19007.21 100
19008.51 122
19009.81 115
19011.12 113
19012.42 122
19013.72 135
19015.02 111
19016.33 138
19017.63 122
19018.93 122
19020.24 121
19021.54 127
19022.84 130
19024.15 115
19025.45 112
19026.75 120
19028.06 145
19029.36 133
19030.66 118
19031.97 115
19033.27 117
19034.57 106
19035.88 128
19037.18 106
19038.48 121
19039.79 127
19041.09 128
19042.40 127
19043.70 121
19045.00 108
19046.31 116
19047.61 103
19048.92 117
19050.22 129
19051.52 120
19052.83 126
19054.13 122
19055.44 123
19056.74 108
19058.05 114
19059.35 124
19060.65 137
19061.96 136
19063.26 118
19064.57 111
19065.87 122
19067.18 123
19068.48 113
19069.79 136
19071.09 118
19072.40 117
19073.70 128
19075.01 120
19076.31 124
19077.62 125
19078.92 108
19080.23 130
19081.53 121
19082.84 129
19084.14 110
19085.45 118
19086.75 111
19088.06 119
19089.36 122
19090.67 120
19091.98 136
19093.28 120
19094.59 136
19095.89 134
19097.20 123
19098.50 140
19099.81 126
19101.12 129
19102.42 138
19103.73 136
19105.03 148
19106.34 126
19107.65 122
19108.95 135
19110.26 129
19111.56 136
19112.87 110
19114.18 133
19115.48 135
19116.79 119
19118.10 112
19119.40 140
19120.71 125
19122.02 133
19123.32 147
19124.63 137
19125.94 137
19127.24 130
19128.55 128
19129.86 121
19131.16 125
19132.47 128
19133.78 118
19135.08 106
19136.39 134
19137.70 111
19139.01 143
19140.31 128
19141.62 143
19142.93 131
19144.23 132
19145.54 136
19146.85 118
19148.16 110
19149.46 133
19150.77 150
19152.08 121
19153.39 135
19154.69 138
19156.00 129
19157.31 131
19158.62 138
19159.93 121
19161.23 124
19162.54 121
19163.85 154
19165.16 122
19166.47 129
19167.77 109
19169.08 135
19170.39 133
19171.70 125
19173.01 128
19174.32 123
19175.62 121
19176.93 139
19178.24 136
19179.55 129
19180.86 131
19182.17 109
19183.48 127
19184.78 121
19186.09 129
19187.40 124
19188.71 117
19190.02 131
19191.33 114
19192.64 130
19193.95 113
19195.26 135
19196.56 124
19197.87 114
19199.18 119
19200.49 122
19201.80 115
19203.11 138
19204.42 119
19205.73 116
19207.04 135
19208.35 114
19209.66 128
19210.97 116
19212.28 106
19213.59 113
19214.90 108
19216.21 123
19217.52 131
19218.83 119
19220.14 134
19221.45 112
19222.76 131
19224.07 109
19225.38 112
19226.69 133
19228.00 123
19229.31 116
19230.62 124
19231.93 143
19233.24 114
19234.55 131
19235.86 124
19237.17 122
19238.48 115
19239.79 123
19241.10 137
19242.41 128
19243.72 102
19245.03 135
19246.35 118
19247.66 124
19248.97 127
19250.28 123
19251.59 124
19252.90 115
19254.21 124
19255.52 109
19256.83 123
19258.14 115
19259.46 141
19260.77 120
19262.08 105
19263.39 113
19264.70 113
19266.01 128
19267.32 131
19268.64 127
19269.95 110
19271.26 129
19272.57 127
19273.88 135
19275.20 121
19276.51 134
19277.82 120
19279.13 124
19280.44 123
19281.75 118
19283.07 127
19284.38 114
19285.69 120
19287.00 129
19288.32 121
19289.63 119
19290.94 123
19292.25 111
19293.57 123
19294.88 119
19296.19 110
19297.50 121
19298.82 121
19300.13 115
19301.44 120
19302.75 124
19304.07 120
19305.38 106
19306.69 142
19308.01 114
19309.32 119
19310.63 125
19311.94 128
19313.26 123
19314.57 114
19315.88 134
19317.20 109
19318.51 126
19319.82 130
19321.14 118
19322.45 118
19323.76 133
19325.08 120
19326.39 120
19327.70 130
19329.02 124
19330.33 112
19331.65 113
19332.96 128
19334.27 133
19335.59 132
19336.90 109
19338.22 123
19339.53 126
19340.84 129
19342.16 110
19343.47 113
19344.79 126
19346.10 123
19347.41 127
19348.73 113
19350.04 131
19351.36 120
19352.67 136
19353.99 132
19355.30 116
19356.62 112
19357.93 131
19359.25 131
19360.56 125
19361.87 117
19363.19 118
19364.50 110
19365.82 124
19367.13 110
19368.45 109
19369.76 103
19371.08 103
19372.39 111
19373.71 106
19375.02 123
19376.34 110
19377.66 107
19378.97 128
19380.29 112
19381.60 112
19382.92 108
19384.23 112
19385.55 132
19386.86 114
19388.18 119
19389.50 114
19390.81 118
19392.13 115
19393.44 115
19394.76 113
19396.07 109
19397.39 110
19398.71 122
19400.02 118
19401.34 108
19402.65 131
19403.97 119
19405.29 122
19406.60 121
19407.92 128
19409.24 122
19410.55 112
19411.87 123
19413.19 105
19414.50 112
19415.82 112
19417.14 123
19418.45 136
19419.77 115
19421.09 113
19422.40 116
19423.72 111
19425.04 121
19426.35 124
19427.67 122
19428.99 126
19430.30 112
19431.62 123
19432.94 112
19434.26 124
19435.57 99
19436.89 126
19438.21 131
19439.53 111
19440.84 118
19442.16 127
19443.48 122
19444.80 129
19446.11 108
19447.43 123
19448.75 119
19450.07 128
19451.38 108
19452.70 106
19454.02 126
19455.34 126
19456.66 136
19457.97 123
19459.29 107
19460.61 110
19461.93 117
19463.25 131
19464.57 105
19465.88 124
19467.20 121
19468.52 114
19469.84 123
19471.16 132
19472.48 119
19473.79 114
19475.11 108
19476.43 130
19477.75 122
19479.07 114
19480.39 124
19481.71 128
19483.03 103
19484.34 115
19485.66 123
19486.98 103
19488.30 114
19489.62 135
19490.94 127
19492.26 136
19493.58 105
19494.90 119
19496.22 121
19497.54 118
19498.86 98
19500.18 115
19501.50 137
19502.81 114
19504.13 107
19505.45 110
19506.77 107
19508.09 114
19509.41 104
19510.73 128
19512.05 112
19513.37 118
19514.69 119
19516.01 109
19517.33 117
19518.65 129
19519.97 115
19521.29 112
19522.61 106
19523.93 119
19525.25 122
19526.57 116
19527.89 126
19529.22 121
19530.54 124
19531.86 119
19533.18 126
19534.50 117
19535.82 117
19537.14 118
19538.46 128
19539.78 132
19541.10 131
19542.42 102
19543.74 112
19545.06 125
19546.39 139
19547.71 131
19549.03 120
19550.35 111
19551.67 103
19552.99 123
19554.31 117
19555.63 118
19556.96 118
19558.28 119
19559.60 107
19560.92 116
19562.24 110
19563.56 110
19564.88 130
19566.21 119
19567.53 109
19568.85 133
19570.17 142
19571.49 133
19572.82 119
19574.14 122
19575.46 144
19576.78 119
19578.10 114
19579.43 104
19580.75 117
19582.07 108
19583.39 110
19584.72 133
19586.04 114
19587.36 118
19588.68 109
19590.01 132
19591.33 125
19592.65 120
19593.97 119
19595.30 112
19596.62 129
19597.94 122
19599.26 115
19600.59 113
19601.91 110
19603.23 114
19604.56 121
19605.88 116
19607.20 119
19608.53 129
19609.85 139
19611.17 105
19612.49 113
19613.82 117
19615.14 119
19616.47 115
19617.79 127
19619.11 117
19620.44 108
19621.76 129
19623.08 116
19624.41 122
19625.73 116
19627.05 142
19628.38 110
19629.70 117
19631.03 108
19632.35 124
19633.67 131
19635.00 120
19636.32 116
19637.65 125
19638.97 124
19640.29 123
19641.62 115
19642.94 115
19644.27 144
19645.59 133
19646.92 130
19648.24 118
19649.57 131
19650.89 120
19652.21 122
19653.54 108
19654.86 115
19656.19 114
19657.51 119
19658.84 128
19660.16 120
19661.49 110
19662.81 144
19664.14 141
19665.46 101
19666.79 114
19668.11 111
19669.44 120
19670.76 124
19672.09 135
19673.41 105
19674.74 119
19676.07 111
19677.39 122
19678.72 122
19680.04 123
19681.37 136
19682.69 116
19684.02 121
19685.34 108
19686.67 121
19688.00 130
19689.32 134
19690.65 120
19691.97 133
19693.30 141
19694.63 116
19695.95 118
19697.28 112
19698.60 127
19699.93 111
19701.26 123
19702.58 126
19703.91 133
19705.24 137
19706.56 140
19707.89 135
19709.22 138
19710.54 116
19711.87 127
19713.20 114
19714.52 107
19715.85 122
19717.18 119
19718.50 125
19719.83 141
19721.16 111
19722.48 139
19723.81 141
19725.14 110
19726.47 125
19727.79 122
19729.12 115
19730.45 134
19731.77 139
19733.10 113
19734.43 120
19735.76 125
19737.08 120
19738.41 98
19739.74 116
19741.07 110
19742.39 128
19743.72 137
19745.05 124
19746.38 141
19747.71 130
19749.03 132
19750.36 127
19751.69 131
19753.02 143
19754.35 121
19755.67 117
19757.00 131
19758.33 101
19759.66 123
19760.99 140
19762.31 135
19763.64 115
19764.97 97
19766.30 136
19767.63 117
19768.96 117
19770.29 110
19771.61 131
19772.94 120
19774.27 128
19775.60 122
19776.93 122
19778.26 114
19779.59 108
19780.92 121
19782.25 120
19783.57 107
19784.90 102
19786.23 144
19787.56 129
19788.89 122
19790.22 132
19791.55 128
19792.88 134
19794.21 121
19795.54 117
19796.87 122
19798.20 111
19799.53 126
19800.86 137
19802.19 110
19803.52 119
19804.85 103
19806.18 122
19807.50 107
19808.83 108
19810.16 108
19811.49 126
19812.82 124
19814.15 133
19815.49 127
19816.82 137
19818.15 110
19819.48 120
19820.81 129
19822.14 138
19823.47 137
19824.80 106
19826.13 149
19827.46 116
19828.79 119
19830.12 128
19831.45 125
19832.78 125
19834.11 113
19835.44 113
19836.77 118
19838.10 124
19839.44 124
19840.77 118
19842.10 123
19843.43 123
19844.76 97
19846.09 129
19847.42 111
19848.75 116
19850.08 115
19851.42 148
19852.75 109
19854.08 124
19855.41 107
19856.74 133
19858.07 123
19859.40 120
19860.74 129
19862.07 143
19863.40 120
19864.73 116
19866.06 118
19867.40 121
19868.73 124
19870.06 120
19871.39 132
19872.72 104
19874.06 102
19875.39 123
19876.72 136
19878.05 125
19879.38 137
19880.72 125
19882.05 117
19883.38 119
19884.71 113
19886.05 145
19887.38 127
19888.71 121
19890.04 127
19891.38 142
19892.71 112
19894.04 112
19895.38 107
19896.71 125
19898.04 113
19899.37 129
19900.71 130
19902.04 119
19903.37 136
19904.71 119
19906.04 140
19907.37 116
19908.71 121
19910.04 120
19911.37 133
19912.71 113
19914.04 121
19915.37 128
19916.71 135
19918.04 133
19919.37 119
19920.71 106
19922.04 129
19923.37 144
19924.71 114
19926.04 124
19927.38 130
19928.71 124
19930.04 127
19931.38 133
19932.71 113
19934.05 129
19935.38 120
19936.71 117
19938.05 115
19939.38 118
19940.72 132
19942.05 131
19943.39 122
19944.72 115
19946.06 134
19947.39 124
19948.72 126
19950.06 124
19951.39 141
19952.73 106
19954.06 121
19955.40 121
19956.73 130
19958.07 149
19959.40 125
19960.74 135
19962.07 129
19963.41 126
19964.74 134
19966.08 133
19967.41 132
19968.75 148
19970.08 148
19971.42 129
19972.76 118
19974.09 120
19975.43 123
19976.76 124
19978.10 132
19979.43 134
19980.77 128
19982.10 111
19983.44 131
19984.78 118
19986.11 132
19987.45 141
19988.78 124
19990.12 129
19991.46 130
19992.79 121
19994.13 152
19995.46 128
19996.80 125
19998.14 117
19999.47 136
20000.81 136
20002.15 123
20003.48 145
20004.82 140
20006.16 113
20007.49 117
20008.83 121
20010.17 112
20011.50 140
20012.84 134
20014.18 120
20015.51 117
20016.85 118
20018.19 122
20019.52 139
20020.86 133
20022.20 121
20023.53 139
20024.87 125
20026.21 123
20027.55 122
20028.88 113
20030.22 125
20031.56 134
20032.90 129
20034.23 133
20035.57 123
20036.91 134
20038.25 104
20039.58 125
20040.92 121
20042.26 141
20043.60 141
20044.93 116
20046.27 141
20047.61 136
20048.95 132
20050.29 134
20051.62 151
20052.96 124
20054.30 128
20055.64 129
20056.98 148
20058.32 131
20059.65 128
20060.99 109
20062.33 125
20063.67 132
20065.01 120
20066.35 133
20067.68 112
20069.02 123
20070.36 131
20071.70 145
20073.04 122
20074.38 124
20075.72 135
20077.06 144
20078.40 110
20079.73 123
20081.07 121
20082.41 135
20083.75 137
20085.09 137
20086.43 123
20087.77 114
20089.11 117
20090.45 136
20091.79 137
20093.13 125
20094.47 126
20095.81 138
20097.15 143
20098.48 146
20099.82 129
20101.16 122
20102.50 127
20103.84 132
20105.18 134
20106.52 137
20107.86 132
20109.20 117
20110.54 126
20111.88 117
20113.22 134
20114.56 141
20115.90 132
20117.24 121
20118.58 106
20119.93 113
20121.27 116
20122.61 107
20123.95 134
20125.29 122
20126.63 116
20127.97 126
20129.31 124
20130.65 113
20131.99 133
20133.33 116
20134.67 124
20136.01 125
20137.35 134
20138.69 119
